# Supplementary material for: Molecular-resolution imaging of ice crystallized from liquid water by cryogenic liquid-cell TEM
Source: Nat Commun. 2025 Sep 25;16:8342. doi: 10.1038/s41467-025-62451-0 (PMC12462463; doi:10.1038/s41467-025-62451-0)
Supplement: Supplementary file 9 — Supplementary Data 1 [file 41467_2025_62451_MOESM9_ESM.zip]

Archive with 229 entries (169 files):
- supercell_5_3_12/
- supercell_5_3_12/0.0/
- supercell_5_3_12/0.0/93K_relaxed.xyz
- supercell_5_3_12/0.0/input.xyz
- supercell_5_3_12/0.0/minimized.xyz
- supercell_5_3_12/0.2/
- supercell_5_3_12/0.2/93K_relaxed.xyz
- supercell_5_3_12/0.2/input.xyz
- supercell_5_3_12/0.2/minimized.xyz
- supercell_5_3_12/0.4/
- supercell_5_3_12/0.4/93K_relaxed.xyz
- supercell_5_3_12/0.4/input.xyz
- supercell_5_3_12/0.4/minimized.xyz
- supercell_5_3_12/0.6/
- supercell_5_3_12/0.6/93K_relaxed.xyz
- supercell_5_3_12/0.6/input.xyz
- supercell_5_3_12/0.6/minimized.xyz
- supercell_5_3_12/0.8/
- supercell_5_3_12/0.8/93K_relaxed.xyz
- supercell_5_3_12/0.8/input.xyz
- supercell_5_3_12/0.8/minimized.xyz
- supercell_5_3_12/1.0/
- supercell_5_3_12/1.0/93K_relaxed.xyz
- supercell_5_3_12/1.0/input.xyz
- supercell_5_3_12/1.0/minimized.xyz
- supercell_5_3_12/1.2/
- supercell_5_3_12/1.2/93K_relaxed.xyz
- supercell_5_3_12/1.2/input.xyz
- supercell_5_3_12/1.2/minimized.xyz
- supercell_5_3_12/1.4/
- supercell_5_3_12/1.4/93K_relaxed.xyz
- supercell_5_3_12/1.4/input.xyz
- supercell_5_3_12/1.4/minimized.xyz
- supercell_5_3_12/1.6/
- supercell_5_3_12/1.6/93K_relaxed.xyz
- supercell_5_3_12/1.6/input.xyz
- supercell_5_3_12/1.6/minimized.xyz
- supercell_5_3_12/1.8/
- supercell_5_3_12/1.8/93K_relaxed.xyz
- supercell_5_3_12/1.8/input.xyz
- supercell_5_3_12/1.8/minimized.xyz
- supercell_5_3_12/2.0/
- supercell_5_3_12/2.0/93K_relaxed.xyz
- supercell_5_3_12/2.0/input.xyz
- supercell_5_3_12/2.0/minimized.xyz
- supercell_4_3_6/
- supercell_4_3_6/0.0/
- supercell_4_3_6/0.0/93K_relaxed.xyz
- supercell_4_3_6/0.0/input.xyz
- supercell_4_3_6/0.0/minimized.xyz
- supercell_4_3_6/0.2/
- supercell_4_3_6/0.2/93K_relaxed.xyz
- supercell_4_3_6/0.2/input.xyz
- supercell_4_3_6/0.2/minimized.xyz
- supercell_4_3_6/0.4/
- supercell_4_3_6/0.4/93K_relaxed.xyz
- supercell_4_3_6/0.4/input.xyz
- supercell_4_3_6/0.4/minimized.xyz
- supercell_4_3_6/0.6/
- supercell_4_3_6/0.6/93K_relaxed.xyz
- supercell_4_3_6/0.6/input.xyz
- supercell_4_3_6/0.6/minimized.xyz
- supercell_4_3_6/0.8/
- supercell_4_3_6/0.8/93K_relaxed.xyz
- supercell_4_3_6/0.8/input.xyz
- supercell_4_3_6/0.8/minimized.xyz
- supercell_4_3_6/1.0/
- supercell_4_3_6/1.0/93K_relaxed.cfg
- supercell_4_3_6/1.0/93K_relaxed.xyz
- supercell_4_3_6/1.0/input.xyz
- supercell_4_3_6/1.0/minimized.xyz
- supercell_4_3_6/1.2/
- supercell_4_3_6/1.2/93K_relaxed.cfg
- supercell_4_3_6/1.2/93K_relaxed.xyz
- supercell_4_3_6/1.2/input.xyz
- supercell_4_3_6/1.2/minimized.xyz
- supercell_4_3_6/1.4/
- supercell_4_3_6/1.4/93K_relaxed.cfg
- supercell_4_3_6/1.4/93K_relaxed.xyz
- supercell_4_3_6/1.4/input.xyz
- supercell_4_3_6/1.4/minimized.xyz
- supercell_4_3_6/1.6/
- supercell_4_3_6/1.6/93K_relaxed.cfg
- supercell_4_3_6/1.6/93K_relaxed.xyz
- supercell_4_3_6/1.6/input.xyz
- supercell_4_3_6/1.6/minimized.xyz
- supercell_4_3_6/1.8/
- supercell_4_3_6/1.8/93K_relaxed.xyz
- supercell_4_3_6/1.8/input.xyz
- supercell_4_3_6/1.8/minimized.xyz
- supercell_4_3_6/2.0/
- supercell_4_3_6/2.0/93K_relaxed.xyz
- supercell_4_3_6/2.0/input.xyz
- supercell_4_3_6/2.0/minimized.xyz
- supercell_4_3_3/
- supercell_4_3_3/0.0/
- supercell_4_3_3/0.0/93K_relaxed.xyz
- supercell_4_3_3/0.0/input.xyz
- supercell_4_3_3/0.0/minimized.xyz
- supercell_4_3_3/0.2/
- supercell_4_3_3/0.2/93K_relaxed.xyz
- supercell_4_3_3/0.2/input.xyz
- supercell_4_3_3/0.2/minimized.xyz
- supercell_4_3_3/0.4/
- supercell_4_3_3/0.4/93K_relaxed.xyz
- supercell_4_3_3/0.4/input.xyz
- supercell_4_3_3/0.4/minimized.xyz
- supercell_4_3_3/0.6/
- supercell_4_3_3/0.6/93K_relaxed.xyz
- supercell_4_3_3/0.6/input.xyz
- supercell_4_3_3/0.6/minimized.xyz
- supercell_4_3_3/0.8/
- supercell_4_3_3/0.8/93K_relaxed.xyz
- supercell_4_3_3/0.8/input.xyz
- supercell_4_3_3/0.8/minimized.xyz
- supercell_4_3_3/1.0/
- supercell_4_3_3/1.0/93K_relaxed.xyz
- supercell_4_3_3/1.0/input.xyz
- supercell_4_3_3/1.0/minimized.xyz
- supercell_4_3_3/1.2/
- supercell_4_3_3/1.2/93K_relaxed.xyz
- supercell_4_3_3/1.2/input.xyz
- supercell_4_3_3/1.2/minimized.xyz
- supercell_4_3_3/1.4/
- supercell_4_3_3/1.4/93K_relaxed.xyz
- supercell_4_3_3/1.4/input.xyz
- supercell_4_3_3/1.4/minimized.xyz
- supercell_4_3_3/1.6/
- supercell_4_3_3/1.6/93K_relaxed.xyz
- supercell_4_3_3/1.6/input.xyz
- supercell_4_3_3/1.6/minimized.xyz
- supercell_4_3_3/1.8/
- supercell_4_3_3/1.8/93K_relaxed.xyz
- supercell_4_3_3/1.8/input.xyz
- supercell_4_3_3/1.8/minimized.xyz
- supercell_4_3_3/2.0/
- supercell_4_3_3/2.0/93K_relaxed.xyz
- supercell_4_3_3/2.0/input.xyz
- supercell_4_3_3/2.0/minimized.xyz
- supercell_4_3_2/
- supercell_4_3_2/0.0/
- supercell_4_3_2/0.0/93K_relaxed.xyz
- supercell_4_3_2/0.0/input.xyz
- supercell_4_3_2/0.0/minimized.xyz
- supercell_4_3_2/0.2/
- supercell_4_3_2/0.2/93K_relaxed.xyz
- supercell_4_3_2/0.2/input.xyz
- supercell_4_3_2/0.2/minimized.xyz
- supercell_4_3_2/0.4/
- supercell_4_3_2/0.4/93K_relaxed.xyz
- supercell_4_3_2/0.4/input.xyz
- supercell_4_3_2/0.4/minimized.xyz
- supercell_4_3_2/0.6/
- supercell_4_3_2/0.6/93K_relaxed.xyz
- supercell_4_3_2/0.6/input.xyz
- supercell_4_3_2/0.6/minimized.xyz
- supercell_4_3_2/0.8/
- supercell_4_3_2/0.8/93K_relaxed.xyz
- supercell_4_3_2/0.8/input.xyz
- supercell_4_3_2/0.8/minimized.xyz
- supercell_4_3_2/1.0/
- supercell_4_3_2/1.0/93K_relaxed.xyz
- supercell_4_3_2/1.0/input.xyz
- supercell_4_3_2/1.0/minimized.xyz
- supercell_4_3_2/1.2/
- supercell_4_3_2/1.2/93K_relaxed.xyz
- supercell_4_3_2/1.2/input.xyz
- supercell_4_3_2/1.2/minimized.xyz
- supercell_4_3_2/1.4/
- supercell_4_3_2/1.4/93K_relaxed.xyz
- supercell_4_3_2/1.4/input.xyz
- supercell_4_3_2/1.4/minimized.xyz
- supercell_4_3_2/1.6/
- supercell_4_3_2/1.6/93K_relaxed.xyz
- supercell_4_3_2/1.6/input.xyz
- supercell_4_3_2/1.6/minimized.xyz
- supercell_4_3_2/1.8/
- supercell_4_3_2/1.8/93K_relaxed.xyz
- supercell_4_3_2/1.8/input.xyz
- supercell_4_3_2/1.8/minimized.xyz
- supercell_4_3_2/2.0/
- supercell_4_3_2/2.0/93K_relaxed.xyz
- supercell_4_3_2/2.0/input.xyz
- supercell_4_3_2/2.0/minimized.xyz
- supercell_4_3_1/
- supercell_4_3_1/0.0/
- supercell_4_3_1/0.0/93K_relaxed.xyz
- supercell_4_3_1/0.0/input.xyz
- supercell_4_3_1/0.0/minimized.xyz
- supercell_4_3_1/0.2/
- supercell_4_3_1/0.2/93K_relaxed.xyz
- supercell_4_3_1/0.2/input.xyz
- supercell_4_3_1/0.2/minimized.xyz
- supercell_4_3_1/0.4/
- supercell_4_3_1/0.4/93K_relaxed.xyz
- supercell_4_3_1/0.4/input.xyz
- supercell_4_3_1/0.4/minimized.xyz
- supercell_4_3_1/0.6/
- supercell_4_3_1/0.6/93K_relaxed.xyz
- supercell_4_3_1/0.6/input.xyz
- supercell_4_3_1/0.6/minimized.xyz
- supercell_4_3_1/0.8/
- supercell_4_3_1/0.8/93K_relaxed.xyz
- supercell_4_3_1/0.8/input.xyz
- supercell_4_3_1/0.8/minimized.xyz
- supercell_4_3_1/1.0/
- supercell_4_3_1/1.0/93K_relaxed.xyz
- supercell_4_3_1/1.0/input.xyz
- supercell_4_3_1/1.0/minimized.xyz
- supercell_4_3_1/1.2/
- supercell_4_3_1/1.2/93K_relaxed.xyz
- supercell_4_3_1/1.2/input.xyz
- supercell_4_3_1/1.2/minimized.xyz
- supercell_4_3_1/1.4/
- supercell_4_3_1/1.4/93K_relaxed.xyz
- supercell_4_3_1/1.4/input.xyz
- supercell_4_3_1/1.4/minimized.xyz
- supercell_4_3_1/1.6/
- supercell_4_3_1/1.6/93K_relaxed.xyz
- supercell_4_3_1/1.6/input.xyz
- supercell_4_3_1/1.6/minimized.xyz
- supercell_4_3_1/1.8/
- supercell_4_3_1/1.8/93K_relaxed.xyz
- supercell_4_3_1/1.8/input.xyz
- supercell_4_3_1/1.8/minimized.xyz
- supercell_4_3_1/2.0/
- supercell_4_3_1/2.0/93K_relaxed.xyz
- supercell_4_3_1/2.0/input.xyz
- supercell_4_3_1/2.0/minimized.xyz
