# Supplementary material for: Molecular-resolution imaging of ice crystallized from liquid water by cryogenic liquid-cell TEM
Source: Nat Commun. 2025 Sep 25;16:8342. doi: 10.1038/s41467-025-62451-0 (PMC12462463; doi:10.1038/s41467-025-62451-0)
Supplement: Supplementary file 9 — Supplementary Data 1 [file 41467_2025_62451_MOESM9_ESM.zip › supercell_5_3_12/0.0/93K_relaxed.xyz]

77760
F77760
F 0.013382 1.286284 2.728630
F 0.013382 1.286284 24.557640
F 26.759984 1.358624 2.553280
F 26.972584 1.340924 24.673940
F 0.013382 9.004014 2.728630
F 0.013382 9.004014 24.557640
F 26.839084 8.837324 2.889000
F 26.792884 9.025954 24.479140
F 0.013382 16.721704 2.728630
F 0.013382 16.721704 24.557640
F 26.932884 16.617304 2.713390
F 26.797684 16.734504 24.562140
F 8.925054 1.286284 2.728630
F 8.925054 1.286284 24.557640
F 8.925054 9.004014 2.728630
F 8.925054 9.004014 24.557640
F 8.925054 16.721704 2.728630
F 8.925054 16.721704 24.557640
F 17.836684 1.286284 2.728630
F 17.836684 1.286284 24.557640
F 17.836684 9.004014 2.728630
F 17.836684 9.004014 24.557640
F 17.836684 16.721704 2.728630
F 17.836684 16.721704 24.557640
F 0.013368 3.858864 6.366810
F 0.013368 3.858864 28.195840
F 26.818984 3.714554 6.515320
F 26.789484 3.871884 28.092340
F 0.013368 11.576604 6.366810
F 0.013368 11.576604 28.195840
F 26.798684 11.277004 6.355910
F 26.730484 11.776904 28.289140
F 0.013368 19.294304 6.366810
F 0.013368 19.294304 28.195840
F 26.841784 19.127804 6.491270
F 27.038884 19.406904 28.079840
F 8.925034 3.858864 6.366810
F 8.925034 3.858864 28.195840
F 8.925034 11.576604 6.366810
F 8.925034 11.576604 28.195840
F 8.925034 19.294304 6.366810
F 8.925034 19.294304 28.195840
F 17.836684 3.858864 6.366810
F 17.836684 3.858864 28.195840
F 17.836684 11.576604 6.366810
F 17.836684 11.576604 28.195840
F 17.836684 19.294304 6.366810
F 17.836684 19.294304 28.195840
F 0.013380 3.858864 3.638180
F 0.013380 3.858864 25.467240
F 26.737384 3.851244 3.747850
F 26.879684 4.028424 25.281440
F 0.013380 11.576604 3.638180
F 0.013380 11.576604 25.467240
F 26.791684 11.446804 3.700010
F 26.687484 11.647404 25.535240
F 0.013380 19.294304 3.638180
F 0.013380 19.294304 25.467240
F 27.006084 19.255804 3.656400
F 26.825184 19.290604 25.363440
F 8.925054 3.858864 3.638180
F 8.925054 3.858864 25.467240
F 8.925054 11.576604 3.638180
F 8.925054 11.576604 25.467240
F 8.925054 19.294304 3.638180
F 8.925054 19.294304 25.467240
F 17.836684 3.858864 3.638180
F 17.836684 3.858864 25.467240
F 17.836684 11.576604 3.638180
F 17.836684 11.576604 25.467240
F 17.836684 19.294304 3.638180
F 17.836684 19.294304 25.467240
F 0.013370 1.286284 0.000002
F 0.013370 1.286284 21.829040
F 24.593484 0.011794 3.527880
F 26.882184 1.476624 21.883440
F 0.013370 9.004014 0.000002
F 0.013370 9.004014 21.829040
F 24.517984 -0.070400 6.461750
F 26.853484 9.196054 21.784740
F 0.013370 16.721704 0.000001
F 0.013370 16.721704 21.829040
F 29.064884 20.615804 -0.052400
F 26.872384 16.873604 21.833240
F 8.925044 1.286284 0.000002
F 8.925044 1.286284 21.829040
F 8.925044 9.004014 0.000002
F 8.925044 9.004014 21.829040
F 8.925044 16.721704 0.000001
F 8.925044 16.721704 21.829040
F 17.836684 1.286284 0.000001
F 17.836684 1.286284 21.829040
F 17.836684 9.004014 0.000001
F 17.836684 9.004014 21.829040
F 17.836684 16.721704 0.000000
F 17.836684 16.721704 21.829040
F 2.241304 7.717724 3.638180
F 2.241304 7.717724 25.467240
F 29.044784 7.695224 3.746970
F 29.083884 7.869544 25.271440
F 2.241304 15.435504 3.638180
F 2.241304 15.435504 25.467240
F 29.224184 15.312804 3.565510
F 29.243184 15.381604 25.410240
F 24.636084 15.457704 21.142140
F 24.648984 7.832944 20.950140
F 15.608784 0.000001 20.919540
F 15.608784 15.435504 20.919540
F 11.152984 7.717724 3.638180
F 11.152984 7.717724 25.467240
F 11.152984 15.435504 3.638180
F 11.152984 15.435504 25.467240
F 15.608784 7.717734 20.919540
F 22.250984 16.663304 14.602840
F 20.021284 7.677734 3.767350
F 19.971084 7.768394 25.517440
F 20.150684 15.466904 3.604230
F 20.062984 15.469504 25.523940
F 26.821784 1.452054 -0.074786
F 13.380884 19.294304 20.919540
F 2.241284 5.145154 0.000003
F 2.241284 5.145154 21.829040
F 22.296084 8.952004 31.714240
F 29.173584 5.062964 21.730140
F 2.241284 12.862904 0.000002
F 2.241284 12.862904 21.829040
F 28.959084 12.990304 31.862240
F 29.088784 13.015604 21.886840
F 2.241284 20.580604 0.000002
F 2.241284 20.580604 21.829040
F 20.018884 0.002690 3.543090
F 29.138484 20.414604 21.705840
F 11.152984 5.145154 0.000002
F 11.152984 5.145154 21.829040
F 11.152984 12.862904 0.000001
F 11.152984 12.862904 21.829040
F 11.152984 20.580604 0.000002
F 11.152984 20.580604 21.829040
F 24.524184 5.103164 31.725940
F 20.148384 5.109904 21.786540
F 24.630084 22.975904 32.691440
F 20.025484 13.040404 21.830040
F 26.917784 8.893594 31.794240
F 20.208084 20.601504 21.784940
F 2.241294 5.145154 2.728630
F 2.241294 5.145154 24.557640
F 29.102384 5.104784 2.738300
F 29.159184 5.300954 24.469940
F 2.241294 12.862904 2.728630
F 2.241294 12.862904 24.557640
F 29.137184 12.696304 2.894040
F 29.051684 12.697304 24.557040
F 2.241294 20.580604 2.728630
F 2.241294 20.580604 24.557640
F 29.157584 20.669204 2.793090
F 29.042284 20.573804 24.529840
F 11.152984 5.145154 2.728630
F 11.152984 5.145154 24.557640
F 11.152984 12.862904 2.728630
F 11.152984 12.862904 24.557640
F 11.152984 20.580604 2.728630
F 11.152984 20.580604 24.557640
F 20.011384 5.152804 2.779740
F 20.035584 5.142654 24.481240
F 20.113684 12.859304 2.838670
F 20.128584 12.914604 24.561640
F 20.161484 20.551504 2.746880
F 19.993184 20.574204 24.446040
F 2.241284 7.717724 6.366810
F 2.241284 7.717724 28.195840
F 29.113284 7.724834 6.380570
F 29.101184 7.877594 27.979840
F 2.241284 15.435504 6.366810
F 2.241284 15.435504 28.195840
F 29.046084 15.144104 6.323380
F 28.969684 15.366604 28.109040
F 6.697124 23.153204 20.919540
F 22.388484 9.010654 14.592040
F 2.241284 23.153204 6.366810
F 2.241284 23.153204 28.195840
F 6.697124 15.435504 20.919540
F 22.204184 1.419844 14.572640
F 24.414584 -0.122578 13.694640
F 13.380884 11.576604 20.919540
F 11.152984 7.717724 6.366810
F 11.152984 7.717724 28.195840
F 11.152984 15.435504 6.366810
F 11.152984 15.435504 28.195840
F 6.697124 7.717724 20.919540
F 24.546784 20.402304 17.144440
F 19.980084 7.833324 6.486840
F 20.060984 7.654574 28.202140
F 20.242684 15.425604 6.374450
F 20.075284 15.465004 28.162640
F 20.044384 5.116934 31.774740
F 13.380884 3.858864 20.919540
F 4.469214 1.286284 2.728630
F 4.469214 1.286284 24.557640
F 31.266084 1.155064 2.898180
F 31.307184 1.235244 24.609040
F 4.469214 9.004014 2.728630
F 4.469214 9.004014 24.557640
F 31.257784 8.899414 3.017780
F 31.493584 9.080604 24.536940
F 4.469214 16.721704 2.728630
F 4.469214 16.721704 24.557640
F 31.431984 16.691504 2.728240
F 31.331884 16.679504 24.417440
F 13.380884 1.286284 2.728630
F 13.380884 1.286284 24.557640
F 13.380884 9.004014 2.728630
F 13.380884 9.004014 24.557640
F 13.380884 16.721704 2.728630
F 13.380884 16.721704 24.557640
F 22.312584 1.300104 2.543980
F 20.010484 20.589004 0.056458
F 22.315584 8.969144 2.944710
F 22.246284 9.000194 24.608540
F 22.506384 16.833404 2.810270
F 22.268084 16.636004 24.247740
F 4.469204 3.858864 6.366810
F 4.469204 3.858864 28.195840
F 31.409284 3.815934 6.397260
F 31.232384 3.945524 28.089740
F 4.469204 11.576604 6.366810
F 4.469204 11.576604 28.195840
F 31.444484 11.658104 6.539010
F 31.299684 11.741904 28.095240
F 4.469204 19.294304 6.366810
F 4.469204 19.294304 28.195840
F 31.388584 19.362504 6.460630
F 31.600384 19.239804 28.104540
F 13.380884 3.858864 6.366810
F 13.380884 3.858864 28.195840
F 13.380884 11.576604 6.366810
F 13.380884 11.576604 28.195840
F 13.380884 19.294304 6.366810
F 13.380884 19.294304 28.195840
F 22.326084 3.943324 6.370020
F 22.334584 3.734154 28.109440
F 22.185784 11.494504 6.682120
F 22.365684 11.692704 28.308740
F 22.188784 19.342104 6.405360
F 22.434184 19.449804 28.035540
F 4.469214 3.858864 3.638180
F 4.469214 3.858864 25.467240
F 31.304284 3.780244 3.651880
F 31.331884 3.922754 25.339240
F 4.469214 11.576604 3.638180
F 4.469214 11.576604 25.467240
F 31.471084 11.529004 3.872440
F 31.414484 11.630404 25.389740
F 4.469214 19.294304 3.638180
F 4.469214 19.294304 25.467240
F 31.357184 19.359604 3.557210
F 31.128584 19.231604 25.545440
F 13.380884 3.858864 3.638180
F 13.380884 3.858864 25.467240
F 13.380884 11.576604 3.638180
F 13.380884 11.576604 25.467240
F 13.380884 19.294304 3.638180
F 13.380884 19.294304 25.467240
F 22.280584 3.882084 3.672260
F 22.263784 3.919344 25.359440
F 22.292584 11.570404 3.797390
F 22.297184 11.632804 25.645940
F 22.418184 19.459504 3.614700
F 22.226984 19.210304 25.323940
F 4.469204 1.286284 0.000002
F 4.469204 1.286284 21.829040
F 31.264684 1.360804 17.271740
F 31.504584 1.290464 21.869140
F 4.469204 9.004014 0.000002
F 4.469204 9.004014 21.829040
F 28.844284 5.136784 31.654640
F 31.238984 8.840604 21.793640
F 4.469204 16.721704 0.000001
F 4.469204 16.721704 21.829040
F 22.327484 1.266234 24.526740
F 31.425884 16.742204 21.673140
F 13.380884 1.286284 0.000002
F 13.380884 1.286284 21.829040
F 13.380884 9.004014 0.000002
F 13.380884 9.004014 21.829040
F 13.380884 16.721704 0.000001
F 13.380884 16.721704 21.829040
F 26.928284 16.704304 31.756540
F 22.474184 1.449044 21.775640
F 31.225284 11.423104 21.093840
F 22.297084 8.976224 21.967640
F 22.252484 1.519944 17.316740
F 22.285284 16.822404 21.747940
F 6.697134 7.717724 3.638180
F 6.697134 7.717724 25.467240
F 6.697134 15.435504 3.638180
F 6.697134 15.435504 25.467240
F 24.691784 12.918304 17.406640
F 24.656484 5.108384 17.089840
F 15.608784 7.717724 3.638180
F 15.608784 7.717724 25.467240
F 15.608784 15.435504 3.638180
F 15.608784 15.435504 25.467240
F 15.608784 0.000001 3.638180
F 15.608784 0.000001 25.467240
F 24.508984 7.716004 3.891390
F 24.617784 7.888654 25.420140
F 24.731484 15.566604 3.668070
F 24.607384 15.551304 25.273940
F 15.608784 20.580604 17.281340
F 15.608784 12.862904 17.281340
F 6.697124 5.145154 0.000003
F 6.697124 5.145154 21.829040
F 13.380884 16.721704 14.552740
F 13.380884 9.004014 14.552740
F 6.697124 12.862904 0.000002
F 6.697124 12.862904 21.829040
F 13.380884 1.286284 14.552740
F 31.277884 16.572204 14.423640
F 6.697124 20.580604 0.000002
F 6.697124 20.580604 21.829040
F 4.469204 16.721704 14.552740
F 31.475084 8.979114 14.659240
F 15.608784 5.145154 0.000001
F 15.608784 5.145154 21.829040
F 15.608784 12.862904 0.000000
F 15.608784 12.862904 21.829040
F 15.608784 20.580604 0.000001
F 15.608784 20.580604 21.829040
F 13.380884 16.721704 17.281340
F 24.692984 5.191114 21.851540
F 19.937484 12.937704 31.736340
F 24.442084 12.665204 21.802140
F 13.380884 9.004014 17.281340
F 24.651384 20.744204 21.699240
F 6.697134 5.145154 2.728630
F 6.697134 5.145154 24.557640
F 6.697134 12.862904 2.728630
F 6.697134 12.862904 24.557640
F 6.697134 20.580604 2.728630
F 6.697134 20.580604 24.557640
F 15.608784 5.145154 2.728630
F 15.608784 5.145154 24.557640
F 15.608784 12.862904 2.728630
F 15.608784 12.862904 24.557640
F 15.608784 20.580604 2.728630
F 15.608784 20.580604 24.557640
F 24.567084 5.224874 2.860290
F 24.453184 5.184954 24.456040
F 24.610384 12.747704 2.711830
F 24.387184 12.817904 24.692140
F 24.712784 20.774204 2.733610
F 24.450284 20.607704 24.433140
F 6.697124 7.717724 6.366810
F 6.697124 7.717724 28.195840
F 4.469204 9.004014 14.552740
F 31.345684 1.194274 14.480340
F 6.697124 15.435504 6.366810
F 6.697124 15.435504 28.195840
F 4.469204 1.286284 14.552740
F 22.284284 19.301804 17.974340
F 15.608784 5.145154 17.281340
F 6.697134 20.580604 17.281340
F 6.697124 23.153204 6.366810
F 6.697124 23.153204 28.195840
F 6.697134 12.862904 17.281340
F 6.697134 5.145154 17.281340
F 22.316984 11.434604 18.100340
F 22.295784 4.028054 18.093740
F 15.608784 7.717734 6.366810
F 15.608784 7.717734 28.195840
F 15.608784 15.435504 6.366810
F 15.608784 15.435504 28.195840
F 15.608784 0.000001 6.366810
F 15.608784 0.000001 28.195840
F 24.602884 7.583304 6.594380
F 24.537284 7.804604 28.067340
F 24.631384 15.223204 6.392690
F 24.436084 15.566104 28.158740
F 24.338284 20.510804 14.354140
F 24.651684 12.790504 14.724640
F 0.013382 1.286284 10.004940
F 0.013382 1.286284 31.834040
F 26.803684 1.246554 10.083640
F 19.985884 20.552904 31.758140
F 0.013382 9.004014 10.004940
F 0.013382 9.004014 31.834040
F 26.802884 9.008064 10.095440
F 31.296284 1.276244 31.658940
F 0.013382 16.721704 10.004940
F 0.013382 16.721704 31.834040
F 26.862384 16.630404 9.901660
F 22.367784 16.846204 31.745040
F 8.925054 1.286284 10.004940
F 8.925054 1.286284 31.834040
F 8.925054 9.004014 10.004940
F 8.925054 9.004014 31.834040
F 8.925054 16.721704 10.004940
F 8.925054 16.721704 31.834040
F 17.836684 1.286284 10.004940
F 17.836684 1.286284 31.834040
F 17.836684 9.004014 10.004940
F 17.836684 9.004014 31.834040
F 17.836684 16.721704 10.004940
F 17.836684 16.721704 31.834040
F 0.013368 3.858864 13.643140
F 26.875884 3.678104 13.615540
F 0.013368 11.576604 13.643140
F 26.894784 11.587604 13.654040
F 0.013368 19.294304 13.643140
F 26.654084 19.191804 13.786540
F 8.925034 3.858864 13.643140
F 8.925034 11.576604 13.643140
F 8.925034 19.294304 13.643140
F 17.836684 3.858864 13.643140
F 17.836684 11.576604 13.643140
F 17.836684 19.294304 13.643140
F 0.013380 3.858864 10.914540
F 26.691484 3.839644 10.965140
F 0.013380 11.576604 10.914540
F 27.020684 11.737704 10.882640
F 0.013380 19.294304 10.914540
F 26.739484 19.112704 10.989140
F 8.925054 3.858864 10.914540
F 8.925054 11.576604 10.914540
F 8.925054 19.294304 10.914540
F 17.836684 3.858864 10.914540
F 17.836684 3.858864 32.743540
F 17.836684 11.576604 10.914540
F 17.836684 11.576604 32.743540
F 17.836684 19.294304 10.914540
F 17.836684 19.294304 32.743540
F 0.013370 1.286284 7.276350
F 0.013370 1.286284 29.105440
F 26.756184 1.172044 7.377840
F 26.803784 1.372564 29.042840
F 0.013370 9.004014 7.276350
F 0.013370 9.004014 29.105440
F 26.828984 8.748004 7.379340
F 26.838984 9.166724 28.996940
F 0.013370 16.721704 7.276350
F 0.013370 16.721704 29.105440
F 26.926284 16.492004 7.287570
F 26.693984 16.767104 28.975640
F 8.925044 1.286284 7.276350
F 8.925044 1.286284 29.105440
F 8.925044 9.004014 7.276350
F 8.925044 9.004014 29.105440
F 8.925044 16.721704 7.276350
F 8.925044 16.721704 29.105440
F 17.836684 1.286284 7.276350
F 17.836684 1.286284 29.105440
F 17.836684 9.004014 7.276350
F 17.836684 9.004014 29.105440
F 17.836684 16.721704 7.276350
F 17.836684 16.721704 29.105440
F 2.241304 7.717724 10.914540
F 29.135884 7.675224 11.078440
F 2.241304 15.435504 10.914540
F 29.277084 15.422104 10.837440
F 24.564484 5.173914 14.231640
F 15.608784 20.580604 14.552740
F 11.152984 7.717724 10.914540
F 11.152984 15.435504 10.914540
F 11.152984 15.435504 32.743540
F 15.608784 12.862904 14.552740
F 19.993684 7.660894 10.961440
F 20.053884 15.372104 10.854540
F 29.109884 0.156626 20.802240
F 31.541084 3.967764 21.208540
F 2.241284 5.145154 7.276350
F 2.241284 5.145154 29.105440
F 29.159784 5.206084 7.360400
F 29.008084 5.355214 28.946540
F 2.241284 12.862904 7.276350
F 2.241284 12.862904 29.105440
F 29.050784 12.686704 7.009650
F 29.123084 12.883104 29.158940
F 2.241284 20.580604 7.276350
F 2.241284 20.580604 29.105440
F 29.062684 20.480304 7.494530
F 29.314984 20.660104 29.077440
F 11.152984 5.145154 7.276350
F 11.152984 5.145154 29.105440
F 11.152984 12.862904 7.276350
F 11.152984 12.862904 29.105440
F 11.152984 20.580604 7.276350
F 11.152984 20.580604 29.105440
F 20.043584 5.214574 7.347200
F 20.142584 5.038104 29.018840
F 19.971684 12.889504 7.512180
F 19.913884 12.992204 29.149540
F 19.977484 20.523404 7.205390
F 20.152784 20.643404 28.936240
F 2.241294 5.145154 10.004940
F 2.241294 5.145154 31.834040
F 28.879384 5.193824 10.082640
F 22.301184 1.517454 31.876740
F 2.241294 12.862904 10.004940
F 2.241294 12.862904 31.834040
F 29.307384 12.726804 9.885080
F 4.469214 1.286284 17.281340
F 2.241294 20.580604 10.004940
F 2.241294 20.580604 31.834040
F 29.006284 20.500504 10.280140
F 22.261184 8.882884 17.343540
F 11.152984 5.145154 10.004940
F 11.152984 5.145154 31.834040
F 11.152984 12.862904 10.004940
F 11.152984 12.862904 31.834040
F 11.152984 20.580604 10.004940
F 11.152984 20.580604 31.834040
F 20.007784 5.020754 10.107940
F 13.380884 1.286284 17.281340
F 20.266184 12.739604 10.119640
F 31.271284 16.615404 17.279340
F 19.877384 20.584104 9.841330
F 26.711984 1.279684 31.790040
F 2.241284 7.717724 13.643140
F 29.218184 7.745804 13.838340
F 2.241284 15.435504 13.643140
F 29.102784 15.341004 13.590540
F 15.608784 5.145154 14.552740
F 2.241284 23.153204 13.643140
F 13.380884 19.294304 18.190840
F 24.770684 13.071304 31.871840
F 11.152984 7.717724 13.643140
F 11.152984 15.435504 13.643140
F 6.697124 20.580604 14.552740
F 20.081784 7.879984 13.678040
F 20.096584 15.286204 13.657540
F 22.289584 16.767304 17.260440
F 4.469214 1.286284 10.004940
F 4.469214 1.286284 31.834040
F 31.210984 1.381804 9.988790
F 20.081584 15.545504 20.973340
F 4.469214 9.004014 10.004940
F 4.469214 9.004014 31.834040
F 31.408084 8.877584 10.089140
F 31.420284 8.871414 17.350840
F 4.469214 16.721704 10.004940
F 4.469214 16.721704 31.834040
F 31.423184 16.801204 10.134940
F 24.651484 20.554904 31.664540
F 13.380884 1.286284 10.004940
F 13.380884 1.286284 31.834040
F 13.380884 9.004014 10.004940
F 13.380884 9.004014 31.834040
F 13.380884 16.721704 10.004940
F 13.380884 16.721704 31.834040
F 22.253984 1.227304 10.217540
F 31.473384 19.257804 20.884040
F 22.301784 8.875364 10.146340
F 31.254084 9.028244 31.816040
F 22.242484 16.568904 9.885830
F 4.469214 16.721704 17.281340
F 4.469204 3.858864 13.643140
F 31.388084 3.883304 13.708340
F 4.469204 11.576604 13.643140
F 31.276984 11.630804 13.851440
F 4.469204 19.294304 13.643140
F 31.446284 19.286504 13.755540
F 13.380884 3.858864 13.643140
F 13.380884 11.576604 13.643140
F 13.380884 19.294304 13.643140
F 22.190884 4.000934 13.731740
F 22.456984 11.614604 13.728340
F 22.076084 19.372904 13.492340
F 4.469214 3.858864 10.914540
F 31.146584 3.957694 10.870440
F 4.469214 11.576604 10.914540
F 31.565084 11.616504 11.060640
F 4.469214 19.294304 10.914540
F 31.335084 19.357704 10.935140
F 13.380884 3.858864 10.914540
F 13.380884 11.576604 10.914540
F 13.380884 19.294304 10.914540
F 13.380884 19.294304 32.743540
F 22.365884 3.942694 11.010940
F 22.517684 11.414004 10.920840
F 22.157784 19.183004 10.781440
F 4.469204 1.286284 7.276350
F 4.469204 1.286284 29.105440
F 31.281984 1.307644 7.225860
F 31.262784 1.327804 29.063440
F 4.469204 9.004014 7.276350
F 4.469204 9.004014 29.105440
F 31.386784 8.949704 7.369200
F 31.320384 9.144984 29.089640
F 4.469204 16.721704 7.276350
F 4.469204 16.721704 29.105440
F 31.369584 16.530004 7.299860
F 31.191884 16.713304 29.156940
F 13.380884 1.286284 7.276350
F 13.380884 1.286284 29.105440
F 13.380884 9.004014 7.276350
F 13.380884 9.004014 29.105440
F 13.380884 16.721704 7.276350
F 13.380884 16.721704 29.105440
F 22.308284 1.472754 7.419670
F 22.233184 1.232074 29.171040
F 22.411884 8.941734 7.361250
F 22.198084 9.066594 28.956340
F 22.385084 16.687504 7.123550
F 22.314384 16.931904 29.003140
F 6.697134 7.717724 10.914540
F 6.697134 15.435504 10.914540
F 13.380884 11.576604 18.190840
F 15.608784 7.717724 10.914540
F 15.608784 15.435504 10.914540
F 15.608784 15.435504 32.743540
F 15.608784 0.000001 10.914540
F 24.655984 7.801434 11.046340
F 24.560084 15.400204 10.918840
F 4.469204 3.858864 20.919540
F 6.697124 12.862904 14.552740
F 6.697124 5.145154 7.276350
F 6.697124 5.145154 29.105440
F 13.380884 3.858864 18.190840
F 31.335584 19.259104 18.084240
F 6.697124 12.862904 7.276350
F 6.697124 12.862904 29.105440
F 4.469214 19.294304 18.190840
F 31.476584 11.457004 18.253440
F 6.697124 20.580604 7.276350
F 6.697124 20.580604 29.105440
F 4.469214 11.576604 18.190840
F 31.318484 3.960894 18.366340
F 15.608784 5.145154 7.276350
F 15.608784 5.145154 29.105440
F 15.608784 12.862904 7.276350
F 15.608784 12.862904 29.105440
F 15.608784 20.580604 7.276350
F 15.608784 20.580604 29.105440
F 24.600784 5.168154 7.377130
F 24.516484 5.111394 28.955140
F 24.577884 12.653904 7.328530
F 24.521884 12.972304 29.158240
F 24.668084 20.368704 7.383720
F 24.738384 20.634404 28.987540
F 6.697134 5.145154 10.004940
F 6.697134 5.145154 31.834040
F 6.697134 12.862904 10.004940
F 6.697134 12.862904 31.834040
F 6.697134 20.580604 10.004940
F 6.697134 20.580604 31.834040
F 15.608784 5.145154 10.004940
F 15.608784 5.145154 31.834040
F 15.608784 12.862904 10.004940
F 15.608784 12.862904 31.834040
F 15.608784 20.580604 10.004940
F 15.608784 20.580604 31.834040
F 24.591284 5.223354 10.188740
F 31.518484 16.750804 31.771340
F 24.671584 12.944804 9.967930
F 28.995184 20.602404 31.737940
F 24.548084 20.381504 10.069540
F 4.469214 9.004014 17.281340
F 6.697124 7.717724 13.643140
F 4.469214 3.858864 18.190840
F 6.697124 15.435504 13.643140
F 22.319384 19.323004 20.778240
F 22.017984 11.436204 20.840640
F 6.697124 23.153204 13.643140
F 6.697124 5.145154 14.552740
F 22.297484 4.018964 20.910340
F 15.608784 7.717734 13.643140
F 15.608784 15.435504 13.643140
F 15.608784 0.000001 13.643140
F 24.623384 7.838114 13.698140
F 24.593184 15.387504 13.759440
F 24.562984 15.513904 18.275340
F 0.013382 1.286284 17.281340
F 26.790484 1.250394 17.303240
F 0.013382 9.004014 17.281340
F 26.818884 8.923084 17.331740
F 0.013382 16.721704 17.281340
F 26.799684 16.664104 17.371240
F 8.925054 1.286284 17.281340
F 8.925054 9.004014 17.281340
F 8.925054 16.721704 17.281340
F 17.836684 1.286284 17.281340
F 17.836684 9.004014 17.281340
F 17.836684 16.721704 17.281340
F 0.013368 3.858864 20.919540
F 26.908284 3.990994 20.671140
F 0.013368 11.576604 20.919540
F 26.873484 11.662204 20.889440
F 0.013368 19.294304 20.919540
F 26.725484 19.349604 20.819240
F 8.925034 3.858864 20.919540
F 8.925034 11.576604 20.919540
F 8.925034 19.294304 20.919540
F 17.836684 3.858864 20.919540
F 17.836684 11.576604 20.919540
F 17.836684 19.294304 20.919540
F 0.013380 3.858864 18.190840
F 26.855984 3.849574 18.085940
F 0.013380 11.576604 18.190840
F 26.901884 11.607604 18.198640
F 0.013380 19.294304 18.190840
F 26.746784 19.269604 18.167640
F 8.925054 3.858864 18.190840
F 8.925054 11.576604 18.190840
F 8.925054 19.294304 18.190840
F 17.836684 3.858864 18.190840
F 17.836684 11.576604 18.190840
F 17.836684 19.294304 18.190840
F 0.013370 1.286284 14.552740
F 26.646384 1.154944 14.568540
F 0.013370 9.004014 14.552740
F 26.890484 9.015814 14.663240
F 0.013370 16.721704 14.552740
F 26.912784 16.724704 14.582740
F 8.925044 1.286284 14.552740
F 8.925044 9.004014 14.552740
F 8.925044 16.721704 14.552740
F 17.836684 1.286284 14.552740
F 17.836684 9.004014 14.552740
F 17.836684 16.721704 14.552740
F 2.241304 7.717724 18.190840
F 29.159784 7.729784 18.253540
F 2.241304 15.435504 18.190840
F 29.024384 15.536504 18.252640
F 24.655184 7.652104 18.245940
F 15.608784 0.000001 18.190840
F 11.152984 7.717724 18.190840
F 11.152984 15.435504 18.190840
F 15.608784 15.435504 18.190840
F 20.051884 7.736104 18.198440
F 20.077584 15.432704 18.275140
F 4.469204 19.294304 20.919540
F 2.241284 5.145154 14.552740
F 28.982884 5.047054 14.592840
F 2.241284 12.862904 14.552740
F 28.996484 12.783404 14.759940
F 2.241284 20.580604 14.552740
F 29.012284 20.399004 14.661240
F 11.152984 5.145154 14.552740
F 11.152984 12.862904 14.552740
F 11.152984 20.580604 14.552740
F 19.987384 5.317624 14.576740
F 20.107484 12.684204 14.550140
F 19.957084 20.783204 14.623940
F 2.241294 5.145154 17.281340
F 29.068184 5.185234 17.319940
F 2.241294 12.862904 17.281340
F 29.233184 12.886904 17.460340
F 2.241294 20.580604 17.281340
F 28.949484 20.588404 17.402740
F 11.152984 5.145154 17.281340
F 11.152984 12.862904 17.281340
F 11.152984 20.580604 17.281340
F 20.144184 5.251984 17.228040
F 20.115384 12.891404 17.290040
F 20.117684 20.679804 17.353340
F 2.241284 7.717724 20.919540
F 28.996684 7.640224 21.005140
F 2.241284 15.435504 20.919540
F 29.100084 15.608604 20.958940
F 15.608784 7.717724 18.190840
F 2.241284 23.153204 20.919540
F 6.697134 15.435504 18.190840
F 4.469204 11.576604 20.919540
F 11.152984 7.717724 20.919540
F 11.152984 15.435504 20.919540
F 6.697134 7.717724 18.190840
F 20.128784 7.689114 20.918540
F 29.009784 -0.054697 10.999240
F 28.967484 -0.083654 13.718940
F 20.086384 0.054739 6.331290
F 24.719884 23.228004 28.027540
F 28.982684 -0.124340 18.117840
F 29.017684 -0.086423 32.539040
F 31.183984 3.920294 32.445740
F 24.711884 23.266004 20.744540
F 20.091684 23.308404 18.409240
F 31.193984 11.902404 32.709940
F 24.448084 23.313004 25.225040
F 29.298384 23.092404 11.076140
F 29.053784 23.235804 28.068840
F 29.080384 23.032404 25.334040
F 24.496184 23.344604 3.858620
F 20.144684 23.401904 20.996040
F 20.186184 23.221004 28.148840
F 24.666184 23.007504 17.972140
F 24.538284 23.109304 13.666740
F 20.079584 7.802404 32.716140
F 29.149284 15.526704 32.774340
F 29.062784 23.163504 32.753840
F 26.669384 8.759034 0.106692
F 24.517384 12.924304 0.046186
F 20.074684 12.836104 0.070139
F 29.124584 5.122184 0.034985
F 24.658184 5.073704 0.202952
F 0.013382 1.286284 46.386740
F 26.701184 1.343794 46.507640
F 0.013382 9.004014 46.386740
F 27.111984 9.141884 46.347340
F 0.013382 16.721704 46.386740
F 26.839284 16.893204 46.338140
F 8.925054 1.286284 46.386740
F 8.925054 9.004014 46.386740
F 8.925054 16.721704 46.386740
F 17.836684 1.286284 46.386740
F 17.836684 9.004014 46.386740
F 17.836684 16.721704 46.386740
F 0.013368 3.858864 50.024940
F 26.824384 3.995674 50.080940
F 0.013368 11.576604 50.024940
F 26.896784 11.726704 49.973240
F 0.013368 19.294304 50.024940
F 26.895984 19.400604 49.978740
F 8.925034 3.858864 50.024940
F 8.925034 11.576604 50.024940
F 8.925034 19.294304 50.024940
F 17.836684 3.858864 50.024940
F 17.836684 11.576604 50.024940
F 17.836684 19.294304 50.024940
F 0.013380 3.858864 47.296240
F 26.752884 3.942944 47.303240
F 0.013380 11.576604 47.296240
F 26.955884 11.838304 47.248140
F 0.013380 19.294304 47.296240
F 26.845584 19.538204 47.288540
F 8.925054 3.858864 47.296240
F 8.925054 11.576604 47.296240
F 8.925054 19.294304 47.296240
F 17.836684 3.858864 47.296240
F 17.836684 11.576604 47.296240
F 17.836684 19.294304 47.296240
F 0.013370 1.286284 43.658140
F 26.701784 1.474554 43.620440
F 0.013370 9.004014 43.658140
F 26.887884 9.178644 43.763340
F 0.013370 16.721704 43.658140
F 26.880984 16.832604 43.624040
F 8.925044 1.286284 43.658140
F 8.925044 9.004014 43.658140
F 8.925044 16.721704 43.658140
F 17.836684 1.286284 43.658140
F 17.836684 9.004014 43.658140
F 17.836684 16.721704 43.658140
F 17.836684 16.721704 65.487140
F 2.241304 7.717724 47.296240
F 29.282984 7.771094 47.380940
F 2.241304 15.435504 47.296240
F 28.983784 15.656904 47.232240
F 22.283784 19.415504 32.752440
F 24.554084 15.616004 42.608940
F 11.152984 7.717724 47.296240
F 11.152984 15.435504 47.296240
F 31.130384 19.450704 32.769440
F 20.144884 7.726324 47.356840
F 20.090984 15.538304 47.235440
F 15.608784 20.580604 58.210840
F 2.241284 5.145154 43.658140
F 29.148084 5.259544 43.587840
F 2.241284 12.862904 43.658140
F 28.779584 12.966604 43.388340
F 2.241284 20.580604 43.658140
F 29.189984 20.831904 43.597640
F 11.152984 5.145154 43.658140
F 11.152984 12.862904 43.658140
F 11.152984 20.580604 43.658140
F 20.110284 5.204514 43.689540
F 20.021784 12.930104 43.639540
F 19.959984 20.910404 43.622740
F 2.241294 5.145154 46.386740
F 29.133784 5.215844 46.334340
F 2.241294 12.862904 46.386740
F 29.139284 13.126204 46.066540
F 2.241294 20.580604 46.386740
F 29.077684 20.650304 46.367240
F 11.152984 5.145154 46.386740
F 11.152984 12.862904 46.386740
F 11.152984 20.580604 46.386740
F 20.162584 5.161234 46.550740
F 20.133884 12.845904 46.424140
F 20.052584 20.782204 46.350340
F 2.241284 7.717724 50.024940
F 29.163484 7.878944 50.122240
F 2.241284 15.435504 50.024940
F 29.064384 15.590804 49.981740
F 24.597884 7.780924 42.682240
F 2.241284 23.153204 50.024940
F 15.608784 0.000001 64.577640
F 28.948984 -0.067250 35.355640
F 11.152984 7.717724 50.024940
F 11.152984 15.435504 50.024940
F 15.608784 0.000001 42.748540
F 20.185184 7.829424 49.995040
F 19.975784 15.445704 49.913940
F 24.701384 5.240894 36.246740
F 4.469214 1.286284 46.386740
F 31.297784 1.214034 46.387540
F 4.469214 9.004014 46.386740
F 31.453084 9.089144 46.403340
F 4.469214 16.721704 46.386740
F 31.228584 16.878404 46.264440
F 13.380884 1.286284 46.386740
F 13.380884 9.004014 46.386740
F 13.380884 16.721704 46.386740
F 22.152484 1.259984 46.241740
F 22.477584 9.075304 46.502140
F 22.305284 16.787604 46.299940
F 4.469204 3.858864 50.024940
F 31.602884 4.077224 49.921540
F 4.469204 11.576604 50.024940
F 31.268084 11.743704 50.127440
F 4.469204 19.294304 50.024940
F 31.254784 19.476304 50.068640
F 13.380884 3.858864 50.024940
F 13.380884 11.576604 50.024940
F 13.380884 19.294304 50.024940
F 22.326184 4.054084 50.020540
F 22.249984 11.589504 50.085940
F 22.339484 19.242304 50.025640
F 4.469214 3.858864 47.296240
F 31.532284 4.042614 47.060740
F 4.469214 11.576604 47.296240
F 31.182384 11.680604 47.378240
F 4.469214 19.294304 47.296240
F 31.205484 19.373704 47.300440
F 13.380884 3.858864 47.296240
F 13.380884 11.576604 47.296240
F 13.380884 19.294304 47.296240
F 22.468784 3.925194 47.275440
F 22.558584 11.681304 47.424140
F 22.290184 19.384904 47.312840
F 4.469204 1.286284 43.658140
F 31.167784 1.257444 43.628140
F 4.469204 9.004014 43.658140
F 31.356684 9.105674 43.546440
F 4.469204 16.721704 43.658140
F 31.284484 16.693604 43.545740
F 13.380884 1.286284 43.658140
F 13.380884 9.004014 43.658140
F 13.380884 16.721704 43.658140
F 22.300384 1.267474 43.561440
F 22.318284 9.142914 43.715940
F 22.247784 16.760404 43.555040
F 6.697134 7.717724 47.296240
F 6.697134 15.435504 47.296240
F 15.608784 15.435504 64.577640
F 15.608784 7.717724 47.296240
F 15.608784 15.435504 47.296240
F 15.608784 0.000001 47.296240
F 24.726384 7.716264 47.063540
F 24.650084 15.709004 47.428140
F 15.608784 15.435504 42.748540
F 6.697124 5.145154 43.658140
F 15.608784 12.862904 36.381740
F 6.697124 12.862904 43.658140
F 15.608784 5.145154 58.210840
F 6.697124 20.580604 43.658140
F 15.608784 5.145154 36.381740
F 15.608784 5.145154 43.658140
F 15.608784 12.862904 43.658140
F 15.608784 12.862904 65.487140
F 15.608784 20.580604 43.658140
F 24.785084 5.110514 43.410940
F 24.290184 13.023704 43.707640
F 24.769084 20.734704 43.509240
F 6.697134 5.145154 46.386740
F 6.697134 12.862904 46.386740
F 6.697134 20.580604 46.386740
F 15.608784 5.145154 46.386740
F 15.608784 12.862904 46.386740
F 15.608784 20.580604 46.386740
F 24.476884 5.219514 46.125140
F 24.626084 13.249304 46.519940
F 24.578084 20.739704 46.266940
F 6.697124 7.717724 50.024940
F 6.697124 20.580604 58.210840
F 6.697124 15.435504 50.024940
F 6.697124 20.580604 36.381740
F 15.608784 7.717734 64.577640
F 6.697124 23.153204 50.024940
F 15.608784 7.717734 42.748540
F 6.697124 12.862904 58.210840
F 15.608784 7.717734 50.024940
F 15.608784 15.435504 50.024940
F 15.608784 0.000001 50.024940
F 24.728984 7.834114 49.687640
F 24.609484 15.550504 50.155640
F 6.697124 12.862904 36.381740
F 0.013382 1.286284 53.663040
F 31.340784 1.460694 50.583240
F 0.013382 9.004014 53.663040
F 26.841584 9.023874 53.845040
F 0.013382 16.721704 53.663040
F 26.748384 16.986204 53.890940
F 8.925054 1.286284 53.663040
F 8.925054 9.004014 53.663040
F 8.925054 16.721704 53.663040
F 17.836684 1.286284 53.663040
F 17.836684 9.004014 53.663040
F 17.836684 16.721704 53.663040
F 0.013368 3.858864 35.472240
F 0.013368 3.858864 57.301240
F 26.871884 4.123764 35.321240
F 26.981184 3.842244 57.423040
F 0.013368 11.576604 35.472240
F 0.013368 11.576604 57.301240
F 26.773384 11.693904 35.477740
F 26.839684 11.691304 57.379240
F 0.013368 19.294304 35.472240
F 0.013368 19.294304 57.301240
F 27.052684 19.402604 35.459240
F 26.887084 19.521904 57.412440
F 8.925034 3.858864 35.472240
F 8.925034 3.858864 57.301240
F 8.925034 11.576604 35.472240
F 8.925034 11.576604 57.301240
F 8.925034 19.294304 35.472240
F 8.925034 19.294304 57.301240
F 17.836684 3.858864 35.472240
F 17.836684 3.858864 57.301240
F 17.836684 11.576604 35.472240
F 17.836684 11.576604 57.301240
F 17.836684 19.294304 35.472240
F 17.836684 19.294304 57.301240
F 0.013380 3.858864 32.743540
F 0.013380 3.858864 54.572640
F 28.974484 -0.127824 61.668940
F 26.998884 3.837754 54.711140
F 0.013380 11.576604 32.743540
F 0.013380 11.576604 54.572640
F 31.483484 11.430304 64.609440
F 26.926984 11.668004 54.488440
F 0.013380 19.294304 32.743540
F 0.013380 19.294304 54.572640
F 20.008184 -0.057056 32.708940
F 26.831584 19.526804 54.592240
F 8.925054 3.858864 32.743540
F 8.925054 3.858864 54.572640
F 8.925054 11.576604 32.743540
F 8.925054 11.576604 54.572640
F 8.925054 19.294304 32.743540
F 8.925054 19.294304 54.572640
F 17.836684 3.858864 54.572640
F 17.836684 11.576604 54.572640
F 17.836684 19.294304 54.572640
F 0.013370 1.286284 50.934440
F 26.699684 1.384994 50.824240
F 0.013370 9.004014 50.934440
F 26.955384 9.208534 51.051340
F 0.013370 16.721704 50.934440
F 26.927284 16.880404 51.137440
F 8.925044 1.286284 50.934440
F 8.925044 9.004014 50.934440
F 8.925044 16.721704 50.934440
F 17.836684 1.286284 50.934440
F 17.836684 9.004014 50.934440
F 17.836684 16.721704 50.934440
F 2.241304 7.717724 32.743540
F 2.241304 7.717724 54.572640
F 26.674284 3.913464 32.577740
F 29.227484 7.716104 54.704540
F 2.241304 15.435504 32.743540
F 2.241304 15.435504 54.572640
F 24.666184 7.682384 32.683840
F 29.149984 15.559904 54.536040
F 6.697124 5.145154 58.210840
F 6.697124 23.153204 64.577640
F 6.697124 23.153204 42.748540
F 6.697124 5.145154 36.381740
F 11.152984 7.717724 32.743540
F 11.152984 7.717724 54.572640
F 11.152984 15.435504 54.572640
F 15.608784 12.862904 58.210840
F 6.697124 15.435504 64.577640
F 22.093284 3.830074 64.607640
F 20.266484 7.604494 54.578740
F 20.209884 15.357904 54.579140
F 20.092384 -0.067922 61.840940
F 6.697134 15.435504 61.848940
F 2.241284 5.145154 50.934440
F 29.261084 5.359254 50.857840
F 2.241284 12.862904 50.934440
F 28.968984 13.078704 50.994040
F 2.241284 20.580604 50.934440
F 29.064384 20.778404 50.969040
F 11.152984 5.145154 50.934440
F 11.152984 12.862904 50.934440
F 11.152984 20.580604 50.934440
F 20.011884 5.198214 50.854340
F 20.002884 12.929004 50.945440
F 20.116984 20.465404 50.933340
F 2.241294 5.145154 53.663040
F 29.219484 5.254244 53.679240
F 2.241294 12.862904 53.663040
F 29.117184 13.006404 53.704140
F 2.241294 20.580604 53.663040
F 29.048784 20.798204 53.758740
F 11.152984 5.145154 53.663040
F 11.152984 12.862904 53.663040
F 11.152984 20.580604 53.663040
F 20.015884 5.091104 53.556440
F 20.065084 12.795204 53.590140
F 19.972084 20.619804 53.628240
F 2.241284 7.717724 35.472240
F 2.241284 7.717724 57.301240
F 29.037084 7.712144 35.416440
F 29.191584 7.801274 57.362540
F 2.241284 15.435504 35.472240
F 2.241284 15.435504 57.301240
F 29.176784 15.291904 35.415140
F 28.977684 15.580104 57.269640
F 6.697124 15.435504 42.748540
F 15.608784 20.580604 36.381740
F 2.241284 23.153204 35.472240
F 2.241284 23.153204 57.301240
F 24.708084 15.530804 61.972840
F 6.697124 7.717724 64.577640
F 6.697134 15.435504 40.019940
F 26.773284 11.544304 32.731240
F 11.152984 7.717724 35.472240
F 11.152984 7.717724 57.301240
F 11.152984 15.435504 35.472240
F 11.152984 15.435504 57.301240
F 6.697124 7.717724 42.748540
F 24.474184 20.711104 60.856540
F 19.997784 7.819594 35.453540
F 20.107984 7.735534 57.351640
F 20.063684 15.403704 35.539840
F 20.059784 15.463104 57.377040
F 28.987784 15.379304 64.591140
F 6.697134 7.717724 61.848940
F 4.469214 1.286284 53.663040
F 31.249284 1.471584 53.418540
F 4.469214 9.004014 53.663040
F 31.480784 8.934764 53.742840
F 4.469214 16.721704 53.663040
F 31.422184 16.881004 53.728240
F 13.380884 1.286284 53.663040
F 13.380884 9.004014 53.663040
F 13.380884 16.721704 53.663040
F 22.270584 1.424434 53.574740
F 22.580184 8.867194 53.755640
F 22.274584 16.606204 53.483840
F 4.469204 3.858864 35.472240
F 4.469204 3.858864 57.301240
F 31.272684 3.588464 35.125440
F 31.422384 3.892034 57.208540
F 4.469204 11.576604 35.472240
F 4.469204 11.576604 57.301240
F 31.205384 11.539604 35.429140
F 31.160784 11.886704 57.425140
F 4.469204 19.294304 35.472240
F 4.469204 19.294304 57.301240
F 31.313184 19.341004 35.535640
F 31.291784 19.594704 57.355440
F 13.380884 3.858864 35.472240
F 13.380884 3.858864 57.301240
F 13.380884 11.576604 35.472240
F 13.380884 11.576604 57.301240
F 13.380884 19.294304 35.472240
F 13.380884 19.294304 57.301240
F 22.339684 4.029674 35.451740
F 22.441784 3.798894 57.159640
F 22.192484 11.566904 35.291540
F 22.238184 11.684804 57.495040
F 22.465484 19.385004 35.432640
F 22.361484 19.080904 57.466640
F 4.469214 3.858864 32.743540
F 4.469214 3.858864 54.572640
F 24.338584 0.059900 47.149640
F 31.578284 4.008834 54.469440
F 4.469214 11.576604 32.743540
F 4.469214 11.576604 54.572640
F 22.298984 8.976954 58.192340
F 31.262184 11.591404 54.658040
F 4.469214 19.294304 32.743540
F 4.469214 19.294304 54.572640
F 22.421084 9.007954 36.343940
F 31.305284 19.506204 54.670140
F 13.380884 3.858864 32.743540
F 13.380884 3.858864 54.572640
F 13.380884 11.576604 32.743540
F 13.380884 11.576604 54.572640
F 13.380884 19.294304 54.572640
F 22.531984 1.130724 58.078040
F 22.335884 3.989834 54.343040
F 13.380884 9.004014 36.381740
F 22.286184 11.644804 54.709840
F 26.714384 1.357244 53.453740
F 22.299984 19.125604 54.513540
F 4.469204 1.286284 50.934440
F 24.557884 15.619104 64.701840
F 4.469204 9.004014 50.934440
F 31.548784 9.103894 51.010840
F 4.469204 16.721704 50.934440
F 31.307884 16.795204 51.139940
F 13.380884 1.286284 50.934440
F 13.380884 9.004014 50.934440
F 13.380884 16.721704 50.934440
F 22.309384 1.317634 50.854540
F 22.463984 8.896454 50.940740
F 22.173084 16.610904 50.770740
F 6.697134 7.717724 32.743540
F 6.697134 7.717724 54.572640
F 6.697134 15.435504 32.743540
F 6.697134 15.435504 54.572640
F 24.676384 20.734404 38.963640
F 24.542584 12.888604 61.166440
F 15.608784 7.717724 32.743540
F 15.608784 7.717724 54.572640
F 15.608784 15.435504 54.572640
F 15.608784 0.000001 32.743540
F 15.608784 0.000001 54.572640
F 26.920084 19.093104 64.475040
F 24.757284 7.615914 54.698240
F 24.615884 15.532904 54.427940
F 24.436784 12.954504 39.089140
F 24.501684 5.040884 60.858340
F 6.697124 5.145154 50.934440
F 24.489984 15.552704 39.911340
F 6.697124 12.862904 50.934440
F 24.802684 7.599324 61.966340
F 6.697124 20.580604 50.934440
F 24.738184 7.738414 39.905940
F 15.608784 5.145154 50.934440
F 15.608784 12.862904 50.934440
F 15.608784 20.580604 50.934440
F 24.554484 5.289874 51.052740
F 24.536384 12.914104 50.951640
F 24.561384 20.385304 50.986940
F 6.697134 5.145154 53.663040
F 6.697134 12.862904 53.663040
F 6.697134 20.580604 53.663040
F 15.608784 5.145154 53.663040
F 15.608784 12.862904 53.663040
F 15.608784 20.580604 53.663040
F 24.691484 5.087244 53.644140
F 24.627184 12.897304 53.642040
F 24.420584 20.551604 53.694540
F 6.697124 7.717724 35.472240
F 6.697124 7.717724 57.301240
F 15.608784 0.000001 61.848940
F 15.608784 0.000001 40.019940
F 6.697124 15.435504 35.472240
F 6.697124 15.435504 57.301240
F 15.608784 15.435504 61.848940
F 15.608784 15.435504 40.019940
F 24.684884 5.083604 38.976840
F 15.608784 20.580604 60.939440
F 6.697124 23.153204 35.472240
F 6.697124 23.153204 57.301240
F 15.608784 20.580604 39.110340
F 15.608784 12.862904 60.939440
F 15.608784 7.717724 61.848940
F 15.608784 7.717724 40.019940
F 15.608784 7.717734 35.472240
F 15.608784 7.717734 57.301240
F 15.608784 15.435504 35.472240
F 15.608784 15.435504 57.301240
F 15.608784 0.000001 35.472240
F 15.608784 0.000001 57.301240
F 24.717684 7.815954 35.322840
F 24.596684 7.802724 57.447440
F 24.707284 15.546004 35.388340
F 24.662784 15.282904 57.285140
F 15.608784 12.862904 39.110340
F 15.608784 5.145154 60.939440
F 0.013382 1.286284 39.110340
F 0.013382 1.286284 60.939440
F 26.809384 1.468554 38.887540
F 26.738184 1.270174 60.852240
F 0.013382 9.004014 39.110340
F 0.013382 9.004014 60.939440
F 26.841384 9.195054 38.993840
F 26.877984 9.168704 61.009840
F 0.013382 16.721704 39.110340
F 0.013382 16.721704 60.939440
F 26.811884 16.717104 39.052840
F 27.091484 16.880704 60.840740
F 8.925054 1.286284 39.110340
F 8.925054 1.286284 60.939440
F 8.925054 9.004014 39.110340
F 8.925054 9.004014 60.939440
F 8.925054 16.721704 39.110340
F 8.925054 16.721704 60.939440
F 17.836684 1.286284 39.110340
F 17.836684 1.286284 60.939440
F 17.836684 9.004014 39.110340
F 17.836684 9.004014 60.939440
F 17.836684 16.721704 39.110340
F 17.836684 16.721704 60.939440
F 0.013368 3.858864 42.748540
F 0.013368 3.858864 64.577640
F 26.936584 3.944934 42.641240
F 13.380884 16.721704 36.381740
F 0.013368 11.576604 42.748540
F 0.013368 11.576604 64.577640
F 26.347284 11.613104 42.794240
F 22.357384 19.360304 64.533240
F 0.013368 19.294304 42.748540
F 0.013368 19.294304 64.577640
F 26.994184 19.447304 42.668940
F 24.604984 7.742124 64.799240
F 8.925034 3.858864 42.748540
F 8.925034 3.858864 64.577640
F 8.925034 11.576604 42.748540
F 8.925034 11.576604 64.577640
F 8.925034 19.294304 42.748540
F 8.925034 19.294304 64.577640
F 17.836684 3.858864 42.748540
F 17.836684 3.858864 64.577640
F 17.836684 11.576604 42.748540
F 17.836684 11.576604 64.577640
F 17.836684 19.294304 42.748540
F 17.836684 19.294304 64.577640
F 0.013380 3.858864 40.019940
F 0.013380 3.858864 61.848940
F 26.962784 3.884084 40.033740
F 26.711384 3.789164 61.816340
F 0.013380 11.576604 40.019940
F 0.013380 11.576604 61.848940
F 26.690284 11.800104 39.960640
F 26.791984 11.734304 62.046040
F 0.013380 19.294304 40.019940
F 0.013380 19.294304 61.848940
F 26.752184 19.324204 39.960940
F 26.702884 19.350804 61.693940
F 8.925054 3.858864 40.019940
F 8.925054 3.858864 61.848940
F 8.925054 11.576604 40.019940
F 8.925054 11.576604 61.848940
F 8.925054 19.294304 40.019940
F 8.925054 19.294304 61.848940
F 17.836684 3.858864 40.019940
F 17.836684 3.858864 61.848940
F 17.836684 11.576604 40.019940
F 17.836684 11.576604 61.848940
F 17.836684 19.294304 40.019940
F 17.836684 19.294304 61.848940
F 0.013370 1.286284 36.381740
F 0.013370 1.286284 58.210840
F 26.868984 1.484164 36.207840
F 26.858884 1.277994 58.148140
F 0.013370 9.004014 36.381740
F 0.013370 9.004014 58.210840
F 26.852184 9.074284 36.220340
F 26.944484 9.116154 58.340540
F 0.013370 16.721704 36.381740
F 0.013370 16.721704 58.210840
F 26.993984 16.766604 36.417140
F 26.842884 16.877404 58.086240
F 8.925044 1.286284 36.381740
F 8.925044 1.286284 58.210840
F 8.925044 9.004014 36.381740
F 8.925044 9.004014 58.210840
F 8.925044 16.721704 36.381740
F 8.925044 16.721704 58.210840
F 17.836684 1.286284 36.381740
F 17.836684 1.286284 58.210840
F 17.836684 9.004014 36.381740
F 17.836684 9.004014 58.210840
F 17.836684 16.721704 36.381740
F 17.836684 16.721704 58.210840
F 2.241304 7.717724 40.019940
F 2.241304 7.717724 61.848940
F 28.854584 7.872714 40.068440
F 29.177884 7.810604 61.885340
F 2.241304 15.435504 40.019940
F 2.241304 15.435504 61.848940
F 29.108184 15.507104 40.091740
F 29.162184 15.611904 61.921240
F 15.608784 5.145154 39.110340
F 6.697134 20.580604 60.939440
F 6.697134 20.580604 39.110340
F 6.697134 12.862904 60.939440
F 11.152984 7.717724 40.019940
F 11.152984 7.717724 61.848940
F 11.152984 15.435504 40.019940
F 11.152984 15.435504 61.848940
F 6.697134 12.862904 39.110340
F 6.697134 5.145154 60.939440
F 20.033584 7.885054 40.106840
F 20.226484 7.745514 61.887840
F 20.078584 15.381204 39.904140
F 20.283584 15.343204 61.963840
F 6.697134 7.717724 40.019940
F 22.360884 1.299904 36.530740
F 2.241284 5.145154 36.381740
F 2.241284 5.145154 58.210840
F 29.226784 5.141464 36.264540
F 29.174384 5.310344 58.276340
F 2.241284 12.862904 36.381740
F 2.241284 12.862904 58.210840
F 29.057184 12.792004 36.508540
F 29.047184 13.179404 58.288140
F 2.241284 20.580604 36.381740
F 2.241284 20.580604 58.210840
F 29.135784 20.817204 36.346540
F 29.061184 20.707804 58.449640
F 11.152984 5.145154 36.381740
F 11.152984 5.145154 58.210840
F 11.152984 12.862904 36.381740
F 11.152984 12.862904 58.210840
F 11.152984 20.580604 36.381740
F 11.152984 20.580604 58.210840
F 20.019884 5.214354 36.303840
F 20.104284 5.036224 58.107640
F 20.087584 12.894604 36.363740
F 19.997684 12.831604 58.393640
F 20.089884 20.513704 36.396040
F 20.115884 20.419704 58.287640
F 2.241294 5.145154 39.110340
F 2.241294 5.145154 60.939440
F 29.205684 5.115594 39.123140
F 28.997184 5.123204 61.049740
F 2.241294 12.862904 39.110340
F 2.241294 12.862904 60.939440
F 28.994284 12.926904 39.276840
F 28.992584 12.941504 61.002240
F 2.241294 20.580604 39.110340
F 2.241294 20.580604 60.939440
F 28.989284 20.626204 39.084640
F 29.138084 20.557604 61.135240
F 11.152984 5.145154 39.110340
F 11.152984 5.145154 60.939440
F 11.152984 12.862904 39.110340
F 11.152984 12.862904 60.939440
F 11.152984 20.580604 39.110340
F 11.152984 20.580604 60.939440
F 20.116784 5.223214 39.168240
F 20.073084 5.239894 60.918340
F 20.075284 12.974104 38.941340
F 20.075784 12.744404 61.147240
F 20.108684 20.670804 39.071340
F 20.089984 20.568904 60.961140
F 2.241284 7.717724 42.748540
F 2.241284 7.717724 64.577640
F 29.080384 7.714334 42.707640
F 26.735384 4.002394 64.561440
F 2.241284 15.435504 42.748540
F 2.241284 15.435504 64.577640
F 29.066684 15.523004 42.827940
F 29.152784 0.104732 64.460940
F 6.697134 5.145154 39.110340
F 24.499984 20.636004 58.067440
F 2.241284 23.153204 42.748540
F 2.241284 23.153204 64.577640
F 24.715884 20.582704 36.220240
F 24.678284 12.936204 58.458240
F 22.372684 16.544104 58.206540
F 13.380884 9.004014 58.210840
F 11.152984 7.717724 42.748540
F 11.152984 7.717724 64.577640
F 11.152984 15.435504 42.748540
F 11.152984 15.435504 64.577640
F 24.338184 12.809404 36.304240
F 24.673384 5.088404 58.118840
F 20.135184 7.783834 42.720040
F 20.217684 7.591334 64.703540
F 20.052684 15.490204 42.716840
F 20.202084 15.559704 64.676840
F 22.241184 16.785204 36.359440
F 22.308084 11.663004 32.533440
F 4.469214 1.286284 39.110340
F 4.469214 1.286284 60.939440
F 31.408084 1.289104 39.114840
F 31.417384 1.295334 60.843140
F 4.469214 9.004014 39.110340
F 4.469214 9.004014 60.939440
F 31.167984 8.826424 38.925440
F 31.369084 8.958374 61.040540
F 4.469214 16.721704 39.110340
F 4.469214 16.721704 60.939440
F 31.232684 16.783704 39.158940
F 31.387984 16.566204 61.037740
F 13.380884 1.286284 39.110340
F 13.380884 1.286284 60.939440
F 13.380884 9.004014 39.110340
F 13.380884 9.004014 60.939440
F 13.380884 16.721704 39.110340
F 13.380884 16.721704 60.939440
F 22.315884 1.423894 39.191740
F 22.439684 1.177534 60.836340
F 22.398284 8.968964 39.071940
F 22.525684 8.892784 60.999040
F 22.180584 16.848804 38.990540
F 22.422684 16.737504 60.982240
F 4.469204 3.858864 42.748540
F 4.469204 3.858864 64.577640
F 31.309884 3.887684 42.698940
F 13.380884 16.721704 58.210840
F 4.469204 11.576604 42.748540
F 4.469204 11.576604 64.577640
F 31.273484 11.690704 42.638840
F 29.326584 7.847134 64.660040
F 4.469204 19.294304 42.748540
F 4.469204 19.294304 64.577640
F 31.484984 19.466304 42.877640
F 27.082784 11.647604 64.771040
F 13.380884 3.858864 42.748540
F 13.380884 3.858864 64.577640
F 13.380884 11.576604 42.748540
F 13.380884 11.576604 64.577640
F 13.380884 19.294304 42.748540
F 13.380884 19.294304 64.577640
F 22.404984 3.831614 42.669840
F 31.103884 19.371104 64.649740
F 22.237284 11.696504 42.741440
F 22.462584 11.610004 64.646740
F 22.454084 19.377404 42.728440
F 31.515884 3.761674 64.586140
F 4.469214 3.858864 40.019940
F 4.469214 3.858864 61.848940
F 31.470484 3.839964 39.918340
F 31.404584 3.827924 61.785340
F 4.469214 11.576604 40.019940
F 4.469214 11.576604 61.848940
F 31.367084 11.598204 39.890240
F 31.196984 11.519704 61.908040
F 4.469214 19.294304 40.019940
F 4.469214 19.294304 61.848940
F 31.283084 19.356704 40.024940
F 31.260684 19.134004 61.859640
F 13.380884 3.858864 40.019940
F 13.380884 3.858864 61.848940
F 13.380884 11.576604 40.019940
F 13.380884 11.576604 61.848940
F 13.380884 19.294304 40.019940
F 13.380884 19.294304 61.848940
F 22.395084 3.996184 40.054540
F 22.286284 3.734064 61.878740
F 22.315284 11.529504 39.936640
F 22.380284 11.503504 61.896540
F 22.422884 19.298904 39.907740
F 22.380084 19.314604 61.783840
F 4.469204 1.286284 36.381740
F 4.469204 1.286284 58.210840
F 31.265784 1.051384 36.308340
F 31.336684 1.211974 58.059340
F 4.469204 9.004014 36.381740
F 4.469204 9.004014 58.210840
F 31.208884 8.956494 36.254240
F 31.227984 9.147114 58.288440
F 4.469204 16.721704 36.381740
F 4.469204 16.721704 58.210840
F 31.203984 16.817704 36.493940
F 31.383884 16.899504 58.127940
F 13.380884 1.286284 36.381740
F 13.380884 1.286284 58.210840
F 29.085384 23.296404 49.988040
F 29.027184 23.194504 47.209840
F 19.943984 5.097144 65.635240
F 20.113084 12.818504 65.557840
F 20.016684 0.000070 64.592740
F 29.273384 12.822804 65.802940
F 24.561484 0.104185 49.873140
F 26.897484 16.673604 65.619540
F 26.818884 8.995244 65.491040
F 24.617784 0.196831 39.904940
F 24.568684 5.061514 65.635140
F 28.979084 0.231232 40.049840
F 24.704084 20.545504 65.442540
F 20.056584 23.164804 61.992140
F 20.013284 22.992904 50.100540
F 19.979784 23.128104 64.657140
F 24.636784 0.065251 64.596640
F 24.465684 23.378804 61.803740
F 24.440084 23.080704 64.541040
F 24.377184 23.201804 47.412040
F 20.114584 23.336704 42.576740
F 24.768584 23.387404 42.591640
F 24.484684 23.121904 50.115440
F 29.171684 0.088654 57.112440
F 24.805884 0.033922 57.247540
F 20.256284 0.080539 54.659940
F 28.987984 0.099510 47.295740
F 22.374584 16.731004 65.582540
F 24.753184 13.052004 65.471740
F 26.936684 1.443154 65.525140
F 22.363184 9.048244 65.665640
F 31.436384 16.746504 65.600040
F 31.611284 9.011234 65.578440
F 20.218484 15.426904 32.781340
F 29.146984 7.734944 32.688940
F 26.905684 19.280304 32.617640
F 24.746484 15.529104 32.654040
F 22.311584 4.061154 32.744440
F 0.013382 1.286284 68.215740
F 0.013382 1.286284 90.044840
F 26.850884 1.311784 68.202340
F 26.682884 1.195444 90.052040
F 0.013382 9.004014 68.215740
F 0.013382 9.004014 90.044840
F 26.789084 8.940064 68.196640
F 26.837384 8.939334 90.098540
F 0.013382 16.721704 68.215740
F 0.013382 16.721704 90.044840
F 26.908684 16.676604 68.341340
F 26.781284 16.588204 90.327840
F 8.925054 1.286284 68.215740
F 8.925054 1.286284 90.044840
F 8.925054 9.004014 68.215740
F 8.925054 9.004014 90.044840
F 8.925054 16.721704 68.215740
F 8.925054 16.721704 90.044840
F 17.836684 1.286284 68.215740
F 17.836684 1.286284 90.044840
F 17.836684 9.004014 68.215740
F 17.836684 9.004014 90.044840
F 17.836684 16.721704 68.215740
F 17.836684 16.721704 90.044840
F 0.013368 3.858864 71.853940
F 0.013368 3.858864 93.683040
F 26.869084 3.832654 71.817340
F 26.803884 3.592174 93.693140
F 0.013368 11.576604 71.853940
F 0.013368 11.576604 93.683040
F 26.868584 11.653204 72.123840
F 26.641484 11.555804 93.887840
F 0.013368 19.294304 71.853940
F 0.013368 19.294304 93.683040
F 26.787984 19.356504 71.699040
F 26.777784 19.393504 93.777340
F 8.925034 3.858864 71.853940
F 8.925034 3.858864 93.683040
F 8.925034 11.576604 71.853940
F 8.925034 11.576604 93.683040
F 8.925034 19.294304 71.853940
F 8.925034 19.294304 93.683040
F 17.836684 3.858864 71.853940
F 17.836684 3.858864 93.683040
F 17.836684 11.576604 71.853940
F 17.836684 11.576604 93.683040
F 17.836684 19.294304 71.853940
F 17.836684 19.294304 93.683040
F 0.013380 3.858864 69.125340
F 0.013380 3.858864 90.954340
F 26.894684 3.873624 69.105940
F 26.626284 3.659814 90.886940
F 0.013380 11.576604 69.125340
F 0.013380 11.576604 90.954340
F 26.857584 11.469304 69.288940
F 26.781884 11.466704 91.012940
F 0.013380 19.294304 69.125340
F 0.013380 19.294304 90.954340
F 26.837484 19.291404 69.086540
F 26.866084 19.261904 90.955640
F 8.925054 3.858864 69.125340
F 8.925054 3.858864 90.954340
F 8.925054 11.576604 69.125340
F 8.925054 11.576604 90.954340
F 8.925054 19.294304 69.125340
F 8.925054 19.294304 90.954340
F 17.836684 3.858864 69.125340
F 17.836684 3.858864 90.954340
F 17.836684 11.576604 69.125340
F 17.836684 11.576604 90.954340
F 17.836684 19.294304 69.125340
F 17.836684 19.294304 90.954340
F 0.013370 1.286284 65.487140
F 0.013370 1.286284 87.316240
F 24.652084 0.018934 69.119040
F 26.961984 1.175124 87.351140
F 0.013370 9.004014 65.487140
F 0.013370 9.004014 87.316240
F 29.226184 -0.103636 71.448940
F 27.033784 8.978374 87.448340
F 0.013370 16.721704 65.487140
F 0.013370 16.721704 87.316240
F 20.086184 -0.023509 71.722240
F 26.558484 16.592904 87.421740
F 8.925044 1.286284 65.487140
F 8.925044 1.286284 87.316240
F 8.925044 9.004014 65.487140
F 8.925044 9.004014 87.316240
F 8.925044 16.721704 65.487140
F 8.925044 16.721704 87.316240
F 17.836684 1.286284 65.487140
F 17.836684 1.286284 87.316240
F 17.836684 9.004014 65.487140
F 17.836684 9.004014 87.316240
F 17.836684 16.721704 87.316240
F 2.241304 7.717724 69.125340
F 2.241304 7.717724 90.954340
F 29.075884 7.653984 69.101840
F 29.155884 7.728044 90.765640
F 2.241304 15.435504 69.125340
F 2.241304 15.435504 90.954340
F 29.264684 15.433404 69.217540
F 29.150184 15.495804 91.007240
F 24.200384 15.216404 86.668040
F 24.736084 7.771714 86.619040
F 15.608784 0.000001 86.406640
F 15.608784 15.435504 86.406640
F 11.152984 7.717724 69.125340
F 11.152984 7.717724 90.954340
F 11.152984 15.435504 69.125340
F 11.152984 15.435504 90.954340
F 15.608784 7.717734 86.406640
F 22.473984 16.784904 79.934740
F 20.045684 7.634064 68.949340
F 19.916284 7.537604 90.900740
F 20.216784 15.595404 69.128540
F 20.121284 15.496104 90.975040
F 13.380884 19.294304 86.406640
F 31.517084 1.133084 65.323940
F 2.241284 5.145154 65.487140
F 2.241284 5.145154 87.316240
F 22.247484 16.708104 82.692140
F 29.183784 4.984114 87.311540
F 2.241284 12.862904 65.487140
F 2.241284 12.862904 87.316240
F 19.887184 15.328804 86.537540
F 28.866884 12.846604 87.513340
F 2.241284 20.580604 65.487140
F 2.241284 20.580604 87.316240
F 22.340784 16.577604 97.193740
F 29.105084 20.441404 87.407140
F 11.152984 5.145154 65.487140
F 11.152984 5.145154 87.316240
F 11.152984 12.862904 65.487140
F 11.152984 12.862904 87.316240
F 11.152984 20.580604 65.487140
F 11.152984 20.580604 87.316240
F 26.869284 1.197174 82.787940
F 20.346984 5.224894 87.261040
F 20.116384 7.733754 86.480140
F 20.165084 12.711204 87.361740
F 31.201984 1.353794 82.713840
F 19.873984 20.607904 87.520340
F 2.241294 5.145154 68.215740
F 2.241294 5.145154 90.044840
F 29.186584 5.067344 68.175840
F 28.895184 5.068374 90.041940
F 2.241294 12.862904 68.215740
F 2.241294 12.862904 90.044840
F 29.131084 12.752204 68.371040
F 29.106384 12.782204 90.243640
F 2.241294 20.580604 68.215740
F 2.241294 20.580604 90.044840
F 29.168984 20.578704 68.100340
F 29.123184 20.491704 90.152540
F 11.152984 5.145154 68.215740
F 11.152984 5.145154 90.044840
F 11.152984 12.862904 68.215740
F 11.152984 12.862904 90.044840
F 11.152984 20.580604 68.215740
F 11.152984 20.580604 90.044840
F 20.103584 5.092444 68.271540
F 20.075384 5.001984 89.985940
F 20.090184 13.104304 68.097740
F 20.173984 12.817704 90.024340
F 20.170984 20.713404 68.455040
F 20.016984 20.563804 90.183340
F 2.241284 7.717724 71.853940
F 2.241284 7.717724 93.683040
F 29.115284 7.500814 71.981240
F 28.890684 7.731094 93.668340
F 2.241284 15.435504 71.853940
F 2.241284 15.435504 93.683040
F 29.032784 15.270904 72.053140
F 29.106084 15.480104 93.692740
F 6.697124 23.153204 86.406640
F 22.397784 9.143244 80.094340
F 2.241284 23.153204 71.853940
F 2.241284 23.153204 93.683040
F 6.697124 15.435504 86.406640
F 6.697134 7.717724 83.678040
F 22.353584 1.200184 82.680840
F 13.380884 11.576604 86.406640
F 11.152984 7.717724 71.853940
F 11.152984 7.717724 93.683040
F 11.152984 15.435504 71.853940
F 11.152984 15.435504 93.683040
F 6.697124 7.717724 86.406640
F 24.594684 20.385504 82.809340
F 19.962984 7.689264 71.575440
F 19.968884 7.551124 93.650840
F 20.217984 15.480304 71.925340
F 20.142484 15.413604 93.680740
F 13.380884 3.858864 86.406640
F 13.380884 16.721704 82.768440
F 4.469214 1.286284 68.215740
F 4.469214 1.286284 90.044840
F 31.439084 1.214164 68.066340
F 31.251684 1.263084 89.978840
F 4.469214 9.004014 68.215740
F 4.469214 9.004014 90.044840
F 31.175484 8.996264 68.236340
F 31.475484 8.916614 89.855040
F 4.469214 16.721704 68.215740
F 4.469214 16.721704 90.044840
F 31.443684 16.684604 68.199740
F 31.306684 16.800704 89.993240
F 13.380884 1.286284 68.215740
F 13.380884 1.286284 90.044840
F 13.380884 9.004014 68.215740
F 13.380884 9.004014 90.044840
F 13.380884 16.721704 68.215740
F 13.380884 16.721704 90.044840
F 22.251184 1.162624 68.251840
F 22.098584 0.934951 90.025840
F 22.381984 8.986404 68.375140
F 22.237884 8.732594 90.202240
F 22.429684 16.822204 68.266640
F 22.133884 16.827004 89.959540
F 4.469204 3.858864 71.853940
F 4.469204 3.858864 93.683040
F 31.384284 3.819964 71.970140
F 31.055184 3.743024 93.865540
F 4.469204 11.576604 71.853940
F 4.469204 11.576604 93.683040
F 31.381984 11.549204 72.030240
F 31.177084 11.605104 93.584740
F 4.469204 19.294304 71.853940
F 4.469204 19.294304 93.683040
F 31.256284 19.540504 71.794540
F 31.280284 19.371904 93.697240
F 13.380884 3.858864 71.853940
F 13.380884 3.858864 93.683040
F 13.380884 11.576604 71.853940
F 13.380884 11.576604 93.683040
F 13.380884 19.294304 71.853940
F 13.380884 19.294304 93.683040
F 22.540284 3.817764 71.915140
F 22.366084 3.625064 93.674540
F 22.262984 11.425504 71.995740
F 22.349884 11.585204 93.725240
F 22.426384 19.575204 71.975640
F 22.231984 19.442804 93.774140
F 4.469214 3.858864 69.125340
F 4.469214 3.858864 90.954340
F 31.388284 3.814304 69.109240
F 31.166484 3.808924 90.968840
F 4.469214 11.576604 69.125340
F 4.469214 11.576604 90.954340
F 31.554184 11.602004 69.239140
F 31.419984 11.389504 90.846140
F 4.469214 19.294304 69.125340
F 4.469214 19.294304 90.954340
F 31.321284 19.395704 69.078540
F 31.461684 19.422804 90.898840
F 13.380884 3.858864 69.125340
F 13.380884 3.858864 90.954340
F 13.380884 11.576604 69.125340
F 13.380884 11.576604 90.954340
F 13.380884 19.294304 69.125340
F 13.380884 19.294304 90.954340
F 22.284584 3.847214 69.082140
F 22.207884 3.686274 90.784440
F 22.241284 11.640204 69.205440
F 22.315584 11.412404 91.024940
F 22.376084 19.343304 69.305340
F 22.240684 19.418504 91.007040
F 4.469204 1.286284 65.487140
F 4.469204 1.286284 87.316240
F 22.359984 1.285814 79.974240
F 31.309784 1.354804 87.226740
F 4.469204 9.004014 65.487140
F 4.469204 9.004014 87.316240
F 24.508384 20.752804 97.204140
F 31.473684 9.081444 87.266340
F 4.469204 16.721704 65.487140
F 4.469204 16.721704 87.316240
F 22.468884 8.776824 97.302740
F 31.044584 16.603404 87.354540
F 13.380884 1.286284 65.487140
F 13.380884 1.286284 87.316240
F 13.380884 9.004014 65.487140
F 13.380884 9.004014 87.316240
F 13.380884 16.721704 65.487140
F 13.380884 16.721704 87.316240
F 20.058984 5.159244 97.306440
F 22.328184 1.168444 97.451440
F 13.380884 9.004014 82.768440
F 22.379884 8.909504 87.418640
F 22.389184 9.069264 82.887840
F 22.058684 16.709404 87.272740
F 6.697134 7.717724 69.125340
F 6.697134 7.717724 90.954340
F 6.697134 15.435504 69.125340
F 6.697134 15.435504 90.954340
F 24.265684 13.021404 82.721340
F 24.438584 5.226524 82.961140
F 15.608784 7.717724 69.125340
F 15.608784 7.717724 90.954340
F 15.608784 15.435504 69.125340
F 15.608784 15.435504 90.954340
F 15.608784 0.000001 69.125340
F 15.608784 0.000001 90.954340
F 24.437884 7.563524 69.016640
F 24.463984 7.498464 91.064340
F 24.518384 15.477604 69.289240
F 24.293284 15.555904 91.084340
F 15.608784 20.580604 82.768440
F 15.608784 12.862904 82.768440
F 6.697124 5.145154 65.487140
F 6.697124 5.145154 87.316240
F 13.380884 16.721704 80.039840
F 13.380884 9.004014 80.039840
F 6.697124 12.862904 65.487140
F 6.697124 12.862904 87.316240
F 13.380884 1.286284 80.039840
F 31.414884 16.905504 80.098640
F 6.697124 20.580604 65.487140
F 6.697124 20.580604 87.316240
F 4.469204 16.721704 80.039840
F 31.436384 8.790424 80.173440
F 15.608784 5.145154 65.487140
F 15.608784 5.145154 87.316240
F 15.608784 12.862904 87.316240
F 15.608784 20.580604 65.487140
F 15.608784 20.580604 87.316240
F 13.380884 1.286284 82.768440
F 24.537384 5.258134 87.425640
F 31.433584 16.812204 82.926840
F 24.387284 12.684704 87.637240
F 4.469214 16.721704 82.768440
F 24.505684 20.585504 87.269840
F 6.697134 5.145154 68.215740
F 6.697134 5.145154 90.044840
F 6.697134 12.862904 68.215740
F 6.697134 12.862904 90.044840
F 6.697134 20.580604 68.215740
F 6.697134 20.580604 90.044840
F 15.608784 5.145154 68.215740
F 15.608784 5.145154 90.044840
F 15.608784 12.862904 68.215740
F 15.608784 12.862904 90.044840
F 15.608784 20.580604 68.215740
F 15.608784 20.580604 90.044840
F 24.507784 5.076634 68.330140
F 24.278984 4.997424 90.130740
F 24.585984 12.830604 68.385540
F 24.589784 12.898404 90.238440
F 24.618384 20.603204 68.226940
F 24.533484 20.438404 89.990640
F 6.697124 7.717724 71.853940
F 6.697124 7.717724 93.683040
F 4.469204 9.004014 80.039840
F 31.305084 0.985676 79.905040
F 6.697124 15.435504 71.853940
F 6.697124 15.435504 93.683040
F 4.469204 1.286284 80.039840
F 22.284384 19.301604 83.735140
F 15.608784 5.145154 82.768440
F 6.697134 20.580604 82.768440
F 6.697124 23.153204 71.853940
F 6.697124 23.153204 93.683040
F 6.697134 12.862904 82.768440
F 6.697134 5.145154 82.768440
F 22.385584 11.568104 83.850740
F 22.333384 3.925194 83.624240
F 15.608784 7.717734 71.853940
F 15.608784 7.717734 93.683040
F 15.608784 15.435504 71.853940
F 15.608784 15.435504 93.683040
F 15.608784 0.000001 71.853940
F 15.608784 0.000001 93.683040
F 24.567184 7.806714 71.826540
F 24.286784 7.595784 93.725440
F 24.552684 15.367804 71.935940
F 24.484484 15.399504 93.706440
F 24.717184 20.535304 80.122540
F 24.619584 12.909704 80.092640
F 0.013382 1.286284 75.492140
F 0.013382 1.286284 97.321140
F 26.996684 1.289144 75.360740
F 26.590884 16.807404 97.435340
F 0.013382 9.004014 75.492140
F 0.013382 9.004014 97.321140
F 26.665084 9.036614 75.661040
F 4.469214 1.286284 82.768440
F 0.013382 16.721704 75.492140
F 0.013382 16.721704 97.321140
F 26.997884 16.894204 75.477540
F 22.452384 1.225034 87.281440
F 8.925054 1.286284 75.492140
F 8.925054 1.286284 97.321140
F 8.925054 9.004014 75.492140
F 8.925054 9.004014 97.321140
F 8.925054 16.721704 75.492140
F 8.925054 16.721704 97.321140
F 17.836684 1.286284 75.492140
F 17.836684 1.286284 97.321140
F 17.836684 9.004014 75.492140
F 17.836684 9.004014 97.321140
F 17.836684 16.721704 75.492140
F 17.836684 16.721704 97.321140
F 0.013368 3.858864 79.130340
F 26.799284 3.715774 79.141140
F 0.013368 11.576604 79.130340
F 26.897784 11.680804 79.298640
F 0.013368 19.294304 79.130340
F 26.984184 19.367204 79.192940
F 8.925034 3.858864 79.130340
F 8.925034 11.576604 79.130340
F 8.925034 19.294304 79.130340
F 17.836684 3.858864 79.130340
F 17.836684 11.576604 79.130340
F 17.836684 19.294304 79.130340
F 0.013380 3.858864 76.401640
F 26.859584 3.783424 76.448040
F 0.013380 11.576604 76.401640
F 26.773284 11.606404 76.597740
F 0.013380 19.294304 76.401640
F 26.852684 19.447804 76.430440
F 8.925054 3.858864 76.401640
F 8.925054 11.576604 76.401640
F 8.925054 19.294304 76.401640
F 17.836684 3.858864 76.401640
F 17.836684 11.576604 76.401640
F 17.836684 11.576604 98.230740
F 17.836684 19.294304 76.401640
F 17.836684 19.294304 98.230740
F 0.013370 1.286284 72.763540
F 0.013370 1.286284 94.592540
F 27.093584 1.210974 72.526740
F 26.837184 1.126474 94.524440
F 0.013370 9.004014 72.763540
F 0.013370 9.004014 94.592540
F 26.827484 8.998524 72.921440
F 26.598884 8.905204 94.543340
F 0.013370 16.721704 72.763540
F 0.013370 16.721704 94.592540
F 26.775784 16.649704 72.747340
F 26.728284 16.696504 94.654040
F 8.925044 1.286284 72.763540
F 8.925044 1.286284 94.592540
F 8.925044 9.004014 72.763540
F 8.925044 9.004014 94.592540
F 8.925044 16.721704 72.763540
F 8.925044 16.721704 94.592540
F 17.836684 1.286284 72.763540
F 17.836684 1.286284 94.592540
F 17.836684 9.004014 72.763540
F 17.836684 9.004014 94.592540
F 17.836684 16.721704 72.763540
F 17.836684 16.721704 94.592540
F 2.241304 7.717724 76.401640
F 29.093484 7.608244 76.396740
F 2.241304 15.435504 76.401640
F 29.009784 15.463504 76.467340
F 24.673884 5.162054 80.213940
F 15.608784 20.580604 80.039840
F 11.152984 7.717724 76.401640
F 11.152984 15.435504 76.401640
F 15.608784 12.862904 80.039840
F 20.036084 7.774474 76.347340
F 20.056584 15.577904 76.442040
F 31.481884 3.978014 86.392840
F 31.448984 19.256204 86.487640
F 2.241284 5.145154 72.763540
F 2.241284 5.145154 94.592540
F 29.162284 5.001244 72.712940
F 28.774684 5.204614 94.566840
F 2.241284 12.862904 72.763540
F 2.241284 12.862904 94.592540
F 29.107884 12.831204 72.994740
F 29.019984 12.991904 94.379140
F 2.241284 20.580604 72.763540
F 2.241284 20.580604 94.592540
F 28.955084 20.716204 72.688740
F 29.004784 20.649304 94.601140
F 11.152984 5.145154 72.763540
F 11.152984 5.145154 94.592540
F 11.152984 12.862904 72.763540
F 11.152984 12.862904 94.592540
F 11.152984 20.580604 72.763540
F 11.152984 20.580604 94.592540
F 20.088984 5.157714 72.723240
F 20.174984 4.949444 94.547940
F 19.996884 12.876804 72.766240
F 20.120484 12.822004 94.538340
F 20.008684 20.639904 72.616740
F 19.902684 20.837804 94.411540
F 2.241294 5.145154 75.492140
F 2.241294 5.145154 97.321140
F 28.982584 5.003364 75.568640
F 11.152984 15.435504 86.406640
F 2.241294 12.862904 75.492140
F 2.241294 12.862904 97.321140
F 29.224684 12.890904 75.798740
F 28.994884 12.764604 97.167740
F 2.241294 20.580604 75.492140
F 2.241294 20.580604 97.321140
F 29.080684 20.758204 75.373540
F 19.957484 20.713704 97.326140
F 11.152984 5.145154 75.492140
F 11.152984 5.145154 97.321140
F 11.152984 12.862904 75.492140
F 11.152984 12.862904 97.321140
F 11.152984 20.580604 75.492140
F 11.152984 20.580604 97.321140
F 20.152784 5.150564 75.476040
F 26.726384 8.747194 97.408340
F 19.882384 13.071304 75.577640
F 20.107884 12.695004 97.283640
F 20.127984 20.501004 75.427540
F 31.391584 9.116314 97.184440
F 2.241284 7.717724 79.130340
F 29.055184 7.676624 79.105440
F 2.241284 15.435504 79.130340
F 29.114284 15.602604 79.285140
F 15.608784 5.145154 80.039840
F 2.241284 23.153204 79.130340
F 13.380884 19.294304 83.678040
F 4.469204 19.294304 86.406640
F 11.152984 7.717724 79.130340
F 11.152984 15.435504 79.130340
F 6.697124 20.580604 80.039840
F 20.188284 7.802974 79.019940
F 20.122084 15.533604 79.099940
F 31.297884 11.656504 86.569840
F 4.469214 1.286284 75.492140
F 4.469214 1.286284 97.321140
F 31.488684 1.516354 75.358940
F 28.988684 -0.086100 93.529440
F 4.469214 9.004014 75.492140
F 4.469214 9.004014 97.321140
F 31.355684 8.996114 75.504440
F 24.666884 12.684004 97.473840
F 4.469214 16.721704 75.492140
F 4.469214 16.721704 97.321140
F 31.256084 16.760504 75.511140
F 28.937084 5.199584 97.311740
F 13.380884 1.286284 75.492140
F 13.380884 1.286284 97.321140
F 13.380884 9.004014 75.492140
F 13.380884 9.004014 97.321140
F 13.380884 16.721704 75.492140
F 13.380884 16.721704 97.321140
F 22.258084 1.192824 75.329740
F 31.151184 16.546004 97.249440
F 22.324084 9.075924 75.453840
F 31.387984 1.380734 97.246640
F 22.382284 16.559304 75.513540
F 24.719884 4.950674 97.312440
F 4.469204 3.858864 79.130340
F 31.302084 3.632104 79.210740
F 4.469204 11.576604 79.130340
F 31.358484 11.433104 79.239340
F 4.469204 19.294304 79.130340
F 31.177584 19.405804 79.114340
F 13.380884 3.858864 79.130340
F 13.380884 11.576604 79.130340
F 13.380884 19.294304 79.130340
F 22.431384 3.906184 79.285140
F 22.273884 11.690104 79.295640
F 22.460084 19.392104 79.173440
F 4.469214 3.858864 76.401640
F 31.330184 3.980114 76.460240
F 4.469214 11.576604 76.401640
F 31.413384 11.684504 76.559640
F 4.469214 19.294304 76.401640
F 31.138084 19.252904 76.426140
F 13.380884 3.858864 76.401640
F 13.380884 11.576604 76.401640
F 13.380884 19.294304 76.401640
F 13.380884 19.294304 98.230740
F 22.274784 3.747754 76.476340
F 22.237384 11.744704 76.428540
F 22.446384 19.263504 76.423740
F 4.469204 1.286284 72.763540
F 4.469204 1.286284 94.592540
F 31.373184 1.193574 72.725540
F 31.304484 1.075644 94.488540
F 4.469204 9.004014 72.763540
F 4.469204 9.004014 94.592540
F 31.343084 8.933924 72.934140
F 31.355384 8.971804 94.489840
F 4.469204 16.721704 72.763540
F 4.469204 16.721704 94.592540
F 31.399284 16.871704 72.722440
F 31.458484 16.731704 94.548640
F 13.380884 1.286284 72.763540
F 13.380884 1.286284 94.592540
F 13.380884 9.004014 72.763540
F 13.380884 9.004014 94.592540
F 13.380884 16.721704 72.763540
F 13.380884 16.721704 94.592540
F 22.361884 1.164884 72.625340
F 22.225784 1.025554 94.625740
F 22.086384 8.885934 72.729440
F 22.048384 9.033144 94.616640
F 22.317684 16.958904 72.794440
F 22.319284 16.842904 94.515040
F 6.697134 7.717724 76.401640
F 6.697134 15.435504 76.401640
F 13.380884 11.576604 83.678040
F 15.608784 7.717724 76.401640
F 15.608784 15.435504 76.401640
F 15.608784 15.435504 98.230740
F 15.608784 0.000001 76.401640
F 24.483384 7.696414 76.436340
F 24.752184 15.494504 76.180740
F 6.697124 12.862904 80.039840
F 6.697124 5.145154 72.763540
F 6.697124 5.145154 94.592540
F 13.380884 3.858864 83.678040
F 31.247384 19.580004 83.717840
F 6.697124 12.862904 72.763540
F 6.697124 12.862904 94.592540
F 4.469214 19.294304 83.678040
F 31.259684 11.499504 83.872540
F 6.697124 20.580604 72.763540
F 6.697124 20.580604 94.592540
F 4.469214 11.576604 83.678040
F 31.251384 4.045394 83.507640
F 15.608784 5.145154 72.763540
F 15.608784 5.145154 94.592540
F 15.608784 12.862904 72.763540
F 15.608784 12.862904 94.592540
F 15.608784 20.580604 72.763540
F 15.608784 20.580604 94.592540
F 24.651884 5.272154 72.638140
F 24.520484 4.961204 94.655540
F 24.432784 12.727004 72.770940
F 24.587584 12.941604 94.723040
F 24.775384 20.721804 72.818140
F 24.477484 20.606404 94.457340
F 6.697134 5.145154 75.492140
F 6.697134 5.145154 97.321140
F 6.697134 12.862904 75.492140
F 6.697134 12.862904 97.321140
F 6.697134 20.580604 75.492140
F 6.697134 20.580604 97.321140
F 15.608784 5.145154 75.492140
F 15.608784 5.145154 97.321140
F 15.608784 12.862904 75.492140
F 15.608784 12.862904 97.321140
F 15.608784 20.580604 75.492140
F 15.608784 20.580604 97.321140
F 24.513884 4.992954 75.459840
F 26.880484 1.122594 97.378440
F 24.719084 12.882404 75.516540
F 4.469214 9.004014 82.768440
F 24.504284 20.726904 75.539840
F 29.152084 20.592104 97.228240
F 6.697124 7.717724 79.130340
F 4.469214 3.858864 83.678040
F 6.697124 15.435504 79.130340
F 22.079884 19.268004 86.506040
F 22.340284 11.483704 86.555240
F 6.697124 23.153204 79.130340
F 6.697124 5.145154 80.039840
F 22.440084 3.807924 86.407840
F 15.608784 7.717734 79.130340
F 15.608784 15.435504 79.130340
F 15.608784 0.000001 79.130340
F 24.599084 7.687014 79.255040
F 24.749684 15.390504 79.163540
F 24.434884 15.461404 83.832040
F 0.013382 1.286284 82.768440
F 31.377584 9.031534 82.924040
F 0.013382 9.004014 82.768440
F 26.841984 9.057004 82.785940
F 0.013382 16.721704 82.768440
F 26.771784 16.697004 82.837340
F 8.925054 1.286284 82.768440
F 8.925054 9.004014 82.768440
F 8.925054 16.721704 82.768440
F 17.836684 1.286284 82.768440
F 17.836684 9.004014 82.768440
F 17.836684 16.721704 82.768440
F 0.013368 3.858864 86.406640
F 26.810984 3.899084 86.393840
F 0.013368 11.576604 86.406640
F 26.606784 11.492204 86.503740
F 0.013368 19.294304 86.406640
F 26.797584 19.307904 86.446340
F 8.925034 3.858864 86.406640
F 8.925034 11.576604 86.406640
F 8.925034 19.294304 86.406640
F 17.836684 3.858864 86.406640
F 17.836684 11.576604 86.406640
F 17.836684 19.294304 86.406640
F 0.013380 3.858864 83.678040
F 26.603184 3.750064 83.641740
F 0.013380 11.576604 83.678040
F 26.489984 11.721004 83.600940
F 0.013380 19.294304 83.678040
F 26.800584 19.212704 83.703240
F 8.925054 3.858864 83.678040
F 8.925054 11.576604 83.678040
F 8.925054 19.294304 83.678040
F 17.836684 3.858864 83.678040
F 17.836684 11.576604 83.678040
F 17.836684 19.294304 83.678040
F 0.013370 1.286284 80.039840
F 26.907084 1.053614 80.008840
F 0.013370 9.004014 80.039840
F 26.961684 9.056424 80.115040
F 0.013370 16.721704 80.039840
F 26.898084 16.794504 80.071340
F 8.925044 1.286284 80.039840
F 8.925044 9.004014 80.039840
F 8.925044 16.721704 80.039840
F 17.836684 1.286284 80.039840
F 17.836684 9.004014 80.039840
F 17.836684 16.721704 80.039840
F 2.241304 7.717724 83.678040
F 29.006384 7.765074 83.685940
F 2.241304 15.435504 83.678040
F 29.100284 15.677904 83.853740
F 24.557484 7.903204 83.877140
F 15.608784 0.000001 83.678040
F 11.152984 7.717724 83.678040
F 11.152984 15.435504 83.678040
F 15.608784 15.435504 83.678040
F 20.071284 7.731454 83.899440
F 20.094384 15.510104 83.751940
F 4.469204 11.576604 86.406640
F 2.241284 5.145154 80.039840
F 29.126384 4.832514 80.229140
F 2.241284 12.862904 80.039840
F 29.181584 12.877604 80.198440
F 2.241284 20.580604 80.039840
F 29.150884 20.790304 80.203640
F 11.152984 5.145154 80.039840
F 11.152984 12.862904 80.039840
F 11.152984 20.580604 80.039840
F 20.117984 5.287674 79.962340
F 20.049084 12.883604 79.992240
F 20.143484 20.536104 79.935840
F 2.241294 5.145154 82.768440
F 28.939184 5.145444 82.927040
F 2.241294 12.862904 82.768440
F 29.138284 12.982304 82.983840
F 2.241294 20.580604 82.768440
F 28.881484 20.706504 82.914840
F 11.152984 5.145154 82.768440
F 11.152984 12.862904 82.768440
F 11.152984 20.580604 82.768440
F 20.078684 5.158794 82.724240
F 20.057484 12.830704 82.736040
F 19.921084 20.680104 82.640440
F 2.241284 7.717724 86.406640
F 29.256084 7.646244 86.498640
F 2.241284 15.435504 86.406640
F 28.803884 15.382904 86.474840
F 15.608784 7.717724 83.678040
F 2.241284 23.153204 86.406640
F 6.697134 15.435504 83.678040
F 4.469204 3.858864 86.406640
F 11.152984 7.717724 86.406640
F 24.617884 -0.075208 83.635040
F 29.160784 -0.282936 79.118840
F 22.307284 1.273154 65.551240
F 19.957184 -0.030651 76.413540
F 26.830884 19.540104 98.225840
F 24.823384 -0.093884 86.263940
F 24.601884 0.021695 79.022540
F 28.895084 0.062034 90.923840
F 29.068084 -0.203653 83.687340
F 24.639584 -0.191721 93.642740
F 20.027984 -0.024480 79.148540
F 29.212784 0.166666 76.445740
F 19.883284 -0.110679 91.067340
F 24.657384 23.286504 76.355140
F 20.169084 23.285904 69.079140
F 20.080484 23.122004 79.111440
F 24.528584 23.083104 79.131440
F 29.089084 23.290604 83.852840
F 24.627584 23.282704 83.621340
F 31.347784 11.520804 98.263040
F 24.557084 23.239804 69.035540
F 20.061084 23.094504 83.776740
F 24.632084 23.310304 71.774040
F 28.972484 15.246004 98.115140
F 24.567284 -0.146530 98.346940
F 24.589084 15.318304 98.217440
F 20.063984 7.809644 98.240240
F 31.235884 19.175004 98.120440
F 20.136584 20.554204 65.664340
F 29.142484 5.126074 65.493840
F 28.893284 20.777204 65.388240
F 0.013382 1.286284 111.873640
F 26.825584 1.195754 111.828640
F 0.013382 9.004014 111.873640
F 26.943484 8.781864 112.024640
F 0.013382 16.721704 111.873640
F 26.875284 16.743504 112.018640
F 8.925054 1.286284 111.873640
F 8.925054 9.004014 111.873640
F 8.925054 16.721704 111.873640
F 17.836684 1.286284 111.873640
F 17.836684 9.004014 111.873640
F 17.836684 16.721704 111.873640
F 0.013368 3.858864 115.511640
F 26.751184 3.870884 115.407640
F 0.013368 11.576604 115.511640
F 26.779384 11.534404 115.461640
F 0.013368 19.294304 115.511640
F 26.853284 19.351104 115.456640
F 8.925034 3.858864 115.511640
F 8.925034 11.576604 115.511640
F 8.925034 19.294304 115.511640
F 17.836684 3.858864 115.511640
F 17.836684 11.576604 115.511640
F 17.836684 19.294304 115.511640
F 0.013380 3.858864 112.783640
F 26.915984 3.827584 112.751640
F 0.013380 11.576604 112.783640
F 26.793984 11.416504 112.764640
F 0.013380 19.294304 112.783640
F 26.637884 19.223204 112.735640
F 8.925054 3.858864 112.783640
F 8.925054 11.576604 112.783640
F 8.925054 19.294304 112.783640
F 17.836684 3.858864 112.783640
F 17.836684 11.576604 112.783640
F 17.836684 19.294304 112.783640
F 0.013370 1.286284 109.145640
F 26.857384 1.411944 109.067640
F 0.013370 9.004014 109.145640
F 27.071384 9.040434 109.330640
F 0.013370 16.721704 109.145640
F 27.052584 16.970904 109.299640
F 8.925044 1.286284 109.145640
F 8.925044 9.004014 109.145640
F 8.925044 16.721704 109.145640
F 17.836684 1.286284 109.145640
F 17.836684 9.004014 109.145640
F 17.836684 16.721704 109.145640
F 2.241304 7.717724 112.783640
F 29.142784 7.504624 112.923640
F 2.241304 15.435504 112.783640
F 29.007484 15.218304 112.775640
F 20.197384 -0.075383 122.850640
F 24.716484 15.690004 108.256640
F 11.152984 7.717724 112.783640
F 11.152984 15.435504 112.783640
F 20.138584 0.053386 120.130640
F 20.047984 7.663034 112.645640
F 20.280684 15.460004 112.847640
F 15.608784 20.580604 123.697640
F 2.241284 5.145154 109.145640
F 29.278084 5.140824 109.046640
F 2.241284 12.862904 109.145640
F 29.112684 12.939704 109.234640
F 2.241284 20.580604 109.145640
F 29.048784 20.670104 108.994640
F 11.152984 5.145154 109.145640
F 11.152984 12.862904 109.145640
F 11.152984 20.580604 109.145640
F 20.027184 5.219264 109.190640
F 20.160784 12.686704 109.060640
F 20.151384 20.439304 109.198640
F 2.241294 5.145154 111.873640
F 29.278584 5.001114 111.696640
F 2.241294 12.862904 111.873640
F 29.174284 12.664604 111.995640
F 2.241294 20.580604 111.873640
F 29.020784 20.460604 111.719640
F 11.152984 5.145154 111.873640
F 11.152984 12.862904 111.873640
F 11.152984 20.580604 111.873640
F 20.063984 5.025604 111.875640
F 20.248084 12.862004 111.791640
F 20.218384 20.467904 112.066640
F 2.241284 7.717724 115.511640
F 29.134184 7.573784 115.687640
F 2.241284 15.435504 115.511640
F 29.076184 15.282004 115.395640
F 24.650684 7.938264 108.317640
F 2.241284 23.153204 115.511640
F 15.608784 0.000001 130.064640
F 29.085484 -0.073617 101.170640
F 11.152984 7.717724 115.511640
F 11.152984 15.435504 115.511640
F 15.608784 0.000001 108.235640
F 20.047384 7.741734 115.380640
F 20.150884 15.317404 115.528640
F 24.407584 5.146694 102.054640
F 4.469214 1.286284 111.873640
F 31.460984 1.308024 111.892640
F 4.469214 9.004014 111.873640
F 31.395884 8.798764 112.043640
F 4.469214 16.721704 111.873640
F 31.245684 16.629404 111.744640
F 13.380884 1.286284 111.873640
F 13.380884 9.004014 111.873640
F 13.380884 16.721704 111.873640
F 22.335584 1.374004 111.889640
F 22.494784 8.958704 111.852640
F 22.519784 16.755904 111.938640
F 4.469204 3.858864 115.511640
F 31.608884 3.833064 115.638640
F 4.469204 11.576604 115.511640
F 31.411484 11.456204 115.518640
F 4.469204 19.294304 115.511640
F 31.299884 19.287104 115.488640
F 13.380884 3.858864 115.511640
F 13.380884 11.576604 115.511640
F 13.380884 19.294304 115.511640
F 22.389184 3.799124 115.586640
F 22.380084 11.430504 115.316640
F 22.367984 19.405204 115.572640
F 4.469214 3.858864 112.783640
F 31.290784 3.781724 112.915640
F 4.469214 11.576604 112.783640
F 31.318984 11.371204 112.760640
F 4.469214 19.294304 112.783640
F 31.278984 19.085004 112.763640
F 13.380884 3.858864 112.783640
F 13.380884 11.576604 112.783640
F 13.380884 19.294304 112.783640
F 22.410484 4.047154 112.906640
F 22.338284 11.565604 112.627640
F 22.490584 19.366004 112.899640
F 4.469204 1.286284 109.145640
F 31.298084 1.128274 109.192640
F 4.469204 9.004014 109.145640
F 31.441484 9.054904 109.273640
F 4.469204 16.721704 109.145640
F 31.255484 16.782204 109.068640
F 13.380884 1.286284 109.145640
F 13.380884 9.004014 109.145640
F 13.380884 16.721704 109.145640
F 22.173284 1.399684 109.026640
F 22.353584 9.162784 108.951640
F 22.334484 16.730704 109.179640
F 6.697134 7.717724 112.783640
F 6.697134 15.435504 112.783640
F 15.608784 15.435504 130.064640
F 15.608784 7.717724 112.783640
F 15.608784 15.435504 112.783640
F 15.608784 0.000001 112.783640
F 24.538684 7.608644 112.871640
F 24.723084 15.444304 112.935640
F 15.608784 15.435504 108.235640
F 6.697124 5.145154 109.145640
F 15.608784 12.862904 101.868640
F 6.697124 12.862904 109.145640
F 15.608784 5.145154 123.697640
F 6.697124 20.580604 109.145640
F 15.608784 5.145154 101.868640
F 15.608784 5.145154 109.145640
F 15.608784 12.862904 109.145640
F 15.608784 20.580604 109.145640
F 24.664084 5.283994 109.193640
F 24.736484 13.029604 109.222640
F 24.764284 20.788404 109.005640
F 6.697134 5.145154 111.873640
F 6.697134 12.862904 111.873640
F 6.697134 20.580604 111.873640
F 15.608784 5.145154 111.873640
F 15.608784 12.862904 111.873640
F 15.608784 20.580604 111.873640
F 24.674784 5.101914 111.916640
F 24.628384 12.891304 111.991640
F 24.488984 20.743704 111.817640
F 6.697124 7.717724 115.511640
F 6.697124 20.580604 123.697640
F 6.697124 15.435504 115.511640
F 6.697124 20.580604 101.868640
F 15.608784 7.717734 130.064640
F 6.697124 23.153204 115.511640
F 15.608784 7.717734 108.235640
F 6.697124 12.862904 123.697640
F 15.608784 7.717734 115.511640
F 15.608784 15.435504 115.511640
F 15.608784 0.000001 115.511640
F 24.658184 7.637834 115.683640
F 24.594384 15.426604 115.576640
F 6.697124 12.862904 101.868640
F 0.013382 1.286284 119.150640
F 26.894184 1.416824 119.052640
F 0.013382 9.004014 119.150640
F 26.703984 9.015194 119.005640
F 0.013382 16.721704 119.150640
F 26.832384 16.532804 118.893640
F 8.925054 1.286284 119.150640
F 8.925054 9.004014 119.150640
F 8.925054 16.721704 119.150640
F 17.836684 1.286284 119.150640
F 17.836684 9.004014 119.150640
F 17.836684 16.721704 119.150640
F 0.013368 3.858864 100.959640
F 0.013368 3.858864 122.788640
F 26.564784 4.063044 100.987640
F 26.866784 3.946874 122.985640
F 0.013368 11.576604 100.959640
F 0.013368 11.576604 122.788640
F 26.796984 11.425204 100.892640
F 26.823084 11.550204 122.803640
F 0.013368 19.294304 100.959640
F 0.013368 19.294304 122.788640
F 26.697584 19.452804 100.846640
F 26.840784 19.235204 122.749640
F 8.925034 3.858864 100.959640
F 8.925034 3.858864 122.788640
F 8.925034 11.576604 100.959640
F 8.925034 11.576604 122.788640
F 8.925034 19.294304 100.959640
F 8.925034 19.294304 122.788640
F 17.836684 3.858864 100.959640
F 17.836684 3.858864 122.788640
F 17.836684 11.576604 100.959640
F 17.836684 11.576604 122.788640
F 17.836684 19.294304 100.959640
F 17.836684 19.294304 122.788640
F 0.013380 3.858864 98.230740
F 0.013380 3.858864 120.059640
F 22.247984 19.344004 129.986640
F 26.848284 3.728784 120.345640
F 0.013380 11.576604 98.230740
F 0.013380 11.576604 120.059640
F 28.907084 -0.010204 122.780640
F 26.974884 11.460304 120.190640
F 0.013380 19.294304 98.230740
F 0.013380 19.294304 120.059640
F 24.729084 -0.002946 119.961640
F 26.678684 19.035604 119.988640
F 8.925054 3.858864 98.230740
F 8.925054 3.858864 120.059640
F 8.925054 11.576604 98.230740
F 8.925054 11.576604 120.059640
F 8.925054 19.294304 98.230740
F 8.925054 19.294304 120.059640
F 17.836684 3.858864 98.230740
F 17.836684 3.858864 120.059640
F 17.836684 11.576604 120.059640
F 17.836684 19.294304 120.059640
F 0.013370 1.286284 116.421640
F 27.010084 1.211254 116.320640
F 0.013370 9.004014 116.421640
F 26.899184 8.976964 116.247640
F 0.013370 16.721704 116.421640
F 26.772284 16.797704 116.269640
F 8.925044 1.286284 116.421640
F 8.925044 9.004014 116.421640
F 8.925044 16.721704 116.421640
F 17.836684 1.286284 116.421640
F 17.836684 9.004014 116.421640
F 17.836684 16.721704 116.421640
F 2.241304 7.717724 98.230740
F 2.241304 7.717724 120.059640
F 24.661184 23.099004 127.275640
F 28.854184 7.815124 120.088640
F 2.241304 15.435504 98.230740
F 2.241304 15.435504 120.059640
F 22.322984 19.271604 98.079140
F 29.024584 15.271304 119.775640
F 6.697124 5.145154 123.697640
F 6.697124 23.153204 130.064640
F 6.697124 23.153204 108.235640
F 6.697124 5.145154 101.868640
F 11.152984 7.717724 98.230740
F 11.152984 7.717724 120.059640
F 11.152984 15.435504 98.230740
F 11.152984 15.435504 120.059640
F 15.608784 12.862904 123.697640
F 6.697124 15.435504 130.064640
F 29.008984 15.423404 130.060640
F 20.006584 7.659564 120.141640
F 20.049484 15.308604 120.171640
F 6.697134 15.435504 127.335640
F 6.697134 15.435504 105.506640
F 2.241284 5.145154 116.421640
F 29.108984 4.976804 116.545640
F 2.241284 12.862904 116.421640
F 29.186084 12.737504 116.327640
F 2.241284 20.580604 116.421640
F 29.176384 20.593804 116.359640
F 11.152984 5.145154 116.421640
F 11.152984 12.862904 116.421640
F 11.152984 20.580604 116.421640
F 20.091984 5.059964 116.444640
F 20.286584 12.773004 116.338640
F 20.087784 20.743004 116.345640
F 2.241294 5.145154 119.150640
F 28.994984 5.125844 119.386640
F 2.241294 12.862904 119.150640
F 29.082084 12.696604 119.069640
F 2.241294 20.580604 119.150640
F 29.105584 20.294204 119.054640
F 11.152984 5.145154 119.150640
F 11.152984 12.862904 119.150640
F 11.152984 20.580604 119.150640
F 20.111484 5.071424 119.107640
F 20.147284 12.703904 119.128640
F 20.035784 20.599804 119.149640
F 2.241284 7.717724 100.959640
F 2.241284 7.717724 122.788640
F 28.912884 7.559294 100.982640
F 28.945784 7.700854 122.851640
F 2.241284 15.435504 100.959640
F 2.241284 15.435504 122.788640
F 28.994284 15.173104 100.907640
F 28.988284 15.390004 122.596640
F 6.697124 15.435504 108.235640
F 15.608784 20.580604 101.868640
F 2.241284 23.153204 100.959640
F 2.241284 23.153204 122.788640
F 24.434384 15.531004 127.371640
F 6.697124 7.717724 130.064640
F 22.368084 3.799534 130.024640
F 24.530784 23.057104 130.114640
F 11.152984 7.717724 100.959640
F 11.152984 7.717724 122.788640
F 11.152984 15.435504 100.959640
F 11.152984 15.435504 122.788640
F 6.697124 7.717724 108.235640
F 24.574184 20.500804 126.431640
F 20.074484 7.802614 101.126640
F 20.086484 7.747594 122.877640
F 20.132284 15.532004 100.897640
F 20.048484 15.405704 122.934640
F 6.697134 7.717724 127.335640
F 6.697134 7.717724 105.506640
F 4.469214 1.286284 119.150640
F 31.512484 1.225824 119.159640
F 4.469214 9.004014 119.150640
F 31.402984 8.770394 119.215640
F 4.469214 16.721704 119.150640
F 31.310184 16.354904 119.069640
F 13.380884 1.286284 119.150640
F 13.380884 9.004014 119.150640
F 13.380884 16.721704 119.150640
F 22.415984 1.280944 119.156640
F 22.335084 8.947424 119.064640
F 22.379584 16.670204 119.077640
F 4.469204 3.858864 100.959640
F 4.469204 3.858864 122.788640
F 31.331484 3.938304 100.883640
F 31.258184 4.057264 122.938640
F 4.469204 11.576604 100.959640
F 4.469204 11.576604 122.788640
F 31.311984 11.617604 100.969640
F 31.241184 11.495204 123.007640
F 4.469204 19.294304 100.959640
F 4.469204 19.294304 122.788640
F 31.187784 19.352704 100.885640
F 31.308184 19.167304 122.859640
F 13.380884 3.858864 100.959640
F 13.380884 3.858864 122.788640
F 13.380884 11.576604 100.959640
F 13.380884 11.576604 122.788640
F 13.380884 19.294304 100.959640
F 13.380884 19.294304 122.788640
F 22.366384 3.865854 100.886640
F 22.339984 3.856934 122.783640
F 22.340684 11.723304 100.939640
F 22.372584 11.605004 123.066640
F 22.368984 19.435304 100.765640
F 22.360184 19.328604 122.718640
F 4.469214 3.858864 98.230740
F 4.469214 3.858864 120.059640
F 20.070484 23.062504 108.346640
F 31.368784 3.824684 120.060640
F 4.469214 11.576604 98.230740
F 4.469214 11.576604 120.059640
F 20.273584 7.781304 130.095640
F 31.096484 11.369404 120.298640
F 4.469214 19.294304 98.230740
F 4.469214 19.294304 120.059640
F 29.186684 7.712494 98.165440
F 31.286884 18.922104 120.020640
F 13.380884 3.858864 98.230740
F 13.380884 3.858864 120.059640
F 13.380884 11.576604 98.230740
F 13.380884 11.576604 120.059640
F 13.380884 19.294304 120.059640
F 31.224484 3.857944 130.057640
F 22.355184 3.858214 120.092640
F 22.487284 11.613904 129.889640
F 22.329984 11.486504 120.255640
F 31.257684 16.573404 123.664640
F 22.355584 19.322604 120.020640
F 4.469204 1.286284 116.421640
F 31.585084 1.138844 116.406640
F 4.469204 9.004014 116.421640
F 31.302184 8.870404 116.393640
F 4.469204 16.721704 116.421640
F 31.262884 16.488304 116.290640
F 13.380884 1.286284 116.421640
F 13.380884 9.004014 116.421640
F 13.380884 16.721704 116.421640
F 22.293784 1.193764 116.427640
F 22.404984 8.937454 116.427640
F 22.266384 16.845104 116.422640
F 6.697134 7.717724 98.230740
F 6.697134 7.717724 120.059640
F 6.697134 15.435504 98.230740
F 6.697134 15.435504 120.059640
F 24.533984 20.354004 104.317640
F 24.607684 12.923504 126.498640
F 15.608784 7.717724 98.230740
F 15.608784 7.717724 120.059640
F 15.608784 15.435504 120.059640
F 15.608784 0.000001 98.230740
F 15.608784 0.000001 120.059640
F 13.380884 1.286284 101.868640
F 24.592284 7.645264 120.042640
F 13.380884 9.004014 101.868640
F 24.656784 15.450204 119.924640
F 24.725684 12.985304 104.575640
F 24.495884 5.037274 126.508640
F 6.697124 5.145154 116.421640
F 24.419584 15.502804 105.545640
F 6.697124 12.862904 116.421640
F 24.479684 7.625374 127.247640
F 6.697124 20.580604 116.421640
F 24.755384 7.830434 105.479640
F 15.608784 5.145154 116.421640
F 15.608784 12.862904 116.421640
F 15.608784 20.580604 116.421640
F 24.534484 5.107684 116.656640
F 24.567484 12.618304 116.599640
F 24.610684 20.648504 116.476640
F 6.697134 5.145154 119.150640
F 6.697134 12.862904 119.150640
F 6.697134 20.580604 119.150640
F 15.608784 5.145154 119.150640
F 15.608784 12.862904 119.150640
F 15.608784 20.580604 119.150640
F 24.672784 5.057914 119.402640
F 24.684984 12.694804 119.391640
F 24.568584 20.466904 119.114640
F 6.697124 7.717724 100.959640
F 6.697124 7.717724 122.788640
F 15.608784 0.000001 127.335640
F 15.608784 0.000001 105.506640
F 6.697124 15.435504 100.959640
F 6.697124 15.435504 122.788640
F 15.608784 15.435504 127.335640
F 15.608784 15.435504 105.506640
F 24.482184 5.175584 104.744640
F 15.608784 20.580604 126.426640
F 6.697124 23.153204 100.959640
F 6.697124 23.153204 122.788640
F 15.608784 20.580604 104.597640
F 15.608784 12.862904 126.426640
F 15.608784 7.717724 127.335640
F 15.608784 7.717724 105.506640
F 15.608784 7.717734 100.959640
F 15.608784 7.717734 122.788640
F 15.608784 15.435504 100.959640
F 15.608784 15.435504 122.788640
F 15.608784 0.000001 100.959640
F 15.608784 0.000001 122.788640
F 24.603184 7.678844 101.021640
F 24.598484 7.619824 122.772640
F 24.494184 15.581704 100.880640
F 24.719284 15.367704 122.608640
F 15.608784 12.862904 104.597640
F 15.608784 5.145154 126.426640
F 0.013382 1.286284 104.597640
F 0.013382 1.286284 126.426640
F 26.919384 1.205904 104.566640
F 26.965684 1.340294 126.559640
F 0.013382 9.004014 104.597640
F 0.013382 9.004014 126.426640
F 26.976284 9.200744 104.650640
F 26.698684 8.993744 126.402640
F 0.013382 16.721704 104.597640
F 0.013382 16.721704 126.426640
F 26.660984 16.726804 104.315640
F 26.646684 16.628704 126.418640
F 8.925054 1.286284 104.597640
F 8.925054 1.286284 126.426640
F 8.925054 9.004014 104.597640
F 8.925054 9.004014 126.426640
F 8.925054 16.721704 104.597640
F 8.925054 16.721704 126.426640
F 17.836684 1.286284 104.597640
F 17.836684 1.286284 126.426640
F 17.836684 9.004014 104.597640
F 17.836684 9.004014 126.426640
F 17.836684 16.721704 104.597640
F 17.836684 16.721704 126.426640
F 0.013368 3.858864 108.235640
F 0.013368 3.858864 130.064640
F 26.987384 3.995444 108.180640
F 31.191084 11.823804 130.055640
F 0.013368 11.576604 108.235640
F 0.013368 11.576604 130.064640
F 26.730584 11.596804 108.342640
F 24.377384 15.451804 129.987640
F 0.013368 19.294304 108.235640
F 0.013368 19.294304 130.064640
F 26.794384 19.526204 107.882640
F 26.966184 19.180204 129.994640
F 8.925034 3.858864 108.235640
F 8.925034 3.858864 130.064640
F 8.925034 11.576604 108.235640
F 8.925034 11.576604 130.064640
F 8.925034 19.294304 108.235640
F 8.925034 19.294304 130.064640
F 17.836684 3.858864 108.235640
F 17.836684 3.858864 130.064640
F 17.836684 11.576604 108.235640
F 17.836684 11.576604 130.064640
F 17.836684 19.294304 108.235640
F 17.836684 19.294304 130.064640
F 0.013380 3.858864 105.506640
F 0.013380 3.858864 127.335640
F 26.889684 3.878424 105.463640
F 26.703384 3.824044 127.424640
F 0.013380 11.576604 105.506640
F 0.013380 11.576604 127.335640
F 26.835184 11.829604 105.694640
F 26.997984 11.488204 127.195640
F 0.013380 19.294304 105.506640
F 0.013380 19.294304 127.335640
F 26.819584 19.290904 105.203640
F 26.817584 19.240204 127.254640
F 8.925054 3.858864 105.506640
F 8.925054 3.858864 127.335640
F 8.925054 11.576604 105.506640
F 8.925054 11.576604 127.335640
F 8.925054 19.294304 105.506640
F 8.925054 19.294304 127.335640
F 17.836684 3.858864 105.506640
F 17.836684 3.858864 127.335640
F 17.836684 11.576604 105.506640
F 17.836684 11.576604 127.335640
F 17.836684 19.294304 105.506640
F 17.836684 19.294304 127.335640
F 0.013370 1.286284 101.868640
F 0.013370 1.286284 123.697640
F 26.826384 1.363174 101.717640
F 26.811784 1.219414 123.863640
F 0.013370 9.004014 101.868640
F 0.013370 9.004014 123.697640
F 26.697184 9.016104 101.909640
F 26.698584 8.902264 123.768640
F 0.013370 16.721704 101.868640
F 0.013370 16.721704 123.697640
F 26.789284 16.641404 101.591640
F 26.854584 16.747304 123.693640
F 8.925044 1.286284 101.868640
F 8.925044 1.286284 123.697640
F 8.925044 9.004014 101.868640
F 8.925044 9.004014 123.697640
F 8.925044 16.721704 101.868640
F 8.925044 16.721704 123.697640
F 17.836684 1.286284 101.868640
F 17.836684 1.286284 123.697640
F 17.836684 9.004014 101.868640
F 17.836684 9.004014 123.697640
F 17.836684 16.721704 101.868640
F 17.836684 16.721704 123.697640
F 2.241304 7.717724 105.506640
F 2.241304 7.717724 127.335640
F 29.126784 7.726924 105.392640
F 29.119684 7.736594 127.357640
F 2.241304 15.435504 105.506640
F 2.241304 15.435504 127.335640
F 29.062584 15.701304 105.388640
F 28.961684 15.560904 127.356640
F 15.608784 5.145154 104.597640
F 6.697134 20.580604 126.426640
F 6.697134 20.580604 104.597640
F 6.697134 12.862904 126.426640
F 11.152984 7.717724 105.506640
F 11.152984 7.717724 127.335640
F 11.152984 15.435504 105.506640
F 11.152984 15.435504 127.335640
F 6.697134 12.862904 104.597640
F 6.697134 5.145154 126.426640
F 20.149084 7.903624 105.327640
F 20.011384 7.813674 127.273640
F 20.087184 15.508004 105.549640
F 20.054584 15.370604 127.180640
F 22.297684 1.241994 123.811640
F 22.352384 16.722504 123.444640
F 2.241284 5.145154 101.868640
F 2.241284 5.145154 123.697640
F 28.981584 5.007414 101.801640
F 29.017484 5.195714 123.967640
F 2.241284 12.862904 101.868640
F 2.241284 12.862904 123.697640
F 29.059784 12.672404 101.912640
F 29.002584 12.848204 123.811640
F 2.241284 20.580604 101.868640
F 2.241284 20.580604 123.697640
F 29.014584 20.720204 101.717640
F 29.115484 20.474604 123.637640
F 11.152984 5.145154 101.868640
F 11.152984 5.145154 123.697640
F 11.152984 12.862904 101.868640
F 11.152984 12.862904 123.697640
F 11.152984 20.580604 101.868640
F 11.152984 20.580604 123.697640
F 20.137584 5.137114 101.775640
F 20.131584 5.122994 123.763640
F 20.143784 12.998604 101.741640
F 20.025084 12.736204 123.722640
F 20.228684 20.641604 101.788640
F 20.173984 20.706804 123.523640
F 2.241294 5.145154 104.597640
F 2.241294 5.145154 126.426640
F 29.207884 5.077874 104.452640
F 29.023684 5.173164 126.698640
F 2.241294 12.862904 104.597640
F 2.241294 12.862904 126.426640
F 29.053184 13.046604 104.643640
F 29.036184 13.095304 126.505640
F 2.241294 20.580604 104.597640
F 2.241294 20.580604 126.426640
F 29.245084 20.494804 104.484640
F 28.920684 20.504704 126.314640
F 11.152984 5.145154 104.597640
F 11.152984 5.145154 126.426640
F 11.152984 12.862904 104.597640
F 11.152984 12.862904 126.426640
F 11.152984 20.580604 104.597640
F 11.152984 20.580604 126.426640
F 20.124184 5.263434 104.562640
F 20.041184 5.149574 126.461640
F 20.102484 12.972304 104.397640
F 20.178984 12.824204 126.544640
F 20.141684 20.426304 104.625640
F 19.970984 20.520004 126.276640
F 2.241284 7.717724 108.235640
F 2.241284 7.717724 130.064640
F 29.206184 7.843724 108.123640
F 13.380884 16.721704 101.868640
F 2.241284 15.435504 108.235640
F 2.241284 15.435504 130.064640
F 29.003484 15.507704 108.242640
F 28.956484 7.984974 130.103640
F 6.697134 5.145154 104.597640
F 24.531484 20.594104 123.626640
F 2.241284 23.153204 108.235640
F 2.241284 23.153204 130.064640
F 24.445884 20.657504 101.695640
F 24.729584 12.940804 123.726640
F 22.261784 16.860804 101.829640
F 22.361484 1.281204 101.818640
F 11.152984 7.717724 108.235640
F 11.152984 7.717724 130.064640
F 11.152984 15.435504 108.235640
F 11.152984 15.435504 130.064640
F 24.649384 12.911904 101.806640
F 24.514084 5.075094 123.819640
F 20.117184 7.819454 108.215640
F 24.439884 7.821614 129.958640
F 20.018784 15.345804 108.287640
F 19.948984 15.350004 129.958640
F 22.443184 9.037574 123.862640
F 22.335584 9.191474 101.728640
F 4.469214 1.286284 104.597640
F 4.469214 1.286284 126.426640
F 31.315484 0.959783 104.473640
F 31.330184 1.379304 126.345640
F 4.469214 9.004014 104.597640
F 4.469214 9.004014 126.426640
F 31.288684 9.096344 104.555640
F 31.290984 9.236464 126.518640
F 4.469214 16.721704 104.597640
F 4.469214 16.721704 126.426640
F 31.375384 16.882304 104.421640
F 31.133984 16.815604 126.358640
F 13.380884 1.286284 104.597640
F 13.380884 1.286284 126.426640
F 13.380884 9.004014 104.597640
F 13.380884 9.004014 126.426640
F 13.380884 16.721704 104.597640
F 13.380884 16.721704 126.426640
F 27.013184 3.903044 130.088640
F 22.307184 1.127154 126.423640
F 22.508784 9.168694 104.488640
F 22.343884 9.094654 126.627640
F 22.278884 16.744604 104.484640
F 22.235684 16.701604 126.185640
F 4.469204 3.858864 108.235640
F 4.469204 3.858864 130.064640
F 31.478784 3.675294 108.225640
F 26.806084 11.591404 129.887640
F 4.469204 11.576604 108.235640
F 4.469204 11.576604 130.064640
F 31.343584 11.608004 108.382640
F 13.380884 9.004014 123.697640
F 4.469204 19.294304 108.235640
F 4.469204 19.294304 130.064640
F 31.261984 19.367304 108.154640
F 13.380884 1.286284 123.697640
F 13.380884 3.858864 108.235640
F 13.380884 3.858864 130.064640
F 13.380884 11.576604 108.235640
F 13.380884 11.576604 130.064640
F 13.380884 19.294304 108.235640
F 13.380884 19.294304 130.064640
F 22.303984 4.123044 108.346640
F 13.380884 16.721704 123.697640
F 22.565484 11.873504 108.082640
F 22.323884 1.520734 104.419640
F 22.420284 19.280304 108.193640
F 31.222484 19.294004 130.059640
F 4.469214 3.858864 105.506640
F 4.469214 3.858864 127.335640
F 31.369684 3.601604 105.454640
F 31.335184 3.969734 127.282640
F 4.469214 11.576604 105.506640
F 4.469214 11.576604 127.335640
F 31.284384 11.660704 105.588640
F 31.477084 11.935904 127.225640
F 4.469214 19.294304 105.506640
F 4.469214 19.294304 127.335640
F 31.576284 19.350004 105.480640
F 31.395584 19.562204 127.332640
F 13.380884 3.858864 105.506640
F 13.380884 3.858864 127.335640
F 13.380884 11.576604 105.506640
F 13.380884 11.576604 127.335640
F 13.380884 19.294304 105.506640
F 13.380884 19.294304 127.335640
F 22.285284 4.097864 105.625640
F 22.100284 3.697704 127.327640
F 22.381984 11.777804 105.251640
F 22.361284 11.700504 127.385640
F 22.436984 19.274504 105.401640
F 22.288384 19.209804 127.252640
F 4.469204 1.286284 101.868640
F 4.469204 1.286284 123.697640
F 31.470884 1.211754 101.738640
F 31.177084 1.397984 123.625640
F 4.469204 9.004014 101.868640
F 4.469204 9.004014 123.697640
F 31.283684 8.967104 101.875640
F 31.122184 8.947604 123.768640
F 4.469204 16.721704 101.868640
F 4.469204 16.721704 123.697640
F 31.122084 16.797204 101.795640
F 29.094084 23.253804 115.545640
F 24.660184 22.978004 120.031640
F 22.227284 16.827904 130.880640
F 24.626184 23.346704 112.856640
F 24.590384 23.189304 115.575640
F 29.023384 -0.093630 105.651640
F 24.567284 22.965804 105.219640
F 24.619784 0.102726 122.742640
F 20.158384 23.208404 100.961640
F 20.172784 12.756004 130.946640
F 19.948484 -0.064083 115.655640
F 28.878684 22.928804 127.441640
F 28.995184 22.951404 130.155640
F 24.737484 23.344304 107.996640
F 24.645184 23.266704 100.725640
F 24.443684 23.063604 122.753640
F 29.141684 23.166304 112.668640
F 28.941884 23.011204 105.428640
F 20.057484 23.167204 98.110540
F 20.115984 23.252004 119.966640
F 20.124684 23.228704 115.431640
F 24.618384 5.187594 130.871640
F 19.959384 20.700204 131.097640
F 31.211384 3.932234 98.179040
F 24.527284 7.469454 98.383440
F 26.908384 3.669684 98.265340
F 22.357684 3.728494 98.044940
F 22.425184 11.430104 98.205140
F 26.886184 11.401604 98.219040
F 20.053284 15.325504 98.062140
F 0.013382 1.286284 133.702640
F 0.013382 1.286284 155.531640
F 26.852784 1.420634 133.655640
F 26.750784 1.261644 155.294640
F 0.013382 9.004014 133.702640
F 0.013382 9.004014 155.531640
F 26.705284 9.097974 133.527640
F 26.918284 8.921334 155.584640
F 0.013382 16.721704 133.702640
F 0.013382 16.721704 155.531640
F 26.678684 16.788404 133.624640
F 27.029184 16.562204 155.407640
F 8.925054 1.286284 133.702640
F 8.925054 1.286284 155.531640
F 8.925054 9.004014 133.702640
F 8.925054 9.004014 155.531640
F 8.925054 16.721704 133.702640
F 8.925054 16.721704 155.531640
F 17.836684 1.286284 133.702640
F 17.836684 1.286284 155.531640
F 17.836684 9.004014 133.702640
F 17.836684 9.004014 155.531640
F 17.836684 16.721704 133.702640
F 17.836684 16.721704 155.531640
F 0.013368 3.858864 137.340640
F 0.013368 3.858864 159.169640
F 26.830384 3.995234 137.302640
F 26.784784 3.945684 158.999640
F 0.013368 11.576604 137.340640
F 0.013368 11.576604 159.169640
F 27.023184 11.585204 137.350640
F 26.908084 11.425204 159.120640
F 0.013368 19.294304 137.340640
F 0.013368 19.294304 159.169640
F 26.621484 19.194404 137.351640
F 26.866684 19.165804 159.174640
F 8.925034 3.858864 137.340640
F 8.925034 3.858864 159.169640
F 8.925034 11.576604 137.340640
F 8.925034 11.576604 159.169640
F 8.925034 19.294304 137.340640
F 8.925034 19.294304 159.169640
F 17.836684 3.858864 137.340640
F 17.836684 3.858864 159.169640
F 17.836684 11.576604 137.340640
F 17.836684 11.576604 159.170640
F 17.836684 19.294304 137.340640
F 17.836684 19.294304 159.170640
F 0.013380 3.858864 134.612640
F 0.013380 3.858864 156.441640
F 26.803284 3.940284 134.532640
F 26.695784 3.856214 156.397640
F 0.013380 11.576604 134.612640
F 0.013380 11.576604 156.441640
F 26.911384 11.644904 134.617640
F 26.865884 11.663904 156.469640
F 0.013380 19.294304 134.612640
F 0.013380 19.294304 156.441640
F 26.698484 19.338604 134.626640
F 26.796884 19.209304 156.328640
F 8.925054 3.858864 134.612640
F 8.925054 3.858864 156.441640
F 8.925054 11.576604 134.612640
F 8.925054 11.576604 156.441640
F 8.925054 19.294304 134.612640
F 8.925054 19.294304 156.441640
F 17.836684 3.858864 134.612640
F 17.836684 3.858864 156.441640
F 17.836684 11.576604 134.612640
F 17.836684 11.576604 156.441640
F 17.836684 19.294304 134.612640
F 17.836684 19.294304 156.441640
F 0.013370 1.286284 130.974640
F 0.013370 1.286284 152.803640
F 29.049984 5.324864 130.840640
F 26.832084 1.264984 152.529640
F 0.013370 9.004014 130.974640
F 0.013370 9.004014 152.803640
F 27.053084 1.390424 130.813640
F 27.020484 9.100874 152.924640
F 0.013370 16.721704 130.974640
F 0.013370 16.721704 152.803640
F 20.193184 5.115684 131.031640
F 26.767484 16.772204 152.709640
F 8.925044 1.286284 130.974640
F 8.925044 1.286284 152.803640
F 8.925044 9.004014 130.974640
F 8.925044 9.004014 152.803640
F 8.925044 16.721704 130.974640
F 8.925044 16.721704 152.803640
F 17.836684 1.286284 130.974640
F 17.836684 1.286284 152.803640
F 17.836684 9.004014 130.974640
F 17.836684 9.004014 152.803640
F 17.836684 16.721704 130.974640
F 17.836684 16.721704 152.803640
F 2.241304 7.717724 134.612640
F 2.241304 7.717724 156.441640
F 28.919484 7.804864 134.396640
F 29.267984 7.778714 156.542640
F 2.241304 15.435504 134.612640
F 2.241304 15.435504 156.441640
F 29.047684 15.664204 134.882640
F 29.265484 15.414904 156.476640
F 24.512884 15.561504 151.687640
F 24.700784 7.820824 151.975640
F 15.608784 0.000001 151.893640
F 15.608784 15.435504 151.893640
F 11.152984 7.717724 134.612640
F 11.152984 7.717724 156.441640
F 11.152984 15.435504 134.612640
F 11.152984 15.435504 156.441640
F 15.608784 7.717734 151.893640
F 22.239984 16.903104 145.473640
F 20.115884 7.739414 134.817640
F 20.048884 7.776654 156.356640
F 20.037284 15.515404 134.703640
F 20.200484 15.525304 156.603640
F 26.822784 1.369194 160.109640
F 13.380884 19.294304 151.893640
F 2.241284 5.145154 130.974640
F 2.241284 5.145154 152.803640
F 24.637784 12.891804 130.942640
F 29.224084 5.117004 152.927640
F 2.241284 12.862904 130.974640
F 2.241284 12.862904 152.803640
F 20.139584 0.020868 159.107640
F 29.123684 13.180104 152.829640
F 2.241284 20.580604 130.974640
F 2.241284 20.580604 152.803640
F 26.765784 16.675104 130.875640
F 28.969284 20.740704 152.779640
F 11.152984 5.145154 130.974640
F 11.152984 5.145154 152.803640
F 11.152984 12.862904 130.974640
F 11.152984 12.862904 152.803640
F 11.152984 20.580604 130.974640
F 11.152984 20.580604 152.803640
F 26.653784 1.184624 162.873640
F 20.001784 5.228674 152.739640
F 29.132184 20.476104 131.110640
F 20.045384 12.807104 152.657640
F 28.961684 12.909104 131.004640
F 19.991184 20.674704 152.897640
F 2.241294 5.145154 133.702640
F 2.241294 5.145154 155.531640
F 29.032184 5.208774 133.637640
F 29.017584 5.119924 155.627640
F 2.241294 12.862904 133.702640
F 2.241294 12.862904 155.531640
F 29.066584 13.152804 133.904640
F 29.222784 12.793204 155.640640
F 2.241294 20.580604 133.702640
F 2.241294 20.580604 155.531640
F 29.146884 20.573504 133.796640
F 29.010784 20.654704 155.552640
F 11.152984 5.145154 133.702640
F 11.152984 5.145154 155.531640
F 11.152984 12.862904 133.702640
F 11.152984 12.862904 155.531640
F 11.152984 20.580604 133.702640
F 11.152984 20.580604 155.531640
F 20.114884 5.125164 133.799640
F 19.977984 5.058454 155.459640
F 20.132384 12.792304 133.785640
F 20.186984 12.867104 155.543640
F 19.987784 20.903404 133.728640
F 19.994784 20.642704 155.600640
F 2.241284 7.717724 137.340640
F 2.241284 7.717724 159.169640
F 29.098284 7.746284 137.253640
F 29.175684 7.805994 159.354640
F 2.241284 15.435504 137.340640
F 2.241284 15.435504 159.169640
F 29.010984 15.432904 137.633640
F 29.245184 15.235304 159.132640
F 6.697124 23.153204 151.893640
F 22.277884 9.151434 145.455640
F 2.241284 23.153204 137.340640
F 2.241284 23.153204 159.169640
F 6.697124 15.435504 151.893640
F 22.386184 1.412514 145.486640
F 24.583784 20.571604 162.834640
F 20.155984 0.052875 144.582640
F 11.152984 7.717724 137.340640
F 11.152984 7.717724 159.169640
F 11.152984 15.435504 137.340640
F 11.152984 15.435504 159.169640
F 6.697124 7.717724 151.893640
F 24.578784 20.753204 148.314640
F 20.178784 7.848994 137.426640
F 20.100684 7.731844 159.068640
F 19.985984 15.208104 137.430640
F 20.077884 15.510704 159.192640
F 22.374384 1.317144 162.804640
F 13.380884 11.576604 151.893640
F 4.469214 1.286284 133.702640
F 4.469214 1.286284 155.531640
F 31.170584 1.347854 133.789640
F 31.167184 1.483624 155.530640
F 4.469214 9.004014 133.702640
F 4.469214 9.004014 155.531640
F 31.187884 9.206964 133.520640
F 31.552884 8.915364 155.586640
F 4.469214 16.721704 133.702640
F 4.469214 16.721704 155.531640
F 31.429984 16.955304 133.928640
F 31.424984 16.768004 155.614640
F 13.380884 1.286284 133.702640
F 13.380884 1.286284 155.531640
F 13.380884 9.004014 133.702640
F 13.380884 9.004014 155.531640
F 13.380884 16.721704 133.702640
F 13.380884 16.721704 155.531640
F 22.198884 1.356544 133.593640
F 22.433784 1.553094 155.502640
F 22.303984 9.043084 133.798640
F 22.333084 8.938194 155.360640
F 22.275884 16.819304 133.668640
F 22.447884 16.728104 155.572640
F 4.469204 3.858864 137.340640
F 4.469204 3.858864 159.169640
F 31.188584 3.837734 137.320640
F 31.383884 3.895694 159.220640
F 4.469204 11.576604 137.340640
F 4.469204 11.576604 159.169640
F 31.381884 11.615104 137.423640
F 31.635084 11.487404 159.237640
F 4.469204 19.294304 137.340640
F 4.469204 19.294304 159.169640
F 31.147184 19.317904 137.494640
F 31.164684 19.149204 159.141640
F 13.380884 3.858864 137.340640
F 13.380884 3.858864 159.169640
F 13.380884 11.576604 137.340640
F 13.380884 11.576604 159.169640
F 13.380884 19.294304 137.340640
F 13.380884 19.294304 159.170640
F 22.249584 3.816284 137.247640
F 22.547084 3.922544 159.134640
F 22.484284 11.510404 137.342640
F 22.345984 11.454104 159.222640
F 22.195384 19.322904 137.188640
F 22.142884 19.406504 159.330640
F 4.469214 3.858864 134.612640
F 4.469214 3.858864 156.441640
F 31.141884 3.923654 134.597640
F 31.385284 4.059624 156.444640
F 4.469214 11.576604 134.612640
F 4.469214 11.576604 156.441640
F 31.317884 11.716904 134.777640
F 31.432784 11.656504 156.568640
F 4.469214 19.294304 134.612640
F 4.469214 19.294304 156.441640
F 31.450884 19.422804 134.794640
F 31.160384 19.368304 156.389640
F 13.380884 3.858864 134.612640
F 13.380884 3.858864 156.441640
F 13.380884 11.576604 134.612640
F 13.380884 11.576604 156.441640
F 13.380884 19.294304 134.612640
F 13.380884 19.294304 156.441640
F 22.372784 3.802474 134.545640
F 22.387684 3.935844 156.553640
F 22.453384 11.563604 134.645640
F 22.401984 11.427004 156.410640
F 22.108784 19.488004 134.501640
F 22.196484 19.280704 156.430640
F 4.469204 1.286284 130.974640
F 4.469204 1.286284 152.803640
F 20.003084 5.301104 162.710640
F 31.053984 1.388794 152.837640
F 4.469204 9.004014 130.974640
F 4.469204 9.004014 152.803640
F 29.186184 12.739204 162.825640
F 31.448084 9.109914 152.936640
F 4.469204 16.721704 130.974640
F 4.469204 16.721704 152.803640
F 22.415484 16.590804 162.692640
F 31.434784 16.933104 152.674640
F 13.380884 1.286284 130.974640
F 13.380884 1.286284 152.803640
F 13.380884 9.004014 130.974640
F 13.380884 9.004014 152.803640
F 13.380884 16.721704 130.974640
F 13.380884 16.721704 152.803640
F 20.183284 0.142205 156.409640
F 22.388184 1.247054 152.733640
F 31.467984 9.101314 148.446640
F 22.516684 9.203194 152.616640
F 13.380884 9.004014 148.255640
F 22.344484 16.816804 152.908640
F 6.697134 7.717724 134.612640
F 6.697134 7.717724 156.441640
F 6.697134 15.435504 134.612640
F 6.697134 15.435504 156.441640
F 24.454384 12.858304 148.285640
F 24.748484 5.052234 148.253640
F 15.608784 7.717724 134.612640
F 15.608784 7.717724 156.441640
F 15.608784 15.435504 134.612640
F 15.608784 15.435504 156.441640
F 15.608784 0.000001 134.612640
F 15.608784 0.000001 156.441640
F 24.481984 7.778494 134.473640
F 24.594684 7.640224 156.498640
F 24.484384 15.502104 134.570640
F 24.778484 15.517404 156.489640
F 15.608784 20.580604 148.255640
F 15.608784 12.862904 148.255640
F 6.697124 5.145154 130.974640
F 6.697124 5.145154 152.803640
F 13.380884 16.721704 145.526640
F 13.380884 9.004014 145.526640
F 6.697124 12.862904 130.974640
F 6.697124 12.862904 152.803640
F 13.380884 1.286284 145.526640
F 31.228484 16.767804 145.472640
F 6.697124 20.580604 130.974640
F 6.697124 20.580604 152.803640
F 4.469204 16.721704 145.526640
F 31.338784 8.873904 145.745640
F 15.608784 5.145154 130.974640
F 15.608784 5.145154 152.803640
F 15.608784 12.862904 130.974640
F 15.608784 12.862904 152.803640
F 15.608784 20.580604 130.974640
F 15.608784 20.580604 152.803640
F 22.502384 8.693944 162.864640
F 24.555584 5.230574 152.816640
F 31.310784 11.570304 151.861640
F 24.760784 13.071304 152.787640
F 22.627284 8.810934 148.152640
F 24.627584 20.568504 152.717640
F 6.697134 5.145154 133.702640
F 6.697134 5.145154 155.531640
F 6.697134 12.862904 133.702640
F 6.697134 12.862904 155.531640
F 6.697134 20.580604 133.702640
F 6.697134 20.580604 155.531640
F 15.608784 5.145154 133.702640
F 15.608784 5.145154 155.531640
F 15.608784 12.862904 133.702640
F 15.608784 12.862904 155.531640
F 15.608784 20.580604 133.702640
F 15.608784 20.580604 155.531640
F 24.556184 5.240274 133.726640
F 24.480884 5.064504 155.583640
F 24.702384 12.849304 133.631640
F 24.566984 13.060604 155.681640
F 24.505284 20.659604 133.624640
F 24.441584 20.253504 155.401640
F 6.697124 7.717724 137.340640
F 6.697124 7.717724 159.169640
F 4.469204 9.004014 145.526640
F 30.981184 1.214324 145.556640
F 6.697124 15.435504 137.340640
F 6.697124 15.435504 159.169640
F 4.469204 1.286284 145.526640
F 22.328184 19.346504 149.253640
F 15.608784 5.145154 148.255640
F 6.697134 20.580604 148.255640
F 6.697124 23.153204 137.340640
F 6.697124 23.153204 159.169640
F 6.697134 12.862904 148.255640
F 6.697134 5.145154 148.255640
F 22.335984 11.534404 149.137640
F 22.305184 3.843144 149.167640
F 15.608784 7.717734 137.340640
F 15.608784 7.717734 159.169640
F 15.608784 15.435504 137.340640
F 15.608784 15.435504 159.170640
F 15.608784 0.000001 137.340640
F 15.608784 0.000001 159.169640
F 24.627484 7.597614 137.190640
F 24.506984 7.710254 159.125640
F 24.463984 15.362104 137.241640
F 24.664684 15.279104 159.300640
F 24.429784 20.652504 145.604640
F 24.607884 13.033704 145.499640
F 0.013382 1.286284 140.979640
F 0.013382 1.286284 162.808640
F 26.896184 1.427874 140.922640
F 22.170384 1.268744 148.124640
F 0.013382 9.004014 140.979640
F 0.013382 9.004014 162.808640
F 26.871584 8.946504 141.103640
F 31.588284 9.010684 163.024640
F 0.013382 16.721704 140.979640
F 0.013382 16.721704 162.808640
F 26.614884 16.651704 140.965640
F 13.380884 1.286284 148.255640
F 8.925054 1.286284 140.979640
F 8.925054 1.286284 162.808640
F 8.925054 9.004014 140.979640
F 8.925054 9.004014 162.808640
F 8.925054 16.721704 140.979640
F 8.925054 16.721704 162.808640
F 17.836684 1.286284 140.979640
F 17.836684 1.286284 162.808640
F 17.836684 9.004014 140.979640
F 17.836684 9.004014 162.808640
F 17.836684 16.721704 140.979640
F 17.836684 16.721704 162.808640
F 0.013368 3.858864 144.617640
F 26.878784 4.051134 144.763640
F 0.013368 11.576604 144.617640
F 26.793184 11.691904 144.743640
F 0.013368 19.294304 144.617640
F 26.691084 19.336204 144.393640
F 8.925034 3.858864 144.617640
F 8.925034 11.576604 144.617640
F 8.925034 19.294304 144.617640
F 17.836684 3.858864 144.617640
F 17.836684 11.576604 144.617640
F 17.836684 19.294304 144.617640
F 0.013380 3.858864 141.888640
F 26.818684 3.989044 142.084640
F 0.013380 11.576604 141.888640
F 26.649384 11.501704 141.882640
F 0.013380 19.294304 141.888640
F 26.795284 19.336204 141.560640
F 8.925054 3.858864 141.888640
F 8.925054 11.576604 141.888640
F 8.925054 19.294304 141.888640
F 17.836684 3.858864 141.888640
F 17.836684 11.576604 141.888640
F 17.836684 19.294304 141.888640
F 17.836684 19.294304 163.717640
F 0.013370 1.286284 138.250640
F 0.013370 1.286284 160.079640
F 26.855384 1.488074 138.151640
F 31.329884 1.038994 148.299640
F 0.013370 9.004014 138.250640
F 0.013370 9.004014 160.079640
F 26.764884 8.963284 138.281640
F 26.891784 8.970984 160.151640
F 0.013370 16.721704 138.250640
F 0.013370 16.721704 160.079640
F 26.763384 16.612504 138.200640
F 27.000084 16.483804 160.118640
F 8.925044 1.286284 138.250640
F 8.925044 1.286284 160.079640
F 8.925044 9.004014 138.250640
F 8.925044 9.004014 160.079640
F 8.925044 16.721704 138.250640
F 8.925044 16.721704 160.079640
F 17.836684 1.286284 138.250640
F 17.836684 1.286284 160.079640
F 17.836684 9.004014 138.250640
F 17.836684 9.004014 160.079640
F 17.836684 16.721704 138.250640
F 17.836684 16.721704 160.079640
F 2.241304 7.717724 141.888640
F 29.087084 7.518404 141.984640
F 2.241304 15.435504 141.888640
F 28.949984 15.548404 141.914640
F 24.547284 5.306364 145.580640
F 15.608784 20.580604 145.526640
F 11.152984 7.717724 141.888640
F 11.152984 15.435504 141.888640
F 15.608784 12.862904 145.526640
F 20.148384 7.994214 141.939640
F 19.959384 15.431704 141.855640
F 4.469204 11.576604 151.893640
F 31.277684 3.830134 152.048640
F 2.241284 5.145154 138.250640
F 2.241284 5.145154 160.079640
F 28.991884 5.331994 138.377640
F 29.010484 5.143064 160.133640
F 2.241284 12.862904 138.250640
F 2.241284 12.862904 160.079640
F 29.158184 12.831604 138.355640
F 29.273984 12.613404 160.158640
F 2.241284 20.580604 138.250640
F 2.241284 20.580604 160.079640
F 28.806184 20.703904 138.272640
F 28.890884 20.393304 160.103640
F 11.152984 5.145154 138.250640
F 11.152984 5.145154 160.079640
F 11.152984 12.862904 138.250640
F 11.152984 12.862904 160.079640
F 11.152984 20.580604 138.250640
F 11.152984 20.580604 160.079640
F 20.109484 5.051924 138.159640
F 20.112584 5.034384 159.946640
F 20.146284 12.666304 138.318640
F 20.199784 12.960604 160.012640
F 20.028684 20.527204 138.303640
F 19.910484 20.631404 160.272640
F 2.241294 5.145154 140.979640
F 2.241294 5.145154 162.808640
F 29.094484 5.074744 140.980640
F 4.469214 1.286284 148.255640
F 2.241294 12.862904 140.979640
F 2.241294 12.862904 162.808640
F 28.971284 12.910804 141.049640
F 31.180784 16.410304 162.869640
F 2.241294 20.580604 140.979640
F 2.241294 20.580604 162.808640
F 29.067984 20.698804 140.966640
F 26.782784 16.564004 162.846640
F 11.152984 5.145154 140.979640
F 11.152984 5.145154 162.808640
F 11.152984 12.862904 140.979640
F 11.152984 12.862904 162.808640
F 11.152984 20.580604 140.979640
F 11.152984 20.580604 162.808640
F 19.947584 5.197864 140.921640
F 28.993284 5.056504 162.921640
F 20.118584 12.990704 140.979640
F 20.066584 12.686404 162.630640
F 19.987184 20.633304 141.070640
F 20.000284 20.696604 162.880640
F 2.241284 7.717724 144.617640
F 29.040584 7.508184 144.819640
F 2.241284 15.435504 144.617640
F 29.065484 15.432904 144.549640
F 15.608784 5.145154 145.526640
F 2.241284 23.153204 144.617640
F 13.380884 19.294304 149.165640
F 4.469204 19.294304 151.893640
F 11.152984 7.717724 144.617640
F 11.152984 15.435504 144.617640
F 6.697124 20.580604 145.526640
F 20.172184 7.846764 144.611640
F 20.082984 15.548904 144.578640
F 22.303784 16.835504 148.168640
F 4.469214 1.286284 140.979640
F 4.469214 1.286284 162.808640
F 31.241184 1.331694 141.147640
F 26.944184 8.767434 162.881640
F 4.469214 9.004014 140.979640
F 4.469214 9.004014 162.808640
F 31.152984 9.030224 140.887640
F 24.549284 12.471304 162.818640
F 4.469214 16.721704 140.979640
F 4.469214 16.721704 162.808640
F 31.160084 16.635804 140.992640
F 31.597584 16.970104 148.292640
F 13.380884 1.286284 140.979640
F 13.380884 1.286284 162.808640
F 13.380884 9.004014 140.979640
F 13.380884 9.004014 162.808640
F 13.380884 16.721704 140.979640
F 13.380884 16.721704 162.808640
F 22.383984 1.338894 140.974640
F 24.400584 5.119504 162.851640
F 22.573884 9.198444 141.120640
F 31.256084 1.218454 162.766640
F 22.388184 16.740204 141.060640
F 13.380884 16.721704 148.255640
F 4.469204 3.858864 144.617640
F 31.473884 3.802854 144.705640
F 4.469204 11.576604 144.617640
F 31.268384 11.436204 144.596640
F 4.469204 19.294304 144.617640
F 31.267184 19.453804 144.626640
F 13.380884 3.858864 144.617640
F 13.380884 11.576604 144.617640
F 13.380884 19.294304 144.617640
F 22.239884 3.935724 144.674640
F 22.306784 11.730904 144.694640
F 22.220084 19.414004 144.406640
F 4.469214 3.858864 141.888640
F 31.230684 3.820964 142.031640
F 4.469214 11.576604 141.888640
F 31.055684 11.474504 141.813640
F 4.469214 19.294304 141.888640
F 31.174884 19.238904 141.705640
F 13.380884 3.858864 141.888640
F 13.380884 11.576604 141.888640
F 13.380884 19.294304 141.888640
F 22.281484 3.988344 141.945640
F 22.192584 11.761904 141.965640
F 22.253984 19.350004 141.741640
F 4.469204 1.286284 138.250640
F 4.469204 1.286284 160.079640
F 31.151784 1.243274 138.281640
F 31.317984 1.422284 159.993640
F 4.469204 9.004014 138.250640
F 4.469204 9.004014 160.079640
F 31.210684 8.987244 138.163640
F 31.472584 8.924374 160.222640
F 4.469204 16.721704 138.250640
F 4.469204 16.721704 160.079640
F 31.135784 16.849904 138.353640
F 31.323084 16.500904 160.088640
F 13.380884 1.286284 138.250640
F 13.380884 1.286284 160.079640
F 13.380884 9.004014 138.250640
F 13.380884 9.004014 160.079640
F 13.380884 16.721704 138.250640
F 13.380884 16.721704 160.079640
F 22.236584 1.204614 138.114640
F 22.321384 1.409734 160.074640
F 22.471784 8.951294 138.201640
F 22.329484 8.967694 160.051640
F 22.245884 16.750504 138.227640
F 22.386984 16.640204 159.983640
F 6.697134 7.717724 141.888640
F 6.697134 15.435504 141.888640
F 13.380884 11.576604 149.165640
F 15.608784 7.717724 141.888640
F 15.608784 15.435504 141.888640
F 15.608784 15.435504 163.717640
F 15.608784 0.000001 141.888640
F 24.679684 7.820554 142.055640
F 24.571284 15.419704 142.005640
F 6.697124 12.862904 145.526640
F 6.697124 5.145154 138.250640
F 6.697124 5.145154 160.079640
F 13.380884 3.858864 149.165640
F 31.349484 19.539204 149.112640
F 6.697124 12.862904 138.250640
F 6.697124 12.862904 160.079640
F 4.469214 19.294304 149.165640
F 31.147684 11.774004 149.149640
F 6.697124 20.580604 138.250640
F 6.697124 20.580604 160.079640
F 4.469214 11.576604 149.165640
F 31.365084 3.599384 149.322640
F 15.608784 5.145154 138.250640
F 15.608784 5.145154 160.079640
F 15.608784 12.862904 138.250640
F 15.608784 12.862904 160.079640
F 15.608784 20.580604 138.250640
F 15.608784 20.580604 160.079640
F 24.501884 5.160344 138.237640
F 24.695684 5.226884 160.190640
F 24.624884 12.792404 138.233640
F 24.656084 12.655604 160.131640
F 24.452684 20.596904 138.157640
F 24.467784 20.490604 160.311640
F 6.697134 5.145154 140.979640
F 6.697134 5.145154 162.808640
F 6.697134 12.862904 140.979640
F 6.697134 12.862904 162.808640
F 6.697134 20.580604 140.979640
F 6.697134 20.580604 162.808640
F 15.608784 5.145154 140.979640
F 15.608784 5.145154 162.808640
F 15.608784 12.862904 140.979640
F 15.608784 12.862904 162.808640
F 15.608784 20.580604 140.979640
F 15.608784 20.580604 162.808640
F 24.510784 5.292714 141.140640
F 28.966884 20.619704 162.816640
F 24.518884 12.837404 140.993640
F 4.469214 16.721704 148.255640
F 24.342984 20.799904 140.869640
F 4.469214 9.004014 148.255640
F 6.697124 7.717724 144.617640
F 4.469214 3.858864 149.165640
F 6.697124 15.435504 144.617640
F 22.308284 19.418904 151.978640
F 22.464784 11.796304 151.879640
F 6.697124 23.153204 144.617640
F 6.697124 5.145154 145.526640
F 22.421984 3.901444 151.867640
F 15.608784 7.717734 144.617640
F 15.608784 15.435504 144.617640
F 15.608784 0.000001 144.617640
F 24.498484 7.826954 144.954640
F 24.549784 15.590404 144.694640
F 24.466084 15.483804 148.959640
F 0.013382 1.286284 148.255640
F 26.700384 1.323944 148.304640
F 0.013382 9.004014 148.255640
F 27.037984 9.003294 148.397640
F 0.013382 16.721704 148.255640
F 26.759784 16.877004 148.268640
F 8.925054 1.286284 148.255640
F 8.925054 9.004014 148.255640
F 8.925054 16.721704 148.255640
F 17.836684 1.286284 148.255640
F 17.836684 9.004014 148.255640
F 17.836684 16.721704 148.255640
F 0.013368 3.858864 151.893640
F 26.876584 3.961724 151.903640
F 0.013368 11.576604 151.893640
F 27.050584 11.723504 151.983640
F 0.013368 19.294304 151.893640
F 26.828184 19.373304 151.701640
F 8.925034 3.858864 151.893640
F 8.925034 11.576604 151.893640
F 8.925034 19.294304 151.893640
F 17.836684 3.858864 151.893640
F 17.836684 11.576604 151.893640
F 17.836684 19.294304 151.893640
F 0.013380 3.858864 149.165640
F 26.935384 3.954064 149.112640
F 0.013380 11.576604 149.165640
F 26.683784 11.576904 149.218640
F 0.013380 19.294304 149.165640
F 26.765184 19.533404 149.029640
F 8.925054 3.858864 149.165640
F 8.925054 11.576604 149.165640
F 8.925054 19.294304 149.165640
F 17.836684 3.858864 149.165640
F 17.836684 11.576604 149.165640
F 17.836684 19.294304 149.165640
F 0.013370 1.286284 145.526640
F 26.812584 1.494774 145.631640
F 0.013370 9.004014 145.526640
F 26.760384 8.921174 145.777640
F 0.013370 16.721704 145.526640
F 26.896584 16.774204 145.515640
F 8.925044 1.286284 145.526640
F 8.925044 9.004014 145.526640
F 8.925044 16.721704 145.526640
F 17.836684 1.286284 145.526640
F 17.836684 9.004014 145.526640
F 17.836684 16.721704 145.526640
F 2.241304 7.717724 149.165640
F 29.261084 7.954324 149.313640
F 2.241304 15.435504 149.165640
F 29.093184 15.744604 149.128640
F 24.758684 7.580574 149.298640
F 15.608784 0.000001 149.165640
F 11.152984 7.717724 149.165640
F 11.152984 15.435504 149.165640
F 15.608784 15.435504 149.165640
F 20.159584 7.873404 149.119640
F 20.057884 15.501504 149.110640
F 13.380884 3.858864 151.893640
F 2.241284 5.145154 145.526640
F 29.235284 5.026454 145.725640
F 2.241284 12.862904 145.526640
F 29.151584 12.831404 145.600640
F 2.241284 20.580604 145.526640
F 29.004584 20.724904 145.411640
F 11.152984 5.145154 145.526640
F 11.152984 12.862904 145.526640
F 11.152984 20.580604 145.526640
F 20.125384 5.412564 145.643640
F 20.082184 12.991504 145.406640
F 20.002184 20.583904 145.520640
F 2.241294 5.145154 148.255640
F 29.235284 5.149294 148.543640
F 2.241294 12.862904 148.255640
F 28.876384 13.016704 148.352640
F 2.241294 20.580604 148.255640
F 28.943584 20.888204 148.121640
F 11.152984 5.145154 148.255640
F 11.152984 12.862904 148.255640
F 11.152984 20.580604 148.255640
F 20.066784 5.272434 148.356640
F 20.111784 12.888904 148.213640
F 20.132284 20.661904 148.300640
F 2.241284 7.717724 151.893640
F 29.204784 7.739584 152.172640
F 2.241284 15.435504 151.893640
F 29.148584 15.741104 151.757640
F 15.608784 7.717724 149.165640
F 2.241284 23.153204 151.893640
F 6.697134 15.435504 149.165640
F 4.469204 3.858864 151.893640
F 11.152984 7.717724 151.893640
F 11.152984 15.435504 151.893640
F 6.697134 7.717724 149.165640
F 20.089984 7.894414 151.831640
F 20.252584 15.466604 151.800640
F 31.326484 19.451904 151.920640
F 22.184284 1.260414 130.973640
F 26.630284 9.015574 130.830640
F 29.101984 0.091820 156.490640
F 28.992984 -0.023033 151.766640
F 31.220284 1.328864 131.027640
F 31.232784 16.672004 131.028640
F 22.410884 9.198984 131.007640
F 20.136084 23.446104 134.490640
F 24.596284 22.798904 156.443640
F 20.110784 23.116904 151.944640
F 26.718684 3.701434 163.697640
F 20.095884 7.843784 163.598640
F 20.247584 -0.045763 151.897640
F 31.302384 3.774584 163.777640
F 24.571684 0.028625 156.406640
F 20.046884 0.003090 141.896640
F 24.483484 -0.148264 163.902640
F 20.062684 23.204804 141.915640
F 24.559884 23.182504 137.130640
F 20.069484 23.259904 149.276640
F 24.535184 23.371404 149.122640
F 28.948984 23.336304 151.926640
F 24.580084 22.806404 159.101640
F 20.018884 23.141304 156.652640
F 24.413284 23.167904 151.892640
F 29.015884 23.260304 141.887640
F 28.951784 23.104004 156.604640
F 24.598484 23.152804 163.770640
F 26.698484 19.098404 163.664640
F 31.204684 19.311404 163.724640
F 29.240684 7.851594 163.758640
F 24.584284 15.066704 163.687640
F 22.070784 3.876424 163.680640
F 28.981184 15.369404 163.973640
F 24.603284 20.476604 130.862640
F 31.230484 9.182404 130.797640
F 0.013382 1.286284 177.360640
F 26.646184 1.123244 177.275640
F 0.013382 9.004014 177.360640
F 26.828884 9.114274 177.405640
F 0.013382 16.721704 177.360640
F 26.757284 16.815004 177.356640
F 8.925054 1.286284 177.360640
F 8.925054 9.004014 177.360640
F 8.925054 16.721704 177.360640
F 17.836684 1.286284 177.360640
F 17.836684 9.004014 177.360640
F 17.836684 16.721704 177.360640
F 0.013368 3.858864 180.999640
F 26.829884 3.951324 181.060640
F 0.013368 11.576604 180.999640
F 26.830884 11.471704 180.826640
F 0.013368 19.294304 180.999640
F 26.851484 19.331804 181.259640
F 8.925034 3.858864 180.999640
F 8.925034 11.576604 180.999640
F 8.925034 19.294304 180.999640
F 17.836684 3.858864 180.999640
F 17.836684 11.576604 180.999640
F 17.836684 19.294304 180.999640
F 0.013380 3.858864 178.270640
F 26.616084 3.676114 178.402640
F 0.013380 11.576604 178.270640
F 26.985584 11.784504 178.085640
F 0.013380 19.294304 178.270640
F 26.855484 19.485804 178.578640
F 8.925054 3.858864 178.270640
F 8.925054 11.576604 178.270640
F 8.925054 19.294304 178.270640
F 17.836684 3.858864 178.270640
F 17.836684 11.576604 178.270640
F 17.836684 19.294304 178.270640
F 0.013370 1.286284 174.632640
F 26.670984 1.232144 174.540640
F 0.013370 9.004014 174.632640
F 26.899484 8.848464 174.683640
F 0.013370 16.721704 174.632640
F 26.587784 16.754204 174.505640
F 8.925044 1.286284 174.632640
F 8.925044 9.004014 174.632640
F 8.925044 16.721704 174.632640
F 17.836684 1.286284 174.632640
F 17.836684 9.004014 174.632640
F 17.836684 16.721704 174.632640
F 2.241304 7.717724 178.270640
F 29.160084 7.735654 178.200640
F 2.241304 15.435504 178.270640
F 28.848384 15.454104 178.492640
F 28.795984 0.046894 195.679640
F 24.490684 15.256904 173.685640
F 11.152984 7.717724 178.270640
F 11.152984 15.435504 178.270640
F 20.145484 -0.153798 180.975640
F 19.952384 7.728214 178.384640
F 20.124384 15.449904 178.353640
F 15.608784 20.580604 189.184640
F 2.241284 5.145154 174.632640
F 29.073884 5.127244 174.693640
F 2.241284 12.862904 174.632640
F 28.853884 12.907604 174.545640
F 2.241284 20.580604 174.632640
F 29.043384 20.377004 174.576640
F 11.152984 5.145154 174.632640
F 11.152984 12.862904 174.632640
F 11.152984 20.580604 174.632640
F 20.087984 5.048804 174.761640
F 20.067684 12.851904 174.723640
F 20.086684 20.442604 174.475640
F 2.241294 5.145154 177.360640
F 28.906784 5.165644 177.494640
F 2.241294 12.862904 177.360640
F 29.224784 13.061504 177.224640
F 2.241294 20.580604 177.360640
F 28.951584 20.643804 177.355640
F 11.152984 5.145154 177.360640
F 11.152984 12.862904 177.360640
F 11.152984 20.580604 177.360640
F 20.078684 5.001794 177.451640
F 20.198184 12.761604 177.428640
F 20.088884 20.348304 177.291640
F 2.241284 7.717724 180.999640
F 28.944884 7.600824 180.834640
F 2.241284 15.435504 180.999640
F 28.895284 15.424604 181.148640
F 24.700084 7.629114 173.753640
F 2.241284 23.153204 180.999640
F 15.608784 0.000001 195.551640
F 19.793284 -0.354951 178.253640
F 11.152984 7.717724 180.999640
F 11.152984 15.435504 180.999640
F 15.608784 0.000001 173.722640
F 19.973284 7.616324 181.129640
F 20.167984 15.433504 181.083640
F 29.064784 23.270804 163.867640
F 4.469214 1.286284 177.360640
F 31.230584 1.187964 177.385640
F 4.469214 9.004014 177.360640
F 31.317684 8.931314 177.386640
F 4.469214 16.721704 177.360640
F 31.094784 16.445804 177.386640
F 13.380884 1.286284 177.360640
F 13.380884 9.004014 177.360640
F 13.380884 16.721704 177.360640
F 22.107684 1.132274 177.395640
F 22.254484 8.941914 177.293640
F 22.279684 16.605904 177.411640
F 4.469204 3.858864 180.999640
F 31.256084 3.873534 181.097640
F 4.469204 11.576604 180.999640
F 31.127884 11.423704 180.963640
F 4.469204 19.294304 180.999640
F 31.408584 19.358604 180.896640
F 13.380884 3.858864 180.999640
F 13.380884 11.576604 180.999640
F 13.380884 19.294304 180.999640
F 22.252884 3.704014 181.102640
F 22.402384 11.464104 180.948640
F 22.263784 19.241204 180.908640
F 4.469214 3.858864 178.270640
F 31.256984 3.767804 178.206640
F 4.469214 11.576604 178.270640
F 31.275984 11.524104 178.205640
F 4.469214 19.294304 178.270640
F 31.289584 19.085204 178.166640
F 13.380884 3.858864 178.270640
F 13.380884 11.576604 178.270640
F 13.380884 19.294304 178.270640
F 22.186484 3.724614 178.279640
F 22.328984 11.577604 178.261640
F 22.439684 19.180204 178.192640
F 4.469204 1.286284 174.632640
F 31.229584 1.071854 174.611640
F 4.469204 9.004014 174.632640
F 31.195384 9.059634 174.548640
F 4.469204 16.721704 174.632640
F 31.267784 16.685404 174.648640
F 13.380884 1.286284 174.632640
F 13.380884 9.004014 174.632640
F 13.380884 16.721704 174.632640
F 22.216684 1.380454 174.725640
F 22.399384 8.985044 174.700640
F 22.289784 16.487904 174.591640
F 6.697134 7.717724 178.270640
F 6.697134 15.435504 178.270640
F 15.608784 15.435504 195.551640
F 15.608784 7.717724 178.270640
F 15.608784 15.435504 178.270640
F 15.608784 0.000001 178.270640
F 24.592684 7.741394 178.181640
F 24.662184 15.512304 178.375640
F 15.608784 15.435504 173.722640
F 6.697124 5.145154 174.632640
F 15.608784 12.862904 167.355640
F 6.697124 12.862904 174.632640
F 15.608784 5.145154 189.184640
F 6.697124 20.580604 174.632640
F 15.608784 5.145154 167.355640
F 15.608784 5.145154 174.632640
F 15.608784 12.862904 174.632640
F 15.608784 20.580604 174.632640
F 24.476784 5.099794 174.729640
F 24.691384 12.762204 174.628640
F 24.458684 20.570404 174.713640
F 6.697134 5.145154 177.360640
F 6.697134 12.862904 177.360640
F 6.697134 20.580604 177.360640
F 15.608784 5.145154 177.360640
F 15.608784 12.862904 177.360640
F 15.608784 20.580604 177.360640
F 24.453084 5.068974 177.506640
F 24.430184 12.941704 177.264640
F 24.528084 20.565504 177.356640
F 6.697124 7.717724 180.999640
F 6.697124 20.580604 189.184640
F 6.697124 15.435504 180.999640
F 6.697124 20.580604 167.355640
F 15.608784 7.717734 195.551640
F 6.697124 23.153204 180.999640
F 15.608784 7.717734 173.722640
F 6.697124 12.862904 189.184640
F 15.608784 7.717734 180.999640
F 15.608784 15.435504 180.999640
F 15.608784 0.000001 180.999640
F 24.514484 7.768884 180.900640
F 24.698884 15.309204 181.030640
F 6.697124 12.862904 167.355640
F 0.013382 1.286284 184.637640
F 26.831484 1.254524 184.709640
F 0.013382 9.004014 184.637640
F 26.891684 8.983694 184.635640
F 0.013382 16.721704 184.637640
F 26.798784 16.791504 184.833640
F 8.925054 1.286284 184.637640
F 8.925054 9.004014 184.637640
F 8.925054 16.721704 184.637640
F 17.836684 1.286284 184.637640
F 17.836684 9.004014 184.637640
F 17.836684 16.721704 184.637640
F 0.013368 3.858864 166.446640
F 0.013368 3.858864 188.275640
F 26.843984 3.880004 166.504640
F 26.801284 3.796034 188.396640
F 0.013368 11.576604 166.446640
F 0.013368 11.576604 188.275640
F 26.909084 11.651004 166.511640
F 26.988984 11.644504 188.403640
F 0.013368 19.294304 166.446640
F 0.013368 19.294304 188.275640
F 26.913284 19.221004 166.488640
F 26.854784 19.263304 188.403640
F 8.925034 3.858864 166.446640
F 8.925034 3.858864 188.275640
F 8.925034 11.576604 166.446640
F 8.925034 11.576604 188.275640
F 8.925034 19.294304 166.446640
F 8.925034 19.294304 188.275640
F 17.836684 3.858864 166.446640
F 17.836684 3.858864 188.275640
F 17.836684 11.576604 166.446640
F 17.836684 11.576604 188.275640
F 17.836684 19.294304 166.446640
F 17.836684 19.294304 188.275640
F 0.013380 3.858864 163.717640
F 0.013380 3.858864 185.546640
F 19.921784 15.229104 163.583640
F 26.960284 3.754304 185.581640
F 0.013380 11.576604 163.717640
F 0.013380 11.576604 185.546640
F 29.084584 0.066094 185.512640
F 27.019184 11.523904 185.694640
F 0.013380 19.294304 163.717640
F 0.013380 19.294304 185.546640
F 31.417384 1.232794 189.190640
F 26.678784 19.456204 185.739640
F 8.925054 3.858864 163.717640
F 8.925054 3.858864 185.546640
F 8.925054 11.576604 163.717640
F 8.925054 11.576604 185.546640
F 8.925054 19.294304 163.717640
F 8.925054 19.294304 185.546640
F 17.836684 3.858864 163.717640
F 17.836684 3.858864 185.546640
F 17.836684 11.576604 163.717640
F 17.836684 11.576604 185.546640
F 17.836684 19.294304 185.546640
F 0.013370 1.286284 181.908640
F 26.780784 1.371064 181.991640
F 0.013370 9.004014 181.908640
F 26.858184 8.881334 181.809640
F 0.013370 16.721704 181.908640
F 26.806384 16.799104 182.146640
F 8.925044 1.286284 181.908640
F 8.925044 9.004014 181.908640
F 8.925044 16.721704 181.908640
F 17.836684 1.286284 181.908640
F 17.836684 9.004014 181.908640
F 17.836684 16.721704 181.908640
F 2.241304 7.717724 163.717640
F 2.241304 7.717724 185.546640
F 31.225084 19.248504 195.565640
F 29.213084 7.834124 185.563640
F 2.241304 15.435504 163.717640
F 2.241304 15.435504 185.546640
F 29.086284 15.412604 195.747640
F 29.033384 15.432404 185.615640
F 6.697124 5.145154 189.184640
F 6.697124 23.153204 195.551640
F 6.697124 23.153204 173.722640
F 6.697124 5.145154 167.355640
F 11.152984 7.717724 163.717640
F 11.152984 7.717724 185.546640
F 11.152984 15.435504 163.717640
F 11.152984 15.435504 185.546640
F 15.608784 12.862904 189.184640
F 6.697124 15.435504 195.551640
F 24.583584 7.802644 195.462640
F 20.191084 7.816654 185.419640
F 20.035784 15.337204 185.420640
F 24.517884 5.071624 167.476640
F 28.945384 0.048523 178.117640
F 2.241284 5.145154 181.908640
F 29.115084 5.059284 181.929640
F 2.241284 12.862904 181.908640
F 29.098784 12.887404 182.006640
F 2.241284 20.580604 181.908640
F 29.106984 20.595904 182.057640
F 11.152984 5.145154 181.908640
F 11.152984 12.862904 181.908640
F 11.152984 20.580604 181.908640
F 20.171584 5.079094 181.962640
F 20.041884 12.791104 181.845640
F 20.106684 20.576204 181.813640
F 2.241294 5.145154 184.637640
F 29.119584 5.231094 184.688640
F 2.241294 12.862904 184.637640
F 29.015084 12.900804 184.643640
F 2.241294 20.580604 184.637640
F 29.129284 20.616304 184.748640
F 11.152984 5.145154 184.637640
F 11.152984 12.862904 184.637640
F 11.152984 20.580604 184.637640
F 20.258584 5.103984 184.763640
F 20.063884 12.757804 184.641640
F 20.034184 20.731304 184.564640
F 2.241284 7.717724 166.446640
F 2.241284 7.717724 188.275640
F 29.146584 7.782034 166.556640
F 29.203884 7.711564 188.299640
F 2.241284 15.435504 166.446640
F 2.241284 15.435504 188.275640
F 29.204284 15.541904 166.690640
F 29.189984 15.264804 188.276640
F 6.697124 15.435504 173.722640
F 15.608784 20.580604 167.355640
F 2.241284 23.153204 166.446640
F 2.241284 23.153204 188.275640
F 24.490284 15.350604 192.706640
F 6.697124 7.717724 195.551640
F 29.277784 23.244304 178.222640
F 31.591084 11.588704 195.560640
F 11.152984 7.717724 166.446640
F 11.152984 7.717724 188.275640
F 11.152984 15.435504 166.446640
F 11.152984 15.435504 188.275640
F 6.697124 7.717724 173.722640
F 24.546984 20.614204 192.086640
F 20.191484 7.832774 166.466640
F 19.970784 7.639344 188.089640
F 19.968184 15.463104 166.336640
F 19.995684 15.365604 188.250640
F 6.697134 15.435504 192.823640
F 6.697134 15.435504 170.994640
F 4.469214 1.286284 184.637640
F 31.285284 1.378174 184.563640
F 4.469214 9.004014 184.637640
F 31.311184 9.157334 184.615640
F 4.469214 16.721704 184.637640
F 31.244084 16.442304 184.560640
F 13.380884 1.286284 184.637640
F 13.380884 9.004014 184.637640
F 13.380884 16.721704 184.637640
F 22.463684 1.105904 184.760640
F 22.435984 9.036044 184.569640
F 22.336384 16.701104 184.811640
F 4.469204 3.858864 166.446640
F 4.469204 3.858864 188.275640
F 31.291384 3.715614 166.541640
F 31.340784 3.721614 188.322640
F 4.469204 11.576604 166.446640
F 4.469204 11.576604 188.275640
F 31.384484 11.591604 166.586640
F 31.442984 11.561004 188.264640
F 4.469204 19.294304 166.446640
F 4.469204 19.294304 188.275640
F 31.180684 19.427004 166.383640
F 31.315484 19.265104 188.232640
F 13.380884 3.858864 166.446640
F 13.380884 3.858864 188.275640
F 13.380884 11.576604 166.446640
F 13.380884 11.576604 188.275640
F 13.380884 19.294304 166.446640
F 13.380884 19.294304 188.275640
F 22.375384 3.786324 166.454640
F 22.221384 3.789644 188.404640
F 22.402384 11.697204 166.545640
F 22.416684 11.435004 188.374640
F 22.387784 19.303004 166.420640
F 22.242584 19.186504 188.284640
F 4.469214 3.858864 163.717640
F 4.469214 3.858864 185.546640
F 29.249384 -0.018073 188.293640
F 31.244084 3.899274 185.340640
F 4.469214 11.576604 163.717640
F 4.469214 11.576604 185.546640
F 22.279784 1.213044 167.403640
F 31.429184 11.793704 185.596640
F 4.469214 19.294304 163.717640
F 4.469214 19.294304 185.546640
F 24.584684 23.150104 178.177640
F 31.305284 19.170304 185.518640
F 13.380884 3.858864 163.717640
F 13.380884 3.858864 185.546640
F 13.380884 11.576604 163.717640
F 13.380884 11.576604 185.546640
F 13.380884 19.294304 163.717640
F 13.380884 19.294304 185.546640
F 31.156784 1.167044 167.536640
F 22.474584 3.770984 185.539640
F 29.082984 -0.027140 180.920640
F 22.469284 11.563104 185.685640
F 22.240684 16.549804 189.304640
F 22.171484 19.459304 185.595640
F 4.469204 1.286284 181.908640
F 31.329184 1.283324 181.861640
F 4.469204 9.004014 181.908640
F 31.169484 8.974244 181.871640
F 4.469204 16.721704 181.908640
F 31.240984 16.640404 181.853640
F 13.380884 1.286284 181.908640
F 13.380884 9.004014 181.908640
F 13.380884 16.721704 181.908640
F 22.300484 1.020674 182.024640
F 22.252784 8.983014 181.920640
F 22.478384 16.659504 182.019640
F 6.697134 7.717724 163.717640
F 6.697134 7.717724 185.546640
F 6.697134 15.435504 163.717640
F 6.697134 15.435504 185.546640
F 24.570384 20.535104 170.165640
F 24.638784 12.744304 191.854640
F 15.608784 7.717724 163.717640
F 15.608784 7.717724 185.546640
F 15.608784 15.435504 185.546640
F 15.608784 0.000001 163.717640
F 15.608784 0.000001 185.546640
F 22.234384 1.245794 189.364640
F 24.631984 7.711004 185.416640
F 31.282284 3.807674 195.530640
F 24.517284 15.549704 185.717640
F 24.628584 12.846404 170.173640
F 24.429784 4.974264 191.932640
F 6.697124 5.145154 181.908640
F 24.528284 15.366504 170.970640
F 6.697124 12.862904 181.908640
F 24.519084 7.597074 192.806640
F 6.697124 20.580604 181.908640
F 24.672584 7.712764 170.955640
F 15.608784 5.145154 181.908640
F 15.608784 12.862904 181.908640
F 15.608784 20.580604 181.908640
F 24.591984 5.350144 181.946640
F 24.558484 12.720504 182.096640
F 24.415184 20.391404 182.195640
F 6.697134 5.145154 184.637640
F 6.697134 12.862904 184.637640
F 6.697134 20.580604 184.637640
F 15.608784 5.145154 184.637640
F 15.608784 12.862904 184.637640
F 15.608784 20.580604 184.637640
F 24.672284 5.053424 184.574640
F 24.598484 13.020104 184.889640
F 24.488084 20.634504 184.854640
F 6.697124 7.717724 166.446640
F 6.697124 7.717724 188.275640
F 15.608784 0.000001 192.823640
F 15.608784 0.000001 170.994640
F 6.697124 15.435504 166.446640
F 6.697124 15.435504 188.275640
F 15.608784 15.435504 192.823640
F 15.608784 15.435504 170.994640
F 24.672184 5.030594 170.128640
F 15.608784 20.580604 191.913640
F 6.697124 23.153204 166.446640
F 6.697124 23.153204 188.275640
F 15.608784 20.580604 170.084640
F 15.608784 12.862904 191.913640
F 15.608784 7.717724 192.823640
F 15.608784 7.717724 170.994640
F 15.608784 7.717734 166.446640
F 15.608784 7.717734 188.275640
F 15.608784 15.435504 166.446640
F 15.608784 15.435504 188.275640
F 15.608784 0.000001 166.446640
F 15.608784 0.000001 188.275640
F 24.556284 7.823094 166.625640
F 24.515084 7.582894 188.166640
F 24.545284 15.386904 166.391640
F 24.615584 15.441004 188.509640
F 15.608784 12.862904 170.084640
F 15.608784 5.145154 191.913640
F 0.013382 1.286284 170.084640
F 0.013382 1.286284 191.913640
F 26.862984 1.158814 170.065640
F 26.698484 1.253464 191.840640
F 0.013382 9.004014 170.084640
F 0.013382 9.004014 191.913640
F 26.940684 8.879074 170.086640
F 26.890084 8.904184 191.767640
F 0.013382 16.721704 170.084640
F 0.013382 16.721704 191.913640
F 26.704384 16.657204 169.925640
F 26.690184 16.660504 191.976640
F 8.925054 1.286284 170.084640
F 8.925054 1.286284 191.913640
F 8.925054 9.004014 170.084640
F 8.925054 9.004014 191.913640
F 8.925054 16.721704 170.084640
F 8.925054 16.721704 191.913640
F 17.836684 1.286284 170.084640
F 17.836684 1.286284 191.913640
F 17.836684 9.004014 170.084640
F 17.836684 9.004014 191.913640
F 17.836684 16.721704 170.084640
F 17.836684 16.721704 191.913640
F 0.013368 3.858864 173.722640
F 0.013368 3.858864 195.551640
F 26.630084 3.782464 173.794640
F 26.760984 3.780954 195.619640
F 0.013368 11.576604 173.722640
F 0.013368 11.576604 195.551640
F 26.700184 11.416104 173.759640
F 26.833684 19.050504 195.433640
F 0.013368 19.294304 173.722640
F 0.013368 19.294304 195.551640
F 26.748984 19.272204 173.833640
F 24.500984 15.412404 195.517640
F 8.925034 3.858864 173.722640
F 8.925034 3.858864 195.551640
F 8.925034 11.576604 173.722640
F 8.925034 11.576604 195.551640
F 8.925034 19.294304 173.722640
F 8.925034 19.294304 195.551640
F 17.836684 3.858864 173.722640
F 17.836684 3.858864 195.551640
F 17.836684 11.576604 173.722640
F 17.836684 11.576604 195.551640
F 17.836684 19.294304 173.722640
F 17.836684 19.294304 195.551640
F 0.013380 3.858864 170.994640
F 0.013380 3.858864 192.823640
F 26.875784 3.662354 170.927640
F 26.744884 3.815614 192.904640
F 0.013380 11.576604 170.994640
F 0.013380 11.576604 192.823640
F 26.856884 11.511604 171.110640
F 26.902384 11.421504 192.877640
F 0.013380 19.294304 170.994640
F 0.013380 19.294304 192.823640
F 26.718984 19.166804 171.093640
F 26.670084 19.322004 192.799640
F 8.925054 3.858864 170.994640
F 8.925054 3.858864 192.823640
F 8.925054 11.576604 170.994640
F 8.925054 11.576604 192.823640
F 8.925054 19.294304 170.994640
F 8.925054 19.294304 192.823640
F 17.836684 3.858864 170.994640
F 17.836684 3.858864 192.823640
F 17.836684 11.576604 170.994640
F 17.836684 11.576604 192.823640
F 17.836684 19.294304 170.994640
F 17.836684 19.294304 192.823640
F 0.013370 1.286284 167.355640
F 0.013370 1.286284 189.184640
F 26.748184 1.251794 167.380640
F 26.794184 1.113754 189.090640
F 0.013370 9.004014 167.355640
F 0.013370 9.004014 189.184640
F 26.873084 9.114424 167.425640
F 26.775384 8.940094 189.025640
F 0.013370 16.721704 167.355640
F 0.013370 16.721704 189.184640
F 26.799284 16.554604 167.339640
F 27.056584 16.731704 189.253640
F 8.925044 1.286284 167.355640
F 8.925044 1.286284 189.184640
F 8.925044 9.004014 167.355640
F 8.925044 9.004014 189.184640
F 8.925044 16.721704 167.355640
F 8.925044 16.721704 189.184640
F 17.836684 1.286284 167.355640
F 17.836684 1.286284 189.184640
F 17.836684 9.004014 167.355640
F 17.836684 9.004014 189.184640
F 17.836684 16.721704 167.355640
F 17.836684 16.721704 189.184640
F 2.241304 7.717724 170.994640
F 2.241304 7.717724 192.823640
F 29.104884 7.675214 171.155640
F 29.160884 7.628514 192.833640
F 2.241304 15.435504 170.994640
F 2.241304 15.435504 192.823640
F 28.957184 15.502204 170.991640
F 28.900284 15.390704 193.015640
F 15.608784 5.145154 170.084640
F 6.697134 20.580604 191.913640
F 6.697134 20.580604 170.084640
F 6.697134 12.862904 191.913640
F 11.152984 7.717724 170.994640
F 11.152984 7.717724 192.823640
F 11.152984 15.435504 170.994640
F 11.152984 15.435504 192.823640
F 6.697134 12.862904 170.084640
F 6.697134 5.145154 191.913640
F 20.088484 7.760364 171.101640
F 20.108284 7.855534 193.050640
F 20.210484 15.566304 170.904640
F 19.897584 15.355304 192.670640
F 6.697134 7.717724 192.823640
F 13.380884 16.721704 189.184640
F 2.241284 5.145154 167.355640
F 2.241284 5.145154 189.184640
F 29.073684 5.162984 167.412640
F 29.212584 5.069654 189.211640
F 2.241284 12.862904 167.355640
F 2.241284 12.862904 189.184640
F 29.148284 12.854404 167.511640
F 29.199684 12.793004 189.441640
F 2.241284 20.580604 167.355640
F 2.241284 20.580604 189.184640
F 28.954784 20.640004 167.404640
F 29.018384 20.566904 189.280640
F 11.152984 5.145154 167.355640
F 11.152984 5.145154 189.184640
F 11.152984 12.862904 167.355640
F 11.152984 12.862904 189.184640
F 11.152984 20.580604 167.355640
F 11.152984 20.580604 189.184640
F 20.129884 5.210244 167.367640
F 20.086084 5.104434 189.228640
F 20.116284 12.851904 167.377640
F 20.145884 12.885804 189.358640
F 20.144984 20.690404 167.374640
F 20.108184 20.685604 189.229640
F 2.241294 5.145154 170.084640
F 2.241294 5.145154 191.913640
F 28.977884 5.127294 170.120640
F 29.043184 5.051424 191.880640
F 2.241294 12.862904 170.084640
F 2.241294 12.862904 191.913640
F 29.181684 12.861304 170.380640
F 29.197984 12.679304 192.331640
F 2.241294 20.580604 170.084640
F 2.241294 20.580604 191.913640
F 29.023284 20.601604 170.392640
F 29.000984 20.766004 191.936640
F 11.152984 5.145154 170.084640
F 11.152984 5.145154 191.913640
F 11.152984 12.862904 170.084640
F 11.152984 12.862904 191.913640
F 11.152984 20.580604 170.084640
F 11.152984 20.580604 191.913640
F 20.121584 5.300874 170.042640
F 20.129284 5.383604 192.122640
F 20.149484 12.851404 170.168640
F 20.019484 12.812504 191.984640
F 20.183084 20.384804 170.060640
F 20.026984 20.660304 191.918640
F 2.241284 7.717724 173.722640
F 2.241284 7.717724 195.551640
F 29.038884 7.608114 173.732640
F 22.340484 11.433604 195.514640
F 2.241284 15.435504 173.722640
F 2.241284 15.435504 195.551640
F 28.955684 15.558404 173.664640
F 13.380884 16.721704 167.355640
F 6.697134 5.145154 170.084640
F 24.649284 20.338404 189.452640
F 2.241284 23.153204 173.722640
F 2.241284 23.153204 195.551640
F 24.709184 20.369104 167.371640
F 24.605584 12.782404 189.212640
F 22.385084 9.179674 167.534640
F 22.243984 16.749204 167.111640
F 11.152984 7.717724 173.722640
F 11.152984 7.717724 195.551640
F 11.152984 15.435504 173.722640
F 11.152984 15.435504 195.551640
F 24.633984 12.953904 167.458640
F 24.469784 5.045014 189.323640
F 20.145184 7.479304 173.805640
F 26.826584 11.776104 195.550640
F 19.985884 15.382304 173.699640
F 13.380884 9.004014 189.184640
F 22.296684 8.881954 189.164640
F 6.697134 7.717724 170.994640
F 4.469214 1.286284 170.084640
F 4.469214 1.286284 191.913640
F 13.380884 9.004014 167.355640
F 31.427484 1.208764 191.955640
F 4.469214 9.004014 170.084640
F 4.469214 9.004014 191.913640
F 31.353984 9.005854 170.121640
F 31.414884 8.970124 191.801640
F 4.469214 16.721704 170.084640
F 4.469214 16.721704 191.913640
F 31.327884 16.644104 170.167640
F 31.040284 16.919504 191.972640
F 13.380884 1.286284 170.084640
F 13.380884 1.286284 191.913640
F 13.380884 9.004014 170.084640
F 13.380884 9.004014 191.913640
F 13.380884 16.721704 170.084640
F 13.380884 16.721704 191.913640
F 22.283184 1.190924 170.005640
F 22.105784 1.191544 191.949640
F 22.379184 8.966474 170.217640
F 22.406884 9.033794 191.954640
F 22.365584 16.758104 169.846640
F 22.137084 16.749304 192.017640
F 4.469204 3.858864 173.722640
F 4.469204 3.858864 195.551640
F 31.355284 3.775224 173.999640
F 28.958684 7.788684 195.457640
F 4.469204 11.576604 173.722640
F 4.469204 11.576604 195.551640
F 31.126984 11.635404 173.722640
F 13.380884 1.286284 189.184640
F 4.469204 19.294304 173.722640
F 4.469204 19.294304 195.551640
F 31.225184 19.197604 173.665640
F 19.992084 7.561004 195.789640
F 13.380884 3.858864 173.722640
F 13.380884 3.858864 195.551640
F 13.380884 11.576604 173.722640
F 13.380884 11.576604 195.551640
F 13.380884 19.294304 173.722640
F 13.380884 19.294304 195.551640
F 22.282584 3.934214 173.839640
F 13.380884 1.286284 167.355640
F 22.418984 11.605104 173.732640
F 31.151084 1.187784 170.247640
F 22.379884 18.997304 173.613640
F 22.326584 3.704584 195.642640
F 4.469214 3.858864 170.994640
F 4.469214 3.858864 192.823640
F 31.108084 3.779644 171.206640
F 31.287884 3.818834 192.786640
F 4.469214 11.576604 170.994640
F 4.469214 11.576604 192.823640
F 31.534984 11.515104 171.031640
F 31.626784 11.478404 192.790640
F 4.469214 19.294304 170.994640
F 4.469214 19.294304 192.823640
F 31.352584 19.182804 171.056640
F 31.190984 19.528504 192.767640
F 13.380884 3.858864 170.994640
F 13.380884 3.858864 192.823640
F 13.380884 11.576604 170.994640
F 13.380884 11.576604 192.823640
F 13.380884 19.294304 170.994640
F 13.380884 19.294304 192.823640
F 22.302784 3.841664 171.062640
F 22.184584 3.666214 192.804640
F 22.378584 11.600404 171.156640
F 22.406484 11.574804 192.827640
F 22.409384 19.199304 170.886640
F 22.106884 19.308004 192.914640
F 4.469204 1.286284 167.355640
F 4.469204 1.286284 189.184640
F 22.111384 19.431004 195.658640
F 20.154684 15.462504 195.470640
F 4.469204 9.004014 167.355640
F 4.469204 9.004014 189.184640
F 31.404284 9.030134 167.393640
F 31.461284 8.948064 189.077640
F 4.469204 16.721704 167.355640
F 4.469204 16.721704 189.184640
F 31.413084 16.884104 167.439640
F 31.294184 16.789704 189.163640
F 27.050484 11.402504 163.719640
F 24.665684 23.082804 173.629640
F 24.428784 12.708204 196.478640
F 19.940884 20.595204 196.634640
F 20.118084 4.902174 196.336640
F 28.932984 23.028104 180.911640
F 22.356484 8.923654 196.496640
F 24.439884 23.230004 192.929640
F 22.213184 1.162724 196.564640
F 26.727784 16.647004 196.660640
F 31.203284 1.082434 196.429640
F 24.560984 23.055704 166.608640
F 26.749884 1.204584 196.701640
F 24.588384 23.196104 195.572640
F 29.039984 23.377104 192.981640
F 29.133784 23.115004 195.760640
F 20.013584 23.153804 166.462640
F 20.139384 23.271204 185.433640
F 20.073484 23.280504 195.687640
F 20.034684 23.184804 192.915640
F 28.959884 23.080604 171.084640
F 28.984784 23.056304 173.761640
F 29.238684 12.746004 196.435640
F 22.279984 16.726504 196.467640
F 29.108284 5.066654 196.476640
F 22.327784 19.308604 163.658640
F 22.261684 11.377704 163.689640
F 31.462084 11.520004 163.925640
F 24.740784 7.731904 163.856640
F 20.106784 0.075238 163.815640
F 0.013382 1.286284 199.189640
F 0.013382 1.286284 221.018640
F 26.673184 1.147804 199.497640
F 26.797084 1.274764 220.963640
F 0.013382 9.004014 199.189640
F 0.013382 9.004014 221.018640
F 26.902684 8.935914 199.061640
F 26.837784 9.164984 221.137640
F 0.013382 16.721704 199.189640
F 0.013382 16.721704 221.018640
F 26.778384 16.800404 199.391640
F 26.782284 16.741704 221.019640
F 8.925054 1.286284 199.189640
F 8.925054 1.286284 221.018640
F 8.925054 9.004014 199.189640
F 8.925054 9.004014 221.018640
F 8.925054 16.721704 199.189640
F 8.925054 16.721704 221.018640
F 17.836684 1.286284 199.189640
F 17.836684 1.286284 221.018640
F 17.836684 9.004014 199.189640
F 17.836684 9.004014 221.018640
F 17.836684 16.721704 199.189640
F 17.836684 16.721704 221.018640
F 0.013368 3.858864 202.828640
F 0.013368 3.858864 224.657640
F 26.790984 3.680684 202.942640
F 26.971684 4.045324 224.566640
F 0.013368 11.576604 202.828640
F 0.013368 11.576604 224.657640
F 26.747684 11.595504 202.681640
F 26.795684 11.600704 224.627640
F 0.013368 19.294304 202.828640
F 0.013368 19.294304 224.657640
F 26.742084 19.181004 202.843640
F 26.661784 19.142204 224.574640
F 8.925034 3.858864 202.828640
F 8.925034 3.858864 224.657640
F 8.925034 11.576604 202.828640
F 8.925034 11.576604 224.657640
F 8.925034 19.294304 202.828640
F 8.925034 19.294304 224.657640
F 17.836684 3.858864 202.828640
F 17.836684 3.858864 224.657640
F 17.836684 11.576604 202.828640
F 17.836684 11.576604 224.657640
F 17.836684 19.294304 202.828640
F 17.836684 19.294304 224.657640
F 0.013380 3.858864 200.099640
F 0.013380 3.858864 221.928640
F 26.823584 3.714614 200.176640
F 26.915784 3.752424 221.836640
F 0.013380 11.576604 200.099640
F 0.013380 11.576604 221.928640
F 26.886684 11.556004 199.969640
F 26.878984 11.699404 221.760640
F 0.013380 19.294304 200.099640
F 0.013380 19.294304 221.928640
F 26.486884 19.472204 199.921640
F 26.809984 19.200404 221.889640
F 8.925054 3.858864 200.099640
F 8.925054 3.858864 221.928640
F 8.925054 11.576604 200.099640
F 8.925054 11.576604 221.928640
F 8.925054 19.294304 200.099640
F 8.925054 19.294304 221.928640
F 17.836684 3.858864 200.099640
F 17.836684 3.858864 221.928640
F 17.836684 11.576604 200.099640
F 17.836684 11.576604 221.928640
F 17.836684 19.294304 200.099640
F 17.836684 19.294304 221.928640
F 0.013370 1.286284 196.461640
F 0.013370 1.286284 218.290640
F 29.083584 20.384004 196.532640
F 26.701784 1.247524 218.299640
F 0.013370 9.004014 196.461640
F 0.013370 9.004014 218.290640
F 20.056084 -0.084114 210.172640
F 26.796484 8.955304 218.306640
F 0.013370 16.721704 196.461640
F 0.013370 16.721704 218.290640
F 31.210884 16.927304 196.640640
F 26.978284 16.591604 218.287640
F 8.925044 1.286284 196.461640
F 8.925044 1.286284 218.290640
F 8.925044 9.004014 196.461640
F 8.925044 9.004014 218.290640
F 8.925044 16.721704 196.461640
F 8.925044 16.721704 218.290640
F 17.836684 1.286284 196.461640
F 17.836684 1.286284 218.290640
F 17.836684 9.004014 196.461640
F 17.836684 9.004014 218.290640
F 17.836684 16.721704 196.461640
F 17.836684 16.721704 218.290640
F 2.241304 7.717724 200.099640
F 2.241304 7.717724 221.928640
F 29.093984 7.712454 200.077640
F 29.040284 7.674654 222.048640
F 2.241304 15.435504 200.099640
F 2.241304 15.435504 221.928640
F 29.080884 15.557404 200.248640
F 29.165384 15.529904 221.800640
F 24.666584 15.285804 217.620640
F 24.463884 7.731684 217.523640
F 15.608784 0.000001 217.380640
F 15.608784 15.435504 217.380640
F 11.152984 7.717724 200.099640
F 11.152984 7.717724 221.928640
F 11.152984 15.435504 200.099640
F 11.152984 15.435504 221.928640
F 15.608784 7.717734 217.380640
F 22.483584 16.585304 211.019640
F 20.178984 7.886854 200.159640
F 19.985084 7.581354 221.894640
F 19.992684 15.493004 200.245640
F 20.019384 15.380804 221.880640
F 29.003484 0.008089 214.669640
F 31.301684 1.221534 218.204640
F 2.241284 5.145154 196.461640
F 2.241284 5.145154 218.290640
F 20.204884 12.797804 196.535640
F 29.011284 5.097764 218.248640
F 2.241284 12.862904 196.461640
F 2.241284 12.862904 218.290640
F 20.216884 0.007569 202.890640
F 29.115884 12.868604 218.229640
F 2.241284 20.580604 196.461640
F 2.241284 20.580604 218.290640
F 20.283584 0.086906 221.784640
F 28.987484 20.609904 218.411640
F 11.152984 5.145154 196.461640
F 11.152984 5.145154 218.290640
F 11.152984 12.862904 196.461640
F 11.152984 12.862904 218.290640
F 11.152984 20.580604 196.461640
F 11.152984 20.580604 218.290640
F 20.116184 -0.004620 224.444640
F 20.000984 5.170214 218.158640
F 24.541584 -0.032330 202.775640
F 20.171184 12.925204 218.225640
F 26.829584 1.176324 213.616640
F 20.049884 20.637704 218.220640
F 2.241294 5.145154 199.189640
F 2.241294 5.145154 221.018640
F 28.954284 5.027394 199.240640
F 29.156484 5.131264 220.865640
F 2.241294 12.862904 199.189640
F 2.241294 12.862904 221.018640
F 29.123184 13.013404 199.160640
F 29.124084 13.107304 220.830640
F 2.241294 20.580604 199.189640
F 2.241294 20.580604 221.018640
F 29.156784 20.398104 199.247640
F 28.993584 20.634504 221.033640
F 11.152984 5.145154 199.189640
F 11.152984 5.145154 221.018640
F 11.152984 12.862904 199.189640
F 11.152984 12.862904 221.018640
F 11.152984 20.580604 199.189640
F 11.152984 20.580604 221.018640
F 20.095984 5.203154 199.068640
F 20.188384 5.074984 220.838640
F 20.165684 12.857004 199.307640
F 19.967784 12.954604 220.996640
F 19.964684 20.780804 199.356640
F 20.191284 20.528804 220.997640
F 2.241284 7.717724 202.828640
F 2.241284 7.717724 224.657640
F 28.968884 7.708764 202.903640
F 28.971084 7.777364 224.774640
F 2.241284 15.435504 202.828640
F 2.241284 15.435504 224.657640
F 29.123484 15.393704 202.996640
F 29.131884 15.664704 224.536640
F 6.697124 23.153204 217.380640
F 22.308084 8.972774 210.956640
F 2.241284 23.153204 202.828640
F 2.241284 23.153204 224.657640
F 6.697124 15.435504 217.380640
F 22.353184 1.221124 210.890640
F 28.964484 -0.072451 217.380640
F 29.100684 12.971804 228.371640
F 11.152984 7.717724 202.828640
F 11.152984 7.717724 224.657640
F 11.152984 15.435504 202.828640
F 11.152984 15.435504 224.657640
F 6.697124 7.717724 217.380640
F 24.629484 20.439604 213.976640
F 20.350784 7.795894 202.983640
F 19.930984 7.664234 224.621640
F 20.011984 15.376304 202.835640
F 20.150884 15.582704 224.690640
F 13.380884 19.294304 217.380640
F 28.984684 20.303804 228.233640
F 4.469214 1.286284 199.189640
F 4.469214 1.286284 221.018640
F 31.271184 1.241154 199.044640
F 31.621684 1.238984 221.065640
F 4.469214 9.004014 199.189640
F 4.469214 9.004014 221.018640
F 31.194384 9.247234 199.098640
F 31.193984 9.262454 221.251640
F 4.469214 16.721704 199.189640
F 4.469214 16.721704 221.018640
F 31.207584 16.952804 199.366640
F 31.317884 17.009304 220.877640
F 13.380884 1.286284 199.189640
F 13.380884 1.286284 221.018640
F 13.380884 9.004014 199.189640
F 13.380884 9.004014 221.018640
F 13.380884 16.721704 199.189640
F 13.380884 16.721704 221.018640
F 21.991284 1.264564 199.225640
F 22.624384 1.316134 220.845640
F 22.498984 9.090334 199.273640
F 22.365984 9.052884 221.361640
F 22.342484 16.673204 199.216640
F 22.184584 16.644904 221.055640
F 4.469204 3.858864 202.828640
F 4.469204 3.858864 224.657640
F 31.212084 3.874384 202.929640
F 31.328784 3.936034 224.617640
F 4.469204 11.576604 202.828640
F 4.469204 11.576604 224.657640
F 31.175584 11.582204 202.892640
F 31.239884 11.687304 224.844640
F 4.469204 19.294304 202.828640
F 4.469204 19.294304 224.657640
F 31.226184 19.412204 203.024640
F 31.279484 19.224804 224.671640
F 13.380884 3.858864 202.828640
F 13.380884 3.858864 224.657640
F 13.380884 11.576604 202.828640
F 13.380884 11.576604 224.657640
F 13.380884 19.294304 202.828640
F 13.380884 19.294304 224.657640
F 22.359584 3.855884 202.927640
F 22.346384 3.918984 224.449640
F 22.442684 11.664904 202.974640
F 22.115684 11.521804 224.809640
F 22.327384 19.258504 202.957640
F 22.472484 19.236704 224.769640
F 4.469214 3.858864 200.099640
F 4.469214 3.858864 221.928640
F 31.054984 3.753844 200.197640
F 31.480684 3.838944 221.823640
F 4.469214 11.576604 200.099640
F 4.469214 11.576604 221.928640
F 31.258484 11.835204 200.130640
F 31.180684 11.790204 222.114640
F 4.469214 19.294304 200.099640
F 4.469214 19.294304 221.928640
F 31.350884 19.457204 200.414640
F 31.325584 19.546004 221.857640
F 13.380884 3.858864 200.099640
F 13.380884 3.858864 221.928640
F 13.380884 11.576604 200.099640
F 13.380884 11.576604 221.928640
F 13.380884 19.294304 200.099640
F 13.380884 19.294304 221.928640
F 22.370384 3.918904 200.126640
F 22.572284 3.930594 221.641640
F 22.383884 11.719604 200.139640
F 22.220684 11.705904 221.961640
F 22.149884 19.325204 200.225640
F 22.351084 19.170504 221.836640
F 4.469204 1.286284 196.461640
F 4.469204 1.286284 218.290640
F 31.304384 1.154484 228.419640
F 22.441984 1.281784 228.217640
F 4.469204 9.004014 196.461640
F 4.469204 9.004014 218.290640
F 31.104984 1.194384 213.704640
F 31.273484 9.088464 218.508640
F 4.469204 16.721704 196.461640
F 4.469204 16.721704 218.290640
F 13.380884 1.286284 213.742640
F 31.323284 16.681404 218.068640
F 13.380884 1.286284 196.461640
F 13.380884 1.286284 218.290640
F 13.380884 9.004014 196.461640
F 13.380884 9.004014 218.290640
F 13.380884 16.721704 196.461640
F 13.380884 16.721704 218.290640
F 22.417484 16.710004 213.634640
F 22.387084 1.165944 218.232640
F 13.380884 16.721704 213.742640
F 22.343184 8.956224 218.599640
F 22.250484 8.711014 213.836640
F 22.084584 16.589704 218.416640
F 6.697134 7.717724 200.099640
F 6.697134 7.717724 221.928640
F 6.697134 15.435504 200.099640
F 6.697134 15.435504 221.928640
F 24.306784 12.958904 213.891640
F 24.400384 5.305994 213.604640
F 15.608784 7.717724 200.099640
F 15.608784 7.717724 221.928640
F 15.608784 15.435504 200.099640
F 15.608784 15.435504 221.928640
F 15.608784 0.000001 200.099640
F 15.608784 0.000001 221.928640
F 24.646884 7.667844 200.096640
F 24.675384 7.881674 221.917640
F 24.540484 15.565204 200.087640
F 24.567084 15.258904 221.774640
F 15.608784 20.580604 213.742640
F 15.608784 12.862904 213.742640
F 6.697124 5.145154 196.461640
F 6.697124 5.145154 218.290640
F 13.380884 16.721704 211.013640
F 13.380884 9.004014 211.013640
F 6.697124 12.862904 196.461640
F 6.697124 12.862904 218.290640
F 13.380884 1.286284 211.013640
F 31.346784 16.681404 211.102640
F 6.697124 20.580604 196.461640
F 6.697124 20.580604 218.290640
F 4.469204 16.721704 211.013640
F 31.181584 8.973204 210.960640
F 15.608784 5.145154 196.461640
F 15.608784 5.145154 218.290640
F 15.608784 12.862904 196.461640
F 15.608784 12.862904 218.290640
F 15.608784 20.580604 196.461640
F 15.608784 20.580604 218.290640
F 22.488584 1.141814 213.586640
F 24.462984 5.149904 218.403640
F 13.380884 9.004014 213.742640
F 24.467184 12.734504 218.248640
F 4.469204 11.576604 217.380640
F 24.534384 20.397304 218.222640
F 6.697134 5.145154 199.189640
F 6.697134 5.145154 221.018640
F 6.697134 12.862904 199.189640
F 6.697134 12.862904 221.018640
F 6.697134 20.580604 199.189640
F 6.697134 20.580604 221.018640
F 15.608784 5.145154 199.189640
F 15.608784 5.145154 221.018640
F 15.608784 12.862904 199.189640
F 15.608784 12.862904 221.018640
F 15.608784 20.580604 199.189640
F 15.608784 20.580604 221.018640
F 24.630684 4.947934 199.095640
F 24.838284 5.289874 221.084640
F 24.565884 12.912204 199.165640
F 24.580584 12.732104 220.954640
F 24.249884 20.739504 199.154640
F 24.550884 20.464004 220.931640
F 6.697124 7.717724 202.828640
F 6.697124 7.717724 224.657640
F 4.469204 9.004014 211.013640
F 26.933784 8.963234 228.389640
F 6.697124 15.435504 202.828640
F 6.697124 15.435504 224.657640
F 4.469204 1.286284 211.013640
F 22.267484 19.222604 214.584640
F 15.608784 5.145154 213.742640
F 6.697134 20.580604 213.742640
F 6.697124 23.153204 202.828640
F 6.697124 23.153204 224.657640
F 6.697134 12.862904 213.742640
F 6.697134 5.145154 213.742640
F 22.297184 11.337604 214.620640
F 22.402284 3.691244 214.628640
F 15.608784 7.717734 202.828640
F 15.608784 7.717734 224.657640
F 15.608784 15.435504 202.828640
F 15.608784 15.435504 224.657640
F 15.608784 0.000001 202.828640
F 15.608784 0.000001 224.657640
F 24.418784 7.660554 202.870640
F 24.564084 7.689454 224.605640
F 24.553884 15.443104 202.875640
F 24.649784 15.297604 224.464640
F 24.592184 20.594104 211.159640
F 24.815184 12.690304 211.246640
F 0.013382 1.286284 206.466640
F 0.013382 1.286284 228.295640
F 26.728784 1.026854 206.353640
F 4.469214 1.286284 213.742640
F 0.013382 9.004014 206.466640
F 0.013382 9.004014 228.295640
F 26.900084 9.025864 206.408640
F 20.130584 20.539604 228.311640
F 0.013382 16.721704 206.466640
F 0.013382 16.721704 228.295640
F 26.732284 16.800404 206.456640
F 4.469214 16.721704 213.742640
F 8.925054 1.286284 206.466640
F 8.925054 1.286284 228.295640
F 8.925054 9.004014 206.466640
F 8.925054 9.004014 228.295640
F 8.925054 16.721704 206.466640
F 8.925054 16.721704 228.295640
F 17.836684 1.286284 206.466640
F 17.836684 1.286284 228.295640
F 17.836684 9.004014 206.466640
F 17.836684 9.004014 228.295640
F 17.836684 16.721704 206.466640
F 17.836684 16.721704 228.295640
F 0.013368 3.858864 210.104640
F 26.836684 3.893064 210.040640
F 0.013368 11.576604 210.104640
F 26.854884 11.458104 210.207640
F 0.013368 19.294304 210.104640
F 26.744484 19.155104 210.083640
F 8.925034 3.858864 210.104640
F 8.925034 11.576604 210.104640
F 8.925034 19.294304 210.104640
F 17.836684 3.858864 210.104640
F 17.836684 11.576604 210.104640
F 17.836684 19.294304 210.104640
F 0.013380 3.858864 207.375640
F 26.662084 3.522604 207.234640
F 0.013380 11.576604 207.375640
F 26.853384 11.568404 207.465640
F 0.013380 19.294304 207.375640
F 26.690384 19.238104 207.346640
F 8.925054 3.858864 207.375640
F 8.925054 11.576604 207.375640
F 8.925054 19.294304 207.375640
F 17.836684 3.858864 207.375640
F 17.836684 11.576604 207.375640
F 17.836684 19.294304 207.375640
F 17.836684 19.294304 229.204640
F 0.013370 1.286284 203.737640
F 0.013370 1.286284 225.566640
F 26.846984 1.145234 203.736640
F 26.935884 1.411814 225.454640
F 0.013370 9.004014 203.737640
F 0.013370 9.004014 225.566640
F 26.783184 8.992954 203.685640
F 26.637684 8.972964 225.615640
F 0.013370 16.721704 203.737640
F 0.013370 16.721704 225.566640
F 26.939184 16.605904 203.708640
F 26.855584 16.614504 225.556640
F 8.925044 1.286284 203.737640
F 8.925044 1.286284 225.566640
F 8.925044 9.004014 203.737640
F 8.925044 9.004014 225.566640
F 8.925044 16.721704 203.737640
F 8.925044 16.721704 225.566640
F 17.836684 1.286284 203.737640
F 17.836684 1.286284 225.566640
F 17.836684 9.004014 203.737640
F 17.836684 9.004014 225.566640
F 17.836684 16.721704 203.737640
F 17.836684 16.721704 225.566640
F 2.241304 7.717724 207.375640
F 29.030684 7.428644 207.333640
F 2.241304 15.435504 207.375640
F 28.814484 15.362304 207.534640
F 24.637384 5.228014 210.946640
F 15.608784 20.580604 211.013640
F 11.152984 7.717724 207.375640
F 11.152984 15.435504 207.375640
F 15.608784 12.862904 211.013640
F 20.173984 7.930924 207.281640
F 20.022684 15.492704 207.337640
F 4.469204 19.294304 217.380640
F 31.241784 3.803284 217.454640
F 2.241284 5.145154 203.737640
F 2.241284 5.145154 225.566640
F 28.892284 5.040444 203.679640
F 29.189584 5.228694 225.484640
F 2.241284 12.862904 203.737640
F 2.241284 12.862904 225.566640
F 28.917584 12.777204 203.843640
F 28.888184 12.996604 225.541640
F 2.241284 20.580604 203.737640
F 2.241284 20.580604 225.566640
F 28.931684 20.496604 203.786640
F 28.871484 20.429904 225.512640
F 11.152984 5.145154 203.737640
F 11.152984 5.145154 225.566640
F 11.152984 12.862904 203.737640
F 11.152984 12.862904 225.566640
F 11.152984 20.580604 203.737640
F 11.152984 20.580604 225.566640
F 20.119284 5.246994 203.825640
F 20.079084 5.051934 225.410640
F 20.093784 12.825104 203.714640
F 20.018784 13.029304 225.693640
F 20.047384 20.527904 203.866640
F 20.033384 20.419404 225.652640
F 2.241294 5.145154 206.466640
F 2.241294 5.145154 228.295640
F 28.832984 4.939324 206.389640
F 22.465584 16.701304 228.322640
F 2.241294 12.862904 206.466640
F 2.241294 12.862904 228.295640
F 28.978084 12.968004 206.509640
F 24.719684 20.610404 228.255640
F 2.241294 20.580604 206.466640
F 2.241294 20.580604 228.295640
F 28.945984 20.538704 206.459640
F 24.417484 5.162574 228.041640
F 11.152984 5.145154 206.466640
F 11.152984 5.145154 228.295640
F 11.152984 12.862904 206.466640
F 11.152984 12.862904 228.295640
F 11.152984 20.580604 206.466640
F 11.152984 20.580604 228.295640
F 20.148984 5.240334 206.465640
F 31.417984 8.835314 228.453640
F 20.030884 12.922604 206.397640
F 20.142984 12.702504 228.405640
F 20.086984 20.505904 206.555640
F 24.584984 12.764104 228.274640
F 2.241284 7.717724 210.104640
F 29.071484 7.572084 210.049640
F 2.241284 15.435504 210.104640
F 29.011384 15.419904 210.175640
F 15.608784 5.145154 211.013640
F 2.241284 23.153204 210.104640
F 13.380884 19.294304 214.652640
F 13.380884 11.576604 217.380640
F 11.152984 7.717724 210.104640
F 11.152984 15.435504 210.104640
F 6.697124 20.580604 211.013640
F 20.015084 7.733044 210.011640
F 20.142884 15.427604 210.215640
F 4.469204 3.858864 217.380640
F 4.469214 1.286284 206.466640
F 4.469214 1.286284 228.295640
F 31.412584 1.039234 206.531640
F 26.726684 16.715104 228.326640
F 4.469214 9.004014 206.466640
F 4.469214 9.004014 228.295640
F 31.166484 8.869894 206.491640
F 31.315484 1.103444 210.953640
F 4.469214 16.721704 206.466640
F 4.469214 16.721704 228.295640
F 31.046984 16.537704 206.492640
F 19.927084 5.229354 228.200640
F 13.380884 1.286284 206.466640
F 13.380884 1.286284 228.295640
F 13.380884 9.004014 206.466640
F 13.380884 9.004014 228.295640
F 13.380884 16.721704 206.466640
F 13.380884 16.721704 228.295640
F 22.177384 1.205154 206.476640
F 31.238484 8.880714 213.852640
F 22.376884 9.297134 206.467640
F 22.272184 8.852734 228.046640
F 22.336784 16.813904 206.432640
F 29.042784 4.993814 228.285640
F 4.469204 3.858864 210.104640
F 31.182384 3.752974 210.132640
F 4.469204 11.576604 210.104640
F 31.212284 11.687304 210.250640
F 4.469204 19.294304 210.104640
F 30.991284 19.114304 210.081640
F 13.380884 3.858864 210.104640
F 13.380884 11.576604 210.104640
F 13.380884 19.294304 210.104640
F 22.472284 3.771704 209.938640
F 22.373984 11.598104 210.128640
F 22.386484 19.279304 210.229640
F 4.469214 3.858864 207.375640
F 31.011284 3.768224 207.441640
F 4.469214 11.576604 207.375640
F 31.006184 11.488704 207.396640
F 4.469214 19.294304 207.375640
F 31.025184 19.176004 207.365640
F 13.380884 3.858864 207.375640
F 13.380884 11.576604 207.375640
F 13.380884 19.294304 207.375640
F 22.284484 3.782634 207.202640
F 22.205584 11.716704 207.399640
F 22.347184 19.437704 207.410640
F 4.469204 1.286284 203.737640
F 4.469204 1.286284 225.566640
F 31.289384 1.177364 203.801640
F 31.263284 1.282034 225.763640
F 4.469204 9.004014 203.737640
F 4.469204 9.004014 225.566640
F 31.168684 8.894834 203.779640
F 31.325784 9.112844 225.750640
F 4.469204 16.721704 203.737640
F 4.469204 16.721704 225.566640
F 31.216984 16.729804 203.831640
F 31.311884 16.724904 225.491640
F 13.380884 1.286284 203.737640
F 13.380884 1.286284 225.566640
F 13.380884 9.004014 203.737640
F 13.380884 9.004014 225.566640
F 13.380884 16.721704 203.737640
F 13.380884 16.721704 225.566640
F 22.365084 1.188744 203.747640
F 22.271284 1.338884 225.528640
F 22.615284 9.143224 203.805640
F 22.173684 8.979834 225.441640
F 22.324784 16.673704 203.811640
F 22.555184 16.615704 225.474640
F 6.697134 7.717724 207.375640
F 6.697134 15.435504 207.375640
F 13.380884 11.576604 214.652640
F 15.608784 7.717724 207.375640
F 15.608784 15.435504 207.375640
F 15.608784 15.435504 229.204640
F 15.608784 0.000001 207.375640
F 24.608884 7.741544 207.199640
F 24.542384 15.398304 207.449640
F 6.697124 12.862904 211.013640
F 6.697124 5.145154 203.737640
F 6.697124 5.145154 225.566640
F 13.380884 3.858864 214.652640
F 31.343884 19.165304 214.691640
F 6.697124 12.862904 203.737640
F 6.697124 12.862904 225.566640
F 4.469214 19.294304 214.652640
F 31.172884 11.557804 214.756640
F 6.697124 20.580604 203.737640
F 6.697124 20.580604 225.566640
F 4.469214 11.576604 214.652640
F 31.271884 3.690504 214.667640
F 15.608784 5.145154 203.737640
F 15.608784 5.145154 225.566640
F 15.608784 12.862904 203.737640
F 15.608784 12.862904 225.566640
F 15.608784 20.580604 203.737640
F 15.608784 20.580604 225.566640
F 24.554284 5.087374 203.913640
F 24.546484 5.142834 225.371640
F 24.633684 12.916804 203.802640
F 24.447484 12.788404 225.528640
F 24.554284 20.715204 203.621640
F 24.619284 20.557804 225.644640
F 6.697134 5.145154 206.466640
F 6.697134 5.145154 228.295640
F 6.697134 12.862904 206.466640
F 6.697134 12.862904 228.295640
F 6.697134 20.580604 206.466640
F 6.697134 20.580604 228.295640
F 15.608784 5.145154 206.466640
F 15.608784 5.145154 228.295640
F 15.608784 12.862904 206.466640
F 15.608784 12.862904 228.295640
F 15.608784 20.580604 206.466640
F 15.608784 20.580604 228.295640
F 24.561084 5.047444 206.537640
F 26.736184 1.456694 228.178640
F 24.630484 12.795204 206.654640
F 4.469214 9.004014 213.742640
F 24.639884 20.562704 206.337640
F 31.376484 16.467604 213.783640
F 6.697124 7.717724 210.104640
F 4.469214 3.858864 214.652640
F 6.697124 15.435504 210.104640
F 22.174184 19.100304 217.339640
F 22.265584 11.437804 217.268640
F 6.697124 23.153204 210.104640
F 6.697124 5.145154 211.013640
F 22.256984 3.783164 217.346640
F 15.608784 7.717734 210.104640
F 15.608784 15.435504 210.104640
F 15.608784 0.000001 210.104640
F 24.558184 7.831074 209.999640
F 24.795284 15.243404 210.391640
F 24.609184 15.416504 214.902640
F 0.013382 1.286284 213.742640
F 31.401084 16.616504 228.224640
F 0.013382 9.004014 213.742640
F 26.780484 8.954904 213.693640
F 0.013382 16.721704 213.742640
F 26.844684 16.597604 213.916640
F 8.925054 1.286284 213.742640
F 8.925054 9.004014 213.742640
F 8.925054 16.721704 213.742640
F 17.836684 1.286284 213.742640
F 17.836684 9.004014 213.742640
F 17.836684 16.721704 213.742640
F 0.013368 3.858864 217.380640
F 26.671984 3.788614 217.291640
F 0.013368 11.576604 217.380640
F 26.800584 11.559004 217.351640
F 0.013368 19.294304 217.380640
F 26.872084 19.266504 217.405640
F 8.925034 3.858864 217.380640
F 8.925034 11.576604 217.380640
F 8.925034 19.294304 217.380640
F 17.836684 3.858864 217.380640
F 17.836684 11.576604 217.380640
F 17.836684 19.294304 217.380640
F 0.013380 3.858864 214.652640
F 26.656384 3.839604 214.522640
F 0.013380 11.576604 214.652640
F 26.674784 11.543704 214.575640
F 0.013380 19.294304 214.652640
F 26.900484 19.231704 214.808640
F 8.925054 3.858864 214.652640
F 8.925054 11.576604 214.652640
F 8.925054 19.294304 214.652640
F 17.836684 3.858864 214.652640
F 17.836684 11.576604 214.652640
F 17.836684 19.294304 214.652640
F 0.013370 1.286284 211.013640
F 26.774984 1.277784 211.000640
F 0.013370 9.004014 211.013640
F 26.867684 8.937054 210.920640
F 0.013370 16.721704 211.013640
F 26.777784 16.746004 211.070640
F 8.925044 1.286284 211.013640
F 8.925044 9.004014 211.013640
F 8.925044 16.721704 211.013640
F 17.836684 1.286284 211.013640
F 17.836684 9.004014 211.013640
F 17.836684 16.721704 211.013640
F 2.241304 7.717724 214.652640
F 29.007684 7.727754 214.741640
F 2.241304 15.435504 214.652640
F 29.085984 15.180404 214.643640
F 24.631784 7.795014 214.753640
F 15.608784 0.000001 214.652640
F 11.152984 7.717724 214.652640
F 11.152984 15.435504 214.652640
F 15.608784 15.435504 214.652640
F 19.837884 7.453124 214.727640
F 20.116284 15.334704 214.652640
F 31.510584 11.593204 217.460640
F 2.241284 5.145154 211.013640
F 29.085584 5.025934 211.143640
F 2.241284 12.862904 211.013640
F 28.959784 12.851604 211.173640
F 2.241284 20.580604 211.013640
F 28.911884 20.492704 211.031640
F 11.152984 5.145154 211.013640
F 11.152984 12.862904 211.013640
F 11.152984 20.580604 211.013640
F 20.235584 5.110144 210.973640
F 20.121184 12.909504 210.907640
F 20.041384 20.673104 211.037640
F 2.241294 5.145154 213.742640
F 29.059384 4.990014 213.828640
F 2.241294 12.862904 213.742640
F 29.001084 12.670704 213.828640
F 2.241294 20.580604 213.742640
F 29.054384 20.347904 213.786640
F 11.152984 5.145154 213.742640
F 11.152984 12.862904 213.742640
F 11.152984 20.580604 213.742640
F 20.125684 4.908544 213.788640
F 20.163784 12.667404 213.779640
F 19.975584 20.482504 213.689640
F 2.241284 7.717724 217.380640
F 29.059584 7.780414 217.336640
F 2.241284 15.435504 217.380640
F 29.176184 15.321904 217.282640
F 15.608784 7.717724 214.652640
F 2.241284 23.153204 217.380640
F 6.697134 15.435504 214.652640
F 13.380884 3.858864 217.380640
F 11.152984 7.717724 217.380640
F 11.152984 15.435504 217.380640
F 6.697134 7.717724 214.652640
F 20.100084 7.770524 217.500640
F 19.932184 15.352704 217.257640
F 31.191284 19.435704 217.527640
F 24.748484 23.269604 229.119640
F 26.776984 19.161904 229.318640
F 29.102484 -0.105189 221.788640
F 24.534384 5.111724 196.318640
F 22.296184 3.890024 229.053640
F 24.202784 0.153230 200.158640
F 24.618884 -0.209976 209.929640
F 28.812784 23.211104 221.925640
F 22.487984 19.264304 229.039640
F 19.959984 23.282404 200.244640
F 24.496384 0.110054 224.742640
F 28.990884 0.009635 200.246640
F 29.045184 23.109404 217.324640
F 19.958784 23.069604 222.034640
F 29.079284 22.910104 224.668640
F 29.195084 22.988404 214.610640
F 29.155184 23.054004 207.344640
F 26.760784 3.989854 229.033640
F 20.167184 23.192904 214.521640
F 29.098484 22.967604 200.275640
F 24.644284 23.217504 207.232640
F 20.221784 22.983104 202.946640
F 24.666784 23.333804 202.719640
F 20.154284 23.233004 217.400640
F 24.838084 22.988604 210.101640
F 31.432284 11.524704 229.137640
F 24.509984 7.801454 229.018640
F 24.627484 -0.000721 229.084640
F 24.530884 20.373704 196.279640
F 31.281484 9.060894 196.306640
F 26.820584 9.263324 196.293640
F 0.013382 1.286284 242.848640
F 26.858784 1.275284 242.980640
F 0.013382 9.004014 242.848640
F 27.005784 9.197974 242.564640
F 0.013382 16.721704 242.848640
F 26.792384 16.854804 242.839640
F 8.925054 1.286284 242.848640
F 8.925054 9.004014 242.848640
F 8.925054 16.721704 242.848640
F 17.836684 1.286284 242.848640
F 17.836684 9.004014 242.848640
F 17.836684 16.721704 242.848640
F 0.013368 3.858864 246.486640
F 26.826984 3.813624 246.431640
F 0.013368 11.576604 246.486640
F 26.747084 11.654504 246.479640
F 0.013368 19.294304 246.486640
F 26.835984 19.200804 246.464640
F 8.925034 3.858864 246.486640
F 8.925034 11.576604 246.486640
F 8.925034 19.294304 246.486640
F 17.836684 3.858864 246.486640
F 17.836684 11.576604 246.486640
F 17.836684 19.294304 246.486640
F 0.013380 3.858864 243.757640
F 26.825684 3.842214 243.681640
F 0.013380 11.576604 243.757640
F 26.725284 11.735904 243.709640
F 0.013380 19.294304 243.757640
F 26.832784 19.474604 243.696640
F 8.925054 3.858864 243.757640
F 8.925054 11.576604 243.757640
F 8.925054 19.294304 243.757640
F 17.836684 3.858864 243.757640
F 17.836684 11.576604 243.757640
F 17.836684 19.294304 243.757640
F 0.013370 1.286284 240.119640
F 26.822284 1.170764 240.169640
F 0.013370 9.004014 240.119640
F 26.596384 9.349804 239.839640
F 0.013370 16.721704 240.119640
F 26.828984 16.768404 240.111640
F 8.925044 1.286284 240.119640
F 8.925044 9.004014 240.119640
F 8.925044 16.721704 240.119640
F 17.836684 1.286284 240.119640
F 17.836684 9.004014 240.119640
F 17.836684 16.721704 240.119640
F 2.241304 7.717724 243.757640
F 29.043684 7.663784 243.667640
F 2.241304 15.435504 243.757640
F 29.030884 15.539204 243.906640
F 24.618684 15.288904 229.111640
F 24.438084 15.410204 239.315640
F 11.152984 7.717724 243.757640
F 11.152984 15.435504 243.757640
F 24.375984 0.209431 239.405640
F 20.112684 7.594964 243.635640
F 20.110584 15.312604 243.790640
F 24.551484 0.049715 253.907640
F 2.241284 5.145154 240.119640
F 28.716284 5.359444 239.997640
F 2.241284 12.862904 240.119640
F 28.910284 12.855204 240.174640
F 2.241284 20.580604 240.119640
F 28.956284 20.591504 240.141640
F 11.152984 5.145154 240.119640
F 11.152984 12.862904 240.119640
F 11.152984 20.580604 240.119640
F 20.164684 5.115794 240.083640
F 19.995584 12.867304 240.117640
F 20.035084 20.634404 240.035640
F 2.241294 5.145154 242.848640
F 29.029184 5.096814 242.702640
F 2.241294 12.862904 242.848640
F 28.994984 12.991704 242.863640
F 2.241294 20.580604 242.848640
F 29.254984 20.554204 242.850640
F 11.152984 5.145154 242.848640
F 11.152984 12.862904 242.848640
F 11.152984 20.580604 242.848640
F 20.090684 5.077324 242.783640
F 20.176784 12.667004 242.928640
F 20.002784 20.585804 242.651640
F 2.241284 7.717724 246.486640
F 29.169484 7.567024 246.405640
F 2.241284 15.435504 246.486640
F 29.045884 15.528504 246.676640
F 24.478984 7.641164 239.202640
F 2.241284 23.153204 246.486640
F 15.608784 0.000001 261.038640
F 20.010284 -0.098106 243.852640
F 11.152984 7.717724 246.486640
F 11.152984 15.435504 246.486640
F 15.608784 0.000001 239.209640
F 19.961984 7.744804 246.334640
F 20.083884 15.407904 246.492640
F 29.029384 -0.124132 231.920640
F 4.469214 1.286284 242.848640
F 31.306884 1.198474 242.686640
F 4.469214 9.004014 242.848640
F 31.385684 8.901714 242.906640
F 4.469214 16.721704 242.848640
F 31.392784 16.639204 242.734640
F 13.380884 1.286284 242.848640
F 13.380884 9.004014 242.848640
F 13.380884 16.721704 242.848640
F 22.113084 1.333344 243.012640
F 22.266084 8.820174 242.632640
F 22.296384 16.667004 242.971640
F 4.469204 3.858864 246.486640
F 31.379284 3.647624 246.345640
F 4.469204 11.576604 246.486640
F 31.167884 11.616704 246.416640
F 4.469204 19.294304 246.486640
F 31.261484 19.418404 246.535640
F 13.380884 3.858864 246.486640
F 13.380884 11.576604 246.486640
F 13.380884 19.294304 246.486640
F 22.293984 4.002354 246.531640
F 22.346884 11.447504 246.520640
F 22.271484 19.250104 246.419640
F 4.469214 3.858864 243.757640
F 31.349984 3.777844 243.388640
F 4.469214 11.576604 243.757640
F 31.112584 11.511704 243.843640
F 4.469214 19.294304 243.757640
F 31.324584 19.145204 243.780640
F 13.380884 3.858864 243.757640
F 13.380884 11.576604 243.757640
F 13.380884 19.294304 243.757640
F 22.293984 3.874104 243.828640
F 22.270184 11.333704 243.824640
F 22.294184 19.250904 243.522640
F 4.469204 1.286284 240.119640
F 31.399484 1.294134 240.151640
F 4.469204 9.004014 240.119640
F 31.235184 9.004244 239.981640
F 4.469204 16.721704 240.119640
F 31.237384 16.908904 240.051640
F 13.380884 1.286284 240.119640
F 13.380884 9.004014 240.119640
F 13.380884 16.721704 240.119640
F 22.186184 1.322364 240.254640
F 22.218984 8.980274 239.930640
F 22.140284 16.723904 240.164640
F 6.697134 7.717724 243.757640
F 6.697134 15.435504 243.757640
F 15.608784 15.435504 261.038640
F 15.608784 7.717724 243.757640
F 15.608784 15.435504 243.757640
F 15.608784 0.000001 243.757640
F 24.653384 7.680524 243.473640
F 24.559984 15.385304 243.524640
F 15.608784 15.435504 239.209640
F 6.697124 5.145154 240.119640
F 15.608784 12.862904 232.843640
F 6.697124 12.862904 240.119640
F 15.608784 5.145154 254.672640
F 6.697124 20.580604 240.119640
F 15.608784 5.145154 232.843640
F 15.608784 5.145154 240.119640
F 15.608784 12.862904 240.119640
F 15.608784 20.580604 240.119640
F 24.670384 5.034854 240.002640
F 24.341284 12.771604 239.967640
F 24.554884 20.587704 239.910640
F 6.697134 5.145154 242.848640
F 6.697134 12.862904 242.848640
F 6.697134 20.580604 242.848640
F 15.608784 5.145154 242.848640
F 15.608784 12.862904 242.848640
F 15.608784 20.580604 242.848640
F 24.543884 5.000154 242.813640
F 24.304484 12.806004 242.748640
F 24.665384 20.758904 242.617640
F 6.697124 7.717724 246.486640
F 6.697124 20.580604 254.672640
F 6.697124 15.435504 246.486640
F 6.697124 20.580604 232.843640
F 15.608784 7.717734 261.038640
F 6.697124 23.153204 246.486640
F 15.608784 7.717734 239.209640
F 6.697124 12.862904 254.672640
F 15.608784 7.717734 246.486640
F 15.608784 15.435504 246.486640
F 15.608784 0.000001 246.486640
F 24.500184 7.920054 246.388640
F 24.416684 15.475704 246.284640
F 6.697124 12.862904 232.843640
F 0.013382 1.286284 250.124640
F 26.877484 1.311164 250.341640
F 0.013382 9.004014 250.124640
F 26.867484 8.998414 250.129640
F 0.013382 16.721704 250.124640
F 26.732384 16.657704 250.124640
F 8.925054 1.286284 250.124640
F 8.925054 9.004014 250.124640
F 8.925054 16.721704 250.124640
F 17.836684 1.286284 250.124640
F 17.836684 9.004014 250.124640
F 17.836684 16.721704 250.124640
F 0.013368 3.858864 231.933640
F 0.013368 3.858864 253.762640
F 26.877784 3.911944 231.792640
F 27.023584 3.967664 253.720640
F 0.013368 11.576604 231.933640
F 0.013368 11.576604 253.762640
F 26.689884 11.604004 232.011640
F 26.829884 11.728104 253.784640
F 0.013368 19.294304 231.933640
F 0.013368 19.294304 253.762640
F 27.099684 19.236704 232.086640
F 26.844084 19.238004 253.872640
F 8.925034 3.858864 231.933640
F 8.925034 3.858864 253.762640
F 8.925034 11.576604 231.933640
F 8.925034 11.576604 253.762640
F 8.925034 19.294304 231.933640
F 8.925034 19.294304 253.762640
F 17.836684 3.858864 231.933640
F 17.836684 3.858864 253.762640
F 17.836684 11.576604 231.933640
F 17.836684 11.576604 253.762640
F 17.836684 19.294304 231.933640
F 17.836684 19.294304 253.762640
F 0.013380 3.858864 229.204640
F 0.013380 3.858864 251.033640
F 31.591584 1.095644 250.254640
F 26.797284 3.905304 251.057640
F 0.013380 11.576604 229.204640
F 0.013380 11.576604 251.033640
F 20.157284 7.762574 229.078640
F 26.718084 11.626204 250.965640
F 0.013380 19.294304 229.204640
F 0.013380 19.294304 251.033640
F 22.389684 11.530504 229.157640
F 26.779184 19.275004 250.951640
F 8.925054 3.858864 229.204640
F 8.925054 3.858864 251.033640
F 8.925054 11.576604 229.204640
F 8.925054 11.576604 251.033640
F 8.925054 19.294304 229.204640
F 8.925054 19.294304 251.033640
F 17.836684 3.858864 229.204640
F 17.836684 3.858864 251.033640
F 17.836684 11.576604 229.204640
F 17.836684 11.576604 251.033640
F 17.836684 19.294304 251.033640
F 0.013370 1.286284 247.395640
F 26.930584 1.251654 247.536640
F 0.013370 9.004014 247.395640
F 26.913984 8.986154 247.412640
F 0.013370 16.721704 247.395640
F 26.701884 16.566704 247.378640
F 8.925044 1.286284 247.395640
F 8.925044 9.004014 247.395640
F 8.925044 16.721704 247.395640
F 17.836684 1.286284 247.395640
F 17.836684 9.004014 247.395640
F 17.836684 16.721704 247.395640
F 2.241304 7.717724 229.204640
F 2.241304 7.717724 251.033640
F 29.111684 -0.119921 236.517640
F 29.126584 7.610394 251.121640
F 2.241304 15.435504 229.204640
F 2.241304 15.435504 251.033640
F 29.145484 15.122204 260.999640
F 28.989184 15.264804 251.140640
F 6.697124 5.145154 254.672640
F 6.697124 23.153204 261.038640
F 6.697124 23.153204 239.209640
F 6.697124 5.145154 232.843640
F 11.152984 7.717724 229.204640
F 11.152984 7.717724 251.033640
F 11.152984 15.435504 229.204640
F 11.152984 15.435504 251.033640
F 15.608784 12.862904 254.672640
F 6.697124 15.435504 261.038640
F 22.287484 11.634404 261.216640
F 19.994184 7.611764 251.082640
F 20.073284 15.525504 250.959640
F 15.608784 20.580604 254.672640
F 24.473884 4.930934 232.898640
F 2.241284 5.145154 247.395640
F 29.208984 4.976564 247.423640
F 2.241284 12.862904 247.395640
F 28.945884 12.780304 247.377640
F 2.241284 20.580604 247.395640
F 28.972884 20.516904 247.314640
F 11.152984 5.145154 247.395640
F 11.152984 12.862904 247.395640
F 11.152984 20.580604 247.395640
F 19.999284 5.146214 247.448640
F 20.144484 12.766104 247.299640
F 20.039384 20.528104 247.335640
F 2.241294 5.145154 250.124640
F 29.186684 5.012604 250.103640
F 2.241294 12.862904 250.124640
F 29.083884 12.813104 250.189640
F 2.241294 20.580604 250.124640
F 29.008584 20.486204 249.957640
F 11.152984 5.145154 250.124640
F 11.152984 12.862904 250.124640
F 11.152984 20.580604 250.124640
F 19.998184 5.099834 250.105640
F 20.106684 12.818104 250.016640
F 20.185184 20.539504 250.273640
F 2.241284 7.717724 231.933640
F 2.241284 7.717724 253.762640
F 28.981584 7.680114 231.833640
F 29.187184 7.702224 253.911640
F 2.241284 15.435504 231.933640
F 2.241284 15.435504 253.762640
F 29.239184 15.403704 232.069640
F 29.082684 15.348604 253.850640
F 6.697124 15.435504 239.209640
F 15.608784 20.580604 232.843640
F 2.241284 23.153204 231.933640
F 2.241284 23.153204 253.762640
F 24.516784 15.482004 258.325640
F 6.697124 7.717724 261.038640
F 20.158084 0.142634 236.479640
F 6.697134 15.435504 258.310640
F 11.152984 7.717724 231.933640
F 11.152984 7.717724 253.762640
F 11.152984 15.435504 231.933640
F 11.152984 15.435504 253.762640
F 6.697124 7.717724 239.209640
F 24.438584 20.758004 257.524640
F 20.176284 7.729804 231.899640
F 20.191884 7.845054 253.782640
F 20.163284 15.558704 231.927640
F 20.162684 15.641804 253.815640
F 6.697134 15.435504 236.481640
F 6.697134 7.717724 258.310640
F 4.469214 1.286284 250.124640
F 13.380884 9.004014 232.843640
F 4.469214 9.004014 250.124640
F 31.318384 8.925544 250.145640
F 4.469214 16.721704 250.124640
F 31.248084 16.777404 250.078640
F 13.380884 1.286284 250.124640
F 13.380884 9.004014 250.124640
F 13.380884 16.721704 250.124640
F 22.098884 1.314764 250.070640
F 22.273484 8.884954 250.137640
F 22.408284 16.749004 249.969640
F 4.469204 3.858864 231.933640
F 4.469204 3.858864 253.762640
F 31.467084 3.741744 231.912640
F 31.383984 3.677914 253.650640
F 4.469204 11.576604 231.933640
F 4.469204 11.576604 253.762640
F 31.362284 11.676004 231.882640
F 31.343284 11.249104 253.746640
F 4.469204 19.294304 231.933640
F 4.469204 19.294304 253.762640
F 31.311684 19.433204 231.707640
F 31.380884 19.266304 253.884640
F 13.380884 3.858864 231.933640
F 13.380884 3.858864 253.762640
F 13.380884 11.576604 231.933640
F 13.380884 11.576604 253.762640
F 13.380884 19.294304 231.933640
F 13.380884 19.294304 253.762640
F 22.278584 3.747404 231.805640
F 22.301584 3.929844 253.707640
F 22.389484 11.625704 231.943640
F 22.264284 11.729604 253.723640
F 22.528384 19.235104 231.733640
F 22.256184 19.390704 253.773640
F 4.469214 3.858864 229.204640
F 4.469214 3.858864 251.033640
F 20.087784 0.200072 239.246640
F 31.321584 3.765274 250.907640
F 4.469214 11.576604 229.204640
F 4.469214 11.576604 251.033640
F 31.451084 11.490304 261.109640
F 31.222984 11.538204 250.994640
F 4.469214 19.294304 229.204640
F 4.469214 19.294304 251.033640
F 26.699484 11.438304 261.309640
F 31.211584 19.318604 251.175640
F 13.380884 3.858864 229.204640
F 13.380884 3.858864 251.033640
F 13.380884 11.576604 229.204640
F 13.380884 11.576604 251.033640
F 13.380884 19.294304 229.204640
F 13.380884 19.294304 251.033640
F 20.037684 0.056886 253.839640
F 22.360184 3.898864 250.839640
F 13.380884 1.286284 254.672640
F 22.504184 11.474104 250.966640
F 13.380884 16.721704 232.843640
F 22.450384 19.404504 251.067640
F 4.469204 1.286284 247.395640
F 31.315984 1.061484 247.433640
F 4.469204 9.004014 247.395640
F 31.320984 9.091924 247.384640
F 4.469204 16.721704 247.395640
F 31.264084 16.786004 247.424640
F 13.380884 1.286284 247.395640
F 13.380884 9.004014 247.395640
F 13.380884 16.721704 247.395640
F 22.475984 1.334734 247.344640
F 22.178884 8.896984 247.486640
F 22.313084 16.647604 247.264640
F 6.697134 7.717724 229.204640
F 6.697134 7.717724 251.033640
F 6.697134 15.435504 229.204640
F 6.697134 15.435504 251.033640
F 24.673484 20.493704 235.562640
F 24.638684 12.805504 257.639640
F 15.608784 7.717724 229.204640
F 15.608784 7.717724 251.033640
F 15.608784 15.435504 251.033640
F 15.608784 0.000001 229.204640
F 15.608784 0.000001 251.033640
F 24.474684 7.605534 261.119640
F 24.659884 7.750704 251.061640
F 13.380884 9.004014 254.672640
F 24.619584 15.331904 251.221640
F 24.392984 12.822904 235.425640
F 24.589184 5.247314 257.193640
F 6.697124 5.145154 247.395640
F 24.507884 15.276404 236.525640
F 6.697124 12.862904 247.395640
F 24.743684 7.772004 258.458640
F 6.697124 20.580604 247.395640
F 24.585384 7.758404 236.582640
F 15.608784 5.145154 247.395640
F 15.608784 12.862904 247.395640
F 15.608784 20.580604 247.395640
F 24.687884 5.277224 247.350640
F 24.506284 12.946904 247.376640
F 24.569784 20.496004 247.193640
F 6.697134 5.145154 250.124640
F 6.697134 12.862904 250.124640
F 6.697134 20.580604 250.124640
F 15.608784 5.145154 250.124640
F 15.608784 12.862904 250.124640
F 15.608784 20.580604 250.124640
F 24.652784 5.220964 250.005640
F 24.584584 12.980004 250.065640
F 24.508584 20.649304 249.893640
F 6.697124 7.717724 231.933640
F 6.697124 7.717724 253.762640
F 15.608784 0.000001 258.310640
F 15.608784 0.000001 236.481640
F 6.697124 15.435504 231.933640
F 6.697124 15.435504 253.762640
F 15.608784 15.435504 258.310640
F 15.608784 15.435504 236.481640
F 24.478784 5.121584 235.609640
F 15.608784 20.580604 257.400640
F 6.697124 23.153204 231.933640
F 6.697124 23.153204 253.762640
F 15.608784 20.580604 235.571640
F 15.608784 12.862904 257.400640
F 15.608784 7.717724 258.310640
F 15.608784 7.717724 236.481640
F 15.608784 7.717734 231.933640
F 15.608784 7.717734 253.762640
F 15.608784 15.435504 231.933640
F 15.608784 15.435504 253.762640
F 15.608784 0.000001 231.933640
F 15.608784 0.000001 253.762640
F 24.616684 7.468534 231.749640
F 24.731784 7.666044 253.698640
F 24.744084 15.641904 231.898640
F 24.476884 15.504604 254.005640
F 15.608784 12.862904 235.571640
F 15.608784 5.145154 257.400640
F 0.013382 1.286284 235.571640
F 0.013382 1.286284 257.400640
F 26.912184 1.136294 235.550640
F 26.819984 1.229134 257.381640
F 0.013382 9.004014 235.571640
F 0.013382 9.004014 257.400640
F 26.630484 9.010904 235.459640
F 26.987184 9.022084 257.435640
F 0.013382 16.721704 235.571640
F 0.013382 16.721704 257.400640
F 26.792984 16.511504 235.772640
F 26.883484 16.654104 257.455640
F 8.925054 1.286284 235.571640
F 8.925054 1.286284 257.400640
F 8.925054 9.004014 235.571640
F 8.925054 9.004014 257.400640
F 8.925054 16.721704 235.571640
F 8.925054 16.721704 257.400640
F 17.836684 1.286284 235.571640
F 17.836684 1.286284 257.400640
F 17.836684 9.004014 235.571640
F 17.836684 9.004014 257.400640
F 17.836684 16.721704 235.571640
F 17.836684 16.721704 257.400640
F 0.013368 3.858864 239.209640
F 0.013368 3.858864 261.038640
F 26.771484 3.725204 239.081640
F 13.380884 16.721704 254.672640
F 0.013368 11.576604 239.209640
F 0.013368 11.576604 261.038640
F 26.706384 11.911204 238.958640
F 26.835384 3.987594 260.902640
F 0.013368 19.294304 239.209640
F 0.013368 19.294304 261.038640
F 26.696784 19.314504 239.144640
F 31.302384 3.816874 260.954640
F 8.925034 3.858864 239.209640
F 8.925034 3.858864 261.038640
F 8.925034 11.576604 239.209640
F 8.925034 11.576604 261.038640
F 8.925034 19.294304 239.209640
F 8.925034 19.294304 261.038640
F 17.836684 3.858864 239.209640
F 17.836684 3.858864 261.038640
F 17.836684 11.576604 239.209640
F 17.836684 11.576604 261.038640
F 17.836684 19.294304 239.209640
F 17.836684 19.294304 261.038640
F 0.013380 3.858864 236.481640
F 0.013380 3.858864 258.310640
F 26.850984 3.898354 236.320640
F 26.818184 3.916534 258.194640
F 0.013380 11.576604 236.481640
F 0.013380 11.576604 258.310640
F 26.717984 11.631104 236.148640
F 26.751084 11.422504 258.639640
F 0.013380 19.294304 236.481640
F 0.013380 19.294304 258.310640
F 26.968984 19.147704 236.386640
F 26.832084 19.297004 258.394640
F 8.925054 3.858864 236.481640
F 8.925054 3.858864 258.310640
F 8.925054 11.576604 236.481640
F 8.925054 11.576604 258.310640
F 8.925054 19.294304 236.481640
F 8.925054 19.294304 258.310640
F 17.836684 3.858864 236.481640
F 17.836684 3.858864 258.310640
F 17.836684 11.576604 236.481640
F 17.836684 11.576604 258.310640
F 17.836684 19.294304 236.481640
F 17.836684 19.294304 258.310640
F 0.013370 1.286284 232.843640
F 0.013370 1.286284 254.672640
F 26.806984 1.200734 232.832640
F 26.752284 1.439524 254.563640
F 0.013370 9.004014 232.843640
F 0.013370 9.004014 254.672640
F 26.696684 8.941454 232.654640
F 26.977484 9.046544 254.666640
F 0.013370 16.721704 232.843640
F 0.013370 16.721704 254.672640
F 26.996184 16.659104 232.960640
F 26.966984 16.576304 254.742640
F 8.925044 1.286284 232.843640
F 8.925044 1.286284 254.672640
F 8.925044 9.004014 232.843640
F 8.925044 9.004014 254.672640
F 8.925044 16.721704 232.843640
F 8.925044 16.721704 254.672640
F 17.836684 1.286284 232.843640
F 17.836684 1.286284 254.672640
F 17.836684 9.004014 232.843640
F 17.836684 9.004014 254.672640
F 17.836684 16.721704 232.843640
F 17.836684 16.721704 254.672640
F 2.241304 7.717724 236.481640
F 2.241304 7.717724 258.310640
F 28.835284 7.788114 236.421640
F 29.306184 7.469384 258.343640
F 2.241304 15.435504 236.481640
F 2.241304 15.435504 258.310640
F 29.188684 15.489304 236.360640
F 29.191784 15.256004 258.293640
F 15.608784 5.145154 235.571640
F 6.697134 20.580604 257.400640
F 6.697134 20.580604 235.571640
F 6.697134 12.862904 257.400640
F 11.152984 7.717724 236.481640
F 11.152984 7.717724 258.310640
F 11.152984 15.435504 236.481640
F 11.152984 15.435504 258.310640
F 6.697134 12.862904 235.571640
F 6.697134 5.145154 257.400640
F 20.189984 7.658654 236.234640
F 20.180184 7.709364 258.193640
F 20.176684 15.372204 236.353640
F 19.984784 15.520504 258.513640
F 29.094384 7.698634 261.150640
F 6.697134 7.717724 236.481640
F 2.241284 5.145154 232.843640
F 2.241284 5.145154 254.672640
F 29.223584 5.141134 232.661640
F 29.223584 5.040034 254.770640
F 2.241284 12.862904 232.843640
F 2.241284 12.862904 254.672640
F 29.013384 12.806804 232.705640
F 29.241784 12.624104 254.725640
F 2.241284 20.580604 232.843640
F 2.241284 20.580604 254.672640
F 29.254884 20.623404 232.935640
F 29.154284 20.609004 254.828640
F 11.152984 5.145154 232.843640
F 11.152984 5.145154 254.672640
F 11.152984 12.862904 232.843640
F 11.152984 12.862904 254.672640
F 11.152984 20.580604 232.843640
F 11.152984 20.580604 254.672640
F 20.060984 5.220294 232.699640
F 20.127584 5.234614 254.702640
F 20.165784 12.892504 232.607640
F 20.101384 12.912704 254.653640
F 20.222184 20.387104 232.604640
F 19.978284 20.690604 254.548640
F 2.241294 5.145154 235.571640
F 2.241294 5.145154 257.400640
F 29.093384 5.163574 235.430640
F 29.328284 5.033664 257.495640
F 2.241294 12.862904 235.571640
F 2.241294 12.862904 257.400640
F 29.025784 12.942804 235.442640
F 28.992084 12.616504 257.576640
F 2.241294 20.580604 235.571640
F 2.241294 20.580604 257.400640
F 29.119484 20.597104 235.619640
F 29.266584 20.499404 257.449640
F 11.152984 5.145154 235.571640
F 11.152984 5.145154 257.400640
F 11.152984 12.862904 235.571640
F 11.152984 12.862904 257.400640
F 11.152984 20.580604 235.571640
F 11.152984 20.580604 257.400640
F 20.224584 5.093354 235.514640
F 20.242484 5.070174 257.272640
F 19.971084 12.907804 235.359640
F 20.136384 13.034104 257.430640
F 20.236384 20.593204 235.454640
F 19.988184 20.716004 257.349640
F 2.241284 7.717724 239.209640
F 2.241284 7.717724 261.038640
F 28.810784 7.949034 239.153640
F 26.843184 19.211704 261.139640
F 2.241284 15.435504 239.209640
F 2.241284 15.435504 261.038640
F 29.073984 15.635504 239.014640
F 22.232284 1.440664 254.639640
F 6.697134 5.145154 235.571640
F 24.427084 20.622404 254.724640
F 2.241284 23.153204 239.209640
F 2.241284 23.153204 261.038640
F 24.775484 20.477304 232.701640
F 24.599284 12.673004 254.808640
F 22.396884 16.812804 254.874640
F 22.526184 16.816204 232.807640
F 11.152984 7.717724 239.209640
F 11.152984 7.717724 261.038640
F 11.152984 15.435504 239.209640
F 11.152984 15.435504 261.038640
F 24.568584 13.146604 232.689640
F 24.707184 5.202914 254.498640
F 20.092784 7.624864 238.995640
F 20.019784 7.677824 260.987640
F 20.039184 15.389204 239.115640
F 20.092884 15.553904 261.180640
F 22.463684 9.070654 254.730640
F 22.410784 8.915344 232.681640
F 4.469214 1.286284 235.571640
F 4.469214 1.286284 257.400640
F 31.260884 1.127234 235.413640
F 31.390484 1.242674 257.267640
F 4.469214 9.004014 235.571640
F 4.469214 9.004014 257.400640
F 31.129784 9.021224 235.707640
F 31.398184 8.815144 257.537640
F 4.469214 16.721704 235.571640
F 4.469214 16.721704 257.400640
F 31.486784 16.637804 235.427640
F 31.468984 16.461904 257.325640
F 13.380884 1.286284 235.571640
F 13.380884 1.286284 257.400640
F 13.380884 9.004014 235.571640
F 13.380884 9.004014 257.400640
F 13.380884 16.721704 235.571640
F 13.380884 16.721704 257.400640
F 22.491884 1.263244 235.524640
F 22.404384 1.320074 257.394640
F 22.396884 8.966474 235.422640
F 22.447384 9.003774 257.653640
F 22.413884 16.813204 235.688640
F 22.240984 16.759004 257.528640
F 4.469204 3.858864 239.209640
F 4.469204 3.858864 261.038640
F 31.083384 3.690194 239.148640
F 31.155684 19.142304 260.989640
F 4.469204 11.576604 239.209640
F 4.469204 11.576604 261.038640
F 31.244184 11.597104 239.092640
F 22.387184 1.165044 232.693640
F 4.469204 19.294304 239.209640
F 4.469204 19.294304 261.038640
F 31.281584 19.433404 238.972640
F 22.256084 19.435404 261.062640
F 13.380884 3.858864 239.209640
F 13.380884 3.858864 261.038640
F 13.380884 11.576604 239.209640
F 13.380884 11.576604 261.038640
F 13.380884 19.294304 239.209640
F 13.380884 19.294304 261.038640
F 22.437284 3.868864 239.112640
F 22.345684 3.981764 260.989640
F 22.065084 11.520904 239.063640
F 24.508284 15.435104 261.087640
F 22.259284 19.306704 239.344640
F 13.380884 1.286284 232.843640
F 4.469214 3.858864 236.481640
F 4.469214 3.858864 258.310640
F 31.293484 3.873244 236.377640
F 31.567484 3.783254 258.378640
F 4.469214 11.576604 236.481640
F 4.469214 11.576604 258.310640
F 31.305684 11.597404 236.477640
F 31.273784 11.333904 258.427640
F 4.469214 19.294304 236.481640
F 4.469214 19.294304 258.310640
F 31.365084 19.335904 236.257640
F 31.450284 18.992104 258.220640
F 13.380884 3.858864 236.481640
F 13.380884 3.858864 258.310640
F 13.380884 11.576604 236.481640
F 13.380884 11.576604 258.310640
F 13.380884 19.294304 236.481640
F 13.380884 19.294304 258.310640
F 22.433484 3.829184 236.492640
F 22.564784 3.853294 258.210640
F 22.190584 11.572404 236.377640
F 22.470984 11.535304 258.548640
F 22.336484 19.518404 236.578640
F 22.240084 19.459704 258.296640
F 4.469204 1.286284 232.843640
F 4.469204 1.286284 254.672640
F 31.322984 1.044184 232.699640
F 31.296484 1.217984 254.600640
F 4.469204 9.004014 232.843640
F 4.469204 9.004014 254.672640
F 31.304384 8.960464 232.862640
F 31.687284 8.825534 254.765640
F 4.469204 16.721704 232.843640
F 4.469204 16.721704 254.672640
F 31.579884 16.869604 232.689640
F 31.507184 16.645004 254.589640
F 29.203084 0.153152 251.175640
F 29.188684 7.577774 229.134640
F 20.199084 -0.053349 231.899640
F 22.291584 9.044944 262.043640
F 29.024184 15.524604 229.306640
F 24.679884 -0.010999 236.504640
F 26.878784 11.713204 229.215640
F 20.058684 5.121644 261.923640
F 31.216384 19.274004 229.082640
F 31.307984 9.060964 262.291640
F 20.009284 0.141043 251.042640
F 29.023184 23.050204 231.798640
F 20.070884 23.123204 260.935640
F 28.993684 23.162904 243.811640
F 24.475084 23.318004 261.195640
F 24.375484 23.233404 239.038640
F 24.469184 23.134604 250.935640
F 29.169084 23.295804 253.843640
F 29.139084 23.203104 236.402640
F 28.924084 23.196104 246.542640
F 29.076084 23.149104 260.946640
F 31.381084 1.387254 262.121640
F 22.333384 1.386984 261.694640
F 28.949684 23.078004 250.873640
F 20.054184 23.230104 229.126640
F 24.611684 -0.082355 231.873640
F 20.085184 0.051396 246.527640
F 24.783784 23.176904 236.399640
F 24.490884 23.022504 231.740640
F 28.989384 12.534204 262.083640
F 24.723384 23.102804 253.671640
F 19.966784 23.151804 253.696640
F 20.049784 22.996504 246.401640
F 29.139684 23.241304 239.166640
F 26.865384 16.717704 261.866640
F 31.345884 16.559604 262.000640
F 24.619884 20.353304 261.942640
F 22.369484 16.857104 261.901640
F 20.223584 -0.062764 229.125640
F 20.137184 15.539304 229.300640
F 31.507084 3.725994 229.214640
F 0.013382 24.439504 2.728630
F 0.013382 24.439504 24.557640
F 26.885684 24.487204 2.894300
F 26.876584 24.364304 24.582040
F 0.013382 32.157204 2.728630
F 0.013382 32.157204 24.557640
F 26.846584 32.183004 2.699030
F 26.910684 32.393004 24.583640
F 0.013382 39.874904 2.728630
F 0.013382 39.874904 24.557640
F 27.026084 40.044104 3.112870
F 26.895084 39.856504 24.688240
F 8.925054 24.439504 2.728630
F 8.925054 24.439504 24.557640
F 8.925054 32.157204 2.728630
F 8.925054 32.157204 24.557640
F 8.925054 39.874904 2.728630
F 8.925054 39.874904 24.557640
F 17.836684 24.439504 2.728630
F 17.836684 24.439504 24.557640
F 17.836684 32.157204 2.728630
F 17.836684 32.157204 24.557640
F 17.836684 39.874904 2.728630
F 17.836684 39.874904 24.557640
F 0.013368 27.012104 6.366810
F 0.013368 27.012104 28.195840
F 26.851584 27.027404 6.491510
F 26.934184 27.102904 28.089840
F 0.013368 34.729804 6.366810
F 0.013368 34.729804 28.195840
F 26.878584 34.856004 6.535380
F 26.663084 34.655304 28.237840
F 0.013368 42.447504 6.366810
F 0.013368 42.447504 28.195840
F 26.715784 42.472304 6.346630
F 26.906884 42.293704 28.287640
F 8.925034 27.012104 6.366810
F 8.925034 27.012104 28.195840
F 8.925034 34.729804 6.366810
F 8.925034 34.729804 28.195840
F 8.925034 42.447504 6.366810
F 8.925034 42.447504 28.195840
F 17.836684 27.012104 6.366810
F 17.836684 27.012104 28.195840
F 17.836684 34.729804 6.366810
F 17.836684 34.729804 28.195840
F 17.836684 42.447504 6.366810
F 17.836684 42.447504 28.195840
F 0.013380 27.012104 3.638180
F 0.013380 27.012104 25.467240
F 26.703184 27.164904 3.741070
F 26.895684 27.068204 25.458440
F 0.013380 34.729804 3.638180
F 0.013380 34.729804 25.467240
F 26.851984 34.766704 3.813820
F 26.753284 34.902804 25.508240
F 0.013380 42.447504 3.638180
F 0.013380 42.447504 25.467240
F 26.878184 42.674504 3.586680
F 26.549584 42.367904 25.642040
F 8.925054 27.012104 3.638180
F 8.925054 27.012104 25.467240
F 8.925054 34.729804 3.638180
F 8.925054 34.729804 25.467240
F 8.925054 42.447504 3.638180
F 8.925054 42.447504 25.467240
F 17.836684 27.012104 3.638180
F 17.836684 27.012104 25.467240
F 17.836684 34.729804 3.638180
F 17.836684 34.729804 25.467240
F 17.836684 42.447504 3.638180
F 17.836684 42.447504 25.467240
F 0.013370 24.439504 0.000002
F 0.013370 24.439504 21.829040
F 26.896984 39.947404 0.359526
F 26.992384 24.403604 21.807940
F 0.013370 32.157204 0.000002
F 0.013370 32.157204 21.829040
F 20.145284 23.205104 25.334740
F 26.890484 32.458904 21.881340
F 0.013370 39.874904 0.000001
F 0.013370 39.874904 21.829040
F 24.600984 23.011904 6.603110
F 26.860284 40.026904 21.945940
F 8.925044 24.439504 0.000002
F 8.925044 24.439504 21.829040
F 8.925044 32.157204 0.000002
F 8.925044 32.157204 21.829040
F 8.925044 39.874904 0.000001
F 8.925044 39.874904 21.829040
F 17.836684 24.439504 0.000001
F 17.836684 24.439504 21.829040
F 17.836684 32.157204 0.000001
F 17.836684 32.157204 21.829040
F 17.836684 39.874904 0.000000
F 17.836684 39.874904 21.829040
F 2.241304 30.870904 3.638180
F 2.241304 30.870904 25.467240
F 29.016084 30.756204 3.766000
F 28.940184 30.896104 25.370440
F 2.241304 38.588604 3.638180
F 2.241304 38.588604 25.467240
F 29.182584 38.600904 3.841420
F 29.124384 38.670504 25.554340
F 2.241304 23.153204 3.638180
F 2.241304 23.153204 25.467240
F 2.241304 46.306404 3.638180
F 2.241304 46.306404 25.467240
F 15.608784 28.298304 14.552740
F 20.130884 23.239904 6.374290
F 22.233384 24.546504 -0.082323
F 22.566684 40.049204 0.272120
F 11.152984 30.870904 3.638180
F 11.152984 30.870904 25.467240
F 11.152984 38.588604 3.638180
F 11.152984 38.588604 25.467240
F 11.152984 23.153204 3.638180
F 11.152984 23.153204 25.467240
F 11.152984 46.306404 3.638180
F 11.152984 46.306404 25.467240
F 20.127984 30.922004 3.571530
F 20.115984 30.902104 25.398840
F 20.110984 38.730404 3.641080
F 20.102984 38.724504 25.543540
F 15.608784 36.016104 14.552740
F 6.697124 43.733804 14.552740
F 2.241284 28.298304 0.000003
F 2.241284 28.298304 21.829040
F 31.338184 32.196004 0.040443
F 29.065184 28.275304 21.782540
F 2.241284 36.016104 0.000002
F 2.241284 36.016104 21.829040
F 22.215984 24.398404 14.550640
F 29.052384 36.126704 21.802440
F 2.241284 43.733804 0.000002
F 2.241284 43.733804 21.829040
F 13.380884 39.874904 14.552740
F 29.172684 43.985604 21.952940
F 11.152984 28.298304 0.000002
F 11.152984 28.298304 21.829040
F 11.152984 36.016104 0.000001
F 11.152984 36.016104 21.829040
F 11.152984 43.733804 0.000002
F 11.152984 43.733804 21.829040
F 13.380884 32.157204 14.552740
F 20.101884 28.363204 21.681040
F 22.230084 32.286104 31.813840
F 20.019684 36.024604 21.770540
F 22.351884 24.510204 29.094840
F 20.163884 43.776604 21.884740
F 2.241294 28.298304 2.728630
F 2.241294 28.298304 24.557640
F 29.100984 28.280204 2.895730
F 29.175184 28.275004 24.407140
F 2.241294 36.016104 2.728630
F 2.241294 36.016104 24.557640
F 29.089884 35.941004 2.977730
F 29.125484 36.024504 24.628640
F 2.241294 43.733804 2.728630
F 2.241294 43.733804 24.557640
F 29.298784 43.643604 2.875070
F 28.918384 43.797604 24.560040
F 11.152984 28.298304 2.728630
F 11.152984 28.298304 24.557640
F 11.152984 36.016104 2.728630
F 11.152984 36.016104 24.557640
F 11.152984 43.733804 2.728630
F 11.152984 43.733804 24.557640
F 20.093584 28.362704 2.781780
F 20.115084 28.279604 24.518040
F 20.129684 35.964504 2.713060
F 20.093384 36.038304 24.488940
F 19.962684 43.791404 2.666120
F 20.069984 43.783304 24.728440
F 2.241284 30.870904 6.366810
F 2.241284 30.870904 28.195840
F 28.847684 30.938504 6.457660
F 29.012284 30.979204 28.179140
F 2.241284 38.588604 6.366810
F 2.241284 38.588604 28.195840
F 29.176484 38.755304 6.631120
F 29.072384 38.575604 28.315540
F 2.241284 46.306404 6.366810
F 2.241284 46.306404 28.195840
F 15.608784 43.733804 14.552740
F 29.265584 23.185404 3.969160
F 11.152984 30.870904 6.366810
F 11.152984 30.870904 28.195840
F 11.152984 38.588604 6.366810
F 11.152984 38.588604 28.195840
F 11.152984 23.153204 6.366810
F 11.152984 23.153204 28.195840
F 11.152984 46.306404 6.366810
F 11.152984 46.306404 28.195840
F 20.048584 30.909904 6.280790
F 19.825284 30.759804 28.155140
F 20.116884 38.710604 6.332720
F 20.126884 38.847204 28.397240
F 6.697124 36.016104 14.552740
F 24.478184 28.459404 14.496440
F 4.469214 24.439504 2.728630
F 4.469214 24.439504 24.557640
F 31.458484 24.332504 2.827320
F 31.304084 24.329904 24.479740
F 4.469214 32.157204 2.728630
F 4.469214 32.157204 24.557640
F 31.277284 32.149604 2.738310
F 31.207284 32.192904 24.416140
F 4.469214 39.874904 2.728630
F 4.469214 39.874904 24.557640
F 31.243484 39.873804 2.707490
F 31.335584 39.886604 24.582840
F 13.380884 24.439504 2.728630
F 13.380884 24.439504 24.557640
F 13.380884 32.157204 2.728630
F 13.380884 32.157204 24.557640
F 13.380884 39.874904 2.728630
F 13.380884 39.874904 24.557640
F 22.250384 24.332104 2.718910
F 22.167484 24.551604 24.269740
F 22.330684 32.081604 2.646270
F 22.328284 32.170604 24.621740
F 22.441284 40.111904 2.938260
F 22.334084 39.964304 24.785140
F 4.469204 27.012104 6.366810
F 4.469204 27.012104 28.195840
F 31.418084 26.912104 6.483300
F 31.280084 27.199804 28.249040
F 4.469204 34.729804 6.366810
F 4.469204 34.729804 28.195840
F 31.392084 34.567804 6.439860
F 31.508784 34.793104 28.228240
F 4.469204 42.447504 6.366810
F 4.469204 42.447504 28.195840
F 31.475184 42.339604 6.481710
F 31.395884 42.572304 28.260740
F 13.380884 27.012104 6.366810
F 13.380884 27.012104 28.195840
F 13.380884 34.729804 6.366810
F 13.380884 34.729804 28.195840
F 13.380884 42.447504 6.366810
F 13.380884 42.447504 28.195840
F 22.378484 27.163104 6.573810
F 22.229684 26.968104 28.136940
F 22.325484 34.771704 6.404050
F 22.120284 34.844304 28.268340
F 22.252984 42.564004 6.575060
F 22.428584 42.522204 28.368040
F 4.469214 27.012104 3.638180
F 4.469214 27.012104 25.467240
F 31.473184 27.045504 3.646090
F 31.334084 26.911004 25.439140
F 4.469214 34.729804 3.638180
F 4.469214 34.729804 25.467240
F 31.224084 34.539204 3.780390
F 31.294184 34.687104 25.510040
F 4.469214 42.447504 3.638180
F 4.469214 42.447504 25.467240
F 31.500484 42.328904 3.721970
F 31.272184 42.489704 25.538440
F 13.380884 27.012104 3.638180
F 13.380884 27.012104 25.467240
F 13.380884 34.729804 3.638180
F 13.380884 34.729804 25.467240
F 13.380884 42.447504 3.638180
F 13.380884 42.447504 25.467240
F 22.310784 27.012804 3.617810
F 22.386784 27.034304 25.344840
F 22.460184 34.754404 3.580660
F 22.281384 34.764704 25.501140
F 22.149784 42.758504 3.773780
F 22.400484 42.508404 25.678740
F 4.469204 24.439504 0.000002
F 4.469204 24.439504 21.829040
F 13.380884 24.439504 14.552740
F 31.408084 24.159104 21.702040
F 4.469204 32.157204 0.000002
F 4.469204 32.157204 21.829040
F 31.283784 39.788004 14.658640
F 31.316384 32.179504 21.728740
F 4.469204 39.874904 0.000001
F 4.469204 39.874904 21.829040
F 29.353584 35.916904 31.892040
F 31.568784 40.038604 21.872240
F 13.380884 24.439504 0.000002
F 13.380884 24.439504 21.829040
F 13.380884 32.157204 0.000002
F 13.380884 32.157204 21.829040
F 13.380884 39.874904 0.000001
F 13.380884 39.874904 21.829040
F 20.139284 23.093204 10.769740
F 22.575184 24.446304 21.596140
F 4.469204 39.874904 14.552740
F 22.356084 32.377504 21.790540
F 31.410784 32.132304 14.646540
F 22.481984 40.019504 22.042540
F 6.697134 30.870904 3.638180
F 6.697134 30.870904 25.467240
F 6.697134 38.588604 3.638180
F 6.697134 38.588604 25.467240
F 6.697134 23.153204 3.638180
F 6.697134 23.153204 25.467240
F 6.697134 46.306404 3.638180
F 6.697134 46.306404 25.467240
F 15.608784 30.870904 3.638180
F 15.608784 30.870904 25.467240
F 15.608784 38.588604 3.638180
F 15.608784 38.588604 25.467240
F 15.608784 23.153204 3.638180
F 15.608784 23.153204 25.467240
F 24.680484 30.918704 3.594120
F 24.594184 30.964704 25.362440
F 24.704184 38.751204 3.632730
F 24.636984 38.691804 25.425740
F 6.697124 28.298304 14.552740
F 29.176584 23.000204 13.837940
F 20.074984 43.772204 31.896140
F 4.469214 42.447504 18.190840
F 6.697124 28.298304 0.000003
F 6.697124 28.298304 21.829040
F 31.239384 34.812504 18.193240
F 31.201584 42.602004 18.351740
F 6.697124 36.016104 0.000002
F 6.697124 36.016104 21.829040
F 24.578784 38.778804 21.094840
F 24.779484 31.005704 20.942740
F 6.697124 43.733804 0.000002
F 6.697124 43.733804 21.829040
F 15.608784 23.153204 20.919540
F 15.608784 38.588704 20.919540
F 15.608784 28.298304 0.000001
F 15.608784 28.298304 21.829040
F 15.608784 36.016104 0.000000
F 15.608784 36.016104 21.829040
F 15.608784 43.733804 0.000001
F 15.608784 43.733804 21.829040
F 4.469204 32.157204 14.552740
F 24.740584 28.261604 21.766740
F 31.374184 24.730704 14.678240
F 24.551184 36.251804 21.942240
F 4.469204 24.439504 14.552740
F 24.684084 44.108104 21.900840
F 6.697134 28.298304 2.728630
F 6.697134 28.298304 24.557640
F 6.697134 36.016104 2.728630
F 6.697134 36.016104 24.557640
F 6.697134 43.733804 2.728630
F 6.697134 43.733804 24.557640
F 15.608784 28.298304 2.728630
F 15.608784 28.298304 24.557640
F 15.608784 36.016104 2.728630
F 15.608784 36.016104 24.557640
F 15.608784 43.733804 2.728630
F 15.608784 43.733804 24.557640
F 24.501084 28.367104 2.729310
F 24.670384 28.214004 24.451840
F 24.816184 35.969104 2.942810
F 24.583384 36.094304 24.668940
F 24.564684 43.855604 2.896130
F 24.538184 43.854204 24.682240
F 6.697124 30.870904 6.366810
F 6.697124 30.870904 28.195840
F 15.608784 30.870904 20.919540
F 6.697124 46.306404 20.919540
F 6.697124 38.588604 6.366810
F 6.697124 38.588604 28.195840
F 6.697124 38.588604 20.919540
F 6.697124 30.870904 20.919540
F 6.697124 46.306404 6.366810
F 6.697124 46.306404 28.195840
F 24.652684 43.732404 17.331040
F 24.475684 36.221204 17.279140
F 15.608784 30.870904 6.366810
F 15.608784 30.870904 28.195840
F 15.608784 38.588704 6.366810
F 15.608784 38.588704 28.195840
F 15.608784 23.153204 6.366810
F 15.608784 23.153204 28.195840
F 24.661084 31.007204 6.294690
F 24.616684 30.905804 28.261040
F 24.610084 38.750904 6.425620
F 24.585084 38.397904 28.171840
F 24.637284 38.714804 18.375640
F 24.682284 31.106904 18.060840
F 15.608784 23.153204 18.190840
F 24.717684 43.643404 32.041340
F 0.013382 24.439504 10.004940
F 0.013382 24.439504 31.834040
F 26.992284 24.484304 10.162440
F 22.412884 27.146604 20.873340
F 0.013382 32.157204 10.004940
F 0.013382 32.157204 31.834040
F 26.837984 32.186204 10.159140
F 26.774984 24.349704 31.837540
F 0.013382 39.874904 10.004940
F 0.013382 39.874904 31.834040
F 26.944284 39.844504 9.929770
F 28.991784 28.322404 31.700340
F 8.925054 24.439504 10.004940
F 8.925054 24.439504 31.834040
F 8.925054 32.157204 10.004940
F 8.925054 32.157204 31.834040
F 8.925054 39.874904 10.004940
F 8.925054 39.874904 31.834040
F 17.836684 24.439504 10.004940
F 17.836684 24.439504 31.834040
F 17.836684 32.157204 10.004940
F 17.836684 32.157204 31.834040
F 17.836684 39.874904 10.004940
F 17.836684 39.874904 31.834040
F 0.013368 27.012104 13.643140
F 26.656884 27.102704 13.548640
F 0.013368 34.729804 13.643140
F 26.786884 34.857104 13.494440
F 0.013368 42.447504 13.643140
F 26.770784 42.455404 13.723540
F 8.925034 27.012104 13.643140
F 8.925034 34.729804 13.643140
F 8.925034 42.447504 13.643140
F 17.836684 27.012104 13.643140
F 17.836684 34.729804 13.643140
F 17.836684 42.447504 13.643140
F 0.013380 27.012104 10.914540
F 26.845084 27.031104 10.885640
F 0.013380 34.729804 10.914540
F 26.789784 34.825904 10.846340
F 0.013380 42.447504 10.914540
F 26.864684 42.387104 10.988040
F 8.925054 27.012104 10.914540
F 8.925054 34.729804 10.914540
F 8.925054 42.447504 10.914540
F 17.836684 27.012104 10.914540
F 17.836684 27.012104 32.743540
F 17.836684 34.729804 10.914540
F 17.836684 34.729804 32.743540
F 17.836684 42.447504 10.914540
F 17.836684 42.447504 32.743540
F 0.013370 24.439504 7.276350
F 0.013370 24.439504 29.105440
F 26.941184 24.395304 7.485080
F 26.784684 24.474804 29.062840
F 0.013370 32.157204 7.276350
F 0.013370 32.157204 29.105440
F 26.729884 32.271504 7.452500
F 26.842184 32.159404 29.291040
F 0.013370 39.874904 7.276350
F 0.013370 39.874904 29.105440
F 26.845884 39.882504 7.247380
F 26.718084 39.671604 29.039540
F 8.925044 24.439504 7.276350
F 8.925044 24.439504 29.105440
F 8.925044 32.157204 7.276350
F 8.925044 32.157204 29.105440
F 8.925044 39.874904 7.276350
F 8.925044 39.874904 29.105440
F 17.836684 24.439504 7.276350
F 17.836684 24.439504 29.105440
F 17.836684 32.157204 7.276350
F 17.836684 32.157204 29.105440
F 17.836684 39.874904 7.276350
F 17.836684 39.874904 29.105440
F 2.241304 30.870904 10.914540
F 29.068384 30.913904 10.998840
F 2.241304 38.588604 10.914540
F 29.057284 38.573404 10.817340
F 2.241304 23.153204 10.914540
F 2.241304 46.306404 10.914540
F 15.608784 38.588604 18.190840
F 22.224984 24.309304 31.765040
F 11.152984 30.870904 10.914540
F 11.152984 38.588604 10.914540
F 11.152984 38.588604 32.743540
F 11.152984 23.153204 10.914540
F 11.152984 46.306404 10.914540
F 19.973384 30.900904 10.908840
F 20.101284 38.506004 10.995940
F 22.402484 34.908504 18.146640
F 15.608784 30.870904 18.190840
F 2.241284 28.298304 7.276350
F 2.241284 28.298304 29.105440
F 29.038484 28.326904 7.261520
F 29.132884 28.458704 28.996340
F 2.241284 36.016104 7.276350
F 2.241284 36.016104 29.105440
F 29.320884 36.053304 7.257480
F 29.149184 35.873304 29.184440
F 2.241284 43.733804 7.276350
F 2.241284 43.733804 29.105440
F 29.056684 43.504604 7.339830
F 28.964184 43.745104 29.223740
F 11.152984 28.298304 7.276350
F 11.152984 28.298304 29.105440
F 11.152984 36.016104 7.276350
F 11.152984 36.016104 29.105440
F 11.152984 43.733804 7.276350
F 11.152984 43.733804 29.105440
F 20.055084 28.382904 7.375760
F 20.075984 28.151704 29.022040
F 20.030384 36.131704 7.012360
F 20.118484 36.148304 29.281140
F 19.972784 43.907304 7.302240
F 20.055584 43.788404 29.276440
F 2.241294 28.298304 10.004940
F 2.241294 28.298304 31.834040
F 29.030184 28.345704 9.937660
F 31.207984 26.957304 18.462040
F 2.241294 36.016104 10.004940
F 2.241294 36.016104 31.834040
F 29.186384 36.087704 9.913460
F 31.478684 39.802504 31.779740
F 2.241294 43.733804 10.004940
F 2.241294 43.733804 31.834040
F 28.937284 43.826404 10.012540
F 13.380884 42.447504 20.919540
F 11.152984 28.298304 10.004940
F 11.152984 28.298304 31.834040
F 11.152984 36.016104 10.004940
F 11.152984 36.016104 31.834040
F 11.152984 43.733804 10.004940
F 11.152984 43.733804 31.834040
F 19.966884 28.277104 10.015940
F 29.220184 43.734804 32.061840
F 20.073284 36.010704 9.794410
F 20.044084 36.033504 31.919440
F 20.064184 43.716304 10.074440
F 4.469214 34.729804 18.190840
F 2.241284 30.870904 13.643140
F 28.990784 31.039204 13.758940
F 2.241284 38.588604 13.643140
F 29.117984 38.503304 13.542740
F 2.241284 46.306404 13.643140
F 22.395084 34.966404 20.844640
F 11.152984 30.870904 13.643140
F 11.152984 38.588604 13.643140
F 11.152984 23.153204 13.643140
F 11.152984 46.306404 13.643140
F 20.038284 31.079304 13.610040
F 19.983884 38.605504 13.749040
F 6.697134 46.306404 18.190840
F 4.469214 24.439504 10.004940
F 4.469214 24.439504 31.834040
F 31.359684 24.631204 10.066040
F 26.927484 32.118004 31.921140
F 4.469214 32.157204 10.004940
F 4.469214 32.157204 31.834040
F 31.214184 32.142904 9.956270
F 26.786984 39.743504 31.873440
F 4.469214 39.874904 10.004940
F 4.469214 39.874904 31.834040
F 31.341984 39.824604 10.000540
F 13.380884 27.012104 18.190840
F 13.380884 24.439504 10.004940
F 13.380884 24.439504 31.834040
F 13.380884 32.157204 10.004940
F 13.380884 32.157204 31.834040
F 13.380884 39.874904 10.004940
F 13.380884 39.874904 31.834040
F 22.425784 24.536704 10.104140
F 4.469214 27.012104 18.190840
F 22.184384 32.241804 9.866010
F 22.374784 39.852704 31.808340
F 22.430384 39.795804 10.109840
F 22.503184 42.675604 20.961240
F 4.469204 27.012104 13.643140
F 31.279184 27.372104 13.762440
F 4.469204 34.729804 13.643140
F 31.132184 34.577204 13.529140
F 4.469204 42.447504 13.643140
F 31.295984 42.277404 13.573640
F 13.380884 27.012104 13.643140
F 13.380884 34.729804 13.643140
F 13.380884 42.447504 13.643140
F 22.285384 27.014404 13.573340
F 22.328784 34.897604 13.645840
F 22.245684 42.316604 13.691240
F 4.469214 27.012104 10.914540
F 31.232484 27.018504 11.122540
F 4.469214 34.729804 10.914540
F 31.441584 34.851604 10.749940
F 4.469214 42.447504 10.914540
F 31.187284 42.399604 10.888440
F 13.380884 27.012104 10.914540
F 13.380884 34.729804 10.914540
F 13.380884 42.447504 10.914540
F 13.380884 42.447504 32.743540
F 22.341784 27.144304 10.884240
F 22.372284 34.815104 10.928940
F 22.334084 42.335204 10.928840
F 4.469204 24.439504 7.276350
F 4.469204 24.439504 29.105440
F 31.346584 24.365904 7.353700
F 30.978084 24.609304 29.186240
F 4.469204 32.157204 7.276350
F 4.469204 32.157204 29.105440
F 31.271584 31.868104 7.328370
F 31.266884 32.123104 29.056740
F 4.469204 39.874904 7.276350
F 4.469204 39.874904 29.105440
F 31.564484 39.773604 7.291930
F 31.248384 39.860204 29.069840
F 13.380884 24.439504 7.276350
F 13.380884 24.439504 29.105440
F 13.380884 32.157204 7.276350
F 13.380884 32.157204 29.105440
F 13.380884 39.874904 7.276350
F 13.380884 39.874904 29.105440
F 22.393884 24.600604 7.401900
F 31.165184 24.604704 31.892340
F 22.365084 32.242204 7.110680
F 22.195284 32.170404 29.041540
F 22.276684 40.024704 7.368100
F 22.514984 39.959504 29.195740
F 6.697134 30.870904 10.914540
F 6.697134 38.588604 10.914540
F 6.697134 23.153204 10.914540
F 6.697134 46.306404 10.914540
F 15.608784 30.870904 10.914540
F 15.608784 38.588604 10.914540
F 15.608784 38.588604 32.743540
F 15.608784 23.153204 10.914540
F 24.410984 30.973604 10.903840
F 24.697784 38.582704 10.971740
F 22.337284 42.611504 18.266040
F 6.697134 23.153204 18.190840
F 6.697134 38.588604 18.190840
F 6.697124 28.298304 7.276350
F 6.697124 28.298304 29.105440
F 24.684284 28.445104 17.110440
F 15.608784 43.733804 17.281340
F 6.697124 36.016104 7.276350
F 6.697124 36.016104 29.105440
F 15.608784 36.016104 17.281340
F 15.608784 28.298304 17.281340
F 6.697124 43.733804 7.276350
F 6.697124 43.733804 29.105440
F 6.697134 43.733804 17.281340
F 6.697134 36.016104 17.281340
F 15.608784 28.298304 7.276350
F 15.608784 28.298304 29.105440
F 15.608784 36.016104 7.276350
F 15.608784 36.016104 29.105440
F 15.608784 43.733804 7.276350
F 15.608784 43.733804 29.105440
F 24.628984 28.519304 7.255260
F 24.553484 28.217404 28.967840
F 24.419084 36.099104 7.228530
F 24.445884 35.792804 29.080540
F 24.484184 43.830404 7.383320
F 24.702684 43.672604 29.323340
F 6.697134 28.298304 10.004940
F 6.697134 28.298304 31.834040
F 6.697134 36.016104 10.004940
F 6.697134 36.016104 31.834040
F 6.697134 43.733804 10.004940
F 6.697134 43.733804 31.834040
F 15.608784 28.298304 10.004940
F 15.608784 28.298304 31.834040
F 15.608784 36.016104 10.004940
F 15.608784 36.016104 31.834040
F 15.608784 43.733804 10.004940
F 15.608784 43.733804 31.834040
F 24.571884 28.532304 9.926270
F 24.450484 28.279304 31.715740
F 24.517984 36.083204 9.922100
F 24.789884 36.048804 31.786840
F 24.583084 43.608704 10.122440
F 31.426584 32.069004 31.757240
F 6.697124 30.870904 13.643140
F 6.697134 28.298304 17.281340
F 6.697124 38.588604 13.643140
F 24.435384 43.561504 14.562640
F 6.697124 46.306404 13.643140
F 24.473184 36.084004 14.619940
F 15.608784 30.870904 13.643140
F 15.608784 38.588704 13.643140
F 15.608784 23.153204 13.643140
F 24.283984 31.081104 13.642740
F 24.528684 38.630904 13.825840
F 6.697134 30.870904 18.190840
F 22.596684 27.043404 18.021440
F 0.013382 24.439504 17.281340
F 26.924884 24.406504 17.285440
F 0.013382 32.157204 17.281340
F 26.834584 32.471004 17.230040
F 0.013382 39.874904 17.281340
F 26.750684 39.953604 17.200740
F 8.925054 24.439504 17.281340
F 8.925054 32.157204 17.281340
F 8.925054 39.874904 17.281340
F 17.836684 24.439504 17.281340
F 17.836684 32.157204 17.281340
F 17.836684 39.874904 17.281340
F 0.013368 27.012104 20.919540
F 26.846484 26.963004 20.969640
F 0.013368 34.729804 20.919540
F 26.682084 34.932504 21.000340
F 0.013368 42.447504 20.919540
F 26.917684 42.725304 21.101940
F 8.925034 27.012104 20.919540
F 8.925034 34.729804 20.919540
F 8.925034 42.447504 20.919540
F 17.836684 27.012104 20.919540
F 17.836684 34.729804 20.919540
F 17.836684 42.447504 20.919540
F 0.013380 27.012104 18.190840
F 26.722584 26.973304 18.126040
F 0.013380 34.729804 18.190840
F 26.629984 35.057004 18.312940
F 0.013380 42.447504 18.190840
F 26.766184 42.378704 18.307640
F 8.925054 27.012104 18.190840
F 8.925054 34.729804 18.190840
F 8.925054 42.447504 18.190840
F 17.836684 27.012104 18.190840
F 17.836684 34.729804 18.190840
F 17.836684 42.447504 18.190840
F 0.013370 24.439504 14.552740
F 26.888884 24.547604 14.454340
F 0.013370 32.157204 14.552740
F 26.559184 32.330904 14.525340
F 0.013370 39.874904 14.552740
F 26.875084 39.852004 14.387340
F 8.925044 24.439504 14.552740
F 8.925044 32.157204 14.552740
F 8.925044 39.874904 14.552740
F 17.836684 24.439504 14.552740
F 17.836684 32.157204 14.552740
F 17.836684 39.874904 14.552740
F 2.241304 30.870904 18.190840
F 28.959284 31.036104 18.270240
F 2.241304 38.588604 18.190840
F 28.894684 38.635504 18.210740
F 2.241304 23.153204 18.190840
F 2.241304 46.306404 18.190840
F 22.228184 39.812404 14.674440
F 20.081084 28.275904 31.839340
F 11.152984 30.870904 18.190840
F 11.152984 38.588604 18.190840
F 11.152984 23.153204 18.190840
F 11.152984 46.306404 18.190840
F 20.164884 30.955704 18.122540
F 20.074384 38.607004 18.303240
F 13.380884 42.447504 18.190840
F 2.241284 28.298304 14.552740
F 28.945584 28.356904 14.663740
F 2.241284 36.016104 14.552740
F 29.041784 35.991304 14.466240
F 2.241284 43.733804 14.552740
F 29.084484 43.561004 14.674640
F 11.152984 28.298304 14.552740
F 11.152984 36.016104 14.552740
F 11.152984 43.733804 14.552740
F 20.165084 28.434304 14.518740
F 20.123684 35.923404 14.666440
F 20.097584 43.595704 14.487040
F 2.241294 28.298304 17.281340
F 29.068084 28.383404 17.552940
F 2.241294 36.016104 17.281340
F 29.026484 36.161904 17.208840
F 2.241294 43.733804 17.281340
F 28.957484 43.666104 17.376640
F 11.152984 28.298304 17.281340
F 11.152984 36.016104 17.281340
F 11.152984 43.733804 17.281340
F 20.208484 28.388304 17.274240
F 20.106984 36.050804 17.427740
F 20.130484 43.836504 17.258040
F 2.241284 30.870904 20.919540
F 29.080084 30.928604 21.045340
F 2.241284 38.588604 20.919540
F 29.078684 38.794604 20.976140
F 2.241284 46.306404 20.919540
F 13.380884 34.729804 18.190840
F 11.152984 30.870904 20.919540
F 11.152984 38.588604 20.919540
F 11.152984 23.153204 20.919540
F 11.152984 46.306404 20.919540
F 20.131084 30.922304 20.886440
F 20.212684 38.695504 21.024040
F 22.067384 32.424804 14.702340
F 4.469214 24.439504 17.281340
F 31.345684 24.365404 17.393240
F 4.469214 32.157204 17.281340
F 31.378284 32.198004 17.458040
F 4.469214 39.874904 17.281340
F 31.198784 39.963604 17.429940
F 13.380884 24.439504 17.281340
F 13.380884 32.157204 17.281340
F 13.380884 39.874904 17.281340
F 22.550784 24.338604 17.317340
F 22.269184 32.294604 17.365340
F 22.379184 39.949204 17.473540
F 4.469204 27.012104 20.919540
F 31.373684 26.899504 21.192940
F 4.469204 34.729804 20.919540
F 31.208384 34.779504 20.842640
F 4.469204 42.447504 20.919540
F 31.625584 42.726104 21.048140
F 13.380884 27.012104 20.919540
F 13.380884 34.729804 20.919540
F 20.085084 46.392404 28.304640
F 29.046784 23.160204 18.123940
F 26.679984 27.023004 32.607540
F 29.068184 22.995804 20.802440
F 29.105384 43.664704 0.045490
F 29.068784 46.414004 10.835140
F 20.083484 46.275504 18.167540
F 24.613884 38.513804 32.654540
F 29.109284 23.058104 6.719200
F 20.123884 23.169604 3.511270
F 28.976384 46.302504 18.325840
F 20.016784 23.303204 13.530740
F 27.017984 34.726604 32.758840
F 29.022184 46.339804 3.574630
F 20.043684 38.516404 32.694640
F 31.450284 42.376804 32.735940
F 29.103584 38.599404 32.729240
F 31.602984 34.804504 32.811640
F 24.596584 23.082904 10.902840
F 29.178484 30.855404 32.710740
F 29.086384 46.149804 6.361000
F 29.053884 46.219604 13.628640
F 31.078884 27.181104 32.798440
F 26.904884 42.327704 32.674040
F 19.988184 23.057704 32.629140
F 22.447184 42.363204 32.683840
F 22.462184 34.946804 32.820140
F 19.984184 43.779304 0.007411
F 22.239684 32.316904 -0.018599
F 0.013382 24.439504 46.386740
F 26.640584 24.570504 46.548940
F 0.013382 32.157204 46.386740
F 26.866584 32.181604 46.552040
F 0.013382 39.874904 46.386740
F 26.942584 40.032604 46.492140
F 8.925054 24.439504 46.386740
F 8.925054 32.157204 46.386740
F 8.925054 39.874904 46.386740
F 17.836684 24.439504 46.386740
F 17.836684 32.157204 46.386740
F 17.836684 39.874904 46.386740
F 0.013368 27.012104 50.024940
F 26.677984 27.165804 50.017840
F 0.013368 34.729804 50.024940
F 26.894084 34.700804 50.346340
F 0.013368 42.447504 50.024940
F 26.823584 42.429004 50.261340
F 8.925034 27.012104 50.024940
F 8.925034 34.729804 50.024940
F 8.925034 42.447504 50.024940
F 17.836684 27.012104 50.024940
F 17.836684 34.729804 50.024940
F 17.836684 42.447504 50.024940
F 0.013380 27.012104 47.296240
F 26.484584 27.050904 47.292940
F 0.013380 34.729804 47.296240
F 26.943584 34.701604 47.411240
F 0.013380 42.447504 47.296240
F 26.978184 42.587104 47.537140
F 8.925054 27.012104 47.296240
F 8.925054 34.729804 47.296240
F 8.925054 42.447504 47.296240
F 17.836684 27.012104 47.296240
F 17.836684 34.729804 47.296240
F 17.836684 42.447504 47.296240
F 0.013370 24.439504 43.658140
F 26.908584 24.509504 43.745840
F 0.013370 32.157204 43.658140
F 27.004584 32.335104 43.785740
F 0.013370 39.874904 43.658140
F 27.019984 39.735304 43.806940
F 8.925044 24.439504 43.658140
F 8.925044 32.157204 43.658140
F 8.925044 39.874904 43.658140
F 17.836684 24.439504 43.658140
F 17.836684 32.157204 43.658140
F 17.836684 39.874904 43.658140
F 17.836684 39.874904 65.487140
F 2.241304 30.870904 47.296240
F 29.111584 30.844504 47.358940
F 2.241304 38.588604 47.296240
F 29.050184 38.710204 47.490940
F 2.241304 23.153204 47.296240
F 2.241304 46.306404 47.296240
F 24.526184 43.711804 38.966540
F 28.987384 23.347904 64.580740
F 11.152984 30.870904 47.296240
F 11.152984 38.588604 47.296240
F 11.152984 23.153204 47.296240
F 11.152984 46.306404 47.296240
F 20.091184 31.054404 47.202740
F 20.135984 38.644104 47.242440
F 24.449784 23.327504 57.296340
F 2.241284 28.298304 43.658140
F 29.028184 28.402704 43.963940
F 2.241284 36.016104 43.658140
F 29.151384 36.051304 43.776440
F 2.241284 43.733804 43.658140
F 29.216784 43.587604 43.744840
F 11.152984 28.298304 43.658140
F 11.152984 36.016104 43.658140
F 11.152984 43.733804 43.658140
F 20.024484 28.309904 43.448640
F 20.038684 35.995104 43.767540
F 20.155784 43.658504 43.561040
F 2.241294 28.298304 46.386740
F 28.980484 28.213704 46.753740
F 2.241294 36.016104 46.386740
F 28.971584 36.114604 46.574540
F 2.241294 43.733804 46.386740
F 29.134384 43.553504 46.413040
F 11.152984 28.298304 46.386740
F 11.152984 36.016104 46.386740
F 11.152984 43.733804 46.386740
F 20.020484 28.311104 46.267140
F 19.978584 35.982204 46.449440
F 20.099484 43.593304 46.274040
F 2.241284 30.870904 50.024940
F 29.183684 30.932904 50.092240
F 2.241284 38.588604 50.024940
F 29.092984 38.617104 50.231940
F 2.241284 46.306404 50.024940
F 24.452884 36.176004 60.845440
F 11.152984 30.870904 50.024940
F 11.152984 38.588604 50.024940
F 11.152984 23.153204 50.024940
F 11.152984 46.306404 50.024940
F 20.153784 30.825504 49.945340
F 20.149784 38.682504 50.019040
F 24.644884 36.298304 39.352040
F 4.469214 24.439504 46.386740
F 31.438284 24.600404 46.513140
F 4.469214 32.157204 46.386740
F 31.199184 32.213904 46.469240
F 4.469214 39.874904 46.386740
F 31.536684 39.832704 46.469940
F 13.380884 24.439504 46.386740
F 13.380884 32.157204 46.386740
F 13.380884 39.874904 46.386740
F 22.211984 24.588304 46.359140
F 22.373484 32.404304 46.300640
F 22.421484 39.855704 46.433340
F 4.469204 27.012104 50.024940
F 31.188984 27.192304 50.149940
F 4.469204 34.729804 50.024940
F 31.312584 34.720104 50.005340
F 4.469204 42.447504 50.024940
F 31.569784 42.582104 50.165440
F 13.380884 27.012104 50.024940
F 13.380884 34.729804 50.024940
F 13.380884 42.447504 50.024940
F 22.326084 27.057404 49.929340
F 22.453384 34.796704 50.138040
F 22.235984 42.460004 49.972540
F 4.469214 27.012104 47.296240
F 31.370984 27.085404 47.409140
F 4.469214 34.729804 47.296240
F 31.315784 34.822304 47.315340
F 4.469214 42.447504 47.296240
F 31.540184 42.386904 47.442840
F 13.380884 27.012104 47.296240
F 13.380884 34.729804 47.296240
F 13.380884 42.447504 47.296240
F 22.200584 27.102004 47.375240
F 22.211184 34.943704 47.500140
F 22.380284 42.551204 47.375640
F 4.469204 24.439504 43.658140
F 31.580184 24.511304 43.927940
F 4.469204 32.157204 43.658140
F 31.182284 32.140904 43.771540
F 4.469204 39.874904 43.658140
F 31.579084 39.991004 43.845740
F 13.380884 24.439504 43.658140
F 13.380884 32.157204 43.658140
F 13.380884 39.874904 43.658140
F 22.465484 24.431304 43.528840
F 22.365384 32.357904 43.535040
F 22.426084 39.763504 43.676540
F 6.697134 30.870904 47.296240
F 6.697134 38.588604 47.296240
F 6.697134 23.153204 47.296240
F 6.697134 46.306404 47.296240
F 15.608784 30.870904 47.296240
F 15.608784 38.588604 47.296240
F 15.608784 23.153204 47.296240
F 24.551484 31.056304 47.204140
F 24.686884 38.651804 47.376840
F 24.358784 28.359504 60.879840
F 29.286084 23.547804 42.749240
F 6.697124 28.298304 43.658140
F 29.169584 23.303304 35.420140
F 6.697124 36.016104 43.658140
F 28.958384 23.046804 61.786840
F 6.697124 43.733804 43.658140
F 20.046184 23.292504 47.342840
F 15.608784 28.298304 43.658140
F 15.608784 36.016104 43.658140
F 15.608784 36.016104 65.487140
F 15.608784 43.733804 43.658140
F 24.569384 28.499504 43.658640
F 24.692484 35.930504 43.679140
F 24.683084 43.702004 43.675440
F 6.697134 28.298304 46.386740
F 6.697134 36.016104 46.386740
F 6.697134 43.733804 46.386740
F 15.608784 28.298304 46.386740
F 15.608784 36.016104 46.386740
F 15.608784 43.733804 46.386740
F 24.367884 28.342904 46.391940
F 24.546284 36.042804 46.479140
F 24.864184 43.788504 46.425040
F 6.697124 30.870904 50.024940
F 20.199684 23.370704 39.860940
F 6.697124 38.588604 50.024940
F 24.183284 38.598204 64.394440
F 6.697124 46.306404 50.024940
F 24.855284 38.553704 42.782740
F 15.608784 30.870904 50.024940
F 15.608784 38.588704 50.024940
F 15.608784 23.153204 50.024940
F 24.667684 31.022204 49.909240
F 24.514984 38.567704 50.121040
F 31.282684 27.032604 64.707340
F 24.690384 28.542304 36.063640
F 0.013382 24.439504 53.663040
F 26.903484 24.540004 53.657040
F 0.013382 32.157204 53.663040
F 26.893384 32.294704 54.007940
F 0.013382 39.874904 53.663040
F 26.760984 39.879204 53.994640
F 8.925054 24.439504 53.663040
F 8.925054 32.157204 53.663040
F 8.925054 39.874904 53.663040
F 17.836684 24.439504 53.663040
F 17.836684 32.157204 53.663040
F 17.836684 39.874904 53.663040
F 0.013368 27.012104 35.472240
F 0.013368 27.012104 57.301240
F 26.895684 27.019804 35.332240
F 26.718884 27.050304 57.268940
F 0.013368 34.729804 35.472240
F 0.013368 34.729804 57.301240
F 26.901584 34.940904 35.426440
F 26.732284 35.088304 57.392440
F 0.013368 42.447504 35.472240
F 0.013368 42.447504 57.301240
F 26.900384 42.354304 35.560040
F 26.890284 42.551004 57.448540
F 8.925034 27.012104 35.472240
F 8.925034 27.012104 57.301240
F 8.925034 34.729804 35.472240
F 8.925034 34.729804 57.301240
F 8.925034 42.447504 35.472240
F 8.925034 42.447504 57.301240
F 17.836684 27.012104 35.472240
F 17.836684 27.012104 57.301240
F 17.836684 34.729804 35.472240
F 17.836684 34.729804 57.301240
F 17.836684 42.447504 35.472240
F 17.836684 42.447504 57.301240
F 0.013380 27.012104 32.743540
F 0.013380 27.012104 54.572640
F 6.697124 30.870904 64.577640
F 26.775984 27.104304 54.561840
F 0.013380 34.729804 32.743540
F 0.013380 34.729804 54.572640
F 6.697124 38.588604 42.748540
F 26.845284 34.860304 54.728340
F 0.013380 42.447504 32.743540
F 0.013380 42.447504 54.572640
F 29.108684 23.152604 39.984140
F 26.969684 42.514404 54.724640
F 8.925054 27.012104 32.743540
F 8.925054 27.012104 54.572640
F 8.925054 34.729804 32.743540
F 8.925054 34.729804 54.572640
F 8.925054 42.447504 32.743540
F 8.925054 42.447504 54.572640
F 17.836684 27.012104 54.572640
F 17.836684 34.729804 54.572640
F 17.836684 42.447504 54.572640
F 0.013370 24.439504 50.934440
F 26.734284 24.669004 50.942840
F 0.013370 32.157204 50.934440
F 26.899084 32.109304 51.150240
F 0.013370 39.874904 50.934440
F 26.614184 39.903604 51.078840
F 8.925044 24.439504 50.934440
F 8.925044 32.157204 50.934440
F 8.925044 39.874904 50.934440
F 17.836684 24.439504 50.934440
F 17.836684 32.157204 50.934440
F 17.836684 39.874904 50.934440
F 2.241304 30.870904 32.743540
F 2.241304 30.870904 54.572640
F 6.697124 36.016104 58.210840
F 29.239184 30.923704 54.476640
F 2.241304 38.588604 32.743540
F 2.241304 38.588604 54.572640
F 24.364984 28.267804 58.120240
F 29.173584 38.702204 54.726940
F 2.241304 23.153204 32.743540
F 2.241304 23.153204 54.572640
F 2.241304 46.306404 32.743540
F 2.241304 46.306404 54.572640
F 15.608784 43.733804 58.210840
F 24.737884 28.654904 38.895140
F 15.608784 43.733804 36.381740
F 15.608784 43.733804 60.939440
F 11.152984 30.870904 32.743540
F 11.152984 30.870904 54.572640
F 11.152984 38.588604 54.572640
F 11.152984 23.153204 32.743540
F 11.152984 23.153204 54.572640
F 11.152984 46.306404 32.743540
F 11.152984 46.306404 54.572640
F 6.697124 36.016104 36.381740
F 20.043084 30.788204 54.655140
F 20.052684 38.476204 54.518640
F 15.608784 43.733804 39.110340
F 15.608784 36.016104 58.210840
F 2.241284 28.298304 50.934440
F 28.937684 28.419204 50.969440
F 2.241284 36.016104 50.934440
F 29.084684 36.048704 50.911640
F 2.241284 43.733804 50.934440
F 29.239584 43.569704 51.009740
F 11.152984 28.298304 50.934440
F 11.152984 36.016104 50.934440
F 11.152984 43.733804 50.934440
F 19.970184 28.331804 50.925740
F 20.166584 35.991004 50.787140
F 20.151184 43.857004 50.882040
F 2.241294 28.298304 53.663040
F 29.074584 28.270804 53.755040
F 2.241294 36.016104 53.663040
F 29.072684 36.183204 53.854240
F 2.241294 43.733804 53.663040
F 29.117584 43.902804 53.822040
F 11.152984 28.298304 53.663040
F 11.152984 36.016104 53.663040
F 11.152984 43.733804 53.663040
F 20.273084 28.292904 53.556140
F 20.016884 36.032804 53.572640
F 20.309984 43.885204 53.612840
F 2.241284 30.870904 35.472240
F 2.241284 30.870904 57.301240
F 29.138684 31.081604 35.425440
F 29.048984 31.000304 57.223240
F 2.241284 38.588604 35.472240
F 2.241284 38.588604 57.301240
F 29.151984 38.668504 35.521740
F 29.242184 38.871304 57.362040
F 2.241284 46.306404 35.472240
F 2.241284 46.306404 57.301240
F 15.608784 36.016104 36.381740
F 15.608784 36.016104 60.939440
F 11.152984 30.870904 35.472240
F 11.152984 30.870904 57.301240
F 11.152984 38.588604 35.472240
F 11.152984 38.588604 57.301240
F 11.152984 23.153204 35.472240
F 11.152984 23.153204 57.301240
F 11.152984 46.306404 35.472240
F 11.152984 46.306404 57.301240
F 20.162584 31.041004 35.313540
F 20.180684 30.875304 57.331240
F 19.968184 38.567504 35.444540
F 20.085384 38.609904 57.206640
F 15.608784 36.016104 39.110340
F 15.608784 28.298304 60.939440
F 4.469214 24.439504 53.663040
F 31.215084 24.513304 53.737240
F 4.469214 32.157204 53.663040
F 31.418384 32.276704 53.673440
F 4.469214 39.874904 53.663040
F 31.454984 39.815704 53.673540
F 13.380884 24.439504 53.663040
F 13.380884 32.157204 53.663040
F 13.380884 39.874904 53.663040
F 22.417484 24.317504 53.658940
F 22.217584 32.253304 53.716940
F 22.348784 39.955704 53.904340
F 4.469204 27.012104 35.472240
F 4.469204 27.012104 57.301240
F 31.378284 27.262704 35.520340
F 31.454084 27.447104 57.308140
F 4.469204 34.729804 35.472240
F 4.469204 34.729804 57.301240
F 31.358084 34.842804 35.686140
F 31.339484 34.882104 57.175640
F 4.469204 42.447504 35.472240
F 4.469204 42.447504 57.301240
F 31.339984 42.417204 35.499940
F 31.413384 42.570804 57.461940
F 13.380884 27.012104 35.472240
F 13.380884 27.012104 57.301240
F 13.380884 34.729804 35.472240
F 13.380884 34.729804 57.301240
F 13.380884 42.447504 35.472240
F 13.380884 42.447504 57.301240
F 22.400084 27.074204 35.486740
F 22.098284 27.057604 57.178740
F 22.400384 34.888104 35.482540
F 22.256684 34.728404 57.479440
F 22.328584 42.556904 35.346140
F 22.151784 42.559804 57.342240
F 4.469214 27.012104 32.743540
F 4.469214 27.012104 54.572640
F 6.697124 43.733804 36.381740
F 31.448584 27.092004 54.555440
F 4.469214 34.729804 32.743540
F 4.469214 34.729804 54.572640
F 29.016384 38.706204 64.720540
F 31.296884 34.856304 54.589040
F 4.469214 42.447504 32.743540
F 4.469214 42.447504 54.572640
F 26.676784 35.013004 64.426040
F 31.517684 42.517804 54.654740
F 13.380884 27.012104 32.743540
F 13.380884 27.012104 54.572640
F 13.380884 34.729804 32.743540
F 13.380884 34.729804 54.572640
F 13.380884 42.447504 54.572640
F 15.608784 28.298304 58.210840
F 22.486084 27.042404 54.494140
F 19.999784 46.355304 32.928840
F 22.215384 34.708404 54.605940
F 6.697124 38.588604 64.577640
F 22.353284 42.499404 54.721340
F 4.469204 24.439504 50.934440
F 31.369584 24.633504 51.116740
F 4.469204 32.157204 50.934440
F 31.495684 32.153304 50.989740
F 4.469204 39.874904 50.934440
F 31.327484 39.995904 50.963340
F 13.380884 24.439504 50.934440
F 13.380884 32.157204 50.934440
F 13.380884 39.874904 50.934440
F 22.056384 24.472504 50.966340
F 22.331884 32.232404 50.993640
F 22.287484 39.860404 51.122840
F 6.697134 30.870904 32.743540
F 6.697134 30.870904 54.572640
F 6.697134 38.588604 32.743540
F 6.697134 38.588604 54.572640
F 6.697134 23.153204 32.743540
F 6.697134 23.153204 54.572640
F 6.697134 46.306404 32.743540
F 6.697134 46.306404 54.572640
F 15.608784 30.870904 32.743540
F 15.608784 30.870904 54.572640
F 15.608784 38.588604 54.572640
F 15.608784 23.153204 32.743540
F 15.608784 23.153204 54.572640
F 6.697124 46.306404 42.748540
F 24.572384 30.956604 54.546340
F 24.531484 38.571404 54.679940
F 15.608784 28.298304 36.381740
F 15.608784 28.298304 39.110340
F 6.697134 43.733804 60.939440
F 24.641684 44.047304 60.966140
F 6.697124 28.298304 50.934440
F 20.095884 23.143604 54.516940
F 6.697124 36.016104 50.934440
F 24.795284 30.968604 42.701040
F 6.697124 43.733804 50.934440
F 15.608784 23.153204 64.577640
F 15.608784 28.298304 50.934440
F 15.608784 36.016104 50.934440
F 15.608784 43.733804 50.934440
F 24.366384 28.382804 50.837840
F 24.669984 36.090504 50.999340
F 24.513384 43.743104 51.057440
F 6.697134 28.298304 53.663040
F 6.697134 36.016104 53.663040
F 6.697134 43.733804 53.663040
F 15.608784 28.298304 53.663040
F 15.608784 36.016104 53.663040
F 15.608784 43.733804 53.663040
F 24.641384 28.371604 53.591440
F 24.655384 35.959204 53.712440
F 24.557184 43.555504 53.684540
F 6.697124 30.870904 35.472240
F 6.697124 30.870904 57.301240
F 15.608784 23.153204 42.748540
F 15.608784 38.588704 64.577640
F 6.697124 38.588604 35.472240
F 6.697124 38.588604 57.301240
F 15.608784 38.588704 42.748540
F 15.608784 30.870904 64.577640
F 6.697124 46.306404 35.472240
F 6.697124 46.306404 57.301240
F 15.608784 30.870904 42.748540
F 6.697124 46.306404 64.577640
F 15.608784 30.870904 35.472240
F 15.608784 30.870904 57.301240
F 15.608784 38.588704 35.472240
F 15.608784 38.588704 57.301240
F 15.608784 23.153204 35.472240
F 15.608784 23.153204 57.301240
F 24.552784 31.128204 35.478440
F 24.613384 31.055204 57.339040
F 24.654584 38.649404 35.315240
F 24.589784 38.713904 57.381040
F 6.697134 43.733804 39.110340
F 6.697134 36.016104 60.939440
F 6.697124 28.298304 58.210840
F 31.138684 34.843804 64.674740
F 0.013382 24.439504 39.110340
F 0.013382 24.439504 60.939440
F 26.958684 24.613804 39.105140
F 26.940884 24.632404 60.996540
F 0.013382 32.157204 39.110340
F 0.013382 32.157204 60.939440
F 26.899984 32.447904 38.873940
F 26.901984 32.286504 61.089840
F 0.013382 39.874904 39.110340
F 0.013382 39.874904 60.939440
F 26.823484 39.931704 39.103440
F 26.821384 40.043004 61.220340
F 8.925054 24.439504 39.110340
F 8.925054 24.439504 60.939440
F 8.925054 32.157204 39.110340
F 8.925054 32.157204 60.939440
F 8.925054 39.874904 39.110340
F 8.925054 39.874904 60.939440
F 17.836684 24.439504 39.110340
F 17.836684 24.439504 60.939440
F 17.836684 32.157204 39.110340
F 17.836684 32.157204 60.939440
F 17.836684 39.874904 39.110340
F 17.836684 39.874904 60.939440
F 0.013368 27.012104 42.748540
F 0.013368 27.012104 64.577640
F 26.786284 27.201004 42.829940
F 24.401484 31.007804 64.517640
F 0.013368 34.729804 42.748540
F 0.013368 34.729804 64.577640
F 27.008684 34.846904 42.821440
F 24.545784 36.195804 36.540040
F 0.013368 42.447504 42.748540
F 0.013368 42.447504 64.577640
F 26.882384 42.378304 42.811240
F 20.049984 36.064604 65.429340
F 8.925034 27.012104 42.748540
F 8.925034 27.012104 64.577640
F 8.925034 34.729804 42.748540
F 8.925034 34.729804 64.577640
F 8.925034 42.447504 42.748540
F 8.925034 42.447504 64.577640
F 17.836684 27.012104 42.748540
F 17.836684 27.012104 64.577640
F 17.836684 34.729804 42.748540
F 17.836684 34.729804 64.577640
F 17.836684 42.447504 42.748540
F 17.836684 42.447504 64.577640
F 0.013380 27.012104 40.019940
F 0.013380 27.012104 61.848940
F 26.848984 27.204304 39.972840
F 26.915484 27.236104 61.789240
F 0.013380 34.729804 40.019940
F 0.013380 34.729804 61.848940
F 26.891784 34.745904 40.068540
F 26.877984 35.042004 61.725540
F 0.013380 42.447504 40.019940
F 0.013380 42.447504 61.848940
F 26.681884 42.595904 40.001540
F 26.860384 42.564904 62.010940
F 8.925054 27.012104 40.019940
F 8.925054 27.012104 61.848940
F 8.925054 34.729804 40.019940
F 8.925054 34.729804 61.848940
F 8.925054 42.447504 40.019940
F 8.925054 42.447504 61.848940
F 17.836684 27.012104 40.019940
F 17.836684 27.012104 61.848940
F 17.836684 34.729804 40.019940
F 17.836684 34.729804 61.848940
F 17.836684 42.447504 40.019940
F 17.836684 42.447504 61.848940
F 0.013370 24.439504 36.381740
F 0.013370 24.439504 58.210840
F 26.938984 24.476504 36.265440
F 26.747084 24.536204 58.317240
F 0.013370 32.157204 36.381740
F 0.013370 32.157204 58.210840
F 26.805884 32.283104 36.142540
F 26.943384 32.411904 58.276540
F 0.013370 39.874904 36.381740
F 0.013370 39.874904 58.210840
F 26.793784 39.851004 36.376240
F 26.978784 39.853704 58.359840
F 8.925044 24.439504 36.381740
F 8.925044 24.439504 58.210840
F 8.925044 32.157204 36.381740
F 8.925044 32.157204 58.210840
F 8.925044 39.874904 36.381740
F 8.925044 39.874904 58.210840
F 17.836684 24.439504 36.381740
F 17.836684 24.439504 58.210840
F 17.836684 32.157204 36.381740
F 17.836684 32.157204 58.210840
F 17.836684 39.874904 36.381740
F 17.836684 39.874904 58.210840
F 2.241304 30.870904 40.019940
F 2.241304 30.870904 61.848940
F 28.873084 30.873704 40.070040
F 29.347584 30.982804 61.780140
F 2.241304 38.588604 40.019940
F 2.241304 38.588604 61.848940
F 29.030384 38.683504 40.155240
F 29.241584 38.789904 61.955440
F 2.241304 23.153204 40.019940
F 2.241304 23.153204 61.848940
F 2.241304 46.306404 40.019940
F 2.241304 46.306404 61.848940
F 6.697134 36.016104 39.110340
F 6.697134 28.298304 60.939440
F 6.697124 30.870904 42.748540
F 6.697134 28.298304 39.110340
F 11.152984 30.870904 40.019940
F 11.152984 30.870904 61.848940
F 11.152984 38.588604 40.019940
F 11.152984 38.588604 61.848940
F 11.152984 23.153204 40.019940
F 11.152984 23.153204 61.848940
F 11.152984 46.306404 40.019940
F 11.152984 46.306404 61.848940
F 20.171784 30.934704 39.914940
F 20.085784 30.895604 61.970740
F 20.019284 38.633704 40.060440
F 20.145184 38.540304 61.905040
F 6.697124 43.733804 58.210840
F 24.524984 38.701704 61.751040
F 2.241284 28.298304 36.381740
F 2.241284 28.298304 58.210840
F 29.165284 28.510004 36.206540
F 28.956784 28.536104 58.130440
F 2.241284 36.016104 36.381740
F 2.241284 36.016104 58.210840
F 29.201984 36.040804 36.526040
F 29.237184 36.217604 58.092040
F 2.241284 43.733804 36.381740
F 2.241284 43.733804 58.210840
F 29.075484 43.604304 36.339140
F 29.249684 43.840304 58.239440
F 11.152984 28.298304 36.381740
F 11.152984 28.298304 58.210840
F 11.152984 36.016104 36.381740
F 11.152984 36.016104 58.210840
F 11.152984 43.733804 36.381740
F 11.152984 43.733804 58.210840
F 20.144184 28.369204 36.341740
F 20.017684 28.236804 58.245340
F 20.079984 36.167304 36.407640
F 19.955584 36.134104 58.204840
F 20.061684 43.670604 36.237240
F 19.975484 43.813704 58.212140
F 2.241294 28.298304 39.110340
F 2.241294 28.298304 60.939440
F 29.070584 28.393804 38.913940
F 29.229184 28.447204 60.853040
F 2.241294 36.016104 39.110340
F 2.241294 36.016104 60.939440
F 29.145884 36.106904 39.310940
F 29.210184 36.179904 61.008040
F 2.241294 43.733804 39.110340
F 2.241294 43.733804 60.939440
F 29.012484 43.635104 39.167540
F 29.120584 43.826604 60.961740
F 11.152984 28.298304 39.110340
F 11.152984 28.298304 60.939440
F 11.152984 36.016104 39.110340
F 11.152984 36.016104 60.939440
F 11.152984 43.733804 39.110340
F 11.152984 43.733804 60.939440
F 20.059284 28.334704 39.047240
F 19.983584 28.327704 61.017240
F 19.997584 36.008904 39.104440
F 19.987484 36.102804 60.876140
F 20.044284 43.713904 38.967440
F 19.995684 43.853004 60.975940
F 2.241284 30.870904 42.748540
F 2.241284 30.870904 64.577640
F 29.063784 30.886104 42.874240
F 31.405784 42.785604 64.647040
F 2.241284 38.588604 42.748540
F 2.241284 38.588604 64.577640
F 29.368084 38.571504 42.830640
F 29.024884 31.048304 64.442940
F 2.241284 46.306404 42.748540
F 2.241284 46.306404 64.577640
F 6.697124 28.298304 36.381740
F 24.606284 43.889204 58.256240
F 11.152984 30.870904 42.748540
F 11.152984 30.870904 64.577640
F 11.152984 38.588604 42.748540
F 11.152984 38.588604 64.577640
F 11.152984 23.153204 42.748540
F 11.152984 23.153204 64.577640
F 11.152984 46.306404 42.748540
F 11.152984 46.306404 64.577640
F 20.186184 30.968704 42.678640
F 22.088684 34.741304 64.528240
F 20.063784 38.663204 42.802640
F 20.236784 38.687004 64.535640
F 24.556284 43.679004 36.365140
F 24.428684 36.152504 58.145440
F 4.469214 24.439504 39.110340
F 4.469214 24.439504 60.939440
F 31.371884 24.552704 39.026940
F 31.210884 24.613504 60.941340
F 4.469214 32.157204 39.110340
F 4.469214 32.157204 60.939440
F 31.234684 32.119804 39.305940
F 31.555484 32.083104 60.855640
F 4.469214 39.874904 39.110340
F 4.469214 39.874904 60.939440
F 31.246484 39.937304 39.204340
F 31.433684 40.090004 60.950740
F 13.380884 24.439504 39.110340
F 13.380884 24.439504 60.939440
F 13.380884 32.157204 39.110340
F 13.380884 32.157204 60.939440
F 13.380884 39.874904 39.110340
F 13.380884 39.874904 60.939440
F 22.470784 24.645004 38.913740
F 22.171584 24.498304 60.940040
F 22.407584 32.204904 39.152140
F 22.298084 32.253804 61.150940
F 22.392584 39.959004 38.853540
F 22.251784 40.013804 60.822440
F 4.469204 27.012104 42.748540
F 4.469204 27.012104 64.577640
F 31.132684 27.196204 42.965740
F 22.317884 26.987004 64.488740
F 4.469204 34.729804 42.748540
F 4.469204 34.729804 64.577640
F 31.260484 34.688504 42.733840
F 19.954084 30.942404 64.621040
F 4.469204 42.447504 42.748540
F 4.469204 42.447504 64.577640
F 31.514284 42.542504 42.674640
F 26.818484 27.085404 64.589040
F 13.380884 27.012104 42.748540
F 13.380884 27.012104 64.577640
F 13.380884 34.729804 42.748540
F 13.380884 34.729804 64.577640
F 13.380884 42.447504 42.748540
F 13.380884 42.447504 64.577640
F 22.355284 27.070204 42.677140
F 26.882384 42.509204 64.614940
F 22.301184 34.929504 42.821740
F 24.603084 38.880204 40.105140
F 22.509484 42.438504 42.624740
F 22.250284 42.777904 64.564640
F 4.469214 27.012104 40.019940
F 4.469214 27.012104 61.848940
F 31.210684 27.026904 40.186540
F 31.405984 27.315004 61.903940
F 4.469214 34.729804 40.019940
F 4.469214 34.729804 61.848940
F 31.478484 34.791404 40.032840
F 31.316984 34.727704 61.896040
F 4.469214 42.447504 40.019940
F 4.469214 42.447504 61.848940
F 31.398584 42.651504 40.043940
F 31.487884 42.626304 61.932940
F 13.380884 27.012104 40.019940
F 13.380884 27.012104 61.848940
F 13.380884 34.729804 40.019940
F 13.380884 34.729804 61.848940
F 13.380884 42.447504 40.019940
F 13.380884 42.447504 61.848940
F 22.484484 27.205804 39.788340
F 22.294884 26.889004 61.781640
F 22.268784 34.810604 40.090940
F 22.203284 34.802304 61.878640
F 22.333184 42.431704 39.937940
F 22.167784 42.543804 61.870740
F 4.469204 24.439504 36.381740
F 4.469204 24.439504 58.210840
F 31.290884 24.728404 36.391240
F 31.240984 24.751304 58.264340
F 4.469204 32.157204 36.381740
F 4.469204 32.157204 58.210840
F 31.521984 32.228804 36.478340
F 31.361684 32.362504 58.103240
F 4.469204 39.874904 36.381740
F 4.469204 39.874904 58.210840
F 31.382884 39.875404 36.591540
F 31.545384 39.962804 58.213540
F 13.380884 24.439504 36.381740
F 13.380884 24.439504 58.210840
F 13.380884 32.157204 36.381740
F 13.380884 32.157204 58.210840
F 13.380884 39.874904 36.381740
F 13.380884 39.874904 58.210840
F 22.376484 24.371104 36.258940
F 22.224984 24.482304 58.211840
F 22.264084 32.204704 36.346040
F 22.238684 32.128504 58.308040
F 22.164884 39.827704 36.185440
F 22.347884 39.919404 58.215540
F 6.697134 30.870904 40.019940
F 6.697134 30.870904 61.848940
F 6.697134 38.588604 40.019940
F 6.697134 38.588604 61.848940
F 6.697134 23.153204 40.019940
F 6.697134 23.153204 61.848940
F 6.697134 46.306404 40.019940
F 6.697134 46.306404 61.848940
F 15.608784 30.870904 40.019940
F 15.608784 30.870904 61.848940
F 15.608784 38.588604 40.019940
F 15.608784 38.588604 61.848940
F 15.608784 23.153204 40.019940
F 15.608784 23.153204 61.848940
F 24.668384 31.133304 39.931440
F 24.609884 30.896304 61.862240
F 29.049184 23.336804 54.570640
F 20.103284 23.096404 35.483240
F 24.630284 23.191604 54.592440
F 22.374784 26.954104 32.697540
F 24.637884 46.212804 42.873840
F 24.603984 23.128504 35.331040
F 24.858684 23.214004 39.879340
F 20.224484 23.083804 57.229940
F 26.670384 24.441504 65.451540
F 29.137484 23.293004 57.336540
F 26.787184 32.312804 65.276340
F 20.196184 46.431404 62.022940
F 20.029584 46.316304 64.691840
F 26.566084 39.801004 65.221140
F 20.065184 46.362504 39.838840
F 24.486784 46.130304 40.126540
F 29.021884 46.175804 40.189640
F 29.200384 46.498504 57.339040
F 19.946884 46.223804 35.539940
F 24.630784 46.351604 57.397340
F 24.600684 46.285004 54.750540
F 20.012984 46.301504 42.713740
F 24.686584 46.146204 49.995740
F 24.608884 46.527704 64.661540
F 29.058584 46.427404 64.649940
F 29.223584 46.278904 62.002440
F 24.572584 46.577404 61.846740
F 24.604484 43.836104 65.401240
F 28.992084 28.557904 65.348640
F 22.219584 32.276104 65.566740
F 31.165084 40.110904 65.507440
F 31.225184 32.290804 65.405440
F 24.525084 28.375204 65.504640
F 28.889084 36.111704 65.409040
F 29.047184 43.808304 65.600940
F 31.305084 24.429004 65.413540
F 20.046084 30.853404 32.550740
F 24.550984 30.918304 32.635240
F 0.013382 24.439504 68.215740
F 0.013382 24.439504 90.044840
F 20.019384 23.214204 86.498740
F 26.975684 24.269104 89.903040
F 0.013382 32.157204 68.215740
F 0.013382 32.157204 90.044840
F 26.691784 32.181204 68.008440
F 26.661084 32.287504 90.251040
F 0.013382 39.874904 68.215740
F 0.013382 39.874904 90.044840
F 26.824184 39.806404 67.943940
F 26.897084 39.805804 89.901240
F 8.925054 24.439504 68.215740
F 8.925054 24.439504 90.044840
F 8.925054 32.157204 68.215740
F 8.925054 32.157204 90.044840
F 8.925054 39.874904 68.215740
F 8.925054 39.874904 90.044840
F 17.836684 24.439504 68.215740
F 17.836684 24.439504 90.044840
F 17.836684 32.157204 68.215740
F 17.836684 32.157204 90.044840
F 17.836684 39.874904 68.215740
F 17.836684 39.874904 90.044840
F 0.013368 27.012104 71.853940
F 0.013368 27.012104 93.683040
F 26.866684 27.234004 71.920340
F 26.767084 26.927704 93.853140
F 0.013368 34.729804 71.853940
F 0.013368 34.729804 93.683040
F 26.823584 34.733204 71.968740
F 26.835184 34.673904 93.578940
F 0.013368 42.447504 71.853940
F 0.013368 42.447504 93.683040
F 26.819384 42.263204 71.724740
F 26.911284 42.553704 93.563340
F 8.925034 27.012104 71.853940
F 8.925034 27.012104 93.683040
F 8.925034 34.729804 71.853940
F 8.925034 34.729804 93.683040
F 8.925034 42.447504 71.853940
F 8.925034 42.447504 93.683040
F 17.836684 27.012104 71.853940
F 17.836684 27.012104 93.683040
F 17.836684 34.729804 71.853940
F 17.836684 34.729804 93.683040
F 17.836684 42.447504 71.853940
F 17.836684 42.447504 93.683040
F 0.013380 27.012104 69.125340
F 0.013380 27.012104 90.954340
F 26.617584 27.093504 68.931240
F 26.583984 26.809404 91.089940
F 0.013380 34.729804 69.125340
F 0.013380 34.729804 90.954340
F 26.632384 34.816704 69.187440
F 26.685884 34.820704 90.861140
F 0.013380 42.447504 69.125340
F 0.013380 42.447504 90.954340
F 26.825984 42.300804 69.093640
F 26.949484 42.523904 90.772740
F 8.925054 27.012104 69.125340
F 8.925054 27.012104 90.954340
F 8.925054 34.729804 69.125340
F 8.925054 34.729804 90.954340
F 8.925054 42.447504 69.125340
F 8.925054 42.447504 90.954340
F 17.836684 27.012104 69.125340
F 17.836684 27.012104 90.954340
F 17.836684 34.729804 69.125340
F 17.836684 34.729804 90.954340
F 17.836684 42.447504 69.125340
F 17.836684 42.447504 90.954340
F 0.013370 24.439504 65.487140
F 0.013370 24.439504 87.316240
F 20.265784 23.393704 76.378640
F 27.015984 24.378004 87.201840
F 0.013370 32.157204 65.487140
F 0.013370 32.157204 87.316240
F 29.085684 23.345904 97.947640
F 26.748384 32.160204 87.398340
F 0.013370 39.874904 65.487140
F 0.013370 39.874904 87.316240
F 20.082584 28.300104 65.281340
F 27.146684 40.037104 87.138340
F 8.925044 24.439504 65.487140
F 8.925044 24.439504 87.316240
F 8.925044 32.157204 65.487140
F 8.925044 32.157204 87.316240
F 8.925044 39.874904 65.487140
F 8.925044 39.874904 87.316240
F 17.836684 24.439504 65.487140
F 17.836684 24.439504 87.316240
F 17.836684 32.157204 65.487140
F 17.836684 32.157204 87.316240
F 17.836684 39.874904 87.316240
F 2.241304 30.870904 69.125340
F 2.241304 30.870904 90.954340
F 28.849984 30.846504 68.991640
F 28.776784 30.922104 91.054640
F 2.241304 38.588604 69.125340
F 2.241304 38.588604 90.954340
F 29.044884 38.600904 68.936740
F 29.005584 38.425204 90.984840
F 2.241304 23.153204 69.125340
F 2.241304 23.153204 90.954340
F 2.241304 46.306404 69.125340
F 2.241304 46.306404 90.954340
F 26.792584 24.463604 82.703940
F 15.608784 28.298304 80.039840
F 15.608784 36.016104 80.039840
F 6.697124 43.733804 80.039840
F 11.152984 30.870904 69.125340
F 11.152984 30.870904 90.954340
F 11.152984 38.588604 69.125340
F 11.152984 38.588604 90.954340
F 11.152984 23.153204 69.125340
F 11.152984 23.153204 90.954340
F 11.152984 46.306404 69.125340
F 11.152984 46.306404 90.954340
F 20.109584 31.024604 69.169940
F 20.004584 30.655904 90.921840
F 20.125184 38.522204 69.224540
F 19.965784 38.522204 90.959740
F 15.608784 43.733804 80.039840
F 20.146584 23.381104 71.907640
F 2.241284 28.298304 65.487140
F 2.241284 28.298304 87.316240
F 29.140484 28.271904 97.248740
F 29.054684 28.425804 87.287340
F 2.241284 36.016104 65.487140
F 2.241284 36.016104 87.316240
F 31.226484 32.139004 97.257140
F 28.980884 36.013904 87.249740
F 2.241284 43.733804 65.487140
F 2.241284 43.733804 87.316240
F 31.294084 40.147804 97.456740
F 28.959184 44.020804 87.248640
F 11.152984 28.298304 65.487140
F 11.152984 28.298304 87.316240
F 11.152984 36.016104 65.487140
F 11.152984 36.016104 87.316240
F 11.152984 43.733804 65.487140
F 11.152984 43.733804 87.316240
F 20.107284 23.348804 90.901040
F 20.084484 28.094404 87.103040
F 24.714384 22.993704 90.867740
F 20.047084 35.922704 87.221640
F 26.932084 40.030804 97.161640
F 20.167784 43.519304 87.461640
F 2.241294 28.298304 68.215740
F 2.241294 28.298304 90.044840
F 28.965784 28.378804 68.216740
F 28.917284 28.331004 90.085840
F 2.241294 36.016104 68.215740
F 2.241294 36.016104 90.044840
F 28.943884 36.149204 68.181340
F 29.107184 35.879904 89.972440
F 2.241294 43.733804 68.215740
F 2.241294 43.733804 90.044840
F 29.097084 43.669704 68.311940
F 29.069684 43.727604 89.919840
F 11.152984 28.298304 68.215740
F 11.152984 28.298304 90.044840
F 11.152984 36.016104 68.215740
F 11.152984 36.016104 90.044840
F 11.152984 43.733804 68.215740
F 11.152984 43.733804 90.044840
F 20.006684 28.354504 68.144240
F 19.993284 28.120404 89.864340
F 20.130184 36.010404 68.184740
F 19.881384 35.922304 89.945340
F 19.954284 43.798104 68.142040
F 20.141984 43.788804 90.203340
F 2.241284 30.870904 71.853940
F 2.241284 30.870904 93.683040
F 28.999184 30.878304 71.822140
F 29.088284 30.898204 93.734640
F 2.241284 38.588604 71.853940
F 2.241284 38.588604 93.683040
F 29.269184 38.673904 71.713440
F 29.086584 38.597304 93.675640
F 2.241284 46.306404 71.853940
F 2.241284 46.306404 93.683040
F 26.772884 24.570904 97.189740
F 29.210684 23.273204 76.227540
F 11.152984 30.870904 71.853940
F 11.152984 30.870904 93.683040
F 11.152984 38.588604 71.853940
F 11.152984 38.588604 93.683040
F 11.152984 23.153204 71.853940
F 11.152984 23.153204 93.683040
F 11.152984 46.306404 71.853940
F 11.152984 46.306404 93.683040
F 20.196684 30.823204 71.928740
F 19.937084 30.698204 93.674740
F 20.241184 38.582804 71.883240
F 20.021584 38.678904 93.691140
F 6.697124 36.016104 80.039840
F 22.253384 24.445604 97.249540
F 4.469214 24.439504 68.215740
F 4.469214 24.439504 90.044840
F 31.265684 24.485004 68.208040
F 31.531384 24.590304 90.212640
F 4.469214 32.157204 68.215740
F 4.469214 32.157204 90.044840
F 31.140184 32.118104 68.093740
F 31.135584 31.998104 90.139940
F 4.469214 39.874904 68.215740
F 4.469214 39.874904 90.044840
F 31.243684 40.011604 68.139740
F 31.323484 39.756204 90.034940
F 13.380884 24.439504 68.215740
F 13.380884 24.439504 90.044840
F 13.380884 32.157204 68.215740
F 13.380884 32.157204 90.044840
F 13.380884 39.874904 68.215740
F 13.380884 39.874904 90.044840
F 22.332684 24.554204 68.198640
F 22.447984 24.509104 89.979740
F 22.372484 32.243404 68.357240
F 22.277084 31.945604 90.038540
F 22.248484 39.962304 68.274740
F 22.177584 39.621804 90.120340
F 4.469204 27.012104 71.853940
F 4.469204 27.012104 93.683040
F 31.419084 26.947304 71.705340
F 31.256984 27.159204 93.484740
F 4.469204 34.729804 71.853940
F 4.469204 34.729804 93.683040
F 31.173984 34.742804 71.782340
F 31.218584 34.862304 93.686640
F 4.469204 42.447504 71.853940
F 4.469204 42.447504 93.683040
F 31.414984 42.800804 71.973340
F 31.364484 42.621304 93.803740
F 13.380884 27.012104 71.853940
F 13.380884 27.012104 93.683040
F 13.380884 34.729804 71.853940
F 13.380884 34.729804 93.683040
F 13.380884 42.447504 71.853940
F 13.380884 42.447504 93.683040
F 22.365984 27.218004 71.731440
F 22.352184 27.190104 93.776040
F 22.400584 34.719604 71.964640
F 22.324684 34.752304 93.738140
F 22.425884 42.614104 71.763340
F 22.248884 42.386204 93.879440
F 4.469214 27.012104 69.125340
F 4.469214 27.012104 90.954340
F 31.370684 27.080104 69.049340
F 31.335384 27.181704 90.767440
F 4.469214 34.729804 69.125340
F 4.469214 34.729804 90.954340
F 31.126284 34.637004 69.002540
F 31.446684 34.774904 90.868540
F 4.469214 42.447504 69.125340
F 4.469214 42.447504 90.954340
F 31.444084 42.651704 69.171440
F 31.272384 42.402004 90.888740
F 13.380884 27.012104 69.125340
F 13.380884 27.012104 90.954340
F 13.380884 34.729804 69.125340
F 13.380884 34.729804 90.954340
F 13.380884 42.447504 69.125340
F 13.380884 42.447504 90.954340
F 22.265984 27.201404 69.059940
F 22.327284 26.977704 90.946740
F 22.472584 34.704904 69.242740
F 22.177984 34.738004 90.979740
F 22.238884 42.607004 69.012840
F 22.259484 42.270304 91.145940
F 4.469204 24.439504 65.487140
F 4.469204 24.439504 87.316240
F 13.380884 39.874904 80.039840
F 31.248484 24.600404 87.512240
F 4.469204 32.157204 65.487140
F 4.469204 32.157204 87.316240
F 13.380884 27.012104 83.678040
F 31.313084 32.303204 87.453240
F 4.469204 39.874904 65.487140
F 4.469204 39.874904 87.316240
F 13.380884 42.447504 83.678040
F 31.292884 39.840904 87.260440
F 13.380884 24.439504 65.487140
F 13.380884 24.439504 87.316240
F 13.380884 32.157204 65.487140
F 13.380884 32.157204 87.316240
F 13.380884 39.874904 65.487140
F 13.380884 39.874904 87.316240
F 4.469204 32.157204 80.039840
F 22.281284 24.290004 87.297540
F 22.420284 26.885204 86.370240
F 22.293084 32.054004 87.283640
F 31.408484 24.518104 80.105040
F 22.354984 39.840004 87.328840
F 6.697134 30.870904 69.125340
F 6.697134 30.870904 90.954340
F 6.697134 38.588604 69.125340
F 6.697134 38.588604 90.954340
F 6.697134 23.153204 69.125340
F 6.697134 23.153204 90.954340
F 6.697134 46.306404 69.125340
F 6.697134 46.306404 90.954340
F 15.608784 30.870904 69.125340
F 15.608784 30.870904 90.954340
F 15.608784 38.588604 69.125340
F 15.608784 38.588604 90.954340
F 15.608784 23.153204 69.125340
F 15.608784 23.153204 90.954340
F 24.540184 30.837404 69.298940
F 24.451284 30.847604 91.066440
F 24.541784 38.668804 69.165640
F 24.569084 38.723904 90.834440
F 24.727284 28.186204 80.119140
F 6.697124 28.298304 80.039840
F 13.380884 32.157204 80.039840
F 31.166384 42.604304 83.723240
F 6.697124 28.298304 65.487140
F 6.697124 28.298304 87.316240
F 24.392484 38.530904 83.626640
F 13.380884 24.439504 80.039840
F 6.697124 36.016104 65.487140
F 6.697124 36.016104 87.316240
F 24.824584 38.839504 86.460640
F 24.653584 30.843304 86.435140
F 6.697124 43.733804 65.487140
F 6.697124 43.733804 87.316240
F 15.608784 23.153204 86.406640
F 15.608784 38.588704 86.406640
F 15.608784 28.298304 65.487140
F 15.608784 28.298304 87.316240
F 15.608784 36.016104 87.316240
F 15.608784 43.733804 65.487140
F 15.608784 43.733804 87.316240
F 4.469214 42.447504 83.678040
F 24.714684 28.229504 87.406840
F 13.380884 34.729804 83.678040
F 24.558484 36.108504 87.252340
F 22.295384 34.735904 83.647740
F 24.679684 43.640904 87.149840
F 6.697134 28.298304 68.215740
F 6.697134 28.298304 90.044840
F 6.697134 36.016104 68.215740
F 6.697134 36.016104 90.044840
F 6.697134 43.733804 68.215740
F 6.697134 43.733804 90.044840
F 15.608784 28.298304 68.215740
F 15.608784 28.298304 90.044840
F 15.608784 36.016104 68.215740
F 15.608784 36.016104 90.044840
F 15.608784 43.733804 68.215740
F 15.608784 43.733804 90.044840
F 24.474784 28.407904 68.121940
F 24.616784 28.315004 90.099540
F 24.462984 36.179604 68.130040
F 24.429084 36.077104 90.134040
F 24.527284 43.746604 68.185640
F 24.638184 43.579604 89.960340
F 6.697124 30.870904 71.853940
F 6.697124 30.870904 93.683040
F 15.608784 30.870904 86.406640
F 6.697124 46.306404 86.406640
F 6.697124 38.588604 71.853940
F 6.697124 38.588604 93.683040
F 6.697124 38.588604 86.406640
F 6.697124 30.870904 86.406640
F 6.697124 46.306404 71.853940
F 6.697124 46.306404 93.683040
F 24.527684 43.737204 82.576340
F 24.532584 35.971104 82.848840
F 15.608784 30.870904 71.853940
F 15.608784 30.870904 93.683040
F 15.608784 38.588704 71.853940
F 15.608784 38.588704 93.683040
F 15.608784 23.153204 71.853940
F 15.608784 23.153204 93.683040
F 24.574284 30.925704 71.918940
F 24.617484 30.910004 93.762740
F 24.774084 38.637304 71.813140
F 24.607484 38.819304 93.558540
F 24.586484 30.785604 83.648040
F 15.608784 23.153204 83.678040
F 31.227484 39.847604 80.174640
F 15.608784 38.588604 83.678040
F 0.013382 24.439504 75.492140
F 0.013382 24.439504 97.321140
F 26.933484 24.532704 75.490340
F 28.887384 23.286104 71.841340
F 0.013382 32.157204 75.492140
F 0.013382 32.157204 97.321140
F 26.826584 32.206604 75.603740
F 22.293984 34.788704 86.455540
F 0.013382 39.874904 75.492140
F 0.013382 39.874904 97.321140
F 26.747584 40.074304 75.656240
F 24.691484 23.340504 86.515840
F 8.925054 24.439504 75.492140
F 8.925054 24.439504 97.321140
F 8.925054 32.157204 75.492140
F 8.925054 32.157204 97.321140
F 8.925054 39.874904 75.492140
F 8.925054 39.874904 97.321140
F 17.836684 24.439504 75.492140
F 17.836684 24.439504 97.321140
F 17.836684 32.157204 75.492140
F 17.836684 32.157204 97.321140
F 17.836684 39.874904 75.492140
F 17.836684 39.874904 97.321140
F 0.013368 27.012104 79.130340
F 27.013284 26.914804 79.044140
F 0.013368 34.729804 79.130340
F 26.818784 34.664604 79.256140
F 0.013368 42.447504 79.130340
F 26.809684 42.545704 79.115140
F 8.925034 27.012104 79.130340
F 8.925034 34.729804 79.130340
F 8.925034 42.447504 79.130340
F 17.836684 27.012104 79.130340
F 17.836684 34.729804 79.130340
F 17.836684 42.447504 79.130340
F 0.013380 27.012104 76.401640
F 26.812284 27.073404 76.294640
F 0.013380 34.729804 76.401640
F 26.882984 34.534004 76.559640
F 0.013380 42.447504 76.401640
F 26.771084 42.638804 76.429340
F 8.925054 27.012104 76.401640
F 8.925054 34.729804 76.401640
F 8.925054 42.447504 76.401640
F 17.836684 27.012104 76.401640
F 17.836684 34.729804 76.401640
F 17.836684 34.729804 98.230740
F 17.836684 42.447504 76.401640
F 17.836684 42.447504 98.230740
F 0.013370 24.439504 72.763540
F 0.013370 24.439504 94.592540
F 26.776984 24.655104 72.823740
F 26.854884 24.264004 94.521340
F 0.013370 32.157204 72.763540
F 0.013370 32.157204 94.592540
F 26.846284 32.169804 72.799340
F 26.815384 32.144204 94.467640
F 0.013370 39.874904 72.763540
F 0.013370 39.874904 94.592540
F 27.029484 39.716504 72.882940
F 26.799584 40.059004 94.486140
F 8.925044 24.439504 72.763540
F 8.925044 24.439504 94.592540
F 8.925044 32.157204 72.763540
F 8.925044 32.157204 94.592540
F 8.925044 39.874904 72.763540
F 8.925044 39.874904 94.592540
F 17.836684 24.439504 72.763540
F 17.836684 24.439504 94.592540
F 17.836684 32.157204 72.763540
F 17.836684 32.157204 94.592540
F 17.836684 39.874904 72.763540
F 17.836684 39.874904 94.592540
F 2.241304 30.870904 76.401640
F 29.110884 31.010504 76.528540
F 2.241304 38.588604 76.401640
F 28.988784 38.773904 76.451540
F 2.241304 23.153204 76.401640
F 2.241304 46.306404 76.401640
F 15.608784 30.870904 83.678040
F 22.304784 32.408904 97.237440
F 11.152984 30.870904 76.401640
F 11.152984 38.588604 76.401640
F 11.152984 23.153204 76.401640
F 11.152984 46.306404 76.401640
F 20.034584 30.877504 76.500640
F 20.145184 38.520804 76.086640
F 22.270884 24.427004 80.066740
F 6.697134 46.306404 83.678040
F 2.241284 28.298304 72.763540
F 2.241284 28.298304 94.592540
F 29.182584 28.302804 72.668840
F 29.120784 28.501004 94.554440
F 2.241284 36.016104 72.763540
F 2.241284 36.016104 94.592540
F 29.110284 36.142304 72.721240
F 28.997484 36.093204 94.504440
F 2.241284 43.733804 72.763540
F 2.241284 43.733804 94.592540
F 28.928684 43.688504 72.775740
F 28.974384 43.923604 94.633240
F 11.152984 28.298304 72.763540
F 11.152984 28.298304 94.592540
F 11.152984 36.016104 72.763540
F 11.152984 36.016104 94.592540
F 11.152984 43.733804 72.763540
F 11.152984 43.733804 94.592540
F 20.087784 28.227304 72.701540
F 20.059684 28.249804 94.785840
F 20.127184 35.924804 72.711040
F 20.119184 36.077904 94.667740
F 20.137884 43.662204 72.754840
F 20.120384 43.680404 94.799640
F 2.241294 28.298304 75.492140
F 2.241294 28.298304 97.321140
F 28.937084 28.419604 75.465340
F 20.127484 43.727004 97.492040
F 2.241294 36.016104 75.492140
F 2.241294 36.016104 97.321140
F 29.022284 36.111804 75.581440
F 24.643984 36.339704 97.364840
F 2.241294 43.733804 75.492140
F 2.241294 43.733804 97.321140
F 28.959684 43.749804 75.547240
F 4.469214 27.012104 83.678040
F 11.152984 28.298304 75.492140
F 11.152984 28.298304 97.321140
F 11.152984 36.016104 75.492140
F 11.152984 36.016104 97.321140
F 11.152984 43.733804 75.492140
F 11.152984 43.733804 97.321140
F 19.977484 28.421004 75.587440
F 20.124684 28.337404 97.510740
F 20.029284 35.939304 75.367740
F 20.122484 35.974904 97.376440
F 20.085684 43.564704 75.485040
F 22.366884 42.339904 86.334640
F 2.241284 30.870904 79.130340
F 29.290784 30.853004 79.265940
F 2.241284 38.588604 79.130340
F 28.913884 38.505204 79.160840
F 2.241284 46.306404 79.130340
F 4.469204 39.874904 80.039840
F 11.152984 30.870904 79.130340
F 11.152984 38.588604 79.130340
F 11.152984 23.153204 79.130340
F 11.152984 46.306404 79.130340
F 20.063384 30.962204 79.178540
F 19.973884 38.714204 78.914640
F 6.697134 23.153204 83.678040
F 4.469214 24.439504 75.492140
F 4.469214 24.439504 97.321140
F 31.396684 24.485504 75.236640
F 24.555284 43.714704 97.388340
F 4.469214 32.157204 75.492140
F 4.469214 32.157204 97.321140
F 31.372384 32.054804 75.518640
F 26.857184 24.484404 68.199340
F 4.469214 39.874904 75.492140
F 4.469214 39.874904 97.321140
F 31.298184 39.876504 75.503940
F 31.399984 27.131704 83.936940
F 13.380884 24.439504 75.492140
F 13.380884 24.439504 97.321140
F 13.380884 32.157204 75.492140
F 13.380884 32.157204 97.321140
F 13.380884 39.874904 75.492140
F 13.380884 39.874904 97.321140
F 22.381384 24.563804 75.463140
F 31.443784 24.513004 97.157140
F 22.333584 32.022204 75.715540
F 28.921784 43.845404 97.259440
F 22.533484 39.839804 75.296440
F 22.235184 39.870704 97.473840
F 4.469204 27.012104 79.130340
F 31.373284 26.967904 79.159040
F 4.469204 34.729804 79.130340
F 31.406684 34.681004 79.169140
F 4.469204 42.447504 79.130340
F 31.359184 42.385404 79.263640
F 13.380884 27.012104 79.130340
F 13.380884 34.729804 79.130340
F 13.380884 42.447504 79.130340
F 22.275384 27.135104 79.310740
F 22.372984 34.768804 79.131140
F 22.429984 42.579304 78.960240
F 4.469214 27.012104 76.401640
F 31.343684 27.113404 76.235040
F 4.469214 34.729804 76.401640
F 31.286084 34.700104 76.491040
F 4.469214 42.447504 76.401640
F 31.153484 42.402404 76.526540
F 13.380884 27.012104 76.401640
F 13.380884 34.729804 76.401640
F 13.380884 42.447504 76.401640
F 13.380884 42.447504 98.230740
F 22.239684 27.165404 76.547840
F 22.219584 34.650104 76.393240
F 22.387284 42.466804 76.215640
F 4.469204 24.439504 72.763540
F 4.469204 24.439504 94.592540
F 31.431084 24.427004 72.529040
F 31.550584 24.534104 94.462740
F 4.469204 32.157204 72.763540
F 4.469204 32.157204 94.592540
F 31.153984 32.154604 72.710040
F 31.266684 32.357104 94.553340
F 4.469204 39.874904 72.763540
F 4.469204 39.874904 94.592540
F 31.457184 40.019304 72.781940
F 31.350784 39.893404 94.648440
F 13.380884 24.439504 72.763540
F 13.380884 24.439504 94.592540
F 13.380884 32.157204 72.763540
F 13.380884 32.157204 94.592540
F 13.380884 39.874904 72.763540
F 13.380884 39.874904 94.592540
F 22.391984 24.600504 72.664540
F 22.359984 24.539204 94.333740
F 22.484684 32.122904 72.837040
F 22.210684 32.055604 94.552040
F 22.491784 39.896504 72.498340
F 22.233684 39.772904 94.738740
F 6.697134 30.870904 76.401640
F 6.697134 38.588604 76.401640
F 6.697134 23.153204 76.401640
F 6.697134 46.306404 76.401640
F 15.608784 30.870904 76.401640
F 15.608784 38.588604 76.401640
F 15.608784 38.588604 98.230740
F 15.608784 23.153204 76.401640
F 24.649084 30.943704 76.580940
F 24.530284 38.471304 76.470240
F 6.697134 38.588604 83.678040
F 31.522784 34.770904 83.938440
F 6.697124 28.298304 72.763540
F 6.697124 28.298304 94.592540
F 24.764684 28.099904 82.769540
F 15.608784 43.733804 82.768440
F 6.697124 36.016104 72.763540
F 6.697124 36.016104 94.592540
F 15.608784 36.016104 82.768440
F 15.608784 28.298304 82.768440
F 6.697124 43.733804 72.763540
F 6.697124 43.733804 94.592540
F 6.697134 43.733804 82.768440
F 6.697134 36.016104 82.768440
F 15.608784 28.298304 72.763540
F 15.608784 28.298304 94.592540
F 15.608784 36.016104 72.763540
F 15.608784 36.016104 94.592540
F 15.608784 43.733804 72.763540
F 15.608784 43.733804 94.592540
F 24.667584 28.456604 72.932540
F 24.558084 28.331104 94.739740
F 24.460184 36.093704 72.926840
F 24.569384 36.136604 94.539140
F 24.715484 43.717004 72.880440
F 24.644184 43.695504 94.524240
F 6.697134 28.298304 75.492140
F 6.697134 28.298304 97.321140
F 6.697134 36.016104 75.492140
F 6.697134 36.016104 97.321140
F 6.697134 43.733804 75.492140
F 6.697134 43.733804 97.321140
F 15.608784 28.298304 75.492140
F 15.608784 28.298304 97.321140
F 15.608784 36.016104 75.492140
F 15.608784 36.016104 97.321140
F 15.608784 43.733804 75.492140
F 15.608784 43.733804 97.321140
F 24.396884 28.418804 75.606040
F 24.638884 28.464804 97.455140
F 24.541484 35.863604 75.725840
F 4.469214 34.729804 83.678040
F 24.658984 43.888604 75.521840
F 29.089884 36.222004 97.253940
F 6.697124 30.870904 79.130340
F 6.697134 28.298304 82.768440
F 6.697124 38.588604 79.130340
F 24.546284 43.871104 79.859840
F 6.697124 46.306404 79.130340
F 24.597584 36.057804 80.016340
F 15.608784 30.870904 79.130340
F 15.608784 38.588704 79.130340
F 15.608784 23.153204 79.130340
F 24.548584 30.922904 79.279140
F 24.518884 38.657304 79.276440
F 6.697134 30.870904 83.678040
F 4.469204 24.439504 80.039840
F 0.013382 24.439504 82.768440
F 26.705884 32.497104 97.215240
F 0.013382 32.157204 82.768440
F 26.885984 32.143604 82.835740
F 0.013382 39.874904 82.768440
F 26.666584 39.880104 82.789440
F 8.925054 24.439504 82.768440
F 8.925054 32.157204 82.768440
F 8.925054 39.874904 82.768440
F 17.836684 24.439504 82.768440
F 17.836684 32.157204 82.768440
F 17.836684 39.874904 82.768440
F 0.013368 27.012104 86.406640
F 26.970484 26.930404 86.421840
F 0.013368 34.729804 86.406640
F 26.835784 34.647504 86.374340
F 0.013368 42.447504 86.406640
F 26.855584 42.510104 86.238540
F 8.925034 27.012104 86.406640
F 8.925034 34.729804 86.406640
F 8.925034 42.447504 86.406640
F 17.836684 27.012104 86.406640
F 17.836684 34.729804 86.406640
F 17.836684 42.447504 86.406640
F 0.013380 27.012104 83.678040
F 27.036584 26.857804 83.815440
F 0.013380 34.729804 83.678040
F 26.928984 34.871904 83.670940
F 0.013380 42.447504 83.678040
F 26.782084 42.482004 83.645340
F 8.925054 27.012104 83.678040
F 8.925054 34.729804 83.678040
F 8.925054 42.447504 83.678040
F 17.836684 27.012104 83.678040
F 17.836684 34.729804 83.678040
F 17.836684 42.447504 83.678040
F 0.013370 24.439504 80.039840
F 26.868484 24.433404 80.045040
F 0.013370 32.157204 80.039840
F 26.948384 32.078804 80.099840
F 0.013370 39.874904 80.039840
F 26.783584 39.952104 79.947540
F 8.925044 24.439504 80.039840
F 8.925044 32.157204 80.039840
F 8.925044 39.874904 80.039840
F 17.836684 24.439504 80.039840
F 17.836684 32.157204 80.039840
F 17.836684 39.874904 80.039840
F 2.241304 30.870904 83.678040
F 29.201384 31.065804 83.659840
F 2.241304 38.588604 83.678040
F 28.922184 38.442204 83.457740
F 2.241304 23.153204 83.678040
F 2.241304 46.306404 83.678040
F 31.565884 32.217104 80.077340
F 22.244184 39.782704 80.002640
F 11.152984 30.870904 83.678040
F 11.152984 38.588604 83.678040
F 11.152984 23.153204 83.678040
F 11.152984 46.306404 83.678040
F 20.165684 30.603304 83.682340
F 19.990484 38.418104 83.526940
F 22.420284 26.952604 83.469840
F 2.241284 28.298304 80.039840
F 29.238984 28.197304 80.032440
F 2.241284 36.016104 80.039840
F 29.135884 35.894204 80.019440
F 2.241284 43.733804 80.039840
F 29.089784 43.762304 80.058040
F 11.152984 28.298304 80.039840
F 11.152984 36.016104 80.039840
F 11.152984 43.733804 80.039840
F 19.927384 28.390004 79.997540
F 20.074384 35.983504 79.869940
F 20.098184 43.714104 80.061440
F 2.241294 28.298304 82.768440
F 29.215184 28.428204 82.961640
F 2.241294 36.016104 82.768440
F 29.252984 35.981904 82.873140
F 2.241294 43.733804 82.768440
F 29.010984 43.749704 82.789840
F 11.152984 28.298304 82.768440
F 11.152984 36.016104 82.768440
F 11.152984 43.733804 82.768440
F 20.059084 28.105104 82.763240
F 19.980584 35.820404 82.525540
F 20.162084 43.632804 82.704840
F 2.241284 30.870904 86.406640
F 29.106984 31.044004 86.548840
F 2.241284 38.588604 86.406640
F 29.209684 38.532404 86.207240
F 2.241284 46.306404 86.406640
F 22.191584 32.147104 80.092640
F 11.152984 30.870904 86.406640
F 11.152984 38.588604 86.406640
F 11.152984 23.153204 86.406640
F 11.152984 46.306404 86.406640
F 20.041184 30.766004 86.461540
F 20.161184 38.465204 86.226140
F 22.481984 42.362904 83.686340
F 4.469214 24.439504 82.768440
F 31.385384 24.521304 82.914840
F 4.469214 32.157204 82.768440
F 31.541184 32.252404 82.811140
F 4.469214 39.874904 82.768440
F 31.307684 39.895404 82.815440
F 13.380884 24.439504 82.768440
F 13.380884 32.157204 82.768440
F 13.380884 39.874904 82.768440
F 22.311484 24.285604 82.746540
F 22.214484 32.145204 82.849040
F 22.229884 39.660304 82.666440
F 4.469204 27.012104 86.406640
F 31.536984 27.203704 86.590040
F 4.469204 34.729804 86.406640
F 31.382184 34.856504 86.607940
F 4.469204 42.447504 86.406640
F 31.265584 42.591404 86.305240
F 13.380884 27.012104 86.406640
F 13.380884 34.729804 86.406640
F 13.380884 42.447504 86.406640
F 24.726084 23.129104 93.552540
F 31.220284 42.657704 98.343740
F 29.153584 23.005204 69.033640
F 29.154684 23.138304 86.532140
F 24.520184 31.120904 98.285240
F 22.248484 24.459804 65.273540
F 20.057184 46.127504 76.366640
F 24.698584 46.312404 69.097140
F 29.279084 23.125404 90.932740
F 29.096084 23.286404 79.108640
F 19.926184 43.835904 65.576340
F 29.298384 23.276804 93.659640
F 20.103284 23.262404 93.506140
F 20.124684 46.301104 71.936640
F 29.150684 46.259004 71.830040
F 29.132684 38.769304 98.237840
F 31.219584 34.851704 98.146440
F 20.149184 46.245104 93.751440
F 24.629384 46.472204 71.911840
F 29.186884 46.344604 76.224340
F 29.065184 46.430504 79.023640
F 20.034684 46.294304 69.166440
F 24.545084 46.609804 78.989440
F 24.460784 46.620304 76.328140
F 26.887884 42.486604 98.469240
F 22.404184 27.172304 98.287940
F 20.079084 38.560404 98.325740
F 24.648284 38.929304 98.173840
F 26.921384 27.043404 98.264440
F 26.854784 34.952904 98.313640
F 28.867084 30.950504 98.115040
F 24.403984 35.968704 65.309840
F 22.246984 40.115404 65.480140
F 0.013382 24.439504 111.873640
F 26.924884 24.371204 111.727640
F 0.013382 32.157204 111.873640
F 26.947984 32.064404 111.855640
F 0.013382 39.874904 111.873640
F 26.984084 40.033504 111.692640
F 8.925054 24.439504 111.873640
F 8.925054 32.157204 111.873640
F 8.925054 39.874904 111.873640
F 17.836684 24.439504 111.873640
F 17.836684 32.157204 111.873640
F 17.836684 39.874904 111.873640
F 0.013368 27.012104 115.511640
F 26.775684 27.138604 115.336640
F 0.013368 34.729804 115.511640
F 26.807384 34.825904 115.555640
F 0.013368 42.447504 115.511640
F 26.992784 42.710304 115.451640
F 8.925034 27.012104 115.511640
F 8.925034 34.729804 115.511640
F 8.925034 42.447504 115.511640
F 17.836684 27.012104 115.511640
F 17.836684 34.729804 115.511640
F 17.836684 42.447504 115.511640
F 0.013380 27.012104 112.783640
F 26.886484 26.958304 112.584640
F 0.013380 34.729804 112.783640
F 26.801384 34.747704 112.739640
F 0.013380 42.447504 112.783640
F 26.897284 42.498204 112.709640
F 8.925054 27.012104 112.783640
F 8.925054 34.729804 112.783640
F 8.925054 42.447504 112.783640
F 17.836684 27.012104 112.783640
F 17.836684 34.729804 112.783640
F 17.836684 42.447504 112.783640
F 0.013370 24.439504 109.145640
F 26.933584 24.506504 109.021640
F 0.013370 32.157204 109.145640
F 26.891284 32.080804 108.967640
F 0.013370 39.874904 109.145640
F 26.687284 39.976604 109.132640
F 8.925044 24.439504 109.145640
F 8.925044 32.157204 109.145640
F 8.925044 39.874904 109.145640
F 17.836684 24.439504 109.145640
F 17.836684 32.157204 109.145640
F 17.836684 39.874904 109.145640
F 2.241304 30.870904 112.783640
F 29.211584 30.848504 112.823640
F 2.241304 38.588604 112.783640
F 28.885284 38.601504 112.634640
F 2.241304 23.153204 112.783640
F 2.241304 46.306404 112.783640
F 24.575784 43.876804 104.879640
F 24.644384 35.871804 126.379640
F 11.152984 30.870904 112.783640
F 11.152984 38.588604 112.783640
F 11.152984 23.153204 112.783640
F 11.152984 46.306404 112.783640
F 20.213584 30.985404 112.698640
F 19.996784 38.562404 112.670640
F 24.379984 35.909504 104.442640
F 2.241284 28.298304 109.145640
F 29.123484 28.454804 109.125640
F 2.241284 36.016104 109.145640
F 29.023684 36.150404 108.973640
F 2.241284 43.733804 109.145640
F 29.121384 43.904304 109.209640
F 11.152984 28.298304 109.145640
F 11.152984 36.016104 109.145640
F 11.152984 43.733804 109.145640
F 20.195984 28.230904 109.205640
F 20.192584 35.859504 109.050640
F 19.919684 43.942804 109.273640
F 2.241294 28.298304 111.873640
F 29.252684 28.282604 111.828640
F 2.241294 36.016104 111.873640
F 29.053084 35.989604 111.774640
F 2.241294 43.733804 111.873640
F 29.096484 43.939404 111.863640
F 11.152984 28.298304 111.873640
F 11.152984 36.016104 111.873640
F 11.152984 43.733804 111.873640
F 20.244384 28.239704 111.932640
F 20.026384 36.030704 111.737640
F 20.218984 43.675404 111.945640
F 2.241284 30.870904 115.511640
F 29.350284 31.088604 115.497640
F 2.241284 38.588604 115.511640
F 29.077184 38.770004 115.379640
F 2.241284 46.306404 115.511640
F 20.067284 23.097704 129.959640
F 11.152984 30.870904 115.511640
F 11.152984 38.588604 115.511640
F 11.152984 23.153204 115.511640
F 11.152984 46.306404 115.511640
F 20.021584 30.839704 115.491640
F 20.115284 38.677904 115.492640
F 24.535984 28.157504 126.230640
F 4.469214 24.439504 111.873640
F 31.326584 24.490804 111.875640
F 4.469214 32.157204 111.873640
F 31.352684 32.109504 112.045640
F 4.469214 39.874904 111.873640
F 31.084584 39.972504 111.762640
F 13.380884 24.439504 111.873640
F 13.380884 32.157204 111.873640
F 13.380884 39.874904 111.873640
F 22.355184 24.543404 112.030640
F 22.453684 32.208804 112.007640
F 22.247584 39.802704 111.854640
F 4.469204 27.012104 115.511640
F 31.417184 27.038704 115.660640
F 4.469204 34.729804 115.511640
F 31.304584 34.835804 115.509640
F 4.469204 42.447504 115.511640
F 31.451184 42.664104 115.109640
F 13.380884 27.012104 115.511640
F 13.380884 34.729804 115.511640
F 13.380884 42.447504 115.511640
F 22.339584 27.017904 115.521640
F 22.235084 34.700804 115.339640
F 22.408984 42.489404 115.558640
F 4.469214 27.012104 112.783640
F 31.545284 27.095204 112.845640
F 4.469214 34.729804 112.783640
F 31.312884 34.814904 112.693640
F 4.469214 42.447504 112.783640
F 31.469084 42.544604 112.531640
F 13.380884 27.012104 112.783640
F 13.380884 34.729804 112.783640
F 13.380884 42.447504 112.783640
F 22.468184 27.083904 112.826640
F 22.315984 34.843304 112.615640
F 22.402184 42.312204 112.754640
F 4.469204 24.439504 109.145640
F 31.462884 24.532804 109.250640
F 4.469204 32.157204 109.145640
F 31.321784 32.326004 109.258640
F 4.469204 39.874904 109.145640
F 31.154384 39.931404 109.019640
F 13.380884 24.439504 109.145640
F 13.380884 32.157204 109.145640
F 13.380884 39.874904 109.145640
F 22.337784 24.456304 109.143640
F 22.267484 32.113804 109.222640
F 22.303784 39.909404 109.038640
F 6.697134 30.870904 112.783640
F 6.697134 38.588604 112.783640
F 6.697134 23.153204 112.783640
F 6.697134 46.306404 112.783640
F 15.608784 30.870904 112.783640
F 15.608784 38.588604 112.783640
F 15.608784 23.153204 112.783640
F 24.770884 30.860004 112.852640
F 24.676084 38.731404 112.516640
F 24.774684 28.131904 104.769640
F 15.608784 43.733804 126.426640
F 6.697124 28.298304 109.145640
F 15.608784 43.733804 104.597640
F 6.697124 36.016104 109.145640
F 22.253384 42.400804 98.399540
F 6.697124 43.733804 109.145640
F 15.608784 36.016104 126.426640
F 15.608784 28.298304 109.145640
F 15.608784 36.016104 109.145640
F 15.608784 43.733804 109.145640
F 24.579684 28.257204 109.236640
F 24.643284 36.022504 109.028640
F 24.571184 43.665604 109.181640
F 6.697134 28.298304 111.873640
F 6.697134 36.016104 111.873640
F 6.697134 43.733804 111.873640
F 15.608784 28.298304 111.873640
F 15.608784 36.016104 111.873640
F 15.608784 43.733804 111.873640
F 24.734484 28.381404 111.847640
F 24.584884 36.121704 111.739640
F 24.527684 43.820604 111.877640
F 6.697124 30.870904 115.511640
F 22.375284 26.928304 130.231640
F 6.697124 38.588604 115.511640
F 29.254784 23.266604 100.796640
F 6.697124 46.306404 115.511640
F 24.598184 38.650404 108.124640
F 15.608784 30.870904 115.511640
F 15.608784 38.588704 115.511640
F 15.608784 23.153204 115.511640
F 24.755684 30.960504 115.464640
F 24.596484 38.632304 115.324640
F 15.608784 36.016104 104.597640
F 29.008884 22.923004 119.892640
F 0.013382 24.439504 119.150640
F 26.891784 24.476004 119.100640
F 0.013382 32.157204 119.150640
F 26.785284 31.914504 119.154640
F 0.013382 39.874904 119.150640
F 26.835884 39.909604 118.999640
F 8.925054 24.439504 119.150640
F 8.925054 32.157204 119.150640
F 8.925054 39.874904 119.150640
F 17.836684 24.439504 119.150640
F 17.836684 32.157204 119.150640
F 17.836684 39.874904 119.150640
F 0.013368 27.012104 100.959640
F 0.013368 27.012104 122.788640
F 26.784684 27.067404 101.071640
F 26.638984 26.831704 122.828640
F 0.013368 34.729804 100.959640
F 0.013368 34.729804 122.788640
F 26.908884 34.840104 101.001640
F 26.790484 34.661304 122.685640
F 0.013368 42.447504 100.959640
F 0.013368 42.447504 122.788640
F 26.765684 42.840504 101.162640
F 26.869784 42.337004 122.642640
F 8.925034 27.012104 100.959640
F 8.925034 27.012104 122.788640
F 8.925034 34.729804 100.959640
F 8.925034 34.729804 122.788640
F 8.925034 42.447504 100.959640
F 8.925034 42.447504 122.788640
F 17.836684 27.012104 100.959640
F 17.836684 27.012104 122.788640
F 17.836684 34.729804 100.959640
F 17.836684 34.729804 122.788640
F 17.836684 42.447504 100.959640
F 17.836684 42.447504 122.788640
F 0.013380 27.012104 98.230740
F 0.013380 27.012104 120.059640
F 19.934784 23.071004 127.254640
F 27.097984 27.033604 120.204640
F 0.013380 34.729804 98.230740
F 0.013380 34.729804 120.059640
F 24.662784 38.427404 105.337640
F 26.932684 34.697304 120.011640
F 0.013380 42.447504 98.230740
F 0.013380 42.447504 120.059640
F 20.036784 38.539704 129.900640
F 26.737984 42.465204 119.909640
F 8.925054 27.012104 98.230740
F 8.925054 27.012104 120.059640
F 8.925054 34.729804 98.230740
F 8.925054 34.729804 120.059640
F 8.925054 42.447504 98.230740
F 8.925054 42.447504 120.059640
F 17.836684 27.012104 98.230740
F 17.836684 27.012104 120.059640
F 17.836684 34.729804 120.059640
F 17.836684 42.447504 120.059640
F 0.013370 24.439504 116.421640
F 26.785784 24.616804 116.412640
F 0.013370 32.157204 116.421640
F 26.989184 32.210204 116.416640
F 0.013370 39.874904 116.421640
F 26.757584 40.031304 116.319640
F 8.925044 24.439504 116.421640
F 8.925044 32.157204 116.421640
F 8.925044 39.874904 116.421640
F 17.836684 24.439504 116.421640
F 17.836684 32.157204 116.421640
F 17.836684 39.874904 116.421640
F 2.241304 30.870904 98.230740
F 2.241304 30.870904 120.059640
F 29.059284 46.550304 112.736640
F 29.132984 30.656604 120.050640
F 2.241304 38.588604 98.230740
F 2.241304 38.588604 120.059640
F 29.043184 22.976304 122.597640
F 29.011784 38.540504 119.943640
F 2.241304 23.153204 98.230740
F 2.241304 23.153204 120.059640
F 2.241304 46.306404 98.230740
F 2.241304 46.306404 120.059640
F 15.608784 28.298304 126.426640
F 15.608784 28.298304 104.597640
F 6.697134 43.733804 126.426640
F 31.351984 27.193104 98.221440
F 11.152984 30.870904 98.230740
F 11.152984 30.870904 120.059640
F 11.152984 38.588604 98.230740
F 11.152984 38.588604 120.059640
F 11.152984 23.153204 98.230740
F 11.152984 23.153204 120.059640
F 11.152984 46.306404 98.230740
F 11.152984 46.306404 120.059640
F 24.575784 30.738304 127.338640
F 20.172184 30.843304 119.958640
F 20.097284 38.664304 119.786640
F 24.743284 30.847904 105.565640
F 6.697134 43.733804 104.597640
F 2.241284 28.298304 116.421640
F 29.066684 28.515104 116.403640
F 2.241284 36.016104 116.421640
F 29.105384 36.224504 116.202640
F 2.241284 43.733804 116.421640
F 29.195984 43.976304 116.106640
F 11.152984 28.298304 116.421640
F 11.152984 36.016104 116.421640
F 11.152984 43.733804 116.421640
F 20.135284 28.244004 116.358640
F 20.005984 36.059904 116.285640
F 20.066184 43.707504 116.358640
F 2.241294 28.298304 119.150640
F 29.132184 28.253704 119.188640
F 2.241294 36.016104 119.150640
F 29.077684 36.003304 118.897640
F 2.241294 43.733804 119.150640
F 28.896484 43.747604 118.866640
F 11.152984 28.298304 119.150640
F 11.152984 36.016104 119.150640
F 11.152984 43.733804 119.150640
F 20.113084 28.264504 119.303640
F 20.085384 35.863704 119.041640
F 20.040184 43.714504 119.068640
F 2.241284 30.870904 100.959640
F 2.241284 30.870904 122.788640
F 29.066984 30.937804 100.919640
F 29.198184 30.472104 122.811640
F 2.241284 38.588604 100.959640
F 2.241284 38.588604 122.788640
F 29.161984 38.763904 100.792640
F 29.167384 38.432504 122.775640
F 2.241284 46.306404 100.959640
F 2.241284 46.306404 122.788640
F 6.697134 36.016104 126.426640
F 6.697134 36.016104 104.597640
F 11.152984 30.870904 100.959640
F 11.152984 30.870904 122.788640
F 11.152984 38.588604 100.959640
F 11.152984 38.588604 122.788640
F 11.152984 23.153204 100.959640
F 11.152984 23.153204 122.788640
F 11.152984 46.306404 100.959640
F 11.152984 46.306404 122.788640
F 19.924684 30.735204 100.971640
F 19.950784 30.790204 122.818640
F 20.172084 38.654204 100.980640
F 19.970484 38.757104 122.449640
F 20.149884 30.893004 130.195640
F 31.232184 34.803804 130.086640
F 4.469214 24.439504 119.150640
F 26.895484 34.879704 129.763640
F 4.469214 32.157204 119.150640
F 31.282984 32.161004 119.311640
F 4.469214 39.874904 119.150640
F 31.320784 39.958104 119.213640
F 13.380884 24.439504 119.150640
F 13.380884 32.157204 119.150640
F 13.380884 39.874904 119.150640
F 22.492184 24.407904 119.163640
F 22.356784 32.145904 119.111640
F 22.376184 39.913504 118.841640
F 4.469204 27.012104 100.959640
F 4.469204 27.012104 122.788640
F 31.455284 27.105204 100.955640
F 31.304384 26.832904 122.799640
F 4.469204 34.729804 100.959640
F 4.469204 34.729804 122.788640
F 31.346484 34.885804 100.833640
F 31.218584 34.568804 122.599640
F 4.469204 42.447504 100.959640
F 4.469204 42.447504 122.788640
F 31.258784 42.537204 100.989640
F 31.542484 42.525504 122.434640
F 13.380884 27.012104 100.959640
F 13.380884 27.012104 122.788640
F 13.380884 34.729804 100.959640
F 13.380884 34.729804 122.788640
F 13.380884 42.447504 100.959640
F 13.380884 42.447504 122.788640
F 22.491084 27.068004 100.963640
F 22.330284 27.000404 122.901640
F 22.428084 34.758804 101.035640
F 22.457884 34.703704 122.775640
F 22.543084 42.588804 101.204640
F 22.358784 42.339104 122.620640
F 4.469214 27.012104 98.230740
F 4.469214 27.012104 120.059640
F 24.504584 30.920304 130.024640
F 31.544484 26.872904 119.996640
F 4.469214 34.729804 98.230740
F 4.469214 34.729804 120.059640
F 6.697124 38.588604 130.064640
F 31.432284 34.856204 119.798640
F 4.469214 42.447504 98.230740
F 4.469214 42.447504 120.059640
F 6.697124 36.016104 101.868640
F 31.224784 42.645604 119.604640
F 13.380884 27.012104 98.230740
F 13.380884 27.012104 120.059640
F 13.380884 34.729804 98.230740
F 13.380884 34.729804 120.059640
F 13.380884 42.447504 120.059640
F 6.697124 43.733804 101.868640
F 22.596484 26.900404 120.086640
F 29.155884 38.681404 130.143640
F 22.417184 34.718504 119.899640
F 24.651684 43.860004 126.263640
F 22.298184 42.457304 119.841640
F 4.469204 24.439504 116.421640
F 31.415684 27.070504 130.191640
F 4.469204 32.157204 116.421640
F 31.522084 32.354704 116.407640
F 4.469204 39.874904 116.421640
F 31.164784 40.250604 116.405640
F 13.380884 24.439504 116.421640
F 13.380884 32.157204 116.421640
F 13.380884 39.874904 116.421640
F 22.335684 24.332304 116.388640
F 22.317684 31.962804 116.384640
F 22.487784 39.932804 116.115640
F 6.697134 30.870904 98.230740
F 6.697134 30.870904 120.059640
F 6.697134 38.588604 98.230740
F 6.697134 38.588604 120.059640
F 6.697134 23.153204 98.230740
F 6.697134 23.153204 120.059640
F 6.697134 46.306404 98.230740
F 6.697134 46.306404 120.059640
F 15.608784 30.870904 98.230740
F 15.608784 30.870904 120.059640
F 15.608784 38.588604 120.059640
F 15.608784 23.153204 98.230740
F 15.608784 23.153204 120.059640
F 6.697124 30.870904 130.064640
F 24.521284 30.832604 120.084640
F 6.697124 30.870904 108.235640
F 24.614484 38.542304 119.960640
F 6.697124 38.588604 108.235640
F 6.697134 28.298304 126.426640
F 6.697134 28.298304 104.597640
F 31.382884 24.409004 116.269640
F 6.697124 28.298304 116.421640
F 26.886884 42.687104 130.119640
F 6.697124 36.016104 116.421640
F 24.594984 30.815704 108.208640
F 6.697124 43.733804 116.421640
F 15.608784 23.153204 130.064640
F 15.608784 28.298304 116.421640
F 15.608784 36.016104 116.421640
F 15.608784 43.733804 116.421640
F 24.535284 28.318904 116.623640
F 24.397184 36.048304 116.195640
F 24.627184 43.823504 116.369640
F 6.697134 28.298304 119.150640
F 6.697134 36.016104 119.150640
F 6.697134 43.733804 119.150640
F 15.608784 28.298304 119.150640
F 15.608784 36.016104 119.150640
F 15.608784 43.733804 119.150640
F 24.734284 28.311204 119.257640
F 24.737884 36.008404 119.018640
F 24.604084 43.791404 119.021640
F 6.697124 30.870904 100.959640
F 6.697124 30.870904 122.788640
F 15.608784 23.153204 108.235640
F 15.608784 38.588704 130.064640
F 6.697124 38.588604 100.959640
F 6.697124 38.588604 122.788640
F 15.608784 38.588704 108.235640
F 15.608784 30.870904 130.064640
F 6.697124 46.306404 100.959640
F 6.697124 46.306404 122.788640
F 15.608784 30.870904 108.235640
F 6.697124 46.306404 130.064640
F 15.608784 30.870904 100.959640
F 15.608784 30.870904 122.788640
F 15.608784 38.588704 100.959640
F 15.608784 38.588704 122.788640
F 15.608784 23.153204 100.959640
F 15.608784 23.153204 122.788640
F 24.716684 31.013504 101.024640
F 24.520984 30.945704 122.751640
F 24.689684 38.662504 100.960640
F 24.646284 38.539604 122.771640
F 6.697124 46.306404 108.235640
F 24.545084 43.523104 123.569640
F 24.595884 44.002904 102.177640
F 24.706584 35.899604 123.722640
F 0.013382 24.439504 104.597640
F 0.013382 24.439504 126.426640
F 26.752284 24.403504 104.403640
F 26.903084 24.436304 126.335640
F 0.013382 32.157204 104.597640
F 0.013382 32.157204 126.426640
F 26.907684 32.252904 104.628640
F 26.754084 32.060304 126.366640
F 0.013382 39.874904 104.597640
F 0.013382 39.874904 126.426640
F 26.864184 40.104304 104.645640
F 26.970684 39.962604 126.431640
F 8.925054 24.439504 104.597640
F 8.925054 24.439504 126.426640
F 8.925054 32.157204 104.597640
F 8.925054 32.157204 126.426640
F 8.925054 39.874904 104.597640
F 8.925054 39.874904 126.426640
F 17.836684 24.439504 104.597640
F 17.836684 24.439504 126.426640
F 17.836684 32.157204 104.597640
F 17.836684 32.157204 126.426640
F 17.836684 39.874904 104.597640
F 17.836684 39.874904 126.426640
F 0.013368 27.012104 108.235640
F 0.013368 27.012104 130.064640
F 26.887984 27.130104 108.382640
F 15.608784 36.016104 123.697640
F 0.013368 34.729804 108.235640
F 0.013368 34.729804 130.064640
F 26.843984 34.700404 108.236640
F 31.360384 24.215004 119.182640
F 0.013368 42.447504 108.235640
F 0.013368 42.447504 130.064640
F 26.942384 42.487804 108.309640
F 29.098784 30.926304 129.998640
F 8.925034 27.012104 108.235640
F 8.925034 27.012104 130.064640
F 8.925034 34.729804 108.235640
F 8.925034 34.729804 130.064640
F 8.925034 42.447504 108.235640
F 8.925034 42.447504 130.064640
F 17.836684 27.012104 108.235640
F 17.836684 27.012104 130.064640
F 17.836684 34.729804 108.235640
F 17.836684 34.729804 130.064640
F 17.836684 42.447504 108.235640
F 17.836684 42.447504 130.064640
F 0.013380 27.012104 105.506640
F 0.013380 27.012104 127.335640
F 26.938484 26.882804 105.547640
F 26.649784 27.085804 127.417640
F 0.013380 34.729804 105.506640
F 0.013380 34.729804 127.335640
F 26.899684 34.904904 105.334640
F 26.858584 34.723004 127.206640
F 0.013380 42.447504 105.506640
F 0.013380 42.447504 127.335640
F 26.945784 42.611804 105.578640
F 26.753584 42.478604 127.296640
F 8.925054 27.012104 105.506640
F 8.925054 27.012104 127.335640
F 8.925054 34.729804 105.506640
F 8.925054 34.729804 127.335640
F 8.925054 42.447504 105.506640
F 8.925054 42.447504 127.335640
F 17.836684 27.012104 105.506640
F 17.836684 27.012104 127.335640
F 17.836684 34.729804 105.506640
F 17.836684 34.729804 127.335640
F 17.836684 42.447504 105.506640
F 17.836684 42.447504 127.335640
F 0.013370 24.439504 101.868640
F 0.013370 24.439504 123.697640
F 26.996884 24.408104 101.637640
F 26.854084 24.315104 123.542640
F 0.013370 32.157204 101.868640
F 0.013370 32.157204 123.697640
F 26.944884 32.299304 101.966640
F 26.979184 31.947104 123.640640
F 0.013370 39.874904 101.868640
F 0.013370 39.874904 123.697640
F 26.929484 40.180104 101.801640
F 26.879584 39.731204 123.676640
F 8.925044 24.439504 101.868640
F 8.925044 24.439504 123.697640
F 8.925044 32.157204 101.868640
F 8.925044 32.157204 123.697640
F 8.925044 39.874904 101.868640
F 8.925044 39.874904 123.697640
F 17.836684 24.439504 101.868640
F 17.836684 24.439504 123.697640
F 17.836684 32.157204 101.868640
F 17.836684 32.157204 123.697640
F 17.836684 39.874904 101.868640
F 17.836684 39.874904 123.697640
F 2.241304 30.870904 105.506640
F 2.241304 30.870904 127.335640
F 29.225284 30.927204 105.341640
F 28.914784 30.981104 127.280640
F 2.241304 38.588604 105.506640
F 2.241304 38.588604 127.335640
F 29.069184 38.722404 105.535640
F 29.242284 38.642604 127.330640
F 2.241304 23.153204 105.506640
F 2.241304 23.153204 127.335640
F 2.241304 46.306404 105.506640
F 2.241304 46.306404 127.335640
F 24.622884 36.029604 101.892640
F 24.539184 28.313804 123.531640
F 6.697124 36.016104 123.697640
F 24.798984 38.577504 127.312640
F 11.152984 30.870904 105.506640
F 11.152984 30.870904 127.335640
F 11.152984 38.588604 105.506640
F 11.152984 38.588604 127.335640
F 11.152984 23.153204 105.506640
F 11.152984 23.153204 127.335640
F 11.152984 46.306404 105.506640
F 11.152984 46.306404 127.335640
F 20.007084 30.710404 105.564640
F 19.972684 30.751904 127.504640
F 20.161584 38.664204 105.465640
F 20.266084 38.585404 127.197640
F 22.294184 34.896704 130.198640
F 6.697124 43.733804 123.697640
F 2.241284 28.298304 101.868640
F 2.241284 28.298304 123.697640
F 29.081784 28.442504 101.815640
F 29.051084 27.774804 123.691640
F 2.241284 36.016104 101.868640
F 2.241284 36.016104 123.697640
F 29.193284 36.273104 101.815640
F 29.063384 35.831404 123.562640
F 2.241284 43.733804 101.868640
F 2.241284 43.733804 123.697640
F 29.081584 43.892404 101.787640
F 29.157084 43.670504 123.505640
F 11.152984 28.298304 101.868640
F 11.152984 28.298304 123.697640
F 11.152984 36.016104 101.868640
F 11.152984 36.016104 123.697640
F 11.152984 43.733804 101.868640
F 11.152984 43.733804 123.697640
F 20.200484 28.142704 101.768640
F 20.073084 27.989004 123.818640
F 20.197784 36.011904 101.847640
F 20.168184 36.146604 123.287640
F 20.087284 43.573204 101.943640
F 20.162684 43.757604 123.631640
F 2.241294 28.298304 104.597640
F 2.241294 28.298304 126.426640
F 29.145084 28.401604 104.606640
F 28.869684 28.319604 126.382640
F 2.241294 36.016104 104.597640
F 2.241294 36.016104 126.426640
F 29.126584 36.355504 104.447640
F 29.162584 36.144404 126.443640
F 2.241294 43.733804 104.597640
F 2.241294 43.733804 126.426640
F 29.247584 44.005104 104.556640
F 28.925184 43.692504 126.394640
F 11.152984 28.298304 104.597640
F 11.152984 28.298304 126.426640
F 11.152984 36.016104 104.597640
F 11.152984 36.016104 126.426640
F 11.152984 43.733804 104.597640
F 11.152984 43.733804 126.426640
F 20.070084 28.132204 104.562640
F 20.107884 28.259804 126.518640
F 20.146684 36.067104 104.684640
F 20.093184 35.995504 126.148640
F 20.141484 43.570404 104.722640
F 20.127584 43.687504 126.449640
F 2.241284 30.870904 108.235640
F 2.241284 30.870904 130.064640
F 29.154984 31.048104 107.971640
F 26.944684 27.067304 130.125640
F 2.241284 38.588604 108.235640
F 2.241284 38.588604 130.064640
F 28.914284 38.722204 108.264640
F 15.608784 43.733804 101.868640
F 2.241284 46.306404 108.235640
F 2.241284 46.306404 130.064640
F 15.608784 28.298304 123.697640
F 6.697124 28.298304 123.697640
F 11.152984 30.870904 108.235640
F 11.152984 30.870904 130.064640
F 11.152984 38.588604 108.235640
F 11.152984 38.588604 130.064640
F 11.152984 23.153204 108.235640
F 11.152984 23.153204 130.064640
F 11.152984 46.306404 108.235640
F 11.152984 46.306404 130.064640
F 20.069384 30.839004 108.344640
F 31.336284 42.615204 130.162640
F 19.941184 38.470804 108.218640
F 15.608784 23.153204 127.335640
F 24.599784 28.323504 101.994640
F 15.608784 28.298304 101.868640
F 4.469214 24.439504 104.597640
F 4.469214 24.439504 126.426640
F 31.123584 24.499504 104.601640
F 31.248384 24.376404 126.527640
F 4.469214 32.157204 104.597640
F 4.469214 32.157204 126.426640
F 31.420584 32.367204 104.648640
F 31.129884 32.107704 126.363640
F 4.469214 39.874904 104.597640
F 4.469214 39.874904 126.426640
F 31.297384 40.052704 104.497640
F 31.207884 40.082704 126.324640
F 13.380884 24.439504 104.597640
F 13.380884 24.439504 126.426640
F 13.380884 32.157204 104.597640
F 13.380884 32.157204 126.426640
F 13.380884 39.874904 104.597640
F 13.380884 39.874904 126.426640
F 22.304484 24.258904 104.402640
F 22.351284 24.311604 126.703640
F 22.374784 31.973204 104.651640
F 22.349184 32.000304 126.292640
F 22.471684 39.838104 104.633640
F 22.464884 39.814504 126.423640
F 4.469204 27.012104 108.235640
F 4.469204 27.012104 130.064640
F 31.312184 27.025904 108.289640
F 15.608784 43.733804 123.697640
F 4.469204 34.729804 108.235640
F 4.469204 34.729804 130.064640
F 31.273684 34.872004 108.200640
F 6.697124 28.298304 101.868640
F 4.469204 42.447504 108.235640
F 4.469204 42.447504 130.064640
F 31.275684 42.575704 108.346640
F 15.608784 23.153204 105.506640
F 13.380884 27.012104 108.235640
F 13.380884 27.012104 130.064640
F 13.380884 34.729804 108.235640
F 13.380884 34.729804 130.064640
F 13.380884 42.447504 108.235640
F 13.380884 42.447504 130.064640
F 22.429184 27.146204 108.237640
F 15.608784 36.016104 101.868640
F 22.373084 34.586604 108.110640
F 22.346984 42.329104 129.850640
F 22.241184 42.491404 108.366640
F 24.580184 38.556304 130.083640
F 4.469214 27.012104 105.506640
F 4.469214 27.012104 127.335640
F 31.246284 27.057604 105.598640
F 31.196384 27.026304 127.279640
F 4.469214 34.729804 105.506640
F 4.469214 34.729804 127.335640
F 31.314584 34.916104 105.431640
F 31.308084 34.713104 127.282640
F 4.469214 42.447504 105.506640
F 4.469214 42.447504 127.335640
F 31.238584 42.636304 105.482640
F 31.384284 42.666204 127.385640
F 13.380884 27.012104 105.506640
F 13.380884 27.012104 127.335640
F 13.380884 34.729804 105.506640
F 13.380884 34.729804 127.335640
F 13.380884 42.447504 105.506640
F 13.380884 42.447504 127.335640
F 22.272984 26.869504 105.565640
F 22.301884 27.007804 127.618640
F 22.408584 34.568104 105.525640
F 22.365284 34.701004 127.277640
F 22.309584 42.457504 105.592640
F 22.424384 42.435404 127.212640
F 4.469204 24.439504 101.868640
F 4.469204 24.439504 123.697640
F 31.354384 24.524604 101.868640
F 31.309884 24.160704 123.513640
F 4.469204 32.157204 101.868640
F 4.469204 32.157204 123.697640
F 31.156484 32.473804 101.925640
F 31.297984 31.946804 123.573640
F 4.469204 39.874904 101.868640
F 4.469204 39.874904 123.697640
F 31.246784 39.972904 101.803640
F 31.340184 39.923904 123.597640
F 13.380884 24.439504 101.868640
F 13.380884 24.439504 123.697640
F 13.380884 32.157204 101.868640
F 13.380884 32.157204 123.697640
F 13.380884 39.874904 101.868640
F 13.380884 39.874904 123.697640
F 22.382984 24.499604 101.727640
F 22.306984 24.473904 123.722640
F 22.237484 31.980604 101.866640
F 22.217384 32.166704 123.512640
F 22.507984 39.910904 101.939640
F 22.247084 39.798304 123.765640
F 6.697134 30.870904 105.506640
F 6.697134 30.870904 127.335640
F 6.697134 38.588604 105.506640
F 6.697134 38.588604 127.335640
F 6.697134 23.153204 105.506640
F 6.697134 23.153204 127.335640
F 6.697134 46.306404 105.506640
F 6.697134 46.306404 127.335640
F 15.608784 30.870904 105.506640
F 15.608784 30.870904 127.335640
F 15.608784 38.588604 105.506640
F 15.608784 38.588604 127.335640
F 19.961484 23.033904 105.621640
F 20.101484 46.289304 127.283640
F 20.176084 46.465104 122.753640
F 29.173784 23.212104 108.061640
F 24.609384 46.529604 115.559640
F 29.058684 36.078404 130.963640
F 22.121484 39.862304 130.938640
F 20.110484 28.293304 131.054640
F 20.056184 46.358704 129.878640
F 19.998584 46.442604 120.010640
F 24.292684 46.392104 108.412640
F 26.831984 40.074104 131.079640
F 20.174184 23.296204 122.677640
F 29.059284 46.272304 127.346640
F 29.050784 46.203404 130.085640
F 20.084084 23.319304 112.717640
F 20.010984 46.206604 112.719640
F 24.639884 46.436404 105.582640
F 24.565784 46.473604 129.937640
F 29.005984 43.799404 131.239640
F 29.238184 28.446904 131.023640
F 26.795084 24.495004 130.935640
F 26.817884 32.337704 130.910640
F 31.507684 24.455304 131.074640
F 20.006384 30.934204 98.213040
F 24.548684 23.257004 98.062640
F 22.461784 34.963004 98.250040
F 0.013382 24.439504 133.702640
F 0.013382 24.439504 155.531640
F 26.877284 24.570504 133.689640
F 26.758584 24.332704 155.613640
F 0.013382 32.157204 133.702640
F 0.013382 32.157204 155.531640
F 26.961584 32.079704 133.537640
F 26.929884 32.098204 155.742640
F 0.013382 39.874904 133.702640
F 0.013382 39.874904 155.531640
F 27.050184 40.009404 133.852640
F 26.644184 39.839104 155.467640
F 8.925054 24.439504 133.702640
F 8.925054 24.439504 155.531640
F 8.925054 32.157204 133.702640
F 8.925054 32.157204 155.531640
F 8.925054 39.874904 133.702640
F 8.925054 39.874904 155.531640
F 17.836684 24.439504 133.702640
F 17.836684 24.439504 155.531640
F 17.836684 32.157204 133.702640
F 17.836684 32.157204 155.531640
F 17.836684 39.874904 133.702640
F 17.836684 39.874904 155.531640
F 0.013368 27.012104 137.340640
F 0.013368 27.012104 159.169640
F 26.922184 27.164804 137.338640
F 26.832484 26.685104 159.159640
F 0.013368 34.729804 137.340640
F 0.013368 34.729804 159.169640
F 26.898884 34.626004 137.330640
F 26.959584 34.638204 159.057640
F 0.013368 42.447504 137.340640
F 0.013368 42.447504 159.169640
F 26.785484 42.417304 137.356640
F 26.710884 42.496704 159.181640
F 8.925034 27.012104 137.340640
F 8.925034 27.012104 159.169640
F 8.925034 34.729804 137.340640
F 8.925034 34.729804 159.169640
F 8.925034 42.447504 137.340640
F 8.925034 42.447504 159.169640
F 17.836684 27.012104 137.340640
F 17.836684 27.012104 159.169640
F 17.836684 34.729804 137.340640
F 17.836684 34.729804 159.170640
F 17.836684 42.447504 137.340640
F 17.836684 42.447504 159.170640
F 0.013380 27.012104 134.612640
F 0.013380 27.012104 156.441640
F 26.717184 27.081204 134.621640
F 26.838484 26.864604 156.443640
F 0.013380 34.729804 134.612640
F 0.013380 34.729804 156.441640
F 26.736184 34.625204 134.547640
F 26.865284 34.759604 156.440640
F 0.013380 42.447504 134.612640
F 0.013380 42.447504 156.441640
F 26.864484 42.748804 134.723640
F 26.794984 42.362404 156.470640
F 8.925054 27.012104 134.612640
F 8.925054 27.012104 156.441640
F 8.925054 34.729804 134.612640
F 8.925054 34.729804 156.441640
F 8.925054 42.447504 134.612640
F 8.925054 42.447504 156.441640
F 17.836684 27.012104 134.612640
F 17.836684 27.012104 156.441640
F 17.836684 34.729804 134.612640
F 17.836684 34.729804 156.441640
F 17.836684 42.447504 134.612640
F 17.836684 42.447504 156.441640
F 0.013370 24.439504 130.974640
F 0.013370 24.439504 152.803640
F 20.017084 23.206604 137.211640
F 26.606784 24.500504 152.982640
F 0.013370 32.157204 130.974640
F 0.013370 32.157204 152.803640
F 29.035984 23.136304 134.574640
F 26.885784 32.365804 152.845640
F 0.013370 39.874904 130.974640
F 0.013370 39.874904 152.803640
F 20.040184 43.744304 131.005640
F 26.844184 40.181304 152.680640
F 8.925044 24.439504 130.974640
F 8.925044 24.439504 152.803640
F 8.925044 32.157204 130.974640
F 8.925044 32.157204 152.803640
F 8.925044 39.874904 130.974640
F 8.925044 39.874904 152.803640
F 17.836684 24.439504 130.974640
F 17.836684 24.439504 152.803640
F 17.836684 32.157204 130.974640
F 17.836684 32.157204 152.803640
F 17.836684 39.874904 130.974640
F 17.836684 39.874904 152.803640
F 2.241304 30.870904 134.612640
F 2.241304 30.870904 156.441640
F 29.190384 30.978704 134.665640
F 29.208084 30.727204 156.420640
F 2.241304 38.588604 134.612640
F 2.241304 38.588604 156.441640
F 29.211484 38.588104 134.830640
F 29.046684 38.635504 156.235640
F 2.241304 23.153204 134.612640
F 2.241304 23.153204 156.441640
F 2.241304 46.306404 134.612640
F 2.241304 46.306404 156.441640
F 15.608784 28.298304 145.526640
F 24.759884 35.991904 162.706640
F 29.039984 23.079804 159.332640
F 15.608784 36.016104 145.526640
F 11.152984 30.870904 134.612640
F 11.152984 30.870904 156.441640
F 11.152984 38.588604 134.612640
F 11.152984 38.588604 156.441640
F 11.152984 23.153204 134.612640
F 11.152984 23.153204 156.441640
F 11.152984 46.306404 134.612640
F 11.152984 46.306404 156.441640
F 20.090984 30.896704 134.582640
F 20.015084 30.775104 156.363640
F 20.147684 38.686004 134.787640
F 20.104584 38.559304 156.361640
F 24.641884 36.043504 130.979640
F 6.697124 43.733804 145.526640
F 2.241284 28.298304 130.974640
F 2.241284 28.298304 152.803640
F 20.042484 23.218704 159.355640
F 28.975384 28.375304 152.818640
F 2.241284 36.016104 130.974640
F 2.241284 36.016104 152.803640
F 24.642384 28.263804 162.907640
F 28.939084 36.258604 152.509640
F 2.241284 43.733804 130.974640
F 2.241284 43.733804 152.803640
F 31.245184 24.580404 162.795640
F 29.212484 43.889504 152.710640
F 11.152984 28.298304 130.974640
F 11.152984 28.298304 152.803640
F 11.152984 36.016104 130.974640
F 11.152984 36.016104 152.803640
F 11.152984 43.733804 130.974640
F 11.152984 43.733804 152.803640
F 24.539684 28.252804 130.899640
F 20.081184 28.267004 152.755640
F 6.697134 38.588604 149.165640
F 20.003884 35.902604 152.934640
F 29.137884 28.072304 162.720640
F 20.086084 43.670404 152.852640
F 2.241294 28.298304 133.702640
F 2.241294 28.298304 155.531640
F 28.979484 28.442604 133.821640
F 29.012084 28.159504 155.485640
F 2.241294 36.016104 133.702640
F 2.241294 36.016104 155.531640
F 29.042984 36.020304 133.727640
F 29.068784 35.909904 155.179640
F 2.241294 43.733804 133.702640
F 2.241294 43.733804 155.531640
F 29.210884 43.885104 133.951640
F 29.123684 43.616804 155.473640
F 11.152984 28.298304 133.702640
F 11.152984 28.298304 155.531640
F 11.152984 36.016104 133.702640
F 11.152984 36.016104 155.531640
F 11.152984 43.733804 133.702640
F 11.152984 43.733804 155.531640
F 20.060984 28.219904 133.646640
F 20.004484 28.202004 155.400640
F 20.147184 36.102204 133.621640
F 20.098284 36.017604 155.573640
F 20.152584 43.788204 133.801640
F 20.136584 43.914304 155.502640
F 2.241284 30.870904 137.340640
F 2.241284 30.870904 159.169640
F 29.202984 30.824004 137.372640
F 29.260184 30.715104 159.081640
F 2.241284 38.588604 137.340640
F 2.241284 38.588604 159.169640
F 29.272184 38.693204 137.465640
F 29.069584 38.470704 159.092640
F 2.241284 46.306404 137.340640
F 2.241284 46.306404 159.169640
F 24.463684 43.566204 162.959640
F 15.608784 43.733804 145.526640
F 11.152984 30.870904 137.340640
F 11.152984 30.870904 159.169640
F 11.152984 38.588604 137.340640
F 11.152984 38.588604 159.169640
F 11.152984 23.153204 137.340640
F 11.152984 23.153204 159.169640
F 11.152984 46.306404 137.340640
F 11.152984 46.306404 159.169640
F 20.076784 30.897204 137.252640
F 20.121184 30.758204 159.110640
F 20.051784 38.666004 137.414640
F 20.112384 38.704404 159.110640
F 24.437184 46.311304 156.415640
F 22.387484 24.342304 162.958640
F 4.469214 24.439504 133.702640
F 4.469214 24.439504 155.531640
F 31.393384 24.429404 133.786640
F 31.022584 24.620604 155.534640
F 4.469214 32.157204 133.702640
F 4.469214 32.157204 155.531640
F 31.290784 32.134404 133.553640
F 31.411284 31.952904 155.369640
F 4.469214 39.874904 133.702640
F 4.469214 39.874904 155.531640
F 31.386684 39.776104 133.729640
F 31.208684 39.811104 155.192640
F 13.380884 24.439504 133.702640
F 13.380884 24.439504 155.531640
F 13.380884 32.157204 133.702640
F 13.380884 32.157204 155.531640
F 13.380884 39.874904 133.702640
F 13.380884 39.874904 155.531640
F 22.431584 24.509704 133.673640
F 22.288484 24.309904 155.589640
F 22.323584 32.245904 133.745640
F 22.316684 32.055904 155.605640
F 22.525084 39.850104 133.778640
F 22.361684 39.879404 155.645640
F 4.469204 27.012104 137.340640
F 4.469204 27.012104 159.169640
F 31.356984 27.003704 137.257640
F 31.213184 26.798304 159.046640
F 4.469204 34.729804 137.340640
F 4.469204 34.729804 159.169640
F 31.228484 34.780604 137.150640
F 31.365484 34.728904 158.922640
F 4.469204 42.447504 137.340640
F 4.469204 42.447504 159.169640
F 31.369484 42.648704 137.233640
F 31.411284 42.443304 158.906640
F 13.380884 27.012104 137.340640
F 13.380884 27.012104 159.169640
F 13.380884 34.729804 137.340640
F 13.380884 34.729804 159.169640
F 13.380884 42.447504 137.340640
F 13.380884 42.447504 159.170640
F 22.449784 26.990604 137.387640
F 22.468684 26.958904 159.183640
F 22.369284 34.956904 137.452640
F 22.291284 34.713504 159.267640
F 22.287584 42.339604 137.181640
F 22.423484 42.485104 159.300640
F 4.469214 27.012104 134.612640
F 4.469214 27.012104 156.441640
F 31.407884 27.159004 134.507640
F 31.237584 27.016504 156.389640
F 4.469214 34.729804 134.612640
F 4.469214 34.729804 156.441640
F 31.318484 34.743104 134.382640
F 31.141484 34.544904 156.160640
F 4.469214 42.447504 134.612640
F 4.469214 42.447504 156.441640
F 31.388184 42.390004 134.538640
F 31.293484 42.323104 156.259640
F 13.380884 27.012104 134.612640
F 13.380884 27.012104 156.441640
F 13.380884 34.729804 134.612640
F 13.380884 34.729804 156.441640
F 13.380884 42.447504 134.612640
F 13.380884 42.447504 156.441640
F 22.261884 27.046904 134.595640
F 22.082484 26.861104 156.389640
F 22.383384 34.859404 134.722640
F 22.316584 34.581204 156.570640
F 22.439284 42.484904 134.411640
F 22.313684 42.522104 156.524640
F 4.469204 24.439504 130.974640
F 4.469204 24.439504 152.803640
F 6.697134 30.870904 149.165640
F 31.262984 24.477004 152.819640
F 4.469204 32.157204 130.974640
F 4.469204 32.157204 152.803640
F 31.311884 24.535804 145.500640
F 31.188284 32.129104 152.543640
F 4.469204 39.874904 130.974640
F 4.469204 39.874904 152.803640
F 22.167984 39.957704 145.580640
F 31.430384 39.829604 152.433640
F 13.380884 24.439504 130.974640
F 13.380884 24.439504 152.803640
F 13.380884 32.157204 130.974640
F 13.380884 32.157204 152.803640
F 13.380884 39.874904 130.974640
F 13.380884 39.874904 152.803640
F 22.307384 32.226304 145.637640
F 22.097284 24.597704 152.924640
F 22.306684 24.565604 145.533640
F 22.176284 32.156604 152.837640
F 13.380884 32.157204 145.526640
F 22.436584 39.867104 152.864640
F 6.697134 30.870904 134.612640
F 6.697134 30.870904 156.441640
F 6.697134 38.588604 134.612640
F 6.697134 38.588604 156.441640
F 6.697134 23.153204 134.612640
F 6.697134 23.153204 156.441640
F 6.697134 46.306404 134.612640
F 6.697134 46.306404 156.441640
F 15.608784 30.870904 134.612640
F 15.608784 30.870904 156.441640
F 15.608784 38.588604 134.612640
F 15.608784 38.588604 156.441640
F 15.608784 23.153204 134.612640
F 15.608784 23.153204 156.441640
F 24.618884 30.848604 134.400640
F 24.613984 30.931004 156.672640
F 24.819984 38.626004 134.507640
F 24.424984 38.566204 156.415640
F 6.697124 36.016104 145.526640
F 24.541484 28.440904 145.573640
F 6.697124 28.298304 145.526640
F 24.578884 38.516504 149.147640
F 6.697124 28.298304 130.974640
F 6.697124 28.298304 152.803640
F 24.676084 31.001704 149.139640
F 29.206784 46.348804 144.537640
F 6.697124 36.016104 130.974640
F 6.697124 36.016104 152.803640
F 24.621684 38.729304 151.872640
F 24.644184 31.060404 151.959640
F 6.697124 43.733804 130.974640
F 6.697124 43.733804 152.803640
F 15.608784 23.153204 151.893640
F 15.608784 38.588704 151.893640
F 15.608784 28.298304 130.974640
F 15.608784 28.298304 152.803640
F 15.608784 36.016104 130.974640
F 15.608784 36.016104 152.803640
F 15.608784 43.733804 130.974640
F 15.608784 43.733804 152.803640
F 13.380884 39.874904 145.526640
F 24.475584 28.521804 152.845640
F 26.872884 39.869904 162.718640
F 24.406084 36.192304 152.837640
F 4.469214 42.447504 149.165640
F 24.539084 43.727404 152.896640
F 6.697134 28.298304 133.702640
F 6.697134 28.298304 155.531640
F 6.697134 36.016104 133.702640
F 6.697134 36.016104 155.531640
F 6.697134 43.733804 133.702640
F 6.697134 43.733804 155.531640
F 15.608784 28.298304 133.702640
F 15.608784 28.298304 155.531640
F 15.608784 36.016104 133.702640
F 15.608784 36.016104 155.531640
F 15.608784 43.733804 133.702640
F 15.608784 43.733804 155.531640
F 24.605884 28.204304 133.651640
F 24.431684 28.224704 155.609640
F 24.559384 36.001404 133.686640
F 24.512784 35.874004 155.640640
F 24.558884 43.811904 133.491640
F 24.483084 43.652804 155.459640
F 6.697124 30.870904 137.340640
F 6.697124 30.870904 159.169640
F 15.608784 30.870904 151.893640
F 6.697124 46.306404 151.893640
F 6.697124 38.588604 137.340640
F 6.697124 38.588604 159.169640
F 6.697124 38.588604 151.893640
F 6.697124 30.870904 151.893640
F 6.697124 46.306404 137.340640
F 6.697124 46.306404 159.169640
F 24.502784 43.601104 148.493640
F 24.594884 35.933904 148.385640
F 15.608784 30.870904 137.340640
F 15.608784 30.870904 159.169640
F 15.608784 38.588704 137.340640
F 15.608784 38.588704 159.170640
F 15.608784 23.153204 137.340640
F 15.608784 23.153204 159.169640
F 24.736784 30.923304 137.345640
F 24.531784 30.902504 159.355640
F 24.586784 38.479304 137.269640
F 24.508984 38.768804 159.092640
F 15.608784 23.153204 149.165640
F 15.608784 38.588604 149.165640
F 13.380884 24.439504 145.526640
F 15.608784 30.870904 149.165640
F 0.013382 24.439504 140.979640
F 0.013382 24.439504 162.808640
F 26.900584 24.471104 141.085640
F 31.427184 27.218604 149.107640
F 0.013382 32.157204 140.979640
F 0.013382 32.157204 162.808640
F 26.854784 32.259704 140.839640
F 31.413184 31.954204 162.561640
F 0.013382 39.874904 140.979640
F 0.013382 39.874904 162.808640
F 26.566884 40.022504 140.794640
F 22.225584 34.838904 151.944640
F 8.925054 24.439504 140.979640
F 8.925054 24.439504 162.808640
F 8.925054 32.157204 140.979640
F 8.925054 32.157204 162.808640
F 8.925054 39.874904 140.979640
F 8.925054 39.874904 162.808640
F 17.836684 24.439504 140.979640
F 17.836684 24.439504 162.808640
F 17.836684 32.157204 140.979640
F 17.836684 32.157204 162.808640
F 17.836684 39.874904 140.979640
F 17.836684 39.874904 162.808640
F 0.013368 27.012104 144.617640
F 26.656984 27.130504 144.523640
F 0.013368 34.729804 144.617640
F 26.831184 34.923504 144.679640
F 0.013368 42.447504 144.617640
F 26.579584 42.575904 144.638640
F 8.925034 27.012104 144.617640
F 8.925034 34.729804 144.617640
F 8.925034 42.447504 144.617640
F 17.836684 27.012104 144.617640
F 17.836684 34.729804 144.617640
F 17.836684 42.447504 144.617640
F 0.013380 27.012104 141.888640
F 26.945984 27.040904 141.812640
F 0.013380 34.729804 141.888640
F 26.797384 34.913904 142.024640
F 0.013380 42.447504 141.888640
F 26.770384 42.513604 141.951640
F 8.925054 27.012104 141.888640
F 8.925054 34.729804 141.888640
F 8.925054 42.447504 141.888640
F 17.836684 27.012104 141.888640
F 17.836684 34.729804 141.888640
F 17.836684 42.447504 141.888640
F 17.836684 42.447504 163.717640
F 0.013370 24.439504 138.250640
F 0.013370 24.439504 160.079640
F 26.747584 24.517004 138.308640
F 26.661884 24.078004 160.151640
F 0.013370 32.157204 138.250640
F 0.013370 32.157204 160.079640
F 27.013284 32.130004 138.100640
F 27.106584 32.120204 159.986640
F 0.013370 39.874904 138.250640
F 0.013370 39.874904 160.079640
F 26.737084 39.903204 138.085640
F 26.867484 39.942104 160.034640
F 8.925044 24.439504 138.250640
F 8.925044 24.439504 160.079640
F 8.925044 32.157204 138.250640
F 8.925044 32.157204 160.079640
F 8.925044 39.874904 138.250640
F 8.925044 39.874904 160.079640
F 17.836684 24.439504 138.250640
F 17.836684 24.439504 160.079640
F 17.836684 32.157204 138.250640
F 17.836684 32.157204 160.079640
F 17.836684 39.874904 138.250640
F 17.836684 39.874904 160.079640
F 2.241304 30.870904 141.888640
F 28.929784 30.934504 142.017640
F 2.241304 38.588604 141.888640
F 28.926284 38.652704 141.733640
F 2.241304 23.153204 141.888640
F 2.241304 46.306404 141.888640
F 6.697134 46.306404 149.165640
F 4.469214 27.012104 149.165640
F 11.152984 30.870904 141.888640
F 11.152984 38.588604 141.888640
F 11.152984 23.153204 141.888640
F 11.152984 46.306404 141.888640
F 20.097784 30.795404 141.793640
F 20.005384 38.643204 141.866640
F 31.361684 39.996604 145.375640
F 31.393384 39.940504 162.697640
F 2.241284 28.298304 138.250640
F 2.241284 28.298304 160.079640
F 29.071484 28.315904 138.404640
F 29.094984 28.106104 160.054640
F 2.241284 36.016104 138.250640
F 2.241284 36.016104 160.079640
F 29.186584 35.957204 138.380640
F 29.103684 36.057804 160.030640
F 2.241284 43.733804 138.250640
F 2.241284 43.733804 160.079640
F 29.030984 43.754604 138.209640
F 29.042284 43.673004 159.965640
F 11.152984 28.298304 138.250640
F 11.152984 28.298304 160.079640
F 11.152984 36.016104 138.250640
F 11.152984 36.016104 160.079640
F 11.152984 43.733804 138.250640
F 11.152984 43.733804 160.079640
F 20.088884 28.233804 138.344640
F 20.174084 28.186704 159.954640
F 20.106584 36.087204 138.376640
F 20.066284 36.059004 160.079640
F 20.027284 43.696304 138.326640
F 20.080384 43.838404 160.143640
F 2.241294 28.298304 140.979640
F 2.241294 28.298304 162.808640
F 28.988784 28.501504 140.997640
F 31.134684 34.682504 149.053640
F 2.241294 36.016104 140.979640
F 2.241294 36.016104 162.808640
F 29.113484 36.096204 140.991640
F 26.902384 24.568504 162.929640
F 2.241294 43.733804 140.979640
F 2.241294 43.733804 162.808640
F 28.991584 43.717604 140.992640
F 22.330684 32.218104 162.905640
F 11.152984 28.298304 140.979640
F 11.152984 28.298304 162.808640
F 11.152984 36.016104 140.979640
F 11.152984 36.016104 162.808640
F 11.152984 43.733804 140.979640
F 11.152984 43.733804 162.808640
F 20.033084 28.286704 141.011640
F 20.068284 28.215404 162.636640
F 20.047984 36.061804 141.168640
F 20.239684 36.056804 162.918640
F 20.156484 43.723104 140.910640
F 19.983784 43.768304 162.850640
F 2.241284 30.870904 144.617640
F 29.129284 30.955504 144.622640
F 2.241284 38.588604 144.617640
F 29.086084 38.640404 144.474640
F 2.241284 46.306404 144.617640
F 4.469204 24.439504 145.526640
F 11.152984 30.870904 144.617640
F 11.152984 38.588604 144.617640
F 11.152984 23.153204 144.617640
F 11.152984 46.306404 144.617640
F 20.047184 31.027404 144.519640
F 20.118484 38.607104 144.593640
F 6.697134 23.153204 149.165640
F 4.469214 24.439504 140.979640
F 4.469214 24.439504 162.808640
F 31.176684 24.633604 141.022640
F 4.469214 34.729804 149.165640
F 4.469214 32.157204 140.979640
F 4.469214 32.157204 162.808640
F 31.132484 32.186704 140.998640
F 22.367484 39.804804 162.948640
F 4.469214 39.874904 140.979640
F 4.469214 39.874904 162.808640
F 31.246784 39.923104 141.093640
F 29.064184 43.685104 162.782640
F 13.380884 24.439504 140.979640
F 13.380884 24.439504 162.808640
F 13.380884 32.157204 140.979640
F 13.380884 32.157204 162.808640
F 13.380884 39.874904 140.979640
F 13.380884 39.874904 162.808640
F 22.375384 24.398204 140.974640
F 22.402984 27.102604 151.817640
F 22.275384 32.336904 140.915640
F 22.401984 42.343604 151.839640
F 22.296884 39.973904 140.950640
F 13.380884 42.447504 151.893640
F 4.469204 27.012104 144.617640
F 31.364584 27.077504 144.461640
F 4.469204 34.729804 144.617640
F 31.366684 34.741104 144.761640
F 4.469204 42.447504 144.617640
F 31.320384 42.563004 144.620640
F 13.380884 27.012104 144.617640
F 13.380884 34.729804 144.617640
F 13.380884 42.447504 144.617640
F 22.240584 27.071904 144.586640
F 22.229184 34.851604 144.788640
F 22.475084 42.471804 144.544640
F 4.469214 27.012104 141.888640
F 31.198284 27.145904 141.758640
F 4.469214 34.729804 141.888640
F 31.377184 34.734804 141.925640
F 4.469214 42.447504 141.888640
F 31.245284 42.633904 141.851640
F 13.380884 27.012104 141.888640
F 13.380884 34.729804 141.888640
F 13.380884 42.447504 141.888640
F 22.314784 27.032204 141.750640
F 22.441184 34.885004 141.914640
F 22.339684 42.480904 141.879640
F 4.469204 24.439504 138.250640
F 4.469204 24.439504 160.079640
F 31.188684 24.482504 138.279640
F 31.324184 24.347604 160.233640
F 4.469204 32.157204 138.250640
F 4.469204 32.157204 160.079640
F 31.214884 32.359404 138.171640
F 31.257284 32.215004 159.897640
F 4.469204 39.874904 138.250640
F 4.469204 39.874904 160.079640
F 31.425684 40.190004 138.365640
F 31.203184 39.796404 160.036640
F 13.380884 24.439504 138.250640
F 13.380884 24.439504 160.079640
F 13.380884 32.157204 138.250640
F 13.380884 32.157204 160.079640
F 13.380884 39.874904 138.250640
F 13.380884 39.874904 160.079640
F 22.433184 24.399104 138.204640
F 22.395584 24.365704 160.254640
F 22.396784 32.180604 138.092640
F 22.401384 32.243604 160.128640
F 22.486584 39.858404 138.098640
F 22.365484 39.893404 160.206640
F 6.697134 30.870904 141.888640
F 6.697134 38.588604 141.888640
F 6.697134 23.153204 141.888640
F 6.697134 46.306404 141.888640
F 15.608784 30.870904 141.888640
F 15.608784 38.588604 141.888640
F 15.608784 38.588604 163.717640
F 15.608784 23.153204 141.888640
F 24.569884 30.938704 141.741640
F 24.542084 38.826704 141.941640
F 13.380884 34.729804 149.165640
F 22.254884 42.351404 149.040640
F 6.697124 28.298304 138.250640
F 6.697124 28.298304 160.079640
F 24.446984 28.334204 148.385640
F 15.608784 43.733804 148.255640
F 6.697124 36.016104 138.250640
F 6.697124 36.016104 160.079640
F 15.608784 36.016104 148.255640
F 15.608784 28.298304 148.255640
F 6.697124 43.733804 138.250640
F 6.697124 43.733804 160.079640
F 6.697134 43.733804 148.255640
F 6.697134 36.016104 148.255640
F 15.608784 28.298304 138.250640
F 15.608784 28.298304 160.079640
F 15.608784 36.016104 138.250640
F 15.608784 36.016104 160.079640
F 15.608784 43.733804 138.250640
F 15.608784 43.733804 160.079640
F 24.699884 28.302404 138.229640
F 24.714684 28.219904 160.205640
F 24.713984 35.951204 138.337640
F 24.719284 36.015904 159.991640
F 24.490684 43.880004 138.313640
F 24.615284 43.744804 160.277640
F 6.697134 28.298304 140.979640
F 6.697134 28.298304 162.808640
F 6.697134 36.016104 140.979640
F 6.697134 36.016104 162.808640
F 6.697134 43.733804 140.979640
F 6.697134 43.733804 162.808640
F 15.608784 28.298304 140.979640
F 15.608784 28.298304 162.808640
F 15.608784 36.016104 140.979640
F 15.608784 36.016104 162.808640
F 15.608784 43.733804 140.979640
F 15.608784 43.733804 162.808640
F 24.580884 28.297904 140.916640
F 31.236084 42.465804 149.068640
F 24.604084 36.233904 141.154640
F 26.955384 32.121904 162.720640
F 24.546384 43.842504 141.022640
F 29.264984 36.065804 162.773640
F 6.697124 30.870904 144.617640
F 6.697134 28.298304 148.255640
F 6.697124 38.588604 144.617640
F 24.321884 44.002404 145.692640
F 6.697124 46.306404 144.617640
F 24.643684 36.077404 145.722640
F 15.608784 30.870904 144.617640
F 15.608784 38.588704 144.617640
F 15.608784 23.153204 144.617640
F 24.586084 30.901204 144.603640
F 24.293884 38.554004 144.664640
F 22.388184 34.671204 149.106640
F 13.380884 27.012104 149.165640
F 0.013382 24.439504 148.255640
F 26.766184 24.711504 148.287640
F 0.013382 32.157204 148.255640
F 26.948684 32.346804 148.053640
F 0.013382 39.874904 148.255640
F 26.756884 39.693204 148.114640
F 8.925054 24.439504 148.255640
F 8.925054 32.157204 148.255640
F 8.925054 39.874904 148.255640
F 17.836684 24.439504 148.255640
F 17.836684 32.157204 148.255640
F 17.836684 39.874904 148.255640
F 0.013368 27.012104 151.893640
F 26.721884 27.109604 152.040640
F 0.013368 34.729804 151.893640
F 26.763884 34.839604 151.882640
F 0.013368 42.447504 151.893640
F 26.804284 42.663504 151.876640
F 8.925034 27.012104 151.893640
F 8.925034 34.729804 151.893640
F 8.925034 42.447504 151.893640
F 17.836684 27.012104 151.893640
F 17.836684 34.729804 151.893640
F 17.836684 42.447504 151.893640
F 0.013380 27.012104 149.165640
F 26.898084 27.304204 149.316640
F 0.013380 34.729804 149.165640
F 26.864684 34.676204 149.270640
F 0.013380 42.447504 149.165640
F 26.767084 42.360704 149.271640
F 8.925054 27.012104 149.165640
F 8.925054 34.729804 149.165640
F 8.925054 42.447504 149.165640
F 17.836684 27.012104 149.165640
F 17.836684 34.729804 149.165640
F 17.836684 42.447504 149.165640
F 0.013370 24.439504 145.526640
F 26.836284 24.570504 145.610640
F 0.013370 32.157204 145.526640
F 26.959584 32.321404 145.334640
F 0.013370 39.874904 145.526640
F 26.635384 39.917404 145.387640
F 8.925044 24.439504 145.526640
F 8.925044 32.157204 145.526640
F 8.925044 39.874904 145.526640
F 17.836684 24.439504 145.526640
F 17.836684 32.157204 145.526640
F 17.836684 39.874904 145.526640
F 2.241304 30.870904 149.165640
F 28.769084 30.730004 149.146640
F 2.241304 38.588604 149.165640
F 29.112284 38.577804 149.006640
F 2.241304 23.153204 149.165640
F 2.241304 46.306404 149.165640
F 4.469204 39.874904 145.526640
F 22.297284 27.115704 149.140640
F 11.152984 30.870904 149.165640
F 11.152984 38.588604 149.165640
F 11.152984 23.153204 149.165640
F 11.152984 46.306404 149.165640
F 19.925084 30.716404 149.117640
F 20.033184 38.739504 149.291640
F 13.380884 42.447504 149.165640
F 2.241284 28.298304 145.526640
F 29.057184 28.340904 145.480640
F 2.241284 36.016104 145.526640
F 29.150184 35.943404 145.580640
F 2.241284 43.733804 145.526640
F 29.058884 43.814404 145.547640
F 11.152984 28.298304 145.526640
F 11.152984 36.016104 145.526640
F 11.152984 43.733804 145.526640
F 20.043284 28.383404 145.372640
F 19.994984 36.106004 145.664640
F 20.124884 43.710504 145.431640
F 2.241294 28.298304 148.255640
F 29.138284 28.184704 148.167640
F 2.241294 36.016104 148.255640
F 28.951184 36.058904 148.275640
F 2.241294 43.733804 148.255640
F 29.016984 43.794304 148.125640
F 11.152984 28.298304 148.255640
F 11.152984 36.016104 148.255640
F 11.152984 43.733804 148.255640
F 20.133384 28.220404 148.130640
F 20.041784 36.073504 148.366640
F 19.976584 43.647504 148.059640
F 2.241284 30.870904 151.893640
F 28.961084 30.850004 151.680640
F 2.241284 38.588604 151.893640
F 29.105784 38.774604 151.654640
F 2.241284 46.306404 151.893640
F 4.469204 32.157204 145.526640
F 11.152984 30.870904 151.893640
F 11.152984 38.588604 151.893640
F 11.152984 23.153204 151.893640
F 11.152984 46.306404 151.893640
F 20.068084 30.876704 151.922640
F 20.048484 38.628804 152.036640
F 31.261984 32.111404 145.494640
F 4.469214 24.439504 148.255640
F 31.389084 24.735304 148.268640
F 4.469214 32.157204 148.255640
F 31.069484 32.004204 148.303640
F 4.469214 39.874904 148.255640
F 31.400284 39.829204 148.097640
F 13.380884 24.439504 148.255640
F 13.380884 32.157204 148.255640
F 13.380884 39.874904 148.255640
F 22.162584 24.542704 148.237640
F 22.371684 31.974504 148.434640
F 22.360884 39.754404 148.305640
F 4.469204 27.012104 151.893640
F 31.346384 27.170104 151.922640
F 4.469204 34.729804 151.893640
F 31.173484 34.728904 151.732640
F 4.469204 42.447504 151.893640
F 31.270484 42.566904 151.728640
F 13.380884 27.012104 151.893640
F 13.380884 34.729804 151.893640
F 29.043884 46.195904 156.464640
F 31.424384 32.168504 130.737640
F 19.975884 46.236904 134.644640
F 24.598684 23.283104 144.829640
F 29.001184 46.340504 163.533640
F 24.488084 46.248604 159.075640
F 22.185884 42.438004 163.709640
F 20.102884 23.096904 144.585640
F 28.984084 46.320604 149.194640
F 31.434684 42.486204 163.660640
F 20.020384 46.302204 137.628640
F 28.937484 23.291504 137.342640
F 20.104384 46.286504 149.131640
F 24.489184 46.353904 142.071640
F 28.995484 46.614204 134.796640
F 24.270484 46.376204 151.948640
F 24.644984 46.144604 149.215640
F 29.057884 23.279504 144.648640
F 24.635684 23.242904 134.409640
F 24.642384 23.244404 142.014640
F 29.053884 23.416904 149.023640
F 26.758184 27.114904 163.855640
F 29.020084 46.504304 151.911640
F 24.451684 46.293704 137.329640
F 28.860484 46.270004 159.159640
F 24.522584 46.348904 134.525640
F 31.592984 27.147004 163.800640
F 20.016784 23.187704 163.697640
F 22.226384 24.369704 130.770640
F 22.306984 32.209604 131.109640
F 19.994884 36.000604 130.842640
F 31.366484 39.967004 130.983640
F 24.649984 43.855804 130.836640
F 0.013382 24.439504 177.360640
F 26.926384 24.239404 177.172640
F 0.013382 32.157204 177.360640
F 26.905884 32.308204 177.249640
F 0.013382 39.874904 177.360640
F 26.783184 39.691204 177.257640
F 8.925054 24.439504 177.360640
F 8.925054 32.157204 177.360640
F 8.925054 39.874904 177.360640
F 17.836684 24.439504 177.360640
F 17.836684 32.157204 177.360640
F 17.836684 39.874904 177.360640
F 0.013368 27.012104 180.999640
F 26.766884 26.792104 181.041640
F 0.013368 34.729804 180.999640
F 26.805684 34.863804 180.880640
F 0.013368 42.447504 180.999640
F 26.886084 42.437604 180.975640
F 8.925034 27.012104 180.999640
F 8.925034 34.729804 180.999640
F 8.925034 42.447504 180.999640
F 17.836684 27.012104 180.999640
F 17.836684 34.729804 180.999640
F 17.836684 42.447504 180.999640
F 0.013380 27.012104 178.270640
F 26.975784 26.823504 178.236640
F 0.013380 34.729804 178.270640
F 26.961984 34.901704 178.222640
F 0.013380 42.447504 178.270640
F 26.753084 42.327504 178.255640
F 8.925054 27.012104 178.270640
F 8.925054 34.729804 178.270640
F 8.925054 42.447504 178.270640
F 17.836684 27.012104 178.270640
F 17.836684 34.729804 178.270640
F 17.836684 42.447504 178.270640
F 0.013370 24.439504 174.632640
F 26.857584 24.564304 174.435640
F 0.013370 32.157204 174.632640
F 26.753384 32.272404 174.556640
F 0.013370 39.874904 174.632640
F 26.955084 39.855504 174.480640
F 8.925044 24.439504 174.632640
F 8.925044 32.157204 174.632640
F 8.925044 39.874904 174.632640
F 17.836684 24.439504 174.632640
F 17.836684 32.157204 174.632640
F 17.836684 39.874904 174.632640
F 2.241304 30.870904 178.270640
F 29.140784 30.941604 178.243640
F 2.241304 38.588604 178.270640
F 29.185584 38.430604 178.243640
F 2.241304 23.153204 178.270640
F 2.241304 46.306404 178.270640
F 24.779984 43.780404 170.200640
F 24.554184 36.093304 191.791640
F 11.152984 30.870904 178.270640
F 11.152984 38.588604 178.270640
F 11.152984 23.153204 178.270640
F 11.152984 46.306404 178.270640
F 20.097084 31.107304 178.267640
F 20.090584 38.554804 178.188640
F 24.638084 35.912004 170.027640
F 2.241284 28.298304 174.632640
F 29.140184 28.434204 174.760640
F 2.241284 36.016104 174.632640
F 29.091084 35.836704 174.583640
F 2.241284 43.733804 174.632640
F 29.259084 43.814504 174.482640
F 11.152984 28.298304 174.632640
F 11.152984 36.016104 174.632640
F 11.152984 43.733804 174.632640
F 20.019384 28.179004 174.737640
F 19.959584 36.098904 174.562640
F 20.003184 43.772304 174.650640
F 2.241294 28.298304 177.360640
F 29.081084 28.332104 177.416640
F 2.241294 36.016104 177.360640
F 29.094084 35.870404 177.199640
F 2.241294 43.733804 177.360640
F 29.027684 43.495704 177.097640
F 11.152984 28.298304 177.360640
F 11.152984 36.016104 177.360640
F 11.152984 43.733804 177.360640
F 20.260484 28.262504 177.592640
F 20.001184 35.997304 177.272640
F 20.096284 43.758404 177.431640
F 2.241284 30.870904 180.999640
F 29.172584 30.852404 181.049640
F 2.241284 38.588604 180.999640
F 29.156884 38.462404 181.009640
F 2.241284 46.306404 180.999640
F 24.429384 28.078104 191.952640
F 11.152984 30.870904 180.999640
F 11.152984 38.588604 180.999640
F 11.152984 23.153204 180.999640
F 11.152984 46.306404 180.999640
F 20.253184 30.874904 180.900640
F 20.074884 38.509704 181.015640
F 24.652684 28.240004 170.303640
F 4.469214 24.439504 177.360640
F 31.447184 24.448804 177.213640
F 4.469214 32.157204 177.360640
F 31.453684 31.808804 177.331640
F 4.469214 39.874904 177.360640
F 31.528784 39.702804 177.267640
F 13.380884 24.439504 177.360640
F 13.380884 32.157204 177.360640
F 13.380884 39.874904 177.360640
F 22.209784 24.499604 177.447640
F 22.437184 32.084904 177.377640
F 22.459184 39.728304 177.334640
F 4.469204 27.012104 180.999640
F 31.175484 26.753704 180.928640
F 4.469204 34.729804 180.999640
F 31.101184 34.900704 180.861640
F 4.469204 42.447504 180.999640
F 31.271784 42.431104 180.940640
F 13.380884 27.012104 180.999640
F 13.380884 34.729804 180.999640
F 13.380884 42.447504 180.999640
F 22.041684 26.907404 181.005640
F 22.376584 34.726304 180.857640
F 22.548984 42.421704 181.101640
F 4.469214 27.012104 178.270640
F 31.271584 26.994904 178.291640
F 4.469214 34.729804 178.270640
F 31.427184 34.564804 178.040640
F 4.469214 42.447504 178.270640
F 31.448384 42.253304 178.225640
F 13.380884 27.012104 178.270640
F 13.380884 34.729804 178.270640
F 13.380884 42.447504 178.270640
F 22.389484 26.948604 178.408640
F 22.326484 34.667204 178.154640
F 22.452784 42.457604 178.267640
F 4.469204 24.439504 174.632640
F 31.312284 24.459804 174.418640
F 4.469204 32.157204 174.632640
F 31.361884 32.182804 174.573640
F 4.469204 39.874904 174.632640
F 31.392684 39.792804 174.490640
F 13.380884 24.439504 174.632640
F 13.380884 32.157204 174.632640
F 13.380884 39.874904 174.632640
F 22.446584 24.413804 174.696640
F 22.445084 32.327504 174.519640
F 22.255984 39.846104 174.586640
F 6.697134 30.870904 178.270640
F 6.697134 38.588604 178.270640
F 6.697134 23.153204 178.270640
F 6.697134 46.306404 178.270640
F 15.608784 30.870904 178.270640
F 15.608784 38.588604 178.270640
F 15.608784 23.153204 178.270640
F 24.750084 30.722104 178.200640
F 24.659584 38.393604 178.429640
F 15.608784 43.733804 191.913640
F 20.032584 23.117704 180.868640
F 6.697124 28.298304 174.632640
F 22.172484 27.041704 195.587640
F 6.697124 36.016104 174.632640
F 24.417584 23.070204 188.445640
F 6.697124 43.733804 174.632640
F 15.608784 43.733804 170.084640
F 15.608784 28.298304 174.632640
F 15.608784 36.016104 174.632640
F 15.608784 43.733804 174.632640
F 24.408784 28.122704 174.680640
F 24.601184 36.023904 174.507640
F 24.714784 43.570204 174.651640
F 6.697134 28.298304 177.360640
F 6.697134 36.016104 177.360640
F 6.697134 43.733804 177.360640
F 15.608784 28.298304 177.360640
F 15.608784 36.016104 177.360640
F 15.608784 43.733804 177.360640
F 24.605484 28.086904 177.389640
F 24.614784 35.925004 177.283640
F 24.640884 43.683704 177.470640
F 6.697124 30.870904 180.999640
F 29.246884 30.630204 163.661640
F 6.697124 38.588604 180.999640
F 22.437584 26.908104 163.654640
F 6.697124 46.306404 180.999640
F 24.683384 38.607304 173.574640
F 15.608784 30.870904 180.999640
F 15.608784 38.588704 180.999640
F 15.608784 23.153204 180.999640
F 24.762584 30.842704 180.894640
F 24.666984 38.579804 181.189640
F 15.608784 36.016104 191.913640
F 15.608784 36.016104 170.084640
F 0.013382 24.439504 184.637640
F 26.720484 24.449304 184.599640
F 0.013382 32.157204 184.637640
F 26.711884 32.436704 184.765640
F 0.013382 39.874904 184.637640
F 26.922784 39.838704 184.670640
F 8.925054 24.439504 184.637640
F 8.925054 32.157204 184.637640
F 8.925054 39.874904 184.637640
F 17.836684 24.439504 184.637640
F 17.836684 32.157204 184.637640
F 17.836684 39.874904 184.637640
F 0.013368 27.012104 166.446640
F 0.013368 27.012104 188.275640
F 26.574784 26.853104 166.583640
F 26.743784 27.145304 188.126640
F 0.013368 34.729804 166.446640
F 0.013368 34.729804 188.275640
F 26.782384 34.697804 166.253640
F 26.819484 34.809404 188.348640
F 0.013368 42.447504 166.446640
F 0.013368 42.447504 188.275640
F 26.875384 42.450004 166.287640
F 26.791184 42.480904 188.101640
F 8.925034 27.012104 166.446640
F 8.925034 27.012104 188.275640
F 8.925034 34.729804 166.446640
F 8.925034 34.729804 188.275640
F 8.925034 42.447504 166.446640
F 8.925034 42.447504 188.275640
F 17.836684 27.012104 166.446640
F 17.836684 27.012104 188.275640
F 17.836684 34.729804 166.446640
F 17.836684 34.729804 188.275640
F 17.836684 42.447504 166.446640
F 17.836684 42.447504 188.275640
F 0.013380 27.012104 163.717640
F 0.013380 27.012104 185.546640
F 22.524884 34.827804 163.651640
F 26.805084 27.077404 185.446640
F 0.013380 34.729804 163.717640
F 0.013380 34.729804 185.546640
F 20.058984 22.886404 178.157640
F 26.803184 34.992504 185.715640
F 0.013380 42.447504 163.717640
F 0.013380 42.447504 185.546640
F 24.416284 22.969304 181.032640
F 27.020384 42.398904 185.496640
F 8.925054 27.012104 163.717640
F 8.925054 27.012104 185.546640
F 8.925054 34.729804 163.717640
F 8.925054 34.729804 185.546640
F 8.925054 42.447504 163.717640
F 8.925054 42.447504 185.546640
F 17.836684 27.012104 163.717640
F 17.836684 27.012104 185.546640
F 17.836684 34.729804 163.717640
F 17.836684 34.729804 185.546640
F 17.836684 42.447504 185.546640
F 0.013370 24.439504 181.908640
F 26.664684 24.202704 181.776640
F 0.013370 32.157204 181.908640
F 26.896684 32.095104 181.901640
F 0.013370 39.874904 181.908640
F 26.967184 39.895704 181.994640
F 8.925044 24.439504 181.908640
F 8.925044 32.157204 181.908640
F 8.925044 39.874904 181.908640
F 17.836684 24.439504 181.908640
F 17.836684 32.157204 181.908640
F 17.836684 39.874904 181.908640
F 2.241304 30.870904 163.717640
F 2.241304 30.870904 185.546640
F 24.585384 23.054004 170.943640
F 28.872984 30.906404 185.749640
F 2.241304 38.588604 163.717640
F 2.241304 38.588604 185.546640
F 26.821884 24.387604 196.614640
F 29.014084 38.567704 185.570640
F 2.241304 23.153204 163.717640
F 2.241304 23.153204 185.546640
F 2.241304 46.306404 163.717640
F 2.241304 46.306404 185.546640
F 20.014684 30.781604 195.579640
F 24.566284 30.788004 170.867640
F 15.608784 28.298304 191.913640
F 6.697124 38.588604 195.551640
F 11.152984 30.870904 163.717640
F 11.152984 30.870904 185.546640
F 11.152984 38.588604 163.717640
F 11.152984 38.588604 185.546640
F 11.152984 23.153204 163.717640
F 11.152984 23.153204 185.546640
F 11.152984 46.306404 163.717640
F 11.152984 46.306404 185.546640
F 15.608784 36.016104 167.355640
F 19.956984 30.892504 185.483640
F 20.085284 38.416904 185.548640
F 15.608784 28.298304 170.084640
F 22.387384 34.683904 195.380640
F 2.241284 28.298304 181.908640
F 29.030484 28.261904 181.859640
F 2.241284 36.016104 181.908640
F 29.039384 36.071804 181.814640
F 2.241284 43.733804 181.908640
F 28.991084 43.766604 181.697640
F 11.152984 28.298304 181.908640
F 11.152984 36.016104 181.908640
F 11.152984 43.733804 181.908640
F 20.088384 28.269104 182.081640
F 20.098284 35.889604 181.836640
F 20.083284 43.558604 182.103640
F 2.241294 28.298304 184.637640
F 28.976184 28.357804 184.514640
F 2.241294 36.016104 184.637640
F 28.886584 36.122004 184.568640
F 2.241294 43.733804 184.637640
F 29.025584 43.856204 184.419640
F 11.152984 28.298304 184.637640
F 11.152984 36.016104 184.637640
F 11.152984 43.733804 184.637640
F 19.966784 28.443804 184.757640
F 19.926484 35.966004 184.581640
F 20.122784 43.673104 184.787640
F 2.241284 30.870904 166.446640
F 2.241284 30.870904 188.275640
F 28.974984 30.866004 166.372640
F 28.950384 30.879004 188.516640
F 2.241284 38.588604 166.446640
F 2.241284 38.588604 188.275640
F 29.014684 38.329504 166.326640
F 28.994284 38.621804 188.362640
F 2.241284 46.306404 166.446640
F 2.241284 46.306404 188.275640
F 6.697124 43.733804 167.355640
F 26.864184 34.685204 195.363640
F 11.152984 30.870904 166.446640
F 11.152984 30.870904 188.275640
F 11.152984 38.588604 166.446640
F 11.152984 38.588604 188.275640
F 11.152984 23.153204 166.446640
F 11.152984 23.153204 188.275640
F 11.152984 46.306404 166.446640
F 11.152984 46.306404 188.275640
F 19.940784 30.665404 166.413640
F 20.072084 30.801104 188.244640
F 20.219884 38.766104 166.369640
F 20.076084 38.659804 188.248640
F 6.697134 43.733804 191.913640
F 20.186384 38.486904 195.453640
F 4.469214 24.439504 184.637640
F 31.385984 24.477504 184.735640
F 4.469214 32.157204 184.637640
F 31.074584 32.083204 184.798640
F 4.469214 39.874904 184.637640
F 31.209884 39.841504 184.673640
F 13.380884 24.439504 184.637640
F 13.380884 32.157204 184.637640
F 13.380884 39.874904 184.637640
F 22.274984 24.586304 184.449640
F 22.212084 32.187304 184.583640
F 22.298784 39.945504 184.641640
F 4.469204 27.012104 166.446640
F 4.469204 27.012104 188.275640
F 31.108184 27.093104 166.512640
F 31.204184 26.996304 188.334640
F 4.469204 34.729804 166.446640
F 4.469204 34.729804 188.275640
F 31.312484 34.850704 166.328640
F 31.274684 34.778204 188.120640
F 4.469204 42.447504 166.446640
F 4.469204 42.447504 188.275640
F 31.302384 42.206804 166.279640
F 31.060084 42.490104 188.294640
F 13.380884 27.012104 166.446640
F 13.380884 27.012104 188.275640
F 13.380884 34.729804 166.446640
F 13.380884 34.729804 188.275640
F 13.380884 42.447504 166.446640
F 13.380884 42.447504 188.275640
F 22.231284 27.018604 166.500640
F 22.468384 26.949804 188.110640
F 22.206684 34.657604 166.354640
F 22.247584 34.650704 188.244640
F 22.487684 42.600804 166.452640
F 22.282084 42.474904 188.188640
F 4.469214 27.012104 163.717640
F 4.469214 27.012104 185.546640
F 6.697124 46.306404 173.722640
F 31.268784 27.166104 185.469640
F 4.469214 34.729804 163.717640
F 4.469214 34.729804 185.546640
F 15.608784 28.298304 189.184640
F 31.095884 34.770304 185.387640
F 4.469214 42.447504 163.717640
F 4.469214 42.447504 185.546640
F 15.608784 43.733804 167.355640
F 31.235784 42.340404 185.462640
F 13.380884 27.012104 163.717640
F 13.380884 27.012104 185.546640
F 13.380884 34.729804 163.717640
F 13.380884 34.729804 185.546640
F 13.380884 42.447504 163.717640
F 13.380884 42.447504 185.546640
F 15.608784 28.298304 167.355640
F 22.319084 27.093704 185.409640
F 24.594484 43.640004 191.797640
F 22.369384 34.821504 185.461640
F 24.362484 23.198604 185.452640
F 22.557184 42.460904 185.456640
F 4.469204 24.439504 181.908640
F 31.277584 24.205704 181.943640
F 4.469204 32.157204 181.908640
F 31.191984 32.304604 182.021640
F 4.469204 39.874904 181.908640
F 31.244484 39.915504 182.141640
F 13.380884 24.439504 181.908640
F 13.380884 32.157204 181.908640
F 13.380884 39.874904 181.908640
F 22.263984 24.365204 181.788640
F 22.515684 32.171804 181.753640
F 22.325984 39.788204 181.955640
F 6.697134 30.870904 163.717640
F 6.697134 30.870904 185.546640
F 6.697134 38.588604 163.717640
F 6.697134 38.588604 185.546640
F 6.697134 23.153204 163.717640
F 6.697134 23.153204 185.546640
F 6.697134 46.306404 163.717640
F 6.697134 46.306404 185.546640
F 15.608784 30.870904 163.717640
F 15.608784 30.870904 185.546640
F 15.608784 38.588604 185.546640
F 15.608784 23.153204 163.717640
F 15.608784 23.153204 185.546640
F 6.697124 30.870904 173.722640
F 24.414584 30.905504 185.610640
F 6.697124 43.733804 189.184640
F 24.543884 38.536004 185.547640
F 6.697124 30.870904 195.551640
F 6.697134 43.733804 170.084640
F 6.697134 36.016104 191.913640
F 6.697134 36.016104 170.084640
F 6.697124 28.298304 181.908640
F 6.697124 28.298304 189.184640
F 6.697124 36.016104 181.908640
F 24.474384 30.818604 173.619640
F 6.697124 43.733804 181.908640
F 15.608784 23.153204 195.551640
F 15.608784 28.298304 181.908640
F 15.608784 36.016104 181.908640
F 15.608784 43.733804 181.908640
F 24.364384 28.200804 181.622640
F 24.591284 36.007004 181.722640
F 24.668684 43.723404 181.808640
F 6.697134 28.298304 184.637640
F 6.697134 36.016104 184.637640
F 6.697134 43.733804 184.637640
F 15.608784 28.298304 184.637640
F 15.608784 36.016104 184.637640
F 15.608784 43.733804 184.637640
F 24.527584 28.403904 184.419640
F 24.588284 35.889304 184.379640
F 24.814984 43.695204 184.495640
F 6.697124 30.870904 166.446640
F 6.697124 30.870904 188.275640
F 15.608784 23.153204 173.722640
F 15.608784 38.588704 195.551640
F 6.697124 38.588604 166.446640
F 6.697124 38.588604 188.275640
F 15.608784 38.588704 173.722640
F 15.608784 30.870904 195.551640
F 6.697124 46.306404 166.446640
F 6.697124 46.306404 188.275640
F 15.608784 30.870904 173.722640
F 6.697124 46.306404 195.551640
F 15.608784 30.870904 166.446640
F 15.608784 30.870904 188.275640
F 15.608784 38.588704 166.446640
F 15.608784 38.588704 188.275640
F 15.608784 23.153204 166.446640
F 15.608784 23.153204 188.275640
F 24.612484 30.866704 166.381640
F 24.536484 30.845704 188.368640
F 24.717584 38.620904 166.487640
F 24.610584 38.598404 188.174640
F 6.697124 28.298304 167.355640
F 6.697134 28.298304 191.913640
F 6.697134 28.298304 170.084640
F 24.599984 43.652904 188.961640
F 0.013382 24.439504 170.084640
F 0.013382 24.439504 191.913640
F 26.789584 24.442304 170.175640
F 26.814684 24.569904 191.833640
F 0.013382 32.157204 170.084640
F 0.013382 32.157204 191.913640
F 26.833584 32.096904 169.943640
F 26.902984 32.216004 191.881640
F 0.013382 39.874904 170.084640
F 0.013382 39.874904 191.913640
F 26.996784 39.666904 169.921640
F 26.716084 39.741504 192.065640
F 8.925054 24.439504 170.084640
F 8.925054 24.439504 191.913640
F 8.925054 32.157204 170.084640
F 8.925054 32.157204 191.913640
F 8.925054 39.874904 170.084640
F 8.925054 39.874904 191.913640
F 17.836684 24.439504 170.084640
F 17.836684 24.439504 191.913640
F 17.836684 32.157204 170.084640
F 17.836684 32.157204 191.913640
F 17.836684 39.874904 170.084640
F 17.836684 39.874904 191.913640
F 0.013368 27.012104 173.722640
F 0.013368 27.012104 195.551640
F 26.834784 27.288504 173.735640
F 29.111184 30.905704 195.460640
F 0.013368 34.729804 173.722640
F 0.013368 34.729804 195.551640
F 26.758084 34.780604 173.476640
F 26.970184 42.161404 195.618640
F 0.013368 42.447504 173.722640
F 0.013368 42.447504 195.551640
F 27.046084 42.539704 173.548640
F 31.246184 34.922204 195.498640
F 8.925034 27.012104 173.722640
F 8.925034 27.012104 195.551640
F 8.925034 34.729804 173.722640
F 8.925034 34.729804 195.551640
F 8.925034 42.447504 173.722640
F 8.925034 42.447504 195.551640
F 17.836684 27.012104 173.722640
F 17.836684 27.012104 195.551640
F 17.836684 34.729804 173.722640
F 17.836684 34.729804 195.551640
F 17.836684 42.447504 173.722640
F 17.836684 42.447504 195.551640
F 0.013380 27.012104 170.994640
F 0.013380 27.012104 192.823640
F 26.971784 27.041304 170.999640
F 26.655584 27.099304 193.063640
F 0.013380 34.729804 170.994640
F 0.013380 34.729804 192.823640
F 26.914784 34.690404 170.744640
F 26.771184 34.845504 192.623640
F 0.013380 42.447504 170.994640
F 0.013380 42.447504 192.823640
F 27.062284 42.367504 170.775640
F 26.676084 42.285304 192.876640
F 8.925054 27.012104 170.994640
F 8.925054 27.012104 192.823640
F 8.925054 34.729804 170.994640
F 8.925054 34.729804 192.823640
F 8.925054 42.447504 170.994640
F 8.925054 42.447504 192.823640
F 17.836684 27.012104 170.994640
F 17.836684 27.012104 192.823640
F 17.836684 34.729804 170.994640
F 17.836684 34.729804 192.823640
F 17.836684 42.447504 170.994640
F 17.836684 42.447504 192.823640
F 0.013370 24.439504 167.355640
F 0.013370 24.439504 189.184640
F 26.728084 24.289804 167.565640
F 26.687484 24.458704 189.095640
F 0.013370 32.157204 167.355640
F 0.013370 32.157204 189.184640
F 26.802684 32.204504 167.262640
F 26.728984 32.225104 189.176640
F 0.013370 39.874904 167.355640
F 0.013370 39.874904 189.184640
F 26.950984 39.937704 167.124640
F 26.795784 39.959404 189.181640
F 8.925044 24.439504 167.355640
F 8.925044 24.439504 189.184640
F 8.925044 32.157204 167.355640
F 8.925044 32.157204 189.184640
F 8.925044 39.874904 167.355640
F 8.925044 39.874904 189.184640
F 17.836684 24.439504 167.355640
F 17.836684 24.439504 189.184640
F 17.836684 32.157204 167.355640
F 17.836684 32.157204 189.184640
F 17.836684 39.874904 167.355640
F 17.836684 39.874904 189.184640
F 2.241304 30.870904 170.994640
F 2.241304 30.870904 192.823640
F 29.091984 30.848704 171.052640
F 29.038084 31.019404 192.810640
F 2.241304 38.588604 170.994640
F 2.241304 38.588604 192.823640
F 29.208684 38.492304 170.816640
F 29.036484 38.602904 192.802640
F 2.241304 23.153204 170.994640
F 2.241304 23.153204 192.823640
F 2.241304 46.306404 170.994640
F 2.241304 46.306404 192.823640
F 24.831184 43.895104 167.493640
F 6.697124 38.588604 173.722640
F 6.697124 36.016104 189.184640
F 29.209184 38.662104 195.573640
F 11.152984 30.870904 170.994640
F 11.152984 30.870904 192.823640
F 11.152984 38.588604 170.994640
F 11.152984 38.588604 192.823640
F 11.152984 23.153204 170.994640
F 11.152984 23.153204 192.823640
F 11.152984 46.306404 170.994640
F 11.152984 46.306404 192.823640
F 20.201784 30.756304 171.024640
F 20.039484 30.772804 192.800640
F 20.190884 38.600504 171.015640
F 20.058384 38.443004 192.729640
F 24.436784 35.881604 189.083640
F 24.632884 35.990704 167.285640
F 2.241284 28.298304 167.355640
F 2.241284 28.298304 189.184640
F 28.956384 28.354604 167.469640
F 29.023984 28.250604 189.235640
F 2.241284 36.016104 167.355640
F 2.241284 36.016104 189.184640
F 29.034184 35.889804 167.200640
F 29.048784 36.095404 189.090640
F 2.241284 43.733804 167.355640
F 2.241284 43.733804 189.184640
F 29.180084 43.669604 166.934640
F 28.955884 43.752004 189.227640
F 11.152984 28.298304 167.355640
F 11.152984 28.298304 189.184640
F 11.152984 36.016104 167.355640
F 11.152984 36.016104 189.184640
F 11.152984 43.733804 167.355640
F 11.152984 43.733804 189.184640
F 20.040984 28.239804 167.451640
F 20.195584 28.155104 189.182640
F 20.057784 36.190704 167.376640
F 20.029084 36.112004 189.234640
F 20.203484 43.674804 167.263640
F 20.172784 43.609904 189.181640
F 2.241294 28.298304 170.084640
F 2.241294 28.298304 191.913640
F 29.076184 28.379304 170.173640
F 28.752084 28.419204 191.984640
F 2.241294 36.016104 170.084640
F 2.241294 36.016104 191.913640
F 29.233684 35.807204 169.917640
F 29.097084 36.055804 191.820640
F 2.241294 43.733804 170.084640
F 2.241294 43.733804 191.913640
F 29.160584 43.766604 169.668640
F 28.892384 43.656504 191.962640
F 11.152984 28.298304 170.084640
F 11.152984 28.298304 191.913640
F 11.152984 36.016104 170.084640
F 11.152984 36.016104 191.913640
F 11.152984 43.733804 170.084640
F 11.152984 43.733804 191.913640
F 20.101584 28.218304 170.084640
F 20.156784 28.136604 191.909640
F 20.273884 35.896604 170.077640
F 20.115384 35.913504 191.920640
F 20.200784 43.656804 169.982640
F 20.004084 43.689204 191.919640
F 2.241284 30.870904 173.722640
F 2.241284 30.870904 195.551640
F 28.973484 31.013204 173.719640
F 24.468084 38.624404 170.831640
F 2.241284 38.588604 173.722640
F 2.241284 38.588604 195.551640
F 29.243184 38.476504 173.565640
F 22.257584 42.440804 195.523640
F 2.241284 46.306404 173.722640
F 2.241284 46.306404 195.551640
F 24.600684 28.386204 189.170640
F 24.367184 28.351404 167.514640
F 11.152984 30.870904 173.722640
F 11.152984 30.870904 195.551640
F 11.152984 38.588604 173.722640
F 11.152984 38.588604 195.551640
F 11.152984 23.153204 173.722640
F 11.152984 23.153204 195.551640
F 11.152984 46.306404 173.722640
F 11.152984 46.306404 195.551640
F 20.095284 30.783904 173.845640
F 24.686284 30.821104 192.726640
F 19.938584 38.669104 173.635640
F 24.475384 38.519704 192.977640
F 15.608784 43.733804 189.184640
F 6.697124 36.016104 167.355640
F 4.469214 24.439504 170.084640
F 4.469214 24.439504 191.913640
F 31.206684 24.375404 170.302640
F 31.315884 24.392904 191.942640
F 4.469214 32.157204 170.084640
F 4.469214 32.157204 191.913640
F 31.357684 32.154704 170.015640
F 31.253484 32.172004 191.740640
F 4.469214 39.874904 170.084640
F 4.469214 39.874904 191.913640
F 31.511784 39.812104 169.952640
F 31.318684 39.903404 192.009640
F 13.380884 24.439504 170.084640
F 13.380884 24.439504 191.913640
F 13.380884 32.157204 170.084640
F 13.380884 32.157204 191.913640
F 13.380884 39.874904 170.084640
F 13.380884 39.874904 191.913640
F 22.340284 24.415804 170.144640
F 22.136484 24.299804 191.828640
F 22.378384 32.048104 169.782640
F 22.223584 32.031904 191.837640
F 22.336984 39.935104 169.971640
F 22.300984 39.813704 192.123640
F 4.469204 27.012104 173.722640
F 4.469204 27.012104 195.551640
F 31.454784 27.135204 173.694640
F 24.446584 30.926004 195.406640
F 4.469204 34.729804 173.722640
F 4.469204 34.729804 195.551640
F 31.303084 34.726904 173.734640
F 26.768484 26.910304 195.695640
F 4.469204 42.447504 173.722640
F 4.469204 42.447504 195.551640
F 31.440684 42.324104 173.613640
F 31.311684 42.519804 195.571640
F 13.380884 27.012104 173.722640
F 13.380884 27.012104 195.551640
F 13.380884 34.729804 173.722640
F 13.380884 34.729804 195.551640
F 13.380884 42.447504 173.722640
F 13.380884 42.447504 195.551640
F 22.198984 26.921504 173.830640
F 31.190284 27.017004 195.547640
F 22.187584 34.840204 173.533640
F 15.608784 36.016104 189.184640
F 22.397884 42.501104 173.637640
F 24.533884 38.319904 195.764640
F 4.469214 27.012104 170.994640
F 4.469214 27.012104 192.823640
F 31.451984 27.052004 170.947640
F 31.000584 27.039504 192.769640
F 4.469214 34.729804 170.994640
F 4.469214 34.729804 192.823640
F 31.411284 34.842404 171.119640
F 31.243584 34.750904 192.670640
F 4.469214 42.447504 170.994640
F 4.469214 42.447504 192.823640
F 31.296984 42.510104 170.928640
F 31.382284 42.650404 192.670640
F 13.380884 27.012104 170.994640
F 13.380884 27.012104 192.823640
F 13.380884 34.729804 170.994640
F 13.380884 34.729804 192.823640
F 13.380884 42.447504 170.994640
F 13.380884 42.447504 192.823640
F 22.331484 27.052804 171.103640
F 22.232084 26.865604 192.905640
F 22.435584 34.574904 170.888640
F 22.314184 34.691704 192.650640
F 22.486384 42.510604 170.852640
F 22.206584 42.461004 192.737640
F 4.469204 24.439504 167.355640
F 4.469204 24.439504 189.184640
F 31.359384 24.487304 167.518640
F 31.213684 24.345704 189.218640
F 4.469204 32.157204 167.355640
F 4.469204 32.157204 189.184640
F 31.215984 32.171504 167.344640
F 31.317384 32.203304 189.056640
F 4.469204 39.874904 167.355640
F 4.469204 39.874904 189.184640
F 31.373184 39.689504 167.170640
F 31.288384 39.941504 189.161640
F 13.380884 24.439504 167.355640
F 13.380884 24.439504 189.184640
F 13.380884 32.157204 167.355640
F 13.380884 32.157204 189.184640
F 13.380884 39.874904 167.355640
F 13.380884 39.874904 189.184640
F 22.229184 24.321304 167.523640
F 22.225884 24.422904 189.130640
F 22.281084 31.990904 167.097640
F 22.233484 32.224404 189.132640
F 22.457684 39.968804 167.311640
F 22.392684 39.885404 189.259640
F 6.697134 30.870904 170.994640
F 6.697134 30.870904 192.823640
F 6.697134 38.588604 170.994640
F 6.697134 38.588604 192.823640
F 6.697134 23.153204 170.994640
F 6.697134 23.153204 192.823640
F 6.697134 46.306404 170.994640
F 6.697134 46.306404 192.823640
F 15.608784 30.870904 170.994640
F 15.608784 30.870904 192.823640
F 15.608784 38.588604 170.994640
F 15.608784 38.588604 192.823640
F 15.608784 23.153204 170.994640
F 15.608784 23.153204 192.823640
F 29.058184 23.306204 166.601640
F 20.104084 23.075504 173.723640
F 22.363084 39.936304 196.311640
F 28.945584 23.211504 188.248640
F 22.208084 32.173404 196.327640
F 19.996284 23.040504 171.012640
F 29.200084 46.387804 170.953640
F 29.118784 46.350604 173.637640
F 24.689484 46.128004 195.433640
F 24.558384 46.309804 192.865640
F 20.024284 46.255404 178.249640
F 24.563684 46.365404 171.084640
F 20.013584 46.247704 170.996640
F 24.745384 46.351704 178.243640
F 29.142384 46.244804 188.200640
F 28.856384 46.277404 192.736640
F 24.713684 46.420404 188.336640
F 29.076284 46.364804 166.195640
F 20.002884 46.211504 192.851640
F 24.843684 46.267504 185.661640
F 24.671584 46.217104 163.872640
F 29.238884 46.064804 178.212640
F 29.181484 46.274904 181.038640
F 24.531384 46.227504 173.798640
F 29.108984 23.229904 185.537640
F 19.998484 23.151604 188.108640
F 31.347384 24.432604 196.648640
F 28.951984 28.304204 196.400640
F 20.056084 28.288904 196.519640
F 24.626684 43.607304 196.439640
F 31.238484 32.321204 196.367640
F 22.285484 24.509604 196.561640
F 24.636384 38.610904 163.620640
F 20.013284 38.560704 163.689640
F 20.177384 30.992804 163.716640
F 26.793884 42.495004 163.616640
F 29.153384 38.637004 163.560640
F 31.554384 34.694804 163.711640
F 26.851984 34.592504 163.535640
F 24.701684 30.940404 163.721640
F 0.013382 24.439504 199.189640
F 0.013382 24.439504 221.018640
F 26.846484 24.177504 199.282640
F 26.583484 24.443704 220.783640
F 0.013382 32.157204 199.189640
F 0.013382 32.157204 221.018640
F 26.665384 32.100004 198.970640
F 26.666284 31.962604 220.774640
F 0.013382 39.874904 199.189640
F 0.013382 39.874904 221.018640
F 26.873884 40.068404 199.271640
F 26.794184 39.614604 220.913640
F 8.925054 24.439504 199.189640
F 8.925054 24.439504 221.018640
F 8.925054 32.157204 199.189640
F 8.925054 32.157204 221.018640
F 8.925054 39.874904 199.189640
F 8.925054 39.874904 221.018640
F 17.836684 24.439504 199.189640
F 17.836684 24.439504 221.018640
F 17.836684 32.157204 199.189640
F 17.836684 32.157204 221.018640
F 17.836684 39.874904 199.189640
F 17.836684 39.874904 221.018640
F 0.013368 27.012104 202.828640
F 0.013368 27.012104 224.657640
F 26.861384 26.877804 202.880640
F 27.035884 27.061604 224.626640
F 0.013368 34.729804 202.828640
F 0.013368 34.729804 224.657640
F 26.822084 34.816904 202.964640
F 26.661084 34.481904 224.476640
F 0.013368 42.447504 202.828640
F 0.013368 42.447504 224.657640
F 26.828084 42.474104 202.913640
F 26.647584 42.322004 224.472640
F 8.925034 27.012104 202.828640
F 8.925034 27.012104 224.657640
F 8.925034 34.729804 202.828640
F 8.925034 34.729804 224.657640
F 8.925034 42.447504 202.828640
F 8.925034 42.447504 224.657640
F 17.836684 27.012104 202.828640
F 17.836684 27.012104 224.657640
F 17.836684 34.729804 202.828640
F 17.836684 34.729804 224.657640
F 17.836684 42.447504 202.828640
F 17.836684 42.447504 224.657640
F 0.013380 27.012104 200.099640
F 0.013380 27.012104 221.928640
F 26.801484 26.794804 200.167640
F 26.841084 26.965504 221.896640
F 0.013380 34.729804 200.099640
F 0.013380 34.729804 221.928640
F 26.998884 34.416904 200.246640
F 26.831484 34.544504 221.737640
F 0.013380 42.447504 200.099640
F 0.013380 42.447504 221.928640
F 26.847484 42.712904 200.094640
F 26.753784 42.154804 221.677640
F 8.925054 27.012104 200.099640
F 8.925054 27.012104 221.928640
F 8.925054 34.729804 200.099640
F 8.925054 34.729804 221.928640
F 8.925054 42.447504 200.099640
F 8.925054 42.447504 221.928640
F 17.836684 27.012104 200.099640
F 17.836684 27.012104 221.928640
F 17.836684 34.729804 200.099640
F 17.836684 34.729804 221.928640
F 17.836684 42.447504 200.099640
F 17.836684 42.447504 221.928640
F 0.013370 24.439504 196.461640
F 0.013370 24.439504 218.290640
F 24.467384 28.348304 196.442640
F 26.825684 24.340404 218.167640
F 0.013370 32.157204 196.461640
F 0.013370 32.157204 218.290640
F 20.016784 43.882704 228.240640
F 26.875984 31.911804 218.116640
F 0.013370 39.874904 196.461640
F 0.013370 39.874904 218.290640
F 31.488184 39.858204 196.330640
F 26.637584 39.668004 218.126640
F 8.925044 24.439504 196.461640
F 8.925044 24.439504 218.290640
F 8.925044 32.157204 196.461640
F 8.925044 32.157204 218.290640
F 8.925044 39.874904 196.461640
F 8.925044 39.874904 218.290640
F 17.836684 24.439504 196.461640
F 17.836684 24.439504 218.290640
F 17.836684 32.157204 196.461640
F 17.836684 32.157204 218.290640
F 17.836684 39.874904 196.461640
F 17.836684 39.874904 218.290640
F 2.241304 30.870904 200.099640
F 2.241304 30.870904 221.928640
F 28.913684 30.666304 199.986640
F 29.134184 31.005704 221.945640
F 2.241304 38.588604 200.099640
F 2.241304 38.588604 221.928640
F 29.115284 38.636904 200.032640
F 28.964584 38.344004 221.853640
F 2.241304 23.153204 200.099640
F 2.241304 23.153204 221.928640
F 2.241304 46.306404 200.099640
F 2.241304 46.306404 221.928640
F 19.895484 23.003304 224.671640
F 31.178484 24.288404 228.288640
F 24.497784 23.061204 214.781640
F 15.608784 28.298304 211.013640
F 11.152984 30.870904 200.099640
F 11.152984 30.870904 221.928640
F 11.152984 38.588604 200.099640
F 11.152984 38.588604 221.928640
F 11.152984 23.153204 200.099640
F 11.152984 23.153204 221.928640
F 11.152984 46.306404 200.099640
F 11.152984 46.306404 221.928640
F 20.155484 30.999904 200.020640
F 20.068784 30.800204 221.933640
F 20.057184 38.754004 200.105640
F 19.913184 38.486804 222.090640
F 24.554684 23.106004 221.892640
F 15.608784 36.016104 211.013640
F 2.241284 28.298304 196.461640
F 2.241284 28.298304 218.290640
F 29.020784 35.706704 228.124640
F 29.082984 28.212704 218.152640
F 2.241284 36.016104 196.461640
F 2.241284 36.016104 218.290640
F 22.467084 39.866504 227.975640
F 29.026284 35.934204 218.219640
F 2.241284 43.733804 196.461640
F 2.241284 43.733804 218.290640
F 29.091584 28.128204 228.383640
F 29.022684 43.790104 217.964640
F 11.152984 28.298304 196.461640
F 11.152984 28.298304 218.290640
F 11.152984 36.016104 196.461640
F 11.152984 36.016104 218.290640
F 11.152984 43.733804 196.461640
F 11.152984 43.733804 218.290640
F 24.499284 22.893204 217.478640
F 20.206084 28.202604 218.444640
F 24.399684 46.354504 217.341640
F 20.011084 35.928404 218.304640
F 29.149284 23.072204 210.045640
F 20.187484 43.533404 218.259640
F 2.241294 28.298304 199.189640
F 2.241294 28.298304 221.018640
F 28.916884 28.057204 199.215640
F 29.139784 28.337004 221.010640
F 2.241294 36.016104 199.189640
F 2.241294 36.016104 221.018640
F 29.016684 35.994304 199.211640
F 29.086584 35.647804 220.983640
F 2.241294 43.733804 199.189640
F 2.241294 43.733804 221.018640
F 29.196484 43.653104 199.112640
F 29.053284 43.830104 220.831640
F 11.152984 28.298304 199.189640
F 11.152984 28.298304 221.018640
F 11.152984 36.016104 199.189640
F 11.152984 36.016104 221.018640
F 11.152984 43.733804 199.189640
F 11.152984 43.733804 221.018640
F 20.041884 28.473104 199.248640
F 20.082684 28.211004 221.096640
F 19.963984 36.266004 199.263640
F 19.958784 35.874604 220.974640
F 20.045284 43.741704 199.188640
F 20.167884 43.567204 220.969640
F 2.241284 30.870904 202.828640
F 2.241284 30.870904 224.657640
F 28.928184 30.917904 202.689640
F 28.962884 30.735304 224.541640
F 2.241284 38.588604 202.828640
F 2.241284 38.588604 224.657640
F 29.158684 38.687304 202.866640
F 28.997684 38.288604 224.543640
F 2.241284 46.306404 202.828640
F 2.241284 46.306404 224.657640
F 6.697124 43.733804 211.013640
F 26.936184 24.336404 228.194640
F 11.152984 30.870904 202.828640
F 11.152984 30.870904 224.657640
F 11.152984 38.588604 202.828640
F 11.152984 38.588604 224.657640
F 11.152984 23.153204 202.828640
F 11.152984 23.153204 224.657640
F 11.152984 46.306404 202.828640
F 11.152984 46.306404 224.657640
F 19.997984 30.945504 202.740640
F 19.985584 30.977704 224.684640
F 20.257884 38.729004 202.911640
F 19.905484 38.636704 224.767640
F 15.608784 43.733804 211.013640
F 6.697124 36.016104 211.013640
F 4.469214 24.439504 199.189640
F 4.469214 24.439504 221.018640
F 31.187684 24.257504 199.347640
F 31.263084 24.242804 221.037640
F 4.469214 32.157204 199.189640
F 4.469214 32.157204 221.018640
F 31.167484 32.087904 199.195640
F 31.397084 32.148304 221.000640
F 4.469214 39.874904 199.189640
F 4.469214 39.874904 221.018640
F 31.389384 39.938904 199.105640
F 31.151484 39.747004 220.752640
F 13.380884 24.439504 199.189640
F 13.380884 24.439504 221.018640
F 13.380884 32.157204 199.189640
F 13.380884 32.157204 221.018640
F 13.380884 39.874904 199.189640
F 13.380884 39.874904 221.018640
F 22.245284 24.551604 199.269640
F 22.216184 24.246804 220.993640
F 22.431884 32.235604 198.968640
F 22.214384 32.106704 220.966640
F 22.386484 39.855004 199.149640
F 22.431284 39.559304 221.176640
F 4.469204 27.012104 202.828640
F 4.469204 27.012104 224.657640
F 31.226984 27.122104 202.658640
F 31.339184 27.105204 224.430640
F 4.469204 34.729804 202.828640
F 4.469204 34.729804 224.657640
F 31.381984 34.745404 202.906640
F 31.308484 34.483804 224.597640
F 4.469204 42.447504 202.828640
F 4.469204 42.447504 224.657640
F 31.244284 42.411204 203.052640
F 31.209384 42.546104 224.554640
F 13.380884 27.012104 202.828640
F 13.380884 27.012104 224.657640
F 13.380884 34.729804 202.828640
F 13.380884 34.729804 224.657640
F 13.380884 42.447504 202.828640
F 13.380884 42.447504 224.657640
F 22.465684 27.124604 202.633640
F 22.303084 26.855004 224.853640
F 22.319784 34.829804 202.712640
F 22.281684 34.663404 224.550640
F 22.412784 42.469904 202.800640
F 22.311084 42.377704 224.793640
F 4.469214 27.012104 200.099640
F 4.469214 27.012104 221.928640
F 31.404084 26.940704 199.971640
F 31.325684 27.078504 221.720640
F 4.469214 34.729804 200.099640
F 4.469214 34.729804 221.928640
F 31.112984 34.612104 200.078640
F 31.367584 34.556104 221.831640
F 4.469214 42.447504 200.099640
F 4.469214 42.447504 221.928640
F 31.344584 42.468404 200.116640
F 31.363884 42.293004 221.780640
F 13.380884 27.012104 200.099640
F 13.380884 27.012104 221.928640
F 13.380884 34.729804 200.099640
F 13.380884 34.729804 221.928640
F 13.380884 42.447504 200.099640
F 13.380884 42.447504 221.928640
F 22.383684 27.157704 199.932640
F 22.378184 26.803604 222.014640
F 22.187884 34.820104 199.937640
F 22.337784 34.708204 221.836640
F 22.331884 42.458904 200.095640
F 22.319284 42.306804 222.012640
F 4.469204 24.439504 196.461640
F 4.469204 24.439504 218.290640
F 31.340584 24.407504 210.926640
F 31.424584 24.312404 218.268640
F 4.469204 32.157204 196.461640
F 4.469204 32.157204 218.290640
F 4.469204 24.439504 211.013640
F 31.299984 32.199704 218.239640
F 4.469204 39.874904 196.461640
F 4.469204 39.874904 218.290640
F 22.210184 42.421504 214.643640
F 31.058484 39.770404 218.063640
F 13.380884 24.439504 196.461640
F 13.380884 24.439504 218.290640
F 13.380884 32.157204 196.461640
F 13.380884 32.157204 218.290640
F 13.380884 39.874904 196.461640
F 13.380884 39.874904 218.290640
F 4.469214 42.447504 214.652640
F 22.370484 24.299604 218.339640
F 26.838784 39.620604 196.531640
F 22.357484 32.078504 218.189640
F 15.608784 30.870904 214.652640
F 22.303584 39.726604 218.501640
F 6.697134 30.870904 200.099640
F 6.697134 30.870904 221.928640
F 6.697134 38.588604 200.099640
F 6.697134 38.588604 221.928640
F 6.697134 23.153204 200.099640
F 6.697134 23.153204 221.928640
F 6.697134 46.306404 200.099640
F 6.697134 46.306404 221.928640
F 15.608784 30.870904 200.099640
F 15.608784 30.870904 221.928640
F 15.608784 38.588604 200.099640
F 15.608784 38.588604 221.928640
F 15.608784 23.153204 200.099640
F 15.608784 23.153204 221.928640
F 24.530684 30.890604 200.060640
F 24.398784 30.799004 221.777640
F 24.603184 38.443404 200.047640
F 24.711884 38.258204 221.905640
F 22.258584 34.743304 214.698640
F 22.493584 24.478104 210.799640
F 22.503284 42.169204 217.344640
F 24.544884 28.363704 210.828640
F 6.697124 28.298304 196.461640
F 6.697124 28.298304 218.290640
F 6.697124 28.298304 211.013640
F 6.697134 23.153204 214.652640
F 6.697124 36.016104 196.461640
F 6.697124 36.016104 218.290640
F 24.417884 38.439504 217.340640
F 24.635784 30.729804 217.313640
F 6.697124 43.733804 196.461640
F 6.697124 43.733804 218.290640
F 15.608784 23.153204 217.380640
F 15.608784 38.588704 217.380640
F 15.608784 28.298304 196.461640
F 15.608784 28.298304 218.290640
F 15.608784 36.016104 196.461640
F 15.608784 36.016104 218.290640
F 15.608784 43.733804 196.461640
F 15.608784 43.733804 218.290640
F 22.240984 27.146004 214.620640
F 24.518484 28.257404 218.485640
F 13.380884 39.874904 211.013640
F 24.628684 35.949404 218.216640
F 6.697134 46.306404 214.652640
F 24.472484 43.639804 218.265640
F 6.697134 28.298304 199.189640
F 6.697134 28.298304 221.018640
F 6.697134 36.016104 199.189640
F 6.697134 36.016104 221.018640
F 6.697134 43.733804 199.189640
F 6.697134 43.733804 221.018640
F 15.608784 28.298304 199.189640
F 15.608784 28.298304 221.018640
F 15.608784 36.016104 199.189640
F 15.608784 36.016104 221.018640
F 15.608784 43.733804 199.189640
F 15.608784 43.733804 221.018640
F 24.758384 28.293804 199.146640
F 24.581484 28.116504 221.128640
F 24.782884 35.760504 199.220640
F 24.571684 35.778704 220.902640
F 24.470284 43.983004 199.138640
F 24.419284 43.801704 221.046640
F 6.697124 30.870904 202.828640
F 6.697124 30.870904 224.657640
F 15.608784 30.870904 217.380640
F 6.697124 46.306404 217.380640
F 6.697124 38.588604 202.828640
F 6.697124 38.588604 224.657640
F 6.697124 38.588604 217.380640
F 6.697124 30.870904 217.380640
F 6.697124 46.306404 202.828640
F 6.697124 46.306404 224.657640
F 24.473784 43.596304 213.582640
F 24.549484 35.938404 213.865640
F 15.608784 30.870904 202.828640
F 15.608784 30.870904 224.657640
F 15.608784 38.588704 202.828640
F 15.608784 38.588704 224.657640
F 15.608784 23.153204 202.828640
F 15.608784 23.153204 224.657640
F 24.482484 31.044304 202.857640
F 24.486784 30.654604 224.555640
F 24.751084 38.780504 202.834640
F 24.705684 38.510204 224.635640
F 13.380884 32.157204 211.013640
F 13.380884 24.439504 211.013640
F 6.697134 38.588604 214.652640
F 31.197484 39.863904 211.023640
F 0.013382 24.439504 206.466640
F 0.013382 24.439504 228.295640
F 27.034284 24.454704 206.483640
F 24.415284 23.278204 200.150640
F 0.013382 32.157204 206.466640
F 0.013382 32.157204 228.295640
F 26.752984 32.072304 206.466640
F 29.079284 23.050204 202.952640
F 0.013382 39.874904 206.466640
F 0.013382 39.874904 228.295640
F 26.787484 39.816504 206.442640
F 4.469214 27.012104 214.652640
F 8.925054 24.439504 206.466640
F 8.925054 24.439504 228.295640
F 8.925054 32.157204 206.466640
F 8.925054 32.157204 228.295640
F 8.925054 39.874904 206.466640
F 8.925054 39.874904 228.295640
F 17.836684 24.439504 206.466640
F 17.836684 24.439504 228.295640
F 17.836684 32.157204 206.466640
F 17.836684 32.157204 228.295640
F 17.836684 39.874904 206.466640
F 17.836684 39.874904 228.295640
F 0.013368 27.012104 210.104640
F 26.709084 27.101604 209.998640
F 0.013368 34.729804 210.104640
F 26.734084 34.620504 210.004640
F 0.013368 42.447504 210.104640
F 26.727584 42.499304 210.041640
F 8.925034 27.012104 210.104640
F 8.925034 34.729804 210.104640
F 8.925034 42.447504 210.104640
F 17.836684 27.012104 210.104640
F 17.836684 34.729804 210.104640
F 17.836684 42.447504 210.104640
F 0.013380 27.012104 207.375640
F 26.674184 26.990004 207.276640
F 0.013380 34.729804 207.375640
F 26.797684 34.670204 207.256640
F 0.013380 42.447504 207.375640
F 26.819284 42.386004 207.412640
F 8.925054 27.012104 207.375640
F 8.925054 34.729804 207.375640
F 8.925054 42.447504 207.375640
F 17.836684 27.012104 207.375640
F 17.836684 34.729804 207.375640
F 17.836684 42.447504 207.375640
F 17.836684 42.447504 229.204640
F 0.013370 24.439504 203.737640
F 0.013370 24.439504 225.566640
F 26.904684 24.363704 203.784640
F 26.897884 24.555204 225.375640
F 0.013370 32.157204 203.737640
F 0.013370 32.157204 225.566640
F 26.766084 32.196404 203.763640
F 26.714084 31.993604 225.539640
F 0.013370 39.874904 203.737640
F 0.013370 39.874904 225.566640
F 26.947484 39.958804 203.722640
F 26.866684 39.783604 225.472640
F 8.925044 24.439504 203.737640
F 8.925044 24.439504 225.566640
F 8.925044 32.157204 203.737640
F 8.925044 32.157204 225.566640
F 8.925044 39.874904 203.737640
F 8.925044 39.874904 225.566640
F 17.836684 24.439504 203.737640
F 17.836684 24.439504 225.566640
F 17.836684 32.157204 203.737640
F 17.836684 32.157204 225.566640
F 17.836684 39.874904 203.737640
F 17.836684 39.874904 225.566640
F 2.241304 30.870904 207.375640
F 28.999284 30.795704 207.239640
F 2.241304 38.588604 207.375640
F 29.047684 38.508604 207.358640
F 2.241304 23.153204 207.375640
F 2.241304 46.306404 207.375640
F 13.380884 27.012104 214.652640
F 6.697134 30.870904 214.652640
F 11.152984 30.870904 207.375640
F 11.152984 38.588604 207.375640
F 11.152984 23.153204 207.375640
F 11.152984 46.306404 207.375640
F 19.887284 30.717404 207.261640
F 20.086984 38.489404 207.370640
F 4.469204 39.874904 211.013640
F 22.378984 39.645204 211.143640
F 2.241284 28.298304 203.737640
F 2.241284 28.298304 225.566640
F 29.067984 28.336504 203.548640
F 29.115784 28.342804 225.712640
F 2.241284 36.016104 203.737640
F 2.241284 36.016104 225.566640
F 29.233884 36.080604 203.727640
F 29.028984 35.647304 225.422640
F 2.241284 43.733804 203.737640
F 2.241284 43.733804 225.566640
F 29.079684 43.744404 203.814640
F 28.894984 43.713504 225.592640
F 11.152984 28.298304 203.737640
F 11.152984 28.298304 225.566640
F 11.152984 36.016104 203.737640
F 11.152984 36.016104 225.566640
F 11.152984 43.733804 203.737640
F 11.152984 43.733804 225.566640
F 20.147484 28.285504 203.696640
F 20.059084 28.335904 225.528640
F 20.063684 36.056704 203.641640
F 20.043584 36.022404 225.331640
F 20.129584 43.767404 203.606640
F 19.977784 43.743204 225.623640
F 2.241294 28.298304 206.466640
F 2.241294 28.298304 228.295640
F 28.853284 28.250504 206.358640
F 31.103084 42.395104 214.515640
F 2.241294 36.016104 206.466640
F 2.241294 36.016104 228.295640
F 28.963784 36.023504 206.433640
F 26.654984 39.975104 228.270640
F 2.241294 43.733804 206.466640
F 2.241294 43.733804 228.295640
F 29.168484 43.810904 206.518640
F 20.067584 36.074604 228.092640
F 11.152984 28.298304 206.466640
F 11.152984 28.298304 228.295640
F 11.152984 36.016104 206.466640
F 11.152984 36.016104 228.295640
F 11.152984 43.733804 206.466640
F 11.152984 43.733804 228.295640
F 20.048784 28.109304 206.302640
F 26.792584 31.989504 228.226640
F 20.071384 36.002304 206.428640
F 20.095184 28.173204 228.297640
F 20.107084 43.726804 206.403640
F 22.165384 32.075804 228.358640
F 2.241284 30.870904 210.104640
F 29.046284 31.003104 209.890640
F 2.241284 38.588604 210.104640
F 29.064384 38.375204 210.060640
F 2.241284 46.306404 210.104640
F 22.367584 32.124704 210.886640
F 11.152984 30.870904 210.104640
F 11.152984 38.588604 210.104640
F 11.152984 23.153204 210.104640
F 11.152984 46.306404 210.104640
F 20.094884 30.780504 209.926640
F 20.080984 38.488804 210.084640
F 13.380884 42.447504 214.652640
F 4.469214 24.439504 206.466640
F 4.469214 24.439504 228.295640
F 31.291684 24.387304 206.377640
F 22.257684 34.663704 217.367640
F 4.469214 32.157204 206.466640
F 4.469214 32.157204 228.295640
F 31.207084 32.113604 206.430640
F 22.350984 24.357904 228.236640
F 4.469214 39.874904 206.466640
F 4.469214 39.874904 228.295640
F 31.300584 39.887904 206.342640
F 24.633384 43.863304 228.219640
F 13.380884 24.439504 206.466640
F 13.380884 24.439504 228.295640
F 13.380884 32.157204 206.466640
F 13.380884 32.157204 228.295640
F 13.380884 39.874904 206.466640
F 13.380884 39.874904 228.295640
F 22.398584 24.456604 206.255640
F 24.509184 28.341504 228.403640
F 22.156784 32.207304 206.594640
F 31.495884 26.968704 214.567640
F 22.413584 39.764904 206.409640
F 29.041084 43.737904 228.412640
F 4.469204 27.012104 210.104640
F 31.297984 26.990304 209.871640
F 4.469204 34.729804 210.104640
F 31.337584 34.580404 209.883640
F 4.469204 42.447504 210.104640
F 31.266384 42.547604 209.982640
F 13.380884 27.012104 210.104640
F 13.380884 34.729804 210.104640
F 13.380884 42.447504 210.104640
F 22.422884 27.152904 209.838640
F 22.271184 34.636904 210.055640
F 22.361084 42.316004 210.131640
F 4.469214 27.012104 207.375640
F 31.290384 26.992704 207.212640
F 4.469214 34.729804 207.375640
F 31.236384 34.691504 207.275640
F 4.469214 42.447504 207.375640
F 31.429884 42.413004 207.332640
F 13.380884 27.012104 207.375640
F 13.380884 34.729804 207.375640
F 13.380884 42.447504 207.375640
F 22.322784 27.003104 207.256640
F 22.425884 34.823504 207.331640
F 22.313884 42.308104 207.429640
F 4.469204 24.439504 203.737640
F 4.469204 24.439504 225.566640
F 31.416784 24.598104 203.687640
F 31.189684 24.334104 225.517640
F 4.469204 32.157204 203.737640
F 4.469204 32.157204 225.566640
F 31.225184 32.114204 203.643640
F 31.283484 31.848604 225.495640
F 4.469204 39.874904 203.737640
F 4.469204 39.874904 225.566640
F 31.354284 39.804404 203.675640
F 31.024284 39.992404 225.504640
F 13.380884 24.439504 203.737640
F 13.380884 24.439504 225.566640
F 13.380884 32.157204 203.737640
F 13.380884 32.157204 225.566640
F 13.380884 39.874904 203.737640
F 13.380884 39.874904 225.566640
F 22.469984 24.614804 203.613640
F 22.172884 24.187904 225.425640
F 22.207284 32.365704 203.698640
F 22.399384 32.127604 225.475640
F 22.399084 39.821704 203.838640
F 22.395784 39.762004 225.336640
F 6.697134 30.870904 207.375640
F 6.697134 38.588604 207.375640
F 6.697134 23.153204 207.375640
F 6.697134 46.306404 207.375640
F 15.608784 30.870904 207.375640
F 15.608784 38.588604 207.375640
F 15.608784 38.588604 229.204640
F 15.608784 23.153204 207.375640
F 24.367984 30.881604 207.306640
F 24.633284 38.649904 207.551640
F 24.574384 38.458704 214.580640
F 24.449584 30.833204 214.662640
F 6.697124 28.298304 203.737640
F 6.697124 28.298304 225.566640
F 24.558084 28.408604 213.609640
F 15.608784 43.733804 213.742640
F 6.697124 36.016104 203.737640
F 6.697124 36.016104 225.566640
F 15.608784 36.016104 213.742640
F 15.608784 28.298304 213.742640
F 6.697124 43.733804 203.737640
F 6.697124 43.733804 225.566640
F 6.697134 43.733804 213.742640
F 6.697134 36.016104 213.742640
F 15.608784 28.298304 203.737640
F 15.608784 28.298304 225.566640
F 15.608784 36.016104 203.737640
F 15.608784 36.016104 225.566640
F 15.608784 43.733804 203.737640
F 15.608784 43.733804 225.566640
F 24.528284 28.404504 203.771640
F 24.579484 28.114904 225.685640
F 24.503984 36.039204 203.608640
F 24.504584 35.826804 225.610640
F 24.615584 43.916204 203.775640
F 24.610684 43.652704 225.524640
F 6.697134 28.298304 206.466640
F 6.697134 28.298304 228.295640
F 6.697134 36.016104 206.466640
F 6.697134 36.016104 228.295640
F 6.697134 43.733804 206.466640
F 6.697134 43.733804 228.295640
F 15.608784 28.298304 206.466640
F 15.608784 28.298304 228.295640
F 15.608784 36.016104 206.466640
F 15.608784 36.016104 228.295640
F 15.608784 43.733804 206.466640
F 15.608784 43.733804 228.295640
F 24.396184 28.404204 206.514640
F 31.314684 39.548804 228.406640
F 24.604184 35.984704 206.299640
F 31.339284 31.972104 228.235640
F 24.536884 43.749804 206.572640
F 24.477284 35.953404 228.345640
F 6.697124 30.870904 210.104640
F 6.697134 28.298304 213.742640
F 6.697124 38.588604 210.104640
F 24.522084 43.723504 210.796640
F 6.697124 46.306404 210.104640
F 24.548784 35.992404 211.153640
F 15.608784 30.870904 210.104640
F 15.608784 38.588704 210.104640
F 15.608784 23.153204 210.104640
F 24.550784 30.904604 210.035640
F 24.745084 38.552804 210.254640
F 31.115884 32.084904 211.104640
F 15.608784 23.153204 214.652640
F 0.013382 24.439504 213.742640
F 26.826784 24.343204 213.868640
F 0.013382 32.157204 213.742640
F 26.722384 31.934604 213.621640
F 0.013382 39.874904 213.742640
F 26.736484 39.948304 213.758640
F 8.925054 24.439504 213.742640
F 8.925054 32.157204 213.742640
F 8.925054 39.874904 213.742640
F 17.836684 24.439504 213.742640
F 17.836684 32.157204 213.742640
F 17.836684 39.874904 213.742640
F 0.013368 27.012104 217.380640
F 26.753484 26.974504 217.417640
F 0.013368 34.729804 217.380640
F 26.783184 34.606104 217.165640
F 0.013368 42.447504 217.380640
F 26.777784 42.408004 217.352640
F 8.925034 27.012104 217.380640
F 8.925034 34.729804 217.380640
F 8.925034 42.447504 217.380640
F 17.836684 27.012104 217.380640
F 17.836684 34.729804 217.380640
F 17.836684 42.447504 217.380640
F 0.013380 27.012104 214.652640
F 26.681084 27.010704 214.608640
F 0.013380 34.729804 214.652640
F 26.791384 34.544104 214.356640
F 0.013380 42.447504 214.652640
F 26.576084 42.491404 214.683640
F 8.925054 27.012104 214.652640
F 8.925054 34.729804 214.652640
F 8.925054 42.447504 214.652640
F 17.836684 27.012104 214.652640
F 17.836684 34.729804 214.652640
F 17.836684 42.447504 214.652640
F 0.013370 24.439504 211.013640
F 26.932984 24.585904 211.033640
F 0.013370 32.157204 211.013640
F 26.782584 32.087604 210.900640
F 0.013370 39.874904 211.013640
F 27.003284 40.028404 210.898640
F 8.925044 24.439504 211.013640
F 8.925044 32.157204 211.013640
F 8.925044 39.874904 211.013640
F 17.836684 24.439504 211.013640
F 17.836684 32.157204 211.013640
F 17.836684 39.874904 211.013640
F 2.241304 30.870904 214.652640
F 29.036884 30.699804 214.579640
F 2.241304 38.588604 214.652640
F 28.981484 38.610704 214.514640
F 2.241304 23.153204 214.652640
F 2.241304 46.306404 214.652640
F 4.469204 32.157204 211.013640
F 31.381384 34.657904 214.448640
F 11.152984 30.870904 214.652640
F 11.152984 38.588604 214.652640
F 11.152984 23.153204 214.652640
F 11.152984 46.306404 214.652640
F 20.254984 30.987404 214.706640
F 20.150684 38.608004 214.677640
F 15.608784 38.588604 214.652640
F 2.241284 28.298304 211.013640
F 29.130684 28.341204 210.977640
F 2.241284 36.016104 211.013640
F 28.994584 35.817404 210.903640
F 2.241284 43.733804 211.013640
F 29.045284 43.782004 210.783640
F 11.152984 28.298304 211.013640
F 11.152984 36.016104 211.013640
F 11.152984 43.733804 211.013640
F 20.155384 28.246304 210.787640
F 20.045384 35.947404 211.075640
F 20.193884 43.767704 210.983640
F 2.241294 28.298304 213.742640
F 29.082384 28.130904 213.763640
F 2.241294 36.016104 213.742640
F 29.083684 35.879204 213.639640
F 2.241294 43.733804 213.742640
F 28.900184 43.621104 213.617640
F 11.152984 28.298304 213.742640
F 11.152984 36.016104 213.742640
F 11.152984 43.733804 213.742640
F 20.081084 28.388904 213.544640
F 19.953284 36.023604 213.791640
F 20.006084 43.688104 213.647640
F 2.241284 30.870904 217.380640
F 29.145984 30.793204 217.389640
F 2.241284 38.588604 217.380640
F 28.836184 38.397804 217.271640
F 2.241284 46.306404 217.380640
F 4.469214 34.729804 214.652640
F 11.152984 30.870904 217.380640
F 11.152984 38.588604 217.380640
F 11.152984 23.153204 217.380640
F 11.152984 46.306404 217.380640
F 19.989684 30.591904 217.339640
F 20.055084 38.623804 217.372640
F 13.380884 34.729804 214.652640
F 4.469214 24.439504 213.742640
F 31.499784 24.338404 213.625640
F 4.469214 32.157204 213.742640
F 31.177984 32.082204 213.671640
F 4.469214 39.874904 213.742640
F 31.332384 39.892704 213.748640
F 13.380884 24.439504 213.742640
F 13.380884 32.157204 213.742640
F 13.380884 39.874904 213.742640
F 22.395784 24.501904 213.649640
F 22.373784 32.191004 213.687640
F 22.308384 39.769104 213.850640
F 4.469204 27.012104 217.380640
F 31.333784 26.801804 217.358640
F 4.469204 34.729804 217.380640
F 31.299284 34.811104 217.419640
F 4.469204 42.447504 217.380640
F 31.274984 42.500004 217.249640
F 13.380884 27.012104 217.380640
F 13.380884 34.729804 217.380640
F 13.380884 42.447504 217.380640
F 22.333584 26.964804 217.488640
F 20.205184 23.243904 209.963640
F 24.689384 35.676304 196.432640
F 20.031184 43.744504 196.459640
F 24.694484 23.129904 224.767640
F 29.149584 46.392004 207.163640
F 20.214584 23.080004 207.110640
F 20.093484 46.345904 202.895640
F 28.900984 36.125704 196.386640
F 20.115384 46.381604 207.346640
F 24.526884 46.345004 202.773640
F 26.834284 32.016004 196.261640
F 29.073484 43.736904 196.435640
F 28.882484 46.363504 217.082640
F 24.536484 46.453004 210.161640
F 24.635984 46.280904 207.387640
F 24.455284 46.185304 214.466640
F 20.070184 46.190904 214.521640
F 28.945884 38.447804 229.194640
F 29.134484 46.340604 200.224640
F 29.049684 30.774004 229.318640
F 20.079384 46.111504 217.358640
F 29.113784 46.241604 209.751640
F 20.185984 46.341704 210.147640
F 24.641884 46.184804 224.682640
F 28.760684 46.244304 214.397640
F 31.392284 26.911604 229.185640
F 22.204184 26.920804 229.264640
F 26.865684 26.790904 229.209640
F 26.725284 34.556504 229.103640
F 31.360684 34.543604 229.233640
F 20.151484 35.899604 196.443640
F 0.013382 24.439504 242.848640
F 26.858984 24.363004 242.776640
F 0.013382 32.157204 242.848640
F 26.940584 32.271904 242.955640
F 0.013382 39.874904 242.848640
F 26.886384 39.903304 242.879640
F 8.925054 24.439504 242.848640
F 8.925054 32.157204 242.848640
F 8.925054 39.874904 242.848640
F 17.836684 24.439504 242.848640
F 17.836684 32.157204 242.848640
F 17.836684 39.874904 242.848640
F 0.013368 27.012104 246.486640
F 26.775884 27.084504 246.588640
F 0.013368 34.729804 246.486640
F 27.001284 34.741404 246.648640
F 0.013368 42.447504 246.486640
F 26.834784 42.409604 246.505640
F 8.925034 27.012104 246.486640
F 8.925034 34.729804 246.486640
F 8.925034 42.447504 246.486640
F 17.836684 27.012104 246.486640
F 17.836684 34.729804 246.486640
F 17.836684 42.447504 246.486640
F 0.013380 27.012104 243.757640
F 26.880284 27.145204 243.844640
F 0.013380 34.729804 243.757640
F 26.966584 34.847504 243.928640
F 0.013380 42.447504 243.757640
F 26.911584 42.477504 243.787640
F 8.925054 27.012104 243.757640
F 8.925054 34.729804 243.757640
F 8.925054 42.447504 243.757640
F 17.836684 27.012104 243.757640
F 17.836684 34.729804 243.757640
F 17.836684 42.447504 243.757640
F 0.013370 24.439504 240.119640
F 26.755484 24.413904 240.029640
F 0.013370 32.157204 240.119640
F 26.829484 32.086904 240.308640
F 0.013370 39.874904 240.119640
F 26.904084 39.787404 240.113640
F 8.925044 24.439504 240.119640
F 8.925044 32.157204 240.119640
F 8.925044 39.874904 240.119640
F 17.836684 24.439504 240.119640
F 17.836684 32.157204 240.119640
F 17.836684 39.874904 240.119640
F 2.241304 30.870904 243.757640
F 29.205684 31.037604 243.740640
F 2.241304 38.588604 243.757640
F 29.185884 38.505004 243.701640
F 2.241304 23.153204 243.757640
F 2.241304 46.306404 243.757640
F 19.892884 30.862604 229.229640
F 24.494384 23.137904 246.288640
F 11.152984 30.870904 243.757640
F 11.152984 38.588604 243.757640
F 11.152984 23.153204 243.757640
F 11.152984 46.306404 243.757640
F 20.120584 30.921604 243.827640
F 20.184184 38.635104 243.811640
F 20.008684 23.197604 239.141640
F 2.241284 28.298304 240.119640
F 28.940184 28.324704 239.909640
F 2.241284 36.016104 240.119640
F 29.108084 35.862304 240.135640
F 2.241284 43.733804 240.119640
F 28.924984 43.851304 240.192640
F 11.152984 28.298304 240.119640
F 11.152984 36.016104 240.119640
F 11.152984 43.733804 240.119640
F 20.041684 28.289204 240.290640
F 20.096884 36.051104 240.125640
F 20.177284 43.706004 240.197640
F 2.241294 28.298304 242.848640
F 29.035084 28.406404 242.725640
F 2.241294 36.016104 242.848640
F 29.153884 35.909804 242.974640
F 2.241294 43.733804 242.848640
F 29.184584 43.804104 242.899640
F 11.152984 28.298304 242.848640
F 11.152984 36.016104 242.848640
F 11.152984 43.733804 242.848640
F 20.081484 28.299504 242.980640
F 20.048784 36.026004 242.830640
F 20.126884 43.525004 242.855640
F 2.241284 30.870904 246.486640
F 29.164284 30.966904 246.717640
F 2.241284 38.588604 246.486640
F 29.169484 38.566304 246.529640
F 2.241284 46.306404 246.486640
F 24.487284 43.765404 235.630640
F 11.152984 30.870904 246.486640
F 11.152984 38.588604 246.486640
F 11.152984 23.153204 246.486640
F 11.152984 46.306404 246.486640
F 20.076484 30.924004 246.505640
F 20.191984 38.527604 246.557640
F 24.689484 38.630804 229.212640
F 4.469214 24.439504 242.848640
F 31.239184 24.487004 242.773640
F 4.469214 32.157204 242.848640
F 31.491084 32.093404 242.691640
F 4.469214 39.874904 242.848640
F 31.300884 39.853104 242.734640
F 13.380884 24.439504 242.848640
F 13.380884 32.157204 242.848640
F 13.380884 39.874904 242.848640
F 20.133484 23.087804 251.010640
F 22.311084 32.216004 242.744640
F 22.560284 39.847204 242.943640
F 4.469204 27.012104 246.486640
F 31.480784 27.258704 246.544640
F 4.469204 34.729804 246.486640
F 31.553184 34.778604 246.607640
F 4.469204 42.447504 246.486640
F 31.348984 42.479404 246.437640
F 13.380884 27.012104 246.486640
F 13.380884 34.729804 246.486640
F 13.380884 42.447504 246.486640
F 22.299584 26.916904 246.450640
F 22.473584 34.770804 246.428640
F 22.343184 42.427104 246.431640
F 4.469214 27.012104 243.757640
F 31.085884 27.125704 243.830640
F 4.469214 34.729804 243.757640
F 31.264384 34.553404 243.908640
F 4.469214 42.447504 243.757640
F 31.345584 42.554804 243.707640
F 13.380884 27.012104 243.757640
F 13.380884 34.729804 243.757640
F 13.380884 42.447504 243.757640
F 22.391684 27.110104 243.771640
F 22.307984 34.686304 243.683640
F 22.419584 42.333504 243.848640
F 4.469204 24.439504 240.119640
F 31.342584 24.411404 240.097640
F 4.469204 32.157204 240.119640
F 31.376184 32.158404 239.987640
F 4.469204 39.874904 240.119640
F 31.214384 39.886004 239.986640
F 13.380884 24.439504 240.119640
F 13.380884 32.157204 240.119640
F 13.380884 39.874904 240.119640
F 22.265384 24.498204 239.978640
F 22.170884 32.137504 240.108640
F 22.404384 39.900704 240.293640
F 6.697134 30.870904 243.757640
F 6.697134 38.588604 243.757640
F 6.697134 23.153204 243.757640
F 6.697134 46.306404 243.757640
F 15.608784 30.870904 243.757640
F 15.608784 38.588604 243.757640
F 15.608784 23.153204 243.757640
F 24.525284 30.955604 244.010640
F 24.735284 38.647104 243.846640
F 20.111784 23.141404 258.248640
F 24.604484 35.698804 257.457640
F 6.697124 28.298304 240.119640
F 24.743284 38.752804 261.174640
F 6.697124 36.016104 240.119640
F 24.422484 36.109004 235.448640
F 6.697124 43.733804 240.119640
F 24.603784 28.188804 257.635640
F 15.608784 28.298304 240.119640
F 15.608784 36.016104 240.119640
F 15.608784 43.733804 240.119640
F 24.510684 28.440004 240.265640
F 24.738484 36.048104 240.335640
F 24.730384 43.835704 240.055640
F 6.697134 28.298304 242.848640
F 6.697134 36.016104 242.848640
F 6.697134 43.733804 242.848640
F 15.608784 28.298304 242.848640
F 15.608784 36.016104 242.848640
F 15.608784 43.733804 242.848640
F 24.683884 28.407604 242.885640
F 24.653984 35.938004 243.184640
F 24.619284 43.719004 242.926640
F 6.697124 30.870904 246.486640
F 22.155284 34.668904 229.291640
F 6.697124 38.588604 246.486640
F 20.118184 38.551904 229.026640
F 6.697124 46.306404 246.486640
F 24.514884 38.628804 239.299640
F 15.608784 30.870904 246.486640
F 15.608784 38.588704 246.486640
F 15.608784 23.153204 246.486640
F 24.639284 30.817604 246.639640
F 24.657884 38.413404 246.508640
F 31.363884 34.847804 261.336640
F 31.356884 42.432304 260.993640
F 0.013382 24.439504 250.124640
F 26.714884 24.422304 250.164640
F 0.013382 32.157204 250.124640
F 26.891784 32.332704 250.299640
F 0.013382 39.874904 250.124640
F 26.890484 39.904204 250.160640
F 8.925054 24.439504 250.124640
F 8.925054 32.157204 250.124640
F 8.925054 39.874904 250.124640
F 17.836684 24.439504 250.124640
F 17.836684 32.157204 250.124640
F 17.836684 39.874904 250.124640
F 0.013368 27.012104 231.933640
F 0.013368 27.012104 253.762640
F 26.631884 26.933504 231.963640
F 26.894584 26.911304 253.792640
F 0.013368 34.729804 231.933640
F 0.013368 34.729804 253.762640
F 26.768584 34.783204 231.764640
F 26.729784 34.754304 253.884640
F 0.013368 42.447504 231.933640
F 0.013368 42.447504 253.762640
F 26.684484 42.460804 232.151640
F 26.886184 42.227304 253.905640
F 8.925034 27.012104 231.933640
F 8.925034 27.012104 253.762640
F 8.925034 34.729804 231.933640
F 8.925034 34.729804 253.762640
F 8.925034 42.447504 231.933640
F 8.925034 42.447504 253.762640
F 17.836684 27.012104 231.933640
F 17.836684 27.012104 253.762640
F 17.836684 34.729804 231.933640
F 17.836684 34.729804 253.762640
F 17.836684 42.447504 231.933640
F 17.836684 42.447504 253.762640
F 0.013380 27.012104 229.204640
F 0.013380 27.012104 251.033640
F 29.231384 23.112304 258.264640
F 26.899984 27.127704 251.062640
F 0.013380 34.729804 229.204640
F 0.013380 34.729804 251.033640
F 24.548684 30.760904 261.231640
F 26.867784 34.915504 251.100640
F 0.013380 42.447504 229.204640
F 0.013380 42.447504 251.033640
F 26.717784 26.820404 261.175640
F 26.929684 42.278804 251.171640
F 8.925054 27.012104 229.204640
F 8.925054 27.012104 251.033640
F 8.925054 34.729804 229.204640
F 8.925054 34.729804 251.033640
F 8.925054 42.447504 229.204640
F 8.925054 42.447504 251.033640
F 17.836684 27.012104 229.204640
F 17.836684 27.012104 251.033640
F 17.836684 34.729804 229.204640
F 17.836684 34.729804 251.033640
F 17.836684 42.447504 251.033640
F 0.013370 24.439504 247.395640
F 26.569084 24.483604 247.469640
F 0.013370 32.157204 247.395640
F 26.795184 32.207204 247.670640
F 0.013370 39.874904 247.395640
F 26.914284 39.775904 247.323640
F 8.925044 24.439504 247.395640
F 8.925044 32.157204 247.395640
F 8.925044 39.874904 247.395640
F 17.836684 24.439504 247.395640
F 17.836684 32.157204 247.395640
F 17.836684 39.874904 247.395640
F 2.241304 30.870904 229.204640
F 2.241304 30.870904 251.033640
F 24.633684 46.160604 246.675640
F 29.029584 31.158504 251.219640
F 2.241304 38.588604 229.204640
F 2.241304 38.588604 251.033640
F 22.514884 34.716104 261.013640
F 29.081184 38.711104 251.035640
F 2.241304 23.153204 229.204640
F 2.241304 23.153204 251.033640
F 2.241304 46.306404 229.204640
F 2.241304 46.306404 251.033640
F 24.387484 28.280004 235.518640
F 28.911384 38.597804 261.013640
F 15.608784 43.733804 257.400640
F 15.608784 43.733804 235.571640
F 11.152984 30.870904 229.204640
F 11.152984 30.870904 251.033640
F 11.152984 38.588604 229.204640
F 11.152984 38.588604 251.033640
F 11.152984 23.153204 229.204640
F 11.152984 23.153204 251.033640
F 11.152984 46.306404 229.204640
F 11.152984 46.306404 251.033640
F 24.537484 38.323204 258.373640
F 20.040584 30.787704 251.147640
F 20.196184 38.535204 251.040640
F 15.608784 36.016104 257.400640
F 22.274484 24.567104 242.591640
F 2.241284 28.298304 247.395640
F 29.030184 28.334504 247.523640
F 2.241284 36.016104 247.395640
F 29.360284 36.085804 247.448640
F 2.241284 43.733804 247.395640
F 29.109084 43.580504 247.476640
F 11.152984 28.298304 247.395640
F 11.152984 36.016104 247.395640
F 11.152984 43.733804 247.395640
F 20.123084 28.411104 247.381640
F 20.205684 35.899604 247.285640
F 20.080884 43.595704 247.233640
F 2.241294 28.298304 250.124640
F 29.048484 28.540104 250.221640
F 2.241294 36.016104 250.124640
F 29.044684 36.170204 250.114640
F 2.241294 43.733804 250.124640
F 29.122684 43.645204 250.206640
F 11.152984 28.298304 250.124640
F 11.152984 36.016104 250.124640
F 11.152984 43.733804 250.124640
F 20.015384 28.313204 250.108640
F 20.213884 35.948404 250.022640
F 20.012284 43.698404 249.976640
F 2.241284 30.870904 231.933640
F 2.241284 30.870904 253.762640
F 28.935284 30.944404 231.994640
F 29.018084 31.028804 253.896640
F 2.241284 38.588604 231.933640
F 2.241284 38.588604 253.762640
F 29.093684 38.326304 231.826640
F 29.170584 38.535604 253.821640
F 2.241284 46.306404 231.933640
F 2.241284 46.306404 253.762640
F 15.608784 36.016104 235.571640
F 6.697124 38.588604 261.038640
F 11.152984 30.870904 231.933640
F 11.152984 30.870904 253.762640
F 11.152984 38.588604 231.933640
F 11.152984 38.588604 253.762640
F 11.152984 23.153204 231.933640
F 11.152984 23.153204 253.762640
F 11.152984 46.306404 231.933640
F 11.152984 46.306404 253.762640
F 20.187884 30.877804 232.021640
F 20.103384 30.970204 253.977640
F 20.041184 38.672704 231.746640
F 20.100684 38.528404 253.729640
F 6.697124 46.306404 239.209640
F 15.608784 28.298304 257.400640
F 4.469214 24.439504 250.124640
F 31.266984 24.445004 250.204640
F 4.469214 32.157204 250.124640
F 31.332984 32.506304 250.308640
F 4.469214 39.874904 250.124640
F 31.348184 39.809304 250.157640
F 13.380884 24.439504 250.124640
F 13.380884 32.157204 250.124640
F 13.380884 39.874904 250.124640
F 22.241584 24.336404 250.063640
F 22.340884 31.952004 250.274640
F 22.345784 39.846804 250.159640
F 4.469204 27.012104 231.933640
F 4.469204 27.012104 253.762640
F 31.249384 27.139304 231.967640
F 31.352484 27.008604 253.921640
F 4.469204 34.729804 231.933640
F 4.469204 34.729804 253.762640
F 31.310784 34.529104 232.040640
F 31.384384 34.681804 253.982640
F 4.469204 42.447504 231.933640
F 4.469204 42.447504 253.762640
F 31.243984 42.245304 231.854640
F 31.316884 42.426504 253.911640
F 13.380884 27.012104 231.933640
F 13.380884 27.012104 253.762640
F 13.380884 34.729804 231.933640
F 13.380884 34.729804 253.762640
F 13.380884 42.447504 231.933640
F 13.380884 42.447504 253.762640
[truncated: 2,135,401 more chars]
