# Supplementary material for: Molecular-resolution imaging of ice crystallized from liquid water by cryogenic liquid-cell TEM
Source: Nat Commun. 2025 Sep 25;16:8342. doi: 10.1038/s41467-025-62451-0 (PMC12462463; doi:10.1038/s41467-025-62451-0)
Supplement: Supplementary file 9 — Supplementary Data 1 [file 41467_2025_62451_MOESM9_ESM.zip › supercell_5_3_12/0.0/input.xyz]

77760
F77760
F 0.000014 1.286291 2.728640
F 0.000014 1.286291 24.557747
F 0.000014 1.286291 46.386854
F 0.000014 1.286291 68.215962
F 0.000014 1.286291 90.045069
F 0.000014 1.286291 111.874177
F 0.000014 1.286291 133.703284
F 0.000014 1.286291 155.532391
F 0.000014 1.286291 177.361499
F 0.000014 1.286291 199.190606
F 0.000014 1.286291 221.019714
F 0.000014 1.286291 242.848821
F 0.000014 24.439548 2.728640
F 0.000014 24.439548 24.557747
F 0.000014 24.439548 46.386854
F 0.000014 24.439548 68.215962
F 0.000014 24.439548 90.045069
F 0.000014 24.439548 111.874177
F 0.000014 24.439548 133.703284
F 0.000014 24.439548 155.532391
F 0.000014 24.439548 177.361499
F 0.000014 24.439548 199.190606
F 0.000014 24.439548 221.019714
F 0.000014 24.439548 242.848821
F 0.000014 47.592806 2.728640
F 0.000014 47.592806 24.557747
F 0.000014 47.592806 46.386854
F 0.000014 47.592806 68.215962
F 0.000014 47.592806 90.045069
F 0.000014 47.592806 111.874177
F 0.000014 47.592806 133.703284
F 0.000014 47.592806 155.532391
F 0.000014 47.592806 177.361499
F 0.000014 47.592806 199.190606
F 0.000014 47.592806 221.019714
F 0.000014 47.592806 242.848821
F 26.735117 1.286291 2.728640
F 26.735117 1.286291 24.557747
F 26.735117 1.286291 46.386854
F 26.735117 1.286291 68.215962
F 26.735117 1.286291 90.045069
F 26.735117 1.286291 111.874177
F 26.735117 1.286291 133.703284
F 26.735117 1.286291 155.532391
F 26.735117 1.286291 177.361499
F 26.735117 1.286291 199.190606
F 26.735117 1.286291 221.019714
F 26.735117 1.286291 242.848821
F 26.735117 24.439548 2.728640
F 26.735117 24.439548 24.557747
F 26.735117 24.439548 46.386854
F 26.735117 24.439548 68.215962
F 26.735117 24.439548 90.045069
F 26.735117 24.439548 111.874177
F 26.735117 24.439548 133.703284
F 26.735117 24.439548 155.532391
F 26.735117 24.439548 177.361499
F 26.735117 24.439548 199.190606
F 26.735117 24.439548 221.019714
F 26.735117 24.439548 242.848821
F 26.735117 47.592806 2.728640
F 26.735117 47.592806 24.557747
F 26.735117 47.592806 46.386854
F 26.735117 47.592806 68.215962
F 26.735117 47.592806 90.045069
F 26.735117 47.592806 111.874177
F 26.735117 47.592806 133.703284
F 26.735117 47.592806 155.532391
F 26.735117 47.592806 177.361499
F 26.735117 47.592806 199.190606
F 26.735117 47.592806 221.019714
F 26.735117 47.592806 242.848821
F 53.470220 1.286291 2.728640
F 53.470220 1.286291 24.557747
F 53.470220 1.286291 46.386854
F 53.470220 1.286291 68.215962
F 53.470220 1.286291 90.045069
F 53.470220 1.286291 111.874177
F 53.470220 1.286291 133.703284
F 53.470220 1.286291 155.532391
F 53.470220 1.286291 177.361499
F 53.470220 1.286291 199.190606
F 53.470220 1.286291 221.019714
F 53.470220 1.286291 242.848821
F 53.470220 24.439548 2.728640
F 53.470220 24.439548 24.557747
F 53.470220 24.439548 46.386854
F 53.470220 24.439548 68.215962
F 53.470220 24.439548 90.045069
F 53.470220 24.439548 111.874177
F 53.470220 24.439548 133.703284
F 53.470220 24.439548 155.532391
F 53.470220 24.439548 177.361499
F 53.470220 24.439548 199.190606
F 53.470220 24.439548 221.019714
F 53.470220 24.439548 242.848821
F 53.470220 47.592806 2.728640
F 53.470220 47.592806 24.557747
F 53.470220 47.592806 46.386854
F 53.470220 47.592806 68.215962
F 53.470220 47.592806 90.045069
F 53.470220 47.592806 111.874177
F 53.470220 47.592806 133.703284
F 53.470220 47.592806 155.532391
F 53.470220 47.592806 177.361499
F 53.470220 47.592806 199.190606
F 53.470220 47.592806 221.019714
F 53.470220 47.592806 242.848821
F 0.000014 9.004040 2.728640
F 0.000014 9.004040 24.557747
F 0.000014 9.004040 46.386854
F 0.000014 9.004040 68.215962
F 0.000014 9.004040 90.045069
F 0.000014 9.004040 111.874177
F 0.000014 9.004040 133.703284
F 0.000014 9.004040 155.532391
F 0.000014 9.004040 177.361499
F 0.000014 9.004040 199.190606
F 0.000014 9.004040 221.019714
F 0.000014 9.004040 242.848821
F 0.000014 32.157298 2.728640
F 0.000014 32.157298 24.557747
F 0.000014 32.157298 46.386854
F 0.000014 32.157298 68.215962
F 0.000014 32.157298 90.045069
F 0.000014 32.157298 111.874177
F 0.000014 32.157298 133.703284
F 0.000014 32.157298 155.532391
F 0.000014 32.157298 177.361499
F 0.000014 32.157298 199.190606
F 0.000014 32.157298 221.019714
F 0.000014 32.157298 242.848821
F 0.000014 55.310555 2.728640
F 0.000014 55.310555 24.557747
F 0.000014 55.310555 46.386854
F 0.000014 55.310555 68.215962
F 0.000014 55.310555 90.045069
F 0.000014 55.310555 111.874177
F 0.000014 55.310555 133.703284
F 0.000014 55.310555 155.532391
F 0.000014 55.310555 177.361499
F 0.000014 55.310555 199.190606
F 0.000014 55.310555 221.019714
F 0.000014 55.310555 242.848821
F 26.735117 9.004040 2.728640
F 26.735117 9.004040 24.557747
F 26.735117 9.004040 46.386854
F 26.735117 9.004040 68.215962
F 26.735117 9.004040 90.045069
F 26.735117 9.004040 111.874177
F 26.735117 9.004040 133.703284
F 26.735117 9.004040 155.532391
F 26.735117 9.004040 177.361499
F 26.735117 9.004040 199.190606
F 26.735117 9.004040 221.019714
F 26.735117 9.004040 242.848821
F 26.735117 32.157298 2.728640
F 26.735117 32.157298 24.557747
F 26.735117 32.157298 46.386854
F 26.735117 32.157298 68.215962
F 26.735117 32.157298 90.045069
F 26.735117 32.157298 111.874177
F 26.735117 32.157298 133.703284
F 26.735117 32.157298 155.532391
F 26.735117 32.157298 177.361499
F 26.735117 32.157298 199.190606
F 26.735117 32.157298 221.019714
F 26.735117 32.157298 242.848821
F 26.735117 55.310555 2.728640
F 26.735117 55.310555 24.557747
F 26.735117 55.310555 46.386854
F 26.735117 55.310555 68.215962
F 26.735117 55.310555 90.045069
F 26.735117 55.310555 111.874177
F 26.735117 55.310555 133.703284
F 26.735117 55.310555 155.532391
F 26.735117 55.310555 177.361499
F 26.735117 55.310555 199.190606
F 26.735117 55.310555 221.019714
F 26.735117 55.310555 242.848821
F 53.470220 9.004040 2.728640
F 53.470220 9.004040 24.557747
F 53.470220 9.004040 46.386854
F 53.470220 9.004040 68.215962
F 53.470220 9.004040 90.045069
F 53.470220 9.004040 111.874177
F 53.470220 9.004040 133.703284
F 53.470220 9.004040 155.532391
F 53.470220 9.004040 177.361499
F 53.470220 9.004040 199.190606
F 53.470220 9.004040 221.019714
F 53.470220 9.004040 242.848821
F 53.470220 32.157298 2.728640
F 53.470220 32.157298 24.557747
F 53.470220 32.157298 46.386854
F 53.470220 32.157298 68.215962
F 53.470220 32.157298 90.045069
F 53.470220 32.157298 111.874177
F 53.470220 32.157298 133.703284
F 53.470220 32.157298 155.532391
F 53.470220 32.157298 177.361499
F 53.470220 32.157298 199.190606
F 53.470220 32.157298 221.019714
F 53.470220 32.157298 242.848821
F 53.470220 55.310555 2.728640
F 53.470220 55.310555 24.557747
F 53.470220 55.310555 46.386854
F 53.470220 55.310555 68.215962
F 53.470220 55.310555 90.045069
F 53.470220 55.310555 111.874177
F 53.470220 55.310555 133.703284
F 53.470220 55.310555 155.532391
F 53.470220 55.310555 177.361499
F 53.470220 55.310555 199.190606
F 53.470220 55.310555 221.019714
F 53.470220 55.310555 242.848821
F 0.000014 16.721795 2.728640
F 0.000014 16.721795 24.557748
F 0.000014 16.721795 46.386855
F 0.000014 16.721795 68.215963
F 0.000014 16.721795 90.045070
F 0.000014 16.721795 111.874177
F 0.000014 16.721795 133.703285
F 0.000014 16.721795 155.532392
F 0.000014 16.721795 177.361500
F 0.000014 16.721795 199.190607
F 0.000014 16.721795 221.019714
F 0.000014 16.721795 242.848822
F 0.000014 39.875053 2.728640
F 0.000014 39.875053 24.557748
F 0.000014 39.875053 46.386855
F 0.000014 39.875053 68.215963
F 0.000014 39.875053 90.045070
F 0.000014 39.875053 111.874177
F 0.000014 39.875053 133.703285
F 0.000014 39.875053 155.532392
F 0.000014 39.875053 177.361500
F 0.000014 39.875053 199.190607
F 0.000014 39.875053 221.019714
F 0.000014 39.875053 242.848822
F 0.000014 63.028310 2.728640
F 0.000014 63.028310 24.557748
F 0.000014 63.028310 46.386855
F 0.000014 63.028310 68.215963
F 0.000014 63.028310 90.045070
F 0.000014 63.028310 111.874177
F 0.000014 63.028310 133.703285
F 0.000014 63.028310 155.532392
F 0.000014 63.028310 177.361500
F 0.000014 63.028310 199.190607
F 0.000014 63.028310 221.019714
F 0.000014 63.028310 242.848822
F 26.735117 16.721795 2.728640
F 26.735117 16.721795 24.557748
F 26.735117 16.721795 46.386855
F 26.735117 16.721795 68.215963
F 26.735117 16.721795 90.045070
F 26.735117 16.721795 111.874177
F 26.735117 16.721795 133.703285
F 26.735117 16.721795 155.532392
F 26.735117 16.721795 177.361500
F 26.735117 16.721795 199.190607
F 26.735117 16.721795 221.019714
F 26.735117 16.721795 242.848822
F 26.735117 39.875053 2.728640
F 26.735117 39.875053 24.557748
F 26.735117 39.875053 46.386855
F 26.735117 39.875053 68.215963
F 26.735117 39.875053 90.045070
F 26.735117 39.875053 111.874177
F 26.735117 39.875053 133.703285
F 26.735117 39.875053 155.532392
F 26.735117 39.875053 177.361500
F 26.735117 39.875053 199.190607
F 26.735117 39.875053 221.019714
F 26.735117 39.875053 242.848822
F 26.735117 63.028310 2.728640
F 26.735117 63.028310 24.557748
F 26.735117 63.028310 46.386855
F 26.735117 63.028310 68.215963
F 26.735117 63.028310 90.045070
F 26.735117 63.028310 111.874177
F 26.735117 63.028310 133.703285
F 26.735117 63.028310 155.532392
F 26.735117 63.028310 177.361500
F 26.735117 63.028310 199.190607
F 26.735117 63.028310 221.019714
F 26.735117 63.028310 242.848822
F 53.470220 16.721795 2.728640
F 53.470220 16.721795 24.557748
F 53.470220 16.721795 46.386855
F 53.470220 16.721795 68.215963
F 53.470220 16.721795 90.045070
F 53.470220 16.721795 111.874177
F 53.470220 16.721795 133.703285
F 53.470220 16.721795 155.532392
F 53.470220 16.721795 177.361500
F 53.470220 16.721795 199.190607
F 53.470220 16.721795 221.019714
F 53.470220 16.721795 242.848822
F 53.470220 39.875053 2.728640
F 53.470220 39.875053 24.557748
F 53.470220 39.875053 46.386855
F 53.470220 39.875053 68.215963
F 53.470220 39.875053 90.045070
F 53.470220 39.875053 111.874177
F 53.470220 39.875053 133.703285
F 53.470220 39.875053 155.532392
F 53.470220 39.875053 177.361500
F 53.470220 39.875053 199.190607
F 53.470220 39.875053 221.019714
F 53.470220 39.875053 242.848822
F 53.470220 63.028310 2.728640
F 53.470220 63.028310 24.557748
F 53.470220 63.028310 46.386855
F 53.470220 63.028310 68.215963
F 53.470220 63.028310 90.045070
F 53.470220 63.028310 111.874177
F 53.470220 63.028310 133.703285
F 53.470220 63.028310 155.532392
F 53.470220 63.028310 177.361500
F 53.470220 63.028310 199.190607
F 53.470220 63.028310 221.019714
F 53.470220 63.028310 242.848822
F 8.911711 1.286291 2.728640
F 8.911711 1.286291 24.557747
F 8.911711 1.286291 46.386855
F 8.911711 1.286291 68.215962
F 8.911711 1.286291 90.045069
F 8.911711 1.286291 111.874177
F 8.911711 1.286291 133.703284
F 8.911711 1.286291 155.532392
F 8.911711 1.286291 177.361499
F 8.911711 1.286291 199.190606
F 8.911711 1.286291 221.019714
F 8.911711 1.286291 242.848821
F 8.911711 24.439548 2.728640
F 8.911711 24.439548 24.557747
F 8.911711 24.439548 46.386855
F 8.911711 24.439548 68.215962
F 8.911711 24.439548 90.045069
F 8.911711 24.439548 111.874177
F 8.911711 24.439548 133.703284
F 8.911711 24.439548 155.532392
F 8.911711 24.439548 177.361499
F 8.911711 24.439548 199.190606
F 8.911711 24.439548 221.019714
F 8.911711 24.439548 242.848821
F 8.911711 47.592806 2.728640
F 8.911711 47.592806 24.557747
F 8.911711 47.592806 46.386855
F 8.911711 47.592806 68.215962
F 8.911711 47.592806 90.045069
F 8.911711 47.592806 111.874177
F 8.911711 47.592806 133.703284
F 8.911711 47.592806 155.532392
F 8.911711 47.592806 177.361499
F 8.911711 47.592806 199.190606
F 8.911711 47.592806 221.019714
F 8.911711 47.592806 242.848821
F 35.646814 1.286291 2.728640
F 35.646814 1.286291 24.557747
F 35.646814 1.286291 46.386855
F 35.646814 1.286291 68.215962
F 35.646814 1.286291 90.045069
F 35.646814 1.286291 111.874177
F 35.646814 1.286291 133.703284
F 35.646814 1.286291 155.532392
F 35.646814 1.286291 177.361499
F 35.646814 1.286291 199.190606
F 35.646814 1.286291 221.019714
F 35.646814 1.286291 242.848821
F 35.646814 24.439548 2.728640
F 35.646814 24.439548 24.557747
F 35.646814 24.439548 46.386855
F 35.646814 24.439548 68.215962
F 35.646814 24.439548 90.045069
F 35.646814 24.439548 111.874177
F 35.646814 24.439548 133.703284
F 35.646814 24.439548 155.532392
F 35.646814 24.439548 177.361499
F 35.646814 24.439548 199.190606
F 35.646814 24.439548 221.019714
F 35.646814 24.439548 242.848821
F 35.646814 47.592806 2.728640
F 35.646814 47.592806 24.557747
F 35.646814 47.592806 46.386855
F 35.646814 47.592806 68.215962
F 35.646814 47.592806 90.045069
F 35.646814 47.592806 111.874177
F 35.646814 47.592806 133.703284
F 35.646814 47.592806 155.532392
F 35.646814 47.592806 177.361499
F 35.646814 47.592806 199.190606
F 35.646814 47.592806 221.019714
F 35.646814 47.592806 242.848821
F 62.381918 1.286291 2.728640
F 62.381918 1.286291 24.557747
F 62.381918 1.286291 46.386855
F 62.381918 1.286291 68.215962
F 62.381918 1.286291 90.045069
F 62.381918 1.286291 111.874177
F 62.381918 1.286291 133.703284
F 62.381918 1.286291 155.532392
F 62.381918 1.286291 177.361499
F 62.381918 1.286291 199.190606
F 62.381918 1.286291 221.019714
F 62.381918 1.286291 242.848821
F 62.381918 24.439548 2.728640
F 62.381918 24.439548 24.557747
F 62.381918 24.439548 46.386855
F 62.381918 24.439548 68.215962
F 62.381918 24.439548 90.045069
F 62.381918 24.439548 111.874177
F 62.381918 24.439548 133.703284
F 62.381918 24.439548 155.532392
F 62.381918 24.439548 177.361499
F 62.381918 24.439548 199.190606
F 62.381918 24.439548 221.019714
F 62.381918 24.439548 242.848821
F 62.381918 47.592806 2.728640
F 62.381918 47.592806 24.557747
F 62.381918 47.592806 46.386855
F 62.381918 47.592806 68.215962
F 62.381918 47.592806 90.045069
F 62.381918 47.592806 111.874177
F 62.381918 47.592806 133.703284
F 62.381918 47.592806 155.532392
F 62.381918 47.592806 177.361499
F 62.381918 47.592806 199.190606
F 62.381918 47.592806 221.019714
F 62.381918 47.592806 242.848821
F 8.911711 9.004040 2.728640
F 8.911711 9.004040 24.557747
F 8.911711 9.004040 46.386855
F 8.911711 9.004040 68.215962
F 8.911711 9.004040 90.045069
F 8.911711 9.004040 111.874177
F 8.911711 9.004040 133.703284
F 8.911711 9.004040 155.532392
F 8.911711 9.004040 177.361499
F 8.911711 9.004040 199.190606
F 8.911711 9.004040 221.019714
F 8.911711 9.004040 242.848821
F 8.911711 32.157298 2.728640
F 8.911711 32.157298 24.557747
F 8.911711 32.157298 46.386855
F 8.911711 32.157298 68.215962
F 8.911711 32.157298 90.045069
F 8.911711 32.157298 111.874177
F 8.911711 32.157298 133.703284
F 8.911711 32.157298 155.532392
F 8.911711 32.157298 177.361499
F 8.911711 32.157298 199.190606
F 8.911711 32.157298 221.019714
F 8.911711 32.157298 242.848821
F 8.911711 55.310555 2.728640
F 8.911711 55.310555 24.557747
F 8.911711 55.310555 46.386855
F 8.911711 55.310555 68.215962
F 8.911711 55.310555 90.045069
F 8.911711 55.310555 111.874177
F 8.911711 55.310555 133.703284
F 8.911711 55.310555 155.532392
F 8.911711 55.310555 177.361499
F 8.911711 55.310555 199.190606
F 8.911711 55.310555 221.019714
F 8.911711 55.310555 242.848821
F 35.646814 9.004040 2.728640
F 35.646814 9.004040 24.557747
F 35.646814 9.004040 46.386855
F 35.646814 9.004040 68.215962
F 35.646814 9.004040 90.045069
F 35.646814 9.004040 111.874177
F 35.646814 9.004040 133.703284
F 35.646814 9.004040 155.532392
F 35.646814 9.004040 177.361499
F 35.646814 9.004040 199.190606
F 35.646814 9.004040 221.019714
F 35.646814 9.004040 242.848821
F 35.646814 32.157298 2.728640
F 35.646814 32.157298 24.557747
F 35.646814 32.157298 46.386855
F 35.646814 32.157298 68.215962
F 35.646814 32.157298 90.045069
F 35.646814 32.157298 111.874177
F 35.646814 32.157298 133.703284
F 35.646814 32.157298 155.532392
F 35.646814 32.157298 177.361499
F 35.646814 32.157298 199.190606
F 35.646814 32.157298 221.019714
F 35.646814 32.157298 242.848821
F 35.646814 55.310555 2.728640
F 35.646814 55.310555 24.557747
F 35.646814 55.310555 46.386855
F 35.646814 55.310555 68.215962
F 35.646814 55.310555 90.045069
F 35.646814 55.310555 111.874177
F 35.646814 55.310555 133.703284
F 35.646814 55.310555 155.532392
F 35.646814 55.310555 177.361499
F 35.646814 55.310555 199.190606
F 35.646814 55.310555 221.019714
F 35.646814 55.310555 242.848821
F 62.381918 9.004040 2.728640
F 62.381918 9.004040 24.557747
F 62.381918 9.004040 46.386855
F 62.381918 9.004040 68.215962
F 62.381918 9.004040 90.045069
F 62.381918 9.004040 111.874177
F 62.381918 9.004040 133.703284
F 62.381918 9.004040 155.532392
F 62.381918 9.004040 177.361499
F 62.381918 9.004040 199.190606
F 62.381918 9.004040 221.019714
F 62.381918 9.004040 242.848821
F 62.381918 32.157298 2.728640
F 62.381918 32.157298 24.557747
F 62.381918 32.157298 46.386855
F 62.381918 32.157298 68.215962
F 62.381918 32.157298 90.045069
F 62.381918 32.157298 111.874177
F 62.381918 32.157298 133.703284
F 62.381918 32.157298 155.532392
F 62.381918 32.157298 177.361499
F 62.381918 32.157298 199.190606
F 62.381918 32.157298 221.019714
F 62.381918 32.157298 242.848821
F 62.381918 55.310555 2.728640
F 62.381918 55.310555 24.557747
F 62.381918 55.310555 46.386855
F 62.381918 55.310555 68.215962
F 62.381918 55.310555 90.045069
F 62.381918 55.310555 111.874177
F 62.381918 55.310555 133.703284
F 62.381918 55.310555 155.532392
F 62.381918 55.310555 177.361499
F 62.381918 55.310555 199.190606
F 62.381918 55.310555 221.019714
F 62.381918 55.310555 242.848821
F 8.911711 16.721795 2.728641
F 8.911711 16.721795 24.557748
F 8.911711 16.721795 46.386855
F 8.911711 16.721795 68.215963
F 8.911711 16.721795 90.045070
F 8.911711 16.721795 111.874178
F 8.911711 16.721795 133.703285
F 8.911711 16.721795 155.532392
F 8.911711 16.721795 177.361500
F 8.911711 16.721795 199.190607
F 8.911711 16.721795 221.019715
F 8.911711 16.721795 242.848822
F 8.911711 39.875053 2.728641
F 8.911711 39.875053 24.557748
F 8.911711 39.875053 46.386855
F 8.911711 39.875053 68.215963
F 8.911711 39.875053 90.045070
F 8.911711 39.875053 111.874178
F 8.911711 39.875053 133.703285
F 8.911711 39.875053 155.532392
F 8.911711 39.875053 177.361500
F 8.911711 39.875053 199.190607
F 8.911711 39.875053 221.019715
F 8.911711 39.875053 242.848822
F 8.911711 63.028310 2.728641
F 8.911711 63.028310 24.557748
F 8.911711 63.028310 46.386855
F 8.911711 63.028310 68.215963
F 8.911711 63.028310 90.045070
F 8.911711 63.028310 111.874178
F 8.911711 63.028310 133.703285
F 8.911711 63.028310 155.532392
F 8.911711 63.028310 177.361500
F 8.911711 63.028310 199.190607
F 8.911711 63.028310 221.019715
F 8.911711 63.028310 242.848822
F 35.646814 16.721795 2.728641
F 35.646814 16.721795 24.557748
F 35.646814 16.721795 46.386855
F 35.646814 16.721795 68.215963
F 35.646814 16.721795 90.045070
F 35.646814 16.721795 111.874178
F 35.646814 16.721795 133.703285
F 35.646814 16.721795 155.532392
F 35.646814 16.721795 177.361500
F 35.646814 16.721795 199.190607
F 35.646814 16.721795 221.019715
F 35.646814 16.721795 242.848822
F 35.646814 39.875053 2.728641
F 35.646814 39.875053 24.557748
F 35.646814 39.875053 46.386855
F 35.646814 39.875053 68.215963
F 35.646814 39.875053 90.045070
F 35.646814 39.875053 111.874178
F 35.646814 39.875053 133.703285
F 35.646814 39.875053 155.532392
F 35.646814 39.875053 177.361500
F 35.646814 39.875053 199.190607
F 35.646814 39.875053 221.019715
F 35.646814 39.875053 242.848822
F 35.646814 63.028310 2.728641
F 35.646814 63.028310 24.557748
F 35.646814 63.028310 46.386855
F 35.646814 63.028310 68.215963
F 35.646814 63.028310 90.045070
F 35.646814 63.028310 111.874178
F 35.646814 63.028310 133.703285
F 35.646814 63.028310 155.532392
F 35.646814 63.028310 177.361500
F 35.646814 63.028310 199.190607
F 35.646814 63.028310 221.019715
F 35.646814 63.028310 242.848822
F 62.381918 16.721795 2.728641
F 62.381918 16.721795 24.557748
F 62.381918 16.721795 46.386855
F 62.381918 16.721795 68.215963
F 62.381918 16.721795 90.045070
F 62.381918 16.721795 111.874178
F 62.381918 16.721795 133.703285
F 62.381918 16.721795 155.532392
F 62.381918 16.721795 177.361500
F 62.381918 16.721795 199.190607
F 62.381918 16.721795 221.019715
F 62.381918 16.721795 242.848822
F 62.381918 39.875053 2.728641
F 62.381918 39.875053 24.557748
F 62.381918 39.875053 46.386855
F 62.381918 39.875053 68.215963
F 62.381918 39.875053 90.045070
F 62.381918 39.875053 111.874178
F 62.381918 39.875053 133.703285
F 62.381918 39.875053 155.532392
F 62.381918 39.875053 177.361500
F 62.381918 39.875053 199.190607
F 62.381918 39.875053 221.019715
F 62.381918 39.875053 242.848822
F 62.381918 63.028310 2.728641
F 62.381918 63.028310 24.557748
F 62.381918 63.028310 46.386855
F 62.381918 63.028310 68.215963
F 62.381918 63.028310 90.045070
F 62.381918 63.028310 111.874178
F 62.381918 63.028310 133.703285
F 62.381918 63.028310 155.532392
F 62.381918 63.028310 177.361500
F 62.381918 63.028310 199.190607
F 62.381918 63.028310 221.019715
F 62.381918 63.028310 242.848822
F 17.823414 1.286290 2.728641
F 17.823414 1.286290 24.557748
F 17.823414 1.286290 46.386856
F 17.823414 1.286290 68.215963
F 17.823414 1.286290 90.045070
F 17.823414 1.286290 111.874178
F 17.823414 1.286290 133.703285
F 17.823414 1.286290 155.532393
F 17.823414 1.286290 177.361500
F 17.823414 1.286290 199.190607
F 17.823414 1.286290 221.019715
F 17.823414 1.286290 242.848822
F 17.823414 24.439547 2.728641
F 17.823414 24.439547 24.557748
F 17.823414 24.439547 46.386856
F 17.823414 24.439547 68.215963
F 17.823414 24.439547 90.045070
F 17.823414 24.439547 111.874178
F 17.823414 24.439547 133.703285
F 17.823414 24.439547 155.532393
F 17.823414 24.439547 177.361500
F 17.823414 24.439547 199.190607
F 17.823414 24.439547 221.019715
F 17.823414 24.439547 242.848822
F 17.823414 47.592805 2.728641
F 17.823414 47.592805 24.557748
F 17.823414 47.592805 46.386856
F 17.823414 47.592805 68.215963
F 17.823414 47.592805 90.045070
F 17.823414 47.592805 111.874178
F 17.823414 47.592805 133.703285
F 17.823414 47.592805 155.532393
F 17.823414 47.592805 177.361500
F 17.823414 47.592805 199.190607
F 17.823414 47.592805 221.019715
F 17.823414 47.592805 242.848822
F 44.558518 1.286290 2.728641
F 44.558518 1.286290 24.557748
F 44.558518 1.286290 46.386856
F 44.558518 1.286290 68.215963
F 44.558518 1.286290 90.045070
F 44.558518 1.286290 111.874178
F 44.558518 1.286290 133.703285
F 44.558518 1.286290 155.532393
F 44.558518 1.286290 177.361500
F 44.558518 1.286290 199.190607
F 44.558518 1.286290 221.019715
F 44.558518 1.286290 242.848822
F 44.558518 24.439547 2.728641
F 44.558518 24.439547 24.557748
F 44.558518 24.439547 46.386856
F 44.558518 24.439547 68.215963
F 44.558518 24.439547 90.045070
F 44.558518 24.439547 111.874178
F 44.558518 24.439547 133.703285
F 44.558518 24.439547 155.532393
F 44.558518 24.439547 177.361500
F 44.558518 24.439547 199.190607
F 44.558518 24.439547 221.019715
F 44.558518 24.439547 242.848822
F 44.558518 47.592805 2.728641
F 44.558518 47.592805 24.557748
F 44.558518 47.592805 46.386856
F 44.558518 47.592805 68.215963
F 44.558518 47.592805 90.045070
F 44.558518 47.592805 111.874178
F 44.558518 47.592805 133.703285
F 44.558518 47.592805 155.532393
F 44.558518 47.592805 177.361500
F 44.558518 47.592805 199.190607
F 44.558518 47.592805 221.019715
F 44.558518 47.592805 242.848822
F 17.823414 9.004039 2.728641
F 17.823414 9.004039 24.557748
F 17.823414 9.004039 46.386856
F 17.823414 9.004039 68.215963
F 17.823414 9.004039 90.045070
F 17.823414 9.004039 111.874178
F 17.823414 9.004039 133.703285
F 17.823414 9.004039 155.532392
F 17.823414 9.004039 177.361500
F 17.823414 9.004039 199.190607
F 17.823414 9.004039 221.019715
F 17.823414 9.004039 242.848822
F 17.823414 32.157297 2.728641
F 17.823414 32.157297 24.557748
F 17.823414 32.157297 46.386856
F 17.823414 32.157297 68.215963
F 17.823414 32.157297 90.045070
F 17.823414 32.157297 111.874178
F 17.823414 32.157297 133.703285
F 17.823414 32.157297 155.532392
F 17.823414 32.157297 177.361500
F 17.823414 32.157297 199.190607
F 17.823414 32.157297 221.019715
F 17.823414 32.157297 242.848822
F 17.823414 55.310554 2.728641
F 17.823414 55.310554 24.557748
F 17.823414 55.310554 46.386856
F 17.823414 55.310554 68.215963
F 17.823414 55.310554 90.045070
F 17.823414 55.310554 111.874178
F 17.823414 55.310554 133.703285
F 17.823414 55.310554 155.532392
F 17.823414 55.310554 177.361500
F 17.823414 55.310554 199.190607
F 17.823414 55.310554 221.019715
F 17.823414 55.310554 242.848822
F 44.558518 9.004039 2.728641
F 44.558518 9.004039 24.557748
F 44.558518 9.004039 46.386856
F 44.558518 9.004039 68.215963
F 44.558518 9.004039 90.045070
F 44.558518 9.004039 111.874178
F 44.558518 9.004039 133.703285
F 44.558518 9.004039 155.532392
F 44.558518 9.004039 177.361500
F 44.558518 9.004039 199.190607
F 44.558518 9.004039 221.019715
F 44.558518 9.004039 242.848822
F 44.558518 32.157297 2.728641
F 44.558518 32.157297 24.557748
F 44.558518 32.157297 46.386856
F 44.558518 32.157297 68.215963
F 44.558518 32.157297 90.045070
F 44.558518 32.157297 111.874178
F 44.558518 32.157297 133.703285
F 44.558518 32.157297 155.532392
F 44.558518 32.157297 177.361500
F 44.558518 32.157297 199.190607
F 44.558518 32.157297 221.019715
F 44.558518 32.157297 242.848822
F 44.558518 55.310554 2.728641
F 44.558518 55.310554 24.557748
F 44.558518 55.310554 46.386856
F 44.558518 55.310554 68.215963
F 44.558518 55.310554 90.045070
F 44.558518 55.310554 111.874178
F 44.558518 55.310554 133.703285
F 44.558518 55.310554 155.532392
F 44.558518 55.310554 177.361500
F 44.558518 55.310554 199.190607
F 44.558518 55.310554 221.019715
F 44.558518 55.310554 242.848822
F 17.823414 16.721795 2.728642
F 17.823414 16.721795 24.557749
F 17.823414 16.721795 46.386856
F 17.823414 16.721795 68.215964
F 17.823414 16.721795 90.045071
F 17.823414 16.721795 111.874179
F 17.823414 16.721795 133.703286
F 17.823414 16.721795 155.532393
F 17.823414 16.721795 177.361501
F 17.823414 16.721795 199.190608
F 17.823414 16.721795 221.019716
F 17.823414 16.721795 242.848823
F 17.823414 39.875052 2.728642
F 17.823414 39.875052 24.557749
F 17.823414 39.875052 46.386856
F 17.823414 39.875052 68.215964
F 17.823414 39.875052 90.045071
F 17.823414 39.875052 111.874179
F 17.823414 39.875052 133.703286
F 17.823414 39.875052 155.532393
F 17.823414 39.875052 177.361501
F 17.823414 39.875052 199.190608
F 17.823414 39.875052 221.019716
F 17.823414 39.875052 242.848823
F 17.823414 63.028310 2.728642
F 17.823414 63.028310 24.557749
F 17.823414 63.028310 46.386856
F 17.823414 63.028310 68.215964
F 17.823414 63.028310 90.045071
F 17.823414 63.028310 111.874179
F 17.823414 63.028310 133.703286
F 17.823414 63.028310 155.532393
F 17.823414 63.028310 177.361501
F 17.823414 63.028310 199.190608
F 17.823414 63.028310 221.019716
F 17.823414 63.028310 242.848823
F 44.558518 16.721795 2.728642
F 44.558518 16.721795 24.557749
F 44.558518 16.721795 46.386856
F 44.558518 16.721795 68.215964
F 44.558518 16.721795 90.045071
F 44.558518 16.721795 111.874179
F 44.558518 16.721795 133.703286
F 44.558518 16.721795 155.532393
F 44.558518 16.721795 177.361501
F 44.558518 16.721795 199.190608
F 44.558518 16.721795 221.019716
F 44.558518 16.721795 242.848823
F 44.558518 39.875052 2.728642
F 44.558518 39.875052 24.557749
F 44.558518 39.875052 46.386856
F 44.558518 39.875052 68.215964
F 44.558518 39.875052 90.045071
F 44.558518 39.875052 111.874179
F 44.558518 39.875052 133.703286
F 44.558518 39.875052 155.532393
F 44.558518 39.875052 177.361501
F 44.558518 39.875052 199.190608
F 44.558518 39.875052 221.019716
F 44.558518 39.875052 242.848823
F 44.558518 63.028310 2.728642
F 44.558518 63.028310 24.557749
F 44.558518 63.028310 46.386856
F 44.558518 63.028310 68.215964
F 44.558518 63.028310 90.045071
F 44.558518 63.028310 111.874179
F 44.558518 63.028310 133.703286
F 44.558518 63.028310 155.532393
F 44.558518 63.028310 177.361501
F 44.558518 63.028310 199.190608
F 44.558518 63.028310 221.019716
F 44.558518 63.028310 242.848823
F 0.000000 3.858875 6.366824
F 0.000000 3.858875 28.195932
F 0.000000 3.858875 50.025039
F 0.000000 3.858875 71.854146
F 0.000000 3.858875 93.683254
F 0.000000 3.858875 115.512361
F 0.000000 3.858875 137.341469
F 0.000000 3.858875 159.170576
F 0.000000 3.858875 180.999683
F 0.000000 3.858875 202.828791
F 0.000000 3.858875 224.657898
F 0.000000 3.858875 246.487005
F 0.000000 27.012132 6.366824
F 0.000000 27.012132 28.195932
F 0.000000 27.012132 50.025039
F 0.000000 27.012132 71.854146
F 0.000000 27.012132 93.683254
F 0.000000 27.012132 115.512361
F 0.000000 27.012132 137.341469
F 0.000000 27.012132 159.170576
F 0.000000 27.012132 180.999683
F 0.000000 27.012132 202.828791
F 0.000000 27.012132 224.657898
F 0.000000 27.012132 246.487005
F 0.000000 50.165390 6.366824
F 0.000000 50.165390 28.195932
F 0.000000 50.165390 50.025039
F 0.000000 50.165390 71.854146
F 0.000000 50.165390 93.683254
F 0.000000 50.165390 115.512361
F 0.000000 50.165390 137.341469
F 0.000000 50.165390 159.170576
F 0.000000 50.165390 180.999683
F 0.000000 50.165390 202.828791
F 0.000000 50.165390 224.657898
F 0.000000 50.165390 246.487005
F 26.735103 3.858875 6.366824
F 26.735103 3.858875 28.195932
F 26.735103 3.858875 50.025039
F 26.735103 3.858875 71.854146
F 26.735103 3.858875 93.683254
F 26.735103 3.858875 115.512361
F 26.735103 3.858875 137.341469
F 26.735103 3.858875 159.170576
F 26.735103 3.858875 180.999683
F 26.735103 3.858875 202.828791
F 26.735103 3.858875 224.657898
F 26.735103 3.858875 246.487005
F 26.735103 27.012132 6.366824
F 26.735103 27.012132 28.195932
F 26.735103 27.012132 50.025039
F 26.735103 27.012132 71.854146
F 26.735103 27.012132 93.683254
F 26.735103 27.012132 115.512361
F 26.735103 27.012132 137.341469
F 26.735103 27.012132 159.170576
F 26.735103 27.012132 180.999683
F 26.735103 27.012132 202.828791
F 26.735103 27.012132 224.657898
F 26.735103 27.012132 246.487005
F 26.735103 50.165390 6.366824
F 26.735103 50.165390 28.195932
F 26.735103 50.165390 50.025039
F 26.735103 50.165390 71.854146
F 26.735103 50.165390 93.683254
F 26.735103 50.165390 115.512361
F 26.735103 50.165390 137.341469
F 26.735103 50.165390 159.170576
F 26.735103 50.165390 180.999683
F 26.735103 50.165390 202.828791
F 26.735103 50.165390 224.657898
F 26.735103 50.165390 246.487005
F 53.470207 3.858875 6.366824
F 53.470207 3.858875 28.195932
F 53.470207 3.858875 50.025039
F 53.470207 3.858875 71.854146
F 53.470207 3.858875 93.683254
F 53.470207 3.858875 115.512361
F 53.470207 3.858875 137.341469
F 53.470207 3.858875 159.170576
F 53.470207 3.858875 180.999683
F 53.470207 3.858875 202.828791
F 53.470207 3.858875 224.657898
F 53.470207 3.858875 246.487005
F 53.470207 27.012132 6.366824
F 53.470207 27.012132 28.195932
F 53.470207 27.012132 50.025039
F 53.470207 27.012132 71.854146
F 53.470207 27.012132 93.683254
F 53.470207 27.012132 115.512361
F 53.470207 27.012132 137.341469
F 53.470207 27.012132 159.170576
F 53.470207 27.012132 180.999683
F 53.470207 27.012132 202.828791
F 53.470207 27.012132 224.657898
F 53.470207 27.012132 246.487005
F 53.470207 50.165390 6.366824
F 53.470207 50.165390 28.195932
F 53.470207 50.165390 50.025039
F 53.470207 50.165390 71.854146
F 53.470207 50.165390 93.683254
F 53.470207 50.165390 115.512361
F 53.470207 50.165390 137.341469
F 53.470207 50.165390 159.170576
F 53.470207 50.165390 180.999683
F 53.470207 50.165390 202.828791
F 53.470207 50.165390 224.657898
F 53.470207 50.165390 246.487005
F 0.000000 11.576625 6.366824
F 0.000000 11.576625 28.195932
F 0.000000 11.576625 50.025039
F 0.000000 11.576625 71.854147
F 0.000000 11.576625 93.683254
F 0.000000 11.576625 115.512361
F 0.000000 11.576625 137.341469
F 0.000000 11.576625 159.170576
F 0.000000 11.576625 180.999683
F 0.000000 11.576625 202.828791
F 0.000000 11.576625 224.657898
F 0.000000 11.576625 246.487006
F 0.000000 34.729882 6.366824
F 0.000000 34.729882 28.195932
F 0.000000 34.729882 50.025039
F 0.000000 34.729882 71.854147
F 0.000000 34.729882 93.683254
F 0.000000 34.729882 115.512361
F 0.000000 34.729882 137.341469
F 0.000000 34.729882 159.170576
F 0.000000 34.729882 180.999683
F 0.000000 34.729882 202.828791
F 0.000000 34.729882 224.657898
F 0.000000 34.729882 246.487006
F 0.000000 57.883140 6.366824
F 0.000000 57.883140 28.195932
F 0.000000 57.883140 50.025039
F 0.000000 57.883140 71.854147
F 0.000000 57.883140 93.683254
F 0.000000 57.883140 115.512361
F 0.000000 57.883140 137.341469
F 0.000000 57.883140 159.170576
F 0.000000 57.883140 180.999683
F 0.000000 57.883140 202.828791
F 0.000000 57.883140 224.657898
F 0.000000 57.883140 246.487006
F 26.735103 11.576625 6.366824
F 26.735103 11.576625 28.195932
F 26.735103 11.576625 50.025039
F 26.735103 11.576625 71.854147
F 26.735103 11.576625 93.683254
F 26.735103 11.576625 115.512361
F 26.735103 11.576625 137.341469
F 26.735103 11.576625 159.170576
F 26.735103 11.576625 180.999683
F 26.735103 11.576625 202.828791
F 26.735103 11.576625 224.657898
F 26.735103 11.576625 246.487006
F 26.735103 34.729882 6.366824
F 26.735103 34.729882 28.195932
F 26.735103 34.729882 50.025039
F 26.735103 34.729882 71.854147
F 26.735103 34.729882 93.683254
F 26.735103 34.729882 115.512361
F 26.735103 34.729882 137.341469
F 26.735103 34.729882 159.170576
F 26.735103 34.729882 180.999683
F 26.735103 34.729882 202.828791
F 26.735103 34.729882 224.657898
F 26.735103 34.729882 246.487006
F 26.735103 57.883140 6.366824
F 26.735103 57.883140 28.195932
F 26.735103 57.883140 50.025039
F 26.735103 57.883140 71.854147
F 26.735103 57.883140 93.683254
F 26.735103 57.883140 115.512361
F 26.735103 57.883140 137.341469
F 26.735103 57.883140 159.170576
F 26.735103 57.883140 180.999683
F 26.735103 57.883140 202.828791
F 26.735103 57.883140 224.657898
F 26.735103 57.883140 246.487006
F 53.470207 11.576625 6.366824
F 53.470207 11.576625 28.195932
F 53.470207 11.576625 50.025039
F 53.470207 11.576625 71.854147
F 53.470207 11.576625 93.683254
F 53.470207 11.576625 115.512361
F 53.470207 11.576625 137.341469
F 53.470207 11.576625 159.170576
F 53.470207 11.576625 180.999683
F 53.470207 11.576625 202.828791
F 53.470207 11.576625 224.657898
F 53.470207 11.576625 246.487006
F 53.470207 34.729882 6.366824
F 53.470207 34.729882 28.195932
F 53.470207 34.729882 50.025039
F 53.470207 34.729882 71.854147
F 53.470207 34.729882 93.683254
F 53.470207 34.729882 115.512361
F 53.470207 34.729882 137.341469
F 53.470207 34.729882 159.170576
F 53.470207 34.729882 180.999683
F 53.470207 34.729882 202.828791
F 53.470207 34.729882 224.657898
F 53.470207 34.729882 246.487006
F 53.470207 57.883140 6.366824
F 53.470207 57.883140 28.195932
F 53.470207 57.883140 50.025039
F 53.470207 57.883140 71.854147
F 53.470207 57.883140 93.683254
F 53.470207 57.883140 115.512361
F 53.470207 57.883140 137.341469
F 53.470207 57.883140 159.170576
F 53.470207 57.883140 180.999683
F 53.470207 57.883140 202.828791
F 53.470207 57.883140 224.657898
F 53.470207 57.883140 246.487006
F 0.000000 19.294380 6.366825
F 0.000000 19.294380 28.195932
F 0.000000 19.294380 50.025040
F 0.000000 19.294380 71.854147
F 0.000000 19.294380 93.683254
F 0.000000 19.294380 115.512362
F 0.000000 19.294380 137.341469
F 0.000000 19.294380 159.170577
F 0.000000 19.294380 180.999684
F 0.000000 19.294380 202.828791
F 0.000000 19.294380 224.657899
F 0.000000 19.294380 246.487006
F 0.000000 42.447638 6.366825
F 0.000000 42.447638 28.195932
F 0.000000 42.447638 50.025040
F 0.000000 42.447638 71.854147
F 0.000000 42.447638 93.683254
F 0.000000 42.447638 115.512362
F 0.000000 42.447638 137.341469
F 0.000000 42.447638 159.170577
F 0.000000 42.447638 180.999684
F 0.000000 42.447638 202.828791
F 0.000000 42.447638 224.657899
F 0.000000 42.447638 246.487006
F 0.000000 65.600895 6.366825
F 0.000000 65.600895 28.195932
F 0.000000 65.600895 50.025040
F 0.000000 65.600895 71.854147
F 0.000000 65.600895 93.683254
F 0.000000 65.600895 115.512362
F 0.000000 65.600895 137.341469
F 0.000000 65.600895 159.170577
F 0.000000 65.600895 180.999684
F 0.000000 65.600895 202.828791
F 0.000000 65.600895 224.657899
F 0.000000 65.600895 246.487006
F 26.735103 19.294380 6.366825
F 26.735103 19.294380 28.195932
F 26.735103 19.294380 50.025040
F 26.735103 19.294380 71.854147
F 26.735103 19.294380 93.683254
F 26.735103 19.294380 115.512362
F 26.735103 19.294380 137.341469
F 26.735103 19.294380 159.170577
F 26.735103 19.294380 180.999684
F 26.735103 19.294380 202.828791
F 26.735103 19.294380 224.657899
F 26.735103 19.294380 246.487006
F 26.735103 42.447638 6.366825
F 26.735103 42.447638 28.195932
F 26.735103 42.447638 50.025040
F 26.735103 42.447638 71.854147
F 26.735103 42.447638 93.683254
F 26.735103 42.447638 115.512362
F 26.735103 42.447638 137.341469
F 26.735103 42.447638 159.170577
F 26.735103 42.447638 180.999684
F 26.735103 42.447638 202.828791
F 26.735103 42.447638 224.657899
F 26.735103 42.447638 246.487006
F 26.735103 65.600895 6.366825
F 26.735103 65.600895 28.195932
F 26.735103 65.600895 50.025040
F 26.735103 65.600895 71.854147
F 26.735103 65.600895 93.683254
F 26.735103 65.600895 115.512362
F 26.735103 65.600895 137.341469
F 26.735103 65.600895 159.170577
F 26.735103 65.600895 180.999684
F 26.735103 65.600895 202.828791
F 26.735103 65.600895 224.657899
F 26.735103 65.600895 246.487006
F 53.470207 19.294380 6.366825
F 53.470207 19.294380 28.195932
F 53.470207 19.294380 50.025040
F 53.470207 19.294380 71.854147
F 53.470207 19.294380 93.683254
F 53.470207 19.294380 115.512362
F 53.470207 19.294380 137.341469
F 53.470207 19.294380 159.170577
F 53.470207 19.294380 180.999684
F 53.470207 19.294380 202.828791
F 53.470207 19.294380 224.657899
F 53.470207 19.294380 246.487006
F 53.470207 42.447638 6.366825
F 53.470207 42.447638 28.195932
F 53.470207 42.447638 50.025040
F 53.470207 42.447638 71.854147
F 53.470207 42.447638 93.683254
F 53.470207 42.447638 115.512362
F 53.470207 42.447638 137.341469
F 53.470207 42.447638 159.170577
F 53.470207 42.447638 180.999684
F 53.470207 42.447638 202.828791
F 53.470207 42.447638 224.657899
F 53.470207 42.447638 246.487006
F 53.470207 65.600895 6.366825
F 53.470207 65.600895 28.195932
F 53.470207 65.600895 50.025040
F 53.470207 65.600895 71.854147
F 53.470207 65.600895 93.683254
F 53.470207 65.600895 115.512362
F 53.470207 65.600895 137.341469
F 53.470207 65.600895 159.170577
F 53.470207 65.600895 180.999684
F 53.470207 65.600895 202.828791
F 53.470207 65.600895 224.657899
F 53.470207 65.600895 246.487006
F 8.911695 3.858875 6.366825
F 8.911695 3.858875 28.195932
F 8.911695 3.858875 50.025039
F 8.911695 3.858875 71.854147
F 8.911695 3.858875 93.683254
F 8.911695 3.858875 115.512362
F 8.911695 3.858875 137.341469
F 8.911695 3.858875 159.170576
F 8.911695 3.858875 180.999684
F 8.911695 3.858875 202.828791
F 8.911695 3.858875 224.657898
F 8.911695 3.858875 246.487006
F 8.911695 27.012133 6.366825
F 8.911695 27.012133 28.195932
F 8.911695 27.012133 50.025039
F 8.911695 27.012133 71.854147
F 8.911695 27.012133 93.683254
F 8.911695 27.012133 115.512362
F 8.911695 27.012133 137.341469
F 8.911695 27.012133 159.170576
F 8.911695 27.012133 180.999684
F 8.911695 27.012133 202.828791
F 8.911695 27.012133 224.657898
F 8.911695 27.012133 246.487006
F 8.911695 50.165390 6.366825
F 8.911695 50.165390 28.195932
F 8.911695 50.165390 50.025039
F 8.911695 50.165390 71.854147
F 8.911695 50.165390 93.683254
F 8.911695 50.165390 115.512362
F 8.911695 50.165390 137.341469
F 8.911695 50.165390 159.170576
F 8.911695 50.165390 180.999684
F 8.911695 50.165390 202.828791
F 8.911695 50.165390 224.657898
F 8.911695 50.165390 246.487006
F 35.646799 3.858875 6.366825
F 35.646799 3.858875 28.195932
F 35.646799 3.858875 50.025039
F 35.646799 3.858875 71.854147
F 35.646799 3.858875 93.683254
F 35.646799 3.858875 115.512362
F 35.646799 3.858875 137.341469
F 35.646799 3.858875 159.170576
F 35.646799 3.858875 180.999684
F 35.646799 3.858875 202.828791
F 35.646799 3.858875 224.657898
F 35.646799 3.858875 246.487006
F 35.646799 27.012133 6.366825
F 35.646799 27.012133 28.195932
F 35.646799 27.012133 50.025039
F 35.646799 27.012133 71.854147
F 35.646799 27.012133 93.683254
F 35.646799 27.012133 115.512362
F 35.646799 27.012133 137.341469
F 35.646799 27.012133 159.170576
F 35.646799 27.012133 180.999684
F 35.646799 27.012133 202.828791
F 35.646799 27.012133 224.657898
F 35.646799 27.012133 246.487006
F 35.646799 50.165390 6.366825
F 35.646799 50.165390 28.195932
F 35.646799 50.165390 50.025039
F 35.646799 50.165390 71.854147
F 35.646799 50.165390 93.683254
F 35.646799 50.165390 115.512362
F 35.646799 50.165390 137.341469
F 35.646799 50.165390 159.170576
F 35.646799 50.165390 180.999684
F 35.646799 50.165390 202.828791
F 35.646799 50.165390 224.657898
F 35.646799 50.165390 246.487006
F 62.381902 3.858875 6.366825
F 62.381902 3.858875 28.195932
F 62.381902 3.858875 50.025039
F 62.381902 3.858875 71.854147
F 62.381902 3.858875 93.683254
F 62.381902 3.858875 115.512362
F 62.381902 3.858875 137.341469
F 62.381902 3.858875 159.170576
F 62.381902 3.858875 180.999684
F 62.381902 3.858875 202.828791
F 62.381902 3.858875 224.657898
F 62.381902 3.858875 246.487006
F 62.381902 27.012133 6.366825
F 62.381902 27.012133 28.195932
F 62.381902 27.012133 50.025039
F 62.381902 27.012133 71.854147
F 62.381902 27.012133 93.683254
F 62.381902 27.012133 115.512362
F 62.381902 27.012133 137.341469
F 62.381902 27.012133 159.170576
F 62.381902 27.012133 180.999684
F 62.381902 27.012133 202.828791
F 62.381902 27.012133 224.657898
F 62.381902 27.012133 246.487006
F 62.381902 50.165390 6.366825
F 62.381902 50.165390 28.195932
F 62.381902 50.165390 50.025039
F 62.381902 50.165390 71.854147
F 62.381902 50.165390 93.683254
F 62.381902 50.165390 115.512362
F 62.381902 50.165390 137.341469
F 62.381902 50.165390 159.170576
F 62.381902 50.165390 180.999684
F 62.381902 50.165390 202.828791
F 62.381902 50.165390 224.657898
F 62.381902 50.165390 246.487006
F 8.911695 11.576625 6.366825
F 8.911695 11.576625 28.195932
F 8.911695 11.576625 50.025040
F 8.911695 11.576625 71.854147
F 8.911695 11.576625 93.683254
F 8.911695 11.576625 115.512362
F 8.911695 11.576625 137.341469
F 8.911695 11.576625 159.170576
F 8.911695 11.576625 180.999684
F 8.911695 11.576625 202.828791
F 8.911695 11.576625 224.657899
F 8.911695 11.576625 246.487006
F 8.911695 34.729883 6.366825
F 8.911695 34.729883 28.195932
F 8.911695 34.729883 50.025040
F 8.911695 34.729883 71.854147
F 8.911695 34.729883 93.683254
F 8.911695 34.729883 115.512362
F 8.911695 34.729883 137.341469
F 8.911695 34.729883 159.170576
F 8.911695 34.729883 180.999684
F 8.911695 34.729883 202.828791
F 8.911695 34.729883 224.657899
F 8.911695 34.729883 246.487006
F 8.911695 57.883140 6.366825
F 8.911695 57.883140 28.195932
F 8.911695 57.883140 50.025040
F 8.911695 57.883140 71.854147
F 8.911695 57.883140 93.683254
F 8.911695 57.883140 115.512362
F 8.911695 57.883140 137.341469
F 8.911695 57.883140 159.170576
F 8.911695 57.883140 180.999684
F 8.911695 57.883140 202.828791
F 8.911695 57.883140 224.657899
F 8.911695 57.883140 246.487006
F 35.646799 11.576625 6.366825
F 35.646799 11.576625 28.195932
F 35.646799 11.576625 50.025040
F 35.646799 11.576625 71.854147
F 35.646799 11.576625 93.683254
F 35.646799 11.576625 115.512362
F 35.646799 11.576625 137.341469
F 35.646799 11.576625 159.170576
F 35.646799 11.576625 180.999684
F 35.646799 11.576625 202.828791
F 35.646799 11.576625 224.657899
F 35.646799 11.576625 246.487006
F 35.646799 34.729883 6.366825
F 35.646799 34.729883 28.195932
F 35.646799 34.729883 50.025040
F 35.646799 34.729883 71.854147
F 35.646799 34.729883 93.683254
F 35.646799 34.729883 115.512362
F 35.646799 34.729883 137.341469
F 35.646799 34.729883 159.170576
F 35.646799 34.729883 180.999684
F 35.646799 34.729883 202.828791
F 35.646799 34.729883 224.657899
F 35.646799 34.729883 246.487006
F 35.646799 57.883140 6.366825
F 35.646799 57.883140 28.195932
F 35.646799 57.883140 50.025040
F 35.646799 57.883140 71.854147
F 35.646799 57.883140 93.683254
F 35.646799 57.883140 115.512362
F 35.646799 57.883140 137.341469
F 35.646799 57.883140 159.170576
F 35.646799 57.883140 180.999684
F 35.646799 57.883140 202.828791
F 35.646799 57.883140 224.657899
F 35.646799 57.883140 246.487006
F 62.381902 11.576625 6.366825
F 62.381902 11.576625 28.195932
F 62.381902 11.576625 50.025040
F 62.381902 11.576625 71.854147
F 62.381902 11.576625 93.683254
F 62.381902 11.576625 115.512362
F 62.381902 11.576625 137.341469
F 62.381902 11.576625 159.170576
F 62.381902 11.576625 180.999684
F 62.381902 11.576625 202.828791
F 62.381902 11.576625 224.657899
F 62.381902 11.576625 246.487006
F 62.381902 34.729883 6.366825
F 62.381902 34.729883 28.195932
F 62.381902 34.729883 50.025040
F 62.381902 34.729883 71.854147
F 62.381902 34.729883 93.683254
F 62.381902 34.729883 115.512362
F 62.381902 34.729883 137.341469
F 62.381902 34.729883 159.170576
F 62.381902 34.729883 180.999684
F 62.381902 34.729883 202.828791
F 62.381902 34.729883 224.657899
F 62.381902 34.729883 246.487006
F 62.381902 57.883140 6.366825
F 62.381902 57.883140 28.195932
F 62.381902 57.883140 50.025040
F 62.381902 57.883140 71.854147
F 62.381902 57.883140 93.683254
F 62.381902 57.883140 115.512362
F 62.381902 57.883140 137.341469
F 62.381902 57.883140 159.170576
F 62.381902 57.883140 180.999684
F 62.381902 57.883140 202.828791
F 62.381902 57.883140 224.657899
F 62.381902 57.883140 246.487006
F 8.911695 19.294380 6.366825
F 8.911695 19.294380 28.195933
F 8.911695 19.294380 50.025040
F 8.911695 19.294380 71.854147
F 8.911695 19.294380 93.683255
F 8.911695 19.294380 115.512362
F 8.911695 19.294380 137.341470
F 8.911695 19.294380 159.170577
F 8.911695 19.294380 180.999684
F 8.911695 19.294380 202.828792
F 8.911695 19.294380 224.657899
F 8.911695 19.294380 246.487007
F 8.911695 42.447638 6.366825
F 8.911695 42.447638 28.195933
F 8.911695 42.447638 50.025040
F 8.911695 42.447638 71.854147
F 8.911695 42.447638 93.683255
F 8.911695 42.447638 115.512362
F 8.911695 42.447638 137.341470
F 8.911695 42.447638 159.170577
F 8.911695 42.447638 180.999684
F 8.911695 42.447638 202.828792
F 8.911695 42.447638 224.657899
F 8.911695 42.447638 246.487007
F 8.911695 65.600896 6.366825
F 8.911695 65.600896 28.195933
F 8.911695 65.600896 50.025040
F 8.911695 65.600896 71.854147
F 8.911695 65.600896 93.683255
F 8.911695 65.600896 115.512362
F 8.911695 65.600896 137.341470
F 8.911695 65.600896 159.170577
F 8.911695 65.600896 180.999684
F 8.911695 65.600896 202.828792
F 8.911695 65.600896 224.657899
F 8.911695 65.600896 246.487007
F 35.646799 19.294380 6.366825
F 35.646799 19.294380 28.195933
F 35.646799 19.294380 50.025040
F 35.646799 19.294380 71.854147
F 35.646799 19.294380 93.683255
F 35.646799 19.294380 115.512362
F 35.646799 19.294380 137.341470
F 35.646799 19.294380 159.170577
F 35.646799 19.294380 180.999684
F 35.646799 19.294380 202.828792
F 35.646799 19.294380 224.657899
F 35.646799 19.294380 246.487007
F 35.646799 42.447638 6.366825
F 35.646799 42.447638 28.195933
F 35.646799 42.447638 50.025040
F 35.646799 42.447638 71.854147
F 35.646799 42.447638 93.683255
F 35.646799 42.447638 115.512362
F 35.646799 42.447638 137.341470
F 35.646799 42.447638 159.170577
F 35.646799 42.447638 180.999684
F 35.646799 42.447638 202.828792
F 35.646799 42.447638 224.657899
F 35.646799 42.447638 246.487007
F 35.646799 65.600896 6.366825
F 35.646799 65.600896 28.195933
F 35.646799 65.600896 50.025040
F 35.646799 65.600896 71.854147
F 35.646799 65.600896 93.683255
F 35.646799 65.600896 115.512362
F 35.646799 65.600896 137.341470
F 35.646799 65.600896 159.170577
F 35.646799 65.600896 180.999684
F 35.646799 65.600896 202.828792
F 35.646799 65.600896 224.657899
F 35.646799 65.600896 246.487007
F 62.381902 19.294380 6.366825
F 62.381902 19.294380 28.195933
F 62.381902 19.294380 50.025040
F 62.381902 19.294380 71.854147
F 62.381902 19.294380 93.683255
F 62.381902 19.294380 115.512362
F 62.381902 19.294380 137.341470
F 62.381902 19.294380 159.170577
F 62.381902 19.294380 180.999684
F 62.381902 19.294380 202.828792
F 62.381902 19.294380 224.657899
F 62.381902 19.294380 246.487007
F 62.381902 42.447638 6.366825
F 62.381902 42.447638 28.195933
F 62.381902 42.447638 50.025040
F 62.381902 42.447638 71.854147
F 62.381902 42.447638 93.683255
F 62.381902 42.447638 115.512362
F 62.381902 42.447638 137.341470
F 62.381902 42.447638 159.170577
F 62.381902 42.447638 180.999684
F 62.381902 42.447638 202.828792
F 62.381902 42.447638 224.657899
F 62.381902 42.447638 246.487007
F 62.381902 65.600896 6.366825
F 62.381902 65.600896 28.195933
F 62.381902 65.600896 50.025040
F 62.381902 65.600896 71.854147
F 62.381902 65.600896 93.683255
F 62.381902 65.600896 115.512362
F 62.381902 65.600896 137.341470
F 62.381902 65.600896 159.170577
F 62.381902 65.600896 180.999684
F 62.381902 65.600896 202.828792
F 62.381902 65.600896 224.657899
F 62.381902 65.600896 246.487007
F 17.823401 3.858876 6.366826
F 17.823401 3.858876 28.195933
F 17.823401 3.858876 50.025040
F 17.823401 3.858876 71.854148
F 17.823401 3.858876 93.683255
F 17.823401 3.858876 115.512363
F 17.823401 3.858876 137.341470
F 17.823401 3.858876 159.170577
F 17.823401 3.858876 180.999685
F 17.823401 3.858876 202.828792
F 17.823401 3.858876 224.657900
F 17.823401 3.858876 246.487007
F 17.823401 27.012134 6.366826
F 17.823401 27.012134 28.195933
F 17.823401 27.012134 50.025040
F 17.823401 27.012134 71.854148
F 17.823401 27.012134 93.683255
F 17.823401 27.012134 115.512363
F 17.823401 27.012134 137.341470
F 17.823401 27.012134 159.170577
F 17.823401 27.012134 180.999685
F 17.823401 27.012134 202.828792
F 17.823401 27.012134 224.657900
F 17.823401 27.012134 246.487007
F 17.823401 50.165391 6.366826
F 17.823401 50.165391 28.195933
F 17.823401 50.165391 50.025040
F 17.823401 50.165391 71.854148
F 17.823401 50.165391 93.683255
F 17.823401 50.165391 115.512363
F 17.823401 50.165391 137.341470
F 17.823401 50.165391 159.170577
F 17.823401 50.165391 180.999685
F 17.823401 50.165391 202.828792
F 17.823401 50.165391 224.657900
F 17.823401 50.165391 246.487007
F 44.558504 3.858876 6.366826
F 44.558504 3.858876 28.195933
F 44.558504 3.858876 50.025040
F 44.558504 3.858876 71.854148
F 44.558504 3.858876 93.683255
F 44.558504 3.858876 115.512363
F 44.558504 3.858876 137.341470
F 44.558504 3.858876 159.170577
F 44.558504 3.858876 180.999685
F 44.558504 3.858876 202.828792
F 44.558504 3.858876 224.657900
F 44.558504 3.858876 246.487007
F 44.558504 27.012134 6.366826
F 44.558504 27.012134 28.195933
F 44.558504 27.012134 50.025040
F 44.558504 27.012134 71.854148
F 44.558504 27.012134 93.683255
F 44.558504 27.012134 115.512363
F 44.558504 27.012134 137.341470
F 44.558504 27.012134 159.170577
F 44.558504 27.012134 180.999685
F 44.558504 27.012134 202.828792
F 44.558504 27.012134 224.657900
F 44.558504 27.012134 246.487007
F 44.558504 50.165391 6.366826
F 44.558504 50.165391 28.195933
F 44.558504 50.165391 50.025040
F 44.558504 50.165391 71.854148
F 44.558504 50.165391 93.683255
F 44.558504 50.165391 115.512363
F 44.558504 50.165391 137.341470
F 44.558504 50.165391 159.170577
F 44.558504 50.165391 180.999685
F 44.558504 50.165391 202.828792
F 44.558504 50.165391 224.657900
F 44.558504 50.165391 246.487007
F 17.823401 11.576626 6.366826
F 17.823401 11.576626 28.195933
F 17.823401 11.576626 50.025041
F 17.823401 11.576626 71.854148
F 17.823401 11.576626 93.683255
F 17.823401 11.576626 115.512363
F 17.823401 11.576626 137.341470
F 17.823401 11.576626 159.170578
F 17.823401 11.576626 180.999685
F 17.823401 11.576626 202.828792
F 17.823401 11.576626 224.657900
F 17.823401 11.576626 246.487007
F 17.823401 34.729884 6.366826
F 17.823401 34.729884 28.195933
F 17.823401 34.729884 50.025041
F 17.823401 34.729884 71.854148
F 17.823401 34.729884 93.683255
F 17.823401 34.729884 115.512363
F 17.823401 34.729884 137.341470
F 17.823401 34.729884 159.170578
F 17.823401 34.729884 180.999685
F 17.823401 34.729884 202.828792
F 17.823401 34.729884 224.657900
F 17.823401 34.729884 246.487007
F 17.823401 57.883141 6.366826
F 17.823401 57.883141 28.195933
F 17.823401 57.883141 50.025041
F 17.823401 57.883141 71.854148
F 17.823401 57.883141 93.683255
F 17.823401 57.883141 115.512363
F 17.823401 57.883141 137.341470
F 17.823401 57.883141 159.170578
F 17.823401 57.883141 180.999685
F 17.823401 57.883141 202.828792
F 17.823401 57.883141 224.657900
F 17.823401 57.883141 246.487007
F 44.558504 11.576626 6.366826
F 44.558504 11.576626 28.195933
F 44.558504 11.576626 50.025041
F 44.558504 11.576626 71.854148
F 44.558504 11.576626 93.683255
F 44.558504 11.576626 115.512363
F 44.558504 11.576626 137.341470
F 44.558504 11.576626 159.170578
F 44.558504 11.576626 180.999685
F 44.558504 11.576626 202.828792
F 44.558504 11.576626 224.657900
F 44.558504 11.576626 246.487007
F 44.558504 34.729884 6.366826
F 44.558504 34.729884 28.195933
F 44.558504 34.729884 50.025041
F 44.558504 34.729884 71.854148
F 44.558504 34.729884 93.683255
F 44.558504 34.729884 115.512363
F 44.558504 34.729884 137.341470
F 44.558504 34.729884 159.170578
F 44.558504 34.729884 180.999685
F 44.558504 34.729884 202.828792
F 44.558504 34.729884 224.657900
F 44.558504 34.729884 246.487007
F 44.558504 57.883141 6.366826
F 44.558504 57.883141 28.195933
F 44.558504 57.883141 50.025041
F 44.558504 57.883141 71.854148
F 44.558504 57.883141 93.683255
F 44.558504 57.883141 115.512363
F 44.558504 57.883141 137.341470
F 44.558504 57.883141 159.170578
F 44.558504 57.883141 180.999685
F 44.558504 57.883141 202.828792
F 44.558504 57.883141 224.657900
F 44.558504 57.883141 246.487007
F 17.823401 19.294382 6.366826
F 17.823401 19.294382 28.195934
F 17.823401 19.294382 50.025041
F 17.823401 19.294382 71.854149
F 17.823401 19.294382 93.683256
F 17.823401 19.294382 115.512363
F 17.823401 19.294382 137.341471
F 17.823401 19.294382 159.170578
F 17.823401 19.294382 180.999685
F 17.823401 19.294382 202.828793
F 17.823401 19.294382 224.657900
F 17.823401 19.294382 246.487008
F 17.823401 42.447639 6.366826
F 17.823401 42.447639 28.195934
F 17.823401 42.447639 50.025041
F 17.823401 42.447639 71.854149
F 17.823401 42.447639 93.683256
F 17.823401 42.447639 115.512363
F 17.823401 42.447639 137.341471
F 17.823401 42.447639 159.170578
F 17.823401 42.447639 180.999685
F 17.823401 42.447639 202.828793
F 17.823401 42.447639 224.657900
F 17.823401 42.447639 246.487008
F 17.823401 65.600897 6.366826
F 17.823401 65.600897 28.195934
F 17.823401 65.600897 50.025041
F 17.823401 65.600897 71.854149
F 17.823401 65.600897 93.683256
F 17.823401 65.600897 115.512363
F 17.823401 65.600897 137.341471
F 17.823401 65.600897 159.170578
F 17.823401 65.600897 180.999685
F 17.823401 65.600897 202.828793
F 17.823401 65.600897 224.657900
F 17.823401 65.600897 246.487008
F 44.558504 19.294382 6.366826
F 44.558504 19.294382 28.195934
F 44.558504 19.294382 50.025041
F 44.558504 19.294382 71.854149
F 44.558504 19.294382 93.683256
F 44.558504 19.294382 115.512363
F 44.558504 19.294382 137.341471
F 44.558504 19.294382 159.170578
F 44.558504 19.294382 180.999685
F 44.558504 19.294382 202.828793
F 44.558504 19.294382 224.657900
F 44.558504 19.294382 246.487008
F 44.558504 42.447639 6.366826
F 44.558504 42.447639 28.195934
F 44.558504 42.447639 50.025041
F 44.558504 42.447639 71.854149
F 44.558504 42.447639 93.683256
F 44.558504 42.447639 115.512363
F 44.558504 42.447639 137.341471
F 44.558504 42.447639 159.170578
F 44.558504 42.447639 180.999685
F 44.558504 42.447639 202.828793
F 44.558504 42.447639 224.657900
F 44.558504 42.447639 246.487008
F 44.558504 65.600897 6.366826
F 44.558504 65.600897 28.195934
F 44.558504 65.600897 50.025041
F 44.558504 65.600897 71.854149
F 44.558504 65.600897 93.683256
F 44.558504 65.600897 115.512363
F 44.558504 65.600897 137.341471
F 44.558504 65.600897 159.170578
F 44.558504 65.600897 180.999685
F 44.558504 65.600897 202.828793
F 44.558504 65.600897 224.657900
F 44.558504 65.600897 246.487008
F 0.000012 3.858875 3.638187
F 0.000012 3.858875 25.467294
F 0.000012 3.858875 47.296402
F 0.000012 3.858875 69.125509
F 0.000012 3.858875 90.954616
F 0.000012 3.858875 112.783724
F 0.000012 3.858875 134.612831
F 0.000012 3.858875 156.441939
F 0.000012 3.858875 178.271046
F 0.000012 3.858875 200.100153
F 0.000012 3.858875 221.929261
F 0.000012 3.858875 243.758368
F 0.000012 27.012133 3.638187
F 0.000012 27.012133 25.467294
F 0.000012 27.012133 47.296402
F 0.000012 27.012133 69.125509
F 0.000012 27.012133 90.954616
F 0.000012 27.012133 112.783724
F 0.000012 27.012133 134.612831
F 0.000012 27.012133 156.441939
F 0.000012 27.012133 178.271046
F 0.000012 27.012133 200.100153
F 0.000012 27.012133 221.929261
F 0.000012 27.012133 243.758368
F 0.000012 50.165390 3.638187
F 0.000012 50.165390 25.467294
F 0.000012 50.165390 47.296402
F 0.000012 50.165390 69.125509
F 0.000012 50.165390 90.954616
F 0.000012 50.165390 112.783724
F 0.000012 50.165390 134.612831
F 0.000012 50.165390 156.441939
F 0.000012 50.165390 178.271046
F 0.000012 50.165390 200.100153
F 0.000012 50.165390 221.929261
F 0.000012 50.165390 243.758368
F 26.735115 3.858875 3.638187
F 26.735115 3.858875 25.467294
F 26.735115 3.858875 47.296402
F 26.735115 3.858875 69.125509
F 26.735115 3.858875 90.954616
F 26.735115 3.858875 112.783724
F 26.735115 3.858875 134.612831
F 26.735115 3.858875 156.441939
F 26.735115 3.858875 178.271046
F 26.735115 3.858875 200.100153
F 26.735115 3.858875 221.929261
F 26.735115 3.858875 243.758368
F 26.735115 27.012133 3.638187
F 26.735115 27.012133 25.467294
F 26.735115 27.012133 47.296402
F 26.735115 27.012133 69.125509
F 26.735115 27.012133 90.954616
F 26.735115 27.012133 112.783724
F 26.735115 27.012133 134.612831
F 26.735115 27.012133 156.441939
F 26.735115 27.012133 178.271046
F 26.735115 27.012133 200.100153
F 26.735115 27.012133 221.929261
F 26.735115 27.012133 243.758368
F 26.735115 50.165390 3.638187
F 26.735115 50.165390 25.467294
F 26.735115 50.165390 47.296402
F 26.735115 50.165390 69.125509
F 26.735115 50.165390 90.954616
F 26.735115 50.165390 112.783724
F 26.735115 50.165390 134.612831
F 26.735115 50.165390 156.441939
F 26.735115 50.165390 178.271046
F 26.735115 50.165390 200.100153
F 26.735115 50.165390 221.929261
F 26.735115 50.165390 243.758368
F 53.470218 3.858875 3.638187
F 53.470218 3.858875 25.467294
F 53.470218 3.858875 47.296402
F 53.470218 3.858875 69.125509
F 53.470218 3.858875 90.954616
F 53.470218 3.858875 112.783724
F 53.470218 3.858875 134.612831
F 53.470218 3.858875 156.441939
F 53.470218 3.858875 178.271046
F 53.470218 3.858875 200.100153
F 53.470218 3.858875 221.929261
F 53.470218 3.858875 243.758368
F 53.470218 27.012133 3.638187
F 53.470218 27.012133 25.467294
F 53.470218 27.012133 47.296402
F 53.470218 27.012133 69.125509
F 53.470218 27.012133 90.954616
F 53.470218 27.012133 112.783724
F 53.470218 27.012133 134.612831
F 53.470218 27.012133 156.441939
F 53.470218 27.012133 178.271046
F 53.470218 27.012133 200.100153
F 53.470218 27.012133 221.929261
F 53.470218 27.012133 243.758368
F 53.470218 50.165390 3.638187
F 53.470218 50.165390 25.467294
F 53.470218 50.165390 47.296402
F 53.470218 50.165390 69.125509
F 53.470218 50.165390 90.954616
F 53.470218 50.165390 112.783724
F 53.470218 50.165390 134.612831
F 53.470218 50.165390 156.441939
F 53.470218 50.165390 178.271046
F 53.470218 50.165390 200.100153
F 53.470218 50.165390 221.929261
F 53.470218 50.165390 243.758368
F 0.000012 11.576625 3.638187
F 0.000012 11.576625 25.467294
F 0.000012 11.576625 47.296402
F 0.000012 11.576625 69.125509
F 0.000012 11.576625 90.954616
F 0.000012 11.576625 112.783724
F 0.000012 11.576625 134.612831
F 0.000012 11.576625 156.441938
F 0.000012 11.576625 178.271046
F 0.000012 11.576625 200.100153
F 0.000012 11.576625 221.929261
F 0.000012 11.576625 243.758368
F 0.000012 34.729883 3.638187
F 0.000012 34.729883 25.467294
F 0.000012 34.729883 47.296402
F 0.000012 34.729883 69.125509
F 0.000012 34.729883 90.954616
F 0.000012 34.729883 112.783724
F 0.000012 34.729883 134.612831
F 0.000012 34.729883 156.441938
F 0.000012 34.729883 178.271046
F 0.000012 34.729883 200.100153
F 0.000012 34.729883 221.929261
F 0.000012 34.729883 243.758368
F 0.000012 57.883140 3.638187
F 0.000012 57.883140 25.467294
F 0.000012 57.883140 47.296402
F 0.000012 57.883140 69.125509
F 0.000012 57.883140 90.954616
F 0.000012 57.883140 112.783724
F 0.000012 57.883140 134.612831
F 0.000012 57.883140 156.441938
F 0.000012 57.883140 178.271046
F 0.000012 57.883140 200.100153
F 0.000012 57.883140 221.929261
F 0.000012 57.883140 243.758368
F 26.735115 11.576625 3.638187
F 26.735115 11.576625 25.467294
F 26.735115 11.576625 47.296402
F 26.735115 11.576625 69.125509
F 26.735115 11.576625 90.954616
F 26.735115 11.576625 112.783724
F 26.735115 11.576625 134.612831
F 26.735115 11.576625 156.441938
F 26.735115 11.576625 178.271046
F 26.735115 11.576625 200.100153
F 26.735115 11.576625 221.929261
F 26.735115 11.576625 243.758368
F 26.735115 34.729883 3.638187
F 26.735115 34.729883 25.467294
F 26.735115 34.729883 47.296402
F 26.735115 34.729883 69.125509
F 26.735115 34.729883 90.954616
F 26.735115 34.729883 112.783724
F 26.735115 34.729883 134.612831
F 26.735115 34.729883 156.441938
F 26.735115 34.729883 178.271046
F 26.735115 34.729883 200.100153
F 26.735115 34.729883 221.929261
F 26.735115 34.729883 243.758368
F 26.735115 57.883140 3.638187
F 26.735115 57.883140 25.467294
F 26.735115 57.883140 47.296402
F 26.735115 57.883140 69.125509
F 26.735115 57.883140 90.954616
F 26.735115 57.883140 112.783724
F 26.735115 57.883140 134.612831
F 26.735115 57.883140 156.441938
F 26.735115 57.883140 178.271046
F 26.735115 57.883140 200.100153
F 26.735115 57.883140 221.929261
F 26.735115 57.883140 243.758368
F 53.470218 11.576625 3.638187
F 53.470218 11.576625 25.467294
F 53.470218 11.576625 47.296402
F 53.470218 11.576625 69.125509
F 53.470218 11.576625 90.954616
F 53.470218 11.576625 112.783724
F 53.470218 11.576625 134.612831
F 53.470218 11.576625 156.441938
F 53.470218 11.576625 178.271046
F 53.470218 11.576625 200.100153
F 53.470218 11.576625 221.929261
F 53.470218 11.576625 243.758368
F 53.470218 34.729883 3.638187
F 53.470218 34.729883 25.467294
F 53.470218 34.729883 47.296402
F 53.470218 34.729883 69.125509
F 53.470218 34.729883 90.954616
F 53.470218 34.729883 112.783724
F 53.470218 34.729883 134.612831
F 53.470218 34.729883 156.441938
F 53.470218 34.729883 178.271046
F 53.470218 34.729883 200.100153
F 53.470218 34.729883 221.929261
F 53.470218 34.729883 243.758368
F 53.470218 57.883140 3.638187
F 53.470218 57.883140 25.467294
F 53.470218 57.883140 47.296402
F 53.470218 57.883140 69.125509
F 53.470218 57.883140 90.954616
F 53.470218 57.883140 112.783724
F 53.470218 57.883140 134.612831
F 53.470218 57.883140 156.441938
F 53.470218 57.883140 178.271046
F 53.470218 57.883140 200.100153
F 53.470218 57.883140 221.929261
F 53.470218 57.883140 243.758368
F 0.000012 19.294381 3.638186
F 0.000012 19.294381 25.467294
F 0.000012 19.294381 47.296401
F 0.000012 19.294381 69.125508
F 0.000012 19.294381 90.954616
F 0.000012 19.294381 112.783723
F 0.000012 19.294381 134.612831
F 0.000012 19.294381 156.441938
F 0.000012 19.294381 178.271045
F 0.000012 19.294381 200.100153
F 0.000012 19.294381 221.929260
F 0.000012 19.294381 243.758368
F 0.000012 42.447638 3.638186
F 0.000012 42.447638 25.467294
F 0.000012 42.447638 47.296401
F 0.000012 42.447638 69.125508
F 0.000012 42.447638 90.954616
F 0.000012 42.447638 112.783723
F 0.000012 42.447638 134.612831
F 0.000012 42.447638 156.441938
F 0.000012 42.447638 178.271045
F 0.000012 42.447638 200.100153
F 0.000012 42.447638 221.929260
F 0.000012 42.447638 243.758368
F 0.000012 65.600896 3.638186
F 0.000012 65.600896 25.467294
F 0.000012 65.600896 47.296401
F 0.000012 65.600896 69.125508
F 0.000012 65.600896 90.954616
F 0.000012 65.600896 112.783723
F 0.000012 65.600896 134.612831
F 0.000012 65.600896 156.441938
F 0.000012 65.600896 178.271045
F 0.000012 65.600896 200.100153
F 0.000012 65.600896 221.929260
F 0.000012 65.600896 243.758368
F 26.735115 19.294381 3.638186
F 26.735115 19.294381 25.467294
F 26.735115 19.294381 47.296401
F 26.735115 19.294381 69.125508
F 26.735115 19.294381 90.954616
F 26.735115 19.294381 112.783723
F 26.735115 19.294381 134.612831
F 26.735115 19.294381 156.441938
F 26.735115 19.294381 178.271045
F 26.735115 19.294381 200.100153
F 26.735115 19.294381 221.929260
F 26.735115 19.294381 243.758368
F 26.735115 42.447638 3.638186
F 26.735115 42.447638 25.467294
F 26.735115 42.447638 47.296401
F 26.735115 42.447638 69.125508
F 26.735115 42.447638 90.954616
F 26.735115 42.447638 112.783723
F 26.735115 42.447638 134.612831
F 26.735115 42.447638 156.441938
F 26.735115 42.447638 178.271045
F 26.735115 42.447638 200.100153
F 26.735115 42.447638 221.929260
F 26.735115 42.447638 243.758368
F 26.735115 65.600896 3.638186
F 26.735115 65.600896 25.467294
F 26.735115 65.600896 47.296401
F 26.735115 65.600896 69.125508
F 26.735115 65.600896 90.954616
F 26.735115 65.600896 112.783723
F 26.735115 65.600896 134.612831
F 26.735115 65.600896 156.441938
F 26.735115 65.600896 178.271045
F 26.735115 65.600896 200.100153
F 26.735115 65.600896 221.929260
F 26.735115 65.600896 243.758368
F 53.470218 19.294381 3.638186
F 53.470218 19.294381 25.467294
F 53.470218 19.294381 47.296401
F 53.470218 19.294381 69.125508
F 53.470218 19.294381 90.954616
F 53.470218 19.294381 112.783723
F 53.470218 19.294381 134.612831
F 53.470218 19.294381 156.441938
F 53.470218 19.294381 178.271045
F 53.470218 19.294381 200.100153
F 53.470218 19.294381 221.929260
F 53.470218 19.294381 243.758368
F 53.470218 42.447638 3.638186
F 53.470218 42.447638 25.467294
F 53.470218 42.447638 47.296401
F 53.470218 42.447638 69.125508
F 53.470218 42.447638 90.954616
F 53.470218 42.447638 112.783723
F 53.470218 42.447638 134.612831
F 53.470218 42.447638 156.441938
F 53.470218 42.447638 178.271045
F 53.470218 42.447638 200.100153
F 53.470218 42.447638 221.929260
F 53.470218 42.447638 243.758368
F 53.470218 65.600896 3.638186
F 53.470218 65.600896 25.467294
F 53.470218 65.600896 47.296401
F 53.470218 65.600896 69.125508
F 53.470218 65.600896 90.954616
F 53.470218 65.600896 112.783723
F 53.470218 65.600896 134.612831
F 53.470218 65.600896 156.441938
F 53.470218 65.600896 178.271045
F 53.470218 65.600896 200.100153
F 53.470218 65.600896 221.929260
F 53.470218 65.600896 243.758368
F 8.911708 3.858875 3.638187
F 8.911708 3.858875 25.467294
F 8.911708 3.858875 47.296402
F 8.911708 3.858875 69.125509
F 8.911708 3.858875 90.954616
F 8.911708 3.858875 112.783724
F 8.911708 3.858875 134.612831
F 8.911708 3.858875 156.441939
F 8.911708 3.858875 178.271046
F 8.911708 3.858875 200.100153
F 8.911708 3.858875 221.929261
F 8.911708 3.858875 243.758368
F 8.911708 27.012133 3.638187
F 8.911708 27.012133 25.467294
F 8.911708 27.012133 47.296402
F 8.911708 27.012133 69.125509
F 8.911708 27.012133 90.954616
F 8.911708 27.012133 112.783724
F 8.911708 27.012133 134.612831
F 8.911708 27.012133 156.441939
F 8.911708 27.012133 178.271046
F 8.911708 27.012133 200.100153
F 8.911708 27.012133 221.929261
F 8.911708 27.012133 243.758368
F 8.911708 50.165390 3.638187
F 8.911708 50.165390 25.467294
F 8.911708 50.165390 47.296402
F 8.911708 50.165390 69.125509
F 8.911708 50.165390 90.954616
F 8.911708 50.165390 112.783724
F 8.911708 50.165390 134.612831
F 8.911708 50.165390 156.441939
F 8.911708 50.165390 178.271046
F 8.911708 50.165390 200.100153
F 8.911708 50.165390 221.929261
F 8.911708 50.165390 243.758368
F 35.646812 3.858875 3.638187
F 35.646812 3.858875 25.467294
F 35.646812 3.858875 47.296402
F 35.646812 3.858875 69.125509
F 35.646812 3.858875 90.954616
F 35.646812 3.858875 112.783724
F 35.646812 3.858875 134.612831
F 35.646812 3.858875 156.441939
F 35.646812 3.858875 178.271046
F 35.646812 3.858875 200.100153
F 35.646812 3.858875 221.929261
F 35.646812 3.858875 243.758368
F 35.646812 27.012133 3.638187
F 35.646812 27.012133 25.467294
F 35.646812 27.012133 47.296402
F 35.646812 27.012133 69.125509
F 35.646812 27.012133 90.954616
F 35.646812 27.012133 112.783724
F 35.646812 27.012133 134.612831
F 35.646812 27.012133 156.441939
F 35.646812 27.012133 178.271046
F 35.646812 27.012133 200.100153
F 35.646812 27.012133 221.929261
F 35.646812 27.012133 243.758368
F 35.646812 50.165390 3.638187
F 35.646812 50.165390 25.467294
F 35.646812 50.165390 47.296402
F 35.646812 50.165390 69.125509
F 35.646812 50.165390 90.954616
F 35.646812 50.165390 112.783724
F 35.646812 50.165390 134.612831
F 35.646812 50.165390 156.441939
F 35.646812 50.165390 178.271046
F 35.646812 50.165390 200.100153
F 35.646812 50.165390 221.929261
F 35.646812 50.165390 243.758368
F 62.381915 3.858875 3.638187
F 62.381915 3.858875 25.467294
F 62.381915 3.858875 47.296402
F 62.381915 3.858875 69.125509
F 62.381915 3.858875 90.954616
F 62.381915 3.858875 112.783724
F 62.381915 3.858875 134.612831
F 62.381915 3.858875 156.441939
F 62.381915 3.858875 178.271046
F 62.381915 3.858875 200.100153
F 62.381915 3.858875 221.929261
F 62.381915 3.858875 243.758368
F 62.381915 27.012133 3.638187
F 62.381915 27.012133 25.467294
F 62.381915 27.012133 47.296402
F 62.381915 27.012133 69.125509
F 62.381915 27.012133 90.954616
F 62.381915 27.012133 112.783724
F 62.381915 27.012133 134.612831
F 62.381915 27.012133 156.441939
F 62.381915 27.012133 178.271046
F 62.381915 27.012133 200.100153
F 62.381915 27.012133 221.929261
F 62.381915 27.012133 243.758368
F 62.381915 50.165390 3.638187
F 62.381915 50.165390 25.467294
F 62.381915 50.165390 47.296402
F 62.381915 50.165390 69.125509
F 62.381915 50.165390 90.954616
F 62.381915 50.165390 112.783724
F 62.381915 50.165390 134.612831
F 62.381915 50.165390 156.441939
F 62.381915 50.165390 178.271046
F 62.381915 50.165390 200.100153
F 62.381915 50.165390 221.929261
F 62.381915 50.165390 243.758368
F 8.911708 11.576625 3.638187
F 8.911708 11.576625 25.467294
F 8.911708 11.576625 47.296401
F 8.911708 11.576625 69.125509
F 8.911708 11.576625 90.954616
F 8.911708 11.576625 112.783724
F 8.911708 11.576625 134.612831
F 8.911708 11.576625 156.441938
F 8.911708 11.576625 178.271046
F 8.911708 11.576625 200.100153
F 8.911708 11.576625 221.929261
F 8.911708 11.576625 243.758368
F 8.911708 34.729883 3.638187
F 8.911708 34.729883 25.467294
F 8.911708 34.729883 47.296401
F 8.911708 34.729883 69.125509
F 8.911708 34.729883 90.954616
F 8.911708 34.729883 112.783724
F 8.911708 34.729883 134.612831
F 8.911708 34.729883 156.441938
F 8.911708 34.729883 178.271046
F 8.911708 34.729883 200.100153
F 8.911708 34.729883 221.929261
F 8.911708 34.729883 243.758368
F 8.911708 57.883140 3.638187
F 8.911708 57.883140 25.467294
F 8.911708 57.883140 47.296401
F 8.911708 57.883140 69.125509
F 8.911708 57.883140 90.954616
F 8.911708 57.883140 112.783724
F 8.911708 57.883140 134.612831
F 8.911708 57.883140 156.441938
F 8.911708 57.883140 178.271046
F 8.911708 57.883140 200.100153
F 8.911708 57.883140 221.929261
F 8.911708 57.883140 243.758368
F 35.646812 11.576625 3.638187
F 35.646812 11.576625 25.467294
F 35.646812 11.576625 47.296401
F 35.646812 11.576625 69.125509
F 35.646812 11.576625 90.954616
F 35.646812 11.576625 112.783724
F 35.646812 11.576625 134.612831
F 35.646812 11.576625 156.441938
F 35.646812 11.576625 178.271046
F 35.646812 11.576625 200.100153
F 35.646812 11.576625 221.929261
F 35.646812 11.576625 243.758368
F 35.646812 34.729883 3.638187
F 35.646812 34.729883 25.467294
F 35.646812 34.729883 47.296401
F 35.646812 34.729883 69.125509
F 35.646812 34.729883 90.954616
F 35.646812 34.729883 112.783724
F 35.646812 34.729883 134.612831
F 35.646812 34.729883 156.441938
F 35.646812 34.729883 178.271046
F 35.646812 34.729883 200.100153
F 35.646812 34.729883 221.929261
F 35.646812 34.729883 243.758368
F 35.646812 57.883140 3.638187
F 35.646812 57.883140 25.467294
F 35.646812 57.883140 47.296401
F 35.646812 57.883140 69.125509
F 35.646812 57.883140 90.954616
F 35.646812 57.883140 112.783724
F 35.646812 57.883140 134.612831
F 35.646812 57.883140 156.441938
F 35.646812 57.883140 178.271046
F 35.646812 57.883140 200.100153
F 35.646812 57.883140 221.929261
F 35.646812 57.883140 243.758368
F 62.381915 11.576625 3.638187
F 62.381915 11.576625 25.467294
F 62.381915 11.576625 47.296401
F 62.381915 11.576625 69.125509
F 62.381915 11.576625 90.954616
F 62.381915 11.576625 112.783724
F 62.381915 11.576625 134.612831
F 62.381915 11.576625 156.441938
F 62.381915 11.576625 178.271046
F 62.381915 11.576625 200.100153
F 62.381915 11.576625 221.929261
F 62.381915 11.576625 243.758368
F 62.381915 34.729883 3.638187
F 62.381915 34.729883 25.467294
F 62.381915 34.729883 47.296401
F 62.381915 34.729883 69.125509
F 62.381915 34.729883 90.954616
F 62.381915 34.729883 112.783724
F 62.381915 34.729883 134.612831
F 62.381915 34.729883 156.441938
F 62.381915 34.729883 178.271046
F 62.381915 34.729883 200.100153
F 62.381915 34.729883 221.929261
F 62.381915 34.729883 243.758368
F 62.381915 57.883140 3.638187
F 62.381915 57.883140 25.467294
F 62.381915 57.883140 47.296401
F 62.381915 57.883140 69.125509
F 62.381915 57.883140 90.954616
F 62.381915 57.883140 112.783724
F 62.381915 57.883140 134.612831
F 62.381915 57.883140 156.441938
F 62.381915 57.883140 178.271046
F 62.381915 57.883140 200.100153
F 62.381915 57.883140 221.929261
F 62.381915 57.883140 243.758368
F 8.911708 19.294381 3.638186
F 8.911708 19.294381 25.467294
F 8.911708 19.294381 47.296401
F 8.911708 19.294381 69.125508
F 8.911708 19.294381 90.954616
F 8.911708 19.294381 112.783723
F 8.911708 19.294381 134.612830
F 8.911708 19.294381 156.441938
F 8.911708 19.294381 178.271045
F 8.911708 19.294381 200.100153
F 8.911708 19.294381 221.929260
F 8.911708 19.294381 243.758367
F 8.911708 42.447638 3.638186
F 8.911708 42.447638 25.467294
F 8.911708 42.447638 47.296401
F 8.911708 42.447638 69.125508
F 8.911708 42.447638 90.954616
F 8.911708 42.447638 112.783723
F 8.911708 42.447638 134.612830
F 8.911708 42.447638 156.441938
F 8.911708 42.447638 178.271045
F 8.911708 42.447638 200.100153
F 8.911708 42.447638 221.929260
F 8.911708 42.447638 243.758367
F 8.911708 65.600896 3.638186
F 8.911708 65.600896 25.467294
F 8.911708 65.600896 47.296401
F 8.911708 65.600896 69.125508
F 8.911708 65.600896 90.954616
F 8.911708 65.600896 112.783723
F 8.911708 65.600896 134.612830
F 8.911708 65.600896 156.441938
F 8.911708 65.600896 178.271045
F 8.911708 65.600896 200.100153
F 8.911708 65.600896 221.929260
F 8.911708 65.600896 243.758367
F 35.646812 19.294381 3.638186
F 35.646812 19.294381 25.467294
F 35.646812 19.294381 47.296401
F 35.646812 19.294381 69.125508
F 35.646812 19.294381 90.954616
F 35.646812 19.294381 112.783723
F 35.646812 19.294381 134.612830
F 35.646812 19.294381 156.441938
F 35.646812 19.294381 178.271045
F 35.646812 19.294381 200.100153
F 35.646812 19.294381 221.929260
F 35.646812 19.294381 243.758367
F 35.646812 42.447638 3.638186
F 35.646812 42.447638 25.467294
F 35.646812 42.447638 47.296401
F 35.646812 42.447638 69.125508
F 35.646812 42.447638 90.954616
F 35.646812 42.447638 112.783723
F 35.646812 42.447638 134.612830
F 35.646812 42.447638 156.441938
F 35.646812 42.447638 178.271045
F 35.646812 42.447638 200.100153
F 35.646812 42.447638 221.929260
F 35.646812 42.447638 243.758367
F 35.646812 65.600896 3.638186
F 35.646812 65.600896 25.467294
F 35.646812 65.600896 47.296401
F 35.646812 65.600896 69.125508
F 35.646812 65.600896 90.954616
F 35.646812 65.600896 112.783723
F 35.646812 65.600896 134.612830
F 35.646812 65.600896 156.441938
F 35.646812 65.600896 178.271045
F 35.646812 65.600896 200.100153
F 35.646812 65.600896 221.929260
F 35.646812 65.600896 243.758367
F 62.381915 19.294381 3.638186
F 62.381915 19.294381 25.467294
F 62.381915 19.294381 47.296401
F 62.381915 19.294381 69.125508
F 62.381915 19.294381 90.954616
F 62.381915 19.294381 112.783723
F 62.381915 19.294381 134.612830
F 62.381915 19.294381 156.441938
F 62.381915 19.294381 178.271045
F 62.381915 19.294381 200.100153
F 62.381915 19.294381 221.929260
F 62.381915 19.294381 243.758367
F 62.381915 42.447638 3.638186
F 62.381915 42.447638 25.467294
F 62.381915 42.447638 47.296401
F 62.381915 42.447638 69.125508
F 62.381915 42.447638 90.954616
F 62.381915 42.447638 112.783723
F 62.381915 42.447638 134.612830
F 62.381915 42.447638 156.441938
F 62.381915 42.447638 178.271045
F 62.381915 42.447638 200.100153
F 62.381915 42.447638 221.929260
F 62.381915 42.447638 243.758367
F 62.381915 65.600896 3.638186
F 62.381915 65.600896 25.467294
F 62.381915 65.600896 47.296401
F 62.381915 65.600896 69.125508
F 62.381915 65.600896 90.954616
F 62.381915 65.600896 112.783723
F 62.381915 65.600896 134.612830
F 62.381915 65.600896 156.441938
F 62.381915 65.600896 178.271045
F 62.381915 65.600896 200.100153
F 62.381915 65.600896 221.929260
F 62.381915 65.600896 243.758367
F 17.823413 3.858876 3.638186
F 17.823413 3.858876 25.467293
F 17.823413 3.858876 47.296401
F 17.823413 3.858876 69.125508
F 17.823413 3.858876 90.954615
F 17.823413 3.858876 112.783723
F 17.823413 3.858876 134.612830
F 17.823413 3.858876 156.441938
F 17.823413 3.858876 178.271045
F 17.823413 3.858876 200.100152
F 17.823413 3.858876 221.929260
F 17.823413 3.858876 243.758367
F 17.823413 27.012133 3.638186
F 17.823413 27.012133 25.467293
F 17.823413 27.012133 47.296401
F 17.823413 27.012133 69.125508
F 17.823413 27.012133 90.954615
F 17.823413 27.012133 112.783723
F 17.823413 27.012133 134.612830
F 17.823413 27.012133 156.441938
F 17.823413 27.012133 178.271045
F 17.823413 27.012133 200.100152
F 17.823413 27.012133 221.929260
F 17.823413 27.012133 243.758367
F 17.823413 50.165391 3.638186
F 17.823413 50.165391 25.467293
F 17.823413 50.165391 47.296401
F 17.823413 50.165391 69.125508
F 17.823413 50.165391 90.954615
F 17.823413 50.165391 112.783723
F 17.823413 50.165391 134.612830
F 17.823413 50.165391 156.441938
F 17.823413 50.165391 178.271045
F 17.823413 50.165391 200.100152
F 17.823413 50.165391 221.929260
F 17.823413 50.165391 243.758367
F 44.558516 3.858876 3.638186
F 44.558516 3.858876 25.467293
F 44.558516 3.858876 47.296401
F 44.558516 3.858876 69.125508
F 44.558516 3.858876 90.954615
F 44.558516 3.858876 112.783723
F 44.558516 3.858876 134.612830
F 44.558516 3.858876 156.441938
F 44.558516 3.858876 178.271045
F 44.558516 3.858876 200.100152
F 44.558516 3.858876 221.929260
F 44.558516 3.858876 243.758367
F 44.558516 27.012133 3.638186
F 44.558516 27.012133 25.467293
F 44.558516 27.012133 47.296401
F 44.558516 27.012133 69.125508
F 44.558516 27.012133 90.954615
F 44.558516 27.012133 112.783723
F 44.558516 27.012133 134.612830
F 44.558516 27.012133 156.441938
F 44.558516 27.012133 178.271045
F 44.558516 27.012133 200.100152
F 44.558516 27.012133 221.929260
F 44.558516 27.012133 243.758367
F 44.558516 50.165391 3.638186
F 44.558516 50.165391 25.467293
F 44.558516 50.165391 47.296401
F 44.558516 50.165391 69.125508
F 44.558516 50.165391 90.954615
F 44.558516 50.165391 112.783723
F 44.558516 50.165391 134.612830
F 44.558516 50.165391 156.441938
F 44.558516 50.165391 178.271045
F 44.558516 50.165391 200.100152
F 44.558516 50.165391 221.929260
F 44.558516 50.165391 243.758367
F 17.823413 11.576626 3.638186
F 17.823413 11.576626 25.467293
F 17.823413 11.576626 47.296400
F 17.823413 11.576626 69.125508
F 17.823413 11.576626 90.954615
F 17.823413 11.576626 112.783723
F 17.823413 11.576626 134.612830
F 17.823413 11.576626 156.441937
F 17.823413 11.576626 178.271045
F 17.823413 11.576626 200.100152
F 17.823413 11.576626 221.929260
F 17.823413 11.576626 243.758367
F 17.823413 34.729883 3.638186
F 17.823413 34.729883 25.467293
F 17.823413 34.729883 47.296400
F 17.823413 34.729883 69.125508
F 17.823413 34.729883 90.954615
F 17.823413 34.729883 112.783723
F 17.823413 34.729883 134.612830
F 17.823413 34.729883 156.441937
F 17.823413 34.729883 178.271045
F 17.823413 34.729883 200.100152
F 17.823413 34.729883 221.929260
F 17.823413 34.729883 243.758367
F 17.823413 57.883141 3.638186
F 17.823413 57.883141 25.467293
F 17.823413 57.883141 47.296400
F 17.823413 57.883141 69.125508
F 17.823413 57.883141 90.954615
F 17.823413 57.883141 112.783723
F 17.823413 57.883141 134.612830
F 17.823413 57.883141 156.441937
F 17.823413 57.883141 178.271045
F 17.823413 57.883141 200.100152
F 17.823413 57.883141 221.929260
F 17.823413 57.883141 243.758367
F 44.558516 11.576626 3.638186
F 44.558516 11.576626 25.467293
F 44.558516 11.576626 47.296400
F 44.558516 11.576626 69.125508
F 44.558516 11.576626 90.954615
F 44.558516 11.576626 112.783723
F 44.558516 11.576626 134.612830
F 44.558516 11.576626 156.441937
F 44.558516 11.576626 178.271045
F 44.558516 11.576626 200.100152
F 44.558516 11.576626 221.929260
F 44.558516 11.576626 243.758367
F 44.558516 34.729883 3.638186
F 44.558516 34.729883 25.467293
F 44.558516 34.729883 47.296400
F 44.558516 34.729883 69.125508
F 44.558516 34.729883 90.954615
F 44.558516 34.729883 112.783723
F 44.558516 34.729883 134.612830
F 44.558516 34.729883 156.441937
F 44.558516 34.729883 178.271045
F 44.558516 34.729883 200.100152
F 44.558516 34.729883 221.929260
F 44.558516 34.729883 243.758367
F 44.558516 57.883141 3.638186
F 44.558516 57.883141 25.467293
F 44.558516 57.883141 47.296400
F 44.558516 57.883141 69.125508
F 44.558516 57.883141 90.954615
F 44.558516 57.883141 112.783723
F 44.558516 57.883141 134.612830
F 44.558516 57.883141 156.441937
F 44.558516 57.883141 178.271045
F 44.558516 57.883141 200.100152
F 44.558516 57.883141 221.929260
F 44.558516 57.883141 243.758367
F 17.823413 19.294381 3.638185
F 17.823413 19.294381 25.467293
F 17.823413 19.294381 47.296400
F 17.823413 19.294381 69.125507
F 17.823413 19.294381 90.954615
F 17.823413 19.294381 112.783722
F 17.823413 19.294381 134.612829
F 17.823413 19.294381 156.441937
F 17.823413 19.294381 178.271044
F 17.823413 19.294381 200.100152
F 17.823413 19.294381 221.929259
F 17.823413 19.294381 243.758366
F 17.823413 42.447639 3.638185
F 17.823413 42.447639 25.467293
F 17.823413 42.447639 47.296400
F 17.823413 42.447639 69.125507
F 17.823413 42.447639 90.954615
F 17.823413 42.447639 112.783722
F 17.823413 42.447639 134.612829
F 17.823413 42.447639 156.441937
F 17.823413 42.447639 178.271044
F 17.823413 42.447639 200.100152
F 17.823413 42.447639 221.929259
F 17.823413 42.447639 243.758366
F 17.823413 65.600896 3.638185
F 17.823413 65.600896 25.467293
F 17.823413 65.600896 47.296400
F 17.823413 65.600896 69.125507
F 17.823413 65.600896 90.954615
F 17.823413 65.600896 112.783722
F 17.823413 65.600896 134.612829
F 17.823413 65.600896 156.441937
F 17.823413 65.600896 178.271044
F 17.823413 65.600896 200.100152
F 17.823413 65.600896 221.929259
F 17.823413 65.600896 243.758366
F 44.558516 19.294381 3.638185
F 44.558516 19.294381 25.467293
F 44.558516 19.294381 47.296400
F 44.558516 19.294381 69.125507
F 44.558516 19.294381 90.954615
F 44.558516 19.294381 112.783722
F 44.558516 19.294381 134.612829
F 44.558516 19.294381 156.441937
F 44.558516 19.294381 178.271044
F 44.558516 19.294381 200.100152
F 44.558516 19.294381 221.929259
F 44.558516 19.294381 243.758366
F 44.558516 42.447639 3.638185
F 44.558516 42.447639 25.467293
F 44.558516 42.447639 47.296400
F 44.558516 42.447639 69.125507
F 44.558516 42.447639 90.954615
F 44.558516 42.447639 112.783722
F 44.558516 42.447639 134.612829
F 44.558516 42.447639 156.441937
F 44.558516 42.447639 178.271044
F 44.558516 42.447639 200.100152
F 44.558516 42.447639 221.929259
F 44.558516 42.447639 243.758366
F 44.558516 65.600896 3.638185
F 44.558516 65.600896 25.467293
F 44.558516 65.600896 47.296400
F 44.558516 65.600896 69.125507
F 44.558516 65.600896 90.954615
F 44.558516 65.600896 112.783722
F 44.558516 65.600896 134.612829
F 44.558516 65.600896 156.441937
F 44.558516 65.600896 178.271044
F 44.558516 65.600896 200.100152
F 44.558516 65.600896 221.929259
F 44.558516 65.600896 243.758366
F 0.000002 1.286291 0.000002
F 0.000002 1.286291 21.829110
F 0.000002 1.286291 43.658217
F 0.000002 1.286291 65.487324
F 0.000002 1.286291 87.316432
F 0.000002 1.286291 109.145539
F 0.000002 1.286291 130.974647
F 0.000002 1.286291 152.803754
F 0.000002 1.286291 174.632861
F 0.000002 1.286291 196.461969
F 0.000002 1.286291 218.291076
F 0.000002 1.286291 240.120184
F 0.000002 24.439549 0.000002
F 0.000002 24.439549 21.829110
F 0.000002 24.439549 43.658217
F 0.000002 24.439549 65.487324
F 0.000002 24.439549 87.316432
F 0.000002 24.439549 109.145539
F 0.000002 24.439549 130.974647
F 0.000002 24.439549 152.803754
F 0.000002 24.439549 174.632861
F 0.000002 24.439549 196.461969
F 0.000002 24.439549 218.291076
F 0.000002 24.439549 240.120184
F 0.000002 47.592806 0.000002
F 0.000002 47.592806 21.829110
F 0.000002 47.592806 43.658217
F 0.000002 47.592806 65.487324
F 0.000002 47.592806 87.316432
F 0.000002 47.592806 109.145539
F 0.000002 47.592806 130.974647
F 0.000002 47.592806 152.803754
F 0.000002 47.592806 174.632861
F 0.000002 47.592806 196.461969
F 0.000002 47.592806 218.291076
F 0.000002 47.592806 240.120184
F 26.735105 1.286291 0.000002
F 26.735105 1.286291 21.829110
F 26.735105 1.286291 43.658217
F 26.735105 1.286291 65.487324
F 26.735105 1.286291 87.316432
F 26.735105 1.286291 109.145539
F 26.735105 1.286291 130.974647
F 26.735105 1.286291 152.803754
F 26.735105 1.286291 174.632861
F 26.735105 1.286291 196.461969
F 26.735105 1.286291 218.291076
F 26.735105 1.286291 240.120184
F 26.735105 24.439549 0.000002
F 26.735105 24.439549 21.829110
F 26.735105 24.439549 43.658217
F 26.735105 24.439549 65.487324
F 26.735105 24.439549 87.316432
F 26.735105 24.439549 109.145539
F 26.735105 24.439549 130.974647
F 26.735105 24.439549 152.803754
F 26.735105 24.439549 174.632861
F 26.735105 24.439549 196.461969
F 26.735105 24.439549 218.291076
F 26.735105 24.439549 240.120184
F 26.735105 47.592806 0.000002
F 26.735105 47.592806 21.829110
F 26.735105 47.592806 43.658217
F 26.735105 47.592806 65.487324
F 26.735105 47.592806 87.316432
F 26.735105 47.592806 109.145539
F 26.735105 47.592806 130.974647
F 26.735105 47.592806 152.803754
F 26.735105 47.592806 174.632861
F 26.735105 47.592806 196.461969
F 26.735105 47.592806 218.291076
F 26.735105 47.592806 240.120184
F 53.470208 1.286291 0.000002
F 53.470208 1.286291 21.829110
F 53.470208 1.286291 43.658217
F 53.470208 1.286291 65.487324
F 53.470208 1.286291 87.316432
F 53.470208 1.286291 109.145539
F 53.470208 1.286291 130.974647
F 53.470208 1.286291 152.803754
F 53.470208 1.286291 174.632861
F 53.470208 1.286291 196.461969
F 53.470208 1.286291 218.291076
F 53.470208 1.286291 240.120184
F 53.470208 24.439549 0.000002
F 53.470208 24.439549 21.829110
F 53.470208 24.439549 43.658217
F 53.470208 24.439549 65.487324
F 53.470208 24.439549 87.316432
F 53.470208 24.439549 109.145539
F 53.470208 24.439549 130.974647
F 53.470208 24.439549 152.803754
F 53.470208 24.439549 174.632861
F 53.470208 24.439549 196.461969
F 53.470208 24.439549 218.291076
F 53.470208 24.439549 240.120184
F 53.470208 47.592806 0.000002
F 53.470208 47.592806 21.829110
F 53.470208 47.592806 43.658217
F 53.470208 47.592806 65.487324
F 53.470208 47.592806 87.316432
F 53.470208 47.592806 109.145539
F 53.470208 47.592806 130.974647
F 53.470208 47.592806 152.803754
F 53.470208 47.592806 174.632861
F 53.470208 47.592806 196.461969
F 53.470208 47.592806 218.291076
F 53.470208 47.592806 240.120184
F 0.000002 9.004040 0.000002
F 0.000002 9.004040 21.829110
F 0.000002 9.004040 43.658217
F 0.000002 9.004040 65.487324
F 0.000002 9.004040 87.316432
F 0.000002 9.004040 109.145539
F 0.000002 9.004040 130.974647
F 0.000002 9.004040 152.803754
F 0.000002 9.004040 174.632861
F 0.000002 9.004040 196.461969
F 0.000002 9.004040 218.291076
F 0.000002 9.004040 240.120184
F 0.000002 32.157298 0.000002
F 0.000002 32.157298 21.829110
F 0.000002 32.157298 43.658217
F 0.000002 32.157298 65.487324
F 0.000002 32.157298 87.316432
F 0.000002 32.157298 109.145539
F 0.000002 32.157298 130.974647
F 0.000002 32.157298 152.803754
F 0.000002 32.157298 174.632861
F 0.000002 32.157298 196.461969
F 0.000002 32.157298 218.291076
F 0.000002 32.157298 240.120184
F 0.000002 55.310555 0.000002
F 0.000002 55.310555 21.829110
F 0.000002 55.310555 43.658217
F 0.000002 55.310555 65.487324
F 0.000002 55.310555 87.316432
F 0.000002 55.310555 109.145539
F 0.000002 55.310555 130.974647
F 0.000002 55.310555 152.803754
F 0.000002 55.310555 174.632861
F 0.000002 55.310555 196.461969
F 0.000002 55.310555 218.291076
F 0.000002 55.310555 240.120184
F 26.735105 9.004040 0.000002
F 26.735105 9.004040 21.829110
F 26.735105 9.004040 43.658217
F 26.735105 9.004040 65.487324
F 26.735105 9.004040 87.316432
F 26.735105 9.004040 109.145539
F 26.735105 9.004040 130.974647
F 26.735105 9.004040 152.803754
F 26.735105 9.004040 174.632861
F 26.735105 9.004040 196.461969
F 26.735105 9.004040 218.291076
F 26.735105 9.004040 240.120184
F 26.735105 32.157298 0.000002
F 26.735105 32.157298 21.829110
F 26.735105 32.157298 43.658217
F 26.735105 32.157298 65.487324
F 26.735105 32.157298 87.316432
F 26.735105 32.157298 109.145539
F 26.735105 32.157298 130.974647
F 26.735105 32.157298 152.803754
F 26.735105 32.157298 174.632861
F 26.735105 32.157298 196.461969
F 26.735105 32.157298 218.291076
F 26.735105 32.157298 240.120184
F 26.735105 55.310555 0.000002
F 26.735105 55.310555 21.829110
F 26.735105 55.310555 43.658217
F 26.735105 55.310555 65.487324
F 26.735105 55.310555 87.316432
F 26.735105 55.310555 109.145539
F 26.735105 55.310555 130.974647
F 26.735105 55.310555 152.803754
F 26.735105 55.310555 174.632861
F 26.735105 55.310555 196.461969
F 26.735105 55.310555 218.291076
F 26.735105 55.310555 240.120184
F 53.470208 9.004040 0.000002
F 53.470208 9.004040 21.829110
F 53.470208 9.004040 43.658217
F 53.470208 9.004040 65.487324
F 53.470208 9.004040 87.316432
F 53.470208 9.004040 109.145539
F 53.470208 9.004040 130.974647
F 53.470208 9.004040 152.803754
F 53.470208 9.004040 174.632861
F 53.470208 9.004040 196.461969
F 53.470208 9.004040 218.291076
F 53.470208 9.004040 240.120184
F 53.470208 32.157298 0.000002
F 53.470208 32.157298 21.829110
F 53.470208 32.157298 43.658217
F 53.470208 32.157298 65.487324
F 53.470208 32.157298 87.316432
F 53.470208 32.157298 109.145539
F 53.470208 32.157298 130.974647
F 53.470208 32.157298 152.803754
F 53.470208 32.157298 174.632861
F 53.470208 32.157298 196.461969
F 53.470208 32.157298 218.291076
F 53.470208 32.157298 240.120184
F 53.470208 55.310555 0.000002
F 53.470208 55.310555 21.829110
F 53.470208 55.310555 43.658217
F 53.470208 55.310555 65.487324
F 53.470208 55.310555 87.316432
F 53.470208 55.310555 109.145539
F 53.470208 55.310555 130.974647
F 53.470208 55.310555 152.803754
F 53.470208 55.310555 174.632861
F 53.470208 55.310555 196.461969
F 53.470208 55.310555 218.291076
F 53.470208 55.310555 240.120184
F 0.000002 16.721796 0.000001
F 0.000002 16.721796 21.829109
F 0.000002 16.721796 43.658216
F 0.000002 16.721796 65.487324
F 0.000002 16.721796 87.316431
F 0.000002 16.721796 109.145538
F 0.000002 16.721796 130.974646
F 0.000002 16.721796 152.803753
F 0.000002 16.721796 174.632861
F 0.000002 16.721796 196.461968
F 0.000002 16.721796 218.291075
F 0.000002 16.721796 240.120183
F 0.000002 39.875053 0.000001
F 0.000002 39.875053 21.829109
F 0.000002 39.875053 43.658216
F 0.000002 39.875053 65.487324
F 0.000002 39.875053 87.316431
F 0.000002 39.875053 109.145538
F 0.000002 39.875053 130.974646
F 0.000002 39.875053 152.803753
F 0.000002 39.875053 174.632861
F 0.000002 39.875053 196.461968
F 0.000002 39.875053 218.291075
F 0.000002 39.875053 240.120183
F 0.000002 63.028311 0.000001
F 0.000002 63.028311 21.829109
F 0.000002 63.028311 43.658216
F 0.000002 63.028311 65.487324
F 0.000002 63.028311 87.316431
F 0.000002 63.028311 109.145538
F 0.000002 63.028311 130.974646
F 0.000002 63.028311 152.803753
F 0.000002 63.028311 174.632861
F 0.000002 63.028311 196.461968
F 0.000002 63.028311 218.291075
F 0.000002 63.028311 240.120183
F 26.735105 16.721796 0.000001
F 26.735105 16.721796 21.829109
F 26.735105 16.721796 43.658216
F 26.735105 16.721796 65.487324
F 26.735105 16.721796 87.316431
F 26.735105 16.721796 109.145538
F 26.735105 16.721796 130.974646
F 26.735105 16.721796 152.803753
F 26.735105 16.721796 174.632861
F 26.735105 16.721796 196.461968
F 26.735105 16.721796 218.291075
F 26.735105 16.721796 240.120183
F 26.735105 39.875053 0.000001
F 26.735105 39.875053 21.829109
F 26.735105 39.875053 43.658216
F 26.735105 39.875053 65.487324
F 26.735105 39.875053 87.316431
F 26.735105 39.875053 109.145538
F 26.735105 39.875053 130.974646
F 26.735105 39.875053 152.803753
F 26.735105 39.875053 174.632861
F 26.735105 39.875053 196.461968
F 26.735105 39.875053 218.291075
F 26.735105 39.875053 240.120183
F 26.735105 63.028311 0.000001
F 26.735105 63.028311 21.829109
F 26.735105 63.028311 43.658216
F 26.735105 63.028311 65.487324
F 26.735105 63.028311 87.316431
F 26.735105 63.028311 109.145538
F 26.735105 63.028311 130.974646
F 26.735105 63.028311 152.803753
F 26.735105 63.028311 174.632861
F 26.735105 63.028311 196.461968
F 26.735105 63.028311 218.291075
F 26.735105 63.028311 240.120183
F 53.470208 16.721796 0.000001
F 53.470208 16.721796 21.829109
F 53.470208 16.721796 43.658216
F 53.470208 16.721796 65.487324
F 53.470208 16.721796 87.316431
F 53.470208 16.721796 109.145538
F 53.470208 16.721796 130.974646
F 53.470208 16.721796 152.803753
F 53.470208 16.721796 174.632861
F 53.470208 16.721796 196.461968
F 53.470208 16.721796 218.291075
F 53.470208 16.721796 240.120183
F 53.470208 39.875053 0.000001
F 53.470208 39.875053 21.829109
F 53.470208 39.875053 43.658216
F 53.470208 39.875053 65.487324
F 53.470208 39.875053 87.316431
F 53.470208 39.875053 109.145538
F 53.470208 39.875053 130.974646
F 53.470208 39.875053 152.803753
F 53.470208 39.875053 174.632861
F 53.470208 39.875053 196.461968
F 53.470208 39.875053 218.291075
F 53.470208 39.875053 240.120183
F 53.470208 63.028311 0.000001
F 53.470208 63.028311 21.829109
F 53.470208 63.028311 43.658216
F 53.470208 63.028311 65.487324
F 53.470208 63.028311 87.316431
F 53.470208 63.028311 109.145538
F 53.470208 63.028311 130.974646
F 53.470208 63.028311 152.803753
F 53.470208 63.028311 174.632861
F 53.470208 63.028311 196.461968
F 53.470208 63.028311 218.291075
F 53.470208 63.028311 240.120183
F 8.911698 1.286291 0.000002
F 8.911698 1.286291 21.829110
F 8.911698 1.286291 43.658217
F 8.911698 1.286291 65.487324
F 8.911698 1.286291 87.316432
F 8.911698 1.286291 109.145539
F 8.911698 1.286291 130.974646
F 8.911698 1.286291 152.803754
F 8.911698 1.286291 174.632861
F 8.911698 1.286291 196.461969
F 8.911698 1.286291 218.291076
F 8.911698 1.286291 240.120183
F 8.911698 24.439548 0.000002
F 8.911698 24.439548 21.829110
F 8.911698 24.439548 43.658217
F 8.911698 24.439548 65.487324
F 8.911698 24.439548 87.316432
F 8.911698 24.439548 109.145539
F 8.911698 24.439548 130.974646
F 8.911698 24.439548 152.803754
F 8.911698 24.439548 174.632861
F 8.911698 24.439548 196.461969
F 8.911698 24.439548 218.291076
F 8.911698 24.439548 240.120183
F 8.911698 47.592806 0.000002
F 8.911698 47.592806 21.829110
F 8.911698 47.592806 43.658217
F 8.911698 47.592806 65.487324
F 8.911698 47.592806 87.316432
F 8.911698 47.592806 109.145539
F 8.911698 47.592806 130.974646
F 8.911698 47.592806 152.803754
F 8.911698 47.592806 174.632861
F 8.911698 47.592806 196.461969
F 8.911698 47.592806 218.291076
F 8.911698 47.592806 240.120183
F 35.646801 1.286291 0.000002
F 35.646801 1.286291 21.829110
F 35.646801 1.286291 43.658217
F 35.646801 1.286291 65.487324
F 35.646801 1.286291 87.316432
F 35.646801 1.286291 109.145539
F 35.646801 1.286291 130.974646
F 35.646801 1.286291 152.803754
F 35.646801 1.286291 174.632861
F 35.646801 1.286291 196.461969
F 35.646801 1.286291 218.291076
F 35.646801 1.286291 240.120183
F 35.646801 24.439548 0.000002
F 35.646801 24.439548 21.829110
F 35.646801 24.439548 43.658217
F 35.646801 24.439548 65.487324
F 35.646801 24.439548 87.316432
F 35.646801 24.439548 109.145539
F 35.646801 24.439548 130.974646
F 35.646801 24.439548 152.803754
F 35.646801 24.439548 174.632861
F 35.646801 24.439548 196.461969
F 35.646801 24.439548 218.291076
F 35.646801 24.439548 240.120183
F 35.646801 47.592806 0.000002
F 35.646801 47.592806 21.829110
F 35.646801 47.592806 43.658217
F 35.646801 47.592806 65.487324
F 35.646801 47.592806 87.316432
F 35.646801 47.592806 109.145539
F 35.646801 47.592806 130.974646
F 35.646801 47.592806 152.803754
F 35.646801 47.592806 174.632861
F 35.646801 47.592806 196.461969
F 35.646801 47.592806 218.291076
F 35.646801 47.592806 240.120183
F 62.381904 1.286291 0.000002
F 62.381904 1.286291 21.829110
F 62.381904 1.286291 43.658217
F 62.381904 1.286291 65.487324
F 62.381904 1.286291 87.316432
F 62.381904 1.286291 109.145539
F 62.381904 1.286291 130.974646
F 62.381904 1.286291 152.803754
F 62.381904 1.286291 174.632861
F 62.381904 1.286291 196.461969
F 62.381904 1.286291 218.291076
F 62.381904 1.286291 240.120183
F 62.381904 24.439548 0.000002
F 62.381904 24.439548 21.829110
F 62.381904 24.439548 43.658217
F 62.381904 24.439548 65.487324
F 62.381904 24.439548 87.316432
F 62.381904 24.439548 109.145539
F 62.381904 24.439548 130.974646
F 62.381904 24.439548 152.803754
F 62.381904 24.439548 174.632861
F 62.381904 24.439548 196.461969
F 62.381904 24.439548 218.291076
F 62.381904 24.439548 240.120183
F 62.381904 47.592806 0.000002
F 62.381904 47.592806 21.829110
F 62.381904 47.592806 43.658217
F 62.381904 47.592806 65.487324
F 62.381904 47.592806 87.316432
F 62.381904 47.592806 109.145539
F 62.381904 47.592806 130.974646
F 62.381904 47.592806 152.803754
F 62.381904 47.592806 174.632861
F 62.381904 47.592806 196.461969
F 62.381904 47.592806 218.291076
F 62.381904 47.592806 240.120183
F 8.911698 9.004040 0.000002
F 8.911698 9.004040 21.829110
F 8.911698 9.004040 43.658217
F 8.911698 9.004040 65.487324
F 8.911698 9.004040 87.316432
F 8.911698 9.004040 109.145539
F 8.911698 9.004040 130.974647
F 8.911698 9.004040 152.803754
F 8.911698 9.004040 174.632861
F 8.911698 9.004040 196.461969
F 8.911698 9.004040 218.291076
F 8.911698 9.004040 240.120184
F 8.911698 32.157298 0.000002
F 8.911698 32.157298 21.829110
F 8.911698 32.157298 43.658217
F 8.911698 32.157298 65.487324
F 8.911698 32.157298 87.316432
F 8.911698 32.157298 109.145539
F 8.911698 32.157298 130.974647
F 8.911698 32.157298 152.803754
F 8.911698 32.157298 174.632861
F 8.911698 32.157298 196.461969
F 8.911698 32.157298 218.291076
F 8.911698 32.157298 240.120184
F 8.911698 55.310555 0.000002
F 8.911698 55.310555 21.829110
F 8.911698 55.310555 43.658217
F 8.911698 55.310555 65.487324
F 8.911698 55.310555 87.316432
F 8.911698 55.310555 109.145539
F 8.911698 55.310555 130.974647
F 8.911698 55.310555 152.803754
F 8.911698 55.310555 174.632861
F 8.911698 55.310555 196.461969
F 8.911698 55.310555 218.291076
F 8.911698 55.310555 240.120184
F 35.646801 9.004040 0.000002
F 35.646801 9.004040 21.829110
F 35.646801 9.004040 43.658217
F 35.646801 9.004040 65.487324
F 35.646801 9.004040 87.316432
F 35.646801 9.004040 109.145539
F 35.646801 9.004040 130.974647
F 35.646801 9.004040 152.803754
F 35.646801 9.004040 174.632861
F 35.646801 9.004040 196.461969
F 35.646801 9.004040 218.291076
F 35.646801 9.004040 240.120184
F 35.646801 32.157298 0.000002
F 35.646801 32.157298 21.829110
F 35.646801 32.157298 43.658217
F 35.646801 32.157298 65.487324
F 35.646801 32.157298 87.316432
F 35.646801 32.157298 109.145539
F 35.646801 32.157298 130.974647
F 35.646801 32.157298 152.803754
F 35.646801 32.157298 174.632861
F 35.646801 32.157298 196.461969
F 35.646801 32.157298 218.291076
F 35.646801 32.157298 240.120184
F 35.646801 55.310555 0.000002
F 35.646801 55.310555 21.829110
F 35.646801 55.310555 43.658217
F 35.646801 55.310555 65.487324
F 35.646801 55.310555 87.316432
F 35.646801 55.310555 109.145539
F 35.646801 55.310555 130.974647
F 35.646801 55.310555 152.803754
F 35.646801 55.310555 174.632861
F 35.646801 55.310555 196.461969
F 35.646801 55.310555 218.291076
F 35.646801 55.310555 240.120184
F 62.381904 9.004040 0.000002
F 62.381904 9.004040 21.829110
F 62.381904 9.004040 43.658217
F 62.381904 9.004040 65.487324
F 62.381904 9.004040 87.316432
F 62.381904 9.004040 109.145539
F 62.381904 9.004040 130.974647
F 62.381904 9.004040 152.803754
F 62.381904 9.004040 174.632861
F 62.381904 9.004040 196.461969
F 62.381904 9.004040 218.291076
F 62.381904 9.004040 240.120184
F 62.381904 32.157298 0.000002
F 62.381904 32.157298 21.829110
F 62.381904 32.157298 43.658217
F 62.381904 32.157298 65.487324
F 62.381904 32.157298 87.316432
F 62.381904 32.157298 109.145539
F 62.381904 32.157298 130.974647
F 62.381904 32.157298 152.803754
F 62.381904 32.157298 174.632861
F 62.381904 32.157298 196.461969
F 62.381904 32.157298 218.291076
F 62.381904 32.157298 240.120184
F 62.381904 55.310555 0.000002
F 62.381904 55.310555 21.829110
F 62.381904 55.310555 43.658217
F 62.381904 55.310555 65.487324
F 62.381904 55.310555 87.316432
F 62.381904 55.310555 109.145539
F 62.381904 55.310555 130.974647
F 62.381904 55.310555 152.803754
F 62.381904 55.310555 174.632861
F 62.381904 55.310555 196.461969
F 62.381904 55.310555 218.291076
F 62.381904 55.310555 240.120184
F 8.911698 16.721795 0.000001
F 8.911698 16.721795 21.829109
F 8.911698 16.721795 43.658216
F 8.911698 16.721795 65.487324
F 8.911698 16.721795 87.316431
F 8.911698 16.721795 109.145538
F 8.911698 16.721795 130.974646
F 8.911698 16.721795 152.803753
F 8.911698 16.721795 174.632861
F 8.911698 16.721795 196.461968
F 8.911698 16.721795 218.291075
F 8.911698 16.721795 240.120183
F 8.911698 39.875053 0.000001
F 8.911698 39.875053 21.829109
F 8.911698 39.875053 43.658216
F 8.911698 39.875053 65.487324
F 8.911698 39.875053 87.316431
F 8.911698 39.875053 109.145538
F 8.911698 39.875053 130.974646
F 8.911698 39.875053 152.803753
F 8.911698 39.875053 174.632861
F 8.911698 39.875053 196.461968
F 8.911698 39.875053 218.291075
F 8.911698 39.875053 240.120183
F 8.911698 63.028310 0.000001
F 8.911698 63.028310 21.829109
F 8.911698 63.028310 43.658216
F 8.911698 63.028310 65.487324
F 8.911698 63.028310 87.316431
F 8.911698 63.028310 109.145538
F 8.911698 63.028310 130.974646
F 8.911698 63.028310 152.803753
F 8.911698 63.028310 174.632861
F 8.911698 63.028310 196.461968
F 8.911698 63.028310 218.291075
F 8.911698 63.028310 240.120183
F 35.646801 16.721795 0.000001
F 35.646801 16.721795 21.829109
F 35.646801 16.721795 43.658216
F 35.646801 16.721795 65.487324
F 35.646801 16.721795 87.316431
F 35.646801 16.721795 109.145538
F 35.646801 16.721795 130.974646
F 35.646801 16.721795 152.803753
F 35.646801 16.721795 174.632861
F 35.646801 16.721795 196.461968
F 35.646801 16.721795 218.291075
F 35.646801 16.721795 240.120183
F 35.646801 39.875053 0.000001
F 35.646801 39.875053 21.829109
F 35.646801 39.875053 43.658216
F 35.646801 39.875053 65.487324
F 35.646801 39.875053 87.316431
F 35.646801 39.875053 109.145538
F 35.646801 39.875053 130.974646
F 35.646801 39.875053 152.803753
F 35.646801 39.875053 174.632861
F 35.646801 39.875053 196.461968
F 35.646801 39.875053 218.291075
F 35.646801 39.875053 240.120183
F 35.646801 63.028310 0.000001
F 35.646801 63.028310 21.829109
F 35.646801 63.028310 43.658216
F 35.646801 63.028310 65.487324
F 35.646801 63.028310 87.316431
F 35.646801 63.028310 109.145538
F 35.646801 63.028310 130.974646
F 35.646801 63.028310 152.803753
F 35.646801 63.028310 174.632861
F 35.646801 63.028310 196.461968
F 35.646801 63.028310 218.291075
F 35.646801 63.028310 240.120183
F 62.381904 16.721795 0.000001
F 62.381904 16.721795 21.829109
F 62.381904 16.721795 43.658216
F 62.381904 16.721795 65.487324
F 62.381904 16.721795 87.316431
F 62.381904 16.721795 109.145538
F 62.381904 16.721795 130.974646
F 62.381904 16.721795 152.803753
F 62.381904 16.721795 174.632861
F 62.381904 16.721795 196.461968
F 62.381904 16.721795 218.291075
F 62.381904 16.721795 240.120183
F 62.381904 39.875053 0.000001
F 62.381904 39.875053 21.829109
F 62.381904 39.875053 43.658216
F 62.381904 39.875053 65.487324
F 62.381904 39.875053 87.316431
F 62.381904 39.875053 109.145538
F 62.381904 39.875053 130.974646
F 62.381904 39.875053 152.803753
F 62.381904 39.875053 174.632861
F 62.381904 39.875053 196.461968
F 62.381904 39.875053 218.291075
F 62.381904 39.875053 240.120183
F 62.381904 63.028310 0.000001
F 62.381904 63.028310 21.829109
F 62.381904 63.028310 43.658216
F 62.381904 63.028310 65.487324
F 62.381904 63.028310 87.316431
F 62.381904 63.028310 109.145538
F 62.381904 63.028310 130.974646
F 62.381904 63.028310 152.803753
F 62.381904 63.028310 174.632861
F 62.381904 63.028310 196.461968
F 62.381904 63.028310 218.291075
F 62.381904 63.028310 240.120183
F 17.823402 1.286290 0.000001
F 17.823402 1.286290 21.829108
F 17.823402 1.286290 43.658216
F 17.823402 1.286290 65.487323
F 17.823402 1.286290 87.316430
F 17.823402 1.286290 109.145538
F 17.823402 1.286290 130.974645
F 17.823402 1.286290 152.803753
F 17.823402 1.286290 174.632860
F 17.823402 1.286290 196.461967
F 17.823402 1.286290 218.291075
F 17.823402 1.286290 240.120182
F 17.823402 24.439547 0.000001
F 17.823402 24.439547 21.829108
F 17.823402 24.439547 43.658216
F 17.823402 24.439547 65.487323
F 17.823402 24.439547 87.316430
F 17.823402 24.439547 109.145538
F 17.823402 24.439547 130.974645
F 17.823402 24.439547 152.803753
F 17.823402 24.439547 174.632860
F 17.823402 24.439547 196.461967
F 17.823402 24.439547 218.291075
F 17.823402 24.439547 240.120182
F 17.823402 47.592805 0.000001
F 17.823402 47.592805 21.829108
F 17.823402 47.592805 43.658216
F 17.823402 47.592805 65.487323
F 17.823402 47.592805 87.316430
F 17.823402 47.592805 109.145538
F 17.823402 47.592805 130.974645
F 17.823402 47.592805 152.803753
F 17.823402 47.592805 174.632860
F 17.823402 47.592805 196.461967
F 17.823402 47.592805 218.291075
F 17.823402 47.592805 240.120182
F 44.558506 1.286290 0.000001
F 44.558506 1.286290 21.829108
F 44.558506 1.286290 43.658216
F 44.558506 1.286290 65.487323
F 44.558506 1.286290 87.316430
F 44.558506 1.286290 109.145538
F 44.558506 1.286290 130.974645
F 44.558506 1.286290 152.803753
F 44.558506 1.286290 174.632860
F 44.558506 1.286290 196.461967
F 44.558506 1.286290 218.291075
F 44.558506 1.286290 240.120182
F 44.558506 24.439547 0.000001
F 44.558506 24.439547 21.829108
F 44.558506 24.439547 43.658216
F 44.558506 24.439547 65.487323
F 44.558506 24.439547 87.316430
F 44.558506 24.439547 109.145538
F 44.558506 24.439547 130.974645
F 44.558506 24.439547 152.803753
F 44.558506 24.439547 174.632860
F 44.558506 24.439547 196.461967
F 44.558506 24.439547 218.291075
F 44.558506 24.439547 240.120182
F 44.558506 47.592805 0.000001
F 44.558506 47.592805 21.829108
F 44.558506 47.592805 43.658216
F 44.558506 47.592805 65.487323
F 44.558506 47.592805 87.316430
F 44.558506 47.592805 109.145538
F 44.558506 47.592805 130.974645
F 44.558506 47.592805 152.803753
F 44.558506 47.592805 174.632860
F 44.558506 47.592805 196.461967
F 44.558506 47.592805 218.291075
F 44.558506 47.592805 240.120182
F 17.823402 9.004039 0.000001
F 17.823402 9.004039 21.829108
F 17.823402 9.004039 43.658216
F 17.823402 9.004039 65.487323
F 17.823402 9.004039 87.316431
F 17.823402 9.004039 109.145538
F 17.823402 9.004039 130.974645
F 17.823402 9.004039 152.803753
F 17.823402 9.004039 174.632860
F 17.823402 9.004039 196.461968
F 17.823402 9.004039 218.291075
F 17.823402 9.004039 240.120182
F 17.823402 32.157296 0.000001
F 17.823402 32.157296 21.829108
F 17.823402 32.157296 43.658216
F 17.823402 32.157296 65.487323
F 17.823402 32.157296 87.316431
F 17.823402 32.157296 109.145538
F 17.823402 32.157296 130.974645
F 17.823402 32.157296 152.803753
F 17.823402 32.157296 174.632860
F 17.823402 32.157296 196.461968
F 17.823402 32.157296 218.291075
F 17.823402 32.157296 240.120182
F 17.823402 55.310554 0.000001
F 17.823402 55.310554 21.829108
F 17.823402 55.310554 43.658216
F 17.823402 55.310554 65.487323
F 17.823402 55.310554 87.316431
F 17.823402 55.310554 109.145538
F 17.823402 55.310554 130.974645
F 17.823402 55.310554 152.803753
F 17.823402 55.310554 174.632860
F 17.823402 55.310554 196.461968
F 17.823402 55.310554 218.291075
F 17.823402 55.310554 240.120182
F 44.558506 9.004039 0.000001
F 44.558506 9.004039 21.829108
F 44.558506 9.004039 43.658216
F 44.558506 9.004039 65.487323
F 44.558506 9.004039 87.316431
F 44.558506 9.004039 109.145538
F 44.558506 9.004039 130.974645
F 44.558506 9.004039 152.803753
F 44.558506 9.004039 174.632860
F 44.558506 9.004039 196.461968
F 44.558506 9.004039 218.291075
F 44.558506 9.004039 240.120182
F 44.558506 32.157296 0.000001
F 44.558506 32.157296 21.829108
F 44.558506 32.157296 43.658216
F 44.558506 32.157296 65.487323
F 44.558506 32.157296 87.316431
F 44.558506 32.157296 109.145538
F 44.558506 32.157296 130.974645
F 44.558506 32.157296 152.803753
F 44.558506 32.157296 174.632860
F 44.558506 32.157296 196.461968
F 44.558506 32.157296 218.291075
F 44.558506 32.157296 240.120182
F 44.558506 55.310554 0.000001
F 44.558506 55.310554 21.829108
F 44.558506 55.310554 43.658216
F 44.558506 55.310554 65.487323
F 44.558506 55.310554 87.316431
F 44.558506 55.310554 109.145538
F 44.558506 55.310554 130.974645
F 44.558506 55.310554 152.803753
F 44.558506 55.310554 174.632860
F 44.558506 55.310554 196.461968
F 44.558506 55.310554 218.291075
F 44.558506 55.310554 240.120182
F 17.823402 16.721794 0.000000
F 17.823402 16.721794 21.829108
F 17.823402 16.721794 43.658215
F 17.823402 16.721794 65.487322
F 17.823402 16.721794 87.316430
F 17.823402 16.721794 109.145537
F 17.823402 16.721794 130.974645
F 17.823402 16.721794 152.803752
F 17.823402 16.721794 174.632859
F 17.823402 16.721794 196.461967
F 17.823402 16.721794 218.291074
F 17.823402 16.721794 240.120181
F 17.823402 39.875052 0.000000
F 17.823402 39.875052 21.829108
F 17.823402 39.875052 43.658215
F 17.823402 39.875052 65.487322
F 17.823402 39.875052 87.316430
F 17.823402 39.875052 109.145537
F 17.823402 39.875052 130.974645
F 17.823402 39.875052 152.803752
F 17.823402 39.875052 174.632859
F 17.823402 39.875052 196.461967
F 17.823402 39.875052 218.291074
F 17.823402 39.875052 240.120181
F 17.823402 63.028309 0.000000
F 17.823402 63.028309 21.829108
F 17.823402 63.028309 43.658215
F 17.823402 63.028309 65.487322
F 17.823402 63.028309 87.316430
F 17.823402 63.028309 109.145537
F 17.823402 63.028309 130.974645
F 17.823402 63.028309 152.803752
F 17.823402 63.028309 174.632859
F 17.823402 63.028309 196.461967
F 17.823402 63.028309 218.291074
F 17.823402 63.028309 240.120181
F 44.558506 16.721794 0.000000
F 44.558506 16.721794 21.829108
F 44.558506 16.721794 43.658215
F 44.558506 16.721794 65.487322
F 44.558506 16.721794 87.316430
F 44.558506 16.721794 109.145537
F 44.558506 16.721794 130.974645
F 44.558506 16.721794 152.803752
F 44.558506 16.721794 174.632859
F 44.558506 16.721794 196.461967
F 44.558506 16.721794 218.291074
F 44.558506 16.721794 240.120181
F 44.558506 39.875052 0.000000
F 44.558506 39.875052 21.829108
F 44.558506 39.875052 43.658215
F 44.558506 39.875052 65.487322
F 44.558506 39.875052 87.316430
F 44.558506 39.875052 109.145537
F 44.558506 39.875052 130.974645
F 44.558506 39.875052 152.803752
F 44.558506 39.875052 174.632859
F 44.558506 39.875052 196.461967
F 44.558506 39.875052 218.291074
F 44.558506 39.875052 240.120181
F 44.558506 63.028309 0.000000
F 44.558506 63.028309 21.829108
F 44.558506 63.028309 43.658215
F 44.558506 63.028309 65.487322
F 44.558506 63.028309 87.316430
F 44.558506 63.028309 109.145537
F 44.558506 63.028309 130.974645
F 44.558506 63.028309 152.803752
F 44.558506 63.028309 174.632859
F 44.558506 63.028309 196.461967
F 44.558506 63.028309 218.291074
F 44.558506 63.028309 240.120181
F 2.227938 7.717750 3.638187
F 2.227938 7.717750 25.467294
F 2.227938 7.717750 47.296402
F 2.227938 7.717750 69.125509
F 2.227938 7.717750 90.954616
F 2.227938 7.717750 112.783724
F 2.227938 7.717750 134.612831
F 2.227938 7.717750 156.441939
F 2.227938 7.717750 178.271046
F 2.227938 7.717750 200.100153
F 2.227938 7.717750 221.929261
F 2.227938 7.717750 243.758368
F 2.227938 30.871007 3.638187
F 2.227938 30.871007 25.467294
F 2.227938 30.871007 47.296402
F 2.227938 30.871007 69.125509
F 2.227938 30.871007 90.954616
F 2.227938 30.871007 112.783724
F 2.227938 30.871007 134.612831
F 2.227938 30.871007 156.441939
F 2.227938 30.871007 178.271046
F 2.227938 30.871007 200.100153
F 2.227938 30.871007 221.929261
F 2.227938 30.871007 243.758368
F 2.227938 54.024265 3.638187
F 2.227938 54.024265 25.467294
F 2.227938 54.024265 47.296402
F 2.227938 54.024265 69.125509
F 2.227938 54.024265 90.954616
F 2.227938 54.024265 112.783724
F 2.227938 54.024265 134.612831
F 2.227938 54.024265 156.441939
F 2.227938 54.024265 178.271046
F 2.227938 54.024265 200.100153
F 2.227938 54.024265 221.929261
F 2.227938 54.024265 243.758368
F 28.963041 7.717750 3.638187
F 28.963041 7.717750 25.467294
F 28.963041 7.717750 47.296402
F 28.963041 7.717750 69.125509
F 28.963041 7.717750 90.954616
F 28.963041 7.717750 112.783724
F 28.963041 7.717750 134.612831
F 28.963041 7.717750 156.441939
F 28.963041 7.717750 178.271046
F 28.963041 7.717750 200.100153
F 28.963041 7.717750 221.929261
F 28.963041 7.717750 243.758368
F 28.963041 30.871007 3.638187
F 28.963041 30.871007 25.467294
F 28.963041 30.871007 47.296402
F 28.963041 30.871007 69.125509
F 28.963041 30.871007 90.954616
F 28.963041 30.871007 112.783724
F 28.963041 30.871007 134.612831
F 28.963041 30.871007 156.441939
F 28.963041 30.871007 178.271046
F 28.963041 30.871007 200.100153
F 28.963041 30.871007 221.929261
F 28.963041 30.871007 243.758368
F 28.963041 54.024265 3.638187
F 28.963041 54.024265 25.467294
F 28.963041 54.024265 47.296402
F 28.963041 54.024265 69.125509
F 28.963041 54.024265 90.954616
F 28.963041 54.024265 112.783724
F 28.963041 54.024265 134.612831
F 28.963041 54.024265 156.441939
F 28.963041 54.024265 178.271046
F 28.963041 54.024265 200.100153
F 28.963041 54.024265 221.929261
F 28.963041 54.024265 243.758368
F 55.698145 7.717750 3.638187
F 55.698145 7.717750 25.467294
F 55.698145 7.717750 47.296402
F 55.698145 7.717750 69.125509
F 55.698145 7.717750 90.954616
F 55.698145 7.717750 112.783724
F 55.698145 7.717750 134.612831
F 55.698145 7.717750 156.441939
F 55.698145 7.717750 178.271046
F 55.698145 7.717750 200.100153
F 55.698145 7.717750 221.929261
F 55.698145 7.717750 243.758368
F 55.698145 30.871007 3.638187
F 55.698145 30.871007 25.467294
F 55.698145 30.871007 47.296402
F 55.698145 30.871007 69.125509
F 55.698145 30.871007 90.954616
F 55.698145 30.871007 112.783724
F 55.698145 30.871007 134.612831
F 55.698145 30.871007 156.441939
F 55.698145 30.871007 178.271046
F 55.698145 30.871007 200.100153
F 55.698145 30.871007 221.929261
F 55.698145 30.871007 243.758368
F 55.698145 54.024265 3.638187
F 55.698145 54.024265 25.467294
F 55.698145 54.024265 47.296402
F 55.698145 54.024265 69.125509
F 55.698145 54.024265 90.954616
F 55.698145 54.024265 112.783724
F 55.698145 54.024265 134.612831
F 55.698145 54.024265 156.441939
F 55.698145 54.024265 178.271046
F 55.698145 54.024265 200.100153
F 55.698145 54.024265 221.929261
F 55.698145 54.024265 243.758368
F 2.227938 15.435503 3.638186
F 2.227938 15.435503 25.467293
F 2.227938 15.435503 47.296401
F 2.227938 15.435503 69.125508
F 2.227938 15.435503 90.954615
F 2.227938 15.435503 112.783723
F 2.227938 15.435503 134.612830
F 2.227938 15.435503 156.441938
F 2.227938 15.435503 178.271045
F 2.227938 15.435503 200.100152
F 2.227938 15.435503 221.929260
F 2.227938 15.435503 243.758367
F 2.227938 38.588760 3.638186
F 2.227938 38.588760 25.467293
F 2.227938 38.588760 47.296401
F 2.227938 38.588760 69.125508
F 2.227938 38.588760 90.954615
F 2.227938 38.588760 112.783723
F 2.227938 38.588760 134.612830
F 2.227938 38.588760 156.441938
F 2.227938 38.588760 178.271045
F 2.227938 38.588760 200.100152
F 2.227938 38.588760 221.929260
F 2.227938 38.588760 243.758367
F 2.227938 61.742018 3.638186
F 2.227938 61.742018 25.467293
F 2.227938 61.742018 47.296401
F 2.227938 61.742018 69.125508
F 2.227938 61.742018 90.954615
F 2.227938 61.742018 112.783723
F 2.227938 61.742018 134.612830
F 2.227938 61.742018 156.441938
F 2.227938 61.742018 178.271045
F 2.227938 61.742018 200.100152
F 2.227938 61.742018 221.929260
F 2.227938 61.742018 243.758367
F 28.963041 15.435503 3.638186
F 28.963041 15.435503 25.467293
F 28.963041 15.435503 47.296401
F 28.963041 15.435503 69.125508
F 28.963041 15.435503 90.954615
F 28.963041 15.435503 112.783723
F 28.963041 15.435503 134.612830
F 28.963041 15.435503 156.441938
F 28.963041 15.435503 178.271045
F 28.963041 15.435503 200.100152
F 28.963041 15.435503 221.929260
F 28.963041 15.435503 243.758367
F 28.963041 38.588760 3.638186
F 28.963041 38.588760 25.467293
F 28.963041 38.588760 47.296401
F 28.963041 38.588760 69.125508
F 28.963041 38.588760 90.954615
F 28.963041 38.588760 112.783723
F 28.963041 38.588760 134.612830
F 28.963041 38.588760 156.441938
F 28.963041 38.588760 178.271045
F 28.963041 38.588760 200.100152
F 28.963041 38.588760 221.929260
F 28.963041 38.588760 243.758367
F 28.963041 61.742018 3.638186
F 28.963041 61.742018 25.467293
F 28.963041 61.742018 47.296401
F 28.963041 61.742018 69.125508
F 28.963041 61.742018 90.954615
F 28.963041 61.742018 112.783723
F 28.963041 61.742018 134.612830
F 28.963041 61.742018 156.441938
F 28.963041 61.742018 178.271045
F 28.963041 61.742018 200.100152
F 28.963041 61.742018 221.929260
F 28.963041 61.742018 243.758367
F 55.698145 15.435503 3.638186
F 55.698145 15.435503 25.467293
F 55.698145 15.435503 47.296401
F 55.698145 15.435503 69.125508
F 55.698145 15.435503 90.954615
F 55.698145 15.435503 112.783723
F 55.698145 15.435503 134.612830
F 55.698145 15.435503 156.441938
F 55.698145 15.435503 178.271045
F 55.698145 15.435503 200.100152
F 55.698145 15.435503 221.929260
F 55.698145 15.435503 243.758367
F 55.698145 38.588760 3.638186
F 55.698145 38.588760 25.467293
F 55.698145 38.588760 47.296401
F 55.698145 38.588760 69.125508
F 55.698145 38.588760 90.954615
F 55.698145 38.588760 112.783723
F 55.698145 38.588760 134.612830
F 55.698145 38.588760 156.441938
F 55.698145 38.588760 178.271045
F 55.698145 38.588760 200.100152
F 55.698145 38.588760 221.929260
F 55.698145 38.588760 243.758367
F 55.698145 61.742018 3.638186
F 55.698145 61.742018 25.467293
F 55.698145 61.742018 47.296401
F 55.698145 61.742018 69.125508
F 55.698145 61.742018 90.954615
F 55.698145 61.742018 112.783723
F 55.698145 61.742018 134.612830
F 55.698145 61.742018 156.441938
F 55.698145 61.742018 178.271045
F 55.698145 61.742018 200.100152
F 55.698145 61.742018 221.929260
F 55.698145 61.742018 243.758367
F 2.227938 0.000000 3.638187
F 2.227938 0.000000 25.467294
F 2.227938 0.000000 47.296402
F 2.227938 0.000000 69.125509
F 2.227938 0.000000 90.954616
F 2.227938 0.000000 112.783724
F 2.227938 0.000000 134.612831
F 2.227938 0.000000 156.441939
F 2.227938 0.000000 178.271046
F 2.227938 0.000000 200.100153
F 2.227938 0.000000 221.929261
F 2.227938 0.000000 243.758368
F 2.227938 23.153258 3.638187
F 2.227938 23.153258 25.467294
F 2.227938 23.153258 47.296402
F 2.227938 23.153258 69.125509
F 2.227938 23.153258 90.954616
F 2.227938 23.153258 112.783724
F 2.227938 23.153258 134.612831
F 2.227938 23.153258 156.441939
F 2.227938 23.153258 178.271046
F 2.227938 23.153258 200.100153
F 2.227938 23.153258 221.929261
F 2.227938 23.153258 243.758368
F 2.227938 46.306515 3.638187
F 2.227938 46.306515 25.467294
F 2.227938 46.306515 47.296402
F 2.227938 46.306515 69.125509
F 2.227938 46.306515 90.954616
F 2.227938 46.306515 112.783724
F 2.227938 46.306515 134.612831
F 2.227938 46.306515 156.441939
F 2.227938 46.306515 178.271046
F 2.227938 46.306515 200.100153
F 2.227938 46.306515 221.929261
F 2.227938 46.306515 243.758368
F 28.963041 0.000000 3.638187
F 28.963041 0.000000 25.467294
F 28.963041 0.000000 47.296402
F 28.963041 0.000000 69.125509
F 28.963041 0.000000 90.954616
F 28.963041 0.000000 112.783724
F 28.963041 0.000000 134.612831
F 28.963041 0.000000 156.441939
F 28.963041 0.000000 178.271046
F 28.963041 0.000000 200.100153
F 28.963041 0.000000 221.929261
F 28.963041 0.000000 243.758368
F 28.963041 23.153258 3.638187
F 28.963041 23.153258 25.467294
F 28.963041 23.153258 47.296402
F 28.963041 23.153258 69.125509
F 28.963041 23.153258 90.954616
F 28.963041 23.153258 112.783724
F 28.963041 23.153258 134.612831
F 28.963041 23.153258 156.441939
F 28.963041 23.153258 178.271046
F 28.963041 23.153258 200.100153
F 28.963041 23.153258 221.929261
F 28.963041 23.153258 243.758368
F 28.963041 46.306515 3.638187
F 28.963041 46.306515 25.467294
F 28.963041 46.306515 47.296402
F 28.963041 46.306515 69.125509
F 28.963041 46.306515 90.954616
F 28.963041 46.306515 112.783724
F 28.963041 46.306515 134.612831
F 28.963041 46.306515 156.441939
F 28.963041 46.306515 178.271046
F 28.963041 46.306515 200.100153
F 28.963041 46.306515 221.929261
F 28.963041 46.306515 243.758368
F 55.698145 0.000000 3.638187
F 55.698145 0.000000 25.467294
F 55.698145 0.000000 47.296402
F 55.698145 0.000000 69.125509
F 55.698145 0.000000 90.954616
F 55.698145 0.000000 112.783724
F 55.698145 0.000000 134.612831
F 55.698145 0.000000 156.441939
F 55.698145 0.000000 178.271046
F 55.698145 0.000000 200.100153
F 55.698145 0.000000 221.929261
F 55.698145 0.000000 243.758368
F 55.698145 23.153258 3.638187
F 55.698145 23.153258 25.467294
F 55.698145 23.153258 47.296402
F 55.698145 23.153258 69.125509
F 55.698145 23.153258 90.954616
F 55.698145 23.153258 112.783724
F 55.698145 23.153258 134.612831
F 55.698145 23.153258 156.441939
F 55.698145 23.153258 178.271046
F 55.698145 23.153258 200.100153
F 55.698145 23.153258 221.929261
F 55.698145 23.153258 243.758368
F 55.698145 46.306515 3.638187
F 55.698145 46.306515 25.467294
F 55.698145 46.306515 47.296402
F 55.698145 46.306515 69.125509
F 55.698145 46.306515 90.954616
F 55.698145 46.306515 112.783724
F 55.698145 46.306515 134.612831
F 55.698145 46.306515 156.441939
F 55.698145 46.306515 178.271046
F 55.698145 46.306515 200.100153
F 55.698145 46.306515 221.929261
F 55.698145 46.306515 243.758368
F 11.139636 7.717750 3.638187
F 11.139636 7.717750 25.467294
F 11.139636 7.717750 47.296402
F 11.139636 7.717750 69.125509
F 11.139636 7.717750 90.954616
F 11.139636 7.717750 112.783724
F 11.139636 7.717750 134.612831
F 11.139636 7.717750 156.441939
F 11.139636 7.717750 178.271046
F 11.139636 7.717750 200.100153
F 11.139636 7.717750 221.929261
F 11.139636 7.717750 243.758368
F 11.139636 30.871007 3.638187
F 11.139636 30.871007 25.467294
F 11.139636 30.871007 47.296402
F 11.139636 30.871007 69.125509
F 11.139636 30.871007 90.954616
F 11.139636 30.871007 112.783724
F 11.139636 30.871007 134.612831
F 11.139636 30.871007 156.441939
F 11.139636 30.871007 178.271046
F 11.139636 30.871007 200.100153
F 11.139636 30.871007 221.929261
F 11.139636 30.871007 243.758368
F 11.139636 54.024265 3.638187
F 11.139636 54.024265 25.467294
F 11.139636 54.024265 47.296402
F 11.139636 54.024265 69.125509
F 11.139636 54.024265 90.954616
F 11.139636 54.024265 112.783724
F 11.139636 54.024265 134.612831
F 11.139636 54.024265 156.441939
F 11.139636 54.024265 178.271046
F 11.139636 54.024265 200.100153
F 11.139636 54.024265 221.929261
F 11.139636 54.024265 243.758368
F 37.874739 7.717750 3.638187
F 37.874739 7.717750 25.467294
F 37.874739 7.717750 47.296402
F 37.874739 7.717750 69.125509
F 37.874739 7.717750 90.954616
F 37.874739 7.717750 112.783724
F 37.874739 7.717750 134.612831
F 37.874739 7.717750 156.441939
F 37.874739 7.717750 178.271046
F 37.874739 7.717750 200.100153
F 37.874739 7.717750 221.929261
F 37.874739 7.717750 243.758368
F 37.874739 30.871007 3.638187
F 37.874739 30.871007 25.467294
F 37.874739 30.871007 47.296402
F 37.874739 30.871007 69.125509
F 37.874739 30.871007 90.954616
F 37.874739 30.871007 112.783724
F 37.874739 30.871007 134.612831
F 37.874739 30.871007 156.441939
F 37.874739 30.871007 178.271046
F 37.874739 30.871007 200.100153
F 37.874739 30.871007 221.929261
F 37.874739 30.871007 243.758368
F 37.874739 54.024265 3.638187
F 37.874739 54.024265 25.467294
F 37.874739 54.024265 47.296402
F 37.874739 54.024265 69.125509
F 37.874739 54.024265 90.954616
F 37.874739 54.024265 112.783724
F 37.874739 54.024265 134.612831
F 37.874739 54.024265 156.441939
F 37.874739 54.024265 178.271046
F 37.874739 54.024265 200.100153
F 37.874739 54.024265 221.929261
F 37.874739 54.024265 243.758368
F 64.609843 7.717750 3.638187
F 64.609843 7.717750 25.467294
F 64.609843 7.717750 47.296402
F 64.609843 7.717750 69.125509
F 64.609843 7.717750 90.954616
F 64.609843 7.717750 112.783724
F 64.609843 7.717750 134.612831
F 64.609843 7.717750 156.441939
F 64.609843 7.717750 178.271046
F 64.609843 7.717750 200.100153
F 64.609843 7.717750 221.929261
F 64.609843 7.717750 243.758368
F 64.609843 30.871007 3.638187
F 64.609843 30.871007 25.467294
F 64.609843 30.871007 47.296402
F 64.609843 30.871007 69.125509
F 64.609843 30.871007 90.954616
F 64.609843 30.871007 112.783724
F 64.609843 30.871007 134.612831
F 64.609843 30.871007 156.441939
F 64.609843 30.871007 178.271046
F 64.609843 30.871007 200.100153
F 64.609843 30.871007 221.929261
F 64.609843 30.871007 243.758368
F 64.609843 54.024265 3.638187
F 64.609843 54.024265 25.467294
F 64.609843 54.024265 47.296402
F 64.609843 54.024265 69.125509
F 64.609843 54.024265 90.954616
F 64.609843 54.024265 112.783724
F 64.609843 54.024265 134.612831
F 64.609843 54.024265 156.441939
F 64.609843 54.024265 178.271046
F 64.609843 54.024265 200.100153
F 64.609843 54.024265 221.929261
F 64.609843 54.024265 243.758368
F 11.139636 15.435502 3.638186
F 11.139636 15.435502 25.467293
F 11.139636 15.435502 47.296401
F 11.139636 15.435502 69.125508
F 11.139636 15.435502 90.954615
F 11.139636 15.435502 112.783723
F 11.139636 15.435502 134.612830
F 11.139636 15.435502 156.441938
F 11.139636 15.435502 178.271045
F 11.139636 15.435502 200.100152
F 11.139636 15.435502 221.929260
F 11.139636 15.435502 243.758367
F 11.139636 38.588760 3.638186
F 11.139636 38.588760 25.467293
F 11.139636 38.588760 47.296401
F 11.139636 38.588760 69.125508
F 11.139636 38.588760 90.954615
F 11.139636 38.588760 112.783723
F 11.139636 38.588760 134.612830
F 11.139636 38.588760 156.441938
F 11.139636 38.588760 178.271045
F 11.139636 38.588760 200.100152
F 11.139636 38.588760 221.929260
F 11.139636 38.588760 243.758367
F 11.139636 61.742017 3.638186
F 11.139636 61.742017 25.467293
F 11.139636 61.742017 47.296401
F 11.139636 61.742017 69.125508
F 11.139636 61.742017 90.954615
F 11.139636 61.742017 112.783723
F 11.139636 61.742017 134.612830
F 11.139636 61.742017 156.441938
F 11.139636 61.742017 178.271045
F 11.139636 61.742017 200.100152
F 11.139636 61.742017 221.929260
F 11.139636 61.742017 243.758367
F 37.874739 15.435502 3.638186
F 37.874739 15.435502 25.467293
F 37.874739 15.435502 47.296401
F 37.874739 15.435502 69.125508
F 37.874739 15.435502 90.954615
F 37.874739 15.435502 112.783723
F 37.874739 15.435502 134.612830
F 37.874739 15.435502 156.441938
F 37.874739 15.435502 178.271045
F 37.874739 15.435502 200.100152
F 37.874739 15.435502 221.929260
F 37.874739 15.435502 243.758367
F 37.874739 38.588760 3.638186
F 37.874739 38.588760 25.467293
F 37.874739 38.588760 47.296401
F 37.874739 38.588760 69.125508
F 37.874739 38.588760 90.954615
F 37.874739 38.588760 112.783723
F 37.874739 38.588760 134.612830
F 37.874739 38.588760 156.441938
F 37.874739 38.588760 178.271045
F 37.874739 38.588760 200.100152
F 37.874739 38.588760 221.929260
F 37.874739 38.588760 243.758367
F 37.874739 61.742017 3.638186
F 37.874739 61.742017 25.467293
F 37.874739 61.742017 47.296401
F 37.874739 61.742017 69.125508
F 37.874739 61.742017 90.954615
F 37.874739 61.742017 112.783723
F 37.874739 61.742017 134.612830
F 37.874739 61.742017 156.441938
F 37.874739 61.742017 178.271045
F 37.874739 61.742017 200.100152
F 37.874739 61.742017 221.929260
F 37.874739 61.742017 243.758367
F 64.609843 15.435502 3.638186
F 64.609843 15.435502 25.467293
F 64.609843 15.435502 47.296401
F 64.609843 15.435502 69.125508
F 64.609843 15.435502 90.954615
F 64.609843 15.435502 112.783723
F 64.609843 15.435502 134.612830
F 64.609843 15.435502 156.441938
F 64.609843 15.435502 178.271045
F 64.609843 15.435502 200.100152
F 64.609843 15.435502 221.929260
F 64.609843 15.435502 243.758367
F 64.609843 38.588760 3.638186
F 64.609843 38.588760 25.467293
F 64.609843 38.588760 47.296401
F 64.609843 38.588760 69.125508
F 64.609843 38.588760 90.954615
F 64.609843 38.588760 112.783723
F 64.609843 38.588760 134.612830
F 64.609843 38.588760 156.441938
F 64.609843 38.588760 178.271045
F 64.609843 38.588760 200.100152
F 64.609843 38.588760 221.929260
F 64.609843 38.588760 243.758367
F 64.609843 61.742017 3.638186
F 64.609843 61.742017 25.467293
F 64.609843 61.742017 47.296401
F 64.609843 61.742017 69.125508
F 64.609843 61.742017 90.954615
F 64.609843 61.742017 112.783723
F 64.609843 61.742017 134.612830
F 64.609843 61.742017 156.441938
F 64.609843 61.742017 178.271045
F 64.609843 61.742017 200.100152
F 64.609843 61.742017 221.929260
F 64.609843 61.742017 243.758367
F 11.139636 0.000000 3.638187
F 11.139636 0.000000 25.467294
F 11.139636 0.000000 47.296402
F 11.139636 0.000000 69.125509
F 11.139636 0.000000 90.954616
F 11.139636 0.000000 112.783724
F 11.139636 0.000000 134.612831
F 11.139636 0.000000 156.441939
F 11.139636 0.000000 178.271046
F 11.139636 0.000000 200.100153
F 11.139636 0.000000 221.929261
F 11.139636 0.000000 243.758368
F 11.139636 23.153258 3.638187
F 11.139636 23.153258 25.467294
F 11.139636 23.153258 47.296402
F 11.139636 23.153258 69.125509
F 11.139636 23.153258 90.954616
F 11.139636 23.153258 112.783724
F 11.139636 23.153258 134.612831
F 11.139636 23.153258 156.441939
F 11.139636 23.153258 178.271046
F 11.139636 23.153258 200.100153
F 11.139636 23.153258 221.929261
F 11.139636 23.153258 243.758368
F 11.139636 46.306515 3.638187
F 11.139636 46.306515 25.467294
F 11.139636 46.306515 47.296402
F 11.139636 46.306515 69.125509
F 11.139636 46.306515 90.954616
F 11.139636 46.306515 112.783724
F 11.139636 46.306515 134.612831
F 11.139636 46.306515 156.441939
F 11.139636 46.306515 178.271046
F 11.139636 46.306515 200.100153
F 11.139636 46.306515 221.929261
F 11.139636 46.306515 243.758368
F 37.874739 0.000000 3.638187
F 37.874739 0.000000 25.467294
F 37.874739 0.000000 47.296402
F 37.874739 0.000000 69.125509
F 37.874739 0.000000 90.954616
F 37.874739 0.000000 112.783724
F 37.874739 0.000000 134.612831
F 37.874739 0.000000 156.441939
F 37.874739 0.000000 178.271046
F 37.874739 0.000000 200.100153
F 37.874739 0.000000 221.929261
F 37.874739 0.000000 243.758368
F 37.874739 23.153258 3.638187
F 37.874739 23.153258 25.467294
F 37.874739 23.153258 47.296402
F 37.874739 23.153258 69.125509
F 37.874739 23.153258 90.954616
F 37.874739 23.153258 112.783724
F 37.874739 23.153258 134.612831
F 37.874739 23.153258 156.441939
F 37.874739 23.153258 178.271046
F 37.874739 23.153258 200.100153
F 37.874739 23.153258 221.929261
F 37.874739 23.153258 243.758368
F 37.874739 46.306515 3.638187
F 37.874739 46.306515 25.467294
F 37.874739 46.306515 47.296402
F 37.874739 46.306515 69.125509
F 37.874739 46.306515 90.954616
F 37.874739 46.306515 112.783724
F 37.874739 46.306515 134.612831
F 37.874739 46.306515 156.441939
F 37.874739 46.306515 178.271046
F 37.874739 46.306515 200.100153
F 37.874739 46.306515 221.929261
F 37.874739 46.306515 243.758368
F 64.609843 0.000000 3.638187
F 64.609843 0.000000 25.467294
F 64.609843 0.000000 47.296402
F 64.609843 0.000000 69.125509
F 64.609843 0.000000 90.954616
F 64.609843 0.000000 112.783724
F 64.609843 0.000000 134.612831
F 64.609843 0.000000 156.441939
F 64.609843 0.000000 178.271046
F 64.609843 0.000000 200.100153
F 64.609843 0.000000 221.929261
F 64.609843 0.000000 243.758368
F 64.609843 23.153258 3.638187
F 64.609843 23.153258 25.467294
F 64.609843 23.153258 47.296402
F 64.609843 23.153258 69.125509
F 64.609843 23.153258 90.954616
F 64.609843 23.153258 112.783724
F 64.609843 23.153258 134.612831
F 64.609843 23.153258 156.441939
F 64.609843 23.153258 178.271046
F 64.609843 23.153258 200.100153
F 64.609843 23.153258 221.929261
F 64.609843 23.153258 243.758368
F 64.609843 46.306515 3.638187
F 64.609843 46.306515 25.467294
F 64.609843 46.306515 47.296402
F 64.609843 46.306515 69.125509
F 64.609843 46.306515 90.954616
F 64.609843 46.306515 112.783724
F 64.609843 46.306515 134.612831
F 64.609843 46.306515 156.441939
F 64.609843 46.306515 178.271046
F 64.609843 46.306515 200.100153
F 64.609843 46.306515 221.929261
F 64.609843 46.306515 243.758368
F 20.051341 7.717750 3.638186
F 20.051341 7.717750 25.467293
F 20.051341 7.717750 47.296401
F 20.051341 7.717750 69.125508
F 20.051341 7.717750 90.954616
F 20.051341 7.717750 112.783723
F 20.051341 7.717750 134.612830
F 20.051341 7.717750 156.441938
F 20.051341 7.717750 178.271045
F 20.051341 7.717750 200.100153
F 20.051341 7.717750 221.929260
F 20.051341 7.717750 243.758367
F 20.051341 30.871008 3.638186
F 20.051341 30.871008 25.467293
F 20.051341 30.871008 47.296401
F 20.051341 30.871008 69.125508
F 20.051341 30.871008 90.954616
F 20.051341 30.871008 112.783723
F 20.051341 30.871008 134.612830
F 20.051341 30.871008 156.441938
F 20.051341 30.871008 178.271045
F 20.051341 30.871008 200.100153
F 20.051341 30.871008 221.929260
F 20.051341 30.871008 243.758367
F 20.051341 54.024265 3.638186
F 20.051341 54.024265 25.467293
F 20.051341 54.024265 47.296401
F 20.051341 54.024265 69.125508
F 20.051341 54.024265 90.954616
F 20.051341 54.024265 112.783723
F 20.051341 54.024265 134.612830
F 20.051341 54.024265 156.441938
F 20.051341 54.024265 178.271045
F 20.051341 54.024265 200.100153
F 20.051341 54.024265 221.929260
F 20.051341 54.024265 243.758367
F 46.786444 7.717750 3.638186
F 46.786444 7.717750 25.467293
F 46.786444 7.717750 47.296401
F 46.786444 7.717750 69.125508
F 46.786444 7.717750 90.954616
F 46.786444 7.717750 112.783723
F 46.786444 7.717750 134.612830
F 46.786444 7.717750 156.441938
F 46.786444 7.717750 178.271045
F 46.786444 7.717750 200.100153
F 46.786444 7.717750 221.929260
F 46.786444 7.717750 243.758367
F 46.786444 30.871008 3.638186
F 46.786444 30.871008 25.467293
F 46.786444 30.871008 47.296401
F 46.786444 30.871008 69.125508
F 46.786444 30.871008 90.954616
F 46.786444 30.871008 112.783723
F 46.786444 30.871008 134.612830
F 46.786444 30.871008 156.441938
F 46.786444 30.871008 178.271045
F 46.786444 30.871008 200.100153
F 46.786444 30.871008 221.929260
F 46.786444 30.871008 243.758367
F 46.786444 54.024265 3.638186
F 46.786444 54.024265 25.467293
F 46.786444 54.024265 47.296401
F 46.786444 54.024265 69.125508
F 46.786444 54.024265 90.954616
F 46.786444 54.024265 112.783723
F 46.786444 54.024265 134.612830
F 46.786444 54.024265 156.441938
F 46.786444 54.024265 178.271045
F 46.786444 54.024265 200.100153
F 46.786444 54.024265 221.929260
F 46.786444 54.024265 243.758367
F 20.051341 15.435503 3.638185
F 20.051341 15.435503 25.467292
F 20.051341 15.435503 47.296400
F 20.051341 15.435503 69.125507
F 20.051341 15.435503 90.954615
F 20.051341 15.435503 112.783722
F 20.051341 15.435503 134.612829
F 20.051341 15.435503 156.441937
F 20.051341 15.435503 178.271044
F 20.051341 15.435503 200.100152
F 20.051341 15.435503 221.929259
F 20.051341 15.435503 243.758366
F 20.051341 38.588760 3.638185
F 20.051341 38.588760 25.467292
F 20.051341 38.588760 47.296400
F 20.051341 38.588760 69.125507
F 20.051341 38.588760 90.954615
F 20.051341 38.588760 112.783722
F 20.051341 38.588760 134.612829
F 20.051341 38.588760 156.441937
F 20.051341 38.588760 178.271044
F 20.051341 38.588760 200.100152
F 20.051341 38.588760 221.929259
F 20.051341 38.588760 243.758366
F 20.051341 61.742018 3.638185
F 20.051341 61.742018 25.467292
F 20.051341 61.742018 47.296400
F 20.051341 61.742018 69.125507
F 20.051341 61.742018 90.954615
F 20.051341 61.742018 112.783722
F 20.051341 61.742018 134.612829
F 20.051341 61.742018 156.441937
F 20.051341 61.742018 178.271044
F 20.051341 61.742018 200.100152
F 20.051341 61.742018 221.929259
F 20.051341 61.742018 243.758366
F 46.786444 15.435503 3.638185
F 46.786444 15.435503 25.467292
F 46.786444 15.435503 47.296400
F 46.786444 15.435503 69.125507
F 46.786444 15.435503 90.954615
F 46.786444 15.435503 112.783722
F 46.786444 15.435503 134.612829
F 46.786444 15.435503 156.441937
F 46.786444 15.435503 178.271044
F 46.786444 15.435503 200.100152
F 46.786444 15.435503 221.929259
F 46.786444 15.435503 243.758366
F 46.786444 38.588760 3.638185
F 46.786444 38.588760 25.467292
F 46.786444 38.588760 47.296400
F 46.786444 38.588760 69.125507
F 46.786444 38.588760 90.954615
F 46.786444 38.588760 112.783722
F 46.786444 38.588760 134.612829
F 46.786444 38.588760 156.441937
F 46.786444 38.588760 178.271044
F 46.786444 38.588760 200.100152
F 46.786444 38.588760 221.929259
F 46.786444 38.588760 243.758366
F 46.786444 61.742018 3.638185
F 46.786444 61.742018 25.467292
F 46.786444 61.742018 47.296400
F 46.786444 61.742018 69.125507
F 46.786444 61.742018 90.954615
F 46.786444 61.742018 112.783722
F 46.786444 61.742018 134.612829
F 46.786444 61.742018 156.441937
F 46.786444 61.742018 178.271044
F 46.786444 61.742018 200.100152
F 46.786444 61.742018 221.929259
F 46.786444 61.742018 243.758366
F 20.051341 0.000001 3.638186
F 20.051341 0.000001 25.467293
F 20.051341 0.000001 47.296401
F 20.051341 0.000001 69.125508
F 20.051341 0.000001 90.954616
F 20.051341 0.000001 112.783723
F 20.051341 0.000001 134.612830
F 20.051341 0.000001 156.441938
F 20.051341 0.000001 178.271045
F 20.051341 0.000001 200.100153
F 20.051341 0.000001 221.929260
F 20.051341 0.000001 243.758367
F 20.051341 23.153258 3.638186
F 20.051341 23.153258 25.467293
F 20.051341 23.153258 47.296401
F 20.051341 23.153258 69.125508
F 20.051341 23.153258 90.954616
F 20.051341 23.153258 112.783723
F 20.051341 23.153258 134.612830
F 20.051341 23.153258 156.441938
F 20.051341 23.153258 178.271045
F 20.051341 23.153258 200.100153
F 20.051341 23.153258 221.929260
F 20.051341 23.153258 243.758367
F 20.051341 46.306516 3.638186
F 20.051341 46.306516 25.467293
F 20.051341 46.306516 47.296401
F 20.051341 46.306516 69.125508
F 20.051341 46.306516 90.954616
F 20.051341 46.306516 112.783723
F 20.051341 46.306516 134.612830
F 20.051341 46.306516 156.441938
F 20.051341 46.306516 178.271045
F 20.051341 46.306516 200.100153
F 20.051341 46.306516 221.929260
F 20.051341 46.306516 243.758367
F 46.786444 0.000001 3.638186
F 46.786444 0.000001 25.467293
F 46.786444 0.000001 47.296401
F 46.786444 0.000001 69.125508
F 46.786444 0.000001 90.954616
F 46.786444 0.000001 112.783723
F 46.786444 0.000001 134.612830
F 46.786444 0.000001 156.441938
F 46.786444 0.000001 178.271045
F 46.786444 0.000001 200.100153
F 46.786444 0.000001 221.929260
F 46.786444 0.000001 243.758367
F 46.786444 23.153258 3.638186
F 46.786444 23.153258 25.467293
F 46.786444 23.153258 47.296401
F 46.786444 23.153258 69.125508
F 46.786444 23.153258 90.954616
F 46.786444 23.153258 112.783723
F 46.786444 23.153258 134.612830
F 46.786444 23.153258 156.441938
F 46.786444 23.153258 178.271045
F 46.786444 23.153258 200.100153
F 46.786444 23.153258 221.929260
F 46.786444 23.153258 243.758367
F 46.786444 46.306516 3.638186
F 46.786444 46.306516 25.467293
F 46.786444 46.306516 47.296401
F 46.786444 46.306516 69.125508
F 46.786444 46.306516 90.954616
F 46.786444 46.306516 112.783723
F 46.786444 46.306516 134.612830
F 46.786444 46.306516 156.441938
F 46.786444 46.306516 178.271045
F 46.786444 46.306516 200.100153
F 46.786444 46.306516 221.929260
F 46.786444 46.306516 243.758367
F 2.227924 5.145166 0.000003
F 2.227924 5.145166 21.829110
F 2.227924 5.145166 43.658217
F 2.227924 5.145166 65.487325
F 2.227924 5.145166 87.316432
F 2.227924 5.145166 109.145539
F 2.227924 5.145166 130.974647
F 2.227924 5.145166 152.803754
F 2.227924 5.145166 174.632862
F 2.227924 5.145166 196.461969
F 2.227924 5.145166 218.291076
F 2.227924 5.145166 240.120184
F 2.227924 28.298423 0.000003
F 2.227924 28.298423 21.829110
F 2.227924 28.298423 43.658217
F 2.227924 28.298423 65.487325
F 2.227924 28.298423 87.316432
F 2.227924 28.298423 109.145539
F 2.227924 28.298423 130.974647
F 2.227924 28.298423 152.803754
F 2.227924 28.298423 174.632862
F 2.227924 28.298423 196.461969
F 2.227924 28.298423 218.291076
F 2.227924 28.298423 240.120184
F 2.227924 51.451681 0.000003
F 2.227924 51.451681 21.829110
F 2.227924 51.451681 43.658217
F 2.227924 51.451681 65.487325
F 2.227924 51.451681 87.316432
F 2.227924 51.451681 109.145539
F 2.227924 51.451681 130.974647
F 2.227924 51.451681 152.803754
F 2.227924 51.451681 174.632862
F 2.227924 51.451681 196.461969
F 2.227924 51.451681 218.291076
F 2.227924 51.451681 240.120184
F 28.963027 5.145166 0.000003
F 28.963027 5.145166 21.829110
F 28.963027 5.145166 43.658217
F 28.963027 5.145166 65.487325
F 28.963027 5.145166 87.316432
F 28.963027 5.145166 109.145539
F 28.963027 5.145166 130.974647
F 28.963027 5.145166 152.803754
F 28.963027 5.145166 174.632862
F 28.963027 5.145166 196.461969
F 28.963027 5.145166 218.291076
F 28.963027 5.145166 240.120184
F 28.963027 28.298423 0.000003
F 28.963027 28.298423 21.829110
F 28.963027 28.298423 43.658217
F 28.963027 28.298423 65.487325
F 28.963027 28.298423 87.316432
F 28.963027 28.298423 109.145539
F 28.963027 28.298423 130.974647
F 28.963027 28.298423 152.803754
F 28.963027 28.298423 174.632862
F 28.963027 28.298423 196.461969
F 28.963027 28.298423 218.291076
F 28.963027 28.298423 240.120184
F 28.963027 51.451681 0.000003
F 28.963027 51.451681 21.829110
F 28.963027 51.451681 43.658217
F 28.963027 51.451681 65.487325
F 28.963027 51.451681 87.316432
F 28.963027 51.451681 109.145539
F 28.963027 51.451681 130.974647
F 28.963027 51.451681 152.803754
F 28.963027 51.451681 174.632862
F 28.963027 51.451681 196.461969
F 28.963027 51.451681 218.291076
F 28.963027 51.451681 240.120184
F 55.698130 5.145166 0.000003
F 55.698130 5.145166 21.829110
F 55.698130 5.145166 43.658217
F 55.698130 5.145166 65.487325
F 55.698130 5.145166 87.316432
F 55.698130 5.145166 109.145539
F 55.698130 5.145166 130.974647
F 55.698130 5.145166 152.803754
F 55.698130 5.145166 174.632862
F 55.698130 5.145166 196.461969
F 55.698130 5.145166 218.291076
F 55.698130 5.145166 240.120184
F 55.698130 28.298423 0.000003
F 55.698130 28.298423 21.829110
F 55.698130 28.298423 43.658217
F 55.698130 28.298423 65.487325
F 55.698130 28.298423 87.316432
F 55.698130 28.298423 109.145539
F 55.698130 28.298423 130.974647
F 55.698130 28.298423 152.803754
F 55.698130 28.298423 174.632862
F 55.698130 28.298423 196.461969
F 55.698130 28.298423 218.291076
F 55.698130 28.298423 240.120184
F 55.698130 51.451681 0.000003
F 55.698130 51.451681 21.829110
F 55.698130 51.451681 43.658217
F 55.698130 51.451681 65.487325
F 55.698130 51.451681 87.316432
F 55.698130 51.451681 109.145539
F 55.698130 51.451681 130.974647
F 55.698130 51.451681 152.803754
F 55.698130 51.451681 174.632862
F 55.698130 51.451681 196.461969
F 55.698130 51.451681 218.291076
F 55.698130 51.451681 240.120184
F 2.227924 12.862918 0.000002
F 2.227924 12.862918 21.829109
F 2.227924 12.862918 43.658216
F 2.227924 12.862918 65.487324
F 2.227924 12.862918 87.316431
F 2.227924 12.862918 109.145539
F 2.227924 12.862918 130.974646
F 2.227924 12.862918 152.803753
F 2.227924 12.862918 174.632861
F 2.227924 12.862918 196.461968
F 2.227924 12.862918 218.291075
F 2.227924 12.862918 240.120183
F 2.227924 36.016175 0.000002
F 2.227924 36.016175 21.829109
F 2.227924 36.016175 43.658216
F 2.227924 36.016175 65.487324
F 2.227924 36.016175 87.316431
F 2.227924 36.016175 109.145539
F 2.227924 36.016175 130.974646
F 2.227924 36.016175 152.803753
F 2.227924 36.016175 174.632861
F 2.227924 36.016175 196.461968
F 2.227924 36.016175 218.291075
F 2.227924 36.016175 240.120183
F 2.227924 59.169433 0.000002
F 2.227924 59.169433 21.829109
F 2.227924 59.169433 43.658216
F 2.227924 59.169433 65.487324
F 2.227924 59.169433 87.316431
F 2.227924 59.169433 109.145539
F 2.227924 59.169433 130.974646
F 2.227924 59.169433 152.803753
F 2.227924 59.169433 174.632861
F 2.227924 59.169433 196.461968
F 2.227924 59.169433 218.291075
F 2.227924 59.169433 240.120183
F 28.963027 12.862918 0.000002
F 28.963027 12.862918 21.829109
F 28.963027 12.862918 43.658216
F 28.963027 12.862918 65.487324
F 28.963027 12.862918 87.316431
F 28.963027 12.862918 109.145539
F 28.963027 12.862918 130.974646
F 28.963027 12.862918 152.803753
F 28.963027 12.862918 174.632861
F 28.963027 12.862918 196.461968
F 28.963027 12.862918 218.291075
F 28.963027 12.862918 240.120183
F 28.963027 36.016175 0.000002
F 28.963027 36.016175 21.829109
F 28.963027 36.016175 43.658216
F 28.963027 36.016175 65.487324
F 28.963027 36.016175 87.316431
F 28.963027 36.016175 109.145539
F 28.963027 36.016175 130.974646
F 28.963027 36.016175 152.803753
F 28.963027 36.016175 174.632861
F 28.963027 36.016175 196.461968
F 28.963027 36.016175 218.291075
F 28.963027 36.016175 240.120183
F 28.963027 59.169433 0.000002
F 28.963027 59.169433 21.829109
F 28.963027 59.169433 43.658216
F 28.963027 59.169433 65.487324
F 28.963027 59.169433 87.316431
F 28.963027 59.169433 109.145539
F 28.963027 59.169433 130.974646
F 28.963027 59.169433 152.803753
F 28.963027 59.169433 174.632861
F 28.963027 59.169433 196.461968
F 28.963027 59.169433 218.291075
F 28.963027 59.169433 240.120183
F 55.698130 12.862918 0.000002
F 55.698130 12.862918 21.829109
F 55.698130 12.862918 43.658216
F 55.698130 12.862918 65.487324
F 55.698130 12.862918 87.316431
F 55.698130 12.862918 109.145539
F 55.698130 12.862918 130.974646
F 55.698130 12.862918 152.803753
F 55.698130 12.862918 174.632861
F 55.698130 12.862918 196.461968
F 55.698130 12.862918 218.291075
F 55.698130 12.862918 240.120183
F 55.698130 36.016175 0.000002
F 55.698130 36.016175 21.829109
F 55.698130 36.016175 43.658216
F 55.698130 36.016175 65.487324
F 55.698130 36.016175 87.316431
F 55.698130 36.016175 109.145539
F 55.698130 36.016175 130.974646
F 55.698130 36.016175 152.803753
F 55.698130 36.016175 174.632861
F 55.698130 36.016175 196.461968
F 55.698130 36.016175 218.291075
F 55.698130 36.016175 240.120183
F 55.698130 59.169433 0.000002
F 55.698130 59.169433 21.829109
F 55.698130 59.169433 43.658216
F 55.698130 59.169433 65.487324
F 55.698130 59.169433 87.316431
F 55.698130 59.169433 109.145539
F 55.698130 59.169433 130.974646
F 55.698130 59.169433 152.803753
F 55.698130 59.169433 174.632861
F 55.698130 59.169433 196.461968
F 55.698130 59.169433 218.291075
F 55.698130 59.169433 240.120183
F 2.227924 20.580673 0.000002
F 2.227924 20.580673 21.829110
F 2.227924 20.580673 43.658217
F 2.227924 20.580673 65.487324
F 2.227924 20.580673 87.316432
F 2.227924 20.580673 109.145539
F 2.227924 20.580673 130.974647
F 2.227924 20.580673 152.803754
F 2.227924 20.580673 174.632861
F 2.227924 20.580673 196.461969
F 2.227924 20.580673 218.291076
F 2.227924 20.580673 240.120184
F 2.227924 43.733931 0.000002
F 2.227924 43.733931 21.829110
F 2.227924 43.733931 43.658217
F 2.227924 43.733931 65.487324
F 2.227924 43.733931 87.316432
F 2.227924 43.733931 109.145539
F 2.227924 43.733931 130.974647
F 2.227924 43.733931 152.803754
F 2.227924 43.733931 174.632861
F 2.227924 43.733931 196.461969
F 2.227924 43.733931 218.291076
F 2.227924 43.733931 240.120184
F 2.227924 66.887188 0.000002
F 2.227924 66.887188 21.829110
F 2.227924 66.887188 43.658217
F 2.227924 66.887188 65.487324
F 2.227924 66.887188 87.316432
F 2.227924 66.887188 109.145539
F 2.227924 66.887188 130.974647
F 2.227924 66.887188 152.803754
F 2.227924 66.887188 174.632861
F 2.227924 66.887188 196.461969
F 2.227924 66.887188 218.291076
F 2.227924 66.887188 240.120184
F 28.963027 20.580673 0.000002
F 28.963027 20.580673 21.829110
F 28.963027 20.580673 43.658217
F 28.963027 20.580673 65.487324
F 28.963027 20.580673 87.316432
F 28.963027 20.580673 109.145539
F 28.963027 20.580673 130.974647
F 28.963027 20.580673 152.803754
F 28.963027 20.580673 174.632861
F 28.963027 20.580673 196.461969
F 28.963027 20.580673 218.291076
F 28.963027 20.580673 240.120184
F 28.963027 43.733931 0.000002
F 28.963027 43.733931 21.829110
F 28.963027 43.733931 43.658217
F 28.963027 43.733931 65.487324
F 28.963027 43.733931 87.316432
F 28.963027 43.733931 109.145539
F 28.963027 43.733931 130.974647
F 28.963027 43.733931 152.803754
F 28.963027 43.733931 174.632861
F 28.963027 43.733931 196.461969
F 28.963027 43.733931 218.291076
F 28.963027 43.733931 240.120184
F 28.963027 66.887188 0.000002
F 28.963027 66.887188 21.829110
F 28.963027 66.887188 43.658217
F 28.963027 66.887188 65.487324
F 28.963027 66.887188 87.316432
F 28.963027 66.887188 109.145539
F 28.963027 66.887188 130.974647
F 28.963027 66.887188 152.803754
F 28.963027 66.887188 174.632861
F 28.963027 66.887188 196.461969
F 28.963027 66.887188 218.291076
F 28.963027 66.887188 240.120184
F 55.698130 20.580673 0.000002
F 55.698130 20.580673 21.829110
F 55.698130 20.580673 43.658217
F 55.698130 20.580673 65.487324
F 55.698130 20.580673 87.316432
F 55.698130 20.580673 109.145539
F 55.698130 20.580673 130.974647
F 55.698130 20.580673 152.803754
F 55.698130 20.580673 174.632861
F 55.698130 20.580673 196.461969
F 55.698130 20.580673 218.291076
F 55.698130 20.580673 240.120184
F 55.698130 43.733931 0.000002
F 55.698130 43.733931 21.829110
F 55.698130 43.733931 43.658217
F 55.698130 43.733931 65.487324
F 55.698130 43.733931 87.316432
F 55.698130 43.733931 109.145539
F 55.698130 43.733931 130.974647
F 55.698130 43.733931 152.803754
F 55.698130 43.733931 174.632861
F 55.698130 43.733931 196.461969
F 55.698130 43.733931 218.291076
F 55.698130 43.733931 240.120184
F 55.698130 66.887188 0.000002
F 55.698130 66.887188 21.829110
F 55.698130 66.887188 43.658217
F 55.698130 66.887188 65.487324
F 55.698130 66.887188 87.316432
F 55.698130 66.887188 109.145539
F 55.698130 66.887188 130.974647
F 55.698130 66.887188 152.803754
F 55.698130 66.887188 174.632861
F 55.698130 66.887188 196.461969
F 55.698130 66.887188 218.291076
F 55.698130 66.887188 240.120184
F 11.139621 5.145165 0.000002
F 11.139621 5.145165 21.829109
F 11.139621 5.145165 43.658217
F 11.139621 5.145165 65.487324
F 11.139621 5.145165 87.316432
F 11.139621 5.145165 109.145539
F 11.139621 5.145165 130.974646
F 11.139621 5.145165 152.803754
F 11.139621 5.145165 174.632861
F 11.139621 5.145165 196.461969
F 11.139621 5.145165 218.291076
F 11.139621 5.145165 240.120183
F 11.139621 28.298422 0.000002
F 11.139621 28.298422 21.829109
F 11.139621 28.298422 43.658217
F 11.139621 28.298422 65.487324
F 11.139621 28.298422 87.316432
F 11.139621 28.298422 109.145539
F 11.139621 28.298422 130.974646
F 11.139621 28.298422 152.803754
F 11.139621 28.298422 174.632861
F 11.139621 28.298422 196.461969
F 11.139621 28.298422 218.291076
F 11.139621 28.298422 240.120183
F 11.139621 51.451680 0.000002
F 11.139621 51.451680 21.829109
F 11.139621 51.451680 43.658217
F 11.139621 51.451680 65.487324
F 11.139621 51.451680 87.316432
F 11.139621 51.451680 109.145539
F 11.139621 51.451680 130.974646
F 11.139621 51.451680 152.803754
F 11.139621 51.451680 174.632861
F 11.139621 51.451680 196.461969
F 11.139621 51.451680 218.291076
F 11.139621 51.451680 240.120183
F 37.874724 5.145165 0.000002
F 37.874724 5.145165 21.829109
F 37.874724 5.145165 43.658217
F 37.874724 5.145165 65.487324
F 37.874724 5.145165 87.316432
F 37.874724 5.145165 109.145539
F 37.874724 5.145165 130.974646
F 37.874724 5.145165 152.803754
F 37.874724 5.145165 174.632861
F 37.874724 5.145165 196.461969
F 37.874724 5.145165 218.291076
F 37.874724 5.145165 240.120183
F 37.874724 28.298422 0.000002
F 37.874724 28.298422 21.829109
F 37.874724 28.298422 43.658217
F 37.874724 28.298422 65.487324
F 37.874724 28.298422 87.316432
F 37.874724 28.298422 109.145539
F 37.874724 28.298422 130.974646
F 37.874724 28.298422 152.803754
F 37.874724 28.298422 174.632861
F 37.874724 28.298422 196.461969
F 37.874724 28.298422 218.291076
F 37.874724 28.298422 240.120183
F 37.874724 51.451680 0.000002
F 37.874724 51.451680 21.829109
F 37.874724 51.451680 43.658217
F 37.874724 51.451680 65.487324
F 37.874724 51.451680 87.316432
F 37.874724 51.451680 109.145539
F 37.874724 51.451680 130.974646
F 37.874724 51.451680 152.803754
F 37.874724 51.451680 174.632861
F 37.874724 51.451680 196.461969
F 37.874724 51.451680 218.291076
F 37.874724 51.451680 240.120183
F 64.609827 5.145165 0.000002
F 64.609827 5.145165 21.829109
F 64.609827 5.145165 43.658217
F 64.609827 5.145165 65.487324
F 64.609827 5.145165 87.316432
F 64.609827 5.145165 109.145539
F 64.609827 5.145165 130.974646
F 64.609827 5.145165 152.803754
F 64.609827 5.145165 174.632861
F 64.609827 5.145165 196.461969
F 64.609827 5.145165 218.291076
F 64.609827 5.145165 240.120183
F 64.609827 28.298422 0.000002
F 64.609827 28.298422 21.829109
F 64.609827 28.298422 43.658217
F 64.609827 28.298422 65.487324
F 64.609827 28.298422 87.316432
F 64.609827 28.298422 109.145539
F 64.609827 28.298422 130.974646
F 64.609827 28.298422 152.803754
F 64.609827 28.298422 174.632861
F 64.609827 28.298422 196.461969
F 64.609827 28.298422 218.291076
F 64.609827 28.298422 240.120183
F 64.609827 51.451680 0.000002
F 64.609827 51.451680 21.829109
F 64.609827 51.451680 43.658217
F 64.609827 51.451680 65.487324
F 64.609827 51.451680 87.316432
F 64.609827 51.451680 109.145539
F 64.609827 51.451680 130.974646
F 64.609827 51.451680 152.803754
F 64.609827 51.451680 174.632861
F 64.609827 51.451680 196.461969
F 64.609827 51.451680 218.291076
F 64.609827 51.451680 240.120183
F 11.139621 12.862917 0.000001
F 11.139621 12.862917 21.829108
F 11.139621 12.862917 43.658216
F 11.139621 12.862917 65.487323
F 11.139621 12.862917 87.316431
F 11.139621 12.862917 109.145538
F 11.139621 12.862917 130.974645
F 11.139621 12.862917 152.803753
F 11.139621 12.862917 174.632860
F 11.139621 12.862917 196.461968
F 11.139621 12.862917 218.291075
F 11.139621 12.862917 240.120182
F 11.139621 36.016174 0.000001
F 11.139621 36.016174 21.829108
F 11.139621 36.016174 43.658216
F 11.139621 36.016174 65.487323
F 11.139621 36.016174 87.316431
F 11.139621 36.016174 109.145538
F 11.139621 36.016174 130.974645
F 11.139621 36.016174 152.803753
F 11.139621 36.016174 174.632860
F 11.139621 36.016174 196.461968
F 11.139621 36.016174 218.291075
F 11.139621 36.016174 240.120182
F 11.139621 59.169432 0.000001
F 11.139621 59.169432 21.829108
F 11.139621 59.169432 43.658216
F 11.139621 59.169432 65.487323
F 11.139621 59.169432 87.316431
F 11.139621 59.169432 109.145538
F 11.139621 59.169432 130.974645
F 11.139621 59.169432 152.803753
F 11.139621 59.169432 174.632860
F 11.139621 59.169432 196.461968
F 11.139621 59.169432 218.291075
F 11.139621 59.169432 240.120182
F 37.874724 12.862917 0.000001
F 37.874724 12.862917 21.829108
F 37.874724 12.862917 43.658216
F 37.874724 12.862917 65.487323
F 37.874724 12.862917 87.316431
F 37.874724 12.862917 109.145538
F 37.874724 12.862917 130.974645
F 37.874724 12.862917 152.803753
F 37.874724 12.862917 174.632860
F 37.874724 12.862917 196.461968
F 37.874724 12.862917 218.291075
F 37.874724 12.862917 240.120182
F 37.874724 36.016174 0.000001
F 37.874724 36.016174 21.829108
F 37.874724 36.016174 43.658216
F 37.874724 36.016174 65.487323
F 37.874724 36.016174 87.316431
F 37.874724 36.016174 109.145538
F 37.874724 36.016174 130.974645
F 37.874724 36.016174 152.803753
F 37.874724 36.016174 174.632860
F 37.874724 36.016174 196.461968
F 37.874724 36.016174 218.291075
F 37.874724 36.016174 240.120182
F 37.874724 59.169432 0.000001
F 37.874724 59.169432 21.829108
F 37.874724 59.169432 43.658216
F 37.874724 59.169432 65.487323
F 37.874724 59.169432 87.316431
F 37.874724 59.169432 109.145538
F 37.874724 59.169432 130.974645
F 37.874724 59.169432 152.803753
F 37.874724 59.169432 174.632860
F 37.874724 59.169432 196.461968
F 37.874724 59.169432 218.291075
F 37.874724 59.169432 240.120182
F 64.609827 12.862917 0.000001
F 64.609827 12.862917 21.829108
F 64.609827 12.862917 43.658216
F 64.609827 12.862917 65.487323
F 64.609827 12.862917 87.316431
F 64.609827 12.862917 109.145538
F 64.609827 12.862917 130.974645
F 64.609827 12.862917 152.803753
F 64.609827 12.862917 174.632860
F 64.609827 12.862917 196.461968
F 64.609827 12.862917 218.291075
F 64.609827 12.862917 240.120182
F 64.609827 36.016174 0.000001
F 64.609827 36.016174 21.829108
F 64.609827 36.016174 43.658216
F 64.609827 36.016174 65.487323
F 64.609827 36.016174 87.316431
F 64.609827 36.016174 109.145538
F 64.609827 36.016174 130.974645
F 64.609827 36.016174 152.803753
F 64.609827 36.016174 174.632860
F 64.609827 36.016174 196.461968
F 64.609827 36.016174 218.291075
F 64.609827 36.016174 240.120182
F 64.609827 59.169432 0.000001
F 64.609827 59.169432 21.829108
F 64.609827 59.169432 43.658216
F 64.609827 59.169432 65.487323
F 64.609827 59.169432 87.316431
F 64.609827 59.169432 109.145538
F 64.609827 59.169432 130.974645
F 64.609827 59.169432 152.803753
F 64.609827 59.169432 174.632860
F 64.609827 59.169432 196.461968
F 64.609827 59.169432 218.291075
F 64.609827 59.169432 240.120182
F 11.139621 20.580672 0.000002
F 11.139621 20.580672 21.829109
F 11.139621 20.580672 43.658217
F 11.139621 20.580672 65.487324
F 11.139621 20.580672 87.316431
F 11.139621 20.580672 109.145539
F 11.139621 20.580672 130.974646
F 11.139621 20.580672 152.803754
F 11.139621 20.580672 174.632861
F 11.139621 20.580672 196.461968
F 11.139621 20.580672 218.291076
F 11.139621 20.580672 240.120183
F 11.139621 43.733930 0.000002
F 11.139621 43.733930 21.829109
F 11.139621 43.733930 43.658217
F 11.139621 43.733930 65.487324
F 11.139621 43.733930 87.316431
F 11.139621 43.733930 109.145539
F 11.139621 43.733930 130.974646
F 11.139621 43.733930 152.803754
F 11.139621 43.733930 174.632861
F 11.139621 43.733930 196.461968
F 11.139621 43.733930 218.291076
F 11.139621 43.733930 240.120183
F 11.139621 66.887187 0.000002
F 11.139621 66.887187 21.829109
F 11.139621 66.887187 43.658217
F 11.139621 66.887187 65.487324
F 11.139621 66.887187 87.316431
F 11.139621 66.887187 109.145539
F 11.139621 66.887187 130.974646
F 11.139621 66.887187 152.803754
F 11.139621 66.887187 174.632861
F 11.139621 66.887187 196.461968
F 11.139621 66.887187 218.291076
F 11.139621 66.887187 240.120183
F 37.874724 20.580672 0.000002
F 37.874724 20.580672 21.829109
F 37.874724 20.580672 43.658217
F 37.874724 20.580672 65.487324
F 37.874724 20.580672 87.316431
F 37.874724 20.580672 109.145539
F 37.874724 20.580672 130.974646
F 37.874724 20.580672 152.803754
F 37.874724 20.580672 174.632861
F 37.874724 20.580672 196.461968
F 37.874724 20.580672 218.291076
F 37.874724 20.580672 240.120183
F 37.874724 43.733930 0.000002
F 37.874724 43.733930 21.829109
F 37.874724 43.733930 43.658217
F 37.874724 43.733930 65.487324
F 37.874724 43.733930 87.316431
F 37.874724 43.733930 109.145539
F 37.874724 43.733930 130.974646
F 37.874724 43.733930 152.803754
F 37.874724 43.733930 174.632861
F 37.874724 43.733930 196.461968
F 37.874724 43.733930 218.291076
F 37.874724 43.733930 240.120183
F 37.874724 66.887187 0.000002
F 37.874724 66.887187 21.829109
F 37.874724 66.887187 43.658217
F 37.874724 66.887187 65.487324
F 37.874724 66.887187 87.316431
F 37.874724 66.887187 109.145539
F 37.874724 66.887187 130.974646
F 37.874724 66.887187 152.803754
F 37.874724 66.887187 174.632861
F 37.874724 66.887187 196.461968
F 37.874724 66.887187 218.291076
F 37.874724 66.887187 240.120183
F 64.609827 20.580672 0.000002
F 64.609827 20.580672 21.829109
F 64.609827 20.580672 43.658217
F 64.609827 20.580672 65.487324
F 64.609827 20.580672 87.316431
F 64.609827 20.580672 109.145539
F 64.609827 20.580672 130.974646
F 64.609827 20.580672 152.803754
F 64.609827 20.580672 174.632861
F 64.609827 20.580672 196.461968
F 64.609827 20.580672 218.291076
F 64.609827 20.580672 240.120183
F 64.609827 43.733930 0.000002
F 64.609827 43.733930 21.829109
F 64.609827 43.733930 43.658217
F 64.609827 43.733930 65.487324
F 64.609827 43.733930 87.316431
F 64.609827 43.733930 109.145539
F 64.609827 43.733930 130.974646
F 64.609827 43.733930 152.803754
F 64.609827 43.733930 174.632861
F 64.609827 43.733930 196.461968
F 64.609827 43.733930 218.291076
F 64.609827 43.733930 240.120183
F 64.609827 66.887187 0.000002
F 64.609827 66.887187 21.829109
F 64.609827 66.887187 43.658217
F 64.609827 66.887187 65.487324
F 64.609827 66.887187 87.316431
F 64.609827 66.887187 109.145539
F 64.609827 66.887187 130.974646
F 64.609827 66.887187 152.803754
F 64.609827 66.887187 174.632861
F 64.609827 66.887187 196.461968
F 64.609827 66.887187 218.291076
F 64.609827 66.887187 240.120183
F 20.051328 5.145164 0.000001
F 20.051328 5.145164 21.829109
F 20.051328 5.145164 43.658216
F 20.051328 5.145164 65.487324
F 20.051328 5.145164 87.316431
F 20.051328 5.145164 109.145538
F 20.051328 5.145164 130.974646
F 20.051328 5.145164 152.803753
F 20.051328 5.145164 174.632861
F 20.051328 5.145164 196.461968
F 20.051328 5.145164 218.291075
F 20.051328 5.145164 240.120183
F 20.051328 28.298422 0.000001
F 20.051328 28.298422 21.829109
F 20.051328 28.298422 43.658216
F 20.051328 28.298422 65.487324
F 20.051328 28.298422 87.316431
F 20.051328 28.298422 109.145538
F 20.051328 28.298422 130.974646
F 20.051328 28.298422 152.803753
F 20.051328 28.298422 174.632861
F 20.051328 28.298422 196.461968
F 20.051328 28.298422 218.291075
F 20.051328 28.298422 240.120183
F 20.051328 51.451679 0.000001
F 20.051328 51.451679 21.829109
F 20.051328 51.451679 43.658216
F 20.051328 51.451679 65.487324
F 20.051328 51.451679 87.316431
F 20.051328 51.451679 109.145538
F 20.051328 51.451679 130.974646
F 20.051328 51.451679 152.803753
F 20.051328 51.451679 174.632861
F 20.051328 51.451679 196.461968
F 20.051328 51.451679 218.291075
F 20.051328 51.451679 240.120183
F 46.786431 5.145164 0.000001
F 46.786431 5.145164 21.829109
F 46.786431 5.145164 43.658216
F 46.786431 5.145164 65.487324
F 46.786431 5.145164 87.316431
F 46.786431 5.145164 109.145538
F 46.786431 5.145164 130.974646
F 46.786431 5.145164 152.803753
F 46.786431 5.145164 174.632861
F 46.786431 5.145164 196.461968
F 46.786431 5.145164 218.291075
F 46.786431 5.145164 240.120183
F 46.786431 28.298422 0.000001
F 46.786431 28.298422 21.829109
F 46.786431 28.298422 43.658216
F 46.786431 28.298422 65.487324
F 46.786431 28.298422 87.316431
F 46.786431 28.298422 109.145538
F 46.786431 28.298422 130.974646
F 46.786431 28.298422 152.803753
F 46.786431 28.298422 174.632861
F 46.786431 28.298422 196.461968
F 46.786431 28.298422 218.291075
F 46.786431 28.298422 240.120183
F 46.786431 51.451679 0.000001
F 46.786431 51.451679 21.829109
F 46.786431 51.451679 43.658216
F 46.786431 51.451679 65.487324
F 46.786431 51.451679 87.316431
F 46.786431 51.451679 109.145538
F 46.786431 51.451679 130.974646
F 46.786431 51.451679 152.803753
F 46.786431 51.451679 174.632861
F 46.786431 51.451679 196.461968
F 46.786431 51.451679 218.291075
F 46.786431 51.451679 240.120183
F 20.051328 12.862916 0.000001
F 20.051328 12.862916 21.829108
F 20.051328 12.862916 43.658215
F 20.051328 12.862916 65.487323
F 20.051328 12.862916 87.316430
F 20.051328 12.862916 109.145538
F 20.051328 12.862916 130.974645
F 20.051328 12.862916 152.803752
F 20.051328 12.862916 174.632860
F 20.051328 12.862916 196.461967
F 20.051328 12.862916 218.291074
F 20.051328 12.862916 240.120182
F 20.051328 36.016174 0.000001
F 20.051328 36.016174 21.829108
F 20.051328 36.016174 43.658215
F 20.051328 36.016174 65.487323
F 20.051328 36.016174 87.316430
F 20.051328 36.016174 109.145538
F 20.051328 36.016174 130.974645
F 20.051328 36.016174 152.803752
F 20.051328 36.016174 174.632860
F 20.051328 36.016174 196.461967
F 20.051328 36.016174 218.291074
F 20.051328 36.016174 240.120182
F 20.051328 59.169431 0.000001
F 20.051328 59.169431 21.829108
F 20.051328 59.169431 43.658215
F 20.051328 59.169431 65.487323
F 20.051328 59.169431 87.316430
F 20.051328 59.169431 109.145538
F 20.051328 59.169431 130.974645
F 20.051328 59.169431 152.803752
F 20.051328 59.169431 174.632860
F 20.051328 59.169431 196.461967
F 20.051328 59.169431 218.291074
F 20.051328 59.169431 240.120182
F 46.786431 12.862916 0.000001
F 46.786431 12.862916 21.829108
F 46.786431 12.862916 43.658215
F 46.786431 12.862916 65.487323
F 46.786431 12.862916 87.316430
F 46.786431 12.862916 109.145538
F 46.786431 12.862916 130.974645
F 46.786431 12.862916 152.803752
F 46.786431 12.862916 174.632860
F 46.786431 12.862916 196.461967
F 46.786431 12.862916 218.291074
F 46.786431 12.862916 240.120182
F 46.786431 36.016174 0.000001
F 46.786431 36.016174 21.829108
F 46.786431 36.016174 43.658215
F 46.786431 36.016174 65.487323
F 46.786431 36.016174 87.316430
F 46.786431 36.016174 109.145538
F 46.786431 36.016174 130.974645
F 46.786431 36.016174 152.803752
F 46.786431 36.016174 174.632860
F 46.786431 36.016174 196.461967
F 46.786431 36.016174 218.291074
F 46.786431 36.016174 240.120182
F 46.786431 59.169431 0.000001
F 46.786431 59.169431 21.829108
F 46.786431 59.169431 43.658215
F 46.786431 59.169431 65.487323
F 46.786431 59.169431 87.316430
F 46.786431 59.169431 109.145538
F 46.786431 59.169431 130.974645
F 46.786431 59.169431 152.803752
F 46.786431 59.169431 174.632860
F 46.786431 59.169431 196.461967
F 46.786431 59.169431 218.291074
F 46.786431 59.169431 240.120182
F 20.051328 20.580672 0.000001
F 20.051328 20.580672 21.829109
F 20.051328 20.580672 43.658216
F 20.051328 20.580672 65.487323
F 20.051328 20.580672 87.316431
F 20.051328 20.580672 109.145538
F 20.051328 20.580672 130.974646
F 20.051328 20.580672 152.803753
F 20.051328 20.580672 174.632860
F 20.051328 20.580672 196.461968
F 20.051328 20.580672 218.291075
F 20.051328 20.580672 240.120183
F 20.051328 43.733929 0.000001
F 20.051328 43.733929 21.829109
F 20.051328 43.733929 43.658216
F 20.051328 43.733929 65.487323
F 20.051328 43.733929 87.316431
F 20.051328 43.733929 109.145538
F 20.051328 43.733929 130.974646
F 20.051328 43.733929 152.803753
F 20.051328 43.733929 174.632860
F 20.051328 43.733929 196.461968
F 20.051328 43.733929 218.291075
F 20.051328 43.733929 240.120183
F 20.051328 66.887187 0.000001
F 20.051328 66.887187 21.829109
F 20.051328 66.887187 43.658216
F 20.051328 66.887187 65.487323
F 20.051328 66.887187 87.316431
F 20.051328 66.887187 109.145538
F 20.051328 66.887187 130.974646
F 20.051328 66.887187 152.803753
F 20.051328 66.887187 174.632860
F 20.051328 66.887187 196.461968
F 20.051328 66.887187 218.291075
F 20.051328 66.887187 240.120183
F 46.786431 20.580672 0.000001
F 46.786431 20.580672 21.829109
F 46.786431 20.580672 43.658216
F 46.786431 20.580672 65.487323
F 46.786431 20.580672 87.316431
F 46.786431 20.580672 109.145538
F 46.786431 20.580672 130.974646
F 46.786431 20.580672 152.803753
F 46.786431 20.580672 174.632860
F 46.786431 20.580672 196.461968
F 46.786431 20.580672 218.291075
F 46.786431 20.580672 240.120183
F 46.786431 43.733929 0.000001
F 46.786431 43.733929 21.829109
F 46.786431 43.733929 43.658216
F 46.786431 43.733929 65.487323
F 46.786431 43.733929 87.316431
F 46.786431 43.733929 109.145538
F 46.786431 43.733929 130.974646
F 46.786431 43.733929 152.803753
F 46.786431 43.733929 174.632860
F 46.786431 43.733929 196.461968
F 46.786431 43.733929 218.291075
F 46.786431 43.733929 240.120183
F 46.786431 66.887187 0.000001
F 46.786431 66.887187 21.829109
F 46.786431 66.887187 43.658216
F 46.786431 66.887187 65.487323
F 46.786431 66.887187 87.316431
F 46.786431 66.887187 109.145538
F 46.786431 66.887187 130.974646
F 46.786431 66.887187 152.803753
F 46.786431 66.887187 174.632860
F 46.786431 66.887187 196.461968
F 46.786431 66.887187 218.291075
F 46.786431 66.887187 240.120183
F 2.227936 5.145165 2.728639
F 2.227936 5.145165 24.557747
F 2.227936 5.145165 46.386854
F 2.227936 5.145165 68.215962
F 2.227936 5.145165 90.045069
F 2.227936 5.145165 111.874176
F 2.227936 5.145165 133.703284
F 2.227936 5.145165 155.532391
F 2.227936 5.145165 177.361499
F 2.227936 5.145165 199.190606
F 2.227936 5.145165 221.019713
F 2.227936 5.145165 242.848821
F 2.227936 28.298423 2.728639
F 2.227936 28.298423 24.557747
F 2.227936 28.298423 46.386854
F 2.227936 28.298423 68.215962
F 2.227936 28.298423 90.045069
F 2.227936 28.298423 111.874176
F 2.227936 28.298423 133.703284
F 2.227936 28.298423 155.532391
F 2.227936 28.298423 177.361499
F 2.227936 28.298423 199.190606
F 2.227936 28.298423 221.019713
F 2.227936 28.298423 242.848821
F 2.227936 51.451680 2.728639
F 2.227936 51.451680 24.557747
F 2.227936 51.451680 46.386854
F 2.227936 51.451680 68.215962
F 2.227936 51.451680 90.045069
F 2.227936 51.451680 111.874176
F 2.227936 51.451680 133.703284
F 2.227936 51.451680 155.532391
F 2.227936 51.451680 177.361499
F 2.227936 51.451680 199.190606
F 2.227936 51.451680 221.019713
F 2.227936 51.451680 242.848821
F 28.963039 5.145165 2.728639
F 28.963039 5.145165 24.557747
F 28.963039 5.145165 46.386854
F 28.963039 5.145165 68.215962
F 28.963039 5.145165 90.045069
F 28.963039 5.145165 111.874176
F 28.963039 5.145165 133.703284
F 28.963039 5.145165 155.532391
F 28.963039 5.145165 177.361499
F 28.963039 5.145165 199.190606
F 28.963039 5.145165 221.019713
F 28.963039 5.145165 242.848821
F 28.963039 28.298423 2.728639
F 28.963039 28.298423 24.557747
F 28.963039 28.298423 46.386854
F 28.963039 28.298423 68.215962
F 28.963039 28.298423 90.045069
F 28.963039 28.298423 111.874176
F 28.963039 28.298423 133.703284
F 28.963039 28.298423 155.532391
F 28.963039 28.298423 177.361499
F 28.963039 28.298423 199.190606
F 28.963039 28.298423 221.019713
F 28.963039 28.298423 242.848821
F 28.963039 51.451680 2.728639
F 28.963039 51.451680 24.557747
F 28.963039 51.451680 46.386854
F 28.963039 51.451680 68.215962
F 28.963039 51.451680 90.045069
F 28.963039 51.451680 111.874176
F 28.963039 51.451680 133.703284
F 28.963039 51.451680 155.532391
F 28.963039 51.451680 177.361499
F 28.963039 51.451680 199.190606
F 28.963039 51.451680 221.019713
F 28.963039 51.451680 242.848821
F 55.698142 5.145165 2.728639
F 55.698142 5.145165 24.557747
F 55.698142 5.145165 46.386854
F 55.698142 5.145165 68.215962
F 55.698142 5.145165 90.045069
F 55.698142 5.145165 111.874176
F 55.698142 5.145165 133.703284
F 55.698142 5.145165 155.532391
F 55.698142 5.145165 177.361499
F 55.698142 5.145165 199.190606
F 55.698142 5.145165 221.019713
F 55.698142 5.145165 242.848821
F 55.698142 28.298423 2.728639
F 55.698142 28.298423 24.557747
F 55.698142 28.298423 46.386854
F 55.698142 28.298423 68.215962
F 55.698142 28.298423 90.045069
F 55.698142 28.298423 111.874176
F 55.698142 28.298423 133.703284
F 55.698142 28.298423 155.532391
F 55.698142 28.298423 177.361499
F 55.698142 28.298423 199.190606
F 55.698142 28.298423 221.019713
F 55.698142 28.298423 242.848821
F 55.698142 51.451680 2.728639
F 55.698142 51.451680 24.557747
F 55.698142 51.451680 46.386854
F 55.698142 51.451680 68.215962
F 55.698142 51.451680 90.045069
F 55.698142 51.451680 111.874176
F 55.698142 51.451680 133.703284
F 55.698142 51.451680 155.532391
F 55.698142 51.451680 177.361499
F 55.698142 51.451680 199.190606
F 55.698142 51.451680 221.019713
F 55.698142 51.451680 242.848821
F 2.227936 12.862917 2.728640
F 2.227936 12.862917 24.557748
F 2.227936 12.862917 46.386855
F 2.227936 12.862917 68.215963
F 2.227936 12.862917 90.045070
F 2.227936 12.862917 111.874177
F 2.227936 12.862917 133.703285
F 2.227936 12.862917 155.532392
F 2.227936 12.862917 177.361500
F 2.227936 12.862917 199.190607
F 2.227936 12.862917 221.019714
F 2.227936 12.862917 242.848822
F 2.227936 36.016175 2.728640
F 2.227936 36.016175 24.557748
F 2.227936 36.016175 46.386855
F 2.227936 36.016175 68.215963
F 2.227936 36.016175 90.045070
F 2.227936 36.016175 111.874177
F 2.227936 36.016175 133.703285
F 2.227936 36.016175 155.532392
F 2.227936 36.016175 177.361500
F 2.227936 36.016175 199.190607
F 2.227936 36.016175 221.019714
F 2.227936 36.016175 242.848822
F 2.227936 59.169432 2.728640
F 2.227936 59.169432 24.557748
F 2.227936 59.169432 46.386855
F 2.227936 59.169432 68.215963
F 2.227936 59.169432 90.045070
F 2.227936 59.169432 111.874177
F 2.227936 59.169432 133.703285
F 2.227936 59.169432 155.532392
F 2.227936 59.169432 177.361500
F 2.227936 59.169432 199.190607
F 2.227936 59.169432 221.019714
F 2.227936 59.169432 242.848822
F 28.963039 12.862917 2.728640
F 28.963039 12.862917 24.557748
F 28.963039 12.862917 46.386855
F 28.963039 12.862917 68.215963
F 28.963039 12.862917 90.045070
F 28.963039 12.862917 111.874177
F 28.963039 12.862917 133.703285
F 28.963039 12.862917 155.532392
F 28.963039 12.862917 177.361500
F 28.963039 12.862917 199.190607
F 28.963039 12.862917 221.019714
F 28.963039 12.862917 242.848822
F 28.963039 36.016175 2.728640
F 28.963039 36.016175 24.557748
F 28.963039 36.016175 46.386855
F 28.963039 36.016175 68.215963
F 28.963039 36.016175 90.045070
F 28.963039 36.016175 111.874177
F 28.963039 36.016175 133.703285
F 28.963039 36.016175 155.532392
F 28.963039 36.016175 177.361500
F 28.963039 36.016175 199.190607
F 28.963039 36.016175 221.019714
F 28.963039 36.016175 242.848822
F 28.963039 59.169432 2.728640
F 28.963039 59.169432 24.557748
F 28.963039 59.169432 46.386855
F 28.963039 59.169432 68.215963
F 28.963039 59.169432 90.045070
F 28.963039 59.169432 111.874177
F 28.963039 59.169432 133.703285
F 28.963039 59.169432 155.532392
F 28.963039 59.169432 177.361500
F 28.963039 59.169432 199.190607
F 28.963039 59.169432 221.019714
F 28.963039 59.169432 242.848822
F 55.698142 12.862917 2.728640
F 55.698142 12.862917 24.557748
F 55.698142 12.862917 46.386855
F 55.698142 12.862917 68.215963
F 55.698142 12.862917 90.045070
F 55.698142 12.862917 111.874177
F 55.698142 12.862917 133.703285
F 55.698142 12.862917 155.532392
F 55.698142 12.862917 177.361500
F 55.698142 12.862917 199.190607
F 55.698142 12.862917 221.019714
F 55.698142 12.862917 242.848822
F 55.698142 36.016175 2.728640
F 55.698142 36.016175 24.557748
F 55.698142 36.016175 46.386855
F 55.698142 36.016175 68.215963
F 55.698142 36.016175 90.045070
F 55.698142 36.016175 111.874177
F 55.698142 36.016175 133.703285
F 55.698142 36.016175 155.532392
F 55.698142 36.016175 177.361500
F 55.698142 36.016175 199.190607
F 55.698142 36.016175 221.019714
F 55.698142 36.016175 242.848822
F 55.698142 59.169432 2.728640
F 55.698142 59.169432 24.557748
F 55.698142 59.169432 46.386855
F 55.698142 59.169432 68.215963
F 55.698142 59.169432 90.045070
F 55.698142 59.169432 111.874177
F 55.698142 59.169432 133.703285
F 55.698142 59.169432 155.532392
F 55.698142 59.169432 177.361500
F 55.698142 59.169432 199.190607
F 55.698142 59.169432 221.019714
F 55.698142 59.169432 242.848822
F 2.227936 20.580673 2.728640
F 2.227936 20.580673 24.557747
F 2.227936 20.580673 46.386854
F 2.227936 20.580673 68.215962
F 2.227936 20.580673 90.045069
F 2.227936 20.580673 111.874177
F 2.227936 20.580673 133.703284
F 2.227936 20.580673 155.532391
F 2.227936 20.580673 177.361499
F 2.227936 20.580673 199.190606
F 2.227936 20.580673 221.019714
F 2.227936 20.580673 242.848821
F 2.227936 43.733930 2.728640
F 2.227936 43.733930 24.557747
F 2.227936 43.733930 46.386854
F 2.227936 43.733930 68.215962
F 2.227936 43.733930 90.045069
F 2.227936 43.733930 111.874177
F 2.227936 43.733930 133.703284
F 2.227936 43.733930 155.532391
F 2.227936 43.733930 177.361499
F 2.227936 43.733930 199.190606
F 2.227936 43.733930 221.019714
F 2.227936 43.733930 242.848821
F 2.227936 66.887188 2.728640
F 2.227936 66.887188 24.557747
F 2.227936 66.887188 46.386854
F 2.227936 66.887188 68.215962
F 2.227936 66.887188 90.045069
F 2.227936 66.887188 111.874177
F 2.227936 66.887188 133.703284
F 2.227936 66.887188 155.532391
F 2.227936 66.887188 177.361499
F 2.227936 66.887188 199.190606
F 2.227936 66.887188 221.019714
F 2.227936 66.887188 242.848821
F 28.963039 20.580673 2.728640
F 28.963039 20.580673 24.557747
F 28.963039 20.580673 46.386854
F 28.963039 20.580673 68.215962
F 28.963039 20.580673 90.045069
F 28.963039 20.580673 111.874177
F 28.963039 20.580673 133.703284
F 28.963039 20.580673 155.532391
F 28.963039 20.580673 177.361499
F 28.963039 20.580673 199.190606
F 28.963039 20.580673 221.019714
F 28.963039 20.580673 242.848821
F 28.963039 43.733930 2.728640
F 28.963039 43.733930 24.557747
F 28.963039 43.733930 46.386854
F 28.963039 43.733930 68.215962
F 28.963039 43.733930 90.045069
F 28.963039 43.733930 111.874177
F 28.963039 43.733930 133.703284
F 28.963039 43.733930 155.532391
F 28.963039 43.733930 177.361499
F 28.963039 43.733930 199.190606
F 28.963039 43.733930 221.019714
F 28.963039 43.733930 242.848821
F 28.963039 66.887188 2.728640
F 28.963039 66.887188 24.557747
F 28.963039 66.887188 46.386854
F 28.963039 66.887188 68.215962
F 28.963039 66.887188 90.045069
F 28.963039 66.887188 111.874177
F 28.963039 66.887188 133.703284
F 28.963039 66.887188 155.532391
F 28.963039 66.887188 177.361499
F 28.963039 66.887188 199.190606
F 28.963039 66.887188 221.019714
F 28.963039 66.887188 242.848821
F 55.698142 20.580673 2.728640
F 55.698142 20.580673 24.557747
F 55.698142 20.580673 46.386854
F 55.698142 20.580673 68.215962
F 55.698142 20.580673 90.045069
F 55.698142 20.580673 111.874177
F 55.698142 20.580673 133.703284
F 55.698142 20.580673 155.532391
F 55.698142 20.580673 177.361499
F 55.698142 20.580673 199.190606
F 55.698142 20.580673 221.019714
F 55.698142 20.580673 242.848821
F 55.698142 43.733930 2.728640
F 55.698142 43.733930 24.557747
F 55.698142 43.733930 46.386854
F 55.698142 43.733930 68.215962
F 55.698142 43.733930 90.045069
F 55.698142 43.733930 111.874177
F 55.698142 43.733930 133.703284
F 55.698142 43.733930 155.532391
F 55.698142 43.733930 177.361499
F 55.698142 43.733930 199.190606
F 55.698142 43.733930 221.019714
F 55.698142 43.733930 242.848821
F 55.698142 66.887188 2.728640
F 55.698142 66.887188 24.557747
F 55.698142 66.887188 46.386854
F 55.698142 66.887188 68.215962
F 55.698142 66.887188 90.045069
F 55.698142 66.887188 111.874177
F 55.698142 66.887188 133.703284
F 55.698142 66.887188 155.532391
F 55.698142 66.887188 177.361499
F 55.698142 66.887188 199.190606
F 55.698142 66.887188 221.019714
F 55.698142 66.887188 242.848821
F 11.139634 5.145165 2.728640
F 11.139634 5.145165 24.557747
F 11.139634 5.145165 46.386855
F 11.139634 5.145165 68.215962
F 11.139634 5.145165 90.045069
F 11.139634 5.145165 111.874177
F 11.139634 5.145165 133.703284
F 11.139634 5.145165 155.532392
F 11.139634 5.145165 177.361499
F 11.139634 5.145165 199.190606
F 11.139634 5.145165 221.019714
F 11.139634 5.145165 242.848821
F 11.139634 28.298422 2.728640
F 11.139634 28.298422 24.557747
F 11.139634 28.298422 46.386855
F 11.139634 28.298422 68.215962
F 11.139634 28.298422 90.045069
F 11.139634 28.298422 111.874177
F 11.139634 28.298422 133.703284
F 11.139634 28.298422 155.532392
F 11.139634 28.298422 177.361499
F 11.139634 28.298422 199.190606
F 11.139634 28.298422 221.019714
F 11.139634 28.298422 242.848821
F 11.139634 51.451680 2.728640
F 11.139634 51.451680 24.557747
F 11.139634 51.451680 46.386855
F 11.139634 51.451680 68.215962
F 11.139634 51.451680 90.045069
F 11.139634 51.451680 111.874177
F 11.139634 51.451680 133.703284
F 11.139634 51.451680 155.532392
F 11.139634 51.451680 177.361499
F 11.139634 51.451680 199.190606
F 11.139634 51.451680 221.019714
F 11.139634 51.451680 242.848821
F 37.874737 5.145165 2.728640
F 37.874737 5.145165 24.557747
F 37.874737 5.145165 46.386855
F 37.874737 5.145165 68.215962
F 37.874737 5.145165 90.045069
F 37.874737 5.145165 111.874177
F 37.874737 5.145165 133.703284
F 37.874737 5.145165 155.532392
F 37.874737 5.145165 177.361499
F 37.874737 5.145165 199.190606
F 37.874737 5.145165 221.019714
F 37.874737 5.145165 242.848821
F 37.874737 28.298422 2.728640
F 37.874737 28.298422 24.557747
F 37.874737 28.298422 46.386855
F 37.874737 28.298422 68.215962
F 37.874737 28.298422 90.045069
F 37.874737 28.298422 111.874177
F 37.874737 28.298422 133.703284
F 37.874737 28.298422 155.532392
F 37.874737 28.298422 177.361499
F 37.874737 28.298422 199.190606
F 37.874737 28.298422 221.019714
F 37.874737 28.298422 242.848821
F 37.874737 51.451680 2.728640
F 37.874737 51.451680 24.557747
F 37.874737 51.451680 46.386855
F 37.874737 51.451680 68.215962
F 37.874737 51.451680 90.045069
F 37.874737 51.451680 111.874177
F 37.874737 51.451680 133.703284
F 37.874737 51.451680 155.532392
F 37.874737 51.451680 177.361499
F 37.874737 51.451680 199.190606
F 37.874737 51.451680 221.019714
F 37.874737 51.451680 242.848821
F 64.609840 5.145165 2.728640
F 64.609840 5.145165 24.557747
F 64.609840 5.145165 46.386855
F 64.609840 5.145165 68.215962
F 64.609840 5.145165 90.045069
F 64.609840 5.145165 111.874177
F 64.609840 5.145165 133.703284
F 64.609840 5.145165 155.532392
F 64.609840 5.145165 177.361499
F 64.609840 5.145165 199.190606
F 64.609840 5.145165 221.019714
F 64.609840 5.145165 242.848821
F 64.609840 28.298422 2.728640
F 64.609840 28.298422 24.557747
F 64.609840 28.298422 46.386855
F 64.609840 28.298422 68.215962
F 64.609840 28.298422 90.045069
F 64.609840 28.298422 111.874177
F 64.609840 28.298422 133.703284
F 64.609840 28.298422 155.532392
F 64.609840 28.298422 177.361499
F 64.609840 28.298422 199.190606
F 64.609840 28.298422 221.019714
F 64.609840 28.298422 242.848821
F 64.609840 51.451680 2.728640
F 64.609840 51.451680 24.557747
F 64.609840 51.451680 46.386855
F 64.609840 51.451680 68.215962
F 64.609840 51.451680 90.045069
F 64.609840 51.451680 111.874177
F 64.609840 51.451680 133.703284
F 64.609840 51.451680 155.532392
F 64.609840 51.451680 177.361499
F 64.609840 51.451680 199.190606
F 64.609840 51.451680 221.019714
F 64.609840 51.451680 242.848821
F 11.139634 12.862917 2.728641
F 11.139634 12.862917 24.557748
F 11.139634 12.862917 46.386856
F 11.139634 12.862917 68.215963
F 11.139634 12.862917 90.045070
F 11.139634 12.862917 111.874178
F 11.139634 12.862917 133.703285
F 11.139634 12.862917 155.532393
F 11.139634 12.862917 177.361500
F 11.139634 12.862917 199.190607
F 11.139634 12.862917 221.019715
F 11.139634 12.862917 242.848822
F 11.139634 36.016175 2.728641
F 11.139634 36.016175 24.557748
F 11.139634 36.016175 46.386856
F 11.139634 36.016175 68.215963
F 11.139634 36.016175 90.045070
F 11.139634 36.016175 111.874178
F 11.139634 36.016175 133.703285
F 11.139634 36.016175 155.532393
F 11.139634 36.016175 177.361500
F 11.139634 36.016175 199.190607
F 11.139634 36.016175 221.019715
F 11.139634 36.016175 242.848822
F 11.139634 59.169432 2.728641
F 11.139634 59.169432 24.557748
F 11.139634 59.169432 46.386856
F 11.139634 59.169432 68.215963
F 11.139634 59.169432 90.045070
F 11.139634 59.169432 111.874178
F 11.139634 59.169432 133.703285
F 11.139634 59.169432 155.532393
F 11.139634 59.169432 177.361500
F 11.139634 59.169432 199.190607
F 11.139634 59.169432 221.019715
F 11.139634 59.169432 242.848822
F 37.874737 12.862917 2.728641
F 37.874737 12.862917 24.557748
F 37.874737 12.862917 46.386856
F 37.874737 12.862917 68.215963
F 37.874737 12.862917 90.045070
F 37.874737 12.862917 111.874178
F 37.874737 12.862917 133.703285
F 37.874737 12.862917 155.532393
F 37.874737 12.862917 177.361500
F 37.874737 12.862917 199.190607
F 37.874737 12.862917 221.019715
F 37.874737 12.862917 242.848822
F 37.874737 36.016175 2.728641
F 37.874737 36.016175 24.557748
F 37.874737 36.016175 46.386856
F 37.874737 36.016175 68.215963
F 37.874737 36.016175 90.045070
F 37.874737 36.016175 111.874178
F 37.874737 36.016175 133.703285
F 37.874737 36.016175 155.532393
F 37.874737 36.016175 177.361500
F 37.874737 36.016175 199.190607
F 37.874737 36.016175 221.019715
F 37.874737 36.016175 242.848822
F 37.874737 59.169432 2.728641
F 37.874737 59.169432 24.557748
F 37.874737 59.169432 46.386856
F 37.874737 59.169432 68.215963
F 37.874737 59.169432 90.045070
F 37.874737 59.169432 111.874178
F 37.874737 59.169432 133.703285
F 37.874737 59.169432 155.532393
F 37.874737 59.169432 177.361500
F 37.874737 59.169432 199.190607
F 37.874737 59.169432 221.019715
F 37.874737 59.169432 242.848822
F 64.609840 12.862917 2.728641
F 64.609840 12.862917 24.557748
F 64.609840 12.862917 46.386856
F 64.609840 12.862917 68.215963
F 64.609840 12.862917 90.045070
F 64.609840 12.862917 111.874178
F 64.609840 12.862917 133.703285
F 64.609840 12.862917 155.532393
F 64.609840 12.862917 177.361500
F 64.609840 12.862917 199.190607
F 64.609840 12.862917 221.019715
F 64.609840 12.862917 242.848822
F 64.609840 36.016175 2.728641
F 64.609840 36.016175 24.557748
F 64.609840 36.016175 46.386856
F 64.609840 36.016175 68.215963
F 64.609840 36.016175 90.045070
F 64.609840 36.016175 111.874178
F 64.609840 36.016175 133.703285
F 64.609840 36.016175 155.532393
F 64.609840 36.016175 177.361500
F 64.609840 36.016175 199.190607
F 64.609840 36.016175 221.019715
F 64.609840 36.016175 242.848822
F 64.609840 59.169432 2.728641
F 64.609840 59.169432 24.557748
F 64.609840 59.169432 46.386856
F 64.609840 59.169432 68.215963
F 64.609840 59.169432 90.045070
F 64.609840 59.169432 111.874178
F 64.609840 59.169432 133.703285
F 64.609840 59.169432 155.532393
F 64.609840 59.169432 177.361500
F 64.609840 59.169432 199.190607
F 64.609840 59.169432 221.019715
F 64.609840 59.169432 242.848822
F 11.139634 20.580672 2.728640
F 11.139634 20.580672 24.557748
F 11.139634 20.580672 46.386855
F 11.139634 20.580672 68.215962
F 11.139634 20.580672 90.045070
F 11.139634 20.580672 111.874177
F 11.139634 20.580672 133.703284
F 11.139634 20.580672 155.532392
F 11.139634 20.580672 177.361499
F 11.139634 20.580672 199.190607
F 11.139634 20.580672 221.019714
F 11.139634 20.580672 242.848821
F 11.139634 43.733930 2.728640
F 11.139634 43.733930 24.557748
F 11.139634 43.733930 46.386855
F 11.139634 43.733930 68.215962
F 11.139634 43.733930 90.045070
F 11.139634 43.733930 111.874177
F 11.139634 43.733930 133.703284
F 11.139634 43.733930 155.532392
F 11.139634 43.733930 177.361499
F 11.139634 43.733930 199.190607
F 11.139634 43.733930 221.019714
F 11.139634 43.733930 242.848821
F 11.139634 66.887187 2.728640
F 11.139634 66.887187 24.557748
F 11.139634 66.887187 46.386855
F 11.139634 66.887187 68.215962
F 11.139634 66.887187 90.045070
F 11.139634 66.887187 111.874177
F 11.139634 66.887187 133.703284
F 11.139634 66.887187 155.532392
F 11.139634 66.887187 177.361499
F 11.139634 66.887187 199.190607
F 11.139634 66.887187 221.019714
F 11.139634 66.887187 242.848821
F 37.874737 20.580672 2.728640
F 37.874737 20.580672 24.557748
F 37.874737 20.580672 46.386855
F 37.874737 20.580672 68.215962
F 37.874737 20.580672 90.045070
F 37.874737 20.580672 111.874177
F 37.874737 20.580672 133.703284
F 37.874737 20.580672 155.532392
F 37.874737 20.580672 177.361499
F 37.874737 20.580672 199.190607
F 37.874737 20.580672 221.019714
F 37.874737 20.580672 242.848821
F 37.874737 43.733930 2.728640
F 37.874737 43.733930 24.557748
F 37.874737 43.733930 46.386855
F 37.874737 43.733930 68.215962
F 37.874737 43.733930 90.045070
F 37.874737 43.733930 111.874177
F 37.874737 43.733930 133.703284
F 37.874737 43.733930 155.532392
F 37.874737 43.733930 177.361499
F 37.874737 43.733930 199.190607
F 37.874737 43.733930 221.019714
F 37.874737 43.733930 242.848821
F 37.874737 66.887187 2.728640
F 37.874737 66.887187 24.557748
F 37.874737 66.887187 46.386855
F 37.874737 66.887187 68.215962
F 37.874737 66.887187 90.045070
F 37.874737 66.887187 111.874177
F 37.874737 66.887187 133.703284
F 37.874737 66.887187 155.532392
F 37.874737 66.887187 177.361499
F 37.874737 66.887187 199.190607
F 37.874737 66.887187 221.019714
F 37.874737 66.887187 242.848821
F 64.609840 20.580672 2.728640
F 64.609840 20.580672 24.557748
F 64.609840 20.580672 46.386855
F 64.609840 20.580672 68.215962
F 64.609840 20.580672 90.045070
F 64.609840 20.580672 111.874177
F 64.609840 20.580672 133.703284
F 64.609840 20.580672 155.532392
F 64.609840 20.580672 177.361499
F 64.609840 20.580672 199.190607
F 64.609840 20.580672 221.019714
F 64.609840 20.580672 242.848821
F 64.609840 43.733930 2.728640
F 64.609840 43.733930 24.557748
F 64.609840 43.733930 46.386855
F 64.609840 43.733930 68.215962
F 64.609840 43.733930 90.045070
F 64.609840 43.733930 111.874177
F 64.609840 43.733930 133.703284
F 64.609840 43.733930 155.532392
F 64.609840 43.733930 177.361499
F 64.609840 43.733930 199.190607
F 64.609840 43.733930 221.019714
F 64.609840 43.733930 242.848821
F 64.609840 66.887187 2.728640
F 64.609840 66.887187 24.557748
F 64.609840 66.887187 46.386855
F 64.609840 66.887187 68.215962
F 64.609840 66.887187 90.045070
F 64.609840 66.887187 111.874177
F 64.609840 66.887187 133.703284
F 64.609840 66.887187 155.532392
F 64.609840 66.887187 177.361499
F 64.609840 66.887187 199.190607
F 64.609840 66.887187 221.019714
F 64.609840 66.887187 242.848821
F 20.051339 5.145164 2.728640
F 20.051339 5.145164 24.557748
F 20.051339 5.145164 46.386855
F 20.051339 5.145164 68.215963
F 20.051339 5.145164 90.045070
F 20.051339 5.145164 111.874177
F 20.051339 5.145164 133.703285
F 20.051339 5.145164 155.532392
F 20.051339 5.145164 177.361499
F 20.051339 5.145164 199.190607
F 20.051339 5.145164 221.019714
F 20.051339 5.145164 242.848822
F 20.051339 28.298422 2.728640
F 20.051339 28.298422 24.557748
F 20.051339 28.298422 46.386855
F 20.051339 28.298422 68.215963
F 20.051339 28.298422 90.045070
F 20.051339 28.298422 111.874177
F 20.051339 28.298422 133.703285
F 20.051339 28.298422 155.532392
F 20.051339 28.298422 177.361499
F 20.051339 28.298422 199.190607
F 20.051339 28.298422 221.019714
F 20.051339 28.298422 242.848822
F 20.051339 51.451679 2.728640
F 20.051339 51.451679 24.557748
F 20.051339 51.451679 46.386855
F 20.051339 51.451679 68.215963
F 20.051339 51.451679 90.045070
F 20.051339 51.451679 111.874177
F 20.051339 51.451679 133.703285
F 20.051339 51.451679 155.532392
F 20.051339 51.451679 177.361499
F 20.051339 51.451679 199.190607
F 20.051339 51.451679 221.019714
F 20.051339 51.451679 242.848822
F 46.786443 5.145164 2.728640
F 46.786443 5.145164 24.557748
F 46.786443 5.145164 46.386855
F 46.786443 5.145164 68.215963
F 46.786443 5.145164 90.045070
F 46.786443 5.145164 111.874177
F 46.786443 5.145164 133.703285
F 46.786443 5.145164 155.532392
F 46.786443 5.145164 177.361499
F 46.786443 5.145164 199.190607
F 46.786443 5.145164 221.019714
F 46.786443 5.145164 242.848822
F 46.786443 28.298422 2.728640
F 46.786443 28.298422 24.557748
F 46.786443 28.298422 46.386855
F 46.786443 28.298422 68.215963
F 46.786443 28.298422 90.045070
F 46.786443 28.298422 111.874177
F 46.786443 28.298422 133.703285
F 46.786443 28.298422 155.532392
F 46.786443 28.298422 177.361499
F 46.786443 28.298422 199.190607
F 46.786443 28.298422 221.019714
F 46.786443 28.298422 242.848822
F 46.786443 51.451679 2.728640
F 46.786443 51.451679 24.557748
F 46.786443 51.451679 46.386855
F 46.786443 51.451679 68.215963
F 46.786443 51.451679 90.045070
F 46.786443 51.451679 111.874177
F 46.786443 51.451679 133.703285
F 46.786443 51.451679 155.532392
F 46.786443 51.451679 177.361499
F 46.786443 51.451679 199.190607
F 46.786443 51.451679 221.019714
F 46.786443 51.451679 242.848822
F 20.051339 12.862917 2.728641
F 20.051339 12.862917 24.557749
F 20.051339 12.862917 46.386856
F 20.051339 12.862917 68.215963
F 20.051339 12.862917 90.045071
F 20.051339 12.862917 111.874178
F 20.051339 12.862917 133.703286
F 20.051339 12.862917 155.532393
F 20.051339 12.862917 177.361500
F 20.051339 12.862917 199.190608
F 20.051339 12.862917 221.019715
F 20.051339 12.862917 242.848823
F 20.051339 36.016174 2.728641
F 20.051339 36.016174 24.557749
F 20.051339 36.016174 46.386856
F 20.051339 36.016174 68.215963
F 20.051339 36.016174 90.045071
F 20.051339 36.016174 111.874178
F 20.051339 36.016174 133.703286
F 20.051339 36.016174 155.532393
F 20.051339 36.016174 177.361500
F 20.051339 36.016174 199.190608
F 20.051339 36.016174 221.019715
F 20.051339 36.016174 242.848823
F 20.051339 59.169432 2.728641
F 20.051339 59.169432 24.557749
F 20.051339 59.169432 46.386856
F 20.051339 59.169432 68.215963
F 20.051339 59.169432 90.045071
F 20.051339 59.169432 111.874178
F 20.051339 59.169432 133.703286
F 20.051339 59.169432 155.532393
F 20.051339 59.169432 177.361500
F 20.051339 59.169432 199.190608
F 20.051339 59.169432 221.019715
F 20.051339 59.169432 242.848823
F 46.786443 12.862917 2.728641
F 46.786443 12.862917 24.557749
F 46.786443 12.862917 46.386856
F 46.786443 12.862917 68.215963
F 46.786443 12.862917 90.045071
F 46.786443 12.862917 111.874178
F 46.786443 12.862917 133.703286
F 46.786443 12.862917 155.532393
F 46.786443 12.862917 177.361500
F 46.786443 12.862917 199.190608
F 46.786443 12.862917 221.019715
F 46.786443 12.862917 242.848823
F 46.786443 36.016174 2.728641
F 46.786443 36.016174 24.557749
F 46.786443 36.016174 46.386856
F 46.786443 36.016174 68.215963
F 46.786443 36.016174 90.045071
F 46.786443 36.016174 111.874178
F 46.786443 36.016174 133.703286
F 46.786443 36.016174 155.532393
F 46.786443 36.016174 177.361500
F 46.786443 36.016174 199.190608
F 46.786443 36.016174 221.019715
F 46.786443 36.016174 242.848823
F 46.786443 59.169432 2.728641
F 46.786443 59.169432 24.557749
F 46.786443 59.169432 46.386856
F 46.786443 59.169432 68.215963
F 46.786443 59.169432 90.045071
F 46.786443 59.169432 111.874178
F 46.786443 59.169432 133.703286
F 46.786443 59.169432 155.532393
F 46.786443 59.169432 177.361500
F 46.786443 59.169432 199.190608
F 46.786443 59.169432 221.019715
F 46.786443 59.169432 242.848823
F 20.051339 20.580672 2.728641
F 20.051339 20.580672 24.557748
F 20.051339 20.580672 46.386855
F 20.051339 20.580672 68.215963
F 20.051339 20.580672 90.045070
F 20.051339 20.580672 111.874178
F 20.051339 20.580672 133.703285
F 20.051339 20.580672 155.532392
F 20.051339 20.580672 177.361500
F 20.051339 20.580672 199.190607
F 20.051339 20.580672 221.019715
F 20.051339 20.580672 242.848822
F 20.051339 43.733929 2.728641
F 20.051339 43.733929 24.557748
F 20.051339 43.733929 46.386855
F 20.051339 43.733929 68.215963
F 20.051339 43.733929 90.045070
F 20.051339 43.733929 111.874178
F 20.051339 43.733929 133.703285
F 20.051339 43.733929 155.532392
F 20.051339 43.733929 177.361500
F 20.051339 43.733929 199.190607
F 20.051339 43.733929 221.019715
F 20.051339 43.733929 242.848822
F 20.051339 66.887187 2.728641
F 20.051339 66.887187 24.557748
F 20.051339 66.887187 46.386855
F 20.051339 66.887187 68.215963
F 20.051339 66.887187 90.045070
F 20.051339 66.887187 111.874178
F 20.051339 66.887187 133.703285
F 20.051339 66.887187 155.532392
F 20.051339 66.887187 177.361500
F 20.051339 66.887187 199.190607
F 20.051339 66.887187 221.019715
F 20.051339 66.887187 242.848822
F 46.786443 20.580672 2.728641
F 46.786443 20.580672 24.557748
F 46.786443 20.580672 46.386855
F 46.786443 20.580672 68.215963
F 46.786443 20.580672 90.045070
F 46.786443 20.580672 111.874178
F 46.786443 20.580672 133.703285
F 46.786443 20.580672 155.532392
F 46.786443 20.580672 177.361500
F 46.786443 20.580672 199.190607
F 46.786443 20.580672 221.019715
F 46.786443 20.580672 242.848822
F 46.786443 43.733929 2.728641
F 46.786443 43.733929 24.557748
F 46.786443 43.733929 46.386855
F 46.786443 43.733929 68.215963
F 46.786443 43.733929 90.045070
F 46.786443 43.733929 111.874178
F 46.786443 43.733929 133.703285
F 46.786443 43.733929 155.532392
F 46.786443 43.733929 177.361500
F 46.786443 43.733929 199.190607
F 46.786443 43.733929 221.019715
F 46.786443 43.733929 242.848822
F 46.786443 66.887187 2.728641
F 46.786443 66.887187 24.557748
F 46.786443 66.887187 46.386855
F 46.786443 66.887187 68.215963
F 46.786443 66.887187 90.045070
F 46.786443 66.887187 111.874178
F 46.786443 66.887187 133.703285
F 46.786443 66.887187 155.532392
F 46.786443 66.887187 177.361500
F 46.786443 66.887187 199.190607
F 46.786443 66.887187 221.019715
F 46.786443 66.887187 242.848822
F 2.227926 7.717749 6.366824
F 2.227926 7.717749 28.195932
F 2.227926 7.717749 50.025039
F 2.227926 7.717749 71.854146
F 2.227926 7.717749 93.683254
F 2.227926 7.717749 115.512361
F 2.227926 7.717749 137.341468
F 2.227926 7.717749 159.170576
F 2.227926 7.717749 180.999683
F 2.227926 7.717749 202.828791
F 2.227926 7.717749 224.657898
F 2.227926 7.717749 246.487005
F 2.227926 30.871007 6.366824
F 2.227926 30.871007 28.195932
F 2.227926 30.871007 50.025039
F 2.227926 30.871007 71.854146
F 2.227926 30.871007 93.683254
F 2.227926 30.871007 115.512361
F 2.227926 30.871007 137.341468
F 2.227926 30.871007 159.170576
F 2.227926 30.871007 180.999683
F 2.227926 30.871007 202.828791
F 2.227926 30.871007 224.657898
F 2.227926 30.871007 246.487005
F 2.227926 54.024264 6.366824
F 2.227926 54.024264 28.195932
F 2.227926 54.024264 50.025039
F 2.227926 54.024264 71.854146
F 2.227926 54.024264 93.683254
F 2.227926 54.024264 115.512361
F 2.227926 54.024264 137.341468
F 2.227926 54.024264 159.170576
F 2.227926 54.024264 180.999683
F 2.227926 54.024264 202.828791
F 2.227926 54.024264 224.657898
F 2.227926 54.024264 246.487005
F 28.963029 7.717749 6.366824
F 28.963029 7.717749 28.195932
F 28.963029 7.717749 50.025039
F 28.963029 7.717749 71.854146
F 28.963029 7.717749 93.683254
F 28.963029 7.717749 115.512361
F 28.963029 7.717749 137.341468
F 28.963029 7.717749 159.170576
F 28.963029 7.717749 180.999683
F 28.963029 7.717749 202.828791
F 28.963029 7.717749 224.657898
F 28.963029 7.717749 246.487005
F 28.963029 30.871007 6.366824
F 28.963029 30.871007 28.195932
F 28.963029 30.871007 50.025039
F 28.963029 30.871007 71.854146
F 28.963029 30.871007 93.683254
F 28.963029 30.871007 115.512361
F 28.963029 30.871007 137.341468
F 28.963029 30.871007 159.170576
F 28.963029 30.871007 180.999683
F 28.963029 30.871007 202.828791
F 28.963029 30.871007 224.657898
F 28.963029 30.871007 246.487005
F 28.963029 54.024264 6.366824
F 28.963029 54.024264 28.195932
F 28.963029 54.024264 50.025039
F 28.963029 54.024264 71.854146
F 28.963029 54.024264 93.683254
F 28.963029 54.024264 115.512361
F 28.963029 54.024264 137.341468
F 28.963029 54.024264 159.170576
F 28.963029 54.024264 180.999683
F 28.963029 54.024264 202.828791
F 28.963029 54.024264 224.657898
F 28.963029 54.024264 246.487005
F 55.698132 7.717749 6.366824
F 55.698132 7.717749 28.195932
F 55.698132 7.717749 50.025039
F 55.698132 7.717749 71.854146
F 55.698132 7.717749 93.683254
F 55.698132 7.717749 115.512361
F 55.698132 7.717749 137.341468
F 55.698132 7.717749 159.170576
F 55.698132 7.717749 180.999683
F 55.698132 7.717749 202.828791
F 55.698132 7.717749 224.657898
F 55.698132 7.717749 246.487005
F 55.698132 30.871007 6.366824
F 55.698132 30.871007 28.195932
F 55.698132 30.871007 50.025039
F 55.698132 30.871007 71.854146
F 55.698132 30.871007 93.683254
F 55.698132 30.871007 115.512361
F 55.698132 30.871007 137.341468
F 55.698132 30.871007 159.170576
F 55.698132 30.871007 180.999683
F 55.698132 30.871007 202.828791
F 55.698132 30.871007 224.657898
F 55.698132 30.871007 246.487005
F 55.698132 54.024264 6.366824
F 55.698132 54.024264 28.195932
F 55.698132 54.024264 50.025039
F 55.698132 54.024264 71.854146
F 55.698132 54.024264 93.683254
F 55.698132 54.024264 115.512361
F 55.698132 54.024264 137.341468
F 55.698132 54.024264 159.170576
F 55.698132 54.024264 180.999683
F 55.698132 54.024264 202.828791
F 55.698132 54.024264 224.657898
F 55.698132 54.024264 246.487005
F 2.227926 15.435502 6.366825
F 2.227926 15.435502 28.195933
F 2.227926 15.435502 50.025040
F 2.227926 15.435502 71.854147
F 2.227926 15.435502 93.683255
F 2.227926 15.435502 115.512362
F 2.227926 15.435502 137.341470
F 2.227926 15.435502 159.170577
F 2.227926 15.435502 180.999684
F 2.227926 15.435502 202.828792
F 2.227926 15.435502 224.657899
F 2.227926 15.435502 246.487006
F 2.227926 38.588760 6.366825
F 2.227926 38.588760 28.195933
F 2.227926 38.588760 50.025040
F 2.227926 38.588760 71.854147
F 2.227926 38.588760 93.683255
F 2.227926 38.588760 115.512362
F 2.227926 38.588760 137.341470
F 2.227926 38.588760 159.170577
F 2.227926 38.588760 180.999684
F 2.227926 38.588760 202.828792
F 2.227926 38.588760 224.657899
F 2.227926 38.588760 246.487006
F 2.227926 61.742017 6.366825
F 2.227926 61.742017 28.195933
F 2.227926 61.742017 50.025040
F 2.227926 61.742017 71.854147
F 2.227926 61.742017 93.683255
F 2.227926 61.742017 115.512362
F 2.227926 61.742017 137.341470
F 2.227926 61.742017 159.170577
F 2.227926 61.742017 180.999684
F 2.227926 61.742017 202.828792
F 2.227926 61.742017 224.657899
F 2.227926 61.742017 246.487006
F 28.963029 15.435502 6.366825
F 28.963029 15.435502 28.195933
F 28.963029 15.435502 50.025040
F 28.963029 15.435502 71.854147
F 28.963029 15.435502 93.683255
F 28.963029 15.435502 115.512362
F 28.963029 15.435502 137.341470
F 28.963029 15.435502 159.170577
F 28.963029 15.435502 180.999684
F 28.963029 15.435502 202.828792
F 28.963029 15.435502 224.657899
F 28.963029 15.435502 246.487006
F 28.963029 38.588760 6.366825
F 28.963029 38.588760 28.195933
F 28.963029 38.588760 50.025040
F 28.963029 38.588760 71.854147
F 28.963029 38.588760 93.683255
F 28.963029 38.588760 115.512362
F 28.963029 38.588760 137.341470
F 28.963029 38.588760 159.170577
F 28.963029 38.588760 180.999684
F 28.963029 38.588760 202.828792
F 28.963029 38.588760 224.657899
F 28.963029 38.588760 246.487006
F 28.963029 61.742017 6.366825
F 28.963029 61.742017 28.195933
F 28.963029 61.742017 50.025040
F 28.963029 61.742017 71.854147
F 28.963029 61.742017 93.683255
F 28.963029 61.742017 115.512362
F 28.963029 61.742017 137.341470
F 28.963029 61.742017 159.170577
F 28.963029 61.742017 180.999684
F 28.963029 61.742017 202.828792
F 28.963029 61.742017 224.657899
F 28.963029 61.742017 246.487006
F 55.698132 15.435502 6.366825
F 55.698132 15.435502 28.195933
F 55.698132 15.435502 50.025040
F 55.698132 15.435502 71.854147
F 55.698132 15.435502 93.683255
F 55.698132 15.435502 115.512362
F 55.698132 15.435502 137.341470
F 55.698132 15.435502 159.170577
F 55.698132 15.435502 180.999684
F 55.698132 15.435502 202.828792
F 55.698132 15.435502 224.657899
F 55.698132 15.435502 246.487006
F 55.698132 38.588760 6.366825
F 55.698132 38.588760 28.195933
F 55.698132 38.588760 50.025040
F 55.698132 38.588760 71.854147
F 55.698132 38.588760 93.683255
F 55.698132 38.588760 115.512362
F 55.698132 38.588760 137.341470
F 55.698132 38.588760 159.170577
F 55.698132 38.588760 180.999684
F 55.698132 38.588760 202.828792
F 55.698132 38.588760 224.657899
F 55.698132 38.588760 246.487006
F 55.698132 61.742017 6.366825
F 55.698132 61.742017 28.195933
F 55.698132 61.742017 50.025040
F 55.698132 61.742017 71.854147
F 55.698132 61.742017 93.683255
F 55.698132 61.742017 115.512362
F 55.698132 61.742017 137.341470
F 55.698132 61.742017 159.170577
F 55.698132 61.742017 180.999684
F 55.698132 61.742017 202.828792
F 55.698132 61.742017 224.657899
F 55.698132 61.742017 246.487006
F 2.227926 0.000000 6.366824
F 2.227926 0.000000 28.195932
F 2.227926 0.000000 50.025039
F 2.227926 0.000000 71.854146
F 2.227926 0.000000 93.683254
F 2.227926 0.000000 115.512361
F 2.227926 0.000000 137.341469
F 2.227926 0.000000 159.170576
F 2.227926 0.000000 180.999683
F 2.227926 0.000000 202.828791
F 2.227926 0.000000 224.657898
F 2.227926 0.000000 246.487006
F 2.227926 23.153257 6.366824
F 2.227926 23.153257 28.195932
F 2.227926 23.153257 50.025039
F 2.227926 23.153257 71.854146
F 2.227926 23.153257 93.683254
F 2.227926 23.153257 115.512361
F 2.227926 23.153257 137.341469
F 2.227926 23.153257 159.170576
F 2.227926 23.153257 180.999683
F 2.227926 23.153257 202.828791
F 2.227926 23.153257 224.657898
F 2.227926 23.153257 246.487006
F 2.227926 46.306515 6.366824
F 2.227926 46.306515 28.195932
F 2.227926 46.306515 50.025039
F 2.227926 46.306515 71.854146
F 2.227926 46.306515 93.683254
F 2.227926 46.306515 115.512361
F 2.227926 46.306515 137.341469
F 2.227926 46.306515 159.170576
F 2.227926 46.306515 180.999683
F 2.227926 46.306515 202.828791
F 2.227926 46.306515 224.657898
F 2.227926 46.306515 246.487006
F 28.963029 0.000000 6.366824
F 28.963029 0.000000 28.195932
F 28.963029 0.000000 50.025039
F 28.963029 0.000000 71.854146
F 28.963029 0.000000 93.683254
F 28.963029 0.000000 115.512361
F 28.963029 0.000000 137.341469
F 28.963029 0.000000 159.170576
F 28.963029 0.000000 180.999683
F 28.963029 0.000000 202.828791
F 28.963029 0.000000 224.657898
F 28.963029 0.000000 246.487006
F 28.963029 23.153257 6.366824
F 28.963029 23.153257 28.195932
F 28.963029 23.153257 50.025039
F 28.963029 23.153257 71.854146
F 28.963029 23.153257 93.683254
F 28.963029 23.153257 115.512361
F 28.963029 23.153257 137.341469
F 28.963029 23.153257 159.170576
F 28.963029 23.153257 180.999683
F 28.963029 23.153257 202.828791
F 28.963029 23.153257 224.657898
F 28.963029 23.153257 246.487006
F 28.963029 46.306515 6.366824
F 28.963029 46.306515 28.195932
F 28.963029 46.306515 50.025039
F 28.963029 46.306515 71.854146
F 28.963029 46.306515 93.683254
F 28.963029 46.306515 115.512361
F 28.963029 46.306515 137.341469
F 28.963029 46.306515 159.170576
F 28.963029 46.306515 180.999683
F 28.963029 46.306515 202.828791
F 28.963029 46.306515 224.657898
F 28.963029 46.306515 246.487006
F 55.698132 0.000000 6.366824
F 55.698132 0.000000 28.195932
F 55.698132 0.000000 50.025039
F 55.698132 0.000000 71.854146
F 55.698132 0.000000 93.683254
F 55.698132 0.000000 115.512361
F 55.698132 0.000000 137.341469
F 55.698132 0.000000 159.170576
F 55.698132 0.000000 180.999683
F 55.698132 0.000000 202.828791
F 55.698132 0.000000 224.657898
F 55.698132 0.000000 246.487006
F 55.698132 23.153257 6.366824
F 55.698132 23.153257 28.195932
F 55.698132 23.153257 50.025039
F 55.698132 23.153257 71.854146
F 55.698132 23.153257 93.683254
F 55.698132 23.153257 115.512361
F 55.698132 23.153257 137.341469
F 55.698132 23.153257 159.170576
F 55.698132 23.153257 180.999683
F 55.698132 23.153257 202.828791
F 55.698132 23.153257 224.657898
F 55.698132 23.153257 246.487006
F 55.698132 46.306515 6.366824
F 55.698132 46.306515 28.195932
F 55.698132 46.306515 50.025039
F 55.698132 46.306515 71.854146
F 55.698132 46.306515 93.683254
F 55.698132 46.306515 115.512361
F 55.698132 46.306515 137.341469
F 55.698132 46.306515 159.170576
F 55.698132 46.306515 180.999683
F 55.698132 46.306515 202.828791
F 55.698132 46.306515 224.657898
F 55.698132 46.306515 246.487006
F 11.139623 7.717750 6.366825
F 11.139623 7.717750 28.195932
F 11.139623 7.717750 50.025039
F 11.139623 7.717750 71.854147
F 11.139623 7.717750 93.683254
F 11.139623 7.717750 115.512362
F 11.139623 7.717750 137.341469
F 11.139623 7.717750 159.170576
F 11.139623 7.717750 180.999684
F 11.139623 7.717750 202.828791
F 11.139623 7.717750 224.657899
F 11.139623 7.717750 246.487006
F 11.139623 30.871007 6.366825
F 11.139623 30.871007 28.195932
F 11.139623 30.871007 50.025039
F 11.139623 30.871007 71.854147
F 11.139623 30.871007 93.683254
F 11.139623 30.871007 115.512362
F 11.139623 30.871007 137.341469
F 11.139623 30.871007 159.170576
F 11.139623 30.871007 180.999684
F 11.139623 30.871007 202.828791
F 11.139623 30.871007 224.657899
F 11.139623 30.871007 246.487006
F 11.139623 54.024265 6.366825
F 11.139623 54.024265 28.195932
F 11.139623 54.024265 50.025039
F 11.139623 54.024265 71.854147
F 11.139623 54.024265 93.683254
F 11.139623 54.024265 115.512362
F 11.139623 54.024265 137.341469
F 11.139623 54.024265 159.170576
F 11.139623 54.024265 180.999684
F 11.139623 54.024265 202.828791
F 11.139623 54.024265 224.657899
F 11.139623 54.024265 246.487006
F 37.874726 7.717750 6.366825
F 37.874726 7.717750 28.195932
F 37.874726 7.717750 50.025039
F 37.874726 7.717750 71.854147
F 37.874726 7.717750 93.683254
F 37.874726 7.717750 115.512362
F 37.874726 7.717750 137.341469
F 37.874726 7.717750 159.170576
F 37.874726 7.717750 180.999684
F 37.874726 7.717750 202.828791
F 37.874726 7.717750 224.657899
F 37.874726 7.717750 246.487006
F 37.874726 30.871007 6.366825
F 37.874726 30.871007 28.195932
F 37.874726 30.871007 50.025039
F 37.874726 30.871007 71.854147
F 37.874726 30.871007 93.683254
F 37.874726 30.871007 115.512362
F 37.874726 30.871007 137.341469
F 37.874726 30.871007 159.170576
F 37.874726 30.871007 180.999684
F 37.874726 30.871007 202.828791
F 37.874726 30.871007 224.657899
F 37.874726 30.871007 246.487006
F 37.874726 54.024265 6.366825
F 37.874726 54.024265 28.195932
F 37.874726 54.024265 50.025039
F 37.874726 54.024265 71.854147
F 37.874726 54.024265 93.683254
F 37.874726 54.024265 115.512362
F 37.874726 54.024265 137.341469
F 37.874726 54.024265 159.170576
F 37.874726 54.024265 180.999684
F 37.874726 54.024265 202.828791
F 37.874726 54.024265 224.657899
F 37.874726 54.024265 246.487006
F 64.609829 7.717750 6.366825
F 64.609829 7.717750 28.195932
F 64.609829 7.717750 50.025039
F 64.609829 7.717750 71.854147
F 64.609829 7.717750 93.683254
F 64.609829 7.717750 115.512362
F 64.609829 7.717750 137.341469
F 64.609829 7.717750 159.170576
F 64.609829 7.717750 180.999684
F 64.609829 7.717750 202.828791
F 64.609829 7.717750 224.657899
F 64.609829 7.717750 246.487006
F 64.609829 30.871007 6.366825
F 64.609829 30.871007 28.195932
F 64.609829 30.871007 50.025039
F 64.609829 30.871007 71.854147
F 64.609829 30.871007 93.683254
F 64.609829 30.871007 115.512362
F 64.609829 30.871007 137.341469
F 64.609829 30.871007 159.170576
F 64.609829 30.871007 180.999684
F 64.609829 30.871007 202.828791
F 64.609829 30.871007 224.657899
F 64.609829 30.871007 246.487006
F 64.609829 54.024265 6.366825
F 64.609829 54.024265 28.195932
F 64.609829 54.024265 50.025039
F 64.609829 54.024265 71.854147
F 64.609829 54.024265 93.683254
F 64.609829 54.024265 115.512362
F 64.609829 54.024265 137.341469
F 64.609829 54.024265 159.170576
F 64.609829 54.024265 180.999684
F 64.609829 54.024265 202.828791
F 64.609829 54.024265 224.657899
F 64.609829 54.024265 246.487006
F 11.139623 15.435503 6.366826
F 11.139623 15.435503 28.195933
F 11.139623 15.435503 50.025040
F 11.139623 15.435503 71.854148
F 11.139623 15.435503 93.683255
F 11.139623 15.435503 115.512363
F 11.139623 15.435503 137.341470
F 11.139623 15.435503 159.170577
F 11.139623 15.435503 180.999685
F 11.139623 15.435503 202.828792
F 11.139623 15.435503 224.657900
F 11.139623 15.435503 246.487007
F 11.139623 38.588760 6.366826
F 11.139623 38.588760 28.195933
F 11.139623 38.588760 50.025040
F 11.139623 38.588760 71.854148
F 11.139623 38.588760 93.683255
F 11.139623 38.588760 115.512363
F 11.139623 38.588760 137.341470
F 11.139623 38.588760 159.170577
F 11.139623 38.588760 180.999685
F 11.139623 38.588760 202.828792
F 11.139623 38.588760 224.657900
F 11.139623 38.588760 246.487007
F 11.139623 61.742018 6.366826
F 11.139623 61.742018 28.195933
F 11.139623 61.742018 50.025040
F 11.139623 61.742018 71.854148
F 11.139623 61.742018 93.683255
F 11.139623 61.742018 115.512363
F 11.139623 61.742018 137.341470
F 11.139623 61.742018 159.170577
F 11.139623 61.742018 180.999685
F 11.139623 61.742018 202.828792
F 11.139623 61.742018 224.657900
F 11.139623 61.742018 246.487007
F 37.874726 15.435503 6.366826
F 37.874726 15.435503 28.195933
F 37.874726 15.435503 50.025040
F 37.874726 15.435503 71.854148
F 37.874726 15.435503 93.683255
F 37.874726 15.435503 115.512363
F 37.874726 15.435503 137.341470
F 37.874726 15.435503 159.170577
F 37.874726 15.435503 180.999685
F 37.874726 15.435503 202.828792
F 37.874726 15.435503 224.657900
F 37.874726 15.435503 246.487007
F 37.874726 38.588760 6.366826
F 37.874726 38.588760 28.195933
F 37.874726 38.588760 50.025040
F 37.874726 38.588760 71.854148
F 37.874726 38.588760 93.683255
F 37.874726 38.588760 115.512363
F 37.874726 38.588760 137.341470
F 37.874726 38.588760 159.170577
F 37.874726 38.588760 180.999685
F 37.874726 38.588760 202.828792
F 37.874726 38.588760 224.657900
F 37.874726 38.588760 246.487007
F 37.874726 61.742018 6.366826
F 37.874726 61.742018 28.195933
F 37.874726 61.742018 50.025040
F 37.874726 61.742018 71.854148
F 37.874726 61.742018 93.683255
F 37.874726 61.742018 115.512363
F 37.874726 61.742018 137.341470
F 37.874726 61.742018 159.170577
F 37.874726 61.742018 180.999685
F 37.874726 61.742018 202.828792
F 37.874726 61.742018 224.657900
F 37.874726 61.742018 246.487007
F 64.609829 15.435503 6.366826
F 64.609829 15.435503 28.195933
F 64.609829 15.435503 50.025040
F 64.609829 15.435503 71.854148
F 64.609829 15.435503 93.683255
F 64.609829 15.435503 115.512363
F 64.609829 15.435503 137.341470
F 64.609829 15.435503 159.170577
F 64.609829 15.435503 180.999685
F 64.609829 15.435503 202.828792
F 64.609829 15.435503 224.657900
F 64.609829 15.435503 246.487007
F 64.609829 38.588760 6.366826
F 64.609829 38.588760 28.195933
F 64.609829 38.588760 50.025040
F 64.609829 38.588760 71.854148
F 64.609829 38.588760 93.683255
F 64.609829 38.588760 115.512363
F 64.609829 38.588760 137.341470
F 64.609829 38.588760 159.170577
F 64.609829 38.588760 180.999685
F 64.609829 38.588760 202.828792
F 64.609829 38.588760 224.657900
F 64.609829 38.588760 246.487007
F 64.609829 61.742018 6.366826
F 64.609829 61.742018 28.195933
F 64.609829 61.742018 50.025040
F 64.609829 61.742018 71.854148
F 64.609829 61.742018 93.683255
F 64.609829 61.742018 115.512363
F 64.609829 61.742018 137.341470
F 64.609829 61.742018 159.170577
F 64.609829 61.742018 180.999685
F 64.609829 61.742018 202.828792
F 64.609829 61.742018 224.657900
F 64.609829 61.742018 246.487007
F 11.139623 0.000000 6.366825
F 11.139623 0.000000 28.195932
F 11.139623 0.000000 50.025039
F 11.139623 0.000000 71.854147
F 11.139623 0.000000 93.683254
F 11.139623 0.000000 115.512362
F 11.139623 0.000000 137.341469
F 11.139623 0.000000 159.170576
F 11.139623 0.000000 180.999684
F 11.139623 0.000000 202.828791
F 11.139623 0.000000 224.657899
F 11.139623 0.000000 246.487006
F 11.139623 23.153258 6.366825
F 11.139623 23.153258 28.195932
F 11.139623 23.153258 50.025039
F 11.139623 23.153258 71.854147
F 11.139623 23.153258 93.683254
F 11.139623 23.153258 115.512362
F 11.139623 23.153258 137.341469
F 11.139623 23.153258 159.170576
F 11.139623 23.153258 180.999684
F 11.139623 23.153258 202.828791
F 11.139623 23.153258 224.657899
F 11.139623 23.153258 246.487006
F 11.139623 46.306515 6.366825
F 11.139623 46.306515 28.195932
F 11.139623 46.306515 50.025039
F 11.139623 46.306515 71.854147
F 11.139623 46.306515 93.683254
F 11.139623 46.306515 115.512362
F 11.139623 46.306515 137.341469
F 11.139623 46.306515 159.170576
F 11.139623 46.306515 180.999684
F 11.139623 46.306515 202.828791
F 11.139623 46.306515 224.657899
F 11.139623 46.306515 246.487006
F 37.874726 0.000000 6.366825
F 37.874726 0.000000 28.195932
F 37.874726 0.000000 50.025039
F 37.874726 0.000000 71.854147
F 37.874726 0.000000 93.683254
F 37.874726 0.000000 115.512362
F 37.874726 0.000000 137.341469
F 37.874726 0.000000 159.170576
F 37.874726 0.000000 180.999684
F 37.874726 0.000000 202.828791
F 37.874726 0.000000 224.657899
F 37.874726 0.000000 246.487006
F 37.874726 23.153258 6.366825
F 37.874726 23.153258 28.195932
F 37.874726 23.153258 50.025039
F 37.874726 23.153258 71.854147
F 37.874726 23.153258 93.683254
F 37.874726 23.153258 115.512362
F 37.874726 23.153258 137.341469
F 37.874726 23.153258 159.170576
F 37.874726 23.153258 180.999684
F 37.874726 23.153258 202.828791
F 37.874726 23.153258 224.657899
F 37.874726 23.153258 246.487006
F 37.874726 46.306515 6.366825
F 37.874726 46.306515 28.195932
F 37.874726 46.306515 50.025039
F 37.874726 46.306515 71.854147
F 37.874726 46.306515 93.683254
F 37.874726 46.306515 115.512362
F 37.874726 46.306515 137.341469
F 37.874726 46.306515 159.170576
F 37.874726 46.306515 180.999684
F 37.874726 46.306515 202.828791
F 37.874726 46.306515 224.657899
F 37.874726 46.306515 246.487006
F 64.609829 0.000000 6.366825
F 64.609829 0.000000 28.195932
F 64.609829 0.000000 50.025039
F 64.609829 0.000000 71.854147
F 64.609829 0.000000 93.683254
F 64.609829 0.000000 115.512362
F 64.609829 0.000000 137.341469
F 64.609829 0.000000 159.170576
F 64.609829 0.000000 180.999684
F 64.609829 0.000000 202.828791
F 64.609829 0.000000 224.657899
F 64.609829 0.000000 246.487006
F 64.609829 23.153258 6.366825
F 64.609829 23.153258 28.195932
F 64.609829 23.153258 50.025039
F 64.609829 23.153258 71.854147
F 64.609829 23.153258 93.683254
F 64.609829 23.153258 115.512362
F 64.609829 23.153258 137.341469
F 64.609829 23.153258 159.170576
F 64.609829 23.153258 180.999684
F 64.609829 23.153258 202.828791
F 64.609829 23.153258 224.657899
F 64.609829 23.153258 246.487006
F 64.609829 46.306515 6.366825
F 64.609829 46.306515 28.195932
F 64.609829 46.306515 50.025039
F 64.609829 46.306515 71.854147
F 64.609829 46.306515 93.683254
F 64.609829 46.306515 115.512362
F 64.609829 46.306515 137.341469
F 64.609829 46.306515 159.170576
F 64.609829 46.306515 180.999684
F 64.609829 46.306515 202.828791
F 64.609829 46.306515 224.657899
F 64.609829 46.306515 246.487006
F 20.051329 7.717751 6.366825
F 20.051329 7.717751 28.195933
F 20.051329 7.717751 50.025040
F 20.051329 7.717751 71.854148
F 20.051329 7.717751 93.683255
F 20.051329 7.717751 115.512362
F 20.051329 7.717751 137.341470
F 20.051329 7.717751 159.170577
F 20.051329 7.717751 180.999684
F 20.051329 7.717751 202.828792
F 20.051329 7.717751 224.657899
F 20.051329 7.717751 246.487007
F 20.051329 30.871008 6.366825
F 20.051329 30.871008 28.195933
F 20.051329 30.871008 50.025040
F 20.051329 30.871008 71.854148
F 20.051329 30.871008 93.683255
F 20.051329 30.871008 115.512362
F 20.051329 30.871008 137.341470
F 20.051329 30.871008 159.170577
F 20.051329 30.871008 180.999684
F 20.051329 30.871008 202.828792
F 20.051329 30.871008 224.657899
F 20.051329 30.871008 246.487007
F 20.051329 54.024266 6.366825
F 20.051329 54.024266 28.195933
F 20.051329 54.024266 50.025040
F 20.051329 54.024266 71.854148
F 20.051329 54.024266 93.683255
F 20.051329 54.024266 115.512362
F 20.051329 54.024266 137.341470
F 20.051329 54.024266 159.170577
F 20.051329 54.024266 180.999684
F 20.051329 54.024266 202.828792
F 20.051329 54.024266 224.657899
F 20.051329 54.024266 246.487007
F 46.786432 7.717751 6.366825
F 46.786432 7.717751 28.195933
F 46.786432 7.717751 50.025040
F 46.786432 7.717751 71.854148
F 46.786432 7.717751 93.683255
F 46.786432 7.717751 115.512362
F 46.786432 7.717751 137.341470
F 46.786432 7.717751 159.170577
F 46.786432 7.717751 180.999684
F 46.786432 7.717751 202.828792
F 46.786432 7.717751 224.657899
F 46.786432 7.717751 246.487007
F 46.786432 30.871008 6.366825
F 46.786432 30.871008 28.195933
F 46.786432 30.871008 50.025040
F 46.786432 30.871008 71.854148
F 46.786432 30.871008 93.683255
F 46.786432 30.871008 115.512362
F 46.786432 30.871008 137.341470
F 46.786432 30.871008 159.170577
F 46.786432 30.871008 180.999684
F 46.786432 30.871008 202.828792
F 46.786432 30.871008 224.657899
F 46.786432 30.871008 246.487007
F 46.786432 54.024266 6.366825
F 46.786432 54.024266 28.195933
F 46.786432 54.024266 50.025040
F 46.786432 54.024266 71.854148
F 46.786432 54.024266 93.683255
F 46.786432 54.024266 115.512362
F 46.786432 54.024266 137.341470
F 46.786432 54.024266 159.170577
F 46.786432 54.024266 180.999684
F 46.786432 54.024266 202.828792
F 46.786432 54.024266 224.657899
F 46.786432 54.024266 246.487007
F 20.051329 15.435503 6.366826
F 20.051329 15.435503 28.195934
F 20.051329 15.435503 50.025041
F 20.051329 15.435503 71.854149
F 20.051329 15.435503 93.683256
F 20.051329 15.435503 115.512363
F 20.051329 15.435503 137.341471
F 20.051329 15.435503 159.170578
F 20.051329 15.435503 180.999686
F 20.051329 15.435503 202.828793
F 20.051329 15.435503 224.657900
F 20.051329 15.435503 246.487008
F 20.051329 38.588761 6.366826
F 20.051329 38.588761 28.195934
F 20.051329 38.588761 50.025041
F 20.051329 38.588761 71.854149
F 20.051329 38.588761 93.683256
F 20.051329 38.588761 115.512363
F 20.051329 38.588761 137.341471
F 20.051329 38.588761 159.170578
F 20.051329 38.588761 180.999686
F 20.051329 38.588761 202.828793
F 20.051329 38.588761 224.657900
F 20.051329 38.588761 246.487008
F 20.051329 61.742018 6.366826
F 20.051329 61.742018 28.195934
F 20.051329 61.742018 50.025041
F 20.051329 61.742018 71.854149
F 20.051329 61.742018 93.683256
F 20.051329 61.742018 115.512363
F 20.051329 61.742018 137.341471
F 20.051329 61.742018 159.170578
F 20.051329 61.742018 180.999686
F 20.051329 61.742018 202.828793
F 20.051329 61.742018 224.657900
F 20.051329 61.742018 246.487008
F 46.786432 15.435503 6.366826
F 46.786432 15.435503 28.195934
F 46.786432 15.435503 50.025041
F 46.786432 15.435503 71.854149
F 46.786432 15.435503 93.683256
F 46.786432 15.435503 115.512363
F 46.786432 15.435503 137.341471
F 46.786432 15.435503 159.170578
F 46.786432 15.435503 180.999686
F 46.786432 15.435503 202.828793
F 46.786432 15.435503 224.657900
F 46.786432 15.435503 246.487008
F 46.786432 38.588761 6.366826
F 46.786432 38.588761 28.195934
F 46.786432 38.588761 50.025041
F 46.786432 38.588761 71.854149
F 46.786432 38.588761 93.683256
F 46.786432 38.588761 115.512363
F 46.786432 38.588761 137.341471
F 46.786432 38.588761 159.170578
F 46.786432 38.588761 180.999686
F 46.786432 38.588761 202.828793
F 46.786432 38.588761 224.657900
F 46.786432 38.588761 246.487008
F 46.786432 61.742018 6.366826
F 46.786432 61.742018 28.195934
F 46.786432 61.742018 50.025041
F 46.786432 61.742018 71.854149
F 46.786432 61.742018 93.683256
F 46.786432 61.742018 115.512363
F 46.786432 61.742018 137.341471
F 46.786432 61.742018 159.170578
F 46.786432 61.742018 180.999686
F 46.786432 61.742018 202.828793
F 46.786432 61.742018 224.657900
F 46.786432 61.742018 246.487008
F 20.051329 0.000001 6.366825
F 20.051329 0.000001 28.195933
F 20.051329 0.000001 50.025040
F 20.051329 0.000001 71.854148
F 20.051329 0.000001 93.683255
F 20.051329 0.000001 115.512362
F 20.051329 0.000001 137.341470
F 20.051329 0.000001 159.170577
F 20.051329 0.000001 180.999685
F 20.051329 0.000001 202.828792
F 20.051329 0.000001 224.657899
F 20.051329 0.000001 246.487007
F 20.051329 23.153259 6.366825
F 20.051329 23.153259 28.195933
F 20.051329 23.153259 50.025040
F 20.051329 23.153259 71.854148
F 20.051329 23.153259 93.683255
F 20.051329 23.153259 115.512362
F 20.051329 23.153259 137.341470
F 20.051329 23.153259 159.170577
F 20.051329 23.153259 180.999685
F 20.051329 23.153259 202.828792
F 20.051329 23.153259 224.657899
F 20.051329 23.153259 246.487007
F 20.051329 46.306516 6.366825
F 20.051329 46.306516 28.195933
F 20.051329 46.306516 50.025040
F 20.051329 46.306516 71.854148
F 20.051329 46.306516 93.683255
F 20.051329 46.306516 115.512362
F 20.051329 46.306516 137.341470
F 20.051329 46.306516 159.170577
F 20.051329 46.306516 180.999685
F 20.051329 46.306516 202.828792
F 20.051329 46.306516 224.657899
F 20.051329 46.306516 246.487007
F 46.786432 0.000001 6.366825
F 46.786432 0.000001 28.195933
F 46.786432 0.000001 50.025040
F 46.786432 0.000001 71.854148
F 46.786432 0.000001 93.683255
F 46.786432 0.000001 115.512362
F 46.786432 0.000001 137.341470
F 46.786432 0.000001 159.170577
F 46.786432 0.000001 180.999685
F 46.786432 0.000001 202.828792
F 46.786432 0.000001 224.657899
F 46.786432 0.000001 246.487007
F 46.786432 23.153259 6.366825
F 46.786432 23.153259 28.195933
F 46.786432 23.153259 50.025040
F 46.786432 23.153259 71.854148
F 46.786432 23.153259 93.683255
F 46.786432 23.153259 115.512362
F 46.786432 23.153259 137.341470
F 46.786432 23.153259 159.170577
F 46.786432 23.153259 180.999685
F 46.786432 23.153259 202.828792
F 46.786432 23.153259 224.657899
F 46.786432 23.153259 246.487007
F 46.786432 46.306516 6.366825
F 46.786432 46.306516 28.195933
F 46.786432 46.306516 50.025040
F 46.786432 46.306516 71.854148
F 46.786432 46.306516 93.683255
F 46.786432 46.306516 115.512362
F 46.786432 46.306516 137.341470
F 46.786432 46.306516 159.170577
F 46.786432 46.306516 180.999685
F 46.786432 46.306516 202.828792
F 46.786432 46.306516 224.657899
F 46.786432 46.306516 246.487007
F 4.455862 1.286291 2.728640
F 4.455862 1.286291 24.557747
F 4.455862 1.286291 46.386855
F 4.455862 1.286291 68.215962
F 4.455862 1.286291 90.045069
F 4.455862 1.286291 111.874177
F 4.455862 1.286291 133.703284
F 4.455862 1.286291 155.532392
F 4.455862 1.286291 177.361499
F 4.455862 1.286291 199.190606
F 4.455862 1.286291 221.019714
F 4.455862 1.286291 242.848821
F 4.455862 24.439548 2.728640
F 4.455862 24.439548 24.557747
F 4.455862 24.439548 46.386855
F 4.455862 24.439548 68.215962
F 4.455862 24.439548 90.045069
F 4.455862 24.439548 111.874177
F 4.455862 24.439548 133.703284
F 4.455862 24.439548 155.532392
F 4.455862 24.439548 177.361499
F 4.455862 24.439548 199.190606
F 4.455862 24.439548 221.019714
F 4.455862 24.439548 242.848821
F 4.455862 47.592806 2.728640
F 4.455862 47.592806 24.557747
F 4.455862 47.592806 46.386855
F 4.455862 47.592806 68.215962
F 4.455862 47.592806 90.045069
F 4.455862 47.592806 111.874177
F 4.455862 47.592806 133.703284
F 4.455862 47.592806 155.532392
F 4.455862 47.592806 177.361499
F 4.455862 47.592806 199.190606
F 4.455862 47.592806 221.019714
F 4.455862 47.592806 242.848821
F 31.190966 1.286291 2.728640
F 31.190966 1.286291 24.557747
F 31.190966 1.286291 46.386855
F 31.190966 1.286291 68.215962
F 31.190966 1.286291 90.045069
F 31.190966 1.286291 111.874177
F 31.190966 1.286291 133.703284
F 31.190966 1.286291 155.532392
F 31.190966 1.286291 177.361499
F 31.190966 1.286291 199.190606
F 31.190966 1.286291 221.019714
F 31.190966 1.286291 242.848821
F 31.190966 24.439548 2.728640
F 31.190966 24.439548 24.557747
F 31.190966 24.439548 46.386855
F 31.190966 24.439548 68.215962
F 31.190966 24.439548 90.045069
F 31.190966 24.439548 111.874177
F 31.190966 24.439548 133.703284
F 31.190966 24.439548 155.532392
F 31.190966 24.439548 177.361499
F 31.190966 24.439548 199.190606
F 31.190966 24.439548 221.019714
F 31.190966 24.439548 242.848821
F 31.190966 47.592806 2.728640
F 31.190966 47.592806 24.557747
F 31.190966 47.592806 46.386855
F 31.190966 47.592806 68.215962
F 31.190966 47.592806 90.045069
F 31.190966 47.592806 111.874177
F 31.190966 47.592806 133.703284
F 31.190966 47.592806 155.532392
F 31.190966 47.592806 177.361499
F 31.190966 47.592806 199.190606
F 31.190966 47.592806 221.019714
F 31.190966 47.592806 242.848821
F 57.926069 1.286291 2.728640
F 57.926069 1.286291 24.557747
F 57.926069 1.286291 46.386855
F 57.926069 1.286291 68.215962
F 57.926069 1.286291 90.045069
F 57.926069 1.286291 111.874177
F 57.926069 1.286291 133.703284
F 57.926069 1.286291 155.532392
F 57.926069 1.286291 177.361499
F 57.926069 1.286291 199.190606
F 57.926069 1.286291 221.019714
F 57.926069 1.286291 242.848821
F 57.926069 24.439548 2.728640
F 57.926069 24.439548 24.557747
F 57.926069 24.439548 46.386855
F 57.926069 24.439548 68.215962
F 57.926069 24.439548 90.045069
F 57.926069 24.439548 111.874177
F 57.926069 24.439548 133.703284
F 57.926069 24.439548 155.532392
F 57.926069 24.439548 177.361499
F 57.926069 24.439548 199.190606
F 57.926069 24.439548 221.019714
F 57.926069 24.439548 242.848821
F 57.926069 47.592806 2.728640
F 57.926069 47.592806 24.557747
F 57.926069 47.592806 46.386855
F 57.926069 47.592806 68.215962
F 57.926069 47.592806 90.045069
F 57.926069 47.592806 111.874177
F 57.926069 47.592806 133.703284
F 57.926069 47.592806 155.532392
F 57.926069 47.592806 177.361499
F 57.926069 47.592806 199.190606
F 57.926069 47.592806 221.019714
F 57.926069 47.592806 242.848821
F 4.455862 9.004040 2.728640
F 4.455862 9.004040 24.557747
F 4.455862 9.004040 46.386855
F 4.455862 9.004040 68.215962
F 4.455862 9.004040 90.045069
F 4.455862 9.004040 111.874177
F 4.455862 9.004040 133.703284
F 4.455862 9.004040 155.532392
F 4.455862 9.004040 177.361499
F 4.455862 9.004040 199.190606
F 4.455862 9.004040 221.019714
F 4.455862 9.004040 242.848821
F 4.455862 32.157298 2.728640
F 4.455862 32.157298 24.557747
F 4.455862 32.157298 46.386855
F 4.455862 32.157298 68.215962
F 4.455862 32.157298 90.045069
F 4.455862 32.157298 111.874177
F 4.455862 32.157298 133.703284
F 4.455862 32.157298 155.532392
F 4.455862 32.157298 177.361499
F 4.455862 32.157298 199.190606
F 4.455862 32.157298 221.019714
F 4.455862 32.157298 242.848821
F 4.455862 55.310555 2.728640
F 4.455862 55.310555 24.557747
F 4.455862 55.310555 46.386855
F 4.455862 55.310555 68.215962
F 4.455862 55.310555 90.045069
F 4.455862 55.310555 111.874177
F 4.455862 55.310555 133.703284
F 4.455862 55.310555 155.532392
F 4.455862 55.310555 177.361499
F 4.455862 55.310555 199.190606
F 4.455862 55.310555 221.019714
F 4.455862 55.310555 242.848821
F 31.190966 9.004040 2.728640
F 31.190966 9.004040 24.557747
F 31.190966 9.004040 46.386855
F 31.190966 9.004040 68.215962
F 31.190966 9.004040 90.045069
F 31.190966 9.004040 111.874177
F 31.190966 9.004040 133.703284
F 31.190966 9.004040 155.532392
F 31.190966 9.004040 177.361499
F 31.190966 9.004040 199.190606
F 31.190966 9.004040 221.019714
F 31.190966 9.004040 242.848821
F 31.190966 32.157298 2.728640
F 31.190966 32.157298 24.557747
F 31.190966 32.157298 46.386855
F 31.190966 32.157298 68.215962
F 31.190966 32.157298 90.045069
F 31.190966 32.157298 111.874177
F 31.190966 32.157298 133.703284
F 31.190966 32.157298 155.532392
F 31.190966 32.157298 177.361499
F 31.190966 32.157298 199.190606
F 31.190966 32.157298 221.019714
F 31.190966 32.157298 242.848821
F 31.190966 55.310555 2.728640
F 31.190966 55.310555 24.557747
F 31.190966 55.310555 46.386855
F 31.190966 55.310555 68.215962
F 31.190966 55.310555 90.045069
F 31.190966 55.310555 111.874177
F 31.190966 55.310555 133.703284
F 31.190966 55.310555 155.532392
F 31.190966 55.310555 177.361499
F 31.190966 55.310555 199.190606
F 31.190966 55.310555 221.019714
F 31.190966 55.310555 242.848821
F 57.926069 9.004040 2.728640
F 57.926069 9.004040 24.557747
F 57.926069 9.004040 46.386855
F 57.926069 9.004040 68.215962
F 57.926069 9.004040 90.045069
F 57.926069 9.004040 111.874177
F 57.926069 9.004040 133.703284
F 57.926069 9.004040 155.532392
F 57.926069 9.004040 177.361499
F 57.926069 9.004040 199.190606
F 57.926069 9.004040 221.019714
F 57.926069 9.004040 242.848821
F 57.926069 32.157298 2.728640
F 57.926069 32.157298 24.557747
F 57.926069 32.157298 46.386855
F 57.926069 32.157298 68.215962
F 57.926069 32.157298 90.045069
F 57.926069 32.157298 111.874177
F 57.926069 32.157298 133.703284
F 57.926069 32.157298 155.532392
F 57.926069 32.157298 177.361499
F 57.926069 32.157298 199.190606
F 57.926069 32.157298 221.019714
F 57.926069 32.157298 242.848821
F 57.926069 55.310555 2.728640
F 57.926069 55.310555 24.557747
F 57.926069 55.310555 46.386855
F 57.926069 55.310555 68.215962
F 57.926069 55.310555 90.045069
F 57.926069 55.310555 111.874177
F 57.926069 55.310555 133.703284
F 57.926069 55.310555 155.532392
F 57.926069 55.310555 177.361499
F 57.926069 55.310555 199.190606
F 57.926069 55.310555 221.019714
F 57.926069 55.310555 242.848821
F 4.455862 16.721795 2.728641
F 4.455862 16.721795 24.557748
F 4.455862 16.721795 46.386855
F 4.455862 16.721795 68.215963
F 4.455862 16.721795 90.045070
F 4.455862 16.721795 111.874178
F 4.455862 16.721795 133.703285
F 4.455862 16.721795 155.532392
F 4.455862 16.721795 177.361500
F 4.455862 16.721795 199.190607
F 4.455862 16.721795 221.019715
F 4.455862 16.721795 242.848822
F 4.455862 39.875053 2.728641
F 4.455862 39.875053 24.557748
F 4.455862 39.875053 46.386855
F 4.455862 39.875053 68.215963
F 4.455862 39.875053 90.045070
F 4.455862 39.875053 111.874178
F 4.455862 39.875053 133.703285
F 4.455862 39.875053 155.532392
F 4.455862 39.875053 177.361500
F 4.455862 39.875053 199.190607
F 4.455862 39.875053 221.019715
F 4.455862 39.875053 242.848822
F 4.455862 63.028310 2.728641
F 4.455862 63.028310 24.557748
F 4.455862 63.028310 46.386855
F 4.455862 63.028310 68.215963
F 4.455862 63.028310 90.045070
F 4.455862 63.028310 111.874178
F 4.455862 63.028310 133.703285
F 4.455862 63.028310 155.532392
F 4.455862 63.028310 177.361500
F 4.455862 63.028310 199.190607
F 4.455862 63.028310 221.019715
F 4.455862 63.028310 242.848822
F 31.190966 16.721795 2.728641
F 31.190966 16.721795 24.557748
F 31.190966 16.721795 46.386855
F 31.190966 16.721795 68.215963
F 31.190966 16.721795 90.045070
F 31.190966 16.721795 111.874178
F 31.190966 16.721795 133.703285
F 31.190966 16.721795 155.532392
F 31.190966 16.721795 177.361500
F 31.190966 16.721795 199.190607
F 31.190966 16.721795 221.019715
F 31.190966 16.721795 242.848822
F 31.190966 39.875053 2.728641
F 31.190966 39.875053 24.557748
F 31.190966 39.875053 46.386855
F 31.190966 39.875053 68.215963
F 31.190966 39.875053 90.045070
F 31.190966 39.875053 111.874178
F 31.190966 39.875053 133.703285
F 31.190966 39.875053 155.532392
F 31.190966 39.875053 177.361500
F 31.190966 39.875053 199.190607
F 31.190966 39.875053 221.019715
F 31.190966 39.875053 242.848822
F 31.190966 63.028310 2.728641
F 31.190966 63.028310 24.557748
F 31.190966 63.028310 46.386855
F 31.190966 63.028310 68.215963
F 31.190966 63.028310 90.045070
F 31.190966 63.028310 111.874178
F 31.190966 63.028310 133.703285
F 31.190966 63.028310 155.532392
F 31.190966 63.028310 177.361500
F 31.190966 63.028310 199.190607
F 31.190966 63.028310 221.019715
F 31.190966 63.028310 242.848822
F 57.926069 16.721795 2.728641
F 57.926069 16.721795 24.557748
F 57.926069 16.721795 46.386855
F 57.926069 16.721795 68.215963
F 57.926069 16.721795 90.045070
F 57.926069 16.721795 111.874178
F 57.926069 16.721795 133.703285
F 57.926069 16.721795 155.532392
F 57.926069 16.721795 177.361500
F 57.926069 16.721795 199.190607
F 57.926069 16.721795 221.019715
F 57.926069 16.721795 242.848822
F 57.926069 39.875053 2.728641
F 57.926069 39.875053 24.557748
F 57.926069 39.875053 46.386855
F 57.926069 39.875053 68.215963
F 57.926069 39.875053 90.045070
F 57.926069 39.875053 111.874178
F 57.926069 39.875053 133.703285
F 57.926069 39.875053 155.532392
F 57.926069 39.875053 177.361500
F 57.926069 39.875053 199.190607
F 57.926069 39.875053 221.019715
F 57.926069 39.875053 242.848822
F 57.926069 63.028310 2.728641
F 57.926069 63.028310 24.557748
F 57.926069 63.028310 46.386855
F 57.926069 63.028310 68.215963
F 57.926069 63.028310 90.045070
F 57.926069 63.028310 111.874178
F 57.926069 63.028310 133.703285
F 57.926069 63.028310 155.532392
F 57.926069 63.028310 177.361500
F 57.926069 63.028310 199.190607
F 57.926069 63.028310 221.019715
F 57.926069 63.028310 242.848822
F 13.367562 1.286290 2.728640
F 13.367562 1.286290 24.557748
F 13.367562 1.286290 46.386855
F 13.367562 1.286290 68.215962
F 13.367562 1.286290 90.045070
F 13.367562 1.286290 111.874177
F 13.367562 1.286290 133.703285
F 13.367562 1.286290 155.532392
F 13.367562 1.286290 177.361499
F 13.367562 1.286290 199.190607
F 13.367562 1.286290 221.019714
F 13.367562 1.286290 242.848822
F 13.367562 24.439548 2.728640
F 13.367562 24.439548 24.557748
F 13.367562 24.439548 46.386855
F 13.367562 24.439548 68.215962
F 13.367562 24.439548 90.045070
F 13.367562 24.439548 111.874177
F 13.367562 24.439548 133.703285
F 13.367562 24.439548 155.532392
F 13.367562 24.439548 177.361499
F 13.367562 24.439548 199.190607
F 13.367562 24.439548 221.019714
F 13.367562 24.439548 242.848822
F 13.367562 47.592806 2.728640
F 13.367562 47.592806 24.557748
F 13.367562 47.592806 46.386855
F 13.367562 47.592806 68.215962
F 13.367562 47.592806 90.045070
F 13.367562 47.592806 111.874177
F 13.367562 47.592806 133.703285
F 13.367562 47.592806 155.532392
F 13.367562 47.592806 177.361499
F 13.367562 47.592806 199.190607
F 13.367562 47.592806 221.019714
F 13.367562 47.592806 242.848822
F 40.102665 1.286290 2.728640
F 40.102665 1.286290 24.557748
F 40.102665 1.286290 46.386855
F 40.102665 1.286290 68.215962
F 40.102665 1.286290 90.045070
F 40.102665 1.286290 111.874177
F 40.102665 1.286290 133.703285
F 40.102665 1.286290 155.532392
F 40.102665 1.286290 177.361499
F 40.102665 1.286290 199.190607
F 40.102665 1.286290 221.019714
F 40.102665 1.286290 242.848822
F 40.102665 24.439548 2.728640
F 40.102665 24.439548 24.557748
F 40.102665 24.439548 46.386855
F 40.102665 24.439548 68.215962
F 40.102665 24.439548 90.045070
F 40.102665 24.439548 111.874177
F 40.102665 24.439548 133.703285
F 40.102665 24.439548 155.532392
F 40.102665 24.439548 177.361499
F 40.102665 24.439548 199.190607
F 40.102665 24.439548 221.019714
F 40.102665 24.439548 242.848822
F 40.102665 47.592806 2.728640
F 40.102665 47.592806 24.557748
F 40.102665 47.592806 46.386855
F 40.102665 47.592806 68.215962
F 40.102665 47.592806 90.045070
F 40.102665 47.592806 111.874177
F 40.102665 47.592806 133.703285
F 40.102665 47.592806 155.532392
F 40.102665 47.592806 177.361499
F 40.102665 47.592806 199.190607
F 40.102665 47.592806 221.019714
F 40.102665 47.592806 242.848822
F 13.367562 9.004040 2.728640
F 13.367562 9.004040 24.557748
F 13.367562 9.004040 46.386855
F 13.367562 9.004040 68.215962
F 13.367562 9.004040 90.045070
F 13.367562 9.004040 111.874177
F 13.367562 9.004040 133.703284
F 13.367562 9.004040 155.532392
F 13.367562 9.004040 177.361499
F 13.367562 9.004040 199.190607
F 13.367562 9.004040 221.019714
F 13.367562 9.004040 242.848821
F 13.367562 32.157297 2.728640
F 13.367562 32.157297 24.557748
F 13.367562 32.157297 46.386855
F 13.367562 32.157297 68.215962
F 13.367562 32.157297 90.045070
F 13.367562 32.157297 111.874177
F 13.367562 32.157297 133.703284
F 13.367562 32.157297 155.532392
F 13.367562 32.157297 177.361499
F 13.367562 32.157297 199.190607
F 13.367562 32.157297 221.019714
F 13.367562 32.157297 242.848821
F 13.367562 55.310555 2.728640
F 13.367562 55.310555 24.557748
F 13.367562 55.310555 46.386855
F 13.367562 55.310555 68.215962
F 13.367562 55.310555 90.045070
F 13.367562 55.310555 111.874177
F 13.367562 55.310555 133.703284
F 13.367562 55.310555 155.532392
F 13.367562 55.310555 177.361499
F 13.367562 55.310555 199.190607
F 13.367562 55.310555 221.019714
F 13.367562 55.310555 242.848821
F 40.102665 9.004040 2.728640
F 40.102665 9.004040 24.557748
F 40.102665 9.004040 46.386855
F 40.102665 9.004040 68.215962
F 40.102665 9.004040 90.045070
F 40.102665 9.004040 111.874177
F 40.102665 9.004040 133.703284
F 40.102665 9.004040 155.532392
F 40.102665 9.004040 177.361499
F 40.102665 9.004040 199.190607
F 40.102665 9.004040 221.019714
F 40.102665 9.004040 242.848821
F 40.102665 32.157297 2.728640
F 40.102665 32.157297 24.557748
F 40.102665 32.157297 46.386855
F 40.102665 32.157297 68.215962
F 40.102665 32.157297 90.045070
F 40.102665 32.157297 111.874177
F 40.102665 32.157297 133.703284
F 40.102665 32.157297 155.532392
F 40.102665 32.157297 177.361499
F 40.102665 32.157297 199.190607
F 40.102665 32.157297 221.019714
F 40.102665 32.157297 242.848821
F 40.102665 55.310555 2.728640
F 40.102665 55.310555 24.557748
F 40.102665 55.310555 46.386855
F 40.102665 55.310555 68.215962
F 40.102665 55.310555 90.045070
F 40.102665 55.310555 111.874177
F 40.102665 55.310555 133.703284
F 40.102665 55.310555 155.532392
F 40.102665 55.310555 177.361499
F 40.102665 55.310555 199.190607
F 40.102665 55.310555 221.019714
F 40.102665 55.310555 242.848821
F 13.367562 16.721795 2.728641
F 13.367562 16.721795 24.557748
F 13.367562 16.721795 46.386856
F 13.367562 16.721795 68.215963
F 13.367562 16.721795 90.045071
F 13.367562 16.721795 111.874178
F 13.367562 16.721795 133.703285
F 13.367562 16.721795 155.532393
F 13.367562 16.721795 177.361500
F 13.367562 16.721795 199.190607
F 13.367562 16.721795 221.019715
F 13.367562 16.721795 242.848822
F 13.367562 39.875053 2.728641
F 13.367562 39.875053 24.557748
F 13.367562 39.875053 46.386856
F 13.367562 39.875053 68.215963
F 13.367562 39.875053 90.045071
F 13.367562 39.875053 111.874178
F 13.367562 39.875053 133.703285
F 13.367562 39.875053 155.532393
F 13.367562 39.875053 177.361500
F 13.367562 39.875053 199.190607
F 13.367562 39.875053 221.019715
F 13.367562 39.875053 242.848822
F 13.367562 63.028310 2.728641
F 13.367562 63.028310 24.557748
F 13.367562 63.028310 46.386856
F 13.367562 63.028310 68.215963
F 13.367562 63.028310 90.045071
F 13.367562 63.028310 111.874178
F 13.367562 63.028310 133.703285
F 13.367562 63.028310 155.532393
F 13.367562 63.028310 177.361500
F 13.367562 63.028310 199.190607
F 13.367562 63.028310 221.019715
F 13.367562 63.028310 242.848822
F 40.102665 16.721795 2.728641
F 40.102665 16.721795 24.557748
F 40.102665 16.721795 46.386856
F 40.102665 16.721795 68.215963
F 40.102665 16.721795 90.045071
F 40.102665 16.721795 111.874178
F 40.102665 16.721795 133.703285
F 40.102665 16.721795 155.532393
F 40.102665 16.721795 177.361500
F 40.102665 16.721795 199.190607
F 40.102665 16.721795 221.019715
F 40.102665 16.721795 242.848822
F 40.102665 39.875053 2.728641
F 40.102665 39.875053 24.557748
F 40.102665 39.875053 46.386856
F 40.102665 39.875053 68.215963
F 40.102665 39.875053 90.045071
F 40.102665 39.875053 111.874178
F 40.102665 39.875053 133.703285
F 40.102665 39.875053 155.532393
F 40.102665 39.875053 177.361500
F 40.102665 39.875053 199.190607
F 40.102665 39.875053 221.019715
F 40.102665 39.875053 242.848822
F 40.102665 63.028310 2.728641
F 40.102665 63.028310 24.557748
F 40.102665 63.028310 46.386856
F 40.102665 63.028310 68.215963
F 40.102665 63.028310 90.045071
F 40.102665 63.028310 111.874178
F 40.102665 63.028310 133.703285
F 40.102665 63.028310 155.532393
F 40.102665 63.028310 177.361500
F 40.102665 63.028310 199.190607
F 40.102665 63.028310 221.019715
F 40.102665 63.028310 242.848822
F 22.279267 1.286290 2.728640
F 22.279267 1.286290 24.557748
F 22.279267 1.286290 46.386855
F 22.279267 1.286290 68.215962
F 22.279267 1.286290 90.045070
F 22.279267 1.286290 111.874177
F 22.279267 1.286290 133.703285
F 22.279267 1.286290 155.532392
F 22.279267 1.286290 177.361499
F 22.279267 1.286290 199.190607
F 22.279267 1.286290 221.019714
F 22.279267 1.286290 242.848822
F 22.279267 24.439548 2.728640
F 22.279267 24.439548 24.557748
F 22.279267 24.439548 46.386855
F 22.279267 24.439548 68.215962
F 22.279267 24.439548 90.045070
F 22.279267 24.439548 111.874177
F 22.279267 24.439548 133.703285
F 22.279267 24.439548 155.532392
F 22.279267 24.439548 177.361499
F 22.279267 24.439548 199.190607
F 22.279267 24.439548 221.019714
F 22.279267 24.439548 242.848822
F 22.279267 47.592805 2.728640
F 22.279267 47.592805 24.557748
F 22.279267 47.592805 46.386855
F 22.279267 47.592805 68.215962
F 22.279267 47.592805 90.045070
F 22.279267 47.592805 111.874177
F 22.279267 47.592805 133.703285
F 22.279267 47.592805 155.532392
F 22.279267 47.592805 177.361499
F 22.279267 47.592805 199.190607
F 22.279267 47.592805 221.019714
F 22.279267 47.592805 242.848822
F 49.014370 1.286290 2.728640
F 49.014370 1.286290 24.557748
F 49.014370 1.286290 46.386855
F 49.014370 1.286290 68.215962
F 49.014370 1.286290 90.045070
F 49.014370 1.286290 111.874177
F 49.014370 1.286290 133.703285
F 49.014370 1.286290 155.532392
F 49.014370 1.286290 177.361499
F 49.014370 1.286290 199.190607
F 49.014370 1.286290 221.019714
F 49.014370 1.286290 242.848822
F 49.014370 24.439548 2.728640
F 49.014370 24.439548 24.557748
F 49.014370 24.439548 46.386855
F 49.014370 24.439548 68.215962
F 49.014370 24.439548 90.045070
F 49.014370 24.439548 111.874177
F 49.014370 24.439548 133.703285
F 49.014370 24.439548 155.532392
F 49.014370 24.439548 177.361499
F 49.014370 24.439548 199.190607
F 49.014370 24.439548 221.019714
F 49.014370 24.439548 242.848822
F 49.014370 47.592805 2.728640
F 49.014370 47.592805 24.557748
F 49.014370 47.592805 46.386855
F 49.014370 47.592805 68.215962
F 49.014370 47.592805 90.045070
F 49.014370 47.592805 111.874177
F 49.014370 47.592805 133.703285
F 49.014370 47.592805 155.532392
F 49.014370 47.592805 177.361499
F 49.014370 47.592805 199.190607
F 49.014370 47.592805 221.019714
F 49.014370 47.592805 242.848822
F 22.279267 9.004040 2.728640
F 22.279267 9.004040 24.557748
F 22.279267 9.004040 46.386855
F 22.279267 9.004040 68.215962
F 22.279267 9.004040 90.045070
F 22.279267 9.004040 111.874177
F 22.279267 9.004040 133.703284
F 22.279267 9.004040 155.532392
F 22.279267 9.004040 177.361499
F 22.279267 9.004040 199.190607
F 22.279267 9.004040 221.019714
F 22.279267 9.004040 242.848821
F 22.279267 32.157297 2.728640
F 22.279267 32.157297 24.557748
F 22.279267 32.157297 46.386855
F 22.279267 32.157297 68.215962
F 22.279267 32.157297 90.045070
F 22.279267 32.157297 111.874177
F 22.279267 32.157297 133.703284
F 22.279267 32.157297 155.532392
F 22.279267 32.157297 177.361499
F 22.279267 32.157297 199.190607
F 22.279267 32.157297 221.019714
F 22.279267 32.157297 242.848821
F 22.279267 55.310555 2.728640
F 22.279267 55.310555 24.557748
F 22.279267 55.310555 46.386855
F 22.279267 55.310555 68.215962
F 22.279267 55.310555 90.045070
F 22.279267 55.310555 111.874177
F 22.279267 55.310555 133.703284
F 22.279267 55.310555 155.532392
F 22.279267 55.310555 177.361499
F 22.279267 55.310555 199.190607
F 22.279267 55.310555 221.019714
F 22.279267 55.310555 242.848821
F 49.014370 9.004040 2.728640
F 49.014370 9.004040 24.557748
F 49.014370 9.004040 46.386855
F 49.014370 9.004040 68.215962
F 49.014370 9.004040 90.045070
F 49.014370 9.004040 111.874177
F 49.014370 9.004040 133.703284
F 49.014370 9.004040 155.532392
F 49.014370 9.004040 177.361499
F 49.014370 9.004040 199.190607
F 49.014370 9.004040 221.019714
F 49.014370 9.004040 242.848821
F 49.014370 32.157297 2.728640
F 49.014370 32.157297 24.557748
F 49.014370 32.157297 46.386855
F 49.014370 32.157297 68.215962
F 49.014370 32.157297 90.045070
F 49.014370 32.157297 111.874177
F 49.014370 32.157297 133.703284
F 49.014370 32.157297 155.532392
F 49.014370 32.157297 177.361499
F 49.014370 32.157297 199.190607
F 49.014370 32.157297 221.019714
F 49.014370 32.157297 242.848821
F 49.014370 55.310555 2.728640
F 49.014370 55.310555 24.557748
F 49.014370 55.310555 46.386855
F 49.014370 55.310555 68.215962
F 49.014370 55.310555 90.045070
F 49.014370 55.310555 111.874177
F 49.014370 55.310555 133.703284
F 49.014370 55.310555 155.532392
F 49.014370 55.310555 177.361499
F 49.014370 55.310555 199.190607
F 49.014370 55.310555 221.019714
F 49.014370 55.310555 242.848821
F 22.279267 16.721795 2.728641
F 22.279267 16.721795 24.557748
F 22.279267 16.721795 46.386856
F 22.279267 16.721795 68.215963
F 22.279267 16.721795 90.045071
F 22.279267 16.721795 111.874178
F 22.279267 16.721795 133.703285
F 22.279267 16.721795 155.532393
F 22.279267 16.721795 177.361500
F 22.279267 16.721795 199.190608
F 22.279267 16.721795 221.019715
F 22.279267 16.721795 242.848822
F 22.279267 39.875052 2.728641
F 22.279267 39.875052 24.557748
F 22.279267 39.875052 46.386856
F 22.279267 39.875052 68.215963
F 22.279267 39.875052 90.045071
F 22.279267 39.875052 111.874178
F 22.279267 39.875052 133.703285
F 22.279267 39.875052 155.532393
F 22.279267 39.875052 177.361500
F 22.279267 39.875052 199.190608
F 22.279267 39.875052 221.019715
F 22.279267 39.875052 242.848822
F 22.279267 63.028310 2.728641
F 22.279267 63.028310 24.557748
F 22.279267 63.028310 46.386856
F 22.279267 63.028310 68.215963
F 22.279267 63.028310 90.045071
F 22.279267 63.028310 111.874178
F 22.279267 63.028310 133.703285
F 22.279267 63.028310 155.532393
F 22.279267 63.028310 177.361500
F 22.279267 63.028310 199.190608
F 22.279267 63.028310 221.019715
F 22.279267 63.028310 242.848822
F 49.014370 16.721795 2.728641
F 49.014370 16.721795 24.557748
F 49.014370 16.721795 46.386856
F 49.014370 16.721795 68.215963
F 49.014370 16.721795 90.045071
F 49.014370 16.721795 111.874178
F 49.014370 16.721795 133.703285
F 49.014370 16.721795 155.532393
F 49.014370 16.721795 177.361500
F 49.014370 16.721795 199.190608
F 49.014370 16.721795 221.019715
F 49.014370 16.721795 242.848822
F 49.014370 39.875052 2.728641
F 49.014370 39.875052 24.557748
F 49.014370 39.875052 46.386856
F 49.014370 39.875052 68.215963
F 49.014370 39.875052 90.045071
F 49.014370 39.875052 111.874178
F 49.014370 39.875052 133.703285
F 49.014370 39.875052 155.532393
F 49.014370 39.875052 177.361500
F 49.014370 39.875052 199.190608
F 49.014370 39.875052 221.019715
F 49.014370 39.875052 242.848822
F 49.014370 63.028310 2.728641
F 49.014370 63.028310 24.557748
F 49.014370 63.028310 46.386856
F 49.014370 63.028310 68.215963
F 49.014370 63.028310 90.045071
F 49.014370 63.028310 111.874178
F 49.014370 63.028310 133.703285
F 49.014370 63.028310 155.532393
F 49.014370 63.028310 177.361500
F 49.014370 63.028310 199.190608
F 49.014370 63.028310 221.019715
F 49.014370 63.028310 242.848822
F 4.455847 3.858875 6.366824
F 4.455847 3.858875 28.195932
F 4.455847 3.858875 50.025039
F 4.455847 3.858875 71.854146
F 4.455847 3.858875 93.683254
F 4.455847 3.858875 115.512361
F 4.455847 3.858875 137.341469
F 4.455847 3.858875 159.170576
F 4.455847 3.858875 180.999683
F 4.455847 3.858875 202.828791
F 4.455847 3.858875 224.657898
F 4.455847 3.858875 246.487006
F 4.455847 27.012132 6.366824
F 4.455847 27.012132 28.195932
F 4.455847 27.012132 50.025039
F 4.455847 27.012132 71.854146
F 4.455847 27.012132 93.683254
F 4.455847 27.012132 115.512361
F 4.455847 27.012132 137.341469
F 4.455847 27.012132 159.170576
F 4.455847 27.012132 180.999683
F 4.455847 27.012132 202.828791
F 4.455847 27.012132 224.657898
F 4.455847 27.012132 246.487006
F 4.455847 50.165390 6.366824
F 4.455847 50.165390 28.195932
F 4.455847 50.165390 50.025039
F 4.455847 50.165390 71.854146
F 4.455847 50.165390 93.683254
F 4.455847 50.165390 115.512361
F 4.455847 50.165390 137.341469
F 4.455847 50.165390 159.170576
F 4.455847 50.165390 180.999683
F 4.455847 50.165390 202.828791
F 4.455847 50.165390 224.657898
F 4.455847 50.165390 246.487006
F 31.190951 3.858875 6.366824
F 31.190951 3.858875 28.195932
F 31.190951 3.858875 50.025039
F 31.190951 3.858875 71.854146
F 31.190951 3.858875 93.683254
F 31.190951 3.858875 115.512361
F 31.190951 3.858875 137.341469
F 31.190951 3.858875 159.170576
F 31.190951 3.858875 180.999683
F 31.190951 3.858875 202.828791
F 31.190951 3.858875 224.657898
F 31.190951 3.858875 246.487006
F 31.190951 27.012132 6.366824
F 31.190951 27.012132 28.195932
F 31.190951 27.012132 50.025039
F 31.190951 27.012132 71.854146
F 31.190951 27.012132 93.683254
F 31.190951 27.012132 115.512361
F 31.190951 27.012132 137.341469
F 31.190951 27.012132 159.170576
F 31.190951 27.012132 180.999683
F 31.190951 27.012132 202.828791
F 31.190951 27.012132 224.657898
F 31.190951 27.012132 246.487006
F 31.190951 50.165390 6.366824
F 31.190951 50.165390 28.195932
F 31.190951 50.165390 50.025039
F 31.190951 50.165390 71.854146
F 31.190951 50.165390 93.683254
F 31.190951 50.165390 115.512361
F 31.190951 50.165390 137.341469
F 31.190951 50.165390 159.170576
F 31.190951 50.165390 180.999683
F 31.190951 50.165390 202.828791
F 31.190951 50.165390 224.657898
F 31.190951 50.165390 246.487006
F 57.926054 3.858875 6.366824
F 57.926054 3.858875 28.195932
F 57.926054 3.858875 50.025039
F 57.926054 3.858875 71.854146
F 57.926054 3.858875 93.683254
F 57.926054 3.858875 115.512361
F 57.926054 3.858875 137.341469
F 57.926054 3.858875 159.170576
F 57.926054 3.858875 180.999683
F 57.926054 3.858875 202.828791
F 57.926054 3.858875 224.657898
F 57.926054 3.858875 246.487006
F 57.926054 27.012132 6.366824
F 57.926054 27.012132 28.195932
F 57.926054 27.012132 50.025039
F 57.926054 27.012132 71.854146
F 57.926054 27.012132 93.683254
F 57.926054 27.012132 115.512361
F 57.926054 27.012132 137.341469
F 57.926054 27.012132 159.170576
F 57.926054 27.012132 180.999683
F 57.926054 27.012132 202.828791
F 57.926054 27.012132 224.657898
F 57.926054 27.012132 246.487006
F 57.926054 50.165390 6.366824
F 57.926054 50.165390 28.195932
F 57.926054 50.165390 50.025039
F 57.926054 50.165390 71.854146
F 57.926054 50.165390 93.683254
F 57.926054 50.165390 115.512361
F 57.926054 50.165390 137.341469
F 57.926054 50.165390 159.170576
F 57.926054 50.165390 180.999683
F 57.926054 50.165390 202.828791
F 57.926054 50.165390 224.657898
F 57.926054 50.165390 246.487006
F 4.455847 11.576625 6.366824
F 4.455847 11.576625 28.195932
F 4.455847 11.576625 50.025039
F 4.455847 11.576625 71.854147
F 4.455847 11.576625 93.683254
F 4.455847 11.576625 115.512361
F 4.455847 11.576625 137.341469
F 4.455847 11.576625 159.170576
F 4.455847 11.576625 180.999684
F 4.455847 11.576625 202.828791
F 4.455847 11.576625 224.657898
F 4.455847 11.576625 246.487006
F 4.455847 34.729882 6.366824
F 4.455847 34.729882 28.195932
F 4.455847 34.729882 50.025039
F 4.455847 34.729882 71.854147
F 4.455847 34.729882 93.683254
F 4.455847 34.729882 115.512361
F 4.455847 34.729882 137.341469
F 4.455847 34.729882 159.170576
F 4.455847 34.729882 180.999684
F 4.455847 34.729882 202.828791
F 4.455847 34.729882 224.657898
F 4.455847 34.729882 246.487006
F 4.455847 57.883140 6.366824
F 4.455847 57.883140 28.195932
F 4.455847 57.883140 50.025039
F 4.455847 57.883140 71.854147
F 4.455847 57.883140 93.683254
F 4.455847 57.883140 115.512361
F 4.455847 57.883140 137.341469
F 4.455847 57.883140 159.170576
F 4.455847 57.883140 180.999684
F 4.455847 57.883140 202.828791
F 4.455847 57.883140 224.657898
F 4.455847 57.883140 246.487006
F 31.190951 11.576625 6.366824
F 31.190951 11.576625 28.195932
F 31.190951 11.576625 50.025039
F 31.190951 11.576625 71.854147
F 31.190951 11.576625 93.683254
F 31.190951 11.576625 115.512361
F 31.190951 11.576625 137.341469
F 31.190951 11.576625 159.170576
F 31.190951 11.576625 180.999684
F 31.190951 11.576625 202.828791
F 31.190951 11.576625 224.657898
F 31.190951 11.576625 246.487006
F 31.190951 34.729882 6.366824
F 31.190951 34.729882 28.195932
F 31.190951 34.729882 50.025039
F 31.190951 34.729882 71.854147
F 31.190951 34.729882 93.683254
F 31.190951 34.729882 115.512361
F 31.190951 34.729882 137.341469
F 31.190951 34.729882 159.170576
F 31.190951 34.729882 180.999684
F 31.190951 34.729882 202.828791
F 31.190951 34.729882 224.657898
F 31.190951 34.729882 246.487006
F 31.190951 57.883140 6.366824
F 31.190951 57.883140 28.195932
F 31.190951 57.883140 50.025039
F 31.190951 57.883140 71.854147
F 31.190951 57.883140 93.683254
F 31.190951 57.883140 115.512361
F 31.190951 57.883140 137.341469
F 31.190951 57.883140 159.170576
F 31.190951 57.883140 180.999684
F 31.190951 57.883140 202.828791
F 31.190951 57.883140 224.657898
F 31.190951 57.883140 246.487006
F 57.926054 11.576625 6.366824
F 57.926054 11.576625 28.195932
F 57.926054 11.576625 50.025039
F 57.926054 11.576625 71.854147
F 57.926054 11.576625 93.683254
F 57.926054 11.576625 115.512361
F 57.926054 11.576625 137.341469
F 57.926054 11.576625 159.170576
F 57.926054 11.576625 180.999684
F 57.926054 11.576625 202.828791
F 57.926054 11.576625 224.657898
F 57.926054 11.576625 246.487006
F 57.926054 34.729882 6.366824
F 57.926054 34.729882 28.195932
F 57.926054 34.729882 50.025039
F 57.926054 34.729882 71.854147
F 57.926054 34.729882 93.683254
F 57.926054 34.729882 115.512361
F 57.926054 34.729882 137.341469
F 57.926054 34.729882 159.170576
F 57.926054 34.729882 180.999684
F 57.926054 34.729882 202.828791
F 57.926054 34.729882 224.657898
F 57.926054 34.729882 246.487006
F 57.926054 57.883140 6.366824
F 57.926054 57.883140 28.195932
F 57.926054 57.883140 50.025039
F 57.926054 57.883140 71.854147
F 57.926054 57.883140 93.683254
F 57.926054 57.883140 115.512361
F 57.926054 57.883140 137.341469
F 57.926054 57.883140 159.170576
F 57.926054 57.883140 180.999684
F 57.926054 57.883140 202.828791
F 57.926054 57.883140 224.657898
F 57.926054 57.883140 246.487006
F 4.455847 19.294380 6.366825
F 4.455847 19.294380 28.195932
F 4.455847 19.294380 50.025040
F 4.455847 19.294380 71.854147
F 4.455847 19.294380 93.683254
F 4.455847 19.294380 115.512362
F 4.455847 19.294380 137.341469
F 4.455847 19.294380 159.170577
F 4.455847 19.294380 180.999684
F 4.455847 19.294380 202.828791
F 4.455847 19.294380 224.657899
F 4.455847 19.294380 246.487006
F 4.455847 42.447638 6.366825
F 4.455847 42.447638 28.195932
F 4.455847 42.447638 50.025040
F 4.455847 42.447638 71.854147
F 4.455847 42.447638 93.683254
F 4.455847 42.447638 115.512362
F 4.455847 42.447638 137.341469
F 4.455847 42.447638 159.170577
F 4.455847 42.447638 180.999684
F 4.455847 42.447638 202.828791
F 4.455847 42.447638 224.657899
F 4.455847 42.447638 246.487006
F 4.455847 65.600895 6.366825
F 4.455847 65.600895 28.195932
F 4.455847 65.600895 50.025040
F 4.455847 65.600895 71.854147
F 4.455847 65.600895 93.683254
F 4.455847 65.600895 115.512362
F 4.455847 65.600895 137.341469
F 4.455847 65.600895 159.170577
F 4.455847 65.600895 180.999684
F 4.455847 65.600895 202.828791
F 4.455847 65.600895 224.657899
F 4.455847 65.600895 246.487006
F 31.190951 19.294380 6.366825
F 31.190951 19.294380 28.195932
F 31.190951 19.294380 50.025040
F 31.190951 19.294380 71.854147
F 31.190951 19.294380 93.683254
F 31.190951 19.294380 115.512362
F 31.190951 19.294380 137.341469
F 31.190951 19.294380 159.170577
F 31.190951 19.294380 180.999684
F 31.190951 19.294380 202.828791
F 31.190951 19.294380 224.657899
F 31.190951 19.294380 246.487006
F 31.190951 42.447638 6.366825
F 31.190951 42.447638 28.195932
F 31.190951 42.447638 50.025040
F 31.190951 42.447638 71.854147
F 31.190951 42.447638 93.683254
F 31.190951 42.447638 115.512362
F 31.190951 42.447638 137.341469
F 31.190951 42.447638 159.170577
F 31.190951 42.447638 180.999684
F 31.190951 42.447638 202.828791
F 31.190951 42.447638 224.657899
F 31.190951 42.447638 246.487006
F 31.190951 65.600895 6.366825
F 31.190951 65.600895 28.195932
F 31.190951 65.600895 50.025040
F 31.190951 65.600895 71.854147
F 31.190951 65.600895 93.683254
F 31.190951 65.600895 115.512362
F 31.190951 65.600895 137.341469
F 31.190951 65.600895 159.170577
F 31.190951 65.600895 180.999684
F 31.190951 65.600895 202.828791
F 31.190951 65.600895 224.657899
F 31.190951 65.600895 246.487006
F 57.926054 19.294380 6.366825
F 57.926054 19.294380 28.195932
F 57.926054 19.294380 50.025040
F 57.926054 19.294380 71.854147
F 57.926054 19.294380 93.683254
F 57.926054 19.294380 115.512362
F 57.926054 19.294380 137.341469
F 57.926054 19.294380 159.170577
F 57.926054 19.294380 180.999684
F 57.926054 19.294380 202.828791
F 57.926054 19.294380 224.657899
F 57.926054 19.294380 246.487006
F 57.926054 42.447638 6.366825
F 57.926054 42.447638 28.195932
F 57.926054 42.447638 50.025040
F 57.926054 42.447638 71.854147
F 57.926054 42.447638 93.683254
F 57.926054 42.447638 115.512362
F 57.926054 42.447638 137.341469
F 57.926054 42.447638 159.170577
F 57.926054 42.447638 180.999684
F 57.926054 42.447638 202.828791
F 57.926054 42.447638 224.657899
F 57.926054 42.447638 246.487006
F 57.926054 65.600895 6.366825
F 57.926054 65.600895 28.195932
F 57.926054 65.600895 50.025040
F 57.926054 65.600895 71.854147
F 57.926054 65.600895 93.683254
F 57.926054 65.600895 115.512362
F 57.926054 65.600895 137.341469
F 57.926054 65.600895 159.170577
F 57.926054 65.600895 180.999684
F 57.926054 65.600895 202.828791
F 57.926054 65.600895 224.657899
F 57.926054 65.600895 246.487006
F 13.367547 3.858876 6.366825
F 13.367547 3.858876 28.195933
F 13.367547 3.858876 50.025040
F 13.367547 3.858876 71.854147
F 13.367547 3.858876 93.683255
F 13.367547 3.858876 115.512362
F 13.367547 3.858876 137.341470
F 13.367547 3.858876 159.170577
F 13.367547 3.858876 180.999684
F 13.367547 3.858876 202.828792
F 13.367547 3.858876 224.657899
F 13.367547 3.858876 246.487007
F 13.367547 27.012134 6.366825
F 13.367547 27.012134 28.195933
F 13.367547 27.012134 50.025040
F 13.367547 27.012134 71.854147
F 13.367547 27.012134 93.683255
F 13.367547 27.012134 115.512362
F 13.367547 27.012134 137.341470
F 13.367547 27.012134 159.170577
F 13.367547 27.012134 180.999684
F 13.367547 27.012134 202.828792
F 13.367547 27.012134 224.657899
F 13.367547 27.012134 246.487007
F 13.367547 50.165391 6.366825
F 13.367547 50.165391 28.195933
F 13.367547 50.165391 50.025040
F 13.367547 50.165391 71.854147
F 13.367547 50.165391 93.683255
F 13.367547 50.165391 115.512362
F 13.367547 50.165391 137.341470
F 13.367547 50.165391 159.170577
F 13.367547 50.165391 180.999684
F 13.367547 50.165391 202.828792
F 13.367547 50.165391 224.657899
F 13.367547 50.165391 246.487007
F 40.102650 3.858876 6.366825
F 40.102650 3.858876 28.195933
F 40.102650 3.858876 50.025040
F 40.102650 3.858876 71.854147
F 40.102650 3.858876 93.683255
F 40.102650 3.858876 115.512362
F 40.102650 3.858876 137.341470
F 40.102650 3.858876 159.170577
F 40.102650 3.858876 180.999684
F 40.102650 3.858876 202.828792
F 40.102650 3.858876 224.657899
F 40.102650 3.858876 246.487007
F 40.102650 27.012134 6.366825
F 40.102650 27.012134 28.195933
F 40.102650 27.012134 50.025040
F 40.102650 27.012134 71.854147
F 40.102650 27.012134 93.683255
F 40.102650 27.012134 115.512362
F 40.102650 27.012134 137.341470
F 40.102650 27.012134 159.170577
F 40.102650 27.012134 180.999684
F 40.102650 27.012134 202.828792
F 40.102650 27.012134 224.657899
F 40.102650 27.012134 246.487007
F 40.102650 50.165391 6.366825
F 40.102650 50.165391 28.195933
F 40.102650 50.165391 50.025040
F 40.102650 50.165391 71.854147
F 40.102650 50.165391 93.683255
F 40.102650 50.165391 115.512362
F 40.102650 50.165391 137.341470
F 40.102650 50.165391 159.170577
F 40.102650 50.165391 180.999684
F 40.102650 50.165391 202.828792
F 40.102650 50.165391 224.657899
F 40.102650 50.165391 246.487007
F 13.367547 11.576626 6.366825
F 13.367547 11.576626 28.195933
F 13.367547 11.576626 50.025040
F 13.367547 11.576626 71.854148
F 13.367547 11.576626 93.683255
F 13.367547 11.576626 115.512362
F 13.367547 11.576626 137.341470
F 13.367547 11.576626 159.170577
F 13.367547 11.576626 180.999685
F 13.367547 11.576626 202.828792
F 13.367547 11.576626 224.657899
F 13.367547 11.576626 246.487007
F 13.367547 34.729884 6.366825
F 13.367547 34.729884 28.195933
F 13.367547 34.729884 50.025040
F 13.367547 34.729884 71.854148
F 13.367547 34.729884 93.683255
F 13.367547 34.729884 115.512362
F 13.367547 34.729884 137.341470
F 13.367547 34.729884 159.170577
F 13.367547 34.729884 180.999685
F 13.367547 34.729884 202.828792
F 13.367547 34.729884 224.657899
F 13.367547 34.729884 246.487007
F 13.367547 57.883141 6.366825
F 13.367547 57.883141 28.195933
F 13.367547 57.883141 50.025040
F 13.367547 57.883141 71.854148
F 13.367547 57.883141 93.683255
F 13.367547 57.883141 115.512362
F 13.367547 57.883141 137.341470
F 13.367547 57.883141 159.170577
F 13.367547 57.883141 180.999685
F 13.367547 57.883141 202.828792
F 13.367547 57.883141 224.657899
F 13.367547 57.883141 246.487007
F 40.102650 11.576626 6.366825
F 40.102650 11.576626 28.195933
F 40.102650 11.576626 50.025040
F 40.102650 11.576626 71.854148
F 40.102650 11.576626 93.683255
F 40.102650 11.576626 115.512362
F 40.102650 11.576626 137.341470
F 40.102650 11.576626 159.170577
F 40.102650 11.576626 180.999685
F 40.102650 11.576626 202.828792
F 40.102650 11.576626 224.657899
F 40.102650 11.576626 246.487007
F 40.102650 34.729884 6.366825
F 40.102650 34.729884 28.195933
F 40.102650 34.729884 50.025040
F 40.102650 34.729884 71.854148
F 40.102650 34.729884 93.683255
F 40.102650 34.729884 115.512362
F 40.102650 34.729884 137.341470
F 40.102650 34.729884 159.170577
F 40.102650 34.729884 180.999685
F 40.102650 34.729884 202.828792
F 40.102650 34.729884 224.657899
F 40.102650 34.729884 246.487007
F 40.102650 57.883141 6.366825
F 40.102650 57.883141 28.195933
F 40.102650 57.883141 50.025040
F 40.102650 57.883141 71.854148
F 40.102650 57.883141 93.683255
F 40.102650 57.883141 115.512362
F 40.102650 57.883141 137.341470
F 40.102650 57.883141 159.170577
F 40.102650 57.883141 180.999685
F 40.102650 57.883141 202.828792
F 40.102650 57.883141 224.657899
F 40.102650 57.883141 246.487007
F 13.367547 19.294382 6.366826
F 13.367547 19.294382 28.195933
F 13.367547 19.294382 50.025041
F 13.367547 19.294382 71.854148
F 13.367547 19.294382 93.683255
F 13.367547 19.294382 115.512363
F 13.367547 19.294382 137.341470
F 13.367547 19.294382 159.170578
F 13.367547 19.294382 180.999685
F 13.367547 19.294382 202.828792
F 13.367547 19.294382 224.657900
F 13.367547 19.294382 246.487007
F 13.367547 42.447639 6.366826
F 13.367547 42.447639 28.195933
F 13.367547 42.447639 50.025041
F 13.367547 42.447639 71.854148
F 13.367547 42.447639 93.683255
F 13.367547 42.447639 115.512363
F 13.367547 42.447639 137.341470
F 13.367547 42.447639 159.170578
F 13.367547 42.447639 180.999685
F 13.367547 42.447639 202.828792
F 13.367547 42.447639 224.657900
F 13.367547 42.447639 246.487007
F 13.367547 65.600897 6.366826
F 13.367547 65.600897 28.195933
F 13.367547 65.600897 50.025041
F 13.367547 65.600897 71.854148
F 13.367547 65.600897 93.683255
F 13.367547 65.600897 115.512363
F 13.367547 65.600897 137.341470
F 13.367547 65.600897 159.170578
F 13.367547 65.600897 180.999685
F 13.367547 65.600897 202.828792
F 13.367547 65.600897 224.657900
F 13.367547 65.600897 246.487007
F 40.102650 19.294382 6.366826
F 40.102650 19.294382 28.195933
F 40.102650 19.294382 50.025041
F 40.102650 19.294382 71.854148
F 40.102650 19.294382 93.683255
F 40.102650 19.294382 115.512363
F 40.102650 19.294382 137.341470
F 40.102650 19.294382 159.170578
F 40.102650 19.294382 180.999685
F 40.102650 19.294382 202.828792
F 40.102650 19.294382 224.657900
F 40.102650 19.294382 246.487007
F 40.102650 42.447639 6.366826
F 40.102650 42.447639 28.195933
F 40.102650 42.447639 50.025041
F 40.102650 42.447639 71.854148
F 40.102650 42.447639 93.683255
F 40.102650 42.447639 115.512363
F 40.102650 42.447639 137.341470
F 40.102650 42.447639 159.170578
F 40.102650 42.447639 180.999685
F 40.102650 42.447639 202.828792
F 40.102650 42.447639 224.657900
F 40.102650 42.447639 246.487007
F 40.102650 65.600897 6.366826
F 40.102650 65.600897 28.195933
F 40.102650 65.600897 50.025041
F 40.102650 65.600897 71.854148
F 40.102650 65.600897 93.683255
F 40.102650 65.600897 115.512363
F 40.102650 65.600897 137.341470
F 40.102650 65.600897 159.170578
F 40.102650 65.600897 180.999685
F 40.102650 65.600897 202.828792
F 40.102650 65.600897 224.657900
F 40.102650 65.600897 246.487007
F 22.279254 3.858875 6.366825
F 22.279254 3.858875 28.195932
F 22.279254 3.858875 50.025040
F 22.279254 3.858875 71.854147
F 22.279254 3.858875 93.683254
F 22.279254 3.858875 115.512362
F 22.279254 3.858875 137.341469
F 22.279254 3.858875 159.170577
F 22.279254 3.858875 180.999684
F 22.279254 3.858875 202.828791
F 22.279254 3.858875 224.657899
F 22.279254 3.858875 246.487006
F 22.279254 27.012133 6.366825
F 22.279254 27.012133 28.195932
F 22.279254 27.012133 50.025040
F 22.279254 27.012133 71.854147
F 22.279254 27.012133 93.683254
F 22.279254 27.012133 115.512362
F 22.279254 27.012133 137.341469
F 22.279254 27.012133 159.170577
F 22.279254 27.012133 180.999684
F 22.279254 27.012133 202.828791
F 22.279254 27.012133 224.657899
F 22.279254 27.012133 246.487006
F 22.279254 50.165390 6.366825
F 22.279254 50.165390 28.195932
F 22.279254 50.165390 50.025040
F 22.279254 50.165390 71.854147
F 22.279254 50.165390 93.683254
F 22.279254 50.165390 115.512362
F 22.279254 50.165390 137.341469
F 22.279254 50.165390 159.170577
F 22.279254 50.165390 180.999684
F 22.279254 50.165390 202.828791
F 22.279254 50.165390 224.657899
F 22.279254 50.165390 246.487006
F 49.014357 3.858875 6.366825
F 49.014357 3.858875 28.195932
F 49.014357 3.858875 50.025040
F 49.014357 3.858875 71.854147
F 49.014357 3.858875 93.683254
F 49.014357 3.858875 115.512362
F 49.014357 3.858875 137.341469
F 49.014357 3.858875 159.170577
F 49.014357 3.858875 180.999684
F 49.014357 3.858875 202.828791
F 49.014357 3.858875 224.657899
F 49.014357 3.858875 246.487006
F 49.014357 27.012133 6.366825
F 49.014357 27.012133 28.195932
F 49.014357 27.012133 50.025040
F 49.014357 27.012133 71.854147
F 49.014357 27.012133 93.683254
F 49.014357 27.012133 115.512362
F 49.014357 27.012133 137.341469
F 49.014357 27.012133 159.170577
F 49.014357 27.012133 180.999684
F 49.014357 27.012133 202.828791
F 49.014357 27.012133 224.657899
F 49.014357 27.012133 246.487006
F 49.014357 50.165390 6.366825
F 49.014357 50.165390 28.195932
F 49.014357 50.165390 50.025040
F 49.014357 50.165390 71.854147
F 49.014357 50.165390 93.683254
F 49.014357 50.165390 115.512362
F 49.014357 50.165390 137.341469
F 49.014357 50.165390 159.170577
F 49.014357 50.165390 180.999684
F 49.014357 50.165390 202.828791
F 49.014357 50.165390 224.657899
F 49.014357 50.165390 246.487006
F 22.279254 11.576625 6.366825
F 22.279254 11.576625 28.195932
F 22.279254 11.576625 50.025040
F 22.279254 11.576625 71.854147
F 22.279254 11.576625 93.683255
F 22.279254 11.576625 115.512362
F 22.279254 11.576625 137.341469
F 22.279254 11.576625 159.170577
F 22.279254 11.576625 180.999684
F 22.279254 11.576625 202.828792
F 22.279254 11.576625 224.657899
F 22.279254 11.576625 246.487006
F 22.279254 34.729883 6.366825
F 22.279254 34.729883 28.195932
F 22.279254 34.729883 50.025040
F 22.279254 34.729883 71.854147
F 22.279254 34.729883 93.683255
F 22.279254 34.729883 115.512362
F 22.279254 34.729883 137.341469
F 22.279254 34.729883 159.170577
F 22.279254 34.729883 180.999684
F 22.279254 34.729883 202.828792
F 22.279254 34.729883 224.657899
F 22.279254 34.729883 246.487006
F 22.279254 57.883140 6.366825
F 22.279254 57.883140 28.195932
F 22.279254 57.883140 50.025040
F 22.279254 57.883140 71.854147
F 22.279254 57.883140 93.683255
F 22.279254 57.883140 115.512362
F 22.279254 57.883140 137.341469
F 22.279254 57.883140 159.170577
F 22.279254 57.883140 180.999684
F 22.279254 57.883140 202.828792
F 22.279254 57.883140 224.657899
F 22.279254 57.883140 246.487006
F 49.014357 11.576625 6.366825
F 49.014357 11.576625 28.195932
F 49.014357 11.576625 50.025040
F 49.014357 11.576625 71.854147
F 49.014357 11.576625 93.683255
F 49.014357 11.576625 115.512362
F 49.014357 11.576625 137.341469
F 49.014357 11.576625 159.170577
F 49.014357 11.576625 180.999684
F 49.014357 11.576625 202.828792
F 49.014357 11.576625 224.657899
F 49.014357 11.576625 246.487006
F 49.014357 34.729883 6.366825
F 49.014357 34.729883 28.195932
F 49.014357 34.729883 50.025040
F 49.014357 34.729883 71.854147
F 49.014357 34.729883 93.683255
F 49.014357 34.729883 115.512362
F 49.014357 34.729883 137.341469
F 49.014357 34.729883 159.170577
F 49.014357 34.729883 180.999684
F 49.014357 34.729883 202.828792
F 49.014357 34.729883 224.657899
F 49.014357 34.729883 246.487006
F 49.014357 57.883140 6.366825
F 49.014357 57.883140 28.195932
F 49.014357 57.883140 50.025040
F 49.014357 57.883140 71.854147
F 49.014357 57.883140 93.683255
F 49.014357 57.883140 115.512362
F 49.014357 57.883140 137.341469
F 49.014357 57.883140 159.170577
F 49.014357 57.883140 180.999684
F 49.014357 57.883140 202.828792
F 49.014357 57.883140 224.657899
F 49.014357 57.883140 246.487006
F 22.279254 19.294381 6.366825
F 22.279254 19.294381 28.195933
F 22.279254 19.294381 50.025040
F 22.279254 19.294381 71.854148
F 22.279254 19.294381 93.683255
F 22.279254 19.294381 115.512362
F 22.279254 19.294381 137.341470
F 22.279254 19.294381 159.170577
F 22.279254 19.294381 180.999685
F 22.279254 19.294381 202.828792
F 22.279254 19.294381 224.657899
F 22.279254 19.294381 246.487007
F 22.279254 42.447638 6.366825
F 22.279254 42.447638 28.195933
F 22.279254 42.447638 50.025040
F 22.279254 42.447638 71.854148
F 22.279254 42.447638 93.683255
F 22.279254 42.447638 115.512362
F 22.279254 42.447638 137.341470
F 22.279254 42.447638 159.170577
F 22.279254 42.447638 180.999685
F 22.279254 42.447638 202.828792
F 22.279254 42.447638 224.657899
F 22.279254 42.447638 246.487007
F 22.279254 65.600896 6.366825
F 22.279254 65.600896 28.195933
F 22.279254 65.600896 50.025040
F 22.279254 65.600896 71.854148
F 22.279254 65.600896 93.683255
F 22.279254 65.600896 115.512362
F 22.279254 65.600896 137.341470
F 22.279254 65.600896 159.170577
F 22.279254 65.600896 180.999685
F 22.279254 65.600896 202.828792
F 22.279254 65.600896 224.657899
F 22.279254 65.600896 246.487007
F 49.014357 19.294381 6.366825
F 49.014357 19.294381 28.195933
F 49.014357 19.294381 50.025040
F 49.014357 19.294381 71.854148
F 49.014357 19.294381 93.683255
F 49.014357 19.294381 115.512362
F 49.014357 19.294381 137.341470
F 49.014357 19.294381 159.170577
F 49.014357 19.294381 180.999685
F 49.014357 19.294381 202.828792
F 49.014357 19.294381 224.657899
F 49.014357 19.294381 246.487007
F 49.014357 42.447638 6.366825
F 49.014357 42.447638 28.195933
F 49.014357 42.447638 50.025040
F 49.014357 42.447638 71.854148
F 49.014357 42.447638 93.683255
F 49.014357 42.447638 115.512362
F 49.014357 42.447638 137.341470
F 49.014357 42.447638 159.170577
F 49.014357 42.447638 180.999685
F 49.014357 42.447638 202.828792
F 49.014357 42.447638 224.657899
F 49.014357 42.447638 246.487007
F 49.014357 65.600896 6.366825
F 49.014357 65.600896 28.195933
F 49.014357 65.600896 50.025040
F 49.014357 65.600896 71.854148
F 49.014357 65.600896 93.683255
F 49.014357 65.600896 115.512362
F 49.014357 65.600896 137.341470
F 49.014357 65.600896 159.170577
F 49.014357 65.600896 180.999685
F 49.014357 65.600896 202.828792
F 49.014357 65.600896 224.657899
F 49.014357 65.600896 246.487007
F 4.455860 3.858875 3.638187
F 4.455860 3.858875 25.467294
F 4.455860 3.858875 47.296402
F 4.455860 3.858875 69.125509
F 4.455860 3.858875 90.954616
F 4.455860 3.858875 112.783724
F 4.455860 3.858875 134.612831
F 4.455860 3.858875 156.441939
F 4.455860 3.858875 178.271046
F 4.455860 3.858875 200.100153
F 4.455860 3.858875 221.929261
F 4.455860 3.858875 243.758368
F 4.455860 27.012133 3.638187
F 4.455860 27.012133 25.467294
F 4.455860 27.012133 47.296402
F 4.455860 27.012133 69.125509
F 4.455860 27.012133 90.954616
F 4.455860 27.012133 112.783724
F 4.455860 27.012133 134.612831
F 4.455860 27.012133 156.441939
F 4.455860 27.012133 178.271046
F 4.455860 27.012133 200.100153
F 4.455860 27.012133 221.929261
F 4.455860 27.012133 243.758368
F 4.455860 50.165390 3.638187
F 4.455860 50.165390 25.467294
F 4.455860 50.165390 47.296402
F 4.455860 50.165390 69.125509
F 4.455860 50.165390 90.954616
F 4.455860 50.165390 112.783724
F 4.455860 50.165390 134.612831
F 4.455860 50.165390 156.441939
F 4.455860 50.165390 178.271046
F 4.455860 50.165390 200.100153
F 4.455860 50.165390 221.929261
F 4.455860 50.165390 243.758368
F 31.190963 3.858875 3.638187
F 31.190963 3.858875 25.467294
F 31.190963 3.858875 47.296402
F 31.190963 3.858875 69.125509
F 31.190963 3.858875 90.954616
F 31.190963 3.858875 112.783724
F 31.190963 3.858875 134.612831
F 31.190963 3.858875 156.441939
F 31.190963 3.858875 178.271046
F 31.190963 3.858875 200.100153
F 31.190963 3.858875 221.929261
F 31.190963 3.858875 243.758368
F 31.190963 27.012133 3.638187
F 31.190963 27.012133 25.467294
F 31.190963 27.012133 47.296402
F 31.190963 27.012133 69.125509
F 31.190963 27.012133 90.954616
F 31.190963 27.012133 112.783724
F 31.190963 27.012133 134.612831
F 31.190963 27.012133 156.441939
F 31.190963 27.012133 178.271046
F 31.190963 27.012133 200.100153
F 31.190963 27.012133 221.929261
F 31.190963 27.012133 243.758368
F 31.190963 50.165390 3.638187
F 31.190963 50.165390 25.467294
F 31.190963 50.165390 47.296402
F 31.190963 50.165390 69.125509
F 31.190963 50.165390 90.954616
F 31.190963 50.165390 112.783724
F 31.190963 50.165390 134.612831
F 31.190963 50.165390 156.441939
F 31.190963 50.165390 178.271046
F 31.190963 50.165390 200.100153
F 31.190963 50.165390 221.929261
F 31.190963 50.165390 243.758368
F 57.926066 3.858875 3.638187
F 57.926066 3.858875 25.467294
F 57.926066 3.858875 47.296402
F 57.926066 3.858875 69.125509
F 57.926066 3.858875 90.954616
F 57.926066 3.858875 112.783724
F 57.926066 3.858875 134.612831
F 57.926066 3.858875 156.441939
F 57.926066 3.858875 178.271046
F 57.926066 3.858875 200.100153
F 57.926066 3.858875 221.929261
F 57.926066 3.858875 243.758368
F 57.926066 27.012133 3.638187
F 57.926066 27.012133 25.467294
F 57.926066 27.012133 47.296402
F 57.926066 27.012133 69.125509
F 57.926066 27.012133 90.954616
F 57.926066 27.012133 112.783724
F 57.926066 27.012133 134.612831
F 57.926066 27.012133 156.441939
F 57.926066 27.012133 178.271046
F 57.926066 27.012133 200.100153
F 57.926066 27.012133 221.929261
F 57.926066 27.012133 243.758368
F 57.926066 50.165390 3.638187
F 57.926066 50.165390 25.467294
F 57.926066 50.165390 47.296402
F 57.926066 50.165390 69.125509
F 57.926066 50.165390 90.954616
F 57.926066 50.165390 112.783724
F 57.926066 50.165390 134.612831
F 57.926066 50.165390 156.441939
F 57.926066 50.165390 178.271046
F 57.926066 50.165390 200.100153
F 57.926066 50.165390 221.929261
F 57.926066 50.165390 243.758368
F 4.455860 11.576625 3.638187
F 4.455860 11.576625 25.467294
F 4.455860 11.576625 47.296401
F 4.455860 11.576625 69.125509
F 4.455860 11.576625 90.954616
F 4.455860 11.576625 112.783724
F 4.455860 11.576625 134.612831
F 4.455860 11.576625 156.441938
F 4.455860 11.576625 178.271046
F 4.455860 11.576625 200.100153
F 4.455860 11.576625 221.929261
F 4.455860 11.576625 243.758368
F 4.455860 34.729883 3.638187
F 4.455860 34.729883 25.467294
F 4.455860 34.729883 47.296401
F 4.455860 34.729883 69.125509
F 4.455860 34.729883 90.954616
F 4.455860 34.729883 112.783724
F 4.455860 34.729883 134.612831
F 4.455860 34.729883 156.441938
F 4.455860 34.729883 178.271046
F 4.455860 34.729883 200.100153
F 4.455860 34.729883 221.929261
F 4.455860 34.729883 243.758368
F 4.455860 57.883140 3.638187
F 4.455860 57.883140 25.467294
F 4.455860 57.883140 47.296401
F 4.455860 57.883140 69.125509
F 4.455860 57.883140 90.954616
F 4.455860 57.883140 112.783724
F 4.455860 57.883140 134.612831
F 4.455860 57.883140 156.441938
F 4.455860 57.883140 178.271046
F 4.455860 57.883140 200.100153
F 4.455860 57.883140 221.929261
F 4.455860 57.883140 243.758368
F 31.190963 11.576625 3.638187
F 31.190963 11.576625 25.467294
F 31.190963 11.576625 47.296401
F 31.190963 11.576625 69.125509
F 31.190963 11.576625 90.954616
F 31.190963 11.576625 112.783724
F 31.190963 11.576625 134.612831
F 31.190963 11.576625 156.441938
F 31.190963 11.576625 178.271046
F 31.190963 11.576625 200.100153
F 31.190963 11.576625 221.929261
F 31.190963 11.576625 243.758368
F 31.190963 34.729883 3.638187
F 31.190963 34.729883 25.467294
F 31.190963 34.729883 47.296401
F 31.190963 34.729883 69.125509
F 31.190963 34.729883 90.954616
F 31.190963 34.729883 112.783724
F 31.190963 34.729883 134.612831
F 31.190963 34.729883 156.441938
F 31.190963 34.729883 178.271046
F 31.190963 34.729883 200.100153
F 31.190963 34.729883 221.929261
F 31.190963 34.729883 243.758368
F 31.190963 57.883140 3.638187
F 31.190963 57.883140 25.467294
F 31.190963 57.883140 47.296401
F 31.190963 57.883140 69.125509
F 31.190963 57.883140 90.954616
F 31.190963 57.883140 112.783724
F 31.190963 57.883140 134.612831
F 31.190963 57.883140 156.441938
F 31.190963 57.883140 178.271046
F 31.190963 57.883140 200.100153
F 31.190963 57.883140 221.929261
F 31.190963 57.883140 243.758368
F 57.926066 11.576625 3.638187
F 57.926066 11.576625 25.467294
F 57.926066 11.576625 47.296401
F 57.926066 11.576625 69.125509
F 57.926066 11.576625 90.954616
F 57.926066 11.576625 112.783724
F 57.926066 11.576625 134.612831
F 57.926066 11.576625 156.441938
F 57.926066 11.576625 178.271046
F 57.926066 11.576625 200.100153
F 57.926066 11.576625 221.929261
F 57.926066 11.576625 243.758368
F 57.926066 34.729883 3.638187
F 57.926066 34.729883 25.467294
F 57.926066 34.729883 47.296401
F 57.926066 34.729883 69.125509
F 57.926066 34.729883 90.954616
F 57.926066 34.729883 112.783724
F 57.926066 34.729883 134.612831
F 57.926066 34.729883 156.441938
F 57.926066 34.729883 178.271046
F 57.926066 34.729883 200.100153
F 57.926066 34.729883 221.929261
F 57.926066 34.729883 243.758368
F 57.926066 57.883140 3.638187
F 57.926066 57.883140 25.467294
F 57.926066 57.883140 47.296401
F 57.926066 57.883140 69.125509
F 57.926066 57.883140 90.954616
F 57.926066 57.883140 112.783724
F 57.926066 57.883140 134.612831
F 57.926066 57.883140 156.441938
F 57.926066 57.883140 178.271046
F 57.926066 57.883140 200.100153
F 57.926066 57.883140 221.929261
F 57.926066 57.883140 243.758368
F 4.455860 19.294381 3.638186
F 4.455860 19.294381 25.467294
F 4.455860 19.294381 47.296401
F 4.455860 19.294381 69.125508
F 4.455860 19.294381 90.954616
F 4.455860 19.294381 112.783723
F 4.455860 19.294381 134.612831
F 4.455860 19.294381 156.441938
F 4.455860 19.294381 178.271045
F 4.455860 19.294381 200.100153
F 4.455860 19.294381 221.929260
F 4.455860 19.294381 243.758368
F 4.455860 42.447638 3.638186
F 4.455860 42.447638 25.467294
F 4.455860 42.447638 47.296401
F 4.455860 42.447638 69.125508
F 4.455860 42.447638 90.954616
F 4.455860 42.447638 112.783723
F 4.455860 42.447638 134.612831
F 4.455860 42.447638 156.441938
F 4.455860 42.447638 178.271045
F 4.455860 42.447638 200.100153
F 4.455860 42.447638 221.929260
F 4.455860 42.447638 243.758368
F 4.455860 65.600896 3.638186
F 4.455860 65.600896 25.467294
F 4.455860 65.600896 47.296401
F 4.455860 65.600896 69.125508
F 4.455860 65.600896 90.954616
F 4.455860 65.600896 112.783723
F 4.455860 65.600896 134.612831
F 4.455860 65.600896 156.441938
F 4.455860 65.600896 178.271045
F 4.455860 65.600896 200.100153
F 4.455860 65.600896 221.929260
F 4.455860 65.600896 243.758368
F 31.190963 19.294381 3.638186
F 31.190963 19.294381 25.467294
F 31.190963 19.294381 47.296401
F 31.190963 19.294381 69.125508
F 31.190963 19.294381 90.954616
F 31.190963 19.294381 112.783723
F 31.190963 19.294381 134.612831
F 31.190963 19.294381 156.441938
F 31.190963 19.294381 178.271045
F 31.190963 19.294381 200.100153
F 31.190963 19.294381 221.929260
F 31.190963 19.294381 243.758368
F 31.190963 42.447638 3.638186
F 31.190963 42.447638 25.467294
F 31.190963 42.447638 47.296401
F 31.190963 42.447638 69.125508
F 31.190963 42.447638 90.954616
F 31.190963 42.447638 112.783723
F 31.190963 42.447638 134.612831
F 31.190963 42.447638 156.441938
F 31.190963 42.447638 178.271045
F 31.190963 42.447638 200.100153
F 31.190963 42.447638 221.929260
F 31.190963 42.447638 243.758368
F 31.190963 65.600896 3.638186
F 31.190963 65.600896 25.467294
F 31.190963 65.600896 47.296401
F 31.190963 65.600896 69.125508
F 31.190963 65.600896 90.954616
F 31.190963 65.600896 112.783723
F 31.190963 65.600896 134.612831
F 31.190963 65.600896 156.441938
F 31.190963 65.600896 178.271045
F 31.190963 65.600896 200.100153
F 31.190963 65.600896 221.929260
F 31.190963 65.600896 243.758368
F 57.926066 19.294381 3.638186
F 57.926066 19.294381 25.467294
F 57.926066 19.294381 47.296401
F 57.926066 19.294381 69.125508
F 57.926066 19.294381 90.954616
F 57.926066 19.294381 112.783723
F 57.926066 19.294381 134.612831
F 57.926066 19.294381 156.441938
F 57.926066 19.294381 178.271045
F 57.926066 19.294381 200.100153
F 57.926066 19.294381 221.929260
F 57.926066 19.294381 243.758368
F 57.926066 42.447638 3.638186
F 57.926066 42.447638 25.467294
F 57.926066 42.447638 47.296401
F 57.926066 42.447638 69.125508
F 57.926066 42.447638 90.954616
F 57.926066 42.447638 112.783723
F 57.926066 42.447638 134.612831
F 57.926066 42.447638 156.441938
F 57.926066 42.447638 178.271045
F 57.926066 42.447638 200.100153
F 57.926066 42.447638 221.929260
F 57.926066 42.447638 243.758368
F 57.926066 65.600896 3.638186
F 57.926066 65.600896 25.467294
F 57.926066 65.600896 47.296401
F 57.926066 65.600896 69.125508
F 57.926066 65.600896 90.954616
F 57.926066 65.600896 112.783723
F 57.926066 65.600896 134.612831
F 57.926066 65.600896 156.441938
F 57.926066 65.600896 178.271045
F 57.926066 65.600896 200.100153
F 57.926066 65.600896 221.929260
F 57.926066 65.600896 243.758368
F 13.367560 3.858876 3.638186
F 13.367560 3.858876 25.467294
F 13.367560 3.858876 47.296401
F 13.367560 3.858876 69.125508
F 13.367560 3.858876 90.954616
F 13.367560 3.858876 112.783723
F 13.367560 3.858876 134.612831
F 13.367560 3.858876 156.441938
F 13.367560 3.858876 178.271045
F 13.367560 3.858876 200.100153
F 13.367560 3.858876 221.929260
F 13.367560 3.858876 243.758368
F 13.367560 27.012133 3.638186
F 13.367560 27.012133 25.467294
F 13.367560 27.012133 47.296401
F 13.367560 27.012133 69.125508
F 13.367560 27.012133 90.954616
F 13.367560 27.012133 112.783723
F 13.367560 27.012133 134.612831
F 13.367560 27.012133 156.441938
F 13.367560 27.012133 178.271045
F 13.367560 27.012133 200.100153
F 13.367560 27.012133 221.929260
F 13.367560 27.012133 243.758368
F 13.367560 50.165391 3.638186
F 13.367560 50.165391 25.467294
F 13.367560 50.165391 47.296401
F 13.367560 50.165391 69.125508
F 13.367560 50.165391 90.954616
F 13.367560 50.165391 112.783723
F 13.367560 50.165391 134.612831
F 13.367560 50.165391 156.441938
F 13.367560 50.165391 178.271045
F 13.367560 50.165391 200.100153
F 13.367560 50.165391 221.929260
F 13.367560 50.165391 243.758368
F 40.102663 3.858876 3.638186
F 40.102663 3.858876 25.467294
F 40.102663 3.858876 47.296401
F 40.102663 3.858876 69.125508
F 40.102663 3.858876 90.954616
F 40.102663 3.858876 112.783723
F 40.102663 3.858876 134.612831
F 40.102663 3.858876 156.441938
F 40.102663 3.858876 178.271045
F 40.102663 3.858876 200.100153
F 40.102663 3.858876 221.929260
F 40.102663 3.858876 243.758368
F 40.102663 27.012133 3.638186
F 40.102663 27.012133 25.467294
F 40.102663 27.012133 47.296401
F 40.102663 27.012133 69.125508
F 40.102663 27.012133 90.954616
F 40.102663 27.012133 112.783723
F 40.102663 27.012133 134.612831
F 40.102663 27.012133 156.441938
F 40.102663 27.012133 178.271045
F 40.102663 27.012133 200.100153
F 40.102663 27.012133 221.929260
F 40.102663 27.012133 243.758368
F 40.102663 50.165391 3.638186
F 40.102663 50.165391 25.467294
F 40.102663 50.165391 47.296401
F 40.102663 50.165391 69.125508
F 40.102663 50.165391 90.954616
F 40.102663 50.165391 112.783723
F 40.102663 50.165391 134.612831
F 40.102663 50.165391 156.441938
F 40.102663 50.165391 178.271045
F 40.102663 50.165391 200.100153
F 40.102663 50.165391 221.929260
F 40.102663 50.165391 243.758368
F 13.367560 11.576626 3.638186
F 13.367560 11.576626 25.467293
F 13.367560 11.576626 47.296401
F 13.367560 11.576626 69.125508
F 13.367560 11.576626 90.954616
F 13.367560 11.576626 112.783723
F 13.367560 11.576626 134.612830
F 13.367560 11.576626 156.441938
F 13.367560 11.576626 178.271045
F 13.367560 11.576626 200.100153
F 13.367560 11.576626 221.929260
F 13.367560 11.576626 243.758367
F 13.367560 34.729883 3.638186
F 13.367560 34.729883 25.467293
F 13.367560 34.729883 47.296401
F 13.367560 34.729883 69.125508
F 13.367560 34.729883 90.954616
F 13.367560 34.729883 112.783723
F 13.367560 34.729883 134.612830
F 13.367560 34.729883 156.441938
F 13.367560 34.729883 178.271045
F 13.367560 34.729883 200.100153
F 13.367560 34.729883 221.929260
F 13.367560 34.729883 243.758367
F 13.367560 57.883141 3.638186
F 13.367560 57.883141 25.467293
F 13.367560 57.883141 47.296401
F 13.367560 57.883141 69.125508
F 13.367560 57.883141 90.954616
F 13.367560 57.883141 112.783723
F 13.367560 57.883141 134.612830
F 13.367560 57.883141 156.441938
F 13.367560 57.883141 178.271045
F 13.367560 57.883141 200.100153
F 13.367560 57.883141 221.929260
F 13.367560 57.883141 243.758367
F 40.102663 11.576626 3.638186
F 40.102663 11.576626 25.467293
F 40.102663 11.576626 47.296401
F 40.102663 11.576626 69.125508
F 40.102663 11.576626 90.954616
F 40.102663 11.576626 112.783723
F 40.102663 11.576626 134.612830
F 40.102663 11.576626 156.441938
F 40.102663 11.576626 178.271045
F 40.102663 11.576626 200.100153
F 40.102663 11.576626 221.929260
F 40.102663 11.576626 243.758367
F 40.102663 34.729883 3.638186
F 40.102663 34.729883 25.467293
F 40.102663 34.729883 47.296401
F 40.102663 34.729883 69.125508
F 40.102663 34.729883 90.954616
F 40.102663 34.729883 112.783723
F 40.102663 34.729883 134.612830
F 40.102663 34.729883 156.441938
F 40.102663 34.729883 178.271045
F 40.102663 34.729883 200.100153
F 40.102663 34.729883 221.929260
F 40.102663 34.729883 243.758367
F 40.102663 57.883141 3.638186
F 40.102663 57.883141 25.467293
F 40.102663 57.883141 47.296401
F 40.102663 57.883141 69.125508
F 40.102663 57.883141 90.954616
F 40.102663 57.883141 112.783723
F 40.102663 57.883141 134.612830
F 40.102663 57.883141 156.441938
F 40.102663 57.883141 178.271045
F 40.102663 57.883141 200.100153
F 40.102663 57.883141 221.929260
F 40.102663 57.883141 243.758367
F 13.367560 19.294381 3.638186
F 13.367560 19.294381 25.467293
F 13.367560 19.294381 47.296400
F 13.367560 19.294381 69.125508
F 13.367560 19.294381 90.954615
F 13.367560 19.294381 112.783722
F 13.367560 19.294381 134.612830
F 13.367560 19.294381 156.441937
F 13.367560 19.294381 178.271045
F 13.367560 19.294381 200.100152
F 13.367560 19.294381 221.929259
F 13.367560 19.294381 243.758367
F 13.367560 42.447639 3.638186
F 13.367560 42.447639 25.467293
F 13.367560 42.447639 47.296400
F 13.367560 42.447639 69.125508
F 13.367560 42.447639 90.954615
F 13.367560 42.447639 112.783722
F 13.367560 42.447639 134.612830
F 13.367560 42.447639 156.441937
F 13.367560 42.447639 178.271045
F 13.367560 42.447639 200.100152
F 13.367560 42.447639 221.929259
F 13.367560 42.447639 243.758367
F 13.367560 65.600896 3.638186
F 13.367560 65.600896 25.467293
F 13.367560 65.600896 47.296400
F 13.367560 65.600896 69.125508
F 13.367560 65.600896 90.954615
F 13.367560 65.600896 112.783722
F 13.367560 65.600896 134.612830
F 13.367560 65.600896 156.441937
F 13.367560 65.600896 178.271045
F 13.367560 65.600896 200.100152
F 13.367560 65.600896 221.929259
F 13.367560 65.600896 243.758367
F 40.102663 19.294381 3.638186
F 40.102663 19.294381 25.467293
F 40.102663 19.294381 47.296400
F 40.102663 19.294381 69.125508
F 40.102663 19.294381 90.954615
F 40.102663 19.294381 112.783722
F 40.102663 19.294381 134.612830
F 40.102663 19.294381 156.441937
F 40.102663 19.294381 178.271045
F 40.102663 19.294381 200.100152
F 40.102663 19.294381 221.929259
F 40.102663 19.294381 243.758367
F 40.102663 42.447639 3.638186
F 40.102663 42.447639 25.467293
F 40.102663 42.447639 47.296400
F 40.102663 42.447639 69.125508
F 40.102663 42.447639 90.954615
F 40.102663 42.447639 112.783722
F 40.102663 42.447639 134.612830
F 40.102663 42.447639 156.441937
F 40.102663 42.447639 178.271045
F 40.102663 42.447639 200.100152
F 40.102663 42.447639 221.929259
F 40.102663 42.447639 243.758367
F 40.102663 65.600896 3.638186
F 40.102663 65.600896 25.467293
F 40.102663 65.600896 47.296400
F 40.102663 65.600896 69.125508
F 40.102663 65.600896 90.954615
F 40.102663 65.600896 112.783722
F 40.102663 65.600896 134.612830
F 40.102663 65.600896 156.441937
F 40.102663 65.600896 178.271045
F 40.102663 65.600896 200.100152
F 40.102663 65.600896 221.929259
F 40.102663 65.600896 243.758367
F 22.279265 3.858875 3.638187
F 22.279265 3.858875 25.467294
F 22.279265 3.858875 47.296401
F 22.279265 3.858875 69.125509
F 22.279265 3.858875 90.954616
F 22.279265 3.858875 112.783724
F 22.279265 3.858875 134.612831
F 22.279265 3.858875 156.441938
F 22.279265 3.858875 178.271046
F 22.279265 3.858875 200.100153
F 22.279265 3.858875 221.929260
F 22.279265 3.858875 243.758368
F 22.279265 27.012133 3.638187
F 22.279265 27.012133 25.467294
F 22.279265 27.012133 47.296401
F 22.279265 27.012133 69.125509
F 22.279265 27.012133 90.954616
F 22.279265 27.012133 112.783724
F 22.279265 27.012133 134.612831
F 22.279265 27.012133 156.441938
F 22.279265 27.012133 178.271046
F 22.279265 27.012133 200.100153
F 22.279265 27.012133 221.929260
F 22.279265 27.012133 243.758368
F 22.279265 50.165390 3.638187
F 22.279265 50.165390 25.467294
F 22.279265 50.165390 47.296401
F 22.279265 50.165390 69.125509
F 22.279265 50.165390 90.954616
F 22.279265 50.165390 112.783724
F 22.279265 50.165390 134.612831
F 22.279265 50.165390 156.441938
F 22.279265 50.165390 178.271046
F 22.279265 50.165390 200.100153
F 22.279265 50.165390 221.929260
F 22.279265 50.165390 243.758368
F 49.014368 3.858875 3.638187
F 49.014368 3.858875 25.467294
F 49.014368 3.858875 47.296401
F 49.014368 3.858875 69.125509
F 49.014368 3.858875 90.954616
F 49.014368 3.858875 112.783724
F 49.014368 3.858875 134.612831
F 49.014368 3.858875 156.441938
F 49.014368 3.858875 178.271046
F 49.014368 3.858875 200.100153
F 49.014368 3.858875 221.929260
F 49.014368 3.858875 243.758368
F 49.014368 27.012133 3.638187
F 49.014368 27.012133 25.467294
F 49.014368 27.012133 47.296401
F 49.014368 27.012133 69.125509
F 49.014368 27.012133 90.954616
F 49.014368 27.012133 112.783724
F 49.014368 27.012133 134.612831
F 49.014368 27.012133 156.441938
F 49.014368 27.012133 178.271046
F 49.014368 27.012133 200.100153
F 49.014368 27.012133 221.929260
F 49.014368 27.012133 243.758368
F 49.014368 50.165390 3.638187
F 49.014368 50.165390 25.467294
F 49.014368 50.165390 47.296401
F 49.014368 50.165390 69.125509
F 49.014368 50.165390 90.954616
F 49.014368 50.165390 112.783724
F 49.014368 50.165390 134.612831
F 49.014368 50.165390 156.441938
F 49.014368 50.165390 178.271046
F 49.014368 50.165390 200.100153
F 49.014368 50.165390 221.929260
F 49.014368 50.165390 243.758368
F 22.279265 11.576625 3.638186
F 22.279265 11.576625 25.467294
F 22.279265 11.576625 47.296401
F 22.279265 11.576625 69.125509
F 22.279265 11.576625 90.954616
F 22.279265 11.576625 112.783723
F 22.279265 11.576625 134.612831
F 22.279265 11.576625 156.441938
F 22.279265 11.576625 178.271046
F 22.279265 11.576625 200.100153
F 22.279265 11.576625 221.929260
F 22.279265 11.576625 243.758368
F 22.279265 34.729883 3.638186
F 22.279265 34.729883 25.467294
F 22.279265 34.729883 47.296401
F 22.279265 34.729883 69.125509
F 22.279265 34.729883 90.954616
F 22.279265 34.729883 112.783723
F 22.279265 34.729883 134.612831
F 22.279265 34.729883 156.441938
F 22.279265 34.729883 178.271046
F 22.279265 34.729883 200.100153
F 22.279265 34.729883 221.929260
F 22.279265 34.729883 243.758368
F 22.279265 57.883140 3.638186
F 22.279265 57.883140 25.467294
F 22.279265 57.883140 47.296401
F 22.279265 57.883140 69.125509
F 22.279265 57.883140 90.954616
F 22.279265 57.883140 112.783723
F 22.279265 57.883140 134.612831
F 22.279265 57.883140 156.441938
F 22.279265 57.883140 178.271046
F 22.279265 57.883140 200.100153
F 22.279265 57.883140 221.929260
F 22.279265 57.883140 243.758368
F 49.014368 11.576625 3.638186
F 49.014368 11.576625 25.467294
F 49.014368 11.576625 47.296401
F 49.014368 11.576625 69.125509
F 49.014368 11.576625 90.954616
F 49.014368 11.576625 112.783723
F 49.014368 11.576625 134.612831
F 49.014368 11.576625 156.441938
F 49.014368 11.576625 178.271046
F 49.014368 11.576625 200.100153
F 49.014368 11.576625 221.929260
F 49.014368 11.576625 243.758368
F 49.014368 34.729883 3.638186
F 49.014368 34.729883 25.467294
F 49.014368 34.729883 47.296401
F 49.014368 34.729883 69.125509
F 49.014368 34.729883 90.954616
F 49.014368 34.729883 112.783723
F 49.014368 34.729883 134.612831
F 49.014368 34.729883 156.441938
F 49.014368 34.729883 178.271046
F 49.014368 34.729883 200.100153
F 49.014368 34.729883 221.929260
F 49.014368 34.729883 243.758368
F 49.014368 57.883140 3.638186
F 49.014368 57.883140 25.467294
F 49.014368 57.883140 47.296401
F 49.014368 57.883140 69.125509
F 49.014368 57.883140 90.954616
F 49.014368 57.883140 112.783723
F 49.014368 57.883140 134.612831
F 49.014368 57.883140 156.441938
F 49.014368 57.883140 178.271046
F 49.014368 57.883140 200.100153
F 49.014368 57.883140 221.929260
F 49.014368 57.883140 243.758368
F 22.279265 19.294381 3.638186
F 22.279265 19.294381 25.467293
F 22.279265 19.294381 47.296401
F 22.279265 19.294381 69.125508
F 22.279265 19.294381 90.954615
F 22.279265 19.294381 112.783723
F 22.279265 19.294381 134.612830
F 22.279265 19.294381 156.441938
F 22.279265 19.294381 178.271045
F 22.279265 19.294381 200.100152
F 22.279265 19.294381 221.929260
F 22.279265 19.294381 243.758367
F 22.279265 42.447638 3.638186
F 22.279265 42.447638 25.467293
F 22.279265 42.447638 47.296401
F 22.279265 42.447638 69.125508
F 22.279265 42.447638 90.954615
F 22.279265 42.447638 112.783723
F 22.279265 42.447638 134.612830
F 22.279265 42.447638 156.441938
F 22.279265 42.447638 178.271045
F 22.279265 42.447638 200.100152
F 22.279265 42.447638 221.929260
F 22.279265 42.447638 243.758367
F 22.279265 65.600896 3.638186
F 22.279265 65.600896 25.467293
F 22.279265 65.600896 47.296401
F 22.279265 65.600896 69.125508
F 22.279265 65.600896 90.954615
F 22.279265 65.600896 112.783723
F 22.279265 65.600896 134.612830
F 22.279265 65.600896 156.441938
F 22.279265 65.600896 178.271045
F 22.279265 65.600896 200.100152
F 22.279265 65.600896 221.929260
F 22.279265 65.600896 243.758367
F 49.014368 19.294381 3.638186
F 49.014368 19.294381 25.467293
F 49.014368 19.294381 47.296401
F 49.014368 19.294381 69.125508
F 49.014368 19.294381 90.954615
F 49.014368 19.294381 112.783723
F 49.014368 19.294381 134.612830
F 49.014368 19.294381 156.441938
F 49.014368 19.294381 178.271045
F 49.014368 19.294381 200.100152
F 49.014368 19.294381 221.929260
F 49.014368 19.294381 243.758367
F 49.014368 42.447638 3.638186
F 49.014368 42.447638 25.467293
F 49.014368 42.447638 47.296401
F 49.014368 42.447638 69.125508
F 49.014368 42.447638 90.954615
F 49.014368 42.447638 112.783723
F 49.014368 42.447638 134.612830
F 49.014368 42.447638 156.441938
F 49.014368 42.447638 178.271045
F 49.014368 42.447638 200.100152
F 49.014368 42.447638 221.929260
F 49.014368 42.447638 243.758367
F 49.014368 65.600896 3.638186
F 49.014368 65.600896 25.467293
F 49.014368 65.600896 47.296401
F 49.014368 65.600896 69.125508
F 49.014368 65.600896 90.954615
F 49.014368 65.600896 112.783723
F 49.014368 65.600896 134.612830
F 49.014368 65.600896 156.441938
F 49.014368 65.600896 178.271045
F 49.014368 65.600896 200.100152
F 49.014368 65.600896 221.929260
F 49.014368 65.600896 243.758367
F 4.455849 1.286291 0.000002
F 4.455849 1.286291 21.829110
F 4.455849 1.286291 43.658217
F 4.455849 1.286291 65.487324
F 4.455849 1.286291 87.316432
F 4.455849 1.286291 109.145539
F 4.455849 1.286291 130.974647
F 4.455849 1.286291 152.803754
F 4.455849 1.286291 174.632861
F 4.455849 1.286291 196.461969
F 4.455849 1.286291 218.291076
F 4.455849 1.286291 240.120184
F 4.455849 24.439549 0.000002
F 4.455849 24.439549 21.829110
F 4.455849 24.439549 43.658217
F 4.455849 24.439549 65.487324
F 4.455849 24.439549 87.316432
F 4.455849 24.439549 109.145539
F 4.455849 24.439549 130.974647
F 4.455849 24.439549 152.803754
F 4.455849 24.439549 174.632861
F 4.455849 24.439549 196.461969
F 4.455849 24.439549 218.291076
F 4.455849 24.439549 240.120184
F 4.455849 47.592806 0.000002
F 4.455849 47.592806 21.829110
F 4.455849 47.592806 43.658217
F 4.455849 47.592806 65.487324
F 4.455849 47.592806 87.316432
F 4.455849 47.592806 109.145539
F 4.455849 47.592806 130.974647
F 4.455849 47.592806 152.803754
F 4.455849 47.592806 174.632861
F 4.455849 47.592806 196.461969
F 4.455849 47.592806 218.291076
F 4.455849 47.592806 240.120184
F 31.190953 1.286291 0.000002
F 31.190953 1.286291 21.829110
F 31.190953 1.286291 43.658217
F 31.190953 1.286291 65.487324
F 31.190953 1.286291 87.316432
F 31.190953 1.286291 109.145539
F 31.190953 1.286291 130.974647
F 31.190953 1.286291 152.803754
F 31.190953 1.286291 174.632861
F 31.190953 1.286291 196.461969
F 31.190953 1.286291 218.291076
F 31.190953 1.286291 240.120184
F 31.190953 24.439549 0.000002
F 31.190953 24.439549 21.829110
F 31.190953 24.439549 43.658217
F 31.190953 24.439549 65.487324
F 31.190953 24.439549 87.316432
F 31.190953 24.439549 109.145539
F 31.190953 24.439549 130.974647
F 31.190953 24.439549 152.803754
F 31.190953 24.439549 174.632861
F 31.190953 24.439549 196.461969
F 31.190953 24.439549 218.291076
F 31.190953 24.439549 240.120184
F 31.190953 47.592806 0.000002
F 31.190953 47.592806 21.829110
F 31.190953 47.592806 43.658217
F 31.190953 47.592806 65.487324
F 31.190953 47.592806 87.316432
F 31.190953 47.592806 109.145539
F 31.190953 47.592806 130.974647
F 31.190953 47.592806 152.803754
F 31.190953 47.592806 174.632861
F 31.190953 47.592806 196.461969
F 31.190953 47.592806 218.291076
F 31.190953 47.592806 240.120184
F 57.926056 1.286291 0.000002
F 57.926056 1.286291 21.829110
F 57.926056 1.286291 43.658217
F 57.926056 1.286291 65.487324
F 57.926056 1.286291 87.316432
F 57.926056 1.286291 109.145539
F 57.926056 1.286291 130.974647
F 57.926056 1.286291 152.803754
F 57.926056 1.286291 174.632861
F 57.926056 1.286291 196.461969
F 57.926056 1.286291 218.291076
F 57.926056 1.286291 240.120184
F 57.926056 24.439549 0.000002
F 57.926056 24.439549 21.829110
F 57.926056 24.439549 43.658217
F 57.926056 24.439549 65.487324
F 57.926056 24.439549 87.316432
F 57.926056 24.439549 109.145539
F 57.926056 24.439549 130.974647
F 57.926056 24.439549 152.803754
F 57.926056 24.439549 174.632861
F 57.926056 24.439549 196.461969
F 57.926056 24.439549 218.291076
F 57.926056 24.439549 240.120184
F 57.926056 47.592806 0.000002
F 57.926056 47.592806 21.829110
F 57.926056 47.592806 43.658217
F 57.926056 47.592806 65.487324
F 57.926056 47.592806 87.316432
F 57.926056 47.592806 109.145539
F 57.926056 47.592806 130.974647
F 57.926056 47.592806 152.803754
F 57.926056 47.592806 174.632861
F 57.926056 47.592806 196.461969
F 57.926056 47.592806 218.291076
F 57.926056 47.592806 240.120184
F 4.455849 9.004041 0.000002
F 4.455849 9.004041 21.829110
F 4.455849 9.004041 43.658217
F 4.455849 9.004041 65.487324
F 4.455849 9.004041 87.316432
F 4.455849 9.004041 109.145539
F 4.455849 9.004041 130.974647
F 4.455849 9.004041 152.803754
F 4.455849 9.004041 174.632861
F 4.455849 9.004041 196.461969
F 4.455849 9.004041 218.291076
F 4.455849 9.004041 240.120184
F 4.455849 32.157298 0.000002
F 4.455849 32.157298 21.829110
F 4.455849 32.157298 43.658217
F 4.455849 32.157298 65.487324
F 4.455849 32.157298 87.316432
F 4.455849 32.157298 109.145539
F 4.455849 32.157298 130.974647
F 4.455849 32.157298 152.803754
F 4.455849 32.157298 174.632861
F 4.455849 32.157298 196.461969
F 4.455849 32.157298 218.291076
F 4.455849 32.157298 240.120184
F 4.455849 55.310556 0.000002
F 4.455849 55.310556 21.829110
F 4.455849 55.310556 43.658217
F 4.455849 55.310556 65.487324
F 4.455849 55.310556 87.316432
F 4.455849 55.310556 109.145539
F 4.455849 55.310556 130.974647
F 4.455849 55.310556 152.803754
F 4.455849 55.310556 174.632861
F 4.455849 55.310556 196.461969
F 4.455849 55.310556 218.291076
F 4.455849 55.310556 240.120184
F 31.190953 9.004041 0.000002
F 31.190953 9.004041 21.829110
F 31.190953 9.004041 43.658217
F 31.190953 9.004041 65.487324
F 31.190953 9.004041 87.316432
F 31.190953 9.004041 109.145539
F 31.190953 9.004041 130.974647
F 31.190953 9.004041 152.803754
F 31.190953 9.004041 174.632861
F 31.190953 9.004041 196.461969
F 31.190953 9.004041 218.291076
F 31.190953 9.004041 240.120184
F 31.190953 32.157298 0.000002
F 31.190953 32.157298 21.829110
F 31.190953 32.157298 43.658217
F 31.190953 32.157298 65.487324
F 31.190953 32.157298 87.316432
F 31.190953 32.157298 109.145539
F 31.190953 32.157298 130.974647
F 31.190953 32.157298 152.803754
F 31.190953 32.157298 174.632861
F 31.190953 32.157298 196.461969
F 31.190953 32.157298 218.291076
F 31.190953 32.157298 240.120184
F 31.190953 55.310556 0.000002
F 31.190953 55.310556 21.829110
F 31.190953 55.310556 43.658217
F 31.190953 55.310556 65.487324
F 31.190953 55.310556 87.316432
F 31.190953 55.310556 109.145539
F 31.190953 55.310556 130.974647
F 31.190953 55.310556 152.803754
F 31.190953 55.310556 174.632861
F 31.190953 55.310556 196.461969
F 31.190953 55.310556 218.291076
F 31.190953 55.310556 240.120184
F 57.926056 9.004041 0.000002
F 57.926056 9.004041 21.829110
F 57.926056 9.004041 43.658217
F 57.926056 9.004041 65.487324
F 57.926056 9.004041 87.316432
F 57.926056 9.004041 109.145539
F 57.926056 9.004041 130.974647
F 57.926056 9.004041 152.803754
F 57.926056 9.004041 174.632861
F 57.926056 9.004041 196.461969
F 57.926056 9.004041 218.291076
F 57.926056 9.004041 240.120184
F 57.926056 32.157298 0.000002
F 57.926056 32.157298 21.829110
F 57.926056 32.157298 43.658217
F 57.926056 32.157298 65.487324
F 57.926056 32.157298 87.316432
F 57.926056 32.157298 109.145539
F 57.926056 32.157298 130.974647
F 57.926056 32.157298 152.803754
F 57.926056 32.157298 174.632861
F 57.926056 32.157298 196.461969
F 57.926056 32.157298 218.291076
F 57.926056 32.157298 240.120184
F 57.926056 55.310556 0.000002
F 57.926056 55.310556 21.829110
F 57.926056 55.310556 43.658217
F 57.926056 55.310556 65.487324
F 57.926056 55.310556 87.316432
F 57.926056 55.310556 109.145539
F 57.926056 55.310556 130.974647
F 57.926056 55.310556 152.803754
F 57.926056 55.310556 174.632861
F 57.926056 55.310556 196.461969
F 57.926056 55.310556 218.291076
F 57.926056 55.310556 240.120184
F 4.455849 16.721796 0.000001
F 4.455849 16.721796 21.829109
F 4.455849 16.721796 43.658216
F 4.455849 16.721796 65.487324
F 4.455849 16.721796 87.316431
F 4.455849 16.721796 109.145538
F 4.455849 16.721796 130.974646
F 4.455849 16.721796 152.803753
F 4.455849 16.721796 174.632861
F 4.455849 16.721796 196.461968
F 4.455849 16.721796 218.291075
F 4.455849 16.721796 240.120183
F 4.455849 39.875053 0.000001
F 4.455849 39.875053 21.829109
F 4.455849 39.875053 43.658216
F 4.455849 39.875053 65.487324
F 4.455849 39.875053 87.316431
F 4.455849 39.875053 109.145538
F 4.455849 39.875053 130.974646
F 4.455849 39.875053 152.803753
F 4.455849 39.875053 174.632861
F 4.455849 39.875053 196.461968
F 4.455849 39.875053 218.291075
F 4.455849 39.875053 240.120183
F 4.455849 63.028311 0.000001
F 4.455849 63.028311 21.829109
F 4.455849 63.028311 43.658216
F 4.455849 63.028311 65.487324
F 4.455849 63.028311 87.316431
F 4.455849 63.028311 109.145538
F 4.455849 63.028311 130.974646
F 4.455849 63.028311 152.803753
F 4.455849 63.028311 174.632861
F 4.455849 63.028311 196.461968
F 4.455849 63.028311 218.291075
F 4.455849 63.028311 240.120183
F 31.190953 16.721796 0.000001
F 31.190953 16.721796 21.829109
F 31.190953 16.721796 43.658216
F 31.190953 16.721796 65.487324
F 31.190953 16.721796 87.316431
F 31.190953 16.721796 109.145538
F 31.190953 16.721796 130.974646
F 31.190953 16.721796 152.803753
F 31.190953 16.721796 174.632861
F 31.190953 16.721796 196.461968
F 31.190953 16.721796 218.291075
F 31.190953 16.721796 240.120183
F 31.190953 39.875053 0.000001
F 31.190953 39.875053 21.829109
F 31.190953 39.875053 43.658216
F 31.190953 39.875053 65.487324
F 31.190953 39.875053 87.316431
F 31.190953 39.875053 109.145538
F 31.190953 39.875053 130.974646
F 31.190953 39.875053 152.803753
F 31.190953 39.875053 174.632861
F 31.190953 39.875053 196.461968
F 31.190953 39.875053 218.291075
F 31.190953 39.875053 240.120183
F 31.190953 63.028311 0.000001
F 31.190953 63.028311 21.829109
F 31.190953 63.028311 43.658216
F 31.190953 63.028311 65.487324
F 31.190953 63.028311 87.316431
F 31.190953 63.028311 109.145538
F 31.190953 63.028311 130.974646
F 31.190953 63.028311 152.803753
F 31.190953 63.028311 174.632861
F 31.190953 63.028311 196.461968
F 31.190953 63.028311 218.291075
F 31.190953 63.028311 240.120183
F 57.926056 16.721796 0.000001
F 57.926056 16.721796 21.829109
F 57.926056 16.721796 43.658216
F 57.926056 16.721796 65.487324
F 57.926056 16.721796 87.316431
F 57.926056 16.721796 109.145538
F 57.926056 16.721796 130.974646
F 57.926056 16.721796 152.803753
F 57.926056 16.721796 174.632861
F 57.926056 16.721796 196.461968
F 57.926056 16.721796 218.291075
F 57.926056 16.721796 240.120183
F 57.926056 39.875053 0.000001
F 57.926056 39.875053 21.829109
F 57.926056 39.875053 43.658216
F 57.926056 39.875053 65.487324
F 57.926056 39.875053 87.316431
F 57.926056 39.875053 109.145538
F 57.926056 39.875053 130.974646
F 57.926056 39.875053 152.803753
F 57.926056 39.875053 174.632861
F 57.926056 39.875053 196.461968
F 57.926056 39.875053 218.291075
F 57.926056 39.875053 240.120183
F 57.926056 63.028311 0.000001
F 57.926056 63.028311 21.829109
F 57.926056 63.028311 43.658216
F 57.926056 63.028311 65.487324
F 57.926056 63.028311 87.316431
F 57.926056 63.028311 109.145538
F 57.926056 63.028311 130.974646
F 57.926056 63.028311 152.803753
F 57.926056 63.028311 174.632861
F 57.926056 63.028311 196.461968
F 57.926056 63.028311 218.291075
F 57.926056 63.028311 240.120183
F 13.367549 1.286290 0.000002
F 13.367549 1.286290 21.829109
F 13.367549 1.286290 43.658216
F 13.367549 1.286290 65.487324
F 13.367549 1.286290 87.316431
F 13.367549 1.286290 109.145538
F 13.367549 1.286290 130.974646
F 13.367549 1.286290 152.803753
F 13.367549 1.286290 174.632861
F 13.367549 1.286290 196.461968
F 13.367549 1.286290 218.291075
F 13.367549 1.286290 240.120183
F 13.367549 24.439547 0.000002
F 13.367549 24.439547 21.829109
F 13.367549 24.439547 43.658216
F 13.367549 24.439547 65.487324
F 13.367549 24.439547 87.316431
F 13.367549 24.439547 109.145538
F 13.367549 24.439547 130.974646
F 13.367549 24.439547 152.803753
F 13.367549 24.439547 174.632861
F 13.367549 24.439547 196.461968
F 13.367549 24.439547 218.291075
F 13.367549 24.439547 240.120183
F 13.367549 47.592805 0.000002
F 13.367549 47.592805 21.829109
F 13.367549 47.592805 43.658216
F 13.367549 47.592805 65.487324
F 13.367549 47.592805 87.316431
F 13.367549 47.592805 109.145538
F 13.367549 47.592805 130.974646
F 13.367549 47.592805 152.803753
F 13.367549 47.592805 174.632861
F 13.367549 47.592805 196.461968
F 13.367549 47.592805 218.291075
F 13.367549 47.592805 240.120183
F 40.102652 1.286290 0.000002
F 40.102652 1.286290 21.829109
F 40.102652 1.286290 43.658216
F 40.102652 1.286290 65.487324
F 40.102652 1.286290 87.316431
F 40.102652 1.286290 109.145538
F 40.102652 1.286290 130.974646
F 40.102652 1.286290 152.803753
F 40.102652 1.286290 174.632861
F 40.102652 1.286290 196.461968
F 40.102652 1.286290 218.291075
F 40.102652 1.286290 240.120183
F 40.102652 24.439547 0.000002
F 40.102652 24.439547 21.829109
F 40.102652 24.439547 43.658216
F 40.102652 24.439547 65.487324
F 40.102652 24.439547 87.316431
F 40.102652 24.439547 109.145538
F 40.102652 24.439547 130.974646
F 40.102652 24.439547 152.803753
F 40.102652 24.439547 174.632861
F 40.102652 24.439547 196.461968
F 40.102652 24.439547 218.291075
F 40.102652 24.439547 240.120183
F 40.102652 47.592805 0.000002
F 40.102652 47.592805 21.829109
F 40.102652 47.592805 43.658216
F 40.102652 47.592805 65.487324
F 40.102652 47.592805 87.316431
F 40.102652 47.592805 109.145538
F 40.102652 47.592805 130.974646
F 40.102652 47.592805 152.803753
F 40.102652 47.592805 174.632861
F 40.102652 47.592805 196.461968
F 40.102652 47.592805 218.291075
F 40.102652 47.592805 240.120183
F 13.367549 9.004039 0.000002
F 13.367549 9.004039 21.829109
F 13.367549 9.004039 43.658216
F 13.367549 9.004039 65.487324
F 13.367549 9.004039 87.316431
F 13.367549 9.004039 109.145539
F 13.367549 9.004039 130.974646
F 13.367549 9.004039 152.803753
F 13.367549 9.004039 174.632861
F 13.367549 9.004039 196.461968
F 13.367549 9.004039 218.291076
F 13.367549 9.004039 240.120183
F 13.367549 32.157297 0.000002
F 13.367549 32.157297 21.829109
F 13.367549 32.157297 43.658216
F 13.367549 32.157297 65.487324
F 13.367549 32.157297 87.316431
F 13.367549 32.157297 109.145539
F 13.367549 32.157297 130.974646
F 13.367549 32.157297 152.803753
F 13.367549 32.157297 174.632861
F 13.367549 32.157297 196.461968
F 13.367549 32.157297 218.291076
F 13.367549 32.157297 240.120183
F 13.367549 55.310554 0.000002
F 13.367549 55.310554 21.829109
F 13.367549 55.310554 43.658216
F 13.367549 55.310554 65.487324
F 13.367549 55.310554 87.316431
F 13.367549 55.310554 109.145539
F 13.367549 55.310554 130.974646
F 13.367549 55.310554 152.803753
F 13.367549 55.310554 174.632861
F 13.367549 55.310554 196.461968
F 13.367549 55.310554 218.291076
F 13.367549 55.310554 240.120183
F 40.102652 9.004039 0.000002
F 40.102652 9.004039 21.829109
F 40.102652 9.004039 43.658216
F 40.102652 9.004039 65.487324
F 40.102652 9.004039 87.316431
F 40.102652 9.004039 109.145539
F 40.102652 9.004039 130.974646
F 40.102652 9.004039 152.803753
F 40.102652 9.004039 174.632861
F 40.102652 9.004039 196.461968
F 40.102652 9.004039 218.291076
F 40.102652 9.004039 240.120183
F 40.102652 32.157297 0.000002
F 40.102652 32.157297 21.829109
F 40.102652 32.157297 43.658216
F 40.102652 32.157297 65.487324
F 40.102652 32.157297 87.316431
F 40.102652 32.157297 109.145539
F 40.102652 32.157297 130.974646
F 40.102652 32.157297 152.803753
F 40.102652 32.157297 174.632861
F 40.102652 32.157297 196.461968
F 40.102652 32.157297 218.291076
F 40.102652 32.157297 240.120183
F 40.102652 55.310554 0.000002
F 40.102652 55.310554 21.829109
F 40.102652 55.310554 43.658216
F 40.102652 55.310554 65.487324
F 40.102652 55.310554 87.316431
F 40.102652 55.310554 109.145539
F 40.102652 55.310554 130.974646
F 40.102652 55.310554 152.803753
F 40.102652 55.310554 174.632861
F 40.102652 55.310554 196.461968
F 40.102652 55.310554 218.291076
F 40.102652 55.310554 240.120183
F 13.367549 16.721795 0.000001
F 13.367549 16.721795 21.829108
F 13.367549 16.721795 43.658216
F 13.367549 16.721795 65.487323
F 13.367549 16.721795 87.316430
F 13.367549 16.721795 109.145538
F 13.367549 16.721795 130.974645
F 13.367549 16.721795 152.803753
F 13.367549 16.721795 174.632860
F 13.367549 16.721795 196.461967
F 13.367549 16.721795 218.291075
F 13.367549 16.721795 240.120182
F 13.367549 39.875052 0.000001
F 13.367549 39.875052 21.829108
F 13.367549 39.875052 43.658216
F 13.367549 39.875052 65.487323
F 13.367549 39.875052 87.316430
F 13.367549 39.875052 109.145538
F 13.367549 39.875052 130.974645
F 13.367549 39.875052 152.803753
F 13.367549 39.875052 174.632860
F 13.367549 39.875052 196.461967
F 13.367549 39.875052 218.291075
F 13.367549 39.875052 240.120182
F 13.367549 63.028310 0.000001
F 13.367549 63.028310 21.829108
F 13.367549 63.028310 43.658216
F 13.367549 63.028310 65.487323
F 13.367549 63.028310 87.316430
F 13.367549 63.028310 109.145538
F 13.367549 63.028310 130.974645
F 13.367549 63.028310 152.803753
F 13.367549 63.028310 174.632860
F 13.367549 63.028310 196.461967
F 13.367549 63.028310 218.291075
F 13.367549 63.028310 240.120182
F 40.102652 16.721795 0.000001
F 40.102652 16.721795 21.829108
F 40.102652 16.721795 43.658216
F 40.102652 16.721795 65.487323
F 40.102652 16.721795 87.316430
F 40.102652 16.721795 109.145538
F 40.102652 16.721795 130.974645
F 40.102652 16.721795 152.803753
F 40.102652 16.721795 174.632860
F 40.102652 16.721795 196.461967
F 40.102652 16.721795 218.291075
F 40.102652 16.721795 240.120182
F 40.102652 39.875052 0.000001
F 40.102652 39.875052 21.829108
F 40.102652 39.875052 43.658216
F 40.102652 39.875052 65.487323
F 40.102652 39.875052 87.316430
F 40.102652 39.875052 109.145538
F 40.102652 39.875052 130.974645
F 40.102652 39.875052 152.803753
F 40.102652 39.875052 174.632860
F 40.102652 39.875052 196.461967
F 40.102652 39.875052 218.291075
F 40.102652 39.875052 240.120182
F 40.102652 63.028310 0.000001
F 40.102652 63.028310 21.829108
F 40.102652 63.028310 43.658216
F 40.102652 63.028310 65.487323
F 40.102652 63.028310 87.316430
F 40.102652 63.028310 109.145538
F 40.102652 63.028310 130.974645
F 40.102652 63.028310 152.803753
F 40.102652 63.028310 174.632860
F 40.102652 63.028310 196.461967
F 40.102652 63.028310 218.291075
F 40.102652 63.028310 240.120182
F 22.279255 1.286290 0.000002
F 22.279255 1.286290 21.829109
F 22.279255 1.286290 43.658216
F 22.279255 1.286290 65.487324
F 22.279255 1.286290 87.316431
F 22.279255 1.286290 109.145539
F 22.279255 1.286290 130.974646
F 22.279255 1.286290 152.803753
F 22.279255 1.286290 174.632861
F 22.279255 1.286290 196.461968
F 22.279255 1.286290 218.291076
F 22.279255 1.286290 240.120183
F 22.279255 24.439548 0.000002
F 22.279255 24.439548 21.829109
F 22.279255 24.439548 43.658216
F 22.279255 24.439548 65.487324
F 22.279255 24.439548 87.316431
F 22.279255 24.439548 109.145539
F 22.279255 24.439548 130.974646
F 22.279255 24.439548 152.803753
F 22.279255 24.439548 174.632861
F 22.279255 24.439548 196.461968
F 22.279255 24.439548 218.291076
F 22.279255 24.439548 240.120183
F 22.279255 47.592805 0.000002
F 22.279255 47.592805 21.829109
F 22.279255 47.592805 43.658216
F 22.279255 47.592805 65.487324
F 22.279255 47.592805 87.316431
F 22.279255 47.592805 109.145539
F 22.279255 47.592805 130.974646
F 22.279255 47.592805 152.803753
F 22.279255 47.592805 174.632861
F 22.279255 47.592805 196.461968
F 22.279255 47.592805 218.291076
F 22.279255 47.592805 240.120183
F 49.014359 1.286290 0.000002
F 49.014359 1.286290 21.829109
F 49.014359 1.286290 43.658216
F 49.014359 1.286290 65.487324
F 49.014359 1.286290 87.316431
F 49.014359 1.286290 109.145539
F 49.014359 1.286290 130.974646
F 49.014359 1.286290 152.803753
F 49.014359 1.286290 174.632861
F 49.014359 1.286290 196.461968
F 49.014359 1.286290 218.291076
F 49.014359 1.286290 240.120183
F 49.014359 24.439548 0.000002
F 49.014359 24.439548 21.829109
F 49.014359 24.439548 43.658216
F 49.014359 24.439548 65.487324
F 49.014359 24.439548 87.316431
F 49.014359 24.439548 109.145539
F 49.014359 24.439548 130.974646
F 49.014359 24.439548 152.803753
F 49.014359 24.439548 174.632861
F 49.014359 24.439548 196.461968
F 49.014359 24.439548 218.291076
F 49.014359 24.439548 240.120183
F 49.014359 47.592805 0.000002
F 49.014359 47.592805 21.829109
F 49.014359 47.592805 43.658216
F 49.014359 47.592805 65.487324
F 49.014359 47.592805 87.316431
F 49.014359 47.592805 109.145539
F 49.014359 47.592805 130.974646
F 49.014359 47.592805 152.803753
F 49.014359 47.592805 174.632861
F 49.014359 47.592805 196.461968
F 49.014359 47.592805 218.291076
F 49.014359 47.592805 240.120183
F 22.279255 9.004039 0.000002
F 22.279255 9.004039 21.829109
F 22.279255 9.004039 43.658217
F 22.279255 9.004039 65.487324
F 22.279255 9.004039 87.316431
F 22.279255 9.004039 109.145539
F 22.279255 9.004039 130.974646
F 22.279255 9.004039 152.803754
F 22.279255 9.004039 174.632861
F 22.279255 9.004039 196.461968
F 22.279255 9.004039 218.291076
F 22.279255 9.004039 240.120183
F 22.279255 32.157297 0.000002
F 22.279255 32.157297 21.829109
F 22.279255 32.157297 43.658217
F 22.279255 32.157297 65.487324
F 22.279255 32.157297 87.316431
F 22.279255 32.157297 109.145539
F 22.279255 32.157297 130.974646
F 22.279255 32.157297 152.803754
F 22.279255 32.157297 174.632861
F 22.279255 32.157297 196.461968
F 22.279255 32.157297 218.291076
F 22.279255 32.157297 240.120183
F 22.279255 55.310555 0.000002
F 22.279255 55.310555 21.829109
F 22.279255 55.310555 43.658217
F 22.279255 55.310555 65.487324
F 22.279255 55.310555 87.316431
F 22.279255 55.310555 109.145539
F 22.279255 55.310555 130.974646
F 22.279255 55.310555 152.803754
F 22.279255 55.310555 174.632861
F 22.279255 55.310555 196.461968
F 22.279255 55.310555 218.291076
F 22.279255 55.310555 240.120183
F 49.014359 9.004039 0.000002
F 49.014359 9.004039 21.829109
F 49.014359 9.004039 43.658217
F 49.014359 9.004039 65.487324
F 49.014359 9.004039 87.316431
F 49.014359 9.004039 109.145539
F 49.014359 9.004039 130.974646
F 49.014359 9.004039 152.803754
F 49.014359 9.004039 174.632861
F 49.014359 9.004039 196.461968
F 49.014359 9.004039 218.291076
F 49.014359 9.004039 240.120183
F 49.014359 32.157297 0.000002
F 49.014359 32.157297 21.829109
F 49.014359 32.157297 43.658217
F 49.014359 32.157297 65.487324
F 49.014359 32.157297 87.316431
F 49.014359 32.157297 109.145539
F 49.014359 32.157297 130.974646
F 49.014359 32.157297 152.803754
F 49.014359 32.157297 174.632861
F 49.014359 32.157297 196.461968
F 49.014359 32.157297 218.291076
F 49.014359 32.157297 240.120183
F 49.014359 55.310555 0.000002
F 49.014359 55.310555 21.829109
F 49.014359 55.310555 43.658217
F 49.014359 55.310555 65.487324
F 49.014359 55.310555 87.316431
F 49.014359 55.310555 109.145539
F 49.014359 55.310555 130.974646
F 49.014359 55.310555 152.803754
F 49.014359 55.310555 174.632861
F 49.014359 55.310555 196.461968
F 49.014359 55.310555 218.291076
F 49.014359 55.310555 240.120183
F 22.279255 16.721795 0.000001
F 22.279255 16.721795 21.829108
F 22.279255 16.721795 43.658216
F 22.279255 16.721795 65.487323
F 22.279255 16.721795 87.316430
F 22.279255 16.721795 109.145538
F 22.279255 16.721795 130.974645
F 22.279255 16.721795 152.803753
F 22.279255 16.721795 174.632860
F 22.279255 16.721795 196.461967
F 22.279255 16.721795 218.291075
F 22.279255 16.721795 240.120182
F 22.279255 39.875052 0.000001
F 22.279255 39.875052 21.829108
F 22.279255 39.875052 43.658216
F 22.279255 39.875052 65.487323
F 22.279255 39.875052 87.316430
F 22.279255 39.875052 109.145538
F 22.279255 39.875052 130.974645
F 22.279255 39.875052 152.803753
F 22.279255 39.875052 174.632860
F 22.279255 39.875052 196.461967
F 22.279255 39.875052 218.291075
F 22.279255 39.875052 240.120182
F 22.279255 63.028310 0.000001
F 22.279255 63.028310 21.829108
F 22.279255 63.028310 43.658216
F 22.279255 63.028310 65.487323
F 22.279255 63.028310 87.316430
F 22.279255 63.028310 109.145538
F 22.279255 63.028310 130.974645
F 22.279255 63.028310 152.803753
F 22.279255 63.028310 174.632860
F 22.279255 63.028310 196.461967
F 22.279255 63.028310 218.291075
F 22.279255 63.028310 240.120182
F 49.014359 16.721795 0.000001
F 49.014359 16.721795 21.829108
F 49.014359 16.721795 43.658216
F 49.014359 16.721795 65.487323
F 49.014359 16.721795 87.316430
F 49.014359 16.721795 109.145538
F 49.014359 16.721795 130.974645
F 49.014359 16.721795 152.803753
F 49.014359 16.721795 174.632860
F 49.014359 16.721795 196.461967
F 49.014359 16.721795 218.291075
F 49.014359 16.721795 240.120182
F 49.014359 39.875052 0.000001
F 49.014359 39.875052 21.829108
F 49.014359 39.875052 43.658216
F 49.014359 39.875052 65.487323
F 49.014359 39.875052 87.316430
F 49.014359 39.875052 109.145538
F 49.014359 39.875052 130.974645
F 49.014359 39.875052 152.803753
F 49.014359 39.875052 174.632860
F 49.014359 39.875052 196.461967
F 49.014359 39.875052 218.291075
F 49.014359 39.875052 240.120182
F 49.014359 63.028310 0.000001
F 49.014359 63.028310 21.829108
F 49.014359 63.028310 43.658216
F 49.014359 63.028310 65.487323
F 49.014359 63.028310 87.316430
F 49.014359 63.028310 109.145538
F 49.014359 63.028310 130.974645
F 49.014359 63.028310 152.803753
F 49.014359 63.028310 174.632860
F 49.014359 63.028310 196.461967
F 49.014359 63.028310 218.291075
F 49.014359 63.028310 240.120182
F 6.683786 7.717750 3.638187
F 6.683786 7.717750 25.467294
F 6.683786 7.717750 47.296402
F 6.683786 7.717750 69.125509
F 6.683786 7.717750 90.954617
F 6.683786 7.717750 112.783724
F 6.683786 7.717750 134.612831
F 6.683786 7.717750 156.441939
F 6.683786 7.717750 178.271046
F 6.683786 7.717750 200.100153
F 6.683786 7.717750 221.929261
F 6.683786 7.717750 243.758368
F 6.683786 30.871007 3.638187
F 6.683786 30.871007 25.467294
F 6.683786 30.871007 47.296402
F 6.683786 30.871007 69.125509
F 6.683786 30.871007 90.954617
F 6.683786 30.871007 112.783724
F 6.683786 30.871007 134.612831
F 6.683786 30.871007 156.441939
F 6.683786 30.871007 178.271046
F 6.683786 30.871007 200.100153
F 6.683786 30.871007 221.929261
F 6.683786 30.871007 243.758368
F 6.683786 54.024265 3.638187
F 6.683786 54.024265 25.467294
F 6.683786 54.024265 47.296402
F 6.683786 54.024265 69.125509
F 6.683786 54.024265 90.954617
F 6.683786 54.024265 112.783724
F 6.683786 54.024265 134.612831
F 6.683786 54.024265 156.441939
F 6.683786 54.024265 178.271046
F 6.683786 54.024265 200.100153
F 6.683786 54.024265 221.929261
F 6.683786 54.024265 243.758368
F 33.418890 7.717750 3.638187
F 33.418890 7.717750 25.467294
F 33.418890 7.717750 47.296402
F 33.418890 7.717750 69.125509
F 33.418890 7.717750 90.954617
F 33.418890 7.717750 112.783724
F 33.418890 7.717750 134.612831
F 33.418890 7.717750 156.441939
F 33.418890 7.717750 178.271046
F 33.418890 7.717750 200.100153
F 33.418890 7.717750 221.929261
F 33.418890 7.717750 243.758368
F 33.418890 30.871007 3.638187
F 33.418890 30.871007 25.467294
F 33.418890 30.871007 47.296402
F 33.418890 30.871007 69.125509
F 33.418890 30.871007 90.954617
F 33.418890 30.871007 112.783724
F 33.418890 30.871007 134.612831
F 33.418890 30.871007 156.441939
F 33.418890 30.871007 178.271046
F 33.418890 30.871007 200.100153
F 33.418890 30.871007 221.929261
F 33.418890 30.871007 243.758368
F 33.418890 54.024265 3.638187
F 33.418890 54.024265 25.467294
F 33.418890 54.024265 47.296402
F 33.418890 54.024265 69.125509
F 33.418890 54.024265 90.954617
F 33.418890 54.024265 112.783724
F 33.418890 54.024265 134.612831
F 33.418890 54.024265 156.441939
F 33.418890 54.024265 178.271046
F 33.418890 54.024265 200.100153
F 33.418890 54.024265 221.929261
F 33.418890 54.024265 243.758368
F 60.153993 7.717750 3.638187
F 60.153993 7.717750 25.467294
F 60.153993 7.717750 47.296402
F 60.153993 7.717750 69.125509
F 60.153993 7.717750 90.954617
F 60.153993 7.717750 112.783724
F 60.153993 7.717750 134.612831
F 60.153993 7.717750 156.441939
F 60.153993 7.717750 178.271046
F 60.153993 7.717750 200.100153
F 60.153993 7.717750 221.929261
F 60.153993 7.717750 243.758368
F 60.153993 30.871007 3.638187
F 60.153993 30.871007 25.467294
F 60.153993 30.871007 47.296402
F 60.153993 30.871007 69.125509
F 60.153993 30.871007 90.954617
F 60.153993 30.871007 112.783724
F 60.153993 30.871007 134.612831
F 60.153993 30.871007 156.441939
F 60.153993 30.871007 178.271046
F 60.153993 30.871007 200.100153
F 60.153993 30.871007 221.929261
F 60.153993 30.871007 243.758368
F 60.153993 54.024265 3.638187
F 60.153993 54.024265 25.467294
F 60.153993 54.024265 47.296402
F 60.153993 54.024265 69.125509
F 60.153993 54.024265 90.954617
F 60.153993 54.024265 112.783724
F 60.153993 54.024265 134.612831
F 60.153993 54.024265 156.441939
F 60.153993 54.024265 178.271046
F 60.153993 54.024265 200.100153
F 60.153993 54.024265 221.929261
F 60.153993 54.024265 243.758368
F 6.683786 15.435502 3.638186
F 6.683786 15.435502 25.467293
F 6.683786 15.435502 47.296401
F 6.683786 15.435502 69.125508
F 6.683786 15.435502 90.954615
F 6.683786 15.435502 112.783723
F 6.683786 15.435502 134.612830
F 6.683786 15.435502 156.441938
F 6.683786 15.435502 178.271045
F 6.683786 15.435502 200.100152
F 6.683786 15.435502 221.929260
F 6.683786 15.435502 243.758367
F 6.683786 38.588760 3.638186
F 6.683786 38.588760 25.467293
F 6.683786 38.588760 47.296401
F 6.683786 38.588760 69.125508
F 6.683786 38.588760 90.954615
F 6.683786 38.588760 112.783723
F 6.683786 38.588760 134.612830
F 6.683786 38.588760 156.441938
F 6.683786 38.588760 178.271045
F 6.683786 38.588760 200.100152
F 6.683786 38.588760 221.929260
F 6.683786 38.588760 243.758367
F 6.683786 61.742018 3.638186
F 6.683786 61.742018 25.467293
F 6.683786 61.742018 47.296401
F 6.683786 61.742018 69.125508
F 6.683786 61.742018 90.954615
F 6.683786 61.742018 112.783723
F 6.683786 61.742018 134.612830
F 6.683786 61.742018 156.441938
F 6.683786 61.742018 178.271045
F 6.683786 61.742018 200.100152
F 6.683786 61.742018 221.929260
F 6.683786 61.742018 243.758367
F 33.418890 15.435502 3.638186
F 33.418890 15.435502 25.467293
F 33.418890 15.435502 47.296401
F 33.418890 15.435502 69.125508
F 33.418890 15.435502 90.954615
F 33.418890 15.435502 112.783723
F 33.418890 15.435502 134.612830
F 33.418890 15.435502 156.441938
F 33.418890 15.435502 178.271045
F 33.418890 15.435502 200.100152
F 33.418890 15.435502 221.929260
F 33.418890 15.435502 243.758367
F 33.418890 38.588760 3.638186
F 33.418890 38.588760 25.467293
F 33.418890 38.588760 47.296401
F 33.418890 38.588760 69.125508
F 33.418890 38.588760 90.954615
F 33.418890 38.588760 112.783723
F 33.418890 38.588760 134.612830
F 33.418890 38.588760 156.441938
F 33.418890 38.588760 178.271045
F 33.418890 38.588760 200.100152
F 33.418890 38.588760 221.929260
F 33.418890 38.588760 243.758367
F 33.418890 61.742018 3.638186
F 33.418890 61.742018 25.467293
F 33.418890 61.742018 47.296401
F 33.418890 61.742018 69.125508
F 33.418890 61.742018 90.954615
F 33.418890 61.742018 112.783723
F 33.418890 61.742018 134.612830
F 33.418890 61.742018 156.441938
F 33.418890 61.742018 178.271045
F 33.418890 61.742018 200.100152
F 33.418890 61.742018 221.929260
F 33.418890 61.742018 243.758367
F 60.153993 15.435502 3.638186
F 60.153993 15.435502 25.467293
F 60.153993 15.435502 47.296401
F 60.153993 15.435502 69.125508
F 60.153993 15.435502 90.954615
F 60.153993 15.435502 112.783723
F 60.153993 15.435502 134.612830
F 60.153993 15.435502 156.441938
F 60.153993 15.435502 178.271045
F 60.153993 15.435502 200.100152
F 60.153993 15.435502 221.929260
F 60.153993 15.435502 243.758367
F 60.153993 38.588760 3.638186
F 60.153993 38.588760 25.467293
F 60.153993 38.588760 47.296401
F 60.153993 38.588760 69.125508
F 60.153993 38.588760 90.954615
F 60.153993 38.588760 112.783723
F 60.153993 38.588760 134.612830
F 60.153993 38.588760 156.441938
F 60.153993 38.588760 178.271045
F 60.153993 38.588760 200.100152
F 60.153993 38.588760 221.929260
F 60.153993 38.588760 243.758367
F 60.153993 61.742018 3.638186
F 60.153993 61.742018 25.467293
F 60.153993 61.742018 47.296401
F 60.153993 61.742018 69.125508
F 60.153993 61.742018 90.954615
F 60.153993 61.742018 112.783723
F 60.153993 61.742018 134.612830
F 60.153993 61.742018 156.441938
F 60.153993 61.742018 178.271045
F 60.153993 61.742018 200.100152
F 60.153993 61.742018 221.929260
F 60.153993 61.742018 243.758367
F 6.683786 0.000000 3.638187
F 6.683786 0.000000 25.467294
F 6.683786 0.000000 47.296402
F 6.683786 0.000000 69.125509
F 6.683786 0.000000 90.954616
F 6.683786 0.000000 112.783724
F 6.683786 0.000000 134.612831
F 6.683786 0.000000 156.441939
F 6.683786 0.000000 178.271046
F 6.683786 0.000000 200.100153
F 6.683786 0.000000 221.929261
F 6.683786 0.000000 243.758368
F 6.683786 23.153258 3.638187
F 6.683786 23.153258 25.467294
F 6.683786 23.153258 47.296402
F 6.683786 23.153258 69.125509
F 6.683786 23.153258 90.954616
F 6.683786 23.153258 112.783724
F 6.683786 23.153258 134.612831
F 6.683786 23.153258 156.441939
F 6.683786 23.153258 178.271046
F 6.683786 23.153258 200.100153
F 6.683786 23.153258 221.929261
F 6.683786 23.153258 243.758368
F 6.683786 46.306515 3.638187
F 6.683786 46.306515 25.467294
F 6.683786 46.306515 47.296402
F 6.683786 46.306515 69.125509
F 6.683786 46.306515 90.954616
F 6.683786 46.306515 112.783724
F 6.683786 46.306515 134.612831
F 6.683786 46.306515 156.441939
F 6.683786 46.306515 178.271046
F 6.683786 46.306515 200.100153
F 6.683786 46.306515 221.929261
F 6.683786 46.306515 243.758368
F 33.418890 0.000000 3.638187
F 33.418890 0.000000 25.467294
F 33.418890 0.000000 47.296402
F 33.418890 0.000000 69.125509
F 33.418890 0.000000 90.954616
F 33.418890 0.000000 112.783724
F 33.418890 0.000000 134.612831
F 33.418890 0.000000 156.441939
F 33.418890 0.000000 178.271046
F 33.418890 0.000000 200.100153
F 33.418890 0.000000 221.929261
F 33.418890 0.000000 243.758368
F 33.418890 23.153258 3.638187
F 33.418890 23.153258 25.467294
F 33.418890 23.153258 47.296402
F 33.418890 23.153258 69.125509
F 33.418890 23.153258 90.954616
F 33.418890 23.153258 112.783724
F 33.418890 23.153258 134.612831
F 33.418890 23.153258 156.441939
F 33.418890 23.153258 178.271046
F 33.418890 23.153258 200.100153
F 33.418890 23.153258 221.929261
F 33.418890 23.153258 243.758368
F 33.418890 46.306515 3.638187
F 33.418890 46.306515 25.467294
F 33.418890 46.306515 47.296402
F 33.418890 46.306515 69.125509
F 33.418890 46.306515 90.954616
F 33.418890 46.306515 112.783724
F 33.418890 46.306515 134.612831
F 33.418890 46.306515 156.441939
F 33.418890 46.306515 178.271046
F 33.418890 46.306515 200.100153
F 33.418890 46.306515 221.929261
F 33.418890 46.306515 243.758368
F 60.153993 0.000000 3.638187
F 60.153993 0.000000 25.467294
F 60.153993 0.000000 47.296402
F 60.153993 0.000000 69.125509
F 60.153993 0.000000 90.954616
F 60.153993 0.000000 112.783724
F 60.153993 0.000000 134.612831
F 60.153993 0.000000 156.441939
F 60.153993 0.000000 178.271046
F 60.153993 0.000000 200.100153
F 60.153993 0.000000 221.929261
F 60.153993 0.000000 243.758368
F 60.153993 23.153258 3.638187
F 60.153993 23.153258 25.467294
F 60.153993 23.153258 47.296402
F 60.153993 23.153258 69.125509
F 60.153993 23.153258 90.954616
F 60.153993 23.153258 112.783724
F 60.153993 23.153258 134.612831
F 60.153993 23.153258 156.441939
F 60.153993 23.153258 178.271046
F 60.153993 23.153258 200.100153
F 60.153993 23.153258 221.929261
F 60.153993 23.153258 243.758368
F 60.153993 46.306515 3.638187
F 60.153993 46.306515 25.467294
F 60.153993 46.306515 47.296402
F 60.153993 46.306515 69.125509
F 60.153993 46.306515 90.954616
F 60.153993 46.306515 112.783724
F 60.153993 46.306515 134.612831
F 60.153993 46.306515 156.441939
F 60.153993 46.306515 178.271046
F 60.153993 46.306515 200.100153
F 60.153993 46.306515 221.929261
F 60.153993 46.306515 243.758368
F 15.595488 7.717750 3.638186
F 15.595488 7.717750 25.467294
F 15.595488 7.717750 47.296401
F 15.595488 7.717750 69.125508
F 15.595488 7.717750 90.954616
F 15.595488 7.717750 112.783723
F 15.595488 7.717750 134.612830
F 15.595488 7.717750 156.441938
F 15.595488 7.717750 178.271045
F 15.595488 7.717750 200.100153
F 15.595488 7.717750 221.929260
F 15.595488 7.717750 243.758367
F 15.595488 30.871008 3.638186
F 15.595488 30.871008 25.467294
F 15.595488 30.871008 47.296401
F 15.595488 30.871008 69.125508
F 15.595488 30.871008 90.954616
F 15.595488 30.871008 112.783723
F 15.595488 30.871008 134.612830
F 15.595488 30.871008 156.441938
F 15.595488 30.871008 178.271045
F 15.595488 30.871008 200.100153
F 15.595488 30.871008 221.929260
F 15.595488 30.871008 243.758367
F 15.595488 54.024265 3.638186
F 15.595488 54.024265 25.467294
F 15.595488 54.024265 47.296401
F 15.595488 54.024265 69.125508
F 15.595488 54.024265 90.954616
F 15.595488 54.024265 112.783723
F 15.595488 54.024265 134.612830
F 15.595488 54.024265 156.441938
F 15.595488 54.024265 178.271045
F 15.595488 54.024265 200.100153
F 15.595488 54.024265 221.929260
F 15.595488 54.024265 243.758367
F 42.330591 7.717750 3.638186
F 42.330591 7.717750 25.467294
F 42.330591 7.717750 47.296401
F 42.330591 7.717750 69.125508
F 42.330591 7.717750 90.954616
F 42.330591 7.717750 112.783723
F 42.330591 7.717750 134.612830
F 42.330591 7.717750 156.441938
F 42.330591 7.717750 178.271045
F 42.330591 7.717750 200.100153
F 42.330591 7.717750 221.929260
F 42.330591 7.717750 243.758367
F 42.330591 30.871008 3.638186
F 42.330591 30.871008 25.467294
F 42.330591 30.871008 47.296401
F 42.330591 30.871008 69.125508
F 42.330591 30.871008 90.954616
F 42.330591 30.871008 112.783723
F 42.330591 30.871008 134.612830
F 42.330591 30.871008 156.441938
F 42.330591 30.871008 178.271045
F 42.330591 30.871008 200.100153
F 42.330591 30.871008 221.929260
F 42.330591 30.871008 243.758367
F 42.330591 54.024265 3.638186
F 42.330591 54.024265 25.467294
F 42.330591 54.024265 47.296401
F 42.330591 54.024265 69.125508
F 42.330591 54.024265 90.954616
F 42.330591 54.024265 112.783723
F 42.330591 54.024265 134.612830
F 42.330591 54.024265 156.441938
F 42.330591 54.024265 178.271045
F 42.330591 54.024265 200.100153
F 42.330591 54.024265 221.929260
F 42.330591 54.024265 243.758367
F 15.595488 15.435503 3.638185
F 15.595488 15.435503 25.467292
F 15.595488 15.435503 47.296400
F 15.595488 15.435503 69.125507
F 15.595488 15.435503 90.954615
F 15.595488 15.435503 112.783722
F 15.595488 15.435503 134.612829
F 15.595488 15.435503 156.441937
F 15.595488 15.435503 178.271044
F 15.595488 15.435503 200.100152
F 15.595488 15.435503 221.929259
F 15.595488 15.435503 243.758366
F 15.595488 38.588760 3.638185
F 15.595488 38.588760 25.467292
F 15.595488 38.588760 47.296400
F 15.595488 38.588760 69.125507
F 15.595488 38.588760 90.954615
F 15.595488 38.588760 112.783722
F 15.595488 38.588760 134.612829
F 15.595488 38.588760 156.441937
F 15.595488 38.588760 178.271044
F 15.595488 38.588760 200.100152
F 15.595488 38.588760 221.929259
F 15.595488 38.588760 243.758366
F 15.595488 61.742018 3.638185
F 15.595488 61.742018 25.467292
F 15.595488 61.742018 47.296400
F 15.595488 61.742018 69.125507
F 15.595488 61.742018 90.954615
F 15.595488 61.742018 112.783722
F 15.595488 61.742018 134.612829
F 15.595488 61.742018 156.441937
F 15.595488 61.742018 178.271044
F 15.595488 61.742018 200.100152
F 15.595488 61.742018 221.929259
F 15.595488 61.742018 243.758366
F 42.330591 15.435503 3.638185
F 42.330591 15.435503 25.467292
F 42.330591 15.435503 47.296400
F 42.330591 15.435503 69.125507
F 42.330591 15.435503 90.954615
F 42.330591 15.435503 112.783722
F 42.330591 15.435503 134.612829
F 42.330591 15.435503 156.441937
F 42.330591 15.435503 178.271044
F 42.330591 15.435503 200.100152
F 42.330591 15.435503 221.929259
F 42.330591 15.435503 243.758366
F 42.330591 38.588760 3.638185
F 42.330591 38.588760 25.467292
F 42.330591 38.588760 47.296400
F 42.330591 38.588760 69.125507
F 42.330591 38.588760 90.954615
F 42.330591 38.588760 112.783722
F 42.330591 38.588760 134.612829
F 42.330591 38.588760 156.441937
F 42.330591 38.588760 178.271044
F 42.330591 38.588760 200.100152
F 42.330591 38.588760 221.929259
F 42.330591 38.588760 243.758366
F 42.330591 61.742018 3.638185
F 42.330591 61.742018 25.467292
F 42.330591 61.742018 47.296400
F 42.330591 61.742018 69.125507
F 42.330591 61.742018 90.954615
F 42.330591 61.742018 112.783722
F 42.330591 61.742018 134.612829
F 42.330591 61.742018 156.441937
F 42.330591 61.742018 178.271044
F 42.330591 61.742018 200.100152
F 42.330591 61.742018 221.929259
F 42.330591 61.742018 243.758366
F 15.595488 0.000001 3.638186
F 15.595488 0.000001 25.467293
F 15.595488 0.000001 47.296401
F 15.595488 0.000001 69.125508
F 15.595488 0.000001 90.954616
F 15.595488 0.000001 112.783723
F 15.595488 0.000001 134.612830
F 15.595488 0.000001 156.441938
F 15.595488 0.000001 178.271045
F 15.595488 0.000001 200.100153
F 15.595488 0.000001 221.929260
F 15.595488 0.000001 243.758367
F 15.595488 23.153258 3.638186
F 15.595488 23.153258 25.467293
F 15.595488 23.153258 47.296401
F 15.595488 23.153258 69.125508
F 15.595488 23.153258 90.954616
F 15.595488 23.153258 112.783723
F 15.595488 23.153258 134.612830
F 15.595488 23.153258 156.441938
F 15.595488 23.153258 178.271045
F 15.595488 23.153258 200.100153
F 15.595488 23.153258 221.929260
F 15.595488 23.153258 243.758367
F 15.595488 46.306516 3.638186
F 15.595488 46.306516 25.467293
F 15.595488 46.306516 47.296401
F 15.595488 46.306516 69.125508
F 15.595488 46.306516 90.954616
F 15.595488 46.306516 112.783723
F 15.595488 46.306516 134.612830
F 15.595488 46.306516 156.441938
F 15.595488 46.306516 178.271045
F 15.595488 46.306516 200.100153
F 15.595488 46.306516 221.929260
F 15.595488 46.306516 243.758367
F 42.330591 0.000001 3.638186
F 42.330591 0.000001 25.467293
F 42.330591 0.000001 47.296401
F 42.330591 0.000001 69.125508
F 42.330591 0.000001 90.954616
F 42.330591 0.000001 112.783723
F 42.330591 0.000001 134.612830
F 42.330591 0.000001 156.441938
F 42.330591 0.000001 178.271045
F 42.330591 0.000001 200.100153
F 42.330591 0.000001 221.929260
F 42.330591 0.000001 243.758367
F 42.330591 23.153258 3.638186
F 42.330591 23.153258 25.467293
F 42.330591 23.153258 47.296401
F 42.330591 23.153258 69.125508
F 42.330591 23.153258 90.954616
F 42.330591 23.153258 112.783723
F 42.330591 23.153258 134.612830
F 42.330591 23.153258 156.441938
F 42.330591 23.153258 178.271045
F 42.330591 23.153258 200.100153
F 42.330591 23.153258 221.929260
F 42.330591 23.153258 243.758367
F 42.330591 46.306516 3.638186
F 42.330591 46.306516 25.467293
F 42.330591 46.306516 47.296401
F 42.330591 46.306516 69.125508
F 42.330591 46.306516 90.954616
F 42.330591 46.306516 112.783723
F 42.330591 46.306516 134.612830
F 42.330591 46.306516 156.441938
F 42.330591 46.306516 178.271045
F 42.330591 46.306516 200.100153
F 42.330591 46.306516 221.929260
F 42.330591 46.306516 243.758367
F 24.507192 7.717750 3.638187
F 24.507192 7.717750 25.467294
F 24.507192 7.717750 47.296402
F 24.507192 7.717750 69.125509
F 24.507192 7.717750 90.954616
F 24.507192 7.717750 112.783724
F 24.507192 7.717750 134.612831
F 24.507192 7.717750 156.441939
F 24.507192 7.717750 178.271046
F 24.507192 7.717750 200.100153
F 24.507192 7.717750 221.929261
F 24.507192 7.717750 243.758368
F 24.507192 30.871007 3.638187
F 24.507192 30.871007 25.467294
F 24.507192 30.871007 47.296402
F 24.507192 30.871007 69.125509
F 24.507192 30.871007 90.954616
F 24.507192 30.871007 112.783724
F 24.507192 30.871007 134.612831
F 24.507192 30.871007 156.441939
F 24.507192 30.871007 178.271046
F 24.507192 30.871007 200.100153
F 24.507192 30.871007 221.929261
F 24.507192 30.871007 243.758368
F 24.507192 54.024265 3.638187
F 24.507192 54.024265 25.467294
F 24.507192 54.024265 47.296402
F 24.507192 54.024265 69.125509
F 24.507192 54.024265 90.954616
F 24.507192 54.024265 112.783724
F 24.507192 54.024265 134.612831
F 24.507192 54.024265 156.441939
F 24.507192 54.024265 178.271046
F 24.507192 54.024265 200.100153
F 24.507192 54.024265 221.929261
F 24.507192 54.024265 243.758368
F 51.242296 7.717750 3.638187
F 51.242296 7.717750 25.467294
F 51.242296 7.717750 47.296402
F 51.242296 7.717750 69.125509
F 51.242296 7.717750 90.954616
F 51.242296 7.717750 112.783724
F 51.242296 7.717750 134.612831
F 51.242296 7.717750 156.441939
F 51.242296 7.717750 178.271046
F 51.242296 7.717750 200.100153
F 51.242296 7.717750 221.929261
F 51.242296 7.717750 243.758368
F 51.242296 30.871007 3.638187
F 51.242296 30.871007 25.467294
F 51.242296 30.871007 47.296402
F 51.242296 30.871007 69.125509
F 51.242296 30.871007 90.954616
F 51.242296 30.871007 112.783724
F 51.242296 30.871007 134.612831
F 51.242296 30.871007 156.441939
F 51.242296 30.871007 178.271046
F 51.242296 30.871007 200.100153
F 51.242296 30.871007 221.929261
F 51.242296 30.871007 243.758368
F 51.242296 54.024265 3.638187
F 51.242296 54.024265 25.467294
F 51.242296 54.024265 47.296402
F 51.242296 54.024265 69.125509
F 51.242296 54.024265 90.954616
F 51.242296 54.024265 112.783724
F 51.242296 54.024265 134.612831
F 51.242296 54.024265 156.441939
F 51.242296 54.024265 178.271046
F 51.242296 54.024265 200.100153
F 51.242296 54.024265 221.929261
F 51.242296 54.024265 243.758368
F 24.507192 15.435502 3.638186
F 24.507192 15.435502 25.467293
F 24.507192 15.435502 47.296401
F 24.507192 15.435502 69.125508
F 24.507192 15.435502 90.954615
F 24.507192 15.435502 112.783723
F 24.507192 15.435502 134.612830
F 24.507192 15.435502 156.441938
F 24.507192 15.435502 178.271045
F 24.507192 15.435502 200.100152
F 24.507192 15.435502 221.929260
F 24.507192 15.435502 243.758367
F 24.507192 38.588760 3.638186
F 24.507192 38.588760 25.467293
F 24.507192 38.588760 47.296401
F 24.507192 38.588760 69.125508
F 24.507192 38.588760 90.954615
F 24.507192 38.588760 112.783723
F 24.507192 38.588760 134.612830
F 24.507192 38.588760 156.441938
F 24.507192 38.588760 178.271045
F 24.507192 38.588760 200.100152
F 24.507192 38.588760 221.929260
F 24.507192 38.588760 243.758367
F 24.507192 61.742018 3.638186
F 24.507192 61.742018 25.467293
F 24.507192 61.742018 47.296401
F 24.507192 61.742018 69.125508
F 24.507192 61.742018 90.954615
F 24.507192 61.742018 112.783723
F 24.507192 61.742018 134.612830
F 24.507192 61.742018 156.441938
F 24.507192 61.742018 178.271045
F 24.507192 61.742018 200.100152
F 24.507192 61.742018 221.929260
F 24.507192 61.742018 243.758367
F 51.242296 15.435502 3.638186
F 51.242296 15.435502 25.467293
F 51.242296 15.435502 47.296401
F 51.242296 15.435502 69.125508
F 51.242296 15.435502 90.954615
F 51.242296 15.435502 112.783723
F 51.242296 15.435502 134.612830
F 51.242296 15.435502 156.441938
F 51.242296 15.435502 178.271045
F 51.242296 15.435502 200.100152
F 51.242296 15.435502 221.929260
F 51.242296 15.435502 243.758367
F 51.242296 38.588760 3.638186
F 51.242296 38.588760 25.467293
F 51.242296 38.588760 47.296401
F 51.242296 38.588760 69.125508
F 51.242296 38.588760 90.954615
F 51.242296 38.588760 112.783723
F 51.242296 38.588760 134.612830
F 51.242296 38.588760 156.441938
F 51.242296 38.588760 178.271045
F 51.242296 38.588760 200.100152
F 51.242296 38.588760 221.929260
F 51.242296 38.588760 243.758367
F 51.242296 61.742018 3.638186
F 51.242296 61.742018 25.467293
F 51.242296 61.742018 47.296401
F 51.242296 61.742018 69.125508
F 51.242296 61.742018 90.954615
F 51.242296 61.742018 112.783723
F 51.242296 61.742018 134.612830
F 51.242296 61.742018 156.441938
F 51.242296 61.742018 178.271045
F 51.242296 61.742018 200.100152
F 51.242296 61.742018 221.929260
F 51.242296 61.742018 243.758367
F 24.507192 0.000000 3.638187
F 24.507192 0.000000 25.467294
F 24.507192 0.000000 47.296402
F 24.507192 0.000000 69.125509
F 24.507192 0.000000 90.954616
F 24.507192 0.000000 112.783724
F 24.507192 0.000000 134.612831
F 24.507192 0.000000 156.441939
F 24.507192 0.000000 178.271046
F 24.507192 0.000000 200.100153
F 24.507192 0.000000 221.929261
F 24.507192 0.000000 243.758368
F 24.507192 23.153258 3.638187
F 24.507192 23.153258 25.467294
F 24.507192 23.153258 47.296402
F 24.507192 23.153258 69.125509
F 24.507192 23.153258 90.954616
F 24.507192 23.153258 112.783724
F 24.507192 23.153258 134.612831
F 24.507192 23.153258 156.441939
F 24.507192 23.153258 178.271046
F 24.507192 23.153258 200.100153
F 24.507192 23.153258 221.929261
F 24.507192 23.153258 243.758368
F 24.507192 46.306515 3.638187
F 24.507192 46.306515 25.467294
F 24.507192 46.306515 47.296402
F 24.507192 46.306515 69.125509
F 24.507192 46.306515 90.954616
F 24.507192 46.306515 112.783724
F 24.507192 46.306515 134.612831
F 24.507192 46.306515 156.441939
F 24.507192 46.306515 178.271046
F 24.507192 46.306515 200.100153
F 24.507192 46.306515 221.929261
F 24.507192 46.306515 243.758368
F 51.242296 0.000000 3.638187
F 51.242296 0.000000 25.467294
F 51.242296 0.000000 47.296402
F 51.242296 0.000000 69.125509
F 51.242296 0.000000 90.954616
F 51.242296 0.000000 112.783724
F 51.242296 0.000000 134.612831
F 51.242296 0.000000 156.441939
F 51.242296 0.000000 178.271046
F 51.242296 0.000000 200.100153
F 51.242296 0.000000 221.929261
F 51.242296 0.000000 243.758368
F 51.242296 23.153258 3.638187
F 51.242296 23.153258 25.467294
F 51.242296 23.153258 47.296402
F 51.242296 23.153258 69.125509
F 51.242296 23.153258 90.954616
F 51.242296 23.153258 112.783724
F 51.242296 23.153258 134.612831
F 51.242296 23.153258 156.441939
F 51.242296 23.153258 178.271046
F 51.242296 23.153258 200.100153
F 51.242296 23.153258 221.929261
F 51.242296 23.153258 243.758368
F 51.242296 46.306515 3.638187
F 51.242296 46.306515 25.467294
F 51.242296 46.306515 47.296402
F 51.242296 46.306515 69.125509
F 51.242296 46.306515 90.954616
F 51.242296 46.306515 112.783724
F 51.242296 46.306515 134.612831
F 51.242296 46.306515 156.441939
F 51.242296 46.306515 178.271046
F 51.242296 46.306515 200.100153
F 51.242296 46.306515 221.929261
F 51.242296 46.306515 243.758368
F 6.683771 5.145165 0.000003
F 6.683771 5.145165 21.829110
F 6.683771 5.145165 43.658217
F 6.683771 5.145165 65.487325
F 6.683771 5.145165 87.316432
F 6.683771 5.145165 109.145539
F 6.683771 5.145165 130.974647
F 6.683771 5.145165 152.803754
F 6.683771 5.145165 174.632862
F 6.683771 5.145165 196.461969
F 6.683771 5.145165 218.291076
F 6.683771 5.145165 240.120184
F 6.683771 28.298423 0.000003
F 6.683771 28.298423 21.829110
F 6.683771 28.298423 43.658217
F 6.683771 28.298423 65.487325
F 6.683771 28.298423 87.316432
F 6.683771 28.298423 109.145539
F 6.683771 28.298423 130.974647
F 6.683771 28.298423 152.803754
F 6.683771 28.298423 174.632862
F 6.683771 28.298423 196.461969
F 6.683771 28.298423 218.291076
F 6.683771 28.298423 240.120184
F 6.683771 51.451680 0.000003
F 6.683771 51.451680 21.829110
F 6.683771 51.451680 43.658217
F 6.683771 51.451680 65.487325
F 6.683771 51.451680 87.316432
F 6.683771 51.451680 109.145539
F 6.683771 51.451680 130.974647
F 6.683771 51.451680 152.803754
F 6.683771 51.451680 174.632862
F 6.683771 51.451680 196.461969
F 6.683771 51.451680 218.291076
F 6.683771 51.451680 240.120184
F 33.418874 5.145165 0.000003
F 33.418874 5.145165 21.829110
F 33.418874 5.145165 43.658217
F 33.418874 5.145165 65.487325
F 33.418874 5.145165 87.316432
F 33.418874 5.145165 109.145539
F 33.418874 5.145165 130.974647
F 33.418874 5.145165 152.803754
F 33.418874 5.145165 174.632862
F 33.418874 5.145165 196.461969
F 33.418874 5.145165 218.291076
F 33.418874 5.145165 240.120184
F 33.418874 28.298423 0.000003
F 33.418874 28.298423 21.829110
F 33.418874 28.298423 43.658217
F 33.418874 28.298423 65.487325
F 33.418874 28.298423 87.316432
F 33.418874 28.298423 109.145539
F 33.418874 28.298423 130.974647
F 33.418874 28.298423 152.803754
F 33.418874 28.298423 174.632862
F 33.418874 28.298423 196.461969
F 33.418874 28.298423 218.291076
F 33.418874 28.298423 240.120184
F 33.418874 51.451680 0.000003
F 33.418874 51.451680 21.829110
F 33.418874 51.451680 43.658217
F 33.418874 51.451680 65.487325
F 33.418874 51.451680 87.316432
F 33.418874 51.451680 109.145539
F 33.418874 51.451680 130.974647
F 33.418874 51.451680 152.803754
F 33.418874 51.451680 174.632862
F 33.418874 51.451680 196.461969
F 33.418874 51.451680 218.291076
F 33.418874 51.451680 240.120184
F 60.153978 5.145165 0.000003
F 60.153978 5.145165 21.829110
F 60.153978 5.145165 43.658217
F 60.153978 5.145165 65.487325
F 60.153978 5.145165 87.316432
F 60.153978 5.145165 109.145539
F 60.153978 5.145165 130.974647
F 60.153978 5.145165 152.803754
F 60.153978 5.145165 174.632862
F 60.153978 5.145165 196.461969
F 60.153978 5.145165 218.291076
F 60.153978 5.145165 240.120184
F 60.153978 28.298423 0.000003
F 60.153978 28.298423 21.829110
F 60.153978 28.298423 43.658217
F 60.153978 28.298423 65.487325
F 60.153978 28.298423 87.316432
F 60.153978 28.298423 109.145539
F 60.153978 28.298423 130.974647
F 60.153978 28.298423 152.803754
F 60.153978 28.298423 174.632862
F 60.153978 28.298423 196.461969
F 60.153978 28.298423 218.291076
F 60.153978 28.298423 240.120184
F 60.153978 51.451680 0.000003
F 60.153978 51.451680 21.829110
F 60.153978 51.451680 43.658217
F 60.153978 51.451680 65.487325
F 60.153978 51.451680 87.316432
F 60.153978 51.451680 109.145539
F 60.153978 51.451680 130.974647
F 60.153978 51.451680 152.803754
F 60.153978 51.451680 174.632862
F 60.153978 51.451680 196.461969
F 60.153978 51.451680 218.291076
F 60.153978 51.451680 240.120184
F 6.683771 12.862918 0.000002
F 6.683771 12.862918 21.829109
F 6.683771 12.862918 43.658216
F 6.683771 12.862918 65.487324
F 6.683771 12.862918 87.316431
F 6.683771 12.862918 109.145539
F 6.683771 12.862918 130.974646
F 6.683771 12.862918 152.803753
F 6.683771 12.862918 174.632861
F 6.683771 12.862918 196.461968
F 6.683771 12.862918 218.291076
F 6.683771 12.862918 240.120183
F 6.683771 36.016175 0.000002
F 6.683771 36.016175 21.829109
F 6.683771 36.016175 43.658216
F 6.683771 36.016175 65.487324
F 6.683771 36.016175 87.316431
F 6.683771 36.016175 109.145539
F 6.683771 36.016175 130.974646
F 6.683771 36.016175 152.803753
F 6.683771 36.016175 174.632861
F 6.683771 36.016175 196.461968
F 6.683771 36.016175 218.291076
F 6.683771 36.016175 240.120183
F 6.683771 59.169433 0.000002
F 6.683771 59.169433 21.829109
F 6.683771 59.169433 43.658216
F 6.683771 59.169433 65.487324
F 6.683771 59.169433 87.316431
F 6.683771 59.169433 109.145539
F 6.683771 59.169433 130.974646
F 6.683771 59.169433 152.803753
F 6.683771 59.169433 174.632861
F 6.683771 59.169433 196.461968
F 6.683771 59.169433 218.291076
F 6.683771 59.169433 240.120183
F 33.418874 12.862918 0.000002
F 33.418874 12.862918 21.829109
F 33.418874 12.862918 43.658216
F 33.418874 12.862918 65.487324
F 33.418874 12.862918 87.316431
F 33.418874 12.862918 109.145539
F 33.418874 12.862918 130.974646
F 33.418874 12.862918 152.803753
F 33.418874 12.862918 174.632861
F 33.418874 12.862918 196.461968
F 33.418874 12.862918 218.291076
F 33.418874 12.862918 240.120183
F 33.418874 36.016175 0.000002
F 33.418874 36.016175 21.829109
F 33.418874 36.016175 43.658216
F 33.418874 36.016175 65.487324
F 33.418874 36.016175 87.316431
F 33.418874 36.016175 109.145539
F 33.418874 36.016175 130.974646
F 33.418874 36.016175 152.803753
F 33.418874 36.016175 174.632861
F 33.418874 36.016175 196.461968
F 33.418874 36.016175 218.291076
F 33.418874 36.016175 240.120183
F 33.418874 59.169433 0.000002
F 33.418874 59.169433 21.829109
F 33.418874 59.169433 43.658216
F 33.418874 59.169433 65.487324
F 33.418874 59.169433 87.316431
F 33.418874 59.169433 109.145539
F 33.418874 59.169433 130.974646
F 33.418874 59.169433 152.803753
F 33.418874 59.169433 174.632861
F 33.418874 59.169433 196.461968
F 33.418874 59.169433 218.291076
F 33.418874 59.169433 240.120183
F 60.153978 12.862918 0.000002
F 60.153978 12.862918 21.829109
F 60.153978 12.862918 43.658216
F 60.153978 12.862918 65.487324
F 60.153978 12.862918 87.316431
F 60.153978 12.862918 109.145539
F 60.153978 12.862918 130.974646
F 60.153978 12.862918 152.803753
F 60.153978 12.862918 174.632861
F 60.153978 12.862918 196.461968
F 60.153978 12.862918 218.291076
F 60.153978 12.862918 240.120183
F 60.153978 36.016175 0.000002
F 60.153978 36.016175 21.829109
F 60.153978 36.016175 43.658216
F 60.153978 36.016175 65.487324
F 60.153978 36.016175 87.316431
F 60.153978 36.016175 109.145539
F 60.153978 36.016175 130.974646
F 60.153978 36.016175 152.803753
F 60.153978 36.016175 174.632861
F 60.153978 36.016175 196.461968
F 60.153978 36.016175 218.291076
F 60.153978 36.016175 240.120183
F 60.153978 59.169433 0.000002
F 60.153978 59.169433 21.829109
F 60.153978 59.169433 43.658216
F 60.153978 59.169433 65.487324
F 60.153978 59.169433 87.316431
F 60.153978 59.169433 109.145539
F 60.153978 59.169433 130.974646
F 60.153978 59.169433 152.803753
F 60.153978 59.169433 174.632861
F 60.153978 59.169433 196.461968
F 60.153978 59.169433 218.291076
F 60.153978 59.169433 240.120183
F 6.683771 20.580673 0.000002
F 6.683771 20.580673 21.829110
F 6.683771 20.580673 43.658217
F 6.683771 20.580673 65.487324
F 6.683771 20.580673 87.316432
F 6.683771 20.580673 109.145539
F 6.683771 20.580673 130.974647
F 6.683771 20.580673 152.803754
F 6.683771 20.580673 174.632861
F 6.683771 20.580673 196.461969
F 6.683771 20.580673 218.291076
F 6.683771 20.580673 240.120184
F 6.683771 43.733930 0.000002
F 6.683771 43.733930 21.829110
F 6.683771 43.733930 43.658217
F 6.683771 43.733930 65.487324
F 6.683771 43.733930 87.316432
F 6.683771 43.733930 109.145539
F 6.683771 43.733930 130.974647
F 6.683771 43.733930 152.803754
F 6.683771 43.733930 174.632861
F 6.683771 43.733930 196.461969
F 6.683771 43.733930 218.291076
F 6.683771 43.733930 240.120184
F 6.683771 66.887188 0.000002
F 6.683771 66.887188 21.829110
F 6.683771 66.887188 43.658217
F 6.683771 66.887188 65.487324
F 6.683771 66.887188 87.316432
F 6.683771 66.887188 109.145539
F 6.683771 66.887188 130.974647
F 6.683771 66.887188 152.803754
F 6.683771 66.887188 174.632861
F 6.683771 66.887188 196.461969
F 6.683771 66.887188 218.291076
F 6.683771 66.887188 240.120184
F 33.418874 20.580673 0.000002
F 33.418874 20.580673 21.829110
F 33.418874 20.580673 43.658217
F 33.418874 20.580673 65.487324
F 33.418874 20.580673 87.316432
F 33.418874 20.580673 109.145539
F 33.418874 20.580673 130.974647
F 33.418874 20.580673 152.803754
F 33.418874 20.580673 174.632861
F 33.418874 20.580673 196.461969
F 33.418874 20.580673 218.291076
F 33.418874 20.580673 240.120184
F 33.418874 43.733930 0.000002
F 33.418874 43.733930 21.829110
F 33.418874 43.733930 43.658217
F 33.418874 43.733930 65.487324
F 33.418874 43.733930 87.316432
F 33.418874 43.733930 109.145539
F 33.418874 43.733930 130.974647
F 33.418874 43.733930 152.803754
F 33.418874 43.733930 174.632861
F 33.418874 43.733930 196.461969
F 33.418874 43.733930 218.291076
F 33.418874 43.733930 240.120184
F 33.418874 66.887188 0.000002
F 33.418874 66.887188 21.829110
F 33.418874 66.887188 43.658217
F 33.418874 66.887188 65.487324
F 33.418874 66.887188 87.316432
F 33.418874 66.887188 109.145539
F 33.418874 66.887188 130.974647
F 33.418874 66.887188 152.803754
F 33.418874 66.887188 174.632861
F 33.418874 66.887188 196.461969
F 33.418874 66.887188 218.291076
F 33.418874 66.887188 240.120184
F 60.153978 20.580673 0.000002
F 60.153978 20.580673 21.829110
F 60.153978 20.580673 43.658217
F 60.153978 20.580673 65.487324
F 60.153978 20.580673 87.316432
F 60.153978 20.580673 109.145539
F 60.153978 20.580673 130.974647
F 60.153978 20.580673 152.803754
F 60.153978 20.580673 174.632861
F 60.153978 20.580673 196.461969
F 60.153978 20.580673 218.291076
F 60.153978 20.580673 240.120184
F 60.153978 43.733930 0.000002
F 60.153978 43.733930 21.829110
F 60.153978 43.733930 43.658217
F 60.153978 43.733930 65.487324
F 60.153978 43.733930 87.316432
F 60.153978 43.733930 109.145539
F 60.153978 43.733930 130.974647
F 60.153978 43.733930 152.803754
F 60.153978 43.733930 174.632861
F 60.153978 43.733930 196.461969
F 60.153978 43.733930 218.291076
F 60.153978 43.733930 240.120184
F 60.153978 66.887188 0.000002
F 60.153978 66.887188 21.829110
F 60.153978 66.887188 43.658217
F 60.153978 66.887188 65.487324
F 60.153978 66.887188 87.316432
F 60.153978 66.887188 109.145539
F 60.153978 66.887188 130.974647
F 60.153978 66.887188 152.803754
F 60.153978 66.887188 174.632861
F 60.153978 66.887188 196.461969
F 60.153978 66.887188 218.291076
F 60.153978 66.887188 240.120184
F 15.595474 5.145164 0.000001
F 15.595474 5.145164 21.829109
F 15.595474 5.145164 43.658216
F 15.595474 5.145164 65.487323
F 15.595474 5.145164 87.316431
F 15.595474 5.145164 109.145538
F 15.595474 5.145164 130.974645
F 15.595474 5.145164 152.803753
F 15.595474 5.145164 174.632860
F 15.595474 5.145164 196.461968
F 15.595474 5.145164 218.291075
F 15.595474 5.145164 240.120182
F 15.595474 28.298421 0.000001
F 15.595474 28.298421 21.829109
F 15.595474 28.298421 43.658216
F 15.595474 28.298421 65.487323
F 15.595474 28.298421 87.316431
F 15.595474 28.298421 109.145538
F 15.595474 28.298421 130.974645
F 15.595474 28.298421 152.803753
F 15.595474 28.298421 174.632860
F 15.595474 28.298421 196.461968
F 15.595474 28.298421 218.291075
F 15.595474 28.298421 240.120182
F 15.595474 51.451679 0.000001
F 15.595474 51.451679 21.829109
F 15.595474 51.451679 43.658216
F 15.595474 51.451679 65.487323
F 15.595474 51.451679 87.316431
F 15.595474 51.451679 109.145538
F 15.595474 51.451679 130.974645
F 15.595474 51.451679 152.803753
F 15.595474 51.451679 174.632860
F 15.595474 51.451679 196.461968
F 15.595474 51.451679 218.291075
F 15.595474 51.451679 240.120182
F 42.330577 5.145164 0.000001
F 42.330577 5.145164 21.829109
F 42.330577 5.145164 43.658216
F 42.330577 5.145164 65.487323
F 42.330577 5.145164 87.316431
F 42.330577 5.145164 109.145538
F 42.330577 5.145164 130.974645
F 42.330577 5.145164 152.803753
F 42.330577 5.145164 174.632860
F 42.330577 5.145164 196.461968
F 42.330577 5.145164 218.291075
F 42.330577 5.145164 240.120182
F 42.330577 28.298421 0.000001
F 42.330577 28.298421 21.829109
F 42.330577 28.298421 43.658216
F 42.330577 28.298421 65.487323
F 42.330577 28.298421 87.316431
F 42.330577 28.298421 109.145538
F 42.330577 28.298421 130.974645
F 42.330577 28.298421 152.803753
F 42.330577 28.298421 174.632860
F 42.330577 28.298421 196.461968
F 42.330577 28.298421 218.291075
F 42.330577 28.298421 240.120182
F 42.330577 51.451679 0.000001
F 42.330577 51.451679 21.829109
F 42.330577 51.451679 43.658216
F 42.330577 51.451679 65.487323
F 42.330577 51.451679 87.316431
F 42.330577 51.451679 109.145538
F 42.330577 51.451679 130.974645
F 42.330577 51.451679 152.803753
F 42.330577 51.451679 174.632860
F 42.330577 51.451679 196.461968
F 42.330577 51.451679 218.291075
F 42.330577 51.451679 240.120182
F 15.595474 12.862916 0.000000
F 15.595474 12.862916 21.829108
F 15.595474 12.862916 43.658215
F 15.595474 12.862916 65.487322
F 15.595474 12.862916 87.316430
F 15.595474 12.862916 109.145537
F 15.595474 12.862916 130.974645
F 15.595474 12.862916 152.803752
F 15.595474 12.862916 174.632859
F 15.595474 12.862916 196.461967
F 15.595474 12.862916 218.291074
F 15.595474 12.862916 240.120182
F 15.595474 36.016174 0.000000
F 15.595474 36.016174 21.829108
F 15.595474 36.016174 43.658215
F 15.595474 36.016174 65.487322
F 15.595474 36.016174 87.316430
F 15.595474 36.016174 109.145537
F 15.595474 36.016174 130.974645
F 15.595474 36.016174 152.803752
F 15.595474 36.016174 174.632859
F 15.595474 36.016174 196.461967
F 15.595474 36.016174 218.291074
F 15.595474 36.016174 240.120182
F 15.595474 59.169431 0.000000
F 15.595474 59.169431 21.829108
F 15.595474 59.169431 43.658215
F 15.595474 59.169431 65.487322
F 15.595474 59.169431 87.316430
F 15.595474 59.169431 109.145537
F 15.595474 59.169431 130.974645
F 15.595474 59.169431 152.803752
F 15.595474 59.169431 174.632859
F 15.595474 59.169431 196.461967
F 15.595474 59.169431 218.291074
F 15.595474 59.169431 240.120182
F 42.330577 12.862916 0.000000
F 42.330577 12.862916 21.829108
F 42.330577 12.862916 43.658215
F 42.330577 12.862916 65.487322
F 42.330577 12.862916 87.316430
F 42.330577 12.862916 109.145537
F 42.330577 12.862916 130.974645
F 42.330577 12.862916 152.803752
F 42.330577 12.862916 174.632859
F 42.330577 12.862916 196.461967
F 42.330577 12.862916 218.291074
F 42.330577 12.862916 240.120182
F 42.330577 36.016174 0.000000
F 42.330577 36.016174 21.829108
F 42.330577 36.016174 43.658215
F 42.330577 36.016174 65.487322
F 42.330577 36.016174 87.316430
F 42.330577 36.016174 109.145537
F 42.330577 36.016174 130.974645
F 42.330577 36.016174 152.803752
F 42.330577 36.016174 174.632859
F 42.330577 36.016174 196.461967
F 42.330577 36.016174 218.291074
F 42.330577 36.016174 240.120182
F 42.330577 59.169431 0.000000
F 42.330577 59.169431 21.829108
F 42.330577 59.169431 43.658215
F 42.330577 59.169431 65.487322
F 42.330577 59.169431 87.316430
F 42.330577 59.169431 109.145537
F 42.330577 59.169431 130.974645
F 42.330577 59.169431 152.803752
F 42.330577 59.169431 174.632859
F 42.330577 59.169431 196.461967
F 42.330577 59.169431 218.291074
F 42.330577 59.169431 240.120182
F 15.595474 20.580671 0.000001
F 15.595474 20.580671 21.829108
F 15.595474 20.580671 43.658216
F 15.595474 20.580671 65.487323
F 15.595474 20.580671 87.316430
F 15.595474 20.580671 109.145538
F 15.595474 20.580671 130.974645
F 15.595474 20.580671 152.803753
F 15.595474 20.580671 174.632860
F 15.595474 20.580671 196.461967
F 15.595474 20.580671 218.291075
F 15.595474 20.580671 240.120182
F 15.595474 43.733929 0.000001
F 15.595474 43.733929 21.829108
F 15.595474 43.733929 43.658216
F 15.595474 43.733929 65.487323
F 15.595474 43.733929 87.316430
F 15.595474 43.733929 109.145538
F 15.595474 43.733929 130.974645
F 15.595474 43.733929 152.803753
F 15.595474 43.733929 174.632860
F 15.595474 43.733929 196.461967
F 15.595474 43.733929 218.291075
F 15.595474 43.733929 240.120182
F 15.595474 66.887186 0.000001
F 15.595474 66.887186 21.829108
F 15.595474 66.887186 43.658216
F 15.595474 66.887186 65.487323
F 15.595474 66.887186 87.316430
F 15.595474 66.887186 109.145538
F 15.595474 66.887186 130.974645
F 15.595474 66.887186 152.803753
F 15.595474 66.887186 174.632860
F 15.595474 66.887186 196.461967
F 15.595474 66.887186 218.291075
F 15.595474 66.887186 240.120182
F 42.330577 20.580671 0.000001
F 42.330577 20.580671 21.829108
F 42.330577 20.580671 43.658216
F 42.330577 20.580671 65.487323
F 42.330577 20.580671 87.316430
F 42.330577 20.580671 109.145538
F 42.330577 20.580671 130.974645
F 42.330577 20.580671 152.803753
F 42.330577 20.580671 174.632860
F 42.330577 20.580671 196.461967
F 42.330577 20.580671 218.291075
F 42.330577 20.580671 240.120182
F 42.330577 43.733929 0.000001
F 42.330577 43.733929 21.829108
F 42.330577 43.733929 43.658216
F 42.330577 43.733929 65.487323
F 42.330577 43.733929 87.316430
F 42.330577 43.733929 109.145538
F 42.330577 43.733929 130.974645
F 42.330577 43.733929 152.803753
F 42.330577 43.733929 174.632860
F 42.330577 43.733929 196.461967
F 42.330577 43.733929 218.291075
F 42.330577 43.733929 240.120182
F 42.330577 66.887186 0.000001
F 42.330577 66.887186 21.829108
F 42.330577 66.887186 43.658216
F 42.330577 66.887186 65.487323
F 42.330577 66.887186 87.316430
F 42.330577 66.887186 109.145538
F 42.330577 66.887186 130.974645
F 42.330577 66.887186 152.803753
F 42.330577 66.887186 174.632860
F 42.330577 66.887186 196.461967
F 42.330577 66.887186 218.291075
F 42.330577 66.887186 240.120182
F 24.507179 5.145165 0.000002
F 24.507179 5.145165 21.829110
F 24.507179 5.145165 43.658217
F 24.507179 5.145165 65.487325
F 24.507179 5.145165 87.316432
F 24.507179 5.145165 109.145539
F 24.507179 5.145165 130.974647
F 24.507179 5.145165 152.803754
F 24.507179 5.145165 174.632862
F 24.507179 5.145165 196.461969
F 24.507179 5.145165 218.291076
F 24.507179 5.145165 240.120184
F 24.507179 28.298423 0.000002
F 24.507179 28.298423 21.829110
F 24.507179 28.298423 43.658217
F 24.507179 28.298423 65.487325
F 24.507179 28.298423 87.316432
F 24.507179 28.298423 109.145539
F 24.507179 28.298423 130.974647
F 24.507179 28.298423 152.803754
F 24.507179 28.298423 174.632862
F 24.507179 28.298423 196.461969
F 24.507179 28.298423 218.291076
F 24.507179 28.298423 240.120184
F 24.507179 51.451680 0.000002
F 24.507179 51.451680 21.829110
F 24.507179 51.451680 43.658217
F 24.507179 51.451680 65.487325
F 24.507179 51.451680 87.316432
F 24.507179 51.451680 109.145539
F 24.507179 51.451680 130.974647
F 24.507179 51.451680 152.803754
F 24.507179 51.451680 174.632862
F 24.507179 51.451680 196.461969
F 24.507179 51.451680 218.291076
F 24.507179 51.451680 240.120184
F 51.242282 5.145165 0.000002
F 51.242282 5.145165 21.829110
F 51.242282 5.145165 43.658217
F 51.242282 5.145165 65.487325
F 51.242282 5.145165 87.316432
F 51.242282 5.145165 109.145539
F 51.242282 5.145165 130.974647
F 51.242282 5.145165 152.803754
F 51.242282 5.145165 174.632862
F 51.242282 5.145165 196.461969
F 51.242282 5.145165 218.291076
F 51.242282 5.145165 240.120184
F 51.242282 28.298423 0.000002
F 51.242282 28.298423 21.829110
F 51.242282 28.298423 43.658217
F 51.242282 28.298423 65.487325
F 51.242282 28.298423 87.316432
F 51.242282 28.298423 109.145539
F 51.242282 28.298423 130.974647
F 51.242282 28.298423 152.803754
F 51.242282 28.298423 174.632862
F 51.242282 28.298423 196.461969
F 51.242282 28.298423 218.291076
F 51.242282 28.298423 240.120184
F 51.242282 51.451680 0.000002
F 51.242282 51.451680 21.829110
F 51.242282 51.451680 43.658217
F 51.242282 51.451680 65.487325
F 51.242282 51.451680 87.316432
F 51.242282 51.451680 109.145539
F 51.242282 51.451680 130.974647
F 51.242282 51.451680 152.803754
F 51.242282 51.451680 174.632862
F 51.242282 51.451680 196.461969
F 51.242282 51.451680 218.291076
F 51.242282 51.451680 240.120184
F 24.507179 12.862917 0.000001
F 24.507179 12.862917 21.829109
F 24.507179 12.862917 43.658216
F 24.507179 12.862917 65.487324
F 24.507179 12.862917 87.316431
F 24.507179 12.862917 109.145538
F 24.507179 12.862917 130.974646
F 24.507179 12.862917 152.803753
F 24.507179 12.862917 174.632861
F 24.507179 12.862917 196.461968
F 24.507179 12.862917 218.291075
F 24.507179 12.862917 240.120183
F 24.507179 36.016175 0.000001
F 24.507179 36.016175 21.829109
F 24.507179 36.016175 43.658216
F 24.507179 36.016175 65.487324
F 24.507179 36.016175 87.316431
F 24.507179 36.016175 109.145538
F 24.507179 36.016175 130.974646
F 24.507179 36.016175 152.803753
F 24.507179 36.016175 174.632861
F 24.507179 36.016175 196.461968
F 24.507179 36.016175 218.291075
F 24.507179 36.016175 240.120183
F 24.507179 59.169432 0.000001
F 24.507179 59.169432 21.829109
F 24.507179 59.169432 43.658216
F 24.507179 59.169432 65.487324
F 24.507179 59.169432 87.316431
F 24.507179 59.169432 109.145538
F 24.507179 59.169432 130.974646
F 24.507179 59.169432 152.803753
F 24.507179 59.169432 174.632861
F 24.507179 59.169432 196.461968
F 24.507179 59.169432 218.291075
F 24.507179 59.169432 240.120183
F 51.242282 12.862917 0.000001
F 51.242282 12.862917 21.829109
F 51.242282 12.862917 43.658216
F 51.242282 12.862917 65.487324
F 51.242282 12.862917 87.316431
F 51.242282 12.862917 109.145538
F 51.242282 12.862917 130.974646
F 51.242282 12.862917 152.803753
F 51.242282 12.862917 174.632861
F 51.242282 12.862917 196.461968
F 51.242282 12.862917 218.291075
F 51.242282 12.862917 240.120183
F 51.242282 36.016175 0.000001
F 51.242282 36.016175 21.829109
F 51.242282 36.016175 43.658216
F 51.242282 36.016175 65.487324
F 51.242282 36.016175 87.316431
F 51.242282 36.016175 109.145538
F 51.242282 36.016175 130.974646
F 51.242282 36.016175 152.803753
F 51.242282 36.016175 174.632861
F 51.242282 36.016175 196.461968
F 51.242282 36.016175 218.291075
F 51.242282 36.016175 240.120183
F 51.242282 59.169432 0.000001
F 51.242282 59.169432 21.829109
F 51.242282 59.169432 43.658216
F 51.242282 59.169432 65.487324
F 51.242282 59.169432 87.316431
F 51.242282 59.169432 109.145538
F 51.242282 59.169432 130.974646
F 51.242282 59.169432 152.803753
F 51.242282 59.169432 174.632861
F 51.242282 59.169432 196.461968
F 51.242282 59.169432 218.291075
F 51.242282 59.169432 240.120183
F 24.507179 20.580673 0.000002
F 24.507179 20.580673 21.829110
F 24.507179 20.580673 43.658217
F 24.507179 20.580673 65.487324
F 24.507179 20.580673 87.316432
F 24.507179 20.580673 109.145539
F 24.507179 20.580673 130.974647
F 24.507179 20.580673 152.803754
F 24.507179 20.580673 174.632861
F 24.507179 20.580673 196.461969
F 24.507179 20.580673 218.291076
F 24.507179 20.580673 240.120184
F 24.507179 43.733930 0.000002
F 24.507179 43.733930 21.829110
F 24.507179 43.733930 43.658217
F 24.507179 43.733930 65.487324
F 24.507179 43.733930 87.316432
F 24.507179 43.733930 109.145539
F 24.507179 43.733930 130.974647
F 24.507179 43.733930 152.803754
F 24.507179 43.733930 174.632861
F 24.507179 43.733930 196.461969
F 24.507179 43.733930 218.291076
F 24.507179 43.733930 240.120184
F 24.507179 66.887188 0.000002
F 24.507179 66.887188 21.829110
F 24.507179 66.887188 43.658217
F 24.507179 66.887188 65.487324
F 24.507179 66.887188 87.316432
F 24.507179 66.887188 109.145539
F 24.507179 66.887188 130.974647
F 24.507179 66.887188 152.803754
F 24.507179 66.887188 174.632861
F 24.507179 66.887188 196.461969
F 24.507179 66.887188 218.291076
F 24.507179 66.887188 240.120184
F 51.242282 20.580673 0.000002
F 51.242282 20.580673 21.829110
F 51.242282 20.580673 43.658217
F 51.242282 20.580673 65.487324
F 51.242282 20.580673 87.316432
F 51.242282 20.580673 109.145539
F 51.242282 20.580673 130.974647
F 51.242282 20.580673 152.803754
F 51.242282 20.580673 174.632861
F 51.242282 20.580673 196.461969
F 51.242282 20.580673 218.291076
F 51.242282 20.580673 240.120184
F 51.242282 43.733930 0.000002
F 51.242282 43.733930 21.829110
F 51.242282 43.733930 43.658217
F 51.242282 43.733930 65.487324
F 51.242282 43.733930 87.316432
F 51.242282 43.733930 109.145539
F 51.242282 43.733930 130.974647
F 51.242282 43.733930 152.803754
F 51.242282 43.733930 174.632861
F 51.242282 43.733930 196.461969
F 51.242282 43.733930 218.291076
F 51.242282 43.733930 240.120184
F 51.242282 66.887188 0.000002
F 51.242282 66.887188 21.829110
F 51.242282 66.887188 43.658217
F 51.242282 66.887188 65.487324
F 51.242282 66.887188 87.316432
F 51.242282 66.887188 109.145539
F 51.242282 66.887188 130.974647
F 51.242282 66.887188 152.803754
F 51.242282 66.887188 174.632861
F 51.242282 66.887188 196.461969
F 51.242282 66.887188 218.291076
F 51.242282 66.887188 240.120184
F 6.683784 5.145165 2.728640
F 6.683784 5.145165 24.557747
F 6.683784 5.145165 46.386854
F 6.683784 5.145165 68.215962
F 6.683784 5.145165 90.045069
F 6.683784 5.145165 111.874176
F 6.683784 5.145165 133.703284
F 6.683784 5.145165 155.532391
F 6.683784 5.145165 177.361499
F 6.683784 5.145165 199.190606
F 6.683784 5.145165 221.019713
F 6.683784 5.145165 242.848821
F 6.683784 28.298423 2.728640
F 6.683784 28.298423 24.557747
F 6.683784 28.298423 46.386854
F 6.683784 28.298423 68.215962
F 6.683784 28.298423 90.045069
F 6.683784 28.298423 111.874176
F 6.683784 28.298423 133.703284
F 6.683784 28.298423 155.532391
F 6.683784 28.298423 177.361499
F 6.683784 28.298423 199.190606
F 6.683784 28.298423 221.019713
F 6.683784 28.298423 242.848821
F 6.683784 51.451680 2.728640
F 6.683784 51.451680 24.557747
F 6.683784 51.451680 46.386854
F 6.683784 51.451680 68.215962
F 6.683784 51.451680 90.045069
F 6.683784 51.451680 111.874176
F 6.683784 51.451680 133.703284
F 6.683784 51.451680 155.532391
F 6.683784 51.451680 177.361499
F 6.683784 51.451680 199.190606
F 6.683784 51.451680 221.019713
F 6.683784 51.451680 242.848821
F 33.418887 5.145165 2.728640
F 33.418887 5.145165 24.557747
F 33.418887 5.145165 46.386854
F 33.418887 5.145165 68.215962
F 33.418887 5.145165 90.045069
F 33.418887 5.145165 111.874176
F 33.418887 5.145165 133.703284
F 33.418887 5.145165 155.532391
F 33.418887 5.145165 177.361499
F 33.418887 5.145165 199.190606
F 33.418887 5.145165 221.019713
F 33.418887 5.145165 242.848821
F 33.418887 28.298423 2.728640
F 33.418887 28.298423 24.557747
F 33.418887 28.298423 46.386854
F 33.418887 28.298423 68.215962
F 33.418887 28.298423 90.045069
F 33.418887 28.298423 111.874176
F 33.418887 28.298423 133.703284
F 33.418887 28.298423 155.532391
F 33.418887 28.298423 177.361499
F 33.418887 28.298423 199.190606
F 33.418887 28.298423 221.019713
F 33.418887 28.298423 242.848821
F 33.418887 51.451680 2.728640
F 33.418887 51.451680 24.557747
F 33.418887 51.451680 46.386854
F 33.418887 51.451680 68.215962
F 33.418887 51.451680 90.045069
F 33.418887 51.451680 111.874176
F 33.418887 51.451680 133.703284
F 33.418887 51.451680 155.532391
F 33.418887 51.451680 177.361499
F 33.418887 51.451680 199.190606
F 33.418887 51.451680 221.019713
F 33.418887 51.451680 242.848821
F 60.153990 5.145165 2.728640
F 60.153990 5.145165 24.557747
F 60.153990 5.145165 46.386854
F 60.153990 5.145165 68.215962
F 60.153990 5.145165 90.045069
F 60.153990 5.145165 111.874176
F 60.153990 5.145165 133.703284
F 60.153990 5.145165 155.532391
F 60.153990 5.145165 177.361499
F 60.153990 5.145165 199.190606
F 60.153990 5.145165 221.019713
F 60.153990 5.145165 242.848821
F 60.153990 28.298423 2.728640
F 60.153990 28.298423 24.557747
F 60.153990 28.298423 46.386854
F 60.153990 28.298423 68.215962
F 60.153990 28.298423 90.045069
F 60.153990 28.298423 111.874176
F 60.153990 28.298423 133.703284
F 60.153990 28.298423 155.532391
F 60.153990 28.298423 177.361499
F 60.153990 28.298423 199.190606
F 60.153990 28.298423 221.019713
F 60.153990 28.298423 242.848821
F 60.153990 51.451680 2.728640
F 60.153990 51.451680 24.557747
F 60.153990 51.451680 46.386854
F 60.153990 51.451680 68.215962
F 60.153990 51.451680 90.045069
F 60.153990 51.451680 111.874176
F 60.153990 51.451680 133.703284
F 60.153990 51.451680 155.532391
F 60.153990 51.451680 177.361499
F 60.153990 51.451680 199.190606
F 60.153990 51.451680 221.019713
F 60.153990 51.451680 242.848821
F 6.683784 12.862917 2.728640
F 6.683784 12.862917 24.557748
F 6.683784 12.862917 46.386855
F 6.683784 12.862917 68.215963
F 6.683784 12.862917 90.045070
F 6.683784 12.862917 111.874177
F 6.683784 12.862917 133.703285
F 6.683784 12.862917 155.532392
F 6.683784 12.862917 177.361500
F 6.683784 12.862917 199.190607
F 6.683784 12.862917 221.019714
F 6.683784 12.862917 242.848822
F 6.683784 36.016175 2.728640
F 6.683784 36.016175 24.557748
F 6.683784 36.016175 46.386855
F 6.683784 36.016175 68.215963
F 6.683784 36.016175 90.045070
F 6.683784 36.016175 111.874177
F 6.683784 36.016175 133.703285
F 6.683784 36.016175 155.532392
F 6.683784 36.016175 177.361500
F 6.683784 36.016175 199.190607
F 6.683784 36.016175 221.019714
F 6.683784 36.016175 242.848822
F 6.683784 59.169432 2.728640
F 6.683784 59.169432 24.557748
F 6.683784 59.169432 46.386855
F 6.683784 59.169432 68.215963
F 6.683784 59.169432 90.045070
F 6.683784 59.169432 111.874177
F 6.683784 59.169432 133.703285
F 6.683784 59.169432 155.532392
F 6.683784 59.169432 177.361500
F 6.683784 59.169432 199.190607
F 6.683784 59.169432 221.019714
F 6.683784 59.169432 242.848822
F 33.418887 12.862917 2.728640
F 33.418887 12.862917 24.557748
F 33.418887 12.862917 46.386855
F 33.418887 12.862917 68.215963
F 33.418887 12.862917 90.045070
F 33.418887 12.862917 111.874177
F 33.418887 12.862917 133.703285
F 33.418887 12.862917 155.532392
F 33.418887 12.862917 177.361500
F 33.418887 12.862917 199.190607
F 33.418887 12.862917 221.019714
F 33.418887 12.862917 242.848822
F 33.418887 36.016175 2.728640
F 33.418887 36.016175 24.557748
F 33.418887 36.016175 46.386855
F 33.418887 36.016175 68.215963
F 33.418887 36.016175 90.045070
F 33.418887 36.016175 111.874177
F 33.418887 36.016175 133.703285
F 33.418887 36.016175 155.532392
F 33.418887 36.016175 177.361500
F 33.418887 36.016175 199.190607
F 33.418887 36.016175 221.019714
F 33.418887 36.016175 242.848822
F 33.418887 59.169432 2.728640
F 33.418887 59.169432 24.557748
F 33.418887 59.169432 46.386855
F 33.418887 59.169432 68.215963
F 33.418887 59.169432 90.045070
F 33.418887 59.169432 111.874177
F 33.418887 59.169432 133.703285
F 33.418887 59.169432 155.532392
F 33.418887 59.169432 177.361500
F 33.418887 59.169432 199.190607
F 33.418887 59.169432 221.019714
F 33.418887 59.169432 242.848822
F 60.153990 12.862917 2.728640
F 60.153990 12.862917 24.557748
F 60.153990 12.862917 46.386855
F 60.153990 12.862917 68.215963
F 60.153990 12.862917 90.045070
F 60.153990 12.862917 111.874177
F 60.153990 12.862917 133.703285
F 60.153990 12.862917 155.532392
F 60.153990 12.862917 177.361500
F 60.153990 12.862917 199.190607
F 60.153990 12.862917 221.019714
F 60.153990 12.862917 242.848822
F 60.153990 36.016175 2.728640
F 60.153990 36.016175 24.557748
F 60.153990 36.016175 46.386855
F 60.153990 36.016175 68.215963
F 60.153990 36.016175 90.045070
F 60.153990 36.016175 111.874177
F 60.153990 36.016175 133.703285
F 60.153990 36.016175 155.532392
F 60.153990 36.016175 177.361500
F 60.153990 36.016175 199.190607
F 60.153990 36.016175 221.019714
F 60.153990 36.016175 242.848822
F 60.153990 59.169432 2.728640
F 60.153990 59.169432 24.557748
F 60.153990 59.169432 46.386855
F 60.153990 59.169432 68.215963
F 60.153990 59.169432 90.045070
F 60.153990 59.169432 111.874177
F 60.153990 59.169432 133.703285
F 60.153990 59.169432 155.532392
F 60.153990 59.169432 177.361500
F 60.153990 59.169432 199.190607
F 60.153990 59.169432 221.019714
F 60.153990 59.169432 242.848822
F 6.683784 20.580673 2.728640
F 6.683784 20.580673 24.557747
F 6.683784 20.580673 46.386855
F 6.683784 20.580673 68.215962
F 6.683784 20.580673 90.045069
F 6.683784 20.580673 111.874177
F 6.683784 20.580673 133.703284
F 6.683784 20.580673 155.532392
F 6.683784 20.580673 177.361499
F 6.683784 20.580673 199.190606
F 6.683784 20.580673 221.019714
F 6.683784 20.580673 242.848821
F 6.683784 43.733930 2.728640
F 6.683784 43.733930 24.557747
F 6.683784 43.733930 46.386855
F 6.683784 43.733930 68.215962
F 6.683784 43.733930 90.045069
F 6.683784 43.733930 111.874177
F 6.683784 43.733930 133.703284
F 6.683784 43.733930 155.532392
F 6.683784 43.733930 177.361499
F 6.683784 43.733930 199.190606
F 6.683784 43.733930 221.019714
F 6.683784 43.733930 242.848821
F 6.683784 66.887188 2.728640
F 6.683784 66.887188 24.557747
F 6.683784 66.887188 46.386855
F 6.683784 66.887188 68.215962
F 6.683784 66.887188 90.045069
F 6.683784 66.887188 111.874177
F 6.683784 66.887188 133.703284
F 6.683784 66.887188 155.532392
F 6.683784 66.887188 177.361499
F 6.683784 66.887188 199.190606
F 6.683784 66.887188 221.019714
F 6.683784 66.887188 242.848821
F 33.418887 20.580673 2.728640
F 33.418887 20.580673 24.557747
F 33.418887 20.580673 46.386855
F 33.418887 20.580673 68.215962
F 33.418887 20.580673 90.045069
F 33.418887 20.580673 111.874177
F 33.418887 20.580673 133.703284
F 33.418887 20.580673 155.532392
F 33.418887 20.580673 177.361499
F 33.418887 20.580673 199.190606
F 33.418887 20.580673 221.019714
F 33.418887 20.580673 242.848821
F 33.418887 43.733930 2.728640
F 33.418887 43.733930 24.557747
F 33.418887 43.733930 46.386855
F 33.418887 43.733930 68.215962
F 33.418887 43.733930 90.045069
F 33.418887 43.733930 111.874177
F 33.418887 43.733930 133.703284
F 33.418887 43.733930 155.532392
F 33.418887 43.733930 177.361499
F 33.418887 43.733930 199.190606
F 33.418887 43.733930 221.019714
F 33.418887 43.733930 242.848821
F 33.418887 66.887188 2.728640
F 33.418887 66.887188 24.557747
F 33.418887 66.887188 46.386855
F 33.418887 66.887188 68.215962
F 33.418887 66.887188 90.045069
F 33.418887 66.887188 111.874177
F 33.418887 66.887188 133.703284
F 33.418887 66.887188 155.532392
F 33.418887 66.887188 177.361499
F 33.418887 66.887188 199.190606
F 33.418887 66.887188 221.019714
F 33.418887 66.887188 242.848821
F 60.153990 20.580673 2.728640
F 60.153990 20.580673 24.557747
F 60.153990 20.580673 46.386855
F 60.153990 20.580673 68.215962
F 60.153990 20.580673 90.045069
F 60.153990 20.580673 111.874177
F 60.153990 20.580673 133.703284
F 60.153990 20.580673 155.532392
F 60.153990 20.580673 177.361499
F 60.153990 20.580673 199.190606
F 60.153990 20.580673 221.019714
F 60.153990 20.580673 242.848821
F 60.153990 43.733930 2.728640
F 60.153990 43.733930 24.557747
F 60.153990 43.733930 46.386855
F 60.153990 43.733930 68.215962
F 60.153990 43.733930 90.045069
F 60.153990 43.733930 111.874177
F 60.153990 43.733930 133.703284
F 60.153990 43.733930 155.532392
F 60.153990 43.733930 177.361499
F 60.153990 43.733930 199.190606
F 60.153990 43.733930 221.019714
F 60.153990 43.733930 242.848821
F 60.153990 66.887188 2.728640
F 60.153990 66.887188 24.557747
F 60.153990 66.887188 46.386855
F 60.153990 66.887188 68.215962
F 60.153990 66.887188 90.045069
F 60.153990 66.887188 111.874177
F 60.153990 66.887188 133.703284
F 60.153990 66.887188 155.532392
F 60.153990 66.887188 177.361499
F 60.153990 66.887188 199.190606
F 60.153990 66.887188 221.019714
F 60.153990 66.887188 242.848821
F 15.595486 5.145164 2.728641
F 15.595486 5.145164 24.557748
F 15.595486 5.145164 46.386855
F 15.595486 5.145164 68.215963
F 15.595486 5.145164 90.045070
F 15.595486 5.145164 111.874178
F 15.595486 5.145164 133.703285
F 15.595486 5.145164 155.532392
F 15.595486 5.145164 177.361500
F 15.595486 5.145164 199.190607
F 15.595486 5.145164 221.019714
F 15.595486 5.145164 242.848822
F 15.595486 28.298422 2.728641
F 15.595486 28.298422 24.557748
F 15.595486 28.298422 46.386855
F 15.595486 28.298422 68.215963
F 15.595486 28.298422 90.045070
F 15.595486 28.298422 111.874178
F 15.595486 28.298422 133.703285
F 15.595486 28.298422 155.532392
F 15.595486 28.298422 177.361500
F 15.595486 28.298422 199.190607
F 15.595486 28.298422 221.019714
F 15.595486 28.298422 242.848822
F 15.595486 51.451679 2.728641
F 15.595486 51.451679 24.557748
F 15.595486 51.451679 46.386855
F 15.595486 51.451679 68.215963
F 15.595486 51.451679 90.045070
F 15.595486 51.451679 111.874178
F 15.595486 51.451679 133.703285
F 15.595486 51.451679 155.532392
F 15.595486 51.451679 177.361500
F 15.595486 51.451679 199.190607
F 15.595486 51.451679 221.019714
F 15.595486 51.451679 242.848822
F 42.330589 5.145164 2.728641
F 42.330589 5.145164 24.557748
F 42.330589 5.145164 46.386855
F 42.330589 5.145164 68.215963
F 42.330589 5.145164 90.045070
F 42.330589 5.145164 111.874178
F 42.330589 5.145164 133.703285
F 42.330589 5.145164 155.532392
F 42.330589 5.145164 177.361500
F 42.330589 5.145164 199.190607
F 42.330589 5.145164 221.019714
F 42.330589 5.145164 242.848822
F 42.330589 28.298422 2.728641
F 42.330589 28.298422 24.557748
F 42.330589 28.298422 46.386855
F 42.330589 28.298422 68.215963
F 42.330589 28.298422 90.045070
F 42.330589 28.298422 111.874178
F 42.330589 28.298422 133.703285
F 42.330589 28.298422 155.532392
F 42.330589 28.298422 177.361500
F 42.330589 28.298422 199.190607
F 42.330589 28.298422 221.019714
F 42.330589 28.298422 242.848822
F 42.330589 51.451679 2.728641
F 42.330589 51.451679 24.557748
F 42.330589 51.451679 46.386855
F 42.330589 51.451679 68.215963
F 42.330589 51.451679 90.045070
F 42.330589 51.451679 111.874178
F 42.330589 51.451679 133.703285
F 42.330589 51.451679 155.532392
F 42.330589 51.451679 177.361500
F 42.330589 51.451679 199.190607
F 42.330589 51.451679 221.019714
F 42.330589 51.451679 242.848822
F 15.595486 12.862917 2.728641
F 15.595486 12.862917 24.557749
F 15.595486 12.862917 46.386856
F 15.595486 12.862917 68.215964
F 15.595486 12.862917 90.045071
F 15.595486 12.862917 111.874178
F 15.595486 12.862917 133.703286
F 15.595486 12.862917 155.532393
F 15.595486 12.862917 177.361501
F 15.595486 12.862917 199.190608
F 15.595486 12.862917 221.019715
F 15.595486 12.862917 242.848823
F 15.595486 36.016174 2.728641
F 15.595486 36.016174 24.557749
F 15.595486 36.016174 46.386856
F 15.595486 36.016174 68.215964
F 15.595486 36.016174 90.045071
F 15.595486 36.016174 111.874178
F 15.595486 36.016174 133.703286
F 15.595486 36.016174 155.532393
F 15.595486 36.016174 177.361501
F 15.595486 36.016174 199.190608
F 15.595486 36.016174 221.019715
F 15.595486 36.016174 242.848823
F 15.595486 59.169432 2.728641
F 15.595486 59.169432 24.557749
F 15.595486 59.169432 46.386856
F 15.595486 59.169432 68.215964
F 15.595486 59.169432 90.045071
F 15.595486 59.169432 111.874178
F 15.595486 59.169432 133.703286
F 15.595486 59.169432 155.532393
F 15.595486 59.169432 177.361501
F 15.595486 59.169432 199.190608
F 15.595486 59.169432 221.019715
F 15.595486 59.169432 242.848823
F 42.330589 12.862917 2.728641
F 42.330589 12.862917 24.557749
F 42.330589 12.862917 46.386856
F 42.330589 12.862917 68.215964
F 42.330589 12.862917 90.045071
F 42.330589 12.862917 111.874178
F 42.330589 12.862917 133.703286
F 42.330589 12.862917 155.532393
F 42.330589 12.862917 177.361501
F 42.330589 12.862917 199.190608
F 42.330589 12.862917 221.019715
F 42.330589 12.862917 242.848823
F 42.330589 36.016174 2.728641
F 42.330589 36.016174 24.557749
F 42.330589 36.016174 46.386856
F 42.330589 36.016174 68.215964
F 42.330589 36.016174 90.045071
F 42.330589 36.016174 111.874178
F 42.330589 36.016174 133.703286
F 42.330589 36.016174 155.532393
F 42.330589 36.016174 177.361501
F 42.330589 36.016174 199.190608
F 42.330589 36.016174 221.019715
F 42.330589 36.016174 242.848823
F 42.330589 59.169432 2.728641
F 42.330589 59.169432 24.557749
F 42.330589 59.169432 46.386856
F 42.330589 59.169432 68.215964
F 42.330589 59.169432 90.045071
F 42.330589 59.169432 111.874178
F 42.330589 59.169432 133.703286
F 42.330589 59.169432 155.532393
F 42.330589 59.169432 177.361501
F 42.330589 59.169432 199.190608
F 42.330589 59.169432 221.019715
F 42.330589 59.169432 242.848823
F 15.595486 20.580672 2.728641
F 15.595486 20.580672 24.557748
F 15.595486 20.580672 46.386856
F 15.595486 20.580672 68.215963
F 15.595486 20.580672 90.045070
F 15.595486 20.580672 111.874178
F 15.595486 20.580672 133.703285
F 15.595486 20.580672 155.532393
F 15.595486 20.580672 177.361500
F 15.595486 20.580672 199.190607
F 15.595486 20.580672 221.019715
F 15.595486 20.580672 242.848822
F 15.595486 43.733929 2.728641
F 15.595486 43.733929 24.557748
F 15.595486 43.733929 46.386856
F 15.595486 43.733929 68.215963
F 15.595486 43.733929 90.045070
F 15.595486 43.733929 111.874178
F 15.595486 43.733929 133.703285
F 15.595486 43.733929 155.532393
F 15.595486 43.733929 177.361500
F 15.595486 43.733929 199.190607
F 15.595486 43.733929 221.019715
F 15.595486 43.733929 242.848822
F 15.595486 66.887187 2.728641
F 15.595486 66.887187 24.557748
F 15.595486 66.887187 46.386856
F 15.595486 66.887187 68.215963
F 15.595486 66.887187 90.045070
F 15.595486 66.887187 111.874178
F 15.595486 66.887187 133.703285
F 15.595486 66.887187 155.532393
F 15.595486 66.887187 177.361500
F 15.595486 66.887187 199.190607
F 15.595486 66.887187 221.019715
F 15.595486 66.887187 242.848822
F 42.330589 20.580672 2.728641
F 42.330589 20.580672 24.557748
F 42.330589 20.580672 46.386856
F 42.330589 20.580672 68.215963
F 42.330589 20.580672 90.045070
F 42.330589 20.580672 111.874178
F 42.330589 20.580672 133.703285
F 42.330589 20.580672 155.532393
F 42.330589 20.580672 177.361500
F 42.330589 20.580672 199.190607
F 42.330589 20.580672 221.019715
F 42.330589 20.580672 242.848822
F 42.330589 43.733929 2.728641
F 42.330589 43.733929 24.557748
F 42.330589 43.733929 46.386856
F 42.330589 43.733929 68.215963
F 42.330589 43.733929 90.045070
F 42.330589 43.733929 111.874178
F 42.330589 43.733929 133.703285
F 42.330589 43.733929 155.532393
F 42.330589 43.733929 177.361500
F 42.330589 43.733929 199.190607
F 42.330589 43.733929 221.019715
F 42.330589 43.733929 242.848822
F 42.330589 66.887187 2.728641
F 42.330589 66.887187 24.557748
F 42.330589 66.887187 46.386856
F 42.330589 66.887187 68.215963
F 42.330589 66.887187 90.045070
F 42.330589 66.887187 111.874178
F 42.330589 66.887187 133.703285
F 42.330589 66.887187 155.532393
F 42.330589 66.887187 177.361500
F 42.330589 66.887187 199.190607
F 42.330589 66.887187 221.019715
F 42.330589 66.887187 242.848822
F 24.507190 5.145165 2.728639
F 24.507190 5.145165 24.557747
F 24.507190 5.145165 46.386854
F 24.507190 5.145165 68.215962
F 24.507190 5.145165 90.045069
F 24.507190 5.145165 111.874176
F 24.507190 5.145165 133.703284
F 24.507190 5.145165 155.532391
F 24.507190 5.145165 177.361499
F 24.507190 5.145165 199.190606
F 24.507190 5.145165 221.019713
F 24.507190 5.145165 242.848821
F 24.507190 28.298423 2.728639
F 24.507190 28.298423 24.557747
F 24.507190 28.298423 46.386854
F 24.507190 28.298423 68.215962
F 24.507190 28.298423 90.045069
F 24.507190 28.298423 111.874176
F 24.507190 28.298423 133.703284
F 24.507190 28.298423 155.532391
F 24.507190 28.298423 177.361499
F 24.507190 28.298423 199.190606
F 24.507190 28.298423 221.019713
F 24.507190 28.298423 242.848821
F 24.507190 51.451680 2.728639
F 24.507190 51.451680 24.557747
F 24.507190 51.451680 46.386854
F 24.507190 51.451680 68.215962
F 24.507190 51.451680 90.045069
F 24.507190 51.451680 111.874176
F 24.507190 51.451680 133.703284
F 24.507190 51.451680 155.532391
F 24.507190 51.451680 177.361499
F 24.507190 51.451680 199.190606
F 24.507190 51.451680 221.019713
F 24.507190 51.451680 242.848821
F 51.242294 5.145165 2.728639
F 51.242294 5.145165 24.557747
F 51.242294 5.145165 46.386854
F 51.242294 5.145165 68.215962
F 51.242294 5.145165 90.045069
F 51.242294 5.145165 111.874176
F 51.242294 5.145165 133.703284
F 51.242294 5.145165 155.532391
F 51.242294 5.145165 177.361499
F 51.242294 5.145165 199.190606
F 51.242294 5.145165 221.019713
F 51.242294 5.145165 242.848821
F 51.242294 28.298423 2.728639
F 51.242294 28.298423 24.557747
F 51.242294 28.298423 46.386854
F 51.242294 28.298423 68.215962
F 51.242294 28.298423 90.045069
F 51.242294 28.298423 111.874176
F 51.242294 28.298423 133.703284
F 51.242294 28.298423 155.532391
F 51.242294 28.298423 177.361499
F 51.242294 28.298423 199.190606
F 51.242294 28.298423 221.019713
F 51.242294 28.298423 242.848821
F 51.242294 51.451680 2.728639
F 51.242294 51.451680 24.557747
F 51.242294 51.451680 46.386854
F 51.242294 51.451680 68.215962
F 51.242294 51.451680 90.045069
F 51.242294 51.451680 111.874176
F 51.242294 51.451680 133.703284
F 51.242294 51.451680 155.532391
F 51.242294 51.451680 177.361499
F 51.242294 51.451680 199.190606
F 51.242294 51.451680 221.019713
F 51.242294 51.451680 242.848821
F 24.507190 12.862917 2.728640
F 24.507190 12.862917 24.557748
F 24.507190 12.862917 46.386855
F 24.507190 12.862917 68.215963
F 24.507190 12.862917 90.045070
F 24.507190 12.862917 111.874177
F 24.507190 12.862917 133.703285
F 24.507190 12.862917 155.532392
F 24.507190 12.862917 177.361500
F 24.507190 12.862917 199.190607
F 24.507190 12.862917 221.019714
F 24.507190 12.862917 242.848822
F 24.507190 36.016175 2.728640
F 24.507190 36.016175 24.557748
F 24.507190 36.016175 46.386855
F 24.507190 36.016175 68.215963
F 24.507190 36.016175 90.045070
F 24.507190 36.016175 111.874177
F 24.507190 36.016175 133.703285
F 24.507190 36.016175 155.532392
F 24.507190 36.016175 177.361500
F 24.507190 36.016175 199.190607
F 24.507190 36.016175 221.019714
F 24.507190 36.016175 242.848822
F 24.507190 59.169432 2.728640
F 24.507190 59.169432 24.557748
F 24.507190 59.169432 46.386855
F 24.507190 59.169432 68.215963
F 24.507190 59.169432 90.045070
F 24.507190 59.169432 111.874177
F 24.507190 59.169432 133.703285
F 24.507190 59.169432 155.532392
F 24.507190 59.169432 177.361500
F 24.507190 59.169432 199.190607
F 24.507190 59.169432 221.019714
F 24.507190 59.169432 242.848822
F 51.242294 12.862917 2.728640
F 51.242294 12.862917 24.557748
F 51.242294 12.862917 46.386855
F 51.242294 12.862917 68.215963
F 51.242294 12.862917 90.045070
F 51.242294 12.862917 111.874177
F 51.242294 12.862917 133.703285
F 51.242294 12.862917 155.532392
F 51.242294 12.862917 177.361500
F 51.242294 12.862917 199.190607
F 51.242294 12.862917 221.019714
F 51.242294 12.862917 242.848822
F 51.242294 36.016175 2.728640
F 51.242294 36.016175 24.557748
F 51.242294 36.016175 46.386855
F 51.242294 36.016175 68.215963
F 51.242294 36.016175 90.045070
F 51.242294 36.016175 111.874177
F 51.242294 36.016175 133.703285
F 51.242294 36.016175 155.532392
F 51.242294 36.016175 177.361500
F 51.242294 36.016175 199.190607
F 51.242294 36.016175 221.019714
F 51.242294 36.016175 242.848822
F 51.242294 59.169432 2.728640
F 51.242294 59.169432 24.557748
F 51.242294 59.169432 46.386855
F 51.242294 59.169432 68.215963
F 51.242294 59.169432 90.045070
F 51.242294 59.169432 111.874177
F 51.242294 59.169432 133.703285
F 51.242294 59.169432 155.532392
F 51.242294 59.169432 177.361500
F 51.242294 59.169432 199.190607
F 51.242294 59.169432 221.019714
F 51.242294 59.169432 242.848822
F 24.507190 20.580672 2.728640
F 24.507190 20.580672 24.557747
F 24.507190 20.580672 46.386854
F 24.507190 20.580672 68.215962
F 24.507190 20.580672 90.045069
F 24.507190 20.580672 111.874177
F 24.507190 20.580672 133.703284
F 24.507190 20.580672 155.532391
F 24.507190 20.580672 177.361499
F 24.507190 20.580672 199.190606
F 24.507190 20.580672 221.019714
F 24.507190 20.580672 242.848821
F 24.507190 43.733930 2.728640
F 24.507190 43.733930 24.557747
F 24.507190 43.733930 46.386854
F 24.507190 43.733930 68.215962
F 24.507190 43.733930 90.045069
F 24.507190 43.733930 111.874177
F 24.507190 43.733930 133.703284
F 24.507190 43.733930 155.532391
F 24.507190 43.733930 177.361499
F 24.507190 43.733930 199.190606
F 24.507190 43.733930 221.019714
F 24.507190 43.733930 242.848821
F 24.507190 66.887188 2.728640
F 24.507190 66.887188 24.557747
F 24.507190 66.887188 46.386854
F 24.507190 66.887188 68.215962
F 24.507190 66.887188 90.045069
F 24.507190 66.887188 111.874177
F 24.507190 66.887188 133.703284
F 24.507190 66.887188 155.532391
F 24.507190 66.887188 177.361499
F 24.507190 66.887188 199.190606
F 24.507190 66.887188 221.019714
F 24.507190 66.887188 242.848821
F 51.242294 20.580672 2.728640
F 51.242294 20.580672 24.557747
F 51.242294 20.580672 46.386854
F 51.242294 20.580672 68.215962
F 51.242294 20.580672 90.045069
F 51.242294 20.580672 111.874177
F 51.242294 20.580672 133.703284
F 51.242294 20.580672 155.532391
F 51.242294 20.580672 177.361499
F 51.242294 20.580672 199.190606
F 51.242294 20.580672 221.019714
F 51.242294 20.580672 242.848821
F 51.242294 43.733930 2.728640
F 51.242294 43.733930 24.557747
F 51.242294 43.733930 46.386854
F 51.242294 43.733930 68.215962
F 51.242294 43.733930 90.045069
F 51.242294 43.733930 111.874177
F 51.242294 43.733930 133.703284
F 51.242294 43.733930 155.532391
F 51.242294 43.733930 177.361499
F 51.242294 43.733930 199.190606
F 51.242294 43.733930 221.019714
F 51.242294 43.733930 242.848821
F 51.242294 66.887188 2.728640
F 51.242294 66.887188 24.557747
F 51.242294 66.887188 46.386854
F 51.242294 66.887188 68.215962
F 51.242294 66.887188 90.045069
F 51.242294 66.887188 111.874177
F 51.242294 66.887188 133.703284
F 51.242294 66.887188 155.532391
F 51.242294 66.887188 177.361499
F 51.242294 66.887188 199.190606
F 51.242294 66.887188 221.019714
F 51.242294 66.887188 242.848821
F 6.683773 7.717749 6.366824
F 6.683773 7.717749 28.195932
F 6.683773 7.717749 50.025039
F 6.683773 7.717749 71.854146
F 6.683773 7.717749 93.683254
F 6.683773 7.717749 115.512361
F 6.683773 7.717749 137.341469
F 6.683773 7.717749 159.170576
F 6.683773 7.717749 180.999683
F 6.683773 7.717749 202.828791
F 6.683773 7.717749 224.657898
F 6.683773 7.717749 246.487006
F 6.683773 30.871007 6.366824
F 6.683773 30.871007 28.195932
F 6.683773 30.871007 50.025039
F 6.683773 30.871007 71.854146
F 6.683773 30.871007 93.683254
F 6.683773 30.871007 115.512361
F 6.683773 30.871007 137.341469
F 6.683773 30.871007 159.170576
F 6.683773 30.871007 180.999683
F 6.683773 30.871007 202.828791
F 6.683773 30.871007 224.657898
F 6.683773 30.871007 246.487006
F 6.683773 54.024264 6.366824
F 6.683773 54.024264 28.195932
F 6.683773 54.024264 50.025039
F 6.683773 54.024264 71.854146
F 6.683773 54.024264 93.683254
F 6.683773 54.024264 115.512361
F 6.683773 54.024264 137.341469
F 6.683773 54.024264 159.170576
F 6.683773 54.024264 180.999683
F 6.683773 54.024264 202.828791
F 6.683773 54.024264 224.657898
F 6.683773 54.024264 246.487006
F 33.418877 7.717749 6.366824
F 33.418877 7.717749 28.195932
F 33.418877 7.717749 50.025039
F 33.418877 7.717749 71.854146
F 33.418877 7.717749 93.683254
F 33.418877 7.717749 115.512361
F 33.418877 7.717749 137.341469
F 33.418877 7.717749 159.170576
F 33.418877 7.717749 180.999683
F 33.418877 7.717749 202.828791
F 33.418877 7.717749 224.657898
F 33.418877 7.717749 246.487006
F 33.418877 30.871007 6.366824
F 33.418877 30.871007 28.195932
F 33.418877 30.871007 50.025039
F 33.418877 30.871007 71.854146
F 33.418877 30.871007 93.683254
F 33.418877 30.871007 115.512361
F 33.418877 30.871007 137.341469
F 33.418877 30.871007 159.170576
F 33.418877 30.871007 180.999683
F 33.418877 30.871007 202.828791
F 33.418877 30.871007 224.657898
F 33.418877 30.871007 246.487006
F 33.418877 54.024264 6.366824
F 33.418877 54.024264 28.195932
F 33.418877 54.024264 50.025039
F 33.418877 54.024264 71.854146
F 33.418877 54.024264 93.683254
F 33.418877 54.024264 115.512361
F 33.418877 54.024264 137.341469
F 33.418877 54.024264 159.170576
F 33.418877 54.024264 180.999683
F 33.418877 54.024264 202.828791
F 33.418877 54.024264 224.657898
F 33.418877 54.024264 246.487006
F 60.153980 7.717749 6.366824
F 60.153980 7.717749 28.195932
F 60.153980 7.717749 50.025039
F 60.153980 7.717749 71.854146
F 60.153980 7.717749 93.683254
F 60.153980 7.717749 115.512361
F 60.153980 7.717749 137.341469
F 60.153980 7.717749 159.170576
F 60.153980 7.717749 180.999683
F 60.153980 7.717749 202.828791
F 60.153980 7.717749 224.657898
F 60.153980 7.717749 246.487006
F 60.153980 30.871007 6.366824
F 60.153980 30.871007 28.195932
F 60.153980 30.871007 50.025039
F 60.153980 30.871007 71.854146
F 60.153980 30.871007 93.683254
F 60.153980 30.871007 115.512361
F 60.153980 30.871007 137.341469
F 60.153980 30.871007 159.170576
F 60.153980 30.871007 180.999683
F 60.153980 30.871007 202.828791
F 60.153980 30.871007 224.657898
F 60.153980 30.871007 246.487006
F 60.153980 54.024264 6.366824
F 60.153980 54.024264 28.195932
F 60.153980 54.024264 50.025039
F 60.153980 54.024264 71.854146
F 60.153980 54.024264 93.683254
F 60.153980 54.024264 115.512361
F 60.153980 54.024264 137.341469
F 60.153980 54.024264 159.170576
F 60.153980 54.024264 180.999683
F 60.153980 54.024264 202.828791
F 60.153980 54.024264 224.657898
F 60.153980 54.024264 246.487006
F 6.683773 15.435502 6.366825
F 6.683773 15.435502 28.195933
F 6.683773 15.435502 50.025040
F 6.683773 15.435502 71.854147
F 6.683773 15.435502 93.683255
F 6.683773 15.435502 115.512362
F 6.683773 15.435502 137.341470
F 6.683773 15.435502 159.170577
F 6.683773 15.435502 180.999684
F 6.683773 15.435502 202.828792
F 6.683773 15.435502 224.657899
F 6.683773 15.435502 246.487007
F 6.683773 38.588760 6.366825
F 6.683773 38.588760 28.195933
F 6.683773 38.588760 50.025040
F 6.683773 38.588760 71.854147
F 6.683773 38.588760 93.683255
F 6.683773 38.588760 115.512362
F 6.683773 38.588760 137.341470
F 6.683773 38.588760 159.170577
F 6.683773 38.588760 180.999684
F 6.683773 38.588760 202.828792
F 6.683773 38.588760 224.657899
F 6.683773 38.588760 246.487007
F 6.683773 61.742017 6.366825
F 6.683773 61.742017 28.195933
F 6.683773 61.742017 50.025040
F 6.683773 61.742017 71.854147
F 6.683773 61.742017 93.683255
F 6.683773 61.742017 115.512362
F 6.683773 61.742017 137.341470
F 6.683773 61.742017 159.170577
F 6.683773 61.742017 180.999684
F 6.683773 61.742017 202.828792
F 6.683773 61.742017 224.657899
F 6.683773 61.742017 246.487007
F 33.418877 15.435502 6.366825
F 33.418877 15.435502 28.195933
F 33.418877 15.435502 50.025040
F 33.418877 15.435502 71.854147
F 33.418877 15.435502 93.683255
F 33.418877 15.435502 115.512362
F 33.418877 15.435502 137.341470
F 33.418877 15.435502 159.170577
F 33.418877 15.435502 180.999684
F 33.418877 15.435502 202.828792
F 33.418877 15.435502 224.657899
F 33.418877 15.435502 246.487007
F 33.418877 38.588760 6.366825
F 33.418877 38.588760 28.195933
F 33.418877 38.588760 50.025040
F 33.418877 38.588760 71.854147
F 33.418877 38.588760 93.683255
F 33.418877 38.588760 115.512362
F 33.418877 38.588760 137.341470
F 33.418877 38.588760 159.170577
F 33.418877 38.588760 180.999684
F 33.418877 38.588760 202.828792
F 33.418877 38.588760 224.657899
F 33.418877 38.588760 246.487007
F 33.418877 61.742017 6.366825
F 33.418877 61.742017 28.195933
F 33.418877 61.742017 50.025040
F 33.418877 61.742017 71.854147
F 33.418877 61.742017 93.683255
F 33.418877 61.742017 115.512362
F 33.418877 61.742017 137.341470
F 33.418877 61.742017 159.170577
F 33.418877 61.742017 180.999684
F 33.418877 61.742017 202.828792
F 33.418877 61.742017 224.657899
F 33.418877 61.742017 246.487007
F 60.153980 15.435502 6.366825
F 60.153980 15.435502 28.195933
F 60.153980 15.435502 50.025040
F 60.153980 15.435502 71.854147
F 60.153980 15.435502 93.683255
F 60.153980 15.435502 115.512362
F 60.153980 15.435502 137.341470
F 60.153980 15.435502 159.170577
F 60.153980 15.435502 180.999684
F 60.153980 15.435502 202.828792
F 60.153980 15.435502 224.657899
F 60.153980 15.435502 246.487007
F 60.153980 38.588760 6.366825
F 60.153980 38.588760 28.195933
F 60.153980 38.588760 50.025040
F 60.153980 38.588760 71.854147
F 60.153980 38.588760 93.683255
F 60.153980 38.588760 115.512362
F 60.153980 38.588760 137.341470
F 60.153980 38.588760 159.170577
F 60.153980 38.588760 180.999684
F 60.153980 38.588760 202.828792
F 60.153980 38.588760 224.657899
F 60.153980 38.588760 246.487007
F 60.153980 61.742017 6.366825
F 60.153980 61.742017 28.195933
F 60.153980 61.742017 50.025040
F 60.153980 61.742017 71.854147
F 60.153980 61.742017 93.683255
F 60.153980 61.742017 115.512362
F 60.153980 61.742017 137.341470
F 60.153980 61.742017 159.170577
F 60.153980 61.742017 180.999684
F 60.153980 61.742017 202.828792
F 60.153980 61.742017 224.657899
F 60.153980 61.742017 246.487007
F 6.683773 0.000000 6.366824
F 6.683773 0.000000 28.195932
F 6.683773 0.000000 50.025039
F 6.683773 0.000000 71.854147
F 6.683773 0.000000 93.683254
F 6.683773 0.000000 115.512361
F 6.683773 0.000000 137.341469
F 6.683773 0.000000 159.170576
F 6.683773 0.000000 180.999684
F 6.683773 0.000000 202.828791
F 6.683773 0.000000 224.657898
F 6.683773 0.000000 246.487006
F 6.683773 23.153257 6.366824
F 6.683773 23.153257 28.195932
F 6.683773 23.153257 50.025039
F 6.683773 23.153257 71.854147
[truncated: 2,133,693 more chars]
