# Supplementary material for: Molecular-resolution imaging of ice crystallized from liquid water by cryogenic liquid-cell TEM
Source: Nat Commun. 2025 Sep 25;16:8342. doi: 10.1038/s41467-025-62451-0 (PMC12462463; doi:10.1038/s41467-025-62451-0)
Supplement: Supplementary file 9 — Supplementary Data 1 [file 41467_2025_62451_MOESM9_ESM.zip › supercell_5_3_12/0.0/minimized.xyz]

77760
F77760
F 0.000014 1.286287 2.728632
F 0.000014 1.286287 24.557679
F 26.735043 1.286287 2.728632
F 26.735043 1.286287 24.557679
F 0.000014 9.004015 2.728632
F 0.000014 9.004015 24.557679
F 26.735043 9.004015 2.728632
F 26.735043 9.004015 24.557679
F 0.000014 16.721749 2.728632
F 0.000014 16.721749 24.557680
F 26.735043 16.721749 2.728632
F 26.735043 16.721749 24.557680
F 8.911686 1.286287 2.728632
F 8.911686 1.286287 24.557679
F 8.911686 9.004015 2.728632
F 8.911686 9.004015 24.557679
F 8.911686 16.721749 2.728633
F 8.911686 16.721749 24.557680
F 17.823365 1.286286 2.728633
F 17.823365 1.286286 24.557680
F 17.823365 9.004014 2.728633
F 17.823365 9.004014 24.557680
F 17.823365 16.721749 2.728634
F 17.823365 16.721749 24.557681
F 0.000000 3.858864 6.366806
F 0.000000 3.858864 28.195854
F 26.735029 3.858864 6.366806
F 26.735029 3.858864 28.195854
F 0.000000 11.576593 6.366806
F 0.000000 11.576593 28.195854
F 26.735029 11.576593 6.366806
F 26.735029 11.576593 28.195854
F 0.000000 19.294327 6.366807
F 0.000000 19.294327 28.195854
F 26.735029 19.294327 6.366807
F 26.735029 19.294327 28.195854
F 8.911670 3.858864 6.366807
F 8.911670 3.858864 28.195854
F 8.911670 11.576593 6.366807
F 8.911670 11.576593 28.195854
F 8.911670 19.294327 6.366807
F 8.911670 19.294327 28.195855
F 17.823352 3.858865 6.366808
F 17.823352 3.858865 28.195855
F 17.823352 11.576594 6.366808
F 17.823352 11.576594 28.195855
F 17.823352 19.294329 6.366808
F 17.823352 19.294329 28.195856
F 0.000012 3.858864 3.638177
F 0.000012 3.858864 25.467224
F 26.735041 3.858864 3.638177
F 26.735041 3.858864 25.467224
F 0.000012 11.576593 3.638177
F 0.000012 11.576593 25.467224
F 26.735041 11.576593 3.638177
F 26.735041 11.576593 25.467224
F 0.000012 19.294328 3.638176
F 0.000012 19.294328 25.467224
F 26.735041 19.294328 3.638176
F 26.735041 19.294328 25.467224
F 8.911683 3.858864 3.638177
F 8.911683 3.858864 25.467224
F 8.911683 11.576593 3.638177
F 8.911683 11.576593 25.467224
F 8.911683 19.294328 3.638176
F 8.911683 19.294328 25.467224
F 17.823364 3.858865 3.638176
F 17.823364 3.858865 25.467223
F 17.823364 11.576594 3.638176
F 17.823364 11.576594 25.467223
F 17.823364 19.294328 3.638175
F 17.823364 19.294328 25.467223
F 0.000002 1.286287 0.000002
F 0.000002 1.286287 21.829050
F 26.735031 1.286287 0.000002
F 26.735031 1.286287 21.829050
F 0.000002 9.004015 0.000002
F 0.000002 9.004015 21.829050
F 26.735031 9.004015 0.000002
F 26.735031 9.004015 21.829050
F 0.000002 16.721750 0.000001
F 0.000002 16.721750 21.829049
F 26.735031 16.721750 0.000001
F 26.735031 16.721750 21.829049
F 8.911673 1.286287 0.000002
F 8.911673 1.286287 21.829050
F 8.911673 9.004015 0.000002
F 8.911673 9.004015 21.829050
F 8.911673 16.721749 0.000001
F 8.911673 16.721749 21.829049
F 17.823353 1.286286 0.000001
F 17.823353 1.286286 21.829048
F 17.823353 9.004014 0.000001
F 17.823353 9.004014 21.829048
F 17.823353 16.721748 0.000000
F 17.823353 16.721748 21.829048
F 2.227932 7.717729 3.638177
F 2.227932 7.717729 25.467224
F 28.962961 7.717729 3.638177
F 28.962961 7.717729 25.467224
F 2.227932 15.435461 3.638176
F 2.227932 15.435461 25.467223
F 28.962961 15.435461 3.638176
F 28.962961 15.435461 25.467223
F 24.507114 15.435460 20.919505
F 24.507114 7.717729 20.919504
F 15.595432 0.000001 20.919505
F 15.595432 15.435461 20.919506
F 11.139605 7.717729 3.638177
F 11.139605 7.717729 25.467224
F 11.139605 15.435460 3.638176
F 11.139605 15.435460 25.467223
F 15.595432 7.717730 20.919505
F 33.418785 23.153193 20.919504
F 20.051286 7.717729 3.638176
F 20.051286 7.717729 25.467223
F 20.051286 15.435461 3.638175
F 20.051286 15.435461 25.467222
F 20.051286 0.000001 3.638176
F 20.051286 0.000001 25.467223
F 2.227918 5.145152 0.000003
F 2.227918 5.145152 21.829050
F 28.962947 5.145152 0.000003
F 28.962947 5.145152 21.829050
F 2.227918 12.862883 0.000002
F 2.227918 12.862883 21.829049
F 28.962947 12.862883 0.000002
F 28.962947 12.862883 21.829049
F 2.227918 20.580616 0.000002
F 2.227918 20.580616 21.829050
F 28.962947 20.580616 0.000002
F 28.962947 20.580616 21.829050
F 11.139590 5.145151 0.000002
F 11.139590 5.145151 21.829049
F 11.139590 12.862882 0.000001
F 11.139590 12.862882 21.829048
F 11.139590 20.580615 0.000002
F 11.139590 20.580615 21.829049
F 20.051273 5.145150 0.000001
F 20.051273 5.145150 21.829049
F 20.051273 12.862881 0.000001
F 20.051273 12.862881 21.829048
F 20.051273 20.580615 0.000001
F 20.051273 20.580615 21.829049
F 2.227930 5.145151 2.728631
F 2.227930 5.145151 24.557679
F 28.962959 5.145151 2.728631
F 28.962959 5.145151 24.557679
F 2.227930 12.862882 2.728632
F 2.227930 12.862882 24.557680
F 28.962959 12.862882 2.728632
F 28.962959 12.862882 24.557680
F 2.227930 20.580616 2.728632
F 2.227930 20.580616 24.557679
F 28.962959 20.580616 2.728632
F 28.962959 20.580616 24.557679
F 11.139603 5.145151 2.728632
F 11.139603 5.145151 24.557679
F 11.139603 12.862882 2.728633
F 11.139603 12.862882 24.557680
F 11.139603 20.580615 2.728632
F 11.139603 20.580615 24.557680
F 20.051284 5.145150 2.728632
F 20.051284 5.145150 24.557680
F 20.051284 12.862882 2.728633
F 20.051284 12.862882 24.557681
F 20.051284 20.580615 2.728633
F 20.051284 20.580615 24.557680
F 2.227920 7.717728 6.366806
F 2.227920 7.717728 28.195854
F 28.962949 7.717728 6.366806
F 28.962949 7.717728 28.195854
F 2.227920 15.435460 6.366807
F 2.227920 15.435460 28.195855
F 28.962949 15.435460 6.366807
F 28.962949 15.435460 28.195855
F 6.683755 23.153193 20.919504
F 33.418785 15.435460 20.919505
F 2.227920 23.153193 6.366806
F 2.227920 23.153193 28.195854
F 6.683755 15.435460 20.919505
F 33.418785 7.717728 20.919504
F 28.962949 23.153193 6.366806
F 28.962949 23.153193 28.195854
F 11.139592 7.717729 6.366807
F 11.139592 7.717729 28.195854
F 11.139592 15.435461 6.366808
F 11.139592 15.435461 28.195855
F 6.683755 7.717728 20.919504
F 24.507123 20.580615 17.281329
F 20.051274 7.717730 6.366807
F 20.051274 7.717730 28.195855
F 20.051274 15.435461 6.366808
F 20.051274 15.435461 28.195856
F 20.051274 0.000001 6.366807
F 20.051274 0.000001 28.195855
F 4.455850 1.286287 2.728632
F 4.455850 1.286287 24.557679
F 31.190880 1.286287 2.728632
F 31.190880 1.286287 24.557679
F 4.455850 9.004015 2.728632
F 4.455850 9.004015 24.557679
F 31.190880 9.004015 2.728632
F 31.190880 9.004015 24.557679
F 4.455850 16.721749 2.728633
F 4.455850 16.721749 24.557680
F 31.190880 16.721749 2.728633
F 31.190880 16.721749 24.557680
F 13.367525 1.286286 2.728632
F 13.367525 1.286286 24.557680
F 13.367525 9.004015 2.728632
F 13.367525 9.004015 24.557680
F 13.367525 16.721749 2.728633
F 13.367525 16.721749 24.557680
F 22.279206 1.286286 2.728632
F 22.279206 1.286286 24.557680
F 22.279206 9.004015 2.728632
F 22.279206 9.004015 24.557680
F 22.279206 16.721749 2.728633
F 22.279206 16.721749 24.557680
F 4.455835 3.858864 6.366806
F 4.455835 3.858864 28.195854
F 31.190865 3.858864 6.366806
F 31.190865 3.858864 28.195854
F 4.455835 11.576593 6.366806
F 4.455835 11.576593 28.195854
F 31.190865 11.576593 6.366806
F 31.190865 11.576593 28.195854
F 4.455835 19.294327 6.366807
F 4.455835 19.294327 28.195854
F 31.190865 19.294327 6.366807
F 31.190865 19.294327 28.195854
F 13.367510 3.858865 6.366807
F 13.367510 3.858865 28.195855
F 13.367510 11.576594 6.366807
F 13.367510 11.576594 28.195855
F 13.367510 19.294329 6.366808
F 13.367510 19.294329 28.195855
F 22.279193 3.858864 6.366807
F 22.279193 3.858864 28.195854
F 22.279193 11.576593 6.366807
F 22.279193 11.576593 28.195854
F 22.279193 19.294328 6.366807
F 22.279193 19.294328 28.195855
F 4.455848 3.858864 3.638177
F 4.455848 3.858864 25.467224
F 31.190877 3.858864 3.638177
F 31.190877 3.858864 25.467224
F 4.455848 11.576593 3.638177
F 4.455848 11.576593 25.467224
F 31.190877 11.576593 3.638177
F 31.190877 11.576593 25.467224
F 4.455848 19.294328 3.638176
F 4.455848 19.294328 25.467224
F 31.190877 19.294328 3.638176
F 31.190877 19.294328 25.467224
F 13.367523 3.858865 3.638176
F 13.367523 3.858865 25.467224
F 13.367523 11.576594 3.638176
F 13.367523 11.576594 25.467223
F 13.367523 19.294328 3.638176
F 13.367523 19.294328 25.467223
F 22.279204 3.858864 3.638177
F 22.279204 3.858864 25.467224
F 22.279204 11.576593 3.638176
F 22.279204 11.576593 25.467224
F 22.279204 19.294328 3.638176
F 22.279204 19.294328 25.467223
F 4.455837 1.286287 0.000002
F 4.455837 1.286287 21.829050
F 31.190867 1.286287 0.000002
F 31.190867 1.286287 21.829050
F 4.455837 9.004016 0.000002
F 4.455837 9.004016 21.829050
F 31.190867 9.004016 0.000002
F 31.190867 9.004016 21.829050
F 4.455837 16.721750 0.000001
F 4.455837 16.721750 21.829049
F 31.190867 16.721750 0.000001
F 31.190867 16.721750 21.829049
F 13.367512 1.286286 0.000002
F 13.367512 1.286286 21.829049
F 13.367512 9.004014 0.000002
F 13.367512 9.004014 21.829049
F 13.367512 16.721749 0.000001
F 13.367512 16.721749 21.829048
F 22.279194 1.286286 0.000002
F 22.279194 1.286286 21.829049
F 22.279194 9.004014 0.000002
F 22.279194 9.004014 21.829049
F 22.279194 16.721749 0.000001
F 22.279194 16.721749 21.829048
F 6.683768 7.717729 3.638177
F 6.683768 7.717729 25.467224
F 6.683768 15.435460 3.638176
F 6.683768 15.435460 25.467223
F 24.507123 12.862882 17.281330
F 24.507123 5.145151 17.281329
F 15.595445 7.717729 3.638176
F 15.595445 7.717729 25.467224
F 15.595445 15.435461 3.638175
F 15.595445 15.435461 25.467222
F 15.595445 0.000001 3.638176
F 15.595445 0.000001 25.467223
F 24.507125 7.717729 3.638177
F 24.507125 7.717729 25.467224
F 24.507125 15.435460 3.638176
F 24.507125 15.435460 25.467223
F 15.595443 20.580615 17.281330
F 15.595443 12.862882 17.281331
F 6.683753 5.145151 0.000003
F 6.683753 5.145151 21.829050
F 33.418782 5.145151 0.000003
F 33.418782 5.145151 21.829050
F 6.683753 12.862883 0.000002
F 6.683753 12.862883 21.829049
F 33.418782 12.862883 0.000002
F 33.418782 12.862883 21.829049
F 6.683753 20.580616 0.000002
F 6.683753 20.580616 21.829050
F 33.418782 20.580616 0.000002
F 33.418782 20.580616 21.829050
F 15.595431 5.145150 0.000001
F 15.595431 5.145150 21.829049
F 15.595431 12.862881 0.000000
F 15.595431 12.862881 21.829048
F 15.595431 20.580614 0.000001
F 15.595431 20.580614 21.829048
F 24.507112 5.145151 0.000002
F 24.507112 5.145151 21.829050
F 24.507112 12.862882 0.000001
F 24.507112 12.862882 21.829049
F 24.507112 20.580616 0.000002
F 24.507112 20.580616 21.829050
F 6.683766 5.145151 2.728632
F 6.683766 5.145151 24.557679
F 6.683766 12.862882 2.728632
F 6.683766 12.862882 24.557680
F 6.683766 20.580616 2.728632
F 6.683766 20.580616 24.557679
F 15.595443 5.145150 2.728633
F 15.595443 5.145150 24.557680
F 15.595443 12.862882 2.728633
F 15.595443 12.862882 24.557681
F 15.595443 20.580615 2.728633
F 15.595443 20.580615 24.557680
F 24.507123 5.145151 2.728631
F 24.507123 5.145151 24.557679
F 24.507123 12.862882 2.728632
F 24.507123 12.862882 24.557680
F 24.507123 20.580615 2.728632
F 24.507123 20.580615 24.557679
F 6.683755 7.717728 6.366806
F 6.683755 7.717728 28.195854
F 33.418785 7.717728 6.366806
F 33.418785 7.717728 28.195854
F 6.683755 15.435460 6.366807
F 6.683755 15.435460 28.195855
F 33.418785 15.435460 6.366807
F 33.418785 15.435460 28.195855
F 15.595443 5.145150 17.281330
F 6.683766 20.580616 17.281329
F 6.683755 23.153193 6.366806
F 6.683755 23.153193 28.195854
F 6.683766 12.862882 17.281330
F 6.683766 5.145151 17.281329
F 33.418785 23.153193 6.366806
F 33.418785 23.153193 28.195854
F 15.595432 7.717730 6.366807
F 15.595432 7.717730 28.195855
F 15.595432 15.435461 6.366808
F 15.595432 15.435461 28.195856
F 15.595432 0.000001 6.366807
F 15.595432 0.000001 28.195855
F 24.507114 7.717729 6.366806
F 24.507114 7.717729 28.195854
F 24.507114 15.435460 6.366807
F 24.507114 15.435460 28.195855
F 24.507112 20.580616 14.552700
F 24.507112 12.862882 14.552699
F 0.000014 1.286287 10.004981
F 0.000014 1.286287 31.834028
F 26.735043 1.286287 10.004981
F 26.735043 1.286287 31.834028
F 0.000014 9.004015 10.004981
F 0.000014 9.004015 31.834028
F 26.735043 9.004015 10.004981
F 26.735043 9.004015 31.834028
F 0.000014 16.721749 10.004981
F 0.000014 16.721749 31.834029
F 26.735043 16.721749 10.004981
F 26.735043 16.721749 31.834029
F 8.911686 1.286287 10.004981
F 8.911686 1.286287 31.834028
F 8.911686 9.004015 10.004981
F 8.911686 9.004015 31.834028
F 8.911686 16.721749 10.004982
F 8.911686 16.721749 31.834029
F 17.823365 1.286286 10.004982
F 17.823365 1.286286 31.834029
F 17.823365 9.004014 10.004982
F 17.823365 9.004014 31.834029
F 17.823365 16.721749 10.004983
F 17.823365 16.721749 31.834030
F 0.000000 3.858864 13.643154
F 26.735029 3.858864 13.643154
F 0.000000 11.576593 13.643155
F 26.735029 11.576593 13.643155
F 0.000000 19.294327 13.643155
F 26.735029 19.294327 13.643155
F 8.911670 3.858864 13.643155
F 8.911670 11.576593 13.643155
F 8.911670 19.294327 13.643155
F 17.823352 3.858865 13.643156
F 17.823352 11.576594 13.643156
F 17.823352 19.294329 13.643157
F 0.000012 3.858864 10.914525
F 26.735041 3.858864 10.914525
F 0.000012 11.576593 10.914525
F 26.735041 11.576593 10.914525
F 0.000012 19.294328 10.914524
F 26.735041 19.294328 10.914524
F 8.911683 3.858864 10.914525
F 8.911683 11.576593 10.914525
F 8.911683 19.294328 10.914524
F 17.823364 3.858865 10.914524
F 17.823364 3.858865 32.743571
F 17.823364 11.576594 10.914524
F 17.823364 11.576594 32.743571
F 17.823364 19.294328 10.914523
F 17.823364 19.294328 32.743571
F 0.000002 1.286287 7.276351
F 0.000002 1.286287 29.105398
F 26.735031 1.286287 7.276351
F 26.735031 1.286287 29.105398
F 0.000002 9.004015 7.276351
F 0.000002 9.004015 29.105399
F 26.735031 9.004015 7.276351
F 26.735031 9.004015 29.105399
F 0.000002 16.721750 7.276350
F 0.000002 16.721750 29.105398
F 26.735031 16.721750 7.276350
F 26.735031 16.721750 29.105398
F 8.911673 1.286287 7.276351
F 8.911673 1.286287 29.105398
F 8.911673 9.004015 7.276351
F 8.911673 9.004015 29.105398
F 8.911673 16.721749 7.276350
F 8.911673 16.721749 29.105398
F 17.823353 1.286286 7.276350
F 17.823353 1.286286 29.105397
F 17.823353 9.004014 7.276350
F 17.823353 9.004014 29.105397
F 17.823353 16.721748 7.276349
F 17.823353 16.721748 29.105396
F 2.227932 7.717729 10.914525
F 28.962961 7.717729 10.914525
F 2.227932 15.435461 10.914524
F 28.962961 15.435461 10.914524
F 24.507112 5.145151 14.552700
F 15.595431 20.580614 14.552698
F 11.139605 7.717729 10.914525
F 11.139605 15.435460 10.914524
F 11.139605 15.435460 32.743571
F 15.595431 12.862881 14.552698
F 20.051286 7.717729 10.914524
F 20.051286 15.435461 10.914523
F 20.051286 15.435461 32.743571
F 20.051286 0.000001 10.914524
F 2.227918 5.145152 7.276351
F 2.227918 5.145152 29.105399
F 28.962947 5.145152 7.276351
F 28.962947 5.145152 29.105399
F 2.227918 12.862883 7.276350
F 2.227918 12.862883 29.105398
F 28.962947 12.862883 7.276350
F 28.962947 12.862883 29.105398
F 2.227918 20.580616 7.276351
F 2.227918 20.580616 29.105398
F 28.962947 20.580616 7.276351
F 28.962947 20.580616 29.105398
F 11.139590 5.145151 7.276351
F 11.139590 5.145151 29.105398
F 11.139590 12.862882 7.276350
F 11.139590 12.862882 29.105397
F 11.139590 20.580615 7.276351
F 11.139590 20.580615 29.105398
F 20.051273 5.145150 7.276350
F 20.051273 5.145150 29.105398
F 20.051273 12.862881 7.276349
F 20.051273 12.862881 29.105397
F 20.051273 20.580615 7.276350
F 20.051273 20.580615 29.105397
F 2.227930 5.145151 10.004980
F 2.227930 5.145151 31.834028
F 28.962959 5.145151 10.004980
F 28.962959 5.145151 31.834028
F 2.227930 12.862882 10.004981
F 2.227930 12.862882 31.834029
F 28.962959 12.862882 10.004981
F 28.962959 12.862882 31.834029
F 2.227930 20.580616 10.004981
F 2.227930 20.580616 31.834028
F 28.962959 20.580616 10.004981
F 28.962959 20.580616 31.834028
F 11.139603 5.145151 10.004981
F 11.139603 5.145151 31.834028
F 11.139603 12.862882 10.004982
F 11.139603 12.862882 31.834029
F 11.139603 20.580615 10.004981
F 11.139603 20.580615 31.834029
F 20.051284 5.145150 10.004981
F 20.051284 5.145150 31.834029
F 20.051284 12.862882 10.004982
F 20.051284 12.862882 31.834030
F 20.051284 20.580615 10.004982
F 20.051284 20.580615 31.834029
F 2.227920 7.717728 13.643154
F 28.962949 7.717728 13.643154
F 2.227920 15.435460 13.643155
F 28.962949 15.435460 13.643155
F 15.595431 5.145150 14.552699
F 2.227920 23.153193 13.643155
F 33.418782 20.580616 14.552700
F 28.962949 23.153193 13.643155
F 11.139592 7.717729 13.643155
F 11.139592 15.435461 13.643156
F 6.683753 20.580616 14.552700
F 20.051274 7.717730 13.643156
F 20.051274 15.435461 13.643157
F 20.051274 0.000001 13.643156
F 4.455850 1.286287 10.004981
F 4.455850 1.286287 31.834028
F 31.190880 1.286287 10.004981
F 31.190880 1.286287 31.834028
F 4.455850 9.004015 10.004981
F 4.455850 9.004015 31.834028
F 31.190880 9.004015 10.004981
F 31.190880 9.004015 31.834028
F 4.455850 16.721749 10.004982
F 4.455850 16.721749 31.834029
F 31.190880 16.721749 10.004982
F 31.190880 16.721749 31.834029
F 13.367525 1.286286 10.004981
F 13.367525 1.286286 31.834029
F 13.367525 9.004015 10.004981
F 13.367525 9.004015 31.834029
F 13.367525 16.721749 10.004982
F 13.367525 16.721749 31.834029
F 22.279206 1.286286 10.004981
F 22.279206 1.286286 31.834029
F 22.279206 9.004015 10.004981
F 22.279206 9.004015 31.834029
F 22.279206 16.721749 10.004982
F 22.279206 16.721749 31.834029
F 4.455835 3.858864 13.643155
F 31.190865 3.858864 13.643155
F 4.455835 11.576593 13.643155
F 31.190865 11.576593 13.643155
F 4.455835 19.294327 13.643155
F 31.190865 19.294327 13.643155
F 13.367510 3.858865 13.643156
F 13.367510 11.576594 13.643156
F 13.367510 19.294329 13.643156
F 22.279193 3.858864 13.643155
F 22.279193 11.576593 13.643155
F 22.279193 19.294328 13.643156
F 4.455848 3.858864 10.914525
F 31.190877 3.858864 10.914525
F 4.455848 11.576593 10.914525
F 31.190877 11.576593 10.914525
F 4.455848 19.294328 10.914524
F 31.190877 19.294328 10.914524
F 13.367523 3.858865 10.914524
F 13.367523 11.576594 10.914524
F 13.367523 19.294328 10.914524
F 13.367523 19.294328 32.743571
F 22.279204 3.858864 10.914525
F 22.279204 11.576593 10.914525
F 22.279204 19.294328 10.914524
F 4.455837 1.286287 7.276351
F 4.455837 1.286287 29.105398
F 31.190867 1.286287 7.276351
F 31.190867 1.286287 29.105398
F 4.455837 9.004016 7.276351
F 4.455837 9.004016 29.105398
F 31.190867 9.004016 7.276351
F 31.190867 9.004016 29.105398
F 4.455837 16.721750 7.276350
F 4.455837 16.721750 29.105398
F 31.190867 16.721750 7.276350
F 31.190867 16.721750 29.105398
F 13.367512 1.286286 7.276350
F 13.367512 1.286286 29.105398
F 13.367512 9.004014 7.276350
F 13.367512 9.004014 29.105398
F 13.367512 16.721749 7.276350
F 13.367512 16.721749 29.105397
F 22.279194 1.286286 7.276351
F 22.279194 1.286286 29.105398
F 22.279194 9.004014 7.276351
F 22.279194 9.004014 29.105398
F 22.279194 16.721749 7.276350
F 22.279194 16.721749 29.105397
F 6.683768 7.717729 10.914525
F 6.683768 15.435460 10.914524
F 33.418782 12.862883 14.552699
F 15.595445 7.717729 10.914524
F 15.595445 15.435461 10.914523
F 15.595445 15.435461 32.743571
F 15.595445 0.000001 10.914524
F 24.507125 7.717729 10.914525
F 24.507125 15.435460 10.914524
F 24.507125 15.435460 32.743571
F 6.683753 12.862883 14.552699
F 6.683753 5.145151 7.276351
F 6.683753 5.145151 29.105399
F 33.418782 5.145151 7.276351
F 33.418782 5.145151 29.105399
F 6.683753 12.862883 7.276350
F 6.683753 12.862883 29.105398
F 33.418782 12.862883 7.276350
F 33.418782 12.862883 29.105398
F 6.683753 20.580616 7.276351
F 6.683753 20.580616 29.105398
F 33.418782 20.580616 7.276351
F 33.418782 20.580616 29.105398
F 15.595431 5.145150 7.276350
F 15.595431 5.145150 29.105397
F 15.595431 12.862881 7.276349
F 15.595431 12.862881 29.105396
F 15.595431 20.580614 7.276350
F 15.595431 20.580614 29.105397
F 24.507112 5.145151 7.276351
F 24.507112 5.145151 29.105399
F 24.507112 12.862882 7.276350
F 24.507112 12.862882 29.105398
F 24.507112 20.580616 7.276351
F 24.507112 20.580616 29.105398
F 6.683766 5.145151 10.004981
F 6.683766 5.145151 31.834028
F 6.683766 12.862882 10.004981
F 6.683766 12.862882 31.834029
F 6.683766 20.580616 10.004981
F 6.683766 20.580616 31.834028
F 15.595443 5.145150 10.004982
F 15.595443 5.145150 31.834029
F 15.595443 12.862882 10.004982
F 15.595443 12.862882 31.834030
F 15.595443 20.580615 10.004982
F 15.595443 20.580615 31.834029
F 24.507123 5.145151 10.004980
F 24.507123 5.145151 31.834028
F 24.507123 12.862882 10.004981
F 24.507123 12.862882 31.834029
F 24.507123 20.580615 10.004981
F 24.507123 20.580615 31.834028
F 6.683755 7.717728 13.643155
F 33.418785 7.717728 13.643155
F 6.683755 15.435460 13.643156
F 33.418785 15.435460 13.643156
F 33.418782 5.145151 14.552700
F 6.683755 23.153193 13.643155
F 6.683753 5.145151 14.552700
F 33.418785 23.153193 13.643155
F 15.595432 7.717730 13.643156
F 15.595432 15.435461 13.643157
F 15.595432 0.000001 13.643156
F 24.507114 7.717729 13.643155
F 24.507114 15.435460 13.643156
F 24.507125 15.435460 18.190874
F 0.000014 1.286287 17.281329
F 26.735043 1.286287 17.281329
F 0.000014 9.004015 17.281329
F 26.735043 9.004015 17.281329
F 0.000014 16.721749 17.281330
F 26.735043 16.721749 17.281330
F 8.911686 1.286287 17.281329
F 8.911686 9.004015 17.281329
F 8.911686 16.721749 17.281330
F 17.823365 1.286286 17.281330
F 17.823365 9.004014 17.281330
F 17.823365 16.721749 17.281331
F 0.000000 3.858864 20.919504
F 26.735029 3.858864 20.919504
F 0.000000 11.576593 20.919504
F 26.735029 11.576593 20.919504
F 0.000000 19.294327 20.919504
F 26.735029 19.294327 20.919504
F 8.911670 3.858864 20.919504
F 8.911670 11.576593 20.919504
F 8.911670 19.294327 20.919505
F 17.823352 3.858865 20.919505
F 17.823352 11.576594 20.919505
F 17.823352 19.294329 20.919506
F 0.000012 3.858864 18.190875
F 26.735041 3.858864 18.190875
F 0.000012 11.576593 18.190874
F 26.735041 11.576593 18.190874
F 0.000012 19.294328 18.190874
F 26.735041 19.294328 18.190874
F 8.911683 3.858864 18.190874
F 8.911683 11.576593 18.190874
F 8.911683 19.294328 18.190874
F 17.823364 3.858865 18.190873
F 17.823364 11.576594 18.190873
F 17.823364 19.294328 18.190873
F 0.000002 1.286287 14.552700
F 26.735031 1.286287 14.552700
F 0.000002 9.004015 14.552700
F 26.735031 9.004015 14.552700
F 0.000002 16.721750 14.552699
F 26.735031 16.721750 14.552699
F 8.911673 1.286287 14.552700
F 8.911673 9.004015 14.552700
F 8.911673 16.721749 14.552699
F 17.823353 1.286286 14.552698
F 17.823353 9.004014 14.552698
F 17.823353 16.721748 14.552698
F 2.227932 7.717729 18.190875
F 28.962961 7.717729 18.190875
F 2.227932 15.435461 18.190874
F 28.962961 15.435461 18.190874
F 24.507125 7.717729 18.190875
F 15.595445 0.000001 18.190874
F 11.139605 7.717729 18.190875
F 11.139605 15.435460 18.190873
F 15.595445 15.435461 18.190873
F 20.051286 7.717729 18.190874
F 20.051286 15.435461 18.190873
F 20.051286 0.000001 18.190874
F 2.227918 5.145152 14.552700
F 28.962947 5.145152 14.552700
F 2.227918 12.862883 14.552699
F 28.962947 12.862883 14.552699
F 2.227918 20.580616 14.552700
F 28.962947 20.580616 14.552700
F 11.139590 5.145151 14.552699
F 11.139590 12.862882 14.552698
F 11.139590 20.580615 14.552699
F 20.051273 5.145150 14.552699
F 20.051273 12.862881 14.552698
F 20.051273 20.580615 14.552699
F 2.227930 5.145151 17.281329
F 28.962959 5.145151 17.281329
F 2.227930 12.862882 17.281330
F 28.962959 12.862882 17.281330
F 2.227930 20.580616 17.281329
F 28.962959 20.580616 17.281329
F 11.139603 5.145151 17.281329
F 11.139603 12.862882 17.281330
F 11.139603 20.580615 17.281330
F 20.051284 5.145150 17.281330
F 20.051284 12.862882 17.281331
F 20.051284 20.580615 17.281330
F 2.227920 7.717728 20.919504
F 28.962949 7.717728 20.919504
F 2.227920 15.435460 20.919505
F 28.962949 15.435460 20.919505
F 15.595445 7.717729 18.190874
F 2.227920 23.153193 20.919504
F 6.683768 15.435460 18.190874
F 28.962949 23.153193 20.919504
F 11.139592 7.717729 20.919504
F 11.139592 15.435461 20.919505
F 6.683768 7.717729 18.190875
F 20.051274 7.717730 20.919505
F 20.051274 15.435461 20.919506
F 20.051274 0.000001 20.919505
F 4.455850 1.286287 17.281329
F 31.190880 1.286287 17.281329
F 4.455850 9.004015 17.281329
F 31.190880 9.004015 17.281329
F 4.455850 16.721749 17.281330
F 31.190880 16.721749 17.281330
F 13.367525 1.286286 17.281330
F 13.367525 9.004015 17.281330
F 13.367525 16.721749 17.281330
F 22.279206 1.286286 17.281330
F 22.279206 9.004015 17.281330
F 22.279206 16.721749 17.281330
F 4.455835 3.858864 20.919504
F 31.190865 3.858864 20.919504
F 4.455835 11.576593 20.919504
F 31.190865 11.576593 20.919504
F 4.455835 19.294327 20.919504
F 31.190865 19.294327 20.919504
F 13.367510 3.858865 20.919505
F 13.367510 11.576594 20.919505
F 13.367510 19.294329 20.919505
F 22.279193 3.858864 20.919504
F 22.279193 11.576593 20.919505
F 22.279193 19.294328 20.919505
F 4.455848 3.858864 18.190875
F 31.190877 3.858864 18.190875
F 4.455848 11.576593 18.190874
F 31.190877 11.576593 18.190874
F 4.455848 19.294328 18.190874
F 31.190877 19.294328 18.190874
F 13.367523 3.858865 18.190874
F 13.367523 11.576594 18.190874
F 13.367523 19.294328 18.190873
F 22.279204 3.858864 18.190874
F 22.279204 11.576593 18.190874
F 22.279204 19.294328 18.190874
F 4.455837 1.286287 14.552700
F 31.190867 1.286287 14.552700
F 4.455837 9.004016 14.552700
F 31.190867 9.004016 14.552700
F 4.455837 16.721750 14.552699
F 31.190867 16.721750 14.552699
F 13.367512 1.286286 14.552699
F 13.367512 9.004014 14.552699
F 13.367512 16.721749 14.552698
F 22.279194 1.286286 14.552699
F 22.279194 9.004014 14.552699
F 22.279194 16.721749 14.552698
F 0.000014 1.286287 46.386726
F 26.735043 1.286287 46.386726
F 0.000014 9.004015 46.386726
F 26.735043 9.004015 46.386726
F 0.000014 16.721749 46.386727
F 26.735043 16.721749 46.386727
F 8.911686 1.286287 46.386727
F 8.911686 9.004015 46.386727
F 8.911686 16.721749 46.386727
F 17.823365 1.286286 46.386728
F 17.823365 9.004014 46.386728
F 17.823365 16.721749 46.386728
F 0.000000 3.858864 50.024901
F 26.735029 3.858864 50.024901
F 0.000000 11.576593 50.024901
F 26.735029 11.576593 50.024901
F 0.000000 19.294327 50.024902
F 26.735029 19.294327 50.024902
F 8.911670 3.858864 50.024901
F 8.911670 11.576593 50.024902
F 8.911670 19.294327 50.024902
F 17.823352 3.858865 50.024902
F 17.823352 11.576594 50.024903
F 17.823352 19.294329 50.024903
F 0.000012 3.858864 47.296272
F 26.735041 3.858864 47.296272
F 0.000012 11.576593 47.296272
F 26.735041 11.576593 47.296272
F 0.000012 19.294328 47.296271
F 26.735041 19.294328 47.296271
F 8.911683 3.858864 47.296272
F 8.911683 11.576593 47.296271
F 8.911683 19.294328 47.296271
F 17.823364 3.858865 47.296271
F 17.823364 11.576594 47.296270
F 17.823364 19.294328 47.296270
F 0.000002 1.286287 43.658097
F 26.735031 1.286287 43.658097
F 0.000002 9.004015 43.658097
F 26.735031 9.004015 43.658097
F 0.000002 16.721750 43.658096
F 26.735031 16.721750 43.658096
F 8.911673 1.286287 43.658097
F 8.911673 9.004015 43.658097
F 8.911673 16.721749 43.658096
F 17.823353 1.286286 43.658096
F 17.823353 9.004014 43.658096
F 17.823353 16.721748 43.658095
F 17.823353 16.721748 65.487142
F 2.227932 7.717729 47.296272
F 28.962961 7.717729 47.296272
F 2.227932 15.435461 47.296271
F 28.962961 15.435461 47.296271
F 24.507114 15.435460 64.577600
F 24.507114 15.435460 42.748552
F 11.139605 7.717729 47.296272
F 11.139605 15.435460 47.296271
F 24.507114 7.717729 64.577599
F 20.051286 7.717729 47.296271
F 20.051286 15.435461 47.296270
F 20.051286 0.000001 47.296271
F 2.227918 5.145152 43.658097
F 28.962947 5.145152 43.658097
F 2.227918 12.862883 43.658096
F 28.962947 12.862883 43.658096
F 2.227918 20.580616 43.658097
F 28.962947 20.580616 43.658097
F 11.139590 5.145151 43.658097
F 11.139590 12.862882 43.658096
F 11.139590 20.580615 43.658097
F 20.051273 5.145150 43.658096
F 20.051273 12.862881 43.658095
F 20.051273 20.580615 43.658096
F 2.227930 5.145151 46.386726
F 28.962959 5.145151 46.386726
F 2.227930 12.862882 46.386727
F 28.962959 12.862882 46.386727
F 2.227930 20.580616 46.386726
F 28.962959 20.580616 46.386726
F 11.139603 5.145151 46.386727
F 11.139603 12.862882 46.386728
F 11.139603 20.580615 46.386727
F 20.051284 5.145150 46.386727
F 20.051284 12.862882 46.386728
F 20.051284 20.580615 46.386727
F 2.227920 7.717728 50.024901
F 28.962949 7.717728 50.024901
F 2.227920 15.435460 50.024902
F 28.962949 15.435460 50.024902
F 24.507114 7.717729 42.748551
F 2.227920 23.153193 50.024901
F 15.595432 0.000001 64.577600
F 28.962949 23.153193 50.024901
F 11.139592 7.717729 50.024901
F 11.139592 15.435461 50.024902
F 15.595432 0.000001 42.748552
F 20.051274 7.717730 50.024902
F 20.051274 15.435461 50.024903
F 20.051274 0.000001 50.024902
F 4.455850 1.286287 46.386727
F 31.190880 1.286287 46.386727
F 4.455850 9.004015 46.386727
F 31.190880 9.004015 46.386727
F 4.455850 16.721749 46.386727
F 31.190880 16.721749 46.386727
F 13.367525 1.286286 46.386727
F 13.367525 9.004015 46.386727
F 13.367525 16.721749 46.386728
F 22.279206 1.286286 46.386727
F 22.279206 9.004015 46.386727
F 22.279206 16.721749 46.386728
F 4.455835 3.858864 50.024901
F 31.190865 3.858864 50.024901
F 4.455835 11.576593 50.024901
F 31.190865 11.576593 50.024901
F 4.455835 19.294327 50.024902
F 31.190865 19.294327 50.024902
F 13.367510 3.858865 50.024902
F 13.367510 11.576594 50.024902
F 13.367510 19.294329 50.024903
F 22.279193 3.858864 50.024902
F 22.279193 11.576593 50.024902
F 22.279193 19.294328 50.024902
F 4.455848 3.858864 47.296272
F 31.190877 3.858864 47.296272
F 4.455848 11.576593 47.296271
F 31.190877 11.576593 47.296271
F 4.455848 19.294328 47.296271
F 31.190877 19.294328 47.296271
F 13.367523 3.858865 47.296271
F 13.367523 11.576594 47.296271
F 13.367523 19.294328 47.296270
F 22.279204 3.858864 47.296271
F 22.279204 11.576593 47.296271
F 22.279204 19.294328 47.296271
F 4.455837 1.286287 43.658097
F 31.190867 1.286287 43.658097
F 4.455837 9.004016 43.658097
F 31.190867 9.004016 43.658097
F 4.455837 16.721750 43.658096
F 31.190867 16.721750 43.658096
F 13.367512 1.286286 43.658096
F 13.367512 9.004014 43.658096
F 13.367512 16.721749 43.658096
F 22.279194 1.286286 43.658096
F 22.279194 9.004014 43.658097
F 22.279194 16.721749 43.658096
F 6.683768 7.717729 47.296272
F 6.683768 15.435460 47.296271
F 15.595432 15.435461 64.577601
F 15.595445 7.717729 47.296271
F 15.595445 15.435461 47.296270
F 15.595445 0.000001 47.296271
F 24.507125 7.717729 47.296272
F 24.507125 15.435460 47.296271
F 15.595432 15.435461 42.748553
F 6.683753 5.145151 43.658097
F 33.418782 5.145151 43.658097
F 6.683753 12.862883 43.658096
F 33.418782 12.862883 43.658096
F 6.683753 20.580616 43.658097
F 33.418782 20.580616 43.658097
F 15.595431 5.145150 43.658096
F 15.595431 12.862881 43.658095
F 15.595431 12.862881 65.487142
F 15.595431 20.580614 43.658096
F 24.507112 5.145151 43.658097
F 24.507112 12.862882 43.658096
F 24.507112 20.580616 43.658097
F 6.683766 5.145151 46.386726
F 6.683766 12.862882 46.386727
F 6.683766 20.580616 46.386727
F 15.595443 5.145150 46.386727
F 15.595443 12.862882 46.386728
F 15.595443 20.580615 46.386728
F 24.507123 5.145151 46.386726
F 24.507123 12.862882 46.386727
F 24.507123 20.580615 46.386726
F 6.683755 7.717728 50.024901
F 33.418785 7.717728 50.024901
F 6.683755 15.435460 50.024902
F 33.418785 15.435460 50.024902
F 15.595432 7.717730 64.577600
F 6.683755 23.153193 50.024901
F 15.595432 7.717730 42.748552
F 33.418785 23.153193 50.024901
F 15.595432 7.717730 50.024902
F 15.595432 15.435461 50.024903
F 15.595432 0.000001 50.024902
F 24.507114 7.717729 50.024901
F 24.507114 15.435460 50.024902
F 33.418785 23.153193 64.577599
F 0.000014 1.286287 53.663075
F 26.735043 1.286287 53.663075
F 0.000014 9.004015 53.663075
F 26.735043 9.004015 53.663075
F 0.000014 16.721749 53.663076
F 26.735043 16.721749 53.663076
F 8.911686 1.286287 53.663076
F 8.911686 9.004015 53.663076
F 8.911686 16.721749 53.663076
F 17.823365 1.286286 53.663077
F 17.823365 9.004014 53.663077
F 17.823365 16.721749 53.663077
F 0.000000 3.858864 35.472202
F 0.000000 3.858864 57.301249
F 26.735029 3.858864 35.472202
F 26.735029 3.858864 57.301249
F 0.000000 11.576593 35.472202
F 0.000000 11.576593 57.301249
F 26.735029 11.576593 35.472202
F 26.735029 11.576593 57.301249
F 0.000000 19.294327 35.472203
F 0.000000 19.294327 57.301250
F 26.735029 19.294327 35.472203
F 26.735029 19.294327 57.301250
F 8.911670 3.858864 35.472202
F 8.911670 3.858864 57.301250
F 8.911670 11.576593 35.472202
F 8.911670 11.576593 57.301250
F 8.911670 19.294327 35.472203
F 8.911670 19.294327 57.301250
F 17.823352 3.858865 35.472203
F 17.823352 3.858865 57.301251
F 17.823352 11.576594 35.472204
F 17.823352 11.576594 57.301251
F 17.823352 19.294329 35.472204
F 17.823352 19.294329 57.301251
F 0.000012 3.858864 32.743573
F 0.000012 3.858864 54.572620
F 26.735041 3.858864 32.743573
F 26.735041 3.858864 54.572620
F 0.000012 11.576593 32.743572
F 0.000012 11.576593 54.572620
F 26.735041 11.576593 32.743572
F 26.735041 11.576593 54.572620
F 0.000012 19.294328 32.743572
F 0.000012 19.294328 54.572619
F 26.735041 19.294328 32.743572
F 26.735041 19.294328 54.572619
F 8.911683 3.858864 32.743572
F 8.911683 3.858864 54.572620
F 8.911683 11.576593 32.743572
F 8.911683 11.576593 54.572620
F 8.911683 19.294328 32.743572
F 8.911683 19.294328 54.572619
F 17.823364 3.858865 54.572619
F 17.823364 11.576594 54.572619
F 17.823364 19.294328 54.572618
F 0.000002 1.286287 50.934446
F 26.735031 1.286287 50.934446
F 0.000002 9.004015 50.934446
F 26.735031 9.004015 50.934446
F 0.000002 16.721750 50.934445
F 26.735031 16.721750 50.934445
F 8.911673 1.286287 50.934446
F 8.911673 9.004015 50.934446
F 8.911673 16.721749 50.934445
F 17.823353 1.286286 50.934445
F 17.823353 9.004014 50.934445
F 17.823353 16.721748 50.934444
F 2.227932 7.717729 32.743573
F 2.227932 7.717729 54.572620
F 28.962961 7.717729 32.743573
F 28.962961 7.717729 54.572620
F 2.227932 15.435461 32.743572
F 2.227932 15.435461 54.572619
F 28.962961 15.435461 32.743572
F 28.962961 15.435461 54.572619
F 33.418785 23.153193 42.748551
F 6.683755 23.153193 64.577599
F 6.683755 23.153193 42.748551
F 33.418785 15.435460 64.577600
F 11.139605 7.717729 32.743572
F 11.139605 7.717729 54.572620
F 11.139605 15.435460 54.572619
F 33.418785 15.435460 42.748552
F 6.683755 15.435460 64.577600
F 20.051286 7.717729 32.743572
F 20.051286 7.717729 54.572619
F 20.051286 15.435461 54.572618
F 20.051286 0.000001 32.743572
F 20.051286 0.000001 54.572619
F 2.227918 5.145152 50.934446
F 28.962947 5.145152 50.934446
F 2.227918 12.862883 50.934445
F 28.962947 12.862883 50.934445
F 2.227918 20.580616 50.934446
F 28.962947 20.580616 50.934446
F 11.139590 5.145151 50.934446
F 11.139590 12.862882 50.934445
F 11.139590 20.580615 50.934445
F 20.051273 5.145150 50.934445
F 20.051273 12.862881 50.934444
F 20.051273 20.580615 50.934445
F 2.227930 5.145151 53.663075
F 28.962959 5.145151 53.663075
F 2.227930 12.862882 53.663076
F 28.962959 12.862882 53.663076
F 2.227930 20.580616 53.663075
F 28.962959 20.580616 53.663075
F 11.139603 5.145151 53.663076
F 11.139603 12.862882 53.663077
F 11.139603 20.580615 53.663076
F 20.051284 5.145150 53.663076
F 20.051284 12.862882 53.663077
F 20.051284 20.580615 53.663076
F 2.227920 7.717728 35.472202
F 2.227920 7.717728 57.301249
F 28.962949 7.717728 35.472202
F 28.962949 7.717728 57.301249
F 2.227920 15.435460 35.472203
F 2.227920 15.435460 57.301250
F 28.962949 15.435460 35.472203
F 28.962949 15.435460 57.301250
F 6.683755 15.435460 42.748552
F 33.418785 7.717728 64.577599
F 2.227920 23.153193 35.472202
F 2.227920 23.153193 57.301249
F 33.418785 7.717728 42.748551
F 6.683755 7.717728 64.577599
F 28.962949 23.153193 35.472202
F 28.962949 23.153193 57.301249
F 11.139592 7.717729 35.472202
F 11.139592 7.717729 57.301250
F 11.139592 15.435461 35.472203
F 11.139592 15.435461 57.301251
F 6.683755 7.717728 42.748551
F 24.507123 20.580615 60.939424
F 20.051274 7.717730 35.472203
F 20.051274 7.717730 57.301250
F 20.051274 15.435461 35.472204
F 20.051274 15.435461 57.301251
F 20.051274 0.000001 35.472203
F 20.051274 0.000001 57.301251
F 4.455850 1.286287 53.663076
F 31.190880 1.286287 53.663076
F 4.455850 9.004015 53.663076
F 31.190880 9.004015 53.663076
F 4.455850 16.721749 53.663076
F 31.190880 16.721749 53.663076
F 13.367525 1.286286 53.663076
F 13.367525 9.004015 53.663076
F 13.367525 16.721749 53.663077
F 22.279206 1.286286 53.663076
F 22.279206 9.004015 53.663076
F 22.279206 16.721749 53.663077
F 4.455835 3.858864 35.472202
F 4.455835 3.858864 57.301249
F 31.190865 3.858864 35.472202
F 31.190865 3.858864 57.301249
F 4.455835 11.576593 35.472202
F 4.455835 11.576593 57.301249
F 31.190865 11.576593 35.472202
F 31.190865 11.576593 57.301249
F 4.455835 19.294327 35.472203
F 4.455835 19.294327 57.301250
F 31.190865 19.294327 35.472203
F 31.190865 19.294327 57.301250
F 13.367510 3.858865 35.472203
F 13.367510 3.858865 57.301250
F 13.367510 11.576594 35.472203
F 13.367510 11.576594 57.301250
F 13.367510 19.294329 35.472204
F 13.367510 19.294329 57.301251
F 22.279193 3.858864 35.472202
F 22.279193 3.858864 57.301250
F 22.279193 11.576593 35.472203
F 22.279193 11.576593 57.301250
F 22.279193 19.294328 35.472203
F 22.279193 19.294328 57.301251
F 4.455848 3.858864 32.743572
F 4.455848 3.858864 54.572620
F 31.190877 3.858864 32.743572
F 31.190877 3.858864 54.572620
F 4.455848 11.576593 32.743572
F 4.455848 11.576593 54.572620
F 31.190877 11.576593 32.743572
F 31.190877 11.576593 54.572620
F 4.455848 19.294328 32.743572
F 4.455848 19.294328 54.572619
F 31.190877 19.294328 32.743572
F 31.190877 19.294328 54.572619
F 13.367523 3.858865 32.743572
F 13.367523 3.858865 54.572619
F 13.367523 11.576594 32.743572
F 13.367523 11.576594 54.572619
F 13.367523 19.294328 54.572619
F 22.279204 3.858864 32.743572
F 22.279204 3.858864 54.572620
F 22.279204 11.576593 32.743572
F 22.279204 11.576593 54.572619
F 22.279204 19.294328 32.743572
F 22.279204 19.294328 54.572619
F 4.455837 1.286287 50.934446
F 31.190867 1.286287 50.934446
F 4.455837 9.004016 50.934446
F 31.190867 9.004016 50.934446
F 4.455837 16.721750 50.934445
F 31.190867 16.721750 50.934445
F 13.367512 1.286286 50.934445
F 13.367512 9.004014 50.934445
F 13.367512 16.721749 50.934444
F 22.279194 1.286286 50.934445
F 22.279194 9.004014 50.934445
F 22.279194 16.721749 50.934445
F 6.683768 7.717729 32.743573
F 6.683768 7.717729 54.572620
F 6.683768 15.435460 32.743572
F 6.683768 15.435460 54.572619
F 24.507123 20.580615 39.110377
F 24.507123 12.862882 60.939425
F 15.595445 7.717729 32.743572
F 15.595445 7.717729 54.572619
F 15.595445 15.435461 54.572618
F 15.595445 0.000001 32.743572
F 15.595445 0.000001 54.572619
F 24.507125 7.717729 32.743573
F 24.507125 7.717729 54.572620
F 24.507125 15.435460 54.572619
F 24.507123 12.862882 39.110377
F 24.507123 5.145151 60.939424
F 6.683753 5.145151 50.934446
F 33.418782 5.145151 50.934446
F 6.683753 12.862883 50.934445
F 33.418782 12.862883 50.934445
F 6.683753 20.580616 50.934446
F 33.418782 20.580616 50.934446
F 15.595431 5.145150 50.934445
F 15.595431 12.862881 50.934444
F 15.595431 20.580614 50.934445
F 24.507112 5.145151 50.934446
F 24.507112 12.862882 50.934445
F 24.507112 20.580616 50.934446
F 6.683766 5.145151 53.663075
F 6.683766 12.862882 53.663076
F 6.683766 20.580616 53.663076
F 15.595443 5.145150 53.663076
F 15.595443 12.862882 53.663077
F 15.595443 20.580615 53.663077
F 24.507123 5.145151 53.663075
F 24.507123 12.862882 53.663076
F 24.507123 20.580615 53.663075
F 6.683755 7.717728 35.472202
F 6.683755 7.717728 57.301249
F 33.418785 7.717728 35.472202
F 33.418785 7.717728 57.301249
F 6.683755 15.435460 35.472203
F 6.683755 15.435460 57.301250
F 33.418785 15.435460 35.472203
F 33.418785 15.435460 57.301250
F 24.507123 5.145151 39.110376
F 15.595443 20.580615 60.939425
F 6.683755 23.153193 35.472202
F 6.683755 23.153193 57.301249
F 15.595443 20.580615 39.110378
F 15.595443 12.862882 60.939426
F 33.418785 23.153193 35.472202
F 33.418785 23.153193 57.301249
F 15.595432 7.717730 35.472203
F 15.595432 7.717730 57.301250
F 15.595432 15.435461 35.472204
F 15.595432 15.435461 57.301251
F 15.595432 0.000001 35.472203
F 15.595432 0.000001 57.301250
F 24.507114 7.717729 35.472202
F 24.507114 7.717729 57.301249
F 24.507114 15.435460 35.472203
F 24.507114 15.435460 57.301250
F 15.595443 12.862882 39.110378
F 15.595443 5.145150 60.939425
F 0.000014 1.286287 39.110377
F 0.000014 1.286287 60.939424
F 26.735043 1.286287 39.110377
F 26.735043 1.286287 60.939424
F 0.000014 9.004015 39.110376
F 0.000014 9.004015 60.939424
F 26.735043 9.004015 39.110376
F 26.735043 9.004015 60.939424
F 0.000014 16.721749 39.110377
F 0.000014 16.721749 60.939425
F 26.735043 16.721749 39.110377
F 26.735043 16.721749 60.939425
F 8.911686 1.286287 39.110377
F 8.911686 1.286287 60.939424
F 8.911686 9.004015 39.110377
F 8.911686 9.004015 60.939424
F 8.911686 16.721749 39.110377
F 8.911686 16.721749 60.939425
F 17.823365 1.286286 39.110378
F 17.823365 1.286286 60.939425
F 17.823365 9.004014 39.110378
F 17.823365 9.004014 60.939425
F 17.823365 16.721749 39.110378
F 17.823365 16.721749 60.939426
F 0.000000 3.858864 42.748551
F 0.000000 3.858864 64.577599
F 26.735029 3.858864 42.748551
F 26.735029 3.858864 64.577599
F 0.000000 11.576593 42.748551
F 0.000000 11.576593 64.577599
F 26.735029 11.576593 42.748551
F 26.735029 11.576593 64.577599
F 0.000000 19.294327 42.748552
F 0.000000 19.294327 64.577599
F 26.735029 19.294327 42.748552
F 26.735029 19.294327 64.577599
F 8.911670 3.858864 42.748552
F 8.911670 3.858864 64.577599
F 8.911670 11.576593 42.748552
F 8.911670 11.576593 64.577599
F 8.911670 19.294327 42.748552
F 8.911670 19.294327 64.577600
F 17.823352 3.858865 42.748553
F 17.823352 3.858865 64.577600
F 17.823352 11.576594 42.748553
F 17.823352 11.576594 64.577600
F 17.823352 19.294329 42.748553
F 17.823352 19.294329 64.577601
F 0.000012 3.858864 40.019922
F 0.000012 3.858864 61.848969
F 26.735041 3.858864 40.019922
F 26.735041 3.858864 61.848969
F 0.000012 11.576593 40.019922
F 0.000012 11.576593 61.848969
F 26.735041 11.576593 40.019922
F 26.735041 11.576593 61.848969
F 0.000012 19.294328 40.019921
F 0.000012 19.294328 61.848969
F 26.735041 19.294328 40.019921
F 26.735041 19.294328 61.848969
F 8.911683 3.858864 40.019922
F 8.911683 3.858864 61.848969
F 8.911683 11.576593 40.019922
F 8.911683 11.576593 61.848969
F 8.911683 19.294328 40.019921
F 8.911683 19.294328 61.848969
F 17.823364 3.858865 40.019921
F 17.823364 3.858865 61.848968
F 17.823364 11.576594 40.019921
F 17.823364 11.576594 61.848968
F 17.823364 19.294328 40.019920
F 17.823364 19.294328 61.848968
F 0.000002 1.286287 36.381747
F 0.000002 1.286287 58.210794
F 26.735031 1.286287 36.381747
F 26.735031 1.286287 58.210794
F 0.000002 9.004015 36.381747
F 0.000002 9.004015 58.210794
F 26.735031 9.004015 36.381747
F 26.735031 9.004015 58.210794
F 0.000002 16.721750 36.381746
F 0.000002 16.721750 58.210794
F 26.735031 16.721750 36.381746
F 26.735031 16.721750 58.210794
F 8.911673 1.286287 36.381747
F 8.911673 1.286287 58.210794
F 8.911673 9.004015 36.381747
F 8.911673 9.004015 58.210794
F 8.911673 16.721749 36.381746
F 8.911673 16.721749 58.210794
F 17.823353 1.286286 36.381746
F 17.823353 1.286286 58.210793
F 17.823353 9.004014 36.381746
F 17.823353 9.004014 58.210793
F 17.823353 16.721748 36.381745
F 17.823353 16.721748 58.210792
F 2.227932 7.717729 40.019922
F 2.227932 7.717729 61.848969
F 28.962961 7.717729 40.019922
F 28.962961 7.717729 61.848969
F 2.227932 15.435461 40.019921
F 2.227932 15.435461 61.848968
F 28.962961 15.435461 40.019921
F 28.962961 15.435461 61.848968
F 15.595443 5.145150 39.110377
F 6.683766 20.580616 60.939424
F 6.683766 20.580616 39.110377
F 6.683766 12.862882 60.939425
F 11.139605 7.717729 40.019922
F 11.139605 7.717729 61.848969
F 11.139605 15.435460 40.019921
F 11.139605 15.435460 61.848968
F 6.683766 12.862882 39.110377
F 6.683766 5.145151 60.939424
F 20.051286 7.717729 40.019921
F 20.051286 7.717729 61.848969
F 20.051286 15.435461 40.019920
F 20.051286 15.435461 61.848968
F 20.051286 0.000001 40.019921
F 20.051286 0.000001 61.848968
F 2.227918 5.145152 36.381747
F 2.227918 5.145152 58.210795
F 28.962947 5.145152 36.381747
F 28.962947 5.145152 58.210795
F 2.227918 12.862883 36.381746
F 2.227918 12.862883 58.210794
F 28.962947 12.862883 36.381746
F 28.962947 12.862883 58.210794
F 2.227918 20.580616 36.381747
F 2.227918 20.580616 58.210794
F 28.962947 20.580616 36.381747
F 28.962947 20.580616 58.210794
F 11.139590 5.145151 36.381747
F 11.139590 5.145151 58.210794
F 11.139590 12.862882 36.381746
F 11.139590 12.862882 58.210793
F 11.139590 20.580615 36.381747
F 11.139590 20.580615 58.210794
F 20.051273 5.145150 36.381746
F 20.051273 5.145150 58.210794
F 20.051273 12.862881 36.381745
F 20.051273 12.862881 58.210793
F 20.051273 20.580615 36.381746
F 20.051273 20.580615 58.210793
F 2.227930 5.145151 39.110376
F 2.227930 5.145151 60.939424
F 28.962959 5.145151 39.110376
F 28.962959 5.145151 60.939424
F 2.227930 12.862882 39.110377
F 2.227930 12.862882 60.939425
F 28.962959 12.862882 39.110377
F 28.962959 12.862882 60.939425
F 2.227930 20.580616 39.110377
F 2.227930 20.580616 60.939424
F 28.962959 20.580616 39.110377
F 28.962959 20.580616 60.939424
F 11.139603 5.145151 39.110377
F 11.139603 5.145151 60.939424
F 11.139603 12.862882 39.110378
F 11.139603 12.862882 60.939425
F 11.139603 20.580615 39.110377
F 11.139603 20.580615 60.939424
F 20.051284 5.145150 39.110377
F 20.051284 5.145150 60.939425
F 20.051284 12.862882 39.110378
F 20.051284 12.862882 60.939425
F 20.051284 20.580615 39.110377
F 20.051284 20.580615 60.939425
F 2.227920 7.717728 42.748551
F 2.227920 7.717728 64.577598
F 28.962949 7.717728 42.748551
F 28.962949 7.717728 64.577598
F 2.227920 15.435460 42.748552
F 2.227920 15.435460 64.577600
F 28.962949 15.435460 42.748552
F 28.962949 15.435460 64.577600
F 6.683766 5.145151 39.110376
F 24.507112 20.580616 58.210794
F 2.227920 23.153193 42.748551
F 2.227920 23.153193 64.577599
F 24.507112 20.580616 36.381747
F 24.507112 12.862882 58.210794
F 28.962949 23.153193 42.748551
F 28.962949 23.153193 64.577599
F 11.139592 7.717729 42.748552
F 11.139592 7.717729 64.577599
F 11.139592 15.435461 42.748553
F 11.139592 15.435461 64.577600
F 24.507112 12.862882 36.381746
F 24.507112 5.145151 58.210795
F 20.051274 7.717730 42.748552
F 20.051274 7.717730 64.577600
F 20.051274 15.435461 42.748553
F 20.051274 15.435461 64.577601
F 20.051274 0.000001 42.748552
F 20.051274 0.000001 64.577600
F 4.455850 1.286287 39.110377
F 4.455850 1.286287 60.939424
F 31.190880 1.286287 39.110377
F 31.190880 1.286287 60.939424
F 4.455850 9.004015 39.110377
F 4.455850 9.004015 60.939424
F 31.190880 9.004015 39.110377
F 31.190880 9.004015 60.939424
F 4.455850 16.721749 39.110377
F 4.455850 16.721749 60.939425
F 31.190880 16.721749 39.110377
F 31.190880 16.721749 60.939425
F 13.367525 1.286286 39.110377
F 13.367525 1.286286 60.939424
F 13.367525 9.004015 39.110377
F 13.367525 9.004015 60.939424
F 13.367525 16.721749 39.110378
F 13.367525 16.721749 60.939425
F 22.279206 1.286286 39.110377
F 22.279206 1.286286 60.939424
F 22.279206 9.004015 39.110377
F 22.279206 9.004015 60.939424
F 22.279206 16.721749 39.110378
F 22.279206 16.721749 60.939425
F 4.455835 3.858864 42.748551
F 4.455835 3.858864 64.577599
F 31.190865 3.858864 42.748551
F 31.190865 3.858864 64.577599
F 4.455835 11.576593 42.748551
F 4.455835 11.576593 64.577599
F 31.190865 11.576593 42.748551
F 31.190865 11.576593 64.577599
F 4.455835 19.294327 42.748552
F 4.455835 19.294327 64.577599
F 31.190865 19.294327 42.748552
F 31.190865 19.294327 64.577599
F 13.367510 3.858865 42.748552
F 13.367510 3.858865 64.577600
F 13.367510 11.576594 42.748552
F 13.367510 11.576594 64.577600
F 13.367510 19.294329 42.748553
F 13.367510 19.294329 64.577600
F 22.279193 3.858864 42.748552
F 22.279193 3.858864 64.577599
F 22.279193 11.576593 42.748552
F 22.279193 11.576593 64.577599
F 22.279193 19.294328 42.748552
F 22.279193 19.294328 64.577600
F 4.455848 3.858864 40.019922
F 4.455848 3.858864 61.848969
F 31.190877 3.858864 40.019922
F 31.190877 3.858864 61.848969
F 4.455848 11.576593 40.019922
F 4.455848 11.576593 61.848969
F 31.190877 11.576593 40.019922
F 31.190877 11.576593 61.848969
F 4.455848 19.294328 40.019921
F 4.455848 19.294328 61.848969
F 31.190877 19.294328 40.019921
F 31.190877 19.294328 61.848969
F 13.367523 3.858865 40.019921
F 13.367523 3.858865 61.848969
F 13.367523 11.576594 40.019921
F 13.367523 11.576594 61.848968
F 13.367523 19.294328 40.019921
F 13.367523 19.294328 61.848968
F 22.279204 3.858864 40.019922
F 22.279204 3.858864 61.848969
F 22.279204 11.576593 40.019921
F 22.279204 11.576593 61.848969
F 22.279204 19.294328 40.019921
F 22.279204 19.294328 61.848968
F 4.455837 1.286287 36.381747
F 4.455837 1.286287 58.210794
F 31.190867 1.286287 36.381747
F 31.190867 1.286287 58.210794
F 4.455837 9.004016 36.381747
F 4.455837 9.004016 58.210794
F 31.190867 9.004016 36.381747
F 31.190867 9.004016 58.210794
F 4.455837 16.721750 36.381746
F 4.455837 16.721750 58.210794
F 31.190867 16.721750 36.381746
F 31.190867 16.721750 58.210794
F 13.367512 1.286286 36.381746
F 13.367512 1.286286 58.210794
F 13.367512 9.004014 36.381746
F 13.367512 9.004014 58.210794
F 13.367512 16.721749 36.381746
F 13.367512 16.721749 58.210793
F 22.279194 1.286286 36.381746
F 22.279194 1.286286 58.210794
F 22.279194 9.004014 36.381747
F 22.279194 9.004014 58.210794
F 22.279194 16.721749 36.381746
F 22.279194 16.721749 58.210793
F 6.683768 7.717729 40.019922
F 6.683768 7.717729 61.848969
F 6.683768 15.435460 40.019921
F 6.683768 15.435460 61.848968
F 24.507112 5.145151 36.381747
F 15.595431 20.580614 58.210793
F 15.595445 7.717729 40.019921
F 15.595445 7.717729 61.848969
F 15.595445 15.435461 40.019920
F 15.595445 15.435461 61.848968
F 15.595445 0.000001 40.019921
F 15.595445 0.000001 61.848968
F 24.507125 7.717729 40.019922
F 24.507125 7.717729 61.848969
F 24.507125 15.435460 40.019921
F 24.507125 15.435460 61.848968
F 15.595431 20.580614 36.381746
F 15.595431 12.862881 58.210792
F 6.683753 5.145151 36.381747
F 6.683753 5.145151 58.210795
F 33.418782 5.145151 36.381747
F 33.418782 5.145151 58.210795
F 6.683753 12.862883 36.381746
F 6.683753 12.862883 58.210794
F 33.418782 12.862883 36.381746
F 33.418782 12.862883 58.210794
F 6.683753 20.580616 36.381747
F 6.683753 20.580616 58.210794
F 33.418782 20.580616 36.381747
F 33.418782 20.580616 58.210794
F 15.595431 5.145150 36.381746
F 15.595431 5.145150 58.210793
F 15.595431 12.862881 36.381745
F 0.000014 1.286287 68.215774
F 0.000014 1.286287 90.044821
F 26.735043 1.286287 68.215774
F 26.735043 1.286287 90.044821
F 0.000014 9.004015 68.215774
F 0.000014 9.004015 90.044821
F 26.735043 9.004015 68.215774
F 26.735043 9.004015 90.044821
F 0.000014 16.721749 68.215775
F 0.000014 16.721749 90.044822
F 26.735043 16.721749 68.215775
F 26.735043 16.721749 90.044822
F 8.911686 1.286287 68.215774
F 8.911686 1.286287 90.044821
F 8.911686 9.004015 68.215774
F 8.911686 9.004015 90.044821
F 8.911686 16.721749 68.215775
F 8.911686 16.721749 90.044822
F 17.823365 1.286286 68.215775
F 17.823365 1.286286 90.044822
F 17.823365 9.004014 68.215775
F 17.823365 9.004014 90.044822
F 17.823365 16.721749 68.215776
F 17.823365 16.721749 90.044823
F 0.000000 3.858864 71.853948
F 0.000000 3.858864 93.682996
F 26.735029 3.858864 71.853948
F 26.735029 3.858864 93.682996
F 0.000000 11.576593 71.853949
F 0.000000 11.576593 93.682996
F 26.735029 11.576593 71.853949
F 26.735029 11.576593 93.682996
F 0.000000 19.294327 71.853949
F 0.000000 19.294327 93.682996
F 26.735029 19.294327 71.853949
F 26.735029 19.294327 93.682996
F 8.911670 3.858864 71.853949
F 8.911670 3.858864 93.682996
F 8.911670 11.576593 71.853949
F 8.911670 11.576593 93.682996
F 8.911670 19.294327 71.853949
F 8.911670 19.294327 93.682997
F 17.823352 3.858865 71.853950
F 17.823352 3.858865 93.682997
F 17.823352 11.576594 71.853950
F 17.823352 11.576594 93.682997
F 17.823352 19.294329 71.853951
F 17.823352 19.294329 93.682998
F 0.000012 3.858864 69.125319
F 0.000012 3.858864 90.954366
F 26.735041 3.858864 69.125319
F 26.735041 3.858864 90.954366
F 0.000012 11.576593 69.125319
F 0.000012 11.576593 90.954366
F 26.735041 11.576593 69.125319
F 26.735041 11.576593 90.954366
F 0.000012 19.294328 69.125318
F 0.000012 19.294328 90.954366
F 26.735041 19.294328 69.125318
F 26.735041 19.294328 90.954366
F 8.911683 3.858864 69.125319
F 8.911683 3.858864 90.954366
F 8.911683 11.576593 69.125319
F 8.911683 11.576593 90.954366
F 8.911683 19.294328 69.125318
F 8.911683 19.294328 90.954366
F 17.823364 3.858865 69.125318
F 17.823364 3.858865 90.954365
F 17.823364 11.576594 69.125318
F 17.823364 11.576594 90.954365
F 17.823364 19.294328 69.125317
F 17.823364 19.294328 90.954365
F 0.000002 1.286287 65.487144
F 0.000002 1.286287 87.316192
F 26.735031 1.286287 65.487144
F 26.735031 1.286287 87.316192
F 0.000002 9.004015 65.487144
F 0.000002 9.004015 87.316192
F 26.735031 9.004015 65.487144
F 26.735031 9.004015 87.316192
F 0.000002 16.721750 65.487144
F 0.000002 16.721750 87.316191
F 26.735031 16.721750 65.487144
F 26.735031 16.721750 87.316191
F 8.911673 1.286287 65.487144
F 8.911673 1.286287 87.316192
F 8.911673 9.004015 65.487144
F 8.911673 9.004015 87.316192
F 8.911673 16.721749 65.487144
F 8.911673 16.721749 87.316191
F 17.823353 1.286286 65.487143
F 17.823353 1.286286 87.316190
F 17.823353 9.004014 65.487143
F 17.823353 9.004014 87.316191
F 17.823353 16.721748 87.316190
F 2.227932 7.717729 69.125319
F 2.227932 7.717729 90.954366
F 28.962961 7.717729 69.125319
F 28.962961 7.717729 90.954366
F 2.227932 15.435461 69.125318
F 2.227932 15.435461 90.954365
F 28.962961 15.435461 69.125318
F 28.962961 15.435461 90.954365
F 24.507114 15.435460 86.406647
F 24.507114 7.717729 86.406646
F 15.595432 0.000001 86.406647
F 15.595432 15.435461 86.406648
F 11.139605 7.717729 69.125319
F 11.139605 7.717729 90.954366
F 11.139605 15.435460 69.125318
F 11.139605 15.435460 90.954365
F 15.595432 7.717730 86.406647
F 33.418785 23.153193 86.406646
F 20.051286 7.717729 69.125318
F 20.051286 7.717729 90.954366
F 20.051286 15.435461 69.125317
F 20.051286 15.435461 90.954365
F 20.051286 0.000001 69.125318
F 20.051286 0.000001 90.954366
F 2.227918 5.145152 65.487145
F 2.227918 5.145152 87.316192
F 28.962947 5.145152 65.487145
F 28.962947 5.145152 87.316192
F 2.227918 12.862883 65.487144
F 2.227918 12.862883 87.316191
F 28.962947 12.862883 65.487144
F 28.962947 12.862883 87.316191
F 2.227918 20.580616 65.487144
F 2.227918 20.580616 87.316192
F 28.962947 20.580616 65.487144
F 28.962947 20.580616 87.316192
F 11.139590 5.145151 65.487144
F 11.139590 5.145151 87.316192
F 11.139590 12.862882 65.487143
F 11.139590 12.862882 87.316191
F 11.139590 20.580615 65.487144
F 11.139590 20.580615 87.316191
F 20.051273 5.145150 65.487144
F 20.051273 5.145150 87.316191
F 20.051273 12.862881 65.487143
F 20.051273 12.862881 87.316190
F 20.051273 20.580615 65.487143
F 20.051273 20.580615 87.316191
F 2.227930 5.145151 68.215774
F 2.227930 5.145151 90.044821
F 28.962959 5.145151 68.215774
F 28.962959 5.145151 90.044821
F 2.227930 12.862882 68.215775
F 2.227930 12.862882 90.044822
F 28.962959 12.862882 68.215775
F 28.962959 12.862882 90.044822
F 2.227930 20.580616 68.215774
F 2.227930 20.580616 90.044821
F 28.962959 20.580616 68.215774
F 28.962959 20.580616 90.044821
F 11.139603 5.145151 68.215774
F 11.139603 5.145151 90.044821
F 11.139603 12.862882 68.215775
F 11.139603 12.862882 90.044822
F 11.139603 20.580615 68.215774
F 11.139603 20.580615 90.044822
F 20.051284 5.145150 68.215775
F 20.051284 5.145150 90.044822
F 20.051284 12.862882 68.215775
F 20.051284 12.862882 90.044823
F 20.051284 20.580615 68.215775
F 20.051284 20.580615 90.044822
F 2.227920 7.717728 71.853948
F 2.227920 7.717728 93.682996
F 28.962949 7.717728 71.853948
F 28.962949 7.717728 93.682996
F 2.227920 15.435460 71.853949
F 2.227920 15.435460 93.682997
F 28.962949 15.435460 71.853949
F 28.962949 15.435460 93.682997
F 6.683755 23.153193 86.406646
F 33.418785 15.435460 86.406647
F 2.227920 23.153193 71.853948
F 2.227920 23.153193 93.682996
F 6.683755 15.435460 86.406647
F 33.418785 7.717728 86.406646
F 28.962949 23.153193 71.853948
F 28.962949 23.153193 93.682996
F 11.139592 7.717729 71.853949
F 11.139592 7.717729 93.682996
F 11.139592 15.435461 71.853950
F 11.139592 15.435461 93.682997
F 6.683755 7.717728 86.406646
F 24.507123 20.580615 82.768471
F 20.051274 7.717730 71.853950
F 20.051274 7.717730 93.682997
F 20.051274 15.435461 71.853951
F 20.051274 15.435461 93.682998
F 20.051274 0.000001 71.853950
F 20.051274 0.000001 93.682997
F 4.455850 1.286287 68.215774
F 4.455850 1.286287 90.044821
F 31.190880 1.286287 68.215774
F 31.190880 1.286287 90.044821
F 4.455850 9.004015 68.215774
F 4.455850 9.004015 90.044821
F 31.190880 9.004015 68.215774
F 31.190880 9.004015 90.044821
F 4.455850 16.721749 68.215775
F 4.455850 16.721749 90.044822
F 31.190880 16.721749 68.215775
F 31.190880 16.721749 90.044822
F 13.367525 1.286286 68.215774
F 13.367525 1.286286 90.044822
F 13.367525 9.004015 68.215774
F 13.367525 9.004015 90.044822
F 13.367525 16.721749 68.215775
F 13.367525 16.721749 90.044823
F 22.279206 1.286286 68.215774
F 22.279206 1.286286 90.044822
F 22.279206 9.004015 68.215774
F 22.279206 9.004015 90.044822
F 22.279206 16.721749 68.215775
F 22.279206 16.721749 90.044823
F 4.455835 3.858864 71.853948
F 4.455835 3.858864 93.682996
F 31.190865 3.858864 71.853948
F 31.190865 3.858864 93.682996
F 4.455835 11.576593 71.853949
F 4.455835 11.576593 93.682996
F 31.190865 11.576593 71.853949
F 31.190865 11.576593 93.682996
F 4.455835 19.294327 71.853949
F 4.455835 19.294327 93.682996
F 31.190865 19.294327 71.853949
F 31.190865 19.294327 93.682996
F 13.367510 3.858865 71.853949
F 13.367510 3.858865 93.682997
F 13.367510 11.576594 71.853950
F 13.367510 11.576594 93.682997
F 13.367510 19.294329 71.853950
F 13.367510 19.294329 93.682997
F 22.279193 3.858864 71.853949
F 22.279193 3.858864 93.682996
F 22.279193 11.576593 71.853949
F 22.279193 11.576593 93.682997
F 22.279193 19.294328 71.853950
F 22.279193 19.294328 93.682997
F 4.455848 3.858864 69.125319
F 4.455848 3.858864 90.954366
F 31.190877 3.858864 69.125319
F 31.190877 3.858864 90.954366
F 4.455848 11.576593 69.125319
F 4.455848 11.576593 90.954366
F 31.190877 11.576593 69.125319
F 31.190877 11.576593 90.954366
F 4.455848 19.294328 69.125318
F 4.455848 19.294328 90.954366
F 31.190877 19.294328 69.125318
F 31.190877 19.294328 90.954366
F 13.367523 3.858865 69.125318
F 13.367523 3.858865 90.954366
F 13.367523 11.576594 69.125318
F 13.367523 11.576594 90.954366
F 13.367523 19.294328 69.125318
F 13.367523 19.294328 90.954365
F 22.279204 3.858864 69.125319
F 22.279204 3.858864 90.954366
F 22.279204 11.576593 69.125319
F 22.279204 11.576593 90.954366
F 22.279204 19.294328 69.125318
F 22.279204 19.294328 90.954365
F 4.455837 1.286287 65.487144
F 4.455837 1.286287 87.316192
F 31.190867 1.286287 65.487144
F 31.190867 1.286287 87.316192
F 4.455837 9.004016 65.487144
F 4.455837 9.004016 87.316192
F 31.190867 9.004016 65.487144
F 31.190867 9.004016 87.316192
F 4.455837 16.721750 65.487144
F 4.455837 16.721750 87.316191
F 31.190867 16.721750 65.487144
F 31.190867 16.721750 87.316191
F 13.367512 1.286286 65.487144
F 13.367512 1.286286 87.316191
F 13.367512 9.004014 65.487144
F 13.367512 9.004014 87.316191
F 13.367512 16.721749 65.487143
F 13.367512 16.721749 87.316190
F 22.279194 1.286286 65.487144
F 22.279194 1.286286 87.316191
F 22.279194 9.004014 65.487144
F 22.279194 9.004014 87.316191
F 22.279194 16.721749 65.487143
F 22.279194 16.721749 87.316190
F 6.683768 7.717729 69.125319
F 6.683768 7.717729 90.954367
F 6.683768 15.435460 69.125318
F 6.683768 15.435460 90.954365
F 24.507123 12.862882 82.768472
F 24.507123 5.145151 82.768471
F 15.595445 7.717729 69.125318
F 15.595445 7.717729 90.954366
F 15.595445 15.435461 69.125317
F 15.595445 15.435461 90.954365
F 15.595445 0.000001 69.125318
F 15.595445 0.000001 90.954366
F 24.507125 7.717729 69.125319
F 24.507125 7.717729 90.954366
F 24.507125 15.435460 69.125318
F 24.507125 15.435460 90.954365
F 15.595443 20.580615 82.768472
F 15.595443 12.862882 82.768473
F 6.683753 5.145151 65.487145
F 6.683753 5.145151 87.316192
F 33.418782 5.145151 65.487145
F 33.418782 5.145151 87.316192
F 6.683753 12.862883 65.487144
F 6.683753 12.862883 87.316191
F 33.418782 12.862883 65.487144
F 33.418782 12.862883 87.316191
F 6.683753 20.580616 65.487144
F 6.683753 20.580616 87.316192
F 33.418782 20.580616 65.487144
F 33.418782 20.580616 87.316192
F 15.595431 5.145150 65.487143
F 15.595431 5.145150 87.316191
F 15.595431 12.862881 87.316190
F 15.595431 20.580614 65.487143
F 15.595431 20.580614 87.316190
F 24.507112 5.145151 65.487145
F 24.507112 5.145151 87.316192
F 24.507112 12.862882 65.487144
F 24.507112 12.862882 87.316191
F 24.507112 20.580616 65.487144
F 24.507112 20.580616 87.316192
F 6.683766 5.145151 68.215774
F 6.683766 5.145151 90.044821
F 6.683766 12.862882 68.215775
F 6.683766 12.862882 90.044822
F 6.683766 20.580616 68.215774
F 6.683766 20.580616 90.044821
F 15.595443 5.145150 68.215775
F 15.595443 5.145150 90.044822
F 15.595443 12.862882 68.215776
F 15.595443 12.862882 90.044823
F 15.595443 20.580615 68.215775
F 15.595443 20.580615 90.044822
F 24.507123 5.145151 68.215774
F 24.507123 5.145151 90.044821
F 24.507123 12.862882 68.215775
F 24.507123 12.862882 90.044822
F 24.507123 20.580615 68.215774
F 24.507123 20.580615 90.044821
F 6.683755 7.717728 71.853948
F 6.683755 7.717728 93.682996
F 33.418785 7.717728 71.853948
F 33.418785 7.717728 93.682996
F 6.683755 15.435460 71.853949
F 6.683755 15.435460 93.682997
F 33.418785 15.435460 71.853949
F 33.418785 15.435460 93.682997
F 15.595443 5.145150 82.768472
F 6.683766 20.580616 82.768471
F 6.683755 23.153193 71.853949
F 6.683755 23.153193 93.682996
F 6.683766 12.862882 82.768472
F 6.683766 5.145151 82.768471
F 33.418785 23.153193 71.853949
F 33.418785 23.153193 93.682996
F 15.595432 7.717730 71.853950
F 15.595432 7.717730 93.682997
F 15.595432 15.435461 71.853951
F 15.595432 15.435461 93.682998
F 15.595432 0.000001 71.853950
F 15.595432 0.000001 93.682997
F 24.507114 7.717729 71.853948
F 24.507114 7.717729 93.682996
F 24.507114 15.435460 71.853950
F 24.507114 15.435460 93.682997
F 24.507112 20.580616 80.039842
F 24.507112 12.862882 80.039841
F 0.000014 1.286287 75.492123
F 0.000014 1.286287 97.321170
F 26.735043 1.286287 75.492123
F 26.735043 1.286287 97.321170
F 0.000014 9.004015 75.492123
F 0.000014 9.004015 97.321170
F 26.735043 9.004015 75.492123
F 26.735043 9.004015 97.321170
F 0.000014 16.721749 75.492124
F 0.000014 16.721749 97.321171
F 26.735043 16.721749 75.492124
F 26.735043 16.721749 97.321171
F 8.911686 1.286287 75.492123
F 8.911686 1.286287 97.321170
F 8.911686 9.004015 75.492123
F 8.911686 9.004015 97.321170
F 8.911686 16.721749 75.492124
F 8.911686 16.721749 97.321171
F 17.823365 1.286286 75.492124
F 17.823365 1.286286 97.321171
F 17.823365 9.004014 75.492124
F 17.823365 9.004014 97.321171
F 17.823365 16.721749 75.492125
F 17.823365 16.721749 97.321172
F 0.000000 3.858864 79.130297
F 26.735029 3.858864 79.130297
F 0.000000 11.576593 79.130297
F 26.735029 11.576593 79.130297
F 0.000000 19.294327 79.130297
F 26.735029 19.294327 79.130297
F 8.911670 3.858864 79.130297
F 8.911670 11.576593 79.130297
F 8.911670 19.294327 79.130298
F 17.823352 3.858865 79.130298
F 17.823352 11.576594 79.130298
F 17.823352 19.294329 79.130299
F 0.000012 3.858864 76.401667
F 26.735041 3.858864 76.401667
F 0.000012 11.576593 76.401667
F 26.735041 11.576593 76.401667
F 0.000012 19.294328 76.401667
F 26.735041 19.294328 76.401667
F 8.911683 3.858864 76.401667
F 8.911683 11.576593 76.401667
F 8.911683 19.294328 76.401667
F 17.823364 3.858865 76.401666
F 17.823364 11.576594 76.401666
F 17.823364 11.576594 98.230713
F 17.823364 19.294328 76.401666
F 17.823364 19.294328 98.230713
F 0.000002 1.286287 72.763493
F 0.000002 1.286287 94.592541
F 26.735031 1.286287 72.763493
F 26.735031 1.286287 94.592541
F 0.000002 9.004015 72.763493
F 0.000002 9.004015 94.592541
F 26.735031 9.004015 72.763493
F 26.735031 9.004015 94.592541
F 0.000002 16.721750 72.763492
F 0.000002 16.721750 94.592540
F 26.735031 16.721750 72.763492
F 26.735031 16.721750 94.592540
F 8.911673 1.286287 72.763493
F 8.911673 1.286287 94.592541
F 8.911673 9.004015 72.763493
F 8.911673 9.004015 94.592541
F 8.911673 16.721749 72.763492
F 8.911673 16.721749 94.592540
F 17.823353 1.286286 72.763492
F 17.823353 1.286286 94.592539
F 17.823353 9.004014 72.763492
F 17.823353 9.004014 94.592539
F 17.823353 16.721748 72.763491
F 17.823353 16.721748 94.592539
F 2.227932 7.717729 76.401667
F 28.962961 7.717729 76.401667
F 2.227932 15.435461 76.401666
F 28.962961 15.435461 76.401666
F 24.507112 5.145151 80.039842
F 15.595431 20.580614 80.039840
F 11.139605 7.717729 76.401667
F 11.139605 15.435460 76.401666
F 15.595431 12.862881 80.039840
F 20.051286 7.717729 76.401667
F 20.051286 15.435461 76.401665
F 20.051286 15.435461 98.230713
F 20.051286 0.000001 76.401666
F 2.227918 5.145152 72.763494
F 2.227918 5.145152 94.592541
F 28.962947 5.145152 72.763494
F 28.962947 5.145152 94.592541
F 2.227918 12.862883 72.763493
F 2.227918 12.862883 94.592540
F 28.962947 12.862883 72.763493
F 28.962947 12.862883 94.592540
F 2.227918 20.580616 72.763493
F 2.227918 20.580616 94.592541
F 28.962947 20.580616 72.763493
F 28.962947 20.580616 94.592541
F 11.139590 5.145151 72.763493
F 11.139590 5.145151 94.592540
F 11.139590 12.862882 72.763492
F 11.139590 12.862882 94.592539
F 11.139590 20.580615 72.763493
F 11.139590 20.580615 94.592540
F 20.051273 5.145150 72.763492
F 20.051273 5.145150 94.592540
F 20.051273 12.862881 72.763492
F 20.051273 12.862881 94.592539
F 20.051273 20.580615 72.763492
F 20.051273 20.580615 94.592540
F 2.227930 5.145151 75.492123
F 2.227930 5.145151 97.321170
F 28.962959 5.145151 75.492123
F 28.962959 5.145151 97.321170
F 2.227930 12.862882 75.492124
F 2.227930 12.862882 97.321171
F 28.962959 12.862882 75.492124
F 28.962959 12.862882 97.321171
F 2.227930 20.580616 75.492123
F 2.227930 20.580616 97.321170
F 28.962959 20.580616 75.492123
F 28.962959 20.580616 97.321170
F 11.139603 5.145151 75.492123
F 11.139603 5.145151 97.321170
F 11.139603 12.862882 75.492124
F 11.139603 12.862882 97.321171
F 11.139603 20.580615 75.492123
F 11.139603 20.580615 97.321171
F 20.051284 5.145150 75.492124
F 20.051284 5.145150 97.321171
F 20.051284 12.862882 75.492124
F 20.051284 12.862882 97.321172
F 20.051284 20.580615 75.492124
F 20.051284 20.580615 97.321171
F 2.227920 7.717728 79.130297
F 28.962949 7.717728 79.130297
F 2.227920 15.435460 79.130298
F 28.962949 15.435460 79.130298
F 15.595431 5.145150 80.039841
F 2.227920 23.153193 79.130297
F 33.418782 20.580616 80.039842
F 28.962949 23.153193 79.130297
F 11.139592 7.717729 79.130297
F 11.139592 15.435461 79.130298
F 6.683753 20.580616 80.039842
F 20.051274 7.717730 79.130298
F 20.051274 15.435461 79.130299
F 20.051274 0.000001 79.130298
F 4.455850 1.286287 75.492123
F 4.455850 1.286287 97.321170
F 31.190880 1.286287 75.492123
F 31.190880 1.286287 97.321170
F 4.455850 9.004015 75.492123
F 4.455850 9.004015 97.321170
F 31.190880 9.004015 75.492123
F 31.190880 9.004015 97.321170
F 4.455850 16.721749 75.492124
F 4.455850 16.721749 97.321171
F 31.190880 16.721749 75.492124
F 31.190880 16.721749 97.321171
F 13.367525 1.286286 75.492123
F 13.367525 1.286286 97.321171
F 13.367525 9.004015 75.492123
F 13.367525 9.004015 97.321171
F 13.367525 16.721749 75.492124
F 13.367525 16.721749 97.321172
F 22.279206 1.286286 75.492123
F 22.279206 1.286286 97.321171
F 22.279206 9.004015 75.492123
F 22.279206 9.004015 97.321171
F 22.279206 16.721749 75.492124
F 22.279206 16.721749 97.321172
F 4.455835 3.858864 79.130297
F 31.190865 3.858864 79.130297
F 4.455835 11.576593 79.130297
F 31.190865 11.576593 79.130297
F 4.455835 19.294327 79.130297
F 31.190865 19.294327 79.130297
F 13.367510 3.858865 79.130298
F 13.367510 11.576594 79.130298
F 13.367510 19.294329 79.130298
F 22.279193 3.858864 79.130297
F 22.279193 11.576593 79.130297
F 22.279193 19.294328 79.130298
F 4.455848 3.858864 76.401667
F 31.190877 3.858864 76.401667
F 4.455848 11.576593 76.401667
F 31.190877 11.576593 76.401667
F 4.455848 19.294328 76.401667
F 31.190877 19.294328 76.401667
F 13.367523 3.858865 76.401667
F 13.367523 11.576594 76.401666
F 13.367523 19.294328 76.401666
F 13.367523 19.294328 98.230713
F 22.279204 3.858864 76.401667
F 22.279204 11.576593 76.401667
F 22.279204 19.294328 76.401666
F 4.455837 1.286287 72.763493
F 4.455837 1.286287 94.592541
F 31.190867 1.286287 72.763493
F 31.190867 1.286287 94.592541
F 4.455837 9.004016 72.763493
F 4.455837 9.004016 94.592541
F 31.190867 9.004016 72.763493
F 31.190867 9.004016 94.592541
F 4.455837 16.721750 72.763492
F 4.455837 16.721750 94.592540
F 31.190867 16.721750 72.763492
F 31.190867 16.721750 94.592540
F 13.367512 1.286286 72.763493
F 13.367512 1.286286 94.592540
F 13.367512 9.004014 72.763493
F 13.367512 9.004014 94.592540
F 13.367512 16.721749 72.763492
F 13.367512 16.721749 94.592539
F 22.279194 1.286286 72.763493
F 22.279194 1.286286 94.592540
F 22.279194 9.004014 72.763493
F 22.279194 9.004014 94.592540
F 22.279194 16.721749 72.763492
F 22.279194 16.721749 94.592539
F 6.683768 7.717729 76.401667
F 6.683768 15.435460 76.401666
F 33.418782 12.862883 80.039841
F 15.595445 7.717729 76.401667
F 15.595445 15.435461 76.401666
F 15.595445 15.435461 98.230713
F 15.595445 0.000001 76.401666
F 24.507125 7.717729 76.401667
F 24.507125 15.435460 76.401666
F 6.683753 12.862883 80.039841
F 6.683753 5.145151 72.763494
F 6.683753 5.145151 94.592541
F 33.418782 5.145151 72.763494
F 33.418782 5.145151 94.592541
F 6.683753 12.862883 72.763493
F 6.683753 12.862883 94.592540
F 33.418782 12.862883 72.763493
F 33.418782 12.862883 94.592540
F 6.683753 20.580616 72.763493
F 6.683753 20.580616 94.592541
F 33.418782 20.580616 72.763493
F 33.418782 20.580616 94.592541
F 15.595431 5.145150 72.763492
F 15.595431 5.145150 94.592540
F 15.595431 12.862881 72.763491
F 15.595431 12.862881 94.592539
F 15.595431 20.580614 72.763492
F 15.595431 20.580614 94.592539
F 24.507112 5.145151 72.763493
F 24.507112 5.145151 94.592541
F 24.507112 12.862882 72.763492
F 24.507112 12.862882 94.592540
F 24.507112 20.580616 72.763493
F 24.507112 20.580616 94.592541
F 6.683766 5.145151 75.492123
F 6.683766 5.145151 97.321170
F 6.683766 12.862882 75.492124
F 6.683766 12.862882 97.321171
F 6.683766 20.580616 75.492123
F 6.683766 20.580616 97.321170
F 15.595443 5.145150 75.492124
F 15.595443 5.145150 97.321171
F 15.595443 12.862882 75.492125
F 15.595443 12.862882 97.321172
F 15.595443 20.580615 75.492124
F 15.595443 20.580615 97.321171
F 24.507123 5.145151 75.492123
F 24.507123 5.145151 97.321170
F 24.507123 12.862882 75.492124
F 24.507123 12.862882 97.321171
F 24.507123 20.580615 75.492123
F 24.507123 20.580615 97.321170
F 6.683755 7.717728 79.130297
F 33.418785 7.717728 79.130297
F 6.683755 15.435460 79.130298
F 33.418785 15.435460 79.130298
F 33.418782 5.145151 80.039842
F 6.683755 23.153193 79.130297
F 6.683753 5.145151 80.039842
F 33.418785 23.153193 79.130297
F 15.595432 7.717730 79.130298
F 15.595432 15.435461 79.130299
F 15.595432 0.000001 79.130298
F 24.507114 7.717729 79.130297
F 24.507114 15.435460 79.130298
F 24.507125 15.435460 83.678016
F 0.000014 1.286287 82.768471
F 26.735043 1.286287 82.768471
F 0.000014 9.004015 82.768471
F 26.735043 9.004015 82.768471
F 0.000014 16.721749 82.768472
F 26.735043 16.721749 82.768472
F 8.911686 1.286287 82.768471
F 8.911686 9.004015 82.768471
F 8.911686 16.721749 82.768472
F 17.823365 1.286286 82.768472
F 17.823365 9.004014 82.768472
F 17.823365 16.721749 82.768473
F 0.000000 3.858864 86.406646
F 26.735029 3.858864 86.406646
F 0.000000 11.576593 86.406646
F 26.735029 11.576593 86.406646
F 0.000000 19.294327 86.406647
F 26.735029 19.294327 86.406647
F 8.911670 3.858864 86.406646
F 8.911670 11.576593 86.406646
F 8.911670 19.294327 86.406647
F 17.823352 3.858865 86.406647
F 17.823352 11.576594 86.406648
F 17.823352 19.294329 86.406648
F 0.000012 3.858864 83.678017
F 26.735041 3.858864 83.678017
F 0.000012 11.576593 83.678017
F 26.735041 11.576593 83.678017
F 0.000012 19.294328 83.678016
F 26.735041 19.294328 83.678016
F 8.911683 3.858864 83.678017
F 8.911683 11.576593 83.678016
F 8.911683 19.294328 83.678016
F 17.823364 3.858865 83.678016
F 17.823364 11.576594 83.678015
F 17.823364 19.294328 83.678015
F 0.000002 1.286287 80.039842
F 26.735031 1.286287 80.039842
F 0.000002 9.004015 80.039842
F 26.735031 9.004015 80.039842
F 0.000002 16.721750 80.039841
F 26.735031 16.721750 80.039841
F 8.911673 1.286287 80.039842
F 8.911673 9.004015 80.039842
F 8.911673 16.721749 80.039841
F 17.823353 1.286286 80.039840
F 17.823353 9.004014 80.039841
F 17.823353 16.721748 80.039840
F 2.227932 7.717729 83.678017
F 28.962961 7.717729 83.678017
F 2.227932 15.435461 83.678016
F 28.962961 15.435461 83.678016
F 24.507125 7.717729 83.678017
F 15.595445 0.000001 83.678016
F 11.139605 7.717729 83.678017
F 11.139605 15.435460 83.678016
F 15.595445 15.435461 83.678015
F 20.051286 7.717729 83.678016
F 20.051286 15.435461 83.678015
F 20.051286 0.000001 83.678016
F 2.227918 5.145152 80.039842
F 28.962947 5.145152 80.039842
F 2.227918 12.862883 80.039841
F 28.962947 12.862883 80.039841
F 2.227918 20.580616 80.039842
F 28.962947 20.580616 80.039842
F 11.139590 5.145151 80.039842
F 11.139590 12.862882 80.039841
F 11.139590 20.580615 80.039841
F 20.051273 5.145150 80.039841
F 20.051273 12.862881 80.039840
F 20.051273 20.580615 80.039841
F 2.227930 5.145151 82.768471
F 28.962959 5.145151 82.768471
F 2.227930 12.862882 82.768472
F 28.962959 12.862882 82.768472
F 2.227930 20.580616 82.768471
F 28.962959 20.580616 82.768471
F 11.139603 5.145151 82.768471
F 11.139603 12.862882 82.768472
F 11.139603 20.580615 82.768472
F 20.051284 5.145150 82.768472
F 20.051284 12.862882 82.768473
F 20.051284 20.580615 82.768472
F 2.227920 7.717728 86.406646
F 28.962949 7.717728 86.406646
F 2.227920 15.435460 86.406647
F 28.962949 15.435460 86.406647
F 15.595445 7.717729 83.678016
F 2.227920 23.153193 86.406646
F 6.683768 15.435460 83.678016
F 28.962949 23.153193 86.406646
F 11.139592 7.717729 86.406646
F 11.139592 15.435461 86.406647
F 6.683768 7.717729 83.678017
F 20.051274 7.717730 86.406647
F 20.051274 15.435461 86.406648
F 20.051274 0.000001 86.406647
F 4.455850 1.286287 82.768471
F 31.190880 1.286287 82.768471
F 4.455850 9.004015 82.768471
F 31.190880 9.004015 82.768471
F 4.455850 16.721749 82.768472
F 31.190880 16.721749 82.768472
F 13.367525 1.286286 82.768472
F 13.367525 9.004015 82.768472
F 13.367525 16.721749 82.768473
F 22.279206 1.286286 82.768472
F 22.279206 9.004015 82.768472
F 22.279206 16.721749 82.768473
F 4.455835 3.858864 86.406646
F 31.190865 3.858864 86.406646
F 4.455835 11.576593 86.406646
F 31.190865 11.576593 86.406646
F 4.455835 19.294327 86.406647
F 31.190865 19.294327 86.406647
F 13.367510 3.858865 86.406647
F 13.367510 11.576594 86.406647
F 13.367510 19.294329 86.406648
F 22.279193 3.858864 86.406647
F 22.279193 11.576593 86.406647
F 22.279193 19.294328 86.406647
F 4.455848 3.858864 83.678017
F 31.190877 3.858864 83.678017
F 4.455848 11.576593 83.678017
F 31.190877 11.576593 83.678017
F 4.455848 19.294328 83.678016
F 31.190877 19.294328 83.678016
F 13.367523 3.858865 83.678016
F 13.367523 11.576594 83.678016
F 13.367523 19.294328 83.678015
F 22.279204 3.858864 83.678016
F 22.279204 11.576593 83.678016
F 22.279204 19.294328 83.678016
F 4.455837 1.286287 80.039842
F 31.190867 1.286287 80.039842
F 4.455837 9.004016 80.039842
F 31.190867 9.004016 80.039842
F 4.455837 16.721750 80.039841
F 31.190867 16.721750 80.039841
F 13.367512 1.286286 80.039841
F 13.367512 9.004014 80.039841
F 13.367512 16.721749 80.039840
F 22.279194 1.286286 80.039841
F 22.279194 9.004014 80.039841
F 22.279194 16.721749 80.039840
F 0.000014 1.286287 111.873869
F 26.735043 1.286287 111.873869
F 0.000014 9.004015 111.873869
F 26.735043 9.004015 111.873869
F 0.000014 16.721749 111.873869
F 26.735043 16.721749 111.873869
F 8.911686 1.286287 111.873869
F 8.911686 9.004015 111.873869
F 8.911686 16.721749 111.873870
F 17.823365 1.286286 111.873870
F 17.823365 9.004014 111.873870
F 17.823365 16.721749 111.873871
F 0.000000 3.858864 115.512043
F 26.735029 3.858864 115.512043
F 0.000000 11.576593 115.512043
F 26.735029 11.576593 115.512043
F 0.000000 19.294327 115.512044
F 26.735029 19.294327 115.512044
F 8.911670 3.858864 115.512044
F 8.911670 11.576593 115.512044
F 8.911670 19.294327 115.512044
F 17.823352 3.858865 115.512045
F 17.823352 11.576594 115.512045
F 17.823352 19.294329 115.512045
F 0.000012 3.858864 112.783414
F 26.735041 3.858864 112.783414
F 0.000012 11.576593 112.783414
F 26.735041 11.576593 112.783414
F 0.000012 19.294328 112.783413
F 26.735041 19.294328 112.783413
F 8.911683 3.858864 112.783414
F 8.911683 11.576593 112.783414
F 8.911683 19.294328 112.783413
F 17.823364 3.858865 112.783413
F 17.823364 11.576594 112.783413
F 17.823364 19.294328 112.783412
F 0.000002 1.286287 109.145239
F 26.735031 1.286287 109.145239
F 0.000002 9.004015 109.145239
F 26.735031 9.004015 109.145239
F 0.000002 16.721750 109.145238
F 26.735031 16.721750 109.145238
F 8.911673 1.286287 109.145239
F 8.911673 9.004015 109.145239
F 8.911673 16.721749 109.145238
F 17.823353 1.286286 109.145238
F 17.823353 9.004014 109.145238
F 17.823353 16.721748 109.145237
F 2.227932 7.717729 112.783414
F 28.962961 7.717729 112.783414
F 2.227932 15.435461 112.783413
F 28.962961 15.435461 112.783413
F 24.507114 15.435460 130.064742
F 24.507114 15.435460 108.235694
F 11.139605 7.717729 112.783414
F 11.139605 15.435460 112.783413
F 24.507114 7.717729 130.064741
F 20.051286 7.717729 112.783413
F 20.051286 15.435461 112.783412
F 20.051286 0.000001 112.783413
F 2.227918 5.145152 109.145239
F 28.962947 5.145152 109.145239
F 2.227918 12.862883 109.145239
F 28.962947 12.862883 109.145239
F 2.227918 20.580616 109.145239
F 28.962947 20.580616 109.145239
F 11.139590 5.145151 109.145239
F 11.139590 12.862882 109.145238
F 11.139590 20.580615 109.145239
F 20.051273 5.145150 109.145238
F 20.051273 12.862881 109.145238
F 20.051273 20.580615 109.145238
F 2.227930 5.145151 111.873868
F 28.962959 5.145151 111.873868
F 2.227930 12.862882 111.873869
F 28.962959 12.862882 111.873869
F 2.227930 20.580616 111.873869
F 28.962959 20.580616 111.873869
F 11.139603 5.145151 111.873869
F 11.139603 12.862882 111.873870
F 11.139603 20.580615 111.873869
F 20.051284 5.145150 111.873869
F 20.051284 12.862882 111.873870
F 20.051284 20.580615 111.873870
F 2.227920 7.717728 115.512043
F 28.962949 7.717728 115.512043
F 2.227920 15.435460 115.512044
F 28.962949 15.435460 115.512044
F 24.507114 7.717729 108.235693
F 2.227920 23.153193 115.512043
F 15.595432 0.000001 130.064742
F 28.962949 23.153193 115.512043
F 11.139592 7.717729 115.512044
F 11.139592 15.435461 115.512045
F 15.595432 0.000001 108.235695
F 20.051274 7.717730 115.512044
F 20.051274 15.435461 115.512045
F 20.051274 0.000001 115.512044
F 4.455850 1.286287 111.873869
F 31.190880 1.286287 111.873869
F 4.455850 9.004015 111.873869
F 31.190880 9.004015 111.873869
F 4.455850 16.721749 111.873870
F 31.190880 16.721749 111.873870
F 13.367525 1.286286 111.873869
F 13.367525 9.004015 111.873869
F 13.367525 16.721749 111.873870
F 22.279206 1.286286 111.873869
F 22.279206 9.004015 111.873869
F 22.279206 16.721749 111.873870
F 4.455835 3.858864 115.512043
F 31.190865 3.858864 115.512043
F 4.455835 11.576593 115.512043
F 31.190865 11.576593 115.512043
F 4.455835 19.294327 115.512044
F 31.190865 19.294327 115.512044
F 13.367510 3.858865 115.512044
F 13.367510 11.576594 115.512044
F 13.367510 19.294329 115.512045
F 22.279193 3.858864 115.512044
F 22.279193 11.576593 115.512044
F 22.279193 19.294328 115.512044
F 4.455848 3.858864 112.783414
F 31.190877 3.858864 112.783414
F 4.455848 11.576593 112.783414
F 31.190877 11.576593 112.783414
F 4.455848 19.294328 112.783413
F 31.190877 19.294328 112.783413
F 13.367523 3.858865 112.783413
F 13.367523 11.576594 112.783413
F 13.367523 19.294328 112.783412
F 22.279204 3.858864 112.783414
F 22.279204 11.576593 112.783413
F 22.279204 19.294328 112.783413
F 4.455837 1.286287 109.145239
F 31.190867 1.286287 109.145239
F 4.455837 9.004016 109.145239
F 31.190867 9.004016 109.145239
F 4.455837 16.721750 109.145238
F 31.190867 16.721750 109.145238
F 13.367512 1.286286 109.145238
F 13.367512 9.004014 109.145239
F 13.367512 16.721749 109.145238
F 22.279194 1.286286 109.145239
F 22.279194 9.004014 109.145239
F 22.279194 16.721749 109.145238
F 6.683768 7.717729 112.783414
F 6.683768 15.435460 112.783413
F 15.595432 15.435461 130.064743
F 15.595445 7.717729 112.783413
F 15.595445 15.435461 112.783412
F 15.595445 0.000001 112.783413
F 24.507125 7.717729 112.783414
F 24.507125 15.435460 112.783413
F 15.595432 15.435461 108.235695
F 6.683753 5.145151 109.145239
F 33.418782 5.145151 109.145239
F 6.683753 12.862883 109.145239
F 33.418782 12.862883 109.145239
F 6.683753 20.580616 109.145239
F 33.418782 20.580616 109.145239
F 15.595431 5.145150 109.145238
F 15.595431 12.862881 109.145237
F 15.595431 20.580614 109.145238
F 24.507112 5.145151 109.145239
F 24.507112 12.862882 109.145238
F 24.507112 20.580616 109.145239
F 6.683766 5.145151 111.873868
F 6.683766 12.862882 111.873869
F 6.683766 20.580616 111.873869
F 15.595443 5.145150 111.873870
F 15.595443 12.862882 111.873870
F 15.595443 20.580615 111.873870
F 24.507123 5.145151 111.873868
F 24.507123 12.862882 111.873869
F 24.507123 20.580615 111.873869
F 6.683755 7.717728 115.512043
F 33.418785 7.717728 115.512043
F 6.683755 15.435460 115.512044
F 33.418785 15.435460 115.512044
F 15.595432 7.717730 130.064742
F 6.683755 23.153193 115.512043
F 15.595432 7.717730 108.235694
F 33.418785 23.153193 115.512043
F 15.595432 7.717730 115.512044
F 15.595432 15.435461 115.512045
F 15.595432 0.000001 115.512044
F 24.507114 7.717729 115.512043
F 24.507114 15.435460 115.512044
F 33.418785 23.153193 130.064741
F 0.000014 1.286287 119.150218
F 26.735043 1.286287 119.150218
F 0.000014 9.004015 119.150218
F 26.735043 9.004015 119.150218
F 0.000014 16.721749 119.150218
F 26.735043 16.721749 119.150218
F 8.911686 1.286287 119.150218
F 8.911686 9.004015 119.150218
F 8.911686 16.721749 119.150219
F 17.823365 1.286286 119.150219
F 17.823365 9.004014 119.150219
F 17.823365 16.721749 119.150220
F 0.000000 3.858864 100.959344
F 0.000000 3.858864 122.788391
F 26.735029 3.858864 100.959344
F 26.735029 3.858864 122.788391
F 0.000000 11.576593 100.959344
F 0.000000 11.576593 122.788392
F 26.735029 11.576593 100.959344
F 26.735029 11.576593 122.788392
F 0.000000 19.294327 100.959345
F 0.000000 19.294327 122.788392
F 26.735029 19.294327 100.959345
F 26.735029 19.294327 122.788392
F 8.911670 3.858864 100.959344
F 8.911670 3.858864 122.788392
F 8.911670 11.576593 100.959345
F 8.911670 11.576593 122.788392
F 8.911670 19.294327 100.959345
F 8.911670 19.294327 122.788392
F 17.823352 3.858865 100.959346
F 17.823352 3.858865 122.788393
F 17.823352 11.576594 100.959346
F 17.823352 11.576594 122.788393
F 17.823352 19.294329 100.959346
F 17.823352 19.294329 122.788394
F 0.000012 3.858864 98.230715
F 0.000012 3.858864 120.059762
F 26.735041 3.858864 98.230715
F 26.735041 3.858864 120.059762
F 0.000012 11.576593 98.230715
F 0.000012 11.576593 120.059762
F 26.735041 11.576593 98.230715
F 26.735041 11.576593 120.059762
F 0.000012 19.294328 98.230714
F 0.000012 19.294328 120.059761
F 26.735041 19.294328 98.230714
F 26.735041 19.294328 120.059761
F 8.911683 3.858864 98.230715
F 8.911683 3.858864 120.059762
F 8.911683 11.576593 98.230714
F 8.911683 11.576593 120.059762
F 8.911683 19.294328 98.230714
F 8.911683 19.294328 120.059761
F 17.823364 3.858865 98.230714
F 17.823364 3.858865 120.059761
F 17.823364 11.576594 120.059761
F 17.823364 19.294328 120.059760
F 0.000002 1.286287 116.421588
F 26.735031 1.286287 116.421588
F 0.000002 9.004015 116.421588
F 26.735031 9.004015 116.421588
F 0.000002 16.721750 116.421587
F 26.735031 16.721750 116.421587
F 8.911673 1.286287 116.421588
F 8.911673 9.004015 116.421588
F 8.911673 16.721749 116.421587
F 17.823353 1.286286 116.421587
F 17.823353 9.004014 116.421587
F 17.823353 16.721748 116.421586
F 2.227932 7.717729 98.230715
F 2.227932 7.717729 120.059762
F 28.962961 7.717729 98.230715
F 28.962961 7.717729 120.059762
F 2.227932 15.435461 98.230714
F 2.227932 15.435461 120.059761
F 28.962961 15.435461 98.230714
F 28.962961 15.435461 120.059761
F 33.418785 23.153193 108.235694
F 6.683755 23.153193 130.064741
F 6.683755 23.153193 108.235694
F 33.418785 15.435460 130.064742
F 11.139605 7.717729 98.230715
F 11.139605 7.717729 120.059762
F 11.139605 15.435460 98.230714
F 11.139605 15.435460 120.059761
F 33.418785 15.435460 108.235694
F 6.683755 15.435460 130.064742
F 20.051286 7.717729 98.230714
F 20.051286 7.717729 120.059761
F 20.051286 15.435461 120.059760
F 20.051286 0.000001 98.230714
F 20.051286 0.000001 120.059761
F 2.227918 5.145152 116.421588
F 28.962947 5.145152 116.421588
F 2.227918 12.862883 116.421587
F 28.962947 12.862883 116.421587
F 2.227918 20.580616 116.421588
F 28.962947 20.580616 116.421588
F 11.139590 5.145151 116.421588
F 11.139590 12.862882 116.421587
F 11.139590 20.580615 116.421588
F 20.051273 5.145150 116.421587
F 20.051273 12.862881 116.421586
F 20.051273 20.580615 116.421587
F 2.227930 5.145151 119.150217
F 28.962959 5.145151 119.150217
F 2.227930 12.862882 119.150218
F 28.962959 12.862882 119.150218
F 2.227930 20.580616 119.150218
F 28.962959 20.580616 119.150218
F 11.139603 5.145151 119.150218
F 11.139603 12.862882 119.150219
F 11.139603 20.580615 119.150218
F 20.051284 5.145150 119.150218
F 20.051284 12.862882 119.150219
F 20.051284 20.580615 119.150219
F 2.227920 7.717728 100.959344
F 2.227920 7.717728 122.788391
F 28.962949 7.717728 100.959344
F 28.962949 7.717728 122.788391
F 2.227920 15.435460 100.959345
F 2.227920 15.435460 122.788392
F 28.962949 15.435460 100.959345
F 28.962949 15.435460 122.788392
F 6.683755 15.435460 108.235694
F 33.418785 7.717728 130.064741
F 2.227920 23.153193 100.959344
F 2.227920 23.153193 122.788391
F 33.418785 7.717728 108.235693
F 6.683755 7.717728 130.064741
F 28.962949 23.153193 100.959344
F 28.962949 23.153193 122.788391
F 11.139592 7.717729 100.959344
F 11.139592 7.717729 122.788392
F 11.139592 15.435461 100.959345
F 11.139592 15.435461 122.788393
F 6.683755 7.717728 108.235693
F 24.507123 20.580615 126.426566
F 20.051274 7.717730 100.959345
F 20.051274 7.717730 122.788393
F 20.051274 15.435461 100.959346
F 20.051274 15.435461 122.788394
F 20.051274 0.000001 100.959345
F 20.051274 0.000001 122.788393
F 4.455850 1.286287 119.150218
F 31.190880 1.286287 119.150218
F 4.455850 9.004015 119.150218
F 31.190880 9.004015 119.150218
F 4.455850 16.721749 119.150219
F 31.190880 16.721749 119.150219
F 13.367525 1.286286 119.150218
F 13.367525 9.004015 119.150218
F 13.367525 16.721749 119.150219
F 22.279206 1.286286 119.150218
F 22.279206 9.004015 119.150218
F 22.279206 16.721749 119.150219
F 4.455835 3.858864 100.959344
F 4.455835 3.858864 122.788391
F 31.190865 3.858864 100.959344
F 31.190865 3.858864 122.788391
F 4.455835 11.576593 100.959344
F 4.455835 11.576593 122.788392
F 31.190865 11.576593 100.959344
F 31.190865 11.576593 122.788392
F 4.455835 19.294327 100.959345
F 4.455835 19.294327 122.788392
F 31.190865 19.294327 100.959345
F 31.190865 19.294327 122.788392
F 13.367510 3.858865 100.959345
F 13.367510 3.858865 122.788392
F 13.367510 11.576594 100.959345
F 13.367510 11.576594 122.788393
F 13.367510 19.294329 100.959346
F 13.367510 19.294329 122.788393
F 22.279193 3.858864 100.959345
F 22.279193 3.858864 122.788392
F 22.279193 11.576593 100.959345
F 22.279193 11.576593 122.788392
F 22.279193 19.294328 100.959345
F 22.279193 19.294328 122.788393
F 4.455848 3.858864 98.230715
F 4.455848 3.858864 120.059762
F 31.190877 3.858864 98.230715
F 31.190877 3.858864 120.059762
F 4.455848 11.576593 98.230715
F 4.455848 11.576593 120.059762
F 31.190877 11.576593 98.230715
F 31.190877 11.576593 120.059762
F 4.455848 19.294328 98.230714
F 4.455848 19.294328 120.059761
F 31.190877 19.294328 98.230714
F 31.190877 19.294328 120.059761
F 13.367523 3.858865 98.230714
F 13.367523 3.858865 120.059761
F 13.367523 11.576594 98.230714
F 13.367523 11.576594 120.059761
F 13.367523 19.294328 120.059761
F 22.279204 3.858864 98.230714
F 22.279204 3.858864 120.059762
F 22.279204 11.576593 98.230714
F 22.279204 11.576593 120.059762
F 22.279204 19.294328 98.230714
F 22.279204 19.294328 120.059761
F 4.455837 1.286287 116.421588
F 31.190867 1.286287 116.421588
F 4.455837 9.004016 116.421588
F 31.190867 9.004016 116.421588
F 4.455837 16.721750 116.421587
F 31.190867 16.721750 116.421587
F 13.367512 1.286286 116.421587
F 13.367512 9.004014 116.421587
F 13.367512 16.721749 116.421587
F 22.279194 1.286286 116.421587
F 22.279194 9.004014 116.421588
F 22.279194 16.721749 116.421587
F 6.683768 7.717729 98.230715
F 6.683768 7.717729 120.059762
F 6.683768 15.435460 98.230714
F 6.683768 15.435460 120.059761
F 24.507123 20.580615 104.597519
F 24.507123 12.862882 126.426567
F 15.595445 7.717729 98.230714
F 15.595445 7.717729 120.059761
F 15.595445 15.435461 120.059760
F 15.595445 0.000001 98.230714
F 15.595445 0.000001 120.059761
F 24.507125 7.717729 98.230715
F 24.507125 7.717729 120.059762
F 24.507125 15.435460 98.230714
F 24.507125 15.435460 120.059761
F 24.507123 12.862882 104.597519
F 24.507123 5.145151 126.426566
F 6.683753 5.145151 116.421588
F 33.418782 5.145151 116.421588
F 6.683753 12.862883 116.421587
F 33.418782 12.862883 116.421587
F 6.683753 20.580616 116.421588
F 33.418782 20.580616 116.421588
F 15.595431 5.145150 116.421587
F 15.595431 12.862881 116.421586
F 15.595431 20.580614 116.421587
F 24.507112 5.145151 116.421588
F 24.507112 12.862882 116.421587
F 24.507112 20.580616 116.421588
F 6.683766 5.145151 119.150217
F 6.683766 12.862882 119.150218
F 6.683766 20.580616 119.150218
F 15.595443 5.145150 119.150219
F 15.595443 12.862882 119.150219
F 15.595443 20.580615 119.150219
F 24.507123 5.145151 119.150217
F 24.507123 12.862882 119.150218
F 24.507123 20.580615 119.150218
F 6.683755 7.717728 100.959344
F 6.683755 7.717728 122.788392
F 33.418785 7.717728 100.959344
F 33.418785 7.717728 122.788392
F 6.683755 15.435460 100.959345
F 6.683755 15.435460 122.788393
F 33.418785 15.435460 100.959345
F 33.418785 15.435460 122.788393
F 24.507123 5.145151 104.597518
F 15.595443 20.580615 126.426567
F 6.683755 23.153193 100.959344
F 6.683755 23.153193 122.788392
F 15.595443 20.580615 104.597520
F 15.595443 12.862882 126.426568
F 33.418785 23.153193 100.959344
F 33.418785 23.153193 122.788392
F 15.595432 7.717730 100.959345
F 15.595432 7.717730 122.788393
F 15.595432 15.435461 100.959346
F 15.595432 15.435461 122.788394
F 15.595432 0.000001 100.959345
F 15.595432 0.000001 122.788393
F 24.507114 7.717729 100.959344
F 24.507114 7.717729 122.788392
F 24.507114 15.435460 100.959345
F 24.507114 15.435460 122.788393
F 15.595443 12.862882 104.597520
F 15.595443 5.145150 126.426567
F 0.000014 1.286287 104.597519
F 0.000014 1.286287 126.426566
F 26.735043 1.286287 104.597519
F 26.735043 1.286287 126.426566
F 0.000014 9.004015 104.597519
F 0.000014 9.004015 126.426566
F 26.735043 9.004015 104.597519
F 26.735043 9.004015 126.426566
F 0.000014 16.721749 104.597519
F 0.000014 16.721749 126.426567
F 26.735043 16.721749 104.597519
F 26.735043 16.721749 126.426567
F 8.911686 1.286287 104.597519
F 8.911686 1.286287 126.426566
F 8.911686 9.004015 104.597519
F 8.911686 9.004015 126.426566
F 8.911686 16.721749 104.597520
F 8.911686 16.721749 126.426567
F 17.823365 1.286286 104.597520
F 17.823365 1.286286 126.426567
F 17.823365 9.004014 104.597520
F 17.823365 9.004014 126.426567
F 17.823365 16.721749 104.597521
F 17.823365 16.721749 126.426568
F 0.000000 3.858864 108.235693
F 0.000000 3.858864 130.064741
F 26.735029 3.858864 108.235693
F 26.735029 3.858864 130.064741
F 0.000000 11.576593 108.235693
F 0.000000 11.576593 130.064741
F 26.735029 11.576593 108.235693
F 26.735029 11.576593 130.064741
F 0.000000 19.294327 108.235694
F 0.000000 19.294327 130.064741
F 26.735029 19.294327 108.235694
F 26.735029 19.294327 130.064741
F 8.911670 3.858864 108.235694
F 8.911670 3.858864 130.064741
F 8.911670 11.576593 108.235694
F 8.911670 11.576593 130.064741
F 8.911670 19.294327 108.235694
F 8.911670 19.294327 130.064742
F 17.823352 3.858865 108.235695
F 17.823352 3.858865 130.064742
F 17.823352 11.576594 108.235695
F 17.823352 11.576594 130.064742
F 17.823352 19.294329 108.235695
F 17.823352 19.294329 130.064743
F 0.000012 3.858864 105.507064
F 0.000012 3.858864 127.336112
F 26.735041 3.858864 105.507064
F 26.735041 3.858864 127.336112
F 0.000012 11.576593 105.507064
F 0.000012 11.576593 127.336111
F 26.735041 11.576593 105.507064
F 26.735041 11.576593 127.336111
F 0.000012 19.294328 105.507063
F 0.000012 19.294328 127.336111
F 26.735041 19.294328 105.507063
F 26.735041 19.294328 127.336111
F 8.911683 3.858864 105.507064
F 8.911683 3.858864 127.336111
F 8.911683 11.576593 105.507064
F 8.911683 11.576593 127.336111
F 8.911683 19.294328 105.507063
F 8.911683 19.294328 127.336111
F 17.823364 3.858865 105.507063
F 17.823364 3.858865 127.336110
F 17.823364 11.576594 105.507063
F 17.823364 11.576594 127.336110
F 17.823364 19.294328 105.507062
F 17.823364 19.294328 127.336110
F 0.000002 1.286287 101.868889
F 0.000002 1.286287 123.697937
F 26.735031 1.286287 101.868889
F 26.735031 1.286287 123.697937
F 0.000002 9.004015 101.868889
F 0.000002 9.004015 123.697937
F 26.735031 9.004015 101.868889
F 26.735031 9.004015 123.697937
F 0.000002 16.721750 101.868888
F 0.000002 16.721750 123.697936
F 26.735031 16.721750 101.868888
F 26.735031 16.721750 123.697936
F 8.911673 1.286287 101.868889
F 8.911673 1.286287 123.697936
F 8.911673 9.004015 101.868889
F 8.911673 9.004015 123.697937
F 8.911673 16.721749 101.868888
F 8.911673 16.721749 123.697936
F 17.823353 1.286286 101.868888
F 17.823353 1.286286 123.697935
F 17.823353 9.004014 101.868888
F 17.823353 9.004014 123.697935
F 17.823353 16.721748 101.868887
F 17.823353 16.721748 123.697934
F 2.227932 7.717729 105.507064
F 2.227932 7.717729 127.336112
F 28.962961 7.717729 105.507064
F 28.962961 7.717729 127.336112
F 2.227932 15.435461 105.507063
F 2.227932 15.435461 127.336111
F 28.962961 15.435461 105.507063
F 28.962961 15.435461 127.336111
F 15.595443 5.145150 104.597520
F 6.683766 20.580616 126.426566
F 6.683766 20.580616 104.597519
F 6.683766 12.862882 126.426567
F 11.139605 7.717729 105.507064
F 11.139605 7.717729 127.336111
F 11.139605 15.435460 105.507063
F 11.139605 15.435460 127.336110
F 6.683766 12.862882 104.597519
F 6.683766 5.145151 126.426566
F 20.051286 7.717729 105.507063
F 20.051286 7.717729 127.336111
F 20.051286 15.435461 105.507062
F 20.051286 15.435461 127.336110
F 20.051286 0.000001 105.507063
F 20.051286 0.000001 127.336111
F 2.227918 5.145152 101.868889
F 2.227918 5.145152 123.697937
F 28.962947 5.145152 101.868889
F 28.962947 5.145152 123.697937
F 2.227918 12.862883 101.868889
F 2.227918 12.862883 123.697936
F 28.962947 12.862883 101.868889
F 28.962947 12.862883 123.697936
F 2.227918 20.580616 101.868889
F 2.227918 20.580616 123.697937
F 28.962947 20.580616 101.868889
F 28.962947 20.580616 123.697937
F 11.139590 5.145151 101.868889
F 11.139590 5.145151 123.697936
F 11.139590 12.862882 101.868888
F 11.139590 12.862882 123.697935
F 11.139590 20.580615 101.868889
F 11.139590 20.580615 123.697936
F 20.051273 5.145150 101.868888
F 20.051273 5.145150 123.697936
F 20.051273 12.862881 101.868887
F 20.051273 12.862881 123.697935
F 20.051273 20.580615 101.868888
F 20.051273 20.580615 123.697936
F 2.227930 5.145151 104.597518
F 2.227930 5.145151 126.426566
F 28.962959 5.145151 104.597518
F 28.962959 5.145151 126.426566
F 2.227930 12.862882 104.597519
F 2.227930 12.862882 126.426567
F 28.962959 12.862882 104.597519
F 28.962959 12.862882 126.426567
F 2.227930 20.580616 104.597519
F 2.227930 20.580616 126.426566
F 28.962959 20.580616 104.597519
F 28.962959 20.580616 126.426566
F 11.139603 5.145151 104.597519
F 11.139603 5.145151 126.426566
F 11.139603 12.862882 104.597520
F 11.139603 12.862882 126.426567
F 11.139603 20.580615 104.597519
F 11.139603 20.580615 126.426567
F 20.051284 5.145150 104.597519
F 20.051284 5.145150 126.426567
F 20.051284 12.862882 104.597520
F 20.051284 12.862882 126.426568
F 20.051284 20.580615 104.597520
F 20.051284 20.580615 126.426567
F 2.227920 7.717728 108.235693
F 2.227920 7.717728 130.064741
F 28.962949 7.717728 108.235693
F 28.962949 7.717728 130.064741
F 2.227920 15.435460 108.235694
F 2.227920 15.435460 130.064742
F 28.962949 15.435460 108.235694
F 28.962949 15.435460 130.064742
F 6.683766 5.145151 104.597519
F 24.507112 20.580616 123.697937
F 2.227920 23.153193 108.235693
F 2.227920 23.153193 130.064741
F 24.507112 20.580616 101.868889
F 24.507112 12.862882 123.697936
F 28.962949 23.153193 108.235693
F 28.962949 23.153193 130.064741
F 11.139592 7.717729 108.235694
F 11.139592 7.717729 130.064741
F 11.139592 15.435461 108.235695
F 11.139592 15.435461 130.064742
F 24.507112 12.862882 101.868888
F 24.507112 5.145151 123.697937
F 20.051274 7.717730 108.235694
F 20.051274 7.717730 130.064742
F 20.051274 15.435461 108.235696
F 20.051274 15.435461 130.064743
F 20.051274 0.000001 108.235695
F 20.051274 0.000001 130.064742
F 4.455850 1.286287 104.597519
F 4.455850 1.286287 126.426566
F 31.190880 1.286287 104.597519
F 31.190880 1.286287 126.426566
F 4.455850 9.004015 104.597519
F 4.455850 9.004015 126.426566
F 31.190880 9.004015 104.597519
F 31.190880 9.004015 126.426566
F 4.455850 16.721749 104.597520
F 4.455850 16.721749 126.426567
F 31.190880 16.721749 104.597520
F 31.190880 16.721749 126.426567
F 13.367525 1.286286 104.597519
F 13.367525 1.286286 126.426567
F 13.367525 9.004015 104.597519
F 13.367525 9.004015 126.426567
F 13.367525 16.721749 104.597520
F 13.367525 16.721749 126.426567
F 22.279206 1.286286 104.597519
F 22.279206 1.286286 126.426567
F 22.279206 9.004015 104.597519
F 22.279206 9.004015 126.426567
F 22.279206 16.721749 104.597520
F 22.279206 16.721749 126.426567
F 4.455835 3.858864 108.235693
F 4.455835 3.858864 130.064741
F 31.190865 3.858864 108.235693
F 31.190865 3.858864 130.064741
F 4.455835 11.576593 108.235694
F 4.455835 11.576593 130.064741
F 31.190865 11.576593 108.235694
F 31.190865 11.576593 130.064741
F 4.455835 19.294327 108.235694
F 4.455835 19.294327 130.064741
F 31.190865 19.294327 108.235694
F 31.190865 19.294327 130.064741
F 13.367510 3.858865 108.235694
F 13.367510 3.858865 130.064742
F 13.367510 11.576594 108.235695
F 13.367510 11.576594 130.064742
F 13.367510 19.294329 108.235695
F 13.367510 19.294329 130.064742
F 22.279193 3.858864 108.235694
F 22.279193 3.858864 130.064741
F 22.279193 11.576593 108.235694
F 22.279193 11.576593 130.064742
F 22.279193 19.294328 108.235695
F 22.279193 19.294328 130.064742
F 4.455848 3.858864 105.507064
F 4.455848 3.858864 127.336111
F 31.190877 3.858864 105.507064
F 31.190877 3.858864 127.336111
F 4.455848 11.576593 105.507064
F 4.455848 11.576593 127.336111
F 31.190877 11.576593 105.507064
F 31.190877 11.576593 127.336111
F 4.455848 19.294328 105.507063
F 4.455848 19.294328 127.336111
F 31.190877 19.294328 105.507063
F 31.190877 19.294328 127.336111
F 13.367523 3.858865 105.507063
F 13.367523 3.858865 127.336111
F 13.367523 11.576594 105.507063
F 13.367523 11.576594 127.336111
F 13.367523 19.294328 105.507063
F 13.367523 19.294328 127.336110
F 22.279204 3.858864 105.507064
F 22.279204 3.858864 127.336111
F 22.279204 11.576593 105.507064
F 22.279204 11.576593 127.336111
F 22.279204 19.294328 105.507063
F 22.279204 19.294328 127.336111
F 4.455837 1.286287 101.868889
F 4.455837 1.286287 123.697937
F 31.190867 1.286287 101.868889
F 31.190867 1.286287 123.697937
F 4.455837 9.004016 101.868889
F 4.455837 9.004016 123.697937
F 31.190867 9.004016 101.868889
F 31.190867 9.004016 123.697937
F 4.455837 16.721750 101.868888
F 4.455837 16.721750 123.697936
F 31.190867 16.721750 101.868888
F 31.190867 16.721750 123.697936
F 13.367512 1.286286 101.868888
F 13.367512 1.286286 123.697936
F 13.367512 9.004014 101.868889
F 13.367512 9.004014 123.697936
F 13.367512 16.721749 101.868888
F 13.367512 16.721749 123.697935
F 22.279194 1.286286 101.868889
F 22.279194 1.286286 123.697936
F 22.279194 9.004014 101.868889
F 22.279194 9.004014 123.697936
F 22.279194 16.721749 101.868888
F 22.279194 16.721749 123.697935
F 6.683768 7.717729 105.507064
F 6.683768 7.717729 127.336112
F 6.683768 15.435460 105.507063
F 6.683768 15.435460 127.336111
F 24.507112 5.145151 101.868889
F 15.595431 20.580614 123.697935
F 15.595445 7.717729 105.507063
F 15.595445 7.717729 127.336111
F 15.595445 15.435461 105.507062
F 15.595445 15.435461 127.336110
F 15.595445 0.000001 105.507063
F 15.595445 0.000001 127.336111
F 24.507125 7.717729 105.507064
F 24.507125 7.717729 127.336112
F 24.507125 15.435460 105.507063
F 24.507125 15.435460 127.336110
F 15.595431 20.580614 101.868888
F 15.595431 12.862881 123.697935
F 6.683753 5.145151 101.868889
F 6.683753 5.145151 123.697937
F 33.418782 5.145151 101.868889
F 33.418782 5.145151 123.697937
F 6.683753 12.862883 101.868889
F 6.683753 12.862883 123.697936
F 33.418782 12.862883 101.868889
F 33.418782 12.862883 123.697936
F 6.683753 20.580616 101.868889
F 6.683753 20.580616 123.697937
F 33.418782 20.580616 101.868889
F 33.418782 20.580616 123.697937
F 15.595431 5.145150 101.868888
F 15.595431 5.145150 123.697935
F 15.595431 12.862881 101.868887
F 0.000014 1.286287 133.702916
F 0.000014 1.286287 155.531963
F 26.735043 1.286287 133.702916
F 26.735043 1.286287 155.531963
F 0.000014 9.004015 133.702916
F 0.000014 9.004015 155.531963
F 26.735043 9.004015 133.702916
F 26.735043 9.004015 155.531963
F 0.000014 16.721749 133.702917
F 0.000014 16.721749 155.531964
F 26.735043 16.721749 133.702917
F 26.735043 16.721749 155.531964
F 8.911686 1.286287 133.702916
F 8.911686 1.286287 155.531964
F 8.911686 9.004015 133.702916
F 8.911686 9.004015 155.531964
F 8.911686 16.721749 133.702917
F 8.911686 16.721749 155.531964
F 17.823365 1.286286 133.702917
F 17.823365 1.286286 155.531965
F 17.823365 9.004014 133.702917
F 17.823365 9.004014 155.531964
F 17.823365 16.721749 133.702918
F 17.823365 16.721749 155.531965
F 0.000000 3.858864 137.341091
F 0.000000 3.858864 159.170138
F 26.735029 3.858864 137.341091
F 26.735029 3.858864 159.170138
F 0.000000 11.576593 137.341091
F 0.000000 11.576593 159.170138
F 26.735029 11.576593 137.341091
F 26.735029 11.576593 159.170138
F 0.000000 19.294327 137.341091
F 0.000000 19.294327 159.170139
F 26.735029 19.294327 137.341091
F 26.735029 19.294327 159.170139
F 8.911670 3.858864 137.341091
F 8.911670 3.858864 159.170138
F 8.911670 11.576593 137.341091
F 8.911670 11.576593 159.170138
F 8.911670 19.294327 137.341092
F 8.911670 19.294327 159.170139
F 17.823352 3.858865 137.341092
F 17.823352 3.858865 159.170139
F 17.823352 11.576594 137.341092
F 17.823352 11.576594 159.170140
F 17.823352 19.294329 137.341093
F 17.823352 19.294329 159.170140
F 0.000012 3.858864 134.612461
F 0.000012 3.858864 156.441509
F 26.735041 3.858864 134.612461
F 26.735041 3.858864 156.441509
F 0.000012 11.576593 134.612461
F 0.000012 11.576593 156.441508
F 26.735041 11.576593 134.612461
F 26.735041 11.576593 156.441508
F 0.000012 19.294328 134.612461
F 0.000012 19.294328 156.441508
F 26.735041 19.294328 134.612461
F 26.735041 19.294328 156.441508
F 8.911683 3.858864 134.612461
F 8.911683 3.858864 156.441509
F 8.911683 11.576593 134.612461
F 8.911683 11.576593 156.441508
F 8.911683 19.294328 134.612460
F 8.911683 19.294328 156.441508
F 17.823364 3.858865 134.612460
F 17.823364 3.858865 156.441508
F 17.823364 11.576594 134.612460
F 17.823364 11.576594 156.441507
F 17.823364 19.294328 134.612459
F 17.823364 19.294328 156.441507
F 0.000002 1.286287 130.974287
F 0.000002 1.286287 152.803334
F 26.735031 1.286287 130.974287
F 26.735031 1.286287 152.803334
F 0.000002 9.004015 130.974287
F 0.000002 9.004015 152.803334
F 26.735031 9.004015 130.974287
F 26.735031 9.004015 152.803334
F 0.000002 16.721750 130.974286
F 0.000002 16.721750 152.803333
F 26.735031 16.721750 130.974286
F 26.735031 16.721750 152.803333
F 8.911673 1.286287 130.974286
F 8.911673 1.286287 152.803334
F 8.911673 9.004015 130.974287
F 8.911673 9.004015 152.803334
F 8.911673 16.721749 130.974286
F 8.911673 16.721749 152.803333
F 17.823353 1.286286 130.974285
F 17.823353 1.286286 152.803333
F 17.823353 9.004014 130.974285
F 17.823353 9.004014 152.803333
F 17.823353 16.721748 130.974285
F 17.823353 16.721748 152.803332
F 2.227932 7.717729 134.612461
F 2.227932 7.717729 156.441509
F 28.962961 7.717729 134.612461
F 28.962961 7.717729 156.441509
F 2.227932 15.435461 134.612460
F 2.227932 15.435461 156.441508
F 28.962961 15.435461 134.612460
F 28.962961 15.435461 156.441508
F 24.507114 15.435460 151.893789
F 24.507114 7.717729 151.893788
F 15.595432 0.000001 151.893789
F 15.595432 15.435461 151.893790
F 11.139605 7.717729 134.612461
F 11.139605 7.717729 156.441509
F 11.139605 15.435460 134.612460
F 11.139605 15.435460 156.441508
F 15.595432 7.717730 151.893789
F 33.418785 23.153193 151.893788
F 20.051286 7.717729 134.612460
F 20.051286 7.717729 156.441508
F 20.051286 15.435461 134.612459
F 20.051286 15.435461 156.441507
F 20.051286 0.000001 134.612460
F 20.051286 0.000001 156.441508
F 2.227918 5.145152 130.974287
F 2.227918 5.145152 152.803334
F 28.962947 5.145152 130.974287
F 28.962947 5.145152 152.803334
F 2.227918 12.862883 130.974286
F 2.227918 12.862883 152.803333
F 28.962947 12.862883 130.974286
F 28.962947 12.862883 152.803333
F 2.227918 20.580616 130.974287
F 2.227918 20.580616 152.803334
F 28.962947 20.580616 130.974287
F 28.962947 20.580616 152.803334
F 11.139590 5.145151 130.974286
F 11.139590 5.145151 152.803334
F 11.139590 12.862882 130.974285
F 11.139590 12.862882 152.803333
F 11.139590 20.580615 130.974286
F 11.139590 20.580615 152.803334
F 20.051273 5.145150 130.974286
F 20.051273 5.145150 152.803333
F 20.051273 12.862881 130.974285
F 20.051273 12.862881 152.803332
F 20.051273 20.580615 130.974286
F 20.051273 20.580615 152.803333
F 2.227930 5.145151 133.702916
F 2.227930 5.145151 155.531963
F 28.962959 5.145151 133.702916
F 28.962959 5.145151 155.531963
F 2.227930 12.862882 133.702917
F 2.227930 12.862882 155.531964
F 28.962959 12.862882 133.702917
F 28.962959 12.862882 155.531964
F 2.227930 20.580616 133.702916
F 2.227930 20.580616 155.531963
F 28.962959 20.580616 133.702916
F 28.962959 20.580616 155.531963
F 11.139603 5.145151 133.702916
F 11.139603 5.145151 155.531964
F 11.139603 12.862882 133.702917
F 11.139603 12.862882 155.531965
F 11.139603 20.580615 133.702916
F 11.139603 20.580615 155.531964
F 20.051284 5.145150 133.702917
F 20.051284 5.145150 155.531964
F 20.051284 12.862882 133.702918
F 20.051284 12.862882 155.531965
F 20.051284 20.580615 133.702917
F 20.051284 20.580615 155.531964
F 2.227920 7.717728 137.341090
F 2.227920 7.717728 159.170138
F 28.962949 7.717728 137.341090
F 28.962949 7.717728 159.170138
F 2.227920 15.435460 137.341092
F 2.227920 15.435460 159.170139
F 28.962949 15.435460 137.341092
F 28.962949 15.435460 159.170139
F 6.683755 23.153193 151.893788
F 33.418785 15.435460 151.893789
F 2.227920 23.153193 137.341091
F 2.227920 23.153193 159.170138
F 6.683755 15.435460 151.893789
F 33.418785 7.717728 151.893788
F 28.962949 23.153193 137.341091
F 28.962949 23.153193 159.170138
F 11.139592 7.717729 137.341091
F 11.139592 7.717729 159.170138
F 11.139592 15.435461 137.341092
F 11.139592 15.435461 159.170139
F 6.683755 7.717728 151.893788
F 24.507123 20.580615 148.255613
F 20.051274 7.717730 137.341092
F 20.051274 7.717730 159.170139
F 20.051274 15.435461 137.341093
F 20.051274 15.435461 159.170140
F 20.051274 0.000001 137.341092
F 20.051274 0.000001 159.170139
F 4.455850 1.286287 133.702916
F 4.455850 1.286287 155.531964
F 31.190880 1.286287 133.702916
F 31.190880 1.286287 155.531964
F 4.455850 9.004015 133.702916
F 4.455850 9.004015 155.531964
F 31.190880 9.004015 133.702916
F 31.190880 9.004015 155.531964
F 4.455850 16.721749 133.702917
F 4.455850 16.721749 155.531964
F 31.190880 16.721749 133.702917
F 31.190880 16.721749 155.531964
F 13.367525 1.286286 133.702917
F 13.367525 1.286286 155.531964
F 13.367525 9.004015 133.702916
F 13.367525 9.004015 155.531964
F 13.367525 16.721749 133.702917
F 13.367525 16.721749 155.531965
F 22.279206 1.286286 133.702917
F 22.279206 1.286286 155.531964
F 22.279206 9.004015 133.702916
F 22.279206 9.004015 155.531964
F 22.279206 16.721749 133.702917
F 22.279206 16.721749 155.531965
F 4.455835 3.858864 137.341091
F 4.455835 3.858864 159.170138
F 31.190865 3.858864 137.341091
F 31.190865 3.858864 159.170138
F 4.455835 11.576593 137.341091
F 4.455835 11.576593 159.170138
F 31.190865 11.576593 137.341091
F 31.190865 11.576593 159.170138
F 4.455835 19.294327 137.341091
F 4.455835 19.294327 159.170139
F 31.190865 19.294327 137.341091
F 31.190865 19.294327 159.170139
F 13.367510 3.858865 137.341092
F 13.367510 3.858865 159.170139
F 13.367510 11.576594 137.341092
F 13.367510 11.576594 159.170139
F 13.367510 19.294329 137.341092
F 13.367510 19.294329 159.170140
F 22.279193 3.858864 137.341091
F 22.279193 3.858864 159.170139
F 22.279193 11.576593 137.341091
F 22.279193 11.576593 159.170139
F 22.279193 19.294328 137.341092
F 22.279193 19.294328 159.170139
F 4.455848 3.858864 134.612461
F 4.455848 3.858864 156.441509
F 31.190877 3.858864 134.612461
F 31.190877 3.858864 156.441509
F 4.455848 11.576593 134.612461
F 4.455848 11.576593 156.441508
F 31.190877 11.576593 134.612461
F 31.190877 11.576593 156.441508
F 4.455848 19.294328 134.612461
F 4.455848 19.294328 156.441508
F 31.190877 19.294328 134.612461
F 31.190877 19.294328 156.441508
F 13.367523 3.858865 134.612461
F 13.367523 3.858865 156.441508
F 13.367523 11.576594 134.612460
F 13.367523 11.576594 156.441508
F 13.367523 19.294328 134.612460
F 13.367523 19.294328 156.441507
F 22.279204 3.858864 134.612461
F 22.279204 3.858864 156.441508
F 22.279204 11.576593 134.612461
F 22.279204 11.576593 156.441508
F 22.279204 19.294328 134.612460
F 22.279204 19.294328 156.441508
F 4.455837 1.286287 130.974287
F 4.455837 1.286287 152.803334
F 31.190867 1.286287 130.974287
F 31.190867 1.286287 152.803334
F 4.455837 9.004016 130.974287
F 4.455837 9.004016 152.803334
F 31.190867 9.004016 130.974287
F 31.190867 9.004016 152.803334
F 4.455837 16.721750 130.974286
F 4.455837 16.721750 152.803333
F 31.190867 16.721750 130.974286
F 31.190867 16.721750 152.803333
F 13.367512 1.286286 130.974286
F 13.367512 1.286286 152.803333
F 13.367512 9.004014 130.974286
F 13.367512 9.004014 152.803333
F 13.367512 16.721749 130.974285
F 13.367512 16.721749 152.803333
F 22.279194 1.286286 130.974286
F 22.279194 1.286286 152.803333
F 22.279194 9.004014 130.974286
F 22.279194 9.004014 152.803334
F 22.279194 16.721749 130.974285
F 22.279194 16.721749 152.803333
F 6.683768 7.717729 134.612461
F 6.683768 7.717729 156.441509
F 6.683768 15.435460 134.612460
F 6.683768 15.435460 156.441508
F 24.507123 12.862882 148.255614
F 24.507123 5.145151 148.255613
F 15.595445 7.717729 134.612460
F 15.595445 7.717729 156.441508
F 15.595445 15.435461 134.612459
F 15.595445 15.435461 156.441507
F 15.595445 0.000001 134.612460
F 15.595445 0.000001 156.441508
F 24.507125 7.717729 134.612461
F 24.507125 7.717729 156.441509
F 24.507125 15.435460 134.612460
F 24.507125 15.435460 156.441508
F 15.595443 20.580615 148.255615
F 15.595443 12.862882 148.255615
F 6.683753 5.145151 130.974287
F 6.683753 5.145151 152.803334
F 33.418782 5.145151 130.974287
F 33.418782 5.145151 152.803334
F 6.683753 12.862883 130.974286
F 6.683753 12.862883 152.803333
F 33.418782 12.862883 130.974286
F 33.418782 12.862883 152.803333
F 6.683753 20.580616 130.974287
F 6.683753 20.580616 152.803334
F 33.418782 20.580616 130.974287
F 33.418782 20.580616 152.803334
F 15.595431 5.145150 130.974285
F 15.595431 5.145150 152.803333
F 15.595431 12.862881 130.974285
F 15.595431 12.862881 152.803332
F 15.595431 20.580614 130.974285
F 15.595431 20.580614 152.803333
F 24.507112 5.145151 130.974287
F 24.507112 5.145151 152.803334
F 24.507112 12.862882 130.974286
F 24.507112 12.862882 152.803333
F 24.507112 20.580616 130.974287
F 24.507112 20.580616 152.803334
F 6.683766 5.145151 133.702916
F 6.683766 5.145151 155.531963
F 6.683766 12.862882 133.702917
F 6.683766 12.862882 155.531964
F 6.683766 20.580616 133.702916
F 6.683766 20.580616 155.531964
F 15.595443 5.145150 133.702917
F 15.595443 5.145150 155.531964
F 15.595443 12.862882 133.702918
F 15.595443 12.862882 155.531965
F 15.595443 20.580615 133.702917
F 15.595443 20.580615 155.531965
F 24.507123 5.145151 133.702916
F 24.507123 5.145151 155.531963
F 24.507123 12.862882 133.702917
F 24.507123 12.862882 155.531964
F 24.507123 20.580615 133.702916
F 24.507123 20.580615 155.531963
F 6.683755 7.717728 137.341091
F 6.683755 7.717728 159.170138
F 33.418785 7.717728 137.341091
F 33.418785 7.717728 159.170138
F 6.683755 15.435460 137.341092
F 6.683755 15.435460 159.170139
F 33.418785 15.435460 137.341092
F 33.418785 15.435460 159.170139
F 15.595443 5.145150 148.255614
F 6.683766 20.580616 148.255614
F 6.683755 23.153193 137.341091
F 6.683755 23.153193 159.170138
F 6.683766 12.862882 148.255614
F 6.683766 5.145151 148.255613
F 33.418785 23.153193 137.341091
F 33.418785 23.153193 159.170138
F 15.595432 7.717730 137.341092
F 15.595432 7.717730 159.170139
F 15.595432 15.435461 137.341093
F 15.595432 15.435461 159.170140
F 15.595432 0.000001 137.341092
F 15.595432 0.000001 159.170139
F 24.507114 7.717729 137.341091
F 24.507114 7.717729 159.170138
F 24.507114 15.435460 137.341092
F 24.507114 15.435460 159.170139
F 24.507112 20.580616 145.526984
F 24.507112 12.862882 145.526983
F 0.000014 1.286287 140.979265
F 0.000014 1.286287 162.808312
F 26.735043 1.286287 140.979265
F 26.735043 1.286287 162.808312
F 0.000014 9.004015 140.979265
F 0.000014 9.004015 162.808312
F 26.735043 9.004015 140.979265
F 26.735043 9.004015 162.808312
F 0.000014 16.721749 140.979266
F 0.000014 16.721749 162.808313
F 26.735043 16.721749 140.979266
F 26.735043 16.721749 162.808313
F 8.911686 1.286287 140.979265
F 8.911686 1.286287 162.808313
F 8.911686 9.004015 140.979265
F 8.911686 9.004015 162.808313
F 8.911686 16.721749 140.979266
F 8.911686 16.721749 162.808313
F 17.823365 1.286286 140.979266
F 17.823365 1.286286 162.808314
F 17.823365 9.004014 140.979266
F 17.823365 9.004014 162.808313
F 17.823365 16.721749 140.979267
F 17.823365 16.721749 162.808314
F 0.000000 3.858864 144.617439
F 26.735029 3.858864 144.617439
F 0.000000 11.576593 144.617439
F 26.735029 11.576593 144.617439
F 0.000000 19.294327 144.617439
F 26.735029 19.294327 144.617439
F 8.911670 3.858864 144.617439
F 8.911670 11.576593 144.617439
F 8.911670 19.294327 144.617440
F 17.823352 3.858865 144.617440
F 17.823352 11.576594 144.617440
F 17.823352 19.294329 144.617441
F 0.000012 3.858864 141.888810
F 26.735041 3.858864 141.888810
F 0.000012 11.576593 141.888809
F 26.735041 11.576593 141.888809
F 0.000012 19.294328 141.888809
F 26.735041 19.294328 141.888809
F 8.911683 3.858864 141.888809
F 8.911683 11.576593 141.888809
F 8.911683 19.294328 141.888809
F 17.823364 3.858865 141.888808
F 17.823364 11.576594 141.888808
F 17.823364 19.294328 141.888808
F 17.823364 19.294328 163.717855
F 0.000002 1.286287 138.250635
F 0.000002 1.286287 160.079683
F 26.735031 1.286287 138.250635
F 26.735031 1.286287 160.079683
F 0.000002 9.004015 138.250635
F 0.000002 9.004015 160.079683
F 26.735031 9.004015 138.250635
F 26.735031 9.004015 160.079683
F 0.000002 16.721750 138.250635
F 0.000002 16.721750 160.079682
F 26.735031 16.721750 138.250635
F 26.735031 16.721750 160.079682
F 8.911673 1.286287 138.250635
F 8.911673 1.286287 160.079683
F 8.911673 9.004015 138.250635
F 8.911673 9.004015 160.079683
F 8.911673 16.721749 138.250635
F 8.911673 16.721749 160.079682
F 17.823353 1.286286 138.250634
F 17.823353 1.286286 160.079681
F 17.823353 9.004014 138.250634
F 17.823353 9.004014 160.079682
F 17.823353 16.721748 138.250633
F 17.823353 16.721748 160.079681
F 2.227932 7.717729 141.888810
F 28.962961 7.717729 141.888810
F 2.227932 15.435461 141.888808
F 28.962961 15.435461 141.888808
F 24.507112 5.145151 145.526984
F 15.595431 20.580614 145.526983
F 11.139605 7.717729 141.888809
F 11.139605 15.435460 141.888808
F 15.595431 12.862881 145.526982
F 20.051286 7.717729 141.888809
F 20.051286 15.435461 141.888808
F 20.051286 15.435461 163.717855
F 20.051286 0.000001 141.888809
F 2.227918 5.145152 138.250636
F 2.227918 5.145152 160.079683
F 28.962947 5.145152 138.250636
F 28.962947 5.145152 160.079683
F 2.227918 12.862883 138.250635
F 2.227918 12.862883 160.079682
F 28.962947 12.862883 138.250635
F 28.962947 12.862883 160.079682
F 2.227918 20.580616 138.250635
F 2.227918 20.580616 160.079683
F 28.962947 20.580616 138.250635
F 28.962947 20.580616 160.079683
F 11.139590 5.145151 138.250635
F 11.139590 5.145151 160.079683
F 11.139590 12.862882 138.250634
F 11.139590 12.862882 160.079682
F 11.139590 20.580615 138.250635
F 11.139590 20.580615 160.079682
F 20.051273 5.145150 138.250635
F 20.051273 5.145150 160.079682
F 20.051273 12.862881 138.250634
F 20.051273 12.862881 160.079681
F 20.051273 20.580615 138.250634
F 20.051273 20.580615 160.079682
F 2.227930 5.145151 140.979265
F 2.227930 5.145151 162.808312
F 28.962959 5.145151 140.979265
F 28.962959 5.145151 162.808312
F 2.227930 12.862882 140.979266
F 2.227930 12.862882 162.808313
F 28.962959 12.862882 140.979266
F 28.962959 12.862882 162.808313
F 2.227930 20.580616 140.979265
F 2.227930 20.580616 162.808312
F 28.962959 20.580616 140.979265
F 28.962959 20.580616 162.808312
F 11.139603 5.145151 140.979265
F 11.139603 5.145151 162.808313
F 11.139603 12.862882 140.979266
F 11.139603 12.862882 162.808314
F 11.139603 20.580615 140.979265
F 11.139603 20.580615 162.808313
F 20.051284 5.145150 140.979266
F 20.051284 5.145150 162.808313
F 20.051284 12.862882 140.979267
F 20.051284 12.862882 162.808314
F 20.051284 20.580615 140.979266
F 20.051284 20.580615 162.808313
F 2.227920 7.717728 144.617439
F 28.962949 7.717728 144.617439
F 2.227920 15.435460 144.617440
F 28.962949 15.435460 144.617440
F 15.595431 5.145150 145.526983
F 2.227920 23.153193 144.617439
F 33.418782 20.580616 145.526984
F 28.962949 23.153193 144.617439
F 11.139592 7.717729 144.617439
F 11.139592 15.435461 144.617440
F 6.683753 20.580616 145.526984
F 20.051274 7.717730 144.617440
F 20.051274 15.435461 144.617441
F 20.051274 0.000001 144.617440
F 4.455850 1.286287 140.979265
F 4.455850 1.286287 162.808313
F 31.190880 1.286287 140.979265
F 31.190880 1.286287 162.808313
F 4.455850 9.004015 140.979265
F 4.455850 9.004015 162.808313
F 31.190880 9.004015 140.979265
F 31.190880 9.004015 162.808313
F 4.455850 16.721749 140.979266
F 4.455850 16.721749 162.808313
F 31.190880 16.721749 140.979266
F 31.190880 16.721749 162.808313
F 13.367525 1.286286 140.979266
F 13.367525 1.286286 162.808313
F 13.367525 9.004015 140.979265
F 13.367525 9.004015 162.808313
F 13.367525 16.721749 140.979266
F 13.367525 16.721749 162.808314
F 22.279206 1.286286 140.979266
F 22.279206 1.286286 162.808313
F 22.279206 9.004015 140.979265
F 22.279206 9.004015 162.808313
F 22.279206 16.721749 140.979266
F 22.279206 16.721749 162.808314
F 4.455835 3.858864 144.617439
F 31.190865 3.858864 144.617439
F 4.455835 11.576593 144.617439
F 31.190865 11.576593 144.617439
F 4.455835 19.294327 144.617440
F 31.190865 19.294327 144.617440
F 13.367510 3.858865 144.617440
F 13.367510 11.576594 144.617440
F 13.367510 19.294329 144.617441
F 22.279193 3.858864 144.617439
F 22.279193 11.576593 144.617440
F 22.279193 19.294328 144.617440
F 4.455848 3.858864 141.888809
F 31.190877 3.858864 141.888809
F 4.455848 11.576593 141.888809
F 31.190877 11.576593 141.888809
F 4.455848 19.294328 141.888809
F 31.190877 19.294328 141.888809
F 13.367523 3.858865 141.888809
F 13.367523 11.576594 141.888809
F 13.367523 19.294328 141.888808
F 22.279204 3.858864 141.888809
F 22.279204 11.576593 141.888809
F 22.279204 19.294328 141.888808
F 4.455837 1.286287 138.250635
F 4.455837 1.286287 160.079683
F 31.190867 1.286287 138.250635
F 31.190867 1.286287 160.079683
F 4.455837 9.004016 138.250635
F 4.455837 9.004016 160.079683
F 31.190867 9.004016 138.250635
F 31.190867 9.004016 160.079683
F 4.455837 16.721750 138.250635
F 4.455837 16.721750 160.079682
F 31.190867 16.721750 138.250635
F 31.190867 16.721750 160.079682
F 13.367512 1.286286 138.250635
F 13.367512 1.286286 160.079682
F 13.367512 9.004014 138.250635
F 13.367512 9.004014 160.079682
F 13.367512 16.721749 138.250634
F 13.367512 16.721749 160.079681
F 22.279194 1.286286 138.250635
F 22.279194 1.286286 160.079682
F 22.279194 9.004014 138.250635
F 22.279194 9.004014 160.079682
F 22.279194 16.721749 138.250634
F 22.279194 16.721749 160.079681
F 6.683768 7.717729 141.888810
F 6.683768 15.435460 141.888809
F 33.418782 12.862883 145.526983
F 15.595445 7.717729 141.888809
F 15.595445 15.435461 141.888808
F 15.595445 15.435461 163.717855
F 15.595445 0.000001 141.888809
F 24.507125 7.717729 141.888809
F 24.507125 15.435460 141.888808
F 6.683753 12.862883 145.526983
F 6.683753 5.145151 138.250636
F 6.683753 5.145151 160.079683
F 33.418782 5.145151 138.250636
F 33.418782 5.145151 160.079683
F 6.683753 12.862883 138.250635
F 6.683753 12.862883 160.079682
F 33.418782 12.862883 138.250635
F 33.418782 12.862883 160.079682
F 6.683753 20.580616 138.250635
F 6.683753 20.580616 160.079683
F 33.418782 20.580616 138.250635
F 33.418782 20.580616 160.079683
F 15.595431 5.145150 138.250634
F 15.595431 5.145150 160.079682
F 15.595431 12.862881 138.250633
F 15.595431 12.862881 160.079681
F 15.595431 20.580614 138.250634
F 15.595431 20.580614 160.079681
F 24.507112 5.145151 138.250636
F 24.507112 5.145151 160.079683
F 24.507112 12.862882 138.250635
F 24.507112 12.862882 160.079682
F 24.507112 20.580616 138.250635
F 24.507112 20.580616 160.079683
F 6.683766 5.145151 140.979265
F 6.683766 5.145151 162.808312
F 6.683766 12.862882 140.979266
F 6.683766 12.862882 162.808313
F 6.683766 20.580616 140.979265
F 6.683766 20.580616 162.808313
F 15.595443 5.145150 140.979266
F 15.595443 5.145150 162.808313
F 15.595443 12.862882 140.979267
F 15.595443 12.862882 162.808314
F 15.595443 20.580615 140.979266
F 15.595443 20.580615 162.808314
F 24.507123 5.145151 140.979265
F 24.507123 5.145151 162.808312
F 24.507123 12.862882 140.979266
F 24.507123 12.862882 162.808313
F 24.507123 20.580615 140.979265
F 24.507123 20.580615 162.808312
F 6.683755 7.717728 144.617439
F 33.418785 7.717728 144.617439
F 6.683755 15.435460 144.617440
F 33.418785 15.435460 144.617440
F 33.418782 5.145151 145.526984
F 6.683755 23.153193 144.617439
F 6.683753 5.145151 145.526984
F 33.418785 23.153193 144.617439
F 15.595432 7.717730 144.617440
F 15.595432 15.435461 144.617441
F 15.595432 0.000001 144.617440
F 24.507114 7.717729 144.617439
F 24.507114 15.435460 144.617440
F 24.507125 15.435460 149.165158
F 0.000014 1.286287 148.255613
F 26.735043 1.286287 148.255613
F 0.000014 9.004015 148.255613
F 26.735043 9.004015 148.255613
F 0.000014 16.721749 148.255614
F 26.735043 16.721749 148.255614
F 8.911686 1.286287 148.255614
F 8.911686 9.004015 148.255614
F 8.911686 16.721749 148.255614
F 17.823365 1.286286 148.255615
F 17.823365 9.004014 148.255615
F 17.823365 16.721749 148.255615
F 0.000000 3.858864 151.893788
F 26.735029 3.858864 151.893788
F 0.000000 11.576593 151.893788
F 26.735029 11.576593 151.893788
F 0.000000 19.294327 151.893789
F 26.735029 19.294327 151.893789
F 8.911670 3.858864 151.893788
F 8.911670 11.576593 151.893789
F 8.911670 19.294327 151.893789
F 17.823352 3.858865 151.893790
F 17.823352 11.576594 151.893790
F 17.823352 19.294329 151.893790
F 0.000012 3.858864 149.165159
F 26.735041 3.858864 149.165159
F 0.000012 11.576593 149.165159
F 26.735041 11.576593 149.165159
F 0.000012 19.294328 149.165158
F 26.735041 19.294328 149.165158
F 8.911683 3.858864 149.165159
F 8.911683 11.576593 149.165159
F 8.911683 19.294328 149.165158
F 17.823364 3.858865 149.165158
F 17.823364 11.576594 149.165158
F 17.823364 19.294328 149.165157
F 0.000002 1.286287 145.526984
F 26.735031 1.286287 145.526984
F 0.000002 9.004015 145.526984
F 26.735031 9.004015 145.526984
F 0.000002 16.721750 145.526983
F 26.735031 16.721750 145.526983
F 8.911673 1.286287 145.526984
F 8.911673 9.004015 145.526984
F 8.911673 16.721749 145.526983
F 17.823353 1.286286 145.526983
F 17.823353 9.004014 145.526983
F 17.823353 16.721748 145.526982
F 2.227932 7.717729 149.165159
F 28.962961 7.717729 149.165159
F 2.227932 15.435461 149.165158
F 28.962961 15.435461 149.165158
F 24.507125 7.717729 149.165159
F 15.595445 0.000001 149.165158
F 11.139605 7.717729 149.165159
F 11.139605 15.435460 149.165158
F 15.595445 15.435461 149.165157
F 20.051286 7.717729 149.165158
F 20.051286 15.435461 149.165157
F 20.051286 0.000001 149.165158
F 2.227918 5.145152 145.526984
F 28.962947 5.145152 145.526984
F 2.227918 12.862883 145.526983
F 28.962947 12.862883 145.526983
F 2.227918 20.580616 145.526984
F 28.962947 20.580616 145.526984
F 11.139590 5.145151 145.526984
F 11.139590 12.862882 145.526983
F 11.139590 20.580615 145.526984
F 20.051273 5.145150 145.526983
F 20.051273 12.862881 145.526982
F 20.051273 20.580615 145.526983
F 2.227930 5.145151 148.255613
F 28.962959 5.145151 148.255613
F 2.227930 12.862882 148.255614
F 28.962959 12.862882 148.255614
F 2.227930 20.580616 148.255613
F 28.962959 20.580616 148.255613
F 11.139603 5.145151 148.255614
F 11.139603 12.862882 148.255615
F 11.139603 20.580615 148.255614
F 20.051284 5.145150 148.255614
F 20.051284 12.862882 148.255615
F 20.051284 20.580615 148.255614
F 2.227920 7.717728 151.893788
F 28.962949 7.717728 151.893788
F 2.227920 15.435460 151.893789
F 28.962949 15.435460 151.893789
F 15.595445 7.717729 149.165158
F 2.227920 23.153193 151.893788
F 6.683768 15.435460 149.165158
F 28.962949 23.153193 151.893788
F 11.139592 7.717729 151.893789
F 11.139592 15.435461 151.893790
F 6.683768 7.717729 149.165159
F 20.051274 7.717730 151.893789
F 20.051274 15.435461 151.893790
F 20.051274 0.000001 151.893789
F 4.455850 1.286287 148.255614
F 31.190880 1.286287 148.255614
F 4.455850 9.004015 148.255614
F 31.190880 9.004015 148.255614
F 4.455850 16.721749 148.255614
F 31.190880 16.721749 148.255614
F 13.367525 1.286286 148.255614
F 13.367525 9.004015 148.255614
F 13.367525 16.721749 148.255615
F 22.279206 1.286286 148.255614
F 22.279206 9.004015 148.255614
F 22.279206 16.721749 148.255615
F 4.455835 3.858864 151.893788
F 31.190865 3.858864 151.893788
F 4.455835 11.576593 151.893788
F 31.190865 11.576593 151.893788
F 4.455835 19.294327 151.893789
F 31.190865 19.294327 151.893789
F 13.367510 3.858865 151.893789
F 13.367510 11.576594 151.893789
F 13.367510 19.294329 151.893790
F 22.279193 3.858864 151.893789
F 22.279193 11.576593 151.893789
F 22.279193 19.294328 151.893789
F 4.455848 3.858864 149.165159
F 31.190877 3.858864 149.165159
F 4.455848 11.576593 149.165159
F 31.190877 11.576593 149.165159
F 4.455848 19.294328 149.165158
F 31.190877 19.294328 149.165158
F 13.367523 3.858865 149.165158
F 13.367523 11.576594 149.165158
F 13.367523 19.294328 149.165158
F 22.279204 3.858864 149.165159
F 22.279204 11.576593 149.165158
F 22.279204 19.294328 149.165158
F 4.455837 1.286287 145.526984
F 31.190867 1.286287 145.526984
F 4.455837 9.004016 145.526984
F 31.190867 9.004016 145.526984
F 4.455837 16.721750 145.526983
F 31.190867 16.721750 145.526983
F 13.367512 1.286286 145.526983
F 13.367512 9.004014 145.526983
F 13.367512 16.721749 145.526982
F 22.279194 1.286286 145.526983
F 22.279194 9.004014 145.526983
F 22.279194 16.721749 145.526983
F 0.000014 1.286287 177.361011
F 26.735043 1.286287 177.361011
F 0.000014 9.004015 177.361011
F 26.735043 9.004015 177.361011
F 0.000014 16.721749 177.361012
F 26.735043 16.721749 177.361012
F 8.911686 1.286287 177.361011
F 8.911686 9.004015 177.361011
F 8.911686 16.721749 177.361012
F 17.823365 1.286286 177.361012
F 17.823365 9.004014 177.361012
F 17.823365 16.721749 177.361013
F 0.000000 3.858864 180.999185
F 26.735029 3.858864 180.999185
F 0.000000 11.576593 180.999185
F 26.735029 11.576593 180.999185
F 0.000000 19.294327 180.999186
F 26.735029 19.294327 180.999186
F 8.911670 3.858864 180.999186
F 8.911670 11.576593 180.999186
F 8.911670 19.294327 180.999186
F 17.823352 3.858865 180.999187
F 17.823352 11.576594 180.999187
F 17.823352 19.294329 180.999187
F 0.000012 3.858864 178.270556
F 26.735041 3.858864 178.270556
F 0.000012 11.576593 178.270556
F 26.735041 11.576593 178.270556
F 0.000012 19.294328 178.270555
F 26.735041 19.294328 178.270555
F 8.911683 3.858864 178.270556
F 8.911683 11.576593 178.270556
F 8.911683 19.294328 178.270555
F 17.823364 3.858865 178.270555
F 17.823364 11.576594 178.270555
F 17.823364 19.294328 178.270554
F 0.000002 1.286287 174.632381
F 26.735031 1.286287 174.632381
F 0.000002 9.004015 174.632381
F 26.735031 9.004015 174.632381
F 0.000002 16.721750 174.632381
F 26.735031 16.721750 174.632381
F 8.911673 1.286287 174.632381
F 8.911673 9.004015 174.632381
F 8.911673 16.721749 174.632381
F 17.823353 1.286286 174.632380
F 17.823353 9.004014 174.632380
F 17.823353 16.721748 174.632379
F 2.227932 7.717729 178.270556
F 28.962961 7.717729 178.270556
F 2.227932 15.435461 178.270555
F 28.962961 15.435461 178.270555
F 24.507114 15.435460 195.551884
F 24.507114 15.435460 173.722837
F 11.139605 7.717729 178.270556
F 11.139605 15.435460 178.270555
F 24.507114 7.717729 195.551883
F 20.051286 7.717729 178.270555
F 20.051286 15.435461 178.270554
F 20.051286 0.000001 178.270555
F 2.227918 5.145152 174.632382
F 28.962947 5.145152 174.632382
F 2.227918 12.862883 174.632381
F 28.962947 12.862883 174.632381
F 2.227918 20.580616 174.632381
F 28.962947 20.580616 174.632381
F 11.139590 5.145151 174.632381
F 11.139590 12.862882 174.632380
F 11.139590 20.580615 174.632381
F 20.051273 5.145150 174.632381
F 20.051273 12.862881 174.632380
F 20.051273 20.580615 174.632380
F 2.227930 5.145151 177.361011
F 28.962959 5.145151 177.361011
F 2.227930 12.862882 177.361012
F 28.962959 12.862882 177.361012
F 2.227930 20.580616 177.361011
F 28.962959 20.580616 177.361011
F 11.139603 5.145151 177.361011
F 11.139603 12.862882 177.361012
F 11.139603 20.580615 177.361011
F 20.051284 5.145150 177.361011
F 20.051284 12.862882 177.361012
F 20.051284 20.580615 177.361012
F 2.227920 7.717728 180.999185
F 28.962949 7.717728 180.999185
F 2.227920 15.435460 180.999186
F 28.962949 15.435460 180.999186
F 24.507114 7.717729 173.722836
F 2.227920 23.153193 180.999185
F 15.595432 0.000001 195.551884
F 28.962949 23.153193 180.999185
F 11.139592 7.717729 180.999186
F 11.139592 15.435461 180.999187
F 15.595432 0.000001 173.722837
F 20.051274 7.717730 180.999186
F 20.051274 15.435461 180.999188
F 20.051274 0.000001 180.999187
F 4.455850 1.286287 177.361011
F 31.190880 1.286287 177.361011
F 4.455850 9.004015 177.361011
F 31.190880 9.004015 177.361011
F 4.455850 16.721749 177.361012
F 31.190880 16.721749 177.361012
F 13.367525 1.286286 177.361011
F 13.367525 9.004015 177.361011
F 13.367525 16.721749 177.361012
F 22.279206 1.286286 177.361011
F 22.279206 9.004015 177.361011
F 22.279206 16.721749 177.361012
F 4.455835 3.858864 180.999185
F 31.190865 3.858864 180.999185
F 4.455835 11.576593 180.999186
F 31.190865 11.576593 180.999186
F 4.455835 19.294327 180.999186
F 31.190865 19.294327 180.999186
F 13.367510 3.858865 180.999186
F 13.367510 11.576594 180.999187
F 13.367510 19.294329 180.999187
F 22.279193 3.858864 180.999186
F 22.279193 11.576593 180.999186
F 22.279193 19.294328 180.999187
F 4.455848 3.858864 178.270556
F 31.190877 3.858864 178.270556
F 4.455848 11.576593 178.270556
F 31.190877 11.576593 178.270556
F 4.455848 19.294328 178.270555
F 31.190877 19.294328 178.270555
F 13.367523 3.858865 178.270555
F 13.367523 11.576594 178.270555
F 13.367523 19.294328 178.270555
F 22.279204 3.858864 178.270556
F 22.279204 11.576593 178.270556
F 22.279204 19.294328 178.270555
F 4.455837 1.286287 174.632381
F 31.190867 1.286287 174.632381
F 4.455837 9.004016 174.632381
F 31.190867 9.004016 174.632381
F 4.455837 16.721750 174.632381
F 31.190867 16.721750 174.632381
F 13.367512 1.286286 174.632381
F 13.367512 9.004014 174.632381
F 13.367512 16.721749 174.632380
F 22.279194 1.286286 174.632381
F 22.279194 9.004014 174.632381
F 22.279194 16.721749 174.632380
F 6.683768 7.717729 178.270556
F 6.683768 15.435460 178.270555
F 15.595432 15.435461 195.551885
F 15.595445 7.717729 178.270555
F 15.595445 15.435461 178.270554
F 15.595445 0.000001 178.270555
F 24.507125 7.717729 178.270556
F 24.507125 15.435460 178.270555
F 15.595432 15.435461 173.722838
F 6.683753 5.145151 174.632382
F 33.418782 5.145151 174.632382
F 6.683753 12.862883 174.632381
F 33.418782 12.862883 174.632381
F 6.683753 20.580616 174.632381
F 33.418782 20.580616 174.632381
F 15.595431 5.145150 174.632380
F 15.595431 12.862881 174.632379
F 15.595431 20.580614 174.632380
F 24.507112 5.145151 174.632382
F 24.507112 12.862882 174.632381
F 24.507112 20.580616 174.632381
F 6.683766 5.145151 177.361011
F 6.683766 12.862882 177.361012
F 6.683766 20.580616 177.361011
F 15.595443 5.145150 177.361012
F 15.595443 12.862882 177.361013
F 15.595443 20.580615 177.361012
F 24.507123 5.145151 177.361011
F 24.507123 12.862882 177.361012
F 24.507123 20.580615 177.361011
F 6.683755 7.717728 180.999185
F 33.418785 7.717728 180.999185
F 6.683755 15.435460 180.999186
F 33.418785 15.435460 180.999186
F 15.595432 7.717730 195.551884
F 6.683755 23.153193 180.999186
F 15.595432 7.717730 173.722837
F 33.418785 23.153193 180.999186
F 15.595432 7.717730 180.999186
F 15.595432 15.435461 180.999188
F 15.595432 0.000001 180.999187
F 24.507114 7.717729 180.999185
F 24.507114 15.435460 180.999186
F 33.418785 23.153193 195.551883
F 0.000014 1.286287 184.637360
F 26.735043 1.286287 184.637360
F 0.000014 9.004015 184.637360
F 26.735043 9.004015 184.637360
F 0.000014 16.721749 184.637361
F 26.735043 16.721749 184.637361
F 8.911686 1.286287 184.637360
F 8.911686 9.004015 184.637360
F 8.911686 16.721749 184.637361
F 17.823365 1.286286 184.637361
F 17.823365 9.004014 184.637361
F 17.823365 16.721749 184.637362
F 0.000000 3.858864 166.446486
F 0.000000 3.858864 188.275534
F 26.735029 3.858864 166.446486
F 26.735029 3.858864 188.275534
F 0.000000 11.576593 166.446486
F 0.000000 11.576593 188.275534
F 26.735029 11.576593 166.446486
F 26.735029 11.576593 188.275534
F 0.000000 19.294327 166.446487
F 0.000000 19.294327 188.275534
F 26.735029 19.294327 166.446487
F 26.735029 19.294327 188.275534
F 8.911670 3.858864 166.446487
F 8.911670 3.858864 188.275534
F 8.911670 11.576593 166.446487
F 8.911670 11.576593 188.275534
F 8.911670 19.294327 166.446487
F 8.911670 19.294327 188.275535
F 17.823352 3.858865 166.446488
F 17.823352 3.858865 188.275535
F 17.823352 11.576594 166.446488
F 17.823352 11.576594 188.275535
F 17.823352 19.294329 166.446488
F 17.823352 19.294329 188.275536
F 0.000012 3.858864 163.717857
F 0.000012 3.858864 185.546904
F 26.735041 3.858864 163.717857
F 26.735041 3.858864 185.546904
F 0.000012 11.576593 163.717857
F 0.000012 11.576593 185.546904
F 26.735041 11.576593 163.717857
F 26.735041 11.576593 185.546904
F 0.000012 19.294328 163.717856
F 0.000012 19.294328 185.546904
F 26.735041 19.294328 163.717856
F 26.735041 19.294328 185.546904
F 8.911683 3.858864 163.717857
F 8.911683 3.858864 185.546904
F 8.911683 11.576593 163.717857
F 8.911683 11.576593 185.546904
F 8.911683 19.294328 163.717856
F 8.911683 19.294328 185.546904
F 17.823364 3.858865 163.717856
F 17.823364 3.858865 185.546903
F 17.823364 11.576594 163.717856
F 17.823364 11.576594 185.546903
F 17.823364 19.294328 185.546902
F 0.000002 1.286287 181.908730
F 26.735031 1.286287 181.908730
F 0.000002 9.004015 181.908730
F 26.735031 9.004015 181.908730
F 0.000002 16.721750 181.908729
F 26.735031 16.721750 181.908729
F 8.911673 1.286287 181.908730
F 8.911673 9.004015 181.908730
F 8.911673 16.721749 181.908729
F 17.823353 1.286286 181.908729
F 17.823353 9.004014 181.908729
F 17.823353 16.721748 181.908728
F 2.227932 7.717729 163.717857
F 2.227932 7.717729 185.546904
F 28.962961 7.717729 163.717857
F 28.962961 7.717729 185.546904
F 2.227932 15.435461 163.717856
F 2.227932 15.435461 185.546903
F 28.962961 15.435461 163.717856
F 28.962961 15.435461 185.546903
F 33.418785 23.153193 173.722836
F 6.683755 23.153193 195.551883
F 6.683755 23.153193 173.722836
F 33.418785 15.435460 195.551884
F 11.139605 7.717729 163.717857
F 11.139605 7.717729 185.546904
F 11.139605 15.435460 163.717856
F 11.139605 15.435460 185.546903
F 33.418785 15.435460 173.722837
F 6.683755 15.435460 195.551884
F 20.051286 7.717729 163.717856
F 20.051286 7.717729 185.546903
F 20.051286 15.435461 185.546902
F 20.051286 0.000001 163.717856
F 20.051286 0.000001 185.546903
F 2.227918 5.145152 181.908730
F 28.962947 5.145152 181.908730
F 2.227918 12.862883 181.908730
F 28.962947 12.862883 181.908730
F 2.227918 20.580616 181.908730
F 28.962947 20.580616 181.908730
F 11.139590 5.145151 181.908730
F 11.139590 12.862882 181.908729
F 11.139590 20.580615 181.908730
F 20.051273 5.145150 181.908729
F 20.051273 12.862881 181.908729
F 20.051273 20.580615 181.908729
F 2.227930 5.145151 184.637360
F 28.962959 5.145151 184.637360
F 2.227930 12.862882 184.637361
F 28.962959 12.862882 184.637361
F 2.227930 20.580616 184.637360
F 28.962959 20.580616 184.637360
F 11.139603 5.145151 184.637360
F 11.139603 12.862882 184.637361
F 11.139603 20.580615 184.637360
F 20.051284 5.145150 184.637360
F 20.051284 12.862882 184.637361
F 20.051284 20.580615 184.637361
F 2.227920 7.717728 166.446486
F 2.227920 7.717728 188.275534
F 28.962949 7.717728 166.446486
F 28.962949 7.717728 188.275534
F 2.227920 15.435460 166.446487
F 2.227920 15.435460 188.275535
F 28.962949 15.435460 166.446487
F 28.962949 15.435460 188.275535
F 6.683755 15.435460 173.722837
F 33.418785 7.717728 195.551883
F 2.227920 23.153193 166.446486
F 2.227920 23.153193 188.275534
F 33.418785 7.717728 173.722836
F 6.683755 7.717728 195.551883
F 28.962949 23.153193 166.446486
F 28.962949 23.153193 188.275534
F 11.139592 7.717729 166.446487
F 11.139592 7.717729 188.275534
F 11.139592 15.435461 166.446488
F 11.139592 15.435461 188.275535
F 6.683755 7.717728 173.722836
F 24.507123 20.580615 191.913708
F 20.051274 7.717730 166.446487
F 20.051274 7.717730 188.275535
F 20.051274 15.435461 166.446488
F 20.051274 15.435461 188.275536
F 20.051274 0.000001 166.446487
F 20.051274 0.000001 188.275535
F 4.455850 1.286287 184.637360
F 31.190880 1.286287 184.637360
F 4.455850 9.004015 184.637360
F 31.190880 9.004015 184.637360
F 4.455850 16.721749 184.637361
F 31.190880 16.721749 184.637361
F 13.367525 1.286286 184.637360
F 13.367525 9.004015 184.637360
F 13.367525 16.721749 184.637361
F 22.279206 1.286286 184.637360
F 22.279206 9.004015 184.637360
F 22.279206 16.721749 184.637361
F 4.455835 3.858864 166.446486
F 4.455835 3.858864 188.275534
F 31.190865 3.858864 166.446486
F 31.190865 3.858864 188.275534
F 4.455835 11.576593 166.446486
F 4.455835 11.576593 188.275534
F 31.190865 11.576593 166.446486
F 31.190865 11.576593 188.275534
F 4.455835 19.294327 166.446487
F 4.455835 19.294327 188.275534
F 31.190865 19.294327 166.446487
F 31.190865 19.294327 188.275534
F 13.367510 3.858865 166.446487
F 13.367510 3.858865 188.275535
F 13.367510 11.576594 166.446487
F 13.367510 11.576594 188.275535
F 13.367510 19.294329 166.446488
F 13.367510 19.294329 188.275535
F 22.279193 3.858864 166.446487
F 22.279193 3.858864 188.275534
F 22.279193 11.576593 166.446487
F 22.279193 11.576593 188.275534
F 22.279193 19.294328 166.446488
F 22.279193 19.294328 188.275535
F 4.455848 3.858864 163.717857
F 4.455848 3.858864 185.546904
F 31.190877 3.858864 163.717857
F 31.190877 3.858864 185.546904
F 4.455848 11.576593 163.717857
F 4.455848 11.576593 185.546904
F 31.190877 11.576593 163.717857
F 31.190877 11.576593 185.546904
F 4.455848 19.294328 163.717856
F 4.455848 19.294328 185.546904
F 31.190877 19.294328 163.717856
F 31.190877 19.294328 185.546904
F 13.367523 3.858865 163.717856
F 13.367523 3.858865 185.546904
F 13.367523 11.576594 163.717856
F 13.367523 11.576594 185.546903
F 13.367523 19.294328 163.717856
F 13.367523 19.294328 185.546903
F 22.279204 3.858864 163.717857
F 22.279204 3.858864 185.546904
F 22.279204 11.576593 163.717856
F 22.279204 11.576593 185.546904
F 22.279204 19.294328 163.717856
F 22.279204 19.294328 185.546903
F 4.455837 1.286287 181.908730
F 31.190867 1.286287 181.908730
F 4.455837 9.004016 181.908730
F 31.190867 9.004016 181.908730
F 4.455837 16.721750 181.908729
F 31.190867 16.721750 181.908729
F 13.367512 1.286286 181.908729
F 13.367512 9.004014 181.908730
F 13.367512 16.721749 181.908729
F 22.279194 1.286286 181.908730
F 22.279194 9.004014 181.908730
F 22.279194 16.721749 181.908729
F 6.683768 7.717729 163.717857
F 6.683768 7.717729 185.546904
F 6.683768 15.435460 163.717856
F 6.683768 15.435460 185.546903
F 24.507123 20.580615 170.084661
F 24.507123 12.862882 191.913709
F 15.595445 7.717729 163.717856
F 15.595445 7.717729 185.546904
F 15.595445 15.435461 185.546902
F 15.595445 0.000001 163.717856
F 15.595445 0.000001 185.546903
F 24.507125 7.717729 163.717857
F 24.507125 7.717729 185.546904
F 24.507125 15.435460 163.717856
F 24.507125 15.435460 185.546903
F 24.507123 12.862882 170.084662
F 24.507123 5.145151 191.913708
F 6.683753 5.145151 181.908730
F 33.418782 5.145151 181.908730
F 6.683753 12.862883 181.908730
F 33.418782 12.862883 181.908730
F 6.683753 20.580616 181.908730
F 33.418782 20.580616 181.908730
F 15.595431 5.145150 181.908729
F 15.595431 12.862881 181.908728
F 15.595431 20.580614 181.908729
F 24.507112 5.145151 181.908730
F 24.507112 12.862882 181.908729
F 24.507112 20.580616 181.908730
F 6.683766 5.145151 184.637360
F 6.683766 12.862882 184.637361
F 6.683766 20.580616 184.637360
F 15.595443 5.145150 184.637361
F 15.595443 12.862882 184.637362
F 15.595443 20.580615 184.637361
F 24.507123 5.145151 184.637360
F 24.507123 12.862882 184.637361
F 24.507123 20.580615 184.637360
F 6.683755 7.717728 166.446486
F 6.683755 7.717728 188.275534
F 33.418785 7.717728 166.446486
F 33.418785 7.717728 188.275534
F 6.683755 15.435460 166.446487
F 6.683755 15.435460 188.275535
F 33.418785 15.435460 166.446487
F 33.418785 15.435460 188.275535
F 24.507123 5.145151 170.084661
F 15.595443 20.580615 191.913709
F 6.683755 23.153193 166.446486
F 6.683755 23.153193 188.275534
F 15.595443 20.580615 170.084662
F 15.595443 12.862882 191.913710
F 33.418785 23.153193 166.446486
F 33.418785 23.153193 188.275534
F 15.595432 7.717730 166.446487
F 15.595432 7.717730 188.275535
F 15.595432 15.435461 166.446488
F 15.595432 15.435461 188.275536
F 15.595432 0.000001 166.446487
F 15.595432 0.000001 188.275535
F 24.507114 7.717729 166.446486
F 24.507114 7.717729 188.275534
F 24.507114 15.435460 166.446487
F 24.507114 15.435460 188.275535
F 15.595443 12.862882 170.084663
F 15.595443 5.145150 191.913709
F 0.000014 1.286287 170.084661
F 0.000014 1.286287 191.913708
F 26.735043 1.286287 170.084661
F 26.735043 1.286287 191.913708
F 0.000014 9.004015 170.084661
F 0.000014 9.004015 191.913708
F 26.735043 9.004015 170.084661
F 26.735043 9.004015 191.913708
F 0.000014 16.721749 170.084662
F 0.000014 16.721749 191.913709
F 26.735043 16.721749 170.084662
F 26.735043 16.721749 191.913709
F 8.911686 1.286287 170.084661
F 8.911686 1.286287 191.913708
F 8.911686 9.004015 170.084661
F 8.911686 9.004015 191.913708
F 8.911686 16.721749 170.084662
F 8.911686 16.721749 191.913709
F 17.823365 1.286286 170.084662
F 17.823365 1.286286 191.913709
F 17.823365 9.004014 170.084662
F 17.823365 9.004014 191.913709
F 17.823365 16.721749 170.084663
F 17.823365 16.721749 191.913710
F 0.000000 3.858864 173.722835
F 0.000000 3.858864 195.551883
F 26.735029 3.858864 173.722835
F 26.735029 3.858864 195.551883
F 0.000000 11.576593 173.722836
F 0.000000 11.576593 195.551883
F 26.735029 11.576593 173.722836
F 26.735029 11.576593 195.551883
F 0.000000 19.294327 173.722836
F 0.000000 19.294327 195.551884
F 26.735029 19.294327 173.722836
F 26.735029 19.294327 195.551884
F 8.911670 3.858864 173.722836
F 8.911670 3.858864 195.551883
F 8.911670 11.576593 173.722836
F 8.911670 11.576593 195.551883
F 8.911670 19.294327 173.722837
F 8.911670 19.294327 195.551884
F 17.823352 3.858865 173.722837
F 17.823352 3.858865 195.551884
F 17.823352 11.576594 173.722837
F 17.823352 11.576594 195.551885
F 17.823352 19.294329 173.722838
F 17.823352 19.294329 195.551885
F 0.000012 3.858864 170.994206
F 0.000012 3.858864 192.823254
F 26.735041 3.858864 170.994206
F 26.735041 3.858864 192.823254
F 0.000012 11.576593 170.994206
F 0.000012 11.576593 192.823254
F 26.735041 11.576593 170.994206
F 26.735041 11.576593 192.823254
F 0.000012 19.294328 170.994206
F 0.000012 19.294328 192.823253
F 26.735041 19.294328 170.994206
F 26.735041 19.294328 192.823253
F 8.911683 3.858864 170.994206
F 8.911683 3.858864 192.823254
F 8.911683 11.576593 170.994206
F 8.911683 11.576593 192.823253
F 8.911683 19.294328 170.994206
F 8.911683 19.294328 192.823253
F 17.823364 3.858865 170.994205
F 17.823364 3.858865 192.823253
F 17.823364 11.576594 170.994205
F 17.823364 11.576594 192.823252
F 17.823364 19.294328 170.994205
F 17.823364 19.294328 192.823252
F 0.000002 1.286287 167.356031
F 0.000002 1.286287 189.185079
F 26.735031 1.286287 167.356031
F 26.735031 1.286287 189.185079
F 0.000002 9.004015 167.356031
F 0.000002 9.004015 189.185079
F 26.735031 9.004015 167.356031
F 26.735031 9.004015 189.185079
F 0.000002 16.721750 167.356031
F 0.000002 16.721750 189.185078
F 26.735031 16.721750 167.356031
F 26.735031 16.721750 189.185078
F 8.911673 1.286287 167.356031
F 8.911673 1.286287 189.185079
F 8.911673 9.004015 167.356031
F 8.911673 9.004015 189.185079
F 8.911673 16.721749 167.356031
F 8.911673 16.721749 189.185078
F 17.823353 1.286286 167.356030
F 17.823353 1.286286 189.185077
F 17.823353 9.004014 167.356030
F 17.823353 9.004014 189.185078
F 17.823353 16.721748 167.356029
F 17.823353 16.721748 189.185077
F 2.227932 7.717729 170.994206
F 2.227932 7.717729 192.823254
F 28.962961 7.717729 170.994206
F 28.962961 7.717729 192.823254
F 2.227932 15.435461 170.994205
F 2.227932 15.435461 192.823253
F 28.962961 15.435461 170.994205
F 28.962961 15.435461 192.823253
F 15.595443 5.145150 170.084662
F 6.683766 20.580616 191.913708
F 6.683766 20.580616 170.084661
F 6.683766 12.862882 191.913709
F 11.139605 7.717729 170.994206
F 11.139605 7.717729 192.823254
F 11.139605 15.435460 170.994205
F 11.139605 15.435460 192.823253
F 6.683766 12.862882 170.084662
F 6.683766 5.145151 191.913708
F 20.051286 7.717729 170.994206
F 20.051286 7.717729 192.823253
F 20.051286 15.435461 170.994204
F 20.051286 15.435461 192.823252
F 20.051286 0.000001 170.994205
F 20.051286 0.000001 192.823253
F 2.227918 5.145152 167.356032
F 2.227918 5.145152 189.185079
F 28.962947 5.145152 167.356032
F 28.962947 5.145152 189.185079
F 2.227918 12.862883 167.356031
F 2.227918 12.862883 189.185078
F 28.962947 12.862883 167.356031
F 28.962947 12.862883 189.185078
F 2.227918 20.580616 167.356031
F 2.227918 20.580616 189.185079
F 28.962947 20.580616 167.356031
F 28.962947 20.580616 189.185079
F 11.139590 5.145151 167.356031
F 11.139590 5.145151 189.185079
F 11.139590 12.862882 167.356030
F 11.139590 12.862882 189.185078
F 11.139590 20.580615 167.356031
F 11.139590 20.580615 189.185078
F 20.051273 5.145150 167.356031
F 20.051273 5.145150 189.185078
F 20.051273 12.862881 167.356030
F 20.051273 12.862881 189.185077
F 20.051273 20.580615 167.356030
F 20.051273 20.580615 189.185078
F 2.227930 5.145151 170.084661
F 2.227930 5.145151 191.913708
F 28.962959 5.145151 170.084661
F 28.962959 5.145151 191.913708
F 2.227930 12.862882 170.084662
F 2.227930 12.862882 191.913709
F 28.962959 12.862882 170.084662
F 28.962959 12.862882 191.913709
F 2.227930 20.580616 170.084661
F 2.227930 20.580616 191.913708
F 28.962959 20.580616 170.084661
F 28.962959 20.580616 191.913708
F 11.139603 5.145151 170.084661
F 11.139603 5.145151 191.913708
F 11.139603 12.862882 170.084662
F 11.139603 12.862882 191.913709
F 11.139603 20.580615 170.084661
F 11.139603 20.580615 191.913709
F 20.051284 5.145150 170.084662
F 20.051284 5.145150 191.913709
F 20.051284 12.862882 170.084662
F 20.051284 12.862882 191.913710
F 20.051284 20.580615 170.084662
F 20.051284 20.580615 191.913709
F 2.227920 7.717728 173.722835
F 2.227920 7.717728 195.551883
F 28.962949 7.717728 173.722835
F 28.962949 7.717728 195.551883
F 2.227920 15.435460 173.722836
F 2.227920 15.435460 195.551884
F 28.962949 15.435460 173.722836
F 28.962949 15.435460 195.551884
F 6.683766 5.145151 170.084661
F 24.507112 20.580616 189.185079
F 2.227920 23.153193 173.722836
F 2.227920 23.153193 195.551883
F 24.507112 20.580616 167.356031
F 24.507112 12.862882 189.185078
F 28.962949 23.153193 173.722836
F 28.962949 23.153193 195.551883
F 11.139592 7.717729 173.722836
F 11.139592 7.717729 195.551883
F 11.139592 15.435461 173.722837
F 11.139592 15.435461 195.551884
F 24.507112 12.862882 167.356031
F 24.507112 5.145151 189.185079
F 20.051274 7.717730 173.722837
F 20.051274 7.717730 195.551884
F 20.051274 15.435461 173.722838
F 20.051274 15.435461 195.551885
F 20.051274 0.000001 173.722837
F 20.051274 0.000001 195.551884
F 4.455850 1.286287 170.084661
F 4.455850 1.286287 191.913708
F 31.190880 1.286287 170.084661
F 31.190880 1.286287 191.913708
F 4.455850 9.004015 170.084661
F 4.455850 9.004015 191.913708
F 31.190880 9.004015 170.084661
F 31.190880 9.004015 191.913708
F 4.455850 16.721749 170.084662
F 4.455850 16.721749 191.913709
F 31.190880 16.721749 170.084662
F 31.190880 16.721749 191.913709
F 13.367525 1.286286 170.084661
F 13.367525 1.286286 191.913709
F 13.367525 9.004015 170.084661
F 13.367525 9.004015 191.913709
F 13.367525 16.721749 170.084662
F 13.367525 16.721749 191.913710
F 22.279206 1.286286 170.084661
F 22.279206 1.286286 191.913709
F 22.279206 9.004015 170.084661
F 22.279206 9.004015 191.913709
F 22.279206 16.721749 170.084662
F 22.279206 16.721749 191.913710
F 4.455835 3.858864 173.722836
F 4.455835 3.858864 195.551883
F 31.190865 3.858864 173.722836
F 31.190865 3.858864 195.551883
F 4.455835 11.576593 173.722836
F 4.455835 11.576593 195.551883
F 31.190865 11.576593 173.722836
F 31.190865 11.576593 195.551883
F 4.455835 19.294327 173.722836
F 4.455835 19.294327 195.551884
F 31.190865 19.294327 173.722836
F 31.190865 19.294327 195.551884
F 13.367510 3.858865 173.722837
F 13.367510 3.858865 195.551884
F 13.367510 11.576594 173.722837
F 13.367510 11.576594 195.551884
F 13.367510 19.294329 173.722837
F 13.367510 19.294329 195.551885
F 22.279193 3.858864 173.722836
F 22.279193 3.858864 195.551884
F 22.279193 11.576593 173.722836
F 22.279193 11.576593 195.551884
F 22.279193 19.294328 173.722837
F 22.279193 19.294328 195.551884
F 4.455848 3.858864 170.994206
F 4.455848 3.858864 192.823254
F 31.190877 3.858864 170.994206
F 31.190877 3.858864 192.823254
F 4.455848 11.576593 170.994206
F 4.455848 11.576593 192.823254
F 31.190877 11.576593 170.994206
F 31.190877 11.576593 192.823254
F 4.455848 19.294328 170.994206
F 4.455848 19.294328 192.823253
F 31.190877 19.294328 170.994206
F 31.190877 19.294328 192.823253
F 13.367523 3.858865 170.994206
F 13.367523 3.858865 192.823253
F 13.367523 11.576594 170.994205
F 13.367523 11.576594 192.823253
F 13.367523 19.294328 170.994205
F 13.367523 19.294328 192.823252
F 22.279204 3.858864 170.994206
F 22.279204 3.858864 192.823253
F 22.279204 11.576593 170.994206
F 22.279204 11.576593 192.823253
F 22.279204 19.294328 170.994205
F 22.279204 19.294328 192.823253
F 4.455837 1.286287 167.356031
F 4.455837 1.286287 189.185079
F 31.190867 1.286287 167.356031
F 31.190867 1.286287 189.185079
F 4.455837 9.004016 167.356031
F 4.455837 9.004016 189.185079
F 31.190867 9.004016 167.356031
F 31.190867 9.004016 189.185079
F 4.455837 16.721750 167.356031
F 4.455837 16.721750 189.185078
F 31.190867 16.721750 167.356031
F 31.190867 16.721750 189.185078
F 13.367512 1.286286 167.356031
F 13.367512 1.286286 189.185078
F 13.367512 9.004014 167.356031
F 13.367512 9.004014 189.185078
F 13.367512 16.721749 167.356030
F 13.367512 16.721749 189.185077
F 22.279194 1.286286 167.356031
F 22.279194 1.286286 189.185078
F 22.279194 9.004014 167.356031
F 22.279194 9.004014 189.185078
F 22.279194 16.721749 167.356030
F 22.279194 16.721749 189.185077
F 6.683768 7.717729 170.994206
F 6.683768 7.717729 192.823254
F 6.683768 15.435460 170.994205
F 6.683768 15.435460 192.823253
F 24.507112 5.145151 167.356032
F 15.595431 20.580614 189.185077
F 15.595445 7.717729 170.994206
F 15.595445 7.717729 192.823253
F 15.595445 15.435461 170.994205
F 15.595445 15.435461 192.823252
F 15.595445 0.000001 170.994205
F 15.595445 0.000001 192.823253
F 24.507125 7.717729 170.994206
F 24.507125 7.717729 192.823254
F 24.507125 15.435460 170.994205
F 24.507125 15.435460 192.823253
F 15.595431 20.580614 167.356030
F 15.595431 12.862881 189.185077
F 6.683753 5.145151 167.356032
F 6.683753 5.145151 189.185079
F 33.418782 5.145151 167.356032
F 33.418782 5.145151 189.185079
F 6.683753 12.862883 167.356031
F 6.683753 12.862883 189.185078
F 33.418782 12.862883 167.356031
F 33.418782 12.862883 189.185078
F 6.683753 20.580616 167.356031
F 6.683753 20.580616 189.185079
F 33.418782 20.580616 167.356031
F 33.418782 20.580616 189.185079
F 15.595431 5.145150 167.356030
F 15.595431 5.145150 189.185078
F 15.595431 12.862881 167.356029
F 0.000014 1.286287 199.190058
F 0.000014 1.286287 221.019106
F 26.735043 1.286287 199.190058
F 26.735043 1.286287 221.019106
F 0.000014 9.004015 199.190058
F 0.000014 9.004015 221.019106
F 26.735043 9.004015 199.190058
F 26.735043 9.004015 221.019106
F 0.000014 16.721749 199.190059
F 0.000014 16.721749 221.019106
F 26.735043 16.721749 199.190059
F 26.735043 16.721749 221.019106
F 8.911686 1.286287 199.190058
F 8.911686 1.286287 221.019106
F 8.911686 9.004015 199.190058
F 8.911686 9.004015 221.019106
F 8.911686 16.721749 199.190059
F 8.911686 16.721749 221.019107
F 17.823365 1.286286 199.190059
F 17.823365 1.286286 221.019107
F 17.823365 9.004014 199.190059
F 17.823365 9.004014 221.019107
F 17.823365 16.721749 199.190060
F 17.823365 16.721749 221.019108
F 0.000000 3.858864 202.828233
F 0.000000 3.858864 224.657280
F 26.735029 3.858864 202.828233
F 26.735029 3.858864 224.657280
F 0.000000 11.576593 202.828233
F 0.000000 11.576593 224.657280
F 26.735029 11.576593 202.828233
F 26.735029 11.576593 224.657280
F 0.000000 19.294327 202.828233
F 0.000000 19.294327 224.657281
F 26.735029 19.294327 202.828233
F 26.735029 19.294327 224.657281
F 8.911670 3.858864 202.828233
F 8.911670 3.858864 224.657280
F 8.911670 11.576593 202.828233
F 8.911670 11.576593 224.657281
F 8.911670 19.294327 202.828234
F 8.911670 19.294327 224.657281
F 17.823352 3.858865 202.828234
F 17.823352 3.858865 224.657282
F 17.823352 11.576594 202.828234
F 17.823352 11.576594 224.657282
F 17.823352 19.294329 202.828235
F 17.823352 19.294329 224.657282
F 0.000012 3.858864 200.099603
F 0.000012 3.858864 221.928651
F 26.735041 3.858864 200.099603
F 26.735041 3.858864 221.928651
F 0.000012 11.576593 200.099603
F 0.000012 11.576593 221.928651
F 26.735041 11.576593 200.099603
F 26.735041 11.576593 221.928651
F 0.000012 19.294328 200.099603
F 0.000012 19.294328 221.928650
F 26.735041 19.294328 200.099603
F 26.735041 19.294328 221.928650
F 8.911683 3.858864 200.099603
F 8.911683 3.858864 221.928651
F 8.911683 11.576593 200.099603
F 8.911683 11.576593 221.928651
F 8.911683 19.294328 200.099603
F 8.911683 19.294328 221.928650
F 17.823364 3.858865 200.099602
F 17.823364 3.858865 221.928650
F 17.823364 11.576594 200.099602
F 17.823364 11.576594 221.928650
F 17.823364 19.294328 200.099602
F 17.823364 19.294328 221.928649
F 0.000002 1.286287 196.461429
F 0.000002 1.286287 218.290476
F 26.735031 1.286287 196.461429
F 26.735031 1.286287 218.290476
F 0.000002 9.004015 196.461429
F 0.000002 9.004015 218.290476
F 26.735031 9.004015 196.461429
F 26.735031 9.004015 218.290476
F 0.000002 16.721750 196.461428
F 0.000002 16.721750 218.290475
F 26.735031 16.721750 196.461428
F 26.735031 16.721750 218.290475
F 8.911673 1.286287 196.461429
F 8.911673 1.286287 218.290476
F 8.911673 9.004015 196.461429
F 8.911673 9.004015 218.290476
F 8.911673 16.721749 196.461428
F 8.911673 16.721749 218.290475
F 17.823353 1.286286 196.461427
F 17.823353 1.286286 218.290475
F 17.823353 9.004014 196.461428
F 17.823353 9.004014 218.290475
F 17.823353 16.721748 196.461427
F 17.823353 16.721748 218.290474
F 2.227932 7.717729 200.099603
F 2.227932 7.717729 221.928651
F 28.962961 7.717729 200.099603
F 28.962961 7.717729 221.928651
F 2.227932 15.435461 200.099602
F 2.227932 15.435461 221.928650
F 28.962961 15.435461 200.099602
F 28.962961 15.435461 221.928650
F 24.507114 15.435460 217.380931
F 24.507114 7.717729 217.380930
F 15.595432 0.000001 217.380932
F 15.595432 15.435461 217.380932
F 11.139605 7.717729 200.099603
F 11.139605 7.717729 221.928651
F 11.139605 15.435460 200.099602
F 11.139605 15.435460 221.928650
F 15.595432 7.717730 217.380931
F 33.418785 23.153193 217.380930
F 20.051286 7.717729 200.099603
F 20.051286 7.717729 221.928650
F 20.051286 15.435461 200.099602
F 20.051286 15.435461 221.928649
F 20.051286 0.000001 200.099603
F 20.051286 0.000001 221.928650
F 2.227918 5.145152 196.461429
F 2.227918 5.145152 218.290476
F 28.962947 5.145152 196.461429
F 28.962947 5.145152 218.290476
F 2.227918 12.862883 196.461428
F 2.227918 12.862883 218.290475
F 28.962947 12.862883 196.461428
F 28.962947 12.862883 218.290475
F 2.227918 20.580616 196.461429
F 2.227918 20.580616 218.290476
F 28.962947 20.580616 196.461429
F 28.962947 20.580616 218.290476
F 11.139590 5.145151 196.461429
F 11.139590 5.145151 218.290476
F 11.139590 12.862882 196.461428
F 11.139590 12.862882 218.290475
F 11.139590 20.580615 196.461428
F 11.139590 20.580615 218.290476
F 20.051273 5.145150 196.461428
F 20.051273 5.145150 218.290475
F 20.051273 12.862881 196.461427
F 20.051273 12.862881 218.290474
F 20.051273 20.580615 196.461428
F 20.051273 20.580615 218.290475
F 2.227930 5.145151 199.190058
F 2.227930 5.145151 221.019105
F 28.962959 5.145151 199.190058
F 28.962959 5.145151 221.019105
F 2.227930 12.862882 199.190059
F 2.227930 12.862882 221.019106
F 28.962959 12.862882 199.190059
F 28.962959 12.862882 221.019106
F 2.227930 20.580616 199.190058
F 2.227930 20.580616 221.019106
F 28.962959 20.580616 199.190058
F 28.962959 20.580616 221.019106
F 11.139603 5.145151 199.190058
F 11.139603 5.145151 221.019106
F 11.139603 12.862882 199.190059
F 11.139603 12.862882 221.019107
F 11.139603 20.580615 199.190059
F 11.139603 20.580615 221.019106
F 20.051284 5.145150 199.190059
F 20.051284 5.145150 221.019106
F 20.051284 12.862882 199.190060
F 20.051284 12.862882 221.019107
F 20.051284 20.580615 199.190059
F 20.051284 20.580615 221.019107
F 2.227920 7.717728 202.828233
F 2.227920 7.717728 224.657280
F 28.962949 7.717728 202.828233
F 28.962949 7.717728 224.657280
F 2.227920 15.435460 202.828234
F 2.227920 15.435460 224.657281
F 28.962949 15.435460 202.828234
F 28.962949 15.435460 224.657281
F 6.683755 23.153193 217.380930
F 33.418785 15.435460 217.380931
F 2.227920 23.153193 202.828233
F 2.227920 23.153193 224.657280
F 6.683755 15.435460 217.380931
F 33.418785 7.717728 217.380930
F 28.962949 23.153193 202.828233
F 28.962949 23.153193 224.657280
F 11.139592 7.717729 202.828233
F 11.139592 7.717729 224.657281
F 11.139592 15.435461 202.828234
F 11.139592 15.435461 224.657282
F 6.683755 7.717728 217.380930
F 24.507123 20.580615 213.742756
F 20.051274 7.717730 202.828234
F 20.051274 7.717730 224.657281
F 20.051274 15.435461 202.828235
F 20.051274 15.435461 224.657282
F 20.051274 0.000001 202.828234
F 20.051274 0.000001 224.657281
F 4.455850 1.286287 199.190058
F 4.455850 1.286287 221.019106
F 31.190880 1.286287 199.190058
F 31.190880 1.286287 221.019106
F 4.455850 9.004015 199.190058
F 4.455850 9.004015 221.019106
F 31.190880 9.004015 199.190058
F 31.190880 9.004015 221.019106
F 4.455850 16.721749 199.190059
F 4.455850 16.721749 221.019107
F 31.190880 16.721749 199.190059
F 31.190880 16.721749 221.019107
F 13.367525 1.286286 199.190059
F 13.367525 1.286286 221.019106
F 13.367525 9.004015 199.190059
F 13.367525 9.004015 221.019106
F 13.367525 16.721749 199.190059
F 13.367525 16.721749 221.019107
F 22.279206 1.286286 199.190059
F 22.279206 1.286286 221.019106
F 22.279206 9.004015 199.190059
F 22.279206 9.004015 221.019106
F 22.279206 16.721749 199.190060
F 22.279206 16.721749 221.019107
F 4.455835 3.858864 202.828233
F 4.455835 3.858864 224.657280
F 31.190865 3.858864 202.828233
F 31.190865 3.858864 224.657280
F 4.455835 11.576593 202.828233
F 4.455835 11.576593 224.657280
F 31.190865 11.576593 202.828233
F 31.190865 11.576593 224.657280
F 4.455835 19.294327 202.828233
F 4.455835 19.294327 224.657281
F 31.190865 19.294327 202.828233
F 31.190865 19.294327 224.657281
F 13.367510 3.858865 202.828234
F 13.367510 3.858865 224.657281
F 13.367510 11.576594 202.828234
F 13.367510 11.576594 224.657281
F 13.367510 19.294329 202.828234
F 13.367510 19.294329 224.657282
F 22.279193 3.858864 202.828233
F 22.279193 3.858864 224.657281
F 22.279193 11.576593 202.828234
F 22.279193 11.576593 224.657281
F 22.279193 19.294328 202.828234
F 22.279193 19.294328 224.657281
F 4.455848 3.858864 200.099603
F 4.455848 3.858864 221.928651
F 31.190877 3.858864 200.099603
F 31.190877 3.858864 221.928651
F 4.455848 11.576593 200.099603
F 4.455848 11.576593 221.928651
F 31.190877 11.576593 200.099603
F 31.190877 11.576593 221.928651
F 4.455848 19.294328 200.099603
F 4.455848 19.294328 221.928650
F 31.190877 19.294328 200.099603
F 31.190877 19.294328 221.928650
F 13.367523 3.858865 200.099603
F 13.367523 3.858865 221.928650
F 13.367523 11.576594 200.099603
F 13.367523 11.576594 221.928650
F 13.367523 19.294328 200.099602
F 13.367523 19.294328 221.928649
F 22.279204 3.858864 200.099603
F 22.279204 3.858864 221.928650
F 22.279204 11.576593 200.099603
F 22.279204 11.576593 221.928650
F 22.279204 19.294328 200.099602
F 22.279204 19.294328 221.928650
F 4.455837 1.286287 196.461429
F 4.455837 1.286287 218.290476
F 31.190867 1.286287 196.461429
F 31.190867 1.286287 218.290476
F 4.455837 9.004016 196.461429
F 4.455837 9.004016 218.290476
F 31.190867 9.004016 196.461429
F 31.190867 9.004016 218.290476
F 4.455837 16.721750 196.461428
F 4.455837 16.721750 218.290475
F 31.190867 16.721750 196.461428
F 31.190867 16.721750 218.290475
F 13.367512 1.286286 196.461428
F 13.367512 1.286286 218.290475
F 13.367512 9.004014 196.461428
F 13.367512 9.004014 218.290476
F 13.367512 16.721749 196.461427
F 13.367512 16.721749 218.290475
F 22.279194 1.286286 196.461428
F 22.279194 1.286286 218.290476
F 22.279194 9.004014 196.461428
F 22.279194 9.004014 218.290476
F 22.279194 16.721749 196.461427
F 22.279194 16.721749 218.290475
F 6.683768 7.717729 200.099603
F 6.683768 7.717729 221.928651
F 6.683768 15.435460 200.099602
F 6.683768 15.435460 221.928650
F 24.507123 12.862882 213.742756
F 24.507123 5.145151 213.742755
F 15.595445 7.717729 200.099603
F 15.595445 7.717729 221.928650
F 15.595445 15.435461 200.099602
F 15.595445 15.435461 221.928649
F 15.595445 0.000001 200.099603
F 15.595445 0.000001 221.928650
F 24.507125 7.717729 200.099603
F 24.507125 7.717729 221.928651
F 24.507125 15.435460 200.099602
F 24.507125 15.435460 221.928650
F 15.595443 20.580615 213.742757
F 15.595443 12.862882 213.742757
F 6.683753 5.145151 196.461429
F 6.683753 5.145151 218.290476
F 33.418782 5.145151 196.461429
F 33.418782 5.145151 218.290476
F 6.683753 12.862883 196.461428
F 6.683753 12.862883 218.290476
F 33.418782 12.862883 196.461428
F 33.418782 12.862883 218.290476
F 6.683753 20.580616 196.461429
F 6.683753 20.580616 218.290476
F 33.418782 20.580616 196.461429
F 33.418782 20.580616 218.290476
F 15.595431 5.145150 196.461428
F 15.595431 5.145150 218.290475
F 15.595431 12.862881 196.461427
F 15.595431 12.862881 218.290474
F 15.595431 20.580614 196.461427
F 15.595431 20.580614 218.290475
F 24.507112 5.145151 196.461429
F 24.507112 5.145151 218.290476
F 24.507112 12.862882 196.461428
F 24.507112 12.862882 218.290475
F 24.507112 20.580616 196.461429
F 24.507112 20.580616 218.290476
F 6.683766 5.145151 199.190058
F 6.683766 5.145151 221.019105
F 6.683766 12.862882 199.190059
F 6.683766 12.862882 221.019106
F 6.683766 20.580616 199.190058
F 6.683766 20.580616 221.019106
F 15.595443 5.145150 199.190059
F 15.595443 5.145150 221.019106
F 15.595443 12.862882 199.190060
F 15.595443 12.862882 221.019107
F 15.595443 20.580615 199.190059
F 15.595443 20.580615 221.019107
F 24.507123 5.145151 199.190058
F 24.507123 5.145151 221.019105
F 24.507123 12.862882 199.190059
F 24.507123 12.862882 221.019106
F 24.507123 20.580615 199.190058
F 24.507123 20.580615 221.019106
F 6.683755 7.717728 202.828233
F 6.683755 7.717728 224.657280
F 33.418785 7.717728 202.828233
F 33.418785 7.717728 224.657280
F 6.683755 15.435460 202.828234
F 6.683755 15.435460 224.657281
F 33.418785 15.435460 202.828234
F 33.418785 15.435460 224.657281
F 15.595443 5.145150 213.742757
F 6.683766 20.580616 213.742756
F 6.683755 23.153193 202.828233
F 6.683755 23.153193 224.657280
F 6.683766 12.862882 213.742756
F 6.683766 5.145151 213.742755
F 33.418785 23.153193 202.828233
F 33.418785 23.153193 224.657280
F 15.595432 7.717730 202.828234
F 15.595432 7.717730 224.657281
F 15.595432 15.435461 202.828235
F 15.595432 15.435461 224.657282
F 15.595432 0.000001 202.828234
F 15.595432 0.000001 224.657281
F 24.507114 7.717729 202.828233
F 24.507114 7.717729 224.657280
F 24.507114 15.435460 202.828234
F 24.507114 15.435460 224.657281
F 24.507112 20.580616 211.014126
F 24.507112 12.862882 211.014125
F 0.000014 1.286287 206.466407
F 0.000014 1.286287 228.295455
F 26.735043 1.286287 206.466407
F 26.735043 1.286287 228.295455
F 0.000014 9.004015 206.466407
F 0.000014 9.004015 228.295455
F 26.735043 9.004015 206.466407
F 26.735043 9.004015 228.295455
F 0.000014 16.721749 206.466408
F 0.000014 16.721749 228.295455
F 26.735043 16.721749 206.466408
F 26.735043 16.721749 228.295455
F 8.911686 1.286287 206.466407
F 8.911686 1.286287 228.295455
F 8.911686 9.004015 206.466407
F 8.911686 9.004015 228.295455
F 8.911686 16.721749 206.466408
F 8.911686 16.721749 228.295456
F 17.823365 1.286286 206.466408
F 17.823365 1.286286 228.295456
F 17.823365 9.004014 206.466408
F 17.823365 9.004014 228.295456
F 17.823365 16.721749 206.466409
F 17.823365 16.721749 228.295457
F 0.000000 3.858864 210.104581
F 26.735029 3.858864 210.104581
F 0.000000 11.576593 210.104581
F 26.735029 11.576593 210.104581
F 0.000000 19.294327 210.104582
F 26.735029 19.294327 210.104582
F 8.911670 3.858864 210.104581
F 8.911670 11.576593 210.104582
F 8.911670 19.294327 210.104582
F 17.823352 3.858865 210.104583
F 17.823352 11.576594 210.104583
F 17.823352 19.294329 210.104583
F 0.000012 3.858864 207.375952
F 26.735041 3.858864 207.375952
F 0.000012 11.576593 207.375952
F 26.735041 11.576593 207.375952
F 0.000012 19.294328 207.375951
F 26.735041 19.294328 207.375951
F 8.911683 3.858864 207.375952
F 8.911683 11.576593 207.375951
F 8.911683 19.294328 207.375951
F 17.823364 3.858865 207.375951
F 17.823364 11.576594 207.375950
F 17.823364 19.294328 207.375950
F 17.823364 19.294328 229.204997
F 0.000002 1.286287 203.737778
F 0.000002 1.286287 225.566825
F 26.735031 1.286287 203.737778
F 26.735031 1.286287 225.566825
F 0.000002 9.004015 203.737778
F 0.000002 9.004015 225.566825
F 26.735031 9.004015 203.737778
F 26.735031 9.004015 225.566825
F 0.000002 16.721750 203.737777
F 0.000002 16.721750 225.566824
F 26.735031 16.721750 203.737777
F 26.735031 16.721750 225.566824
F 8.911673 1.286287 203.737778
F 8.911673 1.286287 225.566825
F 8.911673 9.004015 203.737778
F 8.911673 9.004015 225.566825
F 8.911673 16.721749 203.737777
F 8.911673 16.721749 225.566824
F 17.823353 1.286286 203.737776
F 17.823353 1.286286 225.566824
F 17.823353 9.004014 203.737776
F 17.823353 9.004014 225.566824
F 17.823353 16.721748 203.737776
F 17.823353 16.721748 225.566823
F 2.227932 7.717729 207.375952
F 28.962961 7.717729 207.375952
F 2.227932 15.435461 207.375951
F 28.962961 15.435461 207.375951
F 24.507112 5.145151 211.014126
F 15.595431 20.580614 211.014125
F 11.139605 7.717729 207.375952
F 11.139605 15.435460 207.375951
F 15.595431 12.862881 211.014124
F 20.051286 7.717729 207.375951
F 20.051286 15.435461 207.375950
F 20.051286 15.435461 229.204997
F 20.051286 0.000001 207.375951
F 2.227918 5.145152 203.737778
F 2.227918 5.145152 225.566825
F 28.962947 5.145152 203.737778
F 28.962947 5.145152 225.566825
F 2.227918 12.862883 203.737777
F 2.227918 12.862883 225.566824
F 28.962947 12.862883 203.737777
F 28.962947 12.862883 225.566824
F 2.227918 20.580616 203.737778
F 2.227918 20.580616 225.566825
F 28.962947 20.580616 203.737778
F 28.962947 20.580616 225.566825
F 11.139590 5.145151 203.737777
F 11.139590 5.145151 225.566825
F 11.139590 12.862882 203.737776
F 11.139590 12.862882 225.566824
F 11.139590 20.580615 203.737777
F 11.139590 20.580615 225.566825
F 20.051273 5.145150 203.737777
F 20.051273 5.145150 225.566824
F 20.051273 12.862881 203.737776
F 20.051273 12.862881 225.566823
F 20.051273 20.580615 203.737777
F 20.051273 20.580615 225.566824
F 2.227930 5.145151 206.466407
F 2.227930 5.145151 228.295454
F 28.962959 5.145151 206.466407
F 28.962959 5.145151 228.295454
F 2.227930 12.862882 206.466408
F 2.227930 12.862882 228.295455
F 28.962959 12.862882 206.466408
F 28.962959 12.862882 228.295455
F 2.227930 20.580616 206.466407
F 2.227930 20.580616 228.295455
F 28.962959 20.580616 206.466407
F 28.962959 20.580616 228.295455
F 11.139603 5.145151 206.466407
F 11.139603 5.145151 228.295455
F 11.139603 12.862882 206.466408
F 11.139603 12.862882 228.295456
F 11.139603 20.580615 206.466408
F 11.139603 20.580615 228.295455
F 20.051284 5.145150 206.466408
F 20.051284 5.145150 228.295455
F 20.051284 12.862882 206.466409
F 20.051284 12.862882 228.295456
F 20.051284 20.580615 206.466408
F 20.051284 20.580615 228.295456
F 2.227920 7.717728 210.104581
F 28.962949 7.717728 210.104581
F 2.227920 15.435460 210.104582
F 28.962949 15.435460 210.104582
F 15.595431 5.145150 211.014125
F 2.227920 23.153193 210.104581
F 33.418782 20.580616 211.014126
F 28.962949 23.153193 210.104581
F 11.139592 7.717729 210.104581
F 11.139592 15.435461 210.104582
F 6.683753 20.580616 211.014126
F 20.051274 7.717730 210.104582
F 20.051274 15.435461 210.104583
F 20.051274 0.000001 210.104582
F 4.455850 1.286287 206.466407
F 4.455850 1.286287 228.295455
F 31.190880 1.286287 206.466407
F 31.190880 1.286287 228.295455
F 4.455850 9.004015 206.466407
F 4.455850 9.004015 228.295455
F 31.190880 9.004015 206.466407
F 31.190880 9.004015 228.295455
F 4.455850 16.721749 206.466408
F 4.455850 16.721749 228.295456
F 31.190880 16.721749 206.466408
F 31.190880 16.721749 228.295456
F 13.367525 1.286286 206.466408
F 13.367525 1.286286 228.295455
F 13.367525 9.004015 206.466408
F 13.367525 9.004015 228.295455
F 13.367525 16.721749 206.466408
F 13.367525 16.721749 228.295456
F 22.279206 1.286286 206.466408
F 22.279206 1.286286 228.295455
F 22.279206 9.004015 206.466408
F 22.279206 9.004015 228.295455
F 22.279206 16.721749 206.466408
F 22.279206 16.721749 228.295456
F 4.455835 3.858864 210.104581
F 31.190865 3.858864 210.104581
F 4.455835 11.576593 210.104581
F 31.190865 11.576593 210.104581
F 4.455835 19.294327 210.104582
F 31.190865 19.294327 210.104582
F 13.367510 3.858865 210.104582
F 13.367510 11.576594 210.104582
F 13.367510 19.294329 210.104583
F 22.279193 3.858864 210.104582
F 22.279193 11.576593 210.104582
F 22.279193 19.294328 210.104582
F 4.455848 3.858864 207.375952
F 31.190877 3.858864 207.375952
F 4.455848 11.576593 207.375951
F 31.190877 11.576593 207.375951
F 4.455848 19.294328 207.375951
F 31.190877 19.294328 207.375951
F 13.367523 3.858865 207.375951
F 13.367523 11.576594 207.375951
F 13.367523 19.294328 207.375950
F 22.279204 3.858864 207.375951
F 22.279204 11.576593 207.375951
F 22.279204 19.294328 207.375951
F 4.455837 1.286287 203.737778
F 4.455837 1.286287 225.566825
F 31.190867 1.286287 203.737778
F 31.190867 1.286287 225.566825
F 4.455837 9.004016 203.737778
F 4.455837 9.004016 225.566825
F 31.190867 9.004016 203.737778
F 31.190867 9.004016 225.566825
F 4.455837 16.721750 203.737777
F 4.455837 16.721750 225.566824
F 31.190867 16.721750 203.737777
F 31.190867 16.721750 225.566824
F 13.367512 1.286286 203.737777
F 13.367512 1.286286 225.566824
F 13.367512 9.004014 203.737777
F 13.367512 9.004014 225.566824
F 13.367512 16.721749 203.737776
F 13.367512 16.721749 225.566824
F 22.279194 1.286286 203.737777
F 22.279194 1.286286 225.566824
F 22.279194 9.004014 203.737777
F 22.279194 9.004014 225.566825
F 22.279194 16.721749 203.737776
F 22.279194 16.721749 225.566824
F 6.683768 7.717729 207.375952
F 6.683768 15.435460 207.375951
F 33.418782 12.862883 211.014125
F 15.595445 7.717729 207.375951
F 15.595445 15.435461 207.375950
F 15.595445 15.435461 229.204997
F 15.595445 0.000001 207.375951
F 24.507125 7.717729 207.375952
F 24.507125 15.435460 207.375951
F 6.683753 12.862883 211.014125
F 6.683753 5.145151 203.737778
F 6.683753 5.145151 225.566825
F 33.418782 5.145151 203.737778
F 33.418782 5.145151 225.566825
F 6.683753 12.862883 203.737777
F 6.683753 12.862883 225.566824
F 33.418782 12.862883 203.737777
F 33.418782 12.862883 225.566824
F 6.683753 20.580616 203.737778
F 6.683753 20.580616 225.566825
F 33.418782 20.580616 203.737778
F 33.418782 20.580616 225.566825
F 15.595431 5.145150 203.737777
F 15.595431 5.145150 225.566824
F 15.595431 12.862881 203.737776
F 15.595431 12.862881 225.566823
F 15.595431 20.580614 203.737776
F 15.595431 20.580614 225.566824
F 24.507112 5.145151 203.737778
F 24.507112 5.145151 225.566825
F 24.507112 12.862882 203.737777
F 24.507112 12.862882 225.566824
F 24.507112 20.580616 203.737778
F 24.507112 20.580616 225.566825
F 6.683766 5.145151 206.466407
F 6.683766 5.145151 228.295454
F 6.683766 12.862882 206.466408
F 6.683766 12.862882 228.295455
F 6.683766 20.580616 206.466407
F 6.683766 20.580616 228.295455
F 15.595443 5.145150 206.466408
F 15.595443 5.145150 228.295455
F 15.595443 12.862882 206.466409
F 15.595443 12.862882 228.295456
F 15.595443 20.580615 206.466408
F 15.595443 20.580615 228.295456
F 24.507123 5.145151 206.466407
F 24.507123 5.145151 228.295454
F 24.507123 12.862882 206.466408
F 24.507123 12.862882 228.295455
F 24.507123 20.580615 206.466407
F 24.507123 20.580615 228.295455
F 6.683755 7.717728 210.104581
F 33.418785 7.717728 210.104581
F 6.683755 15.435460 210.104582
F 33.418785 15.435460 210.104582
F 33.418782 5.145151 211.014126
F 6.683755 23.153193 210.104581
F 6.683753 5.145151 211.014126
F 33.418785 23.153193 210.104581
F 15.595432 7.717730 210.104582
F 15.595432 15.435461 210.104583
F 15.595432 0.000001 210.104582
F 24.507114 7.717729 210.104581
F 24.507114 15.435460 210.104582
F 24.507125 15.435460 214.652300
F 0.000014 1.286287 213.742756
F 26.735043 1.286287 213.742756
F 0.000014 9.004015 213.742756
F 26.735043 9.004015 213.742756
F 0.000014 16.721749 213.742756
F 26.735043 16.721749 213.742756
F 8.911686 1.286287 213.742756
F 8.911686 9.004015 213.742756
F 8.911686 16.721749 213.742757
F 17.823365 1.286286 213.742757
F 17.823365 9.004014 213.742757
F 17.823365 16.721749 213.742758
F 0.000000 3.858864 217.380930
F 26.735029 3.858864 217.380930
F 0.000000 11.576593 217.380930
F 26.735029 11.576593 217.380930
F 0.000000 19.294327 217.380931
F 26.735029 19.294327 217.380931
F 8.911670 3.858864 217.380931
F 8.911670 11.576593 217.380931
F 8.911670 19.294327 217.380931
F 17.823352 3.858865 217.380932
F 17.823352 11.576594 217.380932
F 17.823352 19.294329 217.380932
F 0.000012 3.858864 214.652301
F 26.735041 3.858864 214.652301
F 0.000012 11.576593 214.652301
F 26.735041 11.576593 214.652301
F 0.000012 19.294328 214.652300
F 26.735041 19.294328 214.652300
F 8.911683 3.858864 214.652301
F 8.911683 11.576593 214.652301
F 8.911683 19.294328 214.652300
F 17.823364 3.858865 214.652300
F 17.823364 11.576594 214.652300
F 17.823364 19.294328 214.652299
F 0.000002 1.286287 211.014126
F 26.735031 1.286287 211.014126
F 0.000002 9.004015 211.014126
F 26.735031 9.004015 211.014126
F 0.000002 16.721750 211.014125
F 26.735031 16.721750 211.014125
F 8.911673 1.286287 211.014126
F 8.911673 9.004015 211.014126
F 8.911673 16.721749 211.014125
F 17.823353 1.286286 211.014125
F 17.823353 9.004014 211.014125
F 17.823353 16.721748 211.014124
F 2.227932 7.717729 214.652301
F 28.962961 7.717729 214.652301
F 2.227932 15.435461 214.652300
F 28.962961 15.435461 214.652300
F 24.507125 7.717729 214.652301
F 15.595445 0.000001 214.652300
F 11.139605 7.717729 214.652301
F 11.139605 15.435460 214.652300
F 15.595445 15.435461 214.652299
F 20.051286 7.717729 214.652300
F 20.051286 15.435461 214.652299
F 20.051286 0.000001 214.652300
F 2.227918 5.145152 211.014126
F 28.962947 5.145152 211.014126
F 2.227918 12.862883 211.014125
F 28.962947 12.862883 211.014125
F 2.227918 20.580616 211.014126
F 28.962947 20.580616 211.014126
F 11.139590 5.145151 211.014126
F 11.139590 12.862882 211.014125
F 11.139590 20.580615 211.014126
F 20.051273 5.145150 211.014125
F 20.051273 12.862881 211.014124
F 20.051273 20.580615 211.014125
F 2.227930 5.145151 213.742755
F 28.962959 5.145151 213.742755
F 2.227930 12.862882 213.742756
F 28.962959 12.862882 213.742756
F 2.227930 20.580616 213.742756
F 28.962959 20.580616 213.742756
F 11.139603 5.145151 213.742756
F 11.139603 12.862882 213.742757
F 11.139603 20.580615 213.742756
F 20.051284 5.145150 213.742756
F 20.051284 12.862882 213.742757
F 20.051284 20.580615 213.742757
F 2.227920 7.717728 217.380930
F 28.962949 7.717728 217.380930
F 2.227920 15.435460 217.380931
F 28.962949 15.435460 217.380931
F 15.595445 7.717729 214.652300
F 2.227920 23.153193 217.380930
F 6.683768 15.435460 214.652300
F 28.962949 23.153193 217.380930
F 11.139592 7.717729 217.380931
F 11.139592 15.435461 217.380932
F 6.683768 7.717729 214.652301
F 20.051274 7.717730 217.380931
F 20.051274 15.435461 217.380932
F 20.051274 0.000001 217.380932
F 4.455850 1.286287 213.742756
F 31.190880 1.286287 213.742756
F 4.455850 9.004015 213.742756
F 31.190880 9.004015 213.742756
F 4.455850 16.721749 213.742757
F 31.190880 16.721749 213.742757
F 13.367525 1.286286 213.742756
F 13.367525 9.004015 213.742756
F 13.367525 16.721749 213.742757
F 22.279206 1.286286 213.742756
F 22.279206 9.004015 213.742756
F 22.279206 16.721749 213.742757
F 4.455835 3.858864 217.380930
F 31.190865 3.858864 217.380930
F 4.455835 11.576593 217.380931
F 31.190865 11.576593 217.380931
F 4.455835 19.294327 217.380931
F 31.190865 19.294327 217.380931
F 13.367510 3.858865 217.380931
F 13.367510 11.576594 217.380932
F 13.367510 19.294329 217.380932
F 22.279193 3.858864 217.380931
F 22.279193 11.576593 217.380931
F 22.279193 19.294328 217.380932
F 4.455848 3.858864 214.652301
F 31.190877 3.858864 214.652301
F 4.455848 11.576593 214.652301
F 31.190877 11.576593 214.652301
F 4.455848 19.294328 214.652300
F 31.190877 19.294328 214.652300
F 13.367523 3.858865 214.652300
F 13.367523 11.576594 214.652300
F 13.367523 19.294328 214.652300
F 22.279204 3.858864 214.652301
F 22.279204 11.576593 214.652301
F 22.279204 19.294328 214.652300
F 4.455837 1.286287 211.014126
F 31.190867 1.286287 211.014126
F 4.455837 9.004016 211.014126
F 31.190867 9.004016 211.014126
F 4.455837 16.721750 211.014125
F 31.190867 16.721750 211.014125
F 13.367512 1.286286 211.014125
F 13.367512 9.004014 211.014126
F 13.367512 16.721749 211.014125
F 22.279194 1.286286 211.014126
F 22.279194 9.004014 211.014126
F 22.279194 16.721749 211.014125
F 0.000014 1.286287 242.848153
F 26.735043 1.286287 242.848153
F 0.000014 9.004015 242.848153
F 26.735043 9.004015 242.848153
F 0.000014 16.721749 242.848154
F 26.735043 16.721749 242.848154
F 8.911686 1.286287 242.848153
F 8.911686 9.004015 242.848153
F 8.911686 16.721749 242.848154
F 17.823365 1.286286 242.848154
F 17.823365 9.004014 242.848154
F 17.823365 16.721749 242.848155
F 0.000000 3.858864 246.486327
F 26.735029 3.858864 246.486327
F 0.000000 11.576593 246.486328
F 26.735029 11.576593 246.486328
F 0.000000 19.294327 246.486328
F 26.735029 19.294327 246.486328
F 8.911670 3.858864 246.486328
F 8.911670 11.576593 246.486328
F 8.911670 19.294327 246.486329
F 17.823352 3.858865 246.486329
F 17.823352 11.576594 246.486329
F 17.823352 19.294329 246.486330
F 0.000012 3.858864 243.757698
F 26.735041 3.858864 243.757698
F 0.000012 11.576593 243.757698
F 26.735041 11.576593 243.757698
F 0.000012 19.294328 243.757698
F 26.735041 19.294328 243.757698
F 8.911683 3.858864 243.757698
F 8.911683 11.576593 243.757698
F 8.911683 19.294328 243.757697
F 17.823364 3.858865 243.757697
F 17.823364 11.576594 243.757697
F 17.823364 19.294328 243.757696
F 0.000002 1.286287 240.119524
F 26.735031 1.286287 240.119524
F 0.000002 9.004015 240.119524
F 26.735031 9.004015 240.119524
F 0.000002 16.721750 240.119523
F 26.735031 16.721750 240.119523
F 8.911673 1.286287 240.119523
F 8.911673 9.004015 240.119524
F 8.911673 16.721749 240.119523
F 17.823353 1.286286 240.119522
F 17.823353 9.004014 240.119522
F 17.823353 16.721748 240.119521
F 2.227932 7.717729 243.757698
F 28.962961 7.717729 243.757698
F 2.227932 15.435461 243.757697
F 28.962961 15.435461 243.757697
F 24.507114 15.435460 261.039026
F 24.507114 15.435460 239.209979
F 11.139605 7.717729 243.757698
F 11.139605 15.435460 243.757697
F 24.507114 7.717729 261.039025
F 20.051286 7.717729 243.757697
F 20.051286 15.435461 243.757696
F 20.051286 0.000001 243.757697
F 2.227918 5.145152 240.119524
F 28.962947 5.145152 240.119524
F 2.227918 12.862883 240.119523
F 28.962947 12.862883 240.119523
F 2.227918 20.580616 240.119524
F 28.962947 20.580616 240.119524
F 11.139590 5.145151 240.119523
F 11.139590 12.862882 240.119522
F 11.139590 20.580615 240.119523
F 20.051273 5.145150 240.119523
F 20.051273 12.862881 240.119522
F 20.051273 20.580615 240.119523
F 2.227930 5.145151 242.848153
F 28.962959 5.145151 242.848153
F 2.227930 12.862882 242.848154
F 28.962959 12.862882 242.848154
F 2.227930 20.580616 242.848153
F 28.962959 20.580616 242.848153
F 11.139603 5.145151 242.848153
F 11.139603 12.862882 242.848154
F 11.139603 20.580615 242.848153
F 20.051284 5.145150 242.848154
F 20.051284 12.862882 242.848155
F 20.051284 20.580615 242.848154
F 2.227920 7.717728 246.486327
F 28.962949 7.717728 246.486327
F 2.227920 15.435460 246.486328
F 28.962949 15.435460 246.486328
F 24.507114 7.717729 239.209978
F 2.227920 23.153193 246.486328
F 15.595432 0.000001 261.039026
F 28.962949 23.153193 246.486328
F 11.139592 7.717729 246.486328
F 11.139592 15.435461 246.486329
F 15.595432 0.000001 239.209979
F 20.051274 7.717730 246.486329
F 20.051274 15.435461 246.486330
F 20.051274 0.000001 246.486329
F 4.455850 1.286287 242.848153
F 31.190880 1.286287 242.848153
F 4.455850 9.004015 242.848153
F 31.190880 9.004015 242.848153
F 4.455850 16.721749 242.848154
F 31.190880 16.721749 242.848154
F 13.367525 1.286286 242.848154
F 13.367525 9.004015 242.848153
F 13.367525 16.721749 242.848154
F 22.279206 1.286286 242.848154
F 22.279206 9.004015 242.848153
F 22.279206 16.721749 242.848154
F 4.455835 3.858864 246.486328
F 31.190865 3.858864 246.486328
F 4.455835 11.576593 246.486328
F 31.190865 11.576593 246.486328
F 4.455835 19.294327 246.486328
F 31.190865 19.294327 246.486328
F 13.367510 3.858865 246.486329
F 13.367510 11.576594 246.486329
F 13.367510 19.294329 246.486329
F 22.279193 3.858864 246.486328
F 22.279193 11.576593 246.486328
F 22.279193 19.294328 246.486329
F 4.455848 3.858864 243.757698
F 31.190877 3.858864 243.757698
F 4.455848 11.576593 243.757698
F 31.190877 11.576593 243.757698
F 4.455848 19.294328 243.757698
F 31.190877 19.294328 243.757698
F 13.367523 3.858865 243.757698
F 13.367523 11.576594 243.757697
F 13.367523 19.294328 243.757697
F 22.279204 3.858864 243.757698
F 22.279204 11.576593 243.757698
F 22.279204 19.294328 243.757697
F 4.455837 1.286287 240.119524
F 31.190867 1.286287 240.119524
F 4.455837 9.004016 240.119524
F 31.190867 9.004016 240.119524
F 4.455837 16.721750 240.119523
F 31.190867 16.721750 240.119523
F 13.367512 1.286286 240.119523
F 13.367512 9.004014 240.119523
F 13.367512 16.721749 240.119522
F 22.279194 1.286286 240.119523
F 22.279194 9.004014 240.119523
F 22.279194 16.721749 240.119522
F 6.683768 7.717729 243.757698
F 6.683768 15.435460 243.757697
F 15.595432 15.435461 261.039027
F 15.595445 7.717729 243.757697
F 15.595445 15.435461 243.757696
F 15.595445 0.000001 243.757697
F 24.507125 7.717729 243.757698
F 24.507125 15.435460 243.757697
F 15.595432 15.435461 239.209980
F 6.683753 5.145151 240.119524
F 33.418782 5.145151 240.119524
F 6.683753 12.862883 240.119523
F 33.418782 12.862883 240.119523
F 6.683753 20.580616 240.119524
F 33.418782 20.580616 240.119524
F 15.595431 5.145150 240.119522
F 15.595431 12.862881 240.119522
F 15.595431 20.580614 240.119522
F 24.507112 5.145151 240.119524
F 24.507112 12.862882 240.119523
F 24.507112 20.580616 240.119524
F 6.683766 5.145151 242.848153
F 6.683766 12.862882 242.848154
F 6.683766 20.580616 242.848153
F 15.595443 5.145150 242.848154
F 15.595443 12.862882 242.848155
F 15.595443 20.580615 242.848154
F 24.507123 5.145151 242.848153
F 24.507123 12.862882 242.848154
F 24.507123 20.580615 242.848153
F 6.683755 7.717728 246.486328
F 33.418785 7.717728 246.486328
F 6.683755 15.435460 246.486329
F 33.418785 15.435460 246.486329
F 15.595432 7.717730 261.039026
F 6.683755 23.153193 246.486328
F 15.595432 7.717730 239.209979
F 33.418785 23.153193 246.486328
F 15.595432 7.717730 246.486329
F 15.595432 15.435461 246.486330
F 15.595432 0.000001 246.486329
F 24.507114 7.717729 246.486328
F 24.507114 15.435460 246.486329
F 33.418785 23.153193 261.039025
F 0.000014 1.286287 250.124502
F 26.735043 1.286287 250.124502
F 0.000014 9.004015 250.124502
F 26.735043 9.004015 250.124502
F 0.000014 16.721749 250.124503
F 26.735043 16.721749 250.124503
F 8.911686 1.286287 250.124502
F 8.911686 9.004015 250.124502
F 8.911686 16.721749 250.124503
F 17.823365 1.286286 250.124503
F 17.823365 9.004014 250.124503
F 17.823365 16.721749 250.124504
F 0.000000 3.858864 231.933628
F 0.000000 3.858864 253.762676
F 26.735029 3.858864 231.933628
F 26.735029 3.858864 253.762676
F 0.000000 11.576593 231.933629
F 0.000000 11.576593 253.762676
F 26.735029 11.576593 231.933629
F 26.735029 11.576593 253.762676
F 0.000000 19.294327 231.933629
F 0.000000 19.294327 253.762676
F 26.735029 19.294327 231.933629
F 26.735029 19.294327 253.762676
F 8.911670 3.858864 231.933629
F 8.911670 3.858864 253.762676
F 8.911670 11.576593 231.933629
F 8.911670 11.576593 253.762676
F 8.911670 19.294327 231.933629
F 8.911670 19.294327 253.762677
F 17.823352 3.858865 231.933630
F 17.823352 3.858865 253.762677
F 17.823352 11.576594 231.933630
F 17.823352 11.576594 253.762677
F 17.823352 19.294329 231.933631
F 17.823352 19.294329 253.762678
F 0.000012 3.858864 229.204999
F 0.000012 3.858864 251.034045
F 26.735041 3.858864 229.204999
F 26.735041 3.858864 251.034045
F 0.000012 11.576593 229.204999
F 0.000012 11.576593 251.034045
F 26.735041 11.576593 229.204999
F 26.735041 11.576593 251.034045
F 0.000012 19.294328 229.204998
F 0.000012 19.294328 251.034045
F 26.735041 19.294328 229.204998
F 26.735041 19.294328 251.034045
F 8.911683 3.858864 229.204999
F 8.911683 3.858864 251.034045
F 8.911683 11.576593 229.204999
F 8.911683 11.576593 251.034045
F 8.911683 19.294328 229.204998
F 8.911683 19.294328 251.034045
F 17.823364 3.858865 229.204998
F 17.823364 3.858865 251.034044
F 17.823364 11.576594 229.204998
F 17.823364 11.576594 251.034044
F 17.823364 19.294328 251.034044
F 0.000002 1.286287 247.395872
F 26.735031 1.286287 247.395872
F 0.000002 9.004015 247.395872
F 26.735031 9.004015 247.395872
F 0.000002 16.721750 247.395872
F 26.735031 16.721750 247.395872
F 8.911673 1.286287 247.395872
F 8.911673 9.004015 247.395872
F 8.911673 16.721749 247.395872
F 17.823353 1.286286 247.395871
F 17.823353 9.004014 247.395871
F 17.823353 16.721748 247.395870
F 2.227932 7.717729 229.204999
F 2.227932 7.717729 251.034045
F 28.962961 7.717729 229.204999
F 28.962961 7.717729 251.034045
F 2.227932 15.435461 229.204998
F 2.227932 15.435461 251.034044
F 28.962961 15.435461 229.204998
F 28.962961 15.435461 251.034044
F 33.418785 23.153193 239.209978
F 6.683755 23.153193 261.039025
F 6.683755 23.153193 239.209978
F 33.418785 15.435460 261.039026
F 11.139605 7.717729 229.204999
F 11.139605 7.717729 251.034045
F 11.139605 15.435460 229.204998
F 11.139605 15.435460 251.034044
F 33.418785 15.435460 239.209979
F 6.683755 15.435460 261.039026
F 20.051286 7.717729 229.204998
F 20.051286 7.717729 251.034045
F 20.051286 15.435461 251.034044
F 20.051286 0.000001 229.204998
F 20.051286 0.000001 251.034045
F 2.227918 5.145152 247.395873
F 28.962947 5.145152 247.395873
F 2.227918 12.862883 247.395872
F 28.962947 12.862883 247.395872
F 2.227918 20.580616 247.395872
F 28.962947 20.580616 247.395872
F 11.139590 5.145151 247.395872
F 11.139590 12.862882 247.395871
F 11.139590 20.580615 247.395872
F 20.051273 5.145150 247.395872
F 20.051273 12.862881 247.395871
F 20.051273 20.580615 247.395871
F 2.227930 5.145151 250.124502
F 28.962959 5.145151 250.124502
F 2.227930 12.862882 250.124503
F 28.962959 12.862882 250.124503
F 2.227930 20.580616 250.124502
F 28.962959 20.580616 250.124502
F 11.139603 5.145151 250.124502
F 11.139603 12.862882 250.124503
F 11.139603 20.580615 250.124502
F 20.051284 5.145150 250.124503
F 20.051284 12.862882 250.124504
F 20.051284 20.580615 250.124503
F 2.227920 7.717728 231.933628
F 2.227920 7.717728 253.762676
F 28.962949 7.717728 231.933628
F 28.962949 7.717728 253.762676
F 2.227920 15.435460 231.933629
F 2.227920 15.435460 253.762677
F 28.962949 15.435460 231.933629
F 28.962949 15.435460 253.762677
F 6.683755 15.435460 239.209979
F 33.418785 7.717728 261.039025
F 2.227920 23.153193 231.933628
F 2.227920 23.153193 253.762676
F 33.418785 7.717728 239.209978
F 6.683755 7.717728 261.039025
F 28.962949 23.153193 231.933628
F 28.962949 23.153193 253.762676
F 11.139592 7.717729 231.933629
F 11.139592 7.717729 253.762676
F 11.139592 15.435461 231.933630
F 11.139592 15.435461 253.762677
F 6.683755 7.717728 239.209978
F 24.507123 20.580615 257.400850
F 20.051274 7.717730 231.933630
F 20.051274 7.717730 253.762677
F 20.051274 15.435461 231.933631
F 20.051274 15.435461 253.762678
F 20.051274 0.000001 231.933630
F 20.051274 0.000001 253.762677
F 4.455850 1.286287 250.124502
F 31.190880 1.286287 250.124502
F 4.455850 9.004015 250.124502
F 31.190880 9.004015 250.124502
F 4.455850 16.721749 250.124503
F 31.190880 16.721749 250.124503
F 13.367525 1.286286 250.124503
F 13.367525 9.004015 250.124502
F 13.367525 16.721749 250.124503
F 22.279206 1.286286 250.124503
F 22.279206 9.004015 250.124502
F 22.279206 16.721749 250.124503
F 4.455835 3.858864 231.933628
F 4.455835 3.858864 253.762676
F 31.190865 3.858864 231.933628
F 31.190865 3.858864 253.762676
F 4.455835 11.576593 231.933629
F 4.455835 11.576593 253.762676
F 31.190865 11.576593 231.933629
F 31.190865 11.576593 253.762676
F 4.455835 19.294327 231.933629
F 4.455835 19.294327 253.762677
F 31.190865 19.294327 231.933629
F 31.190865 19.294327 253.762677
F 13.367510 3.858865 231.933629
F 13.367510 3.858865 253.762677
F 13.367510 11.576594 231.933630
F 13.367510 11.576594 253.762677
F 13.367510 19.294329 231.933630
F 13.367510 19.294329 253.762678
F 22.279193 3.858864 231.933629
F 22.279193 3.858864 253.762676
F 22.279193 11.576593 231.933629
F 22.279193 11.576593 253.762677
F 22.279193 19.294328 231.933630
F 22.279193 19.294328 253.762677
F 4.455848 3.858864 229.204999
F 4.455848 3.858864 251.034045
F 31.190877 3.858864 229.204999
F 31.190877 3.858864 251.034045
F 4.455848 11.576593 229.204999
F 4.455848 11.576593 251.034045
F 31.190877 11.576593 229.204999
F 31.190877 11.576593 251.034045
F 4.455848 19.294328 229.204998
F 4.455848 19.294328 251.034045
F 31.190877 19.294328 229.204998
F 31.190877 19.294328 251.034045
F 13.367523 3.858865 229.204998
F 13.367523 3.858865 251.034045
F 13.367523 11.576594 229.204998
F 13.367523 11.576594 251.034045
F 13.367523 19.294328 229.204998
F 13.367523 19.294328 251.034044
F 22.279204 3.858864 229.204999
F 22.279204 3.858864 251.034045
F 22.279204 11.576593 229.204999
F 22.279204 11.576593 251.034045
F 22.279204 19.294328 229.204998
F 22.279204 19.294328 251.034044
F 4.455837 1.286287 247.395872
F 31.190867 1.286287 247.395872
F 4.455837 9.004016 247.395872
F 31.190867 9.004016 247.395872
F 4.455837 16.721750 247.395872
F 31.190867 16.721750 247.395872
F 13.367512 1.286286 247.395872
F 13.367512 9.004014 247.395872
F 13.367512 16.721749 247.395871
F 22.279194 1.286286 247.395872
F 22.279194 9.004014 247.395872
F 22.279194 16.721749 247.395871
F 6.683768 7.717729 229.204999
F 6.683768 7.717729 251.034046
F 6.683768 15.435460 229.204998
F 6.683768 15.435460 251.034044
F 24.507123 20.580615 235.571803
F 24.507123 12.862882 257.400851
F 15.595445 7.717729 229.204998
F 15.595445 7.717729 251.034045
F 15.595445 15.435461 251.034044
F 15.595445 0.000001 229.204998
F 15.595445 0.000001 251.034045
F 24.507125 7.717729 229.204999
F 24.507125 7.717729 251.034045
F 24.507125 15.435460 229.204998
F 24.507125 15.435460 251.034044
F 24.507123 12.862882 235.571804
F 24.507123 5.145151 257.400850
F 6.683753 5.145151 247.395873
F 33.418782 5.145151 247.395873
F 6.683753 12.862883 247.395872
F 33.418782 12.862883 247.395872
F 6.683753 20.580616 247.395872
F 33.418782 20.580616 247.395872
F 15.595431 5.145150 247.395871
F 15.595431 12.862881 247.395870
F 15.595431 20.580614 247.395871
F 24.507112 5.145151 247.395873
F 24.507112 12.862882 247.395872
F 24.507112 20.580616 247.395872
F 6.683766 5.145151 250.124502
F 6.683766 12.862882 250.124503
F 6.683766 20.580616 250.124502
F 15.595443 5.145150 250.124503
F 15.595443 12.862882 250.124504
F 15.595443 20.580615 250.124503
F 24.507123 5.145151 250.124502
F 24.507123 12.862882 250.124503
F 24.507123 20.580615 250.124502
F 6.683755 7.717728 231.933628
F 6.683755 7.717728 253.762676
F 33.418785 7.717728 231.933628
F 33.418785 7.717728 253.762676
F 6.683755 15.435460 231.933630
F 6.683755 15.435460 253.762677
F 33.418785 15.435460 231.933630
F 33.418785 15.435460 253.762677
F 24.507123 5.145151 235.571803
F 15.595443 20.580615 257.400852
F 6.683755 23.153193 231.933629
F 6.683755 23.153193 253.762676
F 15.595443 20.580615 235.571804
F 15.595443 12.862882 257.400852
F 33.418785 23.153193 231.933629
F 33.418785 23.153193 253.762676
F 15.595432 7.717730 231.933630
F 15.595432 7.717730 253.762677
F 15.595432 15.435461 231.933631
F 15.595432 15.435461 253.762678
F 15.595432 0.000001 231.933630
F 15.595432 0.000001 253.762677
F 24.507114 7.717729 231.933628
F 24.507114 7.717729 253.762676
F 24.507114 15.435460 231.933630
F 24.507114 15.435460 253.762677
F 15.595443 12.862882 235.571805
F 15.595443 5.145150 257.400851
F 0.000014 1.286287 235.571803
F 0.000014 1.286287 257.400850
F 26.735043 1.286287 235.571803
F 26.735043 1.286287 257.400850
F 0.000014 9.004015 235.571803
F 0.000014 9.004015 257.400850
F 26.735043 9.004015 235.571803
F 26.735043 9.004015 257.400850
F 0.000014 16.721749 235.571804
F 0.000014 16.721749 257.400851
F 26.735043 16.721749 235.571804
F 26.735043 16.721749 257.400851
F 8.911686 1.286287 235.571803
F 8.911686 1.286287 257.400851
F 8.911686 9.004015 235.571803
F 8.911686 9.004015 257.400851
F 8.911686 16.721749 235.571804
F 8.911686 16.721749 257.400851
F 17.823365 1.286286 235.571804
F 17.823365 1.286286 257.400852
F 17.823365 9.004014 235.571804
F 17.823365 9.004014 257.400851
F 17.823365 16.721749 235.571805
F 17.823365 16.721749 257.400852
F 0.000000 3.858864 239.209978
F 0.000000 3.858864 261.039025
F 26.735029 3.858864 239.209978
F 26.735029 3.858864 261.039025
F 0.000000 11.576593 239.209978
F 0.000000 11.576593 261.039025
F 26.735029 11.576593 239.209978
F 26.735029 11.576593 261.039025
F 0.000000 19.294327 239.209978
F 0.000000 19.294327 261.039026
F 26.735029 19.294327 239.209978
F 26.735029 19.294327 261.039026
F 8.911670 3.858864 239.209978
F 8.911670 3.858864 261.039025
F 8.911670 11.576593 239.209978
F 8.911670 11.576593 261.039026
F 8.911670 19.294327 239.209979
F 8.911670 19.294327 261.039026
F 17.823352 3.858865 239.209979
F 17.823352 3.858865 261.039027
F 17.823352 11.576594 239.209979
F 17.823352 11.576594 261.039027
F 17.823352 19.294329 239.209980
F 17.823352 19.294329 261.039027
F 0.000012 3.858864 236.481349
F 0.000012 3.858864 258.310395
F 26.735041 3.858864 236.481349
F 26.735041 3.858864 258.310395
F 0.000012 11.576593 236.481348
F 0.000012 11.576593 258.310395
F 26.735041 11.576593 236.481348
F 26.735041 11.576593 258.310395
F 0.000012 19.294328 236.481348
F 0.000012 19.294328 258.310394
F 26.735041 19.294328 236.481348
F 26.735041 19.294328 258.310394
F 8.911683 3.858864 236.481348
F 8.911683 3.858864 258.310395
F 8.911683 11.576593 236.481348
F 8.911683 11.576593 258.310395
F 8.911683 19.294328 236.481348
F 8.911683 19.294328 258.310394
F 17.823364 3.858865 236.481347
F 17.823364 3.858865 258.310394
F 17.823364 11.576594 236.481347
F 17.823364 11.576594 258.310394
F 17.823364 19.294328 236.481347
F 17.823364 19.294328 258.310393
F 0.000002 1.286287 232.843174
F 0.000002 1.286287 254.672220
F 26.735031 1.286287 232.843174
F 26.735031 1.286287 254.672220
F 0.000002 9.004015 232.843174
F 0.000002 9.004015 254.672220
F 26.735031 9.004015 232.843174
F 26.735031 9.004015 254.672220
F 0.000002 16.721750 232.843173
F 0.000002 16.721750 254.672219
F 26.735031 16.721750 232.843173
F 26.735031 16.721750 254.672219
F 8.911673 1.286287 232.843173
F 8.911673 1.286287 254.672220
F 8.911673 9.004015 232.843174
F 8.911673 9.004015 254.672220
F 8.911673 16.721749 232.843173
F 8.911673 16.721749 254.672219
F 17.823353 1.286286 232.843172
F 17.823353 1.286286 254.672219
F 17.823353 9.004014 232.843172
F 17.823353 9.004014 254.672219
F 17.823353 16.721748 232.843171
F 17.823353 16.721748 254.672218
F 2.227932 7.717729 236.481349
F 2.227932 7.717729 258.310395
F 28.962961 7.717729 236.481349
F 28.962961 7.717729 258.310395
F 2.227932 15.435461 236.481347
F 2.227932 15.435461 258.310394
F 28.962961 15.435461 236.481347
F 28.962961 15.435461 258.310394
F 15.595443 5.145150 235.571804
F 6.683766 20.580616 257.400851
F 6.683766 20.580616 235.571803
F 6.683766 12.862882 257.400851
F 11.139605 7.717729 236.481348
F 11.139605 7.717729 258.310395
F 11.139605 15.435460 236.481347
F 11.139605 15.435460 258.310394
F 6.683766 12.862882 235.571804
F 6.683766 5.145151 257.400850
F 20.051286 7.717729 236.481348
F 20.051286 7.717729 258.310394
F 20.051286 15.435461 236.481347
F 20.051286 15.435461 258.310393
F 20.051286 0.000001 236.481348
F 20.051286 0.000001 258.310394
F 2.227918 5.145152 232.843174
F 2.227918 5.145152 254.672220
F 28.962947 5.145152 232.843174
F 28.962947 5.145152 254.672220
F 2.227918 12.862883 232.843173
F 2.227918 12.862883 254.672219
F 28.962947 12.862883 232.843173
F 28.962947 12.862883 254.672219
F 2.227918 20.580616 232.843174
F 2.227918 20.580616 254.672220
F 28.962947 20.580616 232.843174
F 28.962947 20.580616 254.672220
F 11.139590 5.145151 232.843173
F 11.139590 5.145151 254.672220
F 11.139590 12.862882 232.843172
F 11.139590 12.862882 254.672219
F 11.139590 20.580615 232.843173
F 11.139590 20.580615 254.672219
F 20.051273 5.145150 232.843173
F 20.051273 5.145150 254.672219
F 20.051273 12.862881 232.843172
F 20.051273 12.862881 254.672218
F 20.051273 20.580615 232.843173
F 20.051273 20.580615 254.672219
F 2.227930 5.145151 235.571803
F 2.227930 5.145151 257.400850
F 28.962959 5.145151 235.571803
F 28.962959 5.145151 257.400850
F 2.227930 12.862882 235.571804
F 2.227930 12.862882 257.400851
F 28.962959 12.862882 235.571804
F 28.962959 12.862882 257.400851
F 2.227930 20.580616 235.571803
F 2.227930 20.580616 257.400850
F 28.962959 20.580616 235.571803
F 28.962959 20.580616 257.400850
F 11.139603 5.145151 235.571803
F 11.139603 5.145151 257.400851
F 11.139603 12.862882 235.571804
F 11.139603 12.862882 257.400852
F 11.139603 20.580615 235.571803
F 11.139603 20.580615 257.400851
F 20.051284 5.145150 235.571804
F 20.051284 5.145150 257.400851
F 20.051284 12.862882 235.571805
F 20.051284 12.862882 257.400852
F 20.051284 20.580615 235.571804
F 20.051284 20.580615 257.400851
F 2.227920 7.717728 239.209978
F 2.227920 7.717728 261.039025
F 28.962949 7.717728 239.209978
F 28.962949 7.717728 261.039025
F 2.227920 15.435460 239.209979
F 2.227920 15.435460 261.039026
F 28.962949 15.435460 239.209979
F 28.962949 15.435460 261.039026
F 6.683766 5.145151 235.571803
F 24.507112 20.580616 254.672220
F 2.227920 23.153193 239.209978
F 2.227920 23.153193 261.039025
F 24.507112 20.580616 232.843173
F 24.507112 12.862882 254.672219
F 28.962949 23.153193 239.209978
F 28.962949 23.153193 261.039025
F 11.139592 7.717729 239.209978
F 11.139592 7.717729 261.039025
F 11.139592 15.435461 239.209979
F 11.139592 15.435461 261.039027
F 24.507112 12.862882 232.843173
F 24.507112 5.145151 254.672220
F 20.051274 7.717730 239.209979
F 20.051274 7.717730 261.039026
F 20.051274 15.435461 239.209980
F 20.051274 15.435461 261.039027
F 20.051274 0.000001 239.209979
F 20.051274 0.000001 261.039026
F 4.455850 1.286287 235.571803
F 4.455850 1.286287 257.400851
F 31.190880 1.286287 235.571803
F 31.190880 1.286287 257.400851
F 4.455850 9.004015 235.571803
F 4.455850 9.004015 257.400851
F 31.190880 9.004015 235.571803
F 31.190880 9.004015 257.400851
F 4.455850 16.721749 235.571804
F 4.455850 16.721749 257.400851
F 31.190880 16.721749 235.571804
F 31.190880 16.721749 257.400851
F 13.367525 1.286286 235.571804
F 13.367525 1.286286 257.400851
F 13.367525 9.004015 235.571803
F 13.367525 9.004015 257.400851
F 13.367525 16.721749 235.571804
F 13.367525 16.721749 257.400852
F 22.279206 1.286286 235.571804
F 22.279206 1.286286 257.400851
F 22.279206 9.004015 235.571803
F 22.279206 9.004015 257.400851
F 22.279206 16.721749 235.571804
F 22.279206 16.721749 257.400852
F 4.455835 3.858864 239.209978
F 4.455835 3.858864 261.039025
F 31.190865 3.858864 239.209978
F 31.190865 3.858864 261.039025
F 4.455835 11.576593 239.209978
F 4.455835 11.576593 261.039025
F 31.190865 11.576593 239.209978
F 31.190865 11.576593 261.039025
F 4.455835 19.294327 239.209978
F 4.455835 19.294327 261.039026
F 31.190865 19.294327 239.209978
F 31.190865 19.294327 261.039026
F 13.367510 3.858865 239.209979
F 13.367510 3.858865 261.039026
F 13.367510 11.576594 239.209979
F 13.367510 11.576594 261.039026
F 13.367510 19.294329 239.209979
F 13.367510 19.294329 261.039027
F 22.279193 3.858864 239.209978
F 22.279193 3.858864 261.039026
F 22.279193 11.576593 239.209978
F 22.279193 11.576593 261.039026
F 22.279193 19.294328 239.209979
F 22.279193 19.294328 261.039026
F 4.455848 3.858864 236.481348
F 4.455848 3.858864 258.310395
F 31.190877 3.858864 236.481348
F 31.190877 3.858864 258.310395
F 4.455848 11.576593 236.481348
F 4.455848 11.576593 258.310395
F 31.190877 11.576593 236.481348
F 31.190877 11.576593 258.310395
F 4.455848 19.294328 236.481348
F 4.455848 19.294328 258.310394
F 31.190877 19.294328 236.481348
F 31.190877 19.294328 258.310394
F 13.367523 3.858865 236.481348
F 13.367523 3.858865 258.310394
F 13.367523 11.576594 236.481348
F 13.367523 11.576594 258.310394
F 13.367523 19.294328 236.481347
F 13.367523 19.294328 258.310394
F 22.279204 3.858864 236.481348
F 22.279204 3.858864 258.310395
F 22.279204 11.576593 236.481348
F 22.279204 11.576593 258.310394
F 22.279204 19.294328 236.481347
F 22.279204 19.294328 258.310394
F 4.455837 1.286287 232.843173
F 4.455837 1.286287 254.672220
F 31.190867 1.286287 232.843173
F 31.190867 1.286287 254.672220
F 4.455837 9.004016 232.843174
F 4.455837 9.004016 254.672220
F 31.190867 9.004016 232.843174
F 31.190867 9.004016 254.672220
F 4.455837 16.721750 232.843173
F 4.455837 16.721750 254.672219
F 31.190867 16.721750 232.843173
F 31.190867 16.721750 254.672219
F 13.367512 1.286286 232.843173
F 13.367512 1.286286 254.672219
F 13.367512 9.004014 232.843173
F 13.367512 9.004014 254.672219
F 13.367512 16.721749 232.843172
F 13.367512 16.721749 254.672218
F 22.279194 1.286286 232.843173
F 22.279194 1.286286 254.672219
F 22.279194 9.004014 232.843173
F 22.279194 9.004014 254.672219
F 22.279194 16.721749 232.843172
F 22.279194 16.721749 254.672219
F 6.683768 7.717729 236.481349
F 6.683768 7.717729 258.310395
F 6.683768 15.435460 236.481348
F 6.683768 15.435460 258.310394
F 24.507112 5.145151 232.843174
F 15.595431 20.580614 254.672219
F 15.595445 7.717729 236.481348
F 15.595445 7.717729 258.310394
F 15.595445 15.435461 236.481347
F 15.595445 15.435461 258.310393
F 15.595445 0.000001 236.481348
F 15.595445 0.000001 258.310394
F 24.507125 7.717729 236.481348
F 24.507125 7.717729 258.310395
F 24.507125 15.435460 236.481347
F 24.507125 15.435460 258.310394
F 15.595431 20.580614 232.843172
F 15.595431 12.862881 254.672218
F 6.683753 5.145151 232.843174
F 6.683753 5.145151 254.672220
F 33.418782 5.145151 232.843174
F 33.418782 5.145151 254.672220
F 6.683753 12.862883 232.843173
F 6.683753 12.862883 254.672219
F 33.418782 12.862883 232.843173
F 33.418782 12.862883 254.672219
F 6.683753 20.580616 232.843174
F 6.683753 20.580616 254.672220
F 33.418782 20.580616 232.843174
F 33.418782 20.580616 254.672220
F 15.595431 5.145150 232.843172
F 15.595431 5.145150 254.672219
F 15.595431 12.862881 232.843172
F 0.000014 24.439481 2.728632
F 0.000014 24.439481 24.557679
F 26.735043 24.439481 2.728632
F 26.735043 24.439481 24.557679
F 0.000014 32.157210 2.728632
F 0.000014 32.157210 24.557679
F 26.735043 32.157210 2.728632
F 26.735043 32.157210 24.557679
F 0.000014 39.874943 2.728632
F 0.000014 39.874943 24.557680
F 26.735043 39.874943 2.728632
F 26.735043 39.874943 24.557680
F 8.911686 24.439481 2.728632
F 8.911686 24.439481 24.557679
F 8.911686 32.157210 2.728632
F 8.911686 32.157210 24.557679
F 8.911686 39.874943 2.728633
F 8.911686 39.874943 24.557680
F 17.823365 24.439480 2.728633
F 17.823365 24.439480 24.557680
F 17.823365 32.157209 2.728633
F 17.823365 32.157209 24.557680
F 17.823365 39.874942 2.728634
F 17.823365 39.874942 24.557681
F 0.000000 27.012058 6.366806
F 0.000000 27.012058 28.195854
F 26.735029 27.012058 6.366806
F 26.735029 27.012058 28.195854
F 0.000000 34.729786 6.366806
F 0.000000 34.729786 28.195854
F 26.735029 34.729786 6.366806
F 26.735029 34.729786 28.195854
F 0.000000 42.447521 6.366807
F 0.000000 42.447521 28.195854
F 26.735029 42.447521 6.366807
F 26.735029 42.447521 28.195854
F 8.911670 27.012059 6.366807
F 8.911670 27.012059 28.195854
F 8.911670 34.729787 6.366807
F 8.911670 34.729787 28.195854
F 8.911670 42.447521 6.366807
F 8.911670 42.447521 28.195855
F 17.823352 27.012060 6.366808
F 17.823352 27.012060 28.195855
F 17.823352 34.729788 6.366808
F 17.823352 34.729788 28.195855
F 17.823352 42.447522 6.366808
F 17.823352 42.447522 28.195856
F 0.000012 27.012059 3.638177
F 0.000012 27.012059 25.467224
F 26.735041 27.012059 3.638177
F 26.735041 27.012059 25.467224
F 0.000012 34.729787 3.638177
F 0.000012 34.729787 25.467224
F 26.735041 34.729787 3.638177
F 26.735041 34.729787 25.467224
F 0.000012 42.447521 3.638176
F 0.000012 42.447521 25.467224
F 26.735041 42.447521 3.638176
F 26.735041 42.447521 25.467224
F 8.911683 27.012059 3.638177
F 8.911683 27.012059 25.467224
F 8.911683 34.729787 3.638177
F 8.911683 34.729787 25.467224
F 8.911683 42.447521 3.638176
F 8.911683 42.447521 25.467224
F 17.823364 27.012059 3.638176
F 17.823364 27.012059 25.467223
F 17.823364 34.729787 3.638176
F 17.823364 34.729787 25.467223
F 17.823364 42.447522 3.638175
F 17.823364 42.447522 25.467223
F 0.000002 24.439482 0.000002
F 0.000002 24.439482 21.829050
F 26.735031 24.439482 0.000002
F 26.735031 24.439482 21.829050
F 0.000002 32.157210 0.000002
F 0.000002 32.157210 21.829050
F 26.735031 32.157210 0.000002
F 26.735031 32.157210 21.829050
F 0.000002 39.874943 0.000001
F 0.000002 39.874943 21.829049
F 26.735031 39.874943 0.000001
F 26.735031 39.874943 21.829049
F 8.911673 24.439481 0.000002
F 8.911673 24.439481 21.829050
F 8.911673 32.157210 0.000002
F 8.911673 32.157210 21.829050
F 8.911673 39.874943 0.000001
F 8.911673 39.874943 21.829049
F 17.823353 24.439480 0.000001
F 17.823353 24.439480 21.829048
F 17.823353 32.157208 0.000001
F 17.823353 32.157208 21.829048
F 17.823353 39.874942 0.000000
F 17.823353 39.874942 21.829048
F 2.227932 30.870922 3.638177
F 2.227932 30.870922 25.467224
F 28.962961 30.870922 3.638177
F 28.962961 30.870922 25.467224
F 2.227932 38.588654 3.638176
F 2.227932 38.588654 25.467223
F 28.962961 38.588654 3.638176
F 28.962961 38.588654 25.467223
F 2.227932 23.153194 3.638177
F 2.227932 23.153194 25.467224
F 2.227932 46.306388 3.638177
F 2.227932 46.306388 25.467224
F 28.962961 23.153194 3.638177
F 28.962961 23.153194 25.467224
F 28.962961 46.306388 3.638177
F 28.962961 46.306388 25.467224
F 11.139605 30.870922 3.638177
F 11.139605 30.870922 25.467224
F 11.139605 38.588654 3.638176
F 11.139605 38.588654 25.467223
F 11.139605 23.153194 3.638177
F 11.139605 23.153194 25.467224
F 11.139605 46.306388 3.638177
F 11.139605 46.306388 25.467224
F 20.051286 30.870923 3.638176
F 20.051286 30.870923 25.467223
F 20.051286 38.588654 3.638175
F 20.051286 38.588654 25.467222
F 20.051286 23.153194 3.638176
F 20.051286 23.153194 25.467223
F 2.227918 28.298345 0.000003
F 2.227918 28.298345 21.829050
F 28.962947 28.298345 0.000003
F 28.962947 28.298345 21.829050
F 2.227918 36.016076 0.000002
F 2.227918 36.016076 21.829049
F 28.962947 36.016076 0.000002
F 28.962947 36.016076 21.829049
F 2.227918 43.733811 0.000002
F 2.227918 43.733811 21.829050
F 28.962947 43.733811 0.000002
F 28.962947 43.733811 21.829050
F 11.139590 28.298344 0.000002
F 11.139590 28.298344 21.829049
F 11.139590 36.016075 0.000001
F 11.139590 36.016075 21.829048
F 11.139590 43.733810 0.000002
F 11.139590 43.733810 21.829049
F 20.051273 28.298344 0.000001
F 20.051273 28.298344 21.829049
F 20.051273 36.016075 0.000001
F 20.051273 36.016075 21.829048
F 20.051273 43.733809 0.000001
F 20.051273 43.733809 21.829049
F 2.227930 28.298345 2.728631
F 2.227930 28.298345 24.557679
F 28.962959 28.298345 2.728631
F 28.962959 28.298345 24.557679
F 2.227930 36.016076 2.728632
F 2.227930 36.016076 24.557680
F 28.962959 36.016076 2.728632
F 28.962959 36.016076 24.557680
F 2.227930 43.733810 2.728632
F 2.227930 43.733810 24.557679
F 28.962959 43.733810 2.728632
F 28.962959 43.733810 24.557679
F 11.139603 28.298344 2.728632
F 11.139603 28.298344 24.557679
F 11.139603 36.016076 2.728633
F 11.139603 36.016076 24.557680
F 11.139603 43.733810 2.728632
F 11.139603 43.733810 24.557680
F 20.051284 28.298344 2.728632
F 20.051284 28.298344 24.557680
F 20.051284 36.016075 2.728633
F 20.051284 36.016075 24.557681
F 20.051284 43.733809 2.728633
F 20.051284 43.733809 24.557680
F 2.227920 30.870922 6.366806
F 2.227920 30.870922 28.195854
F 28.962949 30.870922 6.366806
F 28.962949 30.870922 28.195854
F 2.227920 38.588654 6.366807
F 2.227920 38.588654 28.195855
F 28.962949 38.588654 6.366807
F 28.962949 38.588654 28.195855
F 2.227920 46.306388 6.366806
F 2.227920 46.306388 28.195854
F 28.962949 46.306388 6.366806
F 28.962949 46.306388 28.195854
F 11.139592 30.870922 6.366807
F 11.139592 30.870922 28.195854
F 11.139592 38.588654 6.366808
F 11.139592 38.588654 28.195855
F 11.139592 23.153194 6.366807
F 11.139592 23.153194 28.195854
F 11.139592 46.306388 6.366807
F 11.139592 46.306388 28.195854
F 20.051274 30.870923 6.366807
F 20.051274 30.870923 28.195855
F 20.051274 38.588655 6.366808
F 20.051274 38.588655 28.195856
F 20.051274 23.153195 6.366807
F 20.051274 23.153195 28.195855
F 4.455850 24.439481 2.728632
F 4.455850 24.439481 24.557679
F 31.190880 24.439481 2.728632
F 31.190880 24.439481 24.557679
F 4.455850 32.157210 2.728632
F 4.455850 32.157210 24.557679
F 31.190880 32.157210 2.728632
F 31.190880 32.157210 24.557679
F 4.455850 39.874943 2.728633
F 4.455850 39.874943 24.557680
F 31.190880 39.874943 2.728633
F 31.190880 39.874943 24.557680
F 13.367525 24.439481 2.728632
F 13.367525 24.439481 24.557680
F 13.367525 32.157209 2.728632
F 13.367525 32.157209 24.557680
F 13.367525 39.874943 2.728633
F 13.367525 39.874943 24.557680
F 22.279206 24.439481 2.728632
F 22.279206 24.439481 24.557680
F 22.279206 32.157209 2.728632
F 22.279206 32.157209 24.557680
F 22.279206 39.874942 2.728633
F 22.279206 39.874942 24.557680
F 4.455835 27.012058 6.366806
F 4.455835 27.012058 28.195854
F 31.190865 27.012058 6.366806
F 31.190865 27.012058 28.195854
F 4.455835 34.729786 6.366806
F 4.455835 34.729786 28.195854
F 31.190865 34.729786 6.366806
F 31.190865 34.729786 28.195854
F 4.455835 42.447521 6.366807
F 4.455835 42.447521 28.195854
F 31.190865 42.447521 6.366807
F 31.190865 42.447521 28.195854
F 13.367510 27.012060 6.366807
F 13.367510 27.012060 28.195855
F 13.367510 34.729788 6.366807
F 13.367510 34.729788 28.195855
F 13.367510 42.447522 6.366808
F 13.367510 42.447522 28.195855
F 22.279193 27.012059 6.366807
F 22.279193 27.012059 28.195854
F 22.279193 34.729787 6.366807
F 22.279193 34.729787 28.195854
F 22.279193 42.447521 6.366807
F 22.279193 42.447521 28.195855
F 4.455848 27.012059 3.638177
F 4.455848 27.012059 25.467224
F 31.190877 27.012059 3.638177
F 31.190877 27.012059 25.467224
F 4.455848 34.729787 3.638177
F 4.455848 34.729787 25.467224
F 31.190877 34.729787 3.638177
F 31.190877 34.729787 25.467224
F 4.455848 42.447521 3.638176
F 4.455848 42.447521 25.467224
F 31.190877 42.447521 3.638176
F 31.190877 42.447521 25.467224
F 13.367523 27.012059 3.638176
F 13.367523 27.012059 25.467224
F 13.367523 34.729787 3.638176
F 13.367523 34.729787 25.467223
F 13.367523 42.447522 3.638176
F 13.367523 42.447522 25.467223
F 22.279204 27.012059 3.638177
F 22.279204 27.012059 25.467224
F 22.279204 34.729787 3.638176
F 22.279204 34.729787 25.467224
F 22.279204 42.447521 3.638176
F 22.279204 42.447521 25.467223
F 4.455837 24.439482 0.000002
F 4.455837 24.439482 21.829050
F 31.190867 24.439482 0.000002
F 31.190867 24.439482 21.829050
F 4.455837 32.157210 0.000002
F 4.455837 32.157210 21.829050
F 31.190867 32.157210 0.000002
F 31.190867 32.157210 21.829050
F 4.455837 39.874943 0.000001
F 4.455837 39.874943 21.829049
F 31.190867 39.874943 0.000001
F 31.190867 39.874943 21.829049
F 13.367512 24.439480 0.000002
F 13.367512 24.439480 21.829049
F 13.367512 32.157209 0.000002
F 13.367512 32.157209 21.829049
F 13.367512 39.874942 0.000001
F 13.367512 39.874942 21.829048
F 22.279194 24.439481 0.000002
F 22.279194 24.439481 21.829049
F 22.279194 32.157209 0.000002
F 22.279194 32.157209 21.829049
F 22.279194 39.874942 0.000001
F 22.279194 39.874942 21.829048
F 6.683768 30.870922 3.638177
F 6.683768 30.870922 25.467224
F 6.683768 38.588654 3.638176
F 6.683768 38.588654 25.467223
F 6.683768 23.153194 3.638177
F 6.683768 23.153194 25.467224
F 6.683768 46.306388 3.638177
F 6.683768 46.306388 25.467224
F 15.595445 30.870923 3.638176
F 15.595445 30.870923 25.467224
F 15.595445 38.588654 3.638175
F 15.595445 38.588654 25.467222
F 15.595445 23.153194 3.638176
F 15.595445 23.153194 25.467223
F 24.507125 30.870922 3.638177
F 24.507125 30.870922 25.467224
F 24.507125 38.588654 3.638176
F 24.507125 38.588654 25.467223
F 24.507125 23.153194 3.638177
F 24.507125 23.153194 25.467224
F 24.507125 46.306388 3.638177
F 24.507125 46.306388 25.467224
F 6.683753 28.298345 0.000003
F 6.683753 28.298345 21.829050
F 33.418782 28.298345 0.000003
F 33.418782 28.298345 21.829050
F 6.683753 36.016076 0.000002
F 6.683753 36.016076 21.829049
F 33.418782 36.016076 0.000002
F 33.418782 36.016076 21.829049
F 6.683753 43.733810 0.000002
F 6.683753 43.733810 21.829050
F 33.418782 43.733810 0.000002
F 33.418782 43.733810 21.829050
F 15.595431 28.298343 0.000001
F 15.595431 28.298343 21.829049
F 15.595431 36.016075 0.000000
F 15.595431 36.016075 21.829048
F 15.595431 43.733809 0.000001
F 15.595431 43.733809 21.829048
F 24.507112 28.298345 0.000002
F 24.507112 28.298345 21.829050
F 24.507112 36.016076 0.000001
F 24.507112 36.016076 21.829049
F 24.507112 43.733810 0.000002
F 24.507112 43.733810 21.829050
F 6.683766 28.298345 2.728632
F 6.683766 28.298345 24.557679
F 6.683766 36.016076 2.728632
F 6.683766 36.016076 24.557680
F 6.683766 43.733810 2.728632
F 6.683766 43.733810 24.557679
F 15.595443 28.298344 2.728633
F 15.595443 28.298344 24.557680
F 15.595443 36.016075 2.728633
F 15.595443 36.016075 24.557681
F 15.595443 43.733809 2.728633
F 15.595443 43.733809 24.557680
F 24.507123 28.298345 2.728631
F 24.507123 28.298345 24.557679
F 24.507123 36.016076 2.728632
F 24.507123 36.016076 24.557680
F 24.507123 43.733810 2.728632
F 24.507123 43.733810 24.557679
F 6.683755 30.870922 6.366806
F 6.683755 30.870922 28.195854
F 33.418785 30.870922 6.366806
F 33.418785 30.870922 28.195854
F 6.683755 38.588654 6.366807
F 6.683755 38.588654 28.195855
F 33.418785 38.588654 6.366807
F 33.418785 38.588654 28.195855
F 6.683755 46.306388 6.366806
F 6.683755 46.306388 28.195854
F 33.418785 46.306388 6.366806
F 33.418785 46.306388 28.195854
F 15.595432 30.870923 6.366807
F 15.595432 30.870923 28.195855
F 15.595432 38.588655 6.366808
F 15.595432 38.588655 28.195856
F 15.595432 23.153195 6.366807
F 15.595432 23.153195 28.195855
F 24.507114 30.870922 6.366806
F 24.507114 30.870922 28.195854
F 24.507114 38.588654 6.366807
F 24.507114 38.588654 28.195855
F 24.507114 23.153194 6.366806
F 24.507114 23.153194 28.195854
F 24.507114 46.306388 6.366806
F 24.507114 46.306388 28.195854
F 0.000014 24.439481 10.004981
F 0.000014 24.439481 31.834028
F 26.735043 24.439481 10.004981
F 26.735043 24.439481 31.834028
F 0.000014 32.157210 10.004981
F 0.000014 32.157210 31.834028
F 26.735043 32.157210 10.004981
F 26.735043 32.157210 31.834028
F 0.000014 39.874943 10.004981
F 0.000014 39.874943 31.834029
F 26.735043 39.874943 10.004981
F 26.735043 39.874943 31.834029
F 8.911686 24.439481 10.004981
F 8.911686 24.439481 31.834028
F 8.911686 32.157210 10.004981
F 8.911686 32.157210 31.834028
F 8.911686 39.874943 10.004982
F 8.911686 39.874943 31.834029
F 17.823365 24.439480 10.004982
F 17.823365 24.439480 31.834029
F 17.823365 32.157209 10.004982
F 17.823365 32.157209 31.834029
F 17.823365 39.874942 10.004983
F 17.823365 39.874942 31.834030
F 0.000000 27.012058 13.643154
F 26.735029 27.012058 13.643154
F 0.000000 34.729786 13.643155
F 26.735029 34.729786 13.643155
F 0.000000 42.447521 13.643155
F 26.735029 42.447521 13.643155
F 8.911670 27.012059 13.643155
F 8.911670 34.729787 13.643155
F 8.911670 42.447521 13.643155
F 17.823352 27.012060 13.643156
F 17.823352 34.729788 13.643156
F 17.823352 42.447522 13.643157
F 0.000012 27.012059 10.914525
F 26.735041 27.012059 10.914525
F 0.000012 34.729787 10.914525
F 26.735041 34.729787 10.914525
F 0.000012 42.447521 10.914524
F 26.735041 42.447521 10.914524
F 8.911683 27.012059 10.914525
F 8.911683 34.729787 10.914525
F 8.911683 42.447521 10.914524
F 17.823364 27.012059 10.914524
F 17.823364 27.012059 32.743571
F 17.823364 34.729787 10.914524
F 17.823364 34.729787 32.743571
F 17.823364 42.447522 10.914523
F 17.823364 42.447522 32.743571
F 0.000002 24.439482 7.276351
F 0.000002 24.439482 29.105398
F 26.735031 24.439482 7.276351
F 26.735031 24.439482 29.105398
F 0.000002 32.157210 7.276351
F 0.000002 32.157210 29.105399
F 26.735031 32.157210 7.276351
F 26.735031 32.157210 29.105399
F 0.000002 39.874943 7.276350
F 0.000002 39.874943 29.105398
F 26.735031 39.874943 7.276350
F 26.735031 39.874943 29.105398
F 8.911673 24.439481 7.276351
F 8.911673 24.439481 29.105398
F 8.911673 32.157210 7.276351
F 8.911673 32.157210 29.105398
F 8.911673 39.874943 7.276350
F 8.911673 39.874943 29.105398
F 17.823353 24.439480 7.276350
F 17.823353 24.439480 29.105397
F 17.823353 32.157208 7.276350
F 17.823353 32.157208 29.105397
F 17.823353 39.874942 7.276349
F 17.823353 39.874942 29.105396
F 2.227932 30.870922 10.914525
F 28.962961 30.870922 10.914525
F 2.227932 38.588654 10.914524
F 28.962961 38.588654 10.914524
F 2.227932 23.153194 10.914525
F 2.227932 46.306388 10.914525
F 28.962961 23.153194 10.914525
F 28.962961 46.306388 10.914525
F 11.139605 30.870922 10.914525
F 11.139605 38.588654 10.914524
F 11.139605 38.588654 32.743571
F 11.139605 23.153194 10.914525
F 11.139605 46.306388 10.914525
F 20.051286 30.870923 10.914524
F 20.051286 38.588654 10.914523
F 20.051286 38.588654 32.743571
F 20.051286 23.153194 10.914524
F 2.227918 28.298345 7.276351
F 2.227918 28.298345 29.105399
F 28.962947 28.298345 7.276351
F 28.962947 28.298345 29.105399
F 2.227918 36.016076 7.276350
F 2.227918 36.016076 29.105398
F 28.962947 36.016076 7.276350
F 28.962947 36.016076 29.105398
F 2.227918 43.733811 7.276351
F 2.227918 43.733811 29.105398
F 28.962947 43.733811 7.276351
F 28.962947 43.733811 29.105398
F 11.139590 28.298344 7.276351
F 11.139590 28.298344 29.105398
F 11.139590 36.016075 7.276350
F 11.139590 36.016075 29.105397
F 11.139590 43.733810 7.276351
F 11.139590 43.733810 29.105398
F 20.051273 28.298344 7.276350
F 20.051273 28.298344 29.105398
F 20.051273 36.016075 7.276349
F 20.051273 36.016075 29.105397
F 20.051273 43.733809 7.276350
F 20.051273 43.733809 29.105397
F 2.227930 28.298345 10.004980
F 2.227930 28.298345 31.834028
F 28.962959 28.298345 10.004980
F 28.962959 28.298345 31.834028
F 2.227930 36.016076 10.004981
F 2.227930 36.016076 31.834029
F 28.962959 36.016076 10.004981
F 28.962959 36.016076 31.834029
F 2.227930 43.733810 10.004981
F 2.227930 43.733810 31.834028
F 28.962959 43.733810 10.004981
F 28.962959 43.733810 31.834028
F 11.139603 28.298344 10.004981
F 11.139603 28.298344 31.834028
F 11.139603 36.016076 10.004982
F 11.139603 36.016076 31.834029
F 11.139603 43.733810 10.004981
F 11.139603 43.733810 31.834029
F 20.051284 28.298344 10.004981
F 20.051284 28.298344 31.834029
F 20.051284 36.016075 10.004982
F 20.051284 36.016075 31.834030
F 20.051284 43.733809 10.004982
F 20.051284 43.733809 31.834029
F 2.227920 30.870922 13.643154
F 28.962949 30.870922 13.643154
F 2.227920 38.588654 13.643155
F 28.962949 38.588654 13.643155
F 2.227920 46.306388 13.643155
F 28.962949 46.306388 13.643155
F 11.139592 30.870922 13.643155
F 11.139592 38.588654 13.643156
F 11.139592 23.153194 13.643155
F 11.139592 46.306388 13.643155
F 20.051274 30.870923 13.643156
F 20.051274 38.588655 13.643157
F 20.051274 23.153195 13.643156
F 4.455850 24.439481 10.004981
F 4.455850 24.439481 31.834028
F 31.190880 24.439481 10.004981
F 31.190880 24.439481 31.834028
F 4.455850 32.157210 10.004981
F 4.455850 32.157210 31.834028
F 31.190880 32.157210 10.004981
F 31.190880 32.157210 31.834028
F 4.455850 39.874943 10.004982
F 4.455850 39.874943 31.834029
F 31.190880 39.874943 10.004982
F 31.190880 39.874943 31.834029
F 13.367525 24.439481 10.004981
F 13.367525 24.439481 31.834029
F 13.367525 32.157209 10.004981
F 13.367525 32.157209 31.834029
F 13.367525 39.874943 10.004982
F 13.367525 39.874943 31.834029
F 22.279206 24.439481 10.004981
F 22.279206 24.439481 31.834029
F 22.279206 32.157209 10.004981
F 22.279206 32.157209 31.834029
F 22.279206 39.874942 10.004982
F 22.279206 39.874942 31.834029
F 4.455835 27.012058 13.643155
F 31.190865 27.012058 13.643155
F 4.455835 34.729786 13.643155
F 31.190865 34.729786 13.643155
F 4.455835 42.447521 13.643155
F 31.190865 42.447521 13.643155
F 13.367510 27.012060 13.643156
F 13.367510 34.729788 13.643156
F 13.367510 42.447522 13.643156
F 22.279193 27.012059 13.643155
F 22.279193 34.729787 13.643155
F 22.279193 42.447521 13.643156
F 4.455848 27.012059 10.914525
F 31.190877 27.012059 10.914525
F 4.455848 34.729787 10.914525
F 31.190877 34.729787 10.914525
F 4.455848 42.447521 10.914524
F 31.190877 42.447521 10.914524
F 13.367523 27.012059 10.914524
F 13.367523 34.729787 10.914524
F 13.367523 42.447522 10.914524
F 13.367523 42.447522 32.743571
F 22.279204 27.012059 10.914525
F 22.279204 34.729787 10.914525
F 22.279204 42.447521 10.914524
F 4.455837 24.439482 7.276351
F 4.455837 24.439482 29.105398
F 31.190867 24.439482 7.276351
F 31.190867 24.439482 29.105398
F 4.455837 32.157210 7.276351
F 4.455837 32.157210 29.105398
F 31.190867 32.157210 7.276351
F 31.190867 32.157210 29.105398
F 4.455837 39.874943 7.276350
F 4.455837 39.874943 29.105398
F 31.190867 39.874943 7.276350
F 31.190867 39.874943 29.105398
F 13.367512 24.439480 7.276350
F 13.367512 24.439480 29.105398
F 13.367512 32.157209 7.276350
F 13.367512 32.157209 29.105398
F 13.367512 39.874942 7.276350
F 13.367512 39.874942 29.105397
F 22.279194 24.439481 7.276351
F 22.279194 24.439481 29.105398
F 22.279194 32.157209 7.276351
F 22.279194 32.157209 29.105398
F 22.279194 39.874942 7.276350
F 22.279194 39.874942 29.105397
F 6.683768 30.870922 10.914525
F 6.683768 38.588654 10.914524
F 6.683768 23.153194 10.914525
F 6.683768 46.306388 10.914525
F 15.595445 30.870923 10.914524
F 15.595445 38.588654 10.914523
F 15.595445 38.588654 32.743571
F 15.595445 23.153194 10.914524
F 24.507125 30.870922 10.914525
F 24.507125 38.588654 10.914524
F 24.507125 38.588654 32.743571
F 24.507125 23.153194 10.914525
F 24.507125 46.306388 10.914525
F 6.683753 28.298345 7.276351
F 6.683753 28.298345 29.105399
F 33.418782 28.298345 7.276351
F 33.418782 28.298345 29.105399
F 6.683753 36.016076 7.276350
F 6.683753 36.016076 29.105398
F 33.418782 36.016076 7.276350
F 33.418782 36.016076 29.105398
F 6.683753 43.733810 7.276351
F 6.683753 43.733810 29.105398
F 33.418782 43.733810 7.276351
F 33.418782 43.733810 29.105398
F 15.595431 28.298343 7.276350
F 15.595431 28.298343 29.105397
F 15.595431 36.016075 7.276349
F 15.595431 36.016075 29.105396
F 15.595431 43.733809 7.276350
F 15.595431 43.733809 29.105397
F 24.507112 28.298345 7.276351
F 24.507112 28.298345 29.105399
F 24.507112 36.016076 7.276350
F 24.507112 36.016076 29.105398
F 24.507112 43.733810 7.276351
F 24.507112 43.733810 29.105398
F 6.683766 28.298345 10.004981
F 6.683766 28.298345 31.834028
F 6.683766 36.016076 10.004981
F 6.683766 36.016076 31.834029
F 6.683766 43.733810 10.004981
F 6.683766 43.733810 31.834028
F 15.595443 28.298344 10.004982
F 15.595443 28.298344 31.834029
F 15.595443 36.016075 10.004982
F 15.595443 36.016075 31.834030
F 15.595443 43.733809 10.004982
F 15.595443 43.733809 31.834029
F 24.507123 28.298345 10.004980
F 24.507123 28.298345 31.834028
F 24.507123 36.016076 10.004981
F 24.507123 36.016076 31.834029
F 24.507123 43.733810 10.004981
F 24.507123 43.733810 31.834028
F 6.683755 30.870922 13.643155
F 33.418785 30.870922 13.643155
F 6.683755 38.588654 13.643156
F 33.418785 38.588654 13.643156
F 6.683755 46.306388 13.643155
F 33.418785 46.306388 13.643155
F 15.595432 30.870923 13.643156
F 15.595432 38.588655 13.643157
F 15.595432 23.153195 13.643156
F 24.507114 30.870922 13.643155
F 24.507114 38.588654 13.643156
F 24.507114 23.153194 13.643155
F 24.507114 46.306388 13.643155
F 0.000014 24.439481 17.281329
F 26.735043 24.439481 17.281329
F 0.000014 32.157210 17.281329
F 26.735043 32.157210 17.281329
F 0.000014 39.874943 17.281330
F 26.735043 39.874943 17.281330
F 8.911686 24.439481 17.281329
F 8.911686 32.157210 17.281329
F 8.911686 39.874943 17.281330
F 17.823365 24.439480 17.281330
F 17.823365 32.157209 17.281330
F 17.823365 39.874942 17.281331
F 0.000000 27.012058 20.919504
F 26.735029 27.012058 20.919504
F 0.000000 34.729786 20.919504
F 26.735029 34.729786 20.919504
F 0.000000 42.447521 20.919504
F 26.735029 42.447521 20.919504
F 8.911670 27.012059 20.919504
F 8.911670 34.729787 20.919504
F 8.911670 42.447521 20.919505
F 17.823352 27.012060 20.919505
F 17.823352 34.729788 20.919505
F 17.823352 42.447522 20.919506
F 0.000012 27.012059 18.190875
F 26.735041 27.012059 18.190875
F 0.000012 34.729787 18.190874
F 26.735041 34.729787 18.190874
F 0.000012 42.447521 18.190874
F 26.735041 42.447521 18.190874
F 8.911683 27.012059 18.190874
F 8.911683 34.729787 18.190874
F 8.911683 42.447521 18.190874
F 17.823364 27.012059 18.190873
F 17.823364 34.729787 18.190873
F 17.823364 42.447522 18.190873
F 0.000002 24.439482 14.552700
F 26.735031 24.439482 14.552700
F 0.000002 32.157210 14.552700
F 26.735031 32.157210 14.552700
F 0.000002 39.874943 14.552699
F 26.735031 39.874943 14.552699
F 8.911673 24.439481 14.552700
F 8.911673 32.157210 14.552700
F 8.911673 39.874943 14.552699
F 17.823353 24.439480 14.552698
F 17.823353 32.157208 14.552698
F 17.823353 39.874942 14.552698
F 2.227932 30.870922 18.190875
F 28.962961 30.870922 18.190875
F 2.227932 38.588654 18.190874
F 28.962961 38.588654 18.190874
F 2.227932 23.153194 18.190874
F 2.227932 46.306388 18.190874
F 28.962961 23.153194 18.190874
F 28.962961 46.306388 18.190874
F 11.139605 30.870922 18.190875
F 11.139605 38.588654 18.190873
F 11.139605 23.153194 18.190874
F 11.139605 46.306388 18.190874
F 20.051286 30.870923 18.190874
F 20.051286 38.588654 18.190873
F 20.051286 23.153194 18.190874
F 2.227918 28.298345 14.552700
F 28.962947 28.298345 14.552700
F 2.227918 36.016076 14.552699
F 28.962947 36.016076 14.552699
F 2.227918 43.733811 14.552700
F 28.962947 43.733811 14.552700
F 11.139590 28.298344 14.552699
F 11.139590 36.016075 14.552698
F 11.139590 43.733810 14.552699
F 20.051273 28.298344 14.552699
F 20.051273 36.016075 14.552698
F 20.051273 43.733809 14.552699
F 2.227930 28.298345 17.281329
F 28.962959 28.298345 17.281329
F 2.227930 36.016076 17.281330
F 28.962959 36.016076 17.281330
F 2.227930 43.733810 17.281329
F 28.962959 43.733810 17.281329
F 11.139603 28.298344 17.281329
F 11.139603 36.016076 17.281330
F 11.139603 43.733810 17.281330
F 20.051284 28.298344 17.281330
F 20.051284 36.016075 17.281331
F 20.051284 43.733809 17.281330
F 2.227920 30.870922 20.919504
F 28.962949 30.870922 20.919504
F 2.227920 38.588654 20.919505
F 28.962949 38.588654 20.919505
F 2.227920 46.306388 20.919504
F 28.962949 46.306388 20.919504
F 11.139592 30.870922 20.919504
F 11.139592 38.588654 20.919505
F 11.139592 23.153194 20.919504
F 11.139592 46.306388 20.919504
F 20.051274 30.870923 20.919505
F 20.051274 38.588655 20.919506
F 20.051274 23.153195 20.919505
F 4.455850 24.439481 17.281329
F 31.190880 24.439481 17.281329
F 4.455850 32.157210 17.281329
F 31.190880 32.157210 17.281329
F 4.455850 39.874943 17.281330
F 31.190880 39.874943 17.281330
F 13.367525 24.439481 17.281330
F 13.367525 32.157209 17.281330
F 13.367525 39.874943 17.281330
F 22.279206 24.439481 17.281330
F 22.279206 32.157209 17.281330
F 22.279206 39.874942 17.281330
F 4.455835 27.012058 20.919504
F 31.190865 27.012058 20.919504
F 4.455835 34.729786 20.919504
F 31.190865 34.729786 20.919504
F 4.455835 42.447521 20.919504
F 31.190865 42.447521 20.919504
F 13.367510 27.012060 20.919505
F 13.367510 34.729788 20.919505
F 13.367510 42.447522 20.919505
F 22.279193 27.012059 20.919504
F 22.279193 34.729787 20.919505
F 22.279193 42.447521 20.919505
F 4.455848 27.012059 18.190875
F 31.190877 27.012059 18.190875
F 4.455848 34.729787 18.190874
F 31.190877 34.729787 18.190874
F 4.455848 42.447521 18.190874
F 31.190877 42.447521 18.190874
F 13.367523 27.012059 18.190874
F 13.367523 34.729787 18.190874
F 13.367523 42.447522 18.190873
F 22.279204 27.012059 18.190874
F 22.279204 34.729787 18.190874
F 22.279204 42.447521 18.190874
F 4.455837 24.439482 14.552700
F 31.190867 24.439482 14.552700
F 4.455837 32.157210 14.552700
F 31.190867 32.157210 14.552700
F 4.455837 39.874943 14.552699
F 31.190867 39.874943 14.552699
F 13.367512 24.439480 14.552699
F 13.367512 32.157209 14.552699
F 13.367512 39.874942 14.552698
F 22.279194 24.439481 14.552699
F 22.279194 32.157209 14.552699
F 22.279194 39.874942 14.552698
F 6.683768 30.870922 18.190875
F 6.683768 38.588654 18.190874
F 6.683768 23.153194 18.190875
F 6.683768 46.306388 18.190875
F 15.595445 30.870923 18.190874
F 15.595445 38.588654 18.190873
F 15.595445 23.153194 18.190874
F 24.507125 30.870922 18.190875
F 24.507125 38.588654 18.190874
F 24.507125 23.153194 18.190874
F 24.507125 46.306388 18.190874
F 6.683753 28.298345 14.552700
F 33.418782 28.298345 14.552700
F 6.683753 36.016076 14.552699
F 33.418782 36.016076 14.552699
F 6.683753 43.733810 14.552700
F 33.418782 43.733810 14.552700
F 15.595431 28.298343 14.552699
F 15.595431 36.016075 14.552698
F 15.595431 43.733809 14.552698
F 24.507112 28.298345 14.552700
F 24.507112 36.016076 14.552699
F 24.507112 43.733810 14.552700
F 6.683766 28.298345 17.281329
F 6.683766 36.016076 17.281330
F 6.683766 43.733810 17.281329
F 15.595443 28.298344 17.281330
F 15.595443 36.016075 17.281331
F 15.595443 43.733809 17.281330
F 24.507123 28.298345 17.281329
F 24.507123 36.016076 17.281330
F 24.507123 43.733810 17.281329
F 6.683755 30.870922 20.919504
F 33.418785 30.870922 20.919504
F 6.683755 38.588654 20.919505
F 33.418785 38.588654 20.919505
F 6.683755 46.306388 20.919504
F 33.418785 46.306388 20.919504
F 15.595432 30.870923 20.919505
F 15.595432 38.588655 20.919506
F 15.595432 23.153195 20.919505
F 24.507114 30.870922 20.919504
F 24.507114 38.588654 20.919505
F 24.507114 23.153194 20.919504
F 24.507114 46.306388 20.919504
F 0.000014 24.439481 46.386726
F 26.735043 24.439481 46.386726
F 0.000014 32.157210 46.386726
F 26.735043 32.157210 46.386726
F 0.000014 39.874943 46.386727
F 26.735043 39.874943 46.386727
F 8.911686 24.439481 46.386727
F 8.911686 32.157210 46.386727
F 8.911686 39.874943 46.386727
F 17.823365 24.439480 46.386728
F 17.823365 32.157209 46.386728
F 17.823365 39.874942 46.386728
F 0.000000 27.012058 50.024901
F 26.735029 27.012058 50.024901
F 0.000000 34.729786 50.024901
F 26.735029 34.729786 50.024901
F 0.000000 42.447521 50.024902
F 26.735029 42.447521 50.024902
F 8.911670 27.012059 50.024901
F 8.911670 34.729787 50.024902
F 8.911670 42.447521 50.024902
F 17.823352 27.012060 50.024902
F 17.823352 34.729788 50.024903
F 17.823352 42.447522 50.024903
F 0.000012 27.012059 47.296272
F 26.735041 27.012059 47.296272
F 0.000012 34.729787 47.296272
F 26.735041 34.729787 47.296272
F 0.000012 42.447521 47.296271
F 26.735041 42.447521 47.296271
F 8.911683 27.012059 47.296272
F 8.911683 34.729787 47.296271
F 8.911683 42.447521 47.296271
F 17.823364 27.012059 47.296271
F 17.823364 34.729787 47.296270
F 17.823364 42.447522 47.296270
F 0.000002 24.439482 43.658097
F 26.735031 24.439482 43.658097
F 0.000002 32.157210 43.658097
F 26.735031 32.157210 43.658097
F 0.000002 39.874943 43.658096
F 26.735031 39.874943 43.658096
F 8.911673 24.439481 43.658097
F 8.911673 32.157210 43.658097
F 8.911673 39.874943 43.658096
F 17.823353 24.439480 43.658096
F 17.823353 32.157208 43.658096
F 17.823353 39.874942 43.658095
F 17.823353 39.874942 65.487142
F 2.227932 30.870922 47.296272
F 28.962961 30.870922 47.296272
F 2.227932 38.588654 47.296271
F 28.962961 38.588654 47.296271
F 2.227932 23.153194 47.296272
F 2.227932 46.306388 47.296272
F 28.962961 23.153194 47.296272
F 28.962961 46.306388 47.296272
F 11.139605 30.870922 47.296272
F 11.139605 38.588654 47.296271
F 11.139605 23.153194 47.296272
F 11.139605 46.306388 47.296272
F 20.051286 30.870923 47.296271
F 20.051286 38.588654 47.296270
F 20.051286 23.153194 47.296271
F 2.227918 28.298345 43.658097
F 28.962947 28.298345 43.658097
F 2.227918 36.016076 43.658096
F 28.962947 36.016076 43.658096
F 2.227918 43.733811 43.658097
F 28.962947 43.733811 43.658097
F 11.139590 28.298344 43.658097
F 11.139590 36.016075 43.658096
F 11.139590 43.733810 43.658097
F 20.051273 28.298344 43.658096
F 20.051273 36.016075 43.658095
F 20.051273 43.733809 43.658096
F 2.227930 28.298345 46.386726
F 28.962959 28.298345 46.386726
F 2.227930 36.016076 46.386727
F 28.962959 36.016076 46.386727
F 2.227930 43.733810 46.386726
F 28.962959 43.733810 46.386726
F 11.139603 28.298344 46.386727
F 11.139603 36.016076 46.386728
F 11.139603 43.733810 46.386727
F 20.051284 28.298344 46.386727
F 20.051284 36.016075 46.386728
F 20.051284 43.733809 46.386727
F 2.227920 30.870922 50.024901
F 28.962949 30.870922 50.024901
F 2.227920 38.588654 50.024902
F 28.962949 38.588654 50.024902
F 2.227920 46.306388 50.024901
F 28.962949 46.306388 50.024901
F 11.139592 30.870922 50.024901
F 11.139592 38.588654 50.024902
F 11.139592 23.153194 50.024901
F 11.139592 46.306388 50.024901
F 20.051274 30.870923 50.024902
F 20.051274 38.588655 50.024903
F 20.051274 23.153195 50.024902
F 4.455850 24.439481 46.386727
F 31.190880 24.439481 46.386727
F 4.455850 32.157210 46.386727
F 31.190880 32.157210 46.386727
F 4.455850 39.874943 46.386727
F 31.190880 39.874943 46.386727
F 13.367525 24.439481 46.386727
F 13.367525 32.157209 46.386727
F 13.367525 39.874943 46.386728
F 22.279206 24.439481 46.386727
F 22.279206 32.157209 46.386727
F 22.279206 39.874942 46.386728
F 4.455835 27.012058 50.024901
F 31.190865 27.012058 50.024901
F 4.455835 34.729786 50.024901
F 31.190865 34.729786 50.024901
F 4.455835 42.447521 50.024902
F 31.190865 42.447521 50.024902
F 13.367510 27.012060 50.024902
F 13.367510 34.729788 50.024902
F 13.367510 42.447522 50.024903
F 22.279193 27.012059 50.024902
F 22.279193 34.729787 50.024902
F 22.279193 42.447521 50.024902
F 4.455848 27.012059 47.296272
F 31.190877 27.012059 47.296272
F 4.455848 34.729787 47.296271
F 31.190877 34.729787 47.296271
F 4.455848 42.447521 47.296271
F 31.190877 42.447521 47.296271
F 13.367523 27.012059 47.296271
F 13.367523 34.729787 47.296271
F 13.367523 42.447522 47.296270
F 22.279204 27.012059 47.296271
F 22.279204 34.729787 47.296271
F 22.279204 42.447521 47.296271
F 4.455837 24.439482 43.658097
F 31.190867 24.439482 43.658097
F 4.455837 32.157210 43.658097
F 31.190867 32.157210 43.658097
F 4.455837 39.874943 43.658096
F 31.190867 39.874943 43.658096
F 13.367512 24.439480 43.658096
F 13.367512 32.157209 43.658096
F 13.367512 39.874942 43.658096
F 22.279194 24.439481 43.658096
F 22.279194 32.157209 43.658097
F 22.279194 39.874942 43.658096
F 6.683768 30.870922 47.296272
F 6.683768 38.588654 47.296271
F 6.683768 23.153194 47.296272
F 6.683768 46.306388 47.296272
F 15.595445 30.870923 47.296271
F 15.595445 38.588654 47.296270
F 15.595445 23.153194 47.296271
F 24.507125 30.870922 47.296272
F 24.507125 38.588654 47.296271
F 24.507125 23.153194 47.296272
F 24.507125 46.306388 47.296272
F 6.683753 28.298345 43.658097
F 33.418782 28.298345 43.658097
F 6.683753 36.016076 43.658096
F 33.418782 36.016076 43.658096
F 6.683753 43.733810 43.658097
F 33.418782 43.733810 43.658097
F 15.595431 28.298343 43.658096
F 15.595431 36.016075 43.658095
F 15.595431 36.016075 65.487142
F 15.595431 43.733809 43.658096
F 24.507112 28.298345 43.658097
F 24.507112 36.016076 43.658096
F 24.507112 43.733810 43.658097
F 6.683766 28.298345 46.386726
F 6.683766 36.016076 46.386727
F 6.683766 43.733810 46.386727
F 15.595443 28.298344 46.386727
F 15.595443 36.016075 46.386728
F 15.595443 43.733809 46.386728
F 24.507123 28.298345 46.386726
F 24.507123 36.016076 46.386727
F 24.507123 43.733810 46.386726
F 6.683755 30.870922 50.024901
F 33.418785 30.870922 50.024901
F 6.683755 38.588654 50.024902
F 33.418785 38.588654 50.024902
F 6.683755 46.306388 50.024901
F 33.418785 46.306388 50.024901
F 15.595432 30.870923 50.024902
F 15.595432 38.588655 50.024903
F 15.595432 23.153195 50.024902
F 24.507114 30.870922 50.024901
F 24.507114 38.588654 50.024902
F 24.507114 23.153194 50.024901
F 24.507114 46.306388 50.024901
F 0.000014 24.439481 53.663075
F 26.735043 24.439481 53.663075
F 0.000014 32.157210 53.663075
F 26.735043 32.157210 53.663075
F 0.000014 39.874943 53.663076
F 26.735043 39.874943 53.663076
F 8.911686 24.439481 53.663076
F 8.911686 32.157210 53.663076
F 8.911686 39.874943 53.663076
F 17.823365 24.439480 53.663077
F 17.823365 32.157209 53.663077
F 17.823365 39.874942 53.663077
F 0.000000 27.012058 35.472202
F 0.000000 27.012058 57.301249
F 26.735029 27.012058 35.472202
F 26.735029 27.012058 57.301249
F 0.000000 34.729786 35.472202
F 0.000000 34.729786 57.301249
F 26.735029 34.729786 35.472202
F 26.735029 34.729786 57.301249
F 0.000000 42.447521 35.472203
F 0.000000 42.447521 57.301250
F 26.735029 42.447521 35.472203
F 26.735029 42.447521 57.301250
F 8.911670 27.012059 35.472202
F 8.911670 27.012059 57.301250
F 8.911670 34.729787 35.472202
F 8.911670 34.729787 57.301250
F 8.911670 42.447521 35.472203
F 8.911670 42.447521 57.301250
F 17.823352 27.012060 35.472203
F 17.823352 27.012060 57.301251
F 17.823352 34.729788 35.472204
F 17.823352 34.729788 57.301251
F 17.823352 42.447522 35.472204
F 17.823352 42.447522 57.301251
F 0.000012 27.012059 32.743573
F 0.000012 27.012059 54.572620
F 26.735041 27.012059 32.743573
F 26.735041 27.012059 54.572620
F 0.000012 34.729787 32.743572
F 0.000012 34.729787 54.572620
F 26.735041 34.729787 32.743572
F 26.735041 34.729787 54.572620
F 0.000012 42.447521 32.743572
F 0.000012 42.447521 54.572619
F 26.735041 42.447521 32.743572
F 26.735041 42.447521 54.572619
F 8.911683 27.012059 32.743572
F 8.911683 27.012059 54.572620
F 8.911683 34.729787 32.743572
F 8.911683 34.729787 54.572620
F 8.911683 42.447521 32.743572
F 8.911683 42.447521 54.572619
F 17.823364 27.012059 54.572619
F 17.823364 34.729787 54.572619
F 17.823364 42.447522 54.572618
F 0.000002 24.439482 50.934446
F 26.735031 24.439482 50.934446
F 0.000002 32.157210 50.934446
F 26.735031 32.157210 50.934446
F 0.000002 39.874943 50.934445
F 26.735031 39.874943 50.934445
F 8.911673 24.439481 50.934446
F 8.911673 32.157210 50.934446
F 8.911673 39.874943 50.934445
F 17.823353 24.439480 50.934445
F 17.823353 32.157208 50.934445
F 17.823353 39.874942 50.934444
F 2.227932 30.870922 32.743573
F 2.227932 30.870922 54.572620
F 28.962961 30.870922 32.743573
F 28.962961 30.870922 54.572620
F 2.227932 38.588654 32.743572
F 2.227932 38.588654 54.572619
F 28.962961 38.588654 32.743572
F 28.962961 38.588654 54.572619
F 2.227932 23.153194 32.743572
F 2.227932 23.153194 54.572620
F 2.227932 46.306388 32.743572
F 2.227932 46.306388 54.572620
F 28.962961 23.153194 32.743572
F 28.962961 23.153194 54.572620
F 28.962961 46.306388 32.743572
F 28.962961 46.306388 54.572620
F 11.139605 30.870922 32.743572
F 11.139605 30.870922 54.572620
F 11.139605 38.588654 54.572619
F 11.139605 23.153194 32.743572
F 11.139605 23.153194 54.572620
F 11.139605 46.306388 32.743572
F 11.139605 46.306388 54.572620
F 20.051286 30.870923 32.743572
F 20.051286 30.870923 54.572619
F 20.051286 38.588654 54.572618
F 20.051286 23.153194 32.743572
F 20.051286 23.153194 54.572619
F 2.227918 28.298345 50.934446
F 28.962947 28.298345 50.934446
F 2.227918 36.016076 50.934445
F 28.962947 36.016076 50.934445
F 2.227918 43.733811 50.934446
F 28.962947 43.733811 50.934446
F 11.139590 28.298344 50.934446
F 11.139590 36.016075 50.934445
F 11.139590 43.733810 50.934445
F 20.051273 28.298344 50.934445
F 20.051273 36.016075 50.934444
F 20.051273 43.733809 50.934445
F 2.227930 28.298345 53.663075
F 28.962959 28.298345 53.663075
F 2.227930 36.016076 53.663076
F 28.962959 36.016076 53.663076
F 2.227930 43.733810 53.663075
F 28.962959 43.733810 53.663075
F 11.139603 28.298344 53.663076
F 11.139603 36.016076 53.663077
F 11.139603 43.733810 53.663076
F 20.051284 28.298344 53.663076
F 20.051284 36.016075 53.663077
F 20.051284 43.733809 53.663076
F 2.227920 30.870922 35.472202
F 2.227920 30.870922 57.301249
F 28.962949 30.870922 35.472202
F 28.962949 30.870922 57.301249
F 2.227920 38.588654 35.472203
F 2.227920 38.588654 57.301250
F 28.962949 38.588654 35.472203
F 28.962949 38.588654 57.301250
F 2.227920 46.306388 35.472202
F 2.227920 46.306388 57.301249
F 28.962949 46.306388 35.472202
F 28.962949 46.306388 57.301249
F 11.139592 30.870922 35.472202
F 11.139592 30.870922 57.301250
F 11.139592 38.588654 35.472203
F 11.139592 38.588654 57.301251
F 11.139592 23.153194 35.472202
F 11.139592 23.153194 57.301250
F 11.139592 46.306388 35.472202
F 11.139592 46.306388 57.301250
F 20.051274 30.870923 35.472203
F 20.051274 30.870923 57.301250
F 20.051274 38.588655 35.472204
F 20.051274 38.588655 57.301251
F 20.051274 23.153195 35.472203
F 20.051274 23.153195 57.301251
F 4.455850 24.439481 53.663076
F 31.190880 24.439481 53.663076
F 4.455850 32.157210 53.663076
F 31.190880 32.157210 53.663076
F 4.455850 39.874943 53.663076
F 31.190880 39.874943 53.663076
F 13.367525 24.439481 53.663076
F 13.367525 32.157209 53.663076
F 13.367525 39.874943 53.663077
F 22.279206 24.439481 53.663076
F 22.279206 32.157209 53.663076
F 22.279206 39.874942 53.663077
F 4.455835 27.012058 35.472202
F 4.455835 27.012058 57.301249
F 31.190865 27.012058 35.472202
F 31.190865 27.012058 57.301249
F 4.455835 34.729786 35.472202
F 4.455835 34.729786 57.301249
F 31.190865 34.729786 35.472202
F 31.190865 34.729786 57.301249
F 4.455835 42.447521 35.472203
F 4.455835 42.447521 57.301250
F 31.190865 42.447521 35.472203
F 31.190865 42.447521 57.301250
F 13.367510 27.012060 35.472203
F 13.367510 27.012060 57.301250
F 13.367510 34.729788 35.472203
F 13.367510 34.729788 57.301250
F 13.367510 42.447522 35.472204
F 13.367510 42.447522 57.301251
F 22.279193 27.012059 35.472202
F 22.279193 27.012059 57.301250
F 22.279193 34.729787 35.472203
F 22.279193 34.729787 57.301250
F 22.279193 42.447521 35.472203
F 22.279193 42.447521 57.301251
F 4.455848 27.012059 32.743572
F 4.455848 27.012059 54.572620
F 31.190877 27.012059 32.743572
F 31.190877 27.012059 54.572620
F 4.455848 34.729787 32.743572
F 4.455848 34.729787 54.572620
F 31.190877 34.729787 32.743572
F 31.190877 34.729787 54.572620
F 4.455848 42.447521 32.743572
F 4.455848 42.447521 54.572619
F 31.190877 42.447521 32.743572
F 31.190877 42.447521 54.572619
F 13.367523 27.012059 32.743572
F 13.367523 27.012059 54.572619
F 13.367523 34.729787 32.743572
F 13.367523 34.729787 54.572619
F 13.367523 42.447522 54.572619
F 22.279204 27.012059 32.743572
F 22.279204 27.012059 54.572620
F 22.279204 34.729787 32.743572
F 22.279204 34.729787 54.572619
F 22.279204 42.447521 32.743572
F 22.279204 42.447521 54.572619
F 4.455837 24.439482 50.934446
F 31.190867 24.439482 50.934446
F 4.455837 32.157210 50.934446
F 31.190867 32.157210 50.934446
F 4.455837 39.874943 50.934445
F 31.190867 39.874943 50.934445
F 13.367512 24.439480 50.934445
F 13.367512 32.157209 50.934445
F 13.367512 39.874942 50.934444
F 22.279194 24.439481 50.934445
F 22.279194 32.157209 50.934445
F 22.279194 39.874942 50.934445
F 6.683768 30.870922 32.743573
F 6.683768 30.870922 54.572620
F 6.683768 38.588654 32.743572
F 6.683768 38.588654 54.572619
F 6.683768 23.153194 32.743572
F 6.683768 23.153194 54.572620
F 6.683768 46.306388 32.743572
F 6.683768 46.306388 54.572620
F 15.595445 30.870923 32.743572
F 15.595445 30.870923 54.572619
F 15.595445 38.588654 54.572618
F 15.595445 23.153194 32.743572
F 15.595445 23.153194 54.572619
F 24.507125 30.870922 32.743573
F 24.507125 30.870922 54.572620
F 24.507125 38.588654 54.572619
F 24.507125 23.153194 32.743572
F 24.507125 23.153194 54.572620
F 24.507125 46.306388 32.743572
F 24.507125 46.306388 54.572620
F 6.683753 28.298345 50.934446
F 33.418782 28.298345 50.934446
F 6.683753 36.016076 50.934445
F 33.418782 36.016076 50.934445
F 6.683753 43.733810 50.934446
F 33.418782 43.733810 50.934446
F 15.595431 28.298343 50.934445
F 15.595431 36.016075 50.934444
F 15.595431 43.733809 50.934445
F 24.507112 28.298345 50.934446
F 24.507112 36.016076 50.934445
F 24.507112 43.733810 50.934446
F 6.683766 28.298345 53.663075
F 6.683766 36.016076 53.663076
F 6.683766 43.733810 53.663076
F 15.595443 28.298344 53.663076
F 15.595443 36.016075 53.663077
F 15.595443 43.733809 53.663077
F 24.507123 28.298345 53.663075
F 24.507123 36.016076 53.663076
F 24.507123 43.733810 53.663075
F 6.683755 30.870922 35.472202
F 6.683755 30.870922 57.301249
F 33.418785 30.870922 35.472202
F 33.418785 30.870922 57.301249
F 6.683755 38.588654 35.472203
F 6.683755 38.588654 57.301250
F 33.418785 38.588654 35.472203
F 33.418785 38.588654 57.301250
F 6.683755 46.306388 35.472202
F 6.683755 46.306388 57.301249
F 33.418785 46.306388 35.472202
F 33.418785 46.306388 57.301249
F 15.595432 30.870923 35.472203
F 15.595432 30.870923 57.301250
F 15.595432 38.588655 35.472204
F 15.595432 38.588655 57.301251
F 15.595432 23.153195 35.472203
F 15.595432 23.153195 57.301250
F 24.507114 30.870922 35.472202
F 24.507114 30.870922 57.301249
F 24.507114 38.588654 35.472203
F 24.507114 38.588654 57.301250
F 24.507114 23.153194 35.472202
F 24.507114 23.153194 57.301249
F 24.507114 46.306388 35.472202
F 24.507114 46.306388 57.301249
F 0.000014 24.439481 39.110377
F 0.000014 24.439481 60.939424
F 26.735043 24.439481 39.110377
F 26.735043 24.439481 60.939424
F 0.000014 32.157210 39.110376
F 0.000014 32.157210 60.939424
F 26.735043 32.157210 39.110376
F 26.735043 32.157210 60.939424
F 0.000014 39.874943 39.110377
F 0.000014 39.874943 60.939425
F 26.735043 39.874943 39.110377
F 26.735043 39.874943 60.939425
F 8.911686 24.439481 39.110377
F 8.911686 24.439481 60.939424
F 8.911686 32.157210 39.110377
F 8.911686 32.157210 60.939424
F 8.911686 39.874943 39.110377
F 8.911686 39.874943 60.939425
F 17.823365 24.439480 39.110378
F 17.823365 24.439480 60.939425
F 17.823365 32.157209 39.110378
F 17.823365 32.157209 60.939425
F 17.823365 39.874942 39.110378
F 17.823365 39.874942 60.939426
F 0.000000 27.012058 42.748551
F 0.000000 27.012058 64.577599
F 26.735029 27.012058 42.748551
F 26.735029 27.012058 64.577599
F 0.000000 34.729786 42.748551
F 0.000000 34.729786 64.577599
F 26.735029 34.729786 42.748551
F 26.735029 34.729786 64.577599
F 0.000000 42.447521 42.748552
F 0.000000 42.447521 64.577599
F 26.735029 42.447521 42.748552
F 26.735029 42.447521 64.577599
F 8.911670 27.012059 42.748552
F 8.911670 27.012059 64.577599
F 8.911670 34.729787 42.748552
F 8.911670 34.729787 64.577599
F 8.911670 42.447521 42.748552
F 8.911670 42.447521 64.577600
F 17.823352 27.012060 42.748553
F 17.823352 27.012060 64.577600
F 17.823352 34.729788 42.748553
F 17.823352 34.729788 64.577600
F 17.823352 42.447522 42.748553
F 17.823352 42.447522 64.577601
F 0.000012 27.012059 40.019922
F 0.000012 27.012059 61.848969
F 26.735041 27.012059 40.019922
F 26.735041 27.012059 61.848969
F 0.000012 34.729787 40.019922
F 0.000012 34.729787 61.848969
F 26.735041 34.729787 40.019922
F 26.735041 34.729787 61.848969
F 0.000012 42.447521 40.019921
F 0.000012 42.447521 61.848969
F 26.735041 42.447521 40.019921
F 26.735041 42.447521 61.848969
F 8.911683 27.012059 40.019922
F 8.911683 27.012059 61.848969
F 8.911683 34.729787 40.019922
F 8.911683 34.729787 61.848969
F 8.911683 42.447521 40.019921
F 8.911683 42.447521 61.848969
F 17.823364 27.012059 40.019921
F 17.823364 27.012059 61.848968
F 17.823364 34.729787 40.019921
F 17.823364 34.729787 61.848968
F 17.823364 42.447522 40.019920
F 17.823364 42.447522 61.848968
F 0.000002 24.439482 36.381747
F 0.000002 24.439482 58.210794
F 26.735031 24.439482 36.381747
F 26.735031 24.439482 58.210794
F 0.000002 32.157210 36.381747
F 0.000002 32.157210 58.210794
F 26.735031 32.157210 36.381747
F 26.735031 32.157210 58.210794
F 0.000002 39.874943 36.381746
F 0.000002 39.874943 58.210794
F 26.735031 39.874943 36.381746
F 26.735031 39.874943 58.210794
F 8.911673 24.439481 36.381747
F 8.911673 24.439481 58.210794
F 8.911673 32.157210 36.381747
F 8.911673 32.157210 58.210794
F 8.911673 39.874943 36.381746
F 8.911673 39.874943 58.210794
F 17.823353 24.439480 36.381746
F 17.823353 24.439480 58.210793
F 17.823353 32.157208 36.381746
F 17.823353 32.157208 58.210793
F 17.823353 39.874942 36.381745
F 17.823353 39.874942 58.210792
F 2.227932 30.870922 40.019922
F 2.227932 30.870922 61.848969
F 28.962961 30.870922 40.019922
F 28.962961 30.870922 61.848969
F 2.227932 38.588654 40.019921
F 2.227932 38.588654 61.848968
F 28.962961 38.588654 40.019921
F 28.962961 38.588654 61.848968
F 2.227932 23.153194 40.019922
F 2.227932 23.153194 61.848969
F 2.227932 46.306388 40.019922
F 2.227932 46.306388 61.848969
F 28.962961 23.153194 40.019922
F 28.962961 23.153194 61.848969
F 28.962961 46.306388 40.019922
F 28.962961 46.306388 61.848969
F 11.139605 30.870922 40.019922
F 11.139605 30.870922 61.848969
F 11.139605 38.588654 40.019921
F 11.139605 38.588654 61.848968
F 11.139605 23.153194 40.019922
F 11.139605 23.153194 61.848969
F 11.139605 46.306388 40.019922
F 11.139605 46.306388 61.848969
F 20.051286 30.870923 40.019921
F 20.051286 30.870923 61.848969
F 20.051286 38.588654 40.019920
F 20.051286 38.588654 61.848968
F 20.051286 23.153194 40.019921
F 20.051286 23.153194 61.848968
F 2.227918 28.298345 36.381747
F 2.227918 28.298345 58.210795
F 28.962947 28.298345 36.381747
F 28.962947 28.298345 58.210795
F 2.227918 36.016076 36.381746
F 2.227918 36.016076 58.210794
F 28.962947 36.016076 36.381746
F 28.962947 36.016076 58.210794
F 2.227918 43.733811 36.381747
F 2.227918 43.733811 58.210794
F 28.962947 43.733811 36.381747
F 28.962947 43.733811 58.210794
F 11.139590 28.298344 36.381747
F 11.139590 28.298344 58.210794
F 11.139590 36.016075 36.381746
F 11.139590 36.016075 58.210793
F 11.139590 43.733810 36.381747
F 11.139590 43.733810 58.210794
F 20.051273 28.298344 36.381746
F 20.051273 28.298344 58.210794
F 20.051273 36.016075 36.381745
F 20.051273 36.016075 58.210793
F 20.051273 43.733809 36.381746
F 20.051273 43.733809 58.210793
F 2.227930 28.298345 39.110376
F 2.227930 28.298345 60.939424
F 28.962959 28.298345 39.110376
F 28.962959 28.298345 60.939424
F 2.227930 36.016076 39.110377
F 2.227930 36.016076 60.939425
F 28.962959 36.016076 39.110377
F 28.962959 36.016076 60.939425
F 2.227930 43.733810 39.110377
F 2.227930 43.733810 60.939424
F 28.962959 43.733810 39.110377
F 28.962959 43.733810 60.939424
F 11.139603 28.298344 39.110377
F 11.139603 28.298344 60.939424
F 11.139603 36.016076 39.110378
F 11.139603 36.016076 60.939425
F 11.139603 43.733810 39.110377
F 11.139603 43.733810 60.939424
F 20.051284 28.298344 39.110377
F 20.051284 28.298344 60.939425
F 20.051284 36.016075 39.110378
F 20.051284 36.016075 60.939425
F 20.051284 43.733809 39.110377
F 20.051284 43.733809 60.939425
F 2.227920 30.870922 42.748551
F 2.227920 30.870922 64.577598
F 28.962949 30.870922 42.748551
F 28.962949 30.870922 64.577598
F 2.227920 38.588654 42.748552
F 2.227920 38.588654 64.577600
F 28.962949 38.588654 42.748552
F 28.962949 38.588654 64.577600
F 2.227920 46.306388 42.748551
F 2.227920 46.306388 64.577599
F 28.962949 46.306388 42.748551
F 28.962949 46.306388 64.577599
F 11.139592 30.870922 42.748552
F 11.139592 30.870922 64.577599
F 11.139592 38.588654 42.748553
F 11.139592 38.588654 64.577600
F 11.139592 23.153194 42.748552
F 11.139592 23.153194 64.577599
F 11.139592 46.306388 42.748552
F 11.139592 46.306388 64.577599
F 20.051274 30.870923 42.748552
F 20.051274 30.870923 64.577600
F 20.051274 38.588655 42.748553
F 20.051274 38.588655 64.577601
F 20.051274 23.153195 42.748552
F 20.051274 23.153195 64.577600
F 4.455850 24.439481 39.110377
F 4.455850 24.439481 60.939424
F 31.190880 24.439481 39.110377
F 31.190880 24.439481 60.939424
F 4.455850 32.157210 39.110377
F 4.455850 32.157210 60.939424
F 31.190880 32.157210 39.110377
F 31.190880 32.157210 60.939424
F 4.455850 39.874943 39.110377
F 4.455850 39.874943 60.939425
F 31.190880 39.874943 39.110377
F 31.190880 39.874943 60.939425
F 13.367525 24.439481 39.110377
F 13.367525 24.439481 60.939424
F 13.367525 32.157209 39.110377
F 13.367525 32.157209 60.939424
F 13.367525 39.874943 39.110378
F 13.367525 39.874943 60.939425
F 22.279206 24.439481 39.110377
F 22.279206 24.439481 60.939424
F 22.279206 32.157209 39.110377
F 22.279206 32.157209 60.939424
F 22.279206 39.874942 39.110378
F 22.279206 39.874942 60.939425
F 4.455835 27.012058 42.748551
F 4.455835 27.012058 64.577599
F 31.190865 27.012058 42.748551
F 31.190865 27.012058 64.577599
F 4.455835 34.729786 42.748551
F 4.455835 34.729786 64.577599
F 31.190865 34.729786 42.748551
F 31.190865 34.729786 64.577599
F 4.455835 42.447521 42.748552
F 4.455835 42.447521 64.577599
F 31.190865 42.447521 42.748552
F 31.190865 42.447521 64.577599
F 13.367510 27.012060 42.748552
F 13.367510 27.012060 64.577600
F 13.367510 34.729788 42.748552
F 13.367510 34.729788 64.577600
F 13.367510 42.447522 42.748553
F 13.367510 42.447522 64.577600
F 22.279193 27.012059 42.748552
F 22.279193 27.012059 64.577599
F 22.279193 34.729787 42.748552
F 22.279193 34.729787 64.577599
F 22.279193 42.447521 42.748552
F 22.279193 42.447521 64.577600
F 4.455848 27.012059 40.019922
F 4.455848 27.012059 61.848969
F 31.190877 27.012059 40.019922
F 31.190877 27.012059 61.848969
F 4.455848 34.729787 40.019922
F 4.455848 34.729787 61.848969
F 31.190877 34.729787 40.019922
F 31.190877 34.729787 61.848969
F 4.455848 42.447521 40.019921
F 4.455848 42.447521 61.848969
F 31.190877 42.447521 40.019921
F 31.190877 42.447521 61.848969
F 13.367523 27.012059 40.019921
F 13.367523 27.012059 61.848969
F 13.367523 34.729787 40.019921
F 13.367523 34.729787 61.848968
F 13.367523 42.447522 40.019921
F 13.367523 42.447522 61.848968
F 22.279204 27.012059 40.019922
F 22.279204 27.012059 61.848969
F 22.279204 34.729787 40.019921
F 22.279204 34.729787 61.848969
F 22.279204 42.447521 40.019921
F 22.279204 42.447521 61.848968
F 4.455837 24.439482 36.381747
F 4.455837 24.439482 58.210794
F 31.190867 24.439482 36.381747
F 31.190867 24.439482 58.210794
F 4.455837 32.157210 36.381747
F 4.455837 32.157210 58.210794
F 31.190867 32.157210 36.381747
F 31.190867 32.157210 58.210794
F 4.455837 39.874943 36.381746
F 4.455837 39.874943 58.210794
F 31.190867 39.874943 36.381746
F 31.190867 39.874943 58.210794
F 13.367512 24.439480 36.381746
F 13.367512 24.439480 58.210794
F 13.367512 32.157209 36.381746
F 13.367512 32.157209 58.210794
F 13.367512 39.874942 36.381746
F 13.367512 39.874942 58.210793
F 22.279194 24.439481 36.381746
F 22.279194 24.439481 58.210794
F 22.279194 32.157209 36.381747
F 22.279194 32.157209 58.210794
F 22.279194 39.874942 36.381746
F 22.279194 39.874942 58.210793
F 6.683768 30.870922 40.019922
F 6.683768 30.870922 61.848969
F 6.683768 38.588654 40.019921
F 6.683768 38.588654 61.848968
F 6.683768 23.153194 40.019922
F 6.683768 23.153194 61.848969
F 6.683768 46.306388 40.019922
F 6.683768 46.306388 61.848969
F 15.595445 30.870923 40.019921
F 15.595445 30.870923 61.848969
F 15.595445 38.588654 40.019920
F 15.595445 38.588654 61.848968
F 15.595445 23.153194 40.019921
F 15.595445 23.153194 61.848968
F 24.507125 30.870922 40.019922
F 24.507125 30.870922 61.848969
F 24.507125 38.588654 40.019921
F 24.507125 38.588654 61.848968
F 24.507125 23.153194 40.019922
F 24.507125 23.153194 61.848969
F 24.507125 46.306388 40.019922
F 24.507125 46.306388 61.848969
F 6.683753 28.298345 36.381747
F 6.683753 28.298345 58.210795
F 33.418782 28.298345 36.381747
F 33.418782 28.298345 58.210795
F 6.683753 36.016076 36.381746
F 6.683753 36.016076 58.210794
F 33.418782 36.016076 36.381746
F 33.418782 36.016076 58.210794
F 6.683753 43.733810 36.381747
F 6.683753 43.733810 58.210794
F 33.418782 43.733810 36.381747
F 33.418782 43.733810 58.210794
F 15.595431 28.298343 36.381746
F 15.595431 28.298343 58.210793
F 15.595431 36.016075 36.381745
F 15.595431 36.016075 58.210792
F 15.595431 43.733809 36.381746
F 15.595431 43.733809 58.210793
F 24.507112 28.298345 36.381747
F 24.507112 28.298345 58.210795
F 24.507112 36.016076 36.381746
F 24.507112 36.016076 58.210794
F 24.507112 43.733810 36.381747
F 24.507112 43.733810 58.210794
F 6.683766 28.298345 39.110376
F 6.683766 28.298345 60.939424
F 6.683766 36.016076 39.110377
F 6.683766 36.016076 60.939425
F 6.683766 43.733810 39.110377
F 6.683766 43.733810 60.939424
F 15.595443 28.298344 39.110377
F 15.595443 28.298344 60.939425
F 15.595443 36.016075 39.110378
F 15.595443 36.016075 60.939426
F 15.595443 43.733809 39.110378
F 15.595443 43.733809 60.939425
F 24.507123 28.298345 39.110376
F 24.507123 28.298345 60.939424
F 24.507123 36.016076 39.110377
F 24.507123 36.016076 60.939425
F 24.507123 43.733810 39.110377
F 24.507123 43.733810 60.939424
F 6.683755 30.870922 42.748551
F 6.683755 30.870922 64.577599
F 33.418785 30.870922 42.748551
F 33.418785 30.870922 64.577599
F 6.683755 38.588654 42.748552
F 6.683755 38.588654 64.577600
F 33.418785 38.588654 42.748552
F 33.418785 38.588654 64.577600
F 6.683755 46.306388 42.748551
F 6.683755 46.306388 64.577599
F 33.418785 46.306388 42.748551
F 33.418785 46.306388 64.577599
F 15.595432 30.870923 42.748552
F 15.595432 30.870923 64.577600
F 15.595432 38.588655 42.748553
F 15.595432 38.588655 64.577601
F 15.595432 23.153195 42.748552
F 15.595432 23.153195 64.577600
F 24.507114 30.870922 42.748551
F 24.507114 30.870922 64.577599
F 24.507114 38.588654 42.748552
F 24.507114 38.588654 64.577600
F 24.507114 23.153194 42.748551
F 24.507114 23.153194 64.577599
F 24.507114 46.306388 42.748551
F 24.507114 46.306388 64.577599
F 0.000014 24.439481 68.215774
F 0.000014 24.439481 90.044821
F 26.735043 24.439481 68.215774
F 26.735043 24.439481 90.044821
F 0.000014 32.157210 68.215774
F 0.000014 32.157210 90.044821
F 26.735043 32.157210 68.215774
F 26.735043 32.157210 90.044821
F 0.000014 39.874943 68.215775
F 0.000014 39.874943 90.044822
F 26.735043 39.874943 68.215775
F 26.735043 39.874943 90.044822
F 8.911686 24.439481 68.215774
F 8.911686 24.439481 90.044821
F 8.911686 32.157210 68.215774
F 8.911686 32.157210 90.044821
F 8.911686 39.874943 68.215775
F 8.911686 39.874943 90.044822
F 17.823365 24.439480 68.215775
F 17.823365 24.439480 90.044822
F 17.823365 32.157209 68.215775
F 17.823365 32.157209 90.044822
F 17.823365 39.874942 68.215776
F 17.823365 39.874942 90.044823
F 0.000000 27.012058 71.853948
F 0.000000 27.012058 93.682996
F 26.735029 27.012058 71.853948
F 26.735029 27.012058 93.682996
F 0.000000 34.729786 71.853949
F 0.000000 34.729786 93.682996
F 26.735029 34.729786 71.853949
F 26.735029 34.729786 93.682996
F 0.000000 42.447521 71.853949
F 0.000000 42.447521 93.682996
F 26.735029 42.447521 71.853949
F 26.735029 42.447521 93.682996
F 8.911670 27.012059 71.853949
F 8.911670 27.012059 93.682996
F 8.911670 34.729787 71.853949
F 8.911670 34.729787 93.682996
F 8.911670 42.447521 71.853949
F 8.911670 42.447521 93.682997
F 17.823352 27.012060 71.853950
F 17.823352 27.012060 93.682997
F 17.823352 34.729788 71.853950
F 17.823352 34.729788 93.682997
F 17.823352 42.447522 71.853951
F 17.823352 42.447522 93.682998
F 0.000012 27.012059 69.125319
F 0.000012 27.012059 90.954366
F 26.735041 27.012059 69.125319
F 26.735041 27.012059 90.954366
F 0.000012 34.729787 69.125319
F 0.000012 34.729787 90.954366
F 26.735041 34.729787 69.125319
F 26.735041 34.729787 90.954366
F 0.000012 42.447521 69.125318
F 0.000012 42.447521 90.954366
F 26.735041 42.447521 69.125318
F 26.735041 42.447521 90.954366
F 8.911683 27.012059 69.125319
F 8.911683 27.012059 90.954366
F 8.911683 34.729787 69.125319
F 8.911683 34.729787 90.954366
F 8.911683 42.447521 69.125318
F 8.911683 42.447521 90.954366
F 17.823364 27.012059 69.125318
F 17.823364 27.012059 90.954365
F 17.823364 34.729787 69.125318
F 17.823364 34.729787 90.954365
F 17.823364 42.447522 69.125317
F 17.823364 42.447522 90.954365
F 0.000002 24.439482 65.487144
F 0.000002 24.439482 87.316192
F 26.735031 24.439482 65.487144
F 26.735031 24.439482 87.316192
F 0.000002 32.157210 65.487144
F 0.000002 32.157210 87.316192
F 26.735031 32.157210 65.487144
F 26.735031 32.157210 87.316192
F 0.000002 39.874943 65.487144
F 0.000002 39.874943 87.316191
F 26.735031 39.874943 65.487144
F 26.735031 39.874943 87.316191
F 8.911673 24.439481 65.487144
F 8.911673 24.439481 87.316192
F 8.911673 32.157210 65.487144
F 8.911673 32.157210 87.316192
F 8.911673 39.874943 65.487144
F 8.911673 39.874943 87.316191
F 17.823353 24.439480 65.487143
F 17.823353 24.439480 87.316190
F 17.823353 32.157208 65.487143
F 17.823353 32.157208 87.316191
F 17.823353 39.874942 87.316190
F 2.227932 30.870922 69.125319
F 2.227932 30.870922 90.954366
F 28.962961 30.870922 69.125319
F 28.962961 30.870922 90.954366
F 2.227932 38.588654 69.125318
F 2.227932 38.588654 90.954365
F 28.962961 38.588654 69.125318
F 28.962961 38.588654 90.954365
F 2.227932 23.153194 69.125319
F 2.227932 23.153194 90.954366
F 2.227932 46.306388 69.125319
F 2.227932 46.306388 90.954366
F 28.962961 23.153194 69.125319
F 28.962961 23.153194 90.954366
F 28.962961 46.306388 69.125319
F 28.962961 46.306388 90.954366
F 11.139605 30.870922 69.125319
F 11.139605 30.870922 90.954366
F 11.139605 38.588654 69.125318
F 11.139605 38.588654 90.954365
F 11.139605 23.153194 69.125319
F 11.139605 23.153194 90.954366
F 11.139605 46.306388 69.125319
F 11.139605 46.306388 90.954366
F 20.051286 30.870923 69.125318
F 20.051286 30.870923 90.954366
F 20.051286 38.588654 69.125317
F 20.051286 38.588654 90.954365
F 20.051286 23.153194 69.125318
F 20.051286 23.153194 90.954366
F 2.227918 28.298345 65.487145
F 2.227918 28.298345 87.316192
F 28.962947 28.298345 65.487145
F 28.962947 28.298345 87.316192
F 2.227918 36.016076 65.487144
F 2.227918 36.016076 87.316191
F 28.962947 36.016076 65.487144
F 28.962947 36.016076 87.316191
F 2.227918 43.733811 65.487144
F 2.227918 43.733811 87.316192
F 28.962947 43.733811 65.487144
F 28.962947 43.733811 87.316192
F 11.139590 28.298344 65.487144
F 11.139590 28.298344 87.316192
F 11.139590 36.016075 65.487143
F 11.139590 36.016075 87.316191
F 11.139590 43.733810 65.487144
F 11.139590 43.733810 87.316191
F 20.051273 28.298344 65.487144
F 20.051273 28.298344 87.316191
F 20.051273 36.016075 65.487143
F 20.051273 36.016075 87.316190
F 20.051273 43.733809 65.487143
F 20.051273 43.733809 87.316191
F 2.227930 28.298345 68.215774
F 2.227930 28.298345 90.044821
F 28.962959 28.298345 68.215774
F 28.962959 28.298345 90.044821
F 2.227930 36.016076 68.215775
F 2.227930 36.016076 90.044822
F 28.962959 36.016076 68.215775
F 28.962959 36.016076 90.044822
F 2.227930 43.733810 68.215774
F 2.227930 43.733810 90.044821
F 28.962959 43.733810 68.215774
F 28.962959 43.733810 90.044821
F 11.139603 28.298344 68.215774
F 11.139603 28.298344 90.044821
F 11.139603 36.016076 68.215775
F 11.139603 36.016076 90.044822
F 11.139603 43.733810 68.215774
F 11.139603 43.733810 90.044822
F 20.051284 28.298344 68.215775
F 20.051284 28.298344 90.044822
F 20.051284 36.016075 68.215775
F 20.051284 36.016075 90.044823
F 20.051284 43.733809 68.215775
F 20.051284 43.733809 90.044822
F 2.227920 30.870922 71.853948
F 2.227920 30.870922 93.682996
F 28.962949 30.870922 71.853948
F 28.962949 30.870922 93.682996
F 2.227920 38.588654 71.853949
F 2.227920 38.588654 93.682997
F 28.962949 38.588654 71.853949
F 28.962949 38.588654 93.682997
F 2.227920 46.306388 71.853948
F 2.227920 46.306388 93.682996
F 28.962949 46.306388 71.853948
F 28.962949 46.306388 93.682996
F 11.139592 30.870922 71.853949
F 11.139592 30.870922 93.682996
F 11.139592 38.588654 71.853950
F 11.139592 38.588654 93.682997
F 11.139592 23.153194 71.853949
F 11.139592 23.153194 93.682996
F 11.139592 46.306388 71.853949
F 11.139592 46.306388 93.682996
F 20.051274 30.870923 71.853950
F 20.051274 30.870923 93.682997
F 20.051274 38.588655 71.853951
F 20.051274 38.588655 93.682998
F 20.051274 23.153195 71.853950
F 20.051274 23.153195 93.682997
F 4.455850 24.439481 68.215774
F 4.455850 24.439481 90.044821
F 31.190880 24.439481 68.215774
F 31.190880 24.439481 90.044821
F 4.455850 32.157210 68.215774
F 4.455850 32.157210 90.044821
F 31.190880 32.157210 68.215774
F 31.190880 32.157210 90.044821
F 4.455850 39.874943 68.215775
F 4.455850 39.874943 90.044822
F 31.190880 39.874943 68.215775
F 31.190880 39.874943 90.044822
F 13.367525 24.439481 68.215774
F 13.367525 24.439481 90.044822
F 13.367525 32.157209 68.215774
F 13.367525 32.157209 90.044822
F 13.367525 39.874943 68.215775
F 13.367525 39.874943 90.044823
F 22.279206 24.439481 68.215774
F 22.279206 24.439481 90.044822
F 22.279206 32.157209 68.215774
F 22.279206 32.157209 90.044822
F 22.279206 39.874942 68.215775
F 22.279206 39.874942 90.044823
F 4.455835 27.012058 71.853948
F 4.455835 27.012058 93.682996
F 31.190865 27.012058 71.853948
F 31.190865 27.012058 93.682996
F 4.455835 34.729786 71.853949
F 4.455835 34.729786 93.682996
F 31.190865 34.729786 71.853949
F 31.190865 34.729786 93.682996
F 4.455835 42.447521 71.853949
F 4.455835 42.447521 93.682996
F 31.190865 42.447521 71.853949
F 31.190865 42.447521 93.682996
F 13.367510 27.012060 71.853949
F 13.367510 27.012060 93.682997
F 13.367510 34.729788 71.853950
F 13.367510 34.729788 93.682997
F 13.367510 42.447522 71.853950
F 13.367510 42.447522 93.682997
F 22.279193 27.012059 71.853949
F 22.279193 27.012059 93.682996
F 22.279193 34.729787 71.853949
F 22.279193 34.729787 93.682997
F 22.279193 42.447521 71.853950
F 22.279193 42.447521 93.682997
F 4.455848 27.012059 69.125319
F 4.455848 27.012059 90.954366
F 31.190877 27.012059 69.125319
F 31.190877 27.012059 90.954366
F 4.455848 34.729787 69.125319
F 4.455848 34.729787 90.954366
F 31.190877 34.729787 69.125319
F 31.190877 34.729787 90.954366
F 4.455848 42.447521 69.125318
F 4.455848 42.447521 90.954366
F 31.190877 42.447521 69.125318
F 31.190877 42.447521 90.954366
F 13.367523 27.012059 69.125318
F 13.367523 27.012059 90.954366
F 13.367523 34.729787 69.125318
F 13.367523 34.729787 90.954366
F 13.367523 42.447522 69.125318
F 13.367523 42.447522 90.954365
F 22.279204 27.012059 69.125319
F 22.279204 27.012059 90.954366
F 22.279204 34.729787 69.125319
F 22.279204 34.729787 90.954366
F 22.279204 42.447521 69.125318
F 22.279204 42.447521 90.954365
F 4.455837 24.439482 65.487144
F 4.455837 24.439482 87.316192
F 31.190867 24.439482 65.487144
F 31.190867 24.439482 87.316192
F 4.455837 32.157210 65.487144
F 4.455837 32.157210 87.316192
F 31.190867 32.157210 65.487144
F 31.190867 32.157210 87.316192
F 4.455837 39.874943 65.487144
F 4.455837 39.874943 87.316191
F 31.190867 39.874943 65.487144
F 31.190867 39.874943 87.316191
F 13.367512 24.439480 65.487144
F 13.367512 24.439480 87.316191
F 13.367512 32.157209 65.487144
F 13.367512 32.157209 87.316191
F 13.367512 39.874942 65.487143
F 13.367512 39.874942 87.316190
F 22.279194 24.439481 65.487144
F 22.279194 24.439481 87.316191
F 22.279194 32.157209 65.487144
F 22.279194 32.157209 87.316191
F 22.279194 39.874942 65.487143
F 22.279194 39.874942 87.316190
F 6.683768 30.870922 69.125319
F 6.683768 30.870922 90.954367
F 6.683768 38.588654 69.125318
F 6.683768 38.588654 90.954365
F 6.683768 23.153194 69.125319
F 6.683768 23.153194 90.954366
F 6.683768 46.306388 69.125319
F 6.683768 46.306388 90.954366
F 15.595445 30.870923 69.125318
F 15.595445 30.870923 90.954366
F 15.595445 38.588654 69.125317
F 15.595445 38.588654 90.954365
F 15.595445 23.153194 69.125318
F 15.595445 23.153194 90.954366
F 24.507125 30.870922 69.125319
F 24.507125 30.870922 90.954366
F 24.507125 38.588654 69.125318
F 24.507125 38.588654 90.954365
F 24.507125 23.153194 69.125319
F 24.507125 23.153194 90.954366
F 24.507125 46.306388 69.125319
F 24.507125 46.306388 90.954366
F 6.683753 28.298345 65.487145
F 6.683753 28.298345 87.316192
F 33.418782 28.298345 65.487145
F 33.418782 28.298345 87.316192
F 6.683753 36.016076 65.487144
F 6.683753 36.016076 87.316191
F 33.418782 36.016076 65.487144
F 33.418782 36.016076 87.316191
F 6.683753 43.733810 65.487144
F 6.683753 43.733810 87.316192
F 33.418782 43.733810 65.487144
F 33.418782 43.733810 87.316192
F 15.595431 28.298343 65.487143
F 15.595431 28.298343 87.316191
F 15.595431 36.016075 87.316190
F 15.595431 43.733809 65.487143
F 15.595431 43.733809 87.316190
F 24.507112 28.298345 65.487145
F 24.507112 28.298345 87.316192
F 24.507112 36.016076 65.487144
F 24.507112 36.016076 87.316191
F 24.507112 43.733810 65.487144
F 24.507112 43.733810 87.316192
F 6.683766 28.298345 68.215774
F 6.683766 28.298345 90.044821
F 6.683766 36.016076 68.215775
F 6.683766 36.016076 90.044822
F 6.683766 43.733810 68.215774
F 6.683766 43.733810 90.044821
F 15.595443 28.298344 68.215775
F 15.595443 28.298344 90.044822
F 15.595443 36.016075 68.215776
F 15.595443 36.016075 90.044823
F 15.595443 43.733809 68.215775
F 15.595443 43.733809 90.044822
F 24.507123 28.298345 68.215774
F 24.507123 28.298345 90.044821
F 24.507123 36.016076 68.215775
F 24.507123 36.016076 90.044822
F 24.507123 43.733810 68.215774
F 24.507123 43.733810 90.044821
F 6.683755 30.870922 71.853948
F 6.683755 30.870922 93.682996
F 33.418785 30.870922 71.853948
F 33.418785 30.870922 93.682996
F 6.683755 38.588654 71.853949
F 6.683755 38.588654 93.682997
F 33.418785 38.588654 71.853949
F 33.418785 38.588654 93.682997
F 6.683755 46.306388 71.853949
F 6.683755 46.306388 93.682996
F 33.418785 46.306388 71.853949
F 33.418785 46.306388 93.682996
F 15.595432 30.870923 71.853950
F 15.595432 30.870923 93.682997
F 15.595432 38.588655 71.853951
F 15.595432 38.588655 93.682998
F 15.595432 23.153195 71.853950
F 15.595432 23.153195 93.682997
F 24.507114 30.870922 71.853948
F 24.507114 30.870922 93.682996
F 24.507114 38.588654 71.853950
F 24.507114 38.588654 93.682997
F 24.507114 23.153194 71.853949
F 24.507114 23.153194 93.682996
F 24.507114 46.306388 71.853949
F 24.507114 46.306388 93.682996
F 0.000014 24.439481 75.492123
F 0.000014 24.439481 97.321170
F 26.735043 24.439481 75.492123
F 26.735043 24.439481 97.321170
F 0.000014 32.157210 75.492123
F 0.000014 32.157210 97.321170
F 26.735043 32.157210 75.492123
F 26.735043 32.157210 97.321170
F 0.000014 39.874943 75.492124
F 0.000014 39.874943 97.321171
F 26.735043 39.874943 75.492124
F 26.735043 39.874943 97.321171
F 8.911686 24.439481 75.492123
F 8.911686 24.439481 97.321170
F 8.911686 32.157210 75.492123
F 8.911686 32.157210 97.321170
F 8.911686 39.874943 75.492124
F 8.911686 39.874943 97.321171
F 17.823365 24.439480 75.492124
F 17.823365 24.439480 97.321171
F 17.823365 32.157209 75.492124
F 17.823365 32.157209 97.321171
F 17.823365 39.874942 75.492125
F 17.823365 39.874942 97.321172
F 0.000000 27.012058 79.130297
F 26.735029 27.012058 79.130297
F 0.000000 34.729786 79.130297
F 26.735029 34.729786 79.130297
F 0.000000 42.447521 79.130297
F 26.735029 42.447521 79.130297
F 8.911670 27.012059 79.130297
F 8.911670 34.729787 79.130297
F 8.911670 42.447521 79.130298
F 17.823352 27.012060 79.130298
F 17.823352 34.729788 79.130298
F 17.823352 42.447522 79.130299
F 0.000012 27.012059 76.401667
F 26.735041 27.012059 76.401667
F 0.000012 34.729787 76.401667
F 26.735041 34.729787 76.401667
F 0.000012 42.447521 76.401667
F 26.735041 42.447521 76.401667
F 8.911683 27.012059 76.401667
F 8.911683 34.729787 76.401667
F 8.911683 42.447521 76.401667
F 17.823364 27.012059 76.401666
F 17.823364 34.729787 76.401666
F 17.823364 34.729787 98.230713
F 17.823364 42.447522 76.401666
F 17.823364 42.447522 98.230713
F 0.000002 24.439482 72.763493
F 0.000002 24.439482 94.592541
F 26.735031 24.439482 72.763493
F 26.735031 24.439482 94.592541
F 0.000002 32.157210 72.763493
F 0.000002 32.157210 94.592541
F 26.735031 32.157210 72.763493
F 26.735031 32.157210 94.592541
F 0.000002 39.874943 72.763492
F 0.000002 39.874943 94.592540
F 26.735031 39.874943 72.763492
F 26.735031 39.874943 94.592540
F 8.911673 24.439481 72.763493
F 8.911673 24.439481 94.592541
F 8.911673 32.157210 72.763493
F 8.911673 32.157210 94.592541
F 8.911673 39.874943 72.763492
F 8.911673 39.874943 94.592540
F 17.823353 24.439480 72.763492
F 17.823353 24.439480 94.592539
F 17.823353 32.157208 72.763492
F 17.823353 32.157208 94.592539
F 17.823353 39.874942 72.763491
F 17.823353 39.874942 94.592539
F 2.227932 30.870922 76.401667
F 28.962961 30.870922 76.401667
F 2.227932 38.588654 76.401666
F 28.962961 38.588654 76.401666
F 2.227932 23.153194 76.401667
F 2.227932 46.306388 76.401667
F 28.962961 23.153194 76.401667
F 28.962961 46.306388 76.401667
F 11.139605 30.870922 76.401667
F 11.139605 38.588654 76.401666
F 11.139605 23.153194 76.401667
F 11.139605 46.306388 76.401667
F 20.051286 30.870923 76.401667
F 20.051286 38.588654 76.401665
F 20.051286 38.588654 98.230713
F 20.051286 23.153194 76.401666
F 2.227918 28.298345 72.763494
F 2.227918 28.298345 94.592541
F 28.962947 28.298345 72.763494
F 28.962947 28.298345 94.592541
F 2.227918 36.016076 72.763493
F 2.227918 36.016076 94.592540
F 28.962947 36.016076 72.763493
F 28.962947 36.016076 94.592540
F 2.227918 43.733811 72.763493
F 2.227918 43.733811 94.592541
F 28.962947 43.733811 72.763493
F 28.962947 43.733811 94.592541
F 11.139590 28.298344 72.763493
F 11.139590 28.298344 94.592540
F 11.139590 36.016075 72.763492
F 11.139590 36.016075 94.592539
F 11.139590 43.733810 72.763493
F 11.139590 43.733810 94.592540
F 20.051273 28.298344 72.763492
F 20.051273 28.298344 94.592540
F 20.051273 36.016075 72.763492
F 20.051273 36.016075 94.592539
F 20.051273 43.733809 72.763492
F 20.051273 43.733809 94.592540
F 2.227930 28.298345 75.492123
F 2.227930 28.298345 97.321170
F 28.962959 28.298345 75.492123
F 28.962959 28.298345 97.321170
F 2.227930 36.016076 75.492124
F 2.227930 36.016076 97.321171
F 28.962959 36.016076 75.492124
F 28.962959 36.016076 97.321171
F 2.227930 43.733810 75.492123
F 2.227930 43.733810 97.321170
F 28.962959 43.733810 75.492123
F 28.962959 43.733810 97.321170
F 11.139603 28.298344 75.492123
F 11.139603 28.298344 97.321170
F 11.139603 36.016076 75.492124
F 11.139603 36.016076 97.321171
F 11.139603 43.733810 75.492123
F 11.139603 43.733810 97.321171
F 20.051284 28.298344 75.492124
F 20.051284 28.298344 97.321171
F 20.051284 36.016075 75.492124
F 20.051284 36.016075 97.321172
F 20.051284 43.733809 75.492124
F 20.051284 43.733809 97.321171
F 2.227920 30.870922 79.130297
F 28.962949 30.870922 79.130297
F 2.227920 38.588654 79.130298
F 28.962949 38.588654 79.130298
F 2.227920 46.306388 79.130297
F 28.962949 46.306388 79.130297
F 11.139592 30.870922 79.130297
F 11.139592 38.588654 79.130298
F 11.139592 23.153194 79.130297
F 11.139592 46.306388 79.130297
F 20.051274 30.870923 79.130298
F 20.051274 38.588655 79.130299
F 20.051274 23.153195 79.130298
F 4.455850 24.439481 75.492123
F 4.455850 24.439481 97.321170
F 31.190880 24.439481 75.492123
F 31.190880 24.439481 97.321170
F 4.455850 32.157210 75.492123
F 4.455850 32.157210 97.321170
F 31.190880 32.157210 75.492123
F 31.190880 32.157210 97.321170
F 4.455850 39.874943 75.492124
F 4.455850 39.874943 97.321171
F 31.190880 39.874943 75.492124
F 31.190880 39.874943 97.321171
F 13.367525 24.439481 75.492123
F 13.367525 24.439481 97.321171
F 13.367525 32.157209 75.492123
F 13.367525 32.157209 97.321171
F 13.367525 39.874943 75.492124
F 13.367525 39.874943 97.321172
F 22.279206 24.439481 75.492123
F 22.279206 24.439481 97.321171
F 22.279206 32.157209 75.492123
F 22.279206 32.157209 97.321171
F 22.279206 39.874942 75.492124
F 22.279206 39.874942 97.321172
F 4.455835 27.012058 79.130297
F 31.190865 27.012058 79.130297
F 4.455835 34.729786 79.130297
F 31.190865 34.729786 79.130297
F 4.455835 42.447521 79.130297
F 31.190865 42.447521 79.130297
F 13.367510 27.012060 79.130298
F 13.367510 34.729788 79.130298
F 13.367510 42.447522 79.130298
F 22.279193 27.012059 79.130297
F 22.279193 34.729787 79.130297
F 22.279193 42.447521 79.130298
F 4.455848 27.012059 76.401667
F 31.190877 27.012059 76.401667
F 4.455848 34.729787 76.401667
F 31.190877 34.729787 76.401667
F 4.455848 42.447521 76.401667
F 31.190877 42.447521 76.401667
F 13.367523 27.012059 76.401667
F 13.367523 34.729787 76.401666
F 13.367523 42.447522 76.401666
F 13.367523 42.447522 98.230713
F 22.279204 27.012059 76.401667
F 22.279204 34.729787 76.401667
F 22.279204 42.447521 76.401666
F 4.455837 24.439482 72.763493
F 4.455837 24.439482 94.592541
F 31.190867 24.439482 72.763493
F 31.190867 24.439482 94.592541
F 4.455837 32.157210 72.763493
F 4.455837 32.157210 94.592541
F 31.190867 32.157210 72.763493
F 31.190867 32.157210 94.592541
F 4.455837 39.874943 72.763492
F 4.455837 39.874943 94.592540
F 31.190867 39.874943 72.763492
F 31.190867 39.874943 94.592540
F 13.367512 24.439480 72.763493
F 13.367512 24.439480 94.592540
F 13.367512 32.157209 72.763493
F 13.367512 32.157209 94.592540
F 13.367512 39.874942 72.763492
F 13.367512 39.874942 94.592539
F 22.279194 24.439481 72.763493
F 22.279194 24.439481 94.592540
F 22.279194 32.157209 72.763493
F 22.279194 32.157209 94.592540
F 22.279194 39.874942 72.763492
F 22.279194 39.874942 94.592539
F 6.683768 30.870922 76.401667
F 6.683768 38.588654 76.401666
F 6.683768 23.153194 76.401667
F 6.683768 46.306388 76.401667
F 15.595445 30.870923 76.401667
F 15.595445 38.588654 76.401666
F 15.595445 38.588654 98.230713
F 15.595445 23.153194 76.401666
F 24.507125 30.870922 76.401667
F 24.507125 38.588654 76.401666
F 24.507125 23.153194 76.401667
F 24.507125 46.306388 76.401667
F 6.683753 28.298345 72.763494
F 6.683753 28.298345 94.592541
F 33.418782 28.298345 72.763494
F 33.418782 28.298345 94.592541
F 6.683753 36.016076 72.763493
F 6.683753 36.016076 94.592540
F 33.418782 36.016076 72.763493
F 33.418782 36.016076 94.592540
F 6.683753 43.733810 72.763493
F 6.683753 43.733810 94.592541
F 33.418782 43.733810 72.763493
F 33.418782 43.733810 94.592541
F 15.595431 28.298343 72.763492
F 15.595431 28.298343 94.592540
F 15.595431 36.016075 72.763491
F 15.595431 36.016075 94.592539
F 15.595431 43.733809 72.763492
F 15.595431 43.733809 94.592539
F 24.507112 28.298345 72.763493
F 24.507112 28.298345 94.592541
F 24.507112 36.016076 72.763492
F 24.507112 36.016076 94.592540
F 24.507112 43.733810 72.763493
F 24.507112 43.733810 94.592541
F 6.683766 28.298345 75.492123
F 6.683766 28.298345 97.321170
F 6.683766 36.016076 75.492124
F 6.683766 36.016076 97.321171
F 6.683766 43.733810 75.492123
F 6.683766 43.733810 97.321170
F 15.595443 28.298344 75.492124
F 15.595443 28.298344 97.321171
F 15.595443 36.016075 75.492125
F 15.595443 36.016075 97.321172
F 15.595443 43.733809 75.492124
F 15.595443 43.733809 97.321171
F 24.507123 28.298345 75.492123
F 24.507123 28.298345 97.321170
F 24.507123 36.016076 75.492124
F 24.507123 36.016076 97.321171
F 24.507123 43.733810 75.492123
F 24.507123 43.733810 97.321170
F 6.683755 30.870922 79.130297
F 33.418785 30.870922 79.130297
F 6.683755 38.588654 79.130298
F 33.418785 38.588654 79.130298
F 6.683755 46.306388 79.130297
F 33.418785 46.306388 79.130297
F 15.595432 30.870923 79.130298
F 15.595432 38.588655 79.130299
F 15.595432 23.153195 79.130298
F 24.507114 30.870922 79.130297
F 24.507114 38.588654 79.130298
F 24.507114 23.153194 79.130297
F 24.507114 46.306388 79.130297
F 0.000014 24.439481 82.768471
F 26.735043 24.439481 82.768471
F 0.000014 32.157210 82.768471
F 26.735043 32.157210 82.768471
F 0.000014 39.874943 82.768472
F 26.735043 39.874943 82.768472
F 8.911686 24.439481 82.768471
F 8.911686 32.157210 82.768471
F 8.911686 39.874943 82.768472
F 17.823365 24.439480 82.768472
F 17.823365 32.157209 82.768472
F 17.823365 39.874942 82.768473
F 0.000000 27.012058 86.406646
F 26.735029 27.012058 86.406646
F 0.000000 34.729786 86.406646
F 26.735029 34.729786 86.406646
F 0.000000 42.447521 86.406647
F 26.735029 42.447521 86.406647
F 8.911670 27.012059 86.406646
F 8.911670 34.729787 86.406646
F 8.911670 42.447521 86.406647
F 17.823352 27.012060 86.406647
F 17.823352 34.729788 86.406648
F 17.823352 42.447522 86.406648
F 0.000012 27.012059 83.678017
F 26.735041 27.012059 83.678017
F 0.000012 34.729787 83.678017
F 26.735041 34.729787 83.678017
F 0.000012 42.447521 83.678016
F 26.735041 42.447521 83.678016
F 8.911683 27.012059 83.678017
F 8.911683 34.729787 83.678016
F 8.911683 42.447521 83.678016
F 17.823364 27.012059 83.678016
F 17.823364 34.729787 83.678015
F 17.823364 42.447522 83.678015
F 0.000002 24.439482 80.039842
F 26.735031 24.439482 80.039842
F 0.000002 32.157210 80.039842
F 26.735031 32.157210 80.039842
F 0.000002 39.874943 80.039841
F 26.735031 39.874943 80.039841
F 8.911673 24.439481 80.039842
F 8.911673 32.157210 80.039842
F 8.911673 39.874943 80.039841
F 17.823353 24.439480 80.039840
F 17.823353 32.157208 80.039841
F 17.823353 39.874942 80.039840
F 2.227932 30.870922 83.678017
F 28.962961 30.870922 83.678017
F 2.227932 38.588654 83.678016
F 28.962961 38.588654 83.678016
F 2.227932 23.153194 83.678017
F 2.227932 46.306388 83.678017
F 28.962961 23.153194 83.678017
F 28.962961 46.306388 83.678017
F 11.139605 30.870922 83.678017
F 11.139605 38.588654 83.678016
F 11.139605 23.153194 83.678017
F 11.139605 46.306388 83.678017
F 20.051286 30.870923 83.678016
F 20.051286 38.588654 83.678015
F 20.051286 23.153194 83.678016
F 2.227918 28.298345 80.039842
F 28.962947 28.298345 80.039842
F 2.227918 36.016076 80.039841
F 28.962947 36.016076 80.039841
F 2.227918 43.733811 80.039842
F 28.962947 43.733811 80.039842
F 11.139590 28.298344 80.039842
F 11.139590 36.016075 80.039841
F 11.139590 43.733810 80.039841
F 20.051273 28.298344 80.039841
F 20.051273 36.016075 80.039840
F 20.051273 43.733809 80.039841
F 2.227930 28.298345 82.768471
F 28.962959 28.298345 82.768471
F 2.227930 36.016076 82.768472
F 28.962959 36.016076 82.768472
F 2.227930 43.733810 82.768471
F 28.962959 43.733810 82.768471
F 11.139603 28.298344 82.768471
F 11.139603 36.016076 82.768472
F 11.139603 43.733810 82.768472
F 20.051284 28.298344 82.768472
F 20.051284 36.016075 82.768473
F 20.051284 43.733809 82.768472
F 2.227920 30.870922 86.406646
F 28.962949 30.870922 86.406646
F 2.227920 38.588654 86.406647
F 28.962949 38.588654 86.406647
F 2.227920 46.306388 86.406646
F 28.962949 46.306388 86.406646
F 11.139592 30.870922 86.406646
F 11.139592 38.588654 86.406647
F 11.139592 23.153194 86.406646
F 11.139592 46.306388 86.406646
F 20.051274 30.870923 86.406647
F 20.051274 38.588655 86.406648
F 20.051274 23.153195 86.406647
F 4.455850 24.439481 82.768471
F 31.190880 24.439481 82.768471
F 4.455850 32.157210 82.768471
F 31.190880 32.157210 82.768471
F 4.455850 39.874943 82.768472
F 31.190880 39.874943 82.768472
F 13.367525 24.439481 82.768472
F 13.367525 32.157209 82.768472
F 13.367525 39.874943 82.768473
F 22.279206 24.439481 82.768472
F 22.279206 32.157209 82.768472
F 22.279206 39.874942 82.768473
F 4.455835 27.012058 86.406646
F 31.190865 27.012058 86.406646
F 4.455835 34.729786 86.406646
F 31.190865 34.729786 86.406646
F 4.455835 42.447521 86.406647
F 31.190865 42.447521 86.406647
F 13.367510 27.012060 86.406647
F 13.367510 34.729788 86.406647
F 13.367510 42.447522 86.406648
F 22.279193 27.012059 86.406647
F 22.279193 34.729787 86.406647
F 22.279193 42.447521 86.406647
F 4.455848 27.012059 83.678017
F 31.190877 27.012059 83.678017
F 4.455848 34.729787 83.678017
F 31.190877 34.729787 83.678017
F 4.455848 42.447521 83.678016
F 31.190877 42.447521 83.678016
F 13.367523 27.012059 83.678016
F 13.367523 34.729787 83.678016
F 13.367523 42.447522 83.678015
F 22.279204 27.012059 83.678016
F 22.279204 34.729787 83.678016
F 22.279204 42.447521 83.678016
F 4.455837 24.439482 80.039842
F 31.190867 24.439482 80.039842
F 4.455837 32.157210 80.039842
F 31.190867 32.157210 80.039842
F 4.455837 39.874943 80.039841
F 31.190867 39.874943 80.039841
F 13.367512 24.439480 80.039841
F 13.367512 32.157209 80.039841
F 13.367512 39.874942 80.039840
F 22.279194 24.439481 80.039841
F 22.279194 32.157209 80.039841
F 22.279194 39.874942 80.039840
F 6.683768 30.870922 83.678017
F 6.683768 38.588654 83.678016
F 6.683768 23.153194 83.678017
F 6.683768 46.306388 83.678017
F 15.595445 30.870923 83.678016
F 15.595445 38.588654 83.678015
F 15.595445 23.153194 83.678016
F 24.507125 30.870922 83.678017
F 24.507125 38.588654 83.678016
F 24.507125 23.153194 83.678017
F 24.507125 46.306388 83.678017
F 6.683753 28.298345 80.039842
F 33.418782 28.298345 80.039842
F 6.683753 36.016076 80.039841
F 33.418782 36.016076 80.039841
F 6.683753 43.733810 80.039842
F 33.418782 43.733810 80.039842
F 15.595431 28.298343 80.039841
F 15.595431 36.016075 80.039840
F 15.595431 43.733809 80.039840
F 24.507112 28.298345 80.039842
F 24.507112 36.016076 80.039841
F 24.507112 43.733810 80.039842
F 6.683766 28.298345 82.768471
F 6.683766 36.016076 82.768472
F 6.683766 43.733810 82.768471
F 15.595443 28.298344 82.768472
F 15.595443 36.016075 82.768473
F 15.595443 43.733809 82.768472
F 24.507123 28.298345 82.768471
F 24.507123 36.016076 82.768472
F 24.507123 43.733810 82.768471
F 6.683755 30.870922 86.406646
F 33.418785 30.870922 86.406646
F 6.683755 38.588654 86.406647
F 33.418785 38.588654 86.406647
F 6.683755 46.306388 86.406646
F 33.418785 46.306388 86.406646
F 15.595432 30.870923 86.406647
F 15.595432 38.588655 86.406648
F 15.595432 23.153195 86.406647
F 24.507114 30.870922 86.406646
F 24.507114 38.588654 86.406647
F 24.507114 23.153194 86.406646
F 24.507114 46.306388 86.406646
F 0.000014 24.439481 111.873869
F 26.735043 24.439481 111.873869
F 0.000014 32.157210 111.873869
F 26.735043 32.157210 111.873869
F 0.000014 39.874943 111.873869
F 26.735043 39.874943 111.873869
F 8.911686 24.439481 111.873869
F 8.911686 32.157210 111.873869
F 8.911686 39.874943 111.873870
F 17.823365 24.439480 111.873870
F 17.823365 32.157209 111.873870
F 17.823365 39.874942 111.873871
F 0.000000 27.012058 115.512043
F 26.735029 27.012058 115.512043
F 0.000000 34.729786 115.512043
F 26.735029 34.729786 115.512043
F 0.000000 42.447521 115.512044
F 26.735029 42.447521 115.512044
F 8.911670 27.012059 115.512044
F 8.911670 34.729787 115.512044
F 8.911670 42.447521 115.512044
F 17.823352 27.012060 115.512045
F 17.823352 34.729788 115.512045
F 17.823352 42.447522 115.512045
F 0.000012 27.012059 112.783414
F 26.735041 27.012059 112.783414
F 0.000012 34.729787 112.783414
F 26.735041 34.729787 112.783414
F 0.000012 42.447521 112.783413
F 26.735041 42.447521 112.783413
F 8.911683 27.012059 112.783414
F 8.911683 34.729787 112.783414
F 8.911683 42.447521 112.783413
F 17.823364 27.012059 112.783413
F 17.823364 34.729787 112.783413
F 17.823364 42.447522 112.783412
F 0.000002 24.439482 109.145239
F 26.735031 24.439482 109.145239
F 0.000002 32.157210 109.145239
F 26.735031 32.157210 109.145239
F 0.000002 39.874943 109.145238
F 26.735031 39.874943 109.145238
F 8.911673 24.439481 109.145239
F 8.911673 32.157210 109.145239
F 8.911673 39.874943 109.145238
F 17.823353 24.439480 109.145238
F 17.823353 32.157208 109.145238
F 17.823353 39.874942 109.145237
F 2.227932 30.870922 112.783414
F 28.962961 30.870922 112.783414
F 2.227932 38.588654 112.783413
F 28.962961 38.588654 112.783413
F 2.227932 23.153194 112.783414
F 2.227932 46.306388 112.783414
F 28.962961 23.153194 112.783414
F 28.962961 46.306388 112.783414
F 11.139605 30.870922 112.783414
F 11.139605 38.588654 112.783413
F 11.139605 23.153194 112.783414
F 11.139605 46.306388 112.783414
F 20.051286 30.870923 112.783413
F 20.051286 38.588654 112.783412
F 20.051286 23.153194 112.783413
F 2.227918 28.298345 109.145239
F 28.962947 28.298345 109.145239
F 2.227918 36.016076 109.145239
F 28.962947 36.016076 109.145239
F 2.227918 43.733811 109.145239
F 28.962947 43.733811 109.145239
F 11.139590 28.298344 109.145239
F 11.139590 36.016075 109.145238
F 11.139590 43.733810 109.145239
F 20.051273 28.298344 109.145238
F 20.051273 36.016075 109.145238
F 20.051273 43.733809 109.145238
F 2.227930 28.298345 111.873868
F 28.962959 28.298345 111.873868
F 2.227930 36.016076 111.873869
F 28.962959 36.016076 111.873869
F 2.227930 43.733810 111.873869
F 28.962959 43.733810 111.873869
F 11.139603 28.298344 111.873869
F 11.139603 36.016076 111.873870
F 11.139603 43.733810 111.873869
F 20.051284 28.298344 111.873869
F 20.051284 36.016075 111.873870
F 20.051284 43.733809 111.873870
F 2.227920 30.870922 115.512043
F 28.962949 30.870922 115.512043
F 2.227920 38.588654 115.512044
F 28.962949 38.588654 115.512044
F 2.227920 46.306388 115.512043
F 28.962949 46.306388 115.512043
F 11.139592 30.870922 115.512044
F 11.139592 38.588654 115.512045
F 11.139592 23.153194 115.512044
F 11.139592 46.306388 115.512044
F 20.051274 30.870923 115.512044
F 20.051274 38.588655 115.512045
F 20.051274 23.153195 115.512044
F 4.455850 24.439481 111.873869
F 31.190880 24.439481 111.873869
F 4.455850 32.157210 111.873869
F 31.190880 32.157210 111.873869
F 4.455850 39.874943 111.873870
F 31.190880 39.874943 111.873870
F 13.367525 24.439481 111.873869
F 13.367525 32.157209 111.873869
F 13.367525 39.874943 111.873870
F 22.279206 24.439481 111.873869
F 22.279206 32.157209 111.873869
F 22.279206 39.874942 111.873870
F 4.455835 27.012058 115.512043
F 31.190865 27.012058 115.512043
F 4.455835 34.729786 115.512043
F 31.190865 34.729786 115.512043
F 4.455835 42.447521 115.512044
F 31.190865 42.447521 115.512044
F 13.367510 27.012060 115.512044
F 13.367510 34.729788 115.512044
F 13.367510 42.447522 115.512045
F 22.279193 27.012059 115.512044
F 22.279193 34.729787 115.512044
F 22.279193 42.447521 115.512044
F 4.455848 27.012059 112.783414
F 31.190877 27.012059 112.783414
F 4.455848 34.729787 112.783414
F 31.190877 34.729787 112.783414
F 4.455848 42.447521 112.783413
F 31.190877 42.447521 112.783413
F 13.367523 27.012059 112.783413
F 13.367523 34.729787 112.783413
F 13.367523 42.447522 112.783412
F 22.279204 27.012059 112.783414
F 22.279204 34.729787 112.783413
F 22.279204 42.447521 112.783413
F 4.455837 24.439482 109.145239
F 31.190867 24.439482 109.145239
F 4.455837 32.157210 109.145239
F 31.190867 32.157210 109.145239
F 4.455837 39.874943 109.145238
F 31.190867 39.874943 109.145238
F 13.367512 24.439480 109.145238
F 13.367512 32.157209 109.145239
F 13.367512 39.874942 109.145238
F 22.279194 24.439481 109.145239
F 22.279194 32.157209 109.145239
F 22.279194 39.874942 109.145238
F 6.683768 30.870922 112.783414
F 6.683768 38.588654 112.783413
F 6.683768 23.153194 112.783414
F 6.683768 46.306388 112.783414
F 15.595445 30.870923 112.783413
F 15.595445 38.588654 112.783412
F 15.595445 23.153194 112.783413
F 24.507125 30.870922 112.783414
F 24.507125 38.588654 112.783413
F 24.507125 23.153194 112.783414
F 24.507125 46.306388 112.783414
F 6.683753 28.298345 109.145239
F 33.418782 28.298345 109.145239
F 6.683753 36.016076 109.145239
F 33.418782 36.016076 109.145239
F 6.683753 43.733810 109.145239
F 33.418782 43.733810 109.145239
F 15.595431 28.298343 109.145238
F 15.595431 36.016075 109.145237
F 15.595431 43.733809 109.145238
F 24.507112 28.298345 109.145239
F 24.507112 36.016076 109.145238
F 24.507112 43.733810 109.145239
F 6.683766 28.298345 111.873868
F 6.683766 36.016076 111.873869
F 6.683766 43.733810 111.873869
F 15.595443 28.298344 111.873870
F 15.595443 36.016075 111.873870
F 15.595443 43.733809 111.873870
F 24.507123 28.298345 111.873868
F 24.507123 36.016076 111.873869
F 24.507123 43.733810 111.873869
F 6.683755 30.870922 115.512043
F 33.418785 30.870922 115.512043
F 6.683755 38.588654 115.512044
F 33.418785 38.588654 115.512044
F 6.683755 46.306388 115.512043
F 33.418785 46.306388 115.512043
F 15.595432 30.870923 115.512044
F 15.595432 38.588655 115.512045
F 15.595432 23.153195 115.512044
F 24.507114 30.870922 115.512043
F 24.507114 38.588654 115.512044
F 24.507114 23.153194 115.512043
F 24.507114 46.306388 115.512043
F 0.000014 24.439481 119.150218
F 26.735043 24.439481 119.150218
F 0.000014 32.157210 119.150218
F 26.735043 32.157210 119.150218
F 0.000014 39.874943 119.150218
F 26.735043 39.874943 119.150218
F 8.911686 24.439481 119.150218
F 8.911686 32.157210 119.150218
F 8.911686 39.874943 119.150219
F 17.823365 24.439480 119.150219
F 17.823365 32.157209 119.150219
F 17.823365 39.874942 119.150220
F 0.000000 27.012058 100.959344
F 0.000000 27.012058 122.788391
F 26.735029 27.012058 100.959344
F 26.735029 27.012058 122.788391
F 0.000000 34.729786 100.959344
F 0.000000 34.729786 122.788392
F 26.735029 34.729786 100.959344
F 26.735029 34.729786 122.788392
F 0.000000 42.447521 100.959345
F 0.000000 42.447521 122.788392
F 26.735029 42.447521 100.959345
F 26.735029 42.447521 122.788392
F 8.911670 27.012059 100.959344
F 8.911670 27.012059 122.788392
F 8.911670 34.729787 100.959345
F 8.911670 34.729787 122.788392
F 8.911670 42.447521 100.959345
F 8.911670 42.447521 122.788392
F 17.823352 27.012060 100.959346
F 17.823352 27.012060 122.788393
F 17.823352 34.729788 100.959346
F 17.823352 34.729788 122.788393
F 17.823352 42.447522 100.959346
F 17.823352 42.447522 122.788394
F 0.000012 27.012059 98.230715
F 0.000012 27.012059 120.059762
F 26.735041 27.012059 98.230715
F 26.735041 27.012059 120.059762
F 0.000012 34.729787 98.230715
F 0.000012 34.729787 120.059762
F 26.735041 34.729787 98.230715
F 26.735041 34.729787 120.059762
F 0.000012 42.447521 98.230714
F 0.000012 42.447521 120.059761
F 26.735041 42.447521 98.230714
F 26.735041 42.447521 120.059761
F 8.911683 27.012059 98.230715
F 8.911683 27.012059 120.059762
F 8.911683 34.729787 98.230714
F 8.911683 34.729787 120.059762
F 8.911683 42.447521 98.230714
F 8.911683 42.447521 120.059761
F 17.823364 27.012059 98.230714
F 17.823364 27.012059 120.059761
F 17.823364 34.729787 120.059761
F 17.823364 42.447522 120.059760
F 0.000002 24.439482 116.421588
F 26.735031 24.439482 116.421588
F 0.000002 32.157210 116.421588
F 26.735031 32.157210 116.421588
F 0.000002 39.874943 116.421587
F 26.735031 39.874943 116.421587
F 8.911673 24.439481 116.421588
F 8.911673 32.157210 116.421588
F 8.911673 39.874943 116.421587
F 17.823353 24.439480 116.421587
F 17.823353 32.157208 116.421587
F 17.823353 39.874942 116.421586
F 2.227932 30.870922 98.230715
F 2.227932 30.870922 120.059762
F 28.962961 30.870922 98.230715
F 28.962961 30.870922 120.059762
F 2.227932 38.588654 98.230714
F 2.227932 38.588654 120.059761
F 28.962961 38.588654 98.230714
F 28.962961 38.588654 120.059761
F 2.227932 23.153194 98.230715
F 2.227932 23.153194 120.059762
F 2.227932 46.306388 98.230715
F 2.227932 46.306388 120.059762
F 28.962961 23.153194 98.230715
F 28.962961 23.153194 120.059762
F 28.962961 46.306388 98.230715
F 28.962961 46.306388 120.059762
F 11.139605 30.870922 98.230715
F 11.139605 30.870922 120.059762
F 11.139605 38.588654 98.230714
F 11.139605 38.588654 120.059761
F 11.139605 23.153194 98.230715
F 11.139605 23.153194 120.059762
F 11.139605 46.306388 98.230715
F 11.139605 46.306388 120.059762
F 20.051286 30.870923 98.230714
F 20.051286 30.870923 120.059761
F 20.051286 38.588654 120.059760
F 20.051286 23.153194 98.230714
F 20.051286 23.153194 120.059761
F 2.227918 28.298345 116.421588
F 28.962947 28.298345 116.421588
F 2.227918 36.016076 116.421587
F 28.962947 36.016076 116.421587
F 2.227918 43.733811 116.421588
F 28.962947 43.733811 116.421588
F 11.139590 28.298344 116.421588
F 11.139590 36.016075 116.421587
F 11.139590 43.733810 116.421588
F 20.051273 28.298344 116.421587
F 20.051273 36.016075 116.421586
F 20.051273 43.733809 116.421587
F 2.227930 28.298345 119.150217
F 28.962959 28.298345 119.150217
F 2.227930 36.016076 119.150218
F 28.962959 36.016076 119.150218
F 2.227930 43.733810 119.150218
F 28.962959 43.733810 119.150218
F 11.139603 28.298344 119.150218
F 11.139603 36.016076 119.150219
F 11.139603 43.733810 119.150218
F 20.051284 28.298344 119.150218
F 20.051284 36.016075 119.150219
F 20.051284 43.733809 119.150219
F 2.227920 30.870922 100.959344
F 2.227920 30.870922 122.788391
F 28.962949 30.870922 100.959344
F 28.962949 30.870922 122.788391
F 2.227920 38.588654 100.959345
F 2.227920 38.588654 122.788392
F 28.962949 38.588654 100.959345
F 28.962949 38.588654 122.788392
F 2.227920 46.306388 100.959344
F 2.227920 46.306388 122.788391
F 28.962949 46.306388 100.959344
F 28.962949 46.306388 122.788391
F 11.139592 30.870922 100.959344
F 11.139592 30.870922 122.788392
F 11.139592 38.588654 100.959345
F 11.139592 38.588654 122.788393
F 11.139592 23.153194 100.959345
F 11.139592 23.153194 122.788392
F 11.139592 46.306388 100.959345
F 11.139592 46.306388 122.788392
F 20.051274 30.870923 100.959345
F 20.051274 30.870923 122.788393
F 20.051274 38.588655 100.959346
F 20.051274 38.588655 122.788394
F 20.051274 23.153195 100.959345
F 20.051274 23.153195 122.788393
F 4.455850 24.439481 119.150218
F 31.190880 24.439481 119.150218
F 4.455850 32.157210 119.150218
F 31.190880 32.157210 119.150218
F 4.455850 39.874943 119.150219
F 31.190880 39.874943 119.150219
F 13.367525 24.439481 119.150218
F 13.367525 32.157209 119.150218
F 13.367525 39.874943 119.150219
F 22.279206 24.439481 119.150218
F 22.279206 32.157209 119.150218
F 22.279206 39.874942 119.150219
F 4.455835 27.012058 100.959344
F 4.455835 27.012058 122.788391
F 31.190865 27.012058 100.959344
F 31.190865 27.012058 122.788391
F 4.455835 34.729786 100.959344
F 4.455835 34.729786 122.788392
F 31.190865 34.729786 100.959344
F 31.190865 34.729786 122.788392
F 4.455835 42.447521 100.959345
F 4.455835 42.447521 122.788392
F 31.190865 42.447521 100.959345
F 31.190865 42.447521 122.788392
F 13.367510 27.012060 100.959345
F 13.367510 27.012060 122.788392
F 13.367510 34.729788 100.959345
F 13.367510 34.729788 122.788393
F 13.367510 42.447522 100.959346
F 13.367510 42.447522 122.788393
F 22.279193 27.012059 100.959345
F 22.279193 27.012059 122.788392
F 22.279193 34.729787 100.959345
F 22.279193 34.729787 122.788392
F 22.279193 42.447521 100.959345
F 22.279193 42.447521 122.788393
F 4.455848 27.012059 98.230715
F 4.455848 27.012059 120.059762
F 31.190877 27.012059 98.230715
F 31.190877 27.012059 120.059762
F 4.455848 34.729787 98.230715
F 4.455848 34.729787 120.059762
F 31.190877 34.729787 98.230715
F 31.190877 34.729787 120.059762
F 4.455848 42.447521 98.230714
F 4.455848 42.447521 120.059761
F 31.190877 42.447521 98.230714
F 31.190877 42.447521 120.059761
F 13.367523 27.012059 98.230714
F 13.367523 27.012059 120.059761
F 13.367523 34.729787 98.230714
F 13.367523 34.729787 120.059761
F 13.367523 42.447522 120.059761
F 22.279204 27.012059 98.230714
F 22.279204 27.012059 120.059762
F 22.279204 34.729787 98.230714
F 22.279204 34.729787 120.059762
F 22.279204 42.447521 98.230714
F 22.279204 42.447521 120.059761
F 4.455837 24.439482 116.421588
F 31.190867 24.439482 116.421588
F 4.455837 32.157210 116.421588
F 31.190867 32.157210 116.421588
F 4.455837 39.874943 116.421587
F 31.190867 39.874943 116.421587
F 13.367512 24.439480 116.421587
F 13.367512 32.157209 116.421587
F 13.367512 39.874942 116.421587
F 22.279194 24.439481 116.421587
F 22.279194 32.157209 116.421588
F 22.279194 39.874942 116.421587
F 6.683768 30.870922 98.230715
F 6.683768 30.870922 120.059762
F 6.683768 38.588654 98.230714
F 6.683768 38.588654 120.059761
F 6.683768 23.153194 98.230715
F 6.683768 23.153194 120.059762
F 6.683768 46.306388 98.230715
F 6.683768 46.306388 120.059762
F 15.595445 30.870923 98.230714
F 15.595445 30.870923 120.059761
F 15.595445 38.588654 120.059760
F 15.595445 23.153194 98.230714
F 15.595445 23.153194 120.059761
F 24.507125 30.870922 98.230715
F 24.507125 30.870922 120.059762
F 24.507125 38.588654 98.230714
F 24.507125 38.588654 120.059761
F 24.507125 23.153194 98.230715
F 24.507125 23.153194 120.059762
F 24.507125 46.306388 98.230715
F 24.507125 46.306388 120.059762
F 6.683753 28.298345 116.421588
F 33.418782 28.298345 116.421588
F 6.683753 36.016076 116.421587
F 33.418782 36.016076 116.421587
F 6.683753 43.733810 116.421588
F 33.418782 43.733810 116.421588
F 15.595431 28.298343 116.421587
F 15.595431 36.016075 116.421586
F 15.595431 43.733809 116.421587
F 24.507112 28.298345 116.421588
F 24.507112 36.016076 116.421587
F 24.507112 43.733810 116.421588
F 6.683766 28.298345 119.150217
F 6.683766 36.016076 119.150218
F 6.683766 43.733810 119.150218
F 15.595443 28.298344 119.150219
F 15.595443 36.016075 119.150219
F 15.595443 43.733809 119.150219
F 24.507123 28.298345 119.150217
F 24.507123 36.016076 119.150218
F 24.507123 43.733810 119.150218
F 6.683755 30.870922 100.959344
F 6.683755 30.870922 122.788392
F 33.418785 30.870922 100.959344
F 33.418785 30.870922 122.788392
F 6.683755 38.588654 100.959345
F 6.683755 38.588654 122.788393
F 33.418785 38.588654 100.959345
F 33.418785 38.588654 122.788393
F 6.683755 46.306388 100.959344
F 6.683755 46.306388 122.788392
F 33.418785 46.306388 100.959344
F 33.418785 46.306388 122.788392
F 15.595432 30.870923 100.959345
F 15.595432 30.870923 122.788393
F 15.595432 38.588655 100.959346
F 15.595432 38.588655 122.788394
F 15.595432 23.153195 100.959345
F 15.595432 23.153195 122.788393
F 24.507114 30.870922 100.959344
F 24.507114 30.870922 122.788392
F 24.507114 38.588654 100.959345
F 24.507114 38.588654 122.788393
F 24.507114 23.153194 100.959344
F 24.507114 23.153194 122.788392
F 24.507114 46.306388 100.959344
F 24.507114 46.306388 122.788392
F 0.000014 24.439481 104.597519
F 0.000014 24.439481 126.426566
F 26.735043 24.439481 104.597519
F 26.735043 24.439481 126.426566
F 0.000014 32.157210 104.597519
F 0.000014 32.157210 126.426566
F 26.735043 32.157210 104.597519
F 26.735043 32.157210 126.426566
F 0.000014 39.874943 104.597519
F 0.000014 39.874943 126.426567
F 26.735043 39.874943 104.597519
F 26.735043 39.874943 126.426567
F 8.911686 24.439481 104.597519
F 8.911686 24.439481 126.426566
F 8.911686 32.157210 104.597519
F 8.911686 32.157210 126.426566
F 8.911686 39.874943 104.597520
F 8.911686 39.874943 126.426567
F 17.823365 24.439480 104.597520
F 17.823365 24.439480 126.426567
F 17.823365 32.157209 104.597520
F 17.823365 32.157209 126.426567
F 17.823365 39.874942 104.597521
F 17.823365 39.874942 126.426568
F 0.000000 27.012058 108.235693
F 0.000000 27.012058 130.064741
F 26.735029 27.012058 108.235693
F 26.735029 27.012058 130.064741
F 0.000000 34.729786 108.235693
F 0.000000 34.729786 130.064741
F 26.735029 34.729786 108.235693
F 26.735029 34.729786 130.064741
F 0.000000 42.447521 108.235694
F 0.000000 42.447521 130.064741
F 26.735029 42.447521 108.235694
F 26.735029 42.447521 130.064741
F 8.911670 27.012059 108.235694
F 8.911670 27.012059 130.064741
F 8.911670 34.729787 108.235694
F 8.911670 34.729787 130.064741
F 8.911670 42.447521 108.235694
F 8.911670 42.447521 130.064742
F 17.823352 27.012060 108.235695
F 17.823352 27.012060 130.064742
F 17.823352 34.729788 108.235695
F 17.823352 34.729788 130.064742
F 17.823352 42.447522 108.235695
F 17.823352 42.447522 130.064743
F 0.000012 27.012059 105.507064
F 0.000012 27.012059 127.336112
F 26.735041 27.012059 105.507064
F 26.735041 27.012059 127.336112
F 0.000012 34.729787 105.507064
F 0.000012 34.729787 127.336111
F 26.735041 34.729787 105.507064
F 26.735041 34.729787 127.336111
F 0.000012 42.447521 105.507063
F 0.000012 42.447521 127.336111
F 26.735041 42.447521 105.507063
F 26.735041 42.447521 127.336111
F 8.911683 27.012059 105.507064
F 8.911683 27.012059 127.336111
F 8.911683 34.729787 105.507064
F 8.911683 34.729787 127.336111
F 8.911683 42.447521 105.507063
F 8.911683 42.447521 127.336111
F 17.823364 27.012059 105.507063
F 17.823364 27.012059 127.336110
F 17.823364 34.729787 105.507063
F 17.823364 34.729787 127.336110
F 17.823364 42.447522 105.507062
F 17.823364 42.447522 127.336110
F 0.000002 24.439482 101.868889
F 0.000002 24.439482 123.697937
F 26.735031 24.439482 101.868889
F 26.735031 24.439482 123.697937
F 0.000002 32.157210 101.868889
F 0.000002 32.157210 123.697937
F 26.735031 32.157210 101.868889
F 26.735031 32.157210 123.697937
F 0.000002 39.874943 101.868888
F 0.000002 39.874943 123.697936
F 26.735031 39.874943 101.868888
F 26.735031 39.874943 123.697936
F 8.911673 24.439481 101.868889
F 8.911673 24.439481 123.697936
F 8.911673 32.157210 101.868889
F 8.911673 32.157210 123.697937
F 8.911673 39.874943 101.868888
F 8.911673 39.874943 123.697936
F 17.823353 24.439480 101.868888
F 17.823353 24.439480 123.697935
F 17.823353 32.157208 101.868888
F 17.823353 32.157208 123.697935
F 17.823353 39.874942 101.868887
F 17.823353 39.874942 123.697934
F 2.227932 30.870922 105.507064
F 2.227932 30.870922 127.336112
F 28.962961 30.870922 105.507064
F 28.962961 30.870922 127.336112
F 2.227932 38.588654 105.507063
F 2.227932 38.588654 127.336111
F 28.962961 38.588654 105.507063
F 28.962961 38.588654 127.336111
F 2.227932 23.153194 105.507064
F 2.227932 23.153194 127.336111
F 2.227932 46.306388 105.507064
F 2.227932 46.306388 127.336111
F 28.962961 23.153194 105.507064
F 28.962961 23.153194 127.336111
F 28.962961 46.306388 105.507064
F 28.962961 46.306388 127.336111
F 11.139605 30.870922 105.507064
F 11.139605 30.870922 127.336111
F 11.139605 38.588654 105.507063
F 11.139605 38.588654 127.336110
F 11.139605 23.153194 105.507064
F 11.139605 23.153194 127.336111
F 11.139605 46.306388 105.507064
F 11.139605 46.306388 127.336111
F 20.051286 30.870923 105.507063
F 20.051286 30.870923 127.336111
F 20.051286 38.588654 105.507062
F 20.051286 38.588654 127.336110
F 20.051286 23.153194 105.507063
F 20.051286 23.153194 127.336111
F 2.227918 28.298345 101.868889
F 2.227918 28.298345 123.697937
F 28.962947 28.298345 101.868889
F 28.962947 28.298345 123.697937
F 2.227918 36.016076 101.868889
F 2.227918 36.016076 123.697936
F 28.962947 36.016076 101.868889
F 28.962947 36.016076 123.697936
F 2.227918 43.733811 101.868889
F 2.227918 43.733811 123.697937
F 28.962947 43.733811 101.868889
F 28.962947 43.733811 123.697937
F 11.139590 28.298344 101.868889
F 11.139590 28.298344 123.697936
F 11.139590 36.016075 101.868888
F 11.139590 36.016075 123.697935
F 11.139590 43.733810 101.868889
F 11.139590 43.733810 123.697936
F 20.051273 28.298344 101.868888
F 20.051273 28.298344 123.697936
F 20.051273 36.016075 101.868887
F 20.051273 36.016075 123.697935
F 20.051273 43.733809 101.868888
F 20.051273 43.733809 123.697936
F 2.227930 28.298345 104.597518
F 2.227930 28.298345 126.426566
F 28.962959 28.298345 104.597518
F 28.962959 28.298345 126.426566
F 2.227930 36.016076 104.597519
F 2.227930 36.016076 126.426567
F 28.962959 36.016076 104.597519
F 28.962959 36.016076 126.426567
F 2.227930 43.733810 104.597519
F 2.227930 43.733810 126.426566
F 28.962959 43.733810 104.597519
F 28.962959 43.733810 126.426566
F 11.139603 28.298344 104.597519
F 11.139603 28.298344 126.426566
F 11.139603 36.016076 104.597520
F 11.139603 36.016076 126.426567
F 11.139603 43.733810 104.597519
F 11.139603 43.733810 126.426567
F 20.051284 28.298344 104.597519
F 20.051284 28.298344 126.426567
F 20.051284 36.016075 104.597520
F 20.051284 36.016075 126.426568
F 20.051284 43.733809 104.597520
F 20.051284 43.733809 126.426567
F 2.227920 30.870922 108.235693
F 2.227920 30.870922 130.064741
F 28.962949 30.870922 108.235693
F 28.962949 30.870922 130.064741
F 2.227920 38.588654 108.235694
F 2.227920 38.588654 130.064742
F 28.962949 38.588654 108.235694
F 28.962949 38.588654 130.064742
F 2.227920 46.306388 108.235693
F 2.227920 46.306388 130.064741
F 28.962949 46.306388 108.235693
F 28.962949 46.306388 130.064741
F 11.139592 30.870922 108.235694
F 11.139592 30.870922 130.064741
F 11.139592 38.588654 108.235695
F 11.139592 38.588654 130.064742
F 11.139592 23.153194 108.235694
F 11.139592 23.153194 130.064741
F 11.139592 46.306388 108.235694
F 11.139592 46.306388 130.064741
F 20.051274 30.870923 108.235694
F 20.051274 30.870923 130.064742
F 20.051274 38.588655 108.235696
F 20.051274 38.588655 130.064743
F 20.051274 23.153195 108.235695
F 20.051274 23.153195 130.064742
F 4.455850 24.439481 104.597519
F 4.455850 24.439481 126.426566
F 31.190880 24.439481 104.597519
F 31.190880 24.439481 126.426566
F 4.455850 32.157210 104.597519
F 4.455850 32.157210 126.426566
F 31.190880 32.157210 104.597519
F 31.190880 32.157210 126.426566
F 4.455850 39.874943 104.597520
F 4.455850 39.874943 126.426567
F 31.190880 39.874943 104.597520
F 31.190880 39.874943 126.426567
F 13.367525 24.439481 104.597519
F 13.367525 24.439481 126.426567
F 13.367525 32.157209 104.597519
F 13.367525 32.157209 126.426567
F 13.367525 39.874943 104.597520
F 13.367525 39.874943 126.426567
F 22.279206 24.439481 104.597519
F 22.279206 24.439481 126.426567
F 22.279206 32.157209 104.597519
F 22.279206 32.157209 126.426567
F 22.279206 39.874942 104.597520
F 22.279206 39.874942 126.426567
F 4.455835 27.012058 108.235693
F 4.455835 27.012058 130.064741
F 31.190865 27.012058 108.235693
F 31.190865 27.012058 130.064741
F 4.455835 34.729786 108.235694
F 4.455835 34.729786 130.064741
F 31.190865 34.729786 108.235694
F 31.190865 34.729786 130.064741
F 4.455835 42.447521 108.235694
F 4.455835 42.447521 130.064741
F 31.190865 42.447521 108.235694
F 31.190865 42.447521 130.064741
F 13.367510 27.012060 108.235694
F 13.367510 27.012060 130.064742
F 13.367510 34.729788 108.235695
F 13.367510 34.729788 130.064742
F 13.367510 42.447522 108.235695
F 13.367510 42.447522 130.064742
F 22.279193 27.012059 108.235694
F 22.279193 27.012059 130.064741
F 22.279193 34.729787 108.235694
F 22.279193 34.729787 130.064742
F 22.279193 42.447521 108.235695
F 22.279193 42.447521 130.064742
F 4.455848 27.012059 105.507064
F 4.455848 27.012059 127.336111
F 31.190877 27.012059 105.507064
F 31.190877 27.012059 127.336111
F 4.455848 34.729787 105.507064
F 4.455848 34.729787 127.336111
F 31.190877 34.729787 105.507064
F 31.190877 34.729787 127.336111
F 4.455848 42.447521 105.507063
F 4.455848 42.447521 127.336111
F 31.190877 42.447521 105.507063
F 31.190877 42.447521 127.336111
F 13.367523 27.012059 105.507063
F 13.367523 27.012059 127.336111
F 13.367523 34.729787 105.507063
F 13.367523 34.729787 127.336111
F 13.367523 42.447522 105.507063
F 13.367523 42.447522 127.336110
F 22.279204 27.012059 105.507064
F 22.279204 27.012059 127.336111
F 22.279204 34.729787 105.507064
F 22.279204 34.729787 127.336111
F 22.279204 42.447521 105.507063
F 22.279204 42.447521 127.336111
F 4.455837 24.439482 101.868889
F 4.455837 24.439482 123.697937
F 31.190867 24.439482 101.868889
F 31.190867 24.439482 123.697937
F 4.455837 32.157210 101.868889
F 4.455837 32.157210 123.697937
F 31.190867 32.157210 101.868889
F 31.190867 32.157210 123.697937
F 4.455837 39.874943 101.868888
F 4.455837 39.874943 123.697936
F 31.190867 39.874943 101.868888
F 31.190867 39.874943 123.697936
F 13.367512 24.439480 101.868888
F 13.367512 24.439480 123.697936
F 13.367512 32.157209 101.868889
F 13.367512 32.157209 123.697936
F 13.367512 39.874942 101.868888
F 13.367512 39.874942 123.697935
F 22.279194 24.439481 101.868889
F 22.279194 24.439481 123.697936
F 22.279194 32.157209 101.868889
F 22.279194 32.157209 123.697936
F 22.279194 39.874942 101.868888
F 22.279194 39.874942 123.697935
F 6.683768 30.870922 105.507064
F 6.683768 30.870922 127.336112
F 6.683768 38.588654 105.507063
F 6.683768 38.588654 127.336111
F 6.683768 23.153194 105.507064
F 6.683768 23.153194 127.336111
F 6.683768 46.306388 105.507064
F 6.683768 46.306388 127.336111
F 15.595445 30.870923 105.507063
F 15.595445 30.870923 127.336111
F 15.595445 38.588654 105.507062
F 15.595445 38.588654 127.336110
F 15.595445 23.153194 105.507063
F 15.595445 23.153194 127.336111
F 24.507125 30.870922 105.507064
F 24.507125 30.870922 127.336112
F 24.507125 38.588654 105.507063
F 24.507125 38.588654 127.336110
F 24.507125 23.153194 105.507064
F 24.507125 23.153194 127.336111
F 24.507125 46.306388 105.507064
F 24.507125 46.306388 127.336111
F 6.683753 28.298345 101.868889
F 6.683753 28.298345 123.697937
F 33.418782 28.298345 101.868889
F 33.418782 28.298345 123.697937
F 6.683753 36.016076 101.868889
F 6.683753 36.016076 123.697936
F 33.418782 36.016076 101.868889
F 33.418782 36.016076 123.697936
F 6.683753 43.733810 101.868889
F 6.683753 43.733810 123.697937
F 33.418782 43.733810 101.868889
F 33.418782 43.733810 123.697937
F 15.595431 28.298343 101.868888
F 15.595431 28.298343 123.697935
F 15.595431 36.016075 101.868887
F 15.595431 36.016075 123.697935
F 15.595431 43.733809 101.868888
F 15.595431 43.733809 123.697935
F 24.507112 28.298345 101.868889
F 24.507112 28.298345 123.697937
F 24.507112 36.016076 101.868888
F 24.507112 36.016076 123.697936
F 24.507112 43.733810 101.868889
F 24.507112 43.733810 123.697937
F 6.683766 28.298345 104.597519
F 6.683766 28.298345 126.426566
F 6.683766 36.016076 104.597519
F 6.683766 36.016076 126.426567
F 6.683766 43.733810 104.597519
F 6.683766 43.733810 126.426566
F 15.595443 28.298344 104.597520
F 15.595443 28.298344 126.426567
F 15.595443 36.016075 104.597520
F 15.595443 36.016075 126.426568
F 15.595443 43.733809 104.597520
F 15.595443 43.733809 126.426567
F 24.507123 28.298345 104.597518
F 24.507123 28.298345 126.426566
F 24.507123 36.016076 104.597519
F 24.507123 36.016076 126.426567
F 24.507123 43.733810 104.597519
F 24.507123 43.733810 126.426566
F 6.683755 30.870922 108.235693
F 6.683755 30.870922 130.064741
F 33.418785 30.870922 108.235693
F 33.418785 30.870922 130.064741
F 6.683755 38.588654 108.235694
F 6.683755 38.588654 130.064742
F 33.418785 38.588654 108.235694
F 33.418785 38.588654 130.064742
F 6.683755 46.306388 108.235694
F 6.683755 46.306388 130.064741
F 33.418785 46.306388 108.235694
F 33.418785 46.306388 130.064741
F 15.595432 30.870923 108.235694
F 15.595432 30.870923 130.064742
F 15.595432 38.588655 108.235695
F 15.595432 38.588655 130.064743
F 15.595432 23.153195 108.235695
F 15.595432 23.153195 130.064742
F 24.507114 30.870922 108.235693
F 24.507114 30.870922 130.064741
F 24.507114 38.588654 108.235694
F 24.507114 38.588654 130.064742
F 24.507114 23.153194 108.235694
F 24.507114 23.153194 130.064741
F 24.507114 46.306388 108.235694
F 24.507114 46.306388 130.064741
F 0.000014 24.439481 133.702916
F 0.000014 24.439481 155.531963
F 26.735043 24.439481 133.702916
F 26.735043 24.439481 155.531963
F 0.000014 32.157210 133.702916
F 0.000014 32.157210 155.531963
F 26.735043 32.157210 133.702916
F 26.735043 32.157210 155.531963
F 0.000014 39.874943 133.702917
F 0.000014 39.874943 155.531964
F 26.735043 39.874943 133.702917
F 26.735043 39.874943 155.531964
F 8.911686 24.439481 133.702916
F 8.911686 24.439481 155.531964
F 8.911686 32.157210 133.702916
F 8.911686 32.157210 155.531964
F 8.911686 39.874943 133.702917
F 8.911686 39.874943 155.531964
F 17.823365 24.439480 133.702917
F 17.823365 24.439480 155.531965
F 17.823365 32.157209 133.702917
F 17.823365 32.157209 155.531964
F 17.823365 39.874942 133.702918
F 17.823365 39.874942 155.531965
F 0.000000 27.012058 137.341091
F 0.000000 27.012058 159.170138
F 26.735029 27.012058 137.341091
F 26.735029 27.012058 159.170138
F 0.000000 34.729786 137.341091
F 0.000000 34.729786 159.170138
F 26.735029 34.729786 137.341091
F 26.735029 34.729786 159.170138
F 0.000000 42.447521 137.341091
F 0.000000 42.447521 159.170139
F 26.735029 42.447521 137.341091
F 26.735029 42.447521 159.170139
F 8.911670 27.012059 137.341091
F 8.911670 27.012059 159.170138
F 8.911670 34.729787 137.341091
F 8.911670 34.729787 159.170138
F 8.911670 42.447521 137.341092
F 8.911670 42.447521 159.170139
F 17.823352 27.012060 137.341092
F 17.823352 27.012060 159.170139
F 17.823352 34.729788 137.341092
F 17.823352 34.729788 159.170140
F 17.823352 42.447522 137.341093
F 17.823352 42.447522 159.170140
F 0.000012 27.012059 134.612461
F 0.000012 27.012059 156.441509
F 26.735041 27.012059 134.612461
F 26.735041 27.012059 156.441509
F 0.000012 34.729787 134.612461
F 0.000012 34.729787 156.441508
F 26.735041 34.729787 134.612461
F 26.735041 34.729787 156.441508
F 0.000012 42.447521 134.612461
F 0.000012 42.447521 156.441508
F 26.735041 42.447521 134.612461
F 26.735041 42.447521 156.441508
F 8.911683 27.012059 134.612461
F 8.911683 27.012059 156.441509
F 8.911683 34.729787 134.612461
F 8.911683 34.729787 156.441508
F 8.911683 42.447521 134.612460
F 8.911683 42.447521 156.441508
F 17.823364 27.012059 134.612460
F 17.823364 27.012059 156.441508
F 17.823364 34.729787 134.612460
F 17.823364 34.729787 156.441507
F 17.823364 42.447522 134.612459
F 17.823364 42.447522 156.441507
F 0.000002 24.439482 130.974287
F 0.000002 24.439482 152.803334
F 26.735031 24.439482 130.974287
F 26.735031 24.439482 152.803334
F 0.000002 32.157210 130.974287
F 0.000002 32.157210 152.803334
F 26.735031 32.157210 130.974287
F 26.735031 32.157210 152.803334
F 0.000002 39.874943 130.974286
F 0.000002 39.874943 152.803333
F 26.735031 39.874943 130.974286
F 26.735031 39.874943 152.803333
F 8.911673 24.439481 130.974286
F 8.911673 24.439481 152.803334
F 8.911673 32.157210 130.974287
F 8.911673 32.157210 152.803334
F 8.911673 39.874943 130.974286
F 8.911673 39.874943 152.803333
F 17.823353 24.439480 130.974285
F 17.823353 24.439480 152.803333
F 17.823353 32.157208 130.974285
F 17.823353 32.157208 152.803333
F 17.823353 39.874942 130.974285
F 17.823353 39.874942 152.803332
F 2.227932 30.870922 134.612461
F 2.227932 30.870922 156.441509
F 28.962961 30.870922 134.612461
F 28.962961 30.870922 156.441509
F 2.227932 38.588654 134.612460
F 2.227932 38.588654 156.441508
F 28.962961 38.588654 134.612460
F 28.962961 38.588654 156.441508
F 2.227932 23.153194 134.612461
F 2.227932 23.153194 156.441509
F 2.227932 46.306388 134.612461
F 2.227932 46.306388 156.441509
F 28.962961 23.153194 134.612461
F 28.962961 23.153194 156.441509
F 28.962961 46.306388 134.612461
F 28.962961 46.306388 156.441509
F 11.139605 30.870922 134.612461
F 11.139605 30.870922 156.441509
F 11.139605 38.588654 134.612460
F 11.139605 38.588654 156.441508
F 11.139605 23.153194 134.612461
F 11.139605 23.153194 156.441509
F 11.139605 46.306388 134.612461
F 11.139605 46.306388 156.441509
F 20.051286 30.870923 134.612460
F 20.051286 30.870923 156.441508
F 20.051286 38.588654 134.612459
F 20.051286 38.588654 156.441507
F 20.051286 23.153194 134.612460
F 20.051286 23.153194 156.441508
F 2.227918 28.298345 130.974287
F 2.227918 28.298345 152.803334
F 28.962947 28.298345 130.974287
F 28.962947 28.298345 152.803334
F 2.227918 36.016076 130.974286
F 2.227918 36.016076 152.803333
F 28.962947 36.016076 130.974286
F 28.962947 36.016076 152.803333
F 2.227918 43.733811 130.974287
F 2.227918 43.733811 152.803334
F 28.962947 43.733811 130.974287
F 28.962947 43.733811 152.803334
F 11.139590 28.298344 130.974286
F 11.139590 28.298344 152.803334
F 11.139590 36.016075 130.974285
F 11.139590 36.016075 152.803333
F 11.139590 43.733810 130.974286
F 11.139590 43.733810 152.803334
F 20.051273 28.298344 130.974286
F 20.051273 28.298344 152.803333
F 20.051273 36.016075 130.974285
F 20.051273 36.016075 152.803332
F 20.051273 43.733809 130.974286
F 20.051273 43.733809 152.803333
F 2.227930 28.298345 133.702916
F 2.227930 28.298345 155.531963
F 28.962959 28.298345 133.702916
F 28.962959 28.298345 155.531963
F 2.227930 36.016076 133.702917
F 2.227930 36.016076 155.531964
F 28.962959 36.016076 133.702917
F 28.962959 36.016076 155.531964
F 2.227930 43.733810 133.702916
F 2.227930 43.733810 155.531963
F 28.962959 43.733810 133.702916
F 28.962959 43.733810 155.531963
F 11.139603 28.298344 133.702916
F 11.139603 28.298344 155.531964
F 11.139603 36.016076 133.702917
F 11.139603 36.016076 155.531965
F 11.139603 43.733810 133.702916
F 11.139603 43.733810 155.531964
F 20.051284 28.298344 133.702917
F 20.051284 28.298344 155.531964
F 20.051284 36.016075 133.702918
F 20.051284 36.016075 155.531965
F 20.051284 43.733809 133.702917
F 20.051284 43.733809 155.531964
F 2.227920 30.870922 137.341090
F 2.227920 30.870922 159.170138
F 28.962949 30.870922 137.341090
F 28.962949 30.870922 159.170138
F 2.227920 38.588654 137.341092
F 2.227920 38.588654 159.170139
F 28.962949 38.588654 137.341092
F 28.962949 38.588654 159.170139
F 2.227920 46.306388 137.341091
F 2.227920 46.306388 159.170138
F 28.962949 46.306388 137.341091
F 28.962949 46.306388 159.170138
F 11.139592 30.870922 137.341091
F 11.139592 30.870922 159.170138
F 11.139592 38.588654 137.341092
F 11.139592 38.588654 159.170139
F 11.139592 23.153194 137.341091
F 11.139592 23.153194 159.170138
F 11.139592 46.306388 137.341091
F 11.139592 46.306388 159.170138
F 20.051274 30.870923 137.341092
F 20.051274 30.870923 159.170139
F 20.051274 38.588655 137.341093
F 20.051274 38.588655 159.170140
F 20.051274 23.153195 137.341092
F 20.051274 23.153195 159.170139
F 4.455850 24.439481 133.702916
F 4.455850 24.439481 155.531964
F 31.190880 24.439481 133.702916
F 31.190880 24.439481 155.531964
F 4.455850 32.157210 133.702916
F 4.455850 32.157210 155.531964
F 31.190880 32.157210 133.702916
F 31.190880 32.157210 155.531964
F 4.455850 39.874943 133.702917
F 4.455850 39.874943 155.531964
F 31.190880 39.874943 133.702917
F 31.190880 39.874943 155.531964
F 13.367525 24.439481 133.702917
F 13.367525 24.439481 155.531964
F 13.367525 32.157209 133.702916
F 13.367525 32.157209 155.531964
F 13.367525 39.874943 133.702917
F 13.367525 39.874943 155.531965
F 22.279206 24.439481 133.702917
F 22.279206 24.439481 155.531964
F 22.279206 32.157209 133.702916
F 22.279206 32.157209 155.531964
F 22.279206 39.874942 133.702917
F 22.279206 39.874942 155.531965
F 4.455835 27.012058 137.341091
F 4.455835 27.012058 159.170138
F 31.190865 27.012058 137.341091
F 31.190865 27.012058 159.170138
F 4.455835 34.729786 137.341091
F 4.455835 34.729786 159.170138
F 31.190865 34.729786 137.341091
F 31.190865 34.729786 159.170138
F 4.455835 42.447521 137.341091
F 4.455835 42.447521 159.170139
F 31.190865 42.447521 137.341091
F 31.190865 42.447521 159.170139
F 13.367510 27.012060 137.341092
F 13.367510 27.012060 159.170139
F 13.367510 34.729788 137.341092
F 13.367510 34.729788 159.170139
F 13.367510 42.447522 137.341092
F 13.367510 42.447522 159.170140
F 22.279193 27.012059 137.341091
F 22.279193 27.012059 159.170139
F 22.279193 34.729787 137.341091
F 22.279193 34.729787 159.170139
F 22.279193 42.447521 137.341092
F 22.279193 42.447521 159.170139
F 4.455848 27.012059 134.612461
F 4.455848 27.012059 156.441509
F 31.190877 27.012059 134.612461
F 31.190877 27.012059 156.441509
F 4.455848 34.729787 134.612461
F 4.455848 34.729787 156.441508
F 31.190877 34.729787 134.612461
F 31.190877 34.729787 156.441508
F 4.455848 42.447521 134.612461
F 4.455848 42.447521 156.441508
F 31.190877 42.447521 134.612461
F 31.190877 42.447521 156.441508
F 13.367523 27.012059 134.612461
F 13.367523 27.012059 156.441508
F 13.367523 34.729787 134.612460
F 13.367523 34.729787 156.441508
F 13.367523 42.447522 134.612460
F 13.367523 42.447522 156.441507
F 22.279204 27.012059 134.612461
F 22.279204 27.012059 156.441508
F 22.279204 34.729787 134.612461
F 22.279204 34.729787 156.441508
F 22.279204 42.447521 134.612460
F 22.279204 42.447521 156.441508
F 4.455837 24.439482 130.974287
F 4.455837 24.439482 152.803334
F 31.190867 24.439482 130.974287
F 31.190867 24.439482 152.803334
F 4.455837 32.157210 130.974287
F 4.455837 32.157210 152.803334
F 31.190867 32.157210 130.974287
F 31.190867 32.157210 152.803334
F 4.455837 39.874943 130.974286
F 4.455837 39.874943 152.803333
F 31.190867 39.874943 130.974286
F 31.190867 39.874943 152.803333
F 13.367512 24.439480 130.974286
F 13.367512 24.439480 152.803333
F 13.367512 32.157209 130.974286
F 13.367512 32.157209 152.803333
F 13.367512 39.874942 130.974285
F 13.367512 39.874942 152.803333
F 22.279194 24.439481 130.974286
F 22.279194 24.439481 152.803333
F 22.279194 32.157209 130.974286
F 22.279194 32.157209 152.803334
F 22.279194 39.874942 130.974285
F 22.279194 39.874942 152.803333
F 6.683768 30.870922 134.612461
F 6.683768 30.870922 156.441509
F 6.683768 38.588654 134.612460
F 6.683768 38.588654 156.441508
F 6.683768 23.153194 134.612461
F 6.683768 23.153194 156.441509
F 6.683768 46.306388 134.612461
F 6.683768 46.306388 156.441509
F 15.595445 30.870923 134.612460
F 15.595445 30.870923 156.441508
F 15.595445 38.588654 134.612459
F 15.595445 38.588654 156.441507
F 15.595445 23.153194 134.612460
F 15.595445 23.153194 156.441508
F 24.507125 30.870922 134.612461
F 24.507125 30.870922 156.441509
F 24.507125 38.588654 134.612460
F 24.507125 38.588654 156.441508
F 24.507125 23.153194 134.612461
F 24.507125 23.153194 156.441509
F 24.507125 46.306388 134.612461
F 24.507125 46.306388 156.441509
F 6.683753 28.298345 130.974287
F 6.683753 28.298345 152.803334
F 33.418782 28.298345 130.974287
F 33.418782 28.298345 152.803334
F 6.683753 36.016076 130.974286
F 6.683753 36.016076 152.803333
F 33.418782 36.016076 130.974286
F 33.418782 36.016076 152.803333
F 6.683753 43.733810 130.974287
F 6.683753 43.733810 152.803334
F 33.418782 43.733810 130.974287
F 33.418782 43.733810 152.803334
F 15.595431 28.298343 130.974285
F 15.595431 28.298343 152.803333
F 15.595431 36.016075 130.974285
F 15.595431 36.016075 152.803332
F 15.595431 43.733809 130.974285
F 15.595431 43.733809 152.803333
F 24.507112 28.298345 130.974287
F 24.507112 28.298345 152.803334
F 24.507112 36.016076 130.974286
F 24.507112 36.016076 152.803333
F 24.507112 43.733810 130.974287
F 24.507112 43.733810 152.803334
F 6.683766 28.298345 133.702916
F 6.683766 28.298345 155.531963
F 6.683766 36.016076 133.702917
F 6.683766 36.016076 155.531964
F 6.683766 43.733810 133.702916
F 6.683766 43.733810 155.531964
F 15.595443 28.298344 133.702917
F 15.595443 28.298344 155.531964
F 15.595443 36.016075 133.702918
F 15.595443 36.016075 155.531965
F 15.595443 43.733809 133.702917
F 15.595443 43.733809 155.531965
F 24.507123 28.298345 133.702916
F 24.507123 28.298345 155.531963
F 24.507123 36.016076 133.702917
F 24.507123 36.016076 155.531964
F 24.507123 43.733810 133.702916
F 24.507123 43.733810 155.531963
F 6.683755 30.870922 137.341091
F 6.683755 30.870922 159.170138
F 33.418785 30.870922 137.341091
F 33.418785 30.870922 159.170138
F 6.683755 38.588654 137.341092
F 6.683755 38.588654 159.170139
F 33.418785 38.588654 137.341092
F 33.418785 38.588654 159.170139
F 6.683755 46.306388 137.341091
F 6.683755 46.306388 159.170138
F 33.418785 46.306388 137.341091
F 33.418785 46.306388 159.170138
F 15.595432 30.870923 137.341092
F 15.595432 30.870923 159.170139
F 15.595432 38.588655 137.341093
F 15.595432 38.588655 159.170140
F 15.595432 23.153195 137.341092
F 15.595432 23.153195 159.170139
F 24.507114 30.870922 137.341091
F 24.507114 30.870922 159.170138
F 24.507114 38.588654 137.341092
F 24.507114 38.588654 159.170139
F 24.507114 23.153194 137.341091
F 24.507114 23.153194 159.170138
F 24.507114 46.306388 137.341091
F 24.507114 46.306388 159.170138
F 0.000014 24.439481 140.979265
F 0.000014 24.439481 162.808312
F 26.735043 24.439481 140.979265
F 26.735043 24.439481 162.808312
F 0.000014 32.157210 140.979265
F 0.000014 32.157210 162.808312
F 26.735043 32.157210 140.979265
F 26.735043 32.157210 162.808312
F 0.000014 39.874943 140.979266
F 0.000014 39.874943 162.808313
F 26.735043 39.874943 140.979266
F 26.735043 39.874943 162.808313
F 8.911686 24.439481 140.979265
F 8.911686 24.439481 162.808313
F 8.911686 32.157210 140.979265
F 8.911686 32.157210 162.808313
F 8.911686 39.874943 140.979266
F 8.911686 39.874943 162.808313
F 17.823365 24.439480 140.979266
F 17.823365 24.439480 162.808314
F 17.823365 32.157209 140.979266
F 17.823365 32.157209 162.808313
F 17.823365 39.874942 140.979267
F 17.823365 39.874942 162.808314
F 0.000000 27.012058 144.617439
F 26.735029 27.012058 144.617439
F 0.000000 34.729786 144.617439
F 26.735029 34.729786 144.617439
F 0.000000 42.447521 144.617439
F 26.735029 42.447521 144.617439
F 8.911670 27.012059 144.617439
F 8.911670 34.729787 144.617439
F 8.911670 42.447521 144.617440
F 17.823352 27.012060 144.617440
F 17.823352 34.729788 144.617440
F 17.823352 42.447522 144.617441
F 0.000012 27.012059 141.888810
F 26.735041 27.012059 141.888810
F 0.000012 34.729787 141.888809
F 26.735041 34.729787 141.888809
F 0.000012 42.447521 141.888809
F 26.735041 42.447521 141.888809
F 8.911683 27.012059 141.888809
F 8.911683 34.729787 141.888809
F 8.911683 42.447521 141.888809
F 17.823364 27.012059 141.888808
F 17.823364 34.729787 141.888808
F 17.823364 42.447522 141.888808
F 17.823364 42.447522 163.717855
F 0.000002 24.439482 138.250635
F 0.000002 24.439482 160.079683
F 26.735031 24.439482 138.250635
F 26.735031 24.439482 160.079683
F 0.000002 32.157210 138.250635
F 0.000002 32.157210 160.079683
F 26.735031 32.157210 138.250635
F 26.735031 32.157210 160.079683
F 0.000002 39.874943 138.250635
F 0.000002 39.874943 160.079682
F 26.735031 39.874943 138.250635
F 26.735031 39.874943 160.079682
F 8.911673 24.439481 138.250635
F 8.911673 24.439481 160.079683
F 8.911673 32.157210 138.250635
F 8.911673 32.157210 160.079683
F 8.911673 39.874943 138.250635
F 8.911673 39.874943 160.079682
F 17.823353 24.439480 138.250634
F 17.823353 24.439480 160.079681
F 17.823353 32.157208 138.250634
F 17.823353 32.157208 160.079682
F 17.823353 39.874942 138.250633
F 17.823353 39.874942 160.079681
F 2.227932 30.870922 141.888810
F 28.962961 30.870922 141.888810
F 2.227932 38.588654 141.888808
F 28.962961 38.588654 141.888808
F 2.227932 23.153194 141.888809
F 2.227932 46.306388 141.888809
F 28.962961 23.153194 141.888809
F 28.962961 46.306388 141.888809
F 11.139605 30.870922 141.888809
F 11.139605 38.588654 141.888808
F 11.139605 23.153194 141.888809
F 11.139605 46.306388 141.888809
F 20.051286 30.870923 141.888809
F 20.051286 38.588654 141.888808
F 20.051286 38.588654 163.717855
F 20.051286 23.153194 141.888809
F 2.227918 28.298345 138.250636
F 2.227918 28.298345 160.079683
F 28.962947 28.298345 138.250636
F 28.962947 28.298345 160.079683
F 2.227918 36.016076 138.250635
F 2.227918 36.016076 160.079682
F 28.962947 36.016076 138.250635
F 28.962947 36.016076 160.079682
F 2.227918 43.733811 138.250635
F 2.227918 43.733811 160.079683
F 28.962947 43.733811 138.250635
F 28.962947 43.733811 160.079683
F 11.139590 28.298344 138.250635
F 11.139590 28.298344 160.079683
F 11.139590 36.016075 138.250634
F 11.139590 36.016075 160.079682
F 11.139590 43.733810 138.250635
F 11.139590 43.733810 160.079682
F 20.051273 28.298344 138.250635
F 20.051273 28.298344 160.079682
F 20.051273 36.016075 138.250634
F 20.051273 36.016075 160.079681
F 20.051273 43.733809 138.250634
F 20.051273 43.733809 160.079682
F 2.227930 28.298345 140.979265
F 2.227930 28.298345 162.808312
F 28.962959 28.298345 140.979265
F 28.962959 28.298345 162.808312
F 2.227930 36.016076 140.979266
F 2.227930 36.016076 162.808313
F 28.962959 36.016076 140.979266
F 28.962959 36.016076 162.808313
F 2.227930 43.733810 140.979265
F 2.227930 43.733810 162.808312
F 28.962959 43.733810 140.979265
F 28.962959 43.733810 162.808312
F 11.139603 28.298344 140.979265
F 11.139603 28.298344 162.808313
F 11.139603 36.016076 140.979266
F 11.139603 36.016076 162.808314
F 11.139603 43.733810 140.979265
F 11.139603 43.733810 162.808313
F 20.051284 28.298344 140.979266
F 20.051284 28.298344 162.808313
F 20.051284 36.016075 140.979267
F 20.051284 36.016075 162.808314
F 20.051284 43.733809 140.979266
F 20.051284 43.733809 162.808313
F 2.227920 30.870922 144.617439
F 28.962949 30.870922 144.617439
F 2.227920 38.588654 144.617440
F 28.962949 38.588654 144.617440
F 2.227920 46.306388 144.617439
F 28.962949 46.306388 144.617439
F 11.139592 30.870922 144.617439
F 11.139592 38.588654 144.617440
F 11.139592 23.153194 144.617439
F 11.139592 46.306388 144.617439
F 20.051274 30.870923 144.617440
F 20.051274 38.588655 144.617441
F 20.051274 23.153195 144.617440
F 4.455850 24.439481 140.979265
F 4.455850 24.439481 162.808313
F 31.190880 24.439481 140.979265
F 31.190880 24.439481 162.808313
F 4.455850 32.157210 140.979265
F 4.455850 32.157210 162.808313
F 31.190880 32.157210 140.979265
F 31.190880 32.157210 162.808313
F 4.455850 39.874943 140.979266
F 4.455850 39.874943 162.808313
F 31.190880 39.874943 140.979266
F 31.190880 39.874943 162.808313
F 13.367525 24.439481 140.979266
F 13.367525 24.439481 162.808313
F 13.367525 32.157209 140.979265
F 13.367525 32.157209 162.808313
F 13.367525 39.874943 140.979266
F 13.367525 39.874943 162.808314
F 22.279206 24.439481 140.979266
F 22.279206 24.439481 162.808313
F 22.279206 32.157209 140.979265
F 22.279206 32.157209 162.808313
F 22.279206 39.874942 140.979266
F 22.279206 39.874942 162.808314
F 4.455835 27.012058 144.617439
F 31.190865 27.012058 144.617439
F 4.455835 34.729786 144.617439
F 31.190865 34.729786 144.617439
F 4.455835 42.447521 144.617440
F 31.190865 42.447521 144.617440
F 13.367510 27.012060 144.617440
F 13.367510 34.729788 144.617440
F 13.367510 42.447522 144.617441
F 22.279193 27.012059 144.617439
F 22.279193 34.729787 144.617440
F 22.279193 42.447521 144.617440
F 4.455848 27.012059 141.888809
F 31.190877 27.012059 141.888809
F 4.455848 34.729787 141.888809
F 31.190877 34.729787 141.888809
F 4.455848 42.447521 141.888809
F 31.190877 42.447521 141.888809
F 13.367523 27.012059 141.888809
F 13.367523 34.729787 141.888809
F 13.367523 42.447522 141.888808
F 22.279204 27.012059 141.888809
F 22.279204 34.729787 141.888809
F 22.279204 42.447521 141.888808
F 4.455837 24.439482 138.250635
F 4.455837 24.439482 160.079683
F 31.190867 24.439482 138.250635
F 31.190867 24.439482 160.079683
F 4.455837 32.157210 138.250635
F 4.455837 32.157210 160.079683
F 31.190867 32.157210 138.250635
F 31.190867 32.157210 160.079683
F 4.455837 39.874943 138.250635
F 4.455837 39.874943 160.079682
F 31.190867 39.874943 138.250635
F 31.190867 39.874943 160.079682
F 13.367512 24.439480 138.250635
F 13.367512 24.439480 160.079682
F 13.367512 32.157209 138.250635
F 13.367512 32.157209 160.079682
F 13.367512 39.874942 138.250634
F 13.367512 39.874942 160.079681
F 22.279194 24.439481 138.250635
F 22.279194 24.439481 160.079682
F 22.279194 32.157209 138.250635
F 22.279194 32.157209 160.079682
F 22.279194 39.874942 138.250634
F 22.279194 39.874942 160.079681
F 6.683768 30.870922 141.888810
F 6.683768 38.588654 141.888809
F 6.683768 23.153194 141.888809
F 6.683768 46.306388 141.888809
F 15.595445 30.870923 141.888809
F 15.595445 38.588654 141.888808
F 15.595445 38.588654 163.717855
F 15.595445 23.153194 141.888809
F 24.507125 30.870922 141.888809
F 24.507125 38.588654 141.888808
F 24.507125 23.153194 141.888809
F 24.507125 46.306388 141.888809
F 6.683753 28.298345 138.250636
F 6.683753 28.298345 160.079683
F 33.418782 28.298345 138.250636
F 33.418782 28.298345 160.079683
F 6.683753 36.016076 138.250635
F 6.683753 36.016076 160.079682
F 33.418782 36.016076 138.250635
F 33.418782 36.016076 160.079682
F 6.683753 43.733810 138.250635
F 6.683753 43.733810 160.079683
F 33.418782 43.733810 138.250635
F 33.418782 43.733810 160.079683
F 15.595431 28.298343 138.250634
F 15.595431 28.298343 160.079682
F 15.595431 36.016075 138.250633
F 15.595431 36.016075 160.079681
F 15.595431 43.733809 138.250634
F 15.595431 43.733809 160.079681
F 24.507112 28.298345 138.250636
F 24.507112 28.298345 160.079683
F 24.507112 36.016076 138.250635
F 24.507112 36.016076 160.079682
F 24.507112 43.733810 138.250635
F 24.507112 43.733810 160.079683
F 6.683766 28.298345 140.979265
F 6.683766 28.298345 162.808312
F 6.683766 36.016076 140.979266
F 6.683766 36.016076 162.808313
F 6.683766 43.733810 140.979265
F 6.683766 43.733810 162.808313
F 15.595443 28.298344 140.979266
F 15.595443 28.298344 162.808313
F 15.595443 36.016075 140.979267
F 15.595443 36.016075 162.808314
F 15.595443 43.733809 140.979266
F 15.595443 43.733809 162.808314
F 24.507123 28.298345 140.979265
F 24.507123 28.298345 162.808312
F 24.507123 36.016076 140.979266
F 24.507123 36.016076 162.808313
F 24.507123 43.733810 140.979265
F 24.507123 43.733810 162.808312
F 6.683755 30.870922 144.617439
F 33.418785 30.870922 144.617439
F 6.683755 38.588654 144.617440
F 33.418785 38.588654 144.617440
F 6.683755 46.306388 144.617439
F 33.418785 46.306388 144.617439
F 15.595432 30.870923 144.617440
F 15.595432 38.588655 144.617441
F 15.595432 23.153195 144.617440
F 24.507114 30.870922 144.617439
F 24.507114 38.588654 144.617440
F 24.507114 23.153194 144.617439
F 24.507114 46.306388 144.617439
F 0.000014 24.439481 148.255613
F 26.735043 24.439481 148.255613
F 0.000014 32.157210 148.255613
F 26.735043 32.157210 148.255613
F 0.000014 39.874943 148.255614
F 26.735043 39.874943 148.255614
F 8.911686 24.439481 148.255614
F 8.911686 32.157210 148.255614
F 8.911686 39.874943 148.255614
F 17.823365 24.439480 148.255615
F 17.823365 32.157209 148.255615
F 17.823365 39.874942 148.255615
F 0.000000 27.012058 151.893788
F 26.735029 27.012058 151.893788
F 0.000000 34.729786 151.893788
F 26.735029 34.729786 151.893788
F 0.000000 42.447521 151.893789
F 26.735029 42.447521 151.893789
F 8.911670 27.012059 151.893788
F 8.911670 34.729787 151.893789
F 8.911670 42.447521 151.893789
F 17.823352 27.012060 151.893790
F 17.823352 34.729788 151.893790
F 17.823352 42.447522 151.893790
F 0.000012 27.012059 149.165159
F 26.735041 27.012059 149.165159
F 0.000012 34.729787 149.165159
F 26.735041 34.729787 149.165159
F 0.000012 42.447521 149.165158
F 26.735041 42.447521 149.165158
F 8.911683 27.012059 149.165159
F 8.911683 34.729787 149.165159
F 8.911683 42.447521 149.165158
F 17.823364 27.012059 149.165158
F 17.823364 34.729787 149.165158
F 17.823364 42.447522 149.165157
F 0.000002 24.439482 145.526984
F 26.735031 24.439482 145.526984
F 0.000002 32.157210 145.526984
F 26.735031 32.157210 145.526984
F 0.000002 39.874943 145.526983
F 26.735031 39.874943 145.526983
F 8.911673 24.439481 145.526984
F 8.911673 32.157210 145.526984
F 8.911673 39.874943 145.526983
F 17.823353 24.439480 145.526983
F 17.823353 32.157208 145.526983
F 17.823353 39.874942 145.526982
F 2.227932 30.870922 149.165159
F 28.962961 30.870922 149.165159
F 2.227932 38.588654 149.165158
F 28.962961 38.588654 149.165158
F 2.227932 23.153194 149.165159
F 2.227932 46.306388 149.165159
F 28.962961 23.153194 149.165159
F 28.962961 46.306388 149.165159
F 11.139605 30.870922 149.165159
F 11.139605 38.588654 149.165158
F 11.139605 23.153194 149.165159
F 11.139605 46.306388 149.165159
F 20.051286 30.870923 149.165158
F 20.051286 38.588654 149.165157
F 20.051286 23.153194 149.165158
F 2.227918 28.298345 145.526984
F 28.962947 28.298345 145.526984
F 2.227918 36.016076 145.526983
F 28.962947 36.016076 145.526983
F 2.227918 43.733811 145.526984
F 28.962947 43.733811 145.526984
F 11.139590 28.298344 145.526984
F 11.139590 36.016075 145.526983
F 11.139590 43.733810 145.526984
F 20.051273 28.298344 145.526983
F 20.051273 36.016075 145.526982
F 20.051273 43.733809 145.526983
F 2.227930 28.298345 148.255613
F 28.962959 28.298345 148.255613
F 2.227930 36.016076 148.255614
F 28.962959 36.016076 148.255614
F 2.227930 43.733810 148.255613
F 28.962959 43.733810 148.255613
F 11.139603 28.298344 148.255614
F 11.139603 36.016076 148.255615
F 11.139603 43.733810 148.255614
F 20.051284 28.298344 148.255614
F 20.051284 36.016075 148.255615
F 20.051284 43.733809 148.255614
F 2.227920 30.870922 151.893788
F 28.962949 30.870922 151.893788
F 2.227920 38.588654 151.893789
F 28.962949 38.588654 151.893789
F 2.227920 46.306388 151.893788
F 28.962949 46.306388 151.893788
F 11.139592 30.870922 151.893789
F 11.139592 38.588654 151.893790
F 11.139592 23.153194 151.893789
F 11.139592 46.306388 151.893789
F 20.051274 30.870923 151.893789
F 20.051274 38.588655 151.893790
F 20.051274 23.153195 151.893789
F 4.455850 24.439481 148.255614
F 31.190880 24.439481 148.255614
F 4.455850 32.157210 148.255614
F 31.190880 32.157210 148.255614
F 4.455850 39.874943 148.255614
F 31.190880 39.874943 148.255614
F 13.367525 24.439481 148.255614
F 13.367525 32.157209 148.255614
F 13.367525 39.874943 148.255615
F 22.279206 24.439481 148.255614
F 22.279206 32.157209 148.255614
F 22.279206 39.874942 148.255615
F 4.455835 27.012058 151.893788
F 31.190865 27.012058 151.893788
F 4.455835 34.729786 151.893788
F 31.190865 34.729786 151.893788
F 4.455835 42.447521 151.893789
F 31.190865 42.447521 151.893789
F 13.367510 27.012060 151.893789
F 13.367510 34.729788 151.893789
F 13.367510 42.447522 151.893790
F 22.279193 27.012059 151.893789
F 22.279193 34.729787 151.893789
F 22.279193 42.447521 151.893789
F 4.455848 27.012059 149.165159
F 31.190877 27.012059 149.165159
F 4.455848 34.729787 149.165159
F 31.190877 34.729787 149.165159
F 4.455848 42.447521 149.165158
F 31.190877 42.447521 149.165158
F 13.367523 27.012059 149.165158
F 13.367523 34.729787 149.165158
F 13.367523 42.447522 149.165158
F 22.279204 27.012059 149.165159
F 22.279204 34.729787 149.165158
F 22.279204 42.447521 149.165158
F 4.455837 24.439482 145.526984
F 31.190867 24.439482 145.526984
F 4.455837 32.157210 145.526984
F 31.190867 32.157210 145.526984
F 4.455837 39.874943 145.526983
F 31.190867 39.874943 145.526983
F 13.367512 24.439480 145.526983
F 13.367512 32.157209 145.526983
F 13.367512 39.874942 145.526982
F 22.279194 24.439481 145.526983
F 22.279194 32.157209 145.526983
F 22.279194 39.874942 145.526983
F 6.683768 30.870922 149.165159
F 6.683768 38.588654 149.165158
F 6.683768 23.153194 149.165159
F 6.683768 46.306388 149.165159
F 15.595445 30.870923 149.165158
F 15.595445 38.588654 149.165157
F 15.595445 23.153194 149.165158
F 24.507125 30.870922 149.165159
F 24.507125 38.588654 149.165158
F 24.507125 23.153194 149.165159
F 24.507125 46.306388 149.165159
F 6.683753 28.298345 145.526984
F 33.418782 28.298345 145.526984
F 6.683753 36.016076 145.526983
F 33.418782 36.016076 145.526983
F 6.683753 43.733810 145.526984
F 33.418782 43.733810 145.526984
F 15.595431 28.298343 145.526983
F 15.595431 36.016075 145.526982
F 15.595431 43.733809 145.526983
F 24.507112 28.298345 145.526984
F 24.507112 36.016076 145.526983
F 24.507112 43.733810 145.526984
F 6.683766 28.298345 148.255613
F 6.683766 36.016076 148.255614
F 6.683766 43.733810 148.255614
F 15.595443 28.298344 148.255614
F 15.595443 36.016075 148.255615
F 15.595443 43.733809 148.255615
F 24.507123 28.298345 148.255613
F 24.507123 36.016076 148.255614
F 24.507123 43.733810 148.255613
F 6.683755 30.870922 151.893788
F 33.418785 30.870922 151.893788
F 6.683755 38.588654 151.893789
F 33.418785 38.588654 151.893789
F 6.683755 46.306388 151.893788
F 33.418785 46.306388 151.893788
F 15.595432 30.870923 151.893789
F 15.595432 38.588655 151.893790
F 15.595432 23.153195 151.893789
F 24.507114 30.870922 151.893788
F 24.507114 38.588654 151.893789
F 24.507114 23.153194 151.893788
F 24.507114 46.306388 151.893788
F 0.000014 24.439481 177.361011
F 26.735043 24.439481 177.361011
F 0.000014 32.157210 177.361011
F 26.735043 32.157210 177.361011
F 0.000014 39.874943 177.361012
F 26.735043 39.874943 177.361012
F 8.911686 24.439481 177.361011
F 8.911686 32.157210 177.361011
F 8.911686 39.874943 177.361012
F 17.823365 24.439480 177.361012
F 17.823365 32.157209 177.361012
F 17.823365 39.874942 177.361013
F 0.000000 27.012058 180.999185
F 26.735029 27.012058 180.999185
F 0.000000 34.729786 180.999185
F 26.735029 34.729786 180.999185
F 0.000000 42.447521 180.999186
F 26.735029 42.447521 180.999186
F 8.911670 27.012059 180.999186
F 8.911670 34.729787 180.999186
F 8.911670 42.447521 180.999186
F 17.823352 27.012060 180.999187
F 17.823352 34.729788 180.999187
F 17.823352 42.447522 180.999187
F 0.000012 27.012059 178.270556
F 26.735041 27.012059 178.270556
F 0.000012 34.729787 178.270556
F 26.735041 34.729787 178.270556
F 0.000012 42.447521 178.270555
F 26.735041 42.447521 178.270555
F 8.911683 27.012059 178.270556
F 8.911683 34.729787 178.270556
F 8.911683 42.447521 178.270555
F 17.823364 27.012059 178.270555
F 17.823364 34.729787 178.270555
F 17.823364 42.447522 178.270554
F 0.000002 24.439482 174.632381
F 26.735031 24.439482 174.632381
F 0.000002 32.157210 174.632381
F 26.735031 32.157210 174.632381
F 0.000002 39.874943 174.632381
F 26.735031 39.874943 174.632381
F 8.911673 24.439481 174.632381
F 8.911673 32.157210 174.632381
F 8.911673 39.874943 174.632381
F 17.823353 24.439480 174.632380
F 17.823353 32.157208 174.632380
F 17.823353 39.874942 174.632379
F 2.227932 30.870922 178.270556
F 28.962961 30.870922 178.270556
F 2.227932 38.588654 178.270555
F 28.962961 38.588654 178.270555
F 2.227932 23.153194 178.270556
F 2.227932 46.306388 178.270556
F 28.962961 23.153194 178.270556
F 28.962961 46.306388 178.270556
F 11.139605 30.870922 178.270556
F 11.139605 38.588654 178.270555
F 11.139605 23.153194 178.270556
F 11.139605 46.306388 178.270556
F 20.051286 30.870923 178.270555
F 20.051286 38.588654 178.270554
F 20.051286 23.153194 178.270555
F 2.227918 28.298345 174.632382
F 28.962947 28.298345 174.632382
F 2.227918 36.016076 174.632381
F 28.962947 36.016076 174.632381
F 2.227918 43.733811 174.632381
F 28.962947 43.733811 174.632381
F 11.139590 28.298344 174.632381
F 11.139590 36.016075 174.632380
F 11.139590 43.733810 174.632381
F 20.051273 28.298344 174.632381
F 20.051273 36.016075 174.632380
F 20.051273 43.733809 174.632380
F 2.227930 28.298345 177.361011
F 28.962959 28.298345 177.361011
F 2.227930 36.016076 177.361012
F 28.962959 36.016076 177.361012
F 2.227930 43.733810 177.361011
F 28.962959 43.733810 177.361011
F 11.139603 28.298344 177.361011
F 11.139603 36.016076 177.361012
F 11.139603 43.733810 177.361011
F 20.051284 28.298344 177.361011
F 20.051284 36.016075 177.361012
F 20.051284 43.733809 177.361012
F 2.227920 30.870922 180.999185
F 28.962949 30.870922 180.999185
F 2.227920 38.588654 180.999186
F 28.962949 38.588654 180.999186
F 2.227920 46.306388 180.999185
F 28.962949 46.306388 180.999185
F 11.139592 30.870922 180.999186
F 11.139592 38.588654 180.999187
F 11.139592 23.153194 180.999186
F 11.139592 46.306388 180.999186
F 20.051274 30.870923 180.999186
F 20.051274 38.588655 180.999188
F 20.051274 23.153195 180.999187
F 4.455850 24.439481 177.361011
F 31.190880 24.439481 177.361011
F 4.455850 32.157210 177.361011
F 31.190880 32.157210 177.361011
F 4.455850 39.874943 177.361012
F 31.190880 39.874943 177.361012
F 13.367525 24.439481 177.361011
F 13.367525 32.157209 177.361011
F 13.367525 39.874943 177.361012
F 22.279206 24.439481 177.361011
F 22.279206 32.157209 177.361011
F 22.279206 39.874942 177.361012
F 4.455835 27.012058 180.999185
F 31.190865 27.012058 180.999185
F 4.455835 34.729786 180.999186
F 31.190865 34.729786 180.999186
F 4.455835 42.447521 180.999186
F 31.190865 42.447521 180.999186
F 13.367510 27.012060 180.999186
F 13.367510 34.729788 180.999187
F 13.367510 42.447522 180.999187
F 22.279193 27.012059 180.999186
F 22.279193 34.729787 180.999186
F 22.279193 42.447521 180.999187
F 4.455848 27.012059 178.270556
F 31.190877 27.012059 178.270556
F 4.455848 34.729787 178.270556
F 31.190877 34.729787 178.270556
F 4.455848 42.447521 178.270555
F 31.190877 42.447521 178.270555
F 13.367523 27.012059 178.270555
F 13.367523 34.729787 178.270555
F 13.367523 42.447522 178.270555
F 22.279204 27.012059 178.270556
F 22.279204 34.729787 178.270556
F 22.279204 42.447521 178.270555
F 4.455837 24.439482 174.632381
F 31.190867 24.439482 174.632381
F 4.455837 32.157210 174.632381
F 31.190867 32.157210 174.632381
F 4.455837 39.874943 174.632381
F 31.190867 39.874943 174.632381
F 13.367512 24.439480 174.632381
F 13.367512 32.157209 174.632381
F 13.367512 39.874942 174.632380
F 22.279194 24.439481 174.632381
F 22.279194 32.157209 174.632381
F 22.279194 39.874942 174.632380
F 6.683768 30.870922 178.270556
F 6.683768 38.588654 178.270555
F 6.683768 23.153194 178.270556
F 6.683768 46.306388 178.270556
F 15.595445 30.870923 178.270555
F 15.595445 38.588654 178.270554
F 15.595445 23.153194 178.270555
F 24.507125 30.870922 178.270556
F 24.507125 38.588654 178.270555
F 24.507125 23.153194 178.270556
F 24.507125 46.306388 178.270556
F 6.683753 28.298345 174.632382
F 33.418782 28.298345 174.632382
F 6.683753 36.016076 174.632381
F 33.418782 36.016076 174.632381
F 6.683753 43.733810 174.632381
F 33.418782 43.733810 174.632381
F 15.595431 28.298343 174.632380
F 15.595431 36.016075 174.632379
F 15.595431 43.733809 174.632380
F 24.507112 28.298345 174.632382
F 24.507112 36.016076 174.632381
F 24.507112 43.733810 174.632381
F 6.683766 28.298345 177.361011
F 6.683766 36.016076 177.361012
F 6.683766 43.733810 177.361011
F 15.595443 28.298344 177.361012
F 15.595443 36.016075 177.361013
F 15.595443 43.733809 177.361012
F 24.507123 28.298345 177.361011
F 24.507123 36.016076 177.361012
F 24.507123 43.733810 177.361011
F 6.683755 30.870922 180.999185
F 33.418785 30.870922 180.999185
F 6.683755 38.588654 180.999186
F 33.418785 38.588654 180.999186
F 6.683755 46.306388 180.999186
F 33.418785 46.306388 180.999186
F 15.595432 30.870923 180.999186
F 15.595432 38.588655 180.999188
F 15.595432 23.153195 180.999187
F 24.507114 30.870922 180.999185
F 24.507114 38.588654 180.999186
F 24.507114 23.153194 180.999186
F 24.507114 46.306388 180.999186
F 0.000014 24.439481 184.637360
F 26.735043 24.439481 184.637360
F 0.000014 32.157210 184.637360
F 26.735043 32.157210 184.637360
F 0.000014 39.874943 184.637361
F 26.735043 39.874943 184.637361
F 8.911686 24.439481 184.637360
F 8.911686 32.157210 184.637360
F 8.911686 39.874943 184.637361
F 17.823365 24.439480 184.637361
F 17.823365 32.157209 184.637361
F 17.823365 39.874942 184.637362
F 0.000000 27.012058 166.446486
F 0.000000 27.012058 188.275534
F 26.735029 27.012058 166.446486
F 26.735029 27.012058 188.275534
F 0.000000 34.729786 166.446486
F 0.000000 34.729786 188.275534
F 26.735029 34.729786 166.446486
F 26.735029 34.729786 188.275534
F 0.000000 42.447521 166.446487
F 0.000000 42.447521 188.275534
F 26.735029 42.447521 166.446487
F 26.735029 42.447521 188.275534
F 8.911670 27.012059 166.446487
F 8.911670 27.012059 188.275534
F 8.911670 34.729787 166.446487
F 8.911670 34.729787 188.275534
F 8.911670 42.447521 166.446487
F 8.911670 42.447521 188.275535
F 17.823352 27.012060 166.446488
F 17.823352 27.012060 188.275535
F 17.823352 34.729788 166.446488
F 17.823352 34.729788 188.275535
F 17.823352 42.447522 166.446488
F 17.823352 42.447522 188.275536
F 0.000012 27.012059 163.717857
F 0.000012 27.012059 185.546904
F 26.735041 27.012059 163.717857
F 26.735041 27.012059 185.546904
F 0.000012 34.729787 163.717857
F 0.000012 34.729787 185.546904
F 26.735041 34.729787 163.717857
F 26.735041 34.729787 185.546904
F 0.000012 42.447521 163.717856
F 0.000012 42.447521 185.546904
F 26.735041 42.447521 163.717856
F 26.735041 42.447521 185.546904
F 8.911683 27.012059 163.717857
F 8.911683 27.012059 185.546904
F 8.911683 34.729787 163.717857
F 8.911683 34.729787 185.546904
F 8.911683 42.447521 163.717856
F 8.911683 42.447521 185.546904
F 17.823364 27.012059 163.717856
F 17.823364 27.012059 185.546903
F 17.823364 34.729787 163.717856
F 17.823364 34.729787 185.546903
F 17.823364 42.447522 185.546902
F 0.000002 24.439482 181.908730
F 26.735031 24.439482 181.908730
F 0.000002 32.157210 181.908730
F 26.735031 32.157210 181.908730
F 0.000002 39.874943 181.908729
F 26.735031 39.874943 181.908729
F 8.911673 24.439481 181.908730
F 8.911673 32.157210 181.908730
F 8.911673 39.874943 181.908729
F 17.823353 24.439480 181.908729
F 17.823353 32.157208 181.908729
F 17.823353 39.874942 181.908728
F 2.227932 30.870922 163.717857
F 2.227932 30.870922 185.546904
F 28.962961 30.870922 163.717857
F 28.962961 30.870922 185.546904
F 2.227932 38.588654 163.717856
F 2.227932 38.588654 185.546903
F 28.962961 38.588654 163.717856
F 28.962961 38.588654 185.546903
F 2.227932 23.153194 163.717857
F 2.227932 23.153194 185.546904
F 2.227932 46.306388 163.717857
F 2.227932 46.306388 185.546904
F 28.962961 23.153194 163.717857
F 28.962961 23.153194 185.546904
F 28.962961 46.306388 163.717857
F 28.962961 46.306388 185.546904
F 11.139605 30.870922 163.717857
F 11.139605 30.870922 185.546904
F 11.139605 38.588654 163.717856
F 11.139605 38.588654 185.546903
F 11.139605 23.153194 163.717857
F 11.139605 23.153194 185.546904
F 11.139605 46.306388 163.717857
F 11.139605 46.306388 185.546904
F 20.051286 30.870923 163.717856
F 20.051286 30.870923 185.546903
F 20.051286 38.588654 185.546902
F 20.051286 23.153194 163.717856
F 20.051286 23.153194 185.546903
F 2.227918 28.298345 181.908730
F 28.962947 28.298345 181.908730
F 2.227918 36.016076 181.908730
F 28.962947 36.016076 181.908730
F 2.227918 43.733811 181.908730
F 28.962947 43.733811 181.908730
F 11.139590 28.298344 181.908730
F 11.139590 36.016075 181.908729
F 11.139590 43.733810 181.908730
F 20.051273 28.298344 181.908729
F 20.051273 36.016075 181.908729
F 20.051273 43.733809 181.908729
F 2.227930 28.298345 184.637360
F 28.962959 28.298345 184.637360
F 2.227930 36.016076 184.637361
F 28.962959 36.016076 184.637361
F 2.227930 43.733810 184.637360
F 28.962959 43.733810 184.637360
F 11.139603 28.298344 184.637360
F 11.139603 36.016076 184.637361
F 11.139603 43.733810 184.637360
F 20.051284 28.298344 184.637360
F 20.051284 36.016075 184.637361
F 20.051284 43.733809 184.637361
F 2.227920 30.870922 166.446486
F 2.227920 30.870922 188.275534
F 28.962949 30.870922 166.446486
F 28.962949 30.870922 188.275534
F 2.227920 38.588654 166.446487
F 2.227920 38.588654 188.275535
F 28.962949 38.588654 166.446487
F 28.962949 38.588654 188.275535
F 2.227920 46.306388 166.446486
F 2.227920 46.306388 188.275534
F 28.962949 46.306388 166.446486
F 28.962949 46.306388 188.275534
F 11.139592 30.870922 166.446487
F 11.139592 30.870922 188.275534
F 11.139592 38.588654 166.446488
F 11.139592 38.588654 188.275535
F 11.139592 23.153194 166.446487
F 11.139592 23.153194 188.275534
F 11.139592 46.306388 166.446487
F 11.139592 46.306388 188.275534
F 20.051274 30.870923 166.446487
F 20.051274 30.870923 188.275535
F 20.051274 38.588655 166.446488
F 20.051274 38.588655 188.275536
F 20.051274 23.153195 166.446487
F 20.051274 23.153195 188.275535
F 4.455850 24.439481 184.637360
F 31.190880 24.439481 184.637360
F 4.455850 32.157210 184.637360
F 31.190880 32.157210 184.637360
F 4.455850 39.874943 184.637361
F 31.190880 39.874943 184.637361
F 13.367525 24.439481 184.637360
F 13.367525 32.157209 184.637360
F 13.367525 39.874943 184.637361
F 22.279206 24.439481 184.637360
F 22.279206 32.157209 184.637360
F 22.279206 39.874942 184.637361
F 4.455835 27.012058 166.446486
F 4.455835 27.012058 188.275534
F 31.190865 27.012058 166.446486
F 31.190865 27.012058 188.275534
F 4.455835 34.729786 166.446486
F 4.455835 34.729786 188.275534
F 31.190865 34.729786 166.446486
F 31.190865 34.729786 188.275534
F 4.455835 42.447521 166.446487
F 4.455835 42.447521 188.275534
F 31.190865 42.447521 166.446487
F 31.190865 42.447521 188.275534
F 13.367510 27.012060 166.446487
F 13.367510 27.012060 188.275535
F 13.367510 34.729788 166.446487
F 13.367510 34.729788 188.275535
F 13.367510 42.447522 166.446488
F 13.367510 42.447522 188.275535
F 22.279193 27.012059 166.446487
F 22.279193 27.012059 188.275534
F 22.279193 34.729787 166.446487
F 22.279193 34.729787 188.275534
F 22.279193 42.447521 166.446488
F 22.279193 42.447521 188.275535
F 4.455848 27.012059 163.717857
F 4.455848 27.012059 185.546904
F 31.190877 27.012059 163.717857
F 31.190877 27.012059 185.546904
F 4.455848 34.729787 163.717857
F 4.455848 34.729787 185.546904
F 31.190877 34.729787 163.717857
F 31.190877 34.729787 185.546904
F 4.455848 42.447521 163.717856
F 4.455848 42.447521 185.546904
F 31.190877 42.447521 163.717856
F 31.190877 42.447521 185.546904
F 13.367523 27.012059 163.717856
F 13.367523 27.012059 185.546904
F 13.367523 34.729787 163.717856
F 13.367523 34.729787 185.546903
F 13.367523 42.447522 163.717856
F 13.367523 42.447522 185.546903
F 22.279204 27.012059 163.717857
F 22.279204 27.012059 185.546904
F 22.279204 34.729787 163.717856
F 22.279204 34.729787 185.546904
F 22.279204 42.447521 163.717856
F 22.279204 42.447521 185.546903
F 4.455837 24.439482 181.908730
F 31.190867 24.439482 181.908730
F 4.455837 32.157210 181.908730
F 31.190867 32.157210 181.908730
F 4.455837 39.874943 181.908729
F 31.190867 39.874943 181.908729
F 13.367512 24.439480 181.908729
F 13.367512 32.157209 181.908730
F 13.367512 39.874942 181.908729
F 22.279194 24.439481 181.908730
F 22.279194 32.157209 181.908730
F 22.279194 39.874942 181.908729
F 6.683768 30.870922 163.717857
F 6.683768 30.870922 185.546904
F 6.683768 38.588654 163.717856
F 6.683768 38.588654 185.546903
F 6.683768 23.153194 163.717857
F 6.683768 23.153194 185.546904
F 6.683768 46.306388 163.717857
F 6.683768 46.306388 185.546904
F 15.595445 30.870923 163.717856
F 15.595445 30.870923 185.546904
F 15.595445 38.588654 185.546902
F 15.595445 23.153194 163.717856
F 15.595445 23.153194 185.546903
F 24.507125 30.870922 163.717857
F 24.507125 30.870922 185.546904
F 24.507125 38.588654 163.717856
F 24.507125 38.588654 185.546903
F 24.507125 23.153194 163.717857
F 24.507125 23.153194 185.546904
F 24.507125 46.306388 163.717857
F 24.507125 46.306388 185.546904
F 6.683753 28.298345 181.908730
F 33.418782 28.298345 181.908730
F 6.683753 36.016076 181.908730
F 33.418782 36.016076 181.908730
F 6.683753 43.733810 181.908730
F 33.418782 43.733810 181.908730
F 15.595431 28.298343 181.908729
F 15.595431 36.016075 181.908728
F 15.595431 43.733809 181.908729
F 24.507112 28.298345 181.908730
F 24.507112 36.016076 181.908729
F 24.507112 43.733810 181.908730
F 6.683766 28.298345 184.637360
F 6.683766 36.016076 184.637361
F 6.683766 43.733810 184.637360
F 15.595443 28.298344 184.637361
F 15.595443 36.016075 184.637362
F 15.595443 43.733809 184.637361
F 24.507123 28.298345 184.637360
F 24.507123 36.016076 184.637361
F 24.507123 43.733810 184.637360
F 6.683755 30.870922 166.446486
F 6.683755 30.870922 188.275534
F 33.418785 30.870922 166.446486
F 33.418785 30.870922 188.275534
F 6.683755 38.588654 166.446487
F 6.683755 38.588654 188.275535
F 33.418785 38.588654 166.446487
F 33.418785 38.588654 188.275535
F 6.683755 46.306388 166.446486
F 6.683755 46.306388 188.275534
F 33.418785 46.306388 166.446486
F 33.418785 46.306388 188.275534
F 15.595432 30.870923 166.446487
F 15.595432 30.870923 188.275535
F 15.595432 38.588655 166.446488
F 15.595432 38.588655 188.275536
F 15.595432 23.153195 166.446487
F 15.595432 23.153195 188.275535
F 24.507114 30.870922 166.446486
F 24.507114 30.870922 188.275534
F 24.507114 38.588654 166.446487
F 24.507114 38.588654 188.275535
F 24.507114 23.153194 166.446486
F 24.507114 23.153194 188.275534
F 24.507114 46.306388 166.446486
F 24.507114 46.306388 188.275534
F 0.000014 24.439481 170.084661
F 0.000014 24.439481 191.913708
F 26.735043 24.439481 170.084661
F 26.735043 24.439481 191.913708
F 0.000014 32.157210 170.084661
F 0.000014 32.157210 191.913708
F 26.735043 32.157210 170.084661
F 26.735043 32.157210 191.913708
F 0.000014 39.874943 170.084662
F 0.000014 39.874943 191.913709
F 26.735043 39.874943 170.084662
F 26.735043 39.874943 191.913709
F 8.911686 24.439481 170.084661
F 8.911686 24.439481 191.913708
F 8.911686 32.157210 170.084661
F 8.911686 32.157210 191.913708
F 8.911686 39.874943 170.084662
F 8.911686 39.874943 191.913709
F 17.823365 24.439480 170.084662
F 17.823365 24.439480 191.913709
F 17.823365 32.157209 170.084662
F 17.823365 32.157209 191.913709
F 17.823365 39.874942 170.084663
F 17.823365 39.874942 191.913710
F 0.000000 27.012058 173.722835
F 0.000000 27.012058 195.551883
F 26.735029 27.012058 173.722835
F 26.735029 27.012058 195.551883
F 0.000000 34.729786 173.722836
F 0.000000 34.729786 195.551883
F 26.735029 34.729786 173.722836
F 26.735029 34.729786 195.551883
F 0.000000 42.447521 173.722836
F 0.000000 42.447521 195.551884
F 26.735029 42.447521 173.722836
F 26.735029 42.447521 195.551884
F 8.911670 27.012059 173.722836
F 8.911670 27.012059 195.551883
F 8.911670 34.729787 173.722836
F 8.911670 34.729787 195.551883
F 8.911670 42.447521 173.722837
F 8.911670 42.447521 195.551884
F 17.823352 27.012060 173.722837
F 17.823352 27.012060 195.551884
F 17.823352 34.729788 173.722837
F 17.823352 34.729788 195.551885
F 17.823352 42.447522 173.722838
F 17.823352 42.447522 195.551885
F 0.000012 27.012059 170.994206
F 0.000012 27.012059 192.823254
F 26.735041 27.012059 170.994206
F 26.735041 27.012059 192.823254
F 0.000012 34.729787 170.994206
F 0.000012 34.729787 192.823254
F 26.735041 34.729787 170.994206
F 26.735041 34.729787 192.823254
F 0.000012 42.447521 170.994206
F 0.000012 42.447521 192.823253
F 26.735041 42.447521 170.994206
F 26.735041 42.447521 192.823253
F 8.911683 27.012059 170.994206
F 8.911683 27.012059 192.823254
F 8.911683 34.729787 170.994206
F 8.911683 34.729787 192.823253
F 8.911683 42.447521 170.994206
F 8.911683 42.447521 192.823253
F 17.823364 27.012059 170.994205
F 17.823364 27.012059 192.823253
F 17.823364 34.729787 170.994205
F 17.823364 34.729787 192.823252
F 17.823364 42.447522 170.994205
F 17.823364 42.447522 192.823252
F 0.000002 24.439482 167.356031
F 0.000002 24.439482 189.185079
F 26.735031 24.439482 167.356031
F 26.735031 24.439482 189.185079
F 0.000002 32.157210 167.356031
F 0.000002 32.157210 189.185079
F 26.735031 32.157210 167.356031
F 26.735031 32.157210 189.185079
F 0.000002 39.874943 167.356031
F 0.000002 39.874943 189.185078
F 26.735031 39.874943 167.356031
F 26.735031 39.874943 189.185078
F 8.911673 24.439481 167.356031
F 8.911673 24.439481 189.185079
F 8.911673 32.157210 167.356031
F 8.911673 32.157210 189.185079
F 8.911673 39.874943 167.356031
F 8.911673 39.874943 189.185078
F 17.823353 24.439480 167.356030
F 17.823353 24.439480 189.185077
F 17.823353 32.157208 167.356030
F 17.823353 32.157208 189.185078
F 17.823353 39.874942 167.356029
F 17.823353 39.874942 189.185077
F 2.227932 30.870922 170.994206
F 2.227932 30.870922 192.823254
F 28.962961 30.870922 170.994206
F 28.962961 30.870922 192.823254
F 2.227932 38.588654 170.994205
F 2.227932 38.588654 192.823253
F 28.962961 38.588654 170.994205
F 28.962961 38.588654 192.823253
F 2.227932 23.153194 170.994206
F 2.227932 23.153194 192.823254
F 2.227932 46.306388 170.994206
F 2.227932 46.306388 192.823254
F 28.962961 23.153194 170.994206
F 28.962961 23.153194 192.823254
F 28.962961 46.306388 170.994206
F 28.962961 46.306388 192.823254
F 11.139605 30.870922 170.994206
F 11.139605 30.870922 192.823254
F 11.139605 38.588654 170.994205
F 11.139605 38.588654 192.823253
F 11.139605 23.153194 170.994206
F 11.139605 23.153194 192.823254
F 11.139605 46.306388 170.994206
F 11.139605 46.306388 192.823254
F 20.051286 30.870923 170.994206
F 20.051286 30.870923 192.823253
F 20.051286 38.588654 170.994204
F 20.051286 38.588654 192.823252
F 20.051286 23.153194 170.994205
F 20.051286 23.153194 192.823253
F 2.227918 28.298345 167.356032
F 2.227918 28.298345 189.185079
F 28.962947 28.298345 167.356032
F 28.962947 28.298345 189.185079
F 2.227918 36.016076 167.356031
F 2.227918 36.016076 189.185078
F 28.962947 36.016076 167.356031
F 28.962947 36.016076 189.185078
F 2.227918 43.733811 167.356031
F 2.227918 43.733811 189.185079
F 28.962947 43.733811 167.356031
F 28.962947 43.733811 189.185079
F 11.139590 28.298344 167.356031
F 11.139590 28.298344 189.185079
F 11.139590 36.016075 167.356030
F 11.139590 36.016075 189.185078
F 11.139590 43.733810 167.356031
F 11.139590 43.733810 189.185078
F 20.051273 28.298344 167.356031
F 20.051273 28.298344 189.185078
F 20.051273 36.016075 167.356030
F 20.051273 36.016075 189.185077
F 20.051273 43.733809 167.356030
F 20.051273 43.733809 189.185078
F 2.227930 28.298345 170.084661
F 2.227930 28.298345 191.913708
F 28.962959 28.298345 170.084661
F 28.962959 28.298345 191.913708
F 2.227930 36.016076 170.084662
F 2.227930 36.016076 191.913709
F 28.962959 36.016076 170.084662
F 28.962959 36.016076 191.913709
F 2.227930 43.733810 170.084661
F 2.227930 43.733810 191.913708
F 28.962959 43.733810 170.084661
F 28.962959 43.733810 191.913708
F 11.139603 28.298344 170.084661
F 11.139603 28.298344 191.913708
F 11.139603 36.016076 170.084662
F 11.139603 36.016076 191.913709
F 11.139603 43.733810 170.084661
F 11.139603 43.733810 191.913709
F 20.051284 28.298344 170.084662
F 20.051284 28.298344 191.913709
F 20.051284 36.016075 170.084662
F 20.051284 36.016075 191.913710
F 20.051284 43.733809 170.084662
F 20.051284 43.733809 191.913709
F 2.227920 30.870922 173.722835
F 2.227920 30.870922 195.551883
F 28.962949 30.870922 173.722835
F 28.962949 30.870922 195.551883
F 2.227920 38.588654 173.722836
F 2.227920 38.588654 195.551884
F 28.962949 38.588654 173.722836
F 28.962949 38.588654 195.551884
F 2.227920 46.306388 173.722836
F 2.227920 46.306388 195.551883
F 28.962949 46.306388 173.722836
F 28.962949 46.306388 195.551883
F 11.139592 30.870922 173.722836
F 11.139592 30.870922 195.551883
F 11.139592 38.588654 173.722837
F 11.139592 38.588654 195.551884
F 11.139592 23.153194 173.722836
F 11.139592 23.153194 195.551883
F 11.139592 46.306388 173.722836
F 11.139592 46.306388 195.551883
F 20.051274 30.870923 173.722837
F 20.051274 30.870923 195.551884
F 20.051274 38.588655 173.722838
F 20.051274 38.588655 195.551885
F 20.051274 23.153195 173.722837
F 20.051274 23.153195 195.551884
F 4.455850 24.439481 170.084661
F 4.455850 24.439481 191.913708
F 31.190880 24.439481 170.084661
F 31.190880 24.439481 191.913708
F 4.455850 32.157210 170.084661
F 4.455850 32.157210 191.913708
F 31.190880 32.157210 170.084661
F 31.190880 32.157210 191.913708
F 4.455850 39.874943 170.084662
F 4.455850 39.874943 191.913709
F 31.190880 39.874943 170.084662
F 31.190880 39.874943 191.913709
F 13.367525 24.439481 170.084661
F 13.367525 24.439481 191.913709
F 13.367525 32.157209 170.084661
F 13.367525 32.157209 191.913709
F 13.367525 39.874943 170.084662
F 13.367525 39.874943 191.913710
F 22.279206 24.439481 170.084661
F 22.279206 24.439481 191.913709
F 22.279206 32.157209 170.084661
F 22.279206 32.157209 191.913709
F 22.279206 39.874942 170.084662
F 22.279206 39.874942 191.913710
F 4.455835 27.012058 173.722836
F 4.455835 27.012058 195.551883
F 31.190865 27.012058 173.722836
F 31.190865 27.012058 195.551883
F 4.455835 34.729786 173.722836
F 4.455835 34.729786 195.551883
F 31.190865 34.729786 173.722836
F 31.190865 34.729786 195.551883
F 4.455835 42.447521 173.722836
F 4.455835 42.447521 195.551884
F 31.190865 42.447521 173.722836
F 31.190865 42.447521 195.551884
F 13.367510 27.012060 173.722837
F 13.367510 27.012060 195.551884
F 13.367510 34.729788 173.722837
F 13.367510 34.729788 195.551884
F 13.367510 42.447522 173.722837
F 13.367510 42.447522 195.551885
F 22.279193 27.012059 173.722836
F 22.279193 27.012059 195.551884
F 22.279193 34.729787 173.722836
F 22.279193 34.729787 195.551884
F 22.279193 42.447521 173.722837
F 22.279193 42.447521 195.551884
F 4.455848 27.012059 170.994206
F 4.455848 27.012059 192.823254
F 31.190877 27.012059 170.994206
F 31.190877 27.012059 192.823254
F 4.455848 34.729787 170.994206
F 4.455848 34.729787 192.823254
F 31.190877 34.729787 170.994206
F 31.190877 34.729787 192.823254
F 4.455848 42.447521 170.994206
F 4.455848 42.447521 192.823253
F 31.190877 42.447521 170.994206
F 31.190877 42.447521 192.823253
F 13.367523 27.012059 170.994206
F 13.367523 27.012059 192.823253
F 13.367523 34.729787 170.994205
F 13.367523 34.729787 192.823253
F 13.367523 42.447522 170.994205
F 13.367523 42.447522 192.823252
F 22.279204 27.012059 170.994206
F 22.279204 27.012059 192.823253
F 22.279204 34.729787 170.994206
F 22.279204 34.729787 192.823253
F 22.279204 42.447521 170.994205
F 22.279204 42.447521 192.823253
F 4.455837 24.439482 167.356031
F 4.455837 24.439482 189.185079
F 31.190867 24.439482 167.356031
F 31.190867 24.439482 189.185079
F 4.455837 32.157210 167.356031
F 4.455837 32.157210 189.185079
F 31.190867 32.157210 167.356031
F 31.190867 32.157210 189.185079
F 4.455837 39.874943 167.356031
F 4.455837 39.874943 189.185078
F 31.190867 39.874943 167.356031
F 31.190867 39.874943 189.185078
F 13.367512 24.439480 167.356031
F 13.367512 24.439480 189.185078
F 13.367512 32.157209 167.356031
F 13.367512 32.157209 189.185078
F 13.367512 39.874942 167.356030
F 13.367512 39.874942 189.185077
F 22.279194 24.439481 167.356031
F 22.279194 24.439481 189.185078
F 22.279194 32.157209 167.356031
F 22.279194 32.157209 189.185078
F 22.279194 39.874942 167.356030
F 22.279194 39.874942 189.185077
F 6.683768 30.870922 170.994206
F 6.683768 30.870922 192.823254
F 6.683768 38.588654 170.994205
F 6.683768 38.588654 192.823253
F 6.683768 23.153194 170.994206
F 6.683768 23.153194 192.823254
F 6.683768 46.306388 170.994206
F 6.683768 46.306388 192.823254
F 15.595445 30.870923 170.994206
F 15.595445 30.870923 192.823253
F 15.595445 38.588654 170.994205
F 15.595445 38.588654 192.823252
F 15.595445 23.153194 170.994205
F 15.595445 23.153194 192.823253
F 24.507125 30.870922 170.994206
F 24.507125 30.870922 192.823254
F 24.507125 38.588654 170.994205
F 24.507125 38.588654 192.823253
F 24.507125 23.153194 170.994206
F 24.507125 23.153194 192.823254
F 24.507125 46.306388 170.994206
F 24.507125 46.306388 192.823254
F 6.683753 28.298345 167.356032
F 6.683753 28.298345 189.185079
F 33.418782 28.298345 167.356032
F 33.418782 28.298345 189.185079
F 6.683753 36.016076 167.356031
F 6.683753 36.016076 189.185078
F 33.418782 36.016076 167.356031
F 33.418782 36.016076 189.185078
F 6.683753 43.733810 167.356031
F 6.683753 43.733810 189.185079
F 33.418782 43.733810 167.356031
F 33.418782 43.733810 189.185079
F 15.595431 28.298343 167.356030
F 15.595431 28.298343 189.185078
F 15.595431 36.016075 167.356029
F 15.595431 36.016075 189.185077
F 15.595431 43.733809 167.356030
F 15.595431 43.733809 189.185077
F 24.507112 28.298345 167.356032
F 24.507112 28.298345 189.185079
F 24.507112 36.016076 167.356031
F 24.507112 36.016076 189.185078
F 24.507112 43.733810 167.356031
F 24.507112 43.733810 189.185079
F 6.683766 28.298345 170.084661
F 6.683766 28.298345 191.913708
F 6.683766 36.016076 170.084662
F 6.683766 36.016076 191.913709
F 6.683766 43.733810 170.084661
F 6.683766 43.733810 191.913708
F 15.595443 28.298344 170.084662
F 15.595443 28.298344 191.913709
F 15.595443 36.016075 170.084663
F 15.595443 36.016075 191.913710
F 15.595443 43.733809 170.084662
F 15.595443 43.733809 191.913709
F 24.507123 28.298345 170.084661
F 24.507123 28.298345 191.913708
F 24.507123 36.016076 170.084662
F 24.507123 36.016076 191.913709
F 24.507123 43.733810 170.084661
F 24.507123 43.733810 191.913708
F 6.683755 30.870922 173.722836
F 6.683755 30.870922 195.551883
F 33.418785 30.870922 173.722836
F 33.418785 30.870922 195.551883
F 6.683755 38.588654 173.722837
F 6.683755 38.588654 195.551884
F 33.418785 38.588654 173.722837
F 33.418785 38.588654 195.551884
F 6.683755 46.306388 173.722836
F 6.683755 46.306388 195.551883
F 33.418785 46.306388 173.722836
F 33.418785 46.306388 195.551883
F 15.595432 30.870923 173.722837
F 15.595432 30.870923 195.551884
F 15.595432 38.588655 173.722838
F 15.595432 38.588655 195.551885
F 15.595432 23.153195 173.722837
F 15.595432 23.153195 195.551884
F 24.507114 30.870922 173.722836
F 24.507114 30.870922 195.551883
F 24.507114 38.588654 173.722837
F 24.507114 38.588654 195.551884
F 24.507114 23.153194 173.722836
F 24.507114 23.153194 195.551883
F 24.507114 46.306388 173.722836
F 24.507114 46.306388 195.551883
F 0.000014 24.439481 199.190058
F 0.000014 24.439481 221.019106
F 26.735043 24.439481 199.190058
F 26.735043 24.439481 221.019106
F 0.000014 32.157210 199.190058
F 0.000014 32.157210 221.019106
F 26.735043 32.157210 199.190058
F 26.735043 32.157210 221.019106
F 0.000014 39.874943 199.190059
F 0.000014 39.874943 221.019106
F 26.735043 39.874943 199.190059
F 26.735043 39.874943 221.019106
F 8.911686 24.439481 199.190058
F 8.911686 24.439481 221.019106
F 8.911686 32.157210 199.190058
F 8.911686 32.157210 221.019106
F 8.911686 39.874943 199.190059
F 8.911686 39.874943 221.019107
F 17.823365 24.439480 199.190059
F 17.823365 24.439480 221.019107
F 17.823365 32.157209 199.190059
F 17.823365 32.157209 221.019107
F 17.823365 39.874942 199.190060
F 17.823365 39.874942 221.019108
F 0.000000 27.012058 202.828233
F 0.000000 27.012058 224.657280
F 26.735029 27.012058 202.828233
F 26.735029 27.012058 224.657280
F 0.000000 34.729786 202.828233
F 0.000000 34.729786 224.657280
F 26.735029 34.729786 202.828233
F 26.735029 34.729786 224.657280
F 0.000000 42.447521 202.828233
F 0.000000 42.447521 224.657281
F 26.735029 42.447521 202.828233
F 26.735029 42.447521 224.657281
F 8.911670 27.012059 202.828233
F 8.911670 27.012059 224.657280
F 8.911670 34.729787 202.828233
F 8.911670 34.729787 224.657281
F 8.911670 42.447521 202.828234
F 8.911670 42.447521 224.657281
F 17.823352 27.012060 202.828234
F 17.823352 27.012060 224.657282
F 17.823352 34.729788 202.828234
F 17.823352 34.729788 224.657282
F 17.823352 42.447522 202.828235
F 17.823352 42.447522 224.657282
F 0.000012 27.012059 200.099603
F 0.000012 27.012059 221.928651
F 26.735041 27.012059 200.099603
F 26.735041 27.012059 221.928651
F 0.000012 34.729787 200.099603
F 0.000012 34.729787 221.928651
F 26.735041 34.729787 200.099603
F 26.735041 34.729787 221.928651
F 0.000012 42.447521 200.099603
F 0.000012 42.447521 221.928650
F 26.735041 42.447521 200.099603
F 26.735041 42.447521 221.928650
F 8.911683 27.012059 200.099603
F 8.911683 27.012059 221.928651
F 8.911683 34.729787 200.099603
F 8.911683 34.729787 221.928651
F 8.911683 42.447521 200.099603
F 8.911683 42.447521 221.928650
F 17.823364 27.012059 200.099602
F 17.823364 27.012059 221.928650
F 17.823364 34.729787 200.099602
F 17.823364 34.729787 221.928650
F 17.823364 42.447522 200.099602
F 17.823364 42.447522 221.928649
F 0.000002 24.439482 196.461429
F 0.000002 24.439482 218.290476
F 26.735031 24.439482 196.461429
F 26.735031 24.439482 218.290476
F 0.000002 32.157210 196.461429
F 0.000002 32.157210 218.290476
F 26.735031 32.157210 196.461429
F 26.735031 32.157210 218.290476
F 0.000002 39.874943 196.461428
F 0.000002 39.874943 218.290475
F 26.735031 39.874943 196.461428
F 26.735031 39.874943 218.290475
F 8.911673 24.439481 196.461429
F 8.911673 24.439481 218.290476
F 8.911673 32.157210 196.461429
F 8.911673 32.157210 218.290476
F 8.911673 39.874943 196.461428
F 8.911673 39.874943 218.290475
F 17.823353 24.439480 196.461427
F 17.823353 24.439480 218.290475
F 17.823353 32.157208 196.461428
F 17.823353 32.157208 218.290475
F 17.823353 39.874942 196.461427
F 17.823353 39.874942 218.290474
F 2.227932 30.870922 200.099603
F 2.227932 30.870922 221.928651
F 28.962961 30.870922 200.099603
F 28.962961 30.870922 221.928651
F 2.227932 38.588654 200.099602
F 2.227932 38.588654 221.928650
F 28.962961 38.588654 200.099602
F 28.962961 38.588654 221.928650
F 2.227932 23.153194 200.099603
F 2.227932 23.153194 221.928651
F 2.227932 46.306388 200.099603
F 2.227932 46.306388 221.928651
F 28.962961 23.153194 200.099603
F 28.962961 23.153194 221.928651
F 28.962961 46.306388 200.099603
F 28.962961 46.306388 221.928651
F 11.139605 30.870922 200.099603
F 11.139605 30.870922 221.928651
F 11.139605 38.588654 200.099602
F 11.139605 38.588654 221.928650
F 11.139605 23.153194 200.099603
F 11.139605 23.153194 221.928651
F 11.139605 46.306388 200.099603
F 11.139605 46.306388 221.928651
F 20.051286 30.870923 200.099603
F 20.051286 30.870923 221.928650
F 20.051286 38.588654 200.099602
F 20.051286 38.588654 221.928649
F 20.051286 23.153194 200.099603
F 20.051286 23.153194 221.928650
F 2.227918 28.298345 196.461429
F 2.227918 28.298345 218.290476
F 28.962947 28.298345 196.461429
F 28.962947 28.298345 218.290476
F 2.227918 36.016076 196.461428
F 2.227918 36.016076 218.290475
F 28.962947 36.016076 196.461428
F 28.962947 36.016076 218.290475
F 2.227918 43.733811 196.461429
F 2.227918 43.733811 218.290476
F 28.962947 43.733811 196.461429
F 28.962947 43.733811 218.290476
F 11.139590 28.298344 196.461429
F 11.139590 28.298344 218.290476
F 11.139590 36.016075 196.461428
F 11.139590 36.016075 218.290475
F 11.139590 43.733810 196.461428
F 11.139590 43.733810 218.290476
F 20.051273 28.298344 196.461428
F 20.051273 28.298344 218.290475
F 20.051273 36.016075 196.461427
F 20.051273 36.016075 218.290474
F 20.051273 43.733809 196.461428
F 20.051273 43.733809 218.290475
F 2.227930 28.298345 199.190058
F 2.227930 28.298345 221.019105
F 28.962959 28.298345 199.190058
F 28.962959 28.298345 221.019105
F 2.227930 36.016076 199.190059
F 2.227930 36.016076 221.019106
F 28.962959 36.016076 199.190059
F 28.962959 36.016076 221.019106
F 2.227930 43.733810 199.190058
F 2.227930 43.733810 221.019106
F 28.962959 43.733810 199.190058
F 28.962959 43.733810 221.019106
F 11.139603 28.298344 199.190058
F 11.139603 28.298344 221.019106
F 11.139603 36.016076 199.190059
F 11.139603 36.016076 221.019107
F 11.139603 43.733810 199.190059
F 11.139603 43.733810 221.019106
F 20.051284 28.298344 199.190059
F 20.051284 28.298344 221.019106
F 20.051284 36.016075 199.190060
F 20.051284 36.016075 221.019107
F 20.051284 43.733809 199.190059
F 20.051284 43.733809 221.019107
F 2.227920 30.870922 202.828233
F 2.227920 30.870922 224.657280
F 28.962949 30.870922 202.828233
F 28.962949 30.870922 224.657280
F 2.227920 38.588654 202.828234
F 2.227920 38.588654 224.657281
F 28.962949 38.588654 202.828234
F 28.962949 38.588654 224.657281
F 2.227920 46.306388 202.828233
F 2.227920 46.306388 224.657280
F 28.962949 46.306388 202.828233
F 28.962949 46.306388 224.657280
F 11.139592 30.870922 202.828233
F 11.139592 30.870922 224.657281
F 11.139592 38.588654 202.828234
F 11.139592 38.588654 224.657282
F 11.139592 23.153194 202.828233
F 11.139592 23.153194 224.657281
F 11.139592 46.306388 202.828233
F 11.139592 46.306388 224.657281
F 20.051274 30.870923 202.828234
F 20.051274 30.870923 224.657281
F 20.051274 38.588655 202.828235
F 20.051274 38.588655 224.657282
F 20.051274 23.153195 202.828234
F 20.051274 23.153195 224.657281
F 4.455850 24.439481 199.190058
F 4.455850 24.439481 221.019106
F 31.190880 24.439481 199.190058
F 31.190880 24.439481 221.019106
F 4.455850 32.157210 199.190058
F 4.455850 32.157210 221.019106
F 31.190880 32.157210 199.190058
F 31.190880 32.157210 221.019106
F 4.455850 39.874943 199.190059
F 4.455850 39.874943 221.019107
F 31.190880 39.874943 199.190059
F 31.190880 39.874943 221.019107
F 13.367525 24.439481 199.190059
F 13.367525 24.439481 221.019106
F 13.367525 32.157209 199.190059
F 13.367525 32.157209 221.019106
F 13.367525 39.874943 199.190059
F 13.367525 39.874943 221.019107
F 22.279206 24.439481 199.190059
F 22.279206 24.439481 221.019106
F 22.279206 32.157209 199.190059
F 22.279206 32.157209 221.019106
F 22.279206 39.874942 199.190060
F 22.279206 39.874942 221.019107
F 4.455835 27.012058 202.828233
F 4.455835 27.012058 224.657280
F 31.190865 27.012058 202.828233
F 31.190865 27.012058 224.657280
F 4.455835 34.729786 202.828233
F 4.455835 34.729786 224.657280
F 31.190865 34.729786 202.828233
F 31.190865 34.729786 224.657280
F 4.455835 42.447521 202.828233
F 4.455835 42.447521 224.657281
F 31.190865 42.447521 202.828233
F 31.190865 42.447521 224.657281
F 13.367510 27.012060 202.828234
F 13.367510 27.012060 224.657281
F 13.367510 34.729788 202.828234
F 13.367510 34.729788 224.657281
F 13.367510 42.447522 202.828234
F 13.367510 42.447522 224.657282
F 22.279193 27.012059 202.828233
F 22.279193 27.012059 224.657281
F 22.279193 34.729787 202.828234
F 22.279193 34.729787 224.657281
F 22.279193 42.447521 202.828234
F 22.279193 42.447521 224.657281
F 4.455848 27.012059 200.099603
F 4.455848 27.012059 221.928651
F 31.190877 27.012059 200.099603
F 31.190877 27.012059 221.928651
F 4.455848 34.729787 200.099603
F 4.455848 34.729787 221.928651
F 31.190877 34.729787 200.099603
F 31.190877 34.729787 221.928651
F 4.455848 42.447521 200.099603
F 4.455848 42.447521 221.928650
F 31.190877 42.447521 200.099603
F 31.190877 42.447521 221.928650
F 13.367523 27.012059 200.099603
F 13.367523 27.012059 221.928650
F 13.367523 34.729787 200.099603
F 13.367523 34.729787 221.928650
F 13.367523 42.447522 200.099602
F 13.367523 42.447522 221.928649
F 22.279204 27.012059 200.099603
F 22.279204 27.012059 221.928650
F 22.279204 34.729787 200.099603
F 22.279204 34.729787 221.928650
F 22.279204 42.447521 200.099602
F 22.279204 42.447521 221.928650
F 4.455837 24.439482 196.461429
F 4.455837 24.439482 218.290476
F 31.190867 24.439482 196.461429
F 31.190867 24.439482 218.290476
F 4.455837 32.157210 196.461429
F 4.455837 32.157210 218.290476
F 31.190867 32.157210 196.461429
F 31.190867 32.157210 218.290476
F 4.455837 39.874943 196.461428
F 4.455837 39.874943 218.290475
F 31.190867 39.874943 196.461428
F 31.190867 39.874943 218.290475
F 13.367512 24.439480 196.461428
F 13.367512 24.439480 218.290475
F 13.367512 32.157209 196.461428
F 13.367512 32.157209 218.290476
F 13.367512 39.874942 196.461427
F 13.367512 39.874942 218.290475
F 22.279194 24.439481 196.461428
F 22.279194 24.439481 218.290476
F 22.279194 32.157209 196.461428
F 22.279194 32.157209 218.290476
F 22.279194 39.874942 196.461427
F 22.279194 39.874942 218.290475
F 6.683768 30.870922 200.099603
F 6.683768 30.870922 221.928651
F 6.683768 38.588654 200.099602
F 6.683768 38.588654 221.928650
F 6.683768 23.153194 200.099603
F 6.683768 23.153194 221.928651
F 6.683768 46.306388 200.099603
F 6.683768 46.306388 221.928651
F 15.595445 30.870923 200.099603
F 15.595445 30.870923 221.928650
F 15.595445 38.588654 200.099602
F 15.595445 38.588654 221.928649
F 15.595445 23.153194 200.099603
F 15.595445 23.153194 221.928650
F 24.507125 30.870922 200.099603
F 24.507125 30.870922 221.928651
F 24.507125 38.588654 200.099602
F 24.507125 38.588654 221.928650
F 24.507125 23.153194 200.099603
F 24.507125 23.153194 221.928651
F 24.507125 46.306388 200.099603
F 24.507125 46.306388 221.928651
F 6.683753 28.298345 196.461429
F 6.683753 28.298345 218.290476
F 33.418782 28.298345 196.461429
F 33.418782 28.298345 218.290476
F 6.683753 36.016076 196.461428
F 6.683753 36.016076 218.290476
F 33.418782 36.016076 196.461428
F 33.418782 36.016076 218.290476
F 6.683753 43.733810 196.461429
F 6.683753 43.733810 218.290476
F 33.418782 43.733810 196.461429
F 33.418782 43.733810 218.290476
F 15.595431 28.298343 196.461428
F 15.595431 28.298343 218.290475
F 15.595431 36.016075 196.461427
F 15.595431 36.016075 218.290474
F 15.595431 43.733809 196.461427
F 15.595431 43.733809 218.290475
F 24.507112 28.298345 196.461429
F 24.507112 28.298345 218.290476
F 24.507112 36.016076 196.461428
F 24.507112 36.016076 218.290475
F 24.507112 43.733810 196.461429
F 24.507112 43.733810 218.290476
F 6.683766 28.298345 199.190058
F 6.683766 28.298345 221.019105
F 6.683766 36.016076 199.190059
F 6.683766 36.016076 221.019106
F 6.683766 43.733810 199.190058
F 6.683766 43.733810 221.019106
F 15.595443 28.298344 199.190059
F 15.595443 28.298344 221.019106
F 15.595443 36.016075 199.190060
F 15.595443 36.016075 221.019107
F 15.595443 43.733809 199.190059
F 15.595443 43.733809 221.019107
F 24.507123 28.298345 199.190058
F 24.507123 28.298345 221.019105
F 24.507123 36.016076 199.190059
F 24.507123 36.016076 221.019106
F 24.507123 43.733810 199.190058
F 24.507123 43.733810 221.019106
F 6.683755 30.870922 202.828233
F 6.683755 30.870922 224.657280
F 33.418785 30.870922 202.828233
F 33.418785 30.870922 224.657280
F 6.683755 38.588654 202.828234
F 6.683755 38.588654 224.657281
F 33.418785 38.588654 202.828234
F 33.418785 38.588654 224.657281
F 6.683755 46.306388 202.828233
F 6.683755 46.306388 224.657280
F 33.418785 46.306388 202.828233
F 33.418785 46.306388 224.657280
F 15.595432 30.870923 202.828234
F 15.595432 30.870923 224.657281
F 15.595432 38.588655 202.828235
F 15.595432 38.588655 224.657282
F 15.595432 23.153195 202.828234
F 15.595432 23.153195 224.657281
F 24.507114 30.870922 202.828233
F 24.507114 30.870922 224.657280
F 24.507114 38.588654 202.828234
F 24.507114 38.588654 224.657281
F 24.507114 23.153194 202.828233
F 24.507114 23.153194 224.657280
F 24.507114 46.306388 202.828233
F 24.507114 46.306388 224.657280
F 0.000014 24.439481 206.466407
F 0.000014 24.439481 228.295455
F 26.735043 24.439481 206.466407
F 26.735043 24.439481 228.295455
F 0.000014 32.157210 206.466407
F 0.000014 32.157210 228.295455
F 26.735043 32.157210 206.466407
F 26.735043 32.157210 228.295455
F 0.000014 39.874943 206.466408
F 0.000014 39.874943 228.295455
F 26.735043 39.874943 206.466408
F 26.735043 39.874943 228.295455
F 8.911686 24.439481 206.466407
F 8.911686 24.439481 228.295455
F 8.911686 32.157210 206.466407
F 8.911686 32.157210 228.295455
F 8.911686 39.874943 206.466408
F 8.911686 39.874943 228.295456
F 17.823365 24.439480 206.466408
F 17.823365 24.439480 228.295456
F 17.823365 32.157209 206.466408
F 17.823365 32.157209 228.295456
F 17.823365 39.874942 206.466409
F 17.823365 39.874942 228.295457
F 0.000000 27.012058 210.104581
F 26.735029 27.012058 210.104581
F 0.000000 34.729786 210.104581
F 26.735029 34.729786 210.104581
F 0.000000 42.447521 210.104582
F 26.735029 42.447521 210.104582
F 8.911670 27.012059 210.104581
F 8.911670 34.729787 210.104582
F 8.911670 42.447521 210.104582
F 17.823352 27.012060 210.104583
F 17.823352 34.729788 210.104583
F 17.823352 42.447522 210.104583
F 0.000012 27.012059 207.375952
F 26.735041 27.012059 207.375952
F 0.000012 34.729787 207.375952
F 26.735041 34.729787 207.375952
F 0.000012 42.447521 207.375951
F 26.735041 42.447521 207.375951
F 8.911683 27.012059 207.375952
F 8.911683 34.729787 207.375951
F 8.911683 42.447521 207.375951
F 17.823364 27.012059 207.375951
F 17.823364 34.729787 207.375950
F 17.823364 42.447522 207.375950
F 17.823364 42.447522 229.204997
F 0.000002 24.439482 203.737778
F 0.000002 24.439482 225.566825
F 26.735031 24.439482 203.737778
F 26.735031 24.439482 225.566825
F 0.000002 32.157210 203.737778
F 0.000002 32.157210 225.566825
F 26.735031 32.157210 203.737778
F 26.735031 32.157210 225.566825
F 0.000002 39.874943 203.737777
F 0.000002 39.874943 225.566824
F 26.735031 39.874943 203.737777
F 26.735031 39.874943 225.566824
F 8.911673 24.439481 203.737778
F 8.911673 24.439481 225.566825
F 8.911673 32.157210 203.737778
F 8.911673 32.157210 225.566825
F 8.911673 39.874943 203.737777
F 8.911673 39.874943 225.566824
F 17.823353 24.439480 203.737776
F 17.823353 24.439480 225.566824
F 17.823353 32.157208 203.737776
F 17.823353 32.157208 225.566824
F 17.823353 39.874942 203.737776
F 17.823353 39.874942 225.566823
F 2.227932 30.870922 207.375952
F 28.962961 30.870922 207.375952
F 2.227932 38.588654 207.375951
F 28.962961 38.588654 207.375951
F 2.227932 23.153194 207.375952
F 2.227932 46.306388 207.375952
F 28.962961 23.153194 207.375952
F 28.962961 46.306388 207.375952
F 11.139605 30.870922 207.375952
F 11.139605 38.588654 207.375951
F 11.139605 23.153194 207.375952
F 11.139605 46.306388 207.375952
F 20.051286 30.870923 207.375951
F 20.051286 38.588654 207.375950
F 20.051286 38.588654 229.204997
F 20.051286 23.153194 207.375951
F 2.227918 28.298345 203.737778
F 2.227918 28.298345 225.566825
F 28.962947 28.298345 203.737778
F 28.962947 28.298345 225.566825
F 2.227918 36.016076 203.737777
F 2.227918 36.016076 225.566824
F 28.962947 36.016076 203.737777
F 28.962947 36.016076 225.566824
F 2.227918 43.733811 203.737778
F 2.227918 43.733811 225.566825
F 28.962947 43.733811 203.737778
F 28.962947 43.733811 225.566825
F 11.139590 28.298344 203.737777
F 11.139590 28.298344 225.566825
F 11.139590 36.016075 203.737776
F 11.139590 36.016075 225.566824
F 11.139590 43.733810 203.737777
F 11.139590 43.733810 225.566825
F 20.051273 28.298344 203.737777
F 20.051273 28.298344 225.566824
F 20.051273 36.016075 203.737776
F 20.051273 36.016075 225.566823
F 20.051273 43.733809 203.737777
F 20.051273 43.733809 225.566824
F 2.227930 28.298345 206.466407
F 2.227930 28.298345 228.295454
F 28.962959 28.298345 206.466407
F 28.962959 28.298345 228.295454
F 2.227930 36.016076 206.466408
F 2.227930 36.016076 228.295455
F 28.962959 36.016076 206.466408
F 28.962959 36.016076 228.295455
F 2.227930 43.733810 206.466407
F 2.227930 43.733810 228.295455
F 28.962959 43.733810 206.466407
F 28.962959 43.733810 228.295455
F 11.139603 28.298344 206.466407
F 11.139603 28.298344 228.295455
F 11.139603 36.016076 206.466408
F 11.139603 36.016076 228.295456
F 11.139603 43.733810 206.466408
F 11.139603 43.733810 228.295455
F 20.051284 28.298344 206.466408
F 20.051284 28.298344 228.295455
F 20.051284 36.016075 206.466409
F 20.051284 36.016075 228.295456
F 20.051284 43.733809 206.466408
F 20.051284 43.733809 228.295456
F 2.227920 30.870922 210.104581
F 28.962949 30.870922 210.104581
F 2.227920 38.588654 210.104582
F 28.962949 38.588654 210.104582
F 2.227920 46.306388 210.104581
F 28.962949 46.306388 210.104581
F 11.139592 30.870922 210.104581
F 11.139592 38.588654 210.104582
F 11.139592 23.153194 210.104582
F 11.139592 46.306388 210.104582
F 20.051274 30.870923 210.104582
F 20.051274 38.588655 210.104583
F 20.051274 23.153195 210.104582
F 4.455850 24.439481 206.466407
F 4.455850 24.439481 228.295455
F 31.190880 24.439481 206.466407
F 31.190880 24.439481 228.295455
F 4.455850 32.157210 206.466407
F 4.455850 32.157210 228.295455
F 31.190880 32.157210 206.466407
F 31.190880 32.157210 228.295455
F 4.455850 39.874943 206.466408
F 4.455850 39.874943 228.295456
F 31.190880 39.874943 206.466408
F 31.190880 39.874943 228.295456
F 13.367525 24.439481 206.466408
F 13.367525 24.439481 228.295455
F 13.367525 32.157209 206.466408
F 13.367525 32.157209 228.295455
F 13.367525 39.874943 206.466408
F 13.367525 39.874943 228.295456
F 22.279206 24.439481 206.466408
F 22.279206 24.439481 228.295455
F 22.279206 32.157209 206.466408
F 22.279206 32.157209 228.295455
F 22.279206 39.874942 206.466408
F 22.279206 39.874942 228.295456
F 4.455835 27.012058 210.104581
F 31.190865 27.012058 210.104581
F 4.455835 34.729786 210.104581
F 31.190865 34.729786 210.104581
F 4.455835 42.447521 210.104582
F 31.190865 42.447521 210.104582
F 13.367510 27.012060 210.104582
F 13.367510 34.729788 210.104582
F 13.367510 42.447522 210.104583
F 22.279193 27.012059 210.104582
F 22.279193 34.729787 210.104582
F 22.279193 42.447521 210.104582
F 4.455848 27.012059 207.375952
F 31.190877 27.012059 207.375952
F 4.455848 34.729787 207.375951
F 31.190877 34.729787 207.375951
F 4.455848 42.447521 207.375951
F 31.190877 42.447521 207.375951
F 13.367523 27.012059 207.375951
F 13.367523 34.729787 207.375951
F 13.367523 42.447522 207.375950
F 22.279204 27.012059 207.375951
F 22.279204 34.729787 207.375951
F 22.279204 42.447521 207.375951
F 4.455837 24.439482 203.737778
F 4.455837 24.439482 225.566825
F 31.190867 24.439482 203.737778
F 31.190867 24.439482 225.566825
F 4.455837 32.157210 203.737778
F 4.455837 32.157210 225.566825
F 31.190867 32.157210 203.737778
F 31.190867 32.157210 225.566825
F 4.455837 39.874943 203.737777
F 4.455837 39.874943 225.566824
F 31.190867 39.874943 203.737777
F 31.190867 39.874943 225.566824
F 13.367512 24.439480 203.737777
F 13.367512 24.439480 225.566824
F 13.367512 32.157209 203.737777
F 13.367512 32.157209 225.566824
F 13.367512 39.874942 203.737776
F 13.367512 39.874942 225.566824
F 22.279194 24.439481 203.737777
F 22.279194 24.439481 225.566824
F 22.279194 32.157209 203.737777
F 22.279194 32.157209 225.566825
F 22.279194 39.874942 203.737776
F 22.279194 39.874942 225.566824
F 6.683768 30.870922 207.375952
F 6.683768 38.588654 207.375951
F 6.683768 23.153194 207.375952
F 6.683768 46.306388 207.375952
F 15.595445 30.870923 207.375951
F 15.595445 38.588654 207.375950
F 15.595445 38.588654 229.204997
F 15.595445 23.153194 207.375951
F 24.507125 30.870922 207.375952
F 24.507125 38.588654 207.375951
F 24.507125 23.153194 207.375952
F 24.507125 46.306388 207.375952
F 6.683753 28.298345 203.737778
F 6.683753 28.298345 225.566825
F 33.418782 28.298345 203.737778
F 33.418782 28.298345 225.566825
F 6.683753 36.016076 203.737777
F 6.683753 36.016076 225.566824
F 33.418782 36.016076 203.737777
F 33.418782 36.016076 225.566824
F 6.683753 43.733810 203.737778
F 6.683753 43.733810 225.566825
F 33.418782 43.733810 203.737778
F 33.418782 43.733810 225.566825
F 15.595431 28.298343 203.737777
F 15.595431 28.298343 225.566824
F 15.595431 36.016075 203.737776
F 15.595431 36.016075 225.566823
F 15.595431 43.733809 203.737776
F 15.595431 43.733809 225.566824
F 24.507112 28.298345 203.737778
F 24.507112 28.298345 225.566825
F 24.507112 36.016076 203.737777
F 24.507112 36.016076 225.566824
F 24.507112 43.733810 203.737778
F 24.507112 43.733810 225.566825
F 6.683766 28.298345 206.466407
F 6.683766 28.298345 228.295454
F 6.683766 36.016076 206.466408
F 6.683766 36.016076 228.295455
F 6.683766 43.733810 206.466407
F 6.683766 43.733810 228.295455
F 15.595443 28.298344 206.466408
F 15.595443 28.298344 228.295455
F 15.595443 36.016075 206.466409
F 15.595443 36.016075 228.295456
F 15.595443 43.733809 206.466408
F 15.595443 43.733809 228.295456
F 24.507123 28.298345 206.466407
F 24.507123 28.298345 228.295454
F 24.507123 36.016076 206.466408
F 24.507123 36.016076 228.295455
F 24.507123 43.733810 206.466407
F 24.507123 43.733810 228.295455
F 6.683755 30.870922 210.104581
F 33.418785 30.870922 210.104581
F 6.683755 38.588654 210.104582
F 33.418785 38.588654 210.104582
F 6.683755 46.306388 210.104581
F 33.418785 46.306388 210.104581
F 15.595432 30.870923 210.104582
F 15.595432 38.588655 210.104583
F 15.595432 23.153195 210.104582
F 24.507114 30.870922 210.104581
F 24.507114 38.588654 210.104582
F 24.507114 23.153194 210.104581
F 24.507114 46.306388 210.104581
F 0.000014 24.439481 213.742756
F 26.735043 24.439481 213.742756
F 0.000014 32.157210 213.742756
F 26.735043 32.157210 213.742756
F 0.000014 39.874943 213.742756
F 26.735043 39.874943 213.742756
F 8.911686 24.439481 213.742756
F 8.911686 32.157210 213.742756
F 8.911686 39.874943 213.742757
F 17.823365 24.439480 213.742757
F 17.823365 32.157209 213.742757
F 17.823365 39.874942 213.742758
F 0.000000 27.012058 217.380930
F 26.735029 27.012058 217.380930
F 0.000000 34.729786 217.380930
F 26.735029 34.729786 217.380930
F 0.000000 42.447521 217.380931
F 26.735029 42.447521 217.380931
F 8.911670 27.012059 217.380931
F 8.911670 34.729787 217.380931
F 8.911670 42.447521 217.380931
F 17.823352 27.012060 217.380932
F 17.823352 34.729788 217.380932
F 17.823352 42.447522 217.380932
F 0.000012 27.012059 214.652301
F 26.735041 27.012059 214.652301
F 0.000012 34.729787 214.652301
F 26.735041 34.729787 214.652301
F 0.000012 42.447521 214.652300
F 26.735041 42.447521 214.652300
F 8.911683 27.012059 214.652301
F 8.911683 34.729787 214.652301
F 8.911683 42.447521 214.652300
F 17.823364 27.012059 214.652300
F 17.823364 34.729787 214.652300
F 17.823364 42.447522 214.652299
F 0.000002 24.439482 211.014126
F 26.735031 24.439482 211.014126
F 0.000002 32.157210 211.014126
F 26.735031 32.157210 211.014126
F 0.000002 39.874943 211.014125
F 26.735031 39.874943 211.014125
F 8.911673 24.439481 211.014126
F 8.911673 32.157210 211.014126
F 8.911673 39.874943 211.014125
F 17.823353 24.439480 211.014125
F 17.823353 32.157208 211.014125
F 17.823353 39.874942 211.014124
F 2.227932 30.870922 214.652301
F 28.962961 30.870922 214.652301
F 2.227932 38.588654 214.652300
F 28.962961 38.588654 214.652300
F 2.227932 23.153194 214.652301
F 2.227932 46.306388 214.652301
F 28.962961 23.153194 214.652301
F 28.962961 46.306388 214.652301
F 11.139605 30.870922 214.652301
F 11.139605 38.588654 214.652300
F 11.139605 23.153194 214.652301
F 11.139605 46.306388 214.652301
F 20.051286 30.870923 214.652300
F 20.051286 38.588654 214.652299
F 20.051286 23.153194 214.652300
F 2.227918 28.298345 211.014126
F 28.962947 28.298345 211.014126
F 2.227918 36.016076 211.014125
F 28.962947 36.016076 211.014125
F 2.227918 43.733811 211.014126
F 28.962947 43.733811 211.014126
F 11.139590 28.298344 211.014126
F 11.139590 36.016075 211.014125
F 11.139590 43.733810 211.014126
F 20.051273 28.298344 211.014125
F 20.051273 36.016075 211.014124
F 20.051273 43.733809 211.014125
F 2.227930 28.298345 213.742755
F 28.962959 28.298345 213.742755
F 2.227930 36.016076 213.742756
F 28.962959 36.016076 213.742756
F 2.227930 43.733810 213.742756
F 28.962959 43.733810 213.742756
F 11.139603 28.298344 213.742756
F 11.139603 36.016076 213.742757
F 11.139603 43.733810 213.742756
F 20.051284 28.298344 213.742756
F 20.051284 36.016075 213.742757
F 20.051284 43.733809 213.742757
F 2.227920 30.870922 217.380930
F 28.962949 30.870922 217.380930
F 2.227920 38.588654 217.380931
F 28.962949 38.588654 217.380931
F 2.227920 46.306388 217.380930
F 28.962949 46.306388 217.380930
F 11.139592 30.870922 217.380931
F 11.139592 38.588654 217.380932
F 11.139592 23.153194 217.380931
F 11.139592 46.306388 217.380931
F 20.051274 30.870923 217.380931
F 20.051274 38.588655 217.380932
F 20.051274 23.153195 217.380932
F 4.455850 24.439481 213.742756
F 31.190880 24.439481 213.742756
F 4.455850 32.157210 213.742756
F 31.190880 32.157210 213.742756
F 4.455850 39.874943 213.742757
F 31.190880 39.874943 213.742757
F 13.367525 24.439481 213.742756
F 13.367525 32.157209 213.742756
F 13.367525 39.874943 213.742757
F 22.279206 24.439481 213.742756
F 22.279206 32.157209 213.742756
F 22.279206 39.874942 213.742757
F 4.455835 27.012058 217.380930
F 31.190865 27.012058 217.380930
F 4.455835 34.729786 217.380931
F 31.190865 34.729786 217.380931
F 4.455835 42.447521 217.380931
F 31.190865 42.447521 217.380931
F 13.367510 27.012060 217.380931
F 13.367510 34.729788 217.380932
F 13.367510 42.447522 217.380932
F 22.279193 27.012059 217.380931
F 22.279193 34.729787 217.380931
F 22.279193 42.447521 217.380932
F 4.455848 27.012059 214.652301
F 31.190877 27.012059 214.652301
F 4.455848 34.729787 214.652301
F 31.190877 34.729787 214.652301
F 4.455848 42.447521 214.652300
F 31.190877 42.447521 214.652300
F 13.367523 27.012059 214.652300
F 13.367523 34.729787 214.652300
F 13.367523 42.447522 214.652300
F 22.279204 27.012059 214.652301
F 22.279204 34.729787 214.652301
F 22.279204 42.447521 214.652300
F 4.455837 24.439482 211.014126
F 31.190867 24.439482 211.014126
F 4.455837 32.157210 211.014126
F 31.190867 32.157210 211.014126
F 4.455837 39.874943 211.014125
F 31.190867 39.874943 211.014125
F 13.367512 24.439480 211.014125
F 13.367512 32.157209 211.014126
F 13.367512 39.874942 211.014125
F 22.279194 24.439481 211.014126
F 22.279194 32.157209 211.014126
F 22.279194 39.874942 211.014125
F 6.683768 30.870922 214.652301
F 6.683768 38.588654 214.652300
F 6.683768 23.153194 214.652301
F 6.683768 46.306388 214.652301
F 15.595445 30.870923 214.652300
F 15.595445 38.588654 214.652299
F 15.595445 23.153194 214.652300
F 24.507125 30.870922 214.652301
F 24.507125 38.588654 214.652300
F 24.507125 23.153194 214.652301
F 24.507125 46.306388 214.652301
F 6.683753 28.298345 211.014126
F 33.418782 28.298345 211.014126
F 6.683753 36.016076 211.014125
F 33.418782 36.016076 211.014125
F 6.683753 43.733810 211.014126
F 33.418782 43.733810 211.014126
F 15.595431 28.298343 211.014125
F 15.595431 36.016075 211.014124
F 15.595431 43.733809 211.014125
F 24.507112 28.298345 211.014126
F 24.507112 36.016076 211.014125
F 24.507112 43.733810 211.014126
[truncated: 2,135,153 more chars]
