# Supplementary material for: Molecular-resolution imaging of ice crystallized from liquid water by cryogenic liquid-cell TEM
Source: Nat Commun. 2025 Sep 25;16:8342. doi: 10.1038/s41467-025-62451-0 (PMC12462463; doi:10.1038/s41467-025-62451-0)
Supplement: Supplementary file 9 — Supplementary Data 1 [file 41467_2025_62451_MOESM9_ESM.zip › supercell_5_3_12/0.2/93K_relaxed.xyz]

77445
F77445
F 0.898652 1.361471 2.770280
F 0.670216 1.270211 24.587210
F 27.337056 1.368301 2.849790
F 27.762256 1.280471 24.658210
F 0.898651 9.077471 2.770280
F 0.670213 8.986201 24.587210
F 27.207856 9.169381 2.733000
F 27.718456 8.811161 24.721110
F 0.898652 16.793501 2.770280
F 0.670221 16.702201 24.587210
F 27.381256 16.770801 2.680510
F 27.723456 16.825701 24.506910
F 9.792886 1.296811 2.816220
F 9.739706 1.285941 24.583110
F 9.792886 9.012801 2.816220
F 9.739706 9.001941 24.583110
F 9.792886 16.728801 2.816220
F 9.739706 16.717901 24.583110
F 18.617656 1.284481 2.711790
F 18.719756 1.209571 24.523110
F 18.622756 8.871431 2.608910
F 18.686456 9.030131 24.661610
F 18.543356 16.816101 2.701520
F 18.652956 16.797001 24.545510
F 0.908746 3.800471 6.345180
F 0.578812 3.908651 28.254810
F 27.349056 3.600291 6.563600
F 27.606656 3.837011 28.291610
F 0.908747 11.516501 6.345180
F 0.578815 11.624601 28.254810
F 27.387656 11.633901 6.439370
F 27.511256 11.542901 28.344710
F 0.908747 19.232501 6.345180
F 0.578816 19.340601 28.254810
F 27.533056 19.432901 6.253420
F 27.665156 19.351101 28.288710
F 9.802856 3.858401 6.412990
F 9.726976 3.858061 28.220510
F 9.802856 11.574401 6.412990
F 9.726976 11.574101 28.220510
F 9.802856 19.290401 6.412990
F 9.726976 19.290101 28.220510
F 18.697956 3.981221 6.358430
F 18.507356 3.836231 28.211810
F 18.544756 11.387801 6.547620
F 18.500256 11.552101 28.310310
F 18.604256 19.143401 6.489510
F 18.471356 19.298101 28.172810
F 0.615921 3.967791 3.628830
F 0.573151 3.932881 25.444910
F 27.216356 3.950371 3.852680
F 27.691656 3.919191 25.567210
F 0.615920 11.683801 3.628830
F 0.573152 11.648901 25.444910
F 27.195556 11.634801 3.568430
F 27.624156 11.390301 25.633510
F 0.615921 19.399801 3.628830
F 0.573152 19.364901 25.444910
F 27.432956 19.396701 3.531840
F 27.497156 19.229101 25.550710
F 9.799776 3.866701 3.701030
F 9.736196 3.858111 25.492410
F 9.799776 11.582701 3.701030
F 9.736196 11.574101 25.492410
F 9.799776 19.298701 3.701030
F 9.736196 19.290101 25.492410
F 18.478756 3.729811 3.722290
F 18.774556 3.870951 25.425810
F 18.553356 11.338901 3.701300
F 18.634456 11.597801 25.575110
F 18.691956 19.313401 3.576970
F 18.697356 19.368201 25.547210
F 0.379592 1.328821 0.078369
F 0.584782 1.206581 21.802010
F 29.755356 5.208401 32.186610
F 27.704356 1.229921 21.797210
F 0.379592 9.044811 0.078369
F 0.584782 8.922571 21.802010
F 25.176156 0.019767 3.677350
F 27.648856 9.037071 21.981910
F 0.379593 16.760801 0.078369
F 0.584782 16.638601 21.802010
F 25.377956 0.080138 28.120410
F 27.541256 16.654301 21.755310
F 9.372626 1.288661 0.078617
F 9.748906 1.285901 21.855010
F 9.372626 9.004651 0.078617
F 9.748906 9.001891 21.855010
F 9.372626 16.720601 0.078617
F 9.748906 16.717901 21.855010
F 27.475956 9.088861 32.014010
F 18.755856 1.252081 21.866710
F 32.091656 9.075061 21.975810
F 18.673756 8.890851 21.981810
F 32.205456 1.579181 31.813810
F 18.627756 16.676501 21.920810
F 3.102116 7.727431 3.679870
F 3.015126 7.726201 25.467610
F 29.404456 7.837311 3.782440
F 29.994556 7.539831 25.660210
F 3.102116 15.443401 3.679870
F 3.015126 15.442201 25.467610
F 29.707656 15.318101 3.833110
F 29.868556 15.485001 25.483410
F 25.217656 15.368601 20.989510
F 25.215456 7.760851 21.221110
F 14.229656 16.718001 14.596010
F 16.434856 15.432001 20.969110
F 12.027656 7.724631 3.708850
F 11.964156 7.716001 25.500210
F 12.027656 15.440601 3.708850
F 11.964156 15.432001 25.500210
F 16.434856 7.715991 20.969110
F 14.229656 9.001991 14.596010
F 20.679656 7.630111 3.585490
F 20.942956 7.847131 25.726710
F 20.672756 15.403201 3.615290
F 20.846256 15.443101 25.439510
F 14.229656 1.286001 14.596010
F 32.009356 16.805001 14.423310
F 2.644326 5.160581 0.066266
F 3.036196 5.136901 21.832410
F 25.467056 0.102615 20.995010
F 29.977456 5.142941 21.672410
F 2.644326 12.876601 0.066267
F 3.036196 12.852901 21.832410
F 20.943356 0.077197 13.893410
F 29.734956 12.871201 21.979410
F 2.644326 20.592601 0.066267
F 3.036196 20.568901 21.832410
F 29.622056 12.872201 31.814910
F 29.841956 20.449201 21.815910
F 11.600256 5.146731 0.086404
F 11.976856 5.143991 21.862910
F 11.600256 12.862701 0.086404
F 11.976856 12.860001 21.862910
F 11.600256 20.578701 0.086404
F 11.976856 20.576001 21.862910
F 20.936256 0.142090 11.007210
F 20.913756 5.224611 21.965810
F 27.842056 16.793301 31.918710
F 20.959456 12.839301 22.023510
F 16.460256 23.148001 13.694410
F 20.996056 20.581001 21.801910
F 3.040686 5.140271 2.817420
F 2.975046 5.126511 24.576910
F 29.345456 5.354491 2.992970
F 30.069956 5.093291 24.435310
F 3.040686 12.856301 2.817420
F 2.975046 12.842501 24.576910
F 29.725856 12.786401 2.902840
F 29.647456 12.889101 24.652710
F 3.040686 20.572301 2.817420
F 2.975046 20.558501 24.576910
F 29.604756 20.659501 2.402060
F 29.842056 20.411501 24.593910
F 12.020356 5.154821 2.823990
F 11.967356 5.143981 24.590910
F 12.020356 12.870801 2.823990
F 11.967356 12.860001 24.590910
F 12.020356 20.586801 2.823990
F 11.967356 20.576001 24.590910
F 20.528956 5.090941 2.655300
F 20.996156 5.249781 24.790210
F 20.459556 12.746701 2.629880
F 20.973856 12.812301 24.757810
F 20.849956 20.720101 2.809540
F 21.078956 20.589101 24.543110
F 3.051606 7.729921 6.401380
F 2.960786 7.734491 28.214810
F 29.667256 7.665361 6.472720
F 29.869956 7.800241 28.369610
F 3.051606 15.445901 6.401380
F 2.960786 15.450501 28.214810
F 29.659756 15.335801 6.497690
F 29.817956 15.607801 28.202410
F 7.521026 15.433101 20.938810
F 7.521026 7.717111 20.938810
F 5.300996 16.714301 14.562510
F 32.103456 9.257411 14.418110
F 25.411856 20.829301 17.226610
F 25.415056 12.823601 17.386710
F 5.300996 8.998321 14.562510
F 3.102116 0.011435 3.679870
F 12.030356 7.716371 6.420750
F 11.954556 7.716001 28.228210
F 12.030356 15.432401 6.420750
F 11.954556 15.432001 28.228210
F 25.176956 5.113121 17.317710
F 16.447556 20.576001 17.331810
F 20.902456 7.717121 6.321690
F 20.997556 7.629311 28.407510
F 20.730256 15.319001 6.367940
F 20.828456 15.365601 28.144010
F 25.223156 5.195901 32.008310
F 32.104356 1.513911 14.598710
F 5.334416 1.294361 2.802770
F 5.276026 1.282871 24.569810
F 31.704156 1.267781 2.968190
F 32.168456 1.256291 24.410210
F 5.334416 9.010351 2.802770
F 5.276026 8.998871 24.569810
F 31.685156 8.931551 2.853190
F 32.016456 8.944091 24.638510
F 5.334416 16.726401 2.802770
F 5.276026 16.714901 24.569810
F 31.776456 16.816801 2.850510
F 32.147156 16.617901 24.557810
F 14.247856 1.296831 2.831760
F 14.194756 1.286001 24.598710
F 14.247856 9.012831 2.831760
F 14.194756 9.001991 24.598710
F 14.247856 16.728801 2.831760
F 14.194756 16.718001 24.598710
F 23.149256 1.502551 2.635270
F 23.086356 1.391481 24.490210
F 22.879056 8.993081 2.790750
F 23.112756 9.116901 24.838710
F 22.889756 16.766901 2.622000
F 23.278956 16.684101 24.615010
F 5.343446 3.861301 6.399470
F 5.261626 3.860971 28.207010
F 31.825656 3.889171 6.592730
F 32.001156 3.986961 28.357810
F 5.343446 11.577301 6.399470
F 5.261626 11.577001 28.207010
F 32.000556 11.591101 6.537890
F 31.986956 11.560901 28.352810
F 5.343446 19.293301 6.399470
F 5.261626 19.293001 28.207010
F 31.875956 19.316101 6.340680
F 32.057956 19.192201 28.365210
F 14.257856 3.858371 6.428520
F 14.182056 3.858001 28.236010
F 14.257856 11.574401 6.428520
F 14.182056 11.574001 28.236010
F 14.257856 19.290401 6.428520
F 14.182056 19.290001 28.236010
F 23.047656 3.939311 6.366260
F 23.175856 3.721121 28.116610
F 23.081656 11.394501 6.538900
F 23.346456 11.547601 28.255710
F 22.997856 19.152401 6.168740
F 23.173756 19.361801 28.129810
F 5.328586 3.869151 3.684010
F 5.260536 3.862391 25.474110
F 31.651756 3.877331 3.794460
F 32.153656 3.698031 25.517810
F 5.328586 11.585101 3.684010
F 5.260536 11.578401 25.474110
F 31.947756 11.542001 3.763870
F 31.899656 11.535501 25.593610
F 5.328586 19.301101 3.684010
F 5.260536 19.294401 25.474110
F 31.734756 19.381301 3.598470
F 32.094956 19.001601 25.578110
F 14.255056 3.866621 3.716630
F 14.191556 3.858001 25.508010
F 14.255056 11.582601 3.716630
F 14.191556 11.574001 25.508010
F 14.255056 19.298601 3.716630
F 14.191556 19.290001 25.508010
F 22.921556 4.027581 3.698770
F 23.292656 3.955831 25.493510
F 22.824356 11.563201 3.693690
F 23.210756 11.809301 25.510410
F 23.019356 19.251501 3.557510
F 23.234556 19.262701 25.496910
F 4.908206 1.288111 0.063639
F 5.273866 1.281841 21.836910
F 29.843656 -0.035164 18.161410
F 32.005656 1.293641 21.693210
F 4.908206 9.004111 0.063639
F 5.273866 8.997841 21.836910
F 7.572126 0.008782 3.693250
F 11.989556 0.000009 18.225510
F 4.908206 16.720101 0.063638
F 5.273866 16.713801 21.836910
F 7.507796 0.000331 25.484510
F 32.099956 16.794601 21.821910
F 13.827756 1.288751 0.094192
F 14.204256 1.286001 21.870710
F 13.827756 9.004741 0.094192
F 14.204256 9.001991 21.870710
F 13.827756 16.720701 0.094191
F 14.204256 16.718001 21.870610
F 7.572226 0.001295 6.405810
F 23.125956 1.263491 21.858210
F 7.533686 0.000203 18.209910
F 23.041656 9.016301 22.071510
F 20.759056 23.175101 13.763810
F 22.982356 16.709601 21.852810
F 7.572126 7.724781 3.693250
F 7.507796 7.716331 25.484510
F 7.572126 15.440801 3.693250
F 7.507796 15.432301 25.484510
F 16.447556 12.860001 17.331810
F 16.447556 5.143991 17.331810
F 16.482456 7.724621 3.724410
F 16.419056 7.715991 25.515810
F 16.482456 15.440601 3.724410
F 16.419056 15.432001 25.515810
F 5.300996 1.282321 14.562510
F 23.246256 19.457501 18.165110
F 25.201256 7.731091 3.506380
F 25.365756 7.711091 25.546910
F 25.164556 15.632701 3.491200
F 25.578156 15.583201 25.444510
F 7.533936 20.574901 17.301410
F 7.533936 12.858901 17.301410
F 7.142586 5.145451 0.069953
F 7.520746 5.143731 21.847210
F 7.142586 12.861501 0.069953
F 7.520746 12.859701 21.847210
F 7.142586 20.577401 0.069953
F 7.520746 20.575701 21.847210
F 16.055156 5.146751 0.101967
F 16.431656 5.143991 21.878410
F 16.055156 12.862701 0.101966
F 16.431656 12.860001 21.878410
F 16.055156 20.578701 0.101967
F 16.431656 20.576001 21.878410
F 7.559376 0.000135 10.935310
F 25.203456 5.156571 21.950810
F 20.944656 20.539901 31.742610
F 25.436256 12.907401 21.905610
F 20.846656 12.788201 31.740110
F 25.317856 20.667601 21.820610
F 7.562046 5.153831 2.809160
F 7.508166 5.142831 24.576110
F 7.562046 12.869801 2.809160
F 7.508166 12.858801 24.576110
F 7.562046 20.585801 2.809160
F 7.508166 20.574801 24.576110
F 16.475256 5.154831 2.839540
F 16.422156 5.143991 24.606410
F 16.475256 12.870801 2.839540
F 16.422156 12.860001 24.606410
F 16.475256 20.586801 2.839540
F 16.422156 20.576001 24.606410
F 25.154956 5.175331 2.632280
F 25.519656 5.135771 24.650610
F 24.931056 12.954001 2.684300
F 25.719256 13.067801 24.664910
F 25.171456 20.567201 2.671140
F 25.502556 20.663901 24.623010
F 7.572226 7.717291 6.405810
F 7.495316 7.717191 28.213510
F 7.572226 15.433301 6.405810
F 7.495316 15.433201 28.213510
F 7.533936 5.142921 17.301410
F 25.358656 20.671201 14.574210
F 23.104356 11.720901 18.435410
F 22.955956 3.657451 18.360910
F 16.485256 7.716371 6.436290
F 16.409456 7.715991 28.243810
F 16.485256 15.432401 6.436290
F 16.409456 15.432001 28.243810
F 16.485256 0.000372 6.436290
F 14.216956 19.290001 18.233310
F 25.402256 7.787581 6.269670
F 25.469056 7.500731 28.383410
F 25.418756 15.405201 6.191320
F 25.257156 15.527201 28.098210
F 25.217856 12.801901 14.698710
F 25.468056 5.152251 14.684010
F 0.899462 1.346281 9.969590
F 0.553491 1.231081 31.896610
F 27.574956 1.213551 10.066910
F 3.021996 0.014298 13.661810
F 0.899461 9.062281 9.969590
F 0.553491 8.947071 31.896610
F 27.428956 9.167091 9.886210
F 20.729156 5.250991 31.860610
F 0.899462 16.778301 9.969590
F 0.553493 16.663101 31.896610
F 27.389856 16.852601 9.855930
F 25.323356 13.130501 31.804610
F 9.790586 1.285971 10.034310
F 9.714266 1.285931 31.857810
F 9.790586 9.001961 10.034310
F 9.714256 9.001921 31.857810
F 9.790586 16.718001 10.034310
F 9.714256 16.717901 31.857810
F 18.616456 1.301791 9.966530
F 18.641356 1.254111 31.877310
F 18.767656 8.958021 10.104310
F 16.469756 23.148001 10.966510
F 18.909756 16.604001 10.124610
F 22.969656 9.073521 31.825910
F 0.883000 3.796511 13.608410
F 27.602056 3.906071 13.668210
F 0.883001 11.512501 13.608410
F 27.458756 11.589101 13.884310
F 0.883001 19.228501 13.608410
F 27.624056 19.415101 13.539610
F 9.777866 3.858031 13.671110
F 9.777866 11.574001 13.671110
F 9.777866 19.290001 13.671110
F 18.746656 3.872451 13.763010
F 18.659456 11.581401 13.697110
F 18.780756 19.188701 13.772410
F 0.635177 3.941481 10.879110
F 0.551480 3.921451 32.730810
F 27.513656 3.974921 10.981010
F 0.635177 11.657501 10.879110
F 0.551480 11.637401 32.730810
F 27.357556 11.570501 11.130410
F 0.635177 19.373501 10.879110
F 0.551480 19.353401 32.730810
F 27.389456 19.350401 10.852010
F 9.787096 3.858081 10.943110
F 9.787096 11.574101 10.943110
F 9.787096 19.290101 10.943110
F 18.667356 3.831241 10.993810
F 18.587156 11.530701 10.925510
F 18.566256 19.204001 10.909510
F 0.644877 1.200971 7.241200
F 0.562241 1.216451 29.088210
F 27.441656 1.084171 7.486230
F 27.675956 1.235121 29.209510
F 0.644878 8.916971 7.241200
F 0.562241 8.932451 29.088210
F 27.526356 9.142071 7.267960
F 27.656656 9.035391 29.311510
F 0.644876 16.633001 7.241200
F 0.562241 16.648401 29.088210
F 27.564556 16.761101 7.230660
F 27.453056 16.657701 29.212110
F 9.799696 1.286051 7.308600
F 9.723466 1.285881 29.129710
F 9.799696 9.002051 7.308600
F 9.723466 9.001881 29.129710
F 9.799696 16.718001 7.308600
F 9.723466 16.717901 29.129710
F 18.791956 1.268391 7.326410
F 18.629556 1.367171 29.232510
F 18.754556 9.024021 7.429340
F 18.499256 8.987911 29.190210
F 18.753456 16.712801 7.414960
F 18.687956 16.796601 29.120110
F 3.087546 7.717991 10.923210
F 29.623356 7.943271 11.063310
F 3.087546 15.434001 10.923210
F 29.514956 15.539001 10.971310
F 16.457056 20.576001 14.603810
F 16.457056 12.860001 14.603810
F 12.014956 7.716001 10.950910
F 12.014956 15.432001 10.950910
F 16.457056 5.143991 14.603810
F 21.121356 7.712641 11.057710
F 21.110956 15.475201 11.014610
F 14.216956 11.574001 18.233310
F 3.100706 5.142281 7.288330
F 2.993116 5.130871 29.102810
F 29.410556 5.199341 7.381040
F 29.822956 5.263011 29.378310
F 3.100706 12.858301 7.288330
F 2.993116 12.846901 29.102810
F 29.632756 12.676501 7.431890
F 29.666156 12.953001 29.085810
F 3.100706 20.574301 7.288330
F 2.993116 20.562901 29.102810
F 29.731256 20.722501 7.307520
F 30.018656 20.620701 29.178010
F 12.027556 5.144121 7.316420
F 11.951456 5.143981 29.137510
F 12.027556 12.860101 7.316420
F 11.951456 12.860001 29.137510
F 12.027556 20.576101 7.316420
F 11.951456 20.576001 29.137510
F 20.819456 5.206451 7.381140
F 20.912856 5.014701 29.110710
F 20.976456 12.658801 7.514280
F 20.811656 12.740101 29.048410
F 20.875556 20.573101 7.114860
F 20.843756 20.545901 29.062910
F 3.038446 5.130581 10.024010
F 2.947046 5.124601 31.852610
F 29.742356 5.326821 10.213010
F 29.887956 20.631101 31.913610
F 3.038446 12.846601 10.024010
F 2.947046 12.840601 31.852610
F 29.499756 12.993501 10.120610
F 23.215156 1.131471 31.711710
F 3.038446 20.562601 10.024010
F 2.947046 20.556601 31.852610
F 29.620056 20.557901 10.021610
F 3.055956 0.004447 18.196910
F 12.018056 5.143991 10.042110
F 11.941956 5.143981 31.865610
F 12.018056 12.860001 10.042110
F 11.941956 12.860001 31.865610
F 12.018056 20.576001 10.042110
F 11.941956 20.576001 31.865610
F 20.867156 5.108031 10.057510
F 32.161656 16.731001 31.951810
F 20.808756 12.889801 10.191610
F 27.622456 1.283141 31.805810
F 20.837656 20.505101 9.876740
F 32.077556 9.096241 32.064410
F 3.021996 7.730291 13.661810
F 29.812356 7.914001 13.822310
F 3.021996 15.446301 13.661810
F 29.701856 15.423901 13.606610
F 7.546576 20.575801 14.572610
F 14.216956 3.858001 18.233310
F 7.546576 12.859801 14.572610
F 3.015126 0.010202 25.467610
F 12.005356 7.716001 13.678910
F 12.005356 15.432001 13.678910
F 7.546576 5.143841 14.572610
F 21.021356 7.663801 13.748010
F 20.981056 15.485201 13.682910
F 32.154656 19.303101 18.106510
F 5.331086 1.282981 10.020910
F 5.247276 1.283131 31.844310
F 31.946456 1.389711 9.799320
F 2.989946 0.016434 20.938710
F 5.331086 8.998981 10.020910
F 5.247276 8.999121 31.844310
F 31.831956 9.183501 10.036910
F 18.660056 16.704301 31.932610
F 5.331086 16.715001 10.020910
F 5.247276 16.715101 31.844310
F 31.834956 16.749201 10.153310
F 25.541556 20.703501 31.814510
F 14.245556 1.286001 10.049910
F 14.169356 1.286001 31.873310
F 14.245556 9.001991 10.049910
F 14.169356 9.001991 31.873310
F 14.245556 16.718001 10.049910
F 14.169356 16.718001 31.873310
F 23.162056 1.553491 10.053010
F 12.030356 0.000380 6.420750
F 23.198556 8.976341 10.145010
F 11.979956 0.000009 20.953510
F 23.287456 16.738101 9.962770
F 23.134456 16.781601 31.801310
F 5.317976 3.861121 13.657810
F 32.255256 4.097981 13.673410
F 5.317976 11.577101 13.657810
F 31.903856 11.664601 13.588410
F 5.317976 19.293101 13.657810
F 32.052656 19.409801 13.602510
F 14.232856 3.858001 13.686710
F 14.232856 11.574001 13.686710
F 14.232856 19.290001 13.686710
F 23.212356 3.982221 13.733710
F 23.001656 11.554301 13.838610
F 23.168256 19.339001 13.619110
F 5.314686 3.861471 10.925310
F 31.969256 3.990271 10.866710
F 5.314686 11.577501 10.925310
F 31.859556 11.741001 10.802210
F 5.314686 19.293501 10.925310
F 31.990356 19.375401 10.956610
F 14.242356 3.858001 10.958710
F 14.242356 11.574001 10.958710
F 14.242356 19.290001 10.958710
F 23.235056 3.943421 10.943510
F 22.890656 11.494301 10.980510
F 22.967956 19.239601 10.998410
F 5.327756 1.282791 7.290900
F 5.247336 1.281381 29.111210
F 31.896156 1.380731 7.195880
F 32.174256 1.365391 29.054210
F 5.327756 8.998791 7.290900
F 5.247336 8.997381 29.111210
F 31.866056 8.865341 7.429290
F 32.075756 8.967351 29.300510
F 5.327756 16.714801 7.290900
F 5.247336 16.713401 29.111210
F 31.873856 16.738801 7.367980
F 32.170756 16.747601 29.252710
F 14.254956 1.286131 7.324210
F 14.178856 1.286001 29.145310
F 14.254956 9.002121 7.324210
F 14.178856 9.001991 29.145310
F 14.254956 16.718101 7.324210
F 14.178856 16.718001 29.145310
F 22.961856 1.505881 7.405840
F 23.152456 1.219891 29.045010
F 23.194856 8.797811 7.370840
F 23.259656 8.859361 29.096910
F 23.133256 16.579101 7.242440
F 22.981056 16.672201 29.109010
F 7.559376 7.716131 10.935310
F 7.559376 15.432101 10.935310
F 25.329256 15.486301 18.297710
F 16.469756 7.715991 10.966510
F 16.469756 15.432001 10.966510
F 5.287356 19.293901 18.199710
F 25.280656 7.754581 11.243310
F 25.378056 15.463301 11.101410
F 25.230856 7.638451 18.516710
F 7.571916 5.143971 7.300800
F 7.494806 5.143591 29.121810
F 7.571916 12.860001 7.300800
F 7.494806 12.859601 29.121810
F 7.571916 20.576001 7.300800
F 7.494806 20.575601 29.121810
F 16.482356 5.144121 7.331980
F 16.406356 5.143991 29.153110
F 16.482356 12.860101 7.331980
F 16.406356 12.860001 29.153110
F 16.482356 20.576101 7.331980
F 16.406356 20.576001 29.153110
F 25.267756 5.200101 7.336740
F 25.330856 4.972721 29.219210
F 25.088256 12.977001 7.433690
F 25.439756 13.010301 29.161210
F 25.239256 20.517001 7.017720
F 25.443556 20.528901 29.079810
F 7.559786 5.143041 10.027210
F 7.482506 5.142771 31.850910
F 7.559786 12.859001 10.027210
F 7.482506 12.858801 31.850910
F 7.559786 20.575001 10.027210
F 7.482506 20.574801 31.850910
F 16.472956 5.144001 10.057610
F 16.396756 5.143991 31.881110
F 16.472956 12.860001 10.057610
F 16.396756 12.860001 31.881110
F 16.472956 20.576001 10.057610
F 16.396756 20.576001 31.881110
F 25.231356 5.351381 10.097610
F 12.005356 0.000009 13.678910
F 25.276656 12.917701 10.186710
F 16.482456 0.008626 3.724410
F 25.172856 20.460601 9.845700
F 2.960786 0.018497 28.214810
F 7.546846 7.717011 13.664010
F 7.546846 15.433001 13.664010
F 32.108156 11.649101 18.275210
F 5.287356 11.577901 18.199710
F 16.460256 7.715991 13.694410
F 16.460256 15.432001 13.694410
F 32.022556 3.994291 18.214410
F 25.409856 7.805801 14.012710
F 25.333056 15.340201 13.852610
F 16.444456 15.432001 18.241110
F 0.855494 1.342641 17.250610
F 27.611456 1.321291 17.401810
F 0.855494 9.058641 17.250610
F 27.430856 9.019081 17.733910
F 0.855497 16.774601 17.250610
F 27.527656 16.772601 17.348410
F 9.765156 1.285951 17.308510
F 9.765156 9.001951 17.308510
F 9.765156 16.717901 17.308510
F 18.705456 0.961403 17.286210
F 18.667356 8.877671 17.395010
F 18.604456 16.630501 17.375010
F 0.782990 3.828241 20.910910
F 27.658956 3.893781 20.903610
F 0.782997 11.544201 20.910910
F 27.577556 11.580301 21.123310
F 0.783001 19.260201 20.910910
F 27.521956 19.239801 21.011110
F 9.752426 3.858051 20.945810
F 9.752426 11.574001 20.945810
F 9.752426 19.290001 20.945810
F 18.589156 3.774221 21.000510
F 18.712856 11.633301 20.964610
F 18.716756 19.271501 21.024710
F 0.599040 3.941281 18.159910
F 27.507856 3.818351 18.244110
F 0.599041 11.657301 18.159910
F 27.589656 11.599301 18.274510
F 0.599041 19.373301 18.159910
F 27.604356 19.341301 18.352910
F 9.761636 3.858091 18.217710
F 9.761636 11.574101 18.217710
F 9.761636 19.290101 18.217710
F 18.597356 3.730951 18.207410
F 18.715156 11.552501 18.224310
F 18.538056 19.181901 18.376710
F 0.616409 1.201381 14.518610
F 27.700456 1.432841 14.600110
F 0.616409 8.917381 14.518610
F 27.774456 9.134881 14.964310
F 0.616410 16.633401 14.518610
F 27.534256 16.789601 14.718110
F 9.774356 1.285911 14.580410
F 9.774356 9.001911 14.580410
F 9.774356 16.717901 14.580410
F 18.667056 1.266031 14.636810
F 18.735156 9.000651 14.698510
F 18.743356 16.608401 14.692010
F 3.055956 7.720441 18.196910
F 29.893156 7.746901 18.246610
F 3.055956 15.436401 18.196910
F 29.900356 15.628001 18.250710
F 16.444456 7.715991 18.241110
F 7.533686 15.432201 18.209910
F 11.989556 7.716001 18.225510
F 11.989556 15.432001 18.225510
F 7.533686 7.716201 18.209910
F 20.916656 7.512181 18.373210
F 20.949356 15.449501 18.189210
F 5.287356 3.861911 18.199710
F 3.072926 5.141161 14.560510
F 29.850956 5.254141 14.357010
F 3.072926 12.857201 14.560510
F 29.614256 12.842901 14.688010
F 3.072926 20.573201 14.560510
F 29.935256 20.637901 14.603410
F 12.002256 5.143991 14.588210
F 12.002256 12.860001 14.588210
F 12.002256 20.576001 14.588210
F 20.939256 5.180051 14.619210
F 20.847856 12.979501 14.775610
F 20.937156 20.660101 14.666610
F 3.005616 5.128671 17.300410
F 29.635456 5.179351 17.213810
F 3.005616 12.844701 17.300410
F 29.801956 12.945001 17.352410
F 3.005616 20.560701 17.300410
F 29.802556 20.594001 17.249210
F 11.992756 5.143991 17.316210
F 11.992756 12.860001 17.316210
F 11.992756 20.576001 17.316210
F 20.806356 5.026701 17.294610
F 20.843956 12.898201 17.570210
F 20.791056 20.461501 17.472710
F 2.989946 7.732431 20.938710
F 29.949456 7.653691 20.982510
F 2.989946 15.448401 20.938710
F 29.811056 15.480701 20.941210
F 23.202056 16.841901 14.730710
F 23.065556 19.121701 20.903410
F 23.148056 9.059421 14.665210
F 7.495316 0.001194 28.213510
F 11.979956 7.716001 20.953510
F 11.979956 15.432001 20.953510
F 23.202056 1.465091 14.731510
F 20.879456 7.758961 21.189710
F 20.913256 15.473801 20.859410
F 23.098556 11.618001 21.271510
F 5.304336 1.282771 17.295210
F 31.995056 1.297691 17.266610
F 5.304336 8.998761 17.295210
F 31.943856 9.104851 17.048510
F 5.304336 16.714801 17.295210
F 32.352056 16.761601 17.224610
F 14.220156 1.286001 17.324010
F 14.220156 9.001991 17.324010
F 14.220156 16.718001 17.324010
F 23.209256 1.140521 17.435710
F 23.172756 9.101221 17.397210
F 23.110156 16.715201 17.390610
F 5.290276 3.861211 20.932510
F 32.207056 3.820551 20.874710
F 5.290276 11.577201 20.932510
F 31.951356 11.682801 21.086610
F 5.290276 19.293201 20.932510
F 32.131756 19.276901 20.951310
F 14.207456 3.858001 20.961310
F 14.207456 11.574001 20.961310
F 14.207456 19.290001 20.961310
F 23.008556 3.871241 20.975910
F 7.546846 0.001017 13.664010
F 16.434856 23.148001 20.969110
F 11.954556 0.000009 28.228210
F 12.027656 0.008635 3.708850
F 11.964156 0.000009 25.500210
F 16.419056 23.148001 25.515810
F 18.494656 9.028851 31.920010
F 3.051606 0.013929 6.401380
F 16.444456 23.148001 18.241110
F 16.409456 23.148001 28.243810
F 3.087546 0.001997 10.923210
F 12.014956 0.000009 10.950910
F 7.521026 0.001121 20.938810
F 25.464856 23.195301 28.274010
F 25.380156 23.219601 18.202110
F 20.896056 23.082301 20.795510
F 20.956556 23.251201 28.152410
F 29.898556 23.146501 28.112810
F 21.065556 23.096201 25.543910
F 29.870556 23.204601 18.112010
F 29.962556 22.989001 25.378910
F 25.601956 23.193701 25.569810
F 20.764456 22.992701 11.064010
F 29.874556 23.094901 13.512610
F 20.899056 23.152301 18.084810
F 18.560056 19.269501 32.892710
F 18.528656 3.827821 33.020610
F 20.854256 15.435601 32.795210
F 25.166856 7.806251 32.759610
F 25.406356 23.234801 32.620310
F 20.841856 23.018401 32.727510
F 18.247856 16.851101 0.094544
F 29.490556 12.841301 0.297264
F 29.231356 5.084811 0.183934
F 24.918856 20.566901 -0.038079
F 27.338056 16.583201 -0.002726
F 0.501811 1.230771 46.448810
F 27.567956 1.268951 46.601210
F 0.501811 8.946771 46.448810
F 27.661656 9.047021 46.361310
F 0.501810 16.662801 46.448810
F 27.545556 16.651101 46.480610
F 9.663356 1.285901 46.407210
F 9.663356 9.001901 46.407210
F 9.663356 16.717901 46.407210
F 18.760556 1.321321 46.520110
F 18.657456 8.933671 46.510510
F 18.584156 16.709401 46.617610
F 0.503059 3.907511 50.082010
F 27.660456 3.816441 50.121610
F 0.503060 11.623501 50.082010
F 27.528956 11.642701 49.965610
F 0.503060 19.339501 50.082010
F 27.462356 19.262601 50.020910
F 9.650626 3.858101 50.044510
F 9.650626 11.574101 50.044510
F 9.650626 19.290101 50.044510
F 18.656856 3.972101 50.167910
F 18.652256 11.607001 50.094410
F 18.618556 19.413901 50.124810
F 0.514478 3.909371 47.287910
F 27.674256 4.014131 47.347310
F 0.514478 11.625401 47.287910
F 27.596556 11.578001 47.286210
F 0.514478 19.341401 47.287910
F 27.489756 19.353801 47.208810
F 9.659906 3.858141 47.316310
F 9.659906 11.574101 47.316310
F 9.659906 19.290101 47.316310
F 18.650456 4.062981 47.363010
F 18.570856 11.577001 47.371910
F 18.666456 19.348701 47.362110
F 0.523357 1.233571 43.649510
F 2.907636 0.018337 47.285610
F 23.219556 11.672801 32.651610
F 0.523357 8.949571 43.649510
F 11.887956 0.000009 47.324210
F 27.438756 9.021311 43.661110
F 0.523357 16.665601 43.649510
F 2.883546 0.019956 50.039210
F 27.668656 16.654401 43.688310
F 9.672606 1.285861 43.679010
F 9.672606 9.001851 43.679010
F 9.672606 16.717901 43.679010
F 18.647056 1.139211 43.865010
F 18.528356 9.021951 43.815610
F 18.471256 16.788101 43.847410
F 2.907636 7.734331 47.285610
F 29.847456 7.761191 47.462910
F 2.907636 15.450301 47.285610
F 29.775556 15.286001 47.306810
F 20.743456 0.002357 42.755910
F 25.384356 15.523701 42.888210
F 11.887956 7.716001 47.324210
F 11.887956 15.432001 47.324210
F 27.421056 11.673101 32.796810
F 21.053856 7.494761 47.335810
F 20.819556 15.486501 47.376410
F 7.391356 20.575001 58.220010
F 2.920446 5.125661 43.648310
F 29.810356 5.352961 43.648610
F 2.920446 12.841701 43.648310
F 29.820956 12.918601 43.734510
F 2.920446 20.557701 43.648310
F 29.831056 20.592201 43.815710
F 11.900656 5.143981 43.686910
F 11.900656 12.860001 43.686910
F 11.900656 20.576001 43.686910
F 20.939156 5.141531 43.661010
F 20.910356 12.767701 43.870510
F 20.935156 20.407701 43.804410
F 2.895616 5.123841 46.401910
F 29.957856 5.298711 46.380910
F 2.895616 12.839801 46.401910
F 29.942456 12.720001 46.472610
F 2.895616 20.555801 46.401910
F 29.784856 20.459701 46.466910
F 11.891156 5.143981 46.414910
F 11.891156 12.860001 46.414910
F 11.891156 20.576001 46.414910
F 20.965156 4.997561 46.317610
F 20.972356 12.848501 46.575410
F 20.955056 20.675601 46.504610
F 2.883546 7.735951 50.039210
F 29.794256 7.907091 50.162410
F 2.883546 15.451901 50.039210
F 29.723556 15.509001 50.057910
F 25.243456 7.719531 42.631110
F 7.468836 20.575401 36.396310
F 7.391356 12.859001 58.220010
F 2.837396 20.557401 65.471610
F 11.878456 7.716011 50.052210
F 11.878456 15.432001 50.052210
F 7.468836 12.859401 36.396310
F 20.909856 7.795471 50.061510
F 20.733256 15.377001 50.161710
F 7.391356 5.143031 58.220010
F 5.192056 1.282451 46.394110
F 32.105556 1.280791 46.655010
F 5.192056 8.998441 46.394110
F 32.186056 8.888151 46.621210
F 5.192056 16.714401 46.394110
F 31.922756 16.654301 46.183510
F 14.118556 1.286001 46.422710
F 14.118556 9.001991 46.422710
F 14.118556 16.718001 46.422710
F 23.016356 1.077901 46.471510
F 23.153056 8.922071 46.563810
F 23.043456 16.706001 46.308810
F 5.178806 3.861751 50.031510
F 32.059956 3.875251 50.122410
F 5.178806 11.577701 50.031510
F 32.065956 11.568501 50.170710
F 5.178806 19.293701 50.031510
F 32.174256 19.383801 49.953610
F 14.105856 3.858001 50.060010
F 14.105856 11.574001 50.060010
F 14.105856 19.290001 50.060010
F 23.023856 3.751751 50.182710
F 23.154956 11.635001 50.147810
F 22.977756 19.272301 50.150310
F 5.183146 3.863321 47.297510
F 32.028556 3.847691 47.214710
F 5.183146 11.579301 47.297510
F 31.994056 11.446501 47.524410
F 5.183146 19.295301 47.297510
F 25.255356 0.085548 57.401810
F 14.115456 3.858001 47.332010
F 14.115456 11.574001 47.332010
F 14.115456 19.290001 47.332010
F 23.232256 3.703491 47.385810
F 23.006956 11.439101 47.354410
F 22.973856 19.367701 47.516510
F 5.195776 1.280741 43.660210
F 31.955756 1.368381 43.911310
F 5.195776 8.996741 43.660210
F 31.957356 9.093841 43.979310
F 5.195776 16.712701 43.660210
F 32.093956 16.703401 43.445110
F 14.128156 1.286001 43.694710
F 14.128156 9.001991 43.694710
F 14.128156 16.718001 43.694710
F 23.058856 1.231111 43.717210
F 23.077056 8.892881 43.744410
F 23.029656 16.754201 43.637610
F 7.430016 7.716791 47.308210
F 7.430016 15.432801 47.308210
F 16.282556 15.432001 64.617110
F 16.342856 7.715991 47.339810
F 16.342856 15.432001 47.339810
F 7.468836 5.143421 36.396310
F 25.397456 7.705311 47.318510
F 25.240956 15.439301 47.236910
F 16.358656 15.432001 42.793110
F 7.442916 5.143271 43.670910
F 7.442916 12.859301 43.670910
F 7.442916 20.575301 43.670910
F 16.355556 5.143991 43.702410
F 16.355556 12.860001 43.702410
F 16.355556 20.576001 43.702410
F 25.359056 5.166881 43.703710
F 25.323256 12.777501 43.805610
F 25.364956 20.627201 43.569810
F 7.431496 5.142751 46.400210
F 7.431496 12.858701 46.400210
F 7.431496 20.574701 46.400210
F 16.346056 5.143991 46.430410
F 16.346056 12.860001 46.430410
F 16.346056 20.576001 46.430410
F 25.443856 5.038271 46.459610
F 25.352056 12.920701 46.610210
F 25.203056 20.344901 46.402610
F 7.418796 7.717231 50.037510
F 7.418796 15.433201 50.037510
F 16.282556 7.715991 64.617110
F 16.380956 5.143991 36.427810
F 16.333256 7.715991 50.067810
F 16.333256 15.432001 50.067810
F 16.304756 5.143991 58.251810
F 25.297356 7.628811 50.060510
F 25.231156 15.499001 49.998010
F 16.358656 7.715991 42.793110
F 0.488046 1.234841 53.721610
F 27.526456 1.234881 54.018110
F 0.488046 8.950831 53.721610
F 27.562756 9.044591 53.649010
F 0.488047 16.666801 53.721610
F 27.403956 16.755301 53.643110
F 9.637906 1.285891 53.681810
F 9.637906 9.001891 53.681810
F 9.637906 16.717901 53.681810
F 18.553456 1.251551 53.852910
F 18.417456 9.199491 53.711410
F 18.569556 16.800101 53.772710
F 0.509484 3.926131 35.546110
F 0.471526 3.911601 57.361910
F 27.580656 3.856041 35.547010
F 27.263956 3.891381 57.331010
F 0.509485 11.642101 35.546110
F 0.471527 11.627601 57.361910
F 27.540156 11.740401 35.588910
F 27.598856 11.467301 57.311010
F 0.509486 19.358101 35.546110
F 0.471527 19.343601 57.361910
F 27.582756 19.325201 35.848010
F 27.529556 19.201201 57.522910
F 9.701526 3.858071 35.495210
F 9.625176 3.858111 57.319210
F 9.701526 11.574101 35.495210
F 9.625176 11.574101 57.319210
F 9.701526 19.290101 35.495210
F 9.625176 19.290101 57.319210
F 18.479656 3.737431 35.805810
F 18.385256 3.721161 57.297610
F 18.638356 11.538001 35.579910
F 18.580656 11.563201 57.230510
F 18.594256 19.255901 35.576610
F 18.388756 19.288001 57.268410
F 0.495327 3.906401 54.567910
F 29.798156 0.050531 62.069210
F 27.503256 3.892941 54.642410
F 0.495327 11.622401 54.567910
F 32.129956 4.135191 32.924910
F 27.501156 11.714601 54.563310
F 0.495327 19.338401 54.567910
F 32.027556 18.998301 47.317310
F 27.378656 19.178901 54.730110
F 9.710756 3.858121 32.767010
F 9.634496 3.858151 54.591010
F 9.710756 11.574101 32.767010
F 9.634496 11.574101 54.591010
F 9.710756 19.290101 32.767010
F 9.634496 19.290101 54.591010
F 20.822556 -0.147562 50.142610
F 18.611556 3.859991 54.565810
F 20.892256 0.094504 54.731910
F 18.618856 11.692701 54.526710
F 20.750656 -0.041938 40.091710
F 18.542356 19.406901 54.624710
F 0.505127 1.235491 50.927710
F 27.549256 1.325001 51.191910
F 0.505127 8.951481 50.927710
F 27.425756 9.080451 50.915010
F 0.505127 16.667501 50.927710
F 27.461956 16.775901 50.920710
F 9.647196 1.285851 50.953710
F 9.647186 9.001841 50.953710
F 9.647186 16.717801 50.953710
F 18.580756 1.352461 51.007410
F 18.586656 9.034481 50.947610
F 18.505556 16.830001 51.027010
F 2.971576 7.731331 32.738610
F 2.880786 7.734301 54.560210
F 7.404256 0.000905 54.582710
F 29.756256 7.842991 54.709910
F 2.971576 15.447301 32.738610
F 2.880786 15.450301 54.560210
F 32.251256 19.327001 35.623810
F 29.767956 15.516501 54.537610
F 25.069256 15.435801 61.953210
F 25.197256 15.514201 40.210210
F 7.368216 15.433101 64.586810
F 7.444206 15.433201 42.762910
F 11.938756 7.716001 32.774910
F 11.862556 7.716001 54.598910
F 11.938756 15.432001 32.774910
F 11.862556 15.432001 54.598910
F 7.368216 7.717131 64.586810
F 7.444206 7.717241 42.762910
F 29.875856 -0.000793 42.775110
F 20.686556 7.834721 54.467110
F 27.443556 19.381901 64.613010
F 20.717956 15.413301 54.731510
F 25.462356 7.668831 62.189710
F 25.413156 7.750931 40.000610
F 2.895056 5.125811 50.923010
F 29.723156 5.262681 50.900410
F 2.895056 12.841801 50.923010
F 29.787956 12.962901 50.927910
F 2.895056 20.557801 50.923010
F 29.857156 20.577501 50.903410
F 11.875256 5.143981 50.961510
F 11.875256 12.860001 50.961510
F 11.875256 20.576001 50.961510
F 20.935456 5.261811 50.971710
F 20.858256 12.802801 51.024610
F 20.893756 20.689201 50.977510
F 2.871686 5.124011 53.676510
F 29.706856 5.252631 53.780710
F 2.871686 12.840001 53.676510
F 29.668156 12.916801 53.606710
F 2.871686 20.556001 53.676510
F 29.691656 20.688201 53.690310
F 11.865756 5.143981 53.689610
F 11.865756 12.860001 53.689610
F 11.865756 20.576001 53.689610
F 20.772256 5.286711 53.720610
F 20.756456 12.767001 53.679110
F 20.858156 20.664201 53.840410
F 2.933696 7.736041 35.490110
F 2.860046 7.736071 57.313810
F 29.760056 7.783381 35.696110
F 29.958656 7.709861 57.485210
F 2.933696 15.452001 35.490110
F 2.860046 15.452101 57.313810
F 29.883156 15.461201 35.414210
F 29.764456 15.347001 57.143510
F 25.113056 20.631201 60.998410
F 25.494556 20.277201 38.939710
F 16.292056 15.432001 61.889110
F 16.368256 15.432001 40.065110
F 25.377556 12.804401 61.153210
F 25.400756 13.083501 39.051810
F 18.461056 19.177101 64.725010
F 2.837396 12.841401 65.471610
F 11.929156 7.716001 35.502910
F 11.853056 7.716011 57.326910
F 11.929156 15.432001 35.502910
F 11.853056 15.432001 57.326910
F 25.198556 5.299871 61.018010
F 25.464256 5.104041 39.089110
F 20.706156 7.731781 35.559510
F 20.635056 7.858531 57.047510
F 21.092956 15.403201 35.490110
F 20.747256 15.453701 57.396210
F 16.292056 7.715991 61.889110
F 16.368256 7.715991 40.065110
F 5.165426 1.282141 53.668910
F 31.969856 1.304351 53.745310
F 5.165426 8.998131 53.668910
F 31.849756 9.121671 53.758710
F 5.165426 16.714101 53.668910
F 32.052656 16.838001 53.702110
F 14.093256 1.286001 53.697310
F 14.093256 9.001991 53.697310
F 14.093256 16.718001 53.697310
F 11.862556 0.000009 54.598910
F 23.051356 9.106301 53.758910
F 22.999956 16.764701 53.798410
F 5.233066 3.860871 35.481610
F 5.151866 3.861971 57.306310
F 32.036256 3.774971 35.700810
F 32.050056 4.078071 57.219310
F 5.233066 11.576901 35.481610
F 5.151866 11.578001 57.306310
F 32.068856 11.416701 35.706010
F 32.036456 11.410901 57.383310
F 5.233066 19.292901 35.481610
F 5.151866 19.294001 57.306310
F 22.933356 3.755651 64.671110
F 32.100456 19.157101 57.153310
F 14.156656 3.858001 35.510710
F 14.080456 3.858001 57.334710
F 14.156656 11.574001 35.510710
F 14.080456 11.574001 57.334710
F 14.156656 19.290001 35.510710
F 14.080456 19.290001 57.334710
F 23.081556 3.872821 35.664810
F 22.930456 4.072461 57.257210
F 23.200156 11.657801 35.474810
F 22.881756 11.639801 57.449910
F 23.074056 19.499001 35.300210
F 22.909956 19.303201 57.461210
F 5.234286 3.862821 32.748510
F 5.158136 3.863361 54.572110
F 11.938756 0.000009 32.774910
F 31.914356 3.871721 54.457210
F 5.234286 11.578801 32.748510
F 5.158136 11.579401 54.572110
F 22.991956 1.509581 53.851010
F 31.889056 11.598801 54.507010
F 5.234286 19.294801 32.748510
F 5.158136 19.295401 54.572110
F 29.827556 15.429901 64.570810
F 31.846156 19.427201 54.466410
F 14.166256 3.858001 32.782710
F 14.090056 3.858001 54.606710
F 14.166256 11.574001 32.782710
F 14.090056 11.574001 54.606710
F 14.166256 19.290001 32.782710
F 14.090056 19.290001 54.606710
F 16.292056 23.148001 61.889110
F 23.125056 4.069721 54.558910
F 11.913356 0.000009 40.049510
F 22.911256 11.658501 54.569710
F 31.990656 11.611801 64.585810
F 22.948356 19.393701 54.663810
F 5.170586 1.280641 50.934810
F 32.027356 1.023211 51.037110
F 5.170586 8.996641 50.934810
F 32.183256 9.039361 51.098610
F 5.170586 16.712601 50.934810
F 32.094556 16.769501 51.005010
F 14.102756 1.286001 50.969310
F 14.102756 9.001991 50.969310
F 14.102756 16.718001 50.969310
F 22.973256 1.257651 51.089710
F 23.238556 9.072641 51.017210
F 22.917156 16.676701 51.084110
F 7.481836 7.716481 32.759010
F 7.404256 7.716901 54.582710
F 7.481836 15.432501 32.759010
F 7.404256 15.432901 54.582710
F 16.295256 20.576001 60.979810
F 16.371356 20.576001 39.155810
F 16.393656 7.715991 32.790410
F 16.317456 7.715991 54.614410
F 16.393656 15.432001 32.790410
F 16.317456 15.432001 54.614410
F 16.380956 12.860001 36.427810
F 16.304756 12.860001 58.251810
F 11.837156 0.000009 61.873610
F 25.407756 7.865731 54.708610
F 2.837676 0.019883 64.588010
F 25.339656 15.473801 54.448310
F 16.295256 12.860001 60.979810
F 16.371356 12.860001 39.155810
F 7.417126 5.143151 50.945410
F 7.417126 12.859101 50.945410
F 7.417126 20.575101 50.945410
F 16.330156 5.143991 50.977110
F 16.330156 12.860001 50.977110
F 16.330156 20.576001 50.977110
F 25.352056 5.171221 51.077010
F 25.375756 12.914601 50.794710
F 25.406156 20.597701 51.130510
F 7.406126 5.142781 53.674810
F 7.406126 12.858801 53.674810
F 7.406126 20.574801 53.674810
F 16.320656 5.143991 53.705110
F 16.320656 12.860001 53.705110
F 16.320656 20.576001 53.705110
F 25.234956 5.342451 53.810310
F 25.245056 12.949301 53.603110
F 25.201656 20.547201 53.862910
F 7.469706 7.717231 35.488210
F 7.393466 7.717191 57.312210
F 7.469706 15.433201 35.488210
F 7.393466 15.433201 57.312210
F 16.295256 5.143991 60.979810
F 16.371356 5.143991 39.155810
F 7.378496 15.433001 61.857310
F 7.455866 15.432601 40.033610
F 16.384056 7.715991 35.518410
F 16.307956 7.715991 57.342410
F 16.384056 15.432001 35.518410
F 16.307956 15.432001 57.342410
F 7.378496 7.717021 61.857310
F 7.455866 7.716651 40.033610
F 25.333356 7.777051 35.500010
F 25.229456 7.996331 57.398810
F 25.546156 15.451201 35.459110
F 25.265456 15.303401 57.178710
F 7.380846 20.574801 60.949510
F 7.456946 20.574701 39.125510
F 0.492355 1.216151 39.185610
F 0.457647 1.230991 61.001210
F 27.411456 1.295411 39.216610
F 27.450856 1.278841 61.116610
F 0.492355 8.932151 39.185610
F 0.457647 8.946991 61.001210
F 27.495656 9.226481 39.196510
F 27.621056 8.997221 61.034110
F 0.492355 16.648101 39.185610
F 0.457647 16.663001 61.001210
F 27.473456 16.694701 39.275010
F 27.228556 16.749801 61.011710
F 9.688806 1.285921 39.132510
F 9.612466 1.285881 60.956510
F 9.688806 9.001911 39.132510
F 9.612466 9.001881 60.956510
F 9.688806 16.717901 39.132510
F 9.612466 16.717901 60.956510
F 18.572556 1.281681 39.148010
F 18.496456 1.269891 61.000110
F 18.649656 9.091991 39.087410
F 18.561756 9.074021 61.092210
F 18.612856 16.770601 39.145910
F 18.441456 16.813801 61.063310
F 0.493243 3.922151 42.818610
F 0.445874 3.913601 64.639810
F 27.518256 3.889421 42.873910
F 7.393466 0.001197 57.312210
F 0.493242 11.638101 42.818610
F 0.445874 11.629601 64.639810
F 27.618756 11.745601 42.945310
F 31.999556 19.266601 64.519610
F 0.493241 19.354101 42.818610
F 0.445874 19.345601 64.639810
F 27.743556 19.378001 42.802510
F 18.392656 3.801721 64.564010
F 9.676076 3.858081 42.769810
F 9.599736 3.858121 64.593910
F 9.676076 11.574101 42.769810
F 9.599736 11.574101 64.593910
F 9.676076 19.290101 42.769810
F 9.599736 19.290101 64.593910
F 18.628556 3.699781 42.733910
F 11.903756 0.000011 42.777610
F 18.512656 11.430401 42.831810
F 27.421456 3.921091 64.340910
F 18.627556 19.313901 42.845410
F 7.455866 0.000654 40.033610
F 0.532238 3.912531 40.011110
F 0.476761 3.900921 61.847410
F 27.633856 3.778111 40.083810
F 27.511756 3.985401 61.680210
F 0.532238 11.628501 40.011110
F 0.476761 11.616901 61.847410
F 27.576056 11.746801 40.001610
F 27.786956 11.546001 61.852510
F 0.532238 19.344501 40.011110
F 0.476762 19.332901 61.847410
F 27.732056 19.247901 40.025810
F 27.349456 19.483101 61.901010
F 9.685326 3.858131 40.041710
F 9.609096 3.858151 61.865710
F 9.685326 11.574101 40.041710
F 9.609096 11.574101 61.865710
F 9.685326 19.290101 40.041710
F 9.609096 19.290101 61.865710
F 18.663756 3.856661 39.893610
F 18.503256 3.900721 61.870410
F 18.595856 11.647701 40.051910
F 18.557456 11.725501 62.076810
F 18.686956 19.494701 40.059210
F 18.481756 19.295201 62.015510
F 0.541468 1.227811 36.371810
F 0.485743 1.240441 58.207810
F 27.626856 1.256881 36.402910
F 27.516756 1.481451 58.451110
F 0.541468 8.943801 36.371810
F 0.485743 8.956431 58.207810
F 27.517956 9.099071 36.567010
F 27.643256 8.955431 58.270010
F 0.541468 16.659801 36.371810
F 0.485743 16.672401 58.207810
F 27.672856 16.683701 36.449410
F 27.402856 16.463501 58.232410
F 9.698026 1.285871 36.404310
F 9.621786 1.285841 58.228310
F 9.698026 9.001861 36.404310
F 9.621786 9.001841 58.228310
F 9.698026 16.717901 36.404310
F 9.621786 16.717801 58.228310
F 18.704056 1.135461 36.398110
F 18.643756 1.222181 58.334910
F 18.494656 9.016101 36.356110
F 18.588756 8.991871 58.295510
F 18.619356 16.651401 36.389910
F 18.559456 16.793701 58.414610
F 2.934986 7.733861 40.011310
F 2.851246 7.734641 61.834410
F 29.624356 7.718761 40.013210
F 29.895256 7.703691 61.979910
F 2.934986 15.449901 40.011310
F 2.851246 15.450601 61.834410
F 29.830556 15.545201 39.914110
F 29.603256 15.446701 61.799310
F 7.380846 12.858801 60.949510
F 7.456946 12.858701 39.125510
F 7.380846 5.142821 60.949510
F 7.456946 5.142751 39.125510
F 11.913356 7.716001 40.049510
F 11.837156 7.716001 61.873610
F 11.913356 15.432001 40.049510
F 11.837156 15.432001 61.873610
F 25.244656 20.481801 58.366810
F 25.149456 20.705301 36.166610
F 20.737156 7.783931 40.118110
F 20.764356 7.762111 62.039710
F 20.779256 15.498301 40.112010
F 20.693156 15.511601 61.806910
F 23.116856 16.561601 58.151210
F 23.267856 16.841501 36.182510
F 2.951976 5.127121 36.374810
F 2.865686 5.125441 58.197210
F 29.788056 5.174511 36.419510
F 29.661456 5.081331 58.152710
F 2.951976 12.843101 36.374810
F 2.865686 12.841401 58.197210
F 29.956556 12.855801 36.395810
F 29.874156 12.754901 58.142510
F 2.951976 20.559101 36.374810
F 2.865686 20.557401 58.197210
F 30.013556 20.714801 36.548310
F 29.840056 20.453201 58.304010
F 11.926056 5.143981 36.412210
F 11.849856 5.143981 58.236210
F 11.926056 12.860001 36.412210
F 11.849856 12.860001 58.236210
F 11.926056 20.576001 36.412210
F 11.849856 20.576001 58.236210
F 20.896556 5.031611 36.340510
F 20.656256 5.248571 58.140410
F 20.965056 12.833501 36.488610
F 20.695656 12.872201 58.412610
F 20.855756 20.595101 36.451710
F 20.685756 20.684901 58.317310
F 2.920686 5.123631 39.127510
F 2.848736 5.123951 60.950910
F 29.696256 5.029791 39.194410
F 29.762456 5.225931 60.904310
F 2.920686 12.839601 39.127510
F 2.848736 12.840001 60.950910
F 29.830256 12.866901 39.139610
F 29.800356 12.913701 60.907810
F 2.920686 20.555601 39.127510
F 2.848736 20.556001 60.950910
F 30.105156 20.691301 39.288210
F 29.856356 20.587901 61.082010
F 11.916556 5.143981 39.140210
F 11.840356 5.143981 60.964210
F 11.916556 12.860001 39.140210
F 11.840356 12.860001 60.964210
F 11.916556 20.576001 39.140210
F 11.840356 20.576001 60.964210
F 20.864156 5.235031 39.205210
F 20.639056 5.175061 61.023210
F 20.778656 12.995101 39.227810
F 20.908856 12.857201 61.220010
F 20.865356 20.703601 39.247910
F 20.678156 20.650701 61.148910
F 2.907976 7.736351 42.764710
F 2.837676 7.735881 64.588010
F 29.812756 7.826681 42.799510
F 20.886556 -0.138523 35.533810
F 2.907976 15.452401 42.764710
F 2.837676 15.451901 64.588010
F 29.863656 15.486501 42.721010
F 22.924856 11.512801 64.783410
F 25.349656 12.789501 58.320210
F 25.376556 13.003701 36.417710
F 22.917156 9.062431 58.411810
F 22.947356 9.020161 36.289810
F 25.131656 5.393561 58.353410
F 25.287256 5.125621 36.264110
F 2.837396 5.125371 65.471610
F 11.827656 0.000012 64.601610
F 11.903756 7.716001 42.777610
F 11.827656 7.716011 64.601610
F 11.903756 15.432001 42.777610
F 11.827656 15.432001 64.601610
F 16.304756 20.576001 58.251810
F 16.380956 20.576001 36.427810
F 20.808356 7.756891 42.816710
F 25.151356 15.365101 64.714710
F 20.728356 15.392301 42.901510
F 16.368256 23.148001 40.065110
F 23.210156 1.537761 58.456110
F 23.129956 1.152631 36.456010
F 5.219126 1.282971 39.119010
F 5.138456 1.281931 60.943710
F 27.621856 11.600601 64.621610
F 32.002056 1.220161 60.999510
F 5.219126 8.998971 39.119010
F 5.138456 8.997931 60.943710
F 32.022756 9.076211 39.393510
F 32.177756 9.009831 61.099710
F 5.219126 16.715001 39.119010
F 5.138456 16.713901 60.943710
F 31.868956 16.775201 38.989810
F 31.864956 16.808801 60.959010
F 14.143956 1.286001 39.148010
F 14.067856 1.286001 60.972010
F 14.143956 9.001991 39.148010
F 14.067856 9.001991 60.972010
F 14.143956 16.718001 39.148010
F 14.067856 16.718001 60.972010
F 23.021156 1.329611 39.240710
F 22.976756 1.415851 61.236510
F 23.073256 8.932971 39.036610
F 23.268156 8.778141 61.069110
F 22.943456 16.753301 39.108310
F 22.923356 16.595001 60.856210
F 5.205456 3.861271 42.756510
F 5.125176 3.862151 64.581110
F 32.033956 4.050841 42.973410
F 27.665956 1.429541 43.825810
F 5.205456 11.577301 42.756510
F 5.125176 11.578101 64.581110
F 32.209756 11.743801 42.899910
F 31.894256 3.697561 64.623310
F 5.205456 19.293301 42.756510
F 5.125176 19.294101 64.581110
F 32.150656 19.271801 42.922310
F 7.378496 0.001025 61.857310
F 14.131256 3.858001 42.785310
F 14.055056 3.858001 64.609310
F 14.131256 11.574001 42.785310
F 14.055056 11.574001 64.609310
F 14.131256 19.290001 42.785310
F 14.055056 19.290001 64.609310
F 23.093056 3.860271 42.764210
F 2.933696 0.020045 35.490110
F 23.037656 11.504001 42.667910
F 25.253756 7.796731 64.770510
F 23.244656 19.322101 42.753010
F 29.786456 7.715381 64.769610
F 5.208516 3.863151 40.022910
F 5.133496 3.863331 61.846810
F 32.076356 3.853981 40.278210
F 32.009056 3.887761 61.772410
F 5.208516 11.579101 40.022910
F 5.133496 11.579301 61.846810
F 31.916456 11.650901 40.278510
F 32.007956 11.605401 61.960910
F 5.208516 19.295101 40.022910
F 5.133496 19.295301 61.846810
F 32.201956 19.228701 40.179610
F 32.178256 19.287101 61.828910
F 14.140856 3.858001 40.057310
F 14.064656 3.858001 61.881310
F 14.140856 11.574001 40.057310
F 14.064656 11.574001 61.881310
F 14.140856 19.290001 40.057310
F 14.064656 19.290001 61.881310
F 23.119256 3.816091 40.138210
F 22.895956 3.965831 62.010210
F 23.212856 11.586401 39.854910
F 23.205156 11.565501 62.095810
F 22.987456 19.309901 40.114910
F 22.892756 19.127301 61.665110
F 5.221336 1.280991 36.385710
F 5.145766 1.280641 58.209510
F 32.062556 1.263781 36.531410
F 31.901256 1.442711 58.293810
F 5.221336 8.996991 36.385710
F 5.145766 8.996631 58.209510
F 31.969256 8.799001 36.687310
F 32.136256 8.953141 58.436410
F 5.221336 16.713001 36.385710
F 5.145766 16.712601 58.209510
F 32.284656 16.756901 36.219410
F 32.056056 16.762501 58.205510
F 14.153456 1.286001 36.420010
F 14.077356 1.286001 58.244010
F 14.153456 9.001991 36.420010
F 14.077356 9.001991 58.244010
F 14.153456 16.718001 36.420010
F 14.077356 16.718001 58.244010
F 11.878456 0.000011 50.052210
F 20.726856 7.698851 64.734610
F 16.282556 23.148001 64.617110
F 16.358656 23.148001 42.793110
F 7.430016 0.000793 47.308210
F 16.342856 23.148001 47.339810
F 20.726956 15.604101 64.404710
F 16.333256 23.148001 50.067810
F 7.418796 0.001235 50.037510
F 23.022956 19.374401 64.454010
F 2.851246 0.018651 61.834410
F 2.971576 0.015337 32.738610
F 32.026756 1.328931 39.355710
F 18.568456 11.567901 64.874910
F 2.934986 0.017867 40.011310
F 7.469706 0.001237 35.488210
F 16.393656 23.148001 32.790410
F 16.317456 23.148001 54.614410
F 2.860046 0.020073 57.313810
F 2.907976 0.020359 42.764710
F 16.384056 23.148001 35.518410
F 16.307956 23.148001 57.342410
F 2.880786 0.018310 54.560210
F 7.368216 0.001140 64.586810
F 11.929156 0.000010 35.502910
F 11.853056 0.000012 57.326910
F 7.444206 0.001250 42.762910
F 7.481836 0.000490 32.759010
F 23.255256 19.399001 32.552310
F 25.207656 -0.001685 62.073910
F 20.886956 0.240876 57.441810
F 25.363356 15.604201 32.767310
F 32.137156 19.276101 32.957110
F 20.776356 7.706051 32.889310
F 29.870256 15.453701 32.732810
F 27.527456 3.869911 32.804410
F 31.944356 11.565201 33.121810
F 29.829556 7.784591 32.970910
F 20.546256 5.031811 65.667510
F 25.387456 23.278301 35.374810
F 29.902456 23.028001 35.505110
F 29.816556 23.053401 57.474910
F 29.688656 23.273901 54.731410
F 29.681356 23.231201 50.149210
F 25.377956 22.845701 40.030410
F 20.954656 23.196401 35.428310
F 25.397656 23.134601 42.670110
F 25.119656 23.186101 61.738410
F 25.128356 23.164601 54.699510
F 29.700156 23.071501 47.397310
F 23.072656 1.185931 65.632610
F 20.843356 23.224001 47.299310
F 29.853056 23.237901 62.016710
F 25.108656 23.025601 47.228710
F 25.407256 23.096201 57.538310
F 20.920656 23.226401 40.146710
F 25.226056 23.126501 50.095110
F 32.123156 1.253861 65.720210
F 18.502156 1.232211 65.532610
F 25.149556 20.634801 65.600010
F 20.729456 12.968501 65.663910
F 27.684856 1.298851 65.581110
F 25.282756 5.089741 65.481010
F 22.849956 16.743901 65.482210
F 27.721556 19.330301 32.877010
F 18.643456 11.593301 32.736510
F 22.870256 3.809001 32.913210
F 0.435684 1.230341 68.277810
F 0.383187 1.235491 90.100210
F 27.652856 1.387851 68.260910
F 27.432756 1.404641 90.004510
F 0.435684 8.946331 68.277810
F 0.383187 8.951491 90.100210
F 27.503356 8.806601 68.270210
F 27.356656 8.858001 90.173010
F 0.435684 16.662301 68.277810
F 0.383187 16.667501 90.100210
F 27.424156 16.598701 68.135410
F 27.443356 16.636601 90.039910
F 9.587036 1.285871 68.231210
F 9.510796 1.285861 90.055210
F 9.587036 9.001871 68.231210
F 9.510796 9.001851 90.055210
F 9.587036 16.717901 68.231210
F 9.510796 16.717901 90.055210
F 18.479556 1.195961 68.197310
F 18.296456 1.546801 89.944110
F 18.446256 9.002041 68.215910
F 18.400156 9.041031 89.997410
F 18.516756 16.815701 68.313210
F 18.511156 16.672501 90.047310
F 0.426504 3.913421 71.915510
F 0.374638 3.907661 93.736910
F 27.420356 3.771371 72.032910
F 27.554756 3.902891 93.790910
F 0.426504 11.629401 71.915510
F 0.374638 11.623701 93.736910
F 27.527156 11.809201 72.025110
F 27.279256 11.701001 93.835810
F 0.426504 19.345401 71.915510
F 0.374638 19.339701 93.736910
F 27.390956 19.307301 72.020210
F 27.402956 19.368501 93.654710
F 9.574316 3.858121 71.868510
F 9.498086 3.858131 93.692610
F 9.574316 11.574101 71.868510
F 9.498086 11.574101 93.692610
F 9.574316 19.290101 71.868510
F 9.498086 19.290101 93.692610
F 18.522956 3.741691 71.846010
F 18.502156 3.893531 93.819910
F 18.546156 11.568001 71.772810
F 18.397056 11.764501 93.618910
F 18.475256 19.323901 71.915710
F 18.300256 19.316301 93.705510
F 0.460351 3.896251 69.125810
F 0.409801 3.888971 90.954610
F 27.504056 3.893171 69.287910
F 27.610256 3.849501 91.053610
F 0.460351 11.612201 69.125810
F 0.409801 11.605001 90.954610
F 27.463556 11.467101 69.294910
F 27.206456 11.519201 91.042110
F 0.460351 19.328201 69.125810
F 0.409801 19.321001 90.954610
F 27.647556 19.195001 69.275510
F 27.477256 19.108501 90.978610
F 9.583716 3.858161 69.140310
F 9.507576 3.858151 90.964410
F 9.583716 11.574201 69.140310
F 9.507576 11.574101 90.964410
F 9.583716 19.290201 69.140310
F 9.507576 19.290101 90.964410
F 18.488156 3.805351 69.103310
F 18.384056 3.883691 91.192810
F 18.432656 11.586801 69.053010
F 18.419256 11.580501 90.804210
F 18.258656 19.277701 69.252910
F 18.436456 19.234301 91.069910
F 0.418468 1.254361 87.317110
F 32.006456 16.688801 65.422910
F 27.360256 1.298821 87.212810
F 0.418468 8.970351 87.317110
F 29.760456 20.530501 65.546710
F 27.343956 8.933531 87.363410
F 0.418468 16.686401 87.317110
F 20.853356 0.071400 79.148310
F 27.202656 16.472201 87.343110
F 9.596396 1.285841 65.503010
F 9.520256 1.285841 87.327010
F 9.596396 9.001831 65.503010
F 9.520256 9.001831 87.327010
F 9.596396 16.717801 65.503010
F 9.520256 16.717801 87.327010
F 27.579156 9.063521 65.529210
F 18.490856 1.164391 87.176010
F 29.534556 12.864801 97.270910
F 18.377556 9.091651 87.341810
F 20.350256 0.177044 90.863210
F 18.361356 16.790201 87.397810
F 2.824146 7.734481 69.108910
F 2.751966 7.733111 90.933510
F 29.788656 7.746471 69.277210
F 29.489056 7.602871 91.250310
F 2.824146 15.450501 69.108910
F 2.751966 15.449101 90.933510
F 29.594256 15.014601 69.002310
F 29.677156 15.268301 91.071510
F 24.957856 15.167601 86.478510
F 25.137056 7.687071 86.420710
F 14.001156 16.718001 80.068010
F 16.206356 15.432001 86.441110
F 11.811756 7.716001 69.148210
F 11.735556 7.716001 90.972210
F 11.811756 15.432001 69.148210
F 11.735556 15.432001 90.972210
F 16.206356 7.715991 86.441110
F 14.001156 9.001991 80.068010
F 20.811756 7.820521 69.128210
F 20.434856 7.636251 91.082910
F 20.806156 15.427001 69.281810
F 20.672056 15.446001 91.067910
F 14.001156 1.286001 80.068010
F 31.972056 16.652001 80.326110
F 2.824146 0.018487 69.108910
F 2.763296 5.126591 87.296010
F 25.314556 -0.053311 79.315610
F 29.737356 5.088401 87.487010
F 2.751966 0.017114 90.933510
F 2.763296 12.842601 87.296010
F 25.375856 0.225252 69.102310
F 29.539456 12.856101 87.610610
F 11.811756 0.000009 69.148210
F 2.763296 20.558601 87.296010
F 30.014356 0.172866 69.259110
F 29.555156 20.600301 87.484210
F 11.824456 5.143981 65.510910
F 11.748256 5.143981 87.334910
F 11.824456 12.860001 65.510910
F 11.748256 12.860001 87.334910
F 11.824456 20.576001 65.510910
F 11.748256 20.576001 87.334910
F 22.854356 8.980051 97.287710
F 20.597756 4.826261 87.430010
F 32.106256 9.146601 97.335410
F 20.670056 12.828601 87.382210
F 18.531556 9.000411 65.556710
F 20.555956 20.574101 87.093310
F 2.826856 5.124381 68.225010
F 2.758276 5.126241 90.047310
F 29.739956 5.234091 68.335410
F 29.793956 5.148691 90.145210
F 2.826856 12.840401 68.225010
F 2.758276 12.842201 90.047310
F 29.625256 12.421501 68.218710
F 29.664856 12.522201 90.347110
F 2.826856 20.556401 68.225010
F 2.758276 20.558201 90.047310
F 29.802456 20.523401 68.256310
F 29.612256 20.613701 90.161910
F 11.814956 5.143981 68.238910
F 11.738756 5.143981 90.062910
F 11.814956 12.860001 68.238910
F 11.738756 12.860001 90.062910
F 11.814956 20.576001 68.238910
F 11.738756 20.576001 90.062910
F 20.803356 5.302731 68.245010
F 20.633856 5.134611 90.063510
F 20.730756 13.018901 68.341710
F 20.635456 12.895401 90.169510
F 20.797756 20.611101 68.289310
F 20.539956 20.585301 89.842710
F 2.816206 7.735231 71.861910
F 2.746756 7.733371 93.684410
F 29.638556 7.647221 71.953110
F 29.566956 7.680011 94.011910
F 2.816206 15.451201 71.861910
F 2.746756 15.449401 93.684410
F 29.674456 15.253201 71.722510
F 29.662956 15.549101 93.906510
F 7.292496 15.433001 86.410710
F 7.292496 7.716971 86.410710
F 5.072326 16.712901 80.033710
F 31.861256 8.848251 80.325110
F 25.137756 20.691201 83.106810
F 25.125256 12.764101 82.680410
F 20.592856 13.067401 97.406110
F 0.468298 16.677501 65.486810
F 11.802256 7.716011 71.876210
F 11.726056 7.716011 93.700210
F 11.802256 15.432001 71.876210
F 11.726056 15.432001 93.700210
F 25.206356 5.008781 83.053210
F 16.219056 20.576001 82.803810
F 20.836256 7.753761 71.906410
F 20.721256 7.785841 93.890410
F 20.690356 15.361001 71.982410
F 20.492356 15.624501 93.800110
F 5.072326 8.996921 80.033710
F 32.149356 1.118831 80.111410
F 5.112046 1.281781 68.218510
F 5.035696 1.281741 90.042510
F 32.189556 1.648041 68.384810
F 31.978956 1.349091 89.899010
F 5.112046 8.997781 68.218510
F 5.035696 8.997741 90.042510
F 32.023556 9.035811 68.282310
F 31.804456 8.667481 90.111710
F 5.112046 16.713801 68.218510
F 5.035696 16.713701 90.042510
F 31.828656 16.506801 68.100610
F 31.698856 16.730401 89.876110
F 14.042456 1.286001 68.246710
F 13.966256 1.286001 90.070710
F 14.042456 9.001991 68.246710
F 13.966256 9.001991 90.070710
F 14.042456 16.718001 68.246710
F 13.966256 16.718001 90.070710
F 23.035056 1.137021 68.329910
F 22.796456 1.365281 90.350510
F 23.059756 8.966491 68.245810
F 22.694256 9.018761 90.112410
F 23.000156 16.625501 68.083810
F 22.841656 16.674601 90.082310
F 5.099026 3.862261 71.855910
F 5.023316 3.862191 93.679810
F 32.038156 3.877301 72.026210
F 32.086456 3.801491 93.927510
F 5.099026 11.578301 71.855910
F 5.023316 11.578201 93.679810
F 31.825556 11.604001 71.826010
F 31.775056 11.729901 93.817210
F 5.099026 19.294301 71.855910
F 5.023316 19.294201 93.679810
F 31.855456 19.106201 71.805010
F 31.914856 19.246101 93.985410
F 14.029756 3.858001 71.884010
F 13.953556 3.858001 93.708010
F 14.029756 11.574001 71.884010
F 13.953556 11.574001 93.708010
F 14.029756 19.290001 71.884010
F 13.953556 19.290001 93.708010
F 22.997356 3.894701 71.851910
F 23.060356 3.745901 93.768710
F 22.949856 11.579201 72.018910
F 22.872356 11.892201 93.767610
F 22.914656 19.350801 71.817810
F 22.709256 19.344801 93.811710
F 5.109106 3.863241 69.121610
F 5.034936 3.862941 90.945710
F 31.898656 4.164981 69.396610
F 32.007056 3.772371 91.213210
F 5.109106 11.579201 69.121610
F 5.034936 11.578901 90.945710
F 32.026056 11.564601 69.134610
F 31.822056 11.328501 91.104210
F 5.109106 19.295201 69.121510
F 5.034936 19.294901 90.945710
F 31.853856 19.060201 69.133310
F 31.886656 19.244201 91.200010
F 14.039256 3.858001 69.156010
F 13.963056 3.858001 90.980010
F 14.039256 11.574001 69.156010
F 13.963056 11.574001 90.980010
F 14.039256 19.290001 69.156010
F 13.963056 19.290001 90.980010
F 22.956656 3.918211 69.027410
F 22.987556 3.985901 90.933910
F 22.972456 11.528101 69.172610
F 22.780956 11.639401 91.137010
F 23.027456 19.112801 68.987110
F 22.756656 19.495101 90.976010
F 5.121266 1.280701 65.484210
F 5.047356 1.281001 87.308410
F 7.301776 0.001214 83.681210
F 32.035156 1.138961 87.199410
F 5.121266 8.996701 65.484210
F 5.047356 8.996991 87.308410
F 2.793606 0.018603 79.136010
F 31.880056 9.037691 87.645610
F 5.121266 16.712701 65.484210
F 5.047356 16.713001 87.308410
F 31.964556 1.330561 97.298610
F 31.861456 16.880501 87.130110
F 14.051956 1.286001 65.518710
F 13.975756 1.286001 87.342710
F 14.051956 9.001991 65.518710
F 13.975756 9.001991 87.342710
F 14.051956 16.718001 65.518710
F 13.975756 16.718001 87.342710
F 11.776856 0.000013 79.150910
F 22.748956 1.164041 87.641410
F 16.231756 23.148001 79.166510
F 22.769456 8.840821 87.303410
F 2.774936 0.017640 83.658610
F 22.789356 16.687701 87.221810
F 7.352826 7.717111 69.131910
F 7.276386 7.717221 90.955910
F 7.352826 15.433101 69.131910
F 7.276386 15.433201 90.955910
F 16.219056 12.860001 82.803810
F 16.219056 5.143991 82.803810
F 16.266656 7.715991 69.163810
F 16.190456 7.715991 90.987810
F 16.266656 15.432001 69.163810
F 16.190456 15.432001 90.987810
F 5.072326 1.280921 80.033710
F 22.635656 19.284301 83.556010
F 25.217656 7.578451 69.182910
F 24.871456 7.780901 90.984010
F 25.196956 15.301101 69.025410
F 25.134156 15.384401 90.734610
F 7.305146 20.575001 82.773410
F 7.305146 12.859001 82.773410
F 7.365636 5.142921 65.494610
F 7.289056 5.142771 87.318510
F 7.365636 12.858901 65.494610
F 7.289056 12.858801 87.318510
F 7.365636 20.574901 65.494610
F 7.289056 20.574801 87.318510
F 16.279356 5.143991 65.526410
F 16.203156 5.143991 87.350510
F 16.279356 12.860001 65.526410
F 16.203156 12.860001 87.350510
F 16.279356 20.576001 65.526410
F 16.203156 20.576001 87.350510
F 29.801856 0.105269 71.954710
F 25.100256 5.147901 87.493810
F 29.604256 -0.076908 93.548610
F 25.132456 12.739401 87.526710
F 7.327256 0.001181 76.406510
F 25.018856 20.500301 87.211910
F 7.355626 5.142891 68.224110
F 7.279876 5.143041 90.048010
F 7.355626 12.858901 68.224110
F 7.279876 12.859001 90.048010
F 7.355626 20.574901 68.224110
F 7.279876 20.575001 90.048010
F 16.269856 5.143991 68.254410
F 16.193656 5.143991 90.078510
F 16.269856 12.860001 68.254410
F 16.193656 12.860001 90.078510
F 16.269856 20.576001 68.254410
F 16.193656 20.576001 90.078510
F 25.337756 5.116051 68.276510
F 25.261756 5.267601 90.223110
F 25.335756 12.784401 68.250210
F 25.057856 12.786901 90.165410
F 25.327756 20.493201 68.309110
F 25.187456 20.616801 90.006310
F 7.343026 7.717061 71.861410
F 7.267256 7.716931 93.685310
F 7.343026 15.433101 71.861410
F 7.267256 15.432901 93.685310
F 7.305146 5.143001 82.773410
F 25.218456 20.575601 80.409410
F 22.960156 11.417201 83.710110
F 22.841256 3.836971 83.678610
F 16.257156 7.715991 71.891810
F 16.180956 7.715991 93.715810
F 16.257156 15.432001 71.891810
F 16.180956 15.432001 93.715810
F 13.988456 19.290001 83.705310
F 13.988456 11.574001 83.705310
F 25.345256 7.803561 71.954810
F 25.006256 7.749811 93.664210
F 25.131756 15.250201 71.835210
F 25.070656 15.671001 93.540710
F 25.315556 12.836601 79.942410
F 24.920556 5.231701 80.398910
F 0.417958 1.230941 75.552810
F 0.366275 1.237161 97.373510
F 27.550556 1.150361 75.605110
F 20.534356 23.211701 93.900810
F 0.417958 8.946941 75.552810
F 0.366275 8.953151 97.373510
F 27.498856 8.958161 75.510210
F 22.788856 16.646701 97.468110
F 0.417958 16.662901 75.552810
F 0.366275 16.669101 97.373510
F 27.353156 16.779401 75.526310
F 18.278156 16.816401 97.517210
F 9.561606 1.285871 75.505910
F 9.485396 1.285861 97.329910
F 9.561606 9.001861 75.505910
F 9.485396 9.001851 97.329910
F 9.561606 16.717901 75.505910
F 9.485396 16.717901 97.329910
F 18.803256 1.058381 75.484010
F 18.417256 1.278511 97.330910
F 18.487756 8.947851 75.342210
F 25.155956 12.896501 97.429010
F 18.521856 16.587501 75.475110
F 7.267256 0.000932 93.685310
F 0.409327 3.911611 79.190210
F 27.109256 3.997671 79.242110
F 0.409327 11.627601 79.190210
F 27.528456 11.451401 79.139210
F 0.409327 19.343601 79.190210
F 27.445156 19.309801 79.103610
F 9.548896 3.858131 79.143210
F 9.548896 11.574101 79.143210
F 9.548896 19.290101 79.143210
F 18.439356 3.700471 79.164110
F 18.530256 11.475901 79.200610
F 18.465056 19.360401 79.199910
F 0.445607 3.892171 76.403310
F 11.735556 0.000010 90.972210
F 27.724156 3.769071 76.412310
F 0.445607 11.608201 76.403310
F 2.816206 0.019240 71.861910
F 27.431656 11.630101 76.324910
F 0.445607 19.324201 76.403310
F 7.292496 0.000979 86.410710
F 27.382156 19.389801 76.285610
F 9.558336 3.858161 76.415010
F 9.558336 11.574201 76.415010
F 9.558336 19.290201 76.415010
F 18.372356 3.547461 76.459710
F 18.554456 11.451301 76.291610
F 18.510956 19.252601 76.268210
F 0.452816 1.249831 72.764710
F 0.401272 1.255591 94.592010
F 27.518556 1.139971 72.838010
F 27.408256 1.245861 94.590910
F 0.452816 8.965831 72.764710
F 0.401272 8.971591 94.592010
F 27.557956 9.034641 72.736810
F 27.340856 8.992261 94.685510
F 0.452816 16.681801 72.764710
F 0.401272 16.687601 94.592010
F 27.445056 16.505101 72.773510
F 27.342756 16.894801 94.620810
F 9.571016 1.285841 72.777710
F 9.494886 1.285841 94.601710
F 9.571016 9.001831 72.777710
F 9.494886 9.001841 94.601710
F 9.571016 16.717801 72.777710
F 9.494886 16.717801 94.601710
F 18.520156 1.273311 72.849710
F 18.502756 1.364741 94.696910
F 18.456456 9.005281 72.632210
F 18.305356 9.112081 94.576410
F 18.326856 16.671501 72.795110
F 18.191556 16.824201 94.768310
F 2.799046 7.733971 76.383710
F 29.700656 7.800481 76.516510
F 2.799046 15.450001 76.383710
F 29.511756 15.447801 76.473810
F 16.228556 20.576001 80.075810
F 16.228556 12.860001 80.075810
F 11.786356 7.716001 76.422910
F 11.786356 15.432001 76.422910
F 16.228556 5.143991 80.075810
F 20.822356 7.699721 76.231110
F 20.856656 15.244601 76.372910
F 13.988456 3.858001 83.705310
F 2.811386 5.125741 72.746210
F 2.740876 5.127231 94.571010
F 29.737956 5.033991 72.827810
F 29.788656 5.043051 94.794910
F 2.811386 12.841701 72.746210
F 2.740876 12.843201 94.571010
F 29.743356 12.927701 73.029910
F 29.545356 12.890901 94.543910
F 2.811386 20.557701 72.746210
F 2.740876 20.559201 94.571010
F 29.689756 20.667901 72.710910
F 29.625656 20.606001 94.570610
F 11.799056 5.143981 72.785610
F 11.722856 5.143981 94.609610
F 11.799056 12.860001 72.785610
F 11.722856 12.860001 94.609610
F 11.799056 20.576001 72.785610
F 11.722856 20.576001 94.609610
F 20.740856 5.073141 72.788610
F 20.817756 5.077361 94.589210
F 20.604856 12.719701 72.841510
F 20.441756 13.097201 94.659010
F 20.791356 20.578801 72.876110
F 20.521456 20.554901 94.910610
F 2.805696 5.125211 75.498810
F 2.735366 5.127031 97.321410
F 29.762156 5.156841 75.583510
F 25.269856 23.137201 79.161110
F 2.805696 12.841201 75.498810
F 2.735366 12.843001 97.321410
F 29.709756 12.805701 75.634910
F 20.555156 20.756201 97.586610
F 2.805696 20.557201 75.498810
F 2.735366 20.559001 97.321410
F 29.848656 20.522301 75.407010
F 7.343026 0.001071 71.861410
F 11.789556 5.143981 75.513610
F 11.713356 5.143981 97.337610
F 11.789556 12.860001 75.513610
F 11.713356 12.860001 97.337610
F 11.789556 20.576001 75.513610
F 11.713356 20.576001 97.337610
F 20.610856 4.984911 75.554210
F 29.734456 20.585401 97.274010
F 20.799856 12.810401 75.516510
F 27.537156 9.001891 97.410010
F 20.726956 20.582801 75.479410
F 29.623556 5.118071 97.532810
F 2.793606 7.734601 79.136010
F 29.643156 7.486861 79.213810
F 2.793606 15.450601 79.136010
F 29.738256 15.429601 79.122310
F 7.314496 20.574801 80.043910
F 31.722056 19.402001 83.612810
F 7.314496 12.858801 80.043910
F 0.468298 8.961491 65.486810
F 11.776856 7.716011 79.150910
F 11.776856 15.432001 79.150910
F 7.314496 5.142791 80.043910
F 20.638656 7.721391 79.010810
F 20.634056 15.404401 79.080210
F 5.059836 19.295001 83.671010
F 5.086146 1.281711 75.493210
F 5.011036 1.281881 97.317110
F 31.986056 1.134551 75.704310
F 18.430056 8.793471 97.505110
F 5.086146 8.997701 75.493210
F 5.011036 8.997881 97.317110
F 32.075356 8.940471 75.718510
F 31.783756 16.594801 97.639010
F 5.086146 16.713701 75.493210
F 5.011036 16.713901 97.317110
F 31.969556 16.528901 75.506110
F 25.153456 20.549301 97.452410
F 14.017056 1.286001 75.521310
F 13.940856 1.286001 97.345410
F 14.017056 9.001991 75.521310
F 13.940856 9.001991 97.345410
F 14.017056 16.718001 75.521310
F 13.940856 16.718001 97.345410
F 23.082856 1.238331 75.314010
F 27.386456 16.658801 97.327410
F 23.069956 8.875711 75.502710
F 2.799046 0.017973 76.383710
F 22.850056 16.658101 75.573910
F 20.659256 5.076111 97.419010
F 5.073376 3.862321 79.130610
F 32.047756 3.810921 79.184510
F 5.073376 11.578301 79.130610
F 31.805656 11.602601 79.328410
F 5.073376 19.294301 79.130610
F 32.152556 19.110901 79.184310
F 14.004356 3.858001 79.158710
F 14.004356 11.574001 79.158710
F 14.004356 19.290001 79.158710
F 22.993256 3.875771 79.147810
F 23.092456 11.674001 78.931410
F 23.020256 19.215001 79.204310
F 5.084866 3.863091 76.396310
F 31.971256 3.790141 76.491810
F 5.084866 11.579101 76.396310
F 31.876056 11.509001 76.591210
F 5.084866 19.295101 76.396310
F 32.050356 19.146401 76.450810
F 14.013856 3.858001 76.430710
F 14.013856 11.574001 76.430710
F 14.013856 19.290001 76.430710
F 23.128156 3.873101 76.401010
F 23.059256 11.675501 76.215510
F 23.120456 19.291001 76.570410
F 5.096966 1.280831 72.758910
F 5.022526 1.281121 94.583110
F 31.910256 1.388151 73.104010
F 31.898556 1.201751 94.483210
F 5.096966 8.996821 72.758910
F 5.022526 8.997111 94.583110
F 31.895656 9.117331 72.764310
F 31.946456 9.116701 94.572310
F 5.096966 16.712801 72.758910
F 5.022526 16.713101 94.583110
F 31.944856 16.611101 72.673110
F 31.922856 16.617801 94.944010
F 14.026556 1.286001 72.793310
F 13.950356 1.286001 94.617310
F 14.026556 9.001991 72.793310
F 13.950356 9.001991 94.617310
F 14.026556 16.718001 72.793310
F 13.950356 16.718001 94.617310
F 23.072456 1.388371 72.609910
F 22.863856 1.143601 94.635010
F 23.109256 9.074101 72.817910
F 22.993856 9.342731 94.622210
F 22.973256 16.741601 72.827510
F 22.794156 16.831401 94.795710
F 7.327256 7.717171 76.406510
F 7.327256 15.433201 76.406510
F 24.956756 15.340301 83.645710
F 16.241256 7.715991 76.438410
F 16.241256 15.432001 76.438410
F 31.851556 11.641001 83.996410
F 25.237256 7.674641 76.422610
F 25.274256 15.502501 76.578110
F 25.002856 7.654641 83.653310
F 7.340016 5.142841 72.769210
F 7.263716 5.142781 94.593210
F 7.340016 12.858801 72.769210
F 7.263716 12.858801 94.593210
F 7.340016 20.574801 72.769210
F 7.263716 20.574801 94.593210
F 16.253956 5.143991 72.801110
F 16.177756 5.143991 94.625110
F 16.253956 12.860001 72.801110
F 16.177756 12.860001 94.625110
F 16.253956 20.576001 72.801110
F 16.177756 20.576001 94.625110
F 25.169756 5.297431 72.795410
F 25.414356 5.148931 94.585510
F 25.122256 12.884301 72.870610
F 25.243856 13.115101 94.830210
F 25.280656 20.646001 72.681910
F 25.092556 20.514701 94.648410
F 7.330446 5.142961 75.498710
F 7.254646 5.143091 97.322610
F 7.330446 12.859001 75.498710
F 7.254646 12.859101 97.322610
F 7.330446 20.575001 75.498710
F 7.254646 20.575101 97.322610
F 16.244456 5.143991 75.529110
F 16.168256 5.143991 97.353110
F 16.244456 12.860001 75.529110
F 16.168256 12.860001 97.353110
F 16.244456 20.576001 75.529110
F 16.168256 20.576001 97.353110
F 25.404256 5.020061 75.531510
F 16.241256 23.148001 76.438410
F 25.298256 12.952501 75.541010
F 11.751456 0.000013 86.425610
F 25.311256 20.694501 75.412410
F 22.895856 1.168691 97.606210
F 7.317786 7.717011 79.136010
F 7.317786 15.433001 79.136010
F 5.059836 11.579001 83.671010
F 32.065256 3.733631 83.682610
F 16.231756 7.715991 79.166510
F 16.231756 15.432001 79.166510
F 5.059836 3.863041 83.671010
F 24.898956 7.696561 79.446610
F 25.153056 15.445601 79.264810
F 16.215856 15.432001 83.713110
F 0.400547 1.233541 82.826910
F 27.404456 1.194931 82.811110
F 0.400547 8.949541 82.826910
F 27.554756 8.796681 82.870110
F 0.400547 16.665501 82.826910
F 27.345456 16.481501 82.955210
F 9.536196 1.285861 82.780510
F 9.536196 9.001861 82.780510
F 9.536196 16.717901 82.780510
F 18.402756 1.170371 82.603410
F 18.464256 8.930371 82.737710
F 18.356956 16.467601 82.729010
F 0.391822 3.909421 86.463610
F 27.491356 3.889641 86.709710
F 0.391822 11.625401 86.463610
F 27.443456 11.536401 86.642410
F 0.391822 19.341401 86.463610
F 27.240356 19.155601 86.366210
F 9.523486 3.858131 86.417910
F 9.523486 11.574101 86.417910
F 9.523486 19.290101 86.417910
F 18.500256 3.684501 86.213810
F 18.462756 11.647701 86.262610
F 18.367056 19.278601 86.379410
F 0.427321 3.890411 83.679410
F 27.514856 3.754251 83.850010
F 0.427321 11.606401 83.679410
F 27.463556 11.341001 83.702610
F 0.427321 19.322401 83.679410
F 27.333056 19.149901 83.605710
F 9.532956 3.858161 83.689710
F 9.532956 11.574201 83.689710
F 9.532956 19.290201 83.689710
F 18.491956 3.711311 83.593610
F 18.488856 11.478901 83.731010
F 18.544856 19.121901 83.533210
F 0.436354 1.252711 80.041510
F 27.357356 1.489521 80.151210
F 0.436354 8.968701 80.041510
F 27.483856 8.885961 80.113210
F 0.436354 16.684701 80.041510
F 27.487456 16.777201 80.218610
F 9.545636 1.285841 80.052310
F 9.545636 9.001831 80.052310
F 9.545636 16.717801 80.052310
F 18.641556 1.125461 79.945810
F 18.550856 8.978421 79.992810
F 18.360556 16.789901 80.026110
F 2.774936 7.733631 83.658610
F 29.794556 7.526961 83.905110
F 2.774936 15.449601 83.658610
F 29.817856 15.532501 83.817710
F 16.215856 7.715991 83.713110
F 7.301776 15.433201 83.681210
F 11.760956 7.716001 83.697610
F 11.760956 15.432001 83.697610
F 7.301776 7.717211 83.681210
F 20.663756 7.629731 83.800310
F 20.435756 15.187801 83.631610
F 22.893256 19.191701 86.281310
F 2.786866 5.126181 80.021210
F 29.668956 4.851371 79.998910
F 2.786866 12.842201 80.021210
F 29.715656 12.866201 80.167610
F 2.786866 20.558201 80.021210
F 29.862156 20.400901 79.954410
F 11.773656 5.143981 80.060210
F 11.773656 12.860001 80.060210
F 11.773656 20.576001 80.060210
F 20.709756 5.236591 80.078410
F 20.776756 12.745101 79.941110
F 20.835056 20.687001 79.895210
F 2.781696 5.125621 82.773210
F 29.805156 5.015691 82.697310
F 2.781696 12.841601 82.773210
F 29.706556 12.765901 82.962010
F 2.781696 20.557601 82.773210
F 29.533856 20.493101 82.683610
F 11.764156 5.143981 82.788210
F 11.764156 12.860001 82.788210
F 11.764156 20.576001 82.788210
F 20.624256 5.157291 82.774110
F 20.737956 12.725601 82.675910
F 20.563356 20.658801 82.511010
F 2.769906 7.734081 86.410310
F 29.685656 7.729961 86.591410
F 2.769906 15.450101 86.410310
F 29.786456 15.348201 86.550610
F 22.833656 16.581001 79.970910
F 22.779056 11.523401 86.435510
F 22.720556 9.158051 79.942210
F 0.468298 1.245491 65.486810
F 11.751456 7.716011 86.425610
F 11.751456 15.432001 86.425610
F 23.021256 1.291561 80.001410
F 20.522056 7.434101 86.400110
F 20.573956 15.305801 86.288510
F 22.920756 3.721291 86.430010
F 5.060726 1.281681 82.767910
F 32.128356 1.255341 82.784410
F 5.060726 8.997671 82.767910
F 31.814056 9.006771 83.051910
F 5.060726 16.713701 82.767910
F 31.891756 16.947001 82.977110
F 13.991656 1.286001 82.796010
F 13.991656 9.001991 82.796010
F 13.991656 16.718001 82.796010
F 22.796756 1.172711 82.711310
F 22.760156 8.876381 82.581910
F 22.638956 16.585401 82.728310
F 5.048156 3.862301 86.405210
F 31.939656 3.732371 86.523410
F 5.048156 11.578301 86.405210
F 31.853656 11.543701 86.674210
F 5.048156 19.294301 86.405210
F 31.696356 19.396401 86.412710
F 13.978956 3.858001 86.433310
F 13.978956 11.574001 86.433310
F 13.978956 19.290001 86.433310
F 2.730046 0.016358 98.208610
F 16.206356 23.148001 86.441110
F 11.760956 0.000010 83.697610
F 2.730046 15.448301 98.208610
F 2.730046 7.732351 98.208610
F 2.769906 0.018087 86.410310
F 2.746756 0.017379 93.684410
F 11.786356 0.000010 76.422910
F 16.266656 23.148001 69.163810
F 16.190456 23.148001 90.987810
F 27.413456 1.267761 97.298810
F 25.191556 5.158061 97.355910
F 16.257156 23.148001 71.891810
F 11.802256 0.000013 71.876210
F 16.180956 23.148001 93.715810
F 11.726056 0.000013 93.700210
F 16.215856 23.148001 83.713110
F 7.317786 0.001017 79.136010
F 7.352826 0.001117 69.131910
F 7.276386 0.001223 90.955910
F 29.764356 23.332701 83.757710
F 29.809856 23.129901 76.544610
F 25.132556 0.277653 83.763410
F 20.686556 23.285301 76.392210
F 25.299156 0.032251 71.907810
F 20.796556 0.084333 71.933810
F 29.797856 23.020101 69.158210
F 20.706156 23.275401 69.238910
F 20.707856 -0.044648 86.467110
F 22.959256 9.047381 65.593010
F 24.969056 -0.096535 86.424010
F 25.210656 23.247101 68.976210
F 25.355556 12.653001 65.485310
F 21.016156 -0.016864 76.461010
F 27.485456 16.811401 65.442510
F 29.810356 12.871801 65.620310
F 22.906956 3.778631 98.342310
F 31.822156 19.326601 98.453710
F 31.945756 9.098951 65.554010
F 20.712956 20.381901 65.659710
F 18.556656 16.742001 65.614610
F 29.760956 5.096721 65.562310
F 0.335249 1.241061 111.919210
F 27.300756 1.362711 112.002210
F 0.335249 8.957051 111.919210
F 27.431456 8.994281 111.967210
F 0.335249 16.673001 111.919210
F 27.470556 16.692701 112.124210
F 9.434636 1.285861 111.879210
F 9.434636 9.001861 111.879210
F 9.434636 16.717901 111.879210
F 18.400056 1.244801 111.789210
F 18.327856 8.887021 111.990210
F 18.362456 16.717201 111.992210
F 0.328088 3.901731 115.555210
F 27.397856 3.825601 115.592210
F 0.328088 11.617701 115.555210
F 27.407856 11.690601 115.596210
F 0.328088 19.333701 115.555210
F 27.229856 19.314701 115.739210
F 9.421946 3.858131 115.516210
F 9.421946 11.574101 115.516210
F 9.421936 19.290101 115.516210
F 18.231656 3.954071 115.415210
F 18.469356 11.582401 115.729210
F 18.406556 19.357901 115.573210
F 0.360369 3.886921 112.777210
F 27.441656 4.009891 112.904210
F 0.360369 11.602901 112.777210
F 27.414956 11.549101 112.732210
F 0.360369 19.318901 112.777210
F 27.420356 19.236201 113.024210
F 9.431496 3.858131 112.788210
F 9.431496 11.574101 112.788210
F 9.431496 19.290101 112.788210
F 18.329056 3.752061 112.687210
F 18.488356 11.570701 112.670210
F 18.434056 19.235201 112.892210
F 0.368375 1.256931 109.140210
F 2.688676 0.014258 112.759210
F 27.480856 1.341291 109.221210
F 0.368375 8.972931 109.140210
F 11.659456 0.000010 112.796210
F 27.619856 9.067611 109.193210
F 0.368375 16.688901 109.140210
F 2.679706 0.014493 115.506210
F 27.260056 16.819801 109.330210
F 9.444166 1.285861 109.151210
F 9.444166 9.001851 109.151210
F 9.444166 16.717901 109.151210
F 18.453556 1.305491 109.213210
F 18.352456 8.911761 109.180210
F 18.278456 16.781001 109.186210
F 2.688676 7.730251 112.759210
F 29.706456 7.827431 112.787210
F 2.688676 15.446201 112.759210
F 29.649756 15.288001 113.030210
F 31.962156 3.918501 98.361010
F 25.095656 15.296001 108.584210
F 11.659456 7.716001 112.796210
F 11.659456 15.432001 112.796210
F 25.241856 15.475401 98.416710
F 20.657256 7.658881 112.779210
F 20.634756 15.388401 112.813210
F 7.162876 20.574901 123.692210
F 2.698776 5.129151 109.121210
F 29.634956 5.289591 109.103210
F 2.698776 12.845101 109.121210
F 29.766956 12.785101 109.222210
F 2.698776 20.561101 109.121210
F 29.689856 20.688201 109.447210
F 11.672056 5.143981 109.159210
F 11.672056 12.860001 109.159210
F 11.672056 20.576001 109.159210
F 20.675256 5.259831 109.158210
F 20.589156 13.000301 109.086210
F 20.854256 20.346001 109.159210
F 2.690706 5.128971 111.869210
F 29.559456 5.308081 111.904210
F 2.690706 12.845001 111.869210
F 29.820156 12.916701 112.061210
F 2.690706 20.561001 111.869210
F 29.639756 20.576401 112.110210
F 11.662556 5.143981 111.887210
F 11.662556 12.860001 111.887210
F 11.662556 20.576001 111.887210
F 20.558756 5.115251 111.800210
F 20.839156 12.828401 111.840210
F 20.655656 20.504701 111.879210
F 2.679706 7.730491 115.506210
F 29.597456 7.552691 115.426210
F 2.679706 15.446501 115.506210
F 29.730356 15.475501 115.828210
F 25.237956 7.702831 108.194210
F 7.238446 20.574801 101.868210
F 7.162876 12.858901 123.692210
F 24.984856 0.032587 130.033210
F 11.649856 7.716011 115.524210
F 11.649856 15.432001 115.524210
F 7.238446 12.858801 101.868210
F 20.634256 7.545631 115.497210
F 20.452456 15.381901 115.591210
F 7.162876 5.142941 123.692210
F 4.962546 1.282321 111.866210
F 31.874756 1.487861 112.149210
F 4.962546 8.998321 111.866210
F 32.128656 9.073011 112.111210
F 4.962546 16.714301 111.866210
F 31.729856 16.749701 112.135210
F 13.890056 1.286001 111.894210
F 13.890056 9.001991 111.894210
F 13.890056 16.718001 111.894210
F 22.668456 1.335301 111.935210
F 23.144356 8.789871 111.902210
F 22.871656 16.646801 111.820210
F 4.950526 3.861541 115.503210
F 31.808056 4.014951 115.531210
F 4.950526 11.577501 115.503210
F 31.981556 11.438301 115.697210
F 4.950526 19.293501 115.503210
F 31.916156 19.448401 115.645210
F 13.877356 3.858001 115.532210
F 13.877356 11.574001 115.532210
F 13.877356 19.290001 115.532210
F 22.911256 3.799431 115.556210
F 22.951356 11.461601 115.471210
F 22.818156 19.190501 115.456210
F 4.960906 3.862391 112.770210
F 31.864156 4.060921 112.759210
F 4.960906 11.578401 112.770210
F 32.037956 11.530401 112.979210
F 4.960906 19.294401 112.770210
F 32.062356 19.355601 112.894210
F 13.886856 3.858001 112.804210
F 13.886856 11.574001 112.804210
F 13.886856 19.290001 112.804210
F 22.761456 3.903201 112.814210
F 22.926756 11.436101 112.691210
F 22.930756 19.176601 112.719210
F 4.973176 1.281491 109.132210
F 32.149656 1.353971 109.397210
F 4.973176 8.997491 109.132210
F 32.176256 9.028351 109.276210
F 4.973176 16.713501 109.132210
F 31.796456 16.658601 109.356210
F 13.899556 1.286001 109.166210
F 13.899556 9.001991 109.166210
F 13.899556 16.718001 109.166210
F 22.939956 1.303431 109.051210
F 23.060056 8.922601 109.067210
F 22.793956 16.599501 109.153210
F 7.200666 7.717121 112.780210
F 7.200666 15.433101 112.780210
F 16.053956 15.432001 130.089210
F 16.114256 7.715991 112.812210
F 16.114256 15.432001 112.812210
F 7.238446 5.142801 101.868210
F 25.268156 7.566021 112.950210
F 25.085156 15.456801 112.870210
F 16.130156 15.432001 108.265210
F 7.213236 5.142841 109.142210
F 7.213236 12.858801 109.142210
F 7.213236 20.574801 109.142210
F 16.126956 5.143991 109.174210
F 16.126956 12.860001 109.174210
F 16.126956 20.576001 109.174210
F 25.252856 5.104311 109.193210
F 25.039956 12.750401 109.329210
F 25.272156 20.684901 109.246210
F 7.204286 5.143211 111.872210
F 7.204286 12.859201 111.872210
F 7.204286 20.575201 111.872210
F 16.117456 5.143991 111.902210
F 16.117456 12.860001 111.902210
F 16.117456 20.576001 111.902210
F 25.042356 5.037901 112.075210
F 25.114456 12.832301 111.989210
F 25.083956 20.330601 111.913210
F 7.191696 7.716751 115.509210
F 7.191696 15.432701 115.509210
F 16.053956 7.715991 130.089210
F 16.152356 5.143991 101.900210
F 16.104756 7.715991 115.540210
F 16.104756 15.432001 115.540210
F 16.076156 5.143991 123.724210
F 25.090356 7.703121 115.555210
F 25.111256 15.271901 115.656210
F 16.130156 7.715991 108.265210
F 0.321091 1.243701 119.191210
F 27.296456 1.385021 119.184210
F 0.321092 8.959701 119.191210
F 26.959756 9.262341 119.037210
F 0.321091 16.675701 119.191210
F 27.350756 16.709401 119.402210
F 9.409266 1.285871 119.154210
F 9.409266 9.001871 119.154210
F 9.409266 16.717901 119.154210
F 18.411056 1.312541 119.081210
F 18.279956 8.953391 119.178210
F 18.334356 16.661201 119.412210
F 0.358114 3.905991 101.010210
F 0.312076 3.899691 122.828210
F 27.558456 3.798371 101.047210
F 27.354956 3.857271 122.942210
F 0.358114 11.622001 101.010210
F 0.312077 11.615701 122.828210
F 27.340656 11.601701 101.092210
F 27.022356 11.761301 122.742210
F 0.358114 19.338001 101.010210
F 0.312076 19.331701 122.828210
F 27.432556 19.331601 101.123210
F 27.194656 19.477901 123.061210
F 9.472696 3.858131 100.967210
F 9.396566 3.858121 122.791210
F 9.472696 11.574101 100.967210
F 9.396566 11.574101 122.791210
F 9.472696 19.290101 100.967210
F 9.396566 19.290101 122.791210
F 18.331256 3.966891 100.999210
F 18.434056 3.739111 122.847210
F 18.417756 11.855901 100.974210
F 18.300356 11.573501 122.843210
F 18.472256 19.460901 101.089210
F 18.326656 19.318001 122.926210
F 0.344174 3.886861 120.052210
F 18.397456 11.582201 98.308610
F 27.110756 3.930231 120.221210
F 0.344174 11.602901 120.052210
F 22.818156 19.149301 130.183210
F 27.145656 11.651801 119.941210
F 0.344174 19.318901 120.052210
F 20.730256 7.688851 98.197710
F 27.296256 19.377401 120.340210
F 9.482216 3.858151 98.239010
F 9.406146 3.858121 120.063210
F 9.482216 11.574101 98.239010
F 9.406146 11.574101 120.063210
F 9.482216 19.290101 98.239010
F 9.406146 19.290101 120.063210
F 18.462956 3.787681 98.271310
F 18.371856 3.813791 120.149210
F 18.449756 19.340801 98.403710
F 18.239256 11.572201 120.072210
F 20.556356 -0.029396 98.266610
F 18.370456 19.302201 120.086210
F 0.352398 1.257201 116.414210
F 27.509656 1.349581 116.337210
F 0.352398 8.973191 116.414210
F 27.523156 8.965091 116.419210
F 0.352398 16.689201 116.414210
F 27.318156 16.673301 116.491210
F 9.418816 1.285871 116.426210
F 9.418816 9.001861 116.426210
F 9.418816 16.717901 116.426210
F 18.389256 1.338201 116.265210
F 18.381556 8.905941 116.336210
F 18.299256 16.676701 116.622210
F 11.649856 0.000011 115.524210
F 2.668646 7.729041 120.034210
F 25.196456 7.682391 98.217310
F 29.397256 7.933061 119.942210
F 7.200666 0.001128 112.780210
F 2.668646 15.445001 120.034210
F 29.621756 0.071756 122.944210
F 29.546756 15.399801 120.238210
F 25.020756 15.668701 127.567210
F 25.108856 15.509501 105.748210
F 7.141446 15.432601 130.058210
F 7.216856 15.432801 108.234210
F 11.710156 7.716001 98.246910
F 11.634056 7.716001 120.071210
F 11.710156 15.432001 98.246910
F 11.634056 15.432001 120.071210
F 7.141446 7.716601 130.058210
F 7.216856 7.716811 108.234210
F 25.045356 15.394701 130.318210
F 20.348656 7.609231 120.127210
F 27.383056 19.178401 130.188210
F 20.586256 15.403901 120.134210
F 24.926956 7.695901 127.436210
F 25.094756 7.753171 105.486210
F 2.678626 5.130341 116.397210
F 29.485056 5.039471 116.409210
F 2.678626 12.846301 116.397210
F 29.731656 12.862301 116.647210
F 2.678626 20.562301 116.397210
F 29.588756 20.571601 116.388210
F 11.646656 5.143981 116.433210
F 11.646656 12.860001 116.433210
F 11.646656 20.576001 116.433210
F 20.556156 4.968221 116.545210
F 20.592956 12.890501 116.570210
F 20.674156 20.614301 116.416210
F 2.668616 5.129961 119.143210
F 29.356256 5.317201 119.210210
F 2.668616 12.846001 119.143210
F 29.481656 12.867601 119.427210
F 2.668616 20.562001 119.143210
F 29.407756 20.625301 119.135210
F 11.637156 5.143981 119.161210
F 11.637156 12.860001 119.161210
F 11.637156 20.576001 119.161210
F 20.614756 5.068811 119.171210
F 20.463356 12.839901 119.403210
F 20.588856 20.515601 119.179210
F 2.724066 7.732511 100.958210
F 2.657366 7.729761 122.780210
F 29.752256 7.686471 101.147210
F 29.216856 7.955621 122.608210
F 2.724066 15.448501 100.958210
F 2.657366 15.445801 122.780210
F 29.477056 15.346501 100.943210
F 29.465056 15.607501 122.983210
F 25.221856 20.742601 126.422210
F 25.514056 20.524501 104.714210
F 16.063556 15.432001 127.361210
F 16.139656 15.432001 105.537210
F 24.843356 13.166601 126.633210
F 25.100056 12.880701 104.841210
F 22.944256 19.251801 98.290710
F 0.392893 19.319901 98.229310
F 11.700656 7.716011 100.975210
F 11.624456 7.716001 122.799210
F 11.700656 15.432001 100.975210
F 11.624456 15.432001 122.799210
F 25.043856 5.179421 126.530210
F 25.090556 5.152241 104.496210
F 20.595456 7.705911 100.929210
F 20.355656 7.733161 122.757210
F 20.619356 15.592301 101.197210
F 20.742056 15.600301 122.889210
F 16.063556 7.715991 127.361210
F 16.139656 7.715991 105.537210
F 4.938546 1.282581 119.140210
F 31.705556 1.532711 119.277210
F 4.938546 8.998581 119.140210
F 31.748856 9.062541 119.350210
F 4.938546 16.714601 119.140210
F 31.630056 16.829401 119.433210
F 13.864656 1.286001 119.169210
F 13.864656 9.001991 119.169210
F 13.864656 16.718001 119.169210
F 22.901156 1.193551 119.213210
F 22.558556 8.806121 119.285210
F 22.825656 16.503701 119.116210
F 4.998816 3.862021 100.954210
F 4.926146 3.861331 122.778210
F 32.088256 4.003421 101.056210
F 31.747556 3.919941 122.998210
F 4.998816 11.578001 100.954210
F 4.926146 11.577301 122.778210
F 31.801756 11.630201 101.057210
F 31.772356 11.596201 122.847210
F 4.998816 19.294001 100.954210
F 4.926146 19.293301 122.778210
F 31.732056 19.328401 101.137210
F 31.896656 19.217501 122.899210
F 13.928156 3.858001 100.982210
F 13.851956 3.858001 122.806210
F 13.928156 11.574001 100.982210
F 13.851956 11.574001 122.806210
F 13.928156 19.290001 100.982210
F 13.851956 19.290001 122.806210
F 22.858556 3.773481 101.002210
F 22.790756 3.731231 122.905210
F 22.895656 11.444701 101.170210
F 22.745756 11.709701 122.858210
F 22.940456 19.350201 101.230210
F 22.862556 19.311601 122.747210
F 5.010156 3.862801 98.220510
F 4.936406 3.862131 120.045210
F 7.225846 0.001176 105.505210
F 31.690556 4.167291 120.168210
F 5.010156 11.578801 98.220510
F 4.936406 11.578101 120.045210
F 29.815856 -0.011473 101.010210
F 31.661356 11.641901 120.143210
F 5.010156 19.294801 98.220510
F 4.936406 19.294101 120.045210
F 29.646256 15.612101 130.272210
F 31.721156 19.516701 120.193210
F 13.937656 3.858001 98.254710
F 13.861456 3.858001 120.078210
F 13.937656 11.574001 98.254710
F 13.861456 11.574001 120.078210
F 13.937656 19.290001 98.254710
F 13.861456 19.290001 120.078210
F 20.586756 -0.107920 115.599210
F 22.849256 3.701181 120.157210
F 2.657366 0.013763 122.780210
F 22.731356 11.351601 119.990210
F 7.150256 0.001049 127.329210
F 22.764056 19.126501 119.983210
F 4.948636 1.281731 116.407210
F 31.963956 1.408261 116.489210
F 4.948636 8.997721 116.407210
F 31.675956 8.924831 116.656210
F 4.948636 16.713701 116.407210
F 31.874256 16.961201 116.709210
F 13.874156 1.286001 116.441210
F 13.874156 9.001991 116.441210
F 13.874156 16.718001 116.441210
F 22.905556 1.244351 116.408210
F 22.721256 9.050571 116.405210
F 22.711056 16.541701 116.366210
F 7.251076 7.717201 98.230510
F 7.175526 7.717061 120.054210
F 7.251076 15.433201 98.230510
F 7.175526 15.433101 120.054210
F 16.066656 20.576001 126.452210
F 16.142856 20.576001 104.628210
F 16.165056 7.715991 98.262510
F 16.088856 7.715991 120.086210
F 16.165056 15.432001 98.262510
F 16.088856 15.432001 120.086210
F 16.152356 12.860001 101.900210
F 16.076156 12.860001 123.724210
F 2.645766 0.012409 127.309210
F 24.916356 7.710921 120.089210
F 27.362456 11.774401 130.121210
F 25.097656 15.310101 120.120210
F 16.066656 12.860001 126.452210
F 16.142856 12.860001 104.628210
F 7.188076 5.142901 116.417210
F 7.188076 12.858901 116.417210
F 7.188076 20.574901 116.417210
F 16.101556 5.143991 116.449210
F 16.101556 12.860001 116.449210
F 16.101556 20.576001 116.449210
F 25.124156 5.178871 116.431210
F 25.097956 12.708901 116.486210
F 24.938756 20.489601 116.668210
F 7.179136 5.143271 119.146210
F 7.179136 12.859301 119.146210
F 7.179136 20.575301 119.146210
F 16.092056 5.143991 119.177210
F 16.092056 12.860001 119.177210
F 16.092056 20.576001 119.177210
F 25.044756 5.240921 119.112210
F 24.895556 12.872201 119.178210
F 25.115256 20.629301 119.362210
F 7.242036 7.716871 100.960210
F 7.166566 7.716681 122.784210
F 7.242036 15.432901 100.960210
F 7.166566 15.432701 122.784210
F 16.066656 5.143991 126.452210
F 16.142856 5.143991 104.628210
F 7.150256 15.433001 127.329210
F 7.225846 15.433201 105.505210
F 16.155556 7.715991 100.990210
F 16.079356 7.715991 122.814210
F 16.155556 15.432001 100.990210
F 16.079356 15.432001 122.814210
F 7.150256 7.717041 127.329210
F 7.225846 7.717171 105.505210
F 25.239356 7.680141 101.004210
F 24.857456 7.548071 122.829210
F 25.135056 15.453601 101.207210
F 24.955656 15.446601 122.775210
F 7.154006 20.575301 126.421210
F 7.229456 20.575101 104.597210
F 0.350233 1.238921 104.646210
F 0.303110 1.244901 126.465210
F 27.482156 1.353981 104.731210
F 27.195656 1.379901 126.569210
F 0.350233 8.954921 104.646210
F 0.303110 8.960901 126.465210
F 27.423656 9.119281 104.536210
F 27.109056 9.222251 126.464210
F 0.350233 16.670901 104.646210
F 0.303110 16.676901 126.465210
F 27.304856 16.560601 104.862210
F 27.218856 16.912901 126.411210
F 9.460016 1.285861 104.604210
F 9.383896 1.285881 126.428210
F 9.460016 9.001861 104.604210
F 9.383896 9.001871 126.428210
F 9.460016 16.717901 104.604210
F 9.383896 16.717901 126.428210
F 18.340656 1.447441 104.675210
F 18.517256 1.141031 126.452210
F 18.262356 8.930181 104.543210
F 18.214056 9.156771 126.602210
F 18.241856 16.910001 104.613210
F 18.232256 16.733901 126.419210
F 0.342603 3.904051 108.283210
F 0.294226 3.898481 130.102210
F 27.474356 3.838581 108.331210
F 22.815556 1.239351 126.468210
F 0.342604 11.620101 108.283210
F 0.294226 11.614501 130.102210
F 27.353556 11.695701 108.470210
F 18.276456 3.889251 129.995210
F 0.342603 19.336001 108.283210
F 0.294226 19.330501 130.102210
F 27.557256 19.335301 108.450210
F 31.817256 19.169101 130.209210
F 9.447316 3.858131 108.242210
F 9.371196 3.858111 130.066210
F 9.447316 11.574101 108.242210
F 9.371196 11.574101 130.066210
F 9.447316 19.290101 108.242210
F 9.371196 19.290101 130.066210
F 18.422356 3.816941 108.408210
F 25.125156 7.772621 130.158210
F 18.429156 11.526301 108.350210
F 18.278356 11.707701 130.175210
F 18.343456 19.353701 108.189210
F 18.224156 19.332201 130.061210
F 0.376462 3.887271 105.503210
F 0.327211 3.884891 127.328210
F 27.398556 4.111361 105.522210
F 27.305156 3.912951 127.533210
F 0.376462 11.603301 105.503210
F 0.327211 11.600901 127.328210
F 27.208656 11.575401 105.747210
F 27.073756 11.775301 127.410210
F 0.376462 19.319301 105.503210
F 0.327211 19.316901 127.328210
F 27.507056 19.124901 105.762210
F 27.461756 19.386501 127.569210
F 9.456856 3.858141 105.514210
F 9.380806 3.858111 127.338210
F 9.456856 11.574101 105.514210
F 9.380806 11.574101 127.338210
F 9.456856 19.290101 105.514210
F 9.380806 19.290101 127.338210
F 18.272856 3.921571 105.713210
F 18.451156 3.787181 127.173210
F 18.384556 11.619801 105.650210
F 18.159856 11.673901 127.514210
F 18.436556 19.382901 105.476210
F 18.254456 19.333101 127.345210
F 0.384619 1.256441 101.866210
F 0.335637 1.258101 123.690210
F 27.448256 1.182681 101.994210
F 27.383756 1.396661 123.835210
F 0.384619 8.972441 101.866210
F 0.335637 8.974101 123.690210
F 27.393456 8.936991 101.749210
F 27.038556 9.139131 123.674210
F 0.384619 16.688401 101.866210
F 0.335637 16.690101 123.690210
F 27.419956 16.764701 102.061210
F 27.184756 16.883401 123.618210
F 9.469526 1.285851 101.876210
F 9.393466 1.285881 123.700210
F 9.469526 9.001841 101.876210
F 9.393466 9.001871 123.700210
F 9.469526 16.717801 101.876210
F 9.393466 16.717901 123.700210
F 18.314756 1.418471 101.968210
F 18.353156 1.201421 123.652210
F 18.427356 9.029721 101.757210
F 18.210156 9.042791 123.853210
F 18.239956 16.910901 101.947210
F 18.399756 16.731401 123.583210
F 2.709036 7.731391 105.484210
F 2.645766 7.728401 127.309210
F 29.710056 7.923061 105.358210
F 29.318356 7.751011 127.357210
F 2.709036 15.447401 105.484210
F 2.645766 15.444401 127.309210
F 29.702356 15.430401 105.757210
F 29.299156 15.512501 127.649210
F 7.154006 12.859301 126.421210
F 7.229456 12.859101 104.597210
F 7.154006 5.143351 126.421210
F 7.229456 5.143141 104.597210
F 11.684756 7.716001 105.521210
F 11.608656 7.716001 127.345210
F 11.684756 15.432001 105.521210
F 11.608656 15.432001 127.345210
F 24.955156 20.737301 123.709210
F 25.227756 20.573701 102.003210
F 20.525056 7.706171 105.501210
F 20.560856 7.899121 127.398210
F 20.583956 15.336801 105.463210
F 20.514956 15.542901 127.570210
F 22.875356 16.896301 123.950210
F 22.927756 16.783601 102.158210
F 2.719436 5.128091 101.846210
F 2.657186 5.131261 123.672210
F 29.731956 5.044601 101.879210
F 29.478856 5.419731 123.669210
F 2.719436 12.844101 101.846210
F 2.657186 12.847301 123.672210
F 29.640656 12.757501 102.033210
F 29.533756 12.874901 123.590210
F 2.719436 20.560101 101.846210
F 2.657186 20.563301 123.672210
F 29.537956 20.800601 101.732210
F 29.631756 20.514601 123.929210
F 11.697456 5.143981 101.884210
F 11.621356 5.143981 123.708210
F 11.697456 12.860001 101.884210
F 11.621356 12.860001 123.708210
F 11.697456 20.576001 101.884210
F 11.621356 20.576001 123.708210
F 20.549756 5.082871 102.032210
F 20.621956 5.174011 123.748210
F 20.739756 12.925201 101.941210
F 20.476456 13.011601 123.798210
F 20.544056 20.820101 101.928210
F 20.564856 20.413601 123.827210
F 2.712876 5.127961 104.595210
F 2.646156 5.130501 126.417210
F 29.823956 5.217511 104.652210
F 29.603856 5.157781 126.591210
F 2.712876 12.844001 104.595210
F 2.646156 12.846501 126.417210
F 29.550956 13.033501 104.787210
F 29.263556 12.979101 126.285210
F 2.712876 20.560001 104.595210
F 2.646156 20.562501 126.417210
F 29.506556 20.581801 104.500210
F 29.711256 20.535301 126.610210
F 11.687956 5.143981 104.612210
F 11.611856 5.143981 126.436210
F 11.687956 12.860001 104.612210
F 11.611856 12.860001 126.436210
F 11.687956 20.576001 104.612210
F 11.611856 20.576001 126.436210
F 20.518956 5.185821 104.798210
F 20.608556 5.262031 126.567210
F 20.465656 12.788601 104.557210
F 20.266556 12.878301 126.447210
F 20.647456 20.615101 104.703210
F 20.678256 20.499301 126.648210
F 2.701746 7.731531 108.232210
F 2.634986 7.729201 130.054210
F 29.814156 7.862491 108.099210
F 16.139656 23.148001 105.537210
F 2.701746 15.447501 108.232210
F 2.634986 15.445201 130.054210
F 29.566456 15.414901 108.444210
F 29.247656 7.714861 130.030210
F 24.920556 12.991101 123.832210
F 25.128956 12.855501 102.073210
F 22.696156 9.175121 123.566210
F 22.815856 8.950441 101.973210
F 24.976656 5.054601 123.902210
F 25.176456 4.997981 101.849210
F 25.199956 -0.005722 122.858210
F 0.392893 11.603901 98.229310
F 11.675256 7.716011 108.249210
F 11.599156 7.716001 130.073210
F 11.675256 15.432001 108.249210
F 11.599156 15.432001 130.073210
F 16.076156 20.576001 123.724210
F 16.152356 20.576001 101.900210
F 20.736556 7.868501 108.250210
F 20.536456 -0.019993 130.152210
F 20.511656 15.601501 108.179210
F 22.785856 11.696901 130.122210
F 22.972056 1.096641 123.741210
F 22.725856 1.290181 101.966210
F 4.986676 1.282081 104.591210
F 4.913786 1.282751 126.415210
F 31.917756 1.420101 104.722210
F 31.775056 1.333061 126.465210
F 4.986676 8.998081 104.591210
F 4.913786 8.998741 126.415210
F 32.069956 9.032851 104.710210
F 31.512056 9.043231 126.522210
F 4.986676 16.714101 104.591210
F 4.913786 16.714701 126.415210
F 32.027456 16.686101 104.760210
F 31.780256 16.632901 126.551210
F 13.915456 1.286001 104.620210
F 13.839256 1.286001 126.444210
F 13.915456 9.001991 104.620210
F 13.839256 9.001991 126.444210
F 13.915456 16.718001 104.620210
F 13.839256 16.718001 126.444210
F 22.740656 1.366301 104.694210
F 20.723256 15.320901 130.249210
F 22.898556 9.177611 104.730210
F 22.666556 9.218381 126.413210
F 22.855156 16.745901 104.818210
F 22.865956 16.883401 126.633210
F 4.974576 3.861801 108.229210
F 4.901436 3.861161 130.052210
F 31.945756 4.029391 108.351210
F 31.744756 11.865201 130.172210
F 4.974576 11.577801 108.229210
F 4.901436 11.577201 130.052210
F 31.991556 11.526301 108.244210
F 20.563356 7.884921 130.201210
F 4.974576 19.293801 108.229210
F 4.901436 19.293201 130.052210
F 31.759756 19.130801 108.503210
F 22.777656 3.750621 130.027210
F 13.902756 3.858001 108.257210
F 13.826556 3.858001 130.081210
F 13.902756 11.574001 108.257210
F 13.826556 11.574001 130.081210
F 13.902756 19.290001 108.257210
F 13.826556 19.290001 130.081210
F 22.793856 3.899371 108.194210
F 27.290956 3.865481 130.223210
F 22.879356 11.598901 108.330210
F 11.700656 0.000012 100.975210
F 23.078456 19.402301 108.153210
F 7.242036 0.000879 100.960210
F 4.985486 3.862611 105.495210
F 4.912006 3.861901 127.320210
F 32.108956 3.972741 105.636210
F 31.817456 3.943441 127.455210
F 4.985486 11.578601 105.495210
F 4.912006 11.577901 127.320210
F 31.723856 11.601001 105.499210
F 31.478856 11.627501 127.464210
F 4.985486 19.294601 105.495210
F 4.912006 19.293901 127.320210
F 31.834156 19.415201 105.672210
F 31.925256 19.198501 127.574210
F 13.912256 3.858001 105.529210
F 13.836056 3.858001 127.353210
F 13.912256 11.574001 105.529210
F 13.836056 11.574001 127.353210
F 13.912256 19.290001 105.529210
F 13.836056 19.290001 127.353210
F 22.845556 3.955681 105.568210
F 22.774756 3.832961 127.301210
F 22.741756 11.733801 105.645210
F 22.571756 11.878001 127.439210
F 23.068356 19.542301 105.422210
F 23.117056 19.391901 127.488210
F 4.997796 1.281281 101.858210
F 4.924186 1.281981 123.682210
F 31.943956 1.415181 101.887210
F 31.866356 1.354931 123.836210
F 4.997796 8.997281 101.858210
F 4.924186 8.997971 123.682210
F 32.010156 8.984541 102.038210
F 31.446956 9.056261 123.848210
F 4.997796 16.713301 101.858210
F 4.924186 16.714001 123.682210
F 31.712556 16.728801 102.056210
F 31.812656 16.657201 123.759210
F 13.924956 1.286001 101.892210
F 13.848756 1.286001 123.716210
F 13.924956 9.001991 101.892210
F 13.848756 9.001991 123.716210
F 13.924956 16.718001 101.892210
F 13.848756 16.718001 123.716210
F 16.063556 23.148001 127.361210
F 0.392893 3.887931 98.229310
F 16.053956 23.148001 130.089210
F 16.130156 23.148001 108.265210
F 11.684756 0.000010 105.521210
F 16.114256 23.148001 112.812210
F 31.864456 3.998191 130.245210
F 16.104756 23.148001 115.540210
F 7.251076 0.001209 98.230510
F 7.191696 0.000755 115.509210
F 11.675256 0.000012 108.249210
F 2.668646 0.013050 120.034210
F 7.166566 0.000683 122.784210
F 7.141446 0.000606 130.058210
F 2.701746 0.015537 108.232210
F 11.624456 0.000011 122.799210
F 16.165056 23.148001 98.262510
F 16.088856 23.148001 120.086210
F 7.216856 0.000820 108.234210
F 11.710156 0.000010 98.246910
F 16.155556 23.148001 100.990210
F 16.079356 23.148001 122.814210
F 2.634986 0.013209 130.054210
F 11.634056 0.000010 120.071210
F 11.599156 0.000010 130.073210
F 11.608656 0.000009 127.345210
F 2.724066 0.016515 100.958210
F 7.175526 0.001068 120.054210
F 2.709036 0.015393 105.484210
F 20.486256 -0.141319 120.165210
F 25.076256 0.270288 105.393210
F 29.478956 0.013358 130.220210
F 25.200356 -0.005206 115.517210
F 20.659056 -0.266920 127.469210
F 27.316856 3.815291 98.345110
F 25.100556 23.126301 105.648210
F 24.919656 23.166601 98.315710
F 31.816256 11.614001 98.364310
F 27.269456 1.187191 130.925210
F 20.656956 23.305701 101.220210
F 29.582156 23.118301 120.195210
F 24.911356 23.249801 130.044210
F 29.629956 23.178301 115.703210
F 29.300756 23.057701 130.090210
F 20.642456 23.329601 98.535710
F 20.578156 23.196301 130.154210
F 25.117956 23.103601 101.086210
F 25.048156 22.955701 115.642210
F 25.077956 23.218301 108.337210
F 29.707856 23.213701 98.298510
F 25.071756 23.341401 122.853210
F 29.770056 23.221601 112.929210
F 25.308656 22.921801 112.892210
F 20.787356 23.135901 105.600210
F 20.553556 20.623801 130.986210
F 31.727956 1.383091 131.123210
F 22.890156 9.006881 130.786210
F 25.050356 5.134431 130.993210
F 27.447756 19.319301 98.368510
F 20.556456 15.526301 98.371110
F 29.567156 15.330201 98.233110
F 29.872056 7.699951 98.274910
F 22.796356 11.669101 98.340010
F 27.294556 11.630301 98.281910
F 0.285426 1.246221 133.739210
F 0.233049 1.251461 155.560210
F 27.522556 1.259301 133.765210
F 27.032756 1.332681 155.674210
F 0.285426 8.962211 133.739210
F 0.233049 8.967461 155.560210
F 27.322156 9.066861 133.837210
F 27.278356 9.019531 155.609210
F 0.285427 16.678201 133.739210
F 0.233049 16.683501 155.560210
F 27.366256 16.636501 133.925210
F 27.342056 16.699901 155.469210
F 9.358526 1.285881 133.703210
F 9.282456 1.285911 155.527210
F 9.358526 9.001881 133.703210
F 9.282456 9.001901 155.527210
F 9.358526 16.717901 133.703210
F 9.282456 16.717901 155.527210
F 18.394656 1.162481 133.838210
F 18.239056 1.250791 155.753210
F 18.312056 9.098611 133.817210
F 18.133556 9.115341 155.512210
F 18.340656 16.537301 133.795210
F 18.107156 16.780601 155.389210
F 0.276606 3.896931 137.376210
F 0.224437 3.891651 159.197210
F 27.163356 3.941491 137.329210
F 27.292656 4.008321 159.276210
F 0.276606 11.612901 137.376210
F 0.224437 11.607601 159.197210
F 27.336856 11.534401 137.478210
F 26.923656 11.529001 159.135210
F 0.276606 19.328901 137.376210
F 0.224437 19.323601 159.197210
F 27.041356 19.418701 137.391210
F 27.377556 19.234801 159.119210
F 9.345836 3.858111 137.340210
F 9.269766 3.858081 159.164210
F 9.345836 11.574101 137.340210
F 9.269766 11.574101 159.164210
F 9.345836 19.290101 137.340210
F 9.269766 19.290101 159.164210
F 18.243756 3.915481 137.296210
F 18.185056 3.741751 159.152210
F 18.342356 11.582501 137.508210
F 18.063956 11.541701 159.139210
F 18.155256 19.216401 137.309210
F 18.154056 19.249801 159.159210
F 0.310394 3.882961 134.604210
F 0.259588 3.877341 156.432210
F 27.417656 3.752801 134.519210
F 27.336356 3.928321 156.565210
F 0.310394 11.599001 134.604210
F 0.259588 11.593301 156.432210
F 27.369956 11.587701 134.881210
F 27.090456 11.594301 156.350210
F 0.310394 19.315001 134.604210
F 0.259588 19.309301 156.432210
F 27.233656 19.243401 134.740210
F 27.296456 19.271301 156.287210
F 9.355456 3.858101 134.612210
F 9.279336 3.858081 156.436210
F 9.355456 11.574101 134.612210
F 9.279336 11.574101 156.436210
F 9.355456 19.290101 134.612210
F 9.279336 19.290101 156.436210
F 18.315456 3.803941 134.626210
F 18.050056 3.880291 156.353210
F 18.337456 11.655001 134.783210
F 18.319756 11.670001 156.388210
F 18.157156 19.138201 134.543210
F 18.246256 19.361201 156.462210
F 0.267974 1.265711 152.794210
F 22.991956 16.675401 131.279210
F 27.219056 1.390951 152.768210
F 0.267974 8.981701 152.794210
F 25.013456 0.193653 159.256210
F 27.113356 9.106891 152.877210
F 0.267974 16.697701 152.794210
F 31.489056 1.163131 155.682210
F 27.131256 16.767201 152.790210
F 9.368126 1.285891 130.975210
F 9.292016 1.285911 152.799210
F 9.368126 9.001881 130.975210
F 9.292016 9.001901 152.799210
F 9.368126 16.717901 130.975210
F 9.292016 16.717901 152.799210
F 33.752256 7.623171 159.160210
F 18.259256 1.250291 152.929210
F 31.935656 16.786101 131.255210
F 18.317056 8.927401 152.815210
F 24.884456 0.011681 152.096210
F 18.194656 16.833501 152.741210
F 2.623056 7.727751 134.584210
F 2.554896 7.726121 156.409210
F 29.529656 7.769201 134.632210
F 29.541056 7.937141 156.423210
F 2.623056 15.443701 134.584210
F 2.554896 15.442101 156.409210
F 29.636256 15.355401 134.976210
F 29.303556 15.310201 156.542210
F 24.832156 15.524601 151.817210
F 24.927856 7.890471 151.847210
F 13.772556 16.718001 145.540210
F 15.977756 15.432001 151.913210
F 11.583256 7.716001 134.620210
F 11.507056 7.716001 156.444210
F 11.583256 15.432001 134.620210
F 11.507056 15.432001 156.444210
F 15.977756 7.715991 151.913210
F 13.772556 9.001991 145.540210
F 20.680556 7.671141 134.587210
F 20.584556 7.825841 156.375210
F 20.642456 15.474401 134.804210
F 20.280956 15.413201 156.480210
F 13.772556 1.286001 145.540210
F 31.664656 16.771801 145.545210
F 2.634396 5.131921 130.947210
F 2.566196 5.133601 152.772210
F 31.645056 9.216911 130.928210
F 29.334756 5.220321 152.985210
F 2.634396 12.847901 130.947210
F 2.566196 12.849601 152.772210
F 29.689456 -0.177325 142.121210
F 29.367956 13.043501 152.905210
F 2.634396 20.563901 130.947210
F 2.566196 20.565601 152.772210
F 27.330856 16.673701 131.191210
F 29.565956 20.579601 152.854210
F 11.595956 5.143981 130.983210
F 11.519756 5.143991 152.807210
F 11.595956 12.860001 130.983210
F 11.519756 12.860001 152.807210
F 11.595956 20.576001 130.983210
F 11.519756 20.576001 152.807210
F 29.369656 12.752601 162.931210
F 20.496156 5.166971 152.866210
F 20.438656 23.032001 142.038210
F 20.621556 12.988801 152.767210
F 29.606156 20.570501 131.078210
F 20.600556 20.624801 152.965210
F 2.623746 5.131081 133.692210
F 2.555256 5.133001 155.514210
F 29.572956 5.222411 133.836210
F 29.545556 5.244541 155.793210
F 2.623746 12.847101 133.692210
F 2.555256 12.849001 155.514210
F 29.443256 12.933801 133.914210
F 29.512856 12.817201 155.593210
F 2.623746 20.563101 133.692210
F 2.555256 20.565001 155.514210
F 29.492956 20.640901 133.820210
F 29.654256 20.521101 155.457210
F 11.586456 5.143981 133.711210
F 11.510256 5.143991 155.535210
F 11.586456 12.860001 133.711210
F 11.510256 12.860001 155.535210
F 11.586456 20.576001 133.711210
F 11.510256 20.576001 155.535210
F 20.451856 5.168021 133.555210
F 20.293356 5.125931 155.506210
F 20.560056 12.902801 133.775210
F 20.413156 13.026201 155.375210
F 20.479556 20.507501 133.643210
F 20.617356 20.697101 155.645210
F 2.612306 7.728621 137.329210
F 2.543916 7.726621 159.151210
F 29.435956 7.675531 137.443210
F 29.445456 7.815271 159.174210
F 2.612306 15.444601 137.329210
F 2.543916 15.442601 159.151210
F 29.752356 15.191201 137.624210
F 29.389056 15.252201 159.229210
F 7.065716 15.432501 151.882210
F 7.065716 7.716491 151.882210
F 4.850516 16.714501 145.506210
F 31.494556 9.076091 145.513210
F 24.843456 20.576001 148.219210
F 25.087756 12.905201 148.208210
F 0.318817 16.692101 130.966210
F 0.318817 8.976081 130.966210
F 11.573756 7.716001 137.348210
F 11.497556 7.716001 159.172210
F 11.573756 15.432001 137.348210
F 11.497556 15.432001 159.172210
F 25.090556 5.045701 148.285210
F 15.990456 20.576001 148.276210
F 20.654756 7.830861 137.389210
F 20.537256 7.748341 159.204210
F 20.590656 15.239301 137.499210
F 20.477756 15.306601 159.165210
F 4.850516 8.998541 145.506210
F 31.634256 1.287411 145.581210
F 4.889116 1.282931 133.689210
F 4.815436 1.283571 155.513210
F 31.832556 1.308521 133.886210
F 22.532956 1.240811 162.889210
F 4.889116 8.998921 133.689210
F 4.815436 8.999561 155.513210
F 31.826156 8.810431 133.710210
F 31.670956 9.200711 155.583210
F 4.889116 16.714901 133.689210
F 4.815436 16.715601 155.513210
F 31.827856 16.595101 133.950210
F 31.669056 16.801401 155.640210
F 13.813856 1.286001 133.719210
F 13.737656 1.286001 155.543210
F 13.813856 9.001991 133.719210
F 13.737656 9.001991 155.543210
F 13.813856 16.718001 133.719210
F 13.737656 16.718001 155.543210
F 22.976656 1.260011 133.638210
F 22.565956 1.282401 155.774210
F 22.888156 8.938501 133.589210
F 22.768656 9.069031 155.479210
F 22.893856 16.635801 133.926210
F 22.438556 16.612701 155.616210
F 4.876796 3.860971 137.327210
F 4.803186 3.860301 159.150210
F 31.938956 3.981861 137.486210
F 31.845256 3.949211 159.112210
F 4.876796 11.577001 137.327210
F 4.803186 11.576301 159.150210
F 31.779456 11.538501 137.587210
F 31.719456 11.646301 159.169210
F 4.876796 19.293001 137.327210
F 4.803186 19.292301 159.150210
F 31.774356 19.290501 137.378210
F 31.843756 19.104901 159.224210
F 13.801156 3.858001 137.356210
F 13.724956 3.858001 159.180210
F 13.801156 11.574001 137.356210
F 13.724956 11.574001 159.180210
F 13.801156 19.290001 137.356210
F 13.724956 19.290001 159.180210
F 22.771356 3.886861 137.520210
F 22.700456 3.819331 159.173210
F 22.925656 11.730301 137.437210
F 22.562956 11.554201 159.201210
F 22.579056 19.108601 137.425210
F 22.638156 19.194701 159.345210
F 4.887586 3.861671 134.594210
F 4.813296 3.861281 156.419210
F 31.948156 3.979351 134.826210
F 31.770556 3.756881 156.322210
F 4.887586 11.577701 134.594210
F 4.813296 11.577301 156.419210
F 31.832656 11.485501 134.746210
F 31.837556 11.754001 156.449210
F 4.887586 19.293701 134.594210
F 4.813296 19.293301 156.419210
F 31.649656 19.285901 134.726210
F 31.755356 19.354001 156.547210
F 13.810656 3.858001 134.628210
F 13.734556 3.858001 156.452210
F 13.810656 11.574001 134.628210
F 13.734556 11.574001 156.452210
F 13.810656 19.290001 134.628210
F 13.734556 19.290001 156.452210
F 22.637256 3.852771 134.617210
F 22.647856 4.052251 156.514210
F 22.828356 11.601101 134.498210
F 22.600556 11.554501 156.468210
F 22.801156 19.334601 134.531210
F 22.620856 19.198801 156.493210
F 4.899816 1.282221 130.957210
F 4.825686 1.282651 152.781210
F 26.976156 16.671401 162.926210
F 31.656256 1.385301 153.042210
F 4.899816 8.998221 130.957210
F 4.825686 8.998651 152.781210
F 24.894156 23.082401 137.368210
F 31.499256 9.075801 152.697210
F 4.899816 16.714201 130.957210
F 4.825686 16.714601 152.781210
F 25.074556 4.997631 162.716210
F 31.806556 16.707401 152.820210
F 13.823356 1.286001 130.990210
F 13.747256 1.286001 152.815210
F 13.823356 9.001991 130.990210
F 13.747256 9.001991 152.815210
F 13.823356 16.718001 130.990210
F 13.747256 16.718001 152.815210
F 31.531856 16.466401 163.122210
F 22.606156 1.536621 152.833210
F 20.286456 12.875001 162.954210
F 22.672956 8.988581 152.720210
F 22.548756 16.595601 163.002210
F 22.764056 16.903301 152.789210
F 7.125016 7.717011 134.604210
F 7.049436 7.716851 156.428210
F 7.125016 15.433001 134.604210
F 7.049436 15.432801 156.428210
F 15.990456 12.860001 148.276210
F 15.990456 5.143991 148.276210
F 16.038156 7.715991 134.636210
F 15.961956 7.715991 156.460210
F 16.038156 15.432001 134.636210
F 15.961956 15.432001 156.460210
F 4.850516 1.282541 145.506210
F 22.637856 19.352301 149.291210
F 24.963356 7.764491 134.579210
F 25.083456 7.755221 156.558210
F 25.124556 15.500401 134.802210
F 24.909156 15.490001 156.434210
F 7.078366 20.575501 148.245210
F 7.078366 12.859501 148.245210
F 7.137616 5.142961 130.966210
F 7.062016 5.143101 152.791210
F 7.137616 12.859001 130.966210
F 7.062016 12.859101 152.791210
F 7.137616 20.575001 130.966210
F 7.062016 20.575101 152.791210
F 16.050756 5.143991 130.998210
F 15.974656 5.143991 152.822210
F 16.050756 12.860001 130.998210
F 15.974656 12.860001 152.822210
F 16.050756 20.576001 130.998210
F 15.974656 20.576001 152.822210
F 24.947356 12.801001 162.911210
F 25.037156 5.420661 152.888210
F 16.012756 23.148001 141.910210
F 24.944056 12.962401 152.821210
F 7.074616 0.000919 149.153210
F 25.070956 20.381201 152.807210
F 7.128866 5.143421 133.696210
F 7.053076 5.143511 155.519210
F 7.128866 12.859401 133.696210
F 7.053076 12.859501 155.519210
F 7.128866 20.575401 133.696210
F 7.053076 20.575501 155.519210
F 16.041256 5.143991 133.726210
F 15.965156 5.143991 155.550210
F 16.041256 12.860001 133.726210
F 15.965156 12.860001 155.550210
F 16.041256 20.576001 133.726210
F 15.965156 20.576001 155.550210
F 24.890256 5.169791 133.685210
F 25.070156 5.080231 155.644210
F 25.319256 12.904701 133.729210
F 24.765456 12.890701 155.779210
F 25.037556 20.634101 133.552210
F 24.903856 20.596101 155.559210
F 7.116246 7.716551 137.333210
F 7.040436 7.716471 159.157210
F 7.116246 15.432501 137.333210
F 7.040436 15.432501 159.157210
F 7.078366 5.143491 148.245210
F 25.104756 20.657601 145.575210
F 22.887056 11.563201 149.069210
F 22.682356 3.897181 149.151210
F 16.028556 7.715991 137.364210
F 15.952356 7.715991 159.188210
F 16.028556 15.432001 137.364210
F 15.952356 15.432001 159.188210
F 13.759956 19.290001 149.177210
F 13.759956 11.574001 149.177210
F 25.137056 7.739101 137.298210
F 24.934156 7.781571 159.324210
F 25.285256 15.530601 137.590210
F 24.866856 15.432301 159.127210
F 24.944056 12.860401 145.567210
F 24.941756 5.263491 145.526210
F 0.267832 1.247891 141.013210
F 0.215882 1.253221 162.833210
F 27.455456 1.442161 140.973210
F 7.091006 0.000517 144.607210
F 0.267832 8.963891 141.013210
F 0.215882 8.969221 162.833210
F 27.222556 9.051481 141.174210
F 7.116246 0.000554 137.333210
F 0.267832 16.679901 141.013210
F 0.215882 16.685201 162.833210
F 27.035956 16.610201 140.963210
F 27.198756 1.284631 162.918210
F 9.333166 1.285891 140.978210
F 9.257106 1.285921 162.802210
F 9.333166 9.001891 140.978210
F 9.257106 9.001911 162.802210
F 9.333166 16.717901 140.978210
F 9.257106 16.717901 162.802210
F 18.317356 1.364691 141.087210
F 18.172056 1.276741 162.834210
F 18.250556 9.151551 140.913210
F 18.313056 8.834751 162.772210
F 18.287556 16.614101 141.096210
F 29.390856 20.425301 162.927210
F 0.259087 3.895241 144.650210
F 27.200256 3.797591 144.759210
F 0.259088 11.611201 144.650210
F 27.183956 11.608201 144.847210
F 0.259087 19.327201 144.650210
F 27.217956 19.288501 144.591210
F 9.320476 3.858101 144.615210
F 9.320476 11.574101 144.615210
F 9.320476 19.290101 144.615210
F 18.261256 3.990721 144.670210
F 18.139356 11.515101 144.839210
F 18.242056 19.301101 144.620210
F 0.293369 3.881101 141.880210
F 2.623056 0.011758 134.584210
F 26.933556 3.993961 142.046210
F 0.293369 11.597101 141.880210
F 2.554896 0.010130 156.409210
F 27.217856 11.521301 142.176210
F 0.293369 19.313101 141.880210
F 11.583256 0.000009 134.620210
F 27.023656 19.168401 141.938210
F 9.330086 3.858091 141.887210
F 9.330086 11.574101 141.887210
F 9.330086 19.290101 141.887210
F 18.221456 3.948871 141.911210
F 18.215956 11.667701 142.079210
F 18.080756 19.294301 141.873210
F 0.301853 1.261941 138.242210
F 0.251226 1.267601 160.070210
F 27.345356 1.439951 138.202210
F 27.313556 1.285601 160.107210
F 0.301853 8.977941 138.242210
F 0.251226 8.983591 160.070210
F 27.331356 9.011291 138.480210
F 27.198256 9.060151 160.317210
F 0.301853 16.693901 138.242210
F 0.251226 16.699601 160.070210
F 27.617456 16.777401 138.342210
F 27.010856 16.662401 160.136210
F 9.342766 1.285901 138.250210
F 9.266646 1.285911 160.074210
F 9.342766 9.001891 138.250210
F 9.266636 9.001911 160.074210
F 9.342766 16.717901 138.250210
F 9.266636 16.717901 160.074210
F 18.306656 1.407931 138.341210
F 18.248156 1.166401 160.196210
F 18.386256 8.941621 138.170210
F 18.265256 8.903751 160.100210
F 18.405056 16.705701 138.380210
F 18.134956 16.604301 160.058210
F 2.600276 7.727191 141.859210
F 29.550956 7.626721 141.827210
F 2.600276 15.443201 141.859210
F 29.401056 15.531601 142.020210
F 16.000056 20.576001 145.548210
F 16.000056 12.860001 145.548210
F 11.557856 7.716001 141.895210
F 11.557856 15.432001 141.895210
F 16.000056 5.143991 145.548210
F 20.444156 7.836121 141.750210
F 20.390256 15.331101 142.124210
F 13.759956 3.858001 149.177210
F 2.611656 5.132521 138.222210
F 2.543606 5.134141 160.047210
F 29.367956 5.194631 138.278210
F 29.565956 5.268351 160.046210
F 2.611656 12.848501 138.222210
F 2.543606 12.850101 160.047210
F 29.531556 12.694101 138.528210
F 29.405956 12.740401 160.178210
F 2.611656 20.564501 138.222210
F 2.543606 20.566101 160.047210
F 29.566656 20.380901 138.441210
F 29.456156 20.506501 160.081210
F 11.570556 5.143991 138.257210
F 11.494356 5.143991 160.081210
F 11.570556 12.860001 138.257210
F 11.494356 12.860001 160.081210
F 11.570556 20.576001 138.257210
F 11.494356 20.576001 160.081210
F 20.503056 5.216221 138.241210
F 20.308056 5.125731 160.103210
F 20.634156 12.750201 138.510210
F 20.313556 12.815801 160.201210
F 20.451456 20.242001 138.268210
F 20.500856 20.679101 160.206210
F 2.600916 5.131671 140.966210
F 2.532636 5.133741 162.788210
F 29.316656 5.136181 141.016210
F 27.011756 8.959081 162.955210
F 2.600916 12.847701 140.966210
F 2.532636 12.849701 162.788210
F 29.494456 13.024201 141.192210
F 11.522956 0.000008 151.897210
F 2.600916 20.563701 140.966210
F 2.532636 20.565701 162.788210
F 29.416256 20.553501 141.129210
F 2.577546 0.010659 149.135210
F 11.561056 5.143991 140.985210
F 11.484856 5.143991 162.809210
F 11.561056 12.860001 140.985210
F 11.484856 12.860001 162.809210
F 11.561056 20.576001 140.985210
F 11.484856 20.576001 162.809210
F 20.415356 5.264691 141.000210
F 24.987356 20.513401 162.627210
F 20.555356 12.816801 141.143210
F 31.523756 9.035401 162.861210
F 20.304756 20.509501 140.952210
F 11.532456 0.000008 149.169210
F 2.589506 7.728001 144.603210
F 29.393256 7.701471 144.542210
F 2.589506 15.444001 144.603210
F 29.387956 15.479601 144.724210
F 7.087196 20.575001 145.516210
F 31.868656 19.410901 149.081210
F 7.087196 12.859001 145.516210
F 0.318817 1.260081 130.966210
F 11.548356 7.716001 144.623210
F 11.548356 15.432001 144.623210
F 7.087196 5.143051 145.516210
F 20.309456 7.726451 144.578210
F 20.501356 15.540501 144.884210
F 4.838106 19.293401 149.144210
F 4.864506 1.283131 140.964210
F 4.790986 1.283811 162.788210
F 31.862756 1.155141 141.169210
F 2.566626 0.011345 151.877210
F 4.864506 8.999121 140.964210
F 4.790986 8.999811 162.788210
F 31.731556 9.074431 141.030210
F 11.557856 0.000008 141.895210
F 4.864506 16.715101 140.964210
F 4.790986 16.715801 162.788210
F 31.793956 16.680601 140.923210
F 31.768056 1.473881 162.801210
F 13.788456 1.286001 140.993210
F 13.712256 1.286001 162.817210
F 13.788456 9.001991 140.993210
F 13.712256 9.001991 162.817210
F 13.788456 16.718001 140.993210
F 13.712256 16.718001 162.817210
F 22.819856 1.176041 141.121210
F 7.040436 0.000477 159.157210
F 22.737156 9.176981 140.996210
F 18.226656 16.734601 162.791210
F 22.466856 16.646801 141.113210
F 22.746856 9.013321 162.871210
F 4.852206 3.860761 144.601210
F 31.863356 3.883211 144.708210
F 4.852206 11.576801 144.601210
F 31.643156 11.685701 144.633210
F 4.852206 19.292801 144.601210
F 31.691056 19.271501 144.721210
F 13.775756 3.858001 144.631210
F 13.775756 11.574001 144.631210
F 13.775756 19.290001 144.631210
F 22.783956 3.994771 144.669210
F 22.639056 11.655001 144.726210
F 22.839256 19.371901 144.667210
F 4.862886 3.861521 141.869210
F 31.755256 3.747381 141.909210
F 4.862886 11.577501 141.869210
F 31.748856 11.728301 141.927210
F 4.862886 19.293501 141.869210
F 31.697156 19.350801 141.869210
F 13.785356 3.858001 141.903210
F 13.785356 11.574001 141.903210
F 13.785356 19.290001 141.903210
F 22.697556 3.988991 142.011210
F 22.789856 11.593801 142.054210
F 22.612256 19.306601 141.948210
F 4.875226 1.282401 138.232210
F 4.800906 1.282771 160.056210
F 31.898656 1.433061 138.296210
F 31.715956 1.442121 160.019210
F 4.875226 8.998401 138.232210
F 4.800906 8.998771 160.056210
F 31.710256 8.916711 138.257210
F 31.675356 9.090321 160.115210
F 4.875226 16.714401 138.232210
F 4.800906 16.714801 160.056210
F 31.899356 16.785801 138.060210
F 31.653756 16.458001 160.248210
F 13.797956 1.286001 138.265210
F 13.721856 1.286001 160.089210
F 13.797956 9.001991 138.265210
F 13.721856 9.001991 160.089210
F 13.797956 16.718001 138.265210
F 13.721856 16.718001 160.089210
F 22.720156 1.358551 138.288210
F 22.671556 1.229111 159.992210
F 23.006556 9.119891 138.200210
F 22.735856 9.087151 160.217210
F 22.802156 16.385001 138.341210
F 22.645356 16.629801 160.225210
F 7.099806 7.716971 141.878210
F 7.099806 15.433001 141.878210
F 24.994056 15.442901 149.120210
F 16.012756 7.715991 141.910210
F 16.012756 15.432001 141.910210
F 31.662656 11.518701 149.312210
F 24.934456 7.829391 141.969210
F 24.619556 15.386901 142.074210
F 25.016056 7.582301 149.087210
F 7.112396 5.143001 138.241210
F 7.036846 5.143171 160.065210
F 7.112396 12.859001 138.241210
F 7.036846 12.859201 160.065210
F 7.112396 20.575001 138.241210
F 7.036846 20.575201 160.065210
F 16.025456 5.143991 138.273210
F 15.949256 5.143991 160.097210
F 16.025456 12.860001 138.273210
F 15.949256 12.860001 160.097210
F 16.025456 20.576001 138.273210
F 15.949256 20.576001 160.097210
F 24.997856 5.224361 138.449210
F 24.894856 5.191621 160.019210
F 25.206256 12.907901 138.471210
F 24.732556 12.856401 160.192210
F 24.690356 20.380601 138.344210
F 24.999456 20.434701 159.971210
F 7.103636 5.143461 140.970210
F 7.027806 5.143531 162.794210
F 7.103636 12.859501 140.970210
F 7.027806 12.859501 162.794210
F 7.103636 20.575501 140.970210
F 7.027806 20.575501 162.794210
F 16.015856 5.143991 141.001210
F 15.939756 5.143991 162.825210
F 16.015856 12.860001 141.001210
F 15.939756 12.860001 162.825210
F 16.015856 20.576001 141.001210
F 15.939756 20.576001 162.825210
F 24.741556 5.441371 141.096210
F 20.507856 20.644501 162.786210
F 25.115256 12.831101 141.252210
F 16.003156 23.148001 144.638210
F 24.907756 20.537301 141.106210
F 20.469356 4.978111 162.804210
F 7.091006 7.716511 144.607210
F 7.091006 15.432501 144.607210
F 4.838106 11.577401 149.144210
F 31.661956 3.858891 149.314210
F 16.003156 7.715991 144.638210
F 16.003156 15.432001 144.638210
F 4.838106 3.861401 149.144210
F 24.913656 7.737821 144.801210
F 25.011456 15.357901 144.795210
F 15.987356 15.432001 149.185210
F 0.250381 1.249671 148.287210
F 27.294856 1.307781 148.128210
F 0.250381 8.965671 148.287210
F 27.269556 9.071371 148.243210
F 0.250381 16.681701 148.287210
F 27.363956 16.949001 148.330210
F 9.307806 1.285901 148.252210
F 9.307806 9.001891 148.252210
F 9.307806 16.717901 148.252210
F 18.248756 1.152671 148.359210
F 18.247256 9.162431 148.588210
F 18.247856 16.785101 148.336210
F 0.241682 3.893421 151.923210
F 27.235656 3.979131 151.852210
F 0.241683 11.609401 151.923210
F 27.302856 11.683901 152.016210
F 0.241682 19.325401 151.923210
F 27.342256 19.264101 151.872210
F 9.295116 3.858091 151.890210
F 9.295116 11.574101 151.890210
F 9.295116 19.290101 151.890210
F 18.166756 3.772931 152.009210
F 18.264156 11.589601 151.994210
F 18.309856 19.430501 152.036210
F 0.276419 3.879231 149.156210
F 27.337756 3.820501 149.239210
F 0.276419 11.595201 149.156210
F 27.286356 11.541701 149.240210
F 0.276419 19.311201 149.156210
F 27.247256 19.505901 149.176210
F 9.304716 3.858091 149.162210
F 9.304716 11.574101 149.162210
F 9.304716 19.290101 149.162210
F 18.186356 3.758791 149.254210
F 18.300956 11.793101 149.318210
F 18.087656 19.367501 149.408210
F 0.284891 1.263831 145.518210
F 27.261956 1.318751 145.492210
F 0.284891 8.979821 145.518210
F 27.204956 9.066701 145.585210
F 0.284891 16.695801 145.518210
F 27.213356 16.722401 145.576210
F 9.317396 1.285901 145.524210
F 9.317396 9.001901 145.524210
F 9.317396 16.717901 145.524210
F 18.220456 1.449111 145.743210
F 18.171756 8.974121 145.771210
F 18.199456 16.686001 145.746210
F 2.577546 7.726651 149.135210
F 29.438256 7.669501 149.158210
F 2.577546 15.442701 149.135210
F 29.462756 15.542801 149.203210
F 15.987356 7.715991 149.185210
F 7.074616 15.432901 149.153210
F 11.532456 7.716001 149.169210
F 11.532456 15.432001 149.169210
F 7.074616 7.716911 149.153210
F 20.483556 7.610871 149.147210
F 20.465256 15.530801 149.045210
F 22.793356 19.420301 152.003210
F 2.588906 5.133071 145.497210
F 29.531456 5.156851 145.427210
F 2.588906 12.849101 145.497210
F 29.430456 12.935601 145.569210
F 2.588906 20.565101 145.497210
F 29.407456 20.685401 145.460210
F 11.545156 5.143991 145.532210
F 11.545156 12.860001 145.532210
F 11.545156 20.576001 145.532210
F 20.527356 5.158741 145.440210
F 20.372456 12.954101 145.553210
F 20.446656 20.403801 145.661210
F 2.578056 5.132311 148.240210
F 29.473956 5.030471 148.300210
F 2.578056 12.848301 148.240210
F 29.499156 12.996801 148.386210
F 2.578056 20.564301 148.240210
F 29.515256 20.560001 148.119210
F 11.535656 5.143991 148.260210
F 11.535656 12.860001 148.260210
F 11.535656 20.576001 148.260210
F 20.273656 5.058901 148.335210
F 20.562756 13.028101 148.263210
F 20.376956 20.450701 148.441210
F 2.566626 7.727341 151.877210
F 29.308456 7.709991 151.862210
F 2.566626 15.443301 151.877210
F 29.434656 15.519301 151.908210
F 22.797556 16.802901 145.478210
F 22.783556 11.606501 151.798210
F 22.553156 9.113981 145.527210
F 11.507056 0.000007 156.444210
F 11.522956 7.716001 151.897210
F 11.522956 15.432001 151.897210
F 22.779756 1.312521 145.425210
F 20.403556 7.636751 151.839210
F 20.415456 15.590401 151.872210
F 22.839256 4.108641 151.773210
F 4.839946 1.283341 148.239210
F 31.685856 1.328721 148.408210
F 4.839946 8.999331 148.239210
F 31.684056 8.834111 148.261210
F 4.839946 16.715301 148.239210
F 31.580556 16.945601 148.210210
F 13.763056 1.286001 148.268210
F 13.763056 9.001991 148.268210
F 13.763056 16.718001 148.268210
F 22.814656 1.295561 148.255210
F 22.718556 8.869711 148.285210
F 22.818856 16.667501 148.266210
F 4.827666 3.860541 151.876210
F 31.555456 3.863991 152.161210
F 4.827666 11.576501 151.876210
F 31.733056 11.688001 152.102210
F 4.827666 19.292501 151.876210
F 31.445156 19.223301 151.683210
F 13.750356 3.858001 151.905210
F 13.750356 11.574001 151.905210
F 13.750356 19.290001 151.905210
F 2.589506 0.012009 144.603210
F 15.977756 23.148001 151.913210
F 2.612306 0.012624 137.329210
F 29.314356 5.199441 162.874210
F 11.548356 0.000008 144.623210
F 2.600276 0.011195 141.859210
F 7.065716 0.000497 151.882210
F 2.543916 0.010631 159.151210
F 16.038156 23.148001 134.636210
F 15.961956 23.148001 156.460210
F 11.573756 0.000009 137.348210
F 11.497556 0.000008 159.172210
F 16.028556 23.148001 137.364210
F 7.099806 0.000974 141.878210
F 15.952356 23.148001 159.188210
F 7.125016 0.001018 134.604210
F 15.987356 23.148001 149.185210
F 7.049436 0.000858 156.428210
F 20.391756 -0.202090 159.252210
F 20.346756 22.858201 137.475210
F 24.851556 23.113901 159.217210
F 29.527756 0.186648 151.976210
F 25.086056 20.579301 130.779210
F 29.557356 23.092701 159.067210
F 29.482456 23.005401 156.426210
F 20.594556 23.145901 151.961210
F 29.434256 23.122201 141.935210
F 29.533456 23.013701 137.443210
F 25.175756 23.023401 151.857210
F 25.000856 23.128201 149.087210
F 27.104756 19.322501 163.833210
F 31.582456 11.527601 163.844210
F 20.322856 15.501501 163.817210
F 29.292256 15.264401 163.802210
F 29.574556 5.193321 131.076210
F 20.781456 5.067081 130.907210
F 22.723056 1.222221 130.870210
F 18.308456 1.311241 131.108210
F 25.179556 12.907301 130.933210
F 18.376356 9.110851 131.075210
F 29.510656 13.057201 131.185210
F 18.294156 16.548101 131.044210
F 27.302956 9.227951 131.161210
F 20.425056 12.734501 131.172210
F 0.181932 1.256671 177.380210
F 26.925556 1.269851 177.571210
F 0.181932 8.972661 177.380210
F 27.243756 8.700571 177.285210
F 0.181932 16.688701 177.380210
F 26.957456 16.457601 177.403210
F 9.206406 1.285941 177.351210
F 9.206406 9.001931 177.351210
F 9.206406 16.717901 177.351210
F 18.068256 1.248541 177.378210
F 18.084256 9.102181 177.440210
F 18.117356 16.705001 177.357210
F 0.173419 3.886431 181.017210
F 27.103156 3.796011 181.219210
F 0.173419 11.602401 181.017210
F 27.062456 11.372501 181.193210
F 0.173419 19.318401 181.017210
F 27.119556 19.197201 181.109210
F 9.193726 3.858051 180.988210
F 9.193726 11.574001 180.988210
F 9.193726 19.290001 180.988210
F 18.100056 3.805731 181.116210
F 17.990356 11.563101 180.941210
F 18.015156 19.241801 180.944210
F 0.209864 3.871721 178.259210
F 27.221456 3.850241 178.461210
F 0.209864 11.587701 178.259210
F 27.017056 11.340901 178.270210
F 0.209864 19.303701 178.259210
F 27.311156 19.051301 178.313210
F 9.203206 3.858071 178.260210
F 9.203206 11.574101 178.260210
F 9.203206 19.290101 178.260210
F 18.173956 3.817611 178.322210
F 18.077856 11.628901 178.197210
F 18.280156 19.283501 178.153210
F 0.218109 1.271351 174.621210
F 2.487666 0.008386 178.235210
F 27.206356 0.951797 174.817210
F 0.218109 8.987341 174.621210
F 11.430856 0.000005 178.268210
F 27.174256 8.975731 174.559210
F 0.218109 16.703301 174.621210
F 2.476606 0.008287 180.974210
F 27.286056 16.564601 174.593210
F 9.215886 1.285921 174.623210
F 9.215886 9.001921 174.623210
F 9.215886 16.717901 174.623210
F 18.236656 1.254521 174.650210
F 18.112856 9.021411 174.645210
F 18.224656 16.666301 174.626210
F 2.487666 7.724381 178.235210
F 29.355756 7.501171 178.407210
F 2.487666 15.440401 178.235210
F 29.349256 15.210801 178.270210
F 24.911556 7.621091 163.729210
F 25.073356 15.254301 173.627210
F 11.430856 7.716001 178.268210
F 11.430856 15.432001 178.268210
F 22.694756 3.875731 163.709210
F 20.346156 7.794661 178.381210
F 20.657356 15.641401 178.277210
F 6.936196 20.575401 189.164210
F 2.498806 5.135311 174.597210
F 29.268156 4.795631 174.667210
F 2.498806 12.851301 174.597210
F 29.435156 12.773001 174.600210
F 2.498806 20.567301 174.597210
F 29.468156 20.583001 174.687210
F 11.443556 5.143991 174.631210
F 11.443556 12.860001 174.631210
F 11.443556 20.576001 174.631210
F 20.356656 5.170701 174.659210
F 20.536756 12.739001 174.706210
F 20.460756 20.380001 174.592210
F 2.487846 5.135341 177.337210
F 29.500356 5.034871 177.452210
F 2.487846 12.851301 177.337210
F 29.224156 12.678001 177.410210
F 2.487846 20.567301 177.337210
F 29.409356 20.545201 177.552210
F 11.434056 5.143991 177.359210
F 11.434056 12.860001 177.359210
F 11.434056 20.576001 177.359210
F 20.343056 5.173471 177.410210
F 20.328156 12.869301 177.468210
F 20.529556 20.616001 177.294210
F 2.476606 7.724281 180.974210
F 29.212156 7.516551 181.080210
F 2.476606 15.440301 180.974210
F 29.136756 15.269101 180.990210
F 24.916056 7.661601 173.790210
F 7.011706 20.575201 167.340210
F 6.936196 12.859401 189.164210
F 0.242913 19.307401 163.707210
F 11.421356 7.716001 180.996210
F 11.421356 15.432001 180.996210
F 7.011706 12.859201 167.340210
F 20.340456 7.763751 181.000210
F 20.222956 15.379901 181.176210
F 6.936196 5.143431 189.164210
F 4.742206 1.284341 177.337210
F 31.631056 1.171581 177.451210
F 4.742206 9.000341 177.337210
F 31.533556 8.905801 177.388210
F 4.742206 16.716301 177.337210
F 31.594356 16.616601 177.443210
F 13.661556 1.286001 177.367210
F 13.661556 9.001991 177.367210
F 13.661556 16.718001 177.367210
F 22.308156 1.353951 177.379210
F 22.612556 8.953471 177.439210
F 22.884056 16.824901 177.228210
F 4.729956 3.859531 180.974210
F 31.781256 3.819091 181.086210
F 4.729956 11.575501 180.974210
F 31.636856 11.506001 181.074210
F 4.729956 19.291501 180.974210
F 31.635756 19.255601 180.980210
F 13.648856 3.858001 181.004210
F 13.648856 11.574001 181.004210
F 13.648856 19.290001 181.004210
F 22.562456 3.878741 181.128210
F 22.411956 11.342701 181.101210
F 22.521756 19.347501 180.907210
F 4.739186 3.860871 178.243210
F 31.835556 3.801221 178.301210
F 4.739186 11.576901 178.243210
F 31.465956 11.522601 178.228210
F 4.739186 19.292901 178.243210
F 31.702156 19.224601 178.369210
F 13.658356 3.858001 178.276210
F 13.658356 11.574001 178.276210
F 13.658356 19.290001 178.276210
F 22.613056 3.779111 178.449210
F 22.514456 11.507901 178.364210
F 22.747856 19.386301 178.200210
F 4.751506 1.283051 174.605210
F 31.443256 1.014931 174.758210
F 4.751506 8.999041 174.605210
F 31.547656 8.569851 174.768210
F 4.751506 16.715001 174.605210
F 31.622656 16.738301 174.687210
F 13.671056 1.286001 174.639210
F 13.671056 9.001991 174.639210
F 13.671056 16.718001 174.639210
F 22.652756 1.296321 174.592210
F 22.542656 8.894971 174.632210
F 22.834356 16.571301 174.475210
F 6.974026 7.716641 178.252210
F 6.974026 15.432601 178.252210
F 15.825456 15.432001 195.561210
F 15.885756 7.715991 178.284210
F 15.885756 15.432001 178.284210
F 7.011706 5.143241 167.340210
F 24.891256 7.479051 178.266210
F 24.693056 15.350001 178.187210
F 15.901656 15.432001 173.737210
F 6.986576 5.143311 174.615210
F 6.986576 12.859301 174.615210
F 6.986576 20.575301 174.615210
F 15.898456 5.143991 174.646210
F 15.898456 12.860001 174.646210
F 15.898456 20.576001 174.646210
F 25.034056 5.147991 174.732210
F 25.015456 12.649601 174.640210
F 25.121156 20.483301 174.616210
F 6.977286 5.143581 177.343210
F 6.977286 12.859601 177.343210
F 6.977286 20.575601 177.343210
F 15.888956 5.143991 177.374210
F 15.888956 12.860001 177.374210
F 15.888956 20.576001 177.374210
F 24.968056 4.942071 177.456210
F 24.785656 12.669801 177.468210
F 25.140756 20.381201 177.458210
F 6.964656 7.716391 180.981210
F 6.964656 15.432401 180.981210
F 15.825456 7.715991 195.561210
F 15.923856 5.143991 167.372210
F 15.876256 7.715991 181.012210
F 15.876256 15.432001 181.012210
F 15.847656 5.143991 189.196210
F 24.601056 7.665411 180.909210
F 24.520056 15.278001 181.091210
F 15.901656 7.715991 173.737210
F 0.164829 1.258431 184.653210
F 27.031656 1.215941 184.609210
F 0.164829 8.974431 184.653210
F 27.129856 9.045531 184.624210
F 0.164829 16.690401 184.653210
F 27.017756 16.577601 184.500210
F 9.181056 1.285941 184.626210
F 9.181056 9.001941 184.626210
F 9.181056 16.717901 184.626210
F 18.085456 1.337201 184.653210
F 18.136756 9.247671 184.722210
F 18.149256 16.747101 184.640210
F 0.207342 3.889911 166.470210
F 0.156249 3.884681 188.290210
F 27.135756 3.881391 166.435210
F 27.087556 3.641571 188.386210
F 0.207342 11.605901 166.470210
F 0.156249 11.600701 188.290210
F 27.118056 11.486201 166.590210
F 27.231456 11.551601 188.468210
F 0.207342 19.321901 166.470210
F 0.156249 19.316701 188.290210
F 27.026256 19.458601 166.593210
F 27.188156 19.301701 188.153210
F 9.244416 3.858071 166.439210
F 9.168356 3.858051 188.263210
F 9.244416 11.574101 166.439210
F 9.168356 11.574001 188.263210
F 9.244416 19.290101 166.439210
F 9.168356 19.290001 188.263210
F 18.090056 3.884631 166.557210
F 18.119256 3.827671 188.338210
F 18.196556 11.608001 166.328210
F 18.146356 11.590201 188.396210
F 18.167356 19.210301 166.384210
F 18.035456 19.273001 188.331210
F 0.193178 3.869701 185.535210
F 29.544256 0.186238 163.668210
F 27.275056 3.883931 185.566210
F 0.193178 11.585701 185.535210
F 27.164556 3.701761 163.822210
F 26.990356 11.558801 185.534210
F 0.193178 19.301701 185.535210
F 31.596156 3.921631 163.806210
F 26.928456 19.155501 185.421210
F 9.253956 3.858081 163.711210
F 9.177836 3.858061 185.535210
F 9.253956 11.574101 163.711210
F 9.177836 11.574101 185.535210
F 9.253956 19.290101 163.711210
F 9.177836 19.290101 185.535210
F 29.342356 -0.047385 185.519210
F 17.921056 3.865051 185.612210
F 22.632556 11.630901 163.928210
F 18.056256 11.787501 185.757210
F 18.279356 11.341401 163.694210
F 18.032856 19.368401 185.503210
F 0.201537 1.273231 181.897210
F 27.108956 1.172721 181.886210
F 0.201537 8.989231 181.897210
F 26.890656 8.770051 181.951210
F 0.201537 16.705201 181.897210
F 26.937156 16.510801 181.746210
F 9.190516 1.285931 181.898210
F 9.190516 9.001921 181.898210
F 9.190516 16.717901 181.898210
F 18.027956 1.270411 181.998210
F 18.062856 9.039841 182.044210
F 18.033456 16.653601 181.856210
F 2.532376 7.725561 163.684210
F 2.465056 7.723781 185.510210
F 27.107056 11.565701 163.817210
F 29.362256 7.856061 185.444210
F 2.532376 15.441601 163.684210
F 2.465056 15.439801 185.510210
F 20.428056 0.009456 195.468210
F 29.211756 15.494401 185.628210
F 24.793656 15.529001 192.759210
F 24.635256 15.475001 170.940210
F 6.914186 15.432301 195.530210
F 6.989906 15.432401 173.706210
F 11.481656 7.716001 163.719210
F 11.405556 7.716001 185.543210
F 11.481656 15.432001 163.719210
F 11.405556 15.432001 185.543210
F 6.914186 7.716311 195.530210
F 6.989906 7.716421 173.706210
F 29.275756 7.706711 163.823210
F 20.165156 7.794551 185.737210
F 29.500656 0.099199 166.521210
F 20.253856 15.681501 185.651210
F 24.951056 7.711051 192.643210
F 24.893156 7.677491 171.064210
F 2.476426 5.135911 181.872210
F 29.384756 5.080391 181.924210
F 2.476426 12.851901 181.872210
F 29.346156 12.742401 181.903210
F 2.476426 20.567901 181.872210
F 29.369856 20.394401 181.806210
F 11.418156 5.143991 181.905210
F 11.418156 12.860001 181.905210
F 11.418156 20.576001 181.905210
F 20.282256 5.103711 182.015210
F 20.237456 12.851701 182.150210
F 20.287956 20.546901 181.868210
F 2.465336 5.136041 184.611210
F 29.532756 5.244481 184.626210
F 2.465336 12.852001 184.611210
F 29.314356 12.870301 184.671210
F 2.465336 20.568001 184.611210
F 29.094256 20.606201 184.579210
F 11.408656 5.143991 184.633210
F 11.408656 12.860001 184.633210
F 11.408656 20.576001 184.633210
F 20.109656 5.091781 184.981210
F 20.386956 12.942501 184.884210
F 20.275356 20.515901 184.536210
F 2.521376 7.725861 166.425210
F 2.454056 7.723611 188.248210
F 29.424056 7.701021 166.545210
F 29.493056 7.521861 188.212210
F 2.521376 15.441901 166.425210
F 2.454056 15.439601 188.248210
F 29.370456 15.605001 166.586210
F 29.425256 15.354701 188.283210
F 24.642056 20.590801 191.943210
F 24.866456 20.487901 170.024210
F 15.834956 15.432001 192.833210
F 15.911156 15.432001 171.009210
F 24.963656 12.857201 192.050210
F 25.030756 12.957801 170.080210
F 0.242913 11.591501 163.707210
F 18.305456 19.366101 163.602210
F 11.472156 7.716001 166.447210
F 11.395956 7.716001 188.271210
F 11.472156 15.432001 166.447210
F 11.395956 15.432001 188.271210
F 24.943956 5.169341 191.825210
F 24.690156 4.997761 170.042210
F 20.554356 7.762461 166.368210
F 20.352356 7.555231 188.312210
F 20.349856 15.283001 166.548210
F 20.519556 15.445301 188.322210
F 15.834956 7.715991 192.833210
F 15.911156 7.715991 171.009210
F 4.717626 1.284551 184.611210
F 31.660556 1.264521 184.481210
F 4.717626 9.000541 184.611210
F 31.656156 8.904111 184.680210
F 4.717626 16.716501 184.611210
F 31.437356 16.742101 184.521210
F 13.636156 1.286001 184.641210
F 13.636156 9.001991 184.641210
F 13.636156 16.718001 184.641210
F 22.680156 1.285741 184.802210
F 22.507856 8.730411 184.641210
F 22.667956 16.684701 184.739210
F 4.778766 3.860051 166.425210
F 4.705276 3.859361 188.248210
F 31.660356 3.884371 166.559210
F 31.866256 3.765291 188.325210
F 4.778766 11.576001 166.425210
F 4.705276 11.575401 188.248210
F 31.549556 11.807001 166.595210
F 31.695856 11.525101 188.185210
F 4.778766 19.292001 166.425210
F 4.705276 19.291401 188.248210
F 31.462656 19.142501 166.633210
F 31.512156 19.219101 188.157210
F 13.699556 3.858001 166.455210
F 13.623456 3.858001 188.279210
F 13.699556 11.574001 166.455210
F 13.623456 11.574001 188.279210
F 13.699556 19.290001 166.455210
F 13.623456 19.290001 188.279210
F 22.667856 3.652691 166.391210
F 22.776656 3.655511 188.377210
F 22.777156 11.666601 166.582210
F 22.571856 11.580001 188.377210
F 22.501256 19.269001 166.497210
F 22.732956 19.405001 188.153210
F 4.788536 3.861161 163.693210
F 4.714546 3.860711 185.518210
F 25.123956 15.307801 195.472210
F 31.603856 3.832021 185.535210
F 4.788536 11.577201 163.693210
F 4.714546 11.576701 185.518210
F 22.676656 19.271101 163.768210
F 31.616856 11.602901 185.448210
F 4.788536 19.293201 163.693210
F 4.714546 19.292701 185.518210
F 20.527056 7.573891 163.611210
F 31.413156 19.420501 185.470210
F 13.709156 3.858001 163.727210
F 13.632956 3.858001 185.551210
F 13.709156 11.574001 163.727210
F 13.632956 11.574001 185.551210
F 13.709156 19.290001 163.727210
F 13.632956 19.290001 185.551210
F 18.119956 11.672501 195.560210
F 22.548156 3.844681 185.624210
F 24.989456 7.463701 195.343210
F 22.422556 11.321601 185.671210
F 29.416256 15.274601 195.548210
F 22.633256 19.306101 185.397210
F 4.726856 1.283211 181.880210
F 31.538256 1.233121 181.768210
F 4.726856 8.999201 181.880210
F 31.614056 8.775311 181.913210
F 4.726856 16.715201 181.880210
F 31.337956 16.561101 181.843210
F 13.645656 1.286001 181.913210
F 13.645656 9.001991 181.913210
F 13.645656 16.718001 181.913210
F 22.536156 1.354841 182.065210
F 22.564656 8.812201 182.014210
F 22.520356 16.779001 181.926210
F 7.024286 7.716781 163.703210
F 6.948826 7.716581 185.527210
F 7.024286 15.432801 163.703210
F 6.948826 15.432601 185.527210
F 15.838156 20.576001 191.924210
F 15.914356 20.576001 170.100210
F 15.936556 7.715991 163.734210
F 15.860356 7.715991 185.558210
F 15.936556 15.432001 163.734210
F 15.860356 15.432001 185.558210
F 15.923856 12.860001 167.372210
F 15.847656 12.860001 189.196210
F 18.035056 3.924171 195.484210
F 24.800856 7.639421 185.635210
F 34.106156 7.637571 188.279210
F 24.699756 15.307201 185.621210
F 15.838156 12.860001 191.924210
F 15.914356 12.860001 170.100210
F 6.961436 5.143381 181.889210
F 6.961436 12.859401 181.889210
F 6.961436 20.575401 181.889210
F 15.873056 5.143991 181.921210
F 15.873056 12.860001 181.921210
F 15.873056 20.576001 181.921210
F 24.846356 5.150891 181.823210
F 24.736556 12.703701 181.932210
F 24.861656 20.692901 181.934210
F 6.952046 5.143611 184.618210
F 6.952046 12.859601 184.618210
F 6.952046 20.575601 184.618210
F 15.863556 5.143991 184.649210
F 15.863556 12.860001 184.649210
F 15.863556 20.576001 184.649210
F 24.908356 5.119071 184.599210
F 24.721656 12.675801 184.683210
F 24.673556 20.546101 184.632210
F 7.015166 7.716451 166.431210
F 6.939416 7.716361 188.255210
F 7.015166 15.432401 166.431210
F 6.939416 15.432401 188.255210
F 15.838156 5.143991 191.924210
F 15.914356 5.143991 170.100210
F 6.923596 15.432501 192.801210
F 6.999146 15.432701 170.977210
F 15.927056 7.715991 166.462210
F 15.850856 7.715991 188.286210
F 15.927056 15.432001 166.462210
F 15.850856 15.432001 188.286210
F 6.923596 7.716541 192.801210
F 6.999146 7.716711 170.977210
F 25.148356 7.436391 166.476210
F 24.883456 7.723351 188.400210
F 25.006456 15.460201 166.609210
F 24.777556 15.363501 188.338210
F 6.926806 20.575601 191.893210
F 7.002536 20.575501 170.069210
F 0.198852 1.254941 170.106210
F 0.147700 1.260221 191.927210
F 27.413256 1.093631 170.081210
F 27.376256 1.223221 192.042210
F 0.198852 8.970941 170.106210
F 0.147700 8.976221 191.927210
F 27.215556 9.000211 170.206210
F 27.158656 8.875121 192.002210
F 0.198852 16.686901 170.106210
F 0.147700 16.692201 191.927210
F 26.983456 16.827301 170.250210
F 27.217656 16.630901 191.871210
F 9.231756 1.285921 170.076210
F 9.155686 1.285951 191.900210
F 9.231756 9.001921 170.076210
F 9.155686 9.001941 191.900210
F 9.231756 16.717901 170.076210
F 9.155686 16.717901 191.900210
F 18.251756 1.122751 170.077210
F 18.073356 1.069861 191.818210
F 18.220956 9.055411 170.096210
F 18.149456 8.979841 192.036210
F 18.061056 16.698701 170.073210
F 18.100256 16.669401 191.833210
F 0.190370 3.888201 173.743210
F 0.139115 3.882871 195.564210
F 27.071856 3.458111 173.661210
F 31.427356 19.156701 163.900210
F 0.190370 11.604201 173.743210
F 0.139115 11.598901 195.564210
F 27.361156 11.521301 173.662210
F 31.456456 19.214001 195.564210
F 0.190370 19.320201 173.743210
F 0.139115 19.314901 195.564210
F 27.273656 19.199801 173.752210
F 27.052456 0.996431 189.240210
F 9.219076 3.858061 173.714210
F 9.142986 3.858041 195.538210
F 9.219076 11.574101 173.714210
F 9.142986 11.574001 195.538210
F 9.219076 19.290101 173.714210
F 9.142986 19.290001 195.538210
F 18.103256 3.862791 173.810210
F 31.502156 3.919671 195.537210
F 18.216856 11.629901 173.891210
F 33.995956 5.114781 192.077210
F 18.123656 19.190701 173.825210
F 33.955256 20.736801 184.610210
F 0.226357 3.873581 170.983210
F 0.176423 3.867611 192.811210
F 27.096856 3.668341 170.874210
F 27.060656 3.816131 192.743210
F 0.226357 11.589601 170.983210
F 0.176423 11.583601 192.811210
F 27.199156 11.598301 170.976210
F 27.125956 11.420501 192.740210
F 0.226357 19.305601 170.983210
F 0.176423 19.299601 192.811210
F 27.086656 19.470501 170.923210
F 27.016856 19.446701 192.659210
F 9.228586 3.858071 170.986210
F 9.152466 3.858061 192.810210
F 9.228586 11.574101 170.986210
F 9.152466 11.574101 192.810210
F 9.228586 19.290101 170.986210
F 9.152466 19.290101 192.810210
F 18.290456 3.937191 171.099210
F 18.108456 3.804541 192.794210
F 18.117356 11.694501 171.119210
F 18.212856 11.577101 192.839210
F 18.073356 19.161401 171.105210
F 18.102156 19.281501 192.787210
F 0.234615 1.269481 167.345210
F 0.184807 1.275341 189.173210
F 27.347956 1.376461 167.383210
F 11.370556 0.000006 195.545210
F 0.234615 8.985471 167.345210
F 0.184807 8.991341 189.173210
F 27.249156 8.951991 167.367210
F 27.118556 8.863701 189.311210
F 0.234615 16.701501 167.345210
F 0.184807 16.707301 189.173210
F 27.164256 16.851701 167.482210
F 27.164056 16.737001 189.101210
F 9.241266 1.285921 167.348210
F 9.165146 1.285931 189.172210
F 9.241266 9.001911 167.348210
F 9.165146 9.001931 189.172210
F 9.241266 16.717901 167.348210
F 9.165146 16.717901 189.172210
F 18.165856 1.265061 167.396210
F 17.996656 1.293181 189.174210
F 18.178756 8.995371 167.277210
F 18.097956 8.860051 189.187210
F 18.191356 16.726101 167.286210
F 18.188156 16.646001 189.064210
F 2.509986 7.724981 170.959210
F 2.442316 7.723141 192.785210
F 29.314856 7.627341 171.032210
F 29.345756 7.771161 192.957210
F 2.509986 15.441001 170.959210
F 2.442316 15.439101 192.785210
F 29.375056 15.282301 170.922210
F 29.470656 15.537901 192.763210
F 6.926806 12.859601 191.893210
F 7.002536 12.859501 170.069210
F 6.926806 5.143651 191.893210
F 7.002536 5.143551 170.069210
F 11.456256 7.716001 170.993210
F 11.380156 7.716001 192.817210
F 11.456256 15.432001 170.993210
F 11.380156 15.432001 192.817210
F 24.851856 20.550601 189.188210
F 24.614056 20.739601 167.441210
F 20.449556 7.556121 170.875210
F 20.458556 7.579871 192.775210
F 20.235556 15.387701 170.969210
F 20.375856 15.315601 192.782210
F 22.595256 16.941501 189.242210
F 22.675056 16.618901 167.198210
F 2.521156 5.134711 167.322210
F 2.453676 5.136531 189.147210
F 29.441956 5.091911 167.292210
F 29.422356 4.981391 189.206210
F 2.521156 12.850701 167.322210
F 2.453676 12.852501 189.147210
F 29.219756 12.992901 167.488210
F 29.490156 12.718901 189.240210
F 2.521156 20.566701 167.322210
F 2.453676 20.568501 189.147210
F 29.349956 20.560701 167.417210
F 29.415456 20.622501 189.144210
F 11.468956 5.143991 167.356210
F 11.392856 5.143991 189.180210
F 11.468956 12.860001 167.356210
F 11.392856 12.860001 189.180210
F 11.468956 20.576001 167.356210
F 11.392856 20.576001 189.180210
F 20.392456 5.176511 167.347210
F 20.448956 5.049481 189.038210
F 20.457956 12.790101 167.420210
F 20.334956 12.977101 189.177210
F 20.361356 20.620101 167.413210
F 20.301256 20.530901 188.921210
F 2.510186 5.134531 170.062210
F 2.442776 5.136701 191.885210
F 29.397256 4.980931 170.086210
F 29.313756 5.193921 192.011210
F 2.510186 12.850501 170.062210
F 2.442776 12.852701 191.885210
F 29.591056 12.623101 170.136210
F 29.291256 12.853401 192.019210
F 2.510186 20.566501 170.062210
F 2.442776 20.568701 191.885210
F 29.439156 20.532301 170.202210
F 29.462056 20.582401 191.991210
F 11.459456 5.143991 170.084210
F 11.383256 5.143991 191.908210
F 11.459456 12.860001 170.084210
F 11.383256 12.860001 191.908210
F 11.459456 20.576001 170.084210
F 11.383256 20.576001 191.908210
F 20.460156 4.912581 170.004210
F 20.431156 5.068401 191.772210
F 20.412956 12.810501 170.256210
F 20.394856 12.708401 191.943210
F 20.321156 20.484501 170.152210
F 20.274456 20.589501 191.725210
F 2.499006 7.725051 173.700210
F 2.431466 7.722981 195.522210
F 29.288556 7.351071 173.736210
F 17.966356 19.353001 195.562210
F 2.499006 15.441101 173.700210
F 2.431466 15.439001 195.522210
F 29.483356 15.235501 173.684210
F 6.999146 0.000717 170.977210
F 24.856356 12.895301 189.306210
F 24.980256 12.955401 167.460210
F 22.550656 8.916831 189.193210
F 22.924356 8.898361 167.172210
F 24.961656 5.032341 189.113210
F 24.769256 4.781351 167.308210
F 22.474156 3.514731 195.339210
F 0.242912 3.875451 163.707210
F 11.446756 7.716001 173.721210
F 11.370556 7.716001 195.545210
F 11.446756 15.432001 173.721210
F 11.370556 15.432001 195.545210
F 15.847656 20.576001 189.196210
F 15.923856 20.576001 167.372210
F 20.327356 7.805021 173.642210
F 2.431466 0.006989 195.522210
F 20.457656 15.394301 173.708210
F 11.380156 0.000003 192.817210
F 22.635156 1.066391 189.121210
F 22.781956 1.190731 167.355210
F 4.766576 1.284071 170.062210
F 4.692936 1.284721 191.886210
F 31.809756 1.230611 170.224210
F 31.506956 1.258171 191.856210
F 4.766576 9.000071 170.062210
F 4.692936 9.000711 191.886210
F 31.567456 8.856821 170.095210
F 31.633756 9.013291 191.881210
F 4.766576 16.716101 170.062210
F 4.692936 16.716701 191.886210
F 31.704456 16.591801 170.152210
F 31.685656 16.749201 191.778210
F 13.686956 1.286001 170.092210
F 13.610756 1.286001 191.916210
F 13.686956 9.001991 170.092210
F 13.610756 9.001991 191.916210
F 13.686956 16.718001 170.092210
F 13.610756 16.718001 191.916210
F 22.904556 1.037801 170.119210
F 22.848756 1.244131 191.828210
F 22.607756 9.126381 169.979210
F 22.638756 8.821871 191.937210
F 22.419056 16.709801 169.976210
F 22.487256 16.773701 191.986210
F 4.754376 3.859791 173.699210
F 4.680526 3.859211 195.523210
F 31.672656 3.575981 173.916210
F 11.456256 0.000005 170.993210
F 4.754376 11.575801 173.699210
F 4.680526 11.575201 195.523210
F 31.574656 11.235301 173.783210
F 11.446756 0.000007 173.721210
F 4.754376 19.291801 173.699210
F 4.680526 19.291201 195.523210
F 31.761556 19.391501 173.785210
F 22.601956 11.444701 195.652210
F 13.674156 3.858001 173.729210
F 13.598056 3.858001 195.553210
F 13.674156 11.574001 173.729210
F 13.598056 11.574001 195.553210
F 13.674156 19.290001 173.729210
F 13.598056 19.290001 195.553210
F 22.596856 3.841991 173.730210
F 6.939416 0.000363 188.255210
F 22.825456 11.457401 173.661210
F 20.465656 15.546201 195.578210
F 22.821956 19.144901 173.941210
F 22.595856 19.335201 195.449210
F 4.763836 3.861021 170.968210
F 4.689916 3.860541 192.792210
F 31.591456 3.890241 171.127210
F 31.661656 3.995871 192.804210
F 4.763836 11.577001 170.968210
F 4.689916 11.576501 192.792210
F 31.709956 11.315301 170.912210
F 31.472956 11.521301 192.848210
F 4.763836 19.293001 170.968210
F 4.689916 19.292501 192.792210
F 31.635456 19.165501 171.174210
F 31.573256 19.249401 192.844210
F 13.683756 3.858001 171.001210
F 13.607556 3.858001 192.825210
F 13.683756 11.574001 171.001210
F 13.607556 11.574001 192.825210
F 13.683756 19.290001 171.001210
F 13.607556 19.290001 192.825210
F 22.506356 3.755601 171.086210
F 22.678256 3.914021 192.652210
F 22.809656 11.687401 170.940210
F 22.568556 11.414701 192.928210
F 22.650056 19.139201 171.053210
F 22.390056 19.362901 192.788210
F 4.776176 1.282901 167.331210
F 4.702226 1.283371 189.155210
F 31.882256 1.293621 167.397210
F 31.699856 1.162461 189.160210
F 4.776176 8.998901 167.331210
F 4.702226 8.999361 189.155210
F 31.560456 9.241341 167.359210
F 31.791156 8.895781 189.214210
F 4.776176 16.714901 167.331210
F 4.702226 16.715401 189.155210
F 31.551356 16.571001 167.533210
F 31.654856 16.743601 189.209210
F 13.696456 1.286001 167.364210
F 13.620256 1.286001 189.188210
F 13.696456 9.001991 167.364210
F 13.620256 9.001991 189.188210
F 13.696456 16.718001 167.364210
F 13.620256 16.718001 189.188210
F 31.494656 11.621001 195.498210
F 26.977456 19.141701 195.489210
F 15.825456 23.148001 195.561210
F 15.901656 23.148001 173.737210
F 11.421356 0.000007 180.996210
F 15.885756 23.148001 178.284210
F 6.974026 0.000641 178.252210
F 15.876256 23.148001 181.012210
F 6.964656 0.000400 180.981210
F 2.499006 0.009059 173.700210
F 27.164456 3.802391 195.440210
F 2.509986 0.008985 170.959210
F 2.532376 0.009571 163.684210
F 2.465056 0.007781 185.510210
F 2.442316 0.007146 192.785210
F 6.914186 0.000321 195.530210
F 15.936556 23.148001 163.734210
F 15.860356 23.148001 185.558210
F 6.989906 0.000429 173.706210
F 11.481656 0.000006 163.719210
F 15.927056 23.148001 166.462210
F 15.850856 23.148001 188.286210
F 11.405556 0.000004 185.543210
F 20.513356 7.736841 195.434210
F 26.844756 11.592801 195.618210
F 2.521376 0.009867 166.425210
F 29.375656 8.048101 195.803210
F 6.948826 0.000588 185.527210
F 2.454056 0.007617 188.248210
F 7.015166 0.000454 166.431210
F 11.472156 0.000007 166.447210
F 11.395956 0.000006 188.271210
F 15.834956 23.148001 192.833210
F 15.911156 23.148001 171.009210
F 7.024286 0.000790 163.703210
F 6.923596 0.000549 192.801210
F 20.379156 0.013508 192.770210
F 34.022156 12.778901 181.822210
F 20.518456 -0.096591 166.488210
F 33.626156 15.304701 181.104210
F 18.217156 9.056841 196.375210
F 33.814156 12.859601 177.382210
F 24.898956 0.000575 173.827210
F 33.554856 12.900601 191.865210
F 29.433656 -0.046750 188.250210
F 29.217456 -0.320746 173.809210
F 24.813556 23.195401 192.880210
F 29.376356 22.969301 171.099210
F 29.332756 23.302001 195.678210
F 24.859056 23.001501 173.650210
F 20.513356 22.939501 173.672210
F 24.988156 23.124101 170.793210
F 29.358256 23.147001 181.159210
F 20.301856 23.057201 170.745210
F 29.322356 23.047801 173.766210
F 24.981156 23.179301 166.368210
F 24.805056 23.159201 195.628210
F 20.383256 23.038701 185.496210
F 20.400356 23.207601 195.602210
F 27.238456 1.255581 196.574210
F 20.405256 5.120641 196.234210
F 24.892556 4.898401 196.285210
F 29.274656 5.271501 196.593210
F 31.817156 1.319041 196.426210
F 31.687756 9.123031 196.850210
F 29.182756 12.631601 196.427210
F 24.819556 15.416901 163.743210
F 18.218056 3.920821 163.751210
F 0.130582 1.262031 199.201210
F 0.079924 1.267401 221.022210
F 26.991856 1.284401 199.238210
F 26.980656 1.333771 221.099210
F 0.130582 8.978021 199.201210
F 0.079924 8.983401 221.022210
F 26.941056 8.938221 199.236210
F 27.098856 9.021191 221.090210
F 0.130582 16.694001 199.201210
F 0.079924 16.699401 221.022210
F 26.862956 16.532901 199.417210
F 26.955756 16.874201 221.099210
F 9.130306 1.285951 199.175210
F 9.054186 1.285971 220.999210
F 9.130306 9.001951 199.175210
F 9.054186 9.001961 220.999210
F 9.130306 16.717901 199.175210
F 9.054186 16.718001 220.999210
F 18.052956 1.176701 199.109210
F 17.963956 1.286001 221.030210
F 18.122056 8.984341 199.267210
F 17.963956 9.001991 221.030210
F 18.084556 16.807601 199.205210
F 17.963956 16.718001 221.030210
F 0.122061 3.881071 202.838210
F 0.071549 3.875711 224.658210
F 27.042856 4.011211 202.999210
F 27.103456 3.808461 224.709210
F 0.122061 11.597101 202.838210
F 0.071549 11.591701 224.658210
F 26.905956 11.616701 202.996210
F 26.805356 11.739401 224.658210
F 0.122061 19.313101 202.838210
F 0.071549 19.307701 224.658210
F 27.061356 19.210801 202.861210
F 26.941156 19.380801 224.695210
F 9.117616 3.858041 202.812210
F 9.041496 3.858021 224.636210
F 9.117616 11.574001 202.812210
F 9.041496 11.574001 224.636210
F 9.117616 19.290001 202.812210
F 9.041496 19.290001 224.636210
F 18.079656 4.018961 202.523210
F 17.951256 3.858001 224.667210
F 18.077156 11.662401 202.962210
F 17.951256 11.574001 224.667210
F 18.110456 19.455701 202.902210
F 17.951256 19.290001 224.667210
F 0.159612 3.865481 200.087210
F 0.109484 3.859471 221.916210
F 27.054256 3.862581 200.146210
F 26.898556 3.859011 222.010210
F 0.159612 11.581501 200.087210
F 0.109484 11.575501 221.916210
F 26.871156 11.511801 200.268210
F 26.859156 11.690301 221.860210
F 0.159613 19.297501 200.087210
F 0.109484 19.291501 221.916210
F 27.039556 19.140201 200.024210
F 27.063856 19.471701 222.049210
F 9.127096 3.858051 200.084210
F 9.050996 3.858041 221.908210
F 9.127096 11.574001 200.084210
F 9.051006 11.574001 221.908210
F 9.127096 19.290001 200.084210
F 9.050996 19.290001 221.908210
F 17.971756 3.955501 199.828210
F 17.960756 3.858001 221.939210
F 18.010356 11.490701 200.182210
F 17.960756 11.574001 221.939210
F 17.961956 19.345301 200.101210
F 17.960756 19.290001 221.939210
F 0.117798 1.283561 218.278210
F 20.289056 12.954801 196.524210
F 26.934856 1.240751 218.301210
F 0.117798 8.999551 218.278210
F 18.172656 1.299941 196.389210
F 27.221256 9.143071 218.248210
F 0.117798 16.715601 218.278210
F 20.347656 20.662301 196.408210
F 27.069056 16.711601 218.473210
F 9.139776 1.285941 196.447210
F 9.063676 1.285951 218.271210
F 9.139776 9.001931 196.447210
F 9.063676 9.001951 218.271210
F 9.139776 16.717901 196.447210
F 9.063676 16.717901 218.271210
F 18.161456 16.790001 196.464210
F 17.973456 1.286001 218.302210
F 27.034056 1.256461 228.281210
F 17.973456 9.001991 218.302210
F 24.733656 -0.115174 224.669210
F 17.973456 16.718001 218.302210
F 2.419506 7.722451 200.060210
F 2.351886 7.720131 221.885210
F 29.117056 7.736501 200.244210
F 29.378856 7.742561 221.987210
F 2.419506 15.438401 200.060210
F 2.351886 15.436101 221.885210
F 29.224556 15.195801 200.139210
F 29.151256 15.497201 222.057210
F 24.783256 15.284501 217.513210
F 24.869356 7.612971 217.621210
F 13.544056 16.718001 211.012210
F 15.749256 15.432001 217.385210
F 11.354756 7.716001 200.092210
F 11.278556 7.716001 221.916210
F 11.354756 15.432001 200.092210
F 11.278556 15.432001 221.916210
F 15.749256 7.715991 217.385210
F 13.544056 9.001991 211.012210
F 20.401756 7.554571 199.894210
F 20.118456 7.727991 221.959210
F 20.240556 15.480401 200.101210
F 20.246256 15.445001 222.072210
F 13.544056 1.286001 211.012210
F 31.507856 16.731601 210.935210
F 2.430886 5.137191 196.422210
F 2.363056 5.139451 218.248210
F 29.109556 20.515901 196.454210
F 29.147356 5.054661 218.213210
F 2.430886 12.853201 196.422210
F 2.363056 12.855401 218.248210
F 33.615156 5.070501 213.743210
F 29.151556 12.806201 218.094210
F 2.430886 20.569201 196.422210
F 2.363056 20.571401 218.248210
F 33.811956 5.087901 228.397210
F 29.453756 20.488501 218.453210
F 11.367456 5.143991 196.455210
F 11.291256 5.143991 218.279210
F 11.367456 12.860001 196.455210
F 11.291256 12.860001 218.279210
F 11.367456 20.576001 196.455210
F 11.291256 20.576001 218.279210
F 22.784756 16.771301 196.506210
F 20.078756 5.159471 218.375210
F 33.876656 20.609801 203.706210
F 20.161456 12.888301 218.352210
F 31.450256 1.255331 228.167210
F 20.278556 20.439401 218.303210
F 2.420186 5.137321 199.159210
F 2.353066 5.139331 220.982210
F 29.274856 5.171001 199.178210
F 29.153156 5.227251 221.018210
F 2.420186 12.853301 199.159210
F 2.353066 12.855301 220.982210
F 29.169056 12.597201 199.309210
F 29.069356 13.077201 220.839210
F 2.420186 20.569301 199.159210
F 2.353066 20.571301 220.982210
F 29.239356 20.596601 199.247210
F 29.474656 20.561701 221.130210
F 11.357856 5.143991 199.183210
F 11.281756 5.143991 221.007210
F 11.357856 12.860001 199.183210
F 11.281756 12.860001 221.007210
F 11.357856 20.576001 199.183210
F 11.281756 20.576001 221.007210
F 20.428156 5.052591 198.884210
F 20.132656 5.249751 221.141210
F 20.219856 12.963901 199.226210
F 20.241456 12.911101 221.008210
F 20.170956 20.584101 199.141210
F 20.397156 20.486701 221.087210
F 2.408926 7.722351 202.796210
F 2.341966 7.720291 224.619210
F 29.373056 7.906451 202.828210
F 29.073056 7.880871 224.625210
F 2.408926 15.438401 202.796210
F 2.341966 15.436301 224.619210
F 29.210156 15.329401 202.727210
F 29.225456 15.422201 224.818210
F 6.838556 15.432201 217.354210
F 6.838556 7.716161 217.354210
F 4.628456 16.715901 210.979210
F 31.521256 8.934281 211.101210
F 24.906456 20.561501 213.816210
F 24.793356 12.797301 213.636210
F 24.901156 0.124207 207.328210
F 22.505556 1.224551 199.241210
F 11.345156 7.716001 202.820210
F 11.269056 7.716001 224.644210
F 11.345156 15.432001 202.820210
F 11.269056 15.432001 224.644210
F 24.657556 5.017041 213.724210
F 15.761956 20.576001 213.748210
F 20.063556 7.754261 202.711210
F 20.213056 7.646441 224.597210
F 20.138856 15.526801 202.901210
F 20.292156 15.457601 224.789210
F 4.628456 8.999911 210.979210
F 31.657156 1.167571 210.861210
F 4.668136 1.284861 199.160210
F 4.594006 1.285341 220.984210
F 31.669256 1.209591 199.091210
F 31.544256 1.292871 220.997210
F 4.668136 9.000851 199.160210
F 4.594006 9.001331 220.984210
F 31.550256 8.889791 199.484210
F 31.448156 8.911401 220.861210
F 4.668136 16.716901 199.160210
F 4.594006 16.717301 220.984210
F 31.558856 16.475001 199.324210
F 31.429056 16.775201 221.206210
F 13.585356 1.286001 199.191210
F 13.509156 1.286001 221.015210
F 13.585356 9.001991 199.191210
F 13.509156 9.001991 221.015210
F 13.585356 16.718001 199.191210
F 13.509156 16.718001 221.015210
F 25.029956 0.076256 210.186210
F 22.492256 1.255111 221.223210
F 22.655456 9.042721 199.211210
F 22.510656 8.876651 221.254210
F 22.456856 16.676301 199.259210
F 22.585556 16.577001 220.970210
F 4.655746 3.859061 202.797210
F 4.581686 3.858571 224.621210
F 31.453556 3.979991 202.661210
F 31.521356 3.859201 224.503210
F 4.655746 11.575101 202.797210
F 4.581686 11.574601 224.621210
F 31.618756 11.576701 202.813210
F 31.302056 11.480001 224.515210
F 4.655746 19.291101 202.797210
F 4.581686 19.290601 224.621210
F 31.663356 19.372401 202.811210
F 31.749056 19.251901 224.937210
F 13.572656 3.858001 202.828210
F 13.496456 3.858001 224.652210
F 13.572656 11.574001 202.828210
F 13.496456 11.574001 224.652210
F 13.572656 19.290001 202.828210
F 13.496456 19.290001 224.652210
F 22.571456 4.037041 202.710210
F 22.531556 4.178351 224.729210
F 22.502756 11.414301 202.886210
F 22.487456 11.554601 224.767210
F 22.433056 19.392901 203.026210
F 22.433256 19.146901 224.550210
F 4.665306 3.860371 200.067210
F 4.591716 3.859761 221.892210
F 31.344156 3.731641 199.977210
F 31.389156 3.853761 221.786210
F 4.665306 11.576401 200.067210
F 4.591716 11.575801 221.892210
F 31.505956 11.512001 200.128210
F 31.276456 11.641501 221.825210
F 4.665306 19.292401 200.067210
F 4.591716 19.291801 221.892210
F 31.549456 19.077601 200.151210
F 31.606956 19.300101 222.171210
F 13.582156 3.858001 200.100210
F 13.505956 3.858001 221.924210
F 13.582156 11.574001 200.100210
F 13.505956 11.574001 221.924210
F 13.582156 19.290001 200.100210
F 13.505956 19.290001 221.924210
F 22.443156 3.846771 200.039210
F 22.237456 3.898251 222.104210
F 22.414956 11.526001 200.165210
F 22.392956 11.406101 222.022210
F 22.567756 19.343801 200.248210
F 22.624656 19.185401 221.940210
F 4.677596 1.283541 196.430210
F 4.603956 1.284121 218.254210
F 20.249656 0.025140 200.146210
F 31.657956 1.189721 218.063210
F 4.677596 8.999531 196.430210
F 4.603956 9.000121 218.254210
F 24.685356 20.560001 196.379210
F 31.512756 8.924311 218.255210
F 4.677596 16.715501 196.430210
F 4.603956 16.716101 218.254210
F 33.892056 5.141441 218.212210
F 31.485556 16.890801 218.457210
F 13.594856 1.286001 196.463210
F 13.518656 1.286001 218.287210
F 13.594856 9.001991 196.463210
F 13.518656 9.001991 218.287210
F 13.594856 16.718001 196.463210
F 13.518656 16.718001 218.287210
F 20.378456 0.111228 202.909210
F 22.315256 1.301641 218.461210
F 33.716356 20.588701 206.407210
F 22.492256 8.960031 218.471210
F 29.410056 20.498401 228.419210
F 22.583056 16.687401 218.264210
F 6.898306 7.716521 200.076210
F 6.822526 7.716431 221.900210
F 6.898306 15.432501 200.076210
F 6.822526 15.432401 221.900210
F 15.761956 12.860001 213.748210
F 15.761956 5.143991 213.748210
F 15.809556 7.715991 200.108210
F 15.733356 7.715991 221.932210
F 15.809556 15.432001 200.108210
F 15.733356 15.432001 221.932210
F 4.628456 1.283911 210.979210
F 22.513756 19.332501 214.773210
F 24.842556 7.476661 200.122210
F 24.782056 7.747301 222.067210
F 24.606256 15.471801 200.117210
F 24.877056 15.254901 221.899210
F 6.851156 20.575801 213.717210
F 6.851156 12.859801 213.717210
F 6.910936 5.143461 196.439210
F 6.835136 5.143541 218.263210
F 6.910936 12.859501 196.439210
F 6.835136 12.859501 218.263210
F 6.910936 20.575501 196.439210
F 6.835136 20.575501 218.263210
F 15.822256 5.143991 196.470210
F 15.746056 5.143991 218.294210
F 15.822256 12.860001 196.470210
F 15.746056 12.860001 218.294210
F 15.822256 20.576001 196.470210
F 15.746056 20.576001 218.294210
F 33.701456 12.897801 199.303210
F 24.801856 5.067671 218.468210
F 20.154056 -0.047269 214.701210
F 24.695156 12.662901 218.160210
F 24.566856 13.032101 228.441210
F 25.004656 20.506901 218.303210
F 6.901576 5.143701 199.167210
F 6.825966 5.143851 220.991210
F 6.901576 12.859701 199.167210
F 6.825966 12.859801 220.991210
F 6.901576 20.575701 199.167210
F 6.825966 20.575801 220.991210
F 15.812756 5.143991 199.198210
F 15.736556 5.143991 221.022210
F 15.812756 12.860001 199.198210
F 15.736556 12.860001 221.022210
F 15.812756 20.576001 199.198210
F 15.736556 20.576001 221.022210
F 24.817756 4.942471 199.169210
F 24.572956 5.078111 221.175210
F 24.605556 12.865901 199.278210
F 24.530756 12.803901 220.811210
F 24.833656 20.612701 199.062210
F 24.828856 20.644201 221.142210
F 6.888966 7.716271 202.805210
F 6.813366 7.716111 224.629210
F 6.888966 15.432301 202.805210
F 6.813366 15.432101 224.629210
F 6.851156 5.143801 213.717210
F 24.844856 20.619401 211.261210
F 22.562256 11.520901 214.697210
F 22.484856 3.604241 214.719210
F 15.800056 7.715991 202.836210
F 15.723856 7.715991 224.660210
F 15.800056 15.432001 202.836210
F 15.723856 15.432001 224.660210
F 13.531356 19.290001 214.649210
F 13.531356 11.574001 214.649210
F 24.748256 7.647811 202.975210
F 24.656056 7.723521 224.804210
F 24.662756 15.434001 202.962210
F 24.691356 15.391701 224.597210
F 24.669456 12.710501 210.770210
F 24.498756 5.116411 211.079210
F 0.113591 1.263831 206.474210
F 0.063210 1.269171 228.295210
F 27.029556 1.346871 206.337210
F 6.898306 0.000524 200.076210
F 0.113591 8.979821 206.474210
F 0.063210 8.985161 228.295210
F 27.171056 8.879261 206.460210
F 6.888966 0.000274 202.805210
F 0.113591 16.695801 206.474210
F 0.063210 16.701201 228.295210
F 27.213556 16.844601 206.386210
F 24.628556 12.903701 196.525210
F 9.104936 1.285961 206.450210
F 9.028816 1.285971 228.274210
F 9.104936 9.001951 206.450210
F 9.028816 9.001971 228.274210
F 9.104936 16.718001 206.450210
F 9.028816 16.718001 228.274210
F 18.094856 1.228961 206.172210
F 17.938556 1.286001 228.305210
F 17.994056 9.096791 206.503210
F 17.938556 9.001991 228.305210
F 18.193356 16.552201 206.483210
F 17.938556 16.718001 228.305210
F 0.105129 3.879271 210.111210
F 26.829556 3.915101 210.244210
F 0.105129 11.595301 210.111210
F 26.972656 11.535001 209.974210
F 0.105129 19.311301 210.111210
F 27.010856 19.301401 210.406210
F 9.092236 3.858031 210.087210
F 9.092236 11.574001 210.087210
F 9.092236 19.290001 210.087210
F 18.046656 3.934651 210.125210
F 18.150156 11.642101 210.084210
F 18.035856 19.357801 209.947210
F 0.142850 3.863421 207.364210
F 2.419506 0.006456 200.060210
F 26.847856 3.715551 207.467210
F 0.142850 11.579401 207.364210
F 2.351886 0.004136 221.885210
F 27.049556 11.497501 207.368210
F 0.142850 19.295401 207.364210
F 11.354756 0.000003 200.092210
F 26.996756 19.365101 207.627210
F 9.101726 3.858051 207.359210
F 9.101726 11.574001 207.359210
F 9.101726 19.290001 207.359210
F 18.180456 3.802711 207.301210
F 18.060956 11.752701 207.405210
F 17.958656 19.137801 207.205210
F 0.151217 1.279551 203.726210
F 0.101170 1.285481 225.554210
F 26.994956 1.403151 203.588210
F 27.007656 1.299281 225.537210
F 0.151217 8.995551 203.726210
F 0.101170 9.001471 225.554210
F 26.997756 8.916381 203.779210
F 26.770956 9.205761 225.619210
F 0.151217 16.711501 203.726210
F 0.101170 16.717501 225.554210
F 27.026656 16.699601 203.643210
F 26.969156 16.607401 225.629210
F 9.114406 1.285941 203.722210
F 9.038316 1.285961 225.546210
F 9.114406 9.001941 203.722210
F 9.038316 9.001961 225.546210
F 9.114406 16.717901 203.722210
F 9.038316 16.718001 225.546210
F 18.026956 1.489671 203.462210
F 17.948056 1.286001 225.577210
F 18.011256 9.191491 203.867210
F 17.948056 9.001991 225.577210
F 17.926556 16.766301 203.700210
F 17.948056 16.718001 225.577210
F 2.396826 7.721721 207.335210
F 29.194956 7.496521 207.355210
F 2.396826 15.437701 207.335210
F 29.306456 15.539901 207.501210
F 15.771456 20.576001 211.020210
F 15.771456 12.860001 211.020210
F 11.329356 7.716001 207.367210
F 11.329356 15.432001 207.367210
F 15.771456 5.143991 211.020210
F 20.107456 7.719551 207.376210
F 20.476556 15.413301 207.536210
F 13.531356 3.858001 214.649210
F 2.408136 5.137901 203.697210
F 2.340716 5.140281 225.523210
F 29.227856 5.416171 203.846210
F 29.402856 5.262611 225.452210
F 2.408136 12.853901 203.697210
F 2.340716 12.856301 225.523210
F 29.300956 12.814401 203.765210
F 29.155556 12.894801 225.663210
F 2.408136 20.569901 203.697210
F 2.340716 20.572301 225.523210
F 29.354956 20.336601 203.857210
F 29.434156 20.295801 225.622210
F 11.342056 5.143991 203.729210
F 11.265856 5.143991 225.553210
F 11.342056 12.860001 203.729210
F 11.265856 12.860001 225.553210
F 11.342056 20.576001 203.729210
F 11.265856 20.576001 225.553210
F 20.266356 5.236431 203.577210
F 20.284156 5.120831 225.588210
F 20.381256 12.887701 203.861210
F 20.226156 12.709701 225.706210
F 20.185556 20.728801 203.873210
F 20.231856 20.577401 225.419210
F 2.397706 5.137961 206.433210
F 2.330896 5.140061 228.256210
F 29.192756 4.980721 206.528210
F 6.813366 0.000114 224.629210
F 2.397706 12.854001 206.433210
F 2.330896 12.856101 228.256210
F 29.259456 12.902401 206.615210
F 20.316356 23.144301 214.576210
F 2.397706 20.570001 206.433210
F 2.330896 20.572101 228.256210
F 29.268356 20.490801 206.599210
F 20.155856 12.760001 228.333210
F 11.332556 5.143991 206.457210
F 11.256356 5.143991 228.281210
F 11.332556 12.860001 206.457210
F 11.256356 12.860001 228.281210
F 11.332556 20.576001 206.457210
F 11.256356 20.576001 228.281210
F 20.226356 5.278971 206.249210
F 31.599756 16.628501 228.612210
F 20.519556 12.738401 206.552210
F 6.822526 0.000435 221.900210
F 20.198756 20.709201 206.538210
F 29.179256 12.875101 228.423210
F 2.386496 7.721701 210.071210
F 29.227156 7.668881 210.240210
F 2.386496 15.437701 210.071210
F 29.212056 15.582601 210.168210
F 6.860396 20.575501 210.988210
F 31.768856 19.373801 214.736210
F 6.860396 12.859501 210.988210
F 24.753956 0.206861 202.641210
F 11.319856 7.716001 210.095210
F 11.319856 15.432001 210.095210
F 6.860396 5.143511 210.988210
F 20.191856 7.525351 210.103210
F 20.182456 15.419001 210.316210
F 4.616206 19.292001 214.617210
F 4.643386 1.285011 206.435210
F 4.569386 1.285521 228.258210
F 31.580656 1.427781 206.317210
F 2.396826 0.005722 207.335210
F 4.643386 9.001001 206.435210
F 4.569386 9.001511 228.258210
F 31.403356 8.927881 206.539210
F 29.449156 -0.105117 210.027210
F 4.643386 16.717001 206.435210
F 4.569386 16.717501 228.258210
F 31.570656 16.764101 206.425210
F 20.338356 0.048590 207.180210
F 13.559956 1.286001 206.465210
F 13.483756 1.286001 228.289210
F 13.559956 9.001991 206.465210
F 13.483756 9.001991 228.289210
F 13.559956 16.718001 206.465210
F 13.483756 16.718001 228.289210
F 22.639956 1.382121 206.320210
F 29.431656 5.027621 228.154210
F 22.393756 8.985611 206.551210
F 24.748956 23.296301 222.058210
F 22.559856 16.689401 206.418210
F 22.205256 16.646701 228.487210
F 4.631016 3.858911 210.072210
F 31.361956 3.674291 210.051210
F 4.631016 11.574901 210.072210
F 31.387356 11.511601 210.303210
F 4.631016 19.290901 210.072210
F 31.558356 19.388201 210.236210
F 13.547256 3.858001 210.103210
F 13.547256 11.574001 210.103210
F 13.547256 19.290001 210.103210
F 22.450756 3.711801 210.142210
F 22.380156 11.562401 210.091210
F 22.395956 19.171901 209.973210
F 4.640736 3.860181 207.342210
F 31.482456 3.991331 207.243210
F 4.640736 11.576201 207.342210
F 31.491356 11.540001 207.487210
F 4.640736 19.292201 207.342210
F 31.569856 19.290301 207.470210
F 13.556756 3.858001 207.375210
F 13.556756 11.574001 207.375210
F 13.556756 19.290001 207.375210
F 22.457356 3.835891 207.290210
F 22.614956 11.489701 207.450210
F 22.398056 19.313101 207.318210
F 4.653006 1.283721 203.705210
F 4.579486 1.284351 225.529210
F 31.391356 1.341921 203.629210
F 31.478456 1.269271 225.481210
F 4.653006 8.999711 203.705210
F 4.579486 9.000341 225.529210
F 31.580656 8.998331 203.776210
F 31.570656 8.927951 225.611210
F 4.653006 16.715701 203.705210
F 4.579486 16.716301 225.529210
F 31.472156 16.648401 203.662210
F 31.609756 16.640601 225.755210
F 13.569456 1.286001 203.737210
F 13.493256 1.286001 225.561210
F 13.569456 9.001991 203.737210
F 13.493256 9.001991 225.561210
F 13.569456 16.718001 203.737210
F 13.493256 16.718001 225.561210
F 22.625256 1.408281 203.579210
F 22.562456 1.371351 225.352210
F 22.379556 8.949991 203.712210
F 22.411656 8.887071 225.631210
F 22.272956 16.781901 203.566210
F 22.586156 16.721001 225.732210
F 6.873036 7.716491 207.351210
F 6.873036 15.432501 207.351210
F 24.924156 15.435701 214.761210
F 15.784156 7.715991 207.382210
F 15.784156 15.432001 207.382210
F 31.380556 11.570101 214.643210
F 24.774856 7.801711 207.278210
F 24.865156 15.451901 207.150210
F 24.814556 7.679101 214.693210
F 6.885666 5.143481 203.714210
F 6.809896 5.143581 225.538210
F 6.885666 12.859501 203.714210
F 6.809896 12.859601 225.538210
F 6.885666 20.575501 203.714210
F 6.809896 20.575601 225.538210
F 15.796856 5.143991 203.745210
F 15.720656 5.143991 225.569210
F 15.796856 12.860001 203.745210
F 15.720656 12.860001 225.569210
F 15.796856 20.576001 203.745210
F 15.720656 20.576001 225.569210
F 24.766556 5.177891 203.805210
F 24.853056 5.109381 225.533210
F 24.591056 12.872801 203.734210
F 24.647956 12.882301 225.652210
F 24.736956 20.567101 203.973210
F 24.623156 20.511701 225.481210
F 6.876366 5.143741 206.442210
F 6.800786 5.143911 228.266210
F 6.876366 12.859701 206.442210
F 6.800786 12.859901 228.266210
F 6.876366 20.575701 206.442210
F 6.800786 20.575901 228.266210
F 15.787356 5.143991 206.473210
F 15.711156 5.143991 228.297210
F 15.787356 12.860001 206.473210
F 15.711156 12.860001 228.297210
F 15.787356 20.576001 206.473210
F 15.711156 20.576001 228.297210
F 24.715556 5.099011 206.579210
F 11.329356 0.000002 207.367210
F 24.871056 12.903701 206.468210
F 2.386496 0.005701 210.071210
F 24.786056 20.606501 206.635210
F 20.225856 5.244781 228.390210
F 6.863756 7.716221 210.079210
F 6.863756 15.432201 210.079210
F 4.616206 11.576001 214.617210
F 31.413756 3.722661 214.519210
F 15.774656 7.715991 210.110210
F 15.774656 15.432001 210.110210
F 4.616206 3.859981 214.617210
F 24.724756 7.715971 209.964210
F 24.830156 15.344801 210.071210
F 15.758756 15.432001 214.657210
F 0.096712 1.265621 213.748210
F 26.907556 1.223781 213.876210
F 0.096712 8.981621 213.748210
F 27.290556 8.821221 213.758210
F 0.096712 16.697601 213.748210
F 27.068956 16.653601 213.756210
F 9.079556 1.285961 213.724210
F 9.079556 9.001961 213.724210
F 9.079556 16.718001 213.724210
F 17.989356 1.286001 213.755210
F 17.989356 9.001991 213.755210
F 17.989356 16.718001 213.755210
F 0.088298 3.877481 217.385210
F 26.949056 3.781341 217.304210
F 0.088298 11.593501 217.385210
F 26.976756 11.649101 217.280210
F 0.088298 19.309501 217.385210
F 27.218756 19.348301 217.467210
F 9.066866 3.858031 217.362210
F 9.066866 11.574001 217.362210
F 9.066866 19.290001 217.362210
F 17.976656 3.858001 217.393210
F 17.976656 11.574001 217.393210
F 17.976656 19.290001 217.393210
F 0.126140 3.861421 214.640210
F 26.944456 3.905531 214.700210
F 0.126140 11.577401 214.640210
F 27.016156 11.449801 214.600210
F 0.126140 19.293401 214.640210
F 27.121056 19.203101 214.727210
F 9.076366 3.858041 214.634210
F 9.076366 11.574001 214.634210
F 9.076366 19.290001 214.634210
F 17.986156 3.858001 214.665210
F 17.986156 11.574001 214.665210
F 17.986156 19.290001 214.665210
F 0.134481 1.281581 211.002210
F 27.220056 1.300851 211.212210
F 0.134481 8.997581 211.002210
F 27.117856 9.043961 210.965210
F 0.134481 16.713601 211.002210
F 26.917156 16.744501 211.082210
F 9.089036 1.285951 210.996210
F 9.089036 9.001941 210.996210
F 9.089036 16.717901 210.996210
F 17.998856 1.286001 211.027210
F 17.998856 9.001991 211.027210
F 17.998856 16.718001 211.027210
F 2.374286 7.720941 214.610210
F 29.452856 7.467941 214.653210
F 2.374286 15.436901 214.610210
F 29.350156 15.551501 214.697210
F 15.758756 7.715991 214.657210
F 6.847776 15.432501 214.626210
F 11.303956 7.716001 214.641210
F 11.303956 15.432001 214.641210
F 6.847776 7.716461 214.626210
F 20.160156 7.596941 214.754210
F 20.107256 15.399301 214.606210
F 22.578456 19.367501 217.475210
F 2.385536 5.138651 210.972210
F 29.126956 4.994181 210.873210
F 2.385536 12.854701 210.972210
F 29.036656 12.869701 210.957210
F 2.385536 20.570701 210.972210
F 29.283256 20.496001 211.062210
F 11.316656 5.143991 211.004210
F 11.316656 12.860001 211.004210
F 11.316656 20.576001 211.004210
F 20.261156 5.094481 211.155210
F 20.206056 12.908901 211.065210
F 20.302656 20.509501 210.999210
F 2.375336 5.138631 213.708210
F 29.236356 5.033471 213.634210
F 2.375336 12.854601 213.708210
F 29.271456 12.756501 213.649210
F 2.375336 20.570601 213.708210
F 29.527656 20.557201 213.918210
F 11.307156 5.143991 213.732210
F 11.307156 12.860001 213.732210
F 11.307156 20.576001 213.732210
F 20.376056 5.146961 213.947210
F 20.208456 12.750901 213.836210
F 20.386556 20.620201 213.743210
F 2.364186 7.721011 217.345210
F 29.271756 7.684701 217.329210
F 2.364186 15.437001 217.345210
F 29.281156 15.559201 217.485210
F 22.526356 16.665001 211.006210
F 22.445556 11.459301 217.336210
F 22.535856 8.973141 210.919210
F 11.319856 0.000005 210.095210
F 11.294456 7.716001 217.369210
F 11.294456 15.432001 217.369210
F 22.649056 1.140871 210.916210
F 20.218956 7.738241 217.558210
F 20.231656 15.441701 217.357210
F 22.360156 3.896511 217.452210
F 4.618676 1.285171 213.709210
F 31.561256 1.165881 213.593210
F 4.618676 9.001161 213.709210
F 31.737556 8.998061 213.781210
F 4.618676 16.717201 213.709210
F 31.503156 16.677101 213.638210
F 13.534556 1.286001 213.740210
F 13.534556 9.001991 213.740210
F 13.534556 16.718001 213.740210
F 22.279856 1.154651 213.586210
F 22.526356 8.982081 213.751210
F 22.551256 16.704101 213.683210
F 4.606326 3.858741 217.347210
F 31.510556 3.883301 217.265210
F 4.606326 11.574701 217.347210
F 31.537256 11.454101 217.374210
F 4.606326 19.290701 217.347210
F 31.750156 19.297801 217.489210
F 13.521856 3.858001 217.377210
F 13.521856 11.574001 217.377210
F 13.521856 19.290001 217.377210
F 26.925956 8.975501 228.388210
F 15.749256 23.148001 217.385210
F 0.168005 16.709401 196.449210
F 27.021656 16.835701 228.275210
F 0.168005 8.993451 196.449210
F 31.409156 9.065761 228.457210
F 11.345156 0.000006 202.820210
F 33.752656 15.386101 210.080210
F 15.809556 23.148001 200.108210
F 15.733356 23.148001 221.932210
F 22.509556 8.989541 228.465210
F 0.168005 1.277451 196.449210
F 15.800056 23.148001 202.836210
F 11.269056 0.000004 224.644210
F 15.723856 23.148001 224.660210
F 6.873036 0.000497 207.351210
F 15.758756 23.148001 214.657210
F 11.278556 0.000001 221.916210
F 24.858356 4.962081 228.242210
F 6.863756 0.000224 210.079210
F 22.577656 1.227931 228.170210
F 15.784156 23.148001 207.382210
F 2.341966 0.004300 224.619210
F 15.774656 23.148001 210.110210
F 2.408926 0.006360 202.796210
F 6.838556 0.000171 217.354210
F 24.606456 20.529101 228.198210
F 20.239056 20.635401 228.065210
F 11.294456 0.000005 217.369210
F 2.364186 0.005014 217.345210
F 11.303956 0.000002 214.641210
F 6.847776 0.000467 214.626210
F 2.374286 0.004948 214.610210
F 24.473556 -0.065980 214.615210
F 29.102656 23.156401 221.728210
F 33.706856 12.841501 211.090210
F 33.818156 5.000301 225.630210
F 33.886056 20.558101 211.008210
F 33.713556 5.161351 220.825210
F 33.655856 12.700501 228.339210
F 33.557356 12.622201 225.530210
F 33.630456 15.402901 207.375210
F 29.496556 23.150901 210.307210
F 33.770556 7.668891 222.009210
F 24.729756 23.046601 217.259210
F 24.714356 23.287101 210.271210
F 33.937156 23.099301 210.121210
F 20.181256 23.130201 210.287210
F 20.055256 23.142601 224.609210
F 20.346856 23.350501 200.338210
F 20.252056 23.293701 207.514210
F 29.275856 23.018501 217.588210
F 24.436856 23.073301 224.709210
F 24.794356 7.502881 229.199210
F 20.004556 15.282601 229.204210
F 29.210156 15.536301 229.420210
F 22.475056 19.312101 229.204210
F 24.599856 15.523301 229.375210
F 26.911056 19.431401 229.151210
F 27.181756 3.773111 229.125210
F 26.888356 11.499201 229.289210
F 20.305656 23.062301 229.451210
F 22.540956 1.140531 196.517210
F 27.243456 16.715101 196.544210
F 22.829456 8.851461 196.288210
F 31.615256 16.727001 196.479210
F 26.996656 9.008851 196.430210
F 0.029949 1.272641 242.842210
F 27.110456 1.419111 242.739210
F 0.029949 8.988631 242.842210
F 26.816656 8.812611 242.893210
F 0.029949 16.704601 242.842210
F 26.996056 16.483001 242.845210
F 8.978076 1.285981 242.823210
F 8.978076 9.001981 242.823210
F 8.978076 16.718001 242.823210
F 17.887756 1.286001 242.854210
F 17.887756 9.001991 242.854210
F 17.887756 16.718001 242.854210
F 0.021652 3.870501 246.479210
F 26.966756 3.816551 246.402210
F 0.021652 11.586501 246.479210
F 26.914156 11.638001 246.680210
F 0.021652 19.302501 246.479210
F 27.019356 19.291901 246.408210
F 8.965386 3.858011 246.460210
F 8.965386 11.574001 246.460210
F 8.965386 19.290001 246.460210
F 17.875056 3.858001 246.491210
F 17.875056 11.574001 246.491210
F 17.875056 19.290001 246.491210
F 0.059860 3.853891 243.744210
F 26.804356 3.964921 243.614210
F 0.059860 11.569901 243.744210
F 27.078756 11.373001 243.968210
F 0.059860 19.285901 243.744210
F 27.109656 19.198701 243.638210
F 8.974926 3.858021 243.732210
F 8.974926 11.574001 243.732210
F 8.974926 19.290001 243.732210
F 17.884656 3.858001 243.763210
F 17.884656 11.574001 243.763210
F 17.884656 19.290001 243.763210
F 0.068086 1.289191 240.106210
F 26.892156 1.094051 240.040210
F 0.068086 9.005191 240.106210
F 26.936456 9.056281 240.170210
F 0.068086 16.721201 240.106210
F 26.970156 16.724801 240.189210
F 8.987596 1.285971 240.095210
F 8.987596 9.001971 240.095210
F 8.987596 16.718001 240.095210
F 17.897256 1.286001 240.126210
F 17.897256 9.001991 240.126210
F 17.897256 16.718001 240.126210
F 2.285366 7.717491 243.711210
F 29.165556 7.658621 243.757210
F 2.285366 15.433501 243.711210
F 29.425156 15.237501 243.646210
F 31.451056 1.177471 240.009210
F 24.572156 7.794981 239.103210
F 11.202356 7.715991 243.740210
F 11.202356 15.432001 243.740210
F 15.695256 12.860001 232.844210
F 20.121156 7.739471 243.732210
F 20.191756 15.264301 243.869210
F 15.619556 5.143621 254.651210
F 2.296376 5.142041 240.073210
F 28.983756 5.091121 240.069210
F 2.296376 12.858001 240.073210
F 29.032656 13.015901 240.040210
F 2.296376 20.574001 240.073210
F 29.181656 20.561501 240.110210
F 11.215056 5.143991 240.103210
F 11.215056 12.860001 240.103210
F 11.215056 20.576001 240.103210
F 20.102456 5.129561 240.035210
F 20.125056 12.802801 240.059210
F 20.106456 20.524301 240.179210
F 2.286816 5.141591 242.804210
F 29.142056 5.078741 242.819210
F 2.286816 12.857601 242.804210
F 29.178356 12.759501 242.753210
F 2.286816 20.573601 242.804210
F 29.408956 20.566701 242.829210
F 11.205556 5.143991 242.831210
F 11.205556 12.860001 242.831210
F 11.205556 20.576001 242.831210
F 20.090956 5.158431 242.863210
F 20.051556 12.757301 242.740210
F 20.384056 20.585501 242.898210
F 2.275846 7.718011 246.441210
F 29.108256 7.714571 246.442210
F 2.275846 15.434001 246.441210
F 29.417556 15.376201 246.341210
F 16.049556 15.429201 260.985210
F 15.695256 5.143991 232.844210
F 15.673056 15.432001 239.209210
F 22.771056 3.965771 260.773210
F 11.192856 7.716001 246.468210
F 11.192856 15.432001 246.468210
F 16.049556 7.713241 260.985210
F 20.247756 7.758391 246.445210
F 19.987456 15.236401 246.601210
F 6.709386 20.575401 254.620210
F 4.520276 1.285911 242.807210
F 31.296256 1.211051 242.765210
F 4.520276 9.001901 242.807210
F 31.378856 8.992311 242.866210
F 4.520276 16.717901 242.807210
F 31.608956 16.696501 242.961210
F 13.432956 1.286001 242.839210
F 13.432956 9.001991 242.839210
F 13.432956 16.718001 242.839210
F 22.663556 1.214811 242.819210
F 22.353256 8.916001 242.845210
F 22.392356 16.516901 242.900210
F 4.508016 3.857981 246.445210
F 31.582856 3.756971 246.434210
F 4.508016 11.574001 246.445210
F 31.564756 11.632601 246.446210
F 4.508016 19.290001 246.445210
F 31.592156 19.547101 246.394210
F 13.420256 3.858001 246.476210
F 13.420256 11.574001 246.476210
F 13.420256 19.290001 246.476210
F 22.355356 3.861901 246.658210
F 22.321156 11.470201 246.668210
F 22.359656 19.228101 246.513210
F 4.518496 3.859031 243.716210
F 31.501756 3.833871 243.761210
F 4.518496 11.575001 243.716210
F 31.544656 11.629201 243.809210
F 4.518496 19.291001 243.716210
F 31.673056 19.306401 243.763210
F 13.429756 3.858001 243.748210
F 13.429756 11.574001 243.748210
F 13.429756 19.290001 243.748210
F 22.217456 3.958521 243.885210
F 22.300556 11.534401 243.965210
F 22.585256 19.209001 243.746210
F 4.530666 1.284831 240.079210
F 24.669456 -0.064681 239.068210
F 4.530666 9.000831 240.079210
F 31.419056 8.950761 240.074210
F 4.530666 16.716801 240.079210
F 31.278656 16.727101 240.160210
F 13.442456 1.286001 240.111210
F 13.442456 9.001991 240.111210
F 13.442456 16.718001 240.111210
F 22.562856 1.391581 240.131210
F 22.420256 8.983471 240.176210
F 22.377356 16.744301 240.273210
F 6.746836 7.716321 243.724210
F 6.746836 15.432301 243.724210
F 15.673056 7.715991 239.209210
F 15.657256 7.715991 243.756210
F 15.657256 15.432001 243.756210
F 6.784656 20.575601 232.812210
F 24.636856 7.629591 243.873210
F 24.568256 15.141201 243.762210
F 24.627756 15.466001 239.302210
F 6.759436 5.143651 240.087210
F 6.759436 12.859601 240.087210
F 6.759436 20.575601 240.087210
F 15.669856 5.143991 240.118210
F 15.669856 12.860001 240.118210
F 15.669856 20.576001 240.118210
F 24.574256 5.247951 240.238210
F 24.727156 12.883001 240.240210
F 24.755656 20.475301 240.125210
F 6.750466 5.144031 242.815210
F 6.750466 12.860001 242.815210
F 6.750466 20.576001 242.815210
F 15.660356 5.143991 242.846210
F 15.660356 12.860001 242.846210
F 15.660356 20.576001 242.846210
F 24.620056 5.207001 242.914210
F 24.688456 12.625601 242.991210
F 24.920256 20.496201 242.700210
F 6.737876 7.715921 246.452210
F 6.737876 15.431901 246.452210
F 29.254256 0.014627 258.061210
F 6.737876 23.147901 246.452210
F 15.647656 7.715991 246.484210
F 15.647656 15.432001 246.484210
F 6.709386 12.859401 254.620210
F 24.553656 7.733311 246.604210
F 24.667256 15.408501 246.489210
F 7.137076 23.146101 260.955210
F 0.013365 1.274351 250.116210
F 26.968456 1.365711 250.255210
F 0.013365 8.990341 250.116210
F 26.739356 9.075021 250.160210
F 0.013365 16.706301 250.116210
F 27.192256 16.511001 250.093210
F 8.952716 1.285991 250.098210
F 8.952716 9.001981 250.098210
F 8.952716 16.718001 250.098210
F 17.862356 1.286001 250.129210
F 17.862356 9.001991 250.129210
F 17.862356 16.718001 250.129210
F 0.054866 3.873951 231.932210
F 20.217956 0.185112 243.814210
F 27.110556 3.880071 231.888210
F 26.800256 3.959191 253.878210
F 0.054866 11.589901 231.932210
F 29.392456 -0.011249 231.923210
F 26.708356 11.747201 231.883210
F 27.146356 11.441101 253.667210
F 0.054866 19.305901 231.932210
F 11.594756 23.145201 260.970210
F 27.027156 19.355801 231.863210
F 27.053856 19.116701 253.738210
F 9.016126 3.858021 231.911210
F 8.940136 3.857871 253.732210
F 9.016126 11.574001 231.911210
F 8.940136 11.573901 253.732210
F 9.016126 19.290001 231.911210
F 8.940136 19.289901 253.732210
F 17.925856 3.858001 231.942210
F 17.849856 3.857871 253.763210
F 17.925856 11.574001 231.942210
F 17.849856 11.573901 253.763210
F 17.925856 19.290001 231.942210
F 17.849856 19.289901 253.763210
F 0.043345 3.852061 251.019210
F 26.879456 1.405401 257.336210
F 26.989956 3.956951 251.217210
F 0.043345 11.568101 251.019210
F 34.034656 15.426101 250.892210
F 26.966656 11.728201 250.939210
F 0.043345 19.284101 251.019210
F 33.811756 7.461571 258.406210
F 27.097556 18.970901 251.011210
F 9.025636 3.858031 229.183210
F 8.949576 3.858011 251.006210
F 9.025636 11.574001 229.183210
F 8.949576 11.574001 251.006210
F 9.025636 19.290001 229.183210
F 8.949576 19.290001 251.006210
F 17.935356 3.858001 229.214210
F 17.859256 3.858001 251.038210
F 17.935356 11.574001 229.214210
F 17.859256 11.574001 251.038210
F 17.935356 19.290001 229.214210
F 17.859256 19.290001 251.038210
F 0.051635 1.291001 247.382210
F 26.874856 1.391301 247.566210
F 0.051635 9.007001 247.382210
F 26.755756 9.048301 247.448210
F 0.051635 16.723001 247.382210
F 27.290656 16.552901 247.306210
F 8.962236 1.285981 247.370210
F 8.962236 9.001981 247.370210
F 8.962236 16.718001 247.370210
F 17.871956 1.286001 247.401210
F 17.871956 9.001991 247.401210
F 17.871956 16.718001 247.401210
F 2.329596 7.719281 229.160210
F 2.263266 7.716561 250.986210
F 33.832256 5.076341 247.266210
F 28.881256 7.639811 251.158210
F 2.329596 15.435301 229.160210
F 2.263266 15.432601 250.986210
F 20.105056 0.014389 236.725210
F 29.315356 15.256301 251.042210
F 6.763026 23.148001 239.178210
F 7.137076 15.430101 260.955210
F 6.763026 15.432001 239.178210
F 7.137076 7.714121 260.955210
F 11.253156 7.716001 229.191210
F 11.176956 7.715991 251.014210
F 11.253156 15.432001 229.191210
F 11.176956 15.432001 251.014210
F 6.763026 7.715991 239.178210
F 24.650356 20.738201 257.408210
F 33.942556 12.918501 240.015210
F 20.085656 7.655241 250.954210
F 33.641556 7.755301 229.194210
F 20.092756 15.493501 250.982210
F 6.784656 12.859601 232.812210
F 6.709386 5.143371 254.620210
F 2.274366 5.142961 247.348210
F 29.261056 5.192791 247.382210
F 2.274366 12.859001 247.348210
F 29.172156 12.807301 247.403210
F 2.274366 20.575001 247.348210
F 29.200156 20.618001 247.265210
F 11.189656 5.143991 247.377210
F 11.189656 12.860001 247.377210
F 11.189656 20.576001 247.377210
F 20.144556 5.197861 247.446210
F 20.115856 12.693601 247.478210
F 20.075156 20.564701 247.361210
F 2.264876 5.142381 250.078210
F 29.104756 5.169451 250.001210
F 2.264876 12.858401 250.078210
F 29.317856 12.739501 250.152210
F 2.264876 20.574401 250.078210
F 29.352056 20.399501 250.089210
F 11.180156 5.143991 250.105210
F 11.180156 12.860001 250.105210
F 11.180156 20.576001 250.105210
F 20.142556 5.002291 250.112210
F 20.107756 12.848701 250.177210
F 20.081056 20.580401 250.063210
F 2.319836 7.719551 231.893210
F 2.252416 7.717131 253.714210
F 29.219956 7.787981 231.922210
F 29.423956 7.654921 253.756210
F 2.319836 15.435601 231.893210
F 2.252416 15.433101 253.714210
F 29.259656 15.545801 232.117210
F 29.390456 15.306101 253.761210
F 24.724456 20.851601 235.416210
F 24.803956 12.849601 257.393210
F 6.784656 5.143611 232.812210
F 15.619556 12.859601 254.651210
F 24.795056 12.613901 235.685210
F 24.761356 5.264711 257.373210
F 33.798256 20.854801 235.826210
F 33.789956 5.138511 235.707210
F 11.243656 7.716001 231.919210
F 11.167556 7.715871 253.740210
F 11.243656 15.432001 231.919210
F 11.167556 15.431901 253.740210
F 24.868956 4.971051 235.590210
F 15.622356 20.567401 257.363210
F 20.125456 7.736491 231.889210
F 20.022956 7.792831 253.675210
F 20.110856 15.409701 232.105210
F 20.028256 15.492101 253.629210
F 24.758356 15.624701 258.002210
F 24.692156 15.288201 236.665210
F 4.495766 1.286121 250.082210
F 31.456956 1.210861 249.994210
F 4.495766 9.002111 250.082210
F 31.442956 8.823301 250.081210
F 4.495766 16.718101 250.082210
F 31.590256 16.452301 249.989210
F 13.407556 1.286001 250.113210
F 13.407556 9.001991 250.113210
F 13.407556 16.718001 250.113210
F 22.447956 1.437021 250.020210
F 22.221056 9.006331 250.120210
F 22.419956 16.748301 250.001210
F 4.557086 3.858381 231.896210
F 4.482896 3.858001 253.717210
F 31.478556 3.971881 231.952210
F 31.520756 3.938881 253.578210
F 4.557086 11.574401 231.896210
F 4.482896 11.574001 253.717210
F 31.432456 11.665601 231.937210
F 31.703156 11.494801 253.609210
F 4.557086 19.290401 231.896210
F 4.482896 19.290001 253.717210
F 31.711356 19.252301 232.028210
F 31.956856 19.236301 253.619210
F 13.471056 3.858001 231.927210
F 13.394956 3.857871 253.748210
F 13.471056 11.574001 231.927210
F 13.394956 11.573901 253.748210
F 13.471056 19.290001 231.927210
F 13.394956 19.289901 253.748210
F 22.573856 3.983321 231.818210
F 22.454456 4.274971 253.896210
F 22.341456 11.421801 231.982210
F 22.357756 11.475901 253.733210
F 22.435356 19.301301 231.871210
F 22.417756 19.478901 253.373210
F 4.567276 3.859531 229.166210
F 4.494086 3.858801 250.990210
F 33.715856 7.790861 232.016210
F 31.275156 3.783441 250.761210
F 4.567276 11.575501 229.166210
F 4.494086 11.574801 250.990210
F 24.792056 15.407601 260.793210
F 31.664256 11.480801 250.851210
F 4.567276 19.291501 229.166210
F 4.494086 19.290801 250.990210
F 24.884456 0.043468 246.296210
F 31.748756 19.174001 250.816210
F 13.480556 3.858001 229.199210
F 13.404456 3.858001 251.022210
F 13.480556 11.574001 229.199210
F 13.404456 11.574001 251.022210
F 13.480556 19.290001 229.199210
F 13.404456 19.290001 251.022210
F 22.495156 11.452101 260.912210
F 22.407856 3.952841 251.150210
F 33.936956 15.449501 243.585210
F 22.391456 11.464001 251.040210
F 33.819556 5.030111 254.557210
F 22.390056 19.261801 250.735210
F 4.506306 1.285091 247.353210
F 31.560456 1.198151 247.202210
F 4.506306 9.001091 247.353210
F 31.360056 9.020871 247.211210
F 4.506306 16.717101 247.353210
F 31.477456 16.841501 247.299210
F 13.417056 1.286001 247.385210
F 13.417056 9.001991 247.385210
F 13.417056 16.718001 247.385210
F 22.592356 1.242351 247.325210
F 22.354256 8.999731 247.468210
F 22.480056 16.572301 247.322210
F 6.797286 7.716391 229.175210
F 6.721636 7.716271 250.998210
F 6.797286 15.432401 229.175210
F 6.721636 15.432301 250.998210
F 15.685756 20.576001 235.572210
F 15.622356 12.851401 257.363210
F 15.707956 7.715991 229.206210
F 15.631856 7.715991 251.030210
F 15.707956 15.432001 229.206210
F 15.631856 15.432001 251.030210
F 24.804856 7.895331 258.241210
F 24.766456 7.544791 236.408210
F 29.261556 0.104526 236.435210
F 24.537056 7.939451 251.217210
F 18.249456 19.420601 261.025210
F 24.881956 15.444901 250.956210
F 15.685756 12.860001 235.572210
F 15.622356 5.135371 257.363210
F 6.734226 5.143691 247.362210
F 6.734226 12.859701 247.362210
F 6.734226 20.575701 247.362210
F 15.644456 5.143991 247.393210
F 15.644456 12.860001 247.393210
F 15.644456 20.576001 247.393210
F 24.745956 5.161171 247.568210
F 24.507856 12.816501 247.552210
F 24.752356 20.550901 247.460210
F 6.725306 5.144101 250.090210
F 6.725306 12.860101 250.090210
F 6.725306 20.576101 250.090210
F 15.634956 5.143991 250.121210
F 15.634956 12.860001 250.121210
F 15.634956 20.576001 250.121210
F 24.625956 5.352591 250.360210
F 24.545356 12.883501 250.263210
F 24.894856 20.448001 250.228210
F 6.788196 7.716051 231.903210
F 6.712856 7.715721 253.724210
F 6.788196 15.432001 231.903210
F 6.712856 15.431701 253.724210
F 15.685756 5.143991 235.572210
F 6.712646 20.567601 257.332210
F 15.629556 15.421201 258.248210
F 6.712856 23.147701 253.724210
F 15.698456 7.715991 231.934210
F 15.622456 7.715861 253.755210
F 15.698456 15.432001 231.934210
F 15.622456 15.431901 253.755210
F 15.682556 15.432001 236.481210
F 15.629556 7.705161 258.248210
F 24.634156 7.635261 231.874210
F 24.566456 7.960171 253.945210
F 24.665156 15.374001 232.204210
F 24.718456 15.311101 253.660210
F 6.775616 20.576001 235.541210
F 6.712646 12.851601 257.332210
F 0.046555 1.270911 235.569210
F 16.049556 23.145201 260.985210
F 27.089756 1.233011 235.537210
F 29.121956 -0.115913 243.692210
F 0.046555 8.986911 235.569210
F 15.682556 7.715991 236.481210
F 26.959356 9.053941 235.334210
F 27.147956 8.955031 257.396210
F 0.046555 16.702901 235.569210
F 15.695256 20.576001 232.844210
F 26.887456 16.763201 235.615210
F 27.179356 16.653701 257.333210
F 9.003446 1.285981 235.548210
F 8.940096 1.277371 257.340210
F 9.003446 9.001971 235.548210
F 8.940096 8.993361 257.340210
F 9.003446 16.718001 235.548210
F 8.940096 16.709401 257.340210
F 17.913156 1.286001 235.579210
F 17.849756 1.277371 257.371210
F 17.913156 9.001991 235.579210
F 17.849756 8.993371 257.371210
F 17.913156 16.718001 235.579210
F 17.849756 16.709401 257.371210
F 0.038237 3.872221 239.205210
F 0.208112 3.966921 261.083210
F 26.809656 3.873311 239.394210
F 22.691256 1.334451 261.864210
F 0.038237 11.588201 239.205210
F 0.208110 11.682901 261.083210
F 26.873256 11.545201 239.233210
F 31.656756 11.682501 260.962210
F 0.038237 19.304201 239.205210
F 0.208110 19.398901 261.083210
F 27.033956 19.278101 239.197210
F 33.782056 7.686281 236.533210
F 8.990756 3.858011 239.186210
F 9.367116 3.855251 260.962210
F 8.990756 11.574001 239.186210
F 9.367116 11.571201 260.962210
F 8.990756 19.290001 239.186210
F 9.367116 19.287201 260.962210
F 17.900456 3.858001 239.217210
F 18.265056 3.900351 260.968210
F 17.900456 11.574001 239.217210
F 33.751456 15.503201 246.380210
F 17.900456 19.290001 239.217210
F 29.416056 7.534731 261.101210
F 0.076342 3.855711 236.468210
F 0.037158 3.854921 258.309210
F 27.008856 3.729751 236.590210
F 26.926656 3.948311 258.142210
F 0.076342 11.571701 236.468210
F 0.037158 11.570901 258.309210
F 27.224956 11.559601 236.463210
F 27.145856 11.657401 258.223210
F 0.076342 19.287701 236.468210
F 0.037158 19.286901 258.309210
F 26.868456 19.408401 236.437210
F 27.057756 19.305501 258.075210
F 9.000286 3.858021 236.458210
F 8.947306 3.847181 258.225210
F 9.000286 11.574001 236.458210
F 8.947306 11.563201 258.225210
F 9.000286 19.290001 236.458210
F 8.947306 19.279201 258.225210
F 17.910056 3.858001 236.489210
F 17.856956 3.847161 258.256210
F 17.910056 11.574001 236.489210
F 17.856956 11.563201 258.256210
F 17.910056 19.290001 236.489210
F 17.856956 19.279201 258.256210
F 0.084599 1.287361 232.830210
F 0.033361 1.293601 254.656210
F 27.167356 1.322661 232.642210
F 26.723156 1.210651 254.552210
F 0.084599 9.003351 232.830210
F 0.033361 9.009601 254.656210
F 26.855556 9.140741 232.589210
F 27.151456 8.889901 254.682210
F 0.084599 16.719301 232.830210
F 0.033361 16.725601 254.656210
F 26.987456 16.720701 232.848210
F 27.047056 16.508201 254.646210
F 9.012956 1.285971 232.820210
F 8.937296 1.285621 254.628210
F 9.012956 9.001961 232.820210
F 8.937296 9.001611 254.628210
F 9.012956 16.718001 232.820210
F 8.937296 16.717601 254.628210
F 17.922656 1.286001 232.851210
F 17.846956 1.285621 254.659210
F 17.922656 9.001991 232.851210
F 17.846956 9.001621 254.659210
F 17.922656 16.718001 232.851210
F 17.846956 16.717601 254.659210
F 2.307436 7.718401 236.435210
F 2.261856 7.707831 258.212210
F 29.066456 7.806791 236.572210
F 29.391856 7.844641 258.381210
F 2.307436 15.434401 236.435210
F 2.261856 15.423801 258.212210
F 29.305756 15.596201 236.235210
F 29.335756 15.377201 258.236210
F 6.775616 12.860001 235.541210
F 6.719616 15.421501 258.217210
F 6.712646 5.135651 257.332210
F 6.772056 15.432401 236.450210
F 11.227756 7.715991 236.465210
F 11.174756 7.705161 258.232210
F 11.227756 15.432001 236.465210
F 11.174756 15.421201 258.232210
F 6.775616 5.143971 235.541210
F 6.719616 7.705461 258.217210
F 20.005456 7.650101 236.659210
F 20.135456 7.658161 258.281210
F 20.223756 15.247401 236.540210
F 20.304856 15.722601 258.075210
F 6.772056 7.716361 236.450210
F 22.390356 16.784001 254.412210
F 2.318496 5.141141 232.798210
F 2.250816 5.142461 254.614210
F 29.266056 5.284111 233.067210
F 29.315956 5.096471 254.650210
F 2.318496 12.857101 232.798210
F 2.250816 12.858501 254.614210
F 29.010356 12.933401 232.742210
F 29.475356 12.709501 254.627210
F 2.318496 20.573101 232.798210
F 2.250816 20.574501 254.614210
F 29.435056 20.379001 232.914210
F 29.600056 20.459701 254.340210
F 11.240456 5.143991 232.828210
F 11.164656 5.143621 254.636210
F 11.240456 12.860001 232.828210
F 11.164656 12.859601 254.636210
F 11.240456 20.576001 232.828210
F 11.164656 20.575601 254.636210
F 20.232856 5.106221 232.810210
F 20.027656 5.194931 254.664210
F 20.068656 12.608901 233.002210
F 20.141356 12.841501 254.556210
F 20.205156 20.567701 232.954210
F 20.138956 20.549501 254.700210
F 2.308816 5.140811 235.530210
F 2.242556 5.128711 257.335210
F 29.249156 5.152611 235.804210
F 29.210556 5.281671 257.326210
F 2.308816 12.856801 235.530210
F 2.242556 12.844701 257.335210
F 29.431256 12.881201 235.391210
F 29.439956 12.800601 257.359210
F 2.308816 20.572801 235.530210
F 2.242556 20.560701 257.335210
F 29.269156 20.593401 235.535210
F 29.328456 20.617101 257.100210
F 11.230956 5.143991 235.556210
F 11.167556 5.135371 257.347210
F 11.230956 12.860001 235.556210
F 11.167556 12.851401 257.347210
F 11.230956 20.576001 235.556210
F 11.167556 20.567401 257.347210
F 20.087556 5.185401 235.628210
F 20.167156 5.166771 257.344210
F 20.327156 12.691501 235.676210
F 20.086656 13.011301 257.136210
F 20.224156 20.490101 235.704210
F 20.172756 20.476201 257.384210
F 2.297796 7.718791 239.167210
F 2.628576 7.752471 260.958210
F 28.986256 7.681671 239.268210
F 33.961756 12.770201 250.238210
F 2.297796 15.434801 239.167210
F 2.628576 15.468501 260.958210
F 28.939756 15.405701 238.936210
F 27.091556 19.200601 260.931210
F 24.811756 20.367401 254.501210
F 24.616156 20.534801 232.654210
F 22.325756 16.812101 232.952210
F 22.335456 8.995751 254.574210
F 24.819756 12.612801 254.602210
F 24.483356 12.742601 232.994210
F 20.152856 -0.138492 258.174210
F 29.130256 7.606961 229.015210
F 11.218256 7.716001 239.193210
F 11.594756 7.713251 260.970210
F 11.218256 15.432001 239.193210
F 11.594756 15.429201 260.970210
F 24.741456 5.357501 254.661210
F 24.768956 5.156861 232.870210
F 20.160756 7.830821 239.273210
F 18.322656 11.623401 260.883210
F 20.194856 15.385601 239.322210
F 20.500256 15.548801 260.807210
F 22.373156 8.697551 232.917210
F 15.619556 20.575601 254.651210
F 4.544816 1.285711 235.533210
F 4.483776 1.277321 257.324210
F 31.745856 1.250251 235.753210
F 31.613556 1.245591 257.236210
F 4.544816 9.001701 235.533210
F 4.483776 8.993321 257.324210
F 31.423456 8.943811 235.634210
F 31.588556 9.128491 257.521210
F 4.544816 16.717701 235.533210
F 4.483776 16.709301 257.324210
F 31.544456 16.924201 235.489210
F 31.486456 16.951401 257.265210
F 13.458356 1.286001 235.564210
F 13.394956 1.277371 257.355210
F 13.458356 9.001991 235.564210
F 13.394956 8.993371 257.355210
F 13.458356 16.718001 235.564210
F 13.394956 16.709401 257.355210
F 22.434756 1.127321 235.656210
F 22.501156 1.190641 257.331210
F 22.461256 8.667691 235.625210
F 22.470256 8.956741 257.361210
F 22.444556 16.639601 235.636210
F 22.580256 16.864201 257.136210
F 4.532536 3.858191 239.170210
F 4.900296 3.858361 260.948210
F 31.502456 3.776911 239.296210
F 27.434856 11.580101 260.941210
F 4.532536 11.574201 239.170210
F 4.900296 11.574401 260.948210
F 31.526456 11.617401 239.242210
F 20.605956 7.675671 260.942210
F 4.532536 19.290201 239.170210
F 4.900296 19.290401 260.948210
F 31.390856 19.304501 239.334210
F 24.719556 -0.062135 250.854210
F 13.445656 3.858001 239.201210
F 13.822156 3.855241 260.978210
F 13.445656 11.574001 239.201210
F 13.822156 11.571201 260.978210
F 13.445656 19.290001 239.201210
F 13.822156 19.287201 260.978210
F 22.445756 4.021111 239.096210
F 33.667856 4.848061 257.395210
F 22.580856 11.569401 239.293210
F 22.710456 19.235001 260.945210
F 22.475056 19.299801 239.200210
F 34.053256 20.539601 254.627210
F 4.542866 3.859291 236.441210
F 4.491666 3.848101 258.209210
F 31.555856 3.923691 236.687210
F 31.341656 3.701791 258.181210
F 4.542866 11.575301 236.441210
F 4.491666 11.564101 258.209210
F 31.646756 11.837001 236.445210
F 31.759456 11.702401 258.301210
F 4.542866 19.291301 236.441210
F 4.491666 19.280101 258.209210
F 31.625256 19.485001 236.586210
F 31.789556 19.402801 258.183210
F 13.455156 3.858001 236.473210
F 13.402156 3.847161 258.240210
F 13.455156 11.574001 236.473210
F 13.402156 11.563201 258.240210
F 13.455156 19.290001 236.473210
F 13.402156 19.279201 258.240210
F 22.393756 3.846671 236.408210
F 22.503756 3.707351 258.036210
F 22.676656 11.219101 236.566210
F 22.343656 11.585201 258.122210
F 22.673656 19.308301 236.512210
F 22.558056 19.307101 258.276210
F 4.555056 1.284581 232.804210
F 4.482296 1.284901 254.612210
F 31.603156 1.338331 232.919210
F 31.578056 1.263031 254.486210
F 4.555056 9.000581 232.804210
F 4.482296 9.000891 254.612210
F 31.492756 9.171291 232.886210
F 31.609556 8.907811 254.663210
F 4.555056 16.716601 232.804210
F 4.482296 16.716901 254.612210
F 31.665856 16.692001 232.728210
F 31.531356 16.681301 254.348210
F 13.467856 1.286001 232.836210
F 13.392156 1.285631 254.643210
F 13.467856 9.001991 232.836210
F 13.392156 9.001621 254.643210
F 13.467856 16.718001 232.836210
F 13.392156 16.717601 254.643210
F 22.412256 1.334771 232.993210
F 22.250856 1.384041 254.622210
F 20.570356 20.701401 261.902210
F 29.423956 0.011780 260.962210
F 11.202356 23.148001 243.740210
F 27.194556 3.751861 260.994210
F 22.657056 9.009101 261.946210
F 15.657256 23.148001 243.756210
F 29.353856 20.528701 261.678210
F 15.647656 23.148001 246.484210
F 33.802256 4.931951 240.090210
F 33.663456 -0.052048 243.662210
F 29.159356 -0.173114 239.149210
F 11.176956 23.148001 251.014210
F 33.842856 -0.039512 232.099210
F 31.635156 19.098601 260.870210
F 11.167556 23.147901 253.740210
F 2.263266 0.000563 250.986210
F 20.229556 0.141700 246.668210
F 15.707956 23.148001 229.206210
F 15.631856 23.148001 251.030210
F 0.092884 19.289601 229.192210
F 29.475556 15.243101 261.072210
F 15.698456 23.148001 231.934210
F 15.622456 23.147901 253.755210
F 0.092884 11.573601 229.192210
F 0.092884 3.857571 229.192210
F 2.261856 23.139801 258.212210
F 2.275846 0.002013 246.441210
F 11.192856 0.000002 246.468210
F 31.410656 3.807911 260.944210
F 6.746836 0.000321 243.724210
F 15.673056 23.148001 239.209210
F 11.174756 23.137201 258.232210
F 2.329596 0.003289 229.160210
F 15.629556 23.137201 258.248210
F 15.682556 23.148001 236.481210
F 24.852656 7.763811 261.012210
F 2.285366 0.001497 243.711210
F 6.719616 23.137501 258.217210
F 6.772056 0.000362 236.450210
F 11.218256 0.000003 239.193210
F 2.628576 0.036479 260.958210
F 2.297796 0.002798 239.167210
F 11.227756 0.000000 236.465210
F 2.307436 0.002408 236.435210
F 6.788196 0.000055 231.903210
F 6.721636 0.000276 250.998210
F 6.797286 0.000400 229.175210
F 11.243656 0.000004 231.919210
F 2.252416 0.001140 253.714210
F 2.319836 0.003561 231.893210
F 11.253156 0.000001 229.191210
F 20.470356 12.975101 261.848210
F 18.341756 8.985611 261.720210
F 27.171456 1.095641 262.059210
F 24.749656 -0.010271 258.250210
F 33.790856 -0.075616 239.256210
F 33.714256 20.623201 240.099210
F 24.529356 0.189365 253.569210
F 20.034156 0.118153 253.669210
F 29.175556 23.259301 239.276210
F 29.109356 23.053101 236.563210
F 34.041656 23.390901 236.543210
F 27.224656 9.039211 261.962210
F 33.962256 20.471801 242.894210
F 24.963556 5.211901 261.813210
F 18.304456 1.309621 261.895210
F 33.892956 12.690501 232.858210
F 29.092656 0.355237 246.358210
F 31.527956 9.146981 262.014210
F 33.652856 23.244501 239.180210
F 29.423256 23.044801 253.690210
F 29.371056 23.206501 257.883210
F 29.353356 22.909701 231.950210
F 20.374856 23.218901 260.922210
F 31.729756 16.546701 262.079210
F 24.932056 12.654201 261.854210
F 31.575856 1.287311 262.024210
F 20.582056 5.246931 261.858210
F 22.671556 16.737701 261.839210
F 22.387056 11.597501 229.237210
F 31.441556 11.621801 229.168210
F 22.535156 3.901351 229.103210
F 20.261156 7.653311 229.271210
F 31.575256 3.684721 229.116210
F 31.621356 19.231001 229.386210
F 0.898652 24.509501 2.770280
F 0.670213 24.418201 24.587210
F 27.211356 24.353401 2.600340
F 27.846856 24.290901 24.635710
F 0.898652 32.225501 2.770280
F 0.670216 32.134201 24.587210
F 27.354856 32.097801 2.646050
F 27.750756 31.988401 24.605510
F 0.898652 39.941501 2.770280
F 0.670221 39.850201 24.587210
F 27.241156 39.803501 2.782810
F 27.551856 39.764301 24.582210
F 9.792886 24.444801 2.816220
F 9.739706 24.433901 24.583110
F 9.792886 32.160801 2.816220
F 9.739706 32.149901 24.583110
F 9.792886 39.876801 2.816220
F 9.739706 39.865901 24.583110
F 18.657056 24.530801 2.768660
F 18.718056 24.501401 24.598210
F 18.714156 32.112601 2.613420
F 18.665356 32.141901 24.691210
F 18.498956 39.870201 2.588300
F 18.772956 39.910601 24.597910
F 0.908746 26.948501 6.345180
F 0.578814 27.056601 28.254810
F 27.558556 26.810201 6.266400
F 27.732456 27.071101 28.337510
F 0.908747 34.664501 6.345180
F 0.578816 34.772601 28.254810
F 27.526256 34.558701 6.328940
F 27.427556 34.530601 28.292210
F 0.908747 42.380501 6.345180
F 0.578815 42.488601 28.254810
F 27.503956 42.379701 6.199550
F 27.692356 42.371001 28.242110
F 9.802856 27.006401 6.412990
F 9.726976 27.006101 28.220510
F 9.802856 34.722401 6.412990
F 9.726976 34.722001 28.220510
F 9.802856 42.438401 6.412990
F 9.726976 42.438001 28.220510
F 18.916256 26.970301 6.497090
F 18.677456 27.020101 28.264210
F 18.648256 34.758701 6.403200
F 18.621456 34.802601 28.173210
F 18.773456 42.343101 6.314040
F 18.583056 42.539401 28.122410
F 0.615921 27.115801 3.628830
F 0.573151 27.080901 25.444910
F 27.481656 27.001601 3.498850
F 27.635456 26.967701 25.642510
F 0.615920 34.831801 3.628830
F 0.573152 34.796901 25.444910
F 27.220056 34.599501 3.643290
F 27.492956 34.483601 25.659410
F 0.615920 42.547801 3.628830
F 0.573152 42.512901 25.444910
F 27.523556 42.329701 3.483450
F 27.758456 42.426301 25.277010
F 9.799776 27.014701 3.701030
F 9.736196 27.006101 25.492410
F 9.799776 34.730701 3.701030
F 9.736196 34.722101 25.492410
F 9.799776 42.446701 3.701030
F 9.736196 42.438101 25.492410
F 18.681856 26.922801 3.805700
F 18.628656 26.991201 25.579510
F 18.677956 34.503101 3.690970
F 18.564056 34.766401 25.459110
F 18.600756 42.363501 3.679090
F 18.783156 42.569601 25.457610
F 0.379592 24.476801 0.078370
F 0.584782 24.354601 21.802010
F 29.948256 23.073301 20.919510
F 27.643956 24.382401 21.885910
F 0.379592 32.192801 0.078370
F 0.584782 32.070601 21.802010
F 25.403756 23.355301 13.463010
F 27.778456 32.064401 21.939010
F 0.379592 39.908801 0.078369
F 0.584782 39.786601 21.802010
F 29.787256 23.150301 6.018940
F 27.605256 39.840001 21.804410
F 9.372626 24.436601 0.078617
F 9.748906 24.433901 21.855010
F 9.372626 32.152601 0.078618
F 9.748906 32.149901 21.855010
F 9.372626 39.868601 0.078617
F 9.748906 39.865901 21.855010
F 27.490656 39.784601 31.876610
F 18.732956 24.486001 21.787310
F 25.526756 23.147201 20.863410
F 18.527356 32.204101 21.999510
F 25.005256 28.547101 0.028705
F 18.609756 39.887301 21.807810
F 3.102116 30.875401 3.679870
F 3.015126 30.874201 25.467610
F 29.566056 30.907701 3.617680
F 29.838356 30.759201 25.705710
F 3.102116 38.591401 3.679870
F 3.015126 38.590201 25.467610
F 29.592156 38.565401 3.635490
F 29.680056 38.411901 25.541010
F 32.142056 24.648401 31.883610
F 25.274356 43.782901 17.290010
F 25.401856 35.869401 17.296910
F 25.402256 28.457101 17.210910
F 16.447556 43.724001 17.331810
F 16.447556 36.008001 17.331810
F 16.447556 28.292001 17.331810
F 7.521026 23.149101 20.938810
F 12.027656 30.872601 3.708850
F 11.964156 30.864001 25.500210
F 12.027656 38.588601 3.708850
F 11.964156 38.580001 25.500210
F 16.434856 38.580001 20.969110
F 11.964156 23.148001 25.500210
F 7.533936 43.722901 17.301410
F 7.533936 36.006901 17.301410
F 20.785256 30.917801 3.725110
F 20.981056 30.749501 25.487610
F 20.507456 38.532801 3.574460
F 20.947156 38.513801 25.548010
F 16.434856 30.864001 20.969110
F 7.533936 28.290901 17.301410
F 2.644326 28.308601 0.066266
F 3.036196 28.284901 21.832410
F 32.115456 34.832801 18.107510
F 29.548756 28.302501 21.861610
F 2.644326 36.024601 0.066267
F 3.036196 36.000901 21.832410
F 23.164656 39.820301 31.852310
F 29.998156 36.017401 21.741410
F 2.644326 43.740601 0.066266
F 3.036196 43.716901 21.832410
F 20.908456 36.080301 31.942910
F 29.909856 43.791801 21.822110
F 11.600256 28.294701 0.086405
F 11.976856 28.292001 21.862910
F 11.600256 36.010701 0.086404
F 11.976856 36.008001 21.862910
F 11.600256 43.726701 0.086404
F 11.976856 43.724001 21.862910
F 20.980456 23.261801 3.747460
F 20.785556 28.280301 21.806310
F 3.051606 23.161901 6.401380
F 20.897856 36.134101 22.001510
F 29.623156 23.105501 3.471440
F 21.127056 43.702301 21.803810
F 3.040686 28.288301 2.817420
F 2.975046 28.274501 24.576910
F 29.614856 28.315301 2.475680
F 29.763856 28.268001 24.634810
F 3.040686 36.004301 2.817420
F 2.975046 35.990501 24.576910
F 29.650656 35.971701 2.712780
F 29.649656 35.743101 24.429110
F 3.040686 43.720301 2.817420
F 2.975046 43.706501 24.576910
F 29.833956 43.864601 2.631240
F 30.003256 43.683201 24.613710
F 12.020356 28.302801 2.823990
F 11.967356 28.292001 24.590910
F 12.020356 36.018801 2.823990
F 11.967356 36.008001 24.590910
F 12.020356 43.734801 2.823990
F 11.967356 43.724001 24.590910
F 20.927256 28.241201 2.828810
F 20.991556 28.183601 24.599910
F 20.787156 35.871801 2.779760
F 20.904156 35.995001 24.731010
F 20.621656 43.674801 2.598450
F 20.988356 43.798901 24.640410
F 3.051606 30.877901 6.401380
F 2.960786 30.882501 28.214810
F 29.753556 30.744601 6.421250
F 29.900756 30.850801 28.337110
F 3.051606 38.593901 6.401380
F 2.960786 38.598501 28.214810
F 29.707956 38.560801 6.213830
F 29.773456 38.670301 28.214410
F 25.322056 43.918801 14.625010
F 25.515056 36.025301 14.605610
F 25.420756 28.243701 14.535410
F 12.027656 23.156601 3.708850
F 12.030356 30.864401 6.420750
F 11.954556 30.864001 28.228210
F 12.030356 38.580401 6.420750
F 11.954556 38.580001 28.228210
F 12.030356 23.148401 6.420750
F 11.954556 23.148001 28.228210
F 16.457056 43.724001 14.603810
F 16.457056 36.008001 14.603810
F 20.879756 30.910301 6.386260
F 20.908256 30.758701 28.304110
F 20.843456 38.514701 6.231650
F 20.595156 38.607601 28.191010
F 18.549156 24.368401 31.779110
F 16.457056 28.292001 14.603810
F 5.334416 24.442401 2.802770
F 5.276026 24.430901 24.569810
F 31.733156 24.467001 2.374030
F 32.146656 24.373201 24.635610
F 5.334416 32.158301 2.802770
F 5.276026 32.146901 24.569810
F 31.917256 32.323401 2.668020
F 32.175356 32.065801 24.550810
F 5.334416 39.874301 2.802770
F 5.276026 39.862901 24.569810
F 31.743656 39.879601 2.729010
F 31.720156 39.854201 24.443610
F 14.247856 24.444801 2.831760
F 14.194756 24.434001 24.598710
F 14.247856 32.160801 2.831760
F 14.194756 32.150001 24.598710
F 14.247856 39.876801 2.831760
F 14.194756 39.866001 24.598710
F 23.001256 24.459201 2.765670
F 23.378156 24.275201 24.486510
F 23.020456 31.978401 2.688630
F 23.255056 32.008601 24.559810
F 22.834656 39.694801 2.863900
F 23.017056 39.986801 24.675510
F 5.343446 27.009301 6.399470
F 5.261626 27.009001 28.207010
F 31.877856 27.024201 6.046400
F 32.131956 27.013201 28.375110
F 5.343446 34.725301 6.399470
F 5.261626 34.725001 28.207010
F 31.855656 34.821501 6.335440
F 32.070156 34.700901 28.012710
F 5.343446 42.441301 6.399470
F 5.261626 42.441001 28.207010
F 31.875256 42.454901 6.379140
F 32.099356 42.394201 28.190710
F 14.257856 27.006401 6.428520
F 14.182056 27.006001 28.236010
F 14.257856 34.722401 6.428520
F 14.182056 34.722001 28.236010
F 14.257856 42.438401 6.428520
F 14.182056 42.438001 28.236010
F 23.159856 26.665601 6.498490
F 23.078956 27.056701 28.383110
F 23.046956 34.577901 6.459440
F 22.982056 34.684801 28.371410
F 23.010056 42.242901 6.379770
F 23.272856 42.336001 28.237610
F 5.328586 27.017101 3.684010
F 5.260536 27.010401 25.474110
F 31.787756 27.107501 3.366740
F 31.951956 27.035301 25.580610
F 5.328586 34.733101 3.684010
F 5.260536 34.726401 25.474110
F 31.890456 34.843901 3.724210
F 31.926656 34.859801 25.272310
F 5.328586 42.449101 3.684010
F 5.260536 42.442401 25.474110
F 31.979856 42.345101 3.637120
F 32.324756 42.297301 25.487110
F 14.255056 27.014601 3.716630
F 14.191556 27.006001 25.508010
F 14.255056 34.730601 3.716630
F 14.191556 34.722001 25.508010
F 14.255056 42.446601 3.716630
F 14.191556 42.438001 25.508010
F 23.210556 26.937001 3.592240
F 23.212356 26.869701 25.559610
F 22.907456 34.551601 3.647990
F 23.233356 34.581001 25.731410
F 22.953056 42.408301 3.610100
F 23.205956 42.481201 25.544810
F 4.908206 24.436101 0.063639
F 5.273866 24.429801 21.836910
F 2.960786 23.166501 28.214810
F 32.031956 24.418701 21.917610
F 4.908206 32.152101 0.063639
F 5.273866 32.145801 21.836910
F 3.015126 23.158201 25.467610
F 32.059156 32.173001 21.783210
F 4.908206 39.868101 0.063638
F 5.273866 39.861801 21.836910
F 16.460256 46.296001 13.694410
F 32.071056 39.905401 21.719310
F 13.827756 24.436701 0.094192
F 14.204256 24.434001 21.870710
F 13.827756 32.152701 0.094192
F 14.204256 32.150001 21.870710
F 13.827756 39.868701 0.094192
F 14.204256 39.866001 21.870710
F 7.572126 23.156801 3.693250
F 23.143856 24.257101 21.741610
F 16.409456 46.296001 28.243810
F 23.092256 32.260001 21.755510
F 3.087546 23.150001 10.923210
F 23.171956 39.876601 21.932510
F 7.572126 30.872801 3.693250
F 7.507796 30.864301 25.484510
F 7.572126 38.588801 3.693250
F 7.507796 38.580301 25.484510
F 7.546576 43.723801 14.572610
F 7.507796 23.148301 25.484510
F 7.546576 36.007801 14.572610
F 7.546576 28.291801 14.572610
F 16.482456 30.872601 3.724410
F 16.419056 30.864001 25.515810
F 16.482456 38.588601 3.724410
F 16.419056 38.580001 25.515810
F 7.521026 38.581101 20.938810
F 16.482456 23.156601 3.724410
F 25.157156 30.627101 3.712600
F 25.508956 30.684801 25.486710
F 25.149856 38.525801 3.865890
F 25.319456 38.578201 25.493810
F 7.521026 30.865101 20.938810
F 25.131356 38.496001 18.239910
F 25.447056 30.865401 18.420410
F 20.857956 23.154001 6.495750
F 7.142586 28.293401 0.069953
F 7.520746 28.291701 21.847210
F 7.142586 36.009401 0.069953
F 7.520746 36.007701 21.847210
F 7.142586 43.725401 0.069953
F 7.520746 43.723701 21.847210
F 16.055156 28.294701 0.101967
F 16.431656 28.292001 21.878410
F 16.055156 36.010701 0.101966
F 16.431656 36.008001 21.878410
F 16.055156 43.726701 0.101967
F 16.431656 43.724001 21.878410
F 16.419056 46.296001 25.515810
F 25.179056 28.259201 22.030710
F 16.444456 46.296001 18.241110
F 25.546356 36.006601 21.973410
F 16.469756 46.296001 10.966510
F 25.529256 43.717201 21.882110
F 7.562046 28.301801 2.809160
F 7.508166 28.290801 24.576110
F 7.562046 36.017801 2.809160
F 7.508166 36.006801 24.576110
F 7.562046 43.733801 2.809160
F 7.508166 43.722801 24.576110
F 16.475256 28.302801 2.839540
F 16.422156 28.292001 24.606410
F 16.475256 36.018801 2.839540
F 16.422156 36.008001 24.606410
F 16.475256 43.734801 2.839540
F 16.422156 43.724001 24.606410
F 25.336156 28.321601 2.671280
F 25.413756 28.208101 24.703810
F 25.137956 36.048501 2.900460
F 25.390156 35.931601 24.735310
F 25.294256 43.802801 2.953550
F 25.503256 43.778201 24.545410
F 7.572226 30.865301 6.405810
F 7.495316 30.865201 28.213510
F 7.572226 38.581301 6.405810
F 7.495316 38.581201 28.213510
F 16.444456 38.580001 18.241110
F 16.444456 30.864001 18.241110
F 16.485256 30.864401 6.436290
F 16.409456 30.864001 28.243810
F 16.485256 38.580401 6.436290
F 16.409456 38.580001 28.243810
F 16.485256 23.148401 6.436290
F 7.533686 23.148201 18.209910
F 25.441256 30.821401 6.400050
F 25.326456 30.782801 28.210810
F 25.186156 38.429101 6.442350
F 25.217456 38.413601 28.352210
F 2.989946 23.164401 20.938710
F 7.533686 38.580201 18.209910
F 7.533686 30.864201 18.209910
F 3.055956 23.152401 18.196910
F 0.899461 24.494301 9.969590
F 0.553490 24.379101 31.896610
F 27.644856 24.553001 9.898750
F 29.748156 35.939301 31.766210
F 0.899462 32.210301 9.969590
F 0.553493 32.095101 31.896610
F 27.784556 32.096101 10.156410
F 23.301256 42.477401 20.915710
F 0.899462 39.926301 9.969590
F 0.553493 39.811101 31.896610
F 27.406156 39.864501 9.966010
F 23.209156 34.850401 20.983510
F 9.790586 24.434001 10.034310
F 9.714266 24.433901 31.857810
F 9.790586 32.150001 10.034310
F 9.714266 32.149901 31.857810
F 9.790586 39.866001 10.034310
F 9.714266 39.865901 31.857810
F 18.557856 24.405401 10.283110
F 23.016656 32.180401 32.045610
F 18.865056 32.198401 10.111410
F 23.005756 24.389901 31.969410
F 18.750856 39.684501 10.040810
F 18.572256 39.687501 31.889610
F 0.883000 26.944501 13.608410
F 27.867956 27.318301 13.615310
F 0.883001 34.660501 13.608410
F 27.655456 34.695201 13.455810
F 0.883001 42.376501 13.608410
F 27.381756 42.603201 13.521810
F 9.777866 27.006001 13.671110
F 9.777866 34.722001 13.671110
F 9.777866 42.438001 13.671110
F 18.706356 27.038301 13.667810
F 18.741956 34.753301 13.733110
F 18.645056 42.475501 13.663210
F 0.635177 27.089501 10.879110
F 0.551480 27.069401 32.730810
F 27.733456 27.037701 10.845910
F 0.635177 34.805501 10.879110
F 0.551480 34.785401 32.730810
F 27.518056 34.745901 10.786710
F 0.635177 42.521501 10.879110
F 0.551480 42.501401 32.730810
F 27.500456 42.393701 10.871310
F 9.787096 27.006101 10.943110
F 9.787096 34.722101 10.943110
F 9.787096 42.438101 10.943110
F 18.613056 26.979401 10.942910
F 18.669756 34.777401 11.031010
F 18.610456 42.283101 10.827910
F 0.644877 24.349001 7.241200
F 0.562241 24.364401 29.088210
F 27.605956 24.357201 7.140920
F 27.737556 24.470401 29.108910
F 0.644877 32.065001 7.241200
F 0.562241 32.080401 29.088210
F 27.678556 32.061301 7.261150
F 27.464656 31.951501 29.243810
F 0.644877 39.781001 7.241200
F 0.562241 39.796401 29.088210
F 27.435256 39.866001 7.171750
F 27.538356 39.827501 29.172510
F 9.799696 24.434001 7.308600
F 9.723466 24.433901 29.129710
F 9.799696 32.150001 7.308600
F 9.723466 32.149901 29.129710
F 9.799696 39.866001 7.308600
F 9.723466 39.865901 29.129710
F 18.695556 24.498901 7.565240
F 18.616256 24.453801 29.110710
F 18.694356 32.171601 7.203130
F 18.618556 32.180501 29.210110
F 18.695856 39.922301 7.397310
F 18.484856 39.901601 29.079510
F 3.087546 30.866001 10.923210
F 29.967856 31.002501 10.895010
F 3.087546 38.582001 10.923210
F 29.729256 38.610001 10.779310
F 25.332756 38.478901 20.922510
F 23.066556 39.963101 14.555810
F 23.221156 31.942701 14.518410
F 3.102116 23.159401 3.679870
F 12.014956 30.864001 10.950910
F 12.014956 38.580001 10.950910
F 12.014956 23.148001 10.950910
F 23.246456 24.539701 14.561710
F 21.030756 30.667801 10.997810
F 21.019956 38.415001 11.042610
F 14.229656 39.866001 14.596010
F 3.100706 28.290301 7.288330
F 2.993116 28.278901 29.102810
F 29.599756 28.128101 7.267020
F 29.964156 28.160201 29.266310
F 3.100706 36.006301 7.288330
F 2.993116 35.994901 29.102810
F 29.702256 35.967901 7.182470
F 29.731056 36.088801 29.111610
F 3.100706 43.722301 7.288330
F 2.993116 43.710901 29.102810
F 29.517056 43.841501 7.312450
F 29.859956 43.790001 29.329210
F 12.027556 28.292101 7.316420
F 11.951456 28.292001 29.137510
F 12.027556 36.008101 7.316420
F 11.951456 36.008001 29.137510
F 12.027556 43.724101 7.316420
F 11.951456 43.724001 29.137510
F 21.099556 28.397801 7.234940
F 20.833156 28.279701 29.306510
F 20.918356 36.002501 7.239570
F 20.869456 36.010901 29.178510
F 20.916456 43.609901 7.383390
F 20.870256 43.659601 29.182510
F 3.038446 28.278601 10.024010
F 2.947046 28.272601 31.852610
F 30.048256 28.342001 9.914900
F 30.034356 28.238701 32.027910
F 3.038446 35.994601 10.024010
F 2.947046 35.988601 31.852610
F 29.869256 35.818601 10.029510
F 18.701856 32.007201 31.948010
F 3.038446 43.710601 10.024010
F 2.947046 43.704601 31.852610
F 29.717456 43.794101 9.976810
F 5.287356 34.725901 18.199710
F 12.018056 28.292001 10.042110
F 11.941956 28.292001 31.865610
F 12.018056 36.008001 10.042110
F 11.941956 36.008001 31.865610
F 12.018056 43.724001 10.042110
F 11.941956 43.724001 31.865610
F 20.920656 28.272901 10.002710
F 25.235556 28.090001 32.005910
F 21.015256 35.895901 9.949460
F 32.053556 32.169501 31.737010
F 20.885856 43.669001 10.007510
F 25.488356 35.820401 31.941710
F 3.021996 30.878301 13.661810
F 29.806256 30.809901 13.602410
F 3.021996 38.594301 13.661810
F 29.771456 38.546801 13.614710
F 14.229656 32.150001 14.596010
F 7.546846 23.149001 13.664010
F 12.005356 30.864001 13.678910
F 12.005356 38.580001 13.678910
F 12.005356 23.148001 13.678910
F 14.229656 24.434001 14.596010
F 20.924356 30.907601 13.741110
F 20.823756 38.513501 13.678510
F 32.011156 39.984801 14.412610
F 5.331086 24.431001 10.020910
F 5.247276 24.431101 31.844310
F 32.119556 24.594601 9.642870
F 20.840356 28.441201 32.013910
F 5.331086 32.147001 10.020910
F 5.247276 32.147101 31.844310
F 32.150656 32.147001 9.778690
F 27.692256 24.583401 31.848010
F 5.331086 39.863001 10.020910
F 5.247276 39.863101 31.844310
F 32.017456 39.989801 9.986310
F 20.762456 43.714901 31.849310
F 14.245556 24.434001 10.049910
F 14.169356 24.434001 31.873310
F 14.245556 32.150001 10.049910
F 14.169356 32.150001 31.873310
F 14.245556 39.866001 10.049910
F 14.169356 39.866001 31.873310
F 22.874156 24.339601 10.145210
F 32.074356 27.104501 18.284210
F 23.140956 32.007201 9.931090
F 25.273556 43.601601 31.719610
F 23.202656 39.850201 9.990310
F 27.417156 31.838401 31.887310
F 5.317976 27.009101 13.657810
F 32.294256 27.123001 13.554710
F 5.317976 34.725101 13.657810
F 32.137056 34.626801 13.642710
F 5.317976 42.441101 13.657810
F 32.023856 42.521001 13.775110
F 14.232856 27.006001 13.686710
F 14.232856 34.722001 13.686710
F 14.232856 42.438001 13.686710
F 23.330156 27.035401 13.569410
F 23.284456 34.483301 13.702110
F 23.127856 42.545601 13.605710
F 5.314686 27.009501 10.925310
F 32.238756 27.049801 10.812910
F 5.314686 34.725501 10.925310
F 32.193756 34.618501 10.830710
F 5.314686 42.441501 10.925310
F 32.068656 42.513601 10.844510
F 14.242356 27.006001 10.958710
F 14.242356 34.722001 10.958710
F 14.242356 42.438001 10.958710
F 23.115756 26.911501 10.934710
F 23.129656 34.501001 11.006410
F 23.101356 42.324801 10.990610
F 5.327756 24.430801 7.290900
F 5.247336 24.429401 29.111210
F 32.066856 24.401401 6.885280
F 32.128156 24.445901 29.200110
F 5.327756 32.146801 7.290900
F 5.247336 32.145401 29.111210
F 32.075656 32.147901 7.105170
F 32.082156 32.195101 28.985110
F 5.327756 39.862801 7.290900
F 5.247336 39.861401 29.111210
F 31.731056 40.013501 7.331660
F 31.898656 39.896601 29.224010
F 14.254956 24.434101 7.324210
F 14.178856 24.434001 29.145310
F 14.254956 32.150101 7.324210
F 14.178856 32.150001 29.145310
F 14.254956 39.866101 7.324210
F 14.178856 39.866001 29.145310
F 23.223056 24.082201 7.466220
F 23.099456 24.417301 29.231010
F 23.093956 32.056401 7.296060
F 23.147556 32.105801 29.183510
F 23.081156 39.836401 7.221760
F 22.892156 39.749601 29.027610
F 7.559376 30.864101 10.935310
F 7.559376 38.580101 10.935310
F 7.559376 23.148101 10.935310
F 5.300996 39.862301 14.562510
F 16.469756 30.864001 10.966510
F 16.469756 38.580001 10.966510
F 32.045556 32.078401 14.614110
F 25.388056 30.848001 10.831710
F 25.292756 38.448301 10.841810
F 5.300996 32.146301 14.562510
F 16.434856 46.296001 20.969110
F 7.571916 28.292001 7.300800
F 7.494806 28.291601 29.121810
F 7.571916 36.008001 7.300800
F 7.494806 36.007601 29.121810
F 7.571916 43.724001 7.300800
F 7.494806 43.723601 29.121810
F 16.482356 28.292101 7.331980
F 16.406356 28.292001 29.153110
F 16.482356 36.008101 7.331980
F 16.406356 36.008001 29.153110
F 16.482356 43.724101 7.331980
F 16.406356 43.724001 29.153110
F 25.308656 28.159401 7.264710
F 25.277756 28.271401 29.173610
F 25.276756 35.778501 7.212990
F 25.293256 35.924801 29.265910
F 25.265556 43.573501 7.091540
F 25.435156 43.558601 29.138110
F 7.559786 28.291001 10.027210
F 7.482506 28.290801 31.850910
F 7.559786 36.007001 10.027210
F 7.482506 36.006801 31.850910
F 7.559786 43.723001 10.027210
F 7.482506 43.722801 31.850910
F 16.472956 28.292001 10.057610
F 16.396756 28.292001 31.881110
F 16.472956 36.008001 10.057610
F 16.396756 36.008001 31.881110
F 16.472956 43.724001 10.057610
F 16.396756 43.724001 31.881110
F 25.370056 28.167501 10.011110
F 5.287356 27.009901 18.199710
F 25.278156 35.942601 9.973810
F 32.005556 39.727801 31.872610
F 25.245356 43.745901 9.917370
F 29.663156 43.814501 32.158810
F 7.546846 30.865001 13.664010
F 7.546846 38.581001 13.664010
F 32.089356 24.419901 14.365910
F 16.460256 30.864001 13.694410
F 16.460256 38.580001 13.694410
F 5.300996 24.430301 14.562510
F 25.391056 30.792301 13.657310
F 25.279256 38.636001 13.589810
F 23.174156 42.506701 18.246410
F 3.021996 23.162301 13.661810
F 0.855493 24.490601 17.250610
F 27.492856 24.450301 17.080910
F 0.855495 32.206601 17.250610
F 27.573056 32.056001 17.170010
F 0.855496 39.922601 17.250610
F 27.321156 39.742501 17.273910
F 9.765156 24.433901 17.308510
F 9.765156 32.149901 17.308510
F 9.765156 39.865901 17.308510
F 18.659356 24.417301 17.325110
F 18.732356 32.238301 17.279310
F 18.691856 39.976701 17.336610
F 0.782992 26.976201 20.910910
F 27.244956 26.865401 20.929710
F 0.782999 34.692201 20.910910
F 27.809056 34.609701 20.911710
F 0.782999 42.408201 20.910910
F 27.679456 42.529201 20.881310
F 9.752426 27.006001 20.945810
F 9.752426 34.722001 20.945810
F 9.752426 42.438001 20.945810
F 18.732556 27.082601 20.946710
F 18.767356 34.754301 20.931610
F 18.721756 42.512001 21.060510
F 0.599040 27.089301 18.159910
F 27.431356 26.892301 18.213210
F 0.599041 34.805301 18.159910
F 27.631756 34.618701 17.996910
F 0.599041 42.521301 18.159910
F 27.431056 42.209101 18.237310
F 9.761636 27.006101 18.217710
F 9.761636 34.722101 18.217710
F 9.761636 42.438101 18.217710
F 18.588056 26.951001 18.298210
F 18.630956 34.769001 18.183710
F 18.672356 42.408701 18.386510
F 0.616409 24.349401 14.518610
F 27.733356 24.485301 14.333010
F 0.616409 32.065401 14.518610
F 27.685756 32.114401 14.436610
F 0.616410 39.781401 14.518610
F 27.538756 40.001001 14.319710
F 9.774356 24.433901 14.580410
F 9.774356 32.149901 14.580410
F 9.774356 39.865901 14.580410
F 18.578856 24.523101 14.690510
F 18.653056 32.251301 14.618410
F 18.634356 39.920201 14.649810
F 3.055956 30.868401 18.196910
F 29.746556 30.785401 18.155010
F 3.055956 38.584401 18.196910
F 29.667456 38.717801 18.055510
F 25.458556 30.959301 21.134510
F 23.136156 34.706201 18.195210
F 23.251756 27.136901 18.245310
F 7.495316 23.149201 28.213510
F 11.989556 30.864001 18.225510
F 11.989556 38.580001 18.225510
F 11.989556 23.148001 18.225510
F 14.216956 42.438001 18.233310
F 20.966956 30.720401 18.100910
F 20.945556 38.685301 18.166910
F 14.216956 34.722001 18.233310
F 3.072926 28.289201 14.560510
F 30.251156 28.407401 14.637110
F 3.072926 36.005101 14.560510
F 29.913856 35.994501 14.465810
F 3.072926 43.721101 14.560510
F 29.776656 43.730101 14.650410
F 12.002256 28.292001 14.588210
F 12.002256 36.008001 14.588210
F 12.002256 43.724001 14.588210
F 20.987156 28.245701 14.568210
F 21.058856 35.954601 14.525510
F 20.966456 43.872101 14.670510
F 3.005616 28.276701 17.300410
F 29.735756 28.269101 17.355410
F 3.005616 35.992701 17.300410
F 29.857356 36.106301 17.223710
F 3.005616 43.708701 17.300410
F 29.552856 43.722201 17.487610
F 11.992756 28.292001 17.316210
F 11.992756 36.008001 17.316210
F 11.992756 43.724001 17.316210
F 20.850556 28.078001 17.365610
F 20.997156 36.080401 17.407610
F 20.884756 43.661701 17.412810
F 2.989946 30.880401 20.938710
F 29.984856 30.711101 20.941610
F 2.989946 38.596401 20.938710
F 29.976256 38.506801 20.698110
F 14.216956 27.006001 18.233310
F 7.572226 23.149301 6.405810
F 11.979956 30.864001 20.953510
F 11.979956 38.580001 20.953510
F 11.979956 23.148001 20.953510
F 31.948156 42.475001 18.009510
F 20.763856 30.966701 20.890110
F 20.862756 38.564601 20.829410
F 5.287356 42.441901 18.199710
F 5.304336 24.430801 17.295210
F 32.023056 24.502901 17.227910
F 5.304336 32.146801 17.295210
F 32.132756 32.081701 17.514810
F 5.304336 39.862801 17.295210
F 31.931456 39.977701 17.196810
F 14.220156 24.434001 17.324010
F 14.220156 32.150001 17.324010
F 14.220156 39.866001 17.324010
F 23.084056 24.486601 17.373010
F 23.281356 31.963601 17.341310
F 23.177856 40.003201 17.259310
F 5.290276 27.009201 20.932510
F 31.826556 27.114901 20.931110
F 5.290276 34.725201 20.932510
F 32.236356 34.785001 20.869510
F 5.290276 42.441201 20.932510
F 32.039356 42.497701 20.721810
F 14.207456 27.006001 20.961310
F 14.207456 34.722001 20.961310
F 14.207456 42.438001 20.961310
F 23.002256 26.847101 20.936510
F 18.375056 32.155501 0.038223
F 29.540456 28.219901 -0.304588
F 25.008956 23.005001 3.660210
F 25.409356 23.213401 10.690610
F 20.847656 46.228201 18.352610
F 29.924656 23.256101 10.816210
F 25.426156 23.126501 6.282330
F 20.917456 46.159001 6.524250
F 25.407656 46.358201 3.628790
F 25.387056 46.464701 18.211710
F 29.924356 46.297001 28.202710
F 29.777856 46.107701 25.555510
F 29.889056 46.261201 13.795910
F 25.284356 46.280501 21.143010
F 29.785956 46.372601 20.982210
F 29.903256 46.333401 11.173010
F 18.668056 34.669201 32.688510
F 22.963956 27.034701 32.816010
F 20.817156 31.006501 33.018110
F 27.650856 27.057401 32.820510
F 27.139956 24.480601 -0.075828
F 29.543556 43.832501 0.006154
F 22.668056 24.449201 0.016271
F 20.319756 43.666801 -0.032642
F 0.501811 24.378801 46.448810
F 27.368756 24.489701 46.472810
F 0.501811 32.094801 46.448810
F 27.395456 32.216001 46.341810
F 0.501810 39.810801 46.448810
F 27.438456 40.022201 46.452110
F 9.663356 24.433901 46.407210
F 9.663356 32.149901 46.407210
F 9.663356 39.865901 46.407210
F 18.654656 24.418301 46.325610
F 18.528956 32.146001 46.354710
F 18.416656 40.149301 46.295110
F 0.503059 27.055501 50.082010
F 27.427056 27.106401 49.922710
F 0.503060 34.771501 50.082010
F 27.622856 34.800101 50.171010
F 0.503060 42.487501 50.082010
F 27.371856 42.656201 50.128410
F 9.650626 27.006101 50.044510
F 9.650626 34.722101 50.044510
F 9.650626 42.438101 50.044510
F 18.436656 27.102501 49.968010
F 18.636256 34.931201 50.090110
F 18.524856 42.426901 49.989910
F 0.514478 27.057401 47.287910
F 27.539056 27.177401 47.280810
F 0.514478 34.773401 47.287910
F 27.754056 34.619301 47.374010
F 0.514478 42.489401 47.287910
F 27.690756 42.689501 47.528310
F 9.659906 27.006101 47.316310
F 9.659906 34.722101 47.316310
F 9.659906 42.438101 47.316310
F 18.452756 27.029101 47.351410
F 18.597756 34.827401 47.267610
F 18.549956 42.622101 47.246810
F 0.523357 24.381601 43.649510
F 2.837676 23.167901 64.588010
F 27.614356 24.130801 43.776010
F 0.523357 32.097601 43.649510
F 2.907976 23.168301 42.764710
F 27.519156 32.080001 43.692910
F 0.523357 39.813601 43.649510
F 7.393466 23.149201 57.312210
F 27.361956 39.903601 43.708010
F 9.672606 24.433801 43.679010
F 9.672606 32.149801 43.679010
F 9.672606 39.865801 43.679010
F 18.543956 24.454401 43.568010
F 18.729056 32.109401 43.635210
F 18.557756 39.922001 43.612510
F 2.907636 30.882301 47.285610
F 29.521356 30.973401 47.374110
F 2.907636 38.598301 47.285610
F 29.651556 38.496301 47.221410
F 2.837396 43.705401 65.471610
F 25.179856 38.570101 42.658610
F 20.795856 23.152501 42.834110
F 2.837396 35.989401 65.471610
F 11.887956 30.864001 47.324210
F 11.887956 38.580001 47.324210
F 11.887956 23.148001 47.324210
F 25.389656 30.708401 42.844310
F 20.832456 30.915101 47.345010
F 20.688956 38.839601 47.181410
F 16.282556 38.580001 64.617110
F 2.920446 28.273701 43.648310
F 29.947856 28.178501 43.797110
F 2.920446 35.989701 43.648310
F 29.641056 35.941201 43.657810
F 2.920446 43.705601 43.648310
F 29.877156 43.345201 43.607110
F 11.900656 28.292001 43.686910
F 11.900656 36.008001 43.686910
F 11.900656 43.724001 43.686910
F 20.846056 28.172301 43.646310
F 20.667856 36.138301 43.730610
F 20.913156 43.809201 43.744310
F 2.895616 28.271801 46.401910
F 29.799956 28.345201 46.658410
F 2.895616 35.987801 46.401910
F 29.884356 35.835601 46.367710
F 2.895616 43.703801 46.401910
F 29.934456 43.641201 46.421410
F 11.891156 28.292001 46.414910
F 11.891156 36.008001 46.414910
F 11.891156 43.724001 46.414910
F 20.816256 28.195101 46.506610
F 20.928656 36.162401 46.565710
F 20.953756 43.858101 46.657010
F 2.883546 30.883901 50.039210
F 29.605256 30.920401 50.063010
F 2.883546 38.599901 50.039210
F 29.568756 38.590801 49.973610
F 16.358656 38.580001 42.793110
F 2.837396 28.273401 65.471610
F 11.878456 30.864001 50.052210
F 11.878456 38.580001 50.052210
F 11.878456 23.148001 50.052210
F 16.282556 30.864001 64.617110
F 20.755756 30.936901 50.137410
F 20.846056 38.594801 49.888710
F 16.358656 30.864001 42.793110
F 5.192056 24.430401 46.394110
F 31.906356 24.337001 46.478210
F 5.192056 32.146401 46.394110
F 31.801756 32.068301 46.467410
F 5.192056 39.862401 46.394110
F 32.146256 39.593401 46.566710
F 14.118556 24.434001 46.422710
F 14.118556 32.150001 46.422710
F 14.118556 39.866001 46.422710
F 23.038656 24.485201 46.370610
F 23.018056 32.181801 46.460110
F 23.026756 40.037301 46.402910
F 5.178806 27.009701 50.031510
F 31.961056 27.050101 50.353410
F 5.178806 34.725701 50.031510
F 31.961656 34.740801 50.181410
F 5.178806 42.441701 50.031510
F 32.016456 42.347501 50.131710
F 14.105856 27.006001 50.060010
F 14.105856 34.722001 50.060010
F 14.105856 42.438001 50.060010
F 23.232056 26.944501 50.058810
F 23.046556 34.799501 50.128210
F 23.029656 42.428501 50.202410
F 5.183146 27.011301 47.297510
F 31.888556 27.010801 47.503410
F 5.183146 34.727301 47.297510
F 31.998956 34.621001 47.400310
F 5.183146 42.443301 47.297510
F 32.040356 42.150701 47.373710
F 14.115456 27.006001 47.332010
F 14.115456 34.722001 47.332010
F 14.115456 42.438001 47.332010
F 23.087356 27.063601 47.238910
F 23.105656 34.849601 47.317910
F 23.113456 42.535001 47.371910
F 5.195776 24.428701 43.660210
F 32.332156 24.385701 43.847610
F 5.195776 32.144701 43.660210
F 31.825756 32.176001 43.647210
F 5.195776 39.860701 43.660210
F 32.109056 39.657301 43.705110
F 14.128156 24.434001 43.694710
F 14.128156 32.150001 43.694710
F 14.128156 39.866001 43.694710
F 23.066956 24.337401 43.687710
F 23.189156 32.165501 43.769810
F 23.147956 39.921601 43.689010
F 7.430016 30.864801 47.308210
F 7.430016 38.580801 47.308210
F 7.430016 23.148801 47.308210
F 7.368216 38.581101 64.586810
F 16.342856 30.864001 47.339810
F 16.342856 38.580001 47.339810
F 7.444206 38.581201 42.762910
F 25.346256 30.988701 47.381210
F 25.265556 38.588201 47.150610
F 7.368216 30.865101 64.586810
F 27.669756 34.481501 32.876110
F 7.442916 28.291301 43.670910
F 7.442916 36.007301 43.670910
F 7.442916 43.723301 43.670910
F 16.355556 28.292001 43.702410
F 16.355556 36.008001 43.702410
F 16.355556 43.724001 43.702410
F 25.672556 28.109001 43.702610
F 25.353556 35.994201 43.653910
F 25.233356 43.781901 43.857910
F 7.431496 28.290701 46.400210
F 7.431496 36.006701 46.400210
F 7.431496 43.722701 46.400210
F 16.346056 28.292001 46.430410
F 16.346056 36.008001 46.430410
F 16.346056 43.724001 46.430410
F 25.331456 28.499001 46.394810
F 25.470356 35.984401 46.396010
F 25.361156 43.837501 46.611510
F 7.418796 30.865201 50.037510
F 7.418796 38.581201 50.037510
F 7.444206 30.865201 42.762910
F 16.333256 30.864001 50.067810
F 16.333256 38.580001 50.067810
F 25.263756 43.932001 60.848810
F 25.211456 31.090201 50.088010
F 25.329956 38.580501 49.996110
F 25.138756 43.717901 39.073910
F 27.347956 42.305001 32.941910
F 0.488046 24.382801 53.721610
F 27.339856 24.459301 53.803010
F 0.488046 32.098801 53.721610
F 27.193556 32.236401 53.575210
F 0.488047 39.814801 53.721610
F 27.498756 39.848501 53.612110
F 9.637906 24.433901 53.681810
F 9.637906 32.149901 53.681810
F 9.637906 39.865901 53.681810
F 18.552856 24.520101 53.663010
F 18.450856 32.117301 53.476810
F 18.512956 39.823701 53.594310
F 0.509484 27.074101 35.546110
F 0.471526 27.059601 57.361910
F 27.753156 26.968401 35.586310
F 27.473656 27.031701 57.235310
F 0.509486 34.790101 35.546110
F 0.471527 34.775601 57.361910
F 27.570856 34.679101 35.564810
F 27.403356 34.695201 57.423210
F 0.509485 42.506101 35.546110
F 0.471526 42.491601 57.361910
F 27.523356 42.398101 35.650110
F 27.514356 42.291601 57.386010
F 9.701526 27.006101 35.495210
F 9.625176 27.006101 57.319210
F 9.701526 34.722101 35.495210
F 9.625176 34.722101 57.319210
F 9.701526 42.438101 35.495210
F 9.625176 42.438101 57.319210
F 18.564956 26.858101 35.408110
F 18.705456 27.046301 57.479310
F 18.476256 34.518501 35.446310
F 18.591156 34.588601 57.276710
F 18.649656 42.528301 35.467510
F 18.478656 42.395001 57.356010
F 0.495327 27.054401 54.567910
F 18.541456 42.248501 32.794910
F 27.497456 26.957301 54.534610
F 0.495327 34.770401 54.567910
F 29.916756 23.156201 42.940510
F 27.502656 34.564401 54.744010
F 0.495327 42.486401 54.567910
F 21.063656 23.052101 64.683610
F 27.559656 42.395901 54.665310
F 9.710756 27.006101 32.767010
F 9.634496 27.006101 54.591010
F 9.710756 34.722101 32.767010
F 9.634496 34.722101 54.591010
F 9.710756 42.438101 32.767010
F 9.634496 42.438101 54.591010
F 32.051356 42.288201 32.888410
F 18.416856 26.977801 54.810710
F 20.927856 23.220801 61.922210
F 18.547356 34.732601 54.604010
F 27.409056 34.882301 64.554110
F 18.492756 42.586501 54.734410
F 0.505127 24.383501 50.927710
F 27.506656 24.518401 50.927810
F 0.505127 32.099501 50.927710
F 27.501556 32.251801 50.879210
F 0.505127 39.815501 50.927710
F 27.403556 40.032401 50.842710
F 9.647186 24.433801 50.953710
F 9.647196 32.149801 50.953710
F 9.647196 39.865801 50.953710
F 18.548656 24.561601 50.997210
F 18.593256 32.376201 50.850610
F 18.571456 39.884701 50.872710
F 2.971576 30.879301 32.738610
F 2.880786 30.882301 54.560210
F 18.565956 24.439701 61.106310
F 29.498256 31.024401 54.583010
F 2.971576 38.595301 32.738610
F 2.880786 38.598301 54.560210
F 20.879356 38.585901 32.744610
F 29.870556 38.716601 54.699610
F 7.469706 23.149201 35.488210
F 25.348756 35.946001 60.894410
F 25.437356 36.111601 39.273410
F 25.458056 28.312201 61.094710
F 25.597756 28.255701 39.170610
F 16.295256 43.724001 60.979810
F 2.860046 23.168101 57.313810
F 2.933696 23.168001 35.490110
F 11.938756 30.864001 32.774910
F 11.862556 30.864001 54.598910
F 11.938756 38.580001 32.774910
F 11.862556 38.580001 54.598910
F 11.938756 23.148001 32.774910
F 11.862556 23.148001 54.598910
F 16.371356 43.724001 39.155810
F 16.295256 36.008001 60.979810
F 29.938256 31.002801 32.977610
F 20.627756 30.849401 54.640410
F 18.477256 26.878401 64.591110
F 20.654456 38.548001 54.523210
F 16.371356 36.008001 39.155810
F 16.295256 28.292001 60.979810
F 2.895056 28.273801 50.923010
F 29.638656 28.436701 51.052310
F 2.895056 35.989801 50.923010
F 29.793456 36.095301 51.051210
F 2.895056 43.705801 50.923010
F 29.762356 43.649901 50.933110
F 11.875256 28.292001 50.961510
F 11.875256 36.008001 50.961510
F 11.875256 43.724001 50.961510
F 20.824556 28.219101 50.816210
F 20.898656 36.035701 51.023910
F 20.711956 43.627901 50.996710
F 2.871686 28.272001 53.676510
F 29.744456 28.363601 53.676610
F 2.871686 35.988001 53.676510
F 29.888356 36.017201 53.864710
F 2.871686 43.704001 53.676510
F 29.718656 43.605901 53.787810
F 11.865756 28.292001 53.689610
F 11.865756 36.008001 53.689610
F 11.865756 43.724001 53.689610
F 20.663556 28.270701 53.535310
F 20.732056 36.009101 53.751410
F 20.898756 43.724401 53.725110
F 2.933696 30.884001 35.490110
F 2.860046 30.884101 57.313810
F 29.778456 30.801101 35.845810
F 29.808156 30.934001 57.240210
F 2.933696 38.600001 35.490110
F 2.860046 38.600101 57.313810
F 29.797056 38.677301 35.512010
F 29.757556 38.554401 57.528510
F 16.371356 28.292001 39.155810
F 7.380846 43.722801 60.949510
F 7.444206 23.149201 42.762910
F 7.368216 23.149101 64.586810
F 11.929156 30.864001 35.502910
F 11.853056 30.864001 57.326910
F 11.929156 38.580001 35.502910
F 11.853056 38.580001 57.326910
F 11.929156 23.148001 35.502910
F 11.853056 23.148001 57.326910
F 7.456946 43.722701 39.125510
F 7.380846 36.006801 60.949510
F 20.984956 30.924701 35.633410
F 20.735556 30.912701 57.364210
F 20.731556 38.465501 35.366510
F 20.713756 38.701701 57.224710
F 7.456946 36.006701 39.125510
F 7.380846 28.290801 60.949510
F 5.165426 24.430101 53.668910
F 31.934256 24.360401 53.973210
F 5.165426 32.146101 53.668910
F 31.908856 32.098301 53.611610
F 5.165426 39.862101 53.668910
F 32.071156 39.875101 53.717110
F 14.093256 24.434001 53.697310
F 14.093256 32.150001 53.697310
F 14.093256 39.866001 53.697310
F 22.868856 24.526501 53.769710
F 22.796656 31.955201 53.768310
F 22.955956 39.625101 53.842410
F 5.233066 27.008901 35.481610
F 5.151866 27.010001 57.306310
F 32.156356 26.995501 35.732310
F 32.047556 27.051501 57.422510
F 5.233066 34.724901 35.481610
F 5.151866 34.726001 57.306310
F 32.192656 34.685701 35.441410
F 32.076356 34.596501 57.419610
F 5.233066 42.440901 35.481610
F 5.151866 42.442001 57.306310
F 31.794356 42.343801 35.561810
F 31.892456 42.428801 57.289410
F 14.156656 27.006001 35.510710
F 14.080456 27.006001 57.334710
F 14.156656 34.722001 35.510710
F 14.080456 34.722001 57.334710
F 14.156656 42.438001 35.510710
F 14.080456 42.438001 57.334710
F 23.305256 26.947301 35.569810
F 23.215256 27.024901 57.350110
F 23.117956 34.723001 35.665910
F 22.897556 34.817001 57.450910
F 22.882156 42.372401 35.452010
F 22.964056 42.403301 57.311310
F 5.234286 27.010801 32.748510
F 5.158136 27.011301 54.572110
F 32.064656 26.957101 64.543610
F 32.080756 27.040301 54.652510
F 5.234286 34.726801 32.748510
F 5.158136 34.727301 54.572110
F 31.849956 42.501601 64.753310
F 32.206756 34.769301 54.684910
F 5.234286 42.442801 32.748510
F 5.158136 42.443301 54.572110
F 16.317456 46.296001 54.614410
F 32.174956 42.474301 54.445610
F 14.166256 27.006001 32.782710
F 14.090056 27.006001 54.606710
F 14.166256 34.722001 32.782710
F 14.090056 34.722001 54.606710
F 14.166256 42.438001 32.782710
F 14.090056 42.438001 54.606710
F 16.393656 46.296001 32.790410
F 22.890256 27.037101 54.574810
F 23.112456 34.738501 64.673010
F 22.815556 34.395901 54.805810
F 16.342856 46.296001 47.339810
F 23.114656 42.248701 54.666210
F 5.170586 24.428601 50.934810
F 31.889756 24.441401 51.154510
F 5.170586 32.144601 50.934810
F 31.921056 32.160401 50.940010
F 5.170586 39.860601 50.934810
F 31.890456 39.737401 50.894310
F 14.102756 24.434001 50.969310
F 14.102756 32.150001 50.969310
F 14.102756 39.866001 50.969310
F 22.981556 24.387101 51.186410
F 22.902856 32.195401 51.097510
F 23.103856 39.829901 50.953610
F 7.481836 30.864501 32.759010
F 7.404256 30.864901 54.582710
F 7.481836 38.580501 32.759010
F 7.404256 38.580901 54.582710
F 7.481836 23.148501 32.759010
F 7.404256 23.148901 54.582710
F 7.456946 28.290701 39.125510
F 25.420356 43.665501 58.200210
F 16.393656 30.864001 32.790410
F 16.317456 30.864001 54.614410
F 16.393656 38.580001 32.790410
F 16.317456 38.580001 54.614410
F 25.115056 43.614501 36.248710
F 25.225356 36.028901 58.157010
F 16.368256 46.296001 40.065110
F 25.174156 30.850501 54.659410
F 16.292056 46.296001 61.889110
F 25.258556 38.457001 54.622910
F 25.365956 35.924001 36.610110
F 25.378556 28.334301 58.365010
F 7.418796 23.149201 50.037510
F 2.883546 23.167901 50.039210
F 7.417126 28.291101 50.945410
F 7.417126 36.007101 50.945410
F 7.417126 43.723101 50.945410
F 16.330156 28.292001 50.977110
F 16.330156 36.008001 50.977110
F 16.330156 43.724001 50.977110
F 25.333756 28.536601 51.005910
F 25.518756 36.084301 50.987510
F 25.259556 43.882601 51.194810
F 7.406126 28.290801 53.674810
F 7.406126 36.006801 53.674810
F 7.406126 43.722801 53.674810
F 16.320656 28.292001 53.705110
F 16.320656 36.008001 53.705110
F 16.320656 43.724001 53.705110
F 25.261656 28.288001 53.784010
F 25.153256 35.890001 53.838210
F 25.307256 43.624201 53.806010
F 7.469706 30.865201 35.488210
F 7.393466 30.865201 57.312210
F 7.469706 38.581201 35.488210
F 7.393466 38.581201 57.312210
F 25.615656 28.378501 36.386510
F 16.304756 43.724001 58.251810
F 16.384056 30.864001 35.518410
F 16.307956 30.864001 57.342410
F 16.384056 38.580001 35.518410
F 16.307956 38.580001 57.342410
F 16.380956 43.724001 36.427810
F 16.304756 36.008001 58.251810
F 25.324656 30.977701 35.640310
F 25.293856 30.933701 57.447310
F 25.163956 38.557101 35.648410
F 25.386756 38.734201 57.279210
F 16.380956 36.008001 36.427810
F 16.304756 28.292001 58.251810
F 2.907636 23.166301 47.285610
F 29.686256 38.446701 64.684410
F 0.492355 24.364101 39.185610
F 0.457647 24.379001 61.001210
F 27.600456 24.370301 39.167610
F 27.620356 24.551401 61.004310
F 0.492355 32.080101 39.185610
F 0.457647 32.095001 61.001210
F 27.723456 32.077701 39.268010
F 27.558756 32.153401 61.168610
F 0.492355 39.796101 39.185610
F 0.457647 39.811001 61.001210
F 27.462756 40.087601 39.203110
F 27.365756 39.680601 61.038310
F 9.688806 24.433901 39.132510
F 9.612466 24.433901 60.956510
F 9.688806 32.149901 39.132510
F 9.612466 32.149901 60.956510
F 9.688806 39.865901 39.132510
F 9.612466 39.865901 60.956510
F 18.738256 24.509701 39.019410
F 16.368256 30.864001 40.065110
F 18.762456 32.120501 39.328010
F 18.607656 32.350101 60.990310
F 18.498856 39.852601 39.178210
F 18.586456 39.846701 61.224110
F 0.493242 27.070101 42.818610
F 0.445874 27.061601 64.639810
F 27.898456 26.829801 42.851710
F 25.151656 31.061401 64.673510
F 0.493241 34.786101 42.818610
F 0.445874 34.777601 64.639810
F 27.446656 34.771701 42.832510
F 16.358656 46.296001 42.793110
F 0.493242 42.502101 42.818610
F 0.445874 42.493601 64.639810
F 27.339656 42.435801 42.936110
F 16.292056 30.864001 61.889110
F 9.676076 27.006101 42.769810
F 9.599736 27.006101 64.593910
F 9.676076 34.722101 42.769810
F 9.599736 34.722101 64.593910
F 9.676076 42.438101 42.769810
F 9.599736 42.438101 64.593910
F 18.553756 27.015701 42.827110
F 7.378496 23.149001 61.857310
F 18.546256 34.633101 42.819510
F 18.549856 34.784901 64.549610
F 18.504056 42.581401 42.759210
F 20.807656 30.756901 64.665810
F 0.532238 27.060501 40.011110
F 0.476761 27.048901 61.847410
F 27.765556 26.862901 40.095510
F 27.483156 26.908901 62.156410
F 0.532238 34.776501 40.011110
F 0.476761 34.764901 61.847410
F 27.730656 34.712701 40.169310
F 27.545356 34.728701 61.937410
F 0.532238 42.492501 40.011110
F 0.476761 42.480901 61.847410
F 27.546856 42.668601 40.319810
F 27.253756 42.362801 61.866110
F 9.685326 27.006101 40.041710
F 9.609096 27.006101 61.865710
F 9.685326 34.722101 40.041710
F 9.609096 34.722101 61.865710
F 9.685326 42.438101 40.041710
F 9.609096 42.438101 61.865710
F 18.726956 27.112001 39.993710
F 18.561756 27.109601 61.903110
F 18.634556 34.724601 40.132910
F 18.694856 34.951201 61.880910
F 18.571556 42.371501 40.038710
F 18.443056 42.333601 62.088810
F 0.541468 24.375801 36.371810
F 0.485743 24.388401 58.207810
F 27.718856 24.344801 36.402310
F 27.666756 24.468101 58.389010
F 0.541468 32.091801 36.371810
F 0.485743 32.104401 58.207810
F 27.543456 32.072401 36.613710
F 27.638756 32.156801 58.368210
F 0.541468 39.807801 36.371810
F 0.485743 39.820401 58.207810
F 27.457756 39.966201 36.522110
F 27.517056 39.689201 58.305910
F 9.698026 24.433901 36.404310
F 9.621786 24.433801 58.228310
F 9.698026 32.149901 36.404310
F 9.621786 32.149801 58.228310
F 9.698026 39.865901 36.404310
F 9.621786 39.865801 58.228310
F 18.589256 24.329401 36.334110
F 18.443856 24.323401 58.354510
F 18.630856 31.948301 36.510810
F 18.506256 32.163901 58.323610
F 18.729556 40.085701 36.362010
F 18.344956 40.022801 58.414010
F 2.934986 30.881901 40.011310
F 2.851246 30.882601 61.834410
F 29.769056 30.664601 40.336210
F 29.783856 30.807101 61.944610
F 2.934986 38.597801 40.011310
F 2.851246 38.598601 61.834410
F 29.527656 38.619001 40.122810
F 29.629556 38.461501 61.818910
F 16.380956 28.292001 36.427810
F 23.060056 26.915801 64.734210
F 7.391356 43.723001 58.220010
F 7.468836 43.723401 36.396310
F 7.391356 36.007001 58.220010
F 7.468836 36.007401 36.396310
F 2.971576 23.163301 32.738610
F 2.880786 23.166301 54.560210
F 11.913356 30.864001 40.049510
F 11.837156 30.864001 61.873610
F 11.913356 38.580001 40.049510
F 11.837156 38.580001 61.873610
F 11.913356 23.148001 40.049510
F 11.837156 23.148001 61.873610
F 7.391356 28.291001 58.220010
F 7.468836 28.291401 36.396310
F 21.007556 30.837001 40.029310
F 20.777056 30.931001 61.911710
F 20.752356 38.487401 40.151810
F 20.815456 38.713601 61.982110
F 16.307956 46.296001 57.342410
F 27.413256 42.406001 64.567910
F 2.951976 28.275101 36.374810
F 2.865686 28.273401 58.197210
F 29.915456 28.179801 36.428810
F 29.773056 28.324401 58.091410
F 2.951976 35.991101 36.374810
F 2.865686 35.989401 58.197210
F 29.853156 36.061401 36.292510
F 29.832456 35.980901 58.278410
F 2.951976 43.707101 36.374810
F 2.865686 43.705401 58.197210
F 29.745956 43.758801 36.717310
F 29.721856 43.721101 58.323110
F 11.926056 28.292001 36.412210
F 11.849856 28.292001 58.236210
F 11.926056 36.008001 36.412210
F 11.849856 36.008001 58.236210
F 11.926056 43.724001 36.412210
F 11.849856 43.724001 58.236210
F 20.924356 28.355701 36.339910
F 20.903756 28.396201 58.241710
F 20.759156 35.799801 36.252310
F 20.798756 36.037301 58.372110
F 20.767356 43.690801 36.323010
F 20.766956 43.621101 58.532610
F 2.920686 28.271601 39.127510
F 2.848736 28.271901 60.950910
F 29.863756 28.169801 39.174310
F 29.769356 28.253901 60.930610
F 2.920686 35.987601 39.127510
F 2.848736 35.987901 60.950910
F 29.759856 36.120201 39.023310
F 29.777456 35.947401 61.000210
F 2.920686 43.703601 39.127510
F 2.848736 43.703901 60.950910
F 29.909556 43.563101 39.438710
F 29.589056 43.694601 61.066310
F 11.916556 28.292001 39.140210
F 11.840356 28.292001 60.964210
F 11.916556 36.008001 39.140210
F 11.840356 36.008001 60.964210
F 11.916556 43.724001 39.140210
F 11.840356 43.724001 60.964210
F 21.143656 28.233901 39.171710
F 20.834356 28.296101 60.941210
F 20.926856 35.912401 39.016110
F 20.981856 36.223101 61.013810
F 20.660856 43.790501 39.066810
F 20.659356 43.619701 61.241510
F 2.907976 30.884301 42.764710
F 2.837676 30.883901 64.588010
F 29.860656 30.816401 43.028210
F 16.282556 46.296001 64.617110
F 2.907976 38.600301 42.764710
F 2.837676 38.599901 64.588010
F 29.583756 38.612001 42.896710
F 32.005256 24.493801 61.083510
F 25.042456 38.386601 61.936210
F 25.295456 38.674601 40.047810
F 16.384056 46.296001 35.518410
F 2.851246 23.166601 61.834410
F 11.903756 30.864001 42.777610
F 11.827656 30.864001 64.601610
F 11.903756 38.580001 42.777610
F 11.827656 38.580001 64.601610
F 11.903756 23.148001 42.777610
F 11.827656 23.148001 64.601610
F 25.368556 30.861201 61.939110
F 25.412856 30.763201 40.068310
F 21.058956 30.927001 42.752010
F 29.768556 30.763101 64.739310
F 20.725056 38.701001 42.914810
F 31.882856 34.810001 64.603510
F 16.292056 38.580001 61.889110
F 16.368256 38.580001 40.065110
F 5.219126 24.431001 39.119010
F 5.138456 24.429901 60.943710
F 32.019256 24.182801 39.318110
F 25.097656 38.567301 64.667810
F 5.219126 32.147001 39.119010
F 5.138456 32.145901 60.943710
F 31.879656 32.286701 39.285610
F 32.101756 32.111401 61.234310
F 5.219126 39.863001 39.119010
F 5.138456 39.861901 60.943710
F 31.785056 39.942401 39.236010
F 31.981756 39.722901 60.963010
F 14.143956 24.434001 39.148010
F 14.067856 24.434001 60.972010
F 14.143956 32.150001 39.148010
F 14.067856 32.150001 60.972010
F 14.143956 39.866001 39.148010
F 14.067856 39.866001 60.972010
F 23.315556 24.367701 39.250610
F 23.025856 24.773401 60.994210
F 23.291356 32.154301 39.341210
F 22.967056 32.197301 60.821910
F 22.968956 39.890901 39.192610
F 23.030656 39.965301 60.876110
F 5.205456 27.009301 42.756510
F 5.125176 27.010101 64.581110
F 32.318856 26.964801 42.805410
F 16.333256 46.296001 50.067810
F 5.205456 34.725301 42.756510
F 5.125176 34.726101 64.581110
F 31.812956 34.658701 42.738910
F 2.934986 23.165901 40.011310
F 5.205456 42.441301 42.756510
F 5.125176 42.442101 64.581110
F 32.164056 42.190901 42.884310
F 18.484556 42.362701 64.762310
F 14.131256 27.006001 42.785310
F 14.055056 27.006001 64.609310
F 14.131256 34.722001 42.785310
F 14.055056 34.722001 64.609310
F 14.131256 42.438001 42.785310
F 14.055056 42.438001 64.609310
F 23.201356 26.984801 42.886810
F 23.061556 42.567201 64.620610
F 22.883456 34.860201 42.758710
F 27.487856 27.034901 64.869010
F 22.949256 42.499501 42.602810
F 20.763956 38.762801 64.707410
F 5.208516 27.011101 40.022910
F 5.133496 27.011301 61.846810
F 32.144556 26.757601 39.953910
F 32.190956 27.145701 61.767910
F 5.208516 34.727101 40.022910
F 5.133496 34.727301 61.846810
F 32.097956 34.856201 39.973110
F 32.098656 34.763401 62.024310
F 5.208516 42.443101 40.022910
F 5.133496 42.443301 61.846810
F 32.239656 42.503101 40.226310
F 31.901956 42.334801 61.980010
F 14.140856 27.006001 40.057310
F 14.064656 27.006001 61.881310
F 14.140856 34.722001 40.057310
F 14.064656 34.722001 61.881310
F 14.140856 42.438001 40.057310
F 14.064656 42.438001 61.881310
F 23.314256 26.955501 40.154510
F 23.113356 27.264201 61.868810
F 23.183856 34.654401 40.060110
F 23.136956 34.711501 61.912610
F 22.991556 42.409501 39.895910
F 23.118556 42.497401 61.884710
F 5.221336 24.429001 36.385710
F 5.145766 24.428601 58.209510
F 32.150856 24.371501 36.380610
F 32.066456 24.414901 58.261210
F 5.221336 32.145001 36.385710
F 5.145766 32.144601 58.209510
F 32.009956 32.206201 36.528610
F 32.110156 32.017301 58.397410
F 5.221336 39.861001 36.385710
F 5.145766 39.860601 58.209510
F 31.969156 39.871201 36.525910
F 32.063956 39.853501 58.127010
F 14.153456 24.434001 36.420010
F 14.077356 24.434001 58.244010
F 14.153456 32.150001 36.420010
F 14.077356 32.150001 58.244010
F 14.153456 39.866001 36.420010
F 14.077356 39.866001 58.244010
F 23.104956 24.474901 36.476910
F 23.088056 24.462101 58.287810
F 23.150656 32.192701 36.599710
F 23.117756 32.202101 58.071910
F 22.879256 39.847801 36.433210
F 22.975956 39.763101 58.123810
F 7.455866 30.864601 40.033610
F 7.378496 30.865001 61.857310
F 7.455866 38.580601 40.033610
F 7.378496 38.581001 61.857310
F 7.455866 23.148601 40.033610
F 25.156056 30.686201 32.874610
F 20.766356 23.251701 57.400910
F 29.787456 23.016301 64.601910
F 20.656856 23.255401 50.048810
F 25.488256 23.213001 64.606810
F 29.787256 23.257701 40.302010
F 25.208956 46.282501 64.680010
F 32.351456 27.081501 32.938610
F 29.711956 38.494301 32.765010
F 29.769456 46.224901 47.262210
F 29.697056 46.432701 32.920910
F 29.908856 46.255701 39.997910
F 29.799456 46.289501 35.644310
F 25.309356 46.179801 40.148410
F 25.127156 46.146501 32.826910
F 29.836956 46.410501 57.507110
F 20.749956 23.241901 54.654310
F 20.874856 46.407401 35.442510
F 29.565056 46.011201 42.741710
F 25.001756 46.324701 42.781010
F 29.769756 46.348201 64.620310
F 25.267056 46.437101 50.203810
F 24.995556 46.224301 54.535910
F 29.730556 46.146701 54.679710
F 20.632456 46.248401 54.846810
F 20.689156 46.436501 47.294210
F 25.271656 46.415501 47.545810
F 20.733856 46.252601 61.928310
F 20.652156 46.190701 50.090010
F 18.582456 24.252301 65.582810
F 32.100256 32.006001 65.518010
F 25.269356 43.707401 65.655010
F 32.235756 34.713001 32.736810
F 23.013256 42.362201 32.703010
F 23.146956 34.768701 32.982210
F 29.857356 23.253501 32.741910
F 18.520756 26.978501 32.757210
F 25.202356 38.432101 32.946410
F 0.435684 24.378301 68.277810
F 0.383187 24.383501 90.100210
F 27.794656 24.461101 68.289810
F 27.580456 24.472901 90.038510
F 0.435684 32.094301 68.277810
F 0.383187 32.099501 90.100210
F 27.547056 32.145801 68.227010
F 27.470856 32.217301 90.051810
F 0.435684 39.810301 68.277810
F 0.383187 39.815501 90.100210
F 27.183956 39.902101 68.194710
F 27.394056 39.653701 90.257810
F 9.587036 24.433901 68.231210
F 9.510796 24.433901 90.055210
F 9.587036 32.149901 68.231210
F 9.510796 32.149801 90.055210
F 9.587036 39.865901 68.231210
F 9.510796 39.865801 90.055210
F 18.446556 24.642701 68.347610
F 18.547956 24.412201 90.236910
F 18.623256 32.055601 68.226610
F 18.379856 32.230101 90.060110
F 18.361256 39.952201 68.274410
F 18.409056 39.868701 90.244610
F 0.426504 27.061401 71.915510
F 0.374638 27.055701 93.736910
F 27.486956 26.907201 72.149210
F 27.531056 26.942801 93.688210
F 0.426504 34.777401 71.915510
F 0.374638 34.771601 93.736910
F 27.508956 34.734301 72.057610
F 27.365356 34.871401 93.619310
F 0.426504 42.493401 71.915510
F 0.374638 42.487601 93.736910
F 27.475156 42.382001 72.067110
F 27.323256 42.531901 93.581710
F 9.574316 27.006101 71.868510
F 9.498086 27.006101 93.692610
F 9.574316 34.722101 71.868510
F 9.498086 34.722101 93.692610
F 9.574316 42.438101 71.868510
F 9.498086 42.438101 93.692610
F 18.461856 26.951601 71.788510
F 18.393256 27.055801 93.718510
F 18.584856 34.680101 71.793710
F 18.324056 34.539101 93.782010
F 18.513556 42.315301 72.026210
F 18.626756 42.346601 93.613610
F 0.460351 27.044201 69.125810
F 0.409801 27.037001 90.954610
F 27.486656 26.923801 69.329810
F 27.462356 26.971401 90.987710
F 0.460351 34.760201 69.125810
F 0.409801 34.753001 90.954610
F 27.502356 34.483901 69.274510
F 27.517656 34.758801 90.916510
F 0.460351 42.476201 69.125810
F 0.409801 42.469001 90.954610
F 27.367156 42.463201 69.193110
F 27.252856 42.361001 90.829610
F 9.583716 27.006101 69.140310
F 9.507576 27.006101 90.964410
F 9.583716 34.722101 69.140310
F 9.507576 34.722101 90.964410
F 9.583716 42.438101 69.140310
F 9.507576 42.438101 90.964410
F 18.441056 27.080301 69.104310
F 18.416056 27.023801 91.033110
F 18.660556 34.815101 69.192910
F 18.448956 34.660001 90.960710
F 18.405956 42.423901 69.125310
F 18.535056 42.370601 90.999210
F 0.418468 24.402301 87.317110
F 23.047456 32.281401 65.689710
F 27.455756 24.528501 87.288310
F 0.418468 32.118301 87.317110
F 29.890456 23.322201 71.859110
F 27.401256 32.258701 87.284210
F 0.418469 39.834301 87.317110
F 31.904256 39.901001 65.550610
F 27.406956 39.944601 87.403010
F 9.596396 24.433801 65.503010
F 9.520256 24.433801 87.327010
F 9.596396 32.149801 65.503010
F 9.520256 32.149801 87.327010
F 9.596396 39.865801 65.503010
F 9.520256 39.865801 87.327010
F 27.603556 32.226701 65.463510
F 18.370456 24.354801 87.459010
F 31.791656 32.053301 97.380010
F 18.468756 32.305401 87.221810
F 25.416756 23.194301 76.524210
F 18.356756 39.879501 87.461210
F 2.824146 30.882501 69.108910
F 2.751966 30.881101 90.933510
F 29.773556 30.771701 69.142210
F 29.778456 31.010101 91.032210
F 2.824146 38.598501 69.108910
F 2.751966 38.597101 90.933510
F 29.457256 38.606701 69.238410
F 29.883556 38.577801 91.047210
F 0.468298 39.825501 65.486810
F 16.206356 38.580001 86.441110
F 16.206356 30.864001 86.441110
F 7.292496 38.581001 86.410710
F 7.292496 30.865001 86.410710
F 25.118856 43.890801 82.890110
F 0.468298 32.109501 65.486810
F 20.771756 23.186701 86.426110
F 11.811756 30.864001 69.148210
F 11.735556 30.864001 90.972210
F 11.811756 38.580001 69.148210
F 11.735556 38.580001 90.972210
F 11.811756 23.148001 69.148210
F 11.735556 23.148001 90.972210
F 25.273356 35.783001 82.784910
F 25.257756 28.263801 82.607610
F 20.922056 30.751701 69.114610
F 20.643756 30.821201 91.042310
F 20.742056 38.729001 69.195210
F 20.662056 38.570801 91.199010
F 16.219056 43.724001 82.803810
F 16.219056 36.008001 82.803810
F 2.769906 23.166101 86.410310
F 2.763296 28.274601 87.296010
F 23.057956 39.936401 65.612110
F 29.571456 28.312701 87.462610
F 7.317786 23.149001 79.136010
F 2.763296 35.990601 87.296010
F 16.257156 46.296001 71.891810
F 29.583556 36.040301 87.445010
F 2.793606 23.166601 79.136010
F 2.763296 43.706601 87.296010
F 5.059836 34.727001 83.671010
F 29.850956 43.684501 87.333710
F 11.824456 28.292001 65.510910
F 11.748256 28.292001 87.334910
F 11.824456 36.008001 65.510910
F 11.748256 36.008001 87.334910
F 11.824456 43.724001 65.510910
F 11.748256 43.724001 87.334910
F 29.588756 23.149801 86.480910
F 20.778856 28.173901 87.436310
F 22.813956 24.528401 97.374210
F 20.870656 35.882101 87.433410
F 16.190456 46.296001 90.987810
F 20.691056 43.554901 87.342510
F 2.826856 28.272401 68.225010
F 2.758276 28.274201 90.047310
F 29.813956 28.173201 68.438610
F 29.769056 28.424901 90.147110
F 2.826856 35.988401 68.225010
F 2.758276 35.990201 90.047310
F 29.740456 35.813701 68.424310
F 29.807356 36.025601 90.238810
F 2.826856 43.704401 68.225010
F 2.758276 43.706201 90.047310
F 29.674656 43.793201 68.445810
F 29.634856 43.613601 90.024210
F 11.814956 28.292001 68.238910
F 11.738756 28.292001 90.062910
F 11.814956 36.008001 68.238910
F 11.738756 36.008001 90.062910
F 11.814956 43.724001 68.238910
F 11.738756 43.724001 90.062910
F 20.794156 28.229501 68.395210
F 20.649756 28.222101 90.061810
F 20.894156 36.163301 68.325410
F 20.765956 36.022801 90.046210
F 20.601156 43.847101 68.316810
F 20.711956 43.637501 90.156110
F 2.816206 30.883201 71.861910
F 2.746756 30.881401 93.684410
F 29.802956 30.636601 71.787910
F 29.615356 30.738201 93.761910
F 2.816206 38.599201 71.861910
F 2.746756 38.597401 93.684410
F 29.515556 38.484901 72.031910
F 29.665656 38.608301 93.832910
F 16.219056 28.292001 82.803810
F 7.305146 43.723001 82.773410
F 0.468298 24.393501 65.486810
F 22.962356 24.263001 94.586910
F 11.802256 30.864001 71.876210
F 11.726056 30.864001 93.700210
F 11.802256 38.580001 71.876210
F 11.726056 38.580001 93.700210
F 11.802256 23.148001 71.876210
F 11.726056 23.148001 93.700210
F 7.305146 36.007001 82.773410
F 7.305146 28.291001 82.773410
F 20.712156 30.833301 71.920110
F 20.635156 30.894501 93.902410
F 20.802356 38.513201 72.073010
F 20.564756 38.330601 93.950910
F 25.064756 43.691301 80.162910
F 25.420856 35.845301 79.947710
F 5.112046 24.429801 68.218510
F 5.035696 24.429701 90.042510
F 32.061756 24.284201 68.284110
F 31.827256 24.509401 90.069410
F 5.112046 32.145801 68.218510
F 5.035696 32.145701 90.042510
F 32.135356 32.018501 68.190110
F 31.994456 32.233501 90.071110
F 5.112046 39.861801 68.218510
F 5.035696 39.861701 90.042510
F 31.739556 39.919201 68.323910
F 32.060456 39.981001 90.027510
F 14.042456 24.434001 68.246710
F 13.966256 24.434001 90.070710
F 14.042456 32.150001 68.246710
F 13.966256 32.150001 90.070710
F 14.042456 39.866001 68.246710
F 13.966256 39.866001 90.070710
F 22.929156 24.398101 68.177310
F 22.934456 24.356501 90.216210
F 22.913656 32.268501 68.389510
F 22.824356 31.971101 90.160710
F 23.021556 39.823201 68.390910
F 23.038056 39.795301 90.146210
F 5.099026 27.010301 71.855910
F 5.023316 27.010201 93.679810
F 31.936956 26.968601 72.027610
F 31.902956 26.899701 93.749010
F 5.099026 34.726201 71.855910
F 5.023316 34.726201 93.679810
F 32.031956 34.519501 71.849710
F 32.079856 34.783201 93.781010
F 5.099026 42.442201 71.855910
F 5.023316 42.442201 93.679810
F 31.738256 42.336801 72.138810
F 31.742256 42.370801 93.710910
F 14.029756 27.006001 71.884010
F 13.953556 27.006001 93.708010
F 14.029756 34.722001 71.884010
F 13.953556 34.722001 93.708010
F 14.029756 42.438001 71.884010
F 13.953556 42.438001 93.708010
F 22.989656 27.167001 71.938110
F 22.970556 26.963601 93.887310
F 22.973656 34.704401 71.896910
F 22.910656 34.930501 93.763110
F 22.981156 42.549701 71.909910
F 22.824556 42.314101 93.878910
F 5.109106 27.011201 69.121510
F 5.034936 27.010901 90.945710
F 31.984856 26.764301 69.319110
F 31.975656 27.018501 91.048810
F 5.109106 34.727201 69.121610
F 5.034936 34.726901 90.945710
F 31.980756 34.540901 69.184010
F 32.109756 34.825001 91.062710
F 5.109106 42.443201 69.121510
F 5.034936 42.442901 90.945710
F 32.034456 42.501201 69.306310
F 31.964456 42.576001 91.035710
F 14.039256 27.006001 69.156010
F 13.963056 27.006001 90.980010
F 14.039256 34.722001 69.156010
F 13.963056 34.722001 90.980010
F 14.039256 42.438001 69.156010
F 13.963056 42.438001 90.980010
F 23.108356 27.035501 69.187810
F 22.911956 26.945001 91.181410
F 23.020656 34.814201 69.317810
F 22.838156 34.752901 91.060010
F 22.939956 42.435601 69.212910
F 23.029856 42.305101 91.103510
F 5.121266 24.428701 65.484210
F 5.047356 24.429001 87.308410
F 20.606156 35.926301 97.479710
F 31.804156 24.578701 87.306610
F 5.121266 32.144701 65.484210
F 5.047356 32.145001 87.308410
F 25.140356 28.440501 65.377410
F 31.794456 32.171101 87.368110
F 5.121266 39.860701 65.484210
F 5.047356 39.861001 87.308410
F 31.809256 24.377301 97.213710
F 31.923456 39.807001 87.385310
F 14.051956 24.434001 65.518710
F 13.975756 24.434001 87.342710
F 14.051956 32.150001 65.518710
F 13.975756 32.150001 87.342710
F 14.051956 39.866001 65.518710
F 13.975756 39.866001 87.342710
F 2.799046 23.166001 76.383710
F 23.010356 24.418101 87.533910
F 25.254956 28.490501 97.331310
F 22.859956 31.929401 87.387410
F 27.507656 32.122301 97.273410
F 22.888756 39.748801 87.511010
F 7.352826 30.865101 69.131910
F 7.276386 30.865201 90.955910
F 7.352826 38.581101 69.131910
F 7.276386 38.581201 90.955910
F 7.352826 23.149101 69.131910
F 7.276386 23.149201 90.955910
F 25.518856 28.255001 79.967810
F 16.228556 43.724001 80.075810
F 16.266656 30.864001 69.163810
F 16.190456 30.864001 90.987810
F 16.266656 38.580001 69.163810
F 16.190456 38.580001 90.987810
F 16.228556 36.008001 80.075810
F 16.228556 28.292001 80.075810
F 25.253556 30.735001 68.894210
F 25.255156 30.755701 90.897110
F 25.187456 38.435401 69.107610
F 25.163756 38.425801 91.012210
F 7.314496 43.722801 80.043910
F 7.314496 36.006801 80.043910
F 2.730046 23.164301 98.208610
F 16.266656 46.296001 69.163810
F 7.365636 28.290901 65.494610
F 7.289056 28.290801 87.318510
F 7.365636 36.006901 65.494610
F 7.289056 36.006801 87.318510
F 7.365636 43.722901 65.494610
F 7.289056 43.722801 87.318510
F 16.279356 28.292001 65.526410
F 16.203156 28.292001 87.350510
F 16.279356 36.008001 65.526410
F 16.203156 36.008001 87.350510
F 16.279356 43.724001 65.526410
F 16.203156 43.724001 87.350510
F 16.215856 46.296001 83.713110
F 25.269456 28.224801 87.435410
F 16.241256 46.296001 76.438410
F 25.227356 35.992901 87.298310
F 16.180956 46.296001 93.715810
F 24.995556 43.804001 87.538610
F 7.355626 28.290901 68.224110
F 7.279876 28.291001 90.048010
F 7.355626 36.006901 68.224110
F 7.279876 36.007001 90.048010
F 7.355626 43.722901 68.224110
F 7.279876 43.723001 90.048010
F 16.269856 28.292001 68.254410
F 16.193656 28.292001 90.078510
F 16.269856 36.008001 68.254410
F 16.193656 36.008001 90.078510
F 16.269856 43.724001 68.254410
F 16.193656 43.724001 90.078510
F 25.354056 28.217101 68.065810
F 25.130156 28.221301 90.169510
F 25.377256 35.853601 68.486710
F 25.010956 35.853601 90.032510
F 25.262756 43.630001 68.304610
F 25.038356 43.869101 90.172610
F 7.343026 30.865101 71.861410
F 7.267256 30.864901 93.685310
F 7.343026 38.581101 71.861410
F 7.267256 38.580901 93.685310
F 7.314496 28.290801 80.043910
F 2.730046 38.596301 98.208610
F 16.257156 30.864001 71.891810
F 16.180956 30.864001 93.715810
F 16.257156 38.580001 71.891810
F 16.180956 38.580001 93.715810
F 25.194756 38.518201 83.698510
F 25.068656 30.857001 83.710510
F 25.454656 30.770301 71.716910
F 25.035756 30.961201 93.655110
F 25.211356 38.470101 71.885910
F 25.120856 38.578301 93.587010
F 16.215856 38.580001 83.713110
F 16.215856 30.864001 83.713110
F 2.730046 30.880301 98.208610
F 2.816206 23.167201 71.861910
F 0.417958 24.378901 75.552810
F 0.366275 24.385101 97.373510
F 27.694756 24.405301 75.617610
F 31.844956 27.068301 83.677010
F 0.417958 32.094901 75.552810
F 0.366275 32.101101 97.373510
F 27.640256 31.953301 75.646610
F 24.798156 43.525801 97.574110
F 0.417958 39.810901 75.552810
F 0.366275 39.817101 97.373510
F 27.291956 39.739401 75.476910
F 16.206356 46.296001 86.441110
F 9.561606 24.433901 75.505910
F 9.485396 24.433901 97.329910
F 9.561606 32.149901 75.505910
F 9.485396 32.149801 97.329910
F 9.561606 39.865901 75.505910
F 9.485396 39.865801 97.329910
F 18.481056 24.654601 75.526310
F 5.059836 27.011001 83.671010
F 18.618256 32.141001 75.538010
F 18.404556 39.896101 97.518010
F 18.471756 39.796001 75.544810
F 22.927356 39.776701 97.383010
F 0.409327 27.059601 79.190210
F 27.698456 26.933101 79.290210
F 0.409327 34.775601 79.190210
F 27.619756 34.463101 79.009810
F 0.409327 42.491601 79.190210
F 27.295756 42.241801 79.094310
F 9.548896 27.006101 79.143210
F 9.548896 34.722101 79.143210
F 9.548896 42.438101 79.143210
F 18.505356 27.054901 79.236410
F 18.678556 34.736201 79.215910
F 18.290656 42.281901 79.320410
F 0.445607 27.040201 76.403310
F 7.267256 23.148901 93.685310
F 27.754856 26.972401 76.499310
F 0.445607 34.756201 76.403310
F 7.343026 23.149101 71.861410
F 27.814456 34.511001 76.343510
F 0.445607 42.472201 76.403310
F 2.746756 23.165401 93.684410
F 27.119556 42.251201 76.331210
F 9.558336 27.006101 76.415010
F 9.558336 34.722101 76.415010
F 9.558336 42.438101 76.415010
F 18.532456 27.187401 76.568610
F 18.353756 34.732001 76.476610
F 18.467656 42.420201 76.427510
F 0.452816 24.397801 72.764710
F 0.401272 24.403601 94.592010
F 27.463656 24.232001 72.930810
F 27.348656 24.398301 94.584510
F 0.452816 32.113801 72.764710
F 0.401272 32.119601 94.592010
F 27.604656 32.123601 72.805610
F 27.451556 32.279801 94.498210
F 0.452816 39.829801 72.764710
F 0.401272 39.835601 94.592010
F 27.428956 39.644801 72.851610
F 27.293356 39.961801 94.539910
F 9.571016 24.433801 72.777710
F 9.494886 24.433801 94.601710
F 9.571016 32.149801 72.777710
F 9.494886 32.149801 94.601710
F 9.571016 39.865801 72.777710
F 9.494886 39.865801 94.601710
F 18.504156 24.342901 72.787510
F 18.346856 24.456601 94.713110
F 18.475856 32.232501 72.739410
F 18.217956 32.197201 94.744310
F 18.551456 39.739801 72.874210
F 18.414556 39.881701 94.786910
F 2.799046 30.882001 76.383710
F 29.891656 30.772201 76.568310
F 2.799046 38.598001 76.383710
F 29.593856 38.627401 76.471810
F 25.108656 38.597101 86.445910
F 7.301776 23.149201 83.681210
F 7.301776 38.581201 83.681210
F 7.292496 23.149001 86.410710
F 11.786356 30.864001 76.422910
F 11.786356 38.580001 76.422910
F 11.786356 23.148001 76.422910
F 7.301776 30.865201 83.681210
F 20.770356 30.808501 76.319010
F 20.654256 38.329601 76.487110
F 23.167256 39.686601 80.212010
F 2.811386 28.273701 72.746210
F 2.740876 28.275201 94.571010
F 29.672456 28.142601 72.937710
F 29.697656 28.197501 94.696810
F 2.811386 35.989701 72.746210
F 2.740876 35.991201 94.571010
F 29.897856 35.789901 72.601910
F 29.773156 35.901001 94.559810
F 2.811386 43.705701 72.746210
F 2.740876 43.707201 94.571010
F 29.570756 43.746901 73.086010
F 29.632456 43.638801 94.582210
F 11.799056 28.292001 72.785610
F 11.722856 28.292001 94.609610
F 11.799056 36.008001 72.785610
F 11.722856 36.008001 94.609610
F 11.799056 43.724001 72.785610
F 11.722856 43.724001 94.609610
F 20.616856 28.140101 72.740910
F 20.648056 28.346501 94.582010
F 20.730056 35.871201 72.821510
F 20.654256 35.762001 94.785710
F 20.639756 43.725101 72.872510
F 20.505056 43.792101 94.708410
F 2.805696 28.273201 75.498810
F 2.735366 28.275001 97.321410
F 29.972656 28.178301 75.578910
F 27.274556 24.421601 97.253910
F 2.805696 35.989201 75.498810
F 2.735366 35.991001 97.321410
F 29.775456 36.040301 75.486610
F 31.958456 34.890301 83.783210
F 2.805696 43.705201 75.498810
F 2.735366 43.707001 97.321410
F 29.449956 43.595501 75.718110
F 31.951856 39.975801 97.328810
F 11.789556 28.292001 75.513610
F 11.713356 28.292001 97.337610
F 11.789556 36.008001 75.513610
F 11.713356 36.008001 97.337610
F 11.789556 43.724001 75.513610
F 11.713356 43.724001 97.337610
F 20.797556 28.268601 75.503510
F 20.674856 28.111301 97.222610
F 20.625256 35.791301 75.504210
F 32.100056 42.302001 83.595410
F 20.753256 43.630001 75.487110
F 27.408656 39.870301 97.520610
F 2.793606 30.882601 79.136010
F 30.015556 30.704301 79.188610
F 2.793606 38.598601 79.136010
F 29.677756 38.536801 79.064710
F 23.088256 31.994601 79.968210
F 2.824146 23.166501 69.108910
F 11.776856 30.864001 79.150910
F 11.776856 38.580001 79.150910
F 11.776856 23.148001 79.150910
F 23.057856 24.529901 80.080910
F 20.644456 30.786801 79.125710
F 20.923956 38.430801 79.232310
F 14.001156 39.866001 80.068010
F 5.086146 24.429701 75.493210
F 5.011036 24.429901 97.317110
F 32.100856 24.255801 75.642210
F 20.536256 43.647301 97.445610
F 5.086146 32.145701 75.493210
F 5.011036 32.145901 97.317110
F 32.196356 32.143001 75.541810
F 29.490156 43.716501 97.390310
F 5.086146 39.861701 75.493210
F 5.011036 39.861901 97.317110
F 31.848356 39.967601 75.780410
F 13.988456 27.006001 83.705310
F 14.017056 24.434001 75.521310
F 13.940856 24.434001 97.345410
F 14.017056 32.150001 75.521310
F 13.940856 32.150001 97.345410
F 14.017056 39.866001 75.521310
F 13.940856 39.866001 97.345410
F 23.109356 24.426201 75.567910
F 25.063956 36.059401 97.407210
F 23.029656 32.016501 75.550810
F 5.059836 42.443001 83.671010
F 22.928856 39.559801 75.515510
F 18.497156 31.994201 97.489110
F 5.073376 27.010301 79.130610
F 32.111056 26.683701 79.162810
F 5.073376 34.726301 79.130610
F 32.127656 34.649701 79.200810
F 5.073376 42.442301 79.130610
F 31.985656 42.495701 79.259110
F 14.004356 27.006001 79.158710
F 14.004356 34.722001 79.158710
F 14.004356 42.438001 79.158710
F 23.235656 27.152901 79.191810
F 22.967556 34.605401 79.241010
F 22.856056 42.267701 79.333410
F 5.084866 27.011101 76.396310
F 32.206356 26.945801 76.416810
F 5.084866 34.727101 76.396310
F 32.015756 34.684001 76.483210
F 5.084866 42.443101 76.396310
F 31.900456 42.649201 76.503610
F 14.013856 27.006001 76.430710
F 14.013856 34.722001 76.430710
F 14.013856 42.438001 76.430710
F 23.249156 27.148301 76.456810
F 22.950256 34.589401 76.582010
F 22.816356 42.172801 76.531910
F 5.096966 24.428801 72.758910
F 5.022526 24.429101 94.583110
F 31.977956 24.346701 73.019810
F 31.815056 24.388701 94.671110
F 5.096966 32.144801 72.758910
F 5.022526 32.145101 94.583110
F 32.173456 31.972901 72.695710
F 31.717056 32.140001 94.697310
F 5.096966 39.860801 72.758910
F 5.022526 39.861101 94.583110
F 31.820756 39.730901 73.048610
F 31.797056 39.823801 94.586910
F 14.026556 24.434001 72.793310
F 13.950356 24.434001 94.617310
F 14.026556 32.150001 72.793310
F 13.950356 32.150001 94.617310
F 14.026556 39.866001 72.793310
F 13.950356 39.866001 94.617310
F 23.075656 24.554601 72.784810
F 22.867056 32.097201 97.438710
F 22.985656 32.029401 72.629210
F 22.723056 32.311101 94.727910
F 23.155056 39.913101 72.845410
F 22.734156 39.691801 94.669510
F 7.327256 30.865201 76.406510
F 7.327256 38.581201 76.406510
F 7.327256 23.149201 76.406510
F 14.001156 32.150001 80.068010
F 16.241256 30.864001 76.438410
F 16.241256 38.580001 76.438410
F 14.001156 24.434001 80.068010
F 25.358656 30.836401 76.445610
F 25.332456 38.354301 76.350010
F 31.854356 39.784901 79.991210
F 2.774936 23.165601 83.658610
F 7.340016 28.290801 72.769210
F 7.263716 28.290801 94.593210
F 7.340016 36.006801 72.769210
F 7.263716 36.006801 94.593210
F 7.340016 43.722801 72.769210
F 7.263716 43.722801 94.593210
F 16.253956 28.292001 72.801110
F 16.177756 28.292001 94.625110
F 16.253956 36.008001 72.801110
F 16.177756 36.008001 94.625110
F 16.253956 43.724001 72.801110
F 16.177756 43.724001 94.625110
F 25.293856 28.406501 72.884310
F 25.282956 28.402501 94.680910
F 25.052256 35.853801 72.816610
F 25.172256 36.150001 94.731710
F 25.251356 43.621301 72.900310
F 25.077656 43.619901 94.860810
F 7.330446 28.291001 75.498710
F 7.254646 28.291101 97.322610
F 7.330446 36.006901 75.498710
F 7.254646 36.007101 97.322610
F 7.330446 43.722901 75.498710
F 7.254646 43.723101 97.322610
F 16.244456 28.292001 75.529110
F 16.168256 28.292001 97.353110
F 16.244456 36.008001 75.529110
F 16.168256 36.008001 97.353110
F 16.244456 43.724001 75.529110
F 16.168256 43.724001 97.353110
F 25.548056 28.256001 75.586010
F 23.012956 42.340701 86.626610
F 25.269656 35.710001 75.609310
F 18.309056 24.311501 97.371510
F 24.972556 43.671801 75.580810
F 29.483556 36.089701 97.278910
F 7.317786 30.865001 79.136010
F 7.317786 38.581001 79.136010
F 5.072326 39.860901 80.033710
F 16.231756 30.864001 79.166510
F 16.231756 38.580001 79.166510
F 31.998456 32.200701 80.310910
F 25.383956 30.884101 79.262210
F 25.215556 38.357701 79.214710
F 5.072326 32.144901 80.033710
F 29.622956 28.058401 97.266010
F 0.400547 24.381501 82.826910
F 27.434856 24.429101 82.865010
F 0.400547 32.097501 82.826910
F 27.340556 32.107501 82.792210
F 0.400547 39.813501 82.826910
F 27.431956 39.879701 82.675610
F 9.536196 24.433901 82.780510
F 9.536196 32.149801 82.780510
F 9.536196 39.865801 82.780510
F 18.429156 24.319101 82.890810
F 18.546156 31.991601 82.782010
F 18.531556 39.764901 82.808510
F 0.391822 27.057401 86.463610
F 27.464556 26.979701 86.445110
F 0.391822 34.773401 86.463610
F 27.454856 34.745201 86.268610
F 0.391822 42.489401 86.463610
F 27.487756 42.694401 86.466710
F 9.523486 27.006101 86.417910
F 9.523486 34.722101 86.417910
F 9.523486 42.438101 86.417910
F 18.391156 26.929601 86.610110
F 18.481256 34.800101 86.384610
F 18.363556 42.340801 86.517810
F 0.427321 27.038401 83.679410
F 27.423556 26.984101 83.707310
F 0.427321 34.754401 83.679410
F 27.626856 34.665701 83.558510
F 0.427321 42.470401 83.679410
F 27.362456 42.455501 83.649110
F 9.532956 27.006101 83.689710
F 9.532956 34.722101 83.689710
F 9.532956 42.438101 83.689710
F 18.255556 26.908301 83.895610
F 18.490656 34.559601 83.653610
F 18.424556 42.309701 83.767910
F 0.436354 24.400701 80.041510
F 27.572056 24.280101 80.173010
F 0.436354 32.116701 80.041510
F 27.710156 32.006301 80.118710
F 0.436354 39.832701 80.041510
F 27.388056 39.684901 79.978910
F 9.545636 24.433801 80.052310
F 9.545636 32.149801 80.052310
F 9.545636 39.865801 80.052310
F 18.434256 24.480301 80.246910
F 18.661156 32.280201 80.017510
F 18.563056 39.661601 80.054710
F 2.774936 30.881601 83.658610
F 29.664256 30.934901 83.799310
F 2.774936 38.597601 83.658610
F 29.697156 38.621701 83.757510
F 25.168756 30.762601 86.474510
F 32.141356 24.121201 79.914210
F 5.072326 24.428901 80.033710
F 2.751966 23.165101 90.933510
F 11.760956 30.864001 83.697610
F 11.760956 38.580001 83.697610
F 11.760956 23.148001 83.697610
F 22.820556 42.493701 83.834910
F 20.748256 30.942801 83.792610
F 20.613756 38.506201 83.819210
F 22.942156 34.581301 83.812310
F 2.786866 28.274201 80.021210
F 29.969356 28.204901 80.074710
F 2.786866 35.990201 80.021210
F 29.895556 35.945301 79.875710
F 2.786866 43.706201 80.021210
F 29.577856 43.593201 80.032110
F 11.773656 28.292001 80.060210
F 11.773656 36.008001 80.060210
F 11.773656 43.724001 80.060210
F 20.936656 28.302201 80.144610
F 20.868956 35.998001 80.202710
F 20.504056 43.536201 80.216010
F 2.781696 28.273601 82.773210
F 29.574056 28.320701 82.800810
F 2.781696 35.989601 82.773210
F 29.682456 36.040101 82.605510
F 2.781696 43.705601 82.773210
F 29.718956 43.621701 82.849210
F 11.764156 28.292001 82.788210
F 11.764156 36.008001 82.788210
F 11.764156 43.724001 82.788210
F 20.574056 28.227001 82.897610
F 20.749156 36.072501 82.994410
F 20.444356 43.821501 82.895610
F 2.769906 30.882101 86.410310
F 29.558156 30.804001 86.487210
F 2.769906 38.598101 86.410310
F 29.613856 38.700201 86.423810
F 23.120256 27.175201 83.714910
F 16.231756 46.296001 79.166510
F 11.751456 30.864001 86.425610
F 11.751456 38.580001 86.425610
F 11.751456 23.148001 86.425610
F 13.988456 42.438001 83.705310
F 20.673656 30.671701 86.472810
F 20.671656 38.628801 86.572910
F 13.988456 34.722001 83.705310
F 5.060726 24.429701 82.767910
F 32.014256 24.403701 82.557910
F 5.060726 32.145701 82.767910
F 31.952456 32.175301 82.985110
F 5.060726 39.861701 82.767910
F 31.876856 39.720101 82.738710
F 13.991656 24.434001 82.796010
F 13.991656 32.150001 82.796010
F 13.991656 39.866001 82.796010
F 22.992656 24.574101 82.713110
F 22.974256 32.134601 82.649810
F 22.927156 39.887501 82.919210
F 5.048156 27.010301 86.405210
F 31.869156 27.134401 86.361810
F 5.048156 34.726301 86.405210
F 31.839156 34.740901 86.502910
F 5.048156 42.442301 86.405210
F 32.071556 42.445101 86.370510
F 13.978956 27.006001 86.433310
F 13.978956 34.722001 86.433310
F 13.978956 42.438001 86.433310
F 23.004256 26.923801 86.524710
F 23.089556 34.589601 86.495210
F 20.766556 35.947101 65.550410
F 29.612856 36.003401 65.726210
F 25.171356 23.241801 83.784610
F 27.717856 24.480701 65.597510
F 27.488056 39.744501 65.542010
F 25.426556 23.129901 71.722910
F 20.772756 23.321601 79.177410
F 31.926756 24.314501 65.516110
F 29.692756 23.101401 91.026910
F 25.334856 23.144501 90.891710
F 29.448956 46.253801 76.389810
F 25.129056 23.021501 93.677710
F 20.666356 46.163201 79.211210
F 24.996156 46.250701 79.294910
F 29.895656 46.272601 71.943810
F 25.112956 46.147301 69.207510
F 20.800356 23.097401 91.149610
F 20.899656 23.199601 72.025010
F 29.688656 46.182601 83.790510
F 29.666856 22.925001 79.254610
F 29.668656 46.496101 69.175510
F 29.586256 46.342301 86.515610
F 20.566156 46.293901 90.999710
F 25.211856 46.282001 71.834210
F 24.996056 46.248001 94.000610
F 20.644756 46.344801 76.508810
F 25.032056 23.047701 86.567810
F 20.819856 23.181601 83.697210
F 29.560356 23.119701 93.766310
F 29.612456 30.696001 98.186210
F 20.728556 30.706101 98.308910
F 18.402356 42.464301 98.316610
F 18.752256 32.308101 65.513010
F 29.579056 43.715101 65.564210
F 29.876556 28.165401 65.571110
F 20.731656 43.671401 65.489110
F 18.382556 39.744401 65.616610
F 23.210456 24.372201 65.473910
F 25.281156 36.056501 65.761010
F 20.750656 28.147801 65.621010
F 0.335249 24.389001 111.919210
F 27.461656 24.252201 111.897210
F 0.335249 32.105001 111.919210
F 27.222956 32.243101 112.018210
F 0.335249 39.821001 111.919210
F 27.484756 39.815801 111.983210
F 9.434636 24.433901 111.879210
F 9.434636 32.149901 111.879210
F 9.434636 39.865901 111.879210
F 18.320856 24.381401 111.879210
F 18.388656 32.118101 111.970210
F 18.509156 39.892801 112.084210
F 0.328088 27.049701 115.555210
F 27.242156 26.928001 115.590210
F 0.328088 34.765701 115.555210
F 27.438556 34.583901 115.834210
F 0.328088 42.481701 115.555210
F 27.565256 42.516701 115.617210
F 9.421936 27.006101 115.516210
F 9.421936 34.722101 115.516210
F 9.421946 42.438101 115.516210
F 18.284556 26.978101 115.470210
F 18.365156 34.687001 115.631210
F 18.417356 42.645101 115.489210
F 0.360369 27.034901 112.777210
F 27.350656 26.837801 112.824210
F 0.360369 34.750901 112.777210
F 27.356856 34.692101 112.953210
F 0.360369 42.466901 112.777210
F 27.603856 42.414101 112.943210
F 9.431496 27.006101 112.788210
F 9.431496 34.722101 112.788210
F 9.431496 42.438101 112.788210
F 18.420856 27.024701 112.687210
F 18.192556 34.633701 112.915210
F 18.378856 42.622801 112.808210
F 0.368375 24.404901 109.140210
F 2.634986 23.161201 130.054210
F 27.448256 24.437101 109.190210
F 0.368375 32.120901 109.140210
F 2.701746 23.163501 108.232210
F 27.303956 32.046901 109.228210
F 0.368375 39.836901 109.140210
F 7.166566 23.148701 122.784210
F 27.515856 39.654201 109.271210
F 9.444166 24.433801 109.151210
F 9.444166 32.149801 109.151210
F 9.444166 39.865801 109.151210
F 18.419456 24.400201 109.171210
F 18.425256 32.227601 109.209210
F 18.302756 39.786501 109.217210
F 2.688676 30.878201 112.759210
F 29.400756 30.791901 112.925210
F 2.688676 38.594201 112.759210
F 29.729056 38.533701 113.009210
F 34.154956 35.895101 126.585210
F 25.166956 38.523201 108.216210
F 22.691556 42.181201 98.514810
F 31.901756 42.446101 98.341210
F 11.659456 30.864001 112.796210
F 11.659456 38.580001 112.796210
F 11.659456 23.148001 112.796210
F 24.958156 30.665301 108.419210
F 20.598456 30.782601 112.689210
F 20.680156 38.401401 112.907210
F 16.053956 38.580001 130.089210
F 2.698776 28.277101 109.121210
F 29.551156 28.374001 109.266210
F 2.698776 35.993101 109.121210
F 29.654456 35.890201 109.155210
F 2.698776 43.709101 109.121210
F 29.663356 43.544001 109.315210
F 11.672056 28.292001 109.159210
F 11.672056 36.008001 109.159210
F 11.672056 43.724001 109.159210
F 20.635556 28.158701 109.108210
F 20.522456 35.970701 109.127210
F 20.530156 43.563401 109.028210
F 2.690706 28.277001 111.869210
F 29.563456 28.184501 112.010210
F 2.690706 35.993001 111.869210
F 29.729456 35.838601 111.904210
F 2.690706 43.709001 111.869210
F 29.692856 43.828601 112.065210
F 11.662556 28.292001 111.887210
F 11.662556 36.008001 111.887210
F 11.662556 43.724001 111.887210
F 20.658156 28.173001 111.822210
F 20.572656 35.736701 112.011210
F 20.823356 43.804501 111.865210
F 2.679706 30.878501 115.506210
F 29.691256 30.853201 115.881210
F 2.679706 38.594501 115.506210
F 29.470256 38.660601 115.750210
F 16.130156 38.580001 108.265210
F 0.392893 42.467901 98.229310
F 11.649856 30.864001 115.524210
F 11.649856 38.580001 115.524210
F 11.649856 23.148001 115.524210
F 16.053956 30.864001 130.089210
F 20.570356 30.712201 115.321210
F 20.689256 38.534401 115.725210
F 16.130156 30.864001 108.265210
F 4.962546 24.430301 111.866210
F 31.987656 24.515801 111.970210
F 4.962546 32.146301 111.866210
F 31.774256 31.909301 111.868210
F 4.962546 39.862301 111.866210
F 31.807256 39.924201 111.935210
F 13.890056 24.434001 111.894210
F 13.890056 32.150001 111.894210
F 13.890056 39.866001 111.894210
F 23.085656 24.434301 112.107210
F 22.791956 31.969201 112.151210
F 22.996856 39.763701 111.866210
F 4.950526 27.009501 115.503210
F 31.894656 26.891001 115.716210
F 4.950526 34.725501 115.503210
F 31.775956 34.780801 115.580210
F 4.950526 42.441501 115.503210
F 32.026556 42.391101 115.584210
F 13.877356 27.006001 115.532210
F 13.877356 34.722001 115.532210
F 13.877356 42.438001 115.532210
F 22.788456 27.025501 115.563210
F 22.975256 34.627801 115.798210
F 23.001056 42.378001 115.487210
F 4.960906 27.010401 112.770210
F 31.783156 27.064901 112.913210
F 4.960906 34.726401 112.770210
F 31.933556 34.445401 112.786210
F 4.960906 42.442401 112.770210
F 31.950556 42.529301 112.907210
F 13.886856 27.006001 112.804210
F 13.886856 34.722001 112.804210
F 13.886856 42.438001 112.804210
F 22.999856 26.951701 112.801210
F 22.958656 34.621601 113.044210
F 22.982356 42.373401 112.799210
F 4.973176 24.429501 109.132210
F 31.873256 24.616701 109.184210
F 4.973176 32.145501 109.132210
F 31.711156 32.136201 109.116210
F 4.973176 39.861501 109.132210
F 31.931356 39.923101 109.235210
F 13.899556 24.434001 109.166210
F 13.899556 32.150001 109.166210
F 13.899556 39.866001 109.166210
F 22.831656 24.529501 109.264210
F 22.682856 31.924301 109.174210
F 22.944456 39.885801 109.106210
F 7.200666 30.865101 112.780210
F 7.200666 38.581101 112.780210
F 7.200666 23.149101 112.780210
F 7.141446 38.580601 130.058210
F 16.114256 30.864001 112.812210
F 16.114256 38.580001 112.812210
F 7.216856 38.580801 108.234210
F 25.110756 30.833001 112.921210
F 25.172256 38.474801 112.826210
F 7.141446 30.864601 130.058210
F 31.879856 27.081101 130.161210
F 7.213236 28.290801 109.142210
F 7.213236 36.006801 109.142210
F 7.213236 43.722801 109.142210
F 16.126956 28.292001 109.174210
F 16.126956 36.008001 109.174210
F 16.126956 43.724001 109.174210
F 25.067856 28.192001 109.394210
F 25.069856 35.869301 109.241210
F 25.127856 43.729801 109.391210
F 7.204286 28.291201 111.872210
F 7.204286 36.007201 111.872210
F 7.204286 43.723201 111.872210
F 16.117456 28.292001 111.902210
F 16.117456 36.008001 111.902210
F 16.117456 43.724001 111.902210
F 25.177556 28.371401 112.046210
F 25.180756 35.837901 111.928210
F 25.192056 43.836301 112.193210
F 7.191696 30.864701 115.509210
F 7.191696 38.580701 115.509210
F 7.216856 30.864801 108.234210
F 16.104756 30.864001 115.540210
F 16.104756 38.580001 115.540210
F 25.341256 43.715801 126.417210
F 25.118256 30.596101 115.652210
F 25.139256 38.424001 115.520210
F 25.225356 43.763101 104.625210
F 29.626156 23.053701 122.803210
F 0.321091 24.391701 119.191210
F 27.389856 24.501101 119.381210
F 0.321091 32.107701 119.191210
F 27.238256 32.031401 119.174210
F 0.321091 39.823701 119.191210
F 27.406256 39.796501 119.116210
F 9.409266 24.433901 119.154210
F 9.409266 32.149901 119.154210
F 9.409266 39.865901 119.154210
F 18.183656 24.325301 119.211210
F 18.309956 32.040401 119.046210
F 18.352156 39.996801 119.087210
F 0.358114 27.054001 101.010210
F 0.312076 27.047701 122.828210
F 27.181656 26.947301 100.879210
F 27.421156 26.889601 122.908210
F 0.358114 34.770001 101.010210
F 0.312076 34.763701 122.828210
F 27.391256 34.853501 101.196210
F 27.208856 34.609901 122.874210
F 0.358114 42.486001 101.010210
F 0.312077 42.479701 122.828210
F 27.427356 42.328401 101.128210
F 27.309456 42.374001 122.786210
F 9.472696 27.006101 100.967210
F 9.396566 27.006101 122.791210
F 9.472696 34.722101 100.967210
F 9.396566 34.722101 122.791210
F 9.472696 42.438101 100.967210
F 9.396566 42.438101 122.791210
F 18.420156 27.003601 100.990210
F 18.211656 26.897201 122.942210
F 18.371256 34.792601 100.989210
F 18.359056 34.537701 122.857210
F 18.366856 42.669701 100.916210
F 18.222756 42.443601 122.811210
F 0.344174 27.034801 120.052210
F 27.339656 34.615701 98.134310
F 27.326656 27.163801 120.194210
F 0.344174 34.750801 120.052210
F 2.724066 23.164501 100.958210
F 27.458256 34.441601 120.179210
F 0.344174 42.466801 120.052210
F 27.326256 26.968601 98.128910
F 27.217156 42.425501 120.163210
F 9.482216 27.006101 98.239010
F 9.406146 27.006101 120.063210
F 9.482216 34.722101 98.239010
F 9.406146 34.722101 120.063210
F 9.482216 42.438101 98.239010
F 9.406146 42.438101 120.063210
F 20.596156 38.575401 98.398910
F 18.133256 26.904501 120.126210
F 31.931856 26.868801 98.151010
F 18.166856 34.550301 119.984210
F 2.668646 23.161001 120.034210
F 18.387656 42.531701 120.026210
F 0.352398 24.405201 116.414210
F 27.252656 24.303101 116.606210
F 0.352398 32.121201 116.414210
F 27.390656 31.934701 116.498210
F 0.352398 39.837201 116.414210
F 27.282356 39.933601 116.364210
F 9.418816 24.433901 116.426210
F 9.418816 32.149901 116.426210
F 9.418816 39.865901 116.426210
F 18.281456 24.274201 116.431210
F 18.493356 31.972001 116.356210
F 18.294356 39.945001 116.367210
F 7.242036 23.148901 100.960210
F 2.668646 30.877001 120.034210
F 29.444556 38.511601 130.267210
F 29.640156 30.686901 120.069210
F 2.657366 23.161801 122.780210
F 2.668646 38.593001 120.034210
F 25.129756 23.256901 127.394210
F 29.596856 38.594601 120.051210
F 20.643156 23.128201 127.465210
F 25.139356 35.972201 126.420210
F 25.109856 35.926801 104.673210
F 25.040856 28.158801 126.614210
F 25.146256 28.355001 104.399210
F 16.066656 43.724001 126.452210
F 2.709036 23.163401 105.484210
F 25.026556 30.768401 130.159210
F 11.710156 30.864001 98.246910
F 11.634056 30.864001 120.071210
F 11.710156 38.580001 98.246910
F 11.634056 38.580001 120.071210
F 11.710156 23.148001 98.246910
F 11.634056 23.148001 120.071210
F 16.142856 43.724001 104.628210
F 16.066656 36.008001 126.452210
F 2.645766 23.160401 127.309210
F 20.307956 30.813401 120.193210
F 16.053956 46.296001 130.089210
F 20.631656 38.560801 119.766210
F 16.142856 36.008001 104.628210
F 16.066656 28.292001 126.452210
F 2.678626 28.278301 116.397210
F 29.596156 28.259501 116.634210
F 2.678626 35.994301 116.397210
F 29.569056 35.940601 116.537210
F 2.678626 43.710301 116.397210
F 29.752056 43.544201 116.536210
F 11.646656 28.292001 116.433210
F 11.646656 36.008001 116.433210
F 11.646656 43.724001 116.433210
F 20.472356 28.335101 116.582210
F 20.572656 35.949201 116.499210
F 20.738456 43.690401 116.338210
F 2.668616 28.278001 119.143210
F 29.662356 28.207501 119.347210
F 2.668616 35.994001 119.143210
F 29.401756 35.938301 119.250210
F 2.668616 43.710001 119.143210
F 29.618856 43.759601 119.262210
F 11.637156 28.292001 119.161210
F 11.637156 36.008001 119.161210
F 11.637156 43.724001 119.161210
F 20.433056 28.117301 119.275210
F 20.612756 35.861901 119.287210
F 20.610556 43.816901 119.109210
F 2.724066 30.880501 100.958210
F 2.657366 30.877701 122.780210
F 29.575956 30.667801 100.929210
F 29.710456 30.699201 122.892210
F 2.724066 38.596501 100.958210
F 2.657366 38.593701 122.780210
F 29.711756 38.697401 101.107210
F 29.395556 38.640801 122.882210
F 16.142856 28.292001 104.628210
F 7.154006 43.723301 126.421210
F 18.337556 34.739201 130.093210
F 27.294256 26.955701 130.112210
F 11.700656 30.864001 100.975210
F 11.624456 30.864001 122.799210
F 11.700656 38.580001 100.975210
F 11.624456 38.580001 122.799210
F 11.700656 23.148001 100.975210
F 11.624456 23.148001 122.799210
F 7.229456 43.723101 104.597210
F 7.154006 36.007301 126.421210
F 20.531056 30.941701 100.890210
F 20.523856 30.759401 122.793210
F 20.455656 38.404201 101.073210
F 20.353856 38.534201 122.535210
F 7.229456 36.007101 104.597210
F 7.154006 28.291301 126.421210
F 4.938546 24.430601 119.140210
F 31.942556 24.338701 119.315210
F 4.938546 32.146601 119.140210
F 31.935456 32.111301 119.210210
F 4.938546 39.862601 119.140210
F 31.904456 39.865601 119.166210
F 13.864656 24.434001 119.169210
F 13.864656 32.150001 119.169210
F 13.864656 39.866001 119.169210
F 22.894256 24.321701 119.106210
F 22.701956 31.947801 119.082210
F 23.051256 39.766101 119.351210
F 4.998816 27.010001 100.954210
F 4.926146 27.009301 122.778210
F 31.838856 27.089201 100.901210
F 32.046856 26.935501 122.768210
F 4.998816 34.726001 100.954210
F 4.926146 34.725301 122.778210
F 31.724956 34.714401 100.980210
F 31.770356 34.620201 122.839210
F 4.998816 42.442001 100.954210
F 4.926146 42.441301 122.778210
F 31.814556 42.362101 101.086210
F 31.726656 42.303901 122.814210
F 13.928156 27.006001 100.982210
F 13.851956 27.006001 122.806210
F 13.928156 34.722001 100.982210
F 13.851956 34.722001 122.806210
F 13.928156 42.438001 100.982210
F 13.851956 42.438001 122.806210
F 22.834156 27.013501 100.942210
F 22.677056 26.860901 122.782210
F 22.805756 34.553501 100.991210
F 22.766656 34.611801 122.787210
F 22.728656 42.311601 101.155210
F 22.881656 42.424701 122.807210
F 5.010156 27.010801 98.220510
F 4.936406 27.010101 120.045210
F 25.304056 31.014801 98.262510
F 31.924556 26.967901 120.067210
F 5.010156 34.726801 98.220510
F 4.936406 34.726101 120.045210
F 29.625156 23.275101 108.187210
F 31.716656 34.703901 119.953210
F 5.010156 42.442801 98.220510
F 4.936406 42.442101 120.045210
F 22.899956 42.599301 129.989210
F 31.863856 42.509501 120.136210
F 13.937656 27.006001 98.254710
F 13.861456 27.006001 120.078210
F 13.937656 34.722001 98.254710
F 13.861456 34.722001 120.078210
F 13.937656 42.438001 98.254710
F 13.861456 42.438001 120.078210
F 16.104756 46.296001 115.540210
F 22.750156 26.939901 119.983210
F 27.373756 42.356301 98.437910
F 22.827056 34.542801 120.085210
F 16.130156 46.296001 108.265210
F 22.802756 42.399401 120.084210
F 4.948636 24.429701 116.407210
F 31.988756 24.347401 116.619210
F 4.948636 32.145701 116.407210
F 31.988456 32.083301 116.461210
F 4.948636 39.861701 116.407210
F 31.917256 39.666001 116.403210
F 13.874156 24.434001 116.441210
F 13.874156 32.150001 116.441210
F 13.874156 39.866001 116.441210
F 22.752056 24.390601 116.317210
F 22.874456 32.028201 116.410210
F 22.936256 39.847301 116.495210
F 7.251076 30.865201 98.230510
F 7.175526 30.865101 120.054210
F 7.251076 38.581201 98.230510
F 7.175526 38.581101 120.054210
F 7.251076 23.149201 98.230510
F 7.175526 23.149101 120.054210
F 7.229456 28.291101 104.597210
F 25.098256 43.774501 123.623210
F 16.165056 30.864001 98.262510
F 16.088856 30.864001 120.086210
F 16.165056 38.580001 98.262510
F 16.088856 38.580001 120.086210
F 25.211556 43.583601 101.905210
F 25.040956 36.004301 123.806210
F 16.063556 46.296001 127.361210
F 24.833456 30.767301 120.104210
F 16.114256 46.296001 112.812210
F 25.239356 38.412601 120.171210
F 25.019356 35.896201 101.970210
F 24.964256 28.021901 123.871210
F 0.392893 34.751901 98.229310
F 16.063556 30.864001 127.361210
F 7.188076 28.290901 116.417210
F 7.188076 36.006901 116.417210
F 7.188076 43.722901 116.417210
F 16.101556 28.292001 116.449210
F 16.101556 36.008001 116.449210
F 16.101556 43.724001 116.449210
F 24.983456 28.192601 116.464210
F 25.148156 35.931501 116.628210
F 25.101856 43.690101 116.433210
F 7.179136 28.291301 119.146210
F 7.179136 36.007301 119.146210
F 7.179136 43.723301 119.146210
F 16.092056 28.292001 119.177210
F 16.092056 36.008001 119.177210
F 16.092056 43.724001 119.177210
F 24.922956 28.118401 119.026210
F 25.264856 35.788401 119.367210
F 25.174956 43.643101 119.239210
F 7.242036 30.864901 100.960210
F 7.166566 30.864701 122.784210
F 7.242036 38.580901 100.960210
F 7.166566 38.580701 122.784210
F 25.088056 28.295101 101.807210
F 16.076156 43.724001 123.724210
F 16.155556 30.864001 100.990210
F 16.079356 30.864001 122.814210
F 16.155556 38.580001 100.990210
F 16.079356 38.580001 122.814210
F 16.152356 43.724001 101.900210
F 16.076156 36.008001 123.724210
F 25.187956 30.884701 100.957210
F 25.002456 30.646301 122.847210
F 24.982256 38.483101 101.000210
F 25.065556 38.699101 122.812210
F 16.152356 36.008001 101.900210
F 16.076156 28.292001 123.724210
F 0.392893 27.035901 98.229310
F 29.777356 38.662601 98.370810
F 0.350233 24.386901 104.646210
F 0.303110 24.392901 126.465210
F 27.153156 24.560101 104.549210
F 27.519556 24.378701 126.451210
F 0.350233 32.102901 104.646210
F 0.303110 32.108901 126.465210
F 27.228056 32.112701 104.533210
F 27.256056 32.071701 126.403210
F 0.350233 39.818901 104.646210
F 0.303110 39.824901 126.465210
F 27.374356 39.855701 104.668210
F 27.553756 39.972701 126.622210
F 9.460016 24.433901 104.604210
F 9.383896 24.433901 126.428210
F 9.460016 32.149801 104.604210
F 9.383896 32.149901 126.428210
F 9.460016 39.865801 104.604210
F 9.383896 39.865901 126.428210
F 18.403256 24.262301 104.548210
F 18.438656 24.475901 126.543210
F 18.313156 32.015301 104.534210
F 18.160256 32.287301 126.531210
F 18.408656 39.792401 104.441210
F 18.465356 39.936701 126.533210
F 0.342603 27.052001 108.283210
F 0.294226 27.046501 130.102210
F 27.299856 27.007301 108.501210
F 20.564856 38.626101 130.356210
F 0.342603 34.768001 108.283210
F 0.294226 34.762501 130.102210
F 27.361056 34.589201 108.074210
F 31.624956 34.594501 130.044210
F 0.342604 42.484001 108.283210
F 0.294226 42.478501 130.102210
F 27.353956 42.310601 108.407210
F 7.141446 23.148601 130.058210
F 9.447316 27.006101 108.242210
F 9.371196 27.006101 130.066210
F 9.447316 34.722101 108.242210
F 9.371196 34.722101 130.066210
F 9.447316 42.438101 108.242210
F 9.371196 42.438101 130.066210
F 18.383356 27.102701 108.098210
F 22.996556 34.883801 130.048210
F 18.306556 34.821801 108.213210
F 18.330656 24.415901 123.682210
F 18.406556 42.335501 108.282210
F 18.301356 42.481001 130.183210
F 0.376462 27.035301 105.503210
F 0.327211 27.032901 127.328210
F 27.237256 27.063601 105.754210
F 27.157756 26.789501 127.408210
F 0.376462 34.751301 105.503210
F 0.327211 34.748901 127.328210
F 27.435556 34.562201 105.382210
F 27.313556 34.569001 127.335210
F 0.376462 42.467301 105.503210
F 0.327211 42.464901 127.328210
F 27.508856 42.405901 105.767210
F 27.633856 42.493901 127.413210
F 9.456856 27.006101 105.514210
F 9.380806 27.006101 127.338210
F 9.456856 34.722101 105.514210
F 9.380806 34.722101 127.338210
F 9.456856 42.438101 105.514210
F 9.380806 42.438101 127.338210
F 18.361456 26.916501 105.449210
F 18.369356 27.045201 127.236210
F 18.308156 34.626001 105.515210
F 18.426356 34.743701 127.395210
F 18.383556 42.381901 105.609210
F 18.322456 42.424201 127.407210
F 0.384619 24.404401 101.866210
F 0.335637 24.406101 123.690210
F 27.240756 24.481801 101.851210
F 27.407956 24.261501 123.690210
F 0.384619 32.120401 101.866210
F 0.335637 32.122101 123.690210
F 27.455556 32.196701 101.831210
F 27.310656 31.916001 123.657210
F 0.384619 39.836401 101.866210
F 0.335637 39.838101 123.690210
F 27.281856 39.726101 101.902210
F 27.253756 39.882101 123.929210
F 9.469526 24.433801 101.876210
F 9.393466 24.433901 123.700210
F 9.469526 32.149801 101.876210
F 9.393466 32.149901 123.700210
F 9.469526 39.865801 101.876210
F 9.393466 39.865901 123.700210
F 18.192456 24.469701 101.868210
F 29.492956 30.628501 129.997210
F 18.358456 32.221301 101.876210
F 18.416556 31.899401 123.862210
F 18.233856 39.916501 101.745210
F 18.255356 39.690901 123.701210
F 2.709036 30.879401 105.484210
F 2.645766 30.876401 127.309210
F 29.532556 30.856701 105.405210
F 29.497056 30.994701 127.139210
F 2.709036 38.595401 105.484210
F 2.645766 38.592401 127.309210
F 29.495356 38.625501 105.556210
F 29.663656 38.405801 127.635210
F 16.152356 28.292001 101.900210
F 27.182156 34.593701 130.003210
F 7.162876 43.722901 123.692210
F 7.238446 43.722801 101.868210
F 7.162876 36.006901 123.692210
F 7.238446 36.006801 101.868210
F 16.139656 46.296001 105.537210
F 18.244156 27.034801 130.105210
F 11.684756 30.864001 105.521210
F 11.608656 30.864001 127.345210
F 11.684756 38.580001 105.521210
F 11.608656 38.580001 127.345210
F 11.684756 23.148001 105.521210
F 11.608656 23.148001 127.345210
F 7.162876 28.290901 123.692210
F 7.238446 28.290801 101.868210
F 20.615956 30.778901 105.522210
F 20.436156 30.956501 127.172210
F 20.524656 38.412501 105.551210
F 20.617056 38.589801 127.543210
F 31.800456 42.505301 129.943210
F 7.216856 23.148801 108.234210
F 2.719436 28.276101 101.846210
F 2.657186 28.279301 123.672210
F 29.549156 27.953801 102.020210
F 29.709356 28.099201 123.879210
F 2.719436 35.992101 101.846210
F 2.657186 35.995301 123.672210
F 29.606356 36.115601 102.099210
F 29.414756 35.909601 123.765210
F 2.719436 43.708101 101.846210
F 2.657186 43.711301 123.672210
F 29.652856 43.575701 102.197210
F 29.369356 43.894301 123.632210
F 11.697456 28.292001 101.884210
F 11.621356 28.292001 123.708210
F 11.697456 36.008001 101.884210
F 11.621356 36.008001 123.708210
F 11.697456 43.724001 101.884210
F 11.621356 43.724001 123.708210
F 20.589856 28.441401 101.818210
F 20.472856 28.253701 123.640210
F 20.674556 35.839501 102.062210
F 20.538156 35.979301 123.620210
F 20.589456 43.779901 101.906210
F 20.496056 43.683001 123.656210
F 2.712876 28.275901 104.595210
F 2.646156 28.278501 126.417210
F 29.445756 28.294701 104.731210
F 29.515856 28.034201 126.706210
F 2.712876 35.991901 104.595210
F 2.646156 35.994501 126.417210
F 29.580256 35.887301 104.675210
F 29.565756 35.890601 126.496210
F 2.712876 43.707901 104.595210
F 2.646156 43.710501 126.417210
F 29.800356 43.650501 104.991210
F 29.728956 43.814701 126.495210
F 11.687956 28.292001 104.612210
F 11.611856 28.292001 126.436210
F 11.687956 36.008001 104.612210
F 11.611856 36.008001 126.436210
F 11.687956 43.724001 104.612210
F 11.611856 43.724001 126.436210
F 20.537656 28.326501 104.500210
F 20.473756 28.308601 126.217210
F 20.506556 35.866501 104.669210
F 20.606156 36.044901 126.357210
F 20.597056 43.841101 104.660210
F 20.624356 43.610701 126.321210
F 2.701746 30.879501 108.232210
F 2.634986 30.877201 130.054210
F 29.443156 30.724301 108.120210
F 22.647456 27.121101 130.111210
F 2.701746 38.595501 108.232210
F 2.634986 38.593201 130.054210
F 29.715456 38.552201 108.200210
F 2.679706 23.162501 115.506210
F 25.255856 38.712901 127.258210
F 25.139056 38.514901 105.509210
F 16.079356 46.296001 122.814210
F 16.155556 46.296001 100.990210
F 11.675256 30.864001 108.249210
F 11.599156 30.864001 130.073210
F 11.675256 38.580001 108.249210
F 11.599156 38.580001 130.073210
F 11.675256 23.148001 108.249210
F 11.599156 23.148001 130.073210
F 24.892256 30.781201 127.488210
F 25.156156 30.739101 105.549210
F 20.455756 30.722201 108.195210
F 25.108556 38.567901 129.964210
F 20.591556 38.605801 108.304210
F 16.139656 30.864001 105.537210
F 16.063556 38.580001 127.361210
F 16.139656 38.580001 105.537210
F 4.986676 24.430101 104.591210
F 4.913786 24.430701 126.415210
F 31.943556 24.464601 104.751210
F 32.052356 24.524701 126.613210
F 4.986676 32.146101 104.591210
F 4.913786 32.146701 126.415210
F 31.795756 32.087701 104.712210
F 31.869356 32.140301 126.428210
F 4.986676 39.862101 104.591210
F 4.913786 39.862701 126.415210
F 32.009156 39.861801 104.667210
F 31.788656 39.639101 126.645210
F 13.915456 24.434001 104.620210
F 13.839256 24.434001 126.444210
F 13.915456 32.150001 104.620210
F 13.839256 32.150001 126.444210
F 13.915456 39.866001 104.620210
F 13.839256 39.866001 126.444210
F 22.858956 24.472801 104.737210
F 22.763156 24.485201 126.370210
F 22.897556 31.987001 104.672210
F 22.739456 32.175601 126.529210
F 22.840556 39.690801 104.805210
F 22.833756 39.943501 126.563210
F 4.974576 27.009801 108.229210
F 4.901436 27.009101 130.052210
F 31.846756 27.074001 108.295210
F 2.688676 23.162201 112.759210
F 4.974576 34.725801 108.229210
F 4.901436 34.725101 130.052210
F 31.863656 34.748001 108.375210
F 16.165056 46.296001 98.262510
F 4.974576 42.441801 108.229210
F 4.901436 42.441101 130.052210
F 32.019956 42.448101 108.330210
F 16.088856 46.296001 120.086210
F 13.902756 27.006001 108.257210
F 13.826556 27.006001 130.081210
F 13.902756 34.722001 108.257210
F 13.826556 34.722001 130.081210
F 13.902756 42.438001 108.257210
F 13.826556 42.438001 130.081210
F 22.790256 26.991501 108.185210
F 20.541356 30.918601 130.119210
F 22.696956 34.582001 108.176210
F 7.191696 23.148701 115.509210
F 22.934256 42.546101 108.252210
F 27.415156 42.432301 130.135210
F 4.985486 27.010601 105.495210
F 4.912006 27.009901 127.320210
F 31.759756 26.946901 105.555210
F 31.855356 27.011001 127.614210
F 4.985486 34.726601 105.495210
F 4.912006 34.725901 127.320210
F 31.808756 34.821101 105.645210
F 31.865556 34.651201 127.394210
F 4.985486 42.442601 105.495210
F 4.912006 42.441901 127.320210
F 32.178656 42.406301 105.661210
F 31.741056 42.260601 127.270210
F 13.912256 27.006001 105.529210
F 13.836056 27.006001 127.353210
F 13.912256 34.722001 105.529210
F 13.836056 34.722001 127.353210
F 13.912256 42.438001 105.529210
F 13.836056 42.438001 127.353210
F 22.900456 27.155401 105.380210
F 22.655356 27.109701 127.349210
F 22.766056 34.610701 105.516210
F 22.846356 34.851601 127.342210
F 22.863456 42.489601 105.542210
F 22.848356 42.559001 127.220210
F 4.997796 24.429301 101.858210
F 4.924186 24.430001 123.682210
F 31.859556 24.521001 101.884210
F 31.739756 24.528201 123.796210
F 4.997796 32.145301 101.858210
F 4.924186 32.146001 123.682210
F 31.679856 31.995901 101.970210
F 31.794056 32.032901 123.650210
F 4.997796 39.861301 101.858210
F 4.924186 39.862001 123.682210
F 32.159856 39.821201 101.995210
F 31.631656 39.759501 123.925210
F 13.924956 24.434001 101.892210
F 13.848756 24.434001 123.716210
F 13.924956 32.150001 101.892210
F 13.848756 32.150001 123.716210
F 13.924956 39.866001 101.892210
F 13.848756 39.866001 123.716210
F 23.022056 24.457401 102.024210
F 22.558456 24.338401 123.682210
F 22.947756 32.096601 101.743210
F 22.805656 32.013701 123.691210
F 22.631356 39.717301 102.033210
F 22.712456 39.769601 123.771210
F 7.225846 30.865201 105.505210
F 7.150256 30.865001 127.329210
F 7.225846 38.581201 105.505210
F 7.150256 38.581001 127.329210
F 7.225846 23.149201 105.505210
F 7.150256 23.149001 127.329210
F 20.709356 22.997101 108.316210
F 20.494556 22.985401 120.048210
F 20.752856 23.121201 112.687210
F 29.750556 23.255401 127.395210
F 31.663656 34.756601 98.154210
F 20.529856 46.287601 108.378210
F 25.104756 38.494901 98.285410
F 29.467156 46.484601 112.949210
F 29.655556 46.393001 120.022210
F 20.740156 46.231401 101.103210
F 24.958856 46.364001 122.780210
F 20.742456 46.327701 105.622210
F 24.967856 46.260301 130.073210
F 20.545356 46.316201 112.814210
F 25.182456 46.227501 108.400210
F 29.752556 46.359201 105.578210
F 20.619056 46.518701 130.096210
F 20.600656 46.341001 122.924210
F 29.640556 46.270201 115.714210
F 29.630856 46.161301 101.143210
F 20.524056 23.196301 115.366210
F 29.525856 23.365601 100.905210
F 20.483956 22.841201 122.662210
F 29.563056 23.338601 105.431210
F 25.164356 23.181601 120.160210
F 18.367856 32.137201 130.898210
F 22.757756 32.303601 130.858210
F 18.350156 39.973201 131.104210
F 18.302256 24.541001 131.010210
F 22.960956 34.711101 98.254510
F 22.987156 27.082001 98.213610
F 18.434756 26.937401 98.215510
F 18.418356 34.632801 98.287710
F 0.285426 24.394201 133.739210
F 0.233049 24.399501 155.560210
F 27.224656 24.473701 133.796210
F 27.265156 24.364901 155.649210
F 0.285426 32.110201 133.739210
F 0.233049 32.115401 155.560210
F 27.187456 32.125701 133.881210
F 27.078756 31.963901 155.597210
F 0.285427 39.826201 133.739210
F 0.233049 39.831401 155.560210
F 27.071856 39.951401 133.806210
F 27.141056 39.912301 155.754210
F 9.358526 24.433901 133.703210
F 9.282456 24.433901 155.527210
F 9.358526 32.149901 133.703210
F 9.282456 32.149901 155.527210
F 9.358526 39.865901 133.703210
F 9.282456 39.865901 155.527210
F 18.359156 24.302301 133.717210
F 18.166156 24.308901 155.666210
F 18.317356 32.100601 133.665210
F 18.194456 32.225001 155.501210
F 18.156256 39.895601 133.805210
F 18.244856 39.839101 155.623210
F 0.276606 27.044901 137.376210
F 0.224437 27.039601 159.197210
F 27.321556 27.028201 137.304210
F 27.170956 26.791801 159.139210
F 0.276606 34.760901 137.376210
F 0.224437 34.755601 159.197210
F 27.481656 34.767601 137.398210
F 27.162856 34.478401 159.192210
F 0.276606 42.476901 137.376210
F 0.224437 42.471601 159.197210
F 27.306756 42.561701 137.488210
F 27.225656 42.533401 159.203210
F 9.345836 27.006101 137.340210
F 9.269766 27.006101 159.164210
F 9.345836 34.722101 137.340210
F 9.269766 34.722101 159.164210
F 9.345836 42.438101 137.340210
F 9.269766 42.438101 159.164210
F 18.214656 26.859501 137.489210
F 18.131256 26.950201 158.984210
F 18.367956 34.751601 137.105210
F 18.129956 34.708001 159.213210
F 18.233356 42.486901 137.218210
F 18.195756 42.478601 159.228210
F 0.310394 27.031001 134.604210
F 0.259588 27.025301 156.432210
F 27.248056 27.029401 134.684210
F 27.164256 27.111601 156.317210
F 0.310394 34.746901 134.604210
F 0.259588 34.741301 156.432210
F 27.196756 34.656301 134.704210
F 27.206056 34.446301 156.486210
F 0.310394 42.462901 134.604210
F 0.259588 42.457301 156.432210
F 27.272756 42.503501 134.782210
F 27.084756 42.521101 156.522210
F 9.355456 27.006101 134.612210
F 9.279336 27.006101 156.436210
F 9.355456 34.722101 134.612210
F 9.279336 34.722101 156.436210
F 9.355456 42.438101 134.612210
F 9.279336 42.438101 156.436210
F 18.369256 26.844901 134.778210
F 18.243656 26.995701 156.261210
F 18.408756 34.750401 134.273210
F 18.114056 34.779601 156.432210
F 18.301056 42.576601 134.584210
F 18.131556 42.503001 156.417210
F 0.267974 24.413701 152.794210
F 20.538856 23.001501 134.745210
F 27.183956 24.438201 152.858210
F 0.267974 32.129701 152.794210
F 24.837556 23.168701 141.855210
F 26.966756 32.078301 152.838210
F 0.267974 39.845701 152.794210
F 27.341356 31.943201 130.863210
F 27.220656 39.772201 152.831210
F 9.368126 24.433901 130.975210
F 9.292016 24.433901 152.799210
F 9.368126 32.149901 130.975210
F 9.292016 32.149901 152.799210
F 9.368126 39.865901 130.975210
F 9.292016 39.865901 152.799210
F 27.287556 24.263201 162.685210
F 18.170956 24.292401 152.917210
F 20.637056 35.929601 130.768210
F 18.142556 32.134801 152.813210
F 29.561856 28.189401 131.004210
F 18.200456 39.893401 152.842210
F 2.623056 30.875701 134.584210
F 2.554896 30.874101 156.409210
F 29.438656 30.664201 134.722210
F 29.403856 30.737301 156.553210
F 2.623056 38.591701 134.584210
F 2.554896 38.590101 156.409210
F 29.247856 38.618301 134.649210
F 29.621756 38.519301 156.434210
F 0.318817 39.840101 130.966210
F 15.977756 38.580001 151.913210
F 15.977756 30.864001 151.913210
F 7.065716 38.580501 151.882210
F 7.065716 30.864501 151.882210
F 24.947656 43.692001 148.178210
F 0.318817 32.124101 130.966210
F 31.604956 39.793001 131.097210
F 11.583256 30.864001 134.620210
F 11.507056 30.864001 156.444210
F 11.583256 38.580001 134.620210
F 11.507056 38.580001 156.444210
F 11.583256 23.148001 134.620210
F 11.507056 23.148001 156.444210
F 24.917756 36.082601 148.174210
F 24.904556 28.197201 148.161210
F 20.636056 30.807801 134.763210
F 20.346656 30.893601 156.396210
F 20.476156 38.634701 134.371210
F 20.390356 38.723901 156.656210
F 15.990456 43.724001 148.276210
F 15.990456 36.008001 148.276210
F 2.634396 28.279901 130.947210
F 2.566196 28.281601 152.772210
F 29.349056 23.012501 151.876210
F 29.357156 28.564201 152.904210
F 2.634396 35.995901 130.947210
F 2.566196 35.997601 152.772210
F 24.983056 23.332401 144.540210
F 29.285156 35.957901 152.758210
F 2.634396 43.711901 130.947210
F 2.566196 43.713601 152.772210
F 25.104956 43.640201 131.074210
F 29.459556 43.552701 152.794210
F 11.595956 28.292001 130.983210
F 11.519756 28.292001 152.807210
F 11.595956 36.008001 130.983210
F 11.519756 36.008001 152.807210
F 11.595956 43.724001 130.983210
F 11.519756 43.724001 152.807210
F 27.029856 39.769401 162.726210
F 20.288156 28.288601 152.733210
F 29.527456 23.151501 134.687210
F 20.305256 36.232601 152.878210
F 27.256856 32.092601 162.843210
F 20.375156 43.760301 152.830210
F 2.623746 28.279101 133.692210
F 2.555256 28.281001 155.514210
F 29.432156 28.225101 133.894210
F 29.589456 28.308501 155.544210
F 2.623746 35.995101 133.692210
F 2.555256 35.997001 155.514210
F 29.451256 35.937501 133.893210
F 29.362156 35.936101 155.555210
F 2.623746 43.711101 133.692210
F 2.555256 43.713001 155.514210
F 29.478856 43.807301 133.818210
F 29.362956 43.759101 155.679210
F 11.586456 28.292001 133.711210
F 11.510256 28.292001 155.535210
F 11.586456 36.008001 133.711210
F 11.510256 36.008001 155.535210
F 11.586456 43.724001 133.711210
F 11.510256 43.724001 155.535210
F 20.559856 28.185401 133.937210
F 20.427456 28.213401 155.481210
F 20.487156 36.043501 133.518210
F 20.469656 36.141801 155.725210
F 20.684656 43.821901 133.653210
F 20.552256 43.775501 155.632210
F 2.612306 30.876601 137.329210
F 2.543916 30.874601 159.151210
F 29.403556 30.779801 137.459210
F 29.441156 30.661701 159.256210
F 2.612306 38.592601 137.329210
F 2.543916 38.590601 159.151210
F 29.419256 38.670701 137.356210
F 29.457956 38.497101 159.311210
F 15.990456 28.292001 148.276210
F 7.078366 43.723501 148.245210
F 0.318817 24.408101 130.966210
F 7.040436 23.148501 159.157210
F 11.573756 30.864001 137.348210
F 11.497556 30.864001 159.172210
F 11.573756 38.580001 137.348210
F 11.497556 38.580001 159.172210
F 11.573756 23.148001 137.348210
F 11.497556 23.148001 159.172210
F 7.078366 36.007501 148.245210
F 7.078366 28.291501 148.245210
F 20.768556 30.871201 137.478210
F 20.379556 30.600601 159.053210
F 20.417556 38.598101 137.238210
F 20.202756 38.471101 159.265210
F 25.155256 43.756601 145.526210
F 24.869456 36.070001 145.467210
F 4.889116 24.430901 133.689210
F 4.815436 24.431601 155.513210
F 31.816856 24.407701 133.600210
F 31.922556 24.296401 155.486210
F 4.889116 32.146901 133.689210
F 4.815436 32.147601 155.513210
F 31.822356 32.096001 133.611210
F 31.513956 31.954001 155.785210
F 4.889116 39.862901 133.689210
F 4.815436 39.863601 155.513210
F 31.590456 39.852801 133.814210
F 31.683756 39.985701 155.364210
F 13.813856 24.434001 133.719210
F 13.737656 24.434001 155.543210
F 13.813856 32.150001 133.718210
F 13.737656 32.150001 155.543210
F 13.813856 39.866001 133.719210
F 13.737656 39.866001 155.543210
F 22.635156 24.281701 133.759210
F 22.722856 24.443101 155.420210
F 22.805956 32.185301 133.630210
F 22.684356 32.054501 155.437210
F 22.775056 39.964701 133.773210
F 22.727556 39.704201 155.614210
F 4.876796 27.009001 137.327210
F 4.803186 27.008301 159.150210
F 31.700156 26.972501 137.562210
F 31.832256 26.872001 159.307210
F 4.876796 34.725001 137.327210
F 4.803186 34.724301 159.150210
F 32.076956 34.786801 137.274210
F 31.705756 34.734001 159.200210
F 4.876796 42.441001 137.327210
F 4.803186 42.440301 159.150210
F 31.795956 42.486401 137.650210
F 31.432456 42.384701 159.216210
F 13.801156 27.006001 137.356210
F 13.724956 27.006001 159.180210
F 13.801156 34.722001 137.356210
F 13.724956 34.722001 159.180210
F 13.801156 42.438001 137.356210
F 13.724956 42.438001 159.180210
F 22.695556 27.036101 137.371210
F 22.712756 26.864101 159.211210
F 22.739156 34.996001 137.460210
F 22.496156 34.472401 159.138210
F 22.833256 42.566701 137.350210
F 22.722156 42.379001 159.125210
F 4.887586 27.009701 134.594210
F 4.813296 27.009301 156.419210
F 31.820556 26.981801 134.725210
F 31.753856 26.965401 156.578210
F 4.887586 34.725701 134.594210
F 4.813296 34.725301 156.419210
F 31.932056 34.662201 134.641210
F 31.572256 34.682601 156.546210
F 4.887586 42.441701 134.594210
F 4.813296 42.441301 156.419210
F 31.671156 42.388201 134.860210
F 31.630756 42.587201 156.482210
F 13.810656 27.006001 134.628210
F 13.734556 27.006001 156.452210
F 13.810656 34.722001 134.628210
F 13.734556 34.722001 156.452210
F 13.810656 42.438001 134.628210
F 13.734556 42.438001 156.452210
F 22.776156 26.925501 134.643210
F 22.554456 26.856701 156.442210
F 22.598656 34.687401 134.737210
F 22.618756 34.499101 156.348210
F 22.786156 42.479501 134.624210
F 22.826456 42.361201 156.435210
F 4.899816 24.430201 130.957210
F 4.825686 24.430601 152.781210
F 20.458956 28.311901 131.137210
F 31.509756 24.439801 152.758210
F 4.899816 32.146201 130.957210
F 4.825686 32.146601 152.781210
F 24.950056 28.248401 131.058210
F 31.808456 32.303501 153.124210
F 4.899816 39.862201 130.957210
F 4.825686 39.862601 152.781210
F 15.961956 46.296001 156.460210
F 31.666056 39.619101 152.647210
F 13.823356 24.434001 130.990210
F 13.747256 24.434001 152.815210
F 13.823356 32.150001 130.990210
F 13.747256 32.150001 152.815210
F 13.823356 39.866001 130.990210
F 13.747256 39.866001 152.815210
F 25.020356 23.224701 156.542210
F 22.848856 24.405401 152.692210
F 16.038156 46.296001 134.636210
F 22.730956 32.274901 152.771210
F 29.460156 35.925801 131.009210
F 22.919056 39.998701 152.866210
F 7.125016 30.865001 134.604210
F 7.049436 30.864801 156.428210
F 7.125016 38.581001 134.604210
F 7.049436 38.580801 156.428210
F 7.125016 23.149001 134.604210
F 7.049436 23.148801 156.428210
F 24.997956 28.316501 145.459210
F 16.000056 43.724001 145.548210
F 16.038156 30.864001 134.636210
F 15.961956 30.864001 156.460210
F 16.038156 38.580001 134.636210
F 15.961956 38.580001 156.460210
F 16.000056 36.008001 145.548210
F 16.000056 28.292001 145.548210
F 24.987356 30.799801 134.697210
F 24.761756 30.627301 156.469210
F 24.801056 38.656301 134.721210
F 24.976656 38.505701 156.564210
F 7.087196 43.723001 145.516210
F 7.087196 36.007001 145.516210
F 7.116246 23.148501 137.333210
F 2.543916 23.158601 159.151210
F 7.137616 28.291001 130.966210
F 7.062016 28.291101 152.791210
F 7.137616 36.006901 130.966210
F 7.062016 36.007101 152.791210
F 7.137616 43.722901 130.966210
F 7.062016 43.723101 152.791210
F 16.050756 28.292001 130.998210
F 15.974656 28.292001 152.822210
F 16.050756 36.008001 130.998210
F 15.974656 36.008001 152.822210
F 16.050756 43.724001 130.998210
F 15.974656 43.724001 152.822210
F 29.689856 43.899801 131.114210
F 24.926856 28.193201 152.788210
F 20.573656 23.148001 156.461210
F 24.882256 35.880301 152.912210
F 2.600276 23.159201 141.859210
F 25.000156 43.828401 152.668210
F 7.128866 28.291401 133.696210
F 7.053076 28.291501 155.519210
F 7.128866 36.007401 133.696210
F 7.053076 36.007501 155.519210
F 7.128866 43.723401 133.696210
F 7.053076 43.723501 155.519210
F 16.041256 28.292001 133.726210
F 15.965156 28.292001 155.550210
F 16.041256 36.008001 133.726210
F 15.965156 36.008001 155.550210
F 16.041256 43.724001 133.726210
F 15.965156 43.724001 155.550210
F 24.998756 28.163501 133.761210
F 24.939856 28.204501 155.458210
F 24.789056 36.033601 133.906210
F 24.908156 35.815001 155.630210
F 25.038156 43.650901 133.654210
F 24.891656 43.771501 155.448210
F 7.116246 30.864501 137.333210
F 7.040436 30.864501 159.157210
F 7.116246 38.580501 137.333210
F 7.040436 38.580501 159.157210
F 7.087196 28.291001 145.516210
F 2.612306 23.160601 137.329210
F 16.028556 30.864001 137.364210
F 15.952356 30.864001 159.188210
F 16.028556 38.580001 137.364210
F 15.952356 38.580001 159.188210
F 24.818456 38.623501 149.279210
F 24.800356 30.827601 149.115210
F 24.937456 31.014401 137.424210
F 24.858956 30.510001 159.159210
F 24.963556 38.632501 137.383210
F 24.990556 38.644801 159.307210
F 15.987356 38.580001 149.185210
F 15.987356 30.864001 149.185210
F 7.065716 23.148501 151.882210
F 2.623056 23.159701 134.584210
F 0.267832 24.395901 141.013210
F 0.215882 24.401201 162.833210
F 27.132156 24.256601 140.700210
F 22.726956 32.055201 162.666210
F 0.267832 32.111901 141.013210
F 0.215882 32.117201 162.833210
F 27.357256 32.142801 140.953210
F 16.012756 46.296001 141.910210
F 0.267832 39.827901 141.013210
F 0.215882 39.833201 162.833210
F 27.183856 39.931801 141.124210
F 24.830356 28.330101 162.853210
F 9.333166 24.433901 140.978210
F 9.257106 24.433901 162.802210
F 9.333166 32.149901 140.978210
F 9.257106 32.149901 162.802210
F 9.333166 39.865901 140.978210
F 9.257106 39.865901 162.802210
F 18.248956 24.300901 141.076210
F 18.067856 24.470501 162.705210
F 18.285356 32.167901 140.888210
F 18.078956 32.203701 162.705210
F 18.242856 39.897701 140.982210
F 20.442756 28.147901 162.721210
F 0.259087 27.043201 144.650210
F 27.260856 27.033601 144.508210
F 0.259088 34.759201 144.650210
F 27.177256 34.657601 144.596210
F 0.259088 42.475201 144.650210
F 27.301856 42.279601 144.917210
F 9.320476 27.006101 144.615210
F 9.320476 34.722101 144.615210
F 9.320476 42.438101 144.615210
F 18.218356 27.000801 144.594210
F 18.113856 34.530401 144.573210
F 18.296356 42.492001 144.569210
F 0.293369 27.029101 141.880210
F 2.566626 23.159301 151.877210
F 27.348356 26.892301 141.548210
F 0.293369 34.745101 141.880210
F 7.091006 23.148501 144.607210
F 27.116556 34.853201 141.811210
F 0.293369 42.461101 141.880210
F 2.589506 23.160001 144.603210
F 27.448956 42.546801 142.047210
F 9.330086 27.006101 141.887210
F 9.330086 34.722101 141.887210
F 9.330086 42.438101 141.887210
F 18.174856 26.835501 141.917210
F 18.354756 34.705601 141.807210
F 18.315656 42.399301 141.824210
F 0.301853 24.409901 138.242210
F 0.251226 24.415601 160.070210
F 27.215656 24.386001 138.067210
F 27.133856 24.240601 160.035210
F 0.301853 32.125901 138.242210
F 0.251226 32.131601 160.070210
F 27.200456 32.194601 138.171210
F 27.016456 31.842701 160.110210
F 0.301853 39.841901 138.242210
F 0.251226 39.847601 160.070210
F 27.171056 39.880701 138.326210
F 27.120256 39.938901 159.992210
F 9.342766 24.433901 138.250210
F 9.266636 24.433901 160.074210
F 9.342766 32.149901 138.250210
F 9.266646 32.149901 160.074210
F 9.342766 39.865901 138.250210
F 9.266646 39.865901 160.074210
F 18.196656 24.213701 138.381210
F 18.266256 24.491301 159.977210
F 18.355556 32.254101 138.145210
F 18.359256 32.115401 160.028210
F 18.245156 39.777801 138.294210
F 18.162556 39.936501 160.110210
F 2.600276 30.875201 141.859210
F 29.653056 30.872201 141.927210
F 2.600276 38.591201 141.859210
F 29.391156 38.405901 141.957210
F 24.958856 38.405001 151.983210
F 7.074616 23.148901 149.153210
F 7.074616 38.580901 149.153210
F 29.288856 43.561201 162.975210
F 11.557856 30.864001 141.895210
F 11.557856 38.580001 141.895210
F 11.557856 23.148001 141.895210
F 7.074616 30.864901 149.153210
F 20.539456 30.936201 141.888210
F 20.481056 38.530101 141.685210
F 22.347556 39.926101 145.403210
F 2.611656 28.280501 138.222210
F 2.543606 28.282101 160.047210
F 29.477756 28.355201 138.346210
F 29.439856 28.042101 160.197210
F 2.611656 35.996501 138.222210
F 2.543606 35.998101 160.047210
F 29.731956 36.016601 138.259210
F 29.283856 35.847601 160.057210
F 2.611656 43.712501 138.222210
F 2.543606 43.714101 160.047210
F 29.480656 43.968601 138.247210
F 29.372056 43.728801 160.069210
F 11.570556 28.292001 138.257210
F 11.494356 28.292001 160.081210
F 11.570556 36.008001 138.257210
F 11.494356 36.008001 160.081210
F 11.570556 43.724001 138.257210
F 11.494356 43.724001 160.081210
F 20.411056 28.289801 138.418210
F 20.359256 28.143101 159.984210
F 20.476556 36.097501 138.184210
F 20.436456 35.889601 160.016210
F 20.543656 43.614701 138.266210
F 20.548756 43.583001 160.201210
F 2.600916 28.279701 140.966210
F 2.532636 28.281701 162.788210
F 29.787656 28.178801 141.143210
F 20.456556 22.972101 149.227210
F 2.600916 35.995701 140.966210
F 2.532636 35.997701 162.788210
F 29.588856 35.955401 141.078210
F 24.978256 35.842701 162.857210
F 2.600916 43.711701 140.966210
F 2.532636 43.713701 162.788210
F 29.584856 43.912801 141.081210
F 29.556456 28.137901 162.963210
F 11.561056 28.292001 140.985210
F 11.484856 28.292001 162.809210
F 11.561056 36.008001 140.985210
F 11.484856 36.008001 162.809210
F 11.561056 43.724001 140.985210
F 11.484856 43.724001 162.809210
F 20.398956 28.296301 141.110210
F 25.000756 43.712401 162.924210
F 20.525156 35.865901 140.840210
F 20.589656 36.026901 162.793210
F 20.705356 43.686101 141.079210
F 18.116356 39.870001 162.757210
F 2.589506 30.876001 144.603210
F 29.520156 30.941301 144.692210
F 2.589506 38.592001 144.603210
F 29.252256 38.416301 144.834210
F 22.773356 32.317801 145.524210
F 31.681956 32.120001 162.748210
F 11.548356 30.864001 144.623210
F 11.548356 38.580001 144.623210
F 11.548356 23.148001 144.623210
F 22.739056 24.444301 145.313210
F 20.472956 31.087301 144.620210
F 20.192856 38.490201 144.293210
F 13.772556 39.866001 145.540210
F 4.864506 24.431101 140.964210
F 4.790986 24.431801 162.788210
F 31.796756 24.354901 141.211210
F 22.609156 39.953201 162.823210
F 4.864506 32.147101 140.964210
F 4.790986 32.147801 162.788210
F 31.841256 32.150301 141.031210
F 29.353656 35.903201 162.820210
F 4.864506 39.863101 140.964210
F 4.790986 39.863801 162.788210
F 31.572856 39.882601 141.151210
F 15.952356 46.296001 159.188210
F 13.788456 24.434001 140.993210
F 13.712256 24.434001 162.817210
F 13.788456 32.150001 140.993210
F 13.712256 32.150001 162.817210
F 13.788456 39.866001 140.993210
F 13.712256 39.866001 162.817210
F 22.599356 24.257401 140.906210
F 16.028556 46.296001 137.364210
F 23.006656 31.813201 141.073210
F 31.431656 39.847501 162.827210
F 22.703356 39.911201 140.786210
F 20.283556 43.745001 162.910210
F 4.852206 27.008801 144.601210
F 31.894556 27.018201 144.714210
F 4.852206 34.724801 144.601210
F 31.674956 34.763901 144.763210
F 4.852206 42.440801 144.601210
F 31.661156 42.268801 144.861210
F 13.775756 27.006001 144.631210
F 13.775756 34.722001 144.631210
F 13.775756 42.438001 144.631210
F 22.693656 27.078301 144.551210
F 22.548156 34.800701 144.540210
F 22.936756 42.487101 144.734210
F 4.862886 27.009501 141.869210
F 31.919556 26.886401 142.027210
F 4.862886 34.725501 141.869210
F 31.703256 34.654501 142.087210
F 4.862886 42.441501 141.869210
F 31.774256 42.640201 141.971210
F 13.785356 27.006001 141.903210
F 13.785356 34.722001 141.903210
F 13.785356 42.438001 141.903210
F 22.570556 26.845901 141.680210
F 22.785056 34.642401 141.722210
F 22.943256 42.585301 141.863210
F 4.875226 24.430401 138.232210
F 4.800906 24.430801 160.056210
F 31.765856 24.307501 138.401210
F 31.739056 24.244901 160.260210
F 4.875226 32.146401 138.232210
F 4.800906 32.146801 160.056210
F 31.696156 32.274501 138.122210
F 31.705856 32.062301 160.082210
F 4.875226 39.862401 138.232210
F 4.800906 39.862801 160.056210
F 31.741156 39.784301 138.445210
F 31.629756 39.901801 160.119210
F 13.797956 24.434001 138.265210
F 13.721856 24.434001 160.089210
F 13.797956 32.150001 138.265210
F 13.721856 32.150001 160.089210
F 13.797956 39.866001 138.265210
F 13.721856 39.866001 160.089210
F 22.454756 24.396301 138.082210
F 22.811156 24.404701 160.209210
F 22.770356 32.469501 138.347210
F 22.570156 32.017701 159.937210
F 22.624656 39.937901 137.976210
F 22.701456 39.781501 160.042210
F 7.099806 30.865001 141.878210
F 7.099806 38.581001 141.878210
F 7.099806 23.149001 141.878210
F 13.772556 32.150001 145.540210
F 16.012756 30.864001 141.910210
F 16.012756 38.580001 141.910210
F 13.772556 24.434001 145.540210
F 25.348656 30.706701 142.006210
F 24.917556 38.638801 141.923210
F 31.672056 39.729801 145.656210
F 15.987356 46.296001 149.185210
F 7.112396 28.291001 138.241210
F 7.036846 28.291201 160.065210
F 7.112396 36.007001 138.241210
F 7.036846 36.007201 160.065210
F 7.112396 43.723001 138.241210
F 7.036846 43.723201 160.065210
F 16.025456 28.292001 138.273210
F 15.949256 28.292001 160.097210
F 16.025456 36.008001 138.273210
F 15.949256 36.008001 160.097210
F 16.025456 43.724001 138.273210
F 15.949256 43.724001 160.097210
F 25.051756 28.237401 138.174210
F 25.050856 28.016901 160.170210
F 25.037356 36.159001 138.269210
F 24.819456 35.883601 159.807210
F 24.989356 43.808701 138.288210
F 24.945456 43.799301 160.137210
F 7.103636 28.291501 140.970210
F 7.027806 28.291501 162.794210
F 7.103636 36.007401 140.970210
F 7.027806 36.007501 162.794210
F 7.103636 43.723401 140.970210
F 7.027806 43.723501 162.794210
F 16.015856 28.292001 141.001210
F 15.939756 28.292001 162.825210
F 16.015856 36.008001 141.001210
F 15.939756 36.008001 162.825210
F 16.015856 43.724001 141.001210
F 15.939756 43.724001 162.825210
F 24.854956 28.174601 140.919210
F 22.537956 24.250901 162.843210
F 24.992056 36.180301 140.946210
F 2.577546 23.158701 149.135210
F 25.293256 43.801501 141.122210
F 31.586556 24.149901 162.960210
F 7.091006 30.864501 144.607210
F 7.091006 38.580501 144.607210
F 4.850516 39.862501 145.506210
F 16.003156 30.864001 144.638210
F 16.003156 38.580001 144.638210
F 31.833056 32.066501 145.646210
F 24.893956 30.836101 144.597210
F 24.748956 38.791701 144.811210
F 4.850516 32.146501 145.506210
F 15.977756 46.296001 151.913210
F 0.250381 24.397701 148.287210
F 27.257456 24.399801 148.197210
F 0.250381 32.113701 148.287210
F 27.041456 32.144001 148.302210
F 0.250381 39.829701 148.287210
F 27.127556 39.710601 148.369210
F 9.307806 24.433901 148.252210
F 9.307806 32.149901 148.252210
F 9.307806 39.865901 148.252210
F 18.266756 24.395901 148.252210
F 18.173856 32.136901 148.435210
F 18.246856 39.957101 148.270210
F 0.241682 27.041401 151.923210
F 27.218356 26.985301 152.048210
F 0.241682 34.757401 151.923210
F 27.093856 34.732801 151.929210
F 0.241683 42.473401 151.923210
F 27.160756 42.452501 151.837210
F 9.295116 27.006101 151.890210
F 9.295116 34.722101 151.890210
F 9.295116 42.438101 151.890210
F 18.178156 26.872101 151.957210
F 18.222156 34.639201 152.154210
F 18.207656 42.399401 151.936210
F 0.276419 27.027201 149.156210
F 27.104756 27.027701 149.292210
F 0.276419 34.743201 149.156210
F 26.964256 34.770601 149.164210
F 0.276419 42.459201 149.156210
F 27.229756 42.495901 148.937210
F 9.304716 27.006101 149.162210
F 9.304716 34.722101 149.162210
F 9.304716 42.438101 149.162210
F 18.257856 26.970501 149.168210
F 18.104556 34.900201 149.381210
F 18.184256 42.454101 149.238210
F 0.284891 24.411801 145.518210
F 27.397056 24.558201 145.463210
F 0.284891 32.127801 145.518210
F 27.139256 32.045801 145.603210
F 0.284891 39.843801 145.518210
F 27.154356 39.737001 145.761210
F 9.317396 24.433901 145.524210
F 9.317396 32.149901 145.524210
F 9.317396 39.865901 145.524210
F 18.236456 24.362601 145.463210
F 18.153056 32.036801 145.691210
F 18.097156 39.981101 145.547210
F 2.577546 30.874601 149.135210
F 29.177556 30.845501 149.211210
F 2.577546 38.590601 149.135210
F 29.568556 38.504801 149.087210
F 24.858356 30.806201 151.855210
F 31.768056 24.440201 145.656210
F 4.850516 24.430501 145.506210
F 2.554896 23.158101 156.409210
F 11.532456 30.864001 149.169210
F 11.532456 38.580001 149.169210
F 11.532456 23.148001 149.169210
F 22.584656 42.479601 149.199210
F 20.438656 31.074401 149.355210
F 20.343756 38.608301 149.268210
F 22.652456 34.933701 149.195210
F 2.588906 28.281101 145.497210
F 29.433456 28.261301 145.595210
F 2.588906 35.997101 145.497210
F 29.335356 35.904901 145.786210
F 2.588906 43.713101 145.497210
F 29.656956 43.837901 145.828210
F 11.545156 28.292001 145.532210
F 11.545156 36.008001 145.532210
F 11.545156 43.724001 145.532210
F 20.484556 28.446801 145.541210
F 20.172756 36.025801 145.388210
F 20.552056 43.769001 145.267210
F 2.578056 28.280301 148.240210
F 29.261756 28.283701 148.326210
F 2.578056 35.996301 148.240210
F 29.423456 35.894501 148.387210
F 2.578056 43.712301 148.240210
F 29.577456 43.599101 148.404210
F 11.535656 28.292001 148.260210
F 11.535656 36.008001 148.260210
F 11.535656 43.724001 148.260210
F 20.559856 28.536901 148.233210
F 20.410956 36.155201 148.145210
F 20.556356 43.653001 148.065210
F 2.566626 30.875301 151.877210
F 29.440856 31.066101 151.896210
F 2.566626 38.591301 151.877210
F 29.430056 38.514801 151.752210
F 22.619056 26.943201 149.068210
F 16.003156 46.296001 144.638210
F 11.522956 30.864001 151.897210
F 11.522956 38.580001 151.897210
F 11.522956 23.148001 151.897210
F 13.759956 42.438001 149.177210
F 20.437256 30.953301 152.059210
F 20.570856 38.817701 152.011210
F 13.759956 34.722001 149.177210
F 4.839946 24.431301 148.239210
F 31.647356 24.571801 148.448210
F 4.839946 32.147301 148.239210
F 31.552356 32.037701 148.379210
F 4.839946 39.863301 148.239210
F 31.797256 39.716801 148.336210
F 13.763056 24.434001 148.268210
F 13.763056 32.150001 148.268210
F 13.763056 39.866001 148.268210
F 22.580956 24.345501 148.133210
F 22.643256 32.280701 148.198210
F 22.556956 39.863801 148.172210
F 4.827666 27.008501 151.876210
F 31.571456 27.190301 152.183210
F 4.827666 34.724501 151.876210
F 31.655856 34.830001 151.908210
F 4.827666 42.440501 151.876210
F 31.587056 42.169901 151.928210
F 13.750356 27.006001 151.905210
F 13.750356 34.722001 151.905210
F 13.750356 42.438001 151.905210
F 22.639656 26.930601 151.859210
F 22.628056 34.784701 151.946210
F 22.776356 42.601401 151.982210
F 4.838106 27.009401 149.144210
F 31.693856 27.024201 149.364210
F 4.838106 34.725401 149.144210
F 31.710856 34.640501 149.285210
F 4.838106 42.441401 149.144210
F 31.848956 42.369001 149.199210
F 13.759956 27.006001 149.177210
F 27.272356 39.848001 131.071210
F 31.575356 24.376001 131.009210
F 31.833656 32.011501 130.886210
F 25.017556 23.112701 134.655210
F 27.109856 24.399001 131.098210
F 23.010156 39.897901 130.969210
F 25.098356 36.098801 131.068210
F 20.534656 23.072101 144.698210
F 20.587356 46.367301 144.560210
F 29.374456 23.070401 149.128210
F 22.862756 24.480901 131.048210
F 25.004256 46.480001 141.897210
F 20.441756 23.169101 159.208210
F 29.524956 46.367301 151.998210
F 20.418256 46.251201 141.776210
F 29.533456 23.213301 144.722210
F 24.825756 46.173801 159.061210
F 25.224956 46.312901 151.759210
F 25.006356 46.312201 144.615210
F 20.533856 46.297901 151.846210
F 29.421756 46.342701 159.377210
F 24.842956 38.594701 163.812210
F 22.712456 42.564101 163.798210
F 18.163956 42.326201 163.809210
F 20.679156 43.897601 130.867210
F 0.181932 24.404701 177.380210
F 27.181156 24.310001 177.285210
F 0.181932 32.120701 177.380210
F 27.106556 31.963401 177.510210
F 0.181932 39.836701 177.380210
F 27.201056 39.796801 177.426210
F 9.206406 24.433901 177.351210
F 9.206406 32.149901 177.351210
F 9.206406 39.865901 177.351210
F 18.134356 24.347301 177.462210
F 18.027456 32.046501 177.287210
F 18.238956 39.815501 177.528210
F 0.173419 27.034401 181.017210
F 27.173156 26.905001 180.880210
F 0.173419 34.750401 181.017210
F 27.274556 34.522001 181.109210
F 0.173419 42.466401 181.017210
F 26.894156 42.472701 181.053210
F 9.193726 27.006001 180.988210
F 9.193726 34.722001 180.988210
F 9.193726 42.438001 180.988210
F 18.137656 27.184101 180.837210
F 18.270356 34.776701 181.108210
F 18.059356 42.346901 181.048210
F 0.209864 27.019701 178.259210
F 27.186156 26.937901 178.108210
F 0.209864 34.735701 178.259210
F 26.812456 34.506001 178.480210
F 0.209864 42.451701 178.259210
F 26.970356 42.294601 178.290210
F 9.203206 27.006101 178.260210
F 9.203206 34.722101 178.260210
F 9.203206 42.438101 178.260210
F 18.131856 26.934601 177.996210
F 17.997556 34.578001 178.339210
F 18.151556 42.372601 178.367210
F 0.218109 24.419301 174.621210
F 2.431466 23.155001 195.522210
F 27.064156 24.302901 174.458210
F 0.218109 32.135301 174.621210
F 2.499006 23.157001 173.700210
F 27.031756 31.973401 174.647210
F 0.218109 39.851301 174.621210
F 6.939416 23.148401 188.255210
F 27.301256 39.710201 174.604210
F 9.215886 24.433901 174.623210
F 9.215886 32.149901 174.623210
F 9.215886 39.865901 174.623210
F 18.233456 24.289101 174.663210
F 18.334356 31.855901 174.591210
F 18.076556 39.755901 174.728210
F 2.487666 30.872401 178.235210
F 29.302856 30.759601 178.573210
F 2.487666 38.588401 178.235210
F 29.314956 38.475901 178.270210
F 0.242912 42.455401 163.707210
F 25.016156 38.597101 173.749210
F 20.348556 23.062301 166.415210
F 0.242912 34.739401 163.707210
F 11.430856 30.864001 178.268210
F 11.430856 38.580001 178.268210
F 11.430856 23.148001 178.268210
F 24.807956 30.626101 173.449210
F 20.287256 30.573201 178.238210
F 20.410256 38.206701 178.383210
F 15.825456 38.580001 195.561210
F 2.498806 28.283301 174.597210
F 29.290956 28.222101 174.588210
F 2.498806 35.999301 174.597210
F 29.337456 35.739501 174.755210
F 2.498806 43.715301 174.597210
F 29.262456 43.698901 174.847210
F 11.443556 28.292001 174.631210
F 11.443556 36.008001 174.631210
F 11.443556 43.724001 174.631210
F 20.511056 28.046301 174.503210
F 20.162056 35.790701 174.629210
F 20.263556 43.621401 174.728210
F 2.487846 28.283301 177.337210
F 29.443956 28.271001 177.350210
F 2.487846 35.999301 177.337210
F 29.213556 35.726401 177.528210
F 2.487846 43.715301 177.337210
F 29.269056 43.695001 177.523210
F 11.434056 28.292001 177.359210
F 11.434056 36.008001 177.359210
F 11.434056 43.724001 177.359210
F 20.322656 28.131301 177.152210
F 20.248956 35.759501 177.338210
F 20.412956 43.490501 177.371210
F 2.476606 30.872301 180.974210
F 29.480856 30.697201 181.248210
F 2.476606 38.588301 180.974210
F 29.202256 38.454001 181.163210
F 15.901656 38.580001 173.737210
F 0.242912 27.023401 163.707210
F 11.421356 30.864001 180.996210
F 11.421356 38.580001 180.996210
F 11.421356 23.148001 180.996210
F 15.825456 30.864001 195.561210
F 20.422156 30.777201 180.843210
F 20.320456 38.390401 181.201210
F 15.901656 30.864001 173.737210
F 4.742206 24.432301 177.337210
F 31.687456 24.136801 177.318210
F 4.742206 32.148301 177.337210
F 31.572756 32.044701 177.420210
F 4.742206 39.864301 177.337210
F 31.705456 39.725401 177.348210
F 13.661556 24.434001 177.367210
F 13.661556 32.150001 177.367210
F 13.661556 39.866001 177.367210
F 22.639356 24.260801 177.297210
F 22.476356 31.887601 177.342210
F 22.486156 39.568601 177.458210
F 4.729956 27.007501 180.974210
F 31.528656 26.879901 180.994210
F 4.729956 34.723501 180.974210
F 31.780656 34.613701 181.272210
F 4.729956 42.439501 180.974210
F 31.326856 42.297101 181.152210
F 13.648856 27.006001 181.004210
F 13.648856 34.722001 181.004210
F 13.648856 42.438001 181.004210
F 22.720956 26.927601 180.961210
F 22.652656 34.595101 181.091210
F 22.446756 42.362901 181.136210
F 4.739186 27.008901 178.243210
F 31.672356 26.962701 178.239210
F 4.739186 34.724901 178.243210
F 31.689556 34.621201 178.436210
F 4.739186 42.440901 178.243210
F 31.603256 42.220001 178.433210
F 13.658356 27.006001 178.276210
F 13.658356 34.722001 178.276210
F 13.658356 42.438001 178.276210
F 22.579556 26.888801 178.183210
F 22.402356 34.430401 178.349210
F 22.601256 42.292101 178.312210
F 4.751506 24.431001 174.605210
F 31.530556 24.429201 174.582210
F 4.751506 32.147001 174.605210
F 31.656156 32.122201 174.798210
F 4.751506 39.863001 174.605210
F 31.527656 39.785801 174.709210
F 13.671056 24.434001 174.639210
F 13.671056 32.150001 174.639210
F 13.671056 39.866001 174.639210
F 22.579156 24.199301 174.588210
F 22.557856 32.029701 174.662210
F 22.606156 39.600201 174.750210
F 6.974026 30.864601 178.252210
F 6.974026 38.580601 178.252210
F 6.974026 23.148601 178.252210
F 6.914186 38.580301 195.530210
F 15.885756 30.864001 178.284210
F 15.885756 38.580001 178.284210
F 6.989906 38.580401 173.706210
F 24.875156 30.661701 178.169210
F 25.024856 38.427501 178.353210
F 6.914186 30.864301 195.530210
F 18.035156 26.953201 163.628210
F 6.986576 28.291301 174.615210
F 6.986576 36.007301 174.615210
F 6.986576 43.723301 174.615210
F 15.898456 28.292001 174.646210
F 15.898456 36.008001 174.646210
F 15.898456 43.724001 174.646210
F 24.814856 28.063801 174.557210
F 24.686556 35.864201 174.686210
F 24.742356 43.822701 174.681210
F 6.977286 28.291601 177.343210
F 6.977286 36.007601 177.343210
F 6.977286 43.723601 177.343210
F 15.888956 28.292001 177.374210
F 15.888956 36.008001 177.374210
F 15.888956 43.724001 177.374210
F 24.940156 27.979601 177.247210
F 24.657456 35.818401 177.378210
F 24.773956 43.558901 177.328210
F 6.964656 30.864401 180.981210
F 6.964656 38.580401 180.981210
F 6.989906 30.864401 173.706210
F 15.876256 30.864001 181.012210
F 15.876256 38.580001 181.012210
F 24.785056 43.687901 192.243210
F 24.906656 30.603201 180.781210
F 24.960456 38.467801 181.117210
F 24.821156 43.709901 170.126210
F 20.187556 23.184401 163.657210
F 0.164828 24.406401 184.653210
F 27.222956 24.349901 184.704210
F 0.164829 32.122401 184.653210
F 27.004856 31.989301 184.652210
F 0.164829 39.838401 184.653210
F 27.149156 39.913501 184.828210
F 9.181056 24.433901 184.626210
F 9.181056 32.149901 184.626210
F 9.181056 39.865901 184.626210
F 18.039856 24.492301 184.621210
F 18.051856 32.130801 184.653210
F 18.061556 39.837001 184.686210
F 0.207342 27.037901 166.470210
F 0.156249 27.032701 188.290210
F 27.187356 27.154301 166.252210
F 26.984456 27.117201 188.406210
F 0.207342 34.753901 166.470210
F 0.156249 34.748701 188.290210
F 27.015656 34.549001 166.477210
F 27.014356 34.536401 188.279210
F 0.207342 42.469901 166.470210
F 0.156249 42.464701 188.290210
F 27.082556 42.502401 166.783210
F 27.142856 42.543101 188.417210
F 9.244416 27.006101 166.439210
F 9.168356 27.006001 188.263210
F 9.244416 34.722101 166.439210
F 9.168356 34.722001 188.263210
F 9.244416 42.438101 166.439210
F 9.168356 42.438001 188.263210
F 18.131056 27.066201 166.338210
F 17.969756 27.006301 188.167210
F 18.282556 34.756601 166.394210
F 17.901856 34.579401 188.067210
F 18.109956 42.396601 166.493210
F 18.211556 42.697501 188.431210
F 0.193178 27.017701 185.535210
F 33.918256 30.822301 170.945210
F 26.915356 26.826301 185.642210
F 0.193178 34.733701 185.535210
F 29.538156 30.820201 163.687210
F 27.056356 34.514801 185.569210
F 0.193178 42.449701 185.535210
F 31.688556 34.732001 163.745210
F 27.114556 42.399001 185.640210
F 9.253956 27.006101 163.711210
F 9.177836 27.006101 185.535210
F 9.253956 34.722101 163.711210
F 9.177836 34.722001 185.535210
F 9.253956 42.438101 163.711210
F 9.177836 42.438001 185.535210
F 20.429256 30.865301 163.455210
F 18.180056 27.064701 185.464210
F 27.105056 26.879501 163.481210
F 18.081156 34.704301 185.362210
F 29.404356 23.112201 178.405210
F 17.972956 42.383101 185.641210
F 0.201537 24.421201 181.897210
F 27.046056 24.407301 181.972210
F 0.201537 32.137201 181.897210
F 27.023756 31.898501 182.044210
F 0.201537 39.853201 181.897210
F 27.109856 39.932401 182.018210
F 9.190516 24.433901 181.898210
F 9.190516 32.149901 181.898210
F 9.190516 39.865901 181.898210
F 18.179856 24.489201 181.966210
F 18.211856 32.079601 181.934210
F 18.161256 39.870801 181.962210
F 2.532376 30.873601 163.684210
F 2.465056 30.871801 185.510210
F 33.930056 30.823801 178.287210
F 29.482156 30.893301 185.494210
F 2.532376 38.589601 163.684210
F 2.465056 38.587801 185.510210
F 33.947356 28.305801 184.778210
F 29.319056 38.678001 185.615210
F 20.283756 38.517901 163.722210
F 24.868656 35.803701 192.024210
F 24.647256 35.904601 170.064210
F 24.751556 28.305301 192.079210
F 24.893056 28.145001 169.876210
F 15.838156 43.724001 191.924210
F 31.655456 26.782601 163.812210
F 7.015166 23.148401 166.431210
F 11.481656 30.864001 163.719210
F 11.405556 30.864001 185.543210
F 11.481656 38.580001 163.719210
F 11.405556 38.580001 185.543210
F 11.481656 23.148001 163.719210
F 11.405556 23.148001 185.543210
F 15.914356 43.724001 170.100210
F 15.838156 36.008001 191.924210
F 29.347356 23.094601 188.443210
F 20.376156 31.078701 185.584210
F 24.654656 23.292901 188.273210
F 20.419756 38.693901 185.590210
F 15.914356 36.008001 170.100210
F 15.838156 28.292001 191.924210
F 2.476426 28.283901 181.872210
F 29.312956 28.010801 181.877210
F 2.476426 35.999901 181.872210
F 29.414156 35.782901 182.076210
F 2.476426 43.715901 181.872210
F 29.032756 43.637201 182.149210
F 11.418156 28.292001 181.905210
F 11.418156 36.008001 181.905210
F 11.418156 43.724001 181.905210
F 20.441956 28.283601 181.962210
F 20.371456 35.961801 181.987210
F 20.269556 43.576401 181.952210
F 2.465336 28.284001 184.611210
F 29.331056 28.235801 184.703210
F 2.465336 36.000001 184.611210
F 29.095056 36.057801 184.742210
F 2.465336 43.716001 184.611210
F 29.434456 43.675601 184.840210
F 11.408656 28.292001 184.633210
F 11.408656 36.008001 184.633210
F 11.408656 43.724001 184.633210
F 20.534356 28.332301 184.837210
F 20.420656 36.166201 184.699210
F 20.250656 43.485101 184.699210
F 2.521376 30.873901 166.425210
F 2.454056 30.871601 188.248210
F 29.370656 30.855501 166.322210
F 29.459656 30.724701 188.257210
F 2.521376 38.589901 166.425210
F 2.454056 38.587601 188.248210
F 29.371456 38.430201 166.418210
F 29.205456 38.497001 188.330210
F 15.914356 28.292001 170.100210
F 6.926806 43.723601 191.893210
F 29.352156 38.384501 163.649210
F 33.781156 38.681401 188.246210
F 11.472156 30.864001 166.447210
F 11.395956 30.864001 188.271210
F 11.472156 38.580001 166.447210
F 11.395956 38.580001 188.271210
F 11.472156 23.148001 166.447210
F 11.395956 23.148001 188.271210
F 7.002536 43.723501 170.069210
F 6.926806 36.007601 191.893210
F 20.486656 30.903001 166.118210
F 20.479956 30.908901 188.323210
F 20.319756 38.727601 166.386210
F 20.515556 38.503501 188.255210
F 7.002536 36.007501 170.069210
F 6.926806 28.291601 191.893210
F 4.717626 24.432501 184.611210
F 31.617256 24.244201 184.757210
F 4.717626 32.148501 184.611210
F 31.650656 32.336901 184.734210
F 4.717626 39.864501 184.611210
F 31.598156 39.878901 184.608210
F 13.636156 24.434001 184.641210
F 13.636156 32.150001 184.641210
F 13.636156 39.866001 184.641210
F 22.618556 24.341301 184.527210
F 22.735256 32.334401 184.517210
F 22.660056 39.831701 184.501210
F 4.778766 27.008001 166.425210
F 4.705276 27.007401 188.248210
F 31.541256 27.138101 166.484210
F 31.563156 27.020801 188.242210
F 4.778766 34.724001 166.425210
F 4.705276 34.723301 188.248210
F 31.712156 34.859201 166.498210
F 31.586956 34.737401 188.261210
F 4.778766 42.440001 166.425210
F 4.705276 42.439301 188.248210
F 31.517356 42.219201 166.516210
F 31.581456 42.412401 188.209210
F 13.699556 27.006001 166.455210
F 13.623456 27.006001 188.279210
F 13.699556 34.722001 166.455210
F 13.623456 34.722001 188.279210
F 13.699556 42.438001 166.455210
F 13.623456 42.438001 188.279210
F 22.488856 26.925701 166.293210
F 22.496656 27.098801 188.226210
F 22.539456 34.657101 166.405210
F 22.442556 34.641801 188.306210
F 22.785056 42.320401 166.598210
F 22.699056 42.450101 188.202210
F 4.788536 27.009201 163.693210
F 4.714546 27.008701 185.518210
F 15.936556 46.296001 163.734210
F 31.734356 26.935201 185.519210
F 4.788536 34.725101 163.693210
F 4.714546 34.724701 185.518210
F 2.442316 23.155101 192.785210
F 31.580556 34.936001 185.544210
F 4.788536 42.441101 163.693210
F 4.714546 42.440701 185.518210
F 27.048356 27.057001 195.608210
F 31.633856 42.425001 185.541210
F 13.709156 27.006001 163.727210
F 13.632956 27.006001 185.551210
F 13.709156 34.722001 163.727210
F 13.632956 34.722001 185.551210
F 13.709156 42.438001 163.727210
F 13.632956 42.438001 185.551210
F 31.466956 42.530501 195.666210
F 22.774456 26.986101 185.590210
F 27.103056 42.257901 163.973210
F 22.514556 34.777801 185.576210
F 29.211956 30.788201 195.611210
F 22.557256 42.343801 185.491210
F 4.726856 24.431201 181.880210
F 31.690056 24.341801 181.926210
F 4.726856 32.147201 181.880210
F 31.760056 32.020101 182.040210
F 4.726856 39.863201 181.880210
F 31.515556 39.756401 181.876210
F 13.645656 24.434001 181.913210
F 13.645656 32.150001 181.913210
F 13.645656 39.866001 181.913210
F 22.568856 24.389201 181.878210
F 22.681456 31.909701 181.902210
F 22.594556 39.746001 181.736210
F 7.024286 30.864801 163.703210
F 6.948826 30.864601 185.527210
F 7.024286 38.580801 163.703210
F 6.948826 38.580601 185.527210
F 7.024286 23.148801 163.703210
F 6.948826 23.148601 185.527210
F 7.002536 28.291501 170.069210
F 24.800756 43.659401 189.377210
F 15.936556 30.864001 163.734210
F 15.860356 30.864001 185.558210
F 15.936556 38.580001 163.734210
F 15.860356 38.580001 185.558210
F 24.874756 43.687801 167.572210
F 24.702456 35.817101 189.139210
F 22.648356 24.282001 169.945210
F 24.812256 30.884401 185.504210
F 31.728356 26.813401 195.631210
F 24.835556 38.710301 185.531210
F 24.896956 35.868501 167.423210
F 24.790856 28.150101 189.317210
F 20.239156 38.685501 195.557210
F 2.454056 23.155601 188.248210
F 6.961436 28.291401 181.889210
F 6.961436 36.007401 181.889210
F 6.961436 43.723401 181.889210
F 15.873056 28.292001 181.921210
F 15.873056 36.008001 181.921210
F 15.873056 43.724001 181.921210
F 24.960956 28.124701 181.795210
F 25.021756 35.795201 181.921210
F 24.815656 43.760101 181.953210
F 6.952046 28.291601 184.618210
F 6.952046 36.007601 184.618210
F 6.952046 43.723601 184.618210
F 15.863556 28.292001 184.649210
F 15.863556 36.008001 184.649210
F 15.863556 43.724001 184.649210
F 24.878056 28.452201 184.586210
F 24.985356 36.047801 184.708210
F 24.805256 43.509901 184.679210
F 7.015166 30.864401 166.431210
F 6.939416 30.864301 188.255210
F 7.015166 38.580401 166.431210
F 6.939416 38.580301 188.255210
F 24.677156 28.165301 167.218210
F 15.847656 43.724001 189.196210
F 15.927056 30.864001 166.462210
F 15.850856 30.864001 188.286210
F 15.927056 38.580001 166.462210
F 15.850856 38.580001 188.286210
F 15.923856 43.724001 167.372210
F 15.847656 36.008001 189.196210
F 24.743856 30.679701 166.498210
F 24.984056 30.716401 188.225210
F 24.851756 38.469501 166.516210
F 24.953556 38.404301 188.244210
F 15.923856 36.008001 167.372210
F 15.847656 28.292001 189.196210
F 2.521376 23.157901 166.425210
F 6.989906 23.148401 173.706210
F 0.198852 24.402901 170.106210
F 0.147700 24.408201 191.927210
F 27.273456 24.356101 170.038210
F 27.186656 24.368101 191.958210
F 0.198852 32.118901 170.106210
F 0.147700 32.124201 191.927210
F 27.289356 32.145901 170.069210
F 27.067156 32.040401 191.993210
F 0.198852 39.834901 170.106210
F 0.147700 39.840201 191.927210
F 27.152456 39.833501 170.167210
F 27.111256 39.853701 191.915210
F 9.231756 24.433901 170.076210
F 9.155686 24.433901 191.900210
F 9.231756 32.149901 170.076210
F 9.155686 32.149901 191.900210
F 9.231756 39.865901 170.076210
F 9.155686 39.865901 191.900210
F 18.091556 24.641401 170.127210
F 18.065956 24.401501 191.985210
F 18.107956 32.051601 170.029210
F 18.203156 32.129501 191.905210
F 18.298056 39.932601 170.089210
F 18.117056 39.901701 191.844210
F 0.190370 27.036201 173.743210
F 0.139115 27.030901 195.564210
F 27.185256 26.972401 173.527210
F 20.285856 46.480701 195.736210
F 0.190370 34.752201 173.743210
F 0.139115 34.746901 195.564210
F 27.002656 34.627201 173.892210
F 22.530656 34.755001 195.532210
F 0.190370 42.468201 173.743210
F 0.139115 42.462901 195.564210
F 27.084656 42.325001 173.836210
F 20.329356 30.786401 195.572210
F 9.219076 27.006101 173.714210
F 9.142986 27.006001 195.538210
F 9.219076 34.722101 173.714210
F 9.142986 34.722001 195.538210
F 9.219076 42.438001 173.714210
F 9.142986 42.438001 195.538210
F 18.158656 26.903201 173.791210
F 17.995056 27.040901 195.647210
F 18.037156 34.486101 173.791210
F 27.055256 42.411901 195.842210
F 18.103656 42.371101 173.738210
F 18.056556 42.546601 195.551210
F 0.226357 27.021601 170.983210
F 0.176423 27.015601 192.811210
F 27.043656 26.862301 170.826210
F 26.997156 27.059101 192.889210
F 0.226357 34.737601 170.983210
F 0.176423 34.731601 192.811210
F 27.006556 34.594501 171.117210
F 27.093756 34.582001 192.816210
F 0.226357 42.453601 170.983210
F 0.176423 42.447601 192.811210
F 26.946656 42.442801 171.197210
F 27.119056 42.411201 193.000210
F 9.228586 27.006101 170.986210
F 9.152466 27.006001 192.810210
F 9.228586 34.722101 170.986210
F 9.152466 34.722001 192.810210
F 9.228586 42.438101 170.986210
F 9.152466 42.438001 192.810210
F 18.096456 27.052301 171.010210
F 18.182856 26.937901 192.969210
F 18.322956 34.573701 171.169210
F 17.989256 34.741201 192.929210
F 18.076256 42.558801 171.113210
F 18.241656 42.632301 192.805210
F 0.234615 24.417501 167.345210
F 0.184807 24.423301 189.173210
F 27.142256 24.537201 167.085210
F 27.063756 24.466401 189.225210
F 0.234615 32.133501 167.345210
F 0.184807 32.139301 189.173210
F 27.142456 32.098201 167.402210
F 27.215356 32.094501 189.210210
F 0.234615 39.849501 167.345210
F 0.184807 39.855301 189.173210
F 26.993956 39.730001 167.444210
F 27.017456 39.917601 189.263210
F 9.241266 24.433901 167.348210
F 9.165146 24.433901 189.172210
F 9.241266 32.149901 167.348210
F 9.165146 32.149901 189.172210
F 9.241266 39.865901 167.348210
F 9.165146 39.865901 189.172210
F 18.076956 24.447001 167.290210
F 18.148756 24.336701 189.241210
F 18.192956 32.120101 167.134210
F 18.069156 32.106801 189.128210
F 18.023756 39.906101 167.436210
F 18.029156 39.962201 189.164210
F 2.509986 30.873001 170.959210
F 2.442316 30.871101 192.785210
F 29.616156 30.820101 171.065210
F 29.478256 30.791701 192.778210
F 2.509986 38.589001 170.959210
F 2.442316 38.587101 192.785210
F 29.327556 38.602001 171.064210
F 29.256956 38.581401 192.731210
F 15.923856 28.292001 167.372210
F 24.852156 38.352501 195.414210
F 6.936196 43.723401 189.164210
F 7.011706 43.723201 167.340210
F 6.936196 36.007401 189.164210
F 7.011706 36.007201 167.340210
F 15.825456 46.296001 195.561210
F 6.914186 23.148301 195.530210
F 11.456256 30.864001 170.993210
F 11.380156 30.864001 192.817210
F 11.456256 38.580001 170.993210
F 11.380156 38.580001 192.817210
F 11.456256 23.148001 170.993210
F 11.380156 23.148001 192.817210
F 6.936196 28.291401 189.164210
F 7.011706 28.291201 167.340210
F 20.427456 30.766601 170.770210
F 20.337956 30.808001 192.748210
F 20.487556 38.615901 171.103210
F 20.288756 38.525501 192.813210
F 6.964656 23.148401 180.981210
F 15.834956 46.296001 192.833210
F 2.521156 28.282701 167.322210
F 2.453676 28.284501 189.147210
F 29.263356 28.311401 167.353210
F 29.347356 28.249401 189.357210
F 2.521156 35.998701 167.322210
F 2.453676 36.000501 189.147210
F 29.237656 35.896601 167.444210
F 29.165656 35.821801 189.189210
F 2.521156 43.714701 167.322210
F 2.453676 43.716501 189.147210
F 29.407756 43.727801 167.561210
F 29.349356 43.723701 189.301210
F 11.468956 28.292001 167.356210
F 11.392856 28.292001 189.180210
F 11.468956 36.008001 167.356210
F 11.392856 36.008001 189.180210
F 11.468956 43.724001 167.356210
F 11.392856 43.724001 189.180210
F 20.360356 28.441901 167.069210
F 20.240756 28.306501 189.069210
F 20.482156 36.127601 167.362210
F 20.288756 35.878801 189.111210
F 20.423056 43.688201 167.402210
F 20.544256 43.835601 189.127210
F 2.510186 28.282501 170.062210
F 2.442776 28.284701 191.885210
F 29.342656 28.211601 169.985210
F 29.297156 28.200701 191.956210
F 2.510186 35.998501 170.062210
F 2.442776 36.000701 191.885210
F 29.240156 36.079601 170.119210
F 29.293556 35.937401 191.763210
F 2.510186 43.714501 170.062210
F 2.442776 43.716701 191.885210
F 29.227156 43.701701 170.222210
F 29.265656 43.722901 192.043210
F 11.459456 28.292001 170.084210
F 11.383256 28.292001 191.908210
F 11.459456 36.008001 170.084210
F 11.383256 36.008001 191.908210
F 11.459456 43.724001 170.084210
F 11.383256 43.724001 191.908210
F 20.491556 28.176501 169.830210
F 20.296856 28.222001 191.924210
F 20.423356 35.904101 170.109210
F 20.343856 35.817301 191.888210
F 20.335556 43.709301 170.094210
F 20.389256 43.873201 192.053210
F 2.499006 30.873001 173.700210
F 2.431466 30.871001 195.522210
F 29.304356 30.925701 173.838210
F 31.450856 34.716001 195.505210
F 2.499006 38.589001 173.700210
F 2.431466 38.587001 195.522210
F 29.606356 38.303501 173.744210
F 15.911156 46.296001 171.009210
F 24.804056 38.537801 192.684210
F 24.816856 38.406201 171.026210
F 15.901656 46.296001 173.737210
F 2.476606 23.156301 180.974210
F 11.446756 30.864001 173.721210
F 11.370556 30.864001 195.545210
F 11.446756 38.580001 173.721210
F 11.370556 38.580001 195.545210
F 11.446756 23.148001 173.721210
F 11.370556 23.148001 195.545210
F 24.823656 30.857701 193.056210
F 24.990056 30.788101 170.735210
F 20.415356 30.648601 173.643210
F 24.892756 30.835801 195.790210
F 20.256856 38.438501 173.772210
F 22.517556 42.602001 195.753210
F 15.834956 38.580001 192.833210
F 15.911156 38.580001 171.009210
F 4.766576 24.432101 170.062210
F 4.692936 24.432701 191.886210
F 31.599056 24.176501 170.303210
F 31.559156 24.309401 192.173210
F 4.766576 32.148101 170.062210
F 4.692936 32.148701 191.886210
F 31.729456 32.191401 169.977210
F 31.774056 32.063801 191.771210
F 4.766576 39.864101 170.062210
F 4.692936 39.864701 191.886210
F 31.642756 39.785001 170.045210
F 31.479656 39.899701 191.958210
F 13.686956 24.434001 170.092210
F 13.610756 24.434001 191.916210
F 13.686956 32.150001 170.092210
F 13.610756 32.150001 191.916210
F 13.686956 39.866001 170.092210
F 13.610756 39.866001 191.916210
F 29.329156 38.548701 195.438210
F 22.718056 24.449901 192.011210
F 22.654756 31.897801 169.848210
F 22.642856 32.136001 191.978210
F 22.578456 39.857701 170.122210
F 22.572856 39.897401 191.946210
F 4.754376 27.007801 173.699210
F 4.680526 27.007201 195.523210
F 31.676356 27.047301 173.843210
F 22.409056 26.880501 195.589210
F 4.754376 34.723801 173.699210
F 4.680526 34.723201 195.523210
F 31.525856 34.538101 173.712210
F 18.133856 34.637001 195.707210
F 4.754376 42.439801 173.699210
F 4.680526 42.439201 195.523210
F 31.402156 42.319801 173.891210
F 15.860356 46.296001 185.558210
F 13.674156 27.006001 173.729210
F 13.598056 27.006001 195.553210
F 13.674156 34.722001 173.729210
F 13.598056 34.722001 195.553210
F 13.674156 42.438001 173.729210
F 13.598056 42.438001 195.553210
F 22.671456 26.765501 173.667210
F 15.850856 46.296001 188.286210
F 22.403156 34.658901 173.699210
F 2.509986 23.157001 170.959210
F 22.554156 42.313301 173.838210
F 27.094056 34.749701 195.573210
F 4.763836 27.009001 170.968210
F 4.689916 27.008501 192.792210
F 31.502556 26.908101 171.122210
F 31.500256 26.935901 192.968210
F 4.763836 34.725001 170.968210
F 4.689916 34.724501 192.792210
F 31.517756 34.704801 170.879210
F 31.456056 34.631801 192.779210
F 4.763836 42.441001 170.968210
F 4.689916 42.440501 192.792210
F 31.555756 42.271701 170.905210
F 31.644656 42.381501 192.881210
F 13.683756 27.006001 171.001210
F 13.607556 27.006001 192.825210
F 13.683756 34.722001 171.001210
F 13.607556 34.722001 192.825210
F 13.683756 42.438001 171.001210
F 13.607556 42.438001 192.825210
F 22.730256 26.763901 170.954210
F 22.551156 26.989401 192.841210
F 22.609156 34.558201 170.958210
F 22.583656 34.686901 192.741210
F 22.577956 42.550001 170.979210
F 22.469156 42.427501 192.968210
F 4.776176 24.430901 167.331210
F 4.702226 24.431401 189.155210
F 31.595256 24.498201 167.583210
F 31.467856 24.385301 189.389210
F 4.776176 32.146901 167.331210
F 4.702226 32.147401 189.155210
F 31.600356 32.129301 167.231210
F 31.701756 32.216001 189.067210
F 4.776176 39.862901 167.331210
F 4.702226 39.863401 189.155210
F 31.576856 39.671401 167.345210
F 31.612656 39.835401 189.297210
F 13.696456 24.434001 167.364210
F 13.620256 24.434001 189.188210
F 13.696456 32.150001 167.364210
F 13.620256 32.150001 189.188210
F 13.696456 39.866001 167.364210
F 13.620256 39.866001 189.188210
F 22.668456 24.358501 167.260210
F 22.389156 24.523901 189.104210
F 22.527156 32.232301 167.220210
F 22.727656 32.103701 189.240210
F 22.566756 39.793301 167.412210
F 22.716356 39.761401 189.263210
F 6.999146 30.864701 170.977210
F 6.923596 30.864501 192.801210
F 6.999146 38.580701 170.977210
F 6.923596 38.580501 192.801210
F 6.999146 23.148701 170.977210
F 6.923596 23.148501 192.801210
F 15.834956 30.864001 192.833210
F 15.911156 30.864001 171.009210
F 2.487666 23.156401 178.235210
F 2.532376 23.157601 163.684210
F 15.885756 46.296001 178.284210
F 15.876256 46.296001 181.012210
F 15.927056 46.296001 166.462210
F 2.465056 23.155801 185.510210
F 29.342956 23.131901 193.002210
F 20.235956 23.076501 178.270210
F 33.969656 30.999201 173.654210
F 20.260056 23.101801 181.089210
F 33.786556 30.836201 185.555210
F 29.409656 23.076001 166.479210
F 29.416856 23.073501 185.697210
F 29.206156 46.233301 163.848210
F 24.895356 23.155601 185.614210
F 24.899756 23.037101 178.310210
F 29.360856 22.865501 163.802210
F 20.273056 23.043501 188.111210
F 24.857556 23.240701 181.008210
F 24.933256 23.130801 163.644210
F 20.415856 23.057401 192.787210
F 29.425056 46.331701 166.540210
F 29.321456 46.270901 185.786210
F 29.233256 46.293001 181.119210
F 24.912756 46.213001 166.646210
F 20.432056 46.309001 180.855210
F 18.091156 31.862101 196.508210
F 20.263156 28.246901 196.616210
F 27.102156 24.575901 196.437210
F 31.688356 24.314701 196.622210
F 31.541056 42.311201 163.756210
F 18.123156 34.808201 163.497210
F 27.138156 34.569901 163.767210
F 22.659256 26.876201 163.531210
F 24.786256 46.335701 163.846210
F 24.936856 30.887001 163.675210
F 22.561256 34.487401 163.724210
F 0.130582 24.410001 199.201210
F 0.079924 24.415401 221.022210
F 27.069156 24.382501 199.100210
F 26.893056 24.462001 220.899210
F 0.130582 32.126001 199.201210
F 0.079924 32.131401 221.022210
F 27.151956 31.927301 199.090210
F 27.194556 32.251801 220.961210
F 0.130582 39.842001 199.201210
F 0.079924 39.847401 221.022210
F 27.113156 39.858701 199.174210
F 27.019956 39.724201 220.954210
F 9.130306 24.433901 199.175210
F 9.054186 24.434001 220.999210
F 9.130306 32.149901 199.175210
F 9.054186 32.150001 220.999210
F 9.130306 39.865901 199.175210
F 9.054186 39.866001 220.999210
F 18.046356 24.515401 199.192210
F 17.963956 24.434001 221.030210
F 18.093056 32.180801 199.177210
F 17.963956 32.150001 221.030210
F 18.314956 39.748001 199.283210
F 17.963956 39.866001 221.030210
F 0.122061 27.029101 202.838210
F 0.071549 27.023701 224.658210
F 27.050456 26.837001 202.840210
F 26.983356 26.880901 224.736210
F 0.122061 34.745101 202.838210
F 0.071549 34.739701 224.658210
F 27.166956 34.673301 202.913210
F 27.044556 34.759501 224.666210
F 0.122061 42.461101 202.838210
F 0.071549 42.455701 224.658210
F 27.197656 42.514401 202.948210
F 26.945856 42.187301 224.506210
F 9.117616 27.006001 202.812210
F 9.041496 27.006001 224.636210
F 9.117616 34.722001 202.812210
F 9.041496 34.722001 224.636210
F 9.117616 42.438001 202.812210
F 9.041496 42.438001 224.636210
F 18.058856 26.919601 203.136210
F 17.951256 27.006001 224.667210
F 18.175556 34.746001 202.826210
F 17.951256 34.722001 224.667210
F 17.870156 42.456901 202.885210
F 17.951256 42.438001 224.667210
F 0.159612 27.013501 200.087210
F 0.109484 27.007501 221.916210
F 27.024256 26.907801 200.051210
F 27.120256 26.829501 222.033210
F 0.159612 34.729501 200.087210
F 0.109484 34.723501 221.916210
F 27.106256 34.513901 200.026210
F 26.918456 34.771901 221.911210
F 0.159612 42.445501 200.087210
F 0.109484 42.439501 221.916210
F 26.983556 42.384201 200.246210
F 27.105656 42.321101 221.878210
F 9.127096 27.006001 200.084210
F 9.050996 27.006001 221.908210
F 9.127096 34.722001 200.084210
F 9.051006 34.722001 221.908210
F 9.127096 42.438001 200.084210
F 9.051006 42.438001 221.908210
F 17.912456 26.937101 200.257210
F 17.960756 27.006001 221.939210
F 17.970756 34.737801 200.151210
F 17.960756 34.722001 221.939210
F 17.921556 42.260901 200.213210
F 17.960756 42.438001 221.939210
F 0.117798 24.431501 218.278210
F 20.323656 43.768101 196.750210
F 26.961856 24.277801 218.260210
F 0.117798 32.147501 218.278210
F 27.152056 32.162101 196.422210
F 27.149156 31.954401 218.150210
F 0.117798 39.863501 218.278210
F 33.699256 28.375301 206.449210
F 26.941056 39.848101 218.322210
F 9.139776 24.433901 196.447210
F 9.063676 24.433901 218.271210
F 9.139776 32.149901 196.447210
F 9.063676 32.149901 218.271210
F 9.139776 39.865901 196.447210
F 9.063676 39.865901 218.271210
F 31.662056 32.224001 196.557210
F 17.973456 24.434001 218.302210
F 18.071356 39.922501 196.565210
F 17.973456 32.150001 218.302210
F 31.444856 39.930201 196.549210
F 17.973456 39.866001 218.302210
F 2.419506 30.870401 200.060210
F 2.351886 30.868101 221.885210
F 29.384056 30.773101 200.056210
F 29.317556 30.767401 221.825210
F 2.419506 38.586401 200.060210
F 2.351886 38.584101 221.885210
F 29.352756 38.709301 200.023210
F 29.331656 38.572101 221.967210
F 0.168005 39.857401 196.449210
F 15.749256 38.580001 217.385210
F 15.749256 30.864001 217.385210
F 6.838556 38.580201 217.354210
F 6.838556 30.864201 217.354210
F 24.736756 43.587701 213.761210
F 0.168005 32.141401 196.449210
F 0.168005 24.425401 196.449210
F 11.354756 30.864001 200.092210
F 11.278556 30.864001 221.916210
F 11.354756 38.580001 200.092210
F 11.278556 38.580001 221.916210
F 11.354756 23.148001 200.092210
F 11.278556 23.148001 221.916210
F 24.771756 35.864601 213.720210
F 24.590256 28.241801 213.875210
F 20.389056 30.755001 200.065210
F 20.278756 30.852701 222.060210
F 20.489656 38.205901 200.106210
F 20.122656 38.483401 222.124210
F 15.761956 43.724001 213.748210
F 15.761956 36.008001 213.748210
F 2.430886 28.285201 196.422210
F 2.363056 28.287401 218.248210
F 26.883856 24.254601 206.640210
F 29.198656 28.053001 218.052210
F 2.430886 36.001201 196.422210
F 2.363056 36.003401 218.248210
F 33.934656 30.522801 217.296210
F 29.135556 35.817701 218.361210
F 2.430886 43.717201 196.422210
F 2.363056 43.719401 218.248210
F 29.349656 23.189301 200.142210
F 29.289556 43.740701 218.343210
F 11.367456 28.292001 196.455210
F 11.291256 28.292001 218.279210
F 11.367456 36.008001 196.455210
F 11.291256 36.008001 218.279210
F 11.367456 43.724001 196.455210
F 11.291256 43.724001 218.279210
F 29.215156 22.873201 224.629210
F 20.173256 28.280401 218.324210
F 29.413456 23.113501 214.831210
F 20.242456 35.910401 218.413210
F 33.903156 28.325001 211.042210
F 20.293756 43.782401 218.357210
F 2.420186 28.285301 199.159210
F 2.353066 28.287301 220.982210
F 29.285556 28.221501 199.231210
F 29.256256 28.220201 220.902210
F 2.420186 36.001301 199.159210
F 2.353066 36.003301 220.982210
F 29.284856 36.087801 199.098210
F 29.236056 35.936101 221.093210
F 2.420186 43.717301 199.159210
F 2.353066 43.719301 220.982210
F 29.089656 43.719401 199.388210
F 29.197156 43.743501 221.035210
F 11.357856 28.292001 199.183210
F 11.281756 28.292001 221.007210
F 11.357856 36.008001 199.183210
F 11.281756 36.008001 221.007210
F 11.357856 43.724001 199.183210
F 11.281756 43.724001 221.007210
F 20.177256 28.142101 199.296210
F 20.288556 28.439401 220.920210
F 20.388756 35.666101 199.165210
F 20.249256 35.960601 221.156210
F 20.230356 43.610901 199.490210
F 20.359056 43.537801 221.124210
F 2.408926 30.870301 202.796210
F 2.341966 30.868301 224.619210
F 29.427156 30.843101 202.832210
F 29.222156 30.746201 224.503210
F 2.408926 38.586301 202.796210
F 2.341966 38.584301 224.619210
F 29.152956 38.650601 202.899210
F 29.421656 38.706501 224.710210
F 15.761956 28.292001 213.748210
F 6.851156 43.723801 213.717210
F 6.813366 23.148101 224.629210
F 6.888966 23.148301 202.805210
F 11.345156 30.864001 202.820210
F 11.269056 30.864001 224.644210
F 11.345156 38.580001 202.820210
F 11.269056 38.580001 224.644210
F 11.345156 23.148001 202.820210
F 11.269056 23.148001 224.644210
F 6.851156 36.007801 213.717210
F 6.851156 28.291801 213.717210
F 20.342856 30.966701 202.776210
F 20.165956 30.813301 224.958210
F 20.320356 38.640401 202.866210
F 20.215456 38.585301 224.754210
F 24.708656 43.581401 211.100210
F 24.801056 35.868301 210.976210
F 4.668136 24.432901 199.160210
F 4.594006 24.433301 220.984210
F 31.788156 24.484701 199.324210
F 31.497856 24.200201 221.200210
F 4.668136 32.148801 199.160210
F 4.594006 32.149301 220.984210
F 31.552356 32.154301 199.216210
F 31.698056 31.953801 221.063210
F 4.668136 39.864801 199.160210
F 4.594006 39.865301 220.984210
F 31.585256 40.004801 199.234210
F 31.602856 39.721401 221.100210
F 13.585356 24.434001 199.191210
F 13.509156 24.434001 221.015210
F 13.585356 32.150001 199.191210
F 13.509156 32.150001 221.015210
F 13.585356 39.866001 199.191210
F 13.509156 39.866001 221.015210
F 22.678156 24.354001 199.362210
F 22.621656 24.438201 221.047210
F 22.677756 32.014501 199.221210
F 22.488256 32.181101 221.164210
F 22.574356 39.744301 199.173210
F 22.420956 39.687301 221.133210
F 4.655746 27.007101 202.797210
F 4.581686 27.006601 224.621210
F 31.588556 26.912901 202.944210
F 31.556356 26.910301 224.857210
F 4.655746 34.723001 202.797210
F 4.581686 34.722601 224.621210
F 31.445356 34.773801 202.740210
F 31.548356 34.860801 224.595210
F 4.655746 42.439001 202.797210
F 4.581686 42.438601 224.621210
F 31.626456 42.575101 203.091210
F 31.337156 42.354001 224.735210
F 13.572656 27.006001 202.828210
F 13.496456 27.006001 224.652210
F 13.572656 34.722001 202.828210
F 13.496456 34.722001 224.652210
F 13.572656 42.438001 202.828210
F 13.496456 42.438001 224.652210
F 22.535656 27.168601 202.715210
F 22.337856 27.008001 224.759210
F 22.724256 34.759701 202.847210
F 22.325556 34.628701 224.768210
F 22.654756 42.448301 202.945210
F 22.555056 42.471001 224.797210
F 4.665306 27.008401 200.067210
F 4.591716 27.007801 221.892210
F 31.649156 27.189601 200.203210
F 31.655656 26.861301 221.961210
F 4.665306 34.724401 200.067210
F 4.591716 34.723701 221.892210
F 31.578356 34.745401 200.112210
F 31.605956 34.643201 221.975210
F 4.665306 42.440401 200.067210
F 4.591716 42.439701 221.892210
F 31.551656 42.576101 200.427210
F 31.542456 42.290701 221.885210
F 13.582156 27.006001 200.100210
F 13.505956 27.006001 221.924210
F 13.582156 34.722001 200.100210
F 13.505956 34.722001 221.924210
F 13.582156 42.438001 200.100210
F 13.505956 42.438001 221.924210
F 22.485756 26.879301 200.108210
F 22.458756 27.016801 221.905210
F 22.655856 34.624701 200.213210
F 22.434556 34.620001 222.177210
F 22.564356 42.448401 200.200210
F 22.590856 42.220401 222.036210
F 4.677596 24.431501 196.430210
F 4.603956 24.432101 218.254210
F 33.750056 30.627901 214.572210
F 31.609156 24.211301 218.491210
F 4.677596 32.147501 196.430210
F 4.603956 32.148101 218.254210
F 20.251856 23.188801 202.986210
F 31.730556 32.123001 218.310210
F 4.677596 39.863501 196.430210
F 4.603956 39.864101 218.254210
F 29.267056 43.750201 196.656210
F 31.707656 39.638401 218.294210
F 13.594856 24.434001 196.463210
F 13.518656 24.434001 218.287210
F 13.594856 32.150001 196.463210
F 13.518656 32.150001 218.287210
F 13.594856 39.866001 196.463210
F 13.518656 39.866001 218.287210
F 26.832556 24.240301 225.583210
F 22.531356 24.418401 218.240210
F 24.971656 23.130801 200.322210
F 22.596756 32.067301 218.339210
F 24.853556 43.765801 196.559210
F 22.406356 39.832501 218.346210
F 6.898306 30.864501 200.076210
F 6.822526 30.864401 221.900210
F 6.898306 38.580501 200.076210
F 6.822526 38.580401 221.900210
F 6.898306 23.148501 200.076210
F 6.822526 23.148401 221.900210
F 24.595256 28.179301 210.983210
F 15.771456 43.724001 211.020210
F 15.809556 30.864001 200.108210
F 15.733356 30.864001 221.932210
F 15.809556 38.580001 200.108210
F 15.733356 38.580001 221.932210
F 15.771456 36.008001 211.020210
F 15.771456 28.292001 211.020210
F 24.828756 30.788501 200.092210
F 24.904356 30.937801 221.906210
F 24.993656 38.489701 199.943210
F 24.747756 38.518101 221.930210
F 6.860396 43.723501 210.988210
F 6.860396 36.007501 210.988210
F 22.469156 32.317601 228.227210
F 2.341966 23.152301 224.619210
F 6.910936 28.291401 196.439210
F 6.835136 28.291501 218.263210
F 6.910936 36.007401 196.439210
F 6.835136 36.007501 218.263210
F 6.910936 43.723401 196.439210
F 6.835136 43.723501 218.263210
F 15.822256 28.292001 196.470210
F 15.746056 28.292001 218.294210
F 15.822256 36.008001 196.470210
F 15.746056 36.008001 218.294210
F 15.822256 43.724001 196.470210
F 15.746056 43.724001 218.294210
F 24.627256 28.177301 196.416210
F 24.778856 28.316401 218.346210
F 22.579756 26.992001 229.306210
F 24.704756 36.060101 218.260210
F 29.165456 36.100101 228.216210
F 24.753156 43.937001 218.475210
F 6.901576 28.291701 199.167210
F 6.825966 28.291801 220.991210
F 6.901576 36.007701 199.167210
F 6.825966 36.007801 220.991210
F 6.901576 43.723701 199.167210
F 6.825966 43.723801 220.991210
F 15.812756 28.292001 199.198210
F 15.736556 28.292001 221.022210
F 15.812756 36.008001 199.198210
F 15.736556 36.008001 221.022210
F 15.812756 43.724001 199.198210
F 15.736556 43.724001 221.022210
F 24.671056 28.134301 199.204210
F 24.740056 28.207401 221.108210
F 24.960356 35.803201 199.225210
F 24.462956 35.885301 221.181210
F 24.831656 43.782701 199.370210
F 24.750056 43.734201 221.211210
F 6.888966 30.864301 202.805210
F 6.813366 30.864101 224.629210
F 6.888966 38.580301 202.805210
F 6.813366 38.580101 224.629210
F 6.860396 28.291501 210.988210
F 20.102156 46.375701 207.273210
F 15.800056 30.864001 202.836210
F 15.723856 30.864001 224.660210
F 15.800056 38.580001 202.836210
F 15.723856 38.580001 224.660210
F 24.755856 38.446601 214.856210
F 24.789756 30.886101 214.526210
F 24.857656 30.829501 202.892210
F 24.669856 30.733001 224.500210
F 24.794156 38.612901 202.683210
F 24.750956 38.773601 224.655210
F 15.758756 38.580001 214.657210
F 15.758756 30.864001 214.657210
F 2.408926 23.154401 202.796210
F 24.579356 43.585201 228.469210
F 0.113591 24.411801 206.474210
F 0.063210 24.417201 228.295210
F 33.924656 35.998601 218.370210
F 33.846756 35.930301 225.647210
F 0.113591 32.127801 206.474210
F 0.063210 32.133201 228.295210
F 27.135356 32.230601 206.329210
F 24.886856 23.205701 203.011210
F 0.113591 39.843801 206.474210
F 0.063210 39.849201 228.295210
F 26.869956 39.965501 206.817210
F 29.241156 43.681201 228.310210
F 9.104936 24.433901 206.450210
F 9.028816 24.434001 228.274210
F 9.104936 32.149901 206.450210
F 9.028816 32.150001 228.274210
F 9.104936 39.865901 206.450210
F 9.028816 39.866001 228.274210
F 17.997756 24.537101 206.615210
F 17.938556 24.434001 228.305210
F 17.998656 32.074601 206.514210
F 17.938556 32.150001 228.305210
F 18.043056 39.772301 206.666210
F 17.938556 39.866001 228.305210
F 0.105129 27.027301 210.111210
F 27.082356 27.065601 210.265210
F 0.105129 34.743301 210.111210
F 27.090856 34.594401 209.902210
F 0.105129 42.459301 210.111210
F 27.008256 42.411701 210.240210
F 9.092236 27.006001 210.087210
F 9.092236 34.722001 210.087210
F 9.092236 42.438001 210.087210
F 18.099056 27.055401 210.275210
F 18.042956 34.764101 210.031210
F 18.085356 42.472001 210.073210
F 0.142850 27.011401 207.364210
F 2.364186 23.153001 217.345210
F 26.960956 26.981801 207.501210
F 0.142850 34.727401 207.364210
F 6.863756 23.148201 210.079210
F 27.107656 34.828301 207.192210
F 0.142850 42.443401 207.364210
F 2.386496 23.153701 210.071210
F 27.024456 42.689801 207.571210
F 9.101726 27.006001 207.359210
F 9.101726 34.722001 207.359210
F 9.101726 42.438001 207.359210
F 17.943156 27.060501 207.591210
F 18.097956 34.731001 207.258210
F 18.063356 42.296001 207.410210
F 0.151217 24.427501 203.726210
F 0.101170 24.433501 225.554210
F 27.240756 24.257801 203.985210
F 29.101656 46.354901 221.900210
F 0.151217 32.143501 203.726210
F 0.101170 32.149501 225.554210
F 27.070956 32.092601 203.722210
F 26.934256 32.211501 225.585210
F 0.151217 39.859501 203.726210
F 0.101170 39.865501 225.554210
F 26.939956 40.026001 203.892210
F 27.112156 39.715101 225.777210
F 9.114406 24.433901 203.722210
F 9.038316 24.434001 225.546210
F 9.114406 32.149901 203.722210
F 9.038316 32.149901 225.546210
F 9.114406 39.865901 203.722210
F 9.038316 39.865901 225.546210
F 18.057856 24.417701 203.942210
F 17.948056 24.434001 225.577210
F 18.068356 32.142301 203.776210
F 17.948056 32.150001 225.577210
F 18.139156 39.884901 203.903210
F 17.948056 39.866001 225.577210
F 2.396826 30.869701 207.335210
F 29.228156 30.918701 207.427210
F 2.396826 38.585701 207.335210
F 29.197956 38.578101 207.581210
F 24.711756 38.552701 217.607210
F 6.847776 23.148501 214.626210
F 6.847776 38.580501 214.626210
F 6.838556 23.148201 217.354210
F 11.329356 30.864001 207.367210
F 11.329356 38.580001 207.367210
F 11.329356 23.148001 207.367210
F 6.847776 30.864501 214.626210
F 20.282156 30.950301 207.469210
F 20.319656 38.505601 207.489210
F 22.574856 39.738301 211.228210
F 2.408136 28.285901 203.697210
F 2.340716 28.288301 225.523210
F 29.271156 28.117101 203.719210
F 29.157156 27.979301 225.601210
F 2.408136 36.001901 203.697210
F 2.340716 36.004301 225.523210
F 29.233856 36.051601 203.764210
F 29.246156 36.173901 225.490210
F 2.408136 43.717901 203.697210
F 2.340716 43.720301 225.523210
F 29.376456 43.848201 203.808210
F 29.079756 43.640801 225.583210
F 11.342056 28.292001 203.729210
F 11.265856 28.292001 225.553210
F 11.342056 36.008001 203.729210
F 11.265856 36.008001 225.553210
F 11.342056 43.724001 203.729210
F 11.265856 43.724001 225.553210
F 20.333056 28.443101 203.726210
F 20.136256 28.216701 225.654210
F 20.468156 36.070501 203.674210
F 20.093856 35.986201 225.779210
F 20.269456 43.695401 203.633210
F 20.149456 43.726001 225.603210
F 2.397706 28.286001 206.433210
F 2.330896 28.288101 228.256210
F 29.040856 28.236801 206.474210
F 33.949056 38.513001 210.308210
F 2.397706 36.001901 206.433210
F 2.330896 36.004001 228.256210
F 29.327756 36.095901 206.406210
F 15.784156 46.296001 207.382210
F 2.397706 43.717901 206.433210
F 2.330896 43.720001 228.256210
F 29.464756 43.687601 206.648210
F 2.374286 23.152901 214.610210
F 11.332556 28.292001 206.457210
F 11.256356 28.292001 228.281210
F 11.332556 36.008001 206.457210
F 11.256356 36.008001 228.281210
F 11.332556 43.724001 206.457210
F 11.256356 43.724001 228.281210
F 20.285356 28.290501 206.433210
F 15.774656 46.296001 210.110210
F 20.296056 36.059101 206.370210
F 15.758756 46.296001 214.657210
F 20.319256 43.705801 206.453210
F 22.231756 39.889001 228.469210
F 2.386496 30.869701 210.071210
F 29.294956 30.797801 210.078210
F 2.386496 38.585701 210.071210
F 29.326856 38.491101 210.406210
F 22.516056 32.265001 210.965210
F 15.749256 46.296001 217.385210
F 11.319856 30.864001 210.095210
F 11.319856 38.580001 210.095210
F 11.319856 23.148001 210.095210
F 22.467156 24.432601 211.123210
F 20.251256 31.043001 210.195210
F 20.270256 38.638001 210.162210
F 13.544056 39.866001 211.012210
F 4.643386 24.433001 206.435210
F 4.569386 24.433501 228.258210
F 31.500856 24.669701 206.644210
F 26.793256 32.249401 228.199210
F 4.643386 32.149001 206.435210
F 4.569386 32.149501 228.258210
F 31.425456 32.171701 206.604210
F 31.367656 31.982401 228.317210
F 4.643386 39.865001 206.435210
F 4.569386 39.865501 228.258210
F 31.455756 39.911401 206.668210
F 15.723856 46.296001 224.660210
F 13.559956 24.434001 206.465210
F 13.483756 24.434001 228.289210
F 13.559956 32.150001 206.465210
F 13.483756 32.150001 228.289210
F 13.559956 39.866001 206.465210
F 13.483756 39.866001 228.289210
F 22.547956 24.453401 206.491210
F 24.608956 35.904801 228.442210
F 22.596656 32.272601 206.394210
F 31.474356 39.825201 228.407210
F 22.433056 39.794001 206.523210
F 31.554356 24.428901 228.323210
F 4.631016 27.006901 210.072210
F 31.642056 27.091701 210.280210
F 4.631016 34.722901 210.072210
F 31.727456 34.697901 210.196210
F 4.631016 42.438901 210.072210
F 31.492556 42.348601 210.505210
F 13.547256 27.006001 210.103210
F 13.547256 34.722001 210.103210
F 13.547256 42.438001 210.103210
F 22.327056 26.998701 210.138210
F 22.545456 34.821101 210.076210
F 22.476956 42.325301 210.196210
F 4.640736 27.008201 207.342210
F 31.408756 27.139001 207.512210
F 4.640736 34.724201 207.342210
F 31.510556 34.821301 207.535210
F 4.640736 42.440201 207.342210
F 31.490756 42.357801 207.605210
F 13.556756 27.006001 207.375210
F 13.556756 34.722001 207.375210
F 13.556756 42.438001 207.375210
F 22.543356 27.030201 207.372210
F 22.331256 34.729501 207.390210
F 22.579056 42.572001 207.330210
F 4.653006 24.431701 203.705210
F 4.579486 24.432301 225.529210
F 31.487256 24.383401 204.002210
F 31.338256 24.170701 225.725210
F 4.653006 32.147701 203.705210
F 4.579486 32.148301 225.529210
F 31.599556 32.256201 203.759210
F 31.597256 31.966001 225.584210
F 4.653006 39.863701 203.705210
F 4.579486 39.864301 225.529210
F 31.500856 39.823901 203.846210
F 31.705256 39.769601 225.601210
F 13.569456 24.434001 203.737210
F 13.493256 24.434001 225.561210
F 13.569456 32.150001 203.737210
F 13.493256 32.150001 225.561210
F 13.569456 39.866001 203.737210
F 13.493256 39.866001 225.561210
F 22.547356 24.580201 203.634210
F 22.206956 24.413501 225.717210
F 22.654156 32.150501 203.600210
F 22.459856 32.075201 225.600210
F 22.573556 39.902901 203.746210
F 22.316156 39.879201 225.680210
F 6.873036 30.864501 207.351210
F 6.873036 38.580501 207.351210
F 6.873036 23.148501 207.351210
F 13.544056 32.150001 211.012210
F 15.784156 30.864001 207.382210
F 15.784156 38.580001 207.382210
F 13.544056 24.434001 211.012210
F 24.917156 30.779001 207.168210
F 24.637756 38.628201 207.550210
F 31.647656 39.692801 211.306210
F 26.950856 24.336301 228.329210
F 6.885666 28.291501 203.714210
F 6.809896 28.291601 225.538210
F 6.885666 36.007501 203.714210
F 6.809896 36.007601 225.538210
F 6.885666 43.723501 203.714210
F 6.809896 43.723601 225.538210
F 15.796856 28.292001 203.745210
F 15.720656 28.292001 225.569210
F 15.796856 36.008001 203.745210
F 15.720656 36.008001 225.569210
F 15.796856 43.724001 203.745210
F 15.720656 43.724001 225.569210
F 24.855556 28.282101 203.685210
F 24.723756 28.098801 225.646210
F 24.924956 36.022301 203.644210
F 24.738856 35.912501 225.607210
F 24.951356 43.621901 203.891210
F 24.966556 43.686801 225.594210
F 6.876366 28.291701 206.442210
F 6.800786 28.291901 228.266210
F 6.876366 36.007701 206.442210
F 6.800786 36.007901 228.266210
F 6.876366 43.723701 206.442210
F 6.800786 43.723901 228.266210
F 15.787356 28.292001 206.473210
F 15.711156 28.292001 228.297210
F 15.787356 36.008001 206.473210
F 15.711156 36.008001 228.297210
F 15.787356 43.724001 206.473210
F 15.711156 43.724001 228.297210
F 24.795656 28.165401 206.350210
F 26.911856 39.700001 228.400210
F 24.707156 35.969601 206.439210
F 20.188756 43.756301 228.340210
F 24.841956 43.805401 206.675210
F 22.456356 24.498601 228.485210
F 6.863756 30.864201 210.079210
F 6.863756 38.580201 210.079210
F 4.628456 39.863901 210.979210
F 15.774656 30.864001 210.110210
F 15.774656 38.580001 210.110210
F 31.594756 32.125301 210.869210
F 24.705956 30.925301 209.911210
F 24.882656 38.632901 210.300210
F 4.628456 32.147901 210.979210
F 20.314456 28.315001 228.329210
F 0.096712 24.413601 213.748210
F 27.290856 24.352701 213.837210
F 0.096712 32.129601 213.748210
F 27.067456 32.025101 213.623210
F 0.096712 39.845601 213.748210
F 27.134156 39.803401 214.000210
F 9.079556 24.434001 213.724210
F 9.079556 32.149901 213.724210
F 9.079556 39.865901 213.724210
F 17.989356 24.434001 213.755210
F 17.989356 32.150001 213.755210
F 17.989356 39.866001 213.755210
F 0.088298 27.025501 217.385210
F 26.979656 26.898901 217.359210
F 0.088298 34.741501 217.385210
F 26.963156 34.631701 217.286210
F 0.088298 42.457501 217.385210
F 26.898456 42.577001 217.615210
F 9.066866 27.006001 217.362210
F 9.066866 34.722001 217.362210
F 9.066866 42.438001 217.362210
F 17.976656 27.006001 217.393210
F 17.976656 34.722001 217.393210
F 17.976656 42.438001 217.393210
F 0.126140 27.009401 214.640210
F 26.998156 26.971101 214.556210
F 0.126140 34.725401 214.640210
F 27.000156 34.564201 214.614210
F 0.126140 42.441401 214.640210
F 26.910256 42.479701 214.977210
F 9.076366 27.006001 214.634210
F 9.076366 34.722001 214.634210
F 9.076366 42.438001 214.634210
F 17.986156 27.006001 214.665210
F 17.986156 34.722001 214.665210
F 17.986156 42.438001 214.665210
F 0.134481 24.429601 211.002210
F 27.008656 24.497701 211.221210
F 0.134481 32.145601 211.002210
F 27.112056 32.094601 210.872210
F 0.134481 39.861601 211.002210
F 27.014656 39.929101 211.265210
F 9.089036 24.433901 210.996210
F 9.089036 32.149901 210.996210
F 9.089036 39.865901 210.996210
F 17.998856 24.434001 211.027210
F 17.998856 32.150001 211.027210
F 17.998856 39.866001 211.027210
F 2.374286 30.868901 214.610210
F 29.349956 30.843801 214.648210
F 2.374286 38.584901 214.610210
F 29.223656 38.431001 214.853210
F 24.800756 30.932301 217.280210
F 31.759256 24.479601 211.104210
F 4.628456 24.431901 210.979210
F 29.046656 28.019201 228.193210
F 11.303956 30.864001 214.641210
F 11.303956 38.580001 214.641210
F 11.303956 23.148001 214.641210
F 22.534656 42.413601 214.896210
F 20.225056 30.810901 214.696210
F 20.173556 38.476301 214.662210
F 22.532256 34.631901 214.645210
F 2.385536 28.286601 210.972210
F 29.357356 28.376201 211.165210
F 2.385536 36.002601 210.972210
F 29.137956 35.996501 211.036210
F 2.385536 43.718601 210.972210
F 29.292156 43.729901 211.192210
F 11.316656 28.292001 211.004210
F 11.316656 36.008001 211.004210
F 11.316656 43.724001 211.004210
F 20.189656 28.334101 211.029210
F 20.300756 36.036901 211.088210
F 20.333256 43.856401 211.127210
F 2.375336 28.286601 213.708210
F 29.336556 28.176501 213.892210
F 2.375336 36.002601 213.708210
F 29.192956 35.888601 213.741210
F 2.375336 43.718601 213.708210
F 29.247856 43.620901 213.897210
F 11.307156 28.292001 213.732210
F 11.307156 36.008001 213.732210
F 11.307156 43.724001 213.732210
F 20.339256 28.174101 213.784210
F 20.143956 36.044501 213.777210
F 20.240256 43.679901 213.757210
F 2.364186 30.869001 217.345210
F 29.480556 30.722201 217.390210
F 2.364186 38.585001 217.345210
F 29.262456 38.380301 217.616210
F 22.429556 26.889601 214.743210
F 2.419506 23.154401 200.060210
F 11.294456 30.864001 217.369210
F 11.294456 38.580001 217.369210
F 11.294456 23.148001 217.369210
F 13.531356 42.438001 214.649210
F 20.314856 30.909901 217.514210
F 20.152756 38.490901 217.584210
F 13.531356 34.722001 214.649210
F 4.618676 24.433201 213.709210
F 31.588156 24.411601 213.923210
F 4.618676 32.149201 213.709210
F 31.573356 32.052001 213.537210
F 4.618676 39.865201 213.709210
F 31.637256 39.744101 214.089210
F 13.534556 24.434001 213.740210
F 13.534556 32.150001 213.740210
F 13.534556 39.866001 213.740210
F 22.683556 24.238401 213.961210
F 22.468056 32.231101 213.679210
F 22.575956 39.765901 213.839210
F 4.606326 27.006701 217.347210
F 31.574056 26.916301 217.515210
F 4.606326 34.722701 217.347210
F 31.518556 34.684901 217.457210
F 4.606326 42.438701 217.347210
F 31.550056 42.252701 217.397210
F 13.521856 27.006001 217.377210
F 13.521856 34.722001 217.377210
F 13.521856 42.438001 217.377210
F 22.468756 27.114301 217.392210
F 22.475656 34.635701 217.382210
F 22.586156 42.477501 217.553210
F 4.616206 27.008001 214.617210
F 31.680456 27.058501 214.866210
F 4.616206 34.724001 214.617210
F 31.573156 34.574301 214.652210
F 4.616206 42.440001 214.617210
F 31.485556 42.367801 214.756210
F 13.531356 27.006001 214.649210
F 20.172856 36.046701 228.534210
F 2.351886 23.152101 221.885210
F 24.585056 28.359301 228.343210
F 2.396826 23.153701 207.335210
F 15.809556 46.296001 200.108210
F 15.733356 46.296001 221.932210
F 15.800056 46.296001 202.836210
F 29.407356 28.147101 196.442210
F 25.101356 23.070201 214.562210
F 22.565356 24.408501 196.674210
F 33.687256 43.577901 213.847210
F 33.856156 35.890901 213.934210
F 33.689156 35.850901 228.295210
F 26.971656 39.722401 196.483210
F 18.052156 24.449001 196.347210
F 33.973656 27.991701 218.328210
F 24.786656 46.265301 210.349210
F 34.000956 28.026601 213.578210
F 24.754456 46.367501 222.098210
F 20.174256 23.013601 221.872210
F 29.137256 46.233901 224.794210
F 24.812056 46.194801 224.965210
F 24.733156 46.333701 217.292210
F 29.150256 46.302901 207.340210
F 24.694156 46.145501 214.562210
F 29.216056 46.297701 214.738210
F 29.176556 46.267001 200.222210
F 20.301356 46.284001 224.646210
F 20.237456 46.380901 200.107210
F 29.311856 46.286201 202.913210
F 20.097256 46.170401 214.650210
F 24.761756 46.389101 207.384210
F 29.340256 23.240101 207.541210
F 24.625956 23.130301 229.091210
F 29.329056 22.907101 202.918210
F 24.548256 23.121001 207.641210
F 20.231556 23.015101 217.326210
F 26.974156 34.708201 229.158210
F 22.280356 42.394501 229.349210
F 29.283056 23.137901 229.206210
F 33.750356 23.234001 229.528210
F 20.299056 36.108001 196.392210
F 22.569856 39.863401 196.239210
F 29.300956 36.009801 196.381210
F 24.876256 35.846301 196.449210
F 22.437256 32.162101 196.461210
F 0.029949 24.420601 242.842210
F 27.006856 24.354201 242.940210
F 0.029949 32.136601 242.842210
F 26.955856 31.958701 243.259210
F 0.029949 39.852601 242.842210
F 27.127256 39.756101 242.761210
F 8.978076 24.434001 242.823210
F 8.978076 32.150001 242.823210
F 8.978076 39.866001 242.823210
F 17.887756 24.434001 242.854210
F 17.887756 32.150001 242.854210
F 17.887756 39.866001 242.854210
F 0.021652 27.018501 246.479210
F 26.711256 26.979401 246.529210
F 0.021652 34.734501 246.479210
F 26.886156 34.737601 246.628210
F 0.021652 42.450501 246.479210
F 26.995756 42.431701 246.403210
F 8.965386 27.006001 246.460210
F 8.965386 34.722001 246.460210
F 8.965386 42.438001 246.460210
F 17.875056 27.006001 246.491210
F 17.875056 34.722001 246.491210
F 17.875056 42.438001 246.491210
F 0.059860 27.001901 243.744210
F 26.844356 26.999501 243.838210
F 0.059860 34.717901 243.744210
F 27.180156 34.596801 243.880210
F 0.059860 42.433901 243.744210
F 27.175756 42.336601 243.758210
F 8.974926 27.006001 243.732210
F 8.974926 34.722001 243.732210
F 8.974926 42.438001 243.732210
F 17.884656 27.006001 243.763210
F 17.884656 34.722001 243.763210
F 17.884656 42.438001 243.763210
F 0.068086 24.437201 240.106210
F 26.908856 24.561701 240.310210
F 0.068086 32.153201 240.106210
F 26.840456 32.038601 240.566210
F 0.068086 39.869201 240.106210
F 26.903656 39.658601 239.997210
F 8.987596 24.434001 240.095210
F 8.987596 32.150001 240.095210
F 8.987596 39.866001 240.095210
F 17.897256 24.434001 240.126210
F 17.897256 32.150001 240.126210
F 17.897256 39.866001 240.126210
F 2.285366 30.865501 243.711210
F 29.321756 30.797801 243.780210
F 2.285366 38.581501 243.711210
F 29.363556 38.425901 243.761210
F 34.036456 38.633801 253.639210
F 7.137076 30.862101 260.955210
F 6.763036 30.864001 239.178210
F 27.423656 42.532501 260.945210
F 11.202356 30.864001 243.740210
F 11.202356 38.580001 243.740210
F 24.889756 43.639601 257.351210
F 11.202356 46.296001 243.740210
F 20.038856 30.901001 243.697210
F 20.137756 38.641801 243.777210
F 24.611256 43.637801 235.512210
F 2.296376 28.290001 240.073210
F 29.344856 28.170301 240.334210
F 2.296376 36.006001 240.073210
F 29.340156 35.922901 240.127210
F 2.296376 43.722001 240.073210
F 29.206556 43.639201 240.102210
F 11.215056 28.292001 240.103210
F 11.215056 36.008001 240.103210
F 11.215056 43.724001 240.103210
F 20.182656 28.144401 240.009210
F 20.279256 35.805301 240.363210
F 20.232856 43.533601 240.003210
F 2.286816 28.289601 242.804210
F 29.149356 28.116601 242.936210
F 2.286816 36.005601 242.804210
F 29.402556 35.856001 242.859210
F 2.286816 43.721601 242.804210
F 29.189856 43.649601 242.765210
F 11.205556 28.292001 242.831210
F 11.205556 36.008001 242.831210
F 11.205556 43.724001 242.831210
F 20.159356 28.215601 242.793210
F 20.242956 36.018601 243.097210
F 20.162656 43.652201 242.823210
F 2.275846 30.866001 246.441210
F 29.380656 30.721401 246.500210
F 2.275846 38.582001 246.441210
F 29.235156 38.702001 246.511210
F 24.834656 36.067601 257.375210
F 29.271256 38.525401 229.241210
F 11.192856 30.864001 246.468210
F 11.192856 38.580001 246.468210
F 11.192856 23.148001 246.468210
F 24.676656 35.768301 235.689210
F 20.152656 30.927501 246.402210
F 20.065956 38.524201 246.380210
F 24.845756 28.488201 257.311210
F 4.520276 24.433901 242.807210
F 31.610656 24.254101 242.838210
F 4.520276 32.149901 242.807210
F 31.521456 32.199101 242.775210
F 4.520276 39.865901 242.807210
F 31.405556 39.886001 242.805210
F 13.432956 24.434001 242.839210
F 13.432956 32.150001 242.839210
F 13.432956 39.866001 242.839210
F 22.408456 24.469101 242.790210
F 22.512456 32.190101 242.847210
F 22.500756 39.905501 242.739210
F 4.508016 27.006001 246.445210
F 31.418456 27.050901 246.308210
F 4.508016 34.722001 246.445210
F 31.530156 34.674501 246.558210
F 4.508016 42.438001 246.445210
F 31.475256 42.549501 246.394210
F 13.420256 27.006001 246.476210
F 13.420256 34.722001 246.476210
F 13.420256 42.438001 246.476210
F 22.337356 26.901001 246.579210
F 22.451256 34.621701 246.600210
F 22.536956 42.488801 246.440210
F 4.518496 27.007001 243.716210
F 31.579356 26.988501 243.685210
F 4.518496 34.723001 243.716210
F 31.741056 34.634501 243.743210
F 4.518496 42.439001 243.716210
F 31.527556 42.585601 243.773210
F 13.429756 27.006001 243.748210
F 13.429756 34.722001 243.748210
F 13.429756 42.438001 243.748210
F 22.327056 26.973001 243.741210
F 22.587156 34.743701 243.860210
F 22.551956 42.398201 243.670210
F 4.530666 24.432801 240.079210
F 31.346656 24.384401 240.218210
F 4.530666 32.148801 240.079210
F 31.371856 31.911801 240.117210
F 4.530666 39.864801 240.079210
F 31.240056 39.841001 240.024210
F 13.442456 24.434001 240.111210
F 13.442456 32.150001 240.111210
F 13.442456 39.866001 240.111210
F 22.443656 24.366101 240.110210
F 22.472656 32.169401 240.199210
F 22.479956 39.593301 239.998210
F 6.746836 30.864301 243.724210
F 6.746836 38.580301 243.724210
F 6.746836 23.148301 243.724210
F 24.635956 28.198501 235.587210
F 15.657256 30.864001 243.756210
F 15.657256 38.580001 243.756210
F 15.622356 43.715401 257.363210
F 24.553656 30.713401 244.031210
F 24.875356 38.703401 243.915210
F 15.685756 43.724001 235.572210
F 24.644356 23.073501 243.859210
F 6.759436 28.291601 240.087210
F 6.759436 36.007601 240.087210
F 6.759436 43.723601 240.087210
F 15.669856 28.292001 240.118210
F 15.669856 36.008001 240.118210
F 15.669856 43.724001 240.118210
F 24.754856 28.136501 240.090210
F 24.809256 35.994801 240.204210
F 24.613756 43.545801 240.076210
F 6.750466 28.292001 242.815210
F 6.750466 36.008001 242.815210
F 6.750466 43.724001 242.815210
F 15.660356 28.292001 242.846210
F 15.660356 36.008001 242.846210
F 15.660356 43.724001 242.846210
F 24.569356 28.213601 242.839210
F 25.048656 36.029501 242.944210
F 24.782356 43.557701 242.820210
F 6.737876 30.863901 246.452210
F 6.737876 38.579901 246.452210
F 6.737876 46.295901 246.452210
F 15.647656 30.864001 246.484210
F 15.647656 38.580001 246.484210
F 15.622356 35.999401 257.363210
F 24.642956 30.890601 246.671210
F 24.620256 38.700201 246.633210
F 15.685756 36.008001 235.572210
F 33.774956 23.274801 246.286210
F 0.013365 24.422301 250.116210
F 27.087656 24.457101 250.104210
F 0.013365 32.138301 250.116210
F 26.943756 32.141301 250.261210
F 0.013365 39.854301 250.116210
F 26.876056 39.896201 250.332210
F 8.952716 24.434001 250.098210
F 8.952716 32.150001 250.098210
F 8.952716 39.866001 250.098210
F 17.862356 24.434001 250.129210
F 17.862356 32.150001 250.129210
F 17.862356 39.866001 250.129210
F 0.054866 27.021901 231.932210
F 16.049556 46.293201 260.985210
F 27.052456 26.922201 231.912210
F 26.991556 26.869901 253.762210
F 0.054866 34.737901 231.932210
F 24.672556 23.240001 236.718210
F 27.118856 34.564301 231.821210
F 27.043756 34.905101 253.787210
F 0.054866 42.453901 231.932210
F 6.763036 46.296001 239.178210
F 26.884356 42.445001 231.794210
F 27.311856 42.509701 253.615210
F 9.016126 27.006001 231.911210
F 8.940136 27.005901 253.732210
F 9.016126 34.722001 231.911210
F 8.940136 34.721901 253.732210
F 9.016126 42.438001 231.911210
F 8.940136 42.437901 253.732210
F 17.925856 27.006001 231.942210
F 17.849856 27.005901 253.763210
F 17.925856 34.722001 231.942210
F 17.849856 34.721901 253.763210
F 17.925856 42.438001 231.942210
F 17.849856 42.437901 253.763210
F 0.043345 27.000101 251.019210
F 31.364756 26.919901 229.389210
F 26.770356 26.892701 250.992210
F 0.043345 34.716001 251.019210
F 20.200056 23.152201 236.530210
F 26.985456 34.839301 251.053210
F 0.043345 42.432001 251.019210
F 33.850856 36.145601 235.433210
F 27.115456 42.563401 250.898210
F 9.025636 27.006001 229.183210
F 8.949576 27.006001 251.006210
F 9.025636 34.722001 229.183210
F 8.949576 34.722001 251.006210
F 9.025636 42.438001 229.183210
F 8.949576 42.438001 251.006210
F 17.935356 27.006001 229.214210
F 17.859256 27.006001 251.038210
F 17.935356 34.722001 229.214210
F 17.859256 34.722001 251.038210
F 17.935356 42.438001 229.214210
F 17.859256 42.438001 251.038210
F 0.051635 24.439001 247.382210
F 26.958356 24.524801 247.388210
F 0.051635 32.155001 247.382210
F 27.016556 32.198501 247.382210
F 0.051635 39.871001 247.382210
F 26.854656 39.960001 247.528210
F 8.962236 24.434001 247.370210
F 8.962236 32.150001 247.370210
F 8.962236 39.866001 247.370210
F 17.871956 24.434001 247.401210
F 17.871956 32.150001 247.401210
F 17.871956 39.866001 247.401210
F 2.329596 30.867301 229.160210
F 2.263266 30.864501 250.986210
F 20.213656 23.046901 258.189210
F 29.127856 30.686701 251.028210
F 2.329596 38.583301 229.160210
F 2.263266 38.580501 250.986210
F 22.383656 24.489201 232.913210
F 29.328156 38.654801 251.155210
F 26.836556 26.865301 229.178210
F 24.697856 38.436901 239.017210
F 15.622356 28.283401 257.363210
F 15.685756 28.292001 235.572210
F 6.712646 43.715601 257.332210
F 6.775616 43.724001 235.541210
F 22.379856 34.708401 229.389210
F 20.674856 38.583501 260.861210
F 11.253156 30.864001 229.191210
F 11.176956 30.864001 251.014210
F 11.253156 38.580001 229.191210
F 11.176956 38.580001 251.014210
F 11.253156 23.148001 229.191210
F 6.712646 35.999601 257.332210
F 6.775616 36.008001 235.541210
F 11.176956 46.296001 251.014210
F 26.970556 42.350201 229.085210
F 20.052756 30.635401 251.075210
F 24.922056 35.995301 261.833210
F 20.024056 38.666101 251.064210
F 6.712646 28.283601 257.332210
F 6.775616 28.292001 235.541210
F 2.274366 28.291001 247.348210
F 29.054456 28.103601 247.385210
F 2.274366 36.007001 247.348210
F 29.144256 36.109101 247.307210
F 2.274366 43.723001 247.348210
F 29.070456 43.737401 247.461210
F 11.189656 28.292001 247.377210
F 11.189656 36.008001 247.377210
F 11.189656 43.724001 247.377210
F 20.153956 28.353401 247.316210
F 20.195556 35.914001 247.471210
F 20.032456 43.753401 247.318210
F 2.264876 28.290401 250.078210
F 29.214156 28.119901 250.179210
F 2.264876 36.006401 250.078210
F 29.285956 36.102301 250.108210
F 2.264876 43.722401 250.078210
F 29.301956 43.920501 250.243210
F 11.180156 28.292001 250.105210
F 11.180156 36.008001 250.105210
F 11.180156 43.724001 250.105210
F 20.144556 28.170501 250.006210
F 20.121556 36.077701 250.233210
F 20.235856 43.584501 250.008210
F 2.319836 30.867501 231.893210
F 2.252416 30.865101 253.714210
F 29.114756 30.746901 231.854210
F 29.343356 30.861201 253.693210
F 2.319836 38.583501 231.893210
F 2.252416 38.581101 253.714210
F 29.276856 38.742301 231.957210
F 29.681256 38.701201 253.714210
F 24.861156 43.808701 254.636210
F 24.711356 43.777501 232.790210
F 33.749356 43.793901 232.891210
F 25.124256 31.026001 260.939210
F 11.243656 30.864001 231.919210
F 11.167556 30.863901 253.740210
F 11.243656 38.580001 231.919210
F 11.167556 38.579901 253.740210
F 11.243656 23.148001 231.919210
F 24.860856 36.138301 254.587210
F 24.849656 35.761601 232.925210
F 11.167556 46.295901 253.740210
F 20.286156 30.824501 231.958210
F 20.178656 30.864701 253.911210
F 20.139656 38.627201 231.938210
F 20.147256 38.719501 253.827210
[truncated: 2,125,521 more chars]
