# Supplementary material for: Molecular-resolution imaging of ice crystallized from liquid water by cryogenic liquid-cell TEM
Source: Nat Commun. 2025 Sep 25;16:8342. doi: 10.1038/s41467-025-62451-0 (PMC12462463; doi:10.1038/s41467-025-62451-0)
Supplement: Supplementary file 9 — Supplementary Data 1 [file 41467_2025_62451_MOESM9_ESM.zip › supercell_5_3_12/0.2/input.xyz]

77445
F77445
F 0.901688 1.286291 2.728622
F 0.825490 1.286291 24.557596
F 0.749292 1.286291 46.386570
F 0.673095 1.286291 68.215545
F 0.596897 1.286291 90.044519
F 0.520699 1.286291 111.873494
F 0.444501 1.286291 133.702468
F 0.368303 1.286291 155.531442
F 0.292106 1.286291 177.360417
F 0.215908 1.286291 199.189392
F 0.139710 1.286291 221.018367
F 0.063512 1.286291 242.847341
F 0.901688 24.439548 2.728622
F 0.825490 24.439548 24.557596
F 0.749292 24.439548 46.386570
F 0.673095 24.439548 68.215545
F 0.596897 24.439548 90.044519
F 0.520699 24.439548 111.873494
F 0.444501 24.439548 133.702468
F 0.368303 24.439548 155.531442
F 0.292106 24.439548 177.360417
F 0.215908 24.439548 199.189392
F 0.139710 24.439548 221.018367
F 0.063512 24.439548 242.847341
F 0.901688 47.592806 2.728622
F 0.825490 47.592806 24.557596
F 0.749292 47.592806 46.386570
F 0.673095 47.592806 68.215545
F 0.596897 47.592806 90.044519
F 0.520699 47.592806 111.873494
F 0.444501 47.592806 133.702468
F 0.368303 47.592806 155.531442
F 0.292106 47.592806 177.360417
F 0.215908 47.592806 199.189392
F 0.139710 47.592806 221.018367
F 0.063512 47.592806 242.847341
F 27.636628 1.286291 2.821945
F 27.560430 1.286291 24.650919
F 27.484233 1.286291 46.479893
F 27.408035 1.286291 68.308868
F 27.331837 1.286291 90.137842
F 27.255639 1.286291 111.966817
F 27.179441 1.286291 133.795791
F 27.103244 1.286291 155.624765
F 27.027046 1.286291 177.453740
F 26.950848 1.286291 199.282714
F 26.874650 1.286291 221.111689
F 26.798452 1.286291 242.940663
F 27.636628 24.439548 2.821945
F 27.560430 24.439548 24.650919
F 27.484233 24.439548 46.479893
F 27.408035 24.439548 68.308868
F 27.331837 24.439548 90.137842
F 27.255639 24.439548 111.966817
F 27.179441 24.439548 133.795791
F 27.103244 24.439548 155.624765
F 27.027046 24.439548 177.453740
F 26.950848 24.439548 199.282714
F 26.874650 24.439548 221.111689
F 26.798452 24.439548 242.940663
F 27.636628 47.592806 2.821945
F 27.560430 47.592806 24.650919
F 27.484233 47.592806 46.479893
F 27.408035 47.592806 68.308868
F 27.331837 47.592806 90.137842
F 27.255639 47.592806 111.966817
F 27.179441 47.592806 133.795791
F 27.103244 47.592806 155.624765
F 27.027046 47.592806 177.453740
F 26.950848 47.592806 199.282714
F 26.874650 47.592806 221.111689
F 26.798452 47.592806 242.940663
F 54.371568 1.286291 2.915268
F 54.295370 1.286291 24.744242
F 54.219173 1.286291 46.573216
F 54.142975 1.286291 68.402191
F 54.066777 1.286291 90.231165
F 53.990579 1.286291 112.060140
F 53.914381 1.286291 133.889114
F 53.838184 1.286291 155.718088
F 53.761986 1.286291 177.547063
F 53.685788 1.286291 199.376037
F 53.609590 1.286291 221.205012
F 53.533392 1.286291 243.033986
F 54.371568 24.439548 2.915268
F 54.295370 24.439548 24.744242
F 54.219173 24.439548 46.573216
F 54.142975 24.439548 68.402191
F 54.066777 24.439548 90.231165
F 53.990579 24.439548 112.060140
F 53.914381 24.439548 133.889114
F 53.838184 24.439548 155.718088
F 53.761986 24.439548 177.547063
F 53.685788 24.439548 199.376037
F 53.609590 24.439548 221.205012
F 53.533392 24.439548 243.033986
F 54.371568 47.592806 2.915268
F 54.295370 47.592806 24.744242
F 54.219173 47.592806 46.573216
F 54.142975 47.592806 68.402191
F 54.066777 47.592806 90.231165
F 53.990579 47.592806 112.060140
F 53.914381 47.592806 133.889114
F 53.838184 47.592806 155.718088
F 53.761986 47.592806 177.547063
F 53.685788 47.592806 199.376037
F 53.609590 47.592806 221.205012
F 53.533392 47.592806 243.033986
F 0.901688 9.004040 2.728622
F 0.825490 9.004040 24.557596
F 0.749292 9.004040 46.386570
F 0.673095 9.004040 68.215545
F 0.596897 9.004040 90.044519
F 0.520699 9.004040 111.873494
F 0.444501 9.004040 133.702468
F 0.368303 9.004040 155.531442
F 0.292106 9.004040 177.360417
F 0.215908 9.004040 199.189392
F 0.139710 9.004040 221.018367
F 0.063512 9.004040 242.847341
F 0.901688 32.157298 2.728622
F 0.825490 32.157298 24.557596
F 0.749292 32.157298 46.386570
F 0.673095 32.157298 68.215545
F 0.596897 32.157298 90.044519
F 0.520699 32.157298 111.873494
F 0.444501 32.157298 133.702468
F 0.368303 32.157298 155.531442
F 0.292106 32.157298 177.360417
F 0.215908 32.157298 199.189392
F 0.139710 32.157298 221.018367
F 0.063512 32.157298 242.847341
F 0.901688 55.310555 2.728622
F 0.825490 55.310555 24.557596
F 0.749292 55.310555 46.386570
F 0.673095 55.310555 68.215545
F 0.596897 55.310555 90.044519
F 0.520699 55.310555 111.873494
F 0.444501 55.310555 133.702468
F 0.368303 55.310555 155.531442
F 0.292106 55.310555 177.360417
F 0.215908 55.310555 199.189392
F 0.139710 55.310555 221.018367
F 0.063512 55.310555 242.847341
F 27.636628 9.004040 2.821945
F 27.560430 9.004040 24.650919
F 27.484233 9.004040 46.479893
F 27.408035 9.004040 68.308868
F 27.331837 9.004040 90.137842
F 27.255639 9.004040 111.966817
F 27.179441 9.004040 133.795791
F 27.103244 9.004040 155.624765
F 27.027046 9.004040 177.453740
F 26.950848 9.004040 199.282714
F 26.874650 9.004040 221.111689
F 26.798452 9.004040 242.940663
F 27.636628 32.157298 2.821945
F 27.560430 32.157298 24.650919
F 27.484233 32.157298 46.479893
F 27.408035 32.157298 68.308868
F 27.331837 32.157298 90.137842
F 27.255639 32.157298 111.966817
F 27.179441 32.157298 133.795791
F 27.103244 32.157298 155.624765
F 27.027046 32.157298 177.453740
F 26.950848 32.157298 199.282714
F 26.874650 32.157298 221.111689
F 26.798452 32.157298 242.940663
F 27.636628 55.310555 2.821945
F 27.560430 55.310555 24.650919
F 27.484233 55.310555 46.479893
F 27.408035 55.310555 68.308868
F 27.331837 55.310555 90.137842
F 27.255639 55.310555 111.966817
F 27.179441 55.310555 133.795791
F 27.103244 55.310555 155.624765
F 27.027046 55.310555 177.453740
F 26.950848 55.310555 199.282714
F 26.874650 55.310555 221.111689
F 26.798452 55.310555 242.940663
F 54.371568 9.004040 2.915268
F 54.295370 9.004040 24.744242
F 54.219173 9.004040 46.573216
F 54.142975 9.004040 68.402191
F 54.066777 9.004040 90.231165
F 53.990579 9.004040 112.060140
F 53.914381 9.004040 133.889114
F 53.838184 9.004040 155.718088
F 53.761986 9.004040 177.547063
F 53.685788 9.004040 199.376037
F 53.609590 9.004040 221.205012
F 53.533392 9.004040 243.033986
F 54.371568 32.157298 2.915268
F 54.295370 32.157298 24.744242
F 54.219173 32.157298 46.573216
F 54.142975 32.157298 68.402191
F 54.066777 32.157298 90.231165
F 53.990579 32.157298 112.060140
F 53.914381 32.157298 133.889114
F 53.838184 32.157298 155.718088
F 53.761986 32.157298 177.547063
F 53.685788 32.157298 199.376037
F 53.609590 32.157298 221.205012
F 53.533392 32.157298 243.033986
F 54.371568 55.310555 2.915268
F 54.295370 55.310555 24.744242
F 54.219173 55.310555 46.573216
F 54.142975 55.310555 68.402191
F 54.066777 55.310555 90.231165
F 53.990579 55.310555 112.060140
F 53.914381 55.310555 133.889114
F 53.838184 55.310555 155.718088
F 53.761986 55.310555 177.547063
F 53.685788 55.310555 199.376037
F 53.609590 55.310555 221.205012
F 53.533392 55.310555 243.033986
F 0.901688 16.721795 2.728622
F 0.825490 16.721795 24.557597
F 0.749292 16.721795 46.386571
F 0.673095 16.721795 68.215546
F 0.596897 16.721795 90.044520
F 0.520699 16.721795 111.873494
F 0.444501 16.721795 133.702469
F 0.368303 16.721795 155.531443
F 0.292106 16.721795 177.360418
F 0.215908 16.721795 199.189393
F 0.139710 16.721795 221.018367
F 0.063512 16.721795 242.847342
F 0.901688 39.875053 2.728622
F 0.825490 39.875053 24.557597
F 0.749292 39.875053 46.386571
F 0.673095 39.875053 68.215546
F 0.596897 39.875053 90.044520
F 0.520699 39.875053 111.873494
F 0.444501 39.875053 133.702469
F 0.368303 39.875053 155.531443
F 0.292106 39.875053 177.360418
F 0.215908 39.875053 199.189393
F 0.139710 39.875053 221.018367
F 0.063512 39.875053 242.847342
F 0.901688 63.028310 2.728622
F 0.825490 63.028310 24.557597
F 0.749292 63.028310 46.386571
F 0.673095 63.028310 68.215546
F 0.596897 63.028310 90.044520
F 0.520699 63.028310 111.873494
F 0.444501 63.028310 133.702469
F 0.368303 63.028310 155.531443
F 0.292106 63.028310 177.360418
F 0.215908 63.028310 199.189393
F 0.139710 63.028310 221.018367
F 0.063512 63.028310 242.847342
F 27.636628 16.721795 2.821945
F 27.560430 16.721795 24.650920
F 27.484233 16.721795 46.479894
F 27.408035 16.721795 68.308869
F 27.331837 16.721795 90.137843
F 27.255639 16.721795 111.966817
F 27.179441 16.721795 133.795792
F 27.103244 16.721795 155.624766
F 27.027046 16.721795 177.453741
F 26.950848 16.721795 199.282715
F 26.874650 16.721795 221.111689
F 26.798452 16.721795 242.940664
F 27.636628 39.875053 2.821945
F 27.560430 39.875053 24.650920
F 27.484233 39.875053 46.479894
F 27.408035 39.875053 68.308869
F 27.331837 39.875053 90.137843
F 27.255639 39.875053 111.966817
F 27.179441 39.875053 133.795792
F 27.103244 39.875053 155.624766
F 27.027046 39.875053 177.453741
F 26.950848 39.875053 199.282715
F 26.874650 39.875053 221.111689
F 26.798452 39.875053 242.940664
F 27.636628 63.028310 2.821945
F 27.560430 63.028310 24.650920
F 27.484233 63.028310 46.479894
F 27.408035 63.028310 68.308869
F 27.331837 63.028310 90.137843
F 27.255639 63.028310 111.966817
F 27.179441 63.028310 133.795792
F 27.103244 63.028310 155.624766
F 27.027046 63.028310 177.453741
F 26.950848 63.028310 199.282715
F 26.874650 63.028310 221.111689
F 26.798452 63.028310 242.940664
F 54.371568 16.721795 2.915268
F 54.295370 16.721795 24.744243
F 54.219173 16.721795 46.573217
F 54.142975 16.721795 68.402192
F 54.066777 16.721795 90.231166
F 53.990579 16.721795 112.060140
F 53.914381 16.721795 133.889115
F 53.838184 16.721795 155.718089
F 53.761986 16.721795 177.547064
F 53.685788 16.721795 199.376038
F 53.609590 16.721795 221.205012
F 53.533392 16.721795 243.033987
F 54.371568 39.875053 2.915268
F 54.295370 39.875053 24.744243
F 54.219173 39.875053 46.573217
F 54.142975 39.875053 68.402192
F 54.066777 39.875053 90.231166
F 53.990579 39.875053 112.060140
F 53.914381 39.875053 133.889115
F 53.838184 39.875053 155.718089
F 53.761986 39.875053 177.547064
F 53.685788 39.875053 199.376038
F 53.609590 39.875053 221.205012
F 53.533392 39.875053 243.033987
F 54.371568 63.028310 2.915268
F 54.295370 63.028310 24.744243
F 54.219173 63.028310 46.573217
F 54.142975 63.028310 68.402192
F 54.066777 63.028310 90.231166
F 53.990579 63.028310 112.060140
F 53.914381 63.028310 133.889115
F 53.838184 63.028310 155.718089
F 53.761986 63.028310 177.547064
F 53.685788 63.028310 199.376038
F 53.609590 63.028310 221.205012
F 53.533392 63.028310 243.033987
F 9.813331 1.286291 2.759730
F 9.737133 1.286291 24.588704
F 9.660935 1.286291 46.417679
F 9.584737 1.286291 68.246653
F 9.508540 1.286291 90.075627
F 9.432342 1.286291 111.904602
F 9.356144 1.286291 133.733576
F 9.279946 1.286291 155.562551
F 9.203748 1.286291 177.391525
F 9.127550 1.286291 199.220499
F 9.051353 1.286291 221.049474
F 8.975155 1.286291 242.878448
F 9.813331 24.439548 2.759730
F 9.737133 24.439548 24.588704
F 9.660935 24.439548 46.417679
F 9.584737 24.439548 68.246653
F 9.508540 24.439548 90.075627
F 9.432342 24.439548 111.904602
F 9.356144 24.439548 133.733576
F 9.279946 24.439548 155.562551
F 9.203748 24.439548 177.391525
F 9.127550 24.439548 199.220499
F 9.051353 24.439548 221.049474
F 8.975155 24.439548 242.878448
F 9.813331 47.592806 2.759730
F 9.737133 47.592806 24.588704
F 9.660935 47.592806 46.417679
F 9.584737 47.592806 68.246653
F 9.508540 47.592806 90.075627
F 9.432342 47.592806 111.904602
F 9.356144 47.592806 133.733576
F 9.279946 47.592806 155.562551
F 9.203748 47.592806 177.391525
F 9.127550 47.592806 199.220499
F 9.051353 47.592806 221.049474
F 8.975155 47.592806 242.878448
F 36.548271 1.286291 2.853053
F 36.472073 1.286291 24.682027
F 36.395875 1.286291 46.511002
F 36.319677 1.286291 68.339976
F 36.243480 1.286291 90.168950
F 36.167282 1.286291 111.997925
F 36.091084 1.286291 133.826899
F 36.014886 1.286291 155.655874
F 35.938688 1.286291 177.484848
F 35.862491 1.286291 199.313822
F 35.786293 1.286291 221.142797
F 35.710095 1.286291 242.971771
F 36.548271 24.439548 2.853053
F 36.472073 24.439548 24.682027
F 36.395875 24.439548 46.511002
F 36.319677 24.439548 68.339976
F 36.243480 24.439548 90.168950
F 36.167282 24.439548 111.997925
F 36.091084 24.439548 133.826899
F 36.014886 24.439548 155.655874
F 35.938688 24.439548 177.484848
F 35.862491 24.439548 199.313822
F 35.786293 24.439548 221.142797
F 35.710095 24.439548 242.971771
F 36.548271 47.592806 2.853053
F 36.472073 47.592806 24.682027
F 36.395875 47.592806 46.511002
F 36.319677 47.592806 68.339976
F 36.243480 47.592806 90.168950
F 36.167282 47.592806 111.997925
F 36.091084 47.592806 133.826899
F 36.014886 47.592806 155.655874
F 35.938688 47.592806 177.484848
F 35.862491 47.592806 199.313822
F 35.786293 47.592806 221.142797
F 35.710095 47.592806 242.971771
F 63.283212 1.286291 2.946376
F 63.207014 1.286291 24.775350
F 63.130816 1.286291 46.604325
F 63.054619 1.286291 68.433299
F 62.978421 1.286291 90.262273
F 62.902223 1.286291 112.091248
F 62.826025 1.286291 133.920222
F 62.749827 1.286291 155.749197
F 62.673630 1.286291 177.578171
F 62.597432 1.286291 199.407145
F 62.521234 1.286291 221.236120
F 62.445036 1.286291 243.065094
F 63.283212 24.439548 2.946376
F 63.207014 24.439548 24.775350
F 63.130816 24.439548 46.604325
F 63.054619 24.439548 68.433299
F 62.978421 24.439548 90.262273
F 62.902223 24.439548 112.091248
F 62.826025 24.439548 133.920222
F 62.749827 24.439548 155.749197
F 62.673630 24.439548 177.578171
F 62.597432 24.439548 199.407145
F 62.521234 24.439548 221.236120
F 62.445036 24.439548 243.065094
F 63.283212 47.592806 2.946376
F 63.207014 47.592806 24.775350
F 63.130816 47.592806 46.604325
F 63.054619 47.592806 68.433299
F 62.978421 47.592806 90.262273
F 62.902223 47.592806 112.091248
F 62.826025 47.592806 133.920222
F 62.749827 47.592806 155.749197
F 62.673630 47.592806 177.578171
F 62.597432 47.592806 199.407145
F 62.521234 47.592806 221.236120
F 62.445036 47.592806 243.065094
F 9.813331 9.004040 2.759730
F 9.737133 9.004040 24.588704
F 9.660935 9.004040 46.417679
F 9.584737 9.004040 68.246653
F 9.508540 9.004040 90.075627
F 9.432342 9.004040 111.904602
F 9.356144 9.004040 133.733576
F 9.279946 9.004040 155.562551
F 9.203748 9.004040 177.391525
F 9.127550 9.004040 199.220499
F 9.051353 9.004040 221.049474
F 8.975155 9.004040 242.878448
F 9.813331 32.157298 2.759730
F 9.737133 32.157298 24.588704
F 9.660935 32.157298 46.417679
F 9.584737 32.157298 68.246653
F 9.508540 32.157298 90.075627
F 9.432342 32.157298 111.904602
F 9.356144 32.157298 133.733576
F 9.279946 32.157298 155.562551
F 9.203748 32.157298 177.391525
F 9.127550 32.157298 199.220499
F 9.051353 32.157298 221.049474
F 8.975155 32.157298 242.878448
F 9.813331 55.310555 2.759730
F 9.737133 55.310555 24.588704
F 9.660935 55.310555 46.417679
F 9.584737 55.310555 68.246653
F 9.508540 55.310555 90.075627
F 9.432342 55.310555 111.904602
F 9.356144 55.310555 133.733576
F 9.279946 55.310555 155.562551
F 9.203748 55.310555 177.391525
F 9.127550 55.310555 199.220499
F 9.051353 55.310555 221.049474
F 8.975155 55.310555 242.878448
F 36.548271 9.004040 2.853053
F 36.472073 9.004040 24.682027
F 36.395875 9.004040 46.511002
F 36.319677 9.004040 68.339976
F 36.243480 9.004040 90.168950
F 36.167282 9.004040 111.997925
F 36.091084 9.004040 133.826899
F 36.014886 9.004040 155.655874
F 35.938688 9.004040 177.484848
F 35.862491 9.004040 199.313822
F 35.786293 9.004040 221.142797
F 35.710095 9.004040 242.971771
F 36.548271 32.157298 2.853053
F 36.472073 32.157298 24.682027
F 36.395875 32.157298 46.511002
F 36.319677 32.157298 68.339976
F 36.243480 32.157298 90.168950
F 36.167282 32.157298 111.997925
F 36.091084 32.157298 133.826899
F 36.014886 32.157298 155.655874
F 35.938688 32.157298 177.484848
F 35.862491 32.157298 199.313822
F 35.786293 32.157298 221.142797
F 35.710095 32.157298 242.971771
F 36.548271 55.310555 2.853053
F 36.472073 55.310555 24.682027
F 36.395875 55.310555 46.511002
F 36.319677 55.310555 68.339976
F 36.243480 55.310555 90.168950
F 36.167282 55.310555 111.997925
F 36.091084 55.310555 133.826899
F 36.014886 55.310555 155.655874
F 35.938688 55.310555 177.484848
F 35.862491 55.310555 199.313822
F 35.786293 55.310555 221.142797
F 35.710095 55.310555 242.971771
F 63.283212 9.004040 2.946376
F 63.207014 9.004040 24.775350
F 63.130816 9.004040 46.604325
F 63.054619 9.004040 68.433299
F 62.978421 9.004040 90.262273
F 62.902223 9.004040 112.091248
F 62.826025 9.004040 133.920222
F 62.749827 9.004040 155.749197
F 62.673630 9.004040 177.578171
F 62.597432 9.004040 199.407145
F 62.521234 9.004040 221.236120
F 62.445036 9.004040 243.065094
F 63.283212 32.157298 2.946376
F 63.207014 32.157298 24.775350
F 63.130816 32.157298 46.604325
F 63.054619 32.157298 68.433299
F 62.978421 32.157298 90.262273
F 62.902223 32.157298 112.091248
F 62.826025 32.157298 133.920222
F 62.749827 32.157298 155.749197
F 62.673630 32.157298 177.578171
F 62.597432 32.157298 199.407145
F 62.521234 32.157298 221.236120
F 62.445036 32.157298 243.065094
F 63.283212 55.310555 2.946376
F 63.207014 55.310555 24.775350
F 63.130816 55.310555 46.604325
F 63.054619 55.310555 68.433299
F 62.978421 55.310555 90.262273
F 62.902223 55.310555 112.091248
F 62.826025 55.310555 133.920222
F 62.749827 55.310555 155.749197
F 62.673630 55.310555 177.578171
F 62.597432 55.310555 199.407145
F 62.521234 55.310555 221.236120
F 62.445036 55.310555 243.065094
F 9.813331 16.721795 2.759731
F 9.737133 16.721795 24.588705
F 9.660935 16.721795 46.417679
F 9.584737 16.721795 68.246654
F 9.508540 16.721795 90.075628
F 9.432342 16.721795 111.904603
F 9.356144 16.721795 133.733577
F 9.279946 16.721795 155.562551
F 9.203748 16.721795 177.391526
F 9.127550 16.721795 199.220500
F 9.051353 16.721795 221.049475
F 8.975155 16.721795 242.878449
F 9.813331 39.875053 2.759731
F 9.737133 39.875053 24.588705
F 9.660935 39.875053 46.417679
F 9.584737 39.875053 68.246654
F 9.508540 39.875053 90.075628
F 9.432342 39.875053 111.904603
F 9.356144 39.875053 133.733577
F 9.279946 39.875053 155.562551
F 9.203748 39.875053 177.391526
F 9.127550 39.875053 199.220500
F 9.051353 39.875053 221.049475
F 8.975155 39.875053 242.878449
F 9.813331 63.028310 2.759731
F 9.737133 63.028310 24.588705
F 9.660935 63.028310 46.417679
F 9.584737 63.028310 68.246654
F 9.508540 63.028310 90.075628
F 9.432342 63.028310 111.904603
F 9.356144 63.028310 133.733577
F 9.279946 63.028310 155.562551
F 9.203748 63.028310 177.391526
F 9.127550 63.028310 199.220500
F 9.051353 63.028310 221.049475
F 8.975155 63.028310 242.878449
F 36.548271 16.721795 2.853054
F 36.472073 16.721795 24.682028
F 36.395875 16.721795 46.511002
F 36.319677 16.721795 68.339977
F 36.243480 16.721795 90.168951
F 36.167282 16.721795 111.997926
F 36.091084 16.721795 133.826900
F 36.014886 16.721795 155.655874
F 35.938688 16.721795 177.484849
F 35.862491 16.721795 199.313823
F 35.786293 16.721795 221.142798
F 35.710095 16.721795 242.971772
F 36.548271 39.875053 2.853054
F 36.472073 39.875053 24.682028
F 36.395875 39.875053 46.511002
F 36.319677 39.875053 68.339977
F 36.243480 39.875053 90.168951
F 36.167282 39.875053 111.997926
F 36.091084 39.875053 133.826900
F 36.014886 39.875053 155.655874
F 35.938688 39.875053 177.484849
F 35.862491 39.875053 199.313823
F 35.786293 39.875053 221.142798
F 35.710095 39.875053 242.971772
F 36.548271 63.028310 2.853054
F 36.472073 63.028310 24.682028
F 36.395875 63.028310 46.511002
F 36.319677 63.028310 68.339977
F 36.243480 63.028310 90.168951
F 36.167282 63.028310 111.997926
F 36.091084 63.028310 133.826900
F 36.014886 63.028310 155.655874
F 35.938688 63.028310 177.484849
F 35.862491 63.028310 199.313823
F 35.786293 63.028310 221.142798
F 35.710095 63.028310 242.971772
F 63.283212 16.721795 2.946377
F 63.207014 16.721795 24.775351
F 63.130816 16.721795 46.604325
F 63.054619 16.721795 68.433300
F 62.978421 16.721795 90.262274
F 62.902223 16.721795 112.091249
F 62.826025 16.721795 133.920223
F 62.749827 16.721795 155.749197
F 62.673630 16.721795 177.578172
F 62.597432 16.721795 199.407146
F 62.521234 16.721795 221.236121
F 62.445036 16.721795 243.065095
F 63.283212 39.875053 2.946377
F 63.207014 39.875053 24.775351
F 63.130816 39.875053 46.604325
F 63.054619 39.875053 68.433300
F 62.978421 39.875053 90.262274
F 62.902223 39.875053 112.091249
F 62.826025 39.875053 133.920223
F 62.749827 39.875053 155.749197
F 62.673630 39.875053 177.578172
F 62.597432 39.875053 199.407146
F 62.521234 39.875053 221.236121
F 62.445036 39.875053 243.065095
F 63.283212 63.028310 2.946377
F 63.207014 63.028310 24.775351
F 63.130816 63.028310 46.604325
F 63.054619 63.028310 68.433300
F 62.978421 63.028310 90.262274
F 62.902223 63.028310 112.091249
F 62.826025 63.028310 133.920223
F 62.749827 63.028310 155.749197
F 62.673630 63.028310 177.578172
F 62.597432 63.028310 199.407146
F 62.521234 63.028310 221.236121
F 62.445036 63.028310 243.065095
F 18.724979 1.286290 2.790839
F 18.648782 1.286290 24.619813
F 18.572584 1.286290 46.448788
F 18.496386 1.286290 68.277762
F 18.420188 1.286290 90.106736
F 18.343990 1.286290 111.935711
F 18.267793 1.286290 133.764685
F 18.191595 1.286290 155.593660
F 18.115397 1.286290 177.422634
F 18.039199 1.286290 199.251608
F 17.963001 1.286290 221.080583
F 17.886804 1.286290 242.909557
F 18.724979 24.439547 2.790839
F 18.648782 24.439547 24.619813
F 18.572584 24.439547 46.448788
F 18.496386 24.439547 68.277762
F 18.420188 24.439547 90.106736
F 18.343990 24.439547 111.935711
F 18.267793 24.439547 133.764685
F 18.191595 24.439547 155.593660
F 18.115397 24.439547 177.422634
F 18.039199 24.439547 199.251608
F 17.963001 24.439547 221.080583
F 17.886804 24.439547 242.909557
F 18.724979 47.592805 2.790839
F 18.648782 47.592805 24.619813
F 18.572584 47.592805 46.448788
F 18.496386 47.592805 68.277762
F 18.420188 47.592805 90.106736
F 18.343990 47.592805 111.935711
F 18.267793 47.592805 133.764685
F 18.191595 47.592805 155.593660
F 18.115397 47.592805 177.422634
F 18.039199 47.592805 199.251608
F 17.963001 47.592805 221.080583
F 17.886804 47.592805 242.909557
F 45.459921 1.286290 2.884162
F 45.383723 1.286290 24.713136
F 45.307525 1.286290 46.542111
F 45.231327 1.286290 68.371085
F 45.155129 1.286290 90.200059
F 45.078932 1.286290 112.029034
F 45.002734 1.286290 133.858008
F 44.926536 1.286290 155.686983
F 44.850338 1.286290 177.515957
F 44.774140 1.286290 199.344931
F 44.697943 1.286290 221.173906
F 44.621745 1.286290 243.002880
F 45.459921 24.439547 2.884162
F 45.383723 24.439547 24.713136
F 45.307525 24.439547 46.542111
F 45.231327 24.439547 68.371085
F 45.155129 24.439547 90.200059
F 45.078932 24.439547 112.029034
F 45.002734 24.439547 133.858008
F 44.926536 24.439547 155.686983
F 44.850338 24.439547 177.515957
F 44.774140 24.439547 199.344931
F 44.697943 24.439547 221.173906
F 44.621745 24.439547 243.002880
F 45.459921 47.592805 2.884162
F 45.383723 47.592805 24.713136
F 45.307525 47.592805 46.542111
F 45.231327 47.592805 68.371085
F 45.155129 47.592805 90.200059
F 45.078932 47.592805 112.029034
F 45.002734 47.592805 133.858008
F 44.926536 47.592805 155.686983
F 44.850338 47.592805 177.515957
F 44.774140 47.592805 199.344931
F 44.697943 47.592805 221.173906
F 44.621745 47.592805 243.002880
F 18.724979 9.004039 2.790839
F 18.648782 9.004039 24.619813
F 18.572584 9.004039 46.448788
F 18.496386 9.004039 68.277762
F 18.420188 9.004039 90.106736
F 18.343990 9.004039 111.935711
F 18.267793 9.004039 133.764685
F 18.191595 9.004039 155.593659
F 18.115397 9.004039 177.422634
F 18.039199 9.004039 199.251608
F 17.963001 9.004039 221.080583
F 17.886804 9.004039 242.909557
F 18.724979 32.157297 2.790839
F 18.648782 32.157297 24.619813
F 18.572584 32.157297 46.448788
F 18.496386 32.157297 68.277762
F 18.420188 32.157297 90.106736
F 18.343990 32.157297 111.935711
F 18.267793 32.157297 133.764685
F 18.191595 32.157297 155.593659
F 18.115397 32.157297 177.422634
F 18.039199 32.157297 199.251608
F 17.963001 32.157297 221.080583
F 17.886804 32.157297 242.909557
F 18.724979 55.310554 2.790839
F 18.648782 55.310554 24.619813
F 18.572584 55.310554 46.448788
F 18.496386 55.310554 68.277762
F 18.420188 55.310554 90.106736
F 18.343990 55.310554 111.935711
F 18.267793 55.310554 133.764685
F 18.191595 55.310554 155.593659
F 18.115397 55.310554 177.422634
F 18.039199 55.310554 199.251608
F 17.963001 55.310554 221.080583
F 17.886804 55.310554 242.909557
F 45.459921 9.004039 2.884162
F 45.383723 9.004039 24.713136
F 45.307525 9.004039 46.542111
F 45.231327 9.004039 68.371085
F 45.155129 9.004039 90.200059
F 45.078932 9.004039 112.029034
F 45.002734 9.004039 133.858008
F 44.926536 9.004039 155.686982
F 44.850338 9.004039 177.515957
F 44.774140 9.004039 199.344931
F 44.697943 9.004039 221.173906
F 44.621745 9.004039 243.002880
F 45.459921 32.157297 2.884162
F 45.383723 32.157297 24.713136
F 45.307525 32.157297 46.542111
F 45.231327 32.157297 68.371085
F 45.155129 32.157297 90.200059
F 45.078932 32.157297 112.029034
F 45.002734 32.157297 133.858008
F 44.926536 32.157297 155.686982
F 44.850338 32.157297 177.515957
F 44.774140 32.157297 199.344931
F 44.697943 32.157297 221.173906
F 44.621745 32.157297 243.002880
F 45.459921 55.310554 2.884162
F 45.383723 55.310554 24.713136
F 45.307525 55.310554 46.542111
F 45.231327 55.310554 68.371085
F 45.155129 55.310554 90.200059
F 45.078932 55.310554 112.029034
F 45.002734 55.310554 133.858008
F 44.926536 55.310554 155.686982
F 44.850338 55.310554 177.515957
F 44.774140 55.310554 199.344931
F 44.697943 55.310554 221.173906
F 44.621745 55.310554 243.002880
F 18.724979 16.721795 2.790840
F 18.648782 16.721795 24.619814
F 18.572584 16.721795 46.448788
F 18.496386 16.721795 68.277763
F 18.420188 16.721795 90.106737
F 18.343990 16.721795 111.935712
F 18.267793 16.721795 133.764686
F 18.191595 16.721795 155.593660
F 18.115397 16.721795 177.422635
F 18.039199 16.721795 199.251609
F 17.963001 16.721795 221.080584
F 17.886804 16.721795 242.909558
F 18.724979 39.875052 2.790840
F 18.648782 39.875052 24.619814
F 18.572584 39.875052 46.448788
F 18.496386 39.875052 68.277763
F 18.420188 39.875052 90.106737
F 18.343990 39.875052 111.935712
F 18.267793 39.875052 133.764686
F 18.191595 39.875052 155.593660
F 18.115397 39.875052 177.422635
F 18.039199 39.875052 199.251609
F 17.963001 39.875052 221.080584
F 17.886804 39.875052 242.909558
F 18.724979 63.028310 2.790840
F 18.648782 63.028310 24.619814
F 18.572584 63.028310 46.448788
F 18.496386 63.028310 68.277763
F 18.420188 63.028310 90.106737
F 18.343990 63.028310 111.935712
F 18.267793 63.028310 133.764686
F 18.191595 63.028310 155.593660
F 18.115397 63.028310 177.422635
F 18.039199 63.028310 199.251609
F 17.963001 63.028310 221.080584
F 17.886804 63.028310 242.909558
F 45.459921 16.721795 2.884163
F 45.383723 16.721795 24.713137
F 45.307525 16.721795 46.542111
F 45.231327 16.721795 68.371086
F 45.155129 16.721795 90.200060
F 45.078932 16.721795 112.029035
F 45.002734 16.721795 133.858009
F 44.926536 16.721795 155.686983
F 44.850338 16.721795 177.515958
F 44.774140 16.721795 199.344932
F 44.697943 16.721795 221.173907
F 44.621745 16.721795 243.002881
F 45.459921 39.875052 2.884163
F 45.383723 39.875052 24.713137
F 45.307525 39.875052 46.542111
F 45.231327 39.875052 68.371086
F 45.155129 39.875052 90.200060
F 45.078932 39.875052 112.029035
F 45.002734 39.875052 133.858009
F 44.926536 39.875052 155.686983
F 44.850338 39.875052 177.515958
F 44.774140 39.875052 199.344932
F 44.697943 39.875052 221.173907
F 44.621745 39.875052 243.002881
F 45.459921 63.028310 2.884163
F 45.383723 63.028310 24.713137
F 45.307525 63.028310 46.542111
F 45.231327 63.028310 68.371086
F 45.155129 63.028310 90.200060
F 45.078932 63.028310 112.029035
F 45.002734 63.028310 133.858009
F 44.926536 63.028310 155.686983
F 44.850338 63.028310 177.515958
F 44.774140 63.028310 199.344932
F 44.697943 63.028310 221.173907
F 44.621745 63.028310 243.002881
F 0.888974 3.858875 6.366784
F 0.812777 3.858875 28.195759
F 0.736579 3.858875 50.024733
F 0.660381 3.858875 71.853707
F 0.584183 3.858875 93.682682
F 0.507985 3.858875 115.511656
F 0.431788 3.858875 137.340631
F 0.355590 3.858875 159.169605
F 0.279392 3.858875 180.998579
F 0.203194 3.858875 202.827554
F 0.126996 3.858875 224.656528
F 0.050799 3.858875 246.485502
F 0.888974 27.012132 6.366784
F 0.812777 27.012132 28.195759
F 0.736579 27.012132 50.024733
F 0.660381 27.012132 71.853707
F 0.584183 27.012132 93.682682
F 0.507985 27.012132 115.511656
F 0.431788 27.012132 137.340631
F 0.355590 27.012132 159.169605
F 0.279392 27.012132 180.998579
F 0.203194 27.012132 202.827554
F 0.126996 27.012132 224.656528
F 0.050799 27.012132 246.485502
F 0.888974 50.165390 6.366784
F 0.812777 50.165390 28.195759
F 0.736579 50.165390 50.024733
F 0.660381 50.165390 71.853707
F 0.584183 50.165390 93.682682
F 0.507985 50.165390 115.511656
F 0.431788 50.165390 137.340631
F 0.355590 50.165390 159.169605
F 0.279392 50.165390 180.998579
F 0.203194 50.165390 202.827554
F 0.126996 50.165390 224.656528
F 0.050799 50.165390 246.485502
F 27.623915 3.858875 6.460107
F 27.547717 3.858875 28.289082
F 27.471519 3.858875 50.118056
F 27.395321 3.858875 71.947030
F 27.319123 3.858875 93.776005
F 27.242925 3.858875 115.604979
F 27.166728 3.858875 137.433954
F 27.090530 3.858875 159.262928
F 27.014332 3.858875 181.091902
F 26.938134 3.858875 202.920877
F 26.861936 3.858875 224.749851
F 26.785739 3.858875 246.578825
F 27.623915 27.012132 6.460107
F 27.547717 27.012132 28.289082
F 27.471519 27.012132 50.118056
F 27.395321 27.012132 71.947030
F 27.319123 27.012132 93.776005
F 27.242925 27.012132 115.604979
F 27.166728 27.012132 137.433954
F 27.090530 27.012132 159.262928
F 27.014332 27.012132 181.091902
F 26.938134 27.012132 202.920877
F 26.861936 27.012132 224.749851
F 26.785739 27.012132 246.578825
F 27.623915 50.165390 6.460107
F 27.547717 50.165390 28.289082
F 27.471519 50.165390 50.118056
F 27.395321 50.165390 71.947030
F 27.319123 50.165390 93.776005
F 27.242925 50.165390 115.604979
F 27.166728 50.165390 137.433954
F 27.090530 50.165390 159.262928
F 27.014332 50.165390 181.091902
F 26.938134 50.165390 202.920877
F 26.861936 50.165390 224.749851
F 26.785739 50.165390 246.578825
F 54.358856 3.858875 6.553430
F 54.282658 3.858875 28.382405
F 54.206460 3.858875 50.211379
F 54.130262 3.858875 72.040353
F 54.054064 3.858875 93.869328
F 53.977867 3.858875 115.698302
F 53.901669 3.858875 137.527277
F 53.825471 3.858875 159.356251
F 53.749273 3.858875 181.185225
F 53.673075 3.858875 203.014200
F 53.596878 3.858875 224.843174
F 53.520680 3.858875 246.672148
F 54.358856 27.012132 6.553430
F 54.282658 27.012132 28.382405
F 54.206460 27.012132 50.211379
F 54.130262 27.012132 72.040353
F 54.054064 27.012132 93.869328
F 53.977867 27.012132 115.698302
F 53.901669 27.012132 137.527277
F 53.825471 27.012132 159.356251
F 53.749273 27.012132 181.185225
F 53.673075 27.012132 203.014200
F 53.596878 27.012132 224.843174
F 53.520680 27.012132 246.672148
F 54.358856 50.165390 6.553430
F 54.282658 50.165390 28.382405
F 54.206460 50.165390 50.211379
F 54.130262 50.165390 72.040353
F 54.054064 50.165390 93.869328
F 53.977867 50.165390 115.698302
F 53.901669 50.165390 137.527277
F 53.825471 50.165390 159.356251
F 53.749273 50.165390 181.185225
F 53.673075 50.165390 203.014200
F 53.596878 50.165390 224.843174
F 53.520680 50.165390 246.672148
F 0.888974 11.576625 6.366784
F 0.812777 11.576625 28.195759
F 0.736579 11.576625 50.024733
F 0.660381 11.576625 71.853708
F 0.584183 11.576625 93.682682
F 0.507985 11.576625 115.511656
F 0.431788 11.576625 137.340631
F 0.355590 11.576625 159.169605
F 0.279392 11.576625 180.998579
F 0.203194 11.576625 202.827554
F 0.126996 11.576625 224.656528
F 0.050799 11.576625 246.485503
F 0.888974 34.729882 6.366784
F 0.812777 34.729882 28.195759
F 0.736579 34.729882 50.024733
F 0.660381 34.729882 71.853708
F 0.584183 34.729882 93.682682
F 0.507985 34.729882 115.511656
F 0.431788 34.729882 137.340631
F 0.355590 34.729882 159.169605
F 0.279392 34.729882 180.998579
F 0.203194 34.729882 202.827554
F 0.126996 34.729882 224.656528
F 0.050799 34.729882 246.485503
F 0.888974 57.883140 6.366784
F 0.812777 57.883140 28.195759
F 0.736579 57.883140 50.024733
F 0.660381 57.883140 71.853708
F 0.584183 57.883140 93.682682
F 0.507985 57.883140 115.511656
F 0.431788 57.883140 137.340631
F 0.355590 57.883140 159.169605
F 0.279392 57.883140 180.998579
F 0.203194 57.883140 202.827554
F 0.126996 57.883140 224.656528
F 0.050799 57.883140 246.485503
F 27.623915 11.576625 6.460107
F 27.547717 11.576625 28.289082
F 27.471519 11.576625 50.118056
F 27.395321 11.576625 71.947031
F 27.319123 11.576625 93.776005
F 27.242925 11.576625 115.604979
F 27.166728 11.576625 137.433954
F 27.090530 11.576625 159.262928
F 27.014332 11.576625 181.091902
F 26.938134 11.576625 202.920877
F 26.861936 11.576625 224.749851
F 26.785739 11.576625 246.578826
F 27.623915 34.729882 6.460107
F 27.547717 34.729882 28.289082
F 27.471519 34.729882 50.118056
F 27.395321 34.729882 71.947031
F 27.319123 34.729882 93.776005
F 27.242925 34.729882 115.604979
F 27.166728 34.729882 137.433954
F 27.090530 34.729882 159.262928
F 27.014332 34.729882 181.091902
F 26.938134 34.729882 202.920877
F 26.861936 34.729882 224.749851
F 26.785739 34.729882 246.578826
F 27.623915 57.883140 6.460107
F 27.547717 57.883140 28.289082
F 27.471519 57.883140 50.118056
F 27.395321 57.883140 71.947031
F 27.319123 57.883140 93.776005
F 27.242925 57.883140 115.604979
F 27.166728 57.883140 137.433954
F 27.090530 57.883140 159.262928
F 27.014332 57.883140 181.091902
F 26.938134 57.883140 202.920877
F 26.861936 57.883140 224.749851
F 26.785739 57.883140 246.578826
F 54.358856 11.576625 6.553430
F 54.282658 11.576625 28.382405
F 54.206460 11.576625 50.211379
F 54.130262 11.576625 72.040354
F 54.054064 11.576625 93.869328
F 53.977867 11.576625 115.698302
F 53.901669 11.576625 137.527277
F 53.825471 11.576625 159.356251
F 53.749273 11.576625 181.185225
F 53.673075 11.576625 203.014200
F 53.596878 11.576625 224.843174
F 53.520680 11.576625 246.672149
F 54.358856 34.729882 6.553430
F 54.282658 34.729882 28.382405
F 54.206460 34.729882 50.211379
F 54.130262 34.729882 72.040354
F 54.054064 34.729882 93.869328
F 53.977867 34.729882 115.698302
F 53.901669 34.729882 137.527277
F 53.825471 34.729882 159.356251
F 53.749273 34.729882 181.185225
F 53.673075 34.729882 203.014200
F 53.596878 34.729882 224.843174
F 53.520680 34.729882 246.672149
F 54.358856 57.883140 6.553430
F 54.282658 57.883140 28.382405
F 54.206460 57.883140 50.211379
F 54.130262 57.883140 72.040354
F 54.054064 57.883140 93.869328
F 53.977867 57.883140 115.698302
F 53.901669 57.883140 137.527277
F 53.825471 57.883140 159.356251
F 53.749273 57.883140 181.185225
F 53.673075 57.883140 203.014200
F 53.596878 57.883140 224.843174
F 53.520680 57.883140 246.672149
F 0.888974 19.294380 6.366785
F 0.812777 19.294380 28.195759
F 0.736579 19.294380 50.024734
F 0.660381 19.294380 71.853708
F 0.584183 19.294380 93.682682
F 0.507985 19.294380 115.511657
F 0.431788 19.294380 137.340631
F 0.355590 19.294380 159.169606
F 0.279392 19.294380 180.998580
F 0.203194 19.294380 202.827554
F 0.126996 19.294380 224.656529
F 0.050799 19.294380 246.485503
F 0.888974 42.447638 6.366785
F 0.812777 42.447638 28.195759
F 0.736579 42.447638 50.024734
F 0.660381 42.447638 71.853708
F 0.584183 42.447638 93.682682
F 0.507985 42.447638 115.511657
F 0.431788 42.447638 137.340631
F 0.355590 42.447638 159.169606
F 0.279392 42.447638 180.998580
F 0.203194 42.447638 202.827554
F 0.126996 42.447638 224.656529
F 0.050799 42.447638 246.485503
F 0.888974 65.600895 6.366785
F 0.812777 65.600895 28.195759
F 0.736579 65.600895 50.024734
F 0.660381 65.600895 71.853708
F 0.584183 65.600895 93.682682
F 0.507985 65.600895 115.511657
F 0.431788 65.600895 137.340631
F 0.355590 65.600895 159.169606
F 0.279392 65.600895 180.998580
F 0.203194 65.600895 202.827554
F 0.126996 65.600895 224.656529
F 0.050799 65.600895 246.485503
F 27.623915 19.294380 6.460108
F 27.547717 19.294380 28.289082
F 27.471519 19.294380 50.118057
F 27.395321 19.294380 71.947031
F 27.319123 19.294380 93.776005
F 27.242925 19.294380 115.604980
F 27.166728 19.294380 137.433954
F 27.090530 19.294380 159.262929
F 27.014332 19.294380 181.091903
F 26.938134 19.294380 202.920877
F 26.861936 19.294380 224.749852
F 26.785739 19.294380 246.578826
F 27.623915 42.447638 6.460108
F 27.547717 42.447638 28.289082
F 27.471519 42.447638 50.118057
F 27.395321 42.447638 71.947031
F 27.319123 42.447638 93.776005
F 27.242925 42.447638 115.604980
F 27.166728 42.447638 137.433954
F 27.090530 42.447638 159.262929
F 27.014332 42.447638 181.091903
F 26.938134 42.447638 202.920877
F 26.861936 42.447638 224.749852
F 26.785739 42.447638 246.578826
F 27.623915 65.600895 6.460108
F 27.547717 65.600895 28.289082
F 27.471519 65.600895 50.118057
F 27.395321 65.600895 71.947031
F 27.319123 65.600895 93.776005
F 27.242925 65.600895 115.604980
F 27.166728 65.600895 137.433954
F 27.090530 65.600895 159.262929
F 27.014332 65.600895 181.091903
F 26.938134 65.600895 202.920877
F 26.861936 65.600895 224.749852
F 26.785739 65.600895 246.578826
F 54.358856 19.294380 6.553431
F 54.282658 19.294380 28.382405
F 54.206460 19.294380 50.211380
F 54.130262 19.294380 72.040354
F 54.054064 19.294380 93.869328
F 53.977867 19.294380 115.698303
F 53.901669 19.294380 137.527277
F 53.825471 19.294380 159.356252
F 53.749273 19.294380 181.185226
F 53.673075 19.294380 203.014200
F 53.596878 19.294380 224.843175
F 53.520680 19.294380 246.672149
F 54.358856 42.447638 6.553431
F 54.282658 42.447638 28.382405
F 54.206460 42.447638 50.211380
F 54.130262 42.447638 72.040354
F 54.054064 42.447638 93.869328
F 53.977867 42.447638 115.698303
F 53.901669 42.447638 137.527277
F 53.825471 42.447638 159.356252
F 53.749273 42.447638 181.185226
F 53.673075 42.447638 203.014200
F 53.596878 42.447638 224.843175
F 53.520680 42.447638 246.672149
F 54.358856 65.600895 6.553431
F 54.282658 65.600895 28.382405
F 54.206460 65.600895 50.211380
F 54.130262 65.600895 72.040354
F 54.054064 65.600895 93.869328
F 53.977867 65.600895 115.698303
F 53.901669 65.600895 137.527277
F 53.825471 65.600895 159.356252
F 53.749273 65.600895 181.185226
F 53.673075 65.600895 203.014200
F 53.596878 65.600895 224.843175
F 53.520680 65.600895 246.672149
F 9.800615 3.858875 6.397893
F 9.724417 3.858875 28.226867
F 9.648219 3.858875 50.055841
F 9.572022 3.858875 71.884816
F 9.495824 3.858875 93.713790
F 9.419626 3.858875 115.542765
F 9.343428 3.858875 137.371739
F 9.267230 3.858875 159.200713
F 9.191033 3.858875 181.029688
F 9.114835 3.858875 202.858662
F 9.038637 3.858875 224.687636
F 8.962439 3.858875 246.516611
F 9.800615 27.012133 6.397893
F 9.724417 27.012133 28.226867
F 9.648219 27.012133 50.055841
F 9.572022 27.012133 71.884816
F 9.495824 27.012133 93.713790
F 9.419626 27.012133 115.542765
F 9.343428 27.012133 137.371739
F 9.267230 27.012133 159.200713
F 9.191033 27.012133 181.029688
F 9.114835 27.012133 202.858662
F 9.038637 27.012133 224.687636
F 8.962439 27.012133 246.516611
F 9.800615 50.165390 6.397893
F 9.724417 50.165390 28.226867
F 9.648219 50.165390 50.055841
F 9.572022 50.165390 71.884816
F 9.495824 50.165390 93.713790
F 9.419626 50.165390 115.542765
F 9.343428 50.165390 137.371739
F 9.267230 50.165390 159.200713
F 9.191033 50.165390 181.029688
F 9.114835 50.165390 202.858662
F 9.038637 50.165390 224.687636
F 8.962439 50.165390 246.516611
F 36.535556 3.858875 6.491216
F 36.459358 3.858875 28.320190
F 36.383161 3.858875 50.149164
F 36.306963 3.858875 71.978139
F 36.230765 3.858875 93.807113
F 36.154567 3.858875 115.636088
F 36.078369 3.858875 137.465062
F 36.002172 3.858875 159.294036
F 35.925974 3.858875 181.123011
F 35.849776 3.858875 202.951985
F 35.773578 3.858875 224.780959
F 35.697380 3.858875 246.609934
F 36.535556 27.012133 6.491216
F 36.459358 27.012133 28.320190
F 36.383161 27.012133 50.149164
F 36.306963 27.012133 71.978139
F 36.230765 27.012133 93.807113
F 36.154567 27.012133 115.636088
F 36.078369 27.012133 137.465062
F 36.002172 27.012133 159.294036
F 35.925974 27.012133 181.123011
F 35.849776 27.012133 202.951985
F 35.773578 27.012133 224.780959
F 35.697380 27.012133 246.609934
F 36.535556 50.165390 6.491216
F 36.459358 50.165390 28.320190
F 36.383161 50.165390 50.149164
F 36.306963 50.165390 71.978139
F 36.230765 50.165390 93.807113
F 36.154567 50.165390 115.636088
F 36.078369 50.165390 137.465062
F 36.002172 50.165390 159.294036
F 35.925974 50.165390 181.123011
F 35.849776 50.165390 202.951985
F 35.773578 50.165390 224.780959
F 35.697380 50.165390 246.609934
F 63.270496 3.858875 6.584539
F 63.194299 3.858875 28.413513
F 63.118101 3.858875 50.242487
F 63.041903 3.858875 72.071462
F 62.965705 3.858875 93.900436
F 62.889507 3.858875 115.729411
F 62.813310 3.858875 137.558385
F 62.737112 3.858875 159.387359
F 62.660914 3.858875 181.216334
F 62.584716 3.858875 203.045308
F 62.508518 3.858875 224.874282
F 62.432320 3.858875 246.703257
F 63.270496 27.012133 6.584539
F 63.194299 27.012133 28.413513
F 63.118101 27.012133 50.242487
F 63.041903 27.012133 72.071462
F 62.965705 27.012133 93.900436
F 62.889507 27.012133 115.729411
F 62.813310 27.012133 137.558385
F 62.737112 27.012133 159.387359
F 62.660914 27.012133 181.216334
F 62.584716 27.012133 203.045308
F 62.508518 27.012133 224.874282
F 62.432320 27.012133 246.703257
F 63.270496 50.165390 6.584539
F 63.194299 50.165390 28.413513
F 63.118101 50.165390 50.242487
F 63.041903 50.165390 72.071462
F 62.965705 50.165390 93.900436
F 62.889507 50.165390 115.729411
F 62.813310 50.165390 137.558385
F 62.737112 50.165390 159.387359
F 62.660914 50.165390 181.216334
F 62.584716 50.165390 203.045308
F 62.508518 50.165390 224.874282
F 62.432320 50.165390 246.703257
F 9.800615 11.576625 6.397893
F 9.724417 11.576625 28.226867
F 9.648219 11.576625 50.055842
F 9.572022 11.576625 71.884816
F 9.495824 11.576625 93.713790
F 9.419626 11.576625 115.542765
F 9.343428 11.576625 137.371739
F 9.267230 11.576625 159.200713
F 9.191033 11.576625 181.029688
F 9.114835 11.576625 202.858662
F 9.038637 11.576625 224.687637
F 8.962439 11.576625 246.516611
F 9.800615 34.729883 6.397893
F 9.724417 34.729883 28.226867
F 9.648219 34.729883 50.055842
F 9.572022 34.729883 71.884816
F 9.495824 34.729883 93.713790
F 9.419626 34.729883 115.542765
F 9.343428 34.729883 137.371739
F 9.267230 34.729883 159.200713
F 9.191033 34.729883 181.029688
F 9.114835 34.729883 202.858662
F 9.038637 34.729883 224.687637
F 8.962439 34.729883 246.516611
F 9.800615 57.883140 6.397893
F 9.724417 57.883140 28.226867
F 9.648219 57.883140 50.055842
F 9.572022 57.883140 71.884816
F 9.495824 57.883140 93.713790
F 9.419626 57.883140 115.542765
F 9.343428 57.883140 137.371739
F 9.267230 57.883140 159.200713
F 9.191033 57.883140 181.029688
F 9.114835 57.883140 202.858662
F 9.038637 57.883140 224.687637
F 8.962439 57.883140 246.516611
F 36.535556 11.576625 6.491216
F 36.459358 11.576625 28.320190
F 36.383161 11.576625 50.149165
F 36.306963 11.576625 71.978139
F 36.230765 11.576625 93.807113
F 36.154567 11.576625 115.636088
F 36.078369 11.576625 137.465062
F 36.002172 11.576625 159.294036
F 35.925974 11.576625 181.123011
F 35.849776 11.576625 202.951985
F 35.773578 11.576625 224.780960
F 35.697380 11.576625 246.609934
F 36.535556 34.729883 6.491216
F 36.459358 34.729883 28.320190
F 36.383161 34.729883 50.149165
F 36.306963 34.729883 71.978139
F 36.230765 34.729883 93.807113
F 36.154567 34.729883 115.636088
F 36.078369 34.729883 137.465062
F 36.002172 34.729883 159.294036
F 35.925974 34.729883 181.123011
F 35.849776 34.729883 202.951985
F 35.773578 34.729883 224.780960
F 35.697380 34.729883 246.609934
F 36.535556 57.883140 6.491216
F 36.459358 57.883140 28.320190
F 36.383161 57.883140 50.149165
F 36.306963 57.883140 71.978139
F 36.230765 57.883140 93.807113
F 36.154567 57.883140 115.636088
F 36.078369 57.883140 137.465062
F 36.002172 57.883140 159.294036
F 35.925974 57.883140 181.123011
F 35.849776 57.883140 202.951985
F 35.773578 57.883140 224.780960
F 35.697380 57.883140 246.609934
F 63.270496 11.576625 6.584539
F 63.194299 11.576625 28.413513
F 63.118101 11.576625 50.242488
F 63.041903 11.576625 72.071462
F 62.965705 11.576625 93.900436
F 62.889507 11.576625 115.729411
F 62.813310 11.576625 137.558385
F 62.737112 11.576625 159.387359
F 62.660914 11.576625 181.216334
F 62.584716 11.576625 203.045308
F 62.508518 11.576625 224.874283
F 62.432320 11.576625 246.703257
F 63.270496 34.729883 6.584539
F 63.194299 34.729883 28.413513
F 63.118101 34.729883 50.242488
F 63.041903 34.729883 72.071462
F 62.965705 34.729883 93.900436
F 62.889507 34.729883 115.729411
F 62.813310 34.729883 137.558385
F 62.737112 34.729883 159.387359
F 62.660914 34.729883 181.216334
F 62.584716 34.729883 203.045308
F 62.508518 34.729883 224.874283
F 62.432320 34.729883 246.703257
F 63.270496 57.883140 6.584539
F 63.194299 57.883140 28.413513
F 63.118101 57.883140 50.242488
F 63.041903 57.883140 72.071462
F 62.965705 57.883140 93.900436
F 62.889507 57.883140 115.729411
F 62.813310 57.883140 137.558385
F 62.737112 57.883140 159.387359
F 62.660914 57.883140 181.216334
F 62.584716 57.883140 203.045308
F 62.508518 57.883140 224.874283
F 62.432320 57.883140 246.703257
F 9.800615 19.294380 6.397893
F 9.724417 19.294380 28.226868
F 9.648219 19.294380 50.055842
F 9.572022 19.294380 71.884816
F 9.495824 19.294380 93.713791
F 9.419626 19.294380 115.542765
F 9.343428 19.294380 137.371740
F 9.267230 19.294380 159.200714
F 9.191033 19.294380 181.029688
F 9.114835 19.294380 202.858663
F 9.038637 19.294380 224.687637
F 8.962439 19.294380 246.516612
F 9.800615 42.447638 6.397893
F 9.724417 42.447638 28.226868
F 9.648219 42.447638 50.055842
F 9.572022 42.447638 71.884816
F 9.495824 42.447638 93.713791
F 9.419626 42.447638 115.542765
F 9.343428 42.447638 137.371740
F 9.267230 42.447638 159.200714
F 9.191033 42.447638 181.029688
F 9.114835 42.447638 202.858663
F 9.038637 42.447638 224.687637
F 8.962439 42.447638 246.516612
F 9.800615 65.600896 6.397893
F 9.724417 65.600896 28.226868
F 9.648219 65.600896 50.055842
F 9.572022 65.600896 71.884816
F 9.495824 65.600896 93.713791
F 9.419626 65.600896 115.542765
F 9.343428 65.600896 137.371740
F 9.267230 65.600896 159.200714
F 9.191033 65.600896 181.029688
F 9.114835 65.600896 202.858663
F 9.038637 65.600896 224.687637
F 8.962439 65.600896 246.516612
F 36.535556 19.294380 6.491216
F 36.459358 19.294380 28.320191
F 36.383161 19.294380 50.149165
F 36.306963 19.294380 71.978139
F 36.230765 19.294380 93.807114
F 36.154567 19.294380 115.636088
F 36.078369 19.294380 137.465063
F 36.002172 19.294380 159.294037
F 35.925974 19.294380 181.123011
F 35.849776 19.294380 202.951986
F 35.773578 19.294380 224.780960
F 35.697380 19.294380 246.609935
F 36.535556 42.447638 6.491216
F 36.459358 42.447638 28.320191
F 36.383161 42.447638 50.149165
F 36.306963 42.447638 71.978139
F 36.230765 42.447638 93.807114
F 36.154567 42.447638 115.636088
F 36.078369 42.447638 137.465063
F 36.002172 42.447638 159.294037
F 35.925974 42.447638 181.123011
F 35.849776 42.447638 202.951986
F 35.773578 42.447638 224.780960
F 35.697380 42.447638 246.609935
F 36.535556 65.600896 6.491216
F 36.459358 65.600896 28.320191
F 36.383161 65.600896 50.149165
F 36.306963 65.600896 71.978139
F 36.230765 65.600896 93.807114
F 36.154567 65.600896 115.636088
F 36.078369 65.600896 137.465063
F 36.002172 65.600896 159.294037
F 35.925974 65.600896 181.123011
F 35.849776 65.600896 202.951986
F 35.773578 65.600896 224.780960
F 35.697380 65.600896 246.609935
F 63.270496 19.294380 6.584539
F 63.194299 19.294380 28.413514
F 63.118101 19.294380 50.242488
F 63.041903 19.294380 72.071462
F 62.965705 19.294380 93.900437
F 62.889507 19.294380 115.729411
F 62.813310 19.294380 137.558386
F 62.737112 19.294380 159.387360
F 62.660914 19.294380 181.216334
F 62.584716 19.294380 203.045309
F 62.508518 19.294380 224.874283
F 62.432320 19.294380 246.703258
F 63.270496 42.447638 6.584539
F 63.194299 42.447638 28.413514
F 63.118101 42.447638 50.242488
F 63.041903 42.447638 72.071462
F 62.965705 42.447638 93.900437
F 62.889507 42.447638 115.729411
F 62.813310 42.447638 137.558386
F 62.737112 42.447638 159.387360
F 62.660914 42.447638 181.216334
F 62.584716 42.447638 203.045309
F 62.508518 42.447638 224.874283
F 62.432320 42.447638 246.703258
F 63.270496 65.600896 6.584539
F 63.194299 65.600896 28.413514
F 63.118101 65.600896 50.242488
F 63.041903 65.600896 72.071462
F 62.965705 65.600896 93.900437
F 62.889507 65.600896 115.729411
F 62.813310 65.600896 137.558386
F 62.737112 65.600896 159.387360
F 62.660914 65.600896 181.216334
F 62.584716 65.600896 203.045309
F 62.508518 65.600896 224.874283
F 62.432320 65.600896 246.703258
F 18.712267 3.858876 6.429001
F 18.636069 3.858876 28.257975
F 18.559871 3.858876 50.086950
F 18.483673 3.858876 71.915925
F 18.407476 3.858876 93.744899
F 18.331278 3.858876 115.573874
F 18.255080 3.858876 137.402848
F 18.178882 3.858876 159.231822
F 18.102684 3.858876 181.060797
F 18.026487 3.858876 202.889771
F 17.950289 3.858876 224.718746
F 17.874091 3.858876 246.547720
F 18.712267 27.012134 6.429001
F 18.636069 27.012134 28.257975
F 18.559871 27.012134 50.086950
F 18.483673 27.012134 71.915925
F 18.407476 27.012134 93.744899
F 18.331278 27.012134 115.573874
F 18.255080 27.012134 137.402848
F 18.178882 27.012134 159.231822
F 18.102684 27.012134 181.060797
F 18.026487 27.012134 202.889771
F 17.950289 27.012134 224.718746
F 17.874091 27.012134 246.547720
F 18.712267 50.165391 6.429001
F 18.636069 50.165391 28.257975
F 18.559871 50.165391 50.086950
F 18.483673 50.165391 71.915925
F 18.407476 50.165391 93.744899
F 18.331278 50.165391 115.573874
F 18.255080 50.165391 137.402848
F 18.178882 50.165391 159.231822
F 18.102684 50.165391 181.060797
F 18.026487 50.165391 202.889771
F 17.950289 50.165391 224.718746
F 17.874091 50.165391 246.547720
F 45.447207 3.858876 6.522324
F 45.371009 3.858876 28.351298
F 45.294811 3.858876 50.180272
F 45.218614 3.858876 72.009247
F 45.142416 3.858876 93.838221
F 45.066218 3.858876 115.667196
F 44.990020 3.858876 137.496170
F 44.913822 3.858876 159.325144
F 44.837624 3.858876 181.154119
F 44.761427 3.858876 202.983093
F 44.685229 3.858876 224.812069
F 44.609031 3.858876 246.641043
F 45.447207 27.012134 6.522324
F 45.371009 27.012134 28.351298
F 45.294811 27.012134 50.180272
F 45.218614 27.012134 72.009247
F 45.142416 27.012134 93.838221
F 45.066218 27.012134 115.667196
F 44.990020 27.012134 137.496170
F 44.913822 27.012134 159.325144
F 44.837624 27.012134 181.154119
F 44.761427 27.012134 202.983093
F 44.685229 27.012134 224.812069
F 44.609031 27.012134 246.641043
F 45.447207 50.165391 6.522324
F 45.371009 50.165391 28.351298
F 45.294811 50.165391 50.180272
F 45.218614 50.165391 72.009247
F 45.142416 50.165391 93.838221
F 45.066218 50.165391 115.667196
F 44.990020 50.165391 137.496170
F 44.913822 50.165391 159.325144
F 44.837624 50.165391 181.154119
F 44.761427 50.165391 202.983093
F 44.685229 50.165391 224.812069
F 44.609031 50.165391 246.641043
F 18.712267 11.576626 6.429001
F 18.636069 11.576626 28.257975
F 18.559871 11.576626 50.086951
F 18.483673 11.576626 71.915925
F 18.407476 11.576626 93.744899
F 18.331278 11.576626 115.573874
F 18.255080 11.576626 137.402848
F 18.178882 11.576626 159.231823
F 18.102684 11.576626 181.060797
F 18.026487 11.576626 202.889771
F 17.950289 11.576626 224.718746
F 17.874091 11.576626 246.547720
F 18.712267 34.729884 6.429001
F 18.636069 34.729884 28.257975
F 18.559871 34.729884 50.086951
F 18.483673 34.729884 71.915925
F 18.407476 34.729884 93.744899
F 18.331278 34.729884 115.573874
F 18.255080 34.729884 137.402848
F 18.178882 34.729884 159.231823
F 18.102684 34.729884 181.060797
F 18.026487 34.729884 202.889771
F 17.950289 34.729884 224.718746
F 17.874091 34.729884 246.547720
F 18.712267 57.883141 6.429001
F 18.636069 57.883141 28.257975
F 18.559871 57.883141 50.086951
F 18.483673 57.883141 71.915925
F 18.407476 57.883141 93.744899
F 18.331278 57.883141 115.573874
F 18.255080 57.883141 137.402848
F 18.178882 57.883141 159.231823
F 18.102684 57.883141 181.060797
F 18.026487 57.883141 202.889771
F 17.950289 57.883141 224.718746
F 17.874091 57.883141 246.547720
F 45.447207 11.576626 6.522324
F 45.371009 11.576626 28.351298
F 45.294811 11.576626 50.180273
F 45.218614 11.576626 72.009247
F 45.142416 11.576626 93.838221
F 45.066218 11.576626 115.667196
F 44.990020 11.576626 137.496170
F 44.913822 11.576626 159.325145
F 44.837624 11.576626 181.154119
F 44.761427 11.576626 202.983093
F 44.685229 11.576626 224.812069
F 44.609031 11.576626 246.641043
F 45.447207 34.729884 6.522324
F 45.371009 34.729884 28.351298
F 45.294811 34.729884 50.180273
F 45.218614 34.729884 72.009247
F 45.142416 34.729884 93.838221
F 45.066218 34.729884 115.667196
F 44.990020 34.729884 137.496170
F 44.913822 34.729884 159.325145
F 44.837624 34.729884 181.154119
F 44.761427 34.729884 202.983093
F 44.685229 34.729884 224.812069
F 44.609031 34.729884 246.641043
F 45.447207 57.883141 6.522324
F 45.371009 57.883141 28.351298
F 45.294811 57.883141 50.180273
F 45.218614 57.883141 72.009247
F 45.142416 57.883141 93.838221
F 45.066218 57.883141 115.667196
F 44.990020 57.883141 137.496170
F 44.913822 57.883141 159.325145
F 44.837624 57.883141 181.154119
F 44.761427 57.883141 202.983093
F 44.685229 57.883141 224.812069
F 44.609031 57.883141 246.641043
F 18.712267 19.294382 6.429001
F 18.636069 19.294382 28.257976
F 18.559871 19.294382 50.086951
F 18.483673 19.294382 71.915926
F 18.407476 19.294382 93.744900
F 18.331278 19.294382 115.573874
F 18.255080 19.294382 137.402849
F 18.178882 19.294382 159.231823
F 18.102684 19.294382 181.060797
F 18.026487 19.294382 202.889772
F 17.950289 19.294382 224.718746
F 17.874091 19.294382 246.547721
F 18.712267 42.447639 6.429001
F 18.636069 42.447639 28.257976
F 18.559871 42.447639 50.086951
F 18.483673 42.447639 71.915926
F 18.407476 42.447639 93.744900
F 18.331278 42.447639 115.573874
F 18.255080 42.447639 137.402849
F 18.178882 42.447639 159.231823
F 18.102684 42.447639 181.060797
F 18.026487 42.447639 202.889772
F 17.950289 42.447639 224.718746
F 17.874091 42.447639 246.547721
F 18.712267 65.600897 6.429001
F 18.636069 65.600897 28.257976
F 18.559871 65.600897 50.086951
F 18.483673 65.600897 71.915926
F 18.407476 65.600897 93.744900
F 18.331278 65.600897 115.573874
F 18.255080 65.600897 137.402849
F 18.178882 65.600897 159.231823
F 18.102684 65.600897 181.060797
F 18.026487 65.600897 202.889772
F 17.950289 65.600897 224.718746
F 17.874091 65.600897 246.547721
F 45.447207 19.294382 6.522324
F 45.371009 19.294382 28.351299
F 45.294811 19.294382 50.180273
F 45.218613 19.294382 72.009248
F 45.142416 19.294382 93.838222
F 45.066218 19.294382 115.667196
F 44.990020 19.294382 137.496171
F 44.913822 19.294382 159.325145
F 44.837624 19.294382 181.154119
F 44.761427 19.294382 202.983094
F 44.685229 19.294382 224.812069
F 44.609031 19.294382 246.641044
F 45.447207 42.447639 6.522324
F 45.371009 42.447639 28.351299
F 45.294811 42.447639 50.180273
F 45.218613 42.447639 72.009248
F 45.142416 42.447639 93.838222
F 45.066218 42.447639 115.667196
F 44.990020 42.447639 137.496171
F 44.913822 42.447639 159.325145
F 44.837624 42.447639 181.154119
F 44.761427 42.447639 202.983094
F 44.685229 42.447639 224.812069
F 44.609031 42.447639 246.641044
F 45.447207 65.600897 6.522324
F 45.371009 65.600897 28.351299
F 45.294811 65.600897 50.180273
F 45.218613 65.600897 72.009248
F 45.142416 65.600897 93.838222
F 45.066218 65.600897 115.667196
F 44.990020 65.600897 137.496171
F 44.913822 65.600897 159.325145
F 44.837624 65.600897 181.154119
F 44.761427 65.600897 202.983094
F 44.685229 65.600897 224.812069
F 44.609031 65.600897 246.641044
F 0.898511 3.858875 3.638164
F 0.822313 3.858875 25.467138
F 0.746115 3.858875 47.296113
F 0.669918 3.858875 69.125087
F 0.593720 3.858875 90.954061
F 0.517522 3.858875 112.783036
F 0.441324 3.858875 134.612010
F 0.365126 3.858875 156.440985
F 0.288929 3.858875 178.269959
F 0.212731 3.858875 200.098933
F 0.136533 3.858875 221.927908
F 0.060335 3.858875 243.756882
F 0.898511 27.012133 3.638164
F 0.822313 27.012133 25.467138
F 0.746115 27.012133 47.296113
F 0.669918 27.012133 69.125087
F 0.593720 27.012133 90.954061
F 0.517522 27.012133 112.783036
F 0.441324 27.012133 134.612010
F 0.365126 27.012133 156.440985
F 0.288929 27.012133 178.269959
F 0.212731 27.012133 200.098933
F 0.136533 27.012133 221.927908
F 0.060335 27.012133 243.756882
F 0.898511 50.165390 3.638164
F 0.822313 50.165390 25.467138
F 0.746115 50.165390 47.296113
F 0.669918 50.165390 69.125087
F 0.593720 50.165390 90.954061
F 0.517522 50.165390 112.783036
F 0.441324 50.165390 134.612010
F 0.365126 50.165390 156.440985
F 0.288929 50.165390 178.269959
F 0.212731 50.165390 200.098933
F 0.136533 50.165390 221.927908
F 0.060335 50.165390 243.756882
F 27.633451 3.858875 3.731487
F 27.557253 3.858875 25.560461
F 27.481056 3.858875 47.389436
F 27.404858 3.858875 69.218410
F 27.328660 3.858875 91.047384
F 27.252462 3.858875 112.876359
F 27.176264 3.858875 134.705333
F 27.100067 3.858875 156.534308
F 27.023869 3.858875 178.363282
F 26.947671 3.858875 200.192256
F 26.871473 3.858875 222.021231
F 26.795275 3.858875 243.850205
F 27.633451 27.012133 3.731487
F 27.557253 27.012133 25.560461
F 27.481056 27.012133 47.389436
F 27.404858 27.012133 69.218410
F 27.328660 27.012133 91.047384
F 27.252462 27.012133 112.876359
F 27.176264 27.012133 134.705333
F 27.100067 27.012133 156.534308
F 27.023869 27.012133 178.363282
F 26.947671 27.012133 200.192256
F 26.871473 27.012133 222.021231
F 26.795275 27.012133 243.850205
F 27.633451 50.165390 3.731487
F 27.557253 50.165390 25.560461
F 27.481056 50.165390 47.389436
F 27.404858 50.165390 69.218410
F 27.328660 50.165390 91.047384
F 27.252462 50.165390 112.876359
F 27.176264 50.165390 134.705333
F 27.100067 50.165390 156.534308
F 27.023869 50.165390 178.363282
F 26.947671 50.165390 200.192256
F 26.871473 50.165390 222.021231
F 26.795275 50.165390 243.850205
F 54.368391 3.858875 3.824810
F 54.292194 3.858875 25.653784
F 54.215996 3.858875 47.482759
F 54.139798 3.858875 69.311733
F 54.063600 3.858875 91.140707
F 53.987402 3.858875 112.969682
F 53.911205 3.858875 134.798656
F 53.835007 3.858875 156.627631
F 53.758809 3.858875 178.456605
F 53.682611 3.858875 200.285579
F 53.606413 3.858875 222.114554
F 53.530216 3.858875 243.943528
F 54.368391 27.012133 3.824810
F 54.292194 27.012133 25.653784
F 54.215996 27.012133 47.482759
F 54.139798 27.012133 69.311733
F 54.063600 27.012133 91.140707
F 53.987402 27.012133 112.969682
F 53.911205 27.012133 134.798656
F 53.835007 27.012133 156.627631
F 53.758809 27.012133 178.456605
F 53.682611 27.012133 200.285579
F 53.606413 27.012133 222.114554
F 53.530216 27.012133 243.943528
F 54.368391 50.165390 3.824810
F 54.292194 50.165390 25.653784
F 54.215996 50.165390 47.482759
F 54.139798 50.165390 69.311733
F 54.063600 50.165390 91.140707
F 53.987402 50.165390 112.969682
F 53.911205 50.165390 134.798656
F 53.835007 50.165390 156.627631
F 53.758809 50.165390 178.456605
F 53.682611 50.165390 200.285579
F 53.606413 50.165390 222.114554
F 53.530216 50.165390 243.943528
F 0.898511 11.576625 3.638164
F 0.822313 11.576625 25.467138
F 0.746115 11.576625 47.296113
F 0.669918 11.576625 69.125087
F 0.593720 11.576625 90.954061
F 0.517522 11.576625 112.783036
F 0.441324 11.576625 134.612010
F 0.365126 11.576625 156.440984
F 0.288929 11.576625 178.269959
F 0.212731 11.576625 200.098933
F 0.136533 11.576625 221.927908
F 0.060335 11.576625 243.756882
F 0.898511 34.729883 3.638164
F 0.822313 34.729883 25.467138
F 0.746115 34.729883 47.296113
F 0.669918 34.729883 69.125087
F 0.593720 34.729883 90.954061
F 0.517522 34.729883 112.783036
F 0.441324 34.729883 134.612010
F 0.365126 34.729883 156.440984
F 0.288929 34.729883 178.269959
F 0.212731 34.729883 200.098933
F 0.136533 34.729883 221.927908
F 0.060335 34.729883 243.756882
F 0.898511 57.883140 3.638164
F 0.822313 57.883140 25.467138
F 0.746115 57.883140 47.296113
F 0.669918 57.883140 69.125087
F 0.593720 57.883140 90.954061
F 0.517522 57.883140 112.783036
F 0.441324 57.883140 134.612010
F 0.365126 57.883140 156.440984
F 0.288929 57.883140 178.269959
F 0.212731 57.883140 200.098933
F 0.136533 57.883140 221.927908
F 0.060335 57.883140 243.756882
F 27.633451 11.576625 3.731487
F 27.557253 11.576625 25.560461
F 27.481056 11.576625 47.389436
F 27.404858 11.576625 69.218410
F 27.328660 11.576625 91.047384
F 27.252462 11.576625 112.876359
F 27.176264 11.576625 134.705333
F 27.100067 11.576625 156.534307
F 27.023869 11.576625 178.363282
F 26.947671 11.576625 200.192256
F 26.871473 11.576625 222.021231
F 26.795275 11.576625 243.850205
F 27.633451 34.729883 3.731487
F 27.557253 34.729883 25.560461
F 27.481056 34.729883 47.389436
F 27.404858 34.729883 69.218410
F 27.328660 34.729883 91.047384
F 27.252462 34.729883 112.876359
F 27.176264 34.729883 134.705333
F 27.100067 34.729883 156.534307
F 27.023869 34.729883 178.363282
F 26.947671 34.729883 200.192256
F 26.871473 34.729883 222.021231
F 26.795275 34.729883 243.850205
F 27.633451 57.883140 3.731487
F 27.557253 57.883140 25.560461
F 27.481056 57.883140 47.389436
F 27.404858 57.883140 69.218410
F 27.328660 57.883140 91.047384
F 27.252462 57.883140 112.876359
F 27.176264 57.883140 134.705333
F 27.100067 57.883140 156.534307
F 27.023869 57.883140 178.363282
F 26.947671 57.883140 200.192256
F 26.871473 57.883140 222.021231
F 26.795275 57.883140 243.850205
F 54.368391 11.576625 3.824810
F 54.292194 11.576625 25.653784
F 54.215996 11.576625 47.482759
F 54.139798 11.576625 69.311733
F 54.063600 11.576625 91.140707
F 53.987402 11.576625 112.969682
F 53.911205 11.576625 134.798656
F 53.835007 11.576625 156.627630
F 53.758809 11.576625 178.456605
F 53.682611 11.576625 200.285579
F 53.606413 11.576625 222.114554
F 53.530216 11.576625 243.943528
F 54.368391 34.729883 3.824810
F 54.292194 34.729883 25.653784
F 54.215996 34.729883 47.482759
F 54.139798 34.729883 69.311733
F 54.063600 34.729883 91.140707
F 53.987402 34.729883 112.969682
F 53.911205 34.729883 134.798656
F 53.835007 34.729883 156.627630
F 53.758809 34.729883 178.456605
F 53.682611 34.729883 200.285579
F 53.606413 34.729883 222.114554
F 53.530216 34.729883 243.943528
F 54.368391 57.883140 3.824810
F 54.292194 57.883140 25.653784
F 54.215996 57.883140 47.482759
F 54.139798 57.883140 69.311733
F 54.063600 57.883140 91.140707
F 53.987402 57.883140 112.969682
F 53.911205 57.883140 134.798656
F 53.835007 57.883140 156.627630
F 53.758809 57.883140 178.456605
F 53.682611 57.883140 200.285579
F 53.606413 57.883140 222.114554
F 53.530216 57.883140 243.943528
F 0.898511 19.294381 3.638163
F 0.822313 19.294381 25.467138
F 0.746116 19.294381 47.296112
F 0.669918 19.294381 69.125086
F 0.593720 19.294381 90.954061
F 0.517522 19.294381 112.783035
F 0.441324 19.294381 134.612010
F 0.365126 19.294381 156.440984
F 0.288929 19.294381 178.269958
F 0.212731 19.294381 200.098933
F 0.136533 19.294381 221.927907
F 0.060335 19.294381 243.756882
F 0.898511 42.447638 3.638163
F 0.822313 42.447638 25.467138
F 0.746116 42.447638 47.296112
F 0.669918 42.447638 69.125086
F 0.593720 42.447638 90.954061
F 0.517522 42.447638 112.783035
F 0.441324 42.447638 134.612010
F 0.365126 42.447638 156.440984
F 0.288929 42.447638 178.269958
F 0.212731 42.447638 200.098933
F 0.136533 42.447638 221.927907
F 0.060335 42.447638 243.756882
F 0.898511 65.600896 3.638163
F 0.822313 65.600896 25.467138
F 0.746116 65.600896 47.296112
F 0.669918 65.600896 69.125086
F 0.593720 65.600896 90.954061
F 0.517522 65.600896 112.783035
F 0.441324 65.600896 134.612010
F 0.365126 65.600896 156.440984
F 0.288929 65.600896 178.269958
F 0.212731 65.600896 200.098933
F 0.136533 65.600896 221.927907
F 0.060335 65.600896 243.756882
F 27.633451 19.294381 3.731486
F 27.557253 19.294381 25.560461
F 27.481056 19.294381 47.389435
F 27.404858 19.294381 69.218409
F 27.328660 19.294381 91.047384
F 27.252462 19.294381 112.876358
F 27.176264 19.294381 134.705333
F 27.100067 19.294381 156.534307
F 27.023869 19.294381 178.363281
F 26.947671 19.294381 200.192256
F 26.871473 19.294381 222.021230
F 26.795275 19.294381 243.850205
F 27.633451 42.447638 3.731486
F 27.557253 42.447638 25.560461
F 27.481056 42.447638 47.389435
F 27.404858 42.447638 69.218409
F 27.328660 42.447638 91.047384
F 27.252462 42.447638 112.876358
F 27.176264 42.447638 134.705333
F 27.100067 42.447638 156.534307
F 27.023869 42.447638 178.363281
F 26.947671 42.447638 200.192256
F 26.871473 42.447638 222.021230
F 26.795275 42.447638 243.850205
F 27.633451 65.600896 3.731486
F 27.557253 65.600896 25.560461
F 27.481056 65.600896 47.389435
F 27.404858 65.600896 69.218409
F 27.328660 65.600896 91.047384
F 27.252462 65.600896 112.876358
F 27.176264 65.600896 134.705333
F 27.100067 65.600896 156.534307
F 27.023869 65.600896 178.363281
F 26.947671 65.600896 200.192256
F 26.871473 65.600896 222.021230
F 26.795275 65.600896 243.850205
F 54.368391 19.294381 3.824809
F 54.292194 19.294381 25.653784
F 54.215996 19.294381 47.482758
F 54.139798 19.294381 69.311732
F 54.063600 19.294381 91.140707
F 53.987402 19.294381 112.969681
F 53.911205 19.294381 134.798656
F 53.835007 19.294381 156.627630
F 53.758809 19.294381 178.456604
F 53.682611 19.294381 200.285579
F 53.606413 19.294381 222.114553
F 53.530216 19.294381 243.943528
F 54.368391 42.447638 3.824809
F 54.292194 42.447638 25.653784
F 54.215996 42.447638 47.482758
F 54.139798 42.447638 69.311732
F 54.063600 42.447638 91.140707
F 53.987402 42.447638 112.969681
F 53.911205 42.447638 134.798656
F 53.835007 42.447638 156.627630
F 53.758809 42.447638 178.456604
F 53.682611 42.447638 200.285579
F 53.606413 42.447638 222.114553
F 53.530216 42.447638 243.943528
F 54.368391 65.600896 3.824809
F 54.292194 65.600896 25.653784
F 54.215996 65.600896 47.482758
F 54.139798 65.600896 69.311732
F 54.063600 65.600896 91.140707
F 53.987402 65.600896 112.969681
F 53.911205 65.600896 134.798656
F 53.835007 65.600896 156.627630
F 53.758809 65.600896 178.456604
F 53.682611 65.600896 200.285579
F 53.606413 65.600896 222.114553
F 53.530216 65.600896 243.943528
F 9.810153 3.858875 3.669271
F 9.733955 3.858875 25.498246
F 9.657757 3.858875 47.327221
F 9.581559 3.858875 69.156195
F 9.505362 3.858875 90.985169
F 9.429164 3.858875 112.814144
F 9.352966 3.858875 134.643118
F 9.276768 3.858875 156.472093
F 9.200570 3.858875 178.301067
F 9.124373 3.858875 200.130041
F 9.048175 3.858875 221.959016
F 8.971977 3.858875 243.787990
F 9.810153 27.012133 3.669271
F 9.733955 27.012133 25.498246
F 9.657757 27.012133 47.327221
F 9.581559 27.012133 69.156195
F 9.505362 27.012133 90.985169
F 9.429164 27.012133 112.814144
F 9.352966 27.012133 134.643118
F 9.276768 27.012133 156.472093
F 9.200570 27.012133 178.301067
F 9.124373 27.012133 200.130041
F 9.048175 27.012133 221.959016
F 8.971977 27.012133 243.787990
F 9.810153 50.165390 3.669271
F 9.733955 50.165390 25.498246
F 9.657757 50.165390 47.327221
F 9.581559 50.165390 69.156195
F 9.505362 50.165390 90.985169
F 9.429164 50.165390 112.814144
F 9.352966 50.165390 134.643118
F 9.276768 50.165390 156.472093
F 9.200570 50.165390 178.301067
F 9.124373 50.165390 200.130041
F 9.048175 50.165390 221.959016
F 8.971977 50.165390 243.787990
F 36.545094 3.858875 3.762594
F 36.468896 3.858875 25.591568
F 36.392698 3.858875 47.420543
F 36.316501 3.858875 69.249517
F 36.240303 3.858875 91.078491
F 36.164105 3.858875 112.907466
F 36.087907 3.858875 134.736440
F 36.011709 3.858875 156.565415
F 35.935512 3.858875 178.394389
F 35.859314 3.858875 200.223364
F 35.783116 3.858875 222.052339
F 35.706918 3.858875 243.881313
F 36.545094 27.012133 3.762594
F 36.468896 27.012133 25.591568
F 36.392698 27.012133 47.420543
F 36.316501 27.012133 69.249517
F 36.240303 27.012133 91.078491
F 36.164105 27.012133 112.907466
F 36.087907 27.012133 134.736440
F 36.011709 27.012133 156.565415
F 35.935512 27.012133 178.394389
F 35.859314 27.012133 200.223364
F 35.783116 27.012133 222.052339
F 35.706918 27.012133 243.881313
F 36.545094 50.165390 3.762594
F 36.468896 50.165390 25.591568
F 36.392698 50.165390 47.420543
F 36.316501 50.165390 69.249517
F 36.240303 50.165390 91.078491
F 36.164105 50.165390 112.907466
F 36.087907 50.165390 134.736440
F 36.011709 50.165390 156.565415
F 35.935512 50.165390 178.394389
F 35.859314 50.165390 200.223364
F 35.783116 50.165390 222.052339
F 35.706918 50.165390 243.881313
F 63.280034 3.858875 3.855917
F 63.203836 3.858875 25.684891
F 63.127638 3.858875 47.513866
F 63.051441 3.858875 69.342840
F 62.975243 3.858875 91.171814
F 62.899045 3.858875 113.000789
F 62.822847 3.858875 134.829763
F 62.746649 3.858875 156.658738
F 62.670452 3.858875 178.487712
F 62.594254 3.858875 200.316686
F 62.518056 3.858875 222.145661
F 62.441858 3.858875 243.974635
F 63.280034 27.012133 3.855917
F 63.203836 27.012133 25.684891
F 63.127638 27.012133 47.513866
F 63.051441 27.012133 69.342840
F 62.975243 27.012133 91.171814
F 62.899045 27.012133 113.000789
F 62.822847 27.012133 134.829763
F 62.746649 27.012133 156.658738
F 62.670452 27.012133 178.487712
F 62.594254 27.012133 200.316686
F 62.518056 27.012133 222.145661
F 62.441858 27.012133 243.974635
F 63.280034 50.165390 3.855917
F 63.203836 50.165390 25.684891
F 63.127638 50.165390 47.513866
F 63.051441 50.165390 69.342840
F 62.975243 50.165390 91.171814
F 62.899045 50.165390 113.000789
F 62.822847 50.165390 134.829763
F 62.746649 50.165390 156.658738
F 62.670452 50.165390 178.487712
F 62.594254 50.165390 200.316686
F 62.518056 50.165390 222.145661
F 62.441858 50.165390 243.974635
F 9.810153 11.576625 3.669271
F 9.733955 11.576625 25.498246
F 9.657757 11.576625 47.327220
F 9.581559 11.576625 69.156195
F 9.505362 11.576625 90.985169
F 9.429164 11.576625 112.814144
F 9.352966 11.576625 134.643118
F 9.276768 11.576625 156.472092
F 9.200570 11.576625 178.301067
F 9.124373 11.576625 200.130041
F 9.048175 11.576625 221.959016
F 8.971977 11.576625 243.787990
F 9.810153 34.729883 3.669271
F 9.733955 34.729883 25.498246
F 9.657757 34.729883 47.327220
F 9.581559 34.729883 69.156195
F 9.505362 34.729883 90.985169
F 9.429164 34.729883 112.814144
F 9.352966 34.729883 134.643118
F 9.276768 34.729883 156.472092
F 9.200570 34.729883 178.301067
F 9.124373 34.729883 200.130041
F 9.048175 34.729883 221.959016
F 8.971977 34.729883 243.787990
F 9.810153 57.883140 3.669271
F 9.733955 57.883140 25.498246
F 9.657757 57.883140 47.327220
F 9.581559 57.883140 69.156195
F 9.505362 57.883140 90.985169
F 9.429164 57.883140 112.814144
F 9.352966 57.883140 134.643118
F 9.276768 57.883140 156.472092
F 9.200570 57.883140 178.301067
F 9.124373 57.883140 200.130041
F 9.048175 57.883140 221.959016
F 8.971977 57.883140 243.787990
F 36.545094 11.576625 3.762594
F 36.468896 11.576625 25.591568
F 36.392698 11.576625 47.420542
F 36.316501 11.576625 69.249517
F 36.240303 11.576625 91.078491
F 36.164105 11.576625 112.907466
F 36.087907 11.576625 134.736440
F 36.011709 11.576625 156.565414
F 35.935512 11.576625 178.394389
F 35.859314 11.576625 200.223364
F 35.783116 11.576625 222.052339
F 35.706918 11.576625 243.881313
F 36.545094 34.729883 3.762594
F 36.468896 34.729883 25.591568
F 36.392698 34.729883 47.420542
F 36.316501 34.729883 69.249517
F 36.240303 34.729883 91.078491
F 36.164105 34.729883 112.907466
F 36.087907 34.729883 134.736440
F 36.011709 34.729883 156.565414
F 35.935512 34.729883 178.394389
F 35.859314 34.729883 200.223364
F 35.783116 34.729883 222.052339
F 35.706918 34.729883 243.881313
F 36.545094 57.883140 3.762594
F 36.468896 57.883140 25.591568
F 36.392698 57.883140 47.420542
F 36.316501 57.883140 69.249517
F 36.240303 57.883140 91.078491
F 36.164105 57.883140 112.907466
F 36.087907 57.883140 134.736440
F 36.011709 57.883140 156.565414
F 35.935512 57.883140 178.394389
F 35.859314 57.883140 200.223364
F 35.783116 57.883140 222.052339
F 35.706918 57.883140 243.881313
F 63.280034 11.576625 3.855917
F 63.203836 11.576625 25.684891
F 63.127638 11.576625 47.513865
F 63.051441 11.576625 69.342840
F 62.975243 11.576625 91.171814
F 62.899045 11.576625 113.000789
F 62.822847 11.576625 134.829763
F 62.746649 11.576625 156.658737
F 62.670452 11.576625 178.487712
F 62.594254 11.576625 200.316686
F 62.518056 11.576625 222.145661
F 62.441858 11.576625 243.974635
F 63.280034 34.729883 3.855917
F 63.203836 34.729883 25.684891
F 63.127638 34.729883 47.513865
F 63.051441 34.729883 69.342840
F 62.975243 34.729883 91.171814
F 62.899045 34.729883 113.000789
F 62.822847 34.729883 134.829763
F 62.746649 34.729883 156.658737
F 62.670452 34.729883 178.487712
F 62.594254 34.729883 200.316686
F 62.518056 34.729883 222.145661
F 62.441858 34.729883 243.974635
F 63.280034 57.883140 3.855917
F 63.203836 57.883140 25.684891
F 63.127638 57.883140 47.513865
F 63.051441 57.883140 69.342840
F 62.975243 57.883140 91.171814
F 62.899045 57.883140 113.000789
F 62.822847 57.883140 134.829763
F 62.746649 57.883140 156.658737
F 62.670452 57.883140 178.487712
F 62.594254 57.883140 200.316686
F 62.518056 57.883140 222.145661
F 62.441858 57.883140 243.974635
F 9.810153 19.294381 3.669270
F 9.733955 19.294381 25.498246
F 9.657757 19.294381 47.327220
F 9.581559 19.294381 69.156194
F 9.505362 19.294381 90.985169
F 9.429164 19.294381 112.814143
F 9.352966 19.294381 134.643117
F 9.276768 19.294381 156.472092
F 9.200570 19.294381 178.301066
F 9.124373 19.294381 200.130041
F 9.048175 19.294381 221.959015
F 8.971977 19.294381 243.787989
F 9.810153 42.447638 3.669270
F 9.733955 42.447638 25.498246
F 9.657757 42.447638 47.327220
F 9.581559 42.447638 69.156194
F 9.505362 42.447638 90.985169
F 9.429164 42.447638 112.814143
F 9.352966 42.447638 134.643117
F 9.276768 42.447638 156.472092
F 9.200570 42.447638 178.301066
F 9.124373 42.447638 200.130041
F 9.048175 42.447638 221.959015
F 8.971977 42.447638 243.787989
F 9.810153 65.600896 3.669270
F 9.733955 65.600896 25.498246
F 9.657757 65.600896 47.327220
F 9.581559 65.600896 69.156194
F 9.505362 65.600896 90.985169
F 9.429164 65.600896 112.814143
F 9.352966 65.600896 134.643117
F 9.276768 65.600896 156.472092
F 9.200570 65.600896 178.301066
F 9.124373 65.600896 200.130041
F 9.048175 65.600896 221.959015
F 8.971977 65.600896 243.787989
F 36.545094 19.294381 3.762593
F 36.468896 19.294381 25.591568
F 36.392698 19.294381 47.420542
F 36.316501 19.294381 69.249516
F 36.240303 19.294381 91.078491
F 36.164105 19.294381 112.907465
F 36.087907 19.294381 134.736439
F 36.011709 19.294381 156.565414
F 35.935512 19.294381 178.394388
F 35.859314 19.294381 200.223364
F 35.783116 19.294381 222.052338
F 35.706918 19.294381 243.881312
F 36.545094 42.447638 3.762593
F 36.468896 42.447638 25.591568
F 36.392698 42.447638 47.420542
F 36.316501 42.447638 69.249516
F 36.240303 42.447638 91.078491
F 36.164105 42.447638 112.907465
F 36.087907 42.447638 134.736439
F 36.011709 42.447638 156.565414
F 35.935512 42.447638 178.394388
F 35.859314 42.447638 200.223364
F 35.783116 42.447638 222.052338
F 35.706918 42.447638 243.881312
F 36.545094 65.600896 3.762593
F 36.468896 65.600896 25.591568
F 36.392698 65.600896 47.420542
F 36.316501 65.600896 69.249516
F 36.240303 65.600896 91.078491
F 36.164105 65.600896 112.907465
F 36.087907 65.600896 134.736439
F 36.011709 65.600896 156.565414
F 35.935512 65.600896 178.394388
F 35.859314 65.600896 200.223364
F 35.783116 65.600896 222.052338
F 35.706918 65.600896 243.881312
F 63.280034 19.294381 3.855916
F 63.203836 19.294381 25.684891
F 63.127638 19.294381 47.513865
F 63.051441 19.294381 69.342839
F 62.975243 19.294381 91.171814
F 62.899045 19.294381 113.000788
F 62.822847 19.294381 134.829762
F 62.746649 19.294381 156.658737
F 62.670452 19.294381 178.487711
F 62.594254 19.294381 200.316686
F 62.518056 19.294381 222.145660
F 62.441858 19.294381 243.974634
F 63.280034 42.447638 3.855916
F 63.203836 42.447638 25.684891
F 63.127638 42.447638 47.513865
F 63.051441 42.447638 69.342839
F 62.975243 42.447638 91.171814
F 62.899045 42.447638 113.000788
F 62.822847 42.447638 134.829762
F 62.746649 42.447638 156.658737
F 62.670452 42.447638 178.487711
F 62.594254 42.447638 200.316686
F 62.518056 42.447638 222.145660
F 62.441858 42.447638 243.974634
F 63.280034 65.600896 3.855916
F 63.203836 65.600896 25.684891
F 63.127638 65.600896 47.513865
F 63.051441 65.600896 69.342839
F 62.975243 65.600896 91.171814
F 62.899045 65.600896 113.000788
F 62.822847 65.600896 134.829762
F 62.746649 65.600896 156.658737
F 62.670452 65.600896 178.487711
F 62.594254 65.600896 200.316686
F 62.518056 65.600896 222.145660
F 62.441858 65.600896 243.974634
F 18.721804 3.858876 3.700378
F 18.645606 3.858876 25.529352
F 18.569408 3.858876 47.358327
F 18.493210 3.858876 69.187301
F 18.417012 3.858876 91.016275
F 18.340815 3.858876 112.845250
F 18.264617 3.858876 134.674224
F 18.188419 3.858876 156.503199
F 18.112221 3.858876 178.332173
F 18.036023 3.858876 200.161147
F 17.959825 3.858876 221.990122
F 17.883628 3.858876 243.819096
F 18.721804 27.012133 3.700378
F 18.645606 27.012133 25.529352
F 18.569408 27.012133 47.358327
F 18.493210 27.012133 69.187301
F 18.417012 27.012133 91.016275
F 18.340815 27.012133 112.845250
F 18.264617 27.012133 134.674224
F 18.188419 27.012133 156.503199
F 18.112221 27.012133 178.332173
F 18.036023 27.012133 200.161147
F 17.959825 27.012133 221.990122
F 17.883628 27.012133 243.819096
F 18.721804 50.165391 3.700378
F 18.645606 50.165391 25.529352
F 18.569408 50.165391 47.358327
F 18.493210 50.165391 69.187301
F 18.417012 50.165391 91.016275
F 18.340815 50.165391 112.845250
F 18.264617 50.165391 134.674224
F 18.188419 50.165391 156.503199
F 18.112221 50.165391 178.332173
F 18.036023 50.165391 200.161147
F 17.959825 50.165391 221.990122
F 17.883628 50.165391 243.819096
F 45.456744 3.858876 3.793701
F 45.380546 3.858876 25.622675
F 45.304348 3.858876 47.451650
F 45.228150 3.858876 69.280624
F 45.151952 3.858876 91.109598
F 45.075755 3.858876 112.938573
F 44.999557 3.858876 134.767547
F 44.923359 3.858876 156.596522
F 44.847161 3.858876 178.425496
F 44.770963 3.858876 200.254470
F 44.694766 3.858876 222.083445
F 44.618568 3.858876 243.912419
F 45.456744 27.012133 3.793701
F 45.380546 27.012133 25.622675
F 45.304348 27.012133 47.451650
F 45.228150 27.012133 69.280624
F 45.151952 27.012133 91.109598
F 45.075755 27.012133 112.938573
F 44.999557 27.012133 134.767547
F 44.923359 27.012133 156.596522
F 44.847161 27.012133 178.425496
F 44.770963 27.012133 200.254470
F 44.694766 27.012133 222.083445
F 44.618568 27.012133 243.912419
F 45.456744 50.165391 3.793701
F 45.380546 50.165391 25.622675
F 45.304348 50.165391 47.451650
F 45.228150 50.165391 69.280624
F 45.151952 50.165391 91.109598
F 45.075755 50.165391 112.938573
F 44.999557 50.165391 134.767547
F 44.923359 50.165391 156.596522
F 44.847161 50.165391 178.425496
F 44.770963 50.165391 200.254470
F 44.694766 50.165391 222.083445
F 44.618568 50.165391 243.912419
F 18.721804 11.576626 3.700378
F 18.645606 11.576626 25.529352
F 18.569408 11.576626 47.358326
F 18.493210 11.576626 69.187301
F 18.417012 11.576626 91.016275
F 18.340815 11.576626 112.845250
F 18.264617 11.576626 134.674224
F 18.188419 11.576626 156.503198
F 18.112221 11.576626 178.332173
F 18.036023 11.576626 200.161147
F 17.959825 11.576626 221.990122
F 17.883628 11.576626 243.819096
F 18.721804 34.729883 3.700378
F 18.645606 34.729883 25.529352
F 18.569408 34.729883 47.358326
F 18.493210 34.729883 69.187301
F 18.417012 34.729883 91.016275
F 18.340815 34.729883 112.845250
F 18.264617 34.729883 134.674224
F 18.188419 34.729883 156.503198
F 18.112221 34.729883 178.332173
F 18.036023 34.729883 200.161147
F 17.959825 34.729883 221.990122
F 17.883628 34.729883 243.819096
F 18.721804 57.883141 3.700378
F 18.645606 57.883141 25.529352
F 18.569408 57.883141 47.358326
F 18.493210 57.883141 69.187301
F 18.417012 57.883141 91.016275
F 18.340815 57.883141 112.845250
F 18.264617 57.883141 134.674224
F 18.188419 57.883141 156.503198
F 18.112221 57.883141 178.332173
F 18.036023 57.883141 200.161147
F 17.959825 57.883141 221.990122
F 17.883628 57.883141 243.819096
F 45.456744 11.576626 3.793701
F 45.380546 11.576626 25.622675
F 45.304348 11.576626 47.451649
F 45.228150 11.576626 69.280624
F 45.151952 11.576626 91.109598
F 45.075755 11.576626 112.938573
F 44.999557 11.576626 134.767547
F 44.923359 11.576626 156.596521
F 44.847161 11.576626 178.425496
F 44.770963 11.576626 200.254470
F 44.694766 11.576626 222.083445
F 44.618568 11.576626 243.912419
F 45.456744 34.729883 3.793701
F 45.380546 34.729883 25.622675
F 45.304348 34.729883 47.451649
F 45.228150 34.729883 69.280624
F 45.151952 34.729883 91.109598
F 45.075755 34.729883 112.938573
F 44.999557 34.729883 134.767547
F 44.923359 34.729883 156.596521
F 44.847161 34.729883 178.425496
F 44.770963 34.729883 200.254470
F 44.694766 34.729883 222.083445
F 44.618568 34.729883 243.912419
F 45.456744 57.883141 3.793701
F 45.380546 57.883141 25.622675
F 45.304348 57.883141 47.451649
F 45.228150 57.883141 69.280624
F 45.151952 57.883141 91.109598
F 45.075755 57.883141 112.938573
F 44.999557 57.883141 134.767547
F 44.923359 57.883141 156.596521
F 44.847161 57.883141 178.425496
F 44.770963 57.883141 200.254470
F 44.694766 57.883141 222.083445
F 44.618568 57.883141 243.912419
F 18.721804 19.294381 3.700377
F 18.645606 19.294381 25.529352
F 18.569408 19.294381 47.358326
F 18.493210 19.294381 69.187300
F 18.417012 19.294381 91.016275
F 18.340815 19.294381 112.845249
F 18.264617 19.294381 134.674223
F 18.188419 19.294381 156.503198
F 18.112221 19.294381 178.332172
F 18.036023 19.294381 200.161147
F 17.959825 19.294381 221.990121
F 17.883628 19.294381 243.819095
F 18.721804 42.447639 3.700377
F 18.645606 42.447639 25.529352
F 18.569408 42.447639 47.358326
F 18.493210 42.447639 69.187300
F 18.417012 42.447639 91.016275
F 18.340815 42.447639 112.845249
F 18.264617 42.447639 134.674223
F 18.188419 42.447639 156.503198
F 18.112221 42.447639 178.332172
F 18.036023 42.447639 200.161147
F 17.959825 42.447639 221.990121
F 17.883628 42.447639 243.819095
F 18.721804 65.600896 3.700377
F 18.645606 65.600896 25.529352
F 18.569408 65.600896 47.358326
F 18.493210 65.600896 69.187300
F 18.417012 65.600896 91.016275
F 18.340815 65.600896 112.845249
F 18.264617 65.600896 134.674223
F 18.188419 65.600896 156.503198
F 18.112221 65.600896 178.332172
F 18.036023 65.600896 200.161147
F 17.959825 65.600896 221.990121
F 17.883628 65.600896 243.819095
F 45.456744 19.294381 3.793700
F 45.380546 19.294381 25.622675
F 45.304348 19.294381 47.451649
F 45.228150 19.294381 69.280623
F 45.151952 19.294381 91.109598
F 45.075755 19.294381 112.938572
F 44.999557 19.294381 134.767546
F 44.923359 19.294381 156.596521
F 44.847161 19.294381 178.425495
F 44.770963 19.294381 200.254470
F 44.694766 19.294381 222.083444
F 44.618568 19.294381 243.912418
F 45.456744 42.447639 3.793700
F 45.380546 42.447639 25.622675
F 45.304348 42.447639 47.451649
F 45.228150 42.447639 69.280623
F 45.151952 42.447639 91.109598
F 45.075755 42.447639 112.938572
F 44.999557 42.447639 134.767546
F 44.923359 42.447639 156.596521
F 44.847161 42.447639 178.425495
F 44.770963 42.447639 200.254470
F 44.694766 42.447639 222.083444
F 44.618568 42.447639 243.912418
F 45.456744 65.600896 3.793700
F 45.380546 65.600896 25.622675
F 45.304348 65.600896 47.451649
F 45.228150 65.600896 69.280623
F 45.151952 65.600896 91.109598
F 45.075755 65.600896 112.938572
F 44.999557 65.600896 134.767546
F 44.923359 65.600896 156.596521
F 44.847161 65.600896 178.425495
F 44.770963 65.600896 200.254470
F 44.694766 65.600896 222.083444
F 44.618568 65.600896 243.912418
F 0.911201 1.286291 0.000001
F 0.835003 1.286291 21.828976
F 0.758805 1.286291 43.657950
F 0.682607 1.286291 65.486924
F 0.606410 1.286291 87.315899
F 0.530212 1.286291 109.144873
F 0.454014 1.286291 130.973848
F 0.377816 1.286291 152.802822
F 0.301618 1.286291 174.631796
F 0.225421 1.286291 196.460771
F 0.149223 1.286291 218.289745
F 0.073025 1.286291 240.118720
F 0.911201 24.439549 0.000001
F 0.835003 24.439549 21.828976
F 0.758805 24.439549 43.657950
F 0.682607 24.439549 65.486924
F 0.606410 24.439549 87.315899
F 0.530212 24.439549 109.144873
F 0.454014 24.439549 130.973848
F 0.377816 24.439549 152.802822
F 0.301618 24.439549 174.631796
F 0.225421 24.439549 196.460771
F 0.149223 24.439549 218.289745
F 0.073025 24.439549 240.118720
F 0.911201 47.592806 0.000001
F 0.835003 47.592806 21.828976
F 0.758805 47.592806 43.657950
F 0.682607 47.592806 65.486924
F 0.606410 47.592806 87.315899
F 0.530212 47.592806 109.144873
F 0.454014 47.592806 130.973848
F 0.377816 47.592806 152.802822
F 0.301618 47.592806 174.631796
F 0.225421 47.592806 196.460771
F 0.149223 47.592806 218.289745
F 0.073025 47.592806 240.118720
F 27.646141 1.286291 0.093324
F 27.569943 1.286291 21.922299
F 27.493745 1.286291 43.751273
F 27.417547 1.286291 65.580247
F 27.341350 1.286291 87.409222
F 27.265152 1.286291 109.238196
F 27.188954 1.286291 131.067171
F 27.112756 1.286291 152.896145
F 27.036558 1.286291 174.725119
F 26.960361 1.286291 196.554094
F 26.884163 1.286291 218.383068
F 26.807965 1.286291 240.212043
F 27.646141 24.439549 0.093324
F 27.569943 24.439549 21.922299
F 27.493745 24.439549 43.751273
F 27.417547 24.439549 65.580247
F 27.341350 24.439549 87.409222
F 27.265152 24.439549 109.238196
F 27.188954 24.439549 131.067171
F 27.112756 24.439549 152.896145
F 27.036558 24.439549 174.725119
F 26.960361 24.439549 196.554094
F 26.884163 24.439549 218.383068
F 26.807965 24.439549 240.212043
F 27.646141 47.592806 0.093324
F 27.569943 47.592806 21.922299
F 27.493745 47.592806 43.751273
F 27.417547 47.592806 65.580247
F 27.341350 47.592806 87.409222
F 27.265152 47.592806 109.238196
F 27.188954 47.592806 131.067171
F 27.112756 47.592806 152.896145
F 27.036558 47.592806 174.725119
F 26.960361 47.592806 196.554094
F 26.884163 47.592806 218.383068
F 26.807965 47.592806 240.212043
F 54.381081 1.286291 0.186647
F 54.304883 1.286291 22.015622
F 54.228685 1.286291 43.844596
F 54.152488 1.286291 65.673570
F 54.076290 1.286291 87.502545
F 54.000092 1.286291 109.331519
F 53.923894 1.286291 131.160494
F 53.847696 1.286291 152.989468
F 53.771499 1.286291 174.818442
F 53.695301 1.286291 196.647417
F 53.619103 1.286291 218.476391
F 53.542905 1.286291 240.305366
F 54.381081 24.439549 0.186647
F 54.304883 24.439549 22.015622
F 54.228685 24.439549 43.844596
F 54.152488 24.439549 65.673570
F 54.076290 24.439549 87.502545
F 54.000092 24.439549 109.331519
F 53.923894 24.439549 131.160494
F 53.847696 24.439549 152.989468
F 53.771499 24.439549 174.818442
F 53.695301 24.439549 196.647417
F 53.619103 24.439549 218.476391
F 53.542905 24.439549 240.305366
F 54.381081 47.592806 0.186647
F 54.304883 47.592806 22.015622
F 54.228685 47.592806 43.844596
F 54.152488 47.592806 65.673570
F 54.076290 47.592806 87.502545
F 54.000092 47.592806 109.331519
F 53.923894 47.592806 131.160494
F 53.847696 47.592806 152.989468
F 53.771499 47.592806 174.818442
F 53.695301 47.592806 196.647417
F 53.619103 47.592806 218.476391
F 53.542905 47.592806 240.305366
F 0.911201 9.004040 0.000001
F 0.835003 9.004040 21.828976
F 0.758805 9.004040 43.657950
F 0.682607 9.004040 65.486924
F 0.606410 9.004040 87.315899
F 0.530212 9.004040 109.144873
F 0.454014 9.004040 130.973848
F 0.377816 9.004040 152.802822
F 0.301618 9.004040 174.631796
F 0.225421 9.004040 196.460771
F 0.149223 9.004040 218.289745
F 0.073025 9.004040 240.118720
F 0.911201 32.157298 0.000001
F 0.835003 32.157298 21.828976
F 0.758805 32.157298 43.657950
F 0.682607 32.157298 65.486924
F 0.606410 32.157298 87.315899
F 0.530212 32.157298 109.144873
F 0.454014 32.157298 130.973848
F 0.377816 32.157298 152.802822
F 0.301618 32.157298 174.631796
F 0.225421 32.157298 196.460771
F 0.149223 32.157298 218.289745
F 0.073025 32.157298 240.118720
F 0.911201 55.310555 0.000001
F 0.835003 55.310555 21.828976
F 0.758805 55.310555 43.657950
F 0.682607 55.310555 65.486924
F 0.606410 55.310555 87.315899
F 0.530212 55.310555 109.144873
F 0.454014 55.310555 130.973848
F 0.377816 55.310555 152.802822
F 0.301618 55.310555 174.631796
F 0.225421 55.310555 196.460771
F 0.149223 55.310555 218.289745
F 0.073025 55.310555 240.118720
F 27.646141 9.004040 0.093324
F 27.569943 9.004040 21.922299
F 27.493745 9.004040 43.751273
F 27.417547 9.004040 65.580247
F 27.341350 9.004040 87.409222
F 27.265152 9.004040 109.238196
F 27.188954 9.004040 131.067171
F 27.112756 9.004040 152.896145
F 27.036558 9.004040 174.725119
F 26.960361 9.004040 196.554094
F 26.884163 9.004040 218.383068
F 26.807965 9.004040 240.212043
F 27.646141 32.157298 0.093324
F 27.569943 32.157298 21.922299
F 27.493745 32.157298 43.751273
F 27.417547 32.157298 65.580247
F 27.341350 32.157298 87.409222
F 27.265152 32.157298 109.238196
F 27.188954 32.157298 131.067171
F 27.112756 32.157298 152.896145
F 27.036558 32.157298 174.725119
F 26.960361 32.157298 196.554094
F 26.884163 32.157298 218.383068
F 26.807965 32.157298 240.212043
F 27.646141 55.310555 0.093324
F 27.569943 55.310555 21.922299
F 27.493745 55.310555 43.751273
F 27.417547 55.310555 65.580247
F 27.341350 55.310555 87.409222
F 27.265152 55.310555 109.238196
F 27.188954 55.310555 131.067171
F 27.112756 55.310555 152.896145
F 27.036558 55.310555 174.725119
F 26.960361 55.310555 196.554094
F 26.884163 55.310555 218.383068
F 26.807965 55.310555 240.212043
F 54.381081 9.004040 0.186647
F 54.304883 9.004040 22.015622
F 54.228685 9.004040 43.844596
F 54.152488 9.004040 65.673570
F 54.076290 9.004040 87.502545
F 54.000092 9.004040 109.331519
F 53.923894 9.004040 131.160494
F 53.847696 9.004040 152.989468
F 53.771499 9.004040 174.818442
F 53.695301 9.004040 196.647417
F 53.619103 9.004040 218.476391
F 53.542905 9.004040 240.305366
F 54.381081 32.157298 0.186647
F 54.304883 32.157298 22.015622
F 54.228685 32.157298 43.844596
F 54.152488 32.157298 65.673570
F 54.076290 32.157298 87.502545
F 54.000092 32.157298 109.331519
F 53.923894 32.157298 131.160494
F 53.847696 32.157298 152.989468
F 53.771499 32.157298 174.818442
F 53.695301 32.157298 196.647417
F 53.619103 32.157298 218.476391
F 53.542905 32.157298 240.305366
F 54.381081 55.310555 0.186647
F 54.304883 55.310555 22.015622
F 54.228685 55.310555 43.844596
F 54.152488 55.310555 65.673570
F 54.076290 55.310555 87.502545
F 54.000092 55.310555 109.331519
F 53.923894 55.310555 131.160494
F 53.847696 55.310555 152.989468
F 53.771499 55.310555 174.818442
F 53.695301 55.310555 196.647417
F 53.619103 55.310555 218.476391
F 53.542905 55.310555 240.305366
F 0.911201 16.721796 0.000000
F 0.835003 16.721796 21.828975
F 0.758805 16.721796 43.657949
F 0.682607 16.721796 65.486924
F 0.606410 16.721796 87.315898
F 0.530212 16.721796 109.144872
F 0.454014 16.721796 130.973847
F 0.377816 16.721796 152.802821
F 0.301618 16.721796 174.631796
F 0.225421 16.721796 196.460770
F 0.149223 16.721796 218.289744
F 0.073025 16.721796 240.118719
F 0.911201 39.875053 0.000000
F 0.835003 39.875053 21.828975
F 0.758805 39.875053 43.657949
F 0.682607 39.875053 65.486924
F 0.606410 39.875053 87.315898
F 0.530212 39.875053 109.144872
F 0.454014 39.875053 130.973847
F 0.377816 39.875053 152.802821
F 0.301618 39.875053 174.631796
F 0.225421 39.875053 196.460770
F 0.149223 39.875053 218.289744
F 0.073025 39.875053 240.118719
F 0.911201 63.028311 0.000000
F 0.835003 63.028311 21.828975
F 0.758805 63.028311 43.657949
F 0.682607 63.028311 65.486924
F 0.606410 63.028311 87.315898
F 0.530212 63.028311 109.144872
F 0.454014 63.028311 130.973847
F 0.377816 63.028311 152.802821
F 0.301618 63.028311 174.631796
F 0.225421 63.028311 196.460770
F 0.149223 63.028311 218.289744
F 0.073025 63.028311 240.118719
F 27.646141 16.721796 0.093323
F 27.569943 16.721796 21.922298
F 27.493745 16.721796 43.751272
F 27.417547 16.721796 65.580247
F 27.341350 16.721796 87.409221
F 27.265152 16.721796 109.238195
F 27.188954 16.721796 131.067170
F 27.112756 16.721796 152.896144
F 27.036558 16.721796 174.725119
F 26.960361 16.721796 196.554093
F 26.884163 16.721796 218.383067
F 26.807965 16.721796 240.212042
F 27.646141 39.875053 0.093323
F 27.569943 39.875053 21.922298
F 27.493745 39.875053 43.751272
F 27.417547 39.875053 65.580247
F 27.341350 39.875053 87.409221
F 27.265152 39.875053 109.238195
F 27.188954 39.875053 131.067170
F 27.112756 39.875053 152.896144
F 27.036558 39.875053 174.725119
F 26.960361 39.875053 196.554093
F 26.884163 39.875053 218.383067
F 26.807965 39.875053 240.212042
F 27.646141 63.028311 0.093323
F 27.569943 63.028311 21.922298
F 27.493745 63.028311 43.751272
F 27.417547 63.028311 65.580247
F 27.341350 63.028311 87.409221
F 27.265152 63.028311 109.238195
F 27.188954 63.028311 131.067170
F 27.112756 63.028311 152.896144
F 27.036558 63.028311 174.725119
F 26.960361 63.028311 196.554093
F 26.884163 63.028311 218.383067
F 26.807965 63.028311 240.212042
F 54.381081 16.721796 0.186646
F 54.304883 16.721796 22.015621
F 54.228685 16.721796 43.844595
F 54.152488 16.721796 65.673570
F 54.076290 16.721796 87.502544
F 54.000092 16.721796 109.331518
F 53.923894 16.721796 131.160493
F 53.847696 16.721796 152.989467
F 53.771499 16.721796 174.818442
F 53.695301 16.721796 196.647416
F 53.619103 16.721796 218.476390
F 53.542905 16.721796 240.305365
F 54.381081 39.875053 0.186646
F 54.304883 39.875053 22.015621
F 54.228685 39.875053 43.844595
F 54.152488 39.875053 65.673570
F 54.076290 39.875053 87.502544
F 54.000092 39.875053 109.331518
F 53.923894 39.875053 131.160493
F 53.847696 39.875053 152.989467
F 53.771499 39.875053 174.818442
F 53.695301 39.875053 196.647416
F 53.619103 39.875053 218.476390
F 53.542905 39.875053 240.305365
F 54.381081 63.028311 0.186646
F 54.304883 63.028311 22.015621
F 54.228685 63.028311 43.844595
F 54.152488 63.028311 65.673570
F 54.076290 63.028311 87.502544
F 54.000092 63.028311 109.331518
F 53.923894 63.028311 131.160493
F 53.847696 63.028311 152.989467
F 53.771499 63.028311 174.818442
F 53.695301 63.028311 196.647416
F 53.619103 63.028311 218.476390
F 53.542905 63.028311 240.305365
F 9.822842 1.286291 0.031109
F 9.746645 1.286291 21.860084
F 9.670447 1.286291 43.689058
F 9.594249 1.286291 65.518032
F 9.518051 1.286291 87.347007
F 9.441853 1.286291 109.175981
F 9.365656 1.286291 131.004955
F 9.289458 1.286291 152.833930
F 9.213260 1.286291 174.662904
F 9.137062 1.286291 196.491879
F 9.060864 1.286291 218.320853
F 8.984667 1.286291 240.149827
F 9.822842 24.439548 0.031109
F 9.746645 24.439548 21.860084
F 9.670447 24.439548 43.689058
F 9.594249 24.439548 65.518032
F 9.518051 24.439548 87.347007
F 9.441853 24.439548 109.175981
F 9.365656 24.439548 131.004955
F 9.289458 24.439548 152.833930
F 9.213260 24.439548 174.662904
F 9.137062 24.439548 196.491879
F 9.060864 24.439548 218.320853
F 8.984667 24.439548 240.149827
F 9.822842 47.592806 0.031109
F 9.746645 47.592806 21.860084
F 9.670447 47.592806 43.689058
F 9.594249 47.592806 65.518032
F 9.518051 47.592806 87.347007
F 9.441853 47.592806 109.175981
F 9.365656 47.592806 131.004955
F 9.289458 47.592806 152.833930
F 9.213260 47.592806 174.662904
F 9.137062 47.592806 196.491879
F 9.060864 47.592806 218.320853
F 8.984667 47.592806 240.149827
F 36.557783 1.286291 0.124432
F 36.481585 1.286291 21.953407
F 36.405387 1.286291 43.782381
F 36.329189 1.286291 65.611355
F 36.252991 1.286291 87.440330
F 36.176794 1.286291 109.269304
F 36.100596 1.286291 131.098278
F 36.024398 1.286291 152.927253
F 35.948200 1.286291 174.756227
F 35.872002 1.286291 196.585202
F 35.795805 1.286291 218.414176
F 35.719607 1.286291 240.243150
F 36.557783 24.439548 0.124432
F 36.481585 24.439548 21.953407
F 36.405387 24.439548 43.782381
F 36.329189 24.439548 65.611355
F 36.252991 24.439548 87.440330
F 36.176794 24.439548 109.269304
F 36.100596 24.439548 131.098278
F 36.024398 24.439548 152.927253
F 35.948200 24.439548 174.756227
F 35.872002 24.439548 196.585202
F 35.795805 24.439548 218.414176
F 35.719607 24.439548 240.243150
F 36.557783 47.592806 0.124432
F 36.481585 47.592806 21.953407
F 36.405387 47.592806 43.782381
F 36.329189 47.592806 65.611355
F 36.252991 47.592806 87.440330
F 36.176794 47.592806 109.269304
F 36.100596 47.592806 131.098278
F 36.024398 47.592806 152.927253
F 35.948200 47.592806 174.756227
F 35.872002 47.592806 196.585202
F 35.795805 47.592806 218.414176
F 35.719607 47.592806 240.243150
F 63.292723 1.286291 0.217754
F 63.216525 1.286291 22.046729
F 63.140327 1.286291 43.875703
F 63.064129 1.286291 65.704678
F 62.987931 1.286291 87.533653
F 62.911734 1.286291 109.362627
F 62.835536 1.286291 131.191601
F 62.759338 1.286291 153.020576
F 62.683140 1.286291 174.849550
F 62.606942 1.286291 196.678525
F 62.530745 1.286291 218.507499
F 62.454547 1.286291 240.336473
F 63.292723 24.439548 0.217754
F 63.216525 24.439548 22.046729
F 63.140327 24.439548 43.875703
F 63.064129 24.439548 65.704678
F 62.987931 24.439548 87.533653
F 62.911734 24.439548 109.362627
F 62.835536 24.439548 131.191601
F 62.759338 24.439548 153.020576
F 62.683140 24.439548 174.849550
F 62.606942 24.439548 196.678525
F 62.530745 24.439548 218.507499
F 62.454547 24.439548 240.336473
F 63.292723 47.592806 0.217754
F 63.216525 47.592806 22.046729
F 63.140327 47.592806 43.875703
F 63.064129 47.592806 65.704678
F 62.987931 47.592806 87.533653
F 62.911734 47.592806 109.362627
F 62.835536 47.592806 131.191601
F 62.759338 47.592806 153.020576
F 62.683140 47.592806 174.849550
F 62.606942 47.592806 196.678525
F 62.530745 47.592806 218.507499
F 62.454547 47.592806 240.336473
F 9.822842 9.004040 0.031109
F 9.746645 9.004040 21.860084
F 9.670447 9.004040 43.689058
F 9.594249 9.004040 65.518032
F 9.518051 9.004040 87.347007
F 9.441853 9.004040 109.175981
F 9.365656 9.004040 131.004956
F 9.289458 9.004040 152.833930
F 9.213260 9.004040 174.662904
F 9.137062 9.004040 196.491879
F 9.060864 9.004040 218.320853
F 8.984667 9.004040 240.149828
F 9.822842 32.157298 0.031109
F 9.746645 32.157298 21.860084
F 9.670447 32.157298 43.689058
F 9.594249 32.157298 65.518032
F 9.518051 32.157298 87.347007
F 9.441853 32.157298 109.175981
F 9.365656 32.157298 131.004956
F 9.289458 32.157298 152.833930
F 9.213260 32.157298 174.662904
F 9.137062 32.157298 196.491879
F 9.060864 32.157298 218.320853
F 8.984667 32.157298 240.149828
F 9.822842 55.310555 0.031109
F 9.746645 55.310555 21.860084
F 9.670447 55.310555 43.689058
F 9.594249 55.310555 65.518032
F 9.518051 55.310555 87.347007
F 9.441853 55.310555 109.175981
F 9.365656 55.310555 131.004956
F 9.289458 55.310555 152.833930
F 9.213260 55.310555 174.662904
F 9.137062 55.310555 196.491879
F 9.060864 55.310555 218.320853
F 8.984667 55.310555 240.149828
F 36.557783 9.004040 0.124432
F 36.481585 9.004040 21.953407
F 36.405387 9.004040 43.782381
F 36.329189 9.004040 65.611355
F 36.252991 9.004040 87.440330
F 36.176794 9.004040 109.269304
F 36.100596 9.004040 131.098279
F 36.024398 9.004040 152.927253
F 35.948200 9.004040 174.756227
F 35.872002 9.004040 196.585202
F 35.795805 9.004040 218.414176
F 35.719607 9.004040 240.243151
F 36.557783 32.157298 0.124432
F 36.481585 32.157298 21.953407
F 36.405387 32.157298 43.782381
F 36.329189 32.157298 65.611355
F 36.252991 32.157298 87.440330
F 36.176794 32.157298 109.269304
F 36.100596 32.157298 131.098279
F 36.024398 32.157298 152.927253
F 35.948200 32.157298 174.756227
F 35.872002 32.157298 196.585202
F 35.795805 32.157298 218.414176
F 35.719607 32.157298 240.243151
F 36.557783 55.310555 0.124432
F 36.481585 55.310555 21.953407
F 36.405387 55.310555 43.782381
F 36.329189 55.310555 65.611355
F 36.252991 55.310555 87.440330
F 36.176794 55.310555 109.269304
F 36.100596 55.310555 131.098279
F 36.024398 55.310555 152.927253
F 35.948200 55.310555 174.756227
F 35.872002 55.310555 196.585202
F 35.795805 55.310555 218.414176
F 35.719607 55.310555 240.243151
F 63.292723 9.004040 0.217754
F 63.216525 9.004040 22.046729
F 63.140327 9.004040 43.875703
F 63.064129 9.004040 65.704678
F 62.987931 9.004040 87.533653
F 62.911734 9.004040 109.362627
F 62.835536 9.004040 131.191602
F 62.759338 9.004040 153.020576
F 62.683140 9.004040 174.849550
F 62.606942 9.004040 196.678525
F 62.530745 9.004040 218.507499
F 62.454547 9.004040 240.336474
F 63.292723 32.157298 0.217754
F 63.216525 32.157298 22.046729
F 63.140327 32.157298 43.875703
F 63.064129 32.157298 65.704678
F 62.987931 32.157298 87.533653
F 62.911734 32.157298 109.362627
F 62.835536 32.157298 131.191602
F 62.759338 32.157298 153.020576
F 62.683140 32.157298 174.849550
F 62.606942 32.157298 196.678525
F 62.530745 32.157298 218.507499
F 62.454547 32.157298 240.336474
F 63.292723 55.310555 0.217754
F 63.216525 55.310555 22.046729
F 63.140327 55.310555 43.875703
F 63.064129 55.310555 65.704678
F 62.987931 55.310555 87.533653
F 62.911734 55.310555 109.362627
F 62.835536 55.310555 131.191602
F 62.759338 55.310555 153.020576
F 62.683140 55.310555 174.849550
F 62.606942 55.310555 196.678525
F 62.530745 55.310555 218.507499
F 62.454547 55.310555 240.336474
F 9.822842 16.721795 0.031108
F 9.746645 16.721795 21.860083
F 9.670447 16.721795 43.689057
F 9.594249 16.721795 65.518032
F 9.518051 16.721795 87.347006
F 9.441853 16.721795 109.175980
F 9.365656 16.721795 131.004955
F 9.289458 16.721795 152.833929
F 9.213260 16.721795 174.662904
F 9.137062 16.721795 196.491878
F 9.060864 16.721795 218.320852
F 8.984667 16.721795 240.149827
F 9.822842 39.875053 0.031108
F 9.746645 39.875053 21.860083
F 9.670447 39.875053 43.689057
F 9.594249 39.875053 65.518032
F 9.518051 39.875053 87.347006
F 9.441853 39.875053 109.175980
F 9.365656 39.875053 131.004955
F 9.289458 39.875053 152.833929
F 9.213260 39.875053 174.662904
F 9.137062 39.875053 196.491878
F 9.060864 39.875053 218.320852
F 8.984667 39.875053 240.149827
F 9.822842 63.028310 0.031108
F 9.746645 63.028310 21.860083
F 9.670447 63.028310 43.689057
F 9.594249 63.028310 65.518032
F 9.518051 63.028310 87.347006
F 9.441853 63.028310 109.175980
F 9.365656 63.028310 131.004955
F 9.289458 63.028310 152.833929
F 9.213260 63.028310 174.662904
F 9.137062 63.028310 196.491878
F 9.060864 63.028310 218.320852
F 8.984667 63.028310 240.149827
F 36.557783 16.721795 0.124431
F 36.481585 16.721795 21.953406
F 36.405387 16.721795 43.782380
F 36.329189 16.721795 65.611355
F 36.252991 16.721795 87.440329
F 36.176794 16.721795 109.269303
F 36.100596 16.721795 131.098278
F 36.024398 16.721795 152.927252
F 35.948200 16.721795 174.756227
F 35.872002 16.721795 196.585201
F 35.795805 16.721795 218.414175
F 35.719607 16.721795 240.243150
F 36.557783 39.875053 0.124431
F 36.481585 39.875053 21.953406
F 36.405387 39.875053 43.782380
F 36.329189 39.875053 65.611355
F 36.252991 39.875053 87.440329
F 36.176794 39.875053 109.269303
F 36.100596 39.875053 131.098278
F 36.024398 39.875053 152.927252
F 35.948200 39.875053 174.756227
F 35.872002 39.875053 196.585201
F 35.795805 39.875053 218.414175
F 35.719607 39.875053 240.243150
F 36.557783 63.028310 0.124431
F 36.481585 63.028310 21.953406
F 36.405387 63.028310 43.782380
F 36.329189 63.028310 65.611355
F 36.252991 63.028310 87.440329
F 36.176794 63.028310 109.269303
F 36.100596 63.028310 131.098278
F 36.024398 63.028310 152.927252
F 35.948200 63.028310 174.756227
F 35.872002 63.028310 196.585201
F 35.795805 63.028310 218.414175
F 35.719607 63.028310 240.243150
F 63.292723 16.721795 0.217753
F 63.216525 16.721795 22.046728
F 63.140327 16.721795 43.875702
F 63.064129 16.721795 65.704678
F 62.987931 16.721795 87.533652
F 62.911734 16.721795 109.362626
F 62.835536 16.721795 131.191601
F 62.759338 16.721795 153.020575
F 62.683140 16.721795 174.849550
F 62.606942 16.721795 196.678524
F 62.530745 16.721795 218.507498
F 62.454547 16.721795 240.336473
F 63.292723 39.875053 0.217753
F 63.216525 39.875053 22.046728
F 63.140327 39.875053 43.875702
F 63.064129 39.875053 65.704678
F 62.987931 39.875053 87.533652
F 62.911734 39.875053 109.362626
F 62.835536 39.875053 131.191601
F 62.759338 39.875053 153.020575
F 62.683140 39.875053 174.849550
F 62.606942 39.875053 196.678524
F 62.530745 39.875053 218.507498
F 62.454547 39.875053 240.336473
F 63.292723 63.028310 0.217753
F 63.216525 63.028310 22.046728
F 63.140327 63.028310 43.875702
F 63.064129 63.028310 65.704678
F 62.987931 63.028310 87.533652
F 62.911734 63.028310 109.362626
F 62.835536 63.028310 131.191601
F 62.759338 63.028310 153.020575
F 62.683140 63.028310 174.849550
F 62.606942 63.028310 196.678524
F 62.530745 63.028310 218.507498
F 62.454547 63.028310 240.336473
F 18.734492 1.286290 0.062215
F 18.658294 1.286290 21.891189
F 18.582097 1.286290 43.720164
F 18.505899 1.286290 65.549138
F 18.429701 1.286290 87.378112
F 18.353503 1.286290 109.207087
F 18.277305 1.286290 131.036061
F 18.201108 1.286290 152.865036
F 18.124910 1.286290 174.694010
F 18.048712 1.286290 196.522984
F 17.972514 1.286290 218.351959
F 17.896316 1.286290 240.180933
F 18.734492 24.439547 0.062215
F 18.658294 24.439547 21.891189
F 18.582097 24.439547 43.720164
F 18.505899 24.439547 65.549138
F 18.429701 24.439547 87.378112
F 18.353503 24.439547 109.207087
F 18.277305 24.439547 131.036061
F 18.201108 24.439547 152.865036
F 18.124910 24.439547 174.694010
F 18.048712 24.439547 196.522984
F 17.972514 24.439547 218.351959
F 17.896316 24.439547 240.180933
F 18.734492 47.592805 0.062215
F 18.658294 47.592805 21.891189
F 18.582097 47.592805 43.720164
F 18.505899 47.592805 65.549138
F 18.429701 47.592805 87.378112
F 18.353503 47.592805 109.207087
F 18.277305 47.592805 131.036061
F 18.201108 47.592805 152.865036
F 18.124910 47.592805 174.694010
F 18.048712 47.592805 196.522984
F 17.972514 47.592805 218.351959
F 17.896316 47.592805 240.180933
F 45.469433 1.286290 0.155538
F 45.393235 1.286290 21.984512
F 45.317038 1.286290 43.813487
F 45.240840 1.286290 65.642461
F 45.164642 1.286290 87.471435
F 45.088444 1.286290 109.300410
F 45.012246 1.286290 131.129384
F 44.936049 1.286290 152.958359
F 44.859851 1.286290 174.787333
F 44.783653 1.286290 196.616307
F 44.707455 1.286290 218.445282
F 44.631257 1.286290 240.274256
F 45.469433 24.439547 0.155538
F 45.393235 24.439547 21.984512
F 45.317038 24.439547 43.813487
F 45.240840 24.439547 65.642461
F 45.164642 24.439547 87.471435
F 45.088444 24.439547 109.300410
F 45.012246 24.439547 131.129384
F 44.936049 24.439547 152.958359
F 44.859851 24.439547 174.787333
F 44.783653 24.439547 196.616307
F 44.707455 24.439547 218.445282
F 44.631257 24.439547 240.274256
F 45.469433 47.592805 0.155538
F 45.393235 47.592805 21.984512
F 45.317038 47.592805 43.813487
F 45.240840 47.592805 65.642461
F 45.164642 47.592805 87.471435
F 45.088444 47.592805 109.300410
F 45.012246 47.592805 131.129384
F 44.936049 47.592805 152.958359
F 44.859851 47.592805 174.787333
F 44.783653 47.592805 196.616307
F 44.707455 47.592805 218.445282
F 44.631257 47.592805 240.274256
F 18.734492 9.004039 0.062215
F 18.658294 9.004039 21.891189
F 18.582097 9.004039 43.720164
F 18.505899 9.004039 65.549138
F 18.429701 9.004039 87.378113
F 18.353503 9.004039 109.207087
F 18.277305 9.004039 131.036061
F 18.201108 9.004039 152.865036
F 18.124910 9.004039 174.694010
F 18.048712 9.004039 196.522985
F 17.972514 9.004039 218.351959
F 17.896316 9.004039 240.180933
F 18.734492 32.157296 0.062215
F 18.658294 32.157296 21.891189
F 18.582097 32.157296 43.720164
F 18.505899 32.157296 65.549138
F 18.429701 32.157296 87.378113
F 18.353503 32.157296 109.207087
F 18.277305 32.157296 131.036061
F 18.201108 32.157296 152.865036
F 18.124910 32.157296 174.694010
F 18.048712 32.157296 196.522985
F 17.972514 32.157296 218.351959
F 17.896316 32.157296 240.180933
F 18.734492 55.310554 0.062215
F 18.658294 55.310554 21.891189
F 18.582097 55.310554 43.720164
F 18.505899 55.310554 65.549138
F 18.429701 55.310554 87.378113
F 18.353503 55.310554 109.207087
F 18.277305 55.310554 131.036061
F 18.201108 55.310554 152.865036
F 18.124910 55.310554 174.694010
F 18.048712 55.310554 196.522985
F 17.972514 55.310554 218.351959
F 17.896316 55.310554 240.180933
F 45.469433 9.004039 0.155538
F 45.393235 9.004039 21.984512
F 45.317038 9.004039 43.813487
F 45.240840 9.004039 65.642461
F 45.164642 9.004039 87.471436
F 45.088444 9.004039 109.300410
F 45.012246 9.004039 131.129384
F 44.936049 9.004039 152.958359
F 44.859851 9.004039 174.787333
F 44.783653 9.004039 196.616308
F 44.707455 9.004039 218.445282
F 44.631257 9.004039 240.274256
F 45.469433 32.157296 0.155538
F 45.393235 32.157296 21.984512
F 45.317038 32.157296 43.813487
F 45.240840 32.157296 65.642461
F 45.164642 32.157296 87.471436
F 45.088444 32.157296 109.300410
F 45.012246 32.157296 131.129384
F 44.936049 32.157296 152.958359
F 44.859851 32.157296 174.787333
F 44.783653 32.157296 196.616308
F 44.707455 32.157296 218.445282
F 44.631257 32.157296 240.274256
F 45.469433 55.310554 0.155538
F 45.393235 55.310554 21.984512
F 45.317038 55.310554 43.813487
F 45.240840 55.310554 65.642461
F 45.164642 55.310554 87.471436
F 45.088444 55.310554 109.300410
F 45.012246 55.310554 131.129384
F 44.936049 55.310554 152.958359
F 44.859851 55.310554 174.787333
F 44.783653 55.310554 196.616308
F 44.707455 55.310554 218.445282
F 44.631257 55.310554 240.274256
F 18.734492 16.721794 0.062214
F 18.658294 16.721794 21.891189
F 18.582097 16.721794 43.720163
F 18.505899 16.721794 65.549137
F 18.429701 16.721794 87.378112
F 18.353503 16.721794 109.207086
F 18.277305 16.721794 131.036061
F 18.201108 16.721794 152.865035
F 18.124910 16.721794 174.694009
F 18.048712 16.721794 196.522984
F 17.972514 16.721794 218.351958
F 17.896316 16.721794 240.180932
F 18.734492 39.875052 0.062214
F 18.658294 39.875052 21.891189
F 18.582097 39.875052 43.720163
F 18.505899 39.875052 65.549137
F 18.429701 39.875052 87.378112
F 18.353503 39.875052 109.207086
F 18.277305 39.875052 131.036061
F 18.201108 39.875052 152.865035
F 18.124910 39.875052 174.694009
F 18.048712 39.875052 196.522984
F 17.972514 39.875052 218.351958
F 17.896316 39.875052 240.180932
F 18.734492 63.028309 0.062214
F 18.658294 63.028309 21.891189
F 18.582097 63.028309 43.720163
F 18.505899 63.028309 65.549137
F 18.429701 63.028309 87.378112
F 18.353503 63.028309 109.207086
F 18.277305 63.028309 131.036061
F 18.201108 63.028309 152.865035
F 18.124910 63.028309 174.694009
F 18.048712 63.028309 196.522984
F 17.972514 63.028309 218.351958
F 17.896316 63.028309 240.180932
F 45.469433 16.721794 0.155537
F 45.393235 16.721794 21.984512
F 45.317038 16.721794 43.813486
F 45.240840 16.721794 65.642460
F 45.164642 16.721794 87.471435
F 45.088444 16.721794 109.300409
F 45.012246 16.721794 131.129384
F 44.936049 16.721794 152.958358
F 44.859851 16.721794 174.787332
F 44.783653 16.721794 196.616307
F 44.707455 16.721794 218.445281
F 44.631257 16.721794 240.274255
F 45.469433 39.875052 0.155537
F 45.393235 39.875052 21.984512
F 45.317038 39.875052 43.813486
F 45.240840 39.875052 65.642460
F 45.164642 39.875052 87.471435
F 45.088444 39.875052 109.300409
F 45.012246 39.875052 131.129384
F 44.936049 39.875052 152.958358
F 44.859851 39.875052 174.787332
F 44.783653 39.875052 196.616307
F 44.707455 39.875052 218.445281
F 44.631257 39.875052 240.274255
F 45.469433 63.028309 0.155537
F 45.393235 63.028309 21.984512
F 45.317038 63.028309 43.813486
F 45.240840 63.028309 65.642460
F 45.164642 63.028309 87.471435
F 45.088444 63.028309 109.300409
F 45.012246 63.028309 131.129384
F 44.936049 63.028309 152.958358
F 44.859851 63.028309 174.787332
F 44.783653 63.028309 196.616307
F 44.707455 63.028309 218.445281
F 44.631257 63.028309 240.274255
F 3.126424 7.717750 3.645941
F 3.050226 7.717750 25.474915
F 2.974028 7.717750 47.303890
F 2.897830 7.717750 69.132864
F 2.821632 7.717750 90.961838
F 2.745435 7.717750 112.790813
F 2.669237 7.717750 134.619787
F 2.593039 7.717750 156.448762
F 2.516841 7.717750 178.277736
F 2.440643 7.717750 200.106710
F 2.364445 7.717750 221.935685
F 2.288248 7.717750 243.764659
F 3.126424 30.871007 3.645941
F 3.050226 30.871007 25.474915
F 2.974028 30.871007 47.303890
F 2.897830 30.871007 69.132864
F 2.821632 30.871007 90.961838
F 2.745435 30.871007 112.790813
F 2.669237 30.871007 134.619787
F 2.593039 30.871007 156.448762
F 2.516841 30.871007 178.277736
F 2.440643 30.871007 200.106710
F 2.364445 30.871007 221.935685
F 2.288248 30.871007 243.764659
F 3.126424 54.024265 3.645941
F 3.050226 54.024265 25.474915
F 2.974028 54.024265 47.303890
F 2.897830 54.024265 69.132864
F 2.821632 54.024265 90.961838
F 2.745435 54.024265 112.790813
F 2.669237 54.024265 134.619787
F 2.593039 54.024265 156.448762
F 2.516841 54.024265 178.277736
F 2.440643 54.024265 200.106710
F 2.364445 54.024265 221.935685
F 2.288248 54.024265 243.764659
F 29.861364 7.717750 3.739264
F 29.785166 7.717750 25.568238
F 29.708968 7.717750 47.397213
F 29.632770 7.717750 69.226187
F 29.556572 7.717750 91.055161
F 29.480375 7.717750 112.884136
F 29.404177 7.717750 134.713110
F 29.327979 7.717750 156.542085
F 29.251781 7.717750 178.371059
F 29.175583 7.717750 200.200033
F 29.099386 7.717750 222.029008
F 29.023188 7.717750 243.857982
F 29.861364 30.871007 3.739264
F 29.785166 30.871007 25.568238
F 29.708968 30.871007 47.397213
F 29.632770 30.871007 69.226187
F 29.556572 30.871007 91.055161
F 29.480375 30.871007 112.884136
F 29.404177 30.871007 134.713110
F 29.327979 30.871007 156.542085
F 29.251781 30.871007 178.371059
F 29.175583 30.871007 200.200033
F 29.099386 30.871007 222.029008
F 29.023188 30.871007 243.857982
F 29.861364 54.024265 3.739264
F 29.785166 54.024265 25.568238
F 29.708968 54.024265 47.397213
F 29.632770 54.024265 69.226187
F 29.556572 54.024265 91.055161
F 29.480375 54.024265 112.884136
F 29.404177 54.024265 134.713110
F 29.327979 54.024265 156.542085
F 29.251781 54.024265 178.371059
F 29.175583 54.024265 200.200033
F 29.099386 54.024265 222.029008
F 29.023188 54.024265 243.857982
F 56.596305 7.717750 3.832587
F 56.520107 7.717750 25.661561
F 56.443909 7.717750 47.490536
F 56.367711 7.717750 69.319510
F 56.291514 7.717750 91.148484
F 56.215316 7.717750 112.977459
F 56.139118 7.717750 134.806433
F 56.062920 7.717750 156.635408
F 55.986722 7.717750 178.464382
F 55.910525 7.717750 200.293356
F 55.834327 7.717750 222.122331
F 55.758129 7.717750 243.951305
F 56.596305 30.871007 3.832587
F 56.520107 30.871007 25.661561
F 56.443909 30.871007 47.490536
F 56.367711 30.871007 69.319510
F 56.291514 30.871007 91.148484
F 56.215316 30.871007 112.977459
F 56.139118 30.871007 134.806433
F 56.062920 30.871007 156.635408
F 55.986722 30.871007 178.464382
F 55.910525 30.871007 200.293356
F 55.834327 30.871007 222.122331
F 55.758129 30.871007 243.951305
F 56.596305 54.024265 3.832587
F 56.520107 54.024265 25.661561
F 56.443909 54.024265 47.490536
F 56.367711 54.024265 69.319510
F 56.291514 54.024265 91.148484
F 56.215316 54.024265 112.977459
F 56.139118 54.024265 134.806433
F 56.062920 54.024265 156.635408
F 55.986722 54.024265 178.464382
F 55.910525 54.024265 200.293356
F 55.834327 54.024265 222.122331
F 55.758129 54.024265 243.951305
F 3.126424 15.435503 3.645940
F 3.050226 15.435503 25.474914
F 2.974028 15.435503 47.303889
F 2.897830 15.435503 69.132863
F 2.821632 15.435503 90.961837
F 2.745435 15.435503 112.790812
F 2.669237 15.435503 134.619786
F 2.593039 15.435503 156.448761
F 2.516841 15.435503 178.277735
F 2.440643 15.435503 200.106709
F 2.364445 15.435503 221.935684
F 2.288248 15.435503 243.764658
F 3.126424 38.588760 3.645940
F 3.050226 38.588760 25.474914
F 2.974028 38.588760 47.303889
F 2.897830 38.588760 69.132863
F 2.821632 38.588760 90.961837
F 2.745435 38.588760 112.790812
F 2.669237 38.588760 134.619786
F 2.593039 38.588760 156.448761
F 2.516841 38.588760 178.277735
F 2.440643 38.588760 200.106709
F 2.364445 38.588760 221.935684
F 2.288248 38.588760 243.764658
F 3.126424 61.742018 3.645940
F 3.050226 61.742018 25.474914
F 2.974028 61.742018 47.303889
F 2.897830 61.742018 69.132863
F 2.821632 61.742018 90.961837
F 2.745435 61.742018 112.790812
F 2.669237 61.742018 134.619786
F 2.593039 61.742018 156.448761
F 2.516841 61.742018 178.277735
F 2.440643 61.742018 200.106709
F 2.364445 61.742018 221.935684
F 2.288248 61.742018 243.764658
F 29.861364 15.435503 3.739263
F 29.785166 15.435503 25.568237
F 29.708968 15.435503 47.397212
F 29.632770 15.435503 69.226186
F 29.556572 15.435503 91.055160
F 29.480375 15.435503 112.884135
F 29.404177 15.435503 134.713109
F 29.327979 15.435503 156.542084
F 29.251781 15.435503 178.371058
F 29.175583 15.435503 200.200032
F 29.099386 15.435503 222.029007
F 29.023188 15.435503 243.857981
F 29.861364 38.588760 3.739263
F 29.785166 38.588760 25.568237
F 29.708968 38.588760 47.397212
F 29.632770 38.588760 69.226186
F 29.556572 38.588760 91.055160
F 29.480375 38.588760 112.884135
F 29.404177 38.588760 134.713109
F 29.327979 38.588760 156.542084
F 29.251781 38.588760 178.371058
F 29.175583 38.588760 200.200032
F 29.099386 38.588760 222.029007
F 29.023188 38.588760 243.857981
F 29.861364 61.742018 3.739263
F 29.785166 61.742018 25.568237
F 29.708968 61.742018 47.397212
F 29.632770 61.742018 69.226186
F 29.556572 61.742018 91.055160
F 29.480375 61.742018 112.884135
F 29.404177 61.742018 134.713109
F 29.327979 61.742018 156.542084
F 29.251781 61.742018 178.371058
F 29.175583 61.742018 200.200032
F 29.099386 61.742018 222.029007
F 29.023188 61.742018 243.857981
F 56.596305 15.435503 3.832586
F 56.520107 15.435503 25.661560
F 56.443909 15.435503 47.490535
F 56.367711 15.435503 69.319509
F 56.291514 15.435503 91.148483
F 56.215316 15.435503 112.977458
F 56.139118 15.435503 134.806432
F 56.062920 15.435503 156.635407
F 55.986722 15.435503 178.464381
F 55.910525 15.435503 200.293355
F 55.834327 15.435503 222.122330
F 55.758129 15.435503 243.951304
F 56.596305 38.588760 3.832586
F 56.520107 38.588760 25.661560
F 56.443909 38.588760 47.490535
F 56.367711 38.588760 69.319509
F 56.291514 38.588760 91.148483
F 56.215316 38.588760 112.977458
F 56.139118 38.588760 134.806432
F 56.062920 38.588760 156.635407
F 55.986722 38.588760 178.464381
F 55.910525 38.588760 200.293355
F 55.834327 38.588760 222.122330
F 55.758129 38.588760 243.951304
F 56.596305 61.742018 3.832586
F 56.520107 61.742018 25.661560
F 56.443909 61.742018 47.490535
F 56.367711 61.742018 69.319509
F 56.291514 61.742018 91.148483
F 56.215316 61.742018 112.977458
F 56.139118 61.742018 134.806432
F 56.062920 61.742018 156.635407
F 55.986722 61.742018 178.464381
F 55.910525 61.742018 200.293355
F 55.834327 61.742018 222.122330
F 55.758129 61.742018 243.951304
F 3.126424 0.000000 3.645941
F 3.050226 0.000000 25.474915
F 2.974028 0.000000 47.303890
F 2.897830 0.000000 69.132864
F 2.821632 0.000000 90.961838
F 2.745435 0.000000 112.790813
F 2.669237 0.000000 134.619787
F 2.593039 0.000000 156.448762
F 2.516841 0.000000 178.277736
F 2.440643 0.000000 200.106710
F 2.364445 0.000000 221.935685
F 2.288248 0.000000 243.764659
F 3.126424 23.153258 3.645941
F 3.050226 23.153258 25.474915
F 2.974028 23.153258 47.303890
F 2.897830 23.153258 69.132864
F 2.821632 23.153258 90.961838
F 2.745435 23.153258 112.790813
F 2.669237 23.153258 134.619787
F 2.593039 23.153258 156.448762
F 2.516841 23.153258 178.277736
F 2.440643 23.153258 200.106710
F 2.364445 23.153258 221.935685
F 2.288248 23.153258 243.764659
F 3.126424 46.306515 3.645941
F 3.050226 46.306515 25.474915
F 2.974028 46.306515 47.303890
F 2.897830 46.306515 69.132864
F 2.821632 46.306515 90.961838
F 2.745435 46.306515 112.790813
F 2.669237 46.306515 134.619787
F 2.593039 46.306515 156.448762
F 2.516841 46.306515 178.277736
F 2.440643 46.306515 200.106710
F 2.364445 46.306515 221.935685
F 2.288248 46.306515 243.764659
F 29.861364 0.000000 3.739264
F 29.785166 0.000000 25.568238
F 29.708968 0.000000 47.397213
F 29.632770 0.000000 69.226187
F 29.556572 0.000000 91.055161
F 29.480375 0.000000 112.884136
F 29.404177 0.000000 134.713110
F 29.327979 0.000000 156.542085
F 29.251781 0.000000 178.371059
F 29.175583 0.000000 200.200033
F 29.099386 0.000000 222.029008
F 29.023188 0.000000 243.857982
F 29.861364 23.153258 3.739264
F 29.785166 23.153258 25.568238
F 29.708968 23.153258 47.397213
F 29.632770 23.153258 69.226187
F 29.556572 23.153258 91.055161
F 29.480375 23.153258 112.884136
F 29.404177 23.153258 134.713110
F 29.327979 23.153258 156.542085
F 29.251781 23.153258 178.371059
F 29.175583 23.153258 200.200033
F 29.099386 23.153258 222.029008
F 29.023188 23.153258 243.857982
F 29.861364 46.306515 3.739264
F 29.785166 46.306515 25.568238
F 29.708968 46.306515 47.397213
F 29.632770 46.306515 69.226187
F 29.556572 46.306515 91.055161
F 29.480375 46.306515 112.884136
F 29.404177 46.306515 134.713110
F 29.327979 46.306515 156.542085
F 29.251781 46.306515 178.371059
F 29.175583 46.306515 200.200033
F 29.099386 46.306515 222.029008
F 29.023188 46.306515 243.857982
F 56.596305 0.000000 3.832587
F 56.520107 0.000000 25.661561
F 56.443909 0.000000 47.490536
F 56.367711 0.000000 69.319510
F 56.291514 0.000000 91.148484
F 56.215316 0.000000 112.977459
F 56.139118 0.000000 134.806433
F 56.062920 0.000000 156.635408
F 55.986722 0.000000 178.464382
F 55.910525 0.000000 200.293356
F 55.834327 0.000000 222.122331
F 55.758129 0.000000 243.951305
F 56.596305 23.153258 3.832587
F 56.520107 23.153258 25.661561
F 56.443909 23.153258 47.490536
F 56.367711 23.153258 69.319510
F 56.291514 23.153258 91.148484
F 56.215316 23.153258 112.977459
F 56.139118 23.153258 134.806433
F 56.062920 23.153258 156.635408
F 55.986722 23.153258 178.464382
F 55.910525 23.153258 200.293356
F 55.834327 23.153258 222.122331
F 55.758129 23.153258 243.951305
F 56.596305 46.306515 3.832587
F 56.520107 46.306515 25.661561
F 56.443909 46.306515 47.490536
F 56.367711 46.306515 69.319510
F 56.291514 46.306515 91.148484
F 56.215316 46.306515 112.977459
F 56.139118 46.306515 134.806433
F 56.062920 46.306515 156.635408
F 55.986722 46.306515 178.464382
F 55.910525 46.306515 200.293356
F 55.834327 46.306515 222.122331
F 55.758129 46.306515 243.951305
F 12.038067 7.717750 3.677048
F 11.961869 7.717750 25.506022
F 11.885672 7.717750 47.334997
F 11.809474 7.717750 69.163971
F 11.733276 7.717750 90.992945
F 11.657078 7.717750 112.821920
F 11.580880 7.717750 134.650894
F 11.504683 7.717750 156.479869
F 11.428485 7.717750 178.308843
F 11.352287 7.717750 200.137818
F 11.276089 7.717750 221.966793
F 11.199891 7.717750 243.795767
F 12.038067 30.871007 3.677048
F 11.961869 30.871007 25.506022
F 11.885672 30.871007 47.334997
F 11.809474 30.871007 69.163971
F 11.733276 30.871007 90.992945
F 11.657078 30.871007 112.821920
F 11.580880 30.871007 134.650894
F 11.504683 30.871007 156.479869
F 11.428485 30.871007 178.308843
F 11.352287 30.871007 200.137818
F 11.276089 30.871007 221.966793
F 11.199891 30.871007 243.795767
F 12.038067 54.024265 3.677048
F 11.961869 54.024265 25.506022
F 11.885672 54.024265 47.334997
F 11.809474 54.024265 69.163971
F 11.733276 54.024265 90.992945
F 11.657078 54.024265 112.821920
F 11.580880 54.024265 134.650894
F 11.504683 54.024265 156.479869
F 11.428485 54.024265 178.308843
F 11.352287 54.024265 200.137818
F 11.276089 54.024265 221.966793
F 11.199891 54.024265 243.795767
F 38.773007 7.717750 3.770371
F 38.696810 7.717750 25.599345
F 38.620612 7.717750 47.428320
F 38.544414 7.717750 69.257294
F 38.468216 7.717750 91.086268
F 38.392018 7.717750 112.915243
F 38.315821 7.717750 134.744217
F 38.239623 7.717750 156.573192
F 38.163425 7.717750 178.402166
F 38.087227 7.717750 200.231140
F 38.011029 7.717750 222.060115
F 37.934832 7.717750 243.889089
F 38.773007 30.871007 3.770371
F 38.696810 30.871007 25.599345
F 38.620612 30.871007 47.428320
F 38.544414 30.871007 69.257294
F 38.468216 30.871007 91.086268
F 38.392018 30.871007 112.915243
F 38.315821 30.871007 134.744217
F 38.239623 30.871007 156.573192
F 38.163425 30.871007 178.402166
F 38.087227 30.871007 200.231140
F 38.011029 30.871007 222.060115
F 37.934832 30.871007 243.889089
F 38.773007 54.024265 3.770371
F 38.696810 54.024265 25.599345
F 38.620612 54.024265 47.428320
F 38.544414 54.024265 69.257294
F 38.468216 54.024265 91.086268
F 38.392018 54.024265 112.915243
F 38.315821 54.024265 134.744217
F 38.239623 54.024265 156.573192
F 38.163425 54.024265 178.402166
F 38.087227 54.024265 200.231140
F 38.011029 54.024265 222.060115
F 37.934832 54.024265 243.889089
F 65.279355 7.717750 69.350617
F 65.203157 7.717750 91.179591
F 65.126959 7.717750 113.008566
F 65.050762 7.717750 134.837540
F 64.974564 7.717750 156.666515
F 64.898366 7.717750 178.495489
F 64.822168 7.717750 200.324463
F 64.745970 7.717750 222.153438
F 64.669773 7.717750 243.982412
F 65.279355 30.871007 69.350617
F 65.203157 30.871007 91.179591
F 65.126959 30.871007 113.008566
F 65.050762 30.871007 134.837540
F 64.974564 30.871007 156.666515
F 64.898366 30.871007 178.495489
F 64.822168 30.871007 200.324463
F 64.745970 30.871007 222.153438
F 64.669773 30.871007 243.982412
F 65.279355 54.024265 69.350617
F 65.203157 54.024265 91.179591
F 65.126959 54.024265 113.008566
F 65.050762 54.024265 134.837540
F 64.974564 54.024265 156.666515
F 64.898366 54.024265 178.495489
F 64.822168 54.024265 200.324463
F 64.745970 54.024265 222.153438
F 64.669773 54.024265 243.982412
F 12.038067 15.435502 3.677047
F 11.961869 15.435502 25.506021
F 11.885672 15.435502 47.334996
F 11.809474 15.435502 69.163970
F 11.733276 15.435502 90.992944
F 11.657078 15.435502 112.821919
F 11.580880 15.435502 134.650893
F 11.504683 15.435502 156.479868
F 11.428485 15.435502 178.308842
F 11.352287 15.435502 200.137817
F 11.276089 15.435502 221.966792
F 11.199891 15.435502 243.795766
F 12.038067 38.588760 3.677047
F 11.961869 38.588760 25.506021
F 11.885672 38.588760 47.334996
F 11.809474 38.588760 69.163970
F 11.733276 38.588760 90.992944
F 11.657078 38.588760 112.821919
F 11.580880 38.588760 134.650893
F 11.504683 38.588760 156.479868
F 11.428485 38.588760 178.308842
F 11.352287 38.588760 200.137817
F 11.276089 38.588760 221.966792
F 11.199891 38.588760 243.795766
F 12.038067 61.742017 3.677047
F 11.961869 61.742017 25.506021
F 11.885672 61.742017 47.334996
F 11.809474 61.742017 69.163970
F 11.733276 61.742017 90.992944
F 11.657078 61.742017 112.821919
F 11.580880 61.742017 134.650893
F 11.504683 61.742017 156.479868
F 11.428485 61.742017 178.308842
F 11.352287 61.742017 200.137817
F 11.276089 61.742017 221.966792
F 11.199891 61.742017 243.795766
F 38.773007 15.435502 3.770370
F 38.696810 15.435502 25.599344
F 38.620612 15.435502 47.428319
F 38.544414 15.435502 69.257293
F 38.468216 15.435502 91.086267
F 38.392018 15.435502 112.915242
F 38.315821 15.435502 134.744216
F 38.239623 15.435502 156.573191
F 38.163425 15.435502 178.402165
F 38.087227 15.435502 200.231139
F 38.011029 15.435502 222.060114
F 37.934832 15.435502 243.889088
F 38.773007 38.588760 3.770370
F 38.696810 38.588760 25.599344
F 38.620612 38.588760 47.428319
F 38.544414 38.588760 69.257293
F 38.468216 38.588760 91.086267
F 38.392018 38.588760 112.915242
F 38.315821 38.588760 134.744216
F 38.239623 38.588760 156.573191
F 38.163425 38.588760 178.402165
F 38.087227 38.588760 200.231139
F 38.011029 38.588760 222.060114
F 37.934832 38.588760 243.889088
F 38.773007 61.742017 3.770370
F 38.696810 61.742017 25.599344
F 38.620612 61.742017 47.428319
F 38.544414 61.742017 69.257293
F 38.468216 61.742017 91.086267
F 38.392018 61.742017 112.915242
F 38.315821 61.742017 134.744216
F 38.239623 61.742017 156.573191
F 38.163425 61.742017 178.402165
F 38.087227 61.742017 200.231139
F 38.011029 61.742017 222.060114
F 37.934832 61.742017 243.889088
F 65.279355 15.435502 69.350616
F 65.203157 15.435502 91.179590
F 65.126959 15.435502 113.008565
F 65.050762 15.435502 134.837539
F 64.974564 15.435502 156.666514
F 64.898366 15.435502 178.495488
F 64.822168 15.435502 200.324462
F 64.745970 15.435502 222.153437
F 64.669773 15.435502 243.982411
F 65.279355 38.588760 69.350616
F 65.203157 38.588760 91.179590
F 65.126959 38.588760 113.008565
F 65.050762 38.588760 134.837539
F 64.974564 38.588760 156.666514
F 64.898366 38.588760 178.495488
F 64.822168 38.588760 200.324462
F 64.745970 38.588760 222.153437
F 64.669773 38.588760 243.982411
F 65.279355 61.742017 69.350616
F 65.203157 61.742017 91.179590
F 65.126959 61.742017 113.008565
F 65.050762 61.742017 134.837539
F 64.974564 61.742017 156.666514
F 64.898366 61.742017 178.495488
F 64.822168 61.742017 200.324462
F 64.745970 61.742017 222.153437
F 64.669773 61.742017 243.982411
F 12.038067 0.000000 3.677048
F 11.961869 0.000000 25.506022
F 11.885672 0.000000 47.334997
F 11.809474 0.000000 69.163971
F 11.733276 0.000000 90.992945
F 11.657078 0.000000 112.821920
F 11.580880 0.000000 134.650894
F 11.504683 0.000000 156.479869
F 11.428485 0.000000 178.308843
F 11.352287 0.000000 200.137818
F 11.276089 0.000000 221.966793
F 11.199891 0.000000 243.795767
F 12.038067 23.153258 3.677048
F 11.961869 23.153258 25.506022
F 11.885672 23.153258 47.334997
F 11.809474 23.153258 69.163971
F 11.733276 23.153258 90.992945
F 11.657078 23.153258 112.821920
F 11.580880 23.153258 134.650894
F 11.504683 23.153258 156.479869
F 11.428485 23.153258 178.308843
F 11.352287 23.153258 200.137818
F 11.276089 23.153258 221.966793
F 11.199891 23.153258 243.795767
F 12.038067 46.306515 3.677048
F 11.961869 46.306515 25.506022
F 11.885672 46.306515 47.334997
F 11.809474 46.306515 69.163971
F 11.733276 46.306515 90.992945
F 11.657078 46.306515 112.821920
F 11.580880 46.306515 134.650894
F 11.504683 46.306515 156.479869
F 11.428485 46.306515 178.308843
F 11.352287 46.306515 200.137818
F 11.276089 46.306515 221.966793
F 11.199891 46.306515 243.795767
F 38.773007 0.000000 3.770371
F 38.696810 0.000000 25.599345
F 38.620612 0.000000 47.428320
F 38.544414 0.000000 69.257294
F 38.468216 0.000000 91.086268
F 38.392018 0.000000 112.915243
F 38.315821 0.000000 134.744217
F 38.239623 0.000000 156.573192
F 38.163425 0.000000 178.402166
F 38.087227 0.000000 200.231140
F 38.011029 0.000000 222.060115
F 37.934832 0.000000 243.889089
F 38.773007 23.153258 3.770371
F 38.696810 23.153258 25.599345
F 38.620612 23.153258 47.428320
F 38.544414 23.153258 69.257294
F 38.468216 23.153258 91.086268
F 38.392018 23.153258 112.915243
F 38.315821 23.153258 134.744217
F 38.239623 23.153258 156.573192
F 38.163425 23.153258 178.402166
F 38.087227 23.153258 200.231140
F 38.011029 23.153258 222.060115
F 37.934832 23.153258 243.889089
F 38.773007 46.306515 3.770371
F 38.696810 46.306515 25.599345
F 38.620612 46.306515 47.428320
F 38.544414 46.306515 69.257294
F 38.468216 46.306515 91.086268
F 38.392018 46.306515 112.915243
F 38.315821 46.306515 134.744217
F 38.239623 46.306515 156.573192
F 38.163425 46.306515 178.402166
F 38.087227 46.306515 200.231140
F 38.011029 46.306515 222.060115
F 37.934832 46.306515 243.889089
F 65.279355 0.000000 69.350617
F 65.203157 0.000000 91.179591
F 65.126959 0.000000 113.008566
F 65.050762 0.000000 134.837540
F 64.974564 0.000000 156.666515
F 64.898366 0.000000 178.495489
F 64.822168 0.000000 200.324463
F 64.745970 0.000000 222.153438
F 64.669773 0.000000 243.982412
F 65.279355 23.153258 69.350617
F 65.203157 23.153258 91.179591
F 65.126959 23.153258 113.008566
F 65.050762 23.153258 134.837540
F 64.974564 23.153258 156.666515
F 64.898366 23.153258 178.495489
F 64.822168 23.153258 200.324463
F 64.745970 23.153258 222.153438
F 64.669773 23.153258 243.982412
F 65.279355 46.306515 69.350617
F 65.203157 46.306515 91.179591
F 65.126959 46.306515 113.008566
F 65.050762 46.306515 134.837540
F 64.974564 46.306515 156.666515
F 64.898366 46.306515 178.495489
F 64.822168 46.306515 200.324463
F 64.745970 46.306515 222.153438
F 64.669773 46.306515 243.982412
F 20.949718 7.717750 3.708155
F 20.873520 7.717750 25.537129
F 20.797322 7.717750 47.366104
F 20.721125 7.717750 69.195078
F 20.644927 7.717750 91.024053
F 20.568729 7.717750 112.853027
F 20.492531 7.717750 134.682001
F 20.416333 7.717750 156.510976
F 20.340136 7.717750 178.339950
F 20.263938 7.717750 200.168925
F 20.187740 7.717750 221.997899
F 20.111542 7.717750 243.826873
F 20.949718 30.871008 3.708155
F 20.873520 30.871008 25.537129
F 20.797322 30.871008 47.366104
F 20.721125 30.871008 69.195078
F 20.644927 30.871008 91.024053
F 20.568729 30.871008 112.853027
F 20.492531 30.871008 134.682001
F 20.416333 30.871008 156.510976
F 20.340136 30.871008 178.339950
F 20.263938 30.871008 200.168925
F 20.187740 30.871008 221.997899
F 20.111542 30.871008 243.826873
F 20.949718 54.024265 3.708155
F 20.873520 54.024265 25.537129
F 20.797322 54.024265 47.366104
F 20.721125 54.024265 69.195078
F 20.644927 54.024265 91.024053
F 20.568729 54.024265 112.853027
F 20.492531 54.024265 134.682001
F 20.416333 54.024265 156.510976
F 20.340136 54.024265 178.339950
F 20.263938 54.024265 200.168925
F 20.187740 54.024265 221.997899
F 20.111542 54.024265 243.826873
F 47.684658 7.717750 3.801478
F 47.608460 7.717750 25.630452
F 47.532262 7.717750 47.459427
F 47.456065 7.717750 69.288401
F 47.379867 7.717750 91.117376
F 47.303669 7.717750 112.946350
F 47.227471 7.717750 134.775324
F 47.151273 7.717750 156.604299
F 47.075076 7.717750 178.433273
F 46.998878 7.717750 200.262248
F 46.922680 7.717750 222.091222
F 46.846482 7.717750 243.920196
F 47.684658 30.871008 3.801478
F 47.608460 30.871008 25.630452
F 47.532262 30.871008 47.459427
F 47.456065 30.871008 69.288401
F 47.379867 30.871008 91.117376
F 47.303669 30.871008 112.946350
F 47.227471 30.871008 134.775324
F 47.151273 30.871008 156.604299
F 47.075076 30.871008 178.433273
F 46.998878 30.871008 200.262248
F 46.922680 30.871008 222.091222
F 46.846482 30.871008 243.920196
F 47.684658 54.024265 3.801478
F 47.608460 54.024265 25.630452
F 47.532262 54.024265 47.459427
F 47.456065 54.024265 69.288401
F 47.379867 54.024265 91.117376
F 47.303669 54.024265 112.946350
F 47.227471 54.024265 134.775324
F 47.151273 54.024265 156.604299
F 47.075076 54.024265 178.433273
F 46.998878 54.024265 200.262248
F 46.922680 54.024265 222.091222
F 46.846482 54.024265 243.920196
F 20.949718 15.435503 3.708154
F 20.873520 15.435503 25.537128
F 20.797322 15.435503 47.366103
F 20.721125 15.435503 69.195077
F 20.644927 15.435503 91.024052
F 20.568729 15.435503 112.853026
F 20.492531 15.435503 134.682000
F 20.416333 15.435503 156.510975
F 20.340136 15.435503 178.339949
F 20.263938 15.435503 200.168924
F 20.187740 15.435503 221.997898
F 20.111542 15.435503 243.826872
F 20.949718 38.588760 3.708154
F 20.873520 38.588760 25.537128
F 20.797322 38.588760 47.366103
F 20.721125 38.588760 69.195077
F 20.644927 38.588760 91.024052
F 20.568729 38.588760 112.853026
F 20.492531 38.588760 134.682000
F 20.416333 38.588760 156.510975
F 20.340136 38.588760 178.339949
F 20.263938 38.588760 200.168924
F 20.187740 38.588760 221.997898
F 20.111542 38.588760 243.826872
F 20.949718 61.742018 3.708154
F 20.873520 61.742018 25.537128
F 20.797322 61.742018 47.366103
F 20.721125 61.742018 69.195077
F 20.644927 61.742018 91.024052
F 20.568729 61.742018 112.853026
F 20.492531 61.742018 134.682000
F 20.416333 61.742018 156.510975
F 20.340136 61.742018 178.339949
F 20.263938 61.742018 200.168924
F 20.187740 61.742018 221.997898
F 20.111542 61.742018 243.826872
F 47.684658 15.435503 3.801477
F 47.608460 15.435503 25.630451
F 47.532262 15.435503 47.459426
F 47.456065 15.435503 69.288400
F 47.379867 15.435503 91.117375
F 47.303669 15.435503 112.946349
F 47.227471 15.435503 134.775323
F 47.151273 15.435503 156.604298
F 47.075076 15.435503 178.433272
F 46.998878 15.435503 200.262247
F 46.922680 15.435503 222.091221
F 46.846482 15.435503 243.920195
F 47.684658 38.588760 3.801477
F 47.608460 38.588760 25.630451
F 47.532262 38.588760 47.459426
F 47.456065 38.588760 69.288400
F 47.379867 38.588760 91.117375
F 47.303669 38.588760 112.946349
F 47.227471 38.588760 134.775323
F 47.151273 38.588760 156.604298
F 47.075076 38.588760 178.433272
F 46.998878 38.588760 200.262247
F 46.922680 38.588760 222.091221
F 46.846482 38.588760 243.920195
F 47.684658 61.742018 3.801477
F 47.608460 61.742018 25.630451
F 47.532262 61.742018 47.459426
F 47.456065 61.742018 69.288400
F 47.379867 61.742018 91.117375
F 47.303669 61.742018 112.946349
F 47.227471 61.742018 134.775323
F 47.151273 61.742018 156.604298
F 47.075076 61.742018 178.433272
F 46.998878 61.742018 200.262247
F 46.922680 61.742018 222.091221
F 46.846482 61.742018 243.920195
F 20.949718 0.000001 3.708155
F 20.873520 0.000001 25.537129
F 20.797322 0.000001 47.366104
F 20.721125 0.000001 69.195078
F 20.644927 0.000001 91.024053
F 20.568729 0.000001 112.853027
F 20.492531 0.000001 134.682001
F 20.416333 0.000001 156.510976
F 20.340136 0.000001 178.339950
F 20.263938 0.000001 200.168925
F 20.187740 0.000001 221.997899
F 20.111542 0.000001 243.826873
F 20.949718 23.153258 3.708155
F 20.873520 23.153258 25.537129
F 20.797322 23.153258 47.366104
F 20.721125 23.153258 69.195078
F 20.644927 23.153258 91.024053
F 20.568729 23.153258 112.853027
F 20.492531 23.153258 134.682001
F 20.416333 23.153258 156.510976
F 20.340136 23.153258 178.339950
F 20.263938 23.153258 200.168925
F 20.187740 23.153258 221.997899
F 20.111542 23.153258 243.826873
F 20.949718 46.306516 3.708155
F 20.873520 46.306516 25.537129
F 20.797322 46.306516 47.366104
F 20.721125 46.306516 69.195078
F 20.644927 46.306516 91.024053
F 20.568729 46.306516 112.853027
F 20.492531 46.306516 134.682001
F 20.416333 46.306516 156.510976
F 20.340136 46.306516 178.339950
F 20.263938 46.306516 200.168925
F 20.187740 46.306516 221.997899
F 20.111542 46.306516 243.826873
F 47.684658 0.000001 3.801478
F 47.608460 0.000001 25.630452
F 47.532262 0.000001 47.459427
F 47.456065 0.000001 69.288401
F 47.379867 0.000001 91.117376
F 47.303669 0.000001 112.946350
F 47.227471 0.000001 134.775324
F 47.151273 0.000001 156.604299
F 47.075076 0.000001 178.433273
F 46.998878 0.000001 200.262248
F 46.922680 0.000001 222.091222
F 46.846482 0.000001 243.920196
F 47.684658 23.153258 3.801478
F 47.608460 23.153258 25.630452
F 47.532262 23.153258 47.459427
F 47.456065 23.153258 69.288401
F 47.379867 23.153258 91.117376
F 47.303669 23.153258 112.946350
F 47.227471 23.153258 134.775324
F 47.151273 23.153258 156.604299
F 47.075076 23.153258 178.433273
F 46.998878 23.153258 200.262248
F 46.922680 23.153258 222.091222
F 46.846482 23.153258 243.920196
F 47.684658 46.306516 3.801478
F 47.608460 46.306516 25.630452
F 47.532262 46.306516 47.459427
F 47.456065 46.306516 69.288401
F 47.379867 46.306516 91.117376
F 47.303669 46.306516 112.946350
F 47.227471 46.306516 134.775324
F 47.151273 46.306516 156.604299
F 47.075076 46.306516 178.433273
F 46.998878 46.306516 200.262248
F 46.922680 46.306516 222.091222
F 46.846482 46.306516 243.920196
F 3.139109 5.145166 0.007779
F 3.062911 5.145166 21.836753
F 2.986714 5.145166 43.665727
F 2.910516 5.145166 65.494702
F 2.834318 5.145166 87.323676
F 2.758120 5.145166 109.152650
F 2.681922 5.145166 130.981625
F 2.605725 5.145166 152.810599
F 2.529527 5.145166 174.639574
F 2.453329 5.145166 196.468548
F 2.377131 5.145166 218.297522
F 2.300933 5.145166 240.126497
F 3.139109 28.298423 0.007779
F 3.062911 28.298423 21.836753
F 2.986714 28.298423 43.665727
F 2.910516 28.298423 65.494702
F 2.834318 28.298423 87.323676
F 2.758120 28.298423 109.152650
F 2.681922 28.298423 130.981625
F 2.605725 28.298423 152.810599
F 2.529527 28.298423 174.639574
F 2.453329 28.298423 196.468548
F 2.377131 28.298423 218.297522
F 2.300933 28.298423 240.126497
F 3.139109 51.451681 0.007779
F 3.062911 51.451681 21.836753
F 2.986714 51.451681 43.665727
F 2.910516 51.451681 65.494702
F 2.834318 51.451681 87.323676
F 2.758120 51.451681 109.152650
F 2.681922 51.451681 130.981625
F 2.605725 51.451681 152.810599
F 2.529527 51.451681 174.639574
F 2.453329 51.451681 196.468548
F 2.377131 51.451681 218.297522
F 2.300933 51.451681 240.126497
F 29.874049 5.145166 0.101102
F 29.797851 5.145166 21.930076
F 29.721654 5.145166 43.759050
F 29.645456 5.145166 65.588025
F 29.569258 5.145166 87.416999
F 29.493060 5.145166 109.245973
F 29.416862 5.145166 131.074948
F 29.340665 5.145166 152.903922
F 29.264467 5.145166 174.732897
F 29.188269 5.145166 196.561871
F 29.112071 5.145166 218.390845
F 29.035873 5.145166 240.219820
F 29.874049 28.298423 0.101102
F 29.797851 28.298423 21.930076
F 29.721654 28.298423 43.759050
F 29.645456 28.298423 65.588025
F 29.569258 28.298423 87.416999
F 29.493060 28.298423 109.245973
F 29.416862 28.298423 131.074948
F 29.340665 28.298423 152.903922
F 29.264467 28.298423 174.732897
F 29.188269 28.298423 196.561871
F 29.112071 28.298423 218.390845
F 29.035873 28.298423 240.219820
F 29.874049 51.451681 0.101102
F 29.797851 51.451681 21.930076
F 29.721654 51.451681 43.759050
F 29.645456 51.451681 65.588025
F 29.569258 51.451681 87.416999
F 29.493060 51.451681 109.245973
F 29.416862 51.451681 131.074948
F 29.340665 51.451681 152.903922
F 29.264467 51.451681 174.732897
F 29.188269 51.451681 196.561871
F 29.112071 51.451681 218.390845
F 29.035873 51.451681 240.219820
F 56.608989 5.145166 0.194425
F 56.532792 5.145166 22.023399
F 56.456594 5.145166 43.852373
F 56.380396 5.145166 65.681348
F 56.304198 5.145166 87.510322
F 56.228000 5.145166 109.339296
F 56.151803 5.145166 131.168271
F 56.075605 5.145166 152.997245
F 55.999407 5.145166 174.826220
F 55.923209 5.145166 196.655194
F 55.847011 5.145166 218.484168
F 55.770814 5.145166 240.313143
F 56.608989 28.298423 0.194425
F 56.532792 28.298423 22.023399
F 56.456594 28.298423 43.852373
F 56.380396 28.298423 65.681348
F 56.304198 28.298423 87.510322
F 56.228000 28.298423 109.339296
F 56.151803 28.298423 131.168271
F 56.075605 28.298423 152.997245
F 55.999407 28.298423 174.826220
F 55.923209 28.298423 196.655194
F 55.847011 28.298423 218.484168
F 55.770814 28.298423 240.313143
F 56.608989 51.451681 0.194425
F 56.532792 51.451681 22.023399
F 56.456594 51.451681 43.852373
F 56.380396 51.451681 65.681348
F 56.304198 51.451681 87.510322
F 56.228000 51.451681 109.339296
F 56.151803 51.451681 131.168271
F 56.075605 51.451681 152.997245
F 55.999407 51.451681 174.826220
F 55.923209 51.451681 196.655194
F 55.847011 51.451681 218.484168
F 55.770814 51.451681 240.313143
F 3.139109 12.862918 0.007778
F 3.062911 12.862918 21.836752
F 2.986714 12.862918 43.665726
F 2.910516 12.862918 65.494701
F 2.834318 12.862918 87.323675
F 2.758120 12.862918 109.152650
F 2.681922 12.862918 130.981624
F 2.605725 12.862918 152.810598
F 2.529527 12.862918 174.639573
F 2.453329 12.862918 196.468547
F 2.377131 12.862918 218.297521
F 2.300933 12.862918 240.126496
F 3.139109 36.016175 0.007778
F 3.062911 36.016175 21.836752
F 2.986714 36.016175 43.665726
F 2.910516 36.016175 65.494701
F 2.834318 36.016175 87.323675
F 2.758120 36.016175 109.152650
F 2.681922 36.016175 130.981624
F 2.605725 36.016175 152.810598
F 2.529527 36.016175 174.639573
F 2.453329 36.016175 196.468547
F 2.377131 36.016175 218.297521
F 2.300933 36.016175 240.126496
F 3.139109 59.169433 0.007778
F 3.062911 59.169433 21.836752
F 2.986714 59.169433 43.665726
F 2.910516 59.169433 65.494701
F 2.834318 59.169433 87.323675
F 2.758120 59.169433 109.152650
F 2.681922 59.169433 130.981624
F 2.605725 59.169433 152.810598
F 2.529527 59.169433 174.639573
F 2.453329 59.169433 196.468547
F 2.377131 59.169433 218.297521
F 2.300933 59.169433 240.126496
F 29.874049 12.862918 0.101101
F 29.797851 12.862918 21.930075
F 29.721654 12.862918 43.759049
F 29.645456 12.862918 65.588024
F 29.569258 12.862918 87.416998
F 29.493060 12.862918 109.245973
F 29.416862 12.862918 131.074947
F 29.340665 12.862918 152.903921
F 29.264467 12.862918 174.732896
F 29.188269 12.862918 196.561870
F 29.112071 12.862918 218.390844
F 29.035873 12.862918 240.219819
F 29.874049 36.016175 0.101101
F 29.797851 36.016175 21.930075
F 29.721654 36.016175 43.759049
F 29.645456 36.016175 65.588024
F 29.569258 36.016175 87.416998
F 29.493060 36.016175 109.245973
F 29.416862 36.016175 131.074947
F 29.340665 36.016175 152.903921
F 29.264467 36.016175 174.732896
F 29.188269 36.016175 196.561870
F 29.112071 36.016175 218.390844
F 29.035873 36.016175 240.219819
F 29.874049 59.169433 0.101101
F 29.797851 59.169433 21.930075
F 29.721654 59.169433 43.759049
F 29.645456 59.169433 65.588024
F 29.569258 59.169433 87.416998
F 29.493060 59.169433 109.245973
F 29.416862 59.169433 131.074947
F 29.340665 59.169433 152.903921
F 29.264467 59.169433 174.732896
F 29.188269 59.169433 196.561870
F 29.112071 59.169433 218.390844
F 29.035873 59.169433 240.219819
F 56.608989 12.862918 0.194424
F 56.532792 12.862918 22.023398
F 56.456594 12.862918 43.852372
F 56.380396 12.862918 65.681347
F 56.304198 12.862918 87.510321
F 56.228000 12.862918 109.339296
F 56.151803 12.862918 131.168270
F 56.075605 12.862918 152.997244
F 55.999407 12.862918 174.826219
F 55.923209 12.862918 196.655193
F 55.847011 12.862918 218.484167
F 55.770814 12.862918 240.313142
F 56.608989 36.016175 0.194424
F 56.532792 36.016175 22.023398
F 56.456594 36.016175 43.852372
F 56.380396 36.016175 65.681347
F 56.304198 36.016175 87.510321
F 56.228000 36.016175 109.339296
F 56.151803 36.016175 131.168270
F 56.075605 36.016175 152.997244
F 55.999407 36.016175 174.826219
F 55.923209 36.016175 196.655193
F 55.847011 36.016175 218.484167
F 55.770814 36.016175 240.313142
F 56.608989 59.169433 0.194424
F 56.532792 59.169433 22.023398
F 56.456594 59.169433 43.852372
F 56.380396 59.169433 65.681347
F 56.304198 59.169433 87.510321
F 56.228000 59.169433 109.339296
F 56.151803 59.169433 131.168270
F 56.075605 59.169433 152.997244
F 55.999407 59.169433 174.826219
F 55.923209 59.169433 196.655193
F 55.847011 59.169433 218.484167
F 55.770814 59.169433 240.313142
F 3.139109 20.580673 0.007778
F 3.062911 20.580673 21.836753
F 2.986714 20.580673 43.665727
F 2.910516 20.580673 65.494701
F 2.834318 20.580673 87.323676
F 2.758120 20.580673 109.152650
F 2.681922 20.580673 130.981625
F 2.605725 20.580673 152.810599
F 2.529527 20.580673 174.639573
F 2.453329 20.580673 196.468548
F 2.377131 20.580673 218.297522
F 2.300933 20.580673 240.126497
F 3.139109 43.733931 0.007778
F 3.062911 43.733931 21.836753
F 2.986714 43.733931 43.665727
F 2.910516 43.733931 65.494701
F 2.834318 43.733931 87.323676
F 2.758120 43.733931 109.152650
F 2.681922 43.733931 130.981625
F 2.605725 43.733931 152.810599
F 2.529527 43.733931 174.639573
F 2.453329 43.733931 196.468548
F 2.377131 43.733931 218.297522
F 2.300933 43.733931 240.126497
F 3.139109 66.887188 0.007778
F 3.062911 66.887188 21.836753
F 2.986714 66.887188 43.665727
F 2.910516 66.887188 65.494701
F 2.834318 66.887188 87.323676
F 2.758120 66.887188 109.152650
F 2.681922 66.887188 130.981625
F 2.605725 66.887188 152.810599
F 2.529527 66.887188 174.639573
F 2.453329 66.887188 196.468548
F 2.377131 66.887188 218.297522
F 2.300933 66.887188 240.126497
F 29.874049 20.580673 0.101101
F 29.797851 20.580673 21.930076
F 29.721654 20.580673 43.759050
F 29.645456 20.580673 65.588024
F 29.569258 20.580673 87.416999
F 29.493060 20.580673 109.245973
F 29.416862 20.580673 131.074948
F 29.340665 20.580673 152.903922
F 29.264467 20.580673 174.732896
F 29.188269 20.580673 196.561871
F 29.112071 20.580673 218.390845
F 29.035873 20.580673 240.219820
F 29.874049 43.733931 0.101101
F 29.797851 43.733931 21.930076
F 29.721654 43.733931 43.759050
F 29.645456 43.733931 65.588024
F 29.569258 43.733931 87.416999
F 29.493060 43.733931 109.245973
F 29.416862 43.733931 131.074948
F 29.340665 43.733931 152.903922
F 29.264467 43.733931 174.732896
F 29.188269 43.733931 196.561871
F 29.112071 43.733931 218.390845
F 29.035873 43.733931 240.219820
F 29.874049 66.887188 0.101101
F 29.797851 66.887188 21.930076
F 29.721654 66.887188 43.759050
F 29.645456 66.887188 65.588024
F 29.569258 66.887188 87.416999
F 29.493060 66.887188 109.245973
F 29.416862 66.887188 131.074948
F 29.340665 66.887188 152.903922
F 29.264467 66.887188 174.732896
F 29.188269 66.887188 196.561871
F 29.112071 66.887188 218.390845
F 29.035873 66.887188 240.219820
F 56.608989 20.580673 0.194424
F 56.532792 20.580673 22.023399
F 56.456594 20.580673 43.852373
F 56.380396 20.580673 65.681347
F 56.304198 20.580673 87.510322
F 56.228000 20.580673 109.339296
F 56.151803 20.580673 131.168271
F 56.075605 20.580673 152.997245
F 55.999407 20.580673 174.826219
F 55.923209 20.580673 196.655194
F 55.847011 20.580673 218.484168
F 55.770814 20.580673 240.313143
F 56.608989 43.733931 0.194424
F 56.532792 43.733931 22.023399
F 56.456594 43.733931 43.852373
F 56.380396 43.733931 65.681347
F 56.304198 43.733931 87.510322
F 56.228000 43.733931 109.339296
F 56.151803 43.733931 131.168271
F 56.075605 43.733931 152.997245
F 55.999407 43.733931 174.826219
F 55.923209 43.733931 196.655194
F 55.847011 43.733931 218.484168
F 55.770814 43.733931 240.313143
F 56.608989 66.887188 0.194424
F 56.532792 66.887188 22.023399
F 56.456594 66.887188 43.852373
F 56.380396 66.887188 65.681347
F 56.304198 66.887188 87.510322
F 56.228000 66.887188 109.339296
F 56.151803 66.887188 131.168271
F 56.075605 66.887188 152.997245
F 55.999407 66.887188 174.826219
F 55.923209 66.887188 196.655194
F 55.847011 66.887188 218.484168
F 55.770814 66.887188 240.313143
F 12.050752 5.145165 0.038886
F 11.974554 5.145165 21.867860
F 11.898356 5.145165 43.696835
F 11.822158 5.145165 65.525809
F 11.745961 5.145165 87.354784
F 11.669763 5.145165 109.183758
F 11.593565 5.145165 131.012732
F 11.517367 5.145165 152.841707
F 11.441169 5.145165 174.670681
F 11.364972 5.145165 196.499656
F 11.288774 5.145165 218.328630
F 11.212576 5.145165 240.157604
F 12.050752 28.298422 0.038886
F 11.974554 28.298422 21.867860
F 11.898356 28.298422 43.696835
F 11.822158 28.298422 65.525809
F 11.745961 28.298422 87.354784
F 11.669763 28.298422 109.183758
F 11.593565 28.298422 131.012732
F 11.517367 28.298422 152.841707
F 11.441169 28.298422 174.670681
F 11.364972 28.298422 196.499656
F 11.288774 28.298422 218.328630
F 11.212576 28.298422 240.157604
F 12.050752 51.451680 0.038886
F 11.974554 51.451680 21.867860
F 11.898356 51.451680 43.696835
F 11.822158 51.451680 65.525809
F 11.745961 51.451680 87.354784
F 11.669763 51.451680 109.183758
F 11.593565 51.451680 131.012732
F 11.517367 51.451680 152.841707
F 11.441169 51.451680 174.670681
F 11.364972 51.451680 196.499656
F 11.288774 51.451680 218.328630
F 11.212576 51.451680 240.157604
F 38.785692 5.145165 0.132208
F 38.709494 5.145165 21.961182
F 38.633296 5.145165 43.790157
F 38.557099 5.145165 65.619131
F 38.480901 5.145165 87.448106
F 38.404703 5.145165 109.277080
F 38.328505 5.145165 131.106055
F 38.252307 5.145165 152.935030
F 38.176110 5.145165 174.764004
F 38.099912 5.145165 196.592979
F 38.023714 5.145165 218.421953
F 37.947516 5.145165 240.250927
F 38.785692 28.298422 0.132208
F 38.709494 28.298422 21.961182
F 38.633296 28.298422 43.790157
F 38.557099 28.298422 65.619131
F 38.480901 28.298422 87.448106
F 38.404703 28.298422 109.277080
F 38.328505 28.298422 131.106055
F 38.252307 28.298422 152.935030
F 38.176110 28.298422 174.764004
F 38.099912 28.298422 196.592979
F 38.023714 28.298422 218.421953
F 37.947516 28.298422 240.250927
F 38.785692 51.451680 0.132208
F 38.709494 51.451680 21.961182
F 38.633296 51.451680 43.790157
F 38.557099 51.451680 65.619131
F 38.480901 51.451680 87.448106
F 38.404703 51.451680 109.277080
F 38.328505 51.451680 131.106055
F 38.252307 51.451680 152.935030
F 38.176110 51.451680 174.764004
F 38.099912 51.451680 196.592979
F 38.023714 51.451680 218.421953
F 37.947516 51.451680 240.250927
F 65.292039 5.145165 65.712454
F 65.215841 5.145165 87.541429
F 65.139643 5.145165 109.370403
F 65.063445 5.145165 131.199377
F 64.987247 5.145165 153.028352
F 64.911050 5.145165 174.857326
F 64.834852 5.145165 196.686301
F 64.758654 5.145165 218.515275
F 64.682456 5.145165 240.344249
F 65.292039 28.298422 65.712454
F 65.215841 28.298422 87.541429
F 65.139643 28.298422 109.370403
F 65.063445 28.298422 131.199377
F 64.987247 28.298422 153.028352
F 64.911050 28.298422 174.857326
F 64.834852 28.298422 196.686301
F 64.758654 28.298422 218.515275
F 64.682456 28.298422 240.344249
F 65.292039 51.451680 65.712454
F 65.215841 51.451680 87.541429
F 65.139643 51.451680 109.370403
F 65.063445 51.451680 131.199377
F 64.987247 51.451680 153.028352
F 64.911050 51.451680 174.857326
F 64.834852 51.451680 196.686301
F 64.758654 51.451680 218.515275
F 64.682456 51.451680 240.344249
F 12.050752 12.862917 0.038885
F 11.974554 12.862917 21.867859
F 11.898356 12.862917 43.696834
F 11.822158 12.862917 65.525808
F 11.745961 12.862917 87.354783
F 11.669763 12.862917 109.183757
F 11.593565 12.862917 131.012731
F 11.517367 12.862917 152.841706
F 11.441169 12.862917 174.670680
F 11.364972 12.862917 196.499655
F 11.288774 12.862917 218.328629
F 11.212576 12.862917 240.157603
F 12.050752 36.016174 0.038885
F 11.974554 36.016174 21.867859
F 11.898356 36.016174 43.696834
F 11.822158 36.016174 65.525808
F 11.745961 36.016174 87.354783
F 11.669763 36.016174 109.183757
F 11.593565 36.016174 131.012731
F 11.517367 36.016174 152.841706
F 11.441169 36.016174 174.670680
F 11.364972 36.016174 196.499655
F 11.288774 36.016174 218.328629
F 11.212576 36.016174 240.157603
F 12.050752 59.169432 0.038885
F 11.974554 59.169432 21.867859
F 11.898356 59.169432 43.696834
F 11.822158 59.169432 65.525808
F 11.745961 59.169432 87.354783
F 11.669763 59.169432 109.183757
F 11.593565 59.169432 131.012731
F 11.517367 59.169432 152.841706
F 11.441169 59.169432 174.670680
F 11.364972 59.169432 196.499655
F 11.288774 59.169432 218.328629
F 11.212576 59.169432 240.157603
F 38.785692 12.862917 0.132207
F 38.709494 12.862917 21.961181
F 38.633296 12.862917 43.790156
F 38.557099 12.862917 65.619130
F 38.480901 12.862917 87.448105
F 38.404703 12.862917 109.277079
F 38.328505 12.862917 131.106054
F 38.252307 12.862917 152.935029
F 38.176110 12.862917 174.764003
F 38.099912 12.862917 196.592978
F 38.023714 12.862917 218.421952
F 37.947516 12.862917 240.250926
F 38.785692 36.016174 0.132207
F 38.709494 36.016174 21.961181
F 38.633296 36.016174 43.790156
F 38.557099 36.016174 65.619130
F 38.480901 36.016174 87.448105
F 38.404703 36.016174 109.277079
F 38.328505 36.016174 131.106054
F 38.252307 36.016174 152.935029
F 38.176110 36.016174 174.764003
F 38.099912 36.016174 196.592978
F 38.023714 36.016174 218.421952
F 37.947516 36.016174 240.250926
F 38.785692 59.169432 0.132207
F 38.709494 59.169432 21.961181
F 38.633296 59.169432 43.790156
F 38.557099 59.169432 65.619130
F 38.480901 59.169432 87.448105
F 38.404703 59.169432 109.277079
F 38.328505 59.169432 131.106054
F 38.252307 59.169432 152.935029
F 38.176110 59.169432 174.764003
F 38.099912 59.169432 196.592978
F 38.023714 59.169432 218.421952
F 37.947516 59.169432 240.250926
F 65.292039 12.862917 65.712453
F 65.215841 12.862917 87.541428
F 65.139643 12.862917 109.370402
F 65.063445 12.862917 131.199376
F 64.987247 12.862917 153.028351
F 64.911050 12.862917 174.857325
F 64.834852 12.862917 196.686300
F 64.758654 12.862917 218.515274
F 64.682456 12.862917 240.344248
F 65.292039 36.016174 65.712453
F 65.215841 36.016174 87.541428
F 65.139643 36.016174 109.370402
F 65.063445 36.016174 131.199376
F 64.987247 36.016174 153.028351
F 64.911050 36.016174 174.857325
F 64.834852 36.016174 196.686300
F 64.758654 36.016174 218.515274
F 64.682456 36.016174 240.344248
F 65.292039 59.169432 65.712453
F 65.215841 59.169432 87.541428
F 65.139643 59.169432 109.370402
F 65.063445 59.169432 131.199376
F 64.987247 59.169432 153.028351
F 64.911050 59.169432 174.857325
F 64.834852 59.169432 196.686300
F 64.758654 59.169432 218.515274
F 64.682456 59.169432 240.344248
F 12.050752 20.580672 0.038886
F 11.974554 20.580672 21.867860
F 11.898356 20.580672 43.696835
F 11.822158 20.580672 65.525809
F 11.745961 20.580672 87.354783
F 11.669763 20.580672 109.183758
F 11.593565 20.580672 131.012732
F 11.517367 20.580672 152.841707
F 11.441169 20.580672 174.670681
F 11.364972 20.580672 196.499655
F 11.288774 20.580672 218.328630
F 11.212576 20.580672 240.157604
F 12.050752 43.733930 0.038886
F 11.974554 43.733930 21.867860
F 11.898356 43.733930 43.696835
F 11.822158 43.733930 65.525809
F 11.745961 43.733930 87.354783
F 11.669763 43.733930 109.183758
F 11.593565 43.733930 131.012732
F 11.517367 43.733930 152.841707
F 11.441169 43.733930 174.670681
F 11.364972 43.733930 196.499655
F 11.288774 43.733930 218.328630
F 11.212576 43.733930 240.157604
F 12.050752 66.887187 0.038886
F 11.974554 66.887187 21.867860
F 11.898356 66.887187 43.696835
F 11.822158 66.887187 65.525809
F 11.745961 66.887187 87.354783
F 11.669763 66.887187 109.183758
F 11.593565 66.887187 131.012732
F 11.517367 66.887187 152.841707
F 11.441169 66.887187 174.670681
F 11.364972 66.887187 196.499655
F 11.288774 66.887187 218.328630
F 11.212576 66.887187 240.157604
F 38.785692 20.580672 0.132208
F 38.709494 20.580672 21.961182
F 38.633296 20.580672 43.790157
F 38.557099 20.580672 65.619131
F 38.480901 20.580672 87.448105
F 38.404703 20.580672 109.277080
F 38.328505 20.580672 131.106055
F 38.252307 20.580672 152.935030
F 38.176110 20.580672 174.764004
F 38.099912 20.580672 196.592978
F 38.023714 20.580672 218.421953
F 37.947516 20.580672 240.250927
F 38.785692 43.733930 0.132208
F 38.709494 43.733930 21.961182
F 38.633296 43.733930 43.790157
F 38.557099 43.733930 65.619131
F 38.480901 43.733930 87.448105
F 38.404703 43.733930 109.277080
F 38.328505 43.733930 131.106055
F 38.252307 43.733930 152.935030
F 38.176110 43.733930 174.764004
F 38.099912 43.733930 196.592978
F 38.023714 43.733930 218.421953
F 37.947516 43.733930 240.250927
F 38.785692 66.887187 0.132208
F 38.709494 66.887187 21.961182
F 38.633296 66.887187 43.790157
F 38.557099 66.887187 65.619131
F 38.480901 66.887187 87.448105
F 38.404703 66.887187 109.277080
F 38.328505 66.887187 131.106055
F 38.252307 66.887187 152.935030
F 38.176110 66.887187 174.764004
F 38.099912 66.887187 196.592978
F 38.023714 66.887187 218.421953
F 37.947516 66.887187 240.250927
F 65.292039 20.580672 65.712454
F 65.215841 20.580672 87.541428
F 65.139643 20.580672 109.370403
F 65.063445 20.580672 131.199377
F 64.987247 20.580672 153.028352
F 64.911050 20.580672 174.857326
F 64.834852 20.580672 196.686300
F 64.758654 20.580672 218.515275
F 64.682456 20.580672 240.344249
F 65.292039 43.733930 65.712454
F 65.215841 43.733930 87.541428
F 65.139643 43.733930 109.370403
F 65.063445 43.733930 131.199377
F 64.987247 43.733930 153.028352
F 64.911050 43.733930 174.857326
F 64.834852 43.733930 196.686300
F 64.758654 43.733930 218.515275
F 64.682456 43.733930 240.344249
F 65.292039 66.887187 65.712454
F 65.215841 66.887187 87.541428
F 65.139643 66.887187 109.370403
F 65.063445 66.887187 131.199377
F 64.987247 66.887187 153.028352
F 64.911050 66.887187 174.857326
F 64.834852 66.887187 196.686300
F 64.758654 66.887187 218.515275
F 64.682456 66.887187 240.344249
F 20.962405 5.145164 0.069992
F 20.886207 5.145164 21.898967
F 20.810009 5.145164 43.727941
F 20.733811 5.145164 65.556916
F 20.657613 5.145164 87.385890
F 20.581416 5.145164 109.214864
F 20.505218 5.145164 131.043839
F 20.429020 5.145164 152.872813
F 20.352822 5.145164 174.701788
F 20.276624 5.145164 196.530762
F 20.200427 5.145164 218.359736
F 20.124229 5.145164 240.188711
F 20.962405 28.298422 0.069992
F 20.886207 28.298422 21.898967
F 20.810009 28.298422 43.727941
F 20.733811 28.298422 65.556916
F 20.657613 28.298422 87.385890
F 20.581416 28.298422 109.214864
F 20.505218 28.298422 131.043839
F 20.429020 28.298422 152.872813
F 20.352822 28.298422 174.701788
F 20.276624 28.298422 196.530762
F 20.200427 28.298422 218.359736
F 20.124229 28.298422 240.188711
F 20.962405 51.451679 0.069992
F 20.886207 51.451679 21.898967
F 20.810009 51.451679 43.727941
F 20.733811 51.451679 65.556916
F 20.657613 51.451679 87.385890
F 20.581416 51.451679 109.214864
F 20.505218 51.451679 131.043839
F 20.429020 51.451679 152.872813
F 20.352822 51.451679 174.701788
F 20.276624 51.451679 196.530762
F 20.200427 51.451679 218.359736
F 20.124229 51.451679 240.188711
F 47.697345 5.145164 0.163315
F 47.621147 5.145164 21.992290
F 47.544949 5.145164 43.821264
F 47.468751 5.145164 65.650239
F 47.392553 5.145164 87.479213
F 47.316356 5.145164 109.308187
F 47.240158 5.145164 131.137162
F 47.163960 5.145164 152.966136
F 47.087762 5.145164 174.795111
F 47.011564 5.145164 196.624085
F 46.935367 5.145164 218.453059
F 46.859169 5.145164 240.282034
F 47.697345 28.298422 0.163315
F 47.621147 28.298422 21.992290
F 47.544949 28.298422 43.821264
F 47.468751 28.298422 65.650239
F 47.392553 28.298422 87.479213
F 47.316356 28.298422 109.308187
F 47.240158 28.298422 131.137162
F 47.163960 28.298422 152.966136
F 47.087762 28.298422 174.795111
F 47.011564 28.298422 196.624085
F 46.935367 28.298422 218.453059
F 46.859169 28.298422 240.282034
F 47.697345 51.451679 0.163315
F 47.621147 51.451679 21.992290
F 47.544949 51.451679 43.821264
F 47.468751 51.451679 65.650239
F 47.392553 51.451679 87.479213
F 47.316356 51.451679 109.308187
F 47.240158 51.451679 131.137162
F 47.163960 51.451679 152.966136
F 47.087762 51.451679 174.795111
F 47.011564 51.451679 196.624085
F 46.935367 51.451679 218.453059
F 46.859169 51.451679 240.282034
F 20.962405 12.862916 0.069992
F 20.886207 12.862916 21.898966
F 20.810009 12.862916 43.727940
F 20.733811 12.862916 65.556915
F 20.657613 12.862916 87.385889
F 20.581416 12.862916 109.214864
F 20.505218 12.862916 131.043838
F 20.429020 12.862916 152.872812
F 20.352822 12.862916 174.701787
F 20.276624 12.862916 196.530761
F 20.200427 12.862916 218.359735
F 20.124229 12.862916 240.188710
F 20.962405 36.016174 0.069992
F 20.886207 36.016174 21.898966
F 20.810009 36.016174 43.727940
F 20.733811 36.016174 65.556915
F 20.657613 36.016174 87.385889
F 20.581416 36.016174 109.214864
F 20.505218 36.016174 131.043838
F 20.429020 36.016174 152.872812
F 20.352822 36.016174 174.701787
F 20.276624 36.016174 196.530761
F 20.200427 36.016174 218.359735
F 20.124229 36.016174 240.188710
F 20.962405 59.169431 0.069992
F 20.886207 59.169431 21.898966
F 20.810009 59.169431 43.727940
F 20.733811 59.169431 65.556915
F 20.657613 59.169431 87.385889
F 20.581416 59.169431 109.214864
F 20.505218 59.169431 131.043838
F 20.429020 59.169431 152.872812
F 20.352822 59.169431 174.701787
F 20.276624 59.169431 196.530761
F 20.200427 59.169431 218.359735
F 20.124229 59.169431 240.188710
F 47.697345 12.862916 0.163315
F 47.621147 12.862916 21.992289
F 47.544949 12.862916 43.821263
F 47.468751 12.862916 65.650238
F 47.392553 12.862916 87.479212
F 47.316356 12.862916 109.308187
F 47.240158 12.862916 131.137161
F 47.163960 12.862916 152.966135
F 47.087762 12.862916 174.795110
F 47.011564 12.862916 196.624084
F 46.935367 12.862916 218.453058
F 46.859169 12.862916 240.282033
F 47.697345 36.016174 0.163315
F 47.621147 36.016174 21.992289
F 47.544949 36.016174 43.821263
F 47.468751 36.016174 65.650238
F 47.392553 36.016174 87.479212
F 47.316356 36.016174 109.308187
F 47.240158 36.016174 131.137161
F 47.163960 36.016174 152.966135
F 47.087762 36.016174 174.795110
F 47.011564 36.016174 196.624084
F 46.935367 36.016174 218.453058
F 46.859169 36.016174 240.282033
F 47.697345 59.169431 0.163315
F 47.621147 59.169431 21.992289
F 47.544949 59.169431 43.821263
F 47.468751 59.169431 65.650238
F 47.392553 59.169431 87.479212
F 47.316356 59.169431 109.308187
F 47.240158 59.169431 131.137161
F 47.163960 59.169431 152.966135
F 47.087762 59.169431 174.795110
F 47.011564 59.169431 196.624084
F 46.935367 59.169431 218.453058
F 46.859169 59.169431 240.282033
F 20.962405 20.580672 0.069992
F 20.886207 20.580672 21.898967
F 20.810009 20.580672 43.727941
F 20.733811 20.580672 65.556915
F 20.657613 20.580672 87.385890
F 20.581416 20.580672 109.214864
F 20.505218 20.580672 131.043839
F 20.429020 20.580672 152.872813
F 20.352822 20.580672 174.701787
F 20.276624 20.580672 196.530762
F 20.200427 20.580672 218.359736
F 20.124229 20.580672 240.188711
F 20.962405 43.733929 0.069992
F 20.886207 43.733929 21.898967
F 20.810009 43.733929 43.727941
F 20.733811 43.733929 65.556915
F 20.657613 43.733929 87.385890
F 20.581416 43.733929 109.214864
F 20.505218 43.733929 131.043839
F 20.429020 43.733929 152.872813
F 20.352822 43.733929 174.701787
F 20.276624 43.733929 196.530762
F 20.200427 43.733929 218.359736
F 20.124229 43.733929 240.188711
F 20.962405 66.887187 0.069992
F 20.886207 66.887187 21.898967
F 20.810009 66.887187 43.727941
F 20.733811 66.887187 65.556915
F 20.657613 66.887187 87.385890
F 20.581416 66.887187 109.214864
F 20.505218 66.887187 131.043839
F 20.429020 66.887187 152.872813
F 20.352822 66.887187 174.701787
F 20.276624 66.887187 196.530762
F 20.200427 66.887187 218.359736
F 20.124229 66.887187 240.188711
F 47.697345 20.580672 0.163315
F 47.621147 20.580672 21.992290
F 47.544949 20.580672 43.821264
F 47.468751 20.580672 65.650238
F 47.392553 20.580672 87.479213
F 47.316356 20.580672 109.308187
F 47.240158 20.580672 131.137162
F 47.163960 20.580672 152.966136
F 47.087762 20.580672 174.795110
F 47.011564 20.580672 196.624085
F 46.935367 20.580672 218.453059
F 46.859169 20.580672 240.282034
F 47.697345 43.733929 0.163315
F 47.621147 43.733929 21.992290
F 47.544949 43.733929 43.821264
F 47.468751 43.733929 65.650238
F 47.392553 43.733929 87.479213
F 47.316356 43.733929 109.308187
F 47.240158 43.733929 131.137162
F 47.163960 43.733929 152.966136
F 47.087762 43.733929 174.795110
F 47.011564 43.733929 196.624085
F 46.935367 43.733929 218.453059
F 46.859169 43.733929 240.282034
F 47.697345 66.887187 0.163315
F 47.621147 66.887187 21.992290
F 47.544949 66.887187 43.821264
F 47.468751 66.887187 65.650238
F 47.392553 66.887187 87.479213
F 47.316356 66.887187 109.308187
F 47.240158 66.887187 131.137162
F 47.163960 66.887187 152.966136
F 47.087762 66.887187 174.795110
F 47.011564 66.887187 196.624085
F 46.935367 66.887187 218.453059
F 46.859169 66.887187 240.282034
F 3.129596 5.145165 2.736398
F 3.053399 5.145165 24.565373
F 2.977201 5.145165 46.394347
F 2.901003 5.145165 68.223322
F 2.824805 5.145165 90.052296
F 2.748607 5.145165 111.881270
F 2.672410 5.145165 133.710245
F 2.596212 5.145165 155.539219
F 2.520014 5.145165 177.368194
F 2.443816 5.145165 199.197168
F 2.367618 5.145165 221.026142
F 2.291421 5.145165 242.855117
F 3.129596 28.298423 2.736398
F 3.053399 28.298423 24.565373
F 2.977201 28.298423 46.394347
F 2.901003 28.298423 68.223322
F 2.824805 28.298423 90.052296
F 2.748607 28.298423 111.881270
F 2.672410 28.298423 133.710245
F 2.596212 28.298423 155.539219
F 2.520014 28.298423 177.368194
F 2.443816 28.298423 199.197168
F 2.367618 28.298423 221.026142
F 2.291421 28.298423 242.855117
F 3.129596 51.451680 2.736398
F 3.053399 51.451680 24.565373
F 2.977201 51.451680 46.394347
F 2.901003 51.451680 68.223322
F 2.824805 51.451680 90.052296
F 2.748607 51.451680 111.881270
F 2.672410 51.451680 133.710245
F 2.596212 51.451680 155.539219
F 2.520014 51.451680 177.368194
F 2.443816 51.451680 199.197168
F 2.367618 51.451680 221.026142
F 2.291421 51.451680 242.855117
F 29.864537 5.145165 2.829721
F 29.788339 5.145165 24.658696
F 29.712141 5.145165 46.487670
F 29.635943 5.145165 68.316645
F 29.559745 5.145165 90.145619
F 29.483548 5.145165 111.974593
F 29.407350 5.145165 133.803568
F 29.331152 5.145165 155.632542
F 29.254954 5.145165 177.461517
F 29.178756 5.145165 199.290491
F 29.102559 5.145165 221.119465
F 29.026361 5.145165 242.948440
F 29.864537 28.298423 2.829721
F 29.788339 28.298423 24.658696
F 29.712141 28.298423 46.487670
F 29.635943 28.298423 68.316645
F 29.559745 28.298423 90.145619
F 29.483548 28.298423 111.974593
F 29.407350 28.298423 133.803568
F 29.331152 28.298423 155.632542
F 29.254954 28.298423 177.461517
F 29.178756 28.298423 199.290491
F 29.102559 28.298423 221.119465
F 29.026361 28.298423 242.948440
F 29.864537 51.451680 2.829721
F 29.788339 51.451680 24.658696
F 29.712141 51.451680 46.487670
F 29.635943 51.451680 68.316645
F 29.559745 51.451680 90.145619
F 29.483548 51.451680 111.974593
F 29.407350 51.451680 133.803568
F 29.331152 51.451680 155.632542
F 29.254954 51.451680 177.461517
F 29.178756 51.451680 199.290491
F 29.102559 51.451680 221.119465
F 29.026361 51.451680 242.948440
F 56.599477 5.145165 2.923044
F 56.523279 5.145165 24.752019
F 56.447081 5.145165 46.580993
F 56.370883 5.145165 68.409968
F 56.294685 5.145165 90.238942
F 56.218488 5.145165 112.067916
F 56.142290 5.145165 133.896891
F 56.066092 5.145165 155.725865
F 55.989894 5.145165 177.554840
F 55.913696 5.145165 199.383814
F 55.837499 5.145165 221.212788
F 55.761301 5.145165 243.041763
F 56.599477 28.298423 2.923044
F 56.523279 28.298423 24.752019
F 56.447081 28.298423 46.580993
F 56.370883 28.298423 68.409968
F 56.294685 28.298423 90.238942
F 56.218488 28.298423 112.067916
F 56.142290 28.298423 133.896891
F 56.066092 28.298423 155.725865
F 55.989894 28.298423 177.554840
F 55.913696 28.298423 199.383814
F 55.837499 28.298423 221.212788
F 55.761301 28.298423 243.041763
F 56.599477 51.451680 2.923044
F 56.523279 51.451680 24.752019
F 56.447081 51.451680 46.580993
F 56.370883 51.451680 68.409968
F 56.294685 51.451680 90.238942
F 56.218488 51.451680 112.067916
F 56.142290 51.451680 133.896891
F 56.066092 51.451680 155.725865
F 55.989894 51.451680 177.554840
F 55.913696 51.451680 199.383814
F 55.837499 51.451680 221.212788
F 55.761301 51.451680 243.041763
F 3.129596 12.862917 2.736399
F 3.053399 12.862917 24.565374
F 2.977201 12.862917 46.394348
F 2.901003 12.862917 68.223323
F 2.824805 12.862917 90.052297
F 2.748607 12.862917 111.881271
F 2.672410 12.862917 133.710246
F 2.596212 12.862917 155.539220
F 2.520014 12.862917 177.368195
F 2.443816 12.862917 199.197169
F 2.367618 12.862917 221.026143
F 2.291421 12.862917 242.855118
F 3.129596 36.016175 2.736399
F 3.053399 36.016175 24.565374
F 2.977201 36.016175 46.394348
F 2.901003 36.016175 68.223323
F 2.824805 36.016175 90.052297
F 2.748607 36.016175 111.881271
F 2.672410 36.016175 133.710246
F 2.596212 36.016175 155.539220
F 2.520014 36.016175 177.368195
F 2.443816 36.016175 199.197169
F 2.367618 36.016175 221.026143
F 2.291421 36.016175 242.855118
F 3.129596 59.169432 2.736399
F 3.053399 59.169432 24.565374
F 2.977201 59.169432 46.394348
F 2.901003 59.169432 68.223323
F 2.824805 59.169432 90.052297
F 2.748607 59.169432 111.881271
F 2.672410 59.169432 133.710246
F 2.596212 59.169432 155.539220
F 2.520014 59.169432 177.368195
F 2.443816 59.169432 199.197169
F 2.367618 59.169432 221.026143
F 2.291421 59.169432 242.855118
F 29.864537 12.862917 2.829722
F 29.788339 12.862917 24.658697
F 29.712141 12.862917 46.487671
F 29.635943 12.862917 68.316646
F 29.559745 12.862917 90.145620
F 29.483548 12.862917 111.974594
F 29.407350 12.862917 133.803569
F 29.331152 12.862917 155.632543
F 29.254954 12.862917 177.461518
F 29.178756 12.862917 199.290492
F 29.102559 12.862917 221.119466
F 29.026361 12.862917 242.948441
F 29.864537 36.016175 2.829722
F 29.788339 36.016175 24.658697
F 29.712141 36.016175 46.487671
F 29.635943 36.016175 68.316646
F 29.559745 36.016175 90.145620
F 29.483548 36.016175 111.974594
F 29.407350 36.016175 133.803569
F 29.331152 36.016175 155.632543
F 29.254954 36.016175 177.461518
F 29.178756 36.016175 199.290492
F 29.102559 36.016175 221.119466
F 29.026361 36.016175 242.948441
F 29.864537 59.169432 2.829722
F 29.788339 59.169432 24.658697
F 29.712141 59.169432 46.487671
F 29.635943 59.169432 68.316646
F 29.559745 59.169432 90.145620
F 29.483548 59.169432 111.974594
F 29.407350 59.169432 133.803569
F 29.331152 59.169432 155.632543
F 29.254954 59.169432 177.461518
F 29.178756 59.169432 199.290492
F 29.102559 59.169432 221.119466
F 29.026361 59.169432 242.948441
F 56.599477 12.862917 2.923045
F 56.523279 12.862917 24.752020
F 56.447081 12.862917 46.580994
F 56.370883 12.862917 68.409969
F 56.294685 12.862917 90.238943
F 56.218488 12.862917 112.067917
F 56.142290 12.862917 133.896892
F 56.066092 12.862917 155.725866
F 55.989894 12.862917 177.554841
F 55.913696 12.862917 199.383815
F 55.837499 12.862917 221.212789
F 55.761301 12.862917 243.041764
F 56.599477 36.016175 2.923045
F 56.523279 36.016175 24.752020
F 56.447081 36.016175 46.580994
F 56.370883 36.016175 68.409969
F 56.294685 36.016175 90.238943
F 56.218488 36.016175 112.067917
F 56.142290 36.016175 133.896892
F 56.066092 36.016175 155.725866
F 55.989894 36.016175 177.554841
F 55.913696 36.016175 199.383815
F 55.837499 36.016175 221.212789
F 55.761301 36.016175 243.041764
F 56.599477 59.169432 2.923045
F 56.523279 59.169432 24.752020
F 56.447081 59.169432 46.580994
F 56.370883 59.169432 68.409969
F 56.294685 59.169432 90.238943
F 56.218488 59.169432 112.067917
F 56.142290 59.169432 133.896892
F 56.066092 59.169432 155.725866
F 55.989894 59.169432 177.554841
F 55.913696 59.169432 199.383815
F 55.837499 59.169432 221.212789
F 55.761301 59.169432 243.041764
F 3.129596 20.580673 2.736399
F 3.053399 20.580673 24.565373
F 2.977201 20.580673 46.394347
F 2.901003 20.580673 68.223322
F 2.824805 20.580673 90.052296
F 2.748607 20.580673 111.881271
F 2.672410 20.580673 133.710245
F 2.596212 20.580673 155.539219
F 2.520014 20.580673 177.368194
F 2.443816 20.580673 199.197168
F 2.367618 20.580673 221.026143
F 2.291421 20.580673 242.855117
F 3.129596 43.733930 2.736399
F 3.053399 43.733930 24.565373
F 2.977201 43.733930 46.394347
F 2.901003 43.733930 68.223322
F 2.824805 43.733930 90.052296
F 2.748607 43.733930 111.881271
F 2.672410 43.733930 133.710245
F 2.596212 43.733930 155.539219
F 2.520014 43.733930 177.368194
F 2.443816 43.733930 199.197168
F 2.367618 43.733930 221.026143
F 2.291421 43.733930 242.855117
F 3.129596 66.887188 2.736399
F 3.053399 66.887188 24.565373
F 2.977201 66.887188 46.394347
F 2.901003 66.887188 68.223322
F 2.824805 66.887188 90.052296
F 2.748607 66.887188 111.881271
F 2.672410 66.887188 133.710245
F 2.596212 66.887188 155.539219
F 2.520014 66.887188 177.368194
F 2.443816 66.887188 199.197168
F 2.367618 66.887188 221.026143
F 2.291421 66.887188 242.855117
F 29.864537 20.580673 2.829722
F 29.788339 20.580673 24.658696
F 29.712141 20.580673 46.487670
F 29.635943 20.580673 68.316645
F 29.559745 20.580673 90.145619
F 29.483548 20.580673 111.974594
F 29.407350 20.580673 133.803568
F 29.331152 20.580673 155.632542
F 29.254954 20.580673 177.461517
F 29.178756 20.580673 199.290491
F 29.102559 20.580673 221.119466
F 29.026361 20.580673 242.948440
F 29.864537 43.733930 2.829722
F 29.788339 43.733930 24.658696
F 29.712141 43.733930 46.487670
F 29.635943 43.733930 68.316645
F 29.559745 43.733930 90.145619
F 29.483548 43.733930 111.974594
F 29.407350 43.733930 133.803568
F 29.331152 43.733930 155.632542
F 29.254954 43.733930 177.461517
F 29.178756 43.733930 199.290491
F 29.102559 43.733930 221.119466
F 29.026361 43.733930 242.948440
F 29.864537 66.887188 2.829722
F 29.788339 66.887188 24.658696
F 29.712141 66.887188 46.487670
F 29.635943 66.887188 68.316645
F 29.559745 66.887188 90.145619
F 29.483548 66.887188 111.974594
F 29.407350 66.887188 133.803568
F 29.331152 66.887188 155.632542
F 29.254954 66.887188 177.461517
F 29.178756 66.887188 199.290491
F 29.102559 66.887188 221.119466
F 29.026361 66.887188 242.948440
F 56.599477 20.580673 2.923045
F 56.523279 20.580673 24.752019
F 56.447081 20.580673 46.580993
F 56.370883 20.580673 68.409968
F 56.294685 20.580673 90.238942
F 56.218488 20.580673 112.067917
F 56.142290 20.580673 133.896891
F 56.066092 20.580673 155.725865
F 55.989894 20.580673 177.554840
F 55.913696 20.580673 199.383814
F 55.837499 20.580673 221.212789
F 55.761301 20.580673 243.041763
F 56.599477 43.733930 2.923045
F 56.523279 43.733930 24.752019
F 56.447081 43.733930 46.580993
F 56.370883 43.733930 68.409968
F 56.294685 43.733930 90.238942
F 56.218488 43.733930 112.067917
F 56.142290 43.733930 133.896891
F 56.066092 43.733930 155.725865
F 55.989894 43.733930 177.554840
F 55.913696 43.733930 199.383814
F 55.837499 43.733930 221.212789
F 55.761301 43.733930 243.041763
F 56.599477 66.887188 2.923045
F 56.523279 66.887188 24.752019
F 56.447081 66.887188 46.580993
F 56.370883 66.887188 68.409968
F 56.294685 66.887188 90.238942
F 56.218488 66.887188 112.067917
F 56.142290 66.887188 133.896891
F 56.066092 66.887188 155.725865
F 55.989894 66.887188 177.554840
F 55.913696 66.887188 199.383814
F 55.837499 66.887188 221.212789
F 55.761301 66.887188 243.041763
F 12.041240 5.145165 2.767507
F 11.965042 5.145165 24.596481
F 11.888845 5.145165 46.425456
F 11.812647 5.145165 68.254430
F 11.736449 5.145165 90.083404
F 11.660251 5.145165 111.912379
F 11.584053 5.145165 133.741353
F 11.507856 5.145165 155.570328
F 11.431658 5.145165 177.399302
F 11.355460 5.145165 199.228276
F 11.279262 5.145165 221.057251
F 11.203064 5.145165 242.886225
F 12.041240 28.298422 2.767507
F 11.965042 28.298422 24.596481
F 11.888845 28.298422 46.425456
F 11.812647 28.298422 68.254430
F 11.736449 28.298422 90.083404
F 11.660251 28.298422 111.912379
F 11.584053 28.298422 133.741353
F 11.507856 28.298422 155.570328
F 11.431658 28.298422 177.399302
F 11.355460 28.298422 199.228276
F 11.279262 28.298422 221.057251
F 11.203064 28.298422 242.886225
F 12.041240 51.451680 2.767507
F 11.965042 51.451680 24.596481
F 11.888845 51.451680 46.425456
F 11.812647 51.451680 68.254430
F 11.736449 51.451680 90.083404
F 11.660251 51.451680 111.912379
F 11.584053 51.451680 133.741353
F 11.507856 51.451680 155.570328
F 11.431658 51.451680 177.399302
F 11.355460 51.451680 199.228276
F 11.279262 51.451680 221.057251
F 11.203064 51.451680 242.886225
F 38.776180 5.145165 2.860830
F 38.699982 5.145165 24.689804
F 38.623785 5.145165 46.518779
F 38.547587 5.145165 68.347753
F 38.471389 5.145165 90.176727
F 38.395191 5.145165 112.005702
F 38.318993 5.145165 133.834676
F 38.242796 5.145165 155.663651
F 38.166598 5.145165 177.492625
F 38.090400 5.145165 199.321599
F 38.014202 5.145165 221.150574
F 37.938004 5.145165 242.979548
F 38.776180 28.298422 2.860830
F 38.699982 28.298422 24.689804
F 38.623785 28.298422 46.518779
F 38.547587 28.298422 68.347753
F 38.471389 28.298422 90.176727
F 38.395191 28.298422 112.005702
F 38.318993 28.298422 133.834676
F 38.242796 28.298422 155.663651
F 38.166598 28.298422 177.492625
F 38.090400 28.298422 199.321599
F 38.014202 28.298422 221.150574
F 37.938004 28.298422 242.979548
F 38.776180 51.451680 2.860830
F 38.699982 51.451680 24.689804
F 38.623785 51.451680 46.518779
F 38.547587 51.451680 68.347753
F 38.471389 51.451680 90.176727
F 38.395191 51.451680 112.005702
F 38.318993 51.451680 133.834676
F 38.242796 51.451680 155.663651
F 38.166598 51.451680 177.492625
F 38.090400 51.451680 199.321599
F 38.014202 51.451680 221.150574
F 37.938004 51.451680 242.979548
F 65.282527 5.145165 68.441076
F 65.206329 5.145165 90.270050
F 65.130131 5.145165 112.099025
F 65.053934 5.145165 133.927999
F 64.977736 5.145165 155.756974
F 64.901538 5.145165 177.585948
F 64.825340 5.145165 199.414922
F 64.749142 5.145165 221.243897
F 64.672945 5.145165 243.072871
F 65.282527 28.298422 68.441076
F 65.206329 28.298422 90.270050
F 65.130131 28.298422 112.099025
F 65.053934 28.298422 133.927999
F 64.977736 28.298422 155.756974
F 64.901538 28.298422 177.585948
F 64.825340 28.298422 199.414922
F 64.749142 28.298422 221.243897
F 64.672945 28.298422 243.072871
F 65.282527 51.451680 68.441076
F 65.206329 51.451680 90.270050
F 65.130131 51.451680 112.099025
F 65.053934 51.451680 133.927999
F 64.977736 51.451680 155.756974
F 64.901538 51.451680 177.585948
F 64.825340 51.451680 199.414922
F 64.749142 51.451680 221.243897
F 64.672945 51.451680 243.072871
F 12.041240 12.862917 2.767508
F 11.965042 12.862917 24.596482
F 11.888845 12.862917 46.425457
F 11.812647 12.862917 68.254431
F 11.736449 12.862917 90.083405
F 11.660251 12.862917 111.912380
F 11.584053 12.862917 133.741354
F 11.507856 12.862917 155.570329
F 11.431658 12.862917 177.399303
F 11.355460 12.862917 199.228277
F 11.279262 12.862917 221.057252
F 11.203064 12.862917 242.886226
F 12.041240 36.016175 2.767508
F 11.965042 36.016175 24.596482
F 11.888845 36.016175 46.425457
F 11.812647 36.016175 68.254431
F 11.736449 36.016175 90.083405
F 11.660251 36.016175 111.912380
F 11.584053 36.016175 133.741354
F 11.507856 36.016175 155.570329
F 11.431658 36.016175 177.399303
F 11.355460 36.016175 199.228277
F 11.279262 36.016175 221.057252
F 11.203064 36.016175 242.886226
F 12.041240 59.169432 2.767508
F 11.965042 59.169432 24.596482
F 11.888845 59.169432 46.425457
F 11.812647 59.169432 68.254431
F 11.736449 59.169432 90.083405
F 11.660251 59.169432 111.912380
F 11.584053 59.169432 133.741354
F 11.507856 59.169432 155.570329
F 11.431658 59.169432 177.399303
F 11.355460 59.169432 199.228277
F 11.279262 59.169432 221.057252
F 11.203064 59.169432 242.886226
F 38.776180 12.862917 2.860831
F 38.699982 12.862917 24.689805
F 38.623785 12.862917 46.518780
F 38.547587 12.862917 68.347754
F 38.471389 12.862917 90.176728
F 38.395191 12.862917 112.005703
F 38.318993 12.862917 133.834677
F 38.242796 12.862917 155.663652
F 38.166598 12.862917 177.492626
F 38.090400 12.862917 199.321600
F 38.014202 12.862917 221.150575
F 37.938004 12.862917 242.979549
F 38.776180 36.016175 2.860831
F 38.699982 36.016175 24.689805
F 38.623785 36.016175 46.518780
F 38.547587 36.016175 68.347754
F 38.471389 36.016175 90.176728
F 38.395191 36.016175 112.005703
F 38.318993 36.016175 133.834677
F 38.242796 36.016175 155.663652
F 38.166598 36.016175 177.492626
F 38.090400 36.016175 199.321600
F 38.014202 36.016175 221.150575
F 37.938004 36.016175 242.979549
F 38.776180 59.169432 2.860831
F 38.699982 59.169432 24.689805
F 38.623785 59.169432 46.518780
F 38.547587 59.169432 68.347754
F 38.471389 59.169432 90.176728
F 38.395191 59.169432 112.005703
F 38.318993 59.169432 133.834677
F 38.242796 59.169432 155.663652
F 38.166598 59.169432 177.492626
F 38.090400 59.169432 199.321600
F 38.014202 59.169432 221.150575
F 37.938004 59.169432 242.979549
F 65.282527 12.862917 68.441077
F 65.206329 12.862917 90.270051
F 65.130131 12.862917 112.099026
F 65.053934 12.862917 133.928000
F 64.977736 12.862917 155.756975
F 64.901538 12.862917 177.585949
F 64.825340 12.862917 199.414923
F 64.749142 12.862917 221.243898
F 64.672945 12.862917 243.072872
F 65.282527 36.016175 68.441077
F 65.206329 36.016175 90.270051
F 65.130131 36.016175 112.099026
F 65.053934 36.016175 133.928000
F 64.977736 36.016175 155.756975
F 64.901538 36.016175 177.585949
F 64.825340 36.016175 199.414923
F 64.749142 36.016175 221.243898
F 64.672945 36.016175 243.072872
F 65.282527 59.169432 68.441077
F 65.206329 59.169432 90.270051
F 65.130131 59.169432 112.099026
F 65.053934 59.169432 133.928000
F 64.977736 59.169432 155.756975
F 64.901538 59.169432 177.585949
F 64.825340 59.169432 199.414923
F 64.749142 59.169432 221.243898
F 64.672945 59.169432 243.072872
F 12.041240 20.580672 2.767507
F 11.965042 20.580672 24.596482
F 11.888845 20.580672 46.425456
F 11.812647 20.580672 68.254430
F 11.736449 20.580672 90.083405
F 11.660251 20.580672 111.912379
F 11.584053 20.580672 133.741353
F 11.507856 20.580672 155.570328
F 11.431658 20.580672 177.399302
F 11.355460 20.580672 199.228277
F 11.279262 20.580672 221.057251
F 11.203064 20.580672 242.886225
F 12.041240 43.733930 2.767507
F 11.965042 43.733930 24.596482
F 11.888845 43.733930 46.425456
F 11.812647 43.733930 68.254430
F 11.736449 43.733930 90.083405
F 11.660251 43.733930 111.912379
F 11.584053 43.733930 133.741353
F 11.507856 43.733930 155.570328
F 11.431658 43.733930 177.399302
F 11.355460 43.733930 199.228277
F 11.279262 43.733930 221.057251
F 11.203064 43.733930 242.886225
F 12.041240 66.887187 2.767507
F 11.965042 66.887187 24.596482
F 11.888845 66.887187 46.425456
F 11.812647 66.887187 68.254430
F 11.736449 66.887187 90.083405
F 11.660251 66.887187 111.912379
F 11.584053 66.887187 133.741353
F 11.507856 66.887187 155.570328
F 11.431658 66.887187 177.399302
F 11.355460 66.887187 199.228277
F 11.279262 66.887187 221.057251
F 11.203064 66.887187 242.886225
F 38.776180 20.580672 2.860830
F 38.699982 20.580672 24.689805
F 38.623785 20.580672 46.518779
F 38.547587 20.580672 68.347753
F 38.471389 20.580672 90.176728
F 38.395191 20.580672 112.005702
F 38.318993 20.580672 133.834676
F 38.242796 20.580672 155.663651
F 38.166598 20.580672 177.492625
F 38.090400 20.580672 199.321600
F 38.014202 20.580672 221.150574
F 37.938004 20.580672 242.979548
F 38.776180 43.733930 2.860830
F 38.699982 43.733930 24.689805
F 38.623785 43.733930 46.518779
F 38.547587 43.733930 68.347753
F 38.471389 43.733930 90.176728
F 38.395191 43.733930 112.005702
F 38.318993 43.733930 133.834676
F 38.242796 43.733930 155.663651
F 38.166598 43.733930 177.492625
F 38.090400 43.733930 199.321600
F 38.014202 43.733930 221.150574
F 37.938004 43.733930 242.979548
F 38.776180 66.887187 2.860830
F 38.699982 66.887187 24.689805
F 38.623785 66.887187 46.518779
F 38.547587 66.887187 68.347753
F 38.471389 66.887187 90.176728
F 38.395191 66.887187 112.005702
F 38.318993 66.887187 133.834676
F 38.242796 66.887187 155.663651
F 38.166598 66.887187 177.492625
F 38.090400 66.887187 199.321600
F 38.014202 66.887187 221.150574
F 37.938004 66.887187 242.979548
F 65.282527 20.580672 68.441076
F 65.206329 20.580672 90.270051
F 65.130131 20.580672 112.099025
F 65.053934 20.580672 133.927999
F 64.977736 20.580672 155.756974
F 64.901538 20.580672 177.585948
F 64.825340 20.580672 199.414923
F 64.749142 20.580672 221.243897
F 64.672945 20.580672 243.072871
F 65.282527 43.733930 68.441076
F 65.206329 43.733930 90.270051
F 65.130131 43.733930 112.099025
F 65.053934 43.733930 133.927999
F 64.977736 43.733930 155.756974
F 64.901538 43.733930 177.585948
F 64.825340 43.733930 199.414923
F 64.749142 43.733930 221.243897
F 64.672945 43.733930 243.072871
F 65.282527 66.887187 68.441076
F 65.206329 66.887187 90.270051
F 65.130131 66.887187 112.099025
F 65.053934 66.887187 133.927999
F 64.977736 66.887187 155.756974
F 64.901538 66.887187 177.585948
F 64.825340 66.887187 199.414923
F 64.749142 66.887187 221.243897
F 64.672945 66.887187 243.072871
F 20.952891 5.145164 2.798615
F 20.876693 5.145164 24.627590
F 20.800495 5.145164 46.456564
F 20.724297 5.145164 68.285539
F 20.648100 5.145164 90.114513
F 20.571902 5.145164 111.943487
F 20.495704 5.145164 133.772462
F 20.419506 5.145164 155.601436
F 20.343308 5.145164 177.430410
F 20.267111 5.145164 199.259385
F 20.190913 5.145164 221.088359
F 20.114715 5.145164 242.917334
F 20.952891 28.298422 2.798615
F 20.876693 28.298422 24.627590
F 20.800495 28.298422 46.456564
F 20.724297 28.298422 68.285539
F 20.648100 28.298422 90.114513
F 20.571902 28.298422 111.943487
F 20.495704 28.298422 133.772462
F 20.419506 28.298422 155.601436
F 20.343308 28.298422 177.430410
F 20.267111 28.298422 199.259385
F 20.190913 28.298422 221.088359
F 20.114715 28.298422 242.917334
F 20.952891 51.451679 2.798615
F 20.876693 51.451679 24.627590
F 20.800495 51.451679 46.456564
F 20.724297 51.451679 68.285539
F 20.648100 51.451679 90.114513
F 20.571902 51.451679 111.943487
F 20.495704 51.451679 133.772462
F 20.419506 51.451679 155.601436
F 20.343308 51.451679 177.430410
F 20.267111 51.451679 199.259385
F 20.190913 51.451679 221.088359
F 20.114715 51.451679 242.917334
F 47.687832 5.145164 2.891938
F 47.611634 5.145164 24.720913
F 47.535436 5.145164 46.549887
F 47.459239 5.145164 68.378862
F 47.383041 5.145164 90.207836
F 47.306843 5.145164 112.036810
F 47.230645 5.145164 133.865785
F 47.154447 5.145164 155.694759
F 47.078250 5.145164 177.523733
F 47.002052 5.145164 199.352708
F 46.925854 5.145164 221.181682
F 46.849656 5.145164 243.010657
F 47.687832 28.298422 2.891938
F 47.611634 28.298422 24.720913
F 47.535436 28.298422 46.549887
F 47.459239 28.298422 68.378862
F 47.383041 28.298422 90.207836
F 47.306843 28.298422 112.036810
F 47.230645 28.298422 133.865785
F 47.154447 28.298422 155.694759
F 47.078250 28.298422 177.523733
F 47.002052 28.298422 199.352708
F 46.925854 28.298422 221.181682
F 46.849656 28.298422 243.010657
F 47.687832 51.451679 2.891938
F 47.611634 51.451679 24.720913
F 47.535436 51.451679 46.549887
F 47.459239 51.451679 68.378862
F 47.383041 51.451679 90.207836
F 47.306843 51.451679 112.036810
F 47.230645 51.451679 133.865785
F 47.154447 51.451679 155.694759
F 47.078250 51.451679 177.523733
F 47.002052 51.451679 199.352708
F 46.925854 51.451679 221.181682
F 46.849656 51.451679 243.010657
F 20.952891 12.862917 2.798616
F 20.876693 12.862917 24.627591
F 20.800495 12.862917 46.456565
F 20.724297 12.862917 68.285539
F 20.648100 12.862917 90.114514
F 20.571902 12.862917 111.943488
F 20.495704 12.862917 133.772463
F 20.419506 12.862917 155.601437
F 20.343308 12.862917 177.430411
F 20.267111 12.862917 199.259386
F 20.190913 12.862917 221.088360
F 20.114715 12.862917 242.917335
F 20.952891 36.016174 2.798616
F 20.876693 36.016174 24.627591
F 20.800495 36.016174 46.456565
F 20.724297 36.016174 68.285539
F 20.648100 36.016174 90.114514
F 20.571902 36.016174 111.943488
F 20.495704 36.016174 133.772463
F 20.419506 36.016174 155.601437
F 20.343308 36.016174 177.430411
F 20.267111 36.016174 199.259386
F 20.190913 36.016174 221.088360
F 20.114715 36.016174 242.917335
F 20.952891 59.169432 2.798616
F 20.876693 59.169432 24.627591
F 20.800495 59.169432 46.456565
F 20.724297 59.169432 68.285539
F 20.648100 59.169432 90.114514
F 20.571902 59.169432 111.943488
F 20.495704 59.169432 133.772463
F 20.419506 59.169432 155.601437
F 20.343308 59.169432 177.430411
F 20.267111 59.169432 199.259386
F 20.190913 59.169432 221.088360
F 20.114715 59.169432 242.917335
F 47.687832 12.862917 2.891939
F 47.611634 12.862917 24.720914
F 47.535436 12.862917 46.549888
F 47.459239 12.862917 68.378862
F 47.383041 12.862917 90.207837
F 47.306843 12.862917 112.036811
F 47.230645 12.862917 133.865786
F 47.154447 12.862917 155.694760
F 47.078250 12.862917 177.523734
F 47.002052 12.862917 199.352709
F 46.925854 12.862917 221.181683
F 46.849656 12.862917 243.010658
F 47.687832 36.016174 2.891939
F 47.611634 36.016174 24.720914
F 47.535436 36.016174 46.549888
F 47.459239 36.016174 68.378862
F 47.383041 36.016174 90.207837
F 47.306843 36.016174 112.036811
F 47.230645 36.016174 133.865786
F 47.154447 36.016174 155.694760
F 47.078250 36.016174 177.523734
F 47.002052 36.016174 199.352709
F 46.925854 36.016174 221.181683
F 46.849656 36.016174 243.010658
F 47.687832 59.169432 2.891939
F 47.611634 59.169432 24.720914
F 47.535436 59.169432 46.549888
F 47.459239 59.169432 68.378862
F 47.383041 59.169432 90.207837
F 47.306843 59.169432 112.036811
F 47.230645 59.169432 133.865786
F 47.154447 59.169432 155.694760
F 47.078250 59.169432 177.523734
F 47.002052 59.169432 199.352709
F 46.925854 59.169432 221.181683
F 46.849656 59.169432 243.010658
F 20.952891 20.580672 2.798616
F 20.876693 20.580672 24.627590
F 20.800495 20.580672 46.456564
F 20.724297 20.580672 68.285539
F 20.648100 20.580672 90.114513
F 20.571902 20.580672 111.943488
F 20.495704 20.580672 133.772462
F 20.419506 20.580672 155.601436
F 20.343308 20.580672 177.430411
F 20.267111 20.580672 199.259385
F 20.190913 20.580672 221.088360
F 20.114715 20.580672 242.917334
F 20.952891 43.733929 2.798616
F 20.876693 43.733929 24.627590
F 20.800495 43.733929 46.456564
F 20.724297 43.733929 68.285539
F 20.648100 43.733929 90.114513
F 20.571902 43.733929 111.943488
F 20.495704 43.733929 133.772462
F 20.419506 43.733929 155.601436
F 20.343308 43.733929 177.430411
F 20.267111 43.733929 199.259385
F 20.190913 43.733929 221.088360
F 20.114715 43.733929 242.917334
F 20.952891 66.887187 2.798616
F 20.876693 66.887187 24.627590
F 20.800495 66.887187 46.456564
F 20.724297 66.887187 68.285539
F 20.648100 66.887187 90.114513
F 20.571902 66.887187 111.943488
F 20.495704 66.887187 133.772462
F 20.419506 66.887187 155.601436
F 20.343308 66.887187 177.430411
F 20.267111 66.887187 199.259385
F 20.190913 66.887187 221.088360
F 20.114715 66.887187 242.917334
F 47.687832 20.580672 2.891939
F 47.611634 20.580672 24.720913
F 47.535436 20.580672 46.549887
F 47.459239 20.580672 68.378862
F 47.383041 20.580672 90.207836
F 47.306843 20.580672 112.036811
F 47.230645 20.580672 133.865785
F 47.154447 20.580672 155.694759
F 47.078250 20.580672 177.523734
F 47.002052 20.580672 199.352708
F 46.925854 20.580672 221.181683
F 46.849656 20.580672 243.010657
F 47.687832 43.733929 2.891939
F 47.611634 43.733929 24.720913
F 47.535436 43.733929 46.549887
F 47.459239 43.733929 68.378862
F 47.383041 43.733929 90.207836
F 47.306843 43.733929 112.036811
F 47.230645 43.733929 133.865785
F 47.154447 43.733929 155.694759
F 47.078250 43.733929 177.523734
F 47.002052 43.733929 199.352708
F 46.925854 43.733929 221.181683
F 46.849656 43.733929 243.010657
F 47.687832 66.887187 2.891939
F 47.611634 66.887187 24.720913
F 47.535436 66.887187 46.549887
F 47.459239 66.887187 68.378862
F 47.383041 66.887187 90.207836
F 47.306843 66.887187 112.036811
F 47.230645 66.887187 133.865785
F 47.154447 66.887187 155.694759
F 47.078250 66.887187 177.523734
F 47.002052 66.887187 199.352708
F 46.925854 66.887187 221.181683
F 46.849656 66.887187 243.010657
F 3.116887 7.717749 6.374561
F 3.040689 7.717749 28.203536
F 2.964491 7.717749 50.032510
F 2.888293 7.717749 71.861484
F 2.812096 7.717749 93.690459
F 2.735898 7.717749 115.519433
F 2.659700 7.717749 137.348407
F 2.583502 7.717749 159.177382
F 2.507304 7.717749 181.006356
F 2.431107 7.717749 202.835331
F 2.354909 7.717749 224.664305
F 2.278711 7.717749 246.493279
F 3.116887 30.871007 6.374561
F 3.040689 30.871007 28.203536
F 2.964491 30.871007 50.032510
F 2.888293 30.871007 71.861484
F 2.812096 30.871007 93.690459
F 2.735898 30.871007 115.519433
F 2.659700 30.871007 137.348407
F 2.583502 30.871007 159.177382
F 2.507304 30.871007 181.006356
F 2.431107 30.871007 202.835331
F 2.354909 30.871007 224.664305
F 2.278711 30.871007 246.493279
F 3.116887 54.024264 6.374561
F 3.040689 54.024264 28.203536
F 2.964491 54.024264 50.032510
F 2.888293 54.024264 71.861484
F 2.812096 54.024264 93.690459
F 2.735898 54.024264 115.519433
F 2.659700 54.024264 137.348407
F 2.583502 54.024264 159.177382
F 2.507304 54.024264 181.006356
F 2.431107 54.024264 202.835331
F 2.354909 54.024264 224.664305
F 2.278711 54.024264 246.493279
F 29.851827 7.717749 6.467884
F 29.775629 7.717749 28.296859
F 29.699431 7.717749 50.125833
F 29.623234 7.717749 71.954807
F 29.547036 7.717749 93.783782
F 29.470838 7.717749 115.612756
F 29.394640 7.717749 137.441730
F 29.318442 7.717749 159.270705
F 29.242244 7.717749 181.099679
F 29.166047 7.717749 202.928654
F 29.089849 7.717749 224.757628
F 29.013651 7.717749 246.586602
F 29.851827 30.871007 6.467884
F 29.775629 30.871007 28.296859
F 29.699431 30.871007 50.125833
F 29.623234 30.871007 71.954807
F 29.547036 30.871007 93.783782
F 29.470838 30.871007 115.612756
F 29.394640 30.871007 137.441730
F 29.318442 30.871007 159.270705
F 29.242244 30.871007 181.099679
F 29.166047 30.871007 202.928654
F 29.089849 30.871007 224.757628
F 29.013651 30.871007 246.586602
F 29.851827 54.024264 6.467884
F 29.775629 54.024264 28.296859
F 29.699431 54.024264 50.125833
F 29.623234 54.024264 71.954807
F 29.547036 54.024264 93.783782
F 29.470838 54.024264 115.612756
F 29.394640 54.024264 137.441730
F 29.318442 54.024264 159.270705
F 29.242244 54.024264 181.099679
F 29.166047 54.024264 202.928654
F 29.089849 54.024264 224.757628
F 29.013651 54.024264 246.586602
F 56.586767 7.717749 6.561207
F 56.510569 7.717749 28.390182
F 56.434371 7.717749 50.219156
F 56.358174 7.717749 72.048130
F 56.281976 7.717749 93.877105
F 56.205778 7.717749 115.706079
F 56.129580 7.717749 137.535053
F 56.053382 7.717749 159.364028
F 55.977185 7.717749 181.193002
F 55.900987 7.717749 203.021977
F 55.824789 7.717749 224.850951
F 55.748591 7.717749 246.679925
F 56.586767 30.871007 6.561207
F 56.510569 30.871007 28.390182
F 56.434371 30.871007 50.219156
F 56.358174 30.871007 72.048130
F 56.281976 30.871007 93.877105
F 56.205778 30.871007 115.706079
F 56.129580 30.871007 137.535053
F 56.053382 30.871007 159.364028
F 55.977185 30.871007 181.193002
F 55.900987 30.871007 203.021977
F 55.824789 30.871007 224.850951
F 55.748591 30.871007 246.679925
F 56.586767 54.024264 6.561207
F 56.510569 54.024264 28.390182
F 56.434371 54.024264 50.219156
F 56.358174 54.024264 72.048130
F 56.281976 54.024264 93.877105
F 56.205778 54.024264 115.706079
F 56.129580 54.024264 137.535053
F 56.053382 54.024264 159.364028
F 55.977185 54.024264 181.193002
F 55.900987 54.024264 203.021977
F 55.824789 54.024264 224.850951
F 55.748591 54.024264 246.679925
F 3.116887 15.435502 6.374562
F 3.040689 15.435502 28.203537
F 2.964491 15.435502 50.032511
F 2.888293 15.435502 71.861485
F 2.812096 15.435502 93.690460
F 2.735898 15.435502 115.519434
F 2.659700 15.435502 137.348409
F 2.583502 15.435502 159.177383
F 2.507304 15.435502 181.006357
F 2.431107 15.435502 202.835332
F 2.354909 15.435502 224.664306
F 2.278711 15.435502 246.493280
F 3.116887 38.588760 6.374562
F 3.040689 38.588760 28.203537
F 2.964491 38.588760 50.032511
F 2.888293 38.588760 71.861485
F 2.812096 38.588760 93.690460
F 2.735898 38.588760 115.519434
F 2.659700 38.588760 137.348409
F 2.583502 38.588760 159.177383
F 2.507304 38.588760 181.006357
F 2.431107 38.588760 202.835332
F 2.354909 38.588760 224.664306
F 2.278711 38.588760 246.493280
F 3.116887 61.742017 6.374562
F 3.040689 61.742017 28.203537
F 2.964491 61.742017 50.032511
F 2.888293 61.742017 71.861485
F 2.812096 61.742017 93.690460
F 2.735898 61.742017 115.519434
F 2.659700 61.742017 137.348409
F 2.583502 61.742017 159.177383
F 2.507304 61.742017 181.006357
F 2.431107 61.742017 202.835332
F 2.354909 61.742017 224.664306
F 2.278711 61.742017 246.493280
F 29.851827 15.435502 6.467885
F 29.775629 15.435502 28.296860
F 29.699431 15.435502 50.125834
F 29.623234 15.435502 71.954808
F 29.547036 15.435502 93.783783
F 29.470838 15.435502 115.612757
F 29.394640 15.435502 137.441732
F 29.318442 15.435502 159.270706
F 29.242244 15.435502 181.099680
F 29.166047 15.435502 202.928655
F 29.089849 15.435502 224.757629
F 29.013651 15.435502 246.586603
F 29.851827 38.588760 6.467885
F 29.775629 38.588760 28.296860
F 29.699431 38.588760 50.125834
F 29.623234 38.588760 71.954808
F 29.547036 38.588760 93.783783
F 29.470838 38.588760 115.612757
F 29.394640 38.588760 137.441732
F 29.318442 38.588760 159.270706
F 29.242244 38.588760 181.099680
F 29.166047 38.588760 202.928655
F 29.089849 38.588760 224.757629
F 29.013651 38.588760 246.586603
F 29.851827 61.742017 6.467885
F 29.775629 61.742017 28.296860
F 29.699431 61.742017 50.125834
F 29.623234 61.742017 71.954808
F 29.547036 61.742017 93.783783
F 29.470838 61.742017 115.612757
F 29.394640 61.742017 137.441732
F 29.318442 61.742017 159.270706
F 29.242244 61.742017 181.099680
F 29.166047 61.742017 202.928655
F 29.089849 61.742017 224.757629
F 29.013651 61.742017 246.586603
F 56.586767 15.435502 6.561208
F 56.510569 15.435502 28.390183
F 56.434371 15.435502 50.219157
F 56.358174 15.435502 72.048131
F 56.281976 15.435502 93.877106
F 56.205778 15.435502 115.706080
F 56.129580 15.435502 137.535055
F 56.053382 15.435502 159.364029
F 55.977185 15.435502 181.193003
F 55.900987 15.435502 203.021978
F 55.824789 15.435502 224.850952
F 55.748591 15.435502 246.679926
F 56.586767 38.588760 6.561208
F 56.510569 38.588760 28.390183
F 56.434371 38.588760 50.219157
F 56.358174 38.588760 72.048131
F 56.281976 38.588760 93.877106
F 56.205778 38.588760 115.706080
F 56.129580 38.588760 137.535055
F 56.053382 38.588760 159.364029
F 55.977185 38.588760 181.193003
F 55.900987 38.588760 203.021978
F 55.824789 38.588760 224.850952
F 55.748591 38.588760 246.679926
F 56.586767 61.742017 6.561208
F 56.510569 61.742017 28.390183
F 56.434371 61.742017 50.219157
F 56.358174 61.742017 72.048131
F 56.281976 61.742017 93.877106
F 56.205778 61.742017 115.706080
F 56.129580 61.742017 137.535055
F 56.053382 61.742017 159.364029
F 55.977185 61.742017 181.193003
F 55.900987 61.742017 203.021978
F 55.824789 61.742017 224.850952
F 55.748591 61.742017 246.679926
F 3.116887 0.000000 6.374561
F 3.040689 0.000000 28.203536
F 2.964491 0.000000 50.032510
F 2.888293 0.000000 71.861484
F 2.812096 0.000000 93.690459
F 2.735898 0.000000 115.519433
F 2.659700 0.000000 137.348408
F 2.583502 0.000000 159.177382
F 2.507304 0.000000 181.006356
F 2.431107 0.000000 202.835331
F 2.354909 0.000000 224.664305
F 2.278711 0.000000 246.493280
F 3.116887 23.153257 6.374561
F 3.040689 23.153257 28.203536
F 2.964491 23.153257 50.032510
F 2.888293 23.153257 71.861484
F 2.812096 23.153257 93.690459
F 2.735898 23.153257 115.519433
F 2.659700 23.153257 137.348408
F 2.583502 23.153257 159.177382
F 2.507304 23.153257 181.006356
F 2.431107 23.153257 202.835331
F 2.354909 23.153257 224.664305
F 2.278711 23.153257 246.493280
F 3.116887 46.306515 6.374561
F 3.040689 46.306515 28.203536
F 2.964491 46.306515 50.032510
F 2.888293 46.306515 71.861484
F 2.812096 46.306515 93.690459
F 2.735898 46.306515 115.519433
F 2.659700 46.306515 137.348408
F 2.583502 46.306515 159.177382
F 2.507304 46.306515 181.006356
F 2.431107 46.306515 202.835331
F 2.354909 46.306515 224.664305
F 2.278711 46.306515 246.493280
F 29.851827 0.000000 6.467884
F 29.775629 0.000000 28.296859
F 29.699431 0.000000 50.125833
F 29.623234 0.000000 71.954807
F 29.547036 0.000000 93.783782
F 29.470838 0.000000 115.612756
F 29.394640 0.000000 137.441731
F 29.318442 0.000000 159.270705
F 29.242244 0.000000 181.099679
F 29.166047 0.000000 202.928654
F 29.089849 0.000000 224.757628
F 29.013651 0.000000 246.586603
F 29.851827 23.153257 6.467884
F 29.775629 23.153257 28.296859
F 29.699431 23.153257 50.125833
F 29.623234 23.153257 71.954807
F 29.547036 23.153257 93.783782
F 29.470838 23.153257 115.612756
F 29.394640 23.153257 137.441731
F 29.318442 23.153257 159.270705
F 29.242244 23.153257 181.099679
F 29.166047 23.153257 202.928654
F 29.089849 23.153257 224.757628
F 29.013651 23.153257 246.586603
F 29.851827 46.306515 6.467884
F 29.775629 46.306515 28.296859
F 29.699431 46.306515 50.125833
F 29.623234 46.306515 71.954807
F 29.547036 46.306515 93.783782
F 29.470838 46.306515 115.612756
F 29.394640 46.306515 137.441731
F 29.318442 46.306515 159.270705
F 29.242244 46.306515 181.099679
F 29.166047 46.306515 202.928654
F 29.089849 46.306515 224.757628
F 29.013651 46.306515 246.586603
F 56.586767 0.000000 6.561207
F 56.510569 0.000000 28.390182
F 56.434371 0.000000 50.219156
F 56.358174 0.000000 72.048130
F 56.281976 0.000000 93.877105
F 56.205778 0.000000 115.706079
F 56.129580 0.000000 137.535054
F 56.053382 0.000000 159.364028
F 55.977185 0.000000 181.193002
F 55.900987 0.000000 203.021977
F 55.824789 0.000000 224.850951
F 55.748591 0.000000 246.679926
F 56.586767 23.153257 6.561207
F 56.510569 23.153257 28.390182
F 56.434371 23.153257 50.219156
F 56.358174 23.153257 72.048130
F 56.281976 23.153257 93.877105
F 56.205778 23.153257 115.706079
F 56.129580 23.153257 137.535054
F 56.053382 23.153257 159.364028
F 55.977185 23.153257 181.193002
F 55.900987 23.153257 203.021977
F 55.824789 23.153257 224.850951
F 55.748591 23.153257 246.679926
F 56.586767 46.306515 6.561207
F 56.510569 46.306515 28.390182
F 56.434371 46.306515 50.219156
F 56.358174 46.306515 72.048130
F 56.281976 46.306515 93.877105
F 56.205778 46.306515 115.706079
F 56.129580 46.306515 137.535054
F 56.053382 46.306515 159.364028
F 55.977185 46.306515 181.193002
F 55.900987 46.306515 203.021977
F 55.824789 46.306515 224.850951
F 55.748591 46.306515 246.679926
F 12.028530 7.717750 6.405670
F 11.952332 7.717750 28.234644
F 11.876134 7.717750 50.063618
F 11.799936 7.717750 71.892593
F 11.723738 7.717750 93.721567
F 11.647540 7.717750 115.550542
F 11.571343 7.717750 137.379516
F 11.495145 7.717750 159.208490
F 11.418947 7.717750 181.037465
F 11.342749 7.717750 202.866439
F 11.266551 7.717750 224.695414
F 11.190354 7.717750 246.524388
F 12.028530 30.871007 6.405670
F 11.952332 30.871007 28.234644
F 11.876134 30.871007 50.063618
F 11.799936 30.871007 71.892593
F 11.723738 30.871007 93.721567
F 11.647540 30.871007 115.550542
F 11.571343 30.871007 137.379516
F 11.495145 30.871007 159.208490
F 11.418947 30.871007 181.037465
F 11.342749 30.871007 202.866439
F 11.266551 30.871007 224.695414
F 11.190354 30.871007 246.524388
F 12.028530 54.024265 6.405670
F 11.952332 54.024265 28.234644
F 11.876134 54.024265 50.063618
F 11.799936 54.024265 71.892593
F 11.723738 54.024265 93.721567
F 11.647540 54.024265 115.550542
F 11.571343 54.024265 137.379516
F 11.495145 54.024265 159.208490
F 11.418947 54.024265 181.037465
F 11.342749 54.024265 202.866439
F 11.266551 54.024265 224.695414
F 11.190354 54.024265 246.524388
F 38.763470 7.717750 6.498993
F 38.687272 7.717750 28.327967
F 38.611074 7.717750 50.156941
F 38.534876 7.717750 71.985916
F 38.458678 7.717750 93.814890
F 38.382481 7.717750 115.643865
F 38.306283 7.717750 137.472839
F 38.230085 7.717750 159.301813
F 38.153887 7.717750 181.130788
F 38.077689 7.717750 202.959762
F 38.001492 7.717750 224.788737
F 37.925294 7.717750 246.617711
F 38.763470 30.871007 6.498993
F 38.687272 30.871007 28.327967
F 38.611074 30.871007 50.156941
F 38.534876 30.871007 71.985916
F 38.458678 30.871007 93.814890
F 38.382481 30.871007 115.643865
F 38.306283 30.871007 137.472839
F 38.230085 30.871007 159.301813
F 38.153887 30.871007 181.130788
F 38.077689 30.871007 202.959762
F 38.001492 30.871007 224.788737
F 37.925294 30.871007 246.617711
F 38.763470 54.024265 6.498993
F 38.687272 54.024265 28.327967
F 38.611074 54.024265 50.156941
F 38.534876 54.024265 71.985916
F 38.458678 54.024265 93.814890
F 38.382481 54.024265 115.643865
F 38.306283 54.024265 137.472839
F 38.230085 54.024265 159.301813
F 38.153887 54.024265 181.130788
F 38.077689 54.024265 202.959762
F 38.001492 54.024265 224.788737
F 37.925294 54.024265 246.617711
F 65.269816 7.717750 72.079239
F 65.193619 7.717750 93.908213
F 65.117421 7.717750 115.737188
F 65.041223 7.717750 137.566162
F 64.965025 7.717750 159.395136
F 64.888827 7.717750 181.224111
F 64.812630 7.717750 203.053085
F 64.736432 7.717750 224.882060
F 64.660234 7.717750 246.711034
F 65.269816 30.871007 72.079239
F 65.193619 30.871007 93.908213
F 65.117421 30.871007 115.737188
F 65.041223 30.871007 137.566162
F 64.965025 30.871007 159.395136
F 64.888827 30.871007 181.224111
F 64.812630 30.871007 203.053085
F 64.736432 30.871007 224.882060
F 64.660234 30.871007 246.711034
F 65.269816 54.024265 72.079239
F 65.193619 54.024265 93.908213
F 65.117421 54.024265 115.737188
F 65.041223 54.024265 137.566162
F 64.965025 54.024265 159.395136
F 64.888827 54.024265 181.224111
F 64.812630 54.024265 203.053085
F 64.736432 54.024265 224.882060
F 64.660234 54.024265 246.711034
F 12.028530 15.435503 6.405671
F 11.952332 15.435503 28.234645
F 11.876134 15.435503 50.063619
F 11.799936 15.435503 71.892594
F 11.723738 15.435503 93.721568
F 11.647540 15.435503 115.550543
F 11.571343 15.435503 137.379517
F 11.495145 15.435503 159.208491
F 11.418947 15.435503 181.037466
F 11.342749 15.435503 202.866440
F 11.266551 15.435503 224.695415
F 11.190354 15.435503 246.524389
F 12.028530 38.588760 6.405671
F 11.952332 38.588760 28.234645
F 11.876134 38.588760 50.063619
F 11.799936 38.588760 71.892594
F 11.723738 38.588760 93.721568
F 11.647540 38.588760 115.550543
F 11.571343 38.588760 137.379517
F 11.495145 38.588760 159.208491
F 11.418947 38.588760 181.037466
F 11.342749 38.588760 202.866440
F 11.266551 38.588760 224.695415
F 11.190354 38.588760 246.524389
F 12.028530 61.742018 6.405671
F 11.952332 61.742018 28.234645
F 11.876134 61.742018 50.063619
F 11.799936 61.742018 71.892594
F 11.723738 61.742018 93.721568
F 11.647540 61.742018 115.550543
F 11.571343 61.742018 137.379517
F 11.495145 61.742018 159.208491
F 11.418947 61.742018 181.037466
F 11.342749 61.742018 202.866440
F 11.266551 61.742018 224.695415
F 11.190354 61.742018 246.524389
F 38.763470 15.435503 6.498994
F 38.687272 15.435503 28.327968
F 38.611074 15.435503 50.156942
F 38.534876 15.435503 71.985917
F 38.458678 15.435503 93.814891
F 38.382481 15.435503 115.643866
F 38.306283 15.435503 137.472840
F 38.230085 15.435503 159.301814
F 38.153887 15.435503 181.130789
F 38.077689 15.435503 202.959763
F 38.001492 15.435503 224.788738
F 37.925294 15.435503 246.617712
F 38.763470 38.588760 6.498994
F 38.687272 38.588760 28.327968
F 38.611074 38.588760 50.156942
F 38.534876 38.588760 71.985917
F 38.458678 38.588760 93.814891
F 38.382481 38.588760 115.643866
F 38.306283 38.588760 137.472840
F 38.230085 38.588760 159.301814
F 38.153887 38.588760 181.130789
F 38.077689 38.588760 202.959763
F 38.001492 38.588760 224.788738
F 37.925294 38.588760 246.617712
F 38.763470 61.742018 6.498994
F 38.687272 61.742018 28.327968
F 38.611074 61.742018 50.156942
F 38.534876 61.742018 71.985917
F 38.458678 61.742018 93.814891
F 38.382481 61.742018 115.643866
F 38.306283 61.742018 137.472840
F 38.230085 61.742018 159.301814
F 38.153887 61.742018 181.130789
F 38.077689 61.742018 202.959763
F 38.001492 61.742018 224.788738
F 37.925294 61.742018 246.617712
F 65.269816 15.435503 72.079240
F 65.193619 15.435503 93.908214
F 65.117421 15.435503 115.737189
F 65.041223 15.435503 137.566163
F 64.965025 15.435503 159.395137
F 64.888827 15.435503 181.224112
F 64.812630 15.435503 203.053086
F 64.736432 15.435503 224.882061
F 64.660234 15.435503 246.711035
F 65.269816 38.588760 72.079240
F 65.193619 38.588760 93.908214
F 65.117421 38.588760 115.737189
F 65.041223 38.588760 137.566163
F 64.965025 38.588760 159.395137
F 64.888827 38.588760 181.224112
F 64.812630 38.588760 203.053086
F 64.736432 38.588760 224.882061
F 64.660234 38.588760 246.711035
F 65.269816 61.742018 72.079240
F 65.193619 61.742018 93.908214
F 65.117421 61.742018 115.737189
F 65.041223 61.742018 137.566163
F 64.965025 61.742018 159.395137
F 64.888827 61.742018 181.224112
F 64.812630 61.742018 203.053086
F 64.736432 61.742018 224.882061
F 64.660234 61.742018 246.711035
F 12.028530 0.000000 6.405670
F 11.952332 0.000000 28.234644
F 11.876134 0.000000 50.063618
F 11.799936 0.000000 71.892593
F 11.723738 0.000000 93.721567
F 11.647540 0.000000 115.550542
F 11.571343 0.000000 137.379516
F 11.495145 0.000000 159.208490
F 11.418947 0.000000 181.037465
F 11.342749 0.000000 202.866439
F 11.266551 0.000000 224.695414
F 11.190354 0.000000 246.524388
F 12.028530 23.153258 6.405670
F 11.952332 23.153258 28.234644
F 11.876134 23.153258 50.063618
F 11.799936 23.153258 71.892593
F 11.723738 23.153258 93.721567
F 11.647540 23.153258 115.550542
F 11.571343 23.153258 137.379516
F 11.495145 23.153258 159.208490
F 11.418947 23.153258 181.037465
F 11.342749 23.153258 202.866439
F 11.266551 23.153258 224.695414
F 11.190354 23.153258 246.524388
F 12.028530 46.306515 6.405670
F 11.952332 46.306515 28.234644
F 11.876134 46.306515 50.063618
F 11.799936 46.306515 71.892593
F 11.723738 46.306515 93.721567
F 11.647540 46.306515 115.550542
F 11.571343 46.306515 137.379516
F 11.495145 46.306515 159.208490
F 11.418947 46.306515 181.037465
F 11.342749 46.306515 202.866439
F 11.266551 46.306515 224.695414
F 11.190354 46.306515 246.524388
F 38.763470 0.000000 6.498993
F 38.687272 0.000000 28.327967
F 38.611074 0.000000 50.156941
F 38.534876 0.000000 71.985916
F 38.458678 0.000000 93.814890
F 38.382481 0.000000 115.643865
F 38.306283 0.000000 137.472839
F 38.230085 0.000000 159.301813
F 38.153887 0.000000 181.130788
F 38.077689 0.000000 202.959762
F 38.001492 0.000000 224.788737
F 37.925294 0.000000 246.617711
F 38.763470 23.153258 6.498993
F 38.687272 23.153258 28.327967
F 38.611074 23.153258 50.156941
F 38.534876 23.153258 71.985916
F 38.458678 23.153258 93.814890
F 38.382481 23.153258 115.643865
F 38.306283 23.153258 137.472839
F 38.230085 23.153258 159.301813
F 38.153887 23.153258 181.130788
F 38.077689 23.153258 202.959762
F 38.001492 23.153258 224.788737
F 37.925294 23.153258 246.617711
F 38.763470 46.306515 6.498993
F 38.687272 46.306515 28.327967
F 38.611074 46.306515 50.156941
F 38.534876 46.306515 71.985916
F 38.458678 46.306515 93.814890
F 38.382481 46.306515 115.643865
F 38.306283 46.306515 137.472839
F 38.230085 46.306515 159.301813
F 38.153887 46.306515 181.130788
F 38.077689 46.306515 202.959762
F 38.001492 46.306515 224.788737
F 37.925294 46.306515 246.617711
F 65.269816 0.000000 72.079239
F 65.193619 0.000000 93.908213
F 65.117421 0.000000 115.737188
F 65.041223 0.000000 137.566162
F 64.965025 0.000000 159.395136
F 64.888827 0.000000 181.224111
F 64.812630 0.000000 203.053085
F 64.736432 0.000000 224.882060
F 64.660234 0.000000 246.711034
F 65.269816 23.153258 72.079239
F 65.193619 23.153258 93.908213
F 65.117421 23.153258 115.737188
F 65.041223 23.153258 137.566162
F 64.965025 23.153258 159.395136
F 64.888827 23.153258 181.224111
F 64.812630 23.153258 203.053085
F 64.736432 23.153258 224.882060
F 64.660234 23.153258 246.711034
F 65.269816 46.306515 72.079239
F 65.193619 46.306515 93.908213
F 65.117421 46.306515 115.737188
F 65.041223 46.306515 137.566162
F 64.965025 46.306515 159.395136
F 64.888827 46.306515 181.224111
F 64.812630 46.306515 203.053085
F 64.736432 46.306515 224.882060
F 64.660234 46.306515 246.711034
F 20.940181 7.717751 6.436777
F 20.863983 7.717751 28.265752
F 20.787786 7.717751 50.094726
F 20.711588 7.717751 71.923701
F 20.635390 7.717751 93.752675
F 20.559192 7.717751 115.581649
F 20.482994 7.717751 137.410624
F 20.406797 7.717751 159.239598
F 20.330599 7.717751 181.068572
F 20.254401 7.717751 202.897547
F 20.178203 7.717751 224.726522
F 20.102005 7.717751 246.555497
F 20.940181 30.871008 6.436777
F 20.863983 30.871008 28.265752
F 20.787786 30.871008 50.094726
F 20.711588 30.871008 71.923701
F 20.635390 30.871008 93.752675
F 20.559192 30.871008 115.581649
F 20.482994 30.871008 137.410624
F 20.406797 30.871008 159.239598
F 20.330599 30.871008 181.068572
F 20.254401 30.871008 202.897547
F 20.178203 30.871008 224.726522
F 20.102005 30.871008 246.555497
F 20.940181 54.024266 6.436777
F 20.863983 54.024266 28.265752
F 20.787786 54.024266 50.094726
F 20.711588 54.024266 71.923701
F 20.635390 54.024266 93.752675
F 20.559192 54.024266 115.581649
F 20.482994 54.024266 137.410624
F 20.406797 54.024266 159.239598
F 20.330599 54.024266 181.068572
F 20.254401 54.024266 202.897547
F 20.178203 54.024266 224.726522
F 20.102005 54.024266 246.555497
F 47.675121 7.717751 6.530100
F 47.598924 7.717751 28.359075
F 47.522726 7.717751 50.188049
F 47.446528 7.717751 72.017024
F 47.370330 7.717751 93.845998
F 47.294132 7.717751 115.674972
F 47.217935 7.717751 137.503947
F 47.141737 7.717751 159.332921
F 47.065539 7.717751 181.161895
F 46.989341 7.717751 202.990870
F 46.913143 7.717751 224.819844
F 46.836945 7.717751 246.648819
F 47.675121 30.871008 6.530100
F 47.598924 30.871008 28.359075
F 47.522726 30.871008 50.188049
F 47.446528 30.871008 72.017024
F 47.370330 30.871008 93.845998
F 47.294132 30.871008 115.674972
F 47.217935 30.871008 137.503947
F 47.141737 30.871008 159.332921
F 47.065539 30.871008 181.161895
F 46.989341 30.871008 202.990870
F 46.913143 30.871008 224.819844
F 46.836945 30.871008 246.648819
F 47.675121 54.024266 6.530100
F 47.598924 54.024266 28.359075
F 47.522726 54.024266 50.188049
F 47.446528 54.024266 72.017024
F 47.370330 54.024266 93.845998
F 47.294132 54.024266 115.674972
F 47.217935 54.024266 137.503947
F 47.141737 54.024266 159.332921
F 47.065539 54.024266 181.161895
F 46.989341 54.024266 202.990870
F 46.913143 54.024266 224.819844
F 46.836945 54.024266 246.648819
F 20.940181 15.435503 6.436778
F 20.863983 15.435503 28.265753
F 20.787786 15.435503 50.094727
F 20.711588 15.435503 71.923702
F 20.635390 15.435503 93.752676
F 20.559192 15.435503 115.581650
F 20.482994 15.435503 137.410625
F 20.406797 15.435503 159.239599
F 20.330599 15.435503 181.068574
F 20.254401 15.435503 202.897548
F 20.178203 15.435503 224.726523
F 20.102005 15.435503 246.555498
F 20.940181 38.588761 6.436778
F 20.863983 38.588761 28.265753
F 20.787786 38.588761 50.094727
F 20.711588 38.588761 71.923702
F 20.635390 38.588761 93.752676
F 20.559192 38.588761 115.581650
F 20.482994 38.588761 137.410625
F 20.406797 38.588761 159.239599
F 20.330599 38.588761 181.068574
F 20.254401 38.588761 202.897548
F 20.178203 38.588761 224.726523
F 20.102005 38.588761 246.555498
F 20.940181 61.742018 6.436778
F 20.863983 61.742018 28.265753
F 20.787786 61.742018 50.094727
F 20.711588 61.742018 71.923702
F 20.635390 61.742018 93.752676
F 20.559192 61.742018 115.581650
F 20.482994 61.742018 137.410625
F 20.406797 61.742018 159.239599
F 20.330599 61.742018 181.068574
F 20.254401 61.742018 202.897548
F 20.178203 61.742018 224.726523
F 20.102005 61.742018 246.555498
F 47.675121 15.435503 6.530101
F 47.598924 15.435503 28.359076
F 47.522726 15.435503 50.188050
F 47.446528 15.435503 72.017025
F 47.370330 15.435503 93.845999
F 47.294132 15.435503 115.674973
F 47.217935 15.435503 137.503948
F 47.141737 15.435503 159.332922
F 47.065539 15.435503 181.161897
F 46.989341 15.435503 202.990871
F 46.913143 15.435503 224.819845
F 46.836945 15.435503 246.648820
F 47.675121 38.588761 6.530101
F 47.598924 38.588761 28.359076
F 47.522726 38.588761 50.188050
F 47.446528 38.588761 72.017025
F 47.370330 38.588761 93.845999
F 47.294132 38.588761 115.674973
F 47.217935 38.588761 137.503948
F 47.141737 38.588761 159.332922
F 47.065539 38.588761 181.161897
F 46.989341 38.588761 202.990871
F 46.913143 38.588761 224.819845
F 46.836945 38.588761 246.648820
F 47.675121 61.742018 6.530101
F 47.598924 61.742018 28.359076
F 47.522726 61.742018 50.188050
F 47.446528 61.742018 72.017025
F 47.370330 61.742018 93.845999
F 47.294132 61.742018 115.674973
F 47.217935 61.742018 137.503948
F 47.141737 61.742018 159.332922
F 47.065539 61.742018 181.161897
F 46.989341 61.742018 202.990871
F 46.913143 61.742018 224.819845
F 46.836945 61.742018 246.648820
F 20.940181 0.000001 6.436777
F 20.863983 0.000001 28.265752
F 20.787786 0.000001 50.094726
F 20.711588 0.000001 71.923701
F 20.635390 0.000001 93.752675
F 20.559192 0.000001 115.581649
F 20.482994 0.000001 137.410624
F 20.406797 0.000001 159.239598
F 20.330599 0.000001 181.068573
F 20.254401 0.000001 202.897547
F 20.178203 0.000001 224.726522
F 20.102005 0.000001 246.555497
F 20.940181 23.153259 6.436777
F 20.863983 23.153259 28.265752
F 20.787786 23.153259 50.094726
F 20.711588 23.153259 71.923701
F 20.635390 23.153259 93.752675
F 20.559192 23.153259 115.581649
F 20.482994 23.153259 137.410624
F 20.406797 23.153259 159.239598
F 20.330599 23.153259 181.068573
F 20.254401 23.153259 202.897547
F 20.178203 23.153259 224.726522
F 20.102005 23.153259 246.555497
F 20.940181 46.306516 6.436777
F 20.863983 46.306516 28.265752
F 20.787786 46.306516 50.094726
F 20.711588 46.306516 71.923701
F 20.635390 46.306516 93.752675
F 20.559192 46.306516 115.581649
F 20.482994 46.306516 137.410624
F 20.406797 46.306516 159.239598
F 20.330599 46.306516 181.068573
F 20.254401 46.306516 202.897547
F 20.178203 46.306516 224.726522
F 20.102005 46.306516 246.555497
F 47.675121 0.000001 6.530100
F 47.598924 0.000001 28.359075
F 47.522726 0.000001 50.188049
F 47.446528 0.000001 72.017024
F 47.370330 0.000001 93.845998
F 47.294132 0.000001 115.674972
F 47.217935 0.000001 137.503947
F 47.141737 0.000001 159.332921
F 47.065539 0.000001 181.161896
F 46.989341 0.000001 202.990870
F 46.913143 0.000001 224.819844
F 46.836945 0.000001 246.648819
F 47.675121 23.153259 6.530100
F 47.598924 23.153259 28.359075
F 47.522726 23.153259 50.188049
F 47.446528 23.153259 72.017024
F 47.370330 23.153259 93.845998
F 47.294132 23.153259 115.674972
F 47.217935 23.153259 137.503947
F 47.141737 23.153259 159.332921
F 47.065539 23.153259 181.161896
F 46.989341 23.153259 202.990870
F 46.913143 23.153259 224.819844
F 46.836945 23.153259 246.648819
F 47.675121 46.306516 6.530100
F 47.598924 46.306516 28.359075
F 47.522726 46.306516 50.188049
F 47.446528 46.306516 72.017024
F 47.370330 46.306516 93.845998
F 47.294132 46.306516 115.674972
F 47.217935 46.306516 137.503947
F 47.141737 46.306516 159.332921
F 47.065539 46.306516 181.161896
F 46.989341 46.306516 202.990870
F 46.913143 46.306516 224.819844
F 46.836945 46.306516 246.648819
F 5.357509 1.286291 2.744176
F 5.281311 1.286291 24.573150
F 5.205113 1.286291 46.402125
F 5.128915 1.286291 68.231099
F 5.052718 1.286291 90.060073
F 4.976520 1.286291 111.889048
F 4.900322 1.286291 133.718022
F 4.824124 1.286291 155.546997
F 4.747926 1.286291 177.375971
F 4.671729 1.286291 199.204945
F 4.595531 1.286291 221.033920
F 4.519333 1.286291 242.862894
F 5.357509 24.439548 2.744176
F 5.281311 24.439548 24.573150
F 5.205113 24.439548 46.402125
F 5.128915 24.439548 68.231099
F 5.052718 24.439548 90.060073
F 4.976520 24.439548 111.889048
F 4.900322 24.439548 133.718022
F 4.824124 24.439548 155.546997
F 4.747926 24.439548 177.375971
F 4.671729 24.439548 199.204945
F 4.595531 24.439548 221.033920
F 4.519333 24.439548 242.862894
F 5.357509 47.592806 2.744176
F 5.281311 47.592806 24.573150
F 5.205113 47.592806 46.402125
F 5.128915 47.592806 68.231099
F 5.052718 47.592806 90.060073
F 4.976520 47.592806 111.889048
F 4.900322 47.592806 133.718022
F 4.824124 47.592806 155.546997
F 4.747926 47.592806 177.375971
F 4.671729 47.592806 199.204945
F 4.595531 47.592806 221.033920
F 4.519333 47.592806 242.862894
F 32.092450 1.286291 2.837499
F 32.016252 1.286291 24.666473
F 31.940054 1.286291 46.495448
F 31.863857 1.286291 68.324422
F 31.787659 1.286291 90.153396
F 31.711461 1.286291 111.982371
F 31.635263 1.286291 133.811345
F 31.559065 1.286291 155.640320
F 31.482868 1.286291 177.469294
F 31.406670 1.286291 199.298268
F 31.330472 1.286291 221.127243
F 31.254274 1.286291 242.956217
F 32.092450 24.439548 2.837499
F 32.016252 24.439548 24.666473
F 31.940054 24.439548 46.495448
F 31.863857 24.439548 68.324422
F 31.787659 24.439548 90.153396
F 31.711461 24.439548 111.982371
F 31.635263 24.439548 133.811345
F 31.559065 24.439548 155.640320
F 31.482868 24.439548 177.469294
F 31.406670 24.439548 199.298268
F 31.330472 24.439548 221.127243
F 31.254274 24.439548 242.956217
F 32.092450 47.592806 2.837499
F 32.016252 47.592806 24.666473
F 31.940054 47.592806 46.495448
F 31.863857 47.592806 68.324422
F 31.787659 47.592806 90.153396
F 31.711461 47.592806 111.982371
F 31.635263 47.592806 133.811345
F 31.559065 47.592806 155.640320
F 31.482868 47.592806 177.469294
F 31.406670 47.592806 199.298268
F 31.330472 47.592806 221.127243
F 31.254274 47.592806 242.956217
F 58.827390 1.286291 2.930822
F 58.751192 1.286291 24.759796
F 58.674995 1.286291 46.588771
F 58.598797 1.286291 68.417745
F 58.522599 1.286291 90.246719
F 58.446401 1.286291 112.075694
F 58.370203 1.286291 133.904668
F 58.294005 1.286291 155.733643
F 58.217808 1.286291 177.562617
F 58.141610 1.286291 199.391591
F 58.065412 1.286291 221.220566
F 57.989214 1.286291 243.049540
F 58.827390 24.439548 2.930822
F 58.751192 24.439548 24.759796
F 58.674995 24.439548 46.588771
F 58.598797 24.439548 68.417745
F 58.522599 24.439548 90.246719
F 58.446401 24.439548 112.075694
F 58.370203 24.439548 133.904668
F 58.294005 24.439548 155.733643
F 58.217808 24.439548 177.562617
F 58.141610 24.439548 199.391591
F 58.065412 24.439548 221.220566
F 57.989214 24.439548 243.049540
F 58.827390 47.592806 2.930822
F 58.751192 47.592806 24.759796
F 58.674995 47.592806 46.588771
F 58.598797 47.592806 68.417745
F 58.522599 47.592806 90.246719
F 58.446401 47.592806 112.075694
F 58.370203 47.592806 133.904668
F 58.294005 47.592806 155.733643
F 58.217808 47.592806 177.562617
F 58.141610 47.592806 199.391591
F 58.065412 47.592806 221.220566
F 57.989214 47.592806 243.049540
F 5.357509 9.004040 2.744176
F 5.281311 9.004040 24.573150
F 5.205113 9.004040 46.402125
F 5.128915 9.004040 68.231099
F 5.052718 9.004040 90.060073
F 4.976520 9.004040 111.889048
F 4.900322 9.004040 133.718022
F 4.824124 9.004040 155.546997
F 4.747926 9.004040 177.375971
F 4.671729 9.004040 199.204945
F 4.595531 9.004040 221.033920
F 4.519333 9.004040 242.862894
F 5.357509 32.157298 2.744176
F 5.281311 32.157298 24.573150
F 5.205113 32.157298 46.402125
F 5.128915 32.157298 68.231099
F 5.052718 32.157298 90.060073
F 4.976520 32.157298 111.889048
F 4.900322 32.157298 133.718022
F 4.824124 32.157298 155.546997
F 4.747926 32.157298 177.375971
F 4.671729 32.157298 199.204945
F 4.595531 32.157298 221.033920
F 4.519333 32.157298 242.862894
F 5.357509 55.310555 2.744176
F 5.281311 55.310555 24.573150
F 5.205113 55.310555 46.402125
F 5.128915 55.310555 68.231099
F 5.052718 55.310555 90.060073
F 4.976520 55.310555 111.889048
F 4.900322 55.310555 133.718022
F 4.824124 55.310555 155.546997
F 4.747926 55.310555 177.375971
F 4.671729 55.310555 199.204945
F 4.595531 55.310555 221.033920
F 4.519333 55.310555 242.862894
F 32.092450 9.004040 2.837499
F 32.016252 9.004040 24.666473
F 31.940054 9.004040 46.495448
F 31.863857 9.004040 68.324422
F 31.787659 9.004040 90.153396
F 31.711461 9.004040 111.982371
F 31.635263 9.004040 133.811345
F 31.559065 9.004040 155.640320
F 31.482868 9.004040 177.469294
F 31.406670 9.004040 199.298268
F 31.330472 9.004040 221.127243
F 31.254274 9.004040 242.956217
F 32.092450 32.157298 2.837499
F 32.016252 32.157298 24.666473
F 31.940054 32.157298 46.495448
F 31.863857 32.157298 68.324422
F 31.787659 32.157298 90.153396
F 31.711461 32.157298 111.982371
F 31.635263 32.157298 133.811345
F 31.559065 32.157298 155.640320
F 31.482868 32.157298 177.469294
F 31.406670 32.157298 199.298268
F 31.330472 32.157298 221.127243
F 31.254274 32.157298 242.956217
F 32.092450 55.310555 2.837499
F 32.016252 55.310555 24.666473
F 31.940054 55.310555 46.495448
F 31.863857 55.310555 68.324422
F 31.787659 55.310555 90.153396
F 31.711461 55.310555 111.982371
F 31.635263 55.310555 133.811345
F 31.559065 55.310555 155.640320
F 31.482868 55.310555 177.469294
F 31.406670 55.310555 199.298268
F 31.330472 55.310555 221.127243
F 31.254274 55.310555 242.956217
F 58.827390 9.004040 2.930822
F 58.751192 9.004040 24.759796
F 58.674995 9.004040 46.588771
F 58.598797 9.004040 68.417745
F 58.522599 9.004040 90.246719
F 58.446401 9.004040 112.075694
F 58.370203 9.004040 133.904668
F 58.294005 9.004040 155.733643
F 58.217808 9.004040 177.562617
F 58.141610 9.004040 199.391591
F 58.065412 9.004040 221.220566
F 57.989214 9.004040 243.049540
F 58.827390 32.157298 2.930822
F 58.751192 32.157298 24.759796
F 58.674995 32.157298 46.588771
F 58.598797 32.157298 68.417745
F 58.522599 32.157298 90.246719
F 58.446401 32.157298 112.075694
F 58.370203 32.157298 133.904668
F 58.294005 32.157298 155.733643
F 58.217808 32.157298 177.562617
F 58.141610 32.157298 199.391591
F 58.065412 32.157298 221.220566
F 57.989214 32.157298 243.049540
F 58.827390 55.310555 2.930822
F 58.751192 55.310555 24.759796
F 58.674995 55.310555 46.588771
F 58.598797 55.310555 68.417745
F 58.522599 55.310555 90.246719
F 58.446401 55.310555 112.075694
F 58.370203 55.310555 133.904668
F 58.294005 55.310555 155.733643
F 58.217808 55.310555 177.562617
F 58.141610 55.310555 199.391591
F 58.065412 55.310555 221.220566
F 57.989214 55.310555 243.049540
F 5.357509 16.721795 2.744177
F 5.281311 16.721795 24.573151
F 5.205113 16.721795 46.402125
F 5.128915 16.721795 68.231100
F 5.052718 16.721795 90.060074
F 4.976520 16.721795 111.889049
F 4.900322 16.721795 133.718023
F 4.824124 16.721795 155.546997
F 4.747926 16.721795 177.375972
F 4.671729 16.721795 199.204946
F 4.595531 16.721795 221.033921
F 4.519333 16.721795 242.862895
F 5.357509 39.875053 2.744177
F 5.281311 39.875053 24.573151
F 5.205113 39.875053 46.402125
F 5.128915 39.875053 68.231100
F 5.052718 39.875053 90.060074
F 4.976520 39.875053 111.889049
F 4.900322 39.875053 133.718023
F 4.824124 39.875053 155.546997
F 4.747926 39.875053 177.375972
F 4.671729 39.875053 199.204946
F 4.595531 39.875053 221.033921
F 4.519333 39.875053 242.862895
F 5.357509 63.028310 2.744177
F 5.281311 63.028310 24.573151
F 5.205113 63.028310 46.402125
F 5.128915 63.028310 68.231100
F 5.052718 63.028310 90.060074
F 4.976520 63.028310 111.889049
F 4.900322 63.028310 133.718023
F 4.824124 63.028310 155.546997
F 4.747926 63.028310 177.375972
F 4.671729 63.028310 199.204946
F 4.595531 63.028310 221.033921
F 4.519333 63.028310 242.862895
F 32.092450 16.721795 2.837500
F 32.016252 16.721795 24.666474
F 31.940054 16.721795 46.495448
F 31.863857 16.721795 68.324423
F 31.787659 16.721795 90.153397
F 31.711461 16.721795 111.982372
F 31.635263 16.721795 133.811346
F 31.559065 16.721795 155.640320
F 31.482868 16.721795 177.469295
F 31.406670 16.721795 199.298269
F 31.330472 16.721795 221.127244
F 31.254274 16.721795 242.956218
F 32.092450 39.875053 2.837500
F 32.016252 39.875053 24.666474
F 31.940054 39.875053 46.495448
F 31.863857 39.875053 68.324423
F 31.787659 39.875053 90.153397
F 31.711461 39.875053 111.982372
F 31.635263 39.875053 133.811346
F 31.559065 39.875053 155.640320
F 31.482868 39.875053 177.469295
F 31.406670 39.875053 199.298269
F 31.330472 39.875053 221.127244
F 31.254274 39.875053 242.956218
F 32.092450 63.028310 2.837500
F 32.016252 63.028310 24.666474
F 31.940054 63.028310 46.495448
F 31.863857 63.028310 68.324423
F 31.787659 63.028310 90.153397
F 31.711461 63.028310 111.982372
F 31.635263 63.028310 133.811346
F 31.559065 63.028310 155.640320
F 31.482868 63.028310 177.469295
F 31.406670 63.028310 199.298269
F 31.330472 63.028310 221.127244
F 31.254274 63.028310 242.956218
F 58.827390 16.721795 2.930823
F 58.751192 16.721795 24.759797
F 58.674995 16.721795 46.588771
F 58.598797 16.721795 68.417746
F 58.522599 16.721795 90.246720
F 58.446401 16.721795 112.075695
F 58.370203 16.721795 133.904669
F 58.294005 16.721795 155.733643
F 58.217808 16.721795 177.562618
F 58.141610 16.721795 199.391592
F 58.065412 16.721795 221.220567
F 57.989214 16.721795 243.049541
F 58.827390 39.875053 2.930823
F 58.751192 39.875053 24.759797
F 58.674995 39.875053 46.588771
F 58.598797 39.875053 68.417746
F 58.522599 39.875053 90.246720
F 58.446401 39.875053 112.075695
F 58.370203 39.875053 133.904669
F 58.294005 39.875053 155.733643
F 58.217808 39.875053 177.562618
F 58.141610 39.875053 199.391592
F 58.065412 39.875053 221.220567
F 57.989214 39.875053 243.049541
F 58.827390 63.028310 2.930823
F 58.751192 63.028310 24.759797
F 58.674995 63.028310 46.588771
F 58.598797 63.028310 68.417746
F 58.522599 63.028310 90.246720
F 58.446401 63.028310 112.075695
F 58.370203 63.028310 133.904669
F 58.294005 63.028310 155.733643
F 58.217808 63.028310 177.562618
F 58.141610 63.028310 199.391592
F 58.065412 63.028310 221.220567
F 57.989214 63.028310 243.049541
F 14.269155 1.286290 2.775284
F 14.192957 1.286290 24.604259
F 14.116759 1.286290 46.433233
F 14.040561 1.286290 68.262207
F 13.964363 1.286290 90.091182
F 13.888166 1.286290 111.920156
F 13.811968 1.286290 133.749131
F 13.735770 1.286290 155.578105
F 13.659572 1.286290 177.407079
F 13.583374 1.286290 199.236054
F 13.507177 1.286290 221.065028
F 13.430979 1.286290 242.894003
F 14.269155 24.439548 2.775284
F 14.192957 24.439548 24.604259
F 14.116759 24.439548 46.433233
F 14.040561 24.439548 68.262207
F 13.964363 24.439548 90.091182
F 13.888166 24.439548 111.920156
F 13.811968 24.439548 133.749131
F 13.735770 24.439548 155.578105
F 13.659572 24.439548 177.407079
F 13.583374 24.439548 199.236054
F 13.507177 24.439548 221.065028
F 13.430979 24.439548 242.894003
F 14.269155 47.592806 2.775284
F 14.192957 47.592806 24.604259
F 14.116759 47.592806 46.433233
F 14.040561 47.592806 68.262207
F 13.964363 47.592806 90.091182
F 13.888166 47.592806 111.920156
F 13.811968 47.592806 133.749131
F 13.735770 47.592806 155.578105
F 13.659572 47.592806 177.407079
F 13.583374 47.592806 199.236054
F 13.507177 47.592806 221.065028
F 13.430979 47.592806 242.894003
F 41.004095 1.286290 2.868607
F 40.927897 1.286290 24.697582
F 40.851699 1.286290 46.526556
F 40.775501 1.286290 68.355530
F 40.699303 1.286290 90.184505
F 40.623106 1.286290 112.013479
F 40.546908 1.286290 133.842454
F 40.470710 1.286290 155.671428
F 40.394512 1.286290 177.500402
F 40.318314 1.286290 199.329377
F 40.242117 1.286290 221.158351
F 40.165919 1.286290 242.987326
F 41.004095 24.439548 2.868607
F 40.927897 24.439548 24.697582
F 40.851699 24.439548 46.526556
F 40.775501 24.439548 68.355530
F 40.699303 24.439548 90.184505
F 40.623106 24.439548 112.013479
F 40.546908 24.439548 133.842454
F 40.470710 24.439548 155.671428
F 40.394512 24.439548 177.500402
F 40.318314 24.439548 199.329377
F 40.242117 24.439548 221.158351
F 40.165919 24.439548 242.987326
F 41.004095 47.592806 2.868607
F 40.927897 47.592806 24.697582
F 40.851699 47.592806 46.526556
F 40.775501 47.592806 68.355530
F 40.699303 47.592806 90.184505
F 40.623106 47.592806 112.013479
F 40.546908 47.592806 133.842454
F 40.470710 47.592806 155.671428
F 40.394512 47.592806 177.500402
F 40.318314 47.592806 199.329377
F 40.242117 47.592806 221.158351
F 40.165919 47.592806 242.987326
F 14.269155 9.004040 2.775284
F 14.192957 9.004040 24.604259
F 14.116759 9.004040 46.433233
F 14.040561 9.004040 68.262207
F 13.964363 9.004040 90.091182
F 13.888166 9.004040 111.920156
F 13.811968 9.004040 133.749130
F 13.735770 9.004040 155.578105
F 13.659572 9.004040 177.407079
F 13.583374 9.004040 199.236054
F 13.507177 9.004040 221.065028
F 13.430979 9.004040 242.894002
F 14.269155 32.157297 2.775284
F 14.192957 32.157297 24.604259
F 14.116759 32.157297 46.433233
F 14.040561 32.157297 68.262207
F 13.964363 32.157297 90.091182
F 13.888166 32.157297 111.920156
F 13.811968 32.157297 133.749130
F 13.735770 32.157297 155.578105
F 13.659572 32.157297 177.407079
F 13.583374 32.157297 199.236054
F 13.507177 32.157297 221.065028
F 13.430979 32.157297 242.894002
F 14.269155 55.310555 2.775284
F 14.192957 55.310555 24.604259
F 14.116759 55.310555 46.433233
F 14.040561 55.310555 68.262207
F 13.964363 55.310555 90.091182
F 13.888166 55.310555 111.920156
F 13.811968 55.310555 133.749130
F 13.735770 55.310555 155.578105
F 13.659572 55.310555 177.407079
F 13.583374 55.310555 199.236054
F 13.507177 55.310555 221.065028
F 13.430979 55.310555 242.894002
F 41.004095 9.004040 2.868607
F 40.927897 9.004040 24.697582
F 40.851699 9.004040 46.526556
F 40.775501 9.004040 68.355530
F 40.699303 9.004040 90.184505
F 40.623106 9.004040 112.013479
F 40.546908 9.004040 133.842453
F 40.470710 9.004040 155.671428
F 40.394512 9.004040 177.500402
F 40.318314 9.004040 199.329377
F 40.242117 9.004040 221.158351
F 40.165919 9.004040 242.987325
F 41.004095 32.157297 2.868607
F 40.927897 32.157297 24.697582
F 40.851699 32.157297 46.526556
F 40.775501 32.157297 68.355530
F 40.699303 32.157297 90.184505
F 40.623106 32.157297 112.013479
F 40.546908 32.157297 133.842453
F 40.470710 32.157297 155.671428
F 40.394512 32.157297 177.500402
F 40.318314 32.157297 199.329377
F 40.242117 32.157297 221.158351
F 40.165919 32.157297 242.987325
F 41.004095 55.310555 2.868607
F 40.927897 55.310555 24.697582
F 40.851699 55.310555 46.526556
F 40.775501 55.310555 68.355530
F 40.699303 55.310555 90.184505
F 40.623106 55.310555 112.013479
F 40.546908 55.310555 133.842453
F 40.470710 55.310555 155.671428
F 40.394512 55.310555 177.500402
F 40.318314 55.310555 199.329377
F 40.242117 55.310555 221.158351
F 40.165919 55.310555 242.987325
F 14.269155 16.721795 2.775285
F 14.192957 16.721795 24.604259
F 14.116759 16.721795 46.433234
F 14.040561 16.721795 68.262208
F 13.964363 16.721795 90.091183
F 13.888166 16.721795 111.920157
F 13.811968 16.721795 133.749131
F 13.735770 16.721795 155.578106
F 13.659572 16.721795 177.407080
F 13.583374 16.721795 199.236054
F 13.507177 16.721795 221.065029
F 13.430979 16.721795 242.894003
F 14.269155 39.875053 2.775285
F 14.192957 39.875053 24.604259
F 14.116759 39.875053 46.433234
F 14.040561 39.875053 68.262208
F 13.964363 39.875053 90.091183
F 13.888166 39.875053 111.920157
F 13.811968 39.875053 133.749131
F 13.735770 39.875053 155.578106
F 13.659572 39.875053 177.407080
F 13.583374 39.875053 199.236054
F 13.507177 39.875053 221.065029
F 13.430979 39.875053 242.894003
F 14.269155 63.028310 2.775285
F 14.192957 63.028310 24.604259
F 14.116759 63.028310 46.433234
F 14.040561 63.028310 68.262208
F 13.964363 63.028310 90.091183
F 13.888166 63.028310 111.920157
F 13.811968 63.028310 133.749131
F 13.735770 63.028310 155.578106
F 13.659572 63.028310 177.407080
F 13.583374 63.028310 199.236054
F 13.507177 63.028310 221.065029
F 13.430979 63.028310 242.894003
F 41.004095 16.721795 2.868608
F 40.927897 16.721795 24.697582
F 40.851699 16.721795 46.526557
F 40.775501 16.721795 68.355531
F 40.699303 16.721795 90.184506
F 40.623106 16.721795 112.013480
F 40.546908 16.721795 133.842454
F 40.470710 16.721795 155.671429
F 40.394512 16.721795 177.500403
F 40.318314 16.721795 199.329377
F 40.242117 16.721795 221.158352
F 40.165919 16.721795 242.987326
F 41.004095 39.875053 2.868608
F 40.927897 39.875053 24.697582
F 40.851699 39.875053 46.526557
F 40.775501 39.875053 68.355531
F 40.699303 39.875053 90.184506
F 40.623106 39.875053 112.013480
F 40.546908 39.875053 133.842454
F 40.470710 39.875053 155.671429
F 40.394512 39.875053 177.500403
F 40.318314 39.875053 199.329377
F 40.242117 39.875053 221.158352
F 40.165919 39.875053 242.987326
F 41.004095 63.028310 2.868608
F 40.927897 63.028310 24.697582
F 40.851699 63.028310 46.526557
F 40.775501 63.028310 68.355531
F 40.699303 63.028310 90.184506
F 40.623106 63.028310 112.013480
F 40.546908 63.028310 133.842454
F 40.470710 63.028310 155.671429
F 40.394512 63.028310 177.500403
F 40.318314 63.028310 199.329377
F 40.242117 63.028310 221.158352
F 40.165919 63.028310 242.987326
F 23.180805 1.286290 2.806392
F 23.104607 1.286290 24.635367
F 23.028410 1.286290 46.464341
F 22.952212 1.286290 68.293315
F 22.876014 1.286290 90.122290
F 22.799816 1.286290 111.951264
F 22.723618 1.286290 133.780239
F 22.647421 1.286290 155.609213
F 22.571223 1.286290 177.438187
F 22.495025 1.286290 199.267162
F 22.418827 1.286290 221.096136
F 22.342629 1.286290 242.925111
F 23.180805 24.439548 2.806392
F 23.104607 24.439548 24.635367
F 23.028410 24.439548 46.464341
F 22.952212 24.439548 68.293315
F 22.876014 24.439548 90.122290
F 22.799816 24.439548 111.951264
F 22.723618 24.439548 133.780239
F 22.647421 24.439548 155.609213
F 22.571223 24.439548 177.438187
F 22.495025 24.439548 199.267162
F 22.418827 24.439548 221.096136
F 22.342629 24.439548 242.925111
F 23.180805 47.592805 2.806392
F 23.104607 47.592805 24.635367
F 23.028410 47.592805 46.464341
F 22.952212 47.592805 68.293315
F 22.876014 47.592805 90.122290
F 22.799816 47.592805 111.951264
F 22.723618 47.592805 133.780239
F 22.647421 47.592805 155.609213
F 22.571223 47.592805 177.438187
F 22.495025 47.592805 199.267162
F 22.418827 47.592805 221.096136
F 22.342629 47.592805 242.925111
F 49.915745 1.286290 2.899714
F 49.839548 1.286290 24.728689
F 49.763350 1.286290 46.557663
F 49.687152 1.286290 68.386637
F 49.610954 1.286290 90.215612
F 49.534756 1.286290 112.044586
F 49.458559 1.286290 133.873562
F 49.382361 1.286290 155.702536
F 49.306163 1.286290 177.531510
F 49.229965 1.286290 199.360485
F 49.153767 1.286290 221.189459
F 49.077570 1.286290 243.018434
F 49.915745 24.439548 2.899714
F 49.839548 24.439548 24.728689
F 49.763350 24.439548 46.557663
F 49.687152 24.439548 68.386637
F 49.610954 24.439548 90.215612
F 49.534756 24.439548 112.044586
F 49.458559 24.439548 133.873562
F 49.382361 24.439548 155.702536
F 49.306163 24.439548 177.531510
F 49.229965 24.439548 199.360485
F 49.153767 24.439548 221.189459
F 49.077570 24.439548 243.018434
F 49.915745 47.592805 2.899714
F 49.839548 47.592805 24.728689
F 49.763350 47.592805 46.557663
F 49.687152 47.592805 68.386637
F 49.610954 47.592805 90.215612
F 49.534756 47.592805 112.044586
F 49.458559 47.592805 133.873562
F 49.382361 47.592805 155.702536
F 49.306163 47.592805 177.531510
F 49.229965 47.592805 199.360485
F 49.153767 47.592805 221.189459
F 49.077570 47.592805 243.018434
F 23.180805 9.004040 2.806392
F 23.104607 9.004040 24.635367
F 23.028410 9.004040 46.464341
F 22.952212 9.004040 68.293315
F 22.876014 9.004040 90.122290
F 22.799816 9.004040 111.951264
F 22.723618 9.004040 133.780238
F 22.647421 9.004040 155.609213
F 22.571223 9.004040 177.438187
F 22.495025 9.004040 199.267162
F 22.418827 9.004040 221.096136
F 22.342629 9.004040 242.925110
F 23.180805 32.157297 2.806392
F 23.104607 32.157297 24.635367
F 23.028410 32.157297 46.464341
F 22.952212 32.157297 68.293315
F 22.876014 32.157297 90.122290
F 22.799816 32.157297 111.951264
F 22.723618 32.157297 133.780238
F 22.647421 32.157297 155.609213
F 22.571223 32.157297 177.438187
F 22.495025 32.157297 199.267162
F 22.418827 32.157297 221.096136
F 22.342629 32.157297 242.925110
F 23.180805 55.310555 2.806392
F 23.104607 55.310555 24.635367
F 23.028410 55.310555 46.464341
F 22.952212 55.310555 68.293315
F 22.876014 55.310555 90.122290
F 22.799816 55.310555 111.951264
F 22.723618 55.310555 133.780238
F 22.647421 55.310555 155.609213
F 22.571223 55.310555 177.438187
F 22.495025 55.310555 199.267162
F 22.418827 55.310555 221.096136
F 22.342629 55.310555 242.925110
F 49.915745 9.004040 2.899714
F 49.839548 9.004040 24.728689
F 49.763350 9.004040 46.557663
F 49.687152 9.004040 68.386637
F 49.610954 9.004040 90.215612
F 49.534756 9.004040 112.044586
F 49.458559 9.004040 133.873561
F 49.382361 9.004040 155.702536
F 49.306163 9.004040 177.531510
F 49.229965 9.004040 199.360485
F 49.153767 9.004040 221.189459
F 49.077570 9.004040 243.018433
F 49.915745 32.157297 2.899714
F 49.839548 32.157297 24.728689
F 49.763350 32.157297 46.557663
F 49.687152 32.157297 68.386637
F 49.610954 32.157297 90.215612
F 49.534756 32.157297 112.044586
F 49.458559 32.157297 133.873561
F 49.382361 32.157297 155.702536
F 49.306163 32.157297 177.531510
F 49.229965 32.157297 199.360485
F 49.153767 32.157297 221.189459
F 49.077570 32.157297 243.018433
F 49.915745 55.310555 2.899714
F 49.839548 55.310555 24.728689
F 49.763350 55.310555 46.557663
F 49.687152 55.310555 68.386637
F 49.610954 55.310555 90.215612
F 49.534756 55.310555 112.044586
F 49.458559 55.310555 133.873561
F 49.382361 55.310555 155.702536
F 49.306163 55.310555 177.531510
F 49.229965 55.310555 199.360485
F 49.153767 55.310555 221.189459
F 49.077570 55.310555 243.018433
F 23.180805 16.721795 2.806393
F 23.104607 16.721795 24.635367
F 23.028410 16.721795 46.464342
F 22.952212 16.721795 68.293316
F 22.876014 16.721795 90.122291
F 22.799816 16.721795 111.951265
F 22.723618 16.721795 133.780239
F 22.647421 16.721795 155.609214
F 22.571223 16.721795 177.438188
F 22.495025 16.721795 199.267163
F 22.418827 16.721795 221.096137
F 22.342629 16.721795 242.925111
F 23.180805 39.875052 2.806393
F 23.104607 39.875052 24.635367
F 23.028410 39.875052 46.464342
F 22.952212 39.875052 68.293316
F 22.876014 39.875052 90.122291
F 22.799816 39.875052 111.951265
F 22.723618 39.875052 133.780239
F 22.647421 39.875052 155.609214
F 22.571223 39.875052 177.438188
F 22.495025 39.875052 199.267163
F 22.418827 39.875052 221.096137
F 22.342629 39.875052 242.925111
F 23.180805 63.028310 2.806393
F 23.104607 63.028310 24.635367
F 23.028410 63.028310 46.464342
F 22.952212 63.028310 68.293316
F 22.876014 63.028310 90.122291
F 22.799816 63.028310 111.951265
F 22.723618 63.028310 133.780239
F 22.647421 63.028310 155.609214
F 22.571223 63.028310 177.438188
F 22.495025 63.028310 199.267163
F 22.418827 63.028310 221.096137
F 22.342629 63.028310 242.925111
F 49.915745 16.721795 2.899715
F 49.839548 16.721795 24.728689
F 49.763350 16.721795 46.557664
F 49.687152 16.721795 68.386638
F 49.610954 16.721795 90.215613
F 49.534756 16.721795 112.044587
F 49.458559 16.721795 133.873562
F 49.382361 16.721795 155.702537
F 49.306163 16.721795 177.531511
F 49.229965 16.721795 199.360486
F 49.153767 16.721795 221.189460
F 49.077570 16.721795 243.018434
F 49.915745 39.875052 2.899715
F 49.839548 39.875052 24.728689
F 49.763350 39.875052 46.557664
F 49.687152 39.875052 68.386638
F 49.610954 39.875052 90.215613
F 49.534756 39.875052 112.044587
F 49.458559 39.875052 133.873562
F 49.382361 39.875052 155.702537
F 49.306163 39.875052 177.531511
F 49.229965 39.875052 199.360486
F 49.153767 39.875052 221.189460
F 49.077570 39.875052 243.018434
F 49.915745 63.028310 2.899715
F 49.839548 63.028310 24.728689
F 49.763350 63.028310 46.557664
F 49.687152 63.028310 68.386638
F 49.610954 63.028310 90.215613
F 49.534756 63.028310 112.044587
F 49.458559 63.028310 133.873562
F 49.382361 63.028310 155.702537
F 49.306163 63.028310 177.531511
F 49.229965 63.028310 199.360486
F 49.153767 63.028310 221.189460
F 49.077570 63.028310 243.018434
F 5.344794 3.858875 6.382338
F 5.268596 3.858875 28.211313
F 5.192399 3.858875 50.040287
F 5.116201 3.858875 71.869261
F 5.040003 3.858875 93.698236
F 4.963805 3.858875 115.527210
F 4.887607 3.858875 137.356185
F 4.811410 3.858875 159.185159
F 4.735212 3.858875 181.014133
F 4.659014 3.858875 202.843108
F 4.582816 3.858875 224.672082
F 4.506618 3.858875 246.501057
F 5.344794 27.012132 6.382338
F 5.268596 27.012132 28.211313
F 5.192399 27.012132 50.040287
F 5.116201 27.012132 71.869261
F 5.040003 27.012132 93.698236
F 4.963805 27.012132 115.527210
F 4.887607 27.012132 137.356185
F 4.811410 27.012132 159.185159
F 4.735212 27.012132 181.014133
F 4.659014 27.012132 202.843108
F 4.582816 27.012132 224.672082
F 4.506618 27.012132 246.501057
F 5.344794 50.165390 6.382338
F 5.268596 50.165390 28.211313
F 5.192399 50.165390 50.040287
F 5.116201 50.165390 71.869261
F 5.040003 50.165390 93.698236
F 4.963805 50.165390 115.527210
F 4.887607 50.165390 137.356185
F 4.811410 50.165390 159.185159
F 4.735212 50.165390 181.014133
F 4.659014 50.165390 202.843108
F 4.582816 50.165390 224.672082
F 4.506618 50.165390 246.501057
F 32.079735 3.858875 6.475661
F 32.003538 3.858875 28.304636
F 31.927340 3.858875 50.133610
F 31.851142 3.858875 71.962584
F 31.774944 3.858875 93.791559
F 31.698746 3.858875 115.620533
F 31.622549 3.858875 137.449508
F 31.546351 3.858875 159.278482
F 31.470153 3.858875 181.107456
F 31.393955 3.858875 202.936431
F 31.317757 3.858875 224.765405
F 31.241560 3.858875 246.594380
F 32.079735 27.012132 6.475661
F 32.003538 27.012132 28.304636
F 31.927340 27.012132 50.133610
F 31.851142 27.012132 71.962584
F 31.774944 27.012132 93.791559
F 31.698746 27.012132 115.620533
F 31.622549 27.012132 137.449508
F 31.546351 27.012132 159.278482
F 31.470153 27.012132 181.107456
F 31.393955 27.012132 202.936431
F 31.317757 27.012132 224.765405
F 31.241560 27.012132 246.594380
F 32.079735 50.165390 6.475661
F 32.003538 50.165390 28.304636
F 31.927340 50.165390 50.133610
F 31.851142 50.165390 71.962584
F 31.774944 50.165390 93.791559
F 31.698746 50.165390 115.620533
F 31.622549 50.165390 137.449508
F 31.546351 50.165390 159.278482
F 31.470153 50.165390 181.107456
F 31.393955 50.165390 202.936431
F 31.317757 50.165390 224.765405
F 31.241560 50.165390 246.594380
F 58.814675 3.858875 6.568984
F 58.738478 3.858875 28.397959
F 58.662280 3.858875 50.226933
F 58.586082 3.858875 72.055907
F 58.509884 3.858875 93.884882
F 58.433686 3.858875 115.713856
F 58.357489 3.858875 137.542831
F 58.281291 3.858875 159.371805
F 58.205093 3.858875 181.200779
F 58.128895 3.858875 203.029754
F 58.052697 3.858875 224.858728
F 57.976500 3.858875 246.687703
F 58.814675 27.012132 6.568984
F 58.738478 27.012132 28.397959
F 58.662280 27.012132 50.226933
F 58.586082 27.012132 72.055907
F 58.509884 27.012132 93.884882
F 58.433686 27.012132 115.713856
F 58.357489 27.012132 137.542831
F 58.281291 27.012132 159.371805
F 58.205093 27.012132 181.200779
F 58.128895 27.012132 203.029754
F 58.052697 27.012132 224.858728
F 57.976500 27.012132 246.687703
F 58.814675 50.165390 6.568984
F 58.738478 50.165390 28.397959
F 58.662280 50.165390 50.226933
F 58.586082 50.165390 72.055907
F 58.509884 50.165390 93.884882
F 58.433686 50.165390 115.713856
F 58.357489 50.165390 137.542831
F 58.281291 50.165390 159.371805
F 58.205093 50.165390 181.200779
F 58.128895 50.165390 203.029754
F 58.052697 50.165390 224.858728
F 57.976500 50.165390 246.687703
F 5.344794 11.576625 6.382338
F 5.268596 11.576625 28.211313
F 5.192399 11.576625 50.040287
F 5.116201 11.576625 71.869262
F 5.040003 11.576625 93.698236
F 4.963805 11.576625 115.527210
F 4.887607 11.576625 137.356185
F 4.811410 11.576625 159.185159
F 4.735212 11.576625 181.014134
F 4.659014 11.576625 202.843108
F 4.582816 11.576625 224.672082
F 4.506618 11.576625 246.501057
F 5.344794 34.729882 6.382338
F 5.268596 34.729882 28.211313
F 5.192399 34.729882 50.040287
F 5.116201 34.729882 71.869262
F 5.040003 34.729882 93.698236
F 4.963805 34.729882 115.527210
F 4.887607 34.729882 137.356185
F 4.811410 34.729882 159.185159
F 4.735212 34.729882 181.014134
F 4.659014 34.729882 202.843108
F 4.582816 34.729882 224.672082
F 4.506618 34.729882 246.501057
F 5.344794 57.883140 6.382338
F 5.268596 57.883140 28.211313
F 5.192399 57.883140 50.040287
F 5.116201 57.883140 71.869262
F 5.040003 57.883140 93.698236
F 4.963805 57.883140 115.527210
F 4.887607 57.883140 137.356185
F 4.811410 57.883140 159.185159
F 4.735212 57.883140 181.014134
F 4.659014 57.883140 202.843108
F 4.582816 57.883140 224.672082
F 4.506618 57.883140 246.501057
F 32.079735 11.576625 6.475661
F 32.003538 11.576625 28.304636
F 31.927340 11.576625 50.133610
F 31.851142 11.576625 71.962585
F 31.774944 11.576625 93.791559
F 31.698746 11.576625 115.620533
F 31.622549 11.576625 137.449508
F 31.546351 11.576625 159.278482
F 31.470153 11.576625 181.107457
F 31.393955 11.576625 202.936431
F 31.317757 11.576625 224.765405
F 31.241560 11.576625 246.594380
F 32.079735 34.729882 6.475661
F 32.003538 34.729882 28.304636
F 31.927340 34.729882 50.133610
F 31.851142 34.729882 71.962585
F 31.774944 34.729882 93.791559
F 31.698746 34.729882 115.620533
F 31.622549 34.729882 137.449508
F 31.546351 34.729882 159.278482
F 31.470153 34.729882 181.107457
F 31.393955 34.729882 202.936431
F 31.317757 34.729882 224.765405
F 31.241560 34.729882 246.594380
F 32.079735 57.883140 6.475661
F 32.003538 57.883140 28.304636
F 31.927340 57.883140 50.133610
F 31.851142 57.883140 71.962585
F 31.774944 57.883140 93.791559
F 31.698746 57.883140 115.620533
F 31.622549 57.883140 137.449508
F 31.546351 57.883140 159.278482
F 31.470153 57.883140 181.107457
F 31.393955 57.883140 202.936431
F 31.317757 57.883140 224.765405
F 31.241560 57.883140 246.594380
F 58.814675 11.576625 6.568984
F 58.738478 11.576625 28.397959
F 58.662280 11.576625 50.226933
F 58.586082 11.576625 72.055908
F 58.509884 11.576625 93.884882
F 58.433686 11.576625 115.713856
F 58.357489 11.576625 137.542831
F 58.281291 11.576625 159.371805
F 58.205093 11.576625 181.200780
F 58.128895 11.576625 203.029754
F 58.052697 11.576625 224.858728
F 57.976500 11.576625 246.687703
F 58.814675 34.729882 6.568984
F 58.738478 34.729882 28.397959
F 58.662280 34.729882 50.226933
F 58.586082 34.729882 72.055908
F 58.509884 34.729882 93.884882
F 58.433686 34.729882 115.713856
F 58.357489 34.729882 137.542831
F 58.281291 34.729882 159.371805
F 58.205093 34.729882 181.200780
F 58.128895 34.729882 203.029754
F 58.052697 34.729882 224.858728
F 57.976500 34.729882 246.687703
F 58.814675 57.883140 6.568984
F 58.738478 57.883140 28.397959
F 58.662280 57.883140 50.226933
F 58.586082 57.883140 72.055908
F 58.509884 57.883140 93.884882
F 58.433686 57.883140 115.713856
F 58.357489 57.883140 137.542831
F 58.281291 57.883140 159.371805
F 58.205093 57.883140 181.200780
F 58.128895 57.883140 203.029754
F 58.052697 57.883140 224.858728
F 57.976500 57.883140 246.687703
F 5.344794 19.294380 6.382339
F 5.268596 19.294380 28.211313
F 5.192399 19.294380 50.040288
F 5.116201 19.294380 71.869262
F 5.040003 19.294380 93.698236
F 4.963805 19.294380 115.527211
F 4.887607 19.294380 137.356185
F 4.811410 19.294380 159.185160
F 4.735212 19.294380 181.014134
F 4.659014 19.294380 202.843108
F 4.582816 19.294380 224.672083
F 4.506618 19.294380 246.501057
F 5.344794 42.447638 6.382339
F 5.268596 42.447638 28.211313
F 5.192399 42.447638 50.040288
F 5.116201 42.447638 71.869262
F 5.040003 42.447638 93.698236
F 4.963805 42.447638 115.527211
F 4.887607 42.447638 137.356185
F 4.811410 42.447638 159.185160
F 4.735212 42.447638 181.014134
F 4.659014 42.447638 202.843108
F 4.582816 42.447638 224.672083
F 4.506618 42.447638 246.501057
F 5.344794 65.600895 6.382339
F 5.268596 65.600895 28.211313
F 5.192399 65.600895 50.040288
F 5.116201 65.600895 71.869262
F 5.040003 65.600895 93.698236
F 4.963805 65.600895 115.527211
F 4.887607 65.600895 137.356185
F 4.811410 65.600895 159.185160
F 4.735212 65.600895 181.014134
F 4.659014 65.600895 202.843108
F 4.582816 65.600895 224.672083
F 4.506618 65.600895 246.501057
F 32.079735 19.294380 6.475662
F 32.003538 19.294380 28.304636
F 31.927340 19.294380 50.133611
F 31.851142 19.294380 71.962585
F 31.774944 19.294380 93.791559
F 31.698746 19.294380 115.620534
F 31.622549 19.294380 137.449508
F 31.546351 19.294380 159.278483
F 31.470153 19.294380 181.107457
F 31.393955 19.294380 202.936431
F 31.317757 19.294380 224.765406
F 31.241560 19.294380 246.594380
F 32.079735 42.447638 6.475662
F 32.003538 42.447638 28.304636
F 31.927340 42.447638 50.133611
F 31.851142 42.447638 71.962585
F 31.774944 42.447638 93.791559
F 31.698746 42.447638 115.620534
F 31.622549 42.447638 137.449508
F 31.546351 42.447638 159.278483
F 31.470153 42.447638 181.107457
F 31.393955 42.447638 202.936431
F 31.317757 42.447638 224.765406
F 31.241560 42.447638 246.594380
F 32.079735 65.600895 6.475662
F 32.003538 65.600895 28.304636
F 31.927340 65.600895 50.133611
F 31.851142 65.600895 71.962585
F 31.774944 65.600895 93.791559
F 31.698746 65.600895 115.620534
F 31.622549 65.600895 137.449508
F 31.546351 65.600895 159.278483
F 31.470153 65.600895 181.107457
F 31.393955 65.600895 202.936431
F 31.317757 65.600895 224.765406
F 31.241560 65.600895 246.594380
F 58.814675 19.294380 6.568985
F 58.738478 19.294380 28.397959
F 58.662280 19.294380 50.226934
F 58.586082 19.294380 72.055908
F 58.509884 19.294380 93.884882
F 58.433686 19.294380 115.713857
F 58.357489 19.294380 137.542831
F 58.281291 19.294380 159.371806
F 58.205093 19.294380 181.200780
F 58.128895 19.294380 203.029754
F 58.052697 19.294380 224.858729
F 57.976500 19.294380 246.687703
F 58.814675 42.447638 6.568985
F 58.738478 42.447638 28.397959
F 58.662280 42.447638 50.226934
F 58.586082 42.447638 72.055908
F 58.509884 42.447638 93.884882
F 58.433686 42.447638 115.713857
F 58.357489 42.447638 137.542831
F 58.281291 42.447638 159.371806
F 58.205093 42.447638 181.200780
F 58.128895 42.447638 203.029754
F 58.052697 42.447638 224.858729
F 57.976500 42.447638 246.687703
F 58.814675 65.600895 6.568985
F 58.738478 65.600895 28.397959
F 58.662280 65.600895 50.226934
F 58.586082 65.600895 72.055908
F 58.509884 65.600895 93.884882
F 58.433686 65.600895 115.713857
F 58.357489 65.600895 137.542831
F 58.281291 65.600895 159.371806
F 58.205093 65.600895 181.200780
F 58.128895 65.600895 203.029754
F 58.052697 65.600895 224.858729
F 57.976500 65.600895 246.687703
F 14.256440 3.858876 6.413447
F 14.180242 3.858876 28.242422
F 14.104044 3.858876 50.071396
F 14.027847 3.858876 71.900370
F 13.951649 3.858876 93.729345
F 13.875451 3.858876 115.558319
F 13.799253 3.858876 137.387294
F 13.723055 3.858876 159.216268
F 13.646858 3.858876 181.045242
F 13.570660 3.858876 202.874217
F 13.494462 3.858876 224.703191
F 13.418264 3.858876 246.532166
F 14.256440 27.012134 6.413447
F 14.180242 27.012134 28.242422
F 14.104044 27.012134 50.071396
F 14.027847 27.012134 71.900370
F 13.951649 27.012134 93.729345
F 13.875451 27.012134 115.558319
F 13.799253 27.012134 137.387294
F 13.723055 27.012134 159.216268
F 13.646858 27.012134 181.045242
F 13.570660 27.012134 202.874217
F 13.494462 27.012134 224.703191
F 13.418264 27.012134 246.532166
F 14.256440 50.165391 6.413447
F 14.180242 50.165391 28.242422
F 14.104044 50.165391 50.071396
F 14.027847 50.165391 71.900370
F 13.951649 50.165391 93.729345
F 13.875451 50.165391 115.558319
F 13.799253 50.165391 137.387294
F 13.723055 50.165391 159.216268
F 13.646858 50.165391 181.045242
F 13.570660 50.165391 202.874217
F 13.494462 50.165391 224.703191
F 13.418264 50.165391 246.532166
F 40.991380 3.858876 6.506770
F 40.915182 3.858876 28.335745
F 40.838984 3.858876 50.164719
F 40.762787 3.858876 71.993693
F 40.686589 3.858876 93.822668
F 40.610391 3.858876 115.651642
F 40.534193 3.858876 137.480617
F 40.457995 3.858876 159.309591
F 40.381798 3.858876 181.138565
F 40.305600 3.858876 202.967540
F 40.229402 3.858876 224.796514
F 40.153204 3.858876 246.625489
F 40.991380 27.012134 6.506770
F 40.915182 27.012134 28.335745
F 40.838984 27.012134 50.164719
F 40.762787 27.012134 71.993693
F 40.686589 27.012134 93.822668
F 40.610391 27.012134 115.651642
F 40.534193 27.012134 137.480617
F 40.457995 27.012134 159.309591
F 40.381798 27.012134 181.138565
F 40.305600 27.012134 202.967540
F 40.229402 27.012134 224.796514
F 40.153204 27.012134 246.625489
F 40.991380 50.165391 6.506770
F 40.915182 50.165391 28.335745
F 40.838984 50.165391 50.164719
F 40.762787 50.165391 71.993693
F 40.686589 50.165391 93.822668
F 40.610391 50.165391 115.651642
F 40.534193 50.165391 137.480617
F 40.457995 50.165391 159.309591
F 40.381798 50.165391 181.138565
F 40.305600 50.165391 202.967540
F 40.229402 50.165391 224.796514
F 40.153204 50.165391 246.625489
F 14.256440 11.576626 6.413447
F 14.180242 11.576626 28.242422
F 14.104044 11.576626 50.071396
F 14.027847 11.576626 71.900371
F 13.951649 11.576626 93.729345
F 13.875451 11.576626 115.558319
F 13.799253 11.576626 137.387294
F 13.723055 11.576626 159.216268
F 13.646858 11.576626 181.045243
F 13.570660 11.576626 202.874217
F 13.494462 11.576626 224.703191
F 13.418264 11.576626 246.532166
F 14.256440 34.729884 6.413447
F 14.180242 34.729884 28.242422
F 14.104044 34.729884 50.071396
F 14.027847 34.729884 71.900371
F 13.951649 34.729884 93.729345
F 13.875451 34.729884 115.558319
F 13.799253 34.729884 137.387294
F 13.723055 34.729884 159.216268
F 13.646858 34.729884 181.045243
F 13.570660 34.729884 202.874217
F 13.494462 34.729884 224.703191
F 13.418264 34.729884 246.532166
F 14.256440 57.883141 6.413447
F 14.180242 57.883141 28.242422
F 14.104044 57.883141 50.071396
F 14.027847 57.883141 71.900371
F 13.951649 57.883141 93.729345
F 13.875451 57.883141 115.558319
F 13.799253 57.883141 137.387294
F 13.723055 57.883141 159.216268
F 13.646858 57.883141 181.045243
F 13.570660 57.883141 202.874217
F 13.494462 57.883141 224.703191
F 13.418264 57.883141 246.532166
F 40.991380 11.576626 6.506770
F 40.915182 11.576626 28.335745
F 40.838984 11.576626 50.164719
F 40.762787 11.576626 71.993694
F 40.686589 11.576626 93.822668
F 40.610391 11.576626 115.651642
F 40.534193 11.576626 137.480617
F 40.457995 11.576626 159.309591
F 40.381798 11.576626 181.138566
F 40.305600 11.576626 202.967540
F 40.229402 11.576626 224.796514
F 40.153204 11.576626 246.625489
F 40.991380 34.729884 6.506770
F 40.915182 34.729884 28.335745
F 40.838984 34.729884 50.164719
F 40.762787 34.729884 71.993694
F 40.686589 34.729884 93.822668
F 40.610391 34.729884 115.651642
F 40.534193 34.729884 137.480617
F 40.457995 34.729884 159.309591
F 40.381798 34.729884 181.138566
F 40.305600 34.729884 202.967540
F 40.229402 34.729884 224.796514
F 40.153204 34.729884 246.625489
F 40.991380 57.883141 6.506770
F 40.915182 57.883141 28.335745
F 40.838984 57.883141 50.164719
F 40.762787 57.883141 71.993694
F 40.686589 57.883141 93.822668
F 40.610391 57.883141 115.651642
F 40.534193 57.883141 137.480617
F 40.457995 57.883141 159.309591
F 40.381798 57.883141 181.138566
F 40.305600 57.883141 202.967540
F 40.229402 57.883141 224.796514
F 40.153204 57.883141 246.625489
F 14.256440 19.294382 6.413448
F 14.180242 19.294382 28.242422
F 14.104044 19.294382 50.071397
F 14.027847 19.294382 71.900371
F 13.951649 19.294382 93.729345
F 13.875451 19.294382 115.558320
F 13.799253 19.294382 137.387294
F 13.723055 19.294382 159.216269
F 13.646858 19.294382 181.045243
F 13.570660 19.294382 202.874217
F 13.494462 19.294382 224.703192
F 13.418264 19.294382 246.532166
F 14.256440 42.447639 6.413448
F 14.180242 42.447639 28.242422
F 14.104044 42.447639 50.071397
F 14.027847 42.447639 71.900371
F 13.951649 42.447639 93.729345
F 13.875451 42.447639 115.558320
F 13.799253 42.447639 137.387294
F 13.723055 42.447639 159.216269
F 13.646858 42.447639 181.045243
F 13.570660 42.447639 202.874217
F 13.494462 42.447639 224.703192
F 13.418264 42.447639 246.532166
F 14.256440 65.600897 6.413448
F 14.180242 65.600897 28.242422
F 14.104044 65.600897 50.071397
F 14.027847 65.600897 71.900371
F 13.951649 65.600897 93.729345
F 13.875451 65.600897 115.558320
F 13.799253 65.600897 137.387294
F 13.723055 65.600897 159.216269
F 13.646858 65.600897 181.045243
F 13.570660 65.600897 202.874217
F 13.494462 65.600897 224.703192
F 13.418264 65.600897 246.532166
F 40.991380 19.294382 6.506771
F 40.915182 19.294382 28.335745
F 40.838984 19.294382 50.164720
F 40.762787 19.294382 71.993694
F 40.686589 19.294382 93.822668
F 40.610391 19.294382 115.651643
F 40.534193 19.294382 137.480617
F 40.457995 19.294382 159.309592
F 40.381798 19.294382 181.138566
F 40.305600 19.294382 202.967540
F 40.229402 19.294382 224.796515
F 40.153204 19.294382 246.625489
F 40.991380 42.447639 6.506771
F 40.915182 42.447639 28.335745
F 40.838984 42.447639 50.164720
F 40.762787 42.447639 71.993694
F 40.686589 42.447639 93.822668
F 40.610391 42.447639 115.651643
F 40.534193 42.447639 137.480617
F 40.457995 42.447639 159.309592
F 40.381798 42.447639 181.138566
F 40.305600 42.447639 202.967540
F 40.229402 42.447639 224.796515
F 40.153204 42.447639 246.625489
F 40.991380 65.600897 6.506771
F 40.915182 65.600897 28.335745
F 40.838984 65.600897 50.164720
F 40.762787 65.600897 71.993694
F 40.686589 65.600897 93.822668
F 40.610391 65.600897 115.651643
F 40.534193 65.600897 137.480617
F 40.457995 65.600897 159.309592
F 40.381798 65.600897 181.138566
F 40.305600 65.600897 202.967540
F 40.229402 65.600897 224.796515
F 40.153204 65.600897 246.625489
F 23.168093 3.858875 6.444554
F 23.091895 3.858875 28.273528
F 23.015697 3.858875 50.102503
F 22.939499 3.858875 71.931477
F 22.863301 3.858875 93.760451
F 22.787104 3.858875 115.589426
F 22.710906 3.858875 137.418400
F 22.634708 3.858875 159.247375
F 22.558510 3.858875 181.076349
F 22.482312 3.858875 202.905323
F 22.406115 3.858875 224.734298
F 22.329917 3.858875 246.563272
F 23.168093 27.012133 6.444554
F 23.091895 27.012133 28.273528
F 23.015697 27.012133 50.102503
F 22.939499 27.012133 71.931477
F 22.863301 27.012133 93.760451
F 22.787104 27.012133 115.589426
F 22.710906 27.012133 137.418400
F 22.634708 27.012133 159.247375
F 22.558510 27.012133 181.076349
F 22.482312 27.012133 202.905323
F 22.406115 27.012133 224.734298
F 22.329917 27.012133 246.563272
F 23.168093 50.165390 6.444554
F 23.091895 50.165390 28.273528
F 23.015697 50.165390 50.102503
F 22.939499 50.165390 71.931477
F 22.863301 50.165390 93.760451
F 22.787104 50.165390 115.589426
F 22.710906 50.165390 137.418400
F 22.634708 50.165390 159.247375
F 22.558510 50.165390 181.076349
F 22.482312 50.165390 202.905323
F 22.406115 50.165390 224.734298
F 22.329917 50.165390 246.563272
F 49.903033 3.858875 6.537877
F 49.826835 3.858875 28.366851
F 49.750637 3.858875 50.195826
F 49.674439 3.858875 72.024800
F 49.598242 3.858875 93.853774
F 49.522044 3.858875 115.682749
F 49.445846 3.858875 137.511723
F 49.369648 3.858875 159.340698
F 49.293450 3.858875 181.169672
F 49.217253 3.858875 202.998646
F 49.141055 3.858875 224.827621
F 49.064857 3.858875 246.656595
F 49.903033 27.012133 6.537877
F 49.826835 27.012133 28.366851
F 49.750637 27.012133 50.195826
F 49.674439 27.012133 72.024800
F 49.598242 27.012133 93.853774
F 49.522044 27.012133 115.682749
F 49.445846 27.012133 137.511723
F 49.369648 27.012133 159.340698
F 49.293450 27.012133 181.169672
F 49.217253 27.012133 202.998646
F 49.141055 27.012133 224.827621
F 49.064857 27.012133 246.656595
F 49.903033 50.165390 6.537877
F 49.826835 50.165390 28.366851
F 49.750637 50.165390 50.195826
F 49.674439 50.165390 72.024800
F 49.598242 50.165390 93.853774
F 49.522044 50.165390 115.682749
F 49.445846 50.165390 137.511723
F 49.369648 50.165390 159.340698
F 49.293450 50.165390 181.169672
F 49.217253 50.165390 202.998646
F 49.141055 50.165390 224.827621
F 49.064857 50.165390 246.656595
F 23.168093 11.576625 6.444554
F 23.091895 11.576625 28.273528
F 23.015697 11.576625 50.102503
F 22.939499 11.576625 71.931477
F 22.863301 11.576625 93.760452
F 22.787104 11.576625 115.589426
F 22.710906 11.576625 137.418400
F 22.634708 11.576625 159.247375
F 22.558510 11.576625 181.076349
F 22.482312 11.576625 202.905324
F 22.406115 11.576625 224.734298
F 22.329917 11.576625 246.563272
F 23.168093 34.729883 6.444554
F 23.091895 34.729883 28.273528
F 23.015697 34.729883 50.102503
F 22.939499 34.729883 71.931477
F 22.863301 34.729883 93.760452
F 22.787104 34.729883 115.589426
F 22.710906 34.729883 137.418400
F 22.634708 34.729883 159.247375
F 22.558510 34.729883 181.076349
F 22.482312 34.729883 202.905324
F 22.406115 34.729883 224.734298
F 22.329917 34.729883 246.563272
F 23.168093 57.883140 6.444554
F 23.091895 57.883140 28.273528
F 23.015697 57.883140 50.102503
F 22.939499 57.883140 71.931477
F 22.863301 57.883140 93.760452
F 22.787104 57.883140 115.589426
F 22.710906 57.883140 137.418400
F 22.634708 57.883140 159.247375
F 22.558510 57.883140 181.076349
F 22.482312 57.883140 202.905324
F 22.406115 57.883140 224.734298
F 22.329917 57.883140 246.563272
F 49.903033 11.576625 6.537877
F 49.826835 11.576625 28.366851
F 49.750637 11.576625 50.195826
F 49.674439 11.576625 72.024800
F 49.598242 11.576625 93.853775
F 49.522044 11.576625 115.682749
F 49.445846 11.576625 137.511723
F 49.369648 11.576625 159.340698
F 49.293450 11.576625 181.169672
F 49.217253 11.576625 202.998647
F 49.141055 11.576625 224.827621
F 49.064857 11.576625 246.656595
F 49.903033 34.729883 6.537877
F 49.826835 34.729883 28.366851
F 49.750637 34.729883 50.195826
F 49.674439 34.729883 72.024800
F 49.598242 34.729883 93.853775
F 49.522044 34.729883 115.682749
F 49.445846 34.729883 137.511723
F 49.369648 34.729883 159.340698
F 49.293450 34.729883 181.169672
F 49.217253 34.729883 202.998647
F 49.141055 34.729883 224.827621
F 49.064857 34.729883 246.656595
F 49.903033 57.883140 6.537877
F 49.826835 57.883140 28.366851
F 49.750637 57.883140 50.195826
F 49.674439 57.883140 72.024800
F 49.598242 57.883140 93.853775
F 49.522044 57.883140 115.682749
F 49.445846 57.883140 137.511723
F 49.369648 57.883140 159.340698
F 49.293450 57.883140 181.169672
F 49.217253 57.883140 202.998647
F 49.141055 57.883140 224.827621
F 49.064857 57.883140 246.656595
F 23.168093 19.294381 6.444554
F 23.091895 19.294381 28.273529
F 23.015697 19.294381 50.102503
F 22.939499 19.294381 71.931478
F 22.863301 19.294381 93.760452
F 22.787104 19.294381 115.589426
F 22.710906 19.294381 137.418401
F 22.634708 19.294381 159.247375
F 22.558510 19.294381 181.076350
F 22.482312 19.294381 202.905324
F 22.406115 19.294381 224.734298
F 22.329917 19.294381 246.563273
F 23.168093 42.447638 6.444554
F 23.091895 42.447638 28.273529
F 23.015697 42.447638 50.102503
F 22.939499 42.447638 71.931478
F 22.863301 42.447638 93.760452
F 22.787104 42.447638 115.589426
F 22.710906 42.447638 137.418401
F 22.634708 42.447638 159.247375
F 22.558510 42.447638 181.076350
F 22.482312 42.447638 202.905324
F 22.406115 42.447638 224.734298
F 22.329917 42.447638 246.563273
F 23.168093 65.600896 6.444554
F 23.091895 65.600896 28.273529
F 23.015697 65.600896 50.102503
F 22.939499 65.600896 71.931478
F 22.863301 65.600896 93.760452
F 22.787104 65.600896 115.589426
F 22.710906 65.600896 137.418401
F 22.634708 65.600896 159.247375
F 22.558510 65.600896 181.076350
F 22.482312 65.600896 202.905324
F 22.406115 65.600896 224.734298
F 22.329917 65.600896 246.563273
F 49.903033 19.294381 6.537877
F 49.826835 19.294381 28.366852
F 49.750637 19.294381 50.195826
F 49.674439 19.294381 72.024801
F 49.598242 19.294381 93.853775
F 49.522044 19.294381 115.682749
F 49.445846 19.294381 137.511724
F 49.369648 19.294381 159.340698
F 49.293450 19.294381 181.169673
F 49.217253 19.294381 202.998647
F 49.141055 19.294381 224.827621
F 49.064857 19.294381 246.656596
F 49.903033 42.447638 6.537877
F 49.826835 42.447638 28.366852
F 49.750637 42.447638 50.195826
F 49.674439 42.447638 72.024801
F 49.598242 42.447638 93.853775
F 49.522044 42.447638 115.682749
F 49.445846 42.447638 137.511724
F 49.369648 42.447638 159.340698
F 49.293450 42.447638 181.169673
F 49.217253 42.447638 202.998647
F 49.141055 42.447638 224.827621
F 49.064857 42.447638 246.656596
F 49.903033 65.600896 6.537877
F 49.826835 65.600896 28.366852
F 49.750637 65.600896 50.195826
F 49.674439 65.600896 72.024801
F 49.598242 65.600896 93.853775
F 49.522044 65.600896 115.682749
F 49.445846 65.600896 137.511724
F 49.369648 65.600896 159.340698
F 49.293450 65.600896 181.169673
F 49.217253 65.600896 202.998647
F 49.141055 65.600896 224.827621
F 49.064857 65.600896 246.656596
F 5.354332 3.858875 3.653718
F 5.278134 3.858875 25.482692
F 5.201936 3.858875 47.311667
F 5.125739 3.858875 69.140641
F 5.049541 3.858875 90.969615
F 4.973343 3.858875 112.798590
F 4.897145 3.858875 134.627564
F 4.820947 3.858875 156.456539
F 4.744750 3.858875 178.285513
F 4.668552 3.858875 200.114487
F 4.592354 3.858875 221.943462
F 4.516156 3.858875 243.772436
F 5.354332 27.012133 3.653718
F 5.278134 27.012133 25.482692
F 5.201936 27.012133 47.311667
F 5.125739 27.012133 69.140641
F 5.049541 27.012133 90.969615
F 4.973343 27.012133 112.798590
F 4.897145 27.012133 134.627564
F 4.820947 27.012133 156.456539
F 4.744750 27.012133 178.285513
F 4.668552 27.012133 200.114487
F 4.592354 27.012133 221.943462
F 4.516156 27.012133 243.772436
F 5.354332 50.165390 3.653718
F 5.278134 50.165390 25.482692
F 5.201936 50.165390 47.311667
F 5.125739 50.165390 69.140641
F 5.049541 50.165390 90.969615
F 4.973343 50.165390 112.798590
F 4.897145 50.165390 134.627564
F 4.820947 50.165390 156.456539
F 4.744750 50.165390 178.285513
F 4.668552 50.165390 200.114487
F 4.592354 50.165390 221.943462
F 4.516156 50.165390 243.772436
F 32.089272 3.858875 3.747041
F 32.013074 3.858875 25.576015
F 31.936876 3.858875 47.404990
F 31.860679 3.858875 69.233964
F 31.784481 3.858875 91.062938
F 31.708283 3.858875 112.891913
F 31.632085 3.858875 134.720887
F 31.555887 3.858875 156.549862
F 31.479690 3.858875 178.378836
F 31.403492 3.858875 200.207810
F 31.327294 3.858875 222.036785
F 31.251096 3.858875 243.865759
F 32.089272 27.012133 3.747041
F 32.013074 27.012133 25.576015
F 31.936876 27.012133 47.404990
F 31.860679 27.012133 69.233964
F 31.784481 27.012133 91.062938
F 31.708283 27.012133 112.891913
F 31.632085 27.012133 134.720887
F 31.555887 27.012133 156.549862
F 31.479690 27.012133 178.378836
F 31.403492 27.012133 200.207810
F 31.327294 27.012133 222.036785
F 31.251096 27.012133 243.865759
F 32.089272 50.165390 3.747041
F 32.013074 50.165390 25.576015
F 31.936876 50.165390 47.404990
F 31.860679 50.165390 69.233964
F 31.784481 50.165390 91.062938
F 31.708283 50.165390 112.891913
F 31.632085 50.165390 134.720887
F 31.555887 50.165390 156.549862
F 31.479690 50.165390 178.378836
F 31.403492 50.165390 200.207810
F 31.327294 50.165390 222.036785
F 31.251096 50.165390 243.865759
F 58.824212 3.858875 3.840364
F 58.748014 3.858875 25.669338
F 58.671817 3.858875 47.498313
F 58.595619 3.858875 69.327287
F 58.519421 3.858875 91.156261
F 58.443223 3.858875 112.985236
F 58.367025 3.858875 134.814210
F 58.290828 3.858875 156.643185
F 58.214630 3.858875 178.472159
F 58.138432 3.858875 200.301133
F 58.062234 3.858875 222.130108
F 57.986036 3.858875 243.959082
F 58.824212 27.012133 3.840364
F 58.748014 27.012133 25.669338
F 58.671817 27.012133 47.498313
F 58.595619 27.012133 69.327287
F 58.519421 27.012133 91.156261
F 58.443223 27.012133 112.985236
F 58.367025 27.012133 134.814210
F 58.290828 27.012133 156.643185
F 58.214630 27.012133 178.472159
F 58.138432 27.012133 200.301133
F 58.062234 27.012133 222.130108
F 57.986036 27.012133 243.959082
F 58.824212 50.165390 3.840364
F 58.748014 50.165390 25.669338
F 58.671817 50.165390 47.498313
F 58.595619 50.165390 69.327287
F 58.519421 50.165390 91.156261
F 58.443223 50.165390 112.985236
F 58.367025 50.165390 134.814210
F 58.290828 50.165390 156.643185
F 58.214630 50.165390 178.472159
F 58.138432 50.165390 200.301133
F 58.062234 50.165390 222.130108
F 57.986036 50.165390 243.959082
F 5.354332 11.576625 3.653718
F 5.278134 11.576625 25.482692
F 5.201936 11.576625 47.311666
F 5.125739 11.576625 69.140641
F 5.049541 11.576625 90.969615
F 4.973343 11.576625 112.798590
F 4.897145 11.576625 134.627564
F 4.820947 11.576625 156.456538
F 4.744750 11.576625 178.285513
F 4.668552 11.576625 200.114487
F 4.592354 11.576625 221.943462
F 4.516156 11.576625 243.772436
F 5.354332 34.729883 3.653718
F 5.278134 34.729883 25.482692
F 5.201936 34.729883 47.311666
F 5.125739 34.729883 69.140641
F 5.049541 34.729883 90.969615
F 4.973343 34.729883 112.798590
F 4.897145 34.729883 134.627564
F 4.820947 34.729883 156.456538
F 4.744750 34.729883 178.285513
F 4.668552 34.729883 200.114487
F 4.592354 34.729883 221.943462
F 4.516156 34.729883 243.772436
F 5.354332 57.883140 3.653718
F 5.278134 57.883140 25.482692
F 5.201936 57.883140 47.311666
F 5.125739 57.883140 69.140641
F 5.049541 57.883140 90.969615
F 4.973343 57.883140 112.798590
F 4.897145 57.883140 134.627564
F 4.820947 57.883140 156.456538
F 4.744750 57.883140 178.285513
F 4.668552 57.883140 200.114487
F 4.592354 57.883140 221.943462
F 4.516156 57.883140 243.772436
F 32.089272 11.576625 3.747041
F 32.013074 11.576625 25.576015
F 31.936876 11.576625 47.404989
F 31.860679 11.576625 69.233964
F 31.784481 11.576625 91.062938
F 31.708283 11.576625 112.891913
F 31.632085 11.576625 134.720887
F 31.555887 11.576625 156.549861
F 31.479690 11.576625 178.378836
F 31.403492 11.576625 200.207810
F 31.327294 11.576625 222.036785
F 31.251096 11.576625 243.865759
F 32.089272 34.729883 3.747041
F 32.013074 34.729883 25.576015
F 31.936876 34.729883 47.404989
F 31.860679 34.729883 69.233964
F 31.784481 34.729883 91.062938
F 31.708283 34.729883 112.891913
F 31.632085 34.729883 134.720887
F 31.555887 34.729883 156.549861
F 31.479690 34.729883 178.378836
F 31.403492 34.729883 200.207810
F 31.327294 34.729883 222.036785
F 31.251096 34.729883 243.865759
F 32.089272 57.883140 3.747041
F 32.013074 57.883140 25.576015
F 31.936876 57.883140 47.404989
F 31.860679 57.883140 69.233964
F 31.784481 57.883140 91.062938
F 31.708283 57.883140 112.891913
F 31.632085 57.883140 134.720887
F 31.555887 57.883140 156.549861
F 31.479690 57.883140 178.378836
F 31.403492 57.883140 200.207810
F 31.327294 57.883140 222.036785
F 31.251096 57.883140 243.865759
F 58.824212 11.576625 3.840364
F 58.748014 11.576625 25.669338
F 58.671817 11.576625 47.498312
F 58.595619 11.576625 69.327287
F 58.519421 11.576625 91.156261
F 58.443223 11.576625 112.985236
F 58.367025 11.576625 134.814210
F 58.290828 11.576625 156.643184
F 58.214630 11.576625 178.472159
F 58.138432 11.576625 200.301133
F 58.062234 11.576625 222.130108
F 57.986036 11.576625 243.959082
F 58.824212 34.729883 3.840364
F 58.748014 34.729883 25.669338
F 58.671817 34.729883 47.498312
F 58.595619 34.729883 69.327287
F 58.519421 34.729883 91.156261
F 58.443223 34.729883 112.985236
F 58.367025 34.729883 134.814210
F 58.290828 34.729883 156.643184
F 58.214630 34.729883 178.472159
F 58.138432 34.729883 200.301133
F 58.062234 34.729883 222.130108
F 57.986036 34.729883 243.959082
F 58.824212 57.883140 3.840364
F 58.748014 57.883140 25.669338
F 58.671817 57.883140 47.498312
F 58.595619 57.883140 69.327287
F 58.519421 57.883140 91.156261
F 58.443223 57.883140 112.985236
F 58.367025 57.883140 134.814210
F 58.290828 57.883140 156.643184
F 58.214630 57.883140 178.472159
F 58.138432 57.883140 200.301133
F 58.062234 57.883140 222.130108
F 57.986036 57.883140 243.959082
F 5.354332 19.294381 3.653717
F 5.278134 19.294381 25.482692
F 5.201936 19.294381 47.311666
F 5.125739 19.294381 69.140640
F 5.049541 19.294381 90.969615
F 4.973343 19.294381 112.798589
F 4.897145 19.294381 134.627564
F 4.820947 19.294381 156.456538
F 4.744750 19.294381 178.285512
F 4.668552 19.294381 200.114487
F 4.592354 19.294381 221.943461
F 4.516156 19.294381 243.772436
F 5.354332 42.447638 3.653717
F 5.278134 42.447638 25.482692
F 5.201936 42.447638 47.311666
F 5.125739 42.447638 69.140640
F 5.049541 42.447638 90.969615
F 4.973343 42.447638 112.798589
F 4.897145 42.447638 134.627564
F 4.820947 42.447638 156.456538
F 4.744750 42.447638 178.285512
F 4.668552 42.447638 200.114487
F 4.592354 42.447638 221.943461
F 4.516156 42.447638 243.772436
F 5.354332 65.600896 3.653717
F 5.278134 65.600896 25.482692
F 5.201936 65.600896 47.311666
F 5.125739 65.600896 69.140640
F 5.049541 65.600896 90.969615
F 4.973343 65.600896 112.798589
F 4.897145 65.600896 134.627564
F 4.820947 65.600896 156.456538
F 4.744750 65.600896 178.285512
F 4.668552 65.600896 200.114487
F 4.592354 65.600896 221.943461
F 4.516156 65.600896 243.772436
F 32.089272 19.294381 3.747040
F 32.013074 19.294381 25.576015
F 31.936876 19.294381 47.404989
F 31.860679 19.294381 69.233963
F 31.784481 19.294381 91.062938
F 31.708283 19.294381 112.891912
F 31.632085 19.294381 134.720887
F 31.555887 19.294381 156.549861
F 31.479690 19.294381 178.378835
F 31.403492 19.294381 200.207810
F 31.327294 19.294381 222.036784
F 31.251096 19.294381 243.865759
F 32.089272 42.447638 3.747040
F 32.013074 42.447638 25.576015
F 31.936876 42.447638 47.404989
F 31.860679 42.447638 69.233963
F 31.784481 42.447638 91.062938
F 31.708283 42.447638 112.891912
F 31.632085 42.447638 134.720887
F 31.555887 42.447638 156.549861
F 31.479690 42.447638 178.378835
F 31.403492 42.447638 200.207810
F 31.327294 42.447638 222.036784
F 31.251096 42.447638 243.865759
F 32.089272 65.600896 3.747040
F 32.013074 65.600896 25.576015
F 31.936876 65.600896 47.404989
F 31.860679 65.600896 69.233963
F 31.784481 65.600896 91.062938
F 31.708283 65.600896 112.891912
F 31.632085 65.600896 134.720887
F 31.555887 65.600896 156.549861
F 31.479690 65.600896 178.378835
F 31.403492 65.600896 200.207810
F 31.327294 65.600896 222.036784
F 31.251096 65.600896 243.865759
F 58.824212 19.294381 3.840363
F 58.748014 19.294381 25.669338
F 58.671817 19.294381 47.498312
F 58.595619 19.294381 69.327286
F 58.519421 19.294381 91.156261
F 58.443223 19.294381 112.985235
F 58.367025 19.294381 134.814210
F 58.290828 19.294381 156.643184
F 58.214630 19.294381 178.472158
F 58.138432 19.294381 200.301133
F 58.062234 19.294381 222.130107
F 57.986036 19.294381 243.959082
F 58.824212 42.447638 3.840363
F 58.748014 42.447638 25.669338
F 58.671817 42.447638 47.498312
F 58.595619 42.447638 69.327286
F 58.519421 42.447638 91.156261
F 58.443223 42.447638 112.985235
F 58.367025 42.447638 134.814210
F 58.290828 42.447638 156.643184
F 58.214630 42.447638 178.472158
F 58.138432 42.447638 200.301133
F 58.062234 42.447638 222.130107
F 57.986036 42.447638 243.959082
F 58.824212 65.600896 3.840363
F 58.748014 65.600896 25.669338
F 58.671817 65.600896 47.498312
F 58.595619 65.600896 69.327286
F 58.519421 65.600896 91.156261
F 58.443223 65.600896 112.985235
F 58.367025 65.600896 134.814210
F 58.290828 65.600896 156.643184
F 58.214630 65.600896 178.472158
F 58.138432 65.600896 200.301133
F 58.062234 65.600896 222.130107
F 57.986036 65.600896 243.959082
F 14.265978 3.858876 3.684824
F 14.189780 3.858876 25.513799
F 14.113582 3.858876 47.342773
F 14.037384 3.858876 69.171747
F 13.961186 3.858876 91.000722
F 13.884989 3.858876 112.829696
F 13.808791 3.858876 134.658671
F 13.732593 3.858876 156.487645
F 13.656395 3.858876 178.316619
F 13.580197 3.858876 200.145594
F 13.504000 3.858876 221.974568
F 13.427802 3.858876 243.803543
F 14.265978 27.012133 3.684824
F 14.189780 27.012133 25.513799
F 14.113582 27.012133 47.342773
F 14.037384 27.012133 69.171747
F 13.961186 27.012133 91.000722
F 13.884989 27.012133 112.829696
F 13.808791 27.012133 134.658671
F 13.732593 27.012133 156.487645
F 13.656395 27.012133 178.316619
F 13.580197 27.012133 200.145594
F 13.504000 27.012133 221.974568
F 13.427802 27.012133 243.803543
F 14.265978 50.165391 3.684824
F 14.189780 50.165391 25.513799
F 14.113582 50.165391 47.342773
F 14.037384 50.165391 69.171747
F 13.961186 50.165391 91.000722
F 13.884989 50.165391 112.829696
F 13.808791 50.165391 134.658671
F 13.732593 50.165391 156.487645
F 13.656395 50.165391 178.316619
F 13.580197 50.165391 200.145594
F 13.504000 50.165391 221.974568
F 13.427802 50.165391 243.803543
F 41.000918 3.858876 3.778147
F 40.924720 3.858876 25.607122
F 40.848522 3.858876 47.436096
F 40.772324 3.858876 69.265070
F 40.696127 3.858876 91.094045
F 40.619929 3.858876 112.923019
F 40.543731 3.858876 134.751994
F 40.467533 3.858876 156.580968
F 40.391335 3.858876 178.409942
F 40.315138 3.858876 200.238917
F 40.238940 3.858876 222.067891
F 40.162742 3.858876 243.896866
F 41.000918 27.012133 3.778147
F 40.924720 27.012133 25.607122
F 40.848522 27.012133 47.436096
F 40.772324 27.012133 69.265070
F 40.696127 27.012133 91.094045
F 40.619929 27.012133 112.923019
F 40.543731 27.012133 134.751994
F 40.467533 27.012133 156.580968
F 40.391335 27.012133 178.409942
F 40.315138 27.012133 200.238917
F 40.238940 27.012133 222.067891
F 40.162742 27.012133 243.896866
F 41.000918 50.165391 3.778147
F 40.924720 50.165391 25.607122
F 40.848522 50.165391 47.436096
F 40.772324 50.165391 69.265070
F 40.696127 50.165391 91.094045
F 40.619929 50.165391 112.923019
F 40.543731 50.165391 134.751994
F 40.467533 50.165391 156.580968
F 40.391335 50.165391 178.409942
F 40.315138 50.165391 200.238917
F 40.238940 50.165391 222.067891
F 40.162742 50.165391 243.896866
F 14.265978 11.576626 3.684824
F 14.189780 11.576626 25.513798
F 14.113582 11.576626 47.342773
F 14.037384 11.576626 69.171747
F 13.961186 11.576626 91.000722
F 13.884989 11.576626 112.829696
F 13.808791 11.576626 134.658670
F 13.732593 11.576626 156.487645
F 13.656395 11.576626 178.316619
F 13.580197 11.576626 200.145594
F 13.504000 11.576626 221.974568
F 13.427802 11.576626 243.803542
F 14.265978 34.729883 3.684824
F 14.189780 34.729883 25.513798
F 14.113582 34.729883 47.342773
F 14.037384 34.729883 69.171747
F 13.961186 34.729883 91.000722
F 13.884989 34.729883 112.829696
F 13.808791 34.729883 134.658670
F 13.732593 34.729883 156.487645
F 13.656395 34.729883 178.316619
F 13.580197 34.729883 200.145594
F 13.504000 34.729883 221.974568
F 13.427802 34.729883 243.803542
F 14.265978 57.883141 3.684824
F 14.189780 57.883141 25.513798
F 14.113582 57.883141 47.342773
F 14.037384 57.883141 69.171747
F 13.961186 57.883141 91.000722
F 13.884989 57.883141 112.829696
F 13.808791 57.883141 134.658670
F 13.732593 57.883141 156.487645
F 13.656395 57.883141 178.316619
F 13.580197 57.883141 200.145594
F 13.504000 57.883141 221.974568
F 13.427802 57.883141 243.803542
F 41.000918 11.576626 3.778147
F 40.924720 11.576626 25.607121
F 40.848522 11.576626 47.436096
F 40.772324 11.576626 69.265070
F 40.696127 11.576626 91.094045
F 40.619929 11.576626 112.923019
F 40.543731 11.576626 134.751993
F 40.467533 11.576626 156.580968
F 40.391335 11.576626 178.409942
F 40.315138 11.576626 200.238917
F 40.238940 11.576626 222.067891
F 40.162742 11.576626 243.896865
F 41.000918 34.729883 3.778147
F 40.924720 34.729883 25.607121
F 40.848522 34.729883 47.436096
F 40.772324 34.729883 69.265070
F 40.696127 34.729883 91.094045
F 40.619929 34.729883 112.923019
F 40.543731 34.729883 134.751993
F 40.467533 34.729883 156.580968
F 40.391335 34.729883 178.409942
F 40.315138 34.729883 200.238917
F 40.238940 34.729883 222.067891
F 40.162742 34.729883 243.896865
F 41.000918 57.883141 3.778147
F 40.924720 57.883141 25.607121
F 40.848522 57.883141 47.436096
F 40.772324 57.883141 69.265070
F 40.696127 57.883141 91.094045
F 40.619929 57.883141 112.923019
F 40.543731 57.883141 134.751993
F 40.467533 57.883141 156.580968
F 40.391335 57.883141 178.409942
F 40.315138 57.883141 200.238917
F 40.238940 57.883141 222.067891
F 40.162742 57.883141 243.896865
F 14.265978 19.294381 3.684824
F 14.189780 19.294381 25.513798
F 14.113582 19.294381 47.342772
F 14.037384 19.294381 69.171747
F 13.961186 19.294381 91.000721
F 13.884989 19.294381 112.829695
F 13.808791 19.294381 134.658670
F 13.732593 19.294381 156.487644
F 13.656395 19.294381 178.316619
F 13.580197 19.294381 200.145593
F 13.504000 19.294381 221.974567
F 13.427802 19.294381 243.803542
F 14.265978 42.447639 3.684824
F 14.189780 42.447639 25.513798
F 14.113582 42.447639 47.342772
F 14.037384 42.447639 69.171747
F 13.961186 42.447639 91.000721
F 13.884989 42.447639 112.829695
F 13.808791 42.447639 134.658670
F 13.732593 42.447639 156.487644
F 13.656395 42.447639 178.316619
F 13.580197 42.447639 200.145593
F 13.504000 42.447639 221.974567
F 13.427802 42.447639 243.803542
F 14.265978 65.600896 3.684824
F 14.189780 65.600896 25.513798
F 14.113582 65.600896 47.342772
F 14.037384 65.600896 69.171747
F 13.961186 65.600896 91.000721
F 13.884989 65.600896 112.829695
F 13.808791 65.600896 134.658670
F 13.732593 65.600896 156.487644
F 13.656395 65.600896 178.316619
F 13.580197 65.600896 200.145593
F 13.504000 65.600896 221.974567
F 13.427802 65.600896 243.803542
F 41.000918 19.294381 3.778147
F 40.924720 19.294381 25.607121
F 40.848522 19.294381 47.436095
F 40.772324 19.294381 69.265070
F 40.696127 19.294381 91.094044
F 40.619929 19.294381 112.923018
F 40.543731 19.294381 134.751993
F 40.467533 19.294381 156.580967
F 40.391335 19.294381 178.409942
F 40.315138 19.294381 200.238916
F 40.238940 19.294381 222.067890
F 40.162742 19.294381 243.896865
F 41.000918 42.447639 3.778147
F 40.924720 42.447639 25.607121
F 40.848522 42.447639 47.436095
F 40.772324 42.447639 69.265070
F 40.696127 42.447639 91.094044
F 40.619929 42.447639 112.923018
F 40.543731 42.447639 134.751993
F 40.467533 42.447639 156.580967
F 40.391335 42.447639 178.409942
F 40.315138 42.447639 200.238916
F 40.238940 42.447639 222.067890
F 40.162742 42.447639 243.896865
F 41.000918 65.600896 3.778147
F 40.924720 65.600896 25.607121
F 40.848522 65.600896 47.436095
F 40.772324 65.600896 69.265070
F 40.696127 65.600896 91.094044
F 40.619929 65.600896 112.923018
F 40.543731 65.600896 134.751993
F 40.467533 65.600896 156.580967
F 40.391335 65.600896 178.409942
F 40.315138 65.600896 200.238916
F 40.238940 65.600896 222.067890
F 40.162742 65.600896 243.896865
F 23.177628 3.858875 3.715933
F 23.101431 3.858875 25.544907
F 23.025233 3.858875 47.373881
F 22.949035 3.858875 69.202856
F 22.872837 3.858875 91.031830
F 22.796639 3.858875 112.860805
F 22.720442 3.858875 134.689779
F 22.644244 3.858875 156.518753
F 22.568046 3.858875 178.347728
F 22.491848 3.858875 200.176702
F 22.415650 3.858875 222.005676
F 22.339453 3.858875 243.834651
F 23.177628 27.012133 3.715933
F 23.101431 27.012133 25.544907
F 23.025233 27.012133 47.373881
F 22.949035 27.012133 69.202856
F 22.872837 27.012133 91.031830
F 22.796639 27.012133 112.860805
F 22.720442 27.012133 134.689779
F 22.644244 27.012133 156.518753
F 22.568046 27.012133 178.347728
F 22.491848 27.012133 200.176702
F 22.415650 27.012133 222.005676
F 22.339453 27.012133 243.834651
F 23.177628 50.165390 3.715933
F 23.101431 50.165390 25.544907
F 23.025233 50.165390 47.373881
F 22.949035 50.165390 69.202856
F 22.872837 50.165390 91.031830
F 22.796639 50.165390 112.860805
F 22.720442 50.165390 134.689779
F 22.644244 50.165390 156.518753
F 22.568046 50.165390 178.347728
F 22.491848 50.165390 200.176702
F 22.415650 50.165390 222.005676
F 22.339453 50.165390 243.834651
F 49.912568 3.858875 3.809256
F 49.836371 3.858875 25.638230
F 49.760173 3.858875 47.467204
F 49.683975 3.858875 69.296179
F 49.607777 3.858875 91.125153
F 49.531579 3.858875 112.954128
F 49.455382 3.858875 134.783102
F 49.379184 3.858875 156.612076
F 49.302986 3.858875 178.441051
F 49.226788 3.858875 200.270025
F 49.150590 3.858875 222.098999
F 49.074393 3.858875 243.927974
F 49.912568 27.012133 3.809256
F 49.836371 27.012133 25.638230
F 49.760173 27.012133 47.467204
F 49.683975 27.012133 69.296179
F 49.607777 27.012133 91.125153
F 49.531579 27.012133 112.954128
F 49.455382 27.012133 134.783102
F 49.379184 27.012133 156.612076
F 49.302986 27.012133 178.441051
F 49.226788 27.012133 200.270025
F 49.150590 27.012133 222.098999
F 49.074393 27.012133 243.927974
F 49.912568 50.165390 3.809256
F 49.836371 50.165390 25.638230
F 49.760173 50.165390 47.467204
F 49.683975 50.165390 69.296179
F 49.607777 50.165390 91.125153
F 49.531579 50.165390 112.954128
F 49.455382 50.165390 134.783102
F 49.379184 50.165390 156.612076
F 49.302986 50.165390 178.441051
F 49.226788 50.165390 200.270025
F 49.150590 50.165390 222.098999
F 49.074393 50.165390 243.927974
F 23.177628 11.576625 3.715932
F 23.101431 11.576625 25.544907
F 23.025233 11.576625 47.373881
F 22.949035 11.576625 69.202856
F 22.872837 11.576625 91.031830
F 22.796639 11.576625 112.860804
F 22.720442 11.576625 134.689779
F 22.644244 11.576625 156.518753
F 22.568046 11.576625 178.347728
F 22.491848 11.576625 200.176702
F 22.415650 11.576625 222.005676
F 22.339453 11.576625 243.834651
F 23.177628 34.729883 3.715932
F 23.101431 34.729883 25.544907
F 23.025233 34.729883 47.373881
F 22.949035 34.729883 69.202856
F 22.872837 34.729883 91.031830
F 22.796639 34.729883 112.860804
F 22.720442 34.729883 134.689779
F 22.644244 34.729883 156.518753
F 22.568046 34.729883 178.347728
F 22.491848 34.729883 200.176702
F 22.415650 34.729883 222.005676
F 22.339453 34.729883 243.834651
F 23.177628 57.883140 3.715932
F 23.101431 57.883140 25.544907
F 23.025233 57.883140 47.373881
F 22.949035 57.883140 69.202856
F 22.872837 57.883140 91.031830
F 22.796639 57.883140 112.860804
F 22.720442 57.883140 134.689779
F 22.644244 57.883140 156.518753
F 22.568046 57.883140 178.347728
F 22.491848 57.883140 200.176702
F 22.415650 57.883140 222.005676
F 22.339453 57.883140 243.834651
F 49.912569 11.576625 3.809255
F 49.836371 11.576625 25.638230
F 49.760173 11.576625 47.467204
F 49.683975 11.576625 69.296179
F 49.607777 11.576625 91.125153
F 49.531579 11.576625 112.954127
F 49.455382 11.576625 134.783102
F 49.379184 11.576625 156.612076
F 49.302986 11.576625 178.441051
F 49.226788 11.576625 200.270025
F 49.150590 11.576625 222.098999
F 49.074393 11.576625 243.927974
F 49.912569 34.729883 3.809255
F 49.836371 34.729883 25.638230
F 49.760173 34.729883 47.467204
F 49.683975 34.729883 69.296179
F 49.607777 34.729883 91.125153
F 49.531579 34.729883 112.954127
F 49.455382 34.729883 134.783102
F 49.379184 34.729883 156.612076
F 49.302986 34.729883 178.441051
F 49.226788 34.729883 200.270025
F 49.150590 34.729883 222.098999
F 49.074393 34.729883 243.927974
F 49.912569 57.883140 3.809255
F 49.836371 57.883140 25.638230
F 49.760173 57.883140 47.467204
F 49.683975 57.883140 69.296179
F 49.607777 57.883140 91.125153
F 49.531579 57.883140 112.954127
F 49.455382 57.883140 134.783102
F 49.379184 57.883140 156.612076
F 49.302986 57.883140 178.441051
F 49.226788 57.883140 200.270025
F 49.150590 57.883140 222.098999
F 49.074393 57.883140 243.927974
F 23.177628 19.294381 3.715932
F 23.101431 19.294381 25.544906
F 23.025233 19.294381 47.373881
F 22.949035 19.294381 69.202855
F 22.872837 19.294381 91.031829
F 22.796639 19.294381 112.860804
F 22.720442 19.294381 134.689778
F 22.644244 19.294381 156.518753
F 22.568046 19.294381 178.347727
F 22.491848 19.294381 200.176701
F 22.415650 19.294381 222.005676
F 22.339453 19.294381 243.834650
F 23.177628 42.447638 3.715932
F 23.101431 42.447638 25.544906
F 23.025233 42.447638 47.373881
F 22.949035 42.447638 69.202855
F 22.872837 42.447638 91.031829
F 22.796639 42.447638 112.860804
F 22.720442 42.447638 134.689778
F 22.644244 42.447638 156.518753
F 22.568046 42.447638 178.347727
F 22.491848 42.447638 200.176701
F 22.415650 42.447638 222.005676
F 22.339453 42.447638 243.834650
F 23.177628 65.600896 3.715932
F 23.101431 65.600896 25.544906
F 23.025233 65.600896 47.373881
F 22.949035 65.600896 69.202855
F 22.872837 65.600896 91.031829
F 22.796639 65.600896 112.860804
F 22.720442 65.600896 134.689778
F 22.644244 65.600896 156.518753
F 22.568046 65.600896 178.347727
F 22.491848 65.600896 200.176701
F 22.415650 65.600896 222.005676
F 22.339453 65.600896 243.834650
F 49.912569 19.294381 3.809255
F 49.836371 19.294381 25.638229
F 49.760173 19.294381 47.467204
F 49.683975 19.294381 69.296178
F 49.607777 19.294381 91.125152
F 49.531579 19.294381 112.954127
F 49.455382 19.294381 134.783101
F 49.379184 19.294381 156.612076
F 49.302986 19.294381 178.441050
F 49.226788 19.294381 200.270024
F 49.150590 19.294381 222.098999
F 49.074393 19.294381 243.927973
F 49.912569 42.447638 3.809255
F 49.836371 42.447638 25.638229
F 49.760173 42.447638 47.467204
F 49.683975 42.447638 69.296178
F 49.607777 42.447638 91.125152
F 49.531579 42.447638 112.954127
F 49.455382 42.447638 134.783101
F 49.379184 42.447638 156.612076
F 49.302986 42.447638 178.441050
F 49.226788 42.447638 200.270024
F 49.150590 42.447638 222.098999
F 49.074393 42.447638 243.927973
F 49.912569 65.600896 3.809255
F 49.836371 65.600896 25.638229
F 49.760173 65.600896 47.467204
F 49.683975 65.600896 69.296178
F 49.607777 65.600896 91.125152
F 49.531579 65.600896 112.954127
F 49.455382 65.600896 134.783101
F 49.379184 65.600896 156.612076
F 49.302986 65.600896 178.441050
F 49.226788 65.600896 200.270024
F 49.150590 65.600896 222.098999
F 49.074393 65.600896 243.927973
F 5.367021 1.286291 0.015555
F 5.290823 1.286291 21.844530
F 5.214625 1.286291 43.673504
F 5.138427 1.286291 65.502478
F 5.062229 1.286291 87.331453
F 4.986032 1.286291 109.160427
F 4.909834 1.286291 130.989402
F 4.833636 1.286291 152.818376
F 4.757438 1.286291 174.647350
F 4.681240 1.286291 196.476325
F 4.605043 1.286291 218.305299
F 4.528845 1.286291 240.134274
F 5.367021 24.439549 0.015555
F 5.290823 24.439549 21.844530
F 5.214625 24.439549 43.673504
F 5.138427 24.439549 65.502478
F 5.062229 24.439549 87.331453
F 4.986032 24.439549 109.160427
F 4.909834 24.439549 130.989402
F 4.833636 24.439549 152.818376
F 4.757438 24.439549 174.647350
F 4.681240 24.439549 196.476325
F 4.605043 24.439549 218.305299
F 4.528845 24.439549 240.134274
F 5.367021 47.592806 0.015555
F 5.290823 47.592806 21.844530
F 5.214625 47.592806 43.673504
F 5.138427 47.592806 65.502478
F 5.062229 47.592806 87.331453
F 4.986032 47.592806 109.160427
F 4.909834 47.592806 130.989402
F 4.833636 47.592806 152.818376
F 4.757438 47.592806 174.647350
F 4.681240 47.592806 196.476325
F 4.605043 47.592806 218.305299
F 4.528845 47.592806 240.134274
F 32.101962 1.286291 0.108878
F 32.025764 1.286291 21.937853
F 31.949566 1.286291 43.766827
F 31.873368 1.286291 65.595801
F 31.797170 1.286291 87.424776
F 31.720973 1.286291 109.253750
F 31.644775 1.286291 131.082725
F 31.568577 1.286291 152.911699
F 31.492379 1.286291 174.740673
F 31.416181 1.286291 196.569648
F 31.339984 1.286291 218.398622
F 31.263786 1.286291 240.227597
F 32.101962 24.439549 0.108878
F 32.025764 24.439549 21.937853
F 31.949566 24.439549 43.766827
F 31.873368 24.439549 65.595801
F 31.797170 24.439549 87.424776
F 31.720973 24.439549 109.253750
F 31.644775 24.439549 131.082725
F 31.568577 24.439549 152.911699
F 31.492379 24.439549 174.740673
F 31.416181 24.439549 196.569648
F 31.339984 24.439549 218.398622
F 31.263786 24.439549 240.227597
F 32.101962 47.592806 0.108878
F 32.025764 47.592806 21.937853
F 31.949566 47.592806 43.766827
F 31.873368 47.592806 65.595801
F 31.797170 47.592806 87.424776
F 31.720973 47.592806 109.253750
F 31.644775 47.592806 131.082725
F 31.568577 47.592806 152.911699
F 31.492379 47.592806 174.740673
F 31.416181 47.592806 196.569648
F 31.339984 47.592806 218.398622
F 31.263786 47.592806 240.227597
F 58.836902 1.286291 0.202201
F 58.760704 1.286291 22.031176
F 58.684506 1.286291 43.860150
F 58.608308 1.286291 65.689124
F 58.532111 1.286291 87.518099
F 58.455913 1.286291 109.347073
F 58.379715 1.286291 131.176048
F 58.303517 1.286291 153.005022
F 58.227319 1.286291 174.833996
F 58.151122 1.286291 196.662971
F 58.074924 1.286291 218.491945
F 57.998726 1.286291 240.320920
F 58.836902 24.439549 0.202201
F 58.760704 24.439549 22.031176
F 58.684506 24.439549 43.860150
F 58.608308 24.439549 65.689124
F 58.532111 24.439549 87.518099
F 58.455913 24.439549 109.347073
F 58.379715 24.439549 131.176048
F 58.303517 24.439549 153.005022
F 58.227319 24.439549 174.833996
F 58.151122 24.439549 196.662971
F 58.074924 24.439549 218.491945
F 57.998726 24.439549 240.320920
F 58.836902 47.592806 0.202201
F 58.760704 47.592806 22.031176
F 58.684506 47.592806 43.860150
F 58.608308 47.592806 65.689124
F 58.532111 47.592806 87.518099
F 58.455913 47.592806 109.347073
F 58.379715 47.592806 131.176048
F 58.303517 47.592806 153.005022
F 58.227319 47.592806 174.833996
F 58.151122 47.592806 196.662971
F 58.074924 47.592806 218.491945
F 57.998726 47.592806 240.320920
F 5.367021 9.004041 0.015555
F 5.290823 9.004041 21.844530
F 5.214625 9.004041 43.673504
F 5.138427 9.004041 65.502478
F 5.062229 9.004041 87.331453
F 4.986032 9.004041 109.160427
F 4.909834 9.004041 130.989402
F 4.833636 9.004041 152.818376
F 4.757438 9.004041 174.647350
F 4.681240 9.004041 196.476325
F 4.605043 9.004041 218.305299
F 4.528845 9.004041 240.134274
F 5.367021 32.157298 0.015555
F 5.290823 32.157298 21.844530
F 5.214625 32.157298 43.673504
F 5.138427 32.157298 65.502478
F 5.062229 32.157298 87.331453
F 4.986032 32.157298 109.160427
F 4.909834 32.157298 130.989402
F 4.833636 32.157298 152.818376
F 4.757438 32.157298 174.647350
F 4.681240 32.157298 196.476325
F 4.605043 32.157298 218.305299
F 4.528845 32.157298 240.134274
F 5.367021 55.310556 0.015555
F 5.290823 55.310556 21.844530
F 5.214625 55.310556 43.673504
F 5.138427 55.310556 65.502478
F 5.062229 55.310556 87.331453
F 4.986032 55.310556 109.160427
F 4.909834 55.310556 130.989402
F 4.833636 55.310556 152.818376
F 4.757438 55.310556 174.647350
F 4.681240 55.310556 196.476325
F 4.605043 55.310556 218.305299
F 4.528845 55.310556 240.134274
F 32.101962 9.004041 0.108878
F 32.025764 9.004041 21.937853
F 31.949566 9.004041 43.766827
F 31.873368 9.004041 65.595801
F 31.797170 9.004041 87.424776
F 31.720973 9.004041 109.253750
F 31.644775 9.004041 131.082725
F 31.568577 9.004041 152.911699
F 31.492379 9.004041 174.740673
F 31.416181 9.004041 196.569648
F 31.339984 9.004041 218.398622
F 31.263786 9.004041 240.227597
F 32.101962 32.157298 0.108878
F 32.025764 32.157298 21.937853
F 31.949566 32.157298 43.766827
F 31.873368 32.157298 65.595801
F 31.797170 32.157298 87.424776
F 31.720973 32.157298 109.253750
F 31.644775 32.157298 131.082725
F 31.568577 32.157298 152.911699
F 31.492379 32.157298 174.740673
F 31.416181 32.157298 196.569648
F 31.339984 32.157298 218.398622
F 31.263786 32.157298 240.227597
F 32.101962 55.310556 0.108878
F 32.025764 55.310556 21.937853
F 31.949566 55.310556 43.766827
F 31.873368 55.310556 65.595801
F 31.797170 55.310556 87.424776
F 31.720973 55.310556 109.253750
F 31.644775 55.310556 131.082725
F 31.568577 55.310556 152.911699
F 31.492379 55.310556 174.740673
F 31.416181 55.310556 196.569648
F 31.339984 55.310556 218.398622
F 31.263786 55.310556 240.227597
F 58.836902 9.004041 0.202201
F 58.760704 9.004041 22.031176
F 58.684506 9.004041 43.860150
F 58.608308 9.004041 65.689124
F 58.532111 9.004041 87.518099
F 58.455913 9.004041 109.347073
F 58.379715 9.004041 131.176048
F 58.303517 9.004041 153.005022
F 58.227319 9.004041 174.833996
F 58.151122 9.004041 196.662971
F 58.074924 9.004041 218.491945
F 57.998726 9.004041 240.320920
F 58.836902 32.157298 0.202201
F 58.760704 32.157298 22.031176
F 58.684506 32.157298 43.860150
F 58.608308 32.157298 65.689124
F 58.532111 32.157298 87.518099
F 58.455913 32.157298 109.347073
F 58.379715 32.157298 131.176048
F 58.303517 32.157298 153.005022
F 58.227319 32.157298 174.833996
F 58.151122 32.157298 196.662971
F 58.074924 32.157298 218.491945
F 57.998726 32.157298 240.320920
F 58.836902 55.310556 0.202201
F 58.760704 55.310556 22.031176
F 58.684506 55.310556 43.860150
F 58.608308 55.310556 65.689124
F 58.532111 55.310556 87.518099
F 58.455913 55.310556 109.347073
F 58.379715 55.310556 131.176048
F 58.303517 55.310556 153.005022
F 58.227319 55.310556 174.833996
F 58.151122 55.310556 196.662971
F 58.074924 55.310556 218.491945
F 57.998726 55.310556 240.320920
F 5.367021 16.721796 0.015554
F 5.290823 16.721796 21.844529
F 5.214625 16.721796 43.673503
F 5.138427 16.721796 65.502478
F 5.062229 16.721796 87.331452
F 4.986032 16.721796 109.160426
F 4.909834 16.721796 130.989401
F 4.833636 16.721796 152.818375
F 4.757438 16.721796 174.647350
F 4.681240 16.721796 196.476324
F 4.605043 16.721796 218.305298
F 4.528845 16.721796 240.134273
F 5.367021 39.875053 0.015554
F 5.290823 39.875053 21.844529
F 5.214625 39.875053 43.673503
F 5.138427 39.875053 65.502478
F 5.062229 39.875053 87.331452
F 4.986032 39.875053 109.160426
F 4.909834 39.875053 130.989401
F 4.833636 39.875053 152.818375
F 4.757438 39.875053 174.647350
F 4.681240 39.875053 196.476324
F 4.605043 39.875053 218.305298
F 4.528845 39.875053 240.134273
F 5.367021 63.028311 0.015554
F 5.290823 63.028311 21.844529
F 5.214625 63.028311 43.673503
F 5.138427 63.028311 65.502478
F 5.062229 63.028311 87.331452
F 4.986032 63.028311 109.160426
F 4.909834 63.028311 130.989401
F 4.833636 63.028311 152.818375
F 4.757438 63.028311 174.647350
F 4.681240 63.028311 196.476324
F 4.605043 63.028311 218.305298
F 4.528845 63.028311 240.134273
F 32.101962 16.721796 0.108877
F 32.025764 16.721796 21.937852
F 31.949566 16.721796 43.766826
F 31.873368 16.721796 65.595801
F 31.797171 16.721796 87.424775
F 31.720973 16.721796 109.253749
F 31.644775 16.721796 131.082724
F 31.568577 16.721796 152.911698
F 31.492379 16.721796 174.740673
F 31.416181 16.721796 196.569647
F 31.339984 16.721796 218.398621
F 31.263786 16.721796 240.227596
F 32.101962 39.875053 0.108877
F 32.025764 39.875053 21.937852
F 31.949566 39.875053 43.766826
F 31.873368 39.875053 65.595801
F 31.797171 39.875053 87.424775
F 31.720973 39.875053 109.253749
F 31.644775 39.875053 131.082724
F 31.568577 39.875053 152.911698
F 31.492379 39.875053 174.740673
F 31.416181 39.875053 196.569647
F 31.339984 39.875053 218.398621
F 31.263786 39.875053 240.227596
F 32.101962 63.028311 0.108877
F 32.025764 63.028311 21.937852
F 31.949566 63.028311 43.766826
F 31.873368 63.028311 65.595801
F 31.797171 63.028311 87.424775
F 31.720973 63.028311 109.253749
F 31.644775 63.028311 131.082724
F 31.568577 63.028311 152.911698
F 31.492379 63.028311 174.740673
F 31.416181 63.028311 196.569647
F 31.339984 63.028311 218.398621
F 31.263786 63.028311 240.227596
F 58.836902 16.721796 0.202200
F 58.760704 16.721796 22.031175
F 58.684506 16.721796 43.860149
F 58.608308 16.721796 65.689124
F 58.532111 16.721796 87.518098
F 58.455913 16.721796 109.347072
F 58.379715 16.721796 131.176047
F 58.303517 16.721796 153.005021
F 58.227319 16.721796 174.833996
F 58.151122 16.721796 196.662970
F 58.074924 16.721796 218.491944
F 57.998726 16.721796 240.320919
F 58.836902 39.875053 0.202200
F 58.760704 39.875053 22.031175
F 58.684506 39.875053 43.860149
F 58.608308 39.875053 65.689124
F 58.532111 39.875053 87.518098
F 58.455913 39.875053 109.347072
F 58.379715 39.875053 131.176047
F 58.303517 39.875053 153.005021
F 58.227319 39.875053 174.833996
F 58.151122 39.875053 196.662970
F 58.074924 39.875053 218.491944
F 57.998726 39.875053 240.320919
F 58.836902 63.028311 0.202200
F 58.760704 63.028311 22.031175
F 58.684506 63.028311 43.860149
F 58.608308 63.028311 65.689124
F 58.532111 63.028311 87.518098
F 58.455913 63.028311 109.347072
F 58.379715 63.028311 131.176047
F 58.303517 63.028311 153.005021
F 58.227319 63.028311 174.833996
F 58.151122 63.028311 196.662970
F 58.074924 63.028311 218.491944
F 57.998726 63.028311 240.320919
F 14.278666 1.286290 0.046662
F 14.202469 1.286290 21.875636
F 14.126271 1.286290 43.704610
F 14.050073 1.286290 65.533585
F 13.973875 1.286290 87.362559
F 13.897677 1.286290 109.191533
F 13.821479 1.286290 131.020509
F 13.745282 1.286290 152.849483
F 13.669084 1.286290 174.678458
F 13.592886 1.286290 196.507432
F 13.516688 1.286290 218.336406
F 13.440490 1.286290 240.165381
F 14.278666 24.439547 0.046662
F 14.202469 24.439547 21.875636
F 14.126271 24.439547 43.704610
F 14.050073 24.439547 65.533585
F 13.973875 24.439547 87.362559
F 13.897677 24.439547 109.191533
F 13.821479 24.439547 131.020509
F 13.745282 24.439547 152.849483
F 13.669084 24.439547 174.678458
F 13.592886 24.439547 196.507432
F 13.516688 24.439547 218.336406
F 13.440490 24.439547 240.165381
F 14.278666 47.592805 0.046662
F 14.202469 47.592805 21.875636
F 14.126271 47.592805 43.704610
F 14.050073 47.592805 65.533585
F 13.973875 47.592805 87.362559
F 13.897677 47.592805 109.191533
F 13.821479 47.592805 131.020509
F 13.745282 47.592805 152.849483
F 13.669084 47.592805 174.678458
F 13.592886 47.592805 196.507432
F 13.516688 47.592805 218.336406
F 13.440490 47.592805 240.165381
F 41.013606 1.286290 0.139985
F 40.937409 1.286290 21.968959
F 40.861211 1.286290 43.797933
F 40.785013 1.286290 65.626908
F 40.708815 1.286290 87.455882
F 40.632617 1.286290 109.284856
F 40.556420 1.286290 131.113831
F 40.480222 1.286290 152.942805
F 40.404024 1.286290 174.771780
F 40.327826 1.286290 196.600754
F 40.251628 1.286290 218.429728
F 40.175431 1.286290 240.258703
F 41.013606 24.439547 0.139985
F 40.937409 24.439547 21.968959
F 40.861211 24.439547 43.797933
F 40.785013 24.439547 65.626908
F 40.708815 24.439547 87.455882
F 40.632617 24.439547 109.284856
F 40.556420 24.439547 131.113831
F 40.480222 24.439547 152.942805
F 40.404024 24.439547 174.771780
F 40.327826 24.439547 196.600754
F 40.251628 24.439547 218.429728
F 40.175431 24.439547 240.258703
F 41.013606 47.592805 0.139985
F 40.937409 47.592805 21.968959
F 40.861211 47.592805 43.797933
F 40.785013 47.592805 65.626908
F 40.708815 47.592805 87.455882
F 40.632617 47.592805 109.284856
F 40.556420 47.592805 131.113831
F 40.480222 47.592805 152.942805
F 40.404024 47.592805 174.771780
F 40.327826 47.592805 196.600754
F 40.251628 47.592805 218.429728
F 40.175431 47.592805 240.258703
F 14.278666 9.004039 0.046662
F 14.202469 9.004039 21.875636
F 14.126271 9.004039 43.704610
F 14.050073 9.004039 65.533585
F 13.973875 9.004039 87.362559
F 13.897677 9.004039 109.191534
F 13.821479 9.004039 131.020509
F 13.745282 9.004039 152.849483
F 13.669084 9.004039 174.678458
F 13.592886 9.004039 196.507432
F 13.516688 9.004039 218.336407
F 13.440490 9.004039 240.165381
F 14.278666 32.157297 0.046662
F 14.202469 32.157297 21.875636
F 14.126271 32.157297 43.704610
F 14.050073 32.157297 65.533585
F 13.973875 32.157297 87.362559
F 13.897677 32.157297 109.191534
F 13.821479 32.157297 131.020509
F 13.745282 32.157297 152.849483
F 13.669084 32.157297 174.678458
F 13.592886 32.157297 196.507432
F 13.516688 32.157297 218.336407
F 13.440490 32.157297 240.165381
F 14.278666 55.310554 0.046662
F 14.202469 55.310554 21.875636
F 14.126271 55.310554 43.704610
F 14.050073 55.310554 65.533585
F 13.973875 55.310554 87.362559
F 13.897677 55.310554 109.191534
F 13.821479 55.310554 131.020509
F 13.745282 55.310554 152.849483
F 13.669084 55.310554 174.678458
F 13.592886 55.310554 196.507432
F 13.516688 55.310554 218.336407
F 13.440490 55.310554 240.165381
F 41.013606 9.004039 0.139985
F 40.937409 9.004039 21.968959
F 40.861211 9.004039 43.797933
F 40.785013 9.004039 65.626908
F 40.708815 9.004039 87.455882
F 40.632617 9.004039 109.284857
F 40.556420 9.004039 131.113831
F 40.480222 9.004039 152.942805
F 40.404024 9.004039 174.771780
F 40.327826 9.004039 196.600754
F 40.251628 9.004039 218.429729
F 40.175431 9.004039 240.258703
F 41.013606 32.157297 0.139985
F 40.937409 32.157297 21.968959
F 40.861211 32.157297 43.797933
F 40.785013 32.157297 65.626908
F 40.708815 32.157297 87.455882
F 40.632617 32.157297 109.284857
F 40.556420 32.157297 131.113831
F 40.480222 32.157297 152.942805
F 40.404024 32.157297 174.771780
F 40.327826 32.157297 196.600754
F 40.251628 32.157297 218.429729
F 40.175431 32.157297 240.258703
F 41.013606 55.310554 0.139985
F 40.937409 55.310554 21.968959
F 40.861211 55.310554 43.797933
F 40.785013 55.310554 65.626908
F 40.708815 55.310554 87.455882
F 40.632617 55.310554 109.284857
F 40.556420 55.310554 131.113831
F 40.480222 55.310554 152.942805
F 40.404024 55.310554 174.771780
F 40.327826 55.310554 196.600754
F 40.251628 55.310554 218.429729
F 40.175431 55.310554 240.258703
F 14.278666 16.721795 0.046661
F 14.202469 16.721795 21.875635
F 14.126271 16.721795 43.704610
F 14.050073 16.721795 65.533584
F 13.973875 16.721795 87.362558
F 13.897677 16.721795 109.191533
F 13.821479 16.721795 131.020508
F 13.745282 16.721795 152.849483
F 13.669084 16.721795 174.678457
F 13.592886 16.721795 196.507431
F 13.516688 16.721795 218.336406
F 13.440490 16.721795 240.165380
F 14.278666 39.875052 0.046661
F 14.202469 39.875052 21.875635
F 14.126271 39.875052 43.704610
F 14.050073 39.875052 65.533584
F 13.973875 39.875052 87.362558
F 13.897677 39.875052 109.191533
F 13.821479 39.875052 131.020508
F 13.745282 39.875052 152.849483
F 13.669084 39.875052 174.678457
F 13.592886 39.875052 196.507431
F 13.516688 39.875052 218.336406
F 13.440490 39.875052 240.165380
F 14.278666 63.028310 0.046661
F 14.202469 63.028310 21.875635
F 14.126271 63.028310 43.704610
F 14.050073 63.028310 65.533584
F 13.973875 63.028310 87.362558
F 13.897677 63.028310 109.191533
F 13.821479 63.028310 131.020508
F 13.745282 63.028310 152.849483
F 13.669084 63.028310 174.678457
F 13.592886 63.028310 196.507431
F 13.516688 63.028310 218.336406
F 13.440490 63.028310 240.165380
F 41.013606 16.721795 0.139984
F 40.937409 16.721795 21.968958
F 40.861211 16.721795 43.797933
F 40.785013 16.721795 65.626907
F 40.708815 16.721795 87.455881
F 40.632617 16.721795 109.284856
F 40.556420 16.721795 131.113830
F 40.480222 16.721795 152.942805
F 40.404024 16.721795 174.771779
F 40.327826 16.721795 196.600753
F 40.251628 16.721795 218.429728
F 40.175431 16.721795 240.258702
F 41.013606 39.875052 0.139984
F 40.937409 39.875052 21.968958
F 40.861211 39.875052 43.797933
F 40.785013 39.875052 65.626907
F 40.708815 39.875052 87.455881
F 40.632617 39.875052 109.284856
F 40.556420 39.875052 131.113830
F 40.480222 39.875052 152.942805
F 40.404024 39.875052 174.771779
F 40.327826 39.875052 196.600753
F 40.251628 39.875052 218.429728
F 40.175431 39.875052 240.258702
F 41.013606 63.028310 0.139984
F 40.937409 63.028310 21.968958
F 40.861211 63.028310 43.797933
F 40.785013 63.028310 65.626907
F 40.708815 63.028310 87.455881
F 40.632617 63.028310 109.284856
F 40.556420 63.028310 131.113830
F 40.480222 63.028310 152.942805
F 40.404024 63.028310 174.771779
F 40.327826 63.028310 196.600753
F 40.251628 63.028310 218.429728
F 40.175431 63.028310 240.258702
F 23.190318 1.286290 0.077770
F 23.114120 1.286290 21.906744
F 23.037922 1.286290 43.735718
F 22.961725 1.286290 65.564693
F 22.885527 1.286290 87.393667
F 22.809329 1.286290 109.222642
F 22.733131 1.286290 131.051616
F 22.656933 1.286290 152.880590
F 22.580736 1.286290 174.709565
F 22.504538 1.286290 196.538539
F 22.428340 1.286290 218.367514
F 22.352142 1.286290 240.196488
F 23.190318 24.439548 0.077770
F 23.114120 24.439548 21.906744
F 23.037922 24.439548 43.735718
F 22.961725 24.439548 65.564693
F 22.885527 24.439548 87.393667
F 22.809329 24.439548 109.222642
F 22.733131 24.439548 131.051616
F 22.656933 24.439548 152.880590
F 22.580736 24.439548 174.709565
F 22.504538 24.439548 196.538539
F 22.428340 24.439548 218.367514
F 22.352142 24.439548 240.196488
F 23.190318 47.592805 0.077770
F 23.114120 47.592805 21.906744
F 23.037922 47.592805 43.735718
F 22.961725 47.592805 65.564693
F 22.885527 47.592805 87.393667
F 22.809329 47.592805 109.222642
F 22.733131 47.592805 131.051616
F 22.656933 47.592805 152.880590
F 22.580736 47.592805 174.709565
F 22.504538 47.592805 196.538539
F 22.428340 47.592805 218.367514
F 22.352142 47.592805 240.196488
F 49.925259 1.286290 0.171093
F 49.849061 1.286290 22.000067
F 49.772864 1.286290 43.829041
F 49.696666 1.286290 65.658016
F 49.620468 1.286290 87.486990
F 49.544270 1.286290 109.315965
F 49.468072 1.286290 131.144939
F 49.391875 1.286290 152.973913
F 49.315677 1.286290 174.802888
F 49.239479 1.286290 196.631862
F 49.163281 1.286290 218.460837
F 49.087083 1.286290 240.289811
F 49.925259 24.439548 0.171093
F 49.849061 24.439548 22.000067
F 49.772864 24.439548 43.829041
F 49.696666 24.439548 65.658016
F 49.620468 24.439548 87.486990
F 49.544270 24.439548 109.315965
F 49.468072 24.439548 131.144939
F 49.391875 24.439548 152.973913
F 49.315677 24.439548 174.802888
F 49.239479 24.439548 196.631862
F 49.163281 24.439548 218.460837
F 49.087083 24.439548 240.289811
F 49.925259 47.592805 0.171093
F 49.849061 47.592805 22.000067
F 49.772864 47.592805 43.829041
F 49.696666 47.592805 65.658016
F 49.620468 47.592805 87.486990
F 49.544270 47.592805 109.315965
F 49.468072 47.592805 131.144939
F 49.391875 47.592805 152.973913
F 49.315677 47.592805 174.802888
F 49.239479 47.592805 196.631862
F 49.163281 47.592805 218.460837
F 49.087083 47.592805 240.289811
F 23.190318 9.004039 0.077770
F 23.114120 9.004039 21.906744
F 23.037922 9.004039 43.735719
F 22.961725 9.004039 65.564693
F 22.885527 9.004039 87.393667
F 22.809329 9.004039 109.222642
F 22.733131 9.004039 131.051616
F 22.656933 9.004039 152.880591
F 22.580736 9.004039 174.709565
F 22.504538 9.004039 196.538539
F 22.428340 9.004039 218.367514
F 22.352142 9.004039 240.196488
F 23.190318 32.157297 0.077770
F 23.114120 32.157297 21.906744
F 23.037922 32.157297 43.735719
F 22.961725 32.157297 65.564693
F 22.885527 32.157297 87.393667
F 22.809329 32.157297 109.222642
F 22.733131 32.157297 131.051616
F 22.656933 32.157297 152.880591
F 22.580736 32.157297 174.709565
F 22.504538 32.157297 196.538539
F 22.428340 32.157297 218.367514
F 22.352142 32.157297 240.196488
F 23.190318 55.310555 0.077770
F 23.114120 55.310555 21.906744
F 23.037922 55.310555 43.735719
F 22.961725 55.310555 65.564693
F 22.885527 55.310555 87.393667
F 22.809329 55.310555 109.222642
F 22.733131 55.310555 131.051616
F 22.656933 55.310555 152.880591
F 22.580736 55.310555 174.709565
F 22.504538 55.310555 196.538539
F 22.428340 55.310555 218.367514
F 22.352142 55.310555 240.196488
F 49.925259 9.004039 0.171093
F 49.849061 9.004039 22.000067
F 49.772864 9.004039 43.829042
F 49.696666 9.004039 65.658016
F 49.620468 9.004039 87.486990
F 49.544270 9.004039 109.315965
F 49.468072 9.004039 131.144939
F 49.391874 9.004039 152.973914
F 49.315677 9.004039 174.802888
F 49.239479 9.004039 196.631862
F 49.163281 9.004039 218.460837
F 49.087083 9.004039 240.289811
F 49.925259 32.157297 0.171093
F 49.849061 32.157297 22.000067
F 49.772864 32.157297 43.829042
F 49.696666 32.157297 65.658016
F 49.620468 32.157297 87.486990
F 49.544270 32.157297 109.315965
F 49.468072 32.157297 131.144939
F 49.391874 32.157297 152.973914
F 49.315677 32.157297 174.802888
F 49.239479 32.157297 196.631862
F 49.163281 32.157297 218.460837
F 49.087083 32.157297 240.289811
F 49.925259 55.310555 0.171093
F 49.849061 55.310555 22.000067
F 49.772864 55.310555 43.829042
F 49.696666 55.310555 65.658016
F 49.620468 55.310555 87.486990
F 49.544270 55.310555 109.315965
F 49.468072 55.310555 131.144939
F 49.391874 55.310555 152.973914
F 49.315677 55.310555 174.802888
F 49.239479 55.310555 196.631862
F 49.163281 55.310555 218.460837
F 49.087083 55.310555 240.289811
F 23.190318 16.721795 0.077769
F 23.114120 16.721795 21.906743
F 23.037922 16.721795 43.735718
F 22.961725 16.721795 65.564692
F 22.885527 16.721795 87.393666
F 22.809329 16.721795 109.222641
F 22.733131 16.721795 131.051615
F 22.656933 16.721795 152.880590
F 22.580736 16.721795 174.709564
F 22.504538 16.721795 196.538538
F 22.428340 16.721795 218.367513
F 22.352142 16.721795 240.196487
F 23.190318 39.875052 0.077769
F 23.114120 39.875052 21.906743
F 23.037922 39.875052 43.735718
F 22.961725 39.875052 65.564692
F 22.885527 39.875052 87.393666
F 22.809329 39.875052 109.222641
F 22.733131 39.875052 131.051615
F 22.656933 39.875052 152.880590
F 22.580736 39.875052 174.709564
F 22.504538 39.875052 196.538538
F 22.428340 39.875052 218.367513
F 22.352142 39.875052 240.196487
F 23.190318 63.028310 0.077769
F 23.114120 63.028310 21.906743
F 23.037922 63.028310 43.735718
F 22.961725 63.028310 65.564692
F 22.885527 63.028310 87.393666
F 22.809329 63.028310 109.222641
F 22.733131 63.028310 131.051615
F 22.656933 63.028310 152.880590
F 22.580736 63.028310 174.709564
F 22.504538 63.028310 196.538538
F 22.428340 63.028310 218.367513
F 22.352142 63.028310 240.196487
F 49.925259 16.721795 0.171092
F 49.849061 16.721795 22.000066
F 49.772864 16.721795 43.829041
F 49.696666 16.721795 65.658015
F 49.620468 16.721795 87.486989
F 49.544270 16.721795 109.315964
F 49.468072 16.721795 131.144938
F 49.391875 16.721795 152.973913
F 49.315677 16.721795 174.802887
F 49.239479 16.721795 196.631861
F 49.163281 16.721795 218.460836
F 49.087083 16.721795 240.289810
F 49.925259 39.875052 0.171092
F 49.849061 39.875052 22.000066
F 49.772864 39.875052 43.829041
F 49.696666 39.875052 65.658015
F 49.620468 39.875052 87.486989
F 49.544270 39.875052 109.315964
F 49.468072 39.875052 131.144938
F 49.391875 39.875052 152.973913
F 49.315677 39.875052 174.802887
F 49.239479 39.875052 196.631861
F 49.163281 39.875052 218.460836
F 49.087083 39.875052 240.289810
F 49.925259 63.028310 0.171092
F 49.849061 63.028310 22.000066
F 49.772864 63.028310 43.829041
F 49.696666 63.028310 65.658015
F 49.620468 63.028310 87.486989
F 49.544270 63.028310 109.315964
F 49.468072 63.028310 131.144938
F 49.391875 63.028310 152.973913
F 49.315677 63.028310 174.802887
F 49.239479 63.028310 196.631861
F 49.163281 63.028310 218.460836
F 49.087083 63.028310 240.289810
F 7.582244 7.717750 3.661495
F 7.506047 7.717750 25.490469
F 7.429849 7.717750 47.319444
F 7.353651 7.717750 69.148418
F 7.277453 7.717750 90.977393
F 7.201255 7.717750 112.806367
F 7.125058 7.717750 134.635341
F 7.048860 7.717750 156.464316
F 6.972662 7.717750 178.293290
F 6.896464 7.717750 200.122264
F 6.820266 7.717750 221.951239
F 6.744069 7.717750 243.780213
F 7.582244 30.871007 3.661495
F 7.506047 30.871007 25.490469
F 7.429849 30.871007 47.319444
F 7.353651 30.871007 69.148418
F 7.277453 30.871007 90.977393
F 7.201255 30.871007 112.806367
F 7.125058 30.871007 134.635341
F 7.048860 30.871007 156.464316
F 6.972662 30.871007 178.293290
F 6.896464 30.871007 200.122264
F 6.820266 30.871007 221.951239
F 6.744069 30.871007 243.780213
F 7.582244 54.024265 3.661495
F 7.506047 54.024265 25.490469
F 7.429849 54.024265 47.319444
F 7.353651 54.024265 69.148418
F 7.277453 54.024265 90.977393
F 7.201255 54.024265 112.806367
F 7.125058 54.024265 134.635341
F 7.048860 54.024265 156.464316
F 6.972662 54.024265 178.293290
F 6.896464 54.024265 200.122264
F 6.820266 54.024265 221.951239
F 6.744069 54.024265 243.780213
F 34.317186 7.717750 3.754818
F 34.240988 7.717750 25.583792
F 34.164790 7.717750 47.412767
F 34.088592 7.717750 69.241741
F 34.012394 7.717750 91.070716
F 33.936196 7.717750 112.899690
F 33.859999 7.717750 134.728664
F 33.783801 7.717750 156.557639
F 33.707603 7.717750 178.386613
F 33.631405 7.717750 200.215587
F 33.555207 7.717750 222.044562
F 33.479010 7.717750 243.873536
F 34.317186 30.871007 3.754818
F 34.240988 30.871007 25.583792
F 34.164790 30.871007 47.412767
F 34.088592 30.871007 69.241741
F 34.012394 30.871007 91.070716
F 33.936196 30.871007 112.899690
F 33.859999 30.871007 134.728664
F 33.783801 30.871007 156.557639
F 33.707603 30.871007 178.386613
F 33.631405 30.871007 200.215587
F 33.555207 30.871007 222.044562
F 33.479010 30.871007 243.873536
F 34.317186 54.024265 3.754818
F 34.240988 54.024265 25.583792
F 34.164790 54.024265 47.412767
F 34.088592 54.024265 69.241741
F 34.012394 54.024265 91.070716
F 33.936196 54.024265 112.899690
F 33.859999 54.024265 134.728664
F 33.783801 54.024265 156.557639
F 33.707603 54.024265 178.386613
F 33.631405 54.024265 200.215587
F 33.555207 54.024265 222.044562
F 33.479010 54.024265 243.873536
F 61.052126 7.717750 3.848140
F 60.975928 7.717750 25.677114
F 60.899730 7.717750 47.506089
F 60.823532 7.717750 69.335063
F 60.747334 7.717750 91.164038
F 60.671137 7.717750 112.993012
F 60.594939 7.717750 134.821987
F 60.518741 7.717750 156.650962
F 60.442543 7.717750 178.479936
F 60.366345 7.717750 200.308910
F 60.290148 7.717750 222.137885
F 60.213950 7.717750 243.966859
F 61.052126 30.871007 3.848140
F 60.975928 30.871007 25.677114
F 60.899730 30.871007 47.506089
F 60.823532 30.871007 69.335063
F 60.747334 30.871007 91.164038
F 60.671137 30.871007 112.993012
F 60.594939 30.871007 134.821987
F 60.518741 30.871007 156.650962
F 60.442543 30.871007 178.479936
F 60.366345 30.871007 200.308910
F 60.290148 30.871007 222.137885
F 60.213950 30.871007 243.966859
F 61.052126 54.024265 3.848140
F 60.975928 54.024265 25.677114
F 60.899730 54.024265 47.506089
F 60.823532 54.024265 69.335063
F 60.747334 54.024265 91.164038
F 60.671137 54.024265 112.993012
F 60.594939 54.024265 134.821987
F 60.518741 54.024265 156.650962
F 60.442543 54.024265 178.479936
F 60.366345 54.024265 200.308910
F 60.290148 54.024265 222.137885
F 60.213950 54.024265 243.966859
F 7.582244 15.435502 3.661494
F 7.506047 15.435502 25.490468
F 7.429849 15.435502 47.319443
F 7.353651 15.435502 69.148417
F 7.277453 15.435502 90.977391
F 7.201255 15.435502 112.806366
F 7.125058 15.435502 134.635340
F 7.048860 15.435502 156.464315
F 6.972662 15.435502 178.293289
F 6.896464 15.435502 200.122263
F 6.820266 15.435502 221.951238
F 6.744069 15.435502 243.780212
F 7.582244 38.588760 3.661494
F 7.506047 38.588760 25.490468
F 7.429849 38.588760 47.319443
F 7.353651 38.588760 69.148417
F 7.277453 38.588760 90.977391
F 7.201255 38.588760 112.806366
F 7.125058 38.588760 134.635340
F 7.048860 38.588760 156.464315
F 6.972662 38.588760 178.293289
F 6.896464 38.588760 200.122263
F 6.820266 38.588760 221.951238
F 6.744069 38.588760 243.780212
F 7.582244 61.742018 3.661494
F 7.506047 61.742018 25.490468
F 7.429849 61.742018 47.319443
F 7.353651 61.742018 69.148417
F 7.277453 61.742018 90.977391
F 7.201255 61.742018 112.806366
F 7.125058 61.742018 134.635340
F 7.048860 61.742018 156.464315
F 6.972662 61.742018 178.293289
F 6.896464 61.742018 200.122263
F 6.820266 61.742018 221.951238
F 6.744069 61.742018 243.780212
F 34.317186 15.435502 3.754817
F 34.240988 15.435502 25.583791
F 34.164790 15.435502 47.412766
F 34.088592 15.435502 69.241740
F 34.012394 15.435502 91.070714
F 33.936196 15.435502 112.899689
F 33.859999 15.435502 134.728663
F 33.783801 15.435502 156.557638
F 33.707603 15.435502 178.386612
F 33.631405 15.435502 200.215586
F 33.555207 15.435502 222.044561
F 33.479010 15.435502 243.873535
F 34.317186 38.588760 3.754817
F 34.240988 38.588760 25.583791
F 34.164790 38.588760 47.412766
F 34.088592 38.588760 69.241740
F 34.012394 38.588760 91.070714
F 33.936196 38.588760 112.899689
F 33.859999 38.588760 134.728663
F 33.783801 38.588760 156.557638
F 33.707603 38.588760 178.386612
F 33.631405 38.588760 200.215586
F 33.555207 38.588760 222.044561
F 33.479010 38.588760 243.873535
F 34.317186 61.742018 3.754817
F 34.240988 61.742018 25.583791
F 34.164790 61.742018 47.412766
F 34.088592 61.742018 69.241740
F 34.012394 61.742018 91.070714
F 33.936196 61.742018 112.899689
F 33.859999 61.742018 134.728663
F 33.783801 61.742018 156.557638
F 33.707603 61.742018 178.386612
F 33.631405 61.742018 200.215586
F 33.555207 61.742018 222.044561
F 33.479010 61.742018 243.873535
F 61.052126 15.435502 3.848139
F 60.975928 15.435502 25.677113
F 60.899730 15.435502 47.506088
F 60.823532 15.435502 69.335062
F 60.747334 15.435502 91.164036
F 60.671137 15.435502 112.993011
F 60.594939 15.435502 134.821986
F 60.518741 15.435502 156.650961
F 60.442543 15.435502 178.479935
F 60.366345 15.435502 200.308909
F 60.290148 15.435502 222.137884
F 60.213950 15.435502 243.966858
F 61.052126 38.588760 3.848139
F 60.975928 38.588760 25.677113
F 60.899730 38.588760 47.506088
F 60.823532 38.588760 69.335062
F 60.747334 38.588760 91.164036
F 60.671137 38.588760 112.993011
F 60.594939 38.588760 134.821986
F 60.518741 38.588760 156.650961
F 60.442543 38.588760 178.479935
F 60.366345 38.588760 200.308909
F 60.290148 38.588760 222.137884
F 60.213950 38.588760 243.966858
F 61.052126 61.742018 3.848139
F 60.975928 61.742018 25.677113
F 60.899730 61.742018 47.506088
F 60.823532 61.742018 69.335062
F 60.747334 61.742018 91.164036
F 60.671137 61.742018 112.993011
F 60.594939 61.742018 134.821986
F 60.518741 61.742018 156.650961
F 60.442543 61.742018 178.479935
F 60.366345 61.742018 200.308909
F 60.290148 61.742018 222.137884
F 60.213950 61.742018 243.966858
F 7.582244 0.000000 3.661495
F 7.506047 0.000000 25.490469
F 7.429849 0.000000 47.319444
F 7.353651 0.000000 69.148418
F 7.277453 0.000000 90.977392
F 7.201255 0.000000 112.806367
F 7.125058 0.000000 134.635341
F 7.048860 0.000000 156.464316
F 6.972662 0.000000 178.293290
F 6.896464 0.000000 200.122264
F 6.820266 0.000000 221.951239
F 6.744069 0.000000 243.780213
F 7.582244 23.153258 3.661495
F 7.506047 23.153258 25.490469
F 7.429849 23.153258 47.319444
F 7.353651 23.153258 69.148418
F 7.277453 23.153258 90.977392
F 7.201255 23.153258 112.806367
F 7.125058 23.153258 134.635341
F 7.048860 23.153258 156.464316
F 6.972662 23.153258 178.293290
F 6.896464 23.153258 200.122264
F 6.820266 23.153258 221.951239
F 6.744069 23.153258 243.780213
F 7.582244 46.306515 3.661495
F 7.506047 46.306515 25.490469
F 7.429849 46.306515 47.319444
F 7.353651 46.306515 69.148418
F 7.277453 46.306515 90.977392
F 7.201255 46.306515 112.806367
F 7.125058 46.306515 134.635341
F 7.048860 46.306515 156.464316
F 6.972662 46.306515 178.293290
F 6.896464 46.306515 200.122264
F 6.820266 46.306515 221.951239
F 6.744069 46.306515 243.780213
F 34.317186 0.000000 3.754818
F 34.240988 0.000000 25.583792
F 34.164790 0.000000 47.412767
F 34.088592 0.000000 69.241741
F 34.012394 0.000000 91.070715
F 33.936196 0.000000 112.899690
F 33.859999 0.000000 134.728664
F 33.783801 0.000000 156.557639
F 33.707603 0.000000 178.386613
F 33.631405 0.000000 200.215587
F 33.555207 0.000000 222.044562
F 33.479010 0.000000 243.873536
F 34.317186 23.153258 3.754818
F 34.240988 23.153258 25.583792
F 34.164790 23.153258 47.412767
F 34.088592 23.153258 69.241741
F 34.012394 23.153258 91.070715
F 33.936196 23.153258 112.899690
F 33.859999 23.153258 134.728664
F 33.783801 23.153258 156.557639
F 33.707603 23.153258 178.386613
F 33.631405 23.153258 200.215587
F 33.555207 23.153258 222.044562
F 33.479010 23.153258 243.873536
F 34.317186 46.306515 3.754818
F 34.240988 46.306515 25.583792
F 34.164790 46.306515 47.412767
F 34.088592 46.306515 69.241741
F 34.012394 46.306515 91.070715
F 33.936196 46.306515 112.899690
F 33.859999 46.306515 134.728664
F 33.783801 46.306515 156.557639
F 33.707603 46.306515 178.386613
F 33.631405 46.306515 200.215587
F 33.555207 46.306515 222.044562
F 33.479010 46.306515 243.873536
F 61.052126 0.000000 3.848140
F 60.975928 0.000000 25.677114
F 60.899730 0.000000 47.506089
F 60.823532 0.000000 69.335063
F 60.747334 0.000000 91.164037
F 60.671137 0.000000 112.993012
F 60.594939 0.000000 134.821987
F 60.518741 0.000000 156.650962
F 60.442543 0.000000 178.479936
F 60.366345 0.000000 200.308910
F 60.290148 0.000000 222.137885
F 60.213950 0.000000 243.966859
F 61.052126 23.153258 3.848140
F 60.975928 23.153258 25.677114
F 60.899730 23.153258 47.506089
F 60.823532 23.153258 69.335063
F 60.747334 23.153258 91.164037
F 60.671137 23.153258 112.993012
F 60.594939 23.153258 134.821987
F 60.518741 23.153258 156.650962
F 60.442543 23.153258 178.479936
F 60.366345 23.153258 200.308910
F 60.290148 23.153258 222.137885
F 60.213950 23.153258 243.966859
F 61.052126 46.306515 3.848140
F 60.975928 46.306515 25.677114
F 60.899730 46.306515 47.506089
F 60.823532 46.306515 69.335063
F 60.747334 46.306515 91.164037
F 60.671137 46.306515 112.993012
F 60.594939 46.306515 134.821987
F 60.518741 46.306515 156.650962
F 60.442543 46.306515 178.479936
F 60.366345 46.306515 200.308910
F 60.290148 46.306515 222.137885
F 60.213950 46.306515 243.966859
F 16.493892 7.717750 3.692601
F 16.417694 7.717750 25.521576
F 16.341496 7.717750 47.350550
F 16.265299 7.717750 69.179524
F 16.189101 7.717750 91.008499
F 16.112903 7.717750 112.837473
F 16.036705 7.717750 134.666447
F 15.960507 7.717750 156.495422
F 15.884310 7.717750 178.324396
F 15.808112 7.717750 200.153371
F 15.731914 7.717750 221.982345
F 15.655716 7.717750 243.811319
F 16.493892 30.871008 3.692601
F 16.417694 30.871008 25.521576
F 16.341496 30.871008 47.350550
F 16.265299 30.871008 69.179524
F 16.189101 30.871008 91.008499
F 16.112903 30.871008 112.837473
F 16.036705 30.871008 134.666447
F 15.960507 30.871008 156.495422
F 15.884310 30.871008 178.324396
F 15.808112 30.871008 200.153371
F 15.731914 30.871008 221.982345
F 15.655716 30.871008 243.811319
F 16.493892 54.024265 3.692601
F 16.417694 54.024265 25.521576
F 16.341496 54.024265 47.350550
F 16.265299 54.024265 69.179524
F 16.189101 54.024265 91.008499
F 16.112903 54.024265 112.837473
F 16.036705 54.024265 134.666447
F 15.960507 54.024265 156.495422
F 15.884310 54.024265 178.324396
F 15.808112 54.024265 200.153371
F 15.731914 54.024265 221.982345
F 15.655716 54.024265 243.811319
F 43.228832 7.717750 3.785924
F 43.152634 7.717750 25.614899
F 43.076437 7.717750 47.443873
F 43.000239 7.717750 69.272847
F 42.924041 7.717750 91.101822
F 42.847843 7.717750 112.930796
F 42.771645 7.717750 134.759770
F 42.695448 7.717750 156.588745
F 42.619250 7.717750 178.417719
F 42.543052 7.717750 200.246694
F 42.466854 7.717750 222.075668
F 42.390656 7.717750 243.904642
F 43.228832 30.871008 3.785924
F 43.152634 30.871008 25.614899
F 43.076437 30.871008 47.443873
F 43.000239 30.871008 69.272847
F 42.924041 30.871008 91.101822
F 42.847843 30.871008 112.930796
F 42.771645 30.871008 134.759770
F 42.695448 30.871008 156.588745
F 42.619250 30.871008 178.417719
F 42.543052 30.871008 200.246694
F 42.466854 30.871008 222.075668
F 42.390656 30.871008 243.904642
F 43.228832 54.024265 3.785924
F 43.152634 54.024265 25.614899
F 43.076437 54.024265 47.443873
F 43.000239 54.024265 69.272847
F 42.924041 54.024265 91.101822
F 42.847843 54.024265 112.930796
F 42.771645 54.024265 134.759770
F 42.695448 54.024265 156.588745
F 42.619250 54.024265 178.417719
F 42.543052 54.024265 200.246694
F 42.466854 54.024265 222.075668
F 42.390656 54.024265 243.904642
F 16.493892 15.435503 3.692600
F 16.417694 15.435503 25.521574
F 16.341496 15.435503 47.350549
F 16.265299 15.435503 69.179523
F 16.189101 15.435503 91.008498
F 16.112903 15.435503 112.837472
F 16.036705 15.435503 134.666446
F 15.960507 15.435503 156.495421
F 15.884310 15.435503 178.324395
F 15.808112 15.435503 200.153370
F 15.731914 15.435503 221.982344
F 15.655716 15.435503 243.811318
F 16.493892 38.588760 3.692600
F 16.417694 38.588760 25.521574
F 16.341496 38.588760 47.350549
F 16.265299 38.588760 69.179523
F 16.189101 38.588760 91.008498
F 16.112903 38.588760 112.837472
F 16.036705 38.588760 134.666446
F 15.960507 38.588760 156.495421
F 15.884310 38.588760 178.324395
F 15.808112 38.588760 200.153370
F 15.731914 38.588760 221.982344
F 15.655716 38.588760 243.811318
F 16.493892 61.742018 3.692600
F 16.417694 61.742018 25.521574
F 16.341496 61.742018 47.350549
F 16.265299 61.742018 69.179523
F 16.189101 61.742018 91.008498
F 16.112903 61.742018 112.837472
F 16.036705 61.742018 134.666446
F 15.960507 61.742018 156.495421
F 15.884310 61.742018 178.324395
F 15.808112 61.742018 200.153370
F 15.731914 61.742018 221.982344
F 15.655716 61.742018 243.811318
F 43.228832 15.435503 3.785923
F 43.152634 15.435503 25.614897
F 43.076437 15.435503 47.443872
F 43.000239 15.435503 69.272846
F 42.924041 15.435503 91.101821
F 42.847843 15.435503 112.930795
F 42.771645 15.435503 134.759769
F 42.695448 15.435503 156.588744
F 42.619250 15.435503 178.417718
F 42.543052 15.435503 200.246693
F 42.466854 15.435503 222.075667
F 42.390656 15.435503 243.904641
F 43.228832 38.588760 3.785923
F 43.152634 38.588760 25.614897
F 43.076437 38.588760 47.443872
F 43.000239 38.588760 69.272846
F 42.924041 38.588760 91.101821
F 42.847843 38.588760 112.930795
F 42.771645 38.588760 134.759769
F 42.695448 38.588760 156.588744
F 42.619250 38.588760 178.417718
F 42.543052 38.588760 200.246693
F 42.466854 38.588760 222.075667
F 42.390656 38.588760 243.904641
F 43.228832 61.742018 3.785923
F 43.152634 61.742018 25.614897
F 43.076437 61.742018 47.443872
F 43.000239 61.742018 69.272846
F 42.924041 61.742018 91.101821
F 42.847843 61.742018 112.930795
F 42.771645 61.742018 134.759769
F 42.695448 61.742018 156.588744
F 42.619250 61.742018 178.417718
F 42.543052 61.742018 200.246693
F 42.466854 61.742018 222.075667
F 42.390656 61.742018 243.904641
F 16.493892 0.000001 3.692601
F 16.417694 0.000001 25.521575
F 16.341496 0.000001 47.350550
F 16.265299 0.000001 69.179524
F 16.189101 0.000001 91.008499
F 16.112903 0.000001 112.837473
F 16.036705 0.000001 134.666447
F 15.960507 0.000001 156.495422
F 15.884310 0.000001 178.324396
F 15.808112 0.000001 200.153371
F 15.731914 0.000001 221.982345
F 15.655716 0.000001 243.811319
F 16.493892 23.153258 3.692601
F 16.417694 23.153258 25.521575
F 16.341496 23.153258 47.350550
F 16.265299 23.153258 69.179524
F 16.189101 23.153258 91.008499
F 16.112903 23.153258 112.837473
F 16.036705 23.153258 134.666447
F 15.960507 23.153258 156.495422
F 15.884310 23.153258 178.324396
F 15.808112 23.153258 200.153371
F 15.731914 23.153258 221.982345
F 15.655716 23.153258 243.811319
F 16.493892 46.306516 3.692601
F 16.417694 46.306516 25.521575
F 16.341496 46.306516 47.350550
F 16.265299 46.306516 69.179524
F 16.189101 46.306516 91.008499
F 16.112903 46.306516 112.837473
F 16.036705 46.306516 134.666447
F 15.960507 46.306516 156.495422
F 15.884310 46.306516 178.324396
F 15.808112 46.306516 200.153371
F 15.731914 46.306516 221.982345
F 15.655716 46.306516 243.811319
F 43.228832 0.000001 3.785924
F 43.152634 0.000001 25.614898
F 43.076437 0.000001 47.443873
F 43.000239 0.000001 69.272847
F 42.924041 0.000001 91.101822
F 42.847843 0.000001 112.930796
F 42.771645 0.000001 134.759770
F 42.695448 0.000001 156.588745
F 42.619250 0.000001 178.417719
F 42.543052 0.000001 200.246694
F 42.466854 0.000001 222.075668
F 42.390656 0.000001 243.904642
F 43.228832 23.153258 3.785924
F 43.152634 23.153258 25.614898
F 43.076437 23.153258 47.443873
F 43.000239 23.153258 69.272847
F 42.924041 23.153258 91.101822
F 42.847843 23.153258 112.930796
F 42.771645 23.153258 134.759770
F 42.695448 23.153258 156.588745
F 42.619250 23.153258 178.417719
F 42.543052 23.153258 200.246694
F 42.466854 23.153258 222.075668
F 42.390656 23.153258 243.904642
F 43.228832 46.306516 3.785924
F 43.152634 46.306516 25.614898
F 43.076437 46.306516 47.443873
F 43.000239 46.306516 69.272847
F 42.924041 46.306516 91.101822
F 42.847843 46.306516 112.930796
F 42.771645 46.306516 134.759770
F 42.695448 46.306516 156.588745
F 42.619250 46.306516 178.417719
F 42.543052 46.306516 200.246694
F 42.466854 46.306516 222.075668
F 42.390656 46.306516 243.904642
F 25.405542 7.717750 3.723710
F 25.329344 7.717750 25.552684
F 25.253146 7.717750 47.381659
F 25.176948 7.717750 69.210633
F 25.100751 7.717750 91.039607
F 25.024553 7.717750 112.868582
F 24.948355 7.717750 134.697556
F 24.872157 7.717750 156.526531
F 24.795959 7.717750 178.355505
F 24.719762 7.717750 200.184479
F 24.643564 7.717750 222.013454
F 24.567366 7.717750 243.842428
F 25.405542 30.871007 3.723710
F 25.329344 30.871007 25.552684
F 25.253146 30.871007 47.381659
F 25.176948 30.871007 69.210633
F 25.100751 30.871007 91.039607
F 25.024553 30.871007 112.868582
F 24.948355 30.871007 134.697556
F 24.872157 30.871007 156.526531
F 24.795959 30.871007 178.355505
F 24.719762 30.871007 200.184479
F 24.643564 30.871007 222.013454
F 24.567366 30.871007 243.842428
F 25.405542 54.024265 3.723710
F 25.329344 54.024265 25.552684
F 25.253146 54.024265 47.381659
F 25.176948 54.024265 69.210633
F 25.100751 54.024265 91.039607
F 25.024553 54.024265 112.868582
F 24.948355 54.024265 134.697556
F 24.872157 54.024265 156.526531
F 24.795959 54.024265 178.355505
F 24.719762 54.024265 200.184479
F 24.643564 54.024265 222.013454
F 24.567366 54.024265 243.842428
F 52.140483 7.717750 3.817033
F 52.064285 7.717750 25.646007
F 51.988087 7.717750 47.474982
F 51.911890 7.717750 69.303956
F 51.835692 7.717750 91.132930
F 51.759494 7.717750 112.961905
F 51.683296 7.717750 134.790879
F 51.607098 7.717750 156.619854
F 51.530900 7.717750 178.448828
F 51.454703 7.717750 200.277802
F 51.378505 7.717750 222.106777
F 51.302307 7.717750 243.935751
F 52.140483 30.871007 3.817033
F 52.064285 30.871007 25.646007
F 51.988087 30.871007 47.474982
F 51.911890 30.871007 69.303956
F 51.835692 30.871007 91.132930
F 51.759494 30.871007 112.961905
F 51.683296 30.871007 134.790879
F 51.607098 30.871007 156.619854
F 51.530900 30.871007 178.448828
F 51.454703 30.871007 200.277802
F 51.378505 30.871007 222.106777
F 51.302307 30.871007 243.935751
F 52.140483 54.024265 3.817033
F 52.064285 54.024265 25.646007
F 51.988087 54.024265 47.474982
F 51.911890 54.024265 69.303956
F 51.835692 54.024265 91.132930
F 51.759494 54.024265 112.961905
F 51.683296 54.024265 134.790879
F 51.607098 54.024265 156.619854
F 51.530900 54.024265 178.448828
F 51.454703 54.024265 200.277802
F 51.378505 54.024265 222.106777
F 51.302307 54.024265 243.935751
F 25.405542 15.435502 3.723709
F 25.329344 15.435502 25.552683
F 25.253146 15.435502 47.381658
F 25.176948 15.435502 69.210632
F 25.100751 15.435502 91.039606
F 25.024553 15.435502 112.868581
F 24.948355 15.435502 134.697555
F 24.872157 15.435502 156.526530
F 24.795959 15.435502 178.355504
F 24.719762 15.435502 200.184478
F 24.643564 15.435502 222.013453
F 24.567366 15.435502 243.842427
F 25.405542 38.588760 3.723709
F 25.329344 38.588760 25.552683
F 25.253146 38.588760 47.381658
F 25.176948 38.588760 69.210632
F 25.100751 38.588760 91.039606
F 25.024553 38.588760 112.868581
F 24.948355 38.588760 134.697555
F 24.872157 38.588760 156.526530
F 24.795959 38.588760 178.355504
F 24.719762 38.588760 200.184478
F 24.643564 38.588760 222.013453
F 24.567366 38.588760 243.842427
F 25.405542 61.742018 3.723709
F 25.329344 61.742018 25.552683
F 25.253146 61.742018 47.381658
F 25.176948 61.742018 69.210632
F 25.100751 61.742018 91.039606
F 25.024553 61.742018 112.868581
F 24.948355 61.742018 134.697555
F 24.872157 61.742018 156.526530
F 24.795959 61.742018 178.355504
F 24.719762 61.742018 200.184478
F 24.643564 61.742018 222.013453
F 24.567366 61.742018 243.842427
F 52.140483 15.435502 3.817032
F 52.064285 15.435502 25.646006
F 51.988087 15.435502 47.474981
F 51.911890 15.435502 69.303955
F 51.835692 15.435502 91.132929
F 51.759494 15.435502 112.961904
F 51.683296 15.435502 134.790878
F 51.607098 15.435502 156.619853
F 51.530900 15.435502 178.448827
F 51.454703 15.435502 200.277801
F 51.378505 15.435502 222.106776
F 51.302307 15.435502 243.935750
F 52.140483 38.588760 3.817032
F 52.064285 38.588760 25.646006
F 51.988087 38.588760 47.474981
F 51.911890 38.588760 69.303955
F 51.835692 38.588760 91.132929
F 51.759494 38.588760 112.961904
F 51.683296 38.588760 134.790878
F 51.607098 38.588760 156.619853
F 51.530900 38.588760 178.448827
F 51.454703 38.588760 200.277801
F 51.378505 38.588760 222.106776
F 51.302307 38.588760 243.935750
F 52.140483 61.742018 3.817032
F 52.064285 61.742018 25.646006
F 51.988087 61.742018 47.474981
F 51.911890 61.742018 69.303955
F 51.835692 61.742018 91.132929
F 51.759494 61.742018 112.961904
F 51.683296 61.742018 134.790878
F 51.607098 61.742018 156.619853
F 51.530900 61.742018 178.448827
F 51.454703 61.742018 200.277801
F 51.378505 61.742018 222.106776
F 51.302307 61.742018 243.935750
F 25.405542 0.000000 3.723710
F 25.329344 0.000000 25.552684
F 25.253146 0.000000 47.381659
F 25.176948 0.000000 69.210633
F 25.100751 0.000000 91.039607
F 25.024553 0.000000 112.868582
F 24.948355 0.000000 134.697556
F 24.872157 0.000000 156.526531
F 24.795959 0.000000 178.355505
F 24.719762 0.000000 200.184479
F 24.643564 0.000000 222.013454
F 24.567366 0.000000 243.842428
F 25.405542 23.153258 3.723710
F 25.329344 23.153258 25.552684
F 25.253146 23.153258 47.381659
F 25.176948 23.153258 69.210633
F 25.100751 23.153258 91.039607
F 25.024553 23.153258 112.868582
F 24.948355 23.153258 134.697556
F 24.872157 23.153258 156.526531
F 24.795959 23.153258 178.355505
F 24.719762 23.153258 200.184479
F 24.643564 23.153258 222.013454
F 24.567366 23.153258 243.842428
F 25.405542 46.306515 3.723710
F 25.329344 46.306515 25.552684
F 25.253146 46.306515 47.381659
F 25.176948 46.306515 69.210633
F 25.100751 46.306515 91.039607
F 25.024553 46.306515 112.868582
F 24.948355 46.306515 134.697556
F 24.872157 46.306515 156.526531
F 24.795959 46.306515 178.355505
F 24.719762 46.306515 200.184479
F 24.643564 46.306515 222.013454
F 24.567366 46.306515 243.842428
F 52.140483 0.000000 3.817033
F 52.064285 0.000000 25.646007
F 51.988087 0.000000 47.474982
F 51.911890 0.000000 69.303956
F 51.835692 0.000000 91.132930
F 51.759494 0.000000 112.961905
F 51.683296 0.000000 134.790879
F 51.607098 0.000000 156.619854
F 51.530900 0.000000 178.448828
F 51.454703 0.000000 200.277802
F 51.378505 0.000000 222.106777
F 51.302307 0.000000 243.935751
F 52.140483 23.153258 3.817033
F 52.064285 23.153258 25.646007
F 51.988087 23.153258 47.474982
F 51.911890 23.153258 69.303956
F 51.835692 23.153258 91.132930
F 51.759494 23.153258 112.961905
F 51.683296 23.153258 134.790879
F 51.607098 23.153258 156.619854
F 51.530900 23.153258 178.448828
F 51.454703 23.153258 200.277802
F 51.378505 23.153258 222.106777
F 51.302307 23.153258 243.935751
F 52.140483 46.306515 3.817033
F 52.064285 46.306515 25.646007
F 51.988087 46.306515 47.474982
F 51.911890 46.306515 69.303956
F 51.835692 46.306515 91.132930
F 51.759494 46.306515 112.961905
F 51.683296 46.306515 134.790879
F 51.607098 46.306515 156.619854
F 51.530900 46.306515 178.448828
F 51.454703 46.306515 200.277802
F 51.378505 46.306515 222.106777
F 51.302307 46.306515 243.935751
F 7.594929 5.145165 0.023333
F 7.518731 5.145165 21.852307
F 7.442533 5.145165 43.681281
F 7.366336 5.145165 65.510256
F 7.290138 5.145165 87.339230
F 7.213940 5.145165 109.168204
F 7.137742 5.145165 130.997179
F 7.061544 5.145165 152.826153
F 6.985347 5.145165 174.655128
F 6.909149 5.145165 196.484102
F 6.832951 5.145165 218.313076
F 6.756753 5.145165 240.142051
F 7.594929 28.298423 0.023333
F 7.518731 28.298423 21.852307
F 7.442533 28.298423 43.681281
F 7.366336 28.298423 65.510256
F 7.290138 28.298423 87.339230
F 7.213940 28.298423 109.168204
F 7.137742 28.298423 130.997179
F 7.061544 28.298423 152.826153
F 6.985347 28.298423 174.655128
F 6.909149 28.298423 196.484102
F 6.832951 28.298423 218.313076
F 6.756753 28.298423 240.142051
F 7.594929 51.451680 0.023333
F 7.518731 51.451680 21.852307
F 7.442533 51.451680 43.681281
F 7.366336 51.451680 65.510256
F 7.290138 51.451680 87.339230
F 7.213940 51.451680 109.168204
F 7.137742 51.451680 130.997179
F 7.061544 51.451680 152.826153
F 6.985347 51.451680 174.655128
F 6.909149 51.451680 196.484102
F 6.832951 51.451680 218.313076
F 6.756753 51.451680 240.142051
F 34.329869 5.145165 0.116656
F 34.253671 5.145165 21.945630
F 34.177474 5.145165 43.774604
F 34.101276 5.145165 65.603579
F 34.025078 5.145165 87.432553
F 33.948880 5.145165 109.261527
F 33.872682 5.145165 131.090502
F 33.796485 5.145165 152.919476
F 33.720287 5.145165 174.748451
F 33.644089 5.145165 196.577425
F 33.567891 5.145165 218.406399
F 33.491693 5.145165 240.235374
F 34.329869 28.298423 0.116656
F 34.253671 28.298423 21.945630
F 34.177474 28.298423 43.774604
F 34.101276 28.298423 65.603579
F 34.025078 28.298423 87.432553
F 33.948880 28.298423 109.261527
F 33.872682 28.298423 131.090502
F 33.796485 28.298423 152.919476
F 33.720287 28.298423 174.748451
F 33.644089 28.298423 196.577425
F 33.567891 28.298423 218.406399
F 33.491693 28.298423 240.235374
F 34.329869 51.451680 0.116656
F 34.253671 51.451680 21.945630
F 34.177474 51.451680 43.774604
F 34.101276 51.451680 65.603579
F 34.025078 51.451680 87.432553
F 33.948880 51.451680 109.261527
F 33.872682 51.451680 131.090502
F 33.796485 51.451680 152.919476
F 33.720287 51.451680 174.748451
F 33.644089 51.451680 196.577425
F 33.567891 51.451680 218.406399
F 33.491693 51.451680 240.235374
F 61.064810 5.145165 0.209979
F 60.988612 5.145165 22.038953
F 60.912415 5.145165 43.867927
F 60.836217 5.145165 65.696902
F 60.760019 5.145165 87.525876
F 60.683821 5.145165 109.354850
F 60.607623 5.145165 131.183825
F 60.531426 5.145165 153.012799
F 60.455228 5.145165 174.841774
F 60.379030 5.145165 196.670748
F 60.302832 5.145165 218.499722
F 60.226634 5.145165 240.328697
F 61.064810 28.298423 0.209979
F 60.988612 28.298423 22.038953
F 60.912415 28.298423 43.867927
F 60.836217 28.298423 65.696902
F 60.760019 28.298423 87.525876
F 60.683821 28.298423 109.354850
F 60.607623 28.298423 131.183825
F 60.531426 28.298423 153.012799
F 60.455228 28.298423 174.841774
F 60.379030 28.298423 196.670748
F 60.302832 28.298423 218.499722
F 60.226634 28.298423 240.328697
F 61.064810 51.451680 0.209979
F 60.988612 51.451680 22.038953
F 60.912415 51.451680 43.867927
F 60.836217 51.451680 65.696902
F 60.760019 51.451680 87.525876
F 60.683821 51.451680 109.354850
F 60.607623 51.451680 131.183825
F 60.531426 51.451680 153.012799
F 60.455228 51.451680 174.841774
F 60.379030 51.451680 196.670748
F 60.302832 51.451680 218.499722
F 60.226634 51.451680 240.328697
F 7.594929 12.862918 0.023332
F 7.518731 12.862918 21.852306
F 7.442533 12.862918 43.681280
F 7.366336 12.862918 65.510255
F 7.290138 12.862918 87.339229
F 7.213940 12.862918 109.168204
F 7.137742 12.862918 130.997178
F 7.061544 12.862918 152.826152
F 6.985347 12.862918 174.655127
F 6.909149 12.862918 196.484101
F 6.832951 12.862918 218.313076
F 6.756753 12.862918 240.142050
F 7.594929 36.016175 0.023332
F 7.518731 36.016175 21.852306
F 7.442533 36.016175 43.681280
F 7.366336 36.016175 65.510255
F 7.290138 36.016175 87.339229
F 7.213940 36.016175 109.168204
F 7.137742 36.016175 130.997178
F 7.061544 36.016175 152.826152
F 6.985347 36.016175 174.655127
F 6.909149 36.016175 196.484101
F 6.832951 36.016175 218.313076
F 6.756753 36.016175 240.142050
F 7.594929 59.169433 0.023332
F 7.518731 59.169433 21.852306
F 7.442533 59.169433 43.681280
F 7.366336 59.169433 65.510255
F 7.290138 59.169433 87.339229
F 7.213940 59.169433 109.168204
F 7.137742 59.169433 130.997178
F 7.061544 59.169433 152.826152
F 6.985347 59.169433 174.655127
F 6.909149 59.169433 196.484101
F 6.832951 59.169433 218.313076
F 6.756753 59.169433 240.142050
F 34.329869 12.862918 0.116655
F 34.253671 12.862918 21.945629
F 34.177474 12.862918 43.774603
F 34.101276 12.862918 65.603578
F 34.025078 12.862918 87.432552
F 33.948880 12.862918 109.261527
F 33.872682 12.862918 131.090501
F 33.796485 12.862918 152.919475
F 33.720287 12.862918 174.748450
F 33.644089 12.862918 196.577424
F 33.567891 12.862918 218.406399
F 33.491693 12.862918 240.235373
F 34.329869 36.016175 0.116655
F 34.253671 36.016175 21.945629
F 34.177474 36.016175 43.774603
F 34.101276 36.016175 65.603578
F 34.025078 36.016175 87.432552
F 33.948880 36.016175 109.261527
F 33.872682 36.016175 131.090501
F 33.796485 36.016175 152.919475
F 33.720287 36.016175 174.748450
F 33.644089 36.016175 196.577424
F 33.567891 36.016175 218.406399
F 33.491693 36.016175 240.235373
F 34.329869 59.169433 0.116655
F 34.253671 59.169433 21.945629
F 34.177474 59.169433 43.774603
F 34.101276 59.169433 65.603578
F 34.025078 59.169433 87.432552
F 33.948880 59.169433 109.261527
F 33.872682 59.169433 131.090501
F 33.796485 59.169433 152.919475
F 33.720287 59.169433 174.748450
F 33.644089 59.169433 196.577424
F 33.567891 59.169433 218.406399
F 33.491693 59.169433 240.235373
F 61.064810 12.862918 0.209978
F 60.988612 12.862918 22.038952
F 60.912415 12.862918 43.867926
F 60.836217 12.862918 65.696901
F 60.760019 12.862918 87.525875
F 60.683821 12.862918 109.354850
F 60.607623 12.862918 131.183824
F 60.531426 12.862918 153.012798
F 60.455228 12.862918 174.841773
F 60.379030 12.862918 196.670747
F 60.302832 12.862918 218.499722
F 60.226634 12.862918 240.328696
F 61.064810 36.016175 0.209978
F 60.988612 36.016175 22.038952
F 60.912415 36.016175 43.867926
F 60.836217 36.016175 65.696901
F 60.760019 36.016175 87.525875
F 60.683821 36.016175 109.354850
F 60.607623 36.016175 131.183824
F 60.531426 36.016175 153.012798
F 60.455228 36.016175 174.841773
F 60.379030 36.016175 196.670747
F 60.302832 36.016175 218.499722
F 60.226634 36.016175 240.328696
F 61.064810 59.169433 0.209978
F 60.988612 59.169433 22.038952
F 60.912415 59.169433 43.867926
F 60.836217 59.169433 65.696901
F 60.760019 59.169433 87.525875
F 60.683821 59.169433 109.354850
F 60.607623 59.169433 131.183824
F 60.531426 59.169433 153.012798
F 60.455228 59.169433 174.841773
F 60.379030 59.169433 196.670747
F 60.302832 59.169433 218.499722
F 60.226634 59.169433 240.328696
F 7.594929 20.580673 0.023332
F 7.518731 20.580673 21.852307
F 7.442533 20.580673 43.681281
F 7.366336 20.580673 65.510255
F 7.290138 20.580673 87.339230
F 7.213940 20.580673 109.168204
F 7.137742 20.580673 130.997179
F 7.061544 20.580673 152.826153
F 6.985347 20.580673 174.655127
F 6.909149 20.580673 196.484102
F 6.832951 20.580673 218.313076
F 6.756753 20.580673 240.142051
F 7.594929 43.733930 0.023332
F 7.518731 43.733930 21.852307
F 7.442533 43.733930 43.681281
F 7.366336 43.733930 65.510255
F 7.290138 43.733930 87.339230
F 7.213940 43.733930 109.168204
F 7.137742 43.733930 130.997179
F 7.061544 43.733930 152.826153
F 6.985347 43.733930 174.655127
F 6.909149 43.733930 196.484102
F 6.832951 43.733930 218.313076
F 6.756753 43.733930 240.142051
F 7.594929 66.887188 0.023332
F 7.518731 66.887188 21.852307
F 7.442533 66.887188 43.681281
F 7.366336 66.887188 65.510255
F 7.290138 66.887188 87.339230
F 7.213940 66.887188 109.168204
F 7.137742 66.887188 130.997179
F 7.061544 66.887188 152.826153
F 6.985347 66.887188 174.655127
F 6.909149 66.887188 196.484102
F 6.832951 66.887188 218.313076
F 6.756753 66.887188 240.142051
F 34.329869 20.580673 0.116655
F 34.253671 20.580673 21.945630
F 34.177474 20.580673 43.774604
F 34.101276 20.580673 65.603578
F 34.025078 20.580673 87.432553
F 33.948880 20.580673 109.261527
F 33.872682 20.580673 131.090502
F 33.796485 20.580673 152.919476
F 33.720287 20.580673 174.748450
F 33.644089 20.580673 196.577425
F 33.567891 20.580673 218.406399
F 33.491693 20.580673 240.235374
F 34.329869 43.733930 0.116655
F 34.253671 43.733930 21.945630
F 34.177474 43.733930 43.774604
F 34.101276 43.733930 65.603578
F 34.025078 43.733930 87.432553
F 33.948880 43.733930 109.261527
F 33.872682 43.733930 131.090502
F 33.796485 43.733930 152.919476
F 33.720287 43.733930 174.748450
F 33.644089 43.733930 196.577425
F 33.567891 43.733930 218.406399
F 33.491693 43.733930 240.235374
F 34.329869 66.887188 0.116655
F 34.253671 66.887188 21.945630
F 34.177474 66.887188 43.774604
F 34.101276 66.887188 65.603578
F 34.025078 66.887188 87.432553
F 33.948880 66.887188 109.261527
F 33.872682 66.887188 131.090502
F 33.796485 66.887188 152.919476
F 33.720287 66.887188 174.748450
F 33.644089 66.887188 196.577425
F 33.567891 66.887188 218.406399
F 33.491693 66.887188 240.235374
F 61.064810 20.580673 0.209978
F 60.988612 20.580673 22.038953
F 60.912415 20.580673 43.867927
F 60.836217 20.580673 65.696901
F 60.760019 20.580673 87.525876
F 60.683821 20.580673 109.354850
F 60.607623 20.580673 131.183825
F 60.531426 20.580673 153.012799
F 60.455228 20.580673 174.841773
F 60.379030 20.580673 196.670748
F 60.302832 20.580673 218.499722
F 60.226634 20.580673 240.328697
F 61.064810 43.733930 0.209978
F 60.988612 43.733930 22.038953
F 60.912415 43.733930 43.867927
F 60.836217 43.733930 65.696901
F 60.760019 43.733930 87.525876
F 60.683821 43.733930 109.354850
F 60.607623 43.733930 131.183825
F 60.531426 43.733930 153.012799
F 60.455228 43.733930 174.841773
F 60.379030 43.733930 196.670748
F 60.302832 43.733930 218.499722
F 60.226634 43.733930 240.328697
F 61.064810 66.887188 0.209978
F 60.988612 66.887188 22.038953
F 60.912415 66.887188 43.867927
F 60.836217 66.887188 65.696901
F 60.760019 66.887188 87.525876
F 60.683821 66.887188 109.354850
F 60.607623 66.887188 131.183825
F 60.531426 66.887188 153.012799
F 60.455228 66.887188 174.841773
F 60.379030 66.887188 196.670748
F 60.302832 66.887188 218.499722
F 60.226634 66.887188 240.328697
F 16.506578 5.145164 0.054438
F 16.430380 5.145164 21.883413
F 16.354182 5.145164 43.712387
F 16.277984 5.145164 65.541361
F 16.201787 5.145164 87.370336
F 16.125589 5.145164 109.199310
F 16.049391 5.145164 131.028284
F 15.973193 5.145164 152.857259
F 15.896995 5.145164 174.686233
F 15.820797 5.145164 196.515208
F 15.744600 5.145164 218.344182
F 15.668402 5.145164 240.173156
F 16.506578 28.298421 0.054438
F 16.430380 28.298421 21.883413
F 16.354182 28.298421 43.712387
F 16.277984 28.298421 65.541361
F 16.201787 28.298421 87.370336
F 16.125589 28.298421 109.199310
F 16.049391 28.298421 131.028284
F 15.973193 28.298421 152.857259
F 15.896995 28.298421 174.686233
F 15.820797 28.298421 196.515208
F 15.744600 28.298421 218.344182
F 15.668402 28.298421 240.173156
F 16.506578 51.451679 0.054438
F 16.430380 51.451679 21.883413
F 16.354182 51.451679 43.712387
F 16.277984 51.451679 65.541361
F 16.201787 51.451679 87.370336
F 16.125589 51.451679 109.199310
F 16.049391 51.451679 131.028284
F 15.973193 51.451679 152.857259
F 15.896995 51.451679 174.686233
F 15.820797 51.451679 196.515208
F 15.744600 51.451679 218.344182
F 15.668402 51.451679 240.173156
F 43.241518 5.145164 0.147761
F 43.165320 5.145164 21.976736
F 43.089122 5.145164 43.805710
F 43.012924 5.145164 65.634684
F 42.936727 5.145164 87.463659
F 42.860529 5.145164 109.292633
F 42.784331 5.145164 131.121607
F 42.708133 5.145164 152.950582
F 42.631935 5.145164 174.779556
F 42.555738 5.145164 196.608531
F 42.479540 5.145164 218.437505
F 42.403342 5.145164 240.266479
F 43.241518 28.298421 0.147761
F 43.165320 28.298421 21.976736
F 43.089122 28.298421 43.805710
F 43.012924 28.298421 65.634684
F 42.936727 28.298421 87.463659
F 42.860529 28.298421 109.292633
F 42.784331 28.298421 131.121607
F 42.708133 28.298421 152.950582
F 42.631935 28.298421 174.779556
F 42.555738 28.298421 196.608531
F 42.479540 28.298421 218.437505
F 42.403342 28.298421 240.266479
F 43.241518 51.451679 0.147761
F 43.165320 51.451679 21.976736
F 43.089122 51.451679 43.805710
F 43.012924 51.451679 65.634684
F 42.936727 51.451679 87.463659
F 42.860529 51.451679 109.292633
F 42.784331 51.451679 131.121607
F 42.708133 51.451679 152.950582
F 42.631935 51.451679 174.779556
F 42.555738 51.451679 196.608531
F 42.479540 51.451679 218.437505
F 42.403342 51.451679 240.266479
F 16.506578 12.862916 0.054437
F 16.430380 12.862916 21.883412
F 16.354182 12.862916 43.712386
F 16.277984 12.862916 65.541360
F 16.201787 12.862916 87.370335
F 16.125589 12.862916 109.199309
F 16.049391 12.862916 131.028284
F 15.973193 12.862916 152.857258
F 15.896995 12.862916 174.686232
F 15.820797 12.862916 196.515207
F 15.744600 12.862916 218.344181
F 15.668402 12.862916 240.173156
F 16.506578 36.016174 0.054437
F 16.430380 36.016174 21.883412
F 16.354182 36.016174 43.712386
F 16.277984 36.016174 65.541360
F 16.201787 36.016174 87.370335
F 16.125589 36.016174 109.199309
F 16.049391 36.016174 131.028284
F 15.973193 36.016174 152.857258
F 15.896995 36.016174 174.686232
F 15.820797 36.016174 196.515207
F 15.744600 36.016174 218.344181
F 15.668402 36.016174 240.173156
F 16.506578 59.169431 0.054437
F 16.430380 59.169431 21.883412
F 16.354182 59.169431 43.712386
F 16.277984 59.169431 65.541360
F 16.201787 59.169431 87.370335
F 16.125589 59.169431 109.199309
F 16.049391 59.169431 131.028284
F 15.973193 59.169431 152.857258
F 15.896995 59.169431 174.686232
F 15.820797 59.169431 196.515207
F 15.744600 59.169431 218.344181
F 15.668402 59.169431 240.173156
F 43.241518 12.862916 0.147760
F 43.165320 12.862916 21.976735
F 43.089122 12.862916 43.805709
F 43.012924 12.862916 65.634683
F 42.936727 12.862916 87.463658
F 42.860529 12.862916 109.292632
F 42.784331 12.862916 131.121607
F 42.708133 12.862916 152.950581
F 42.631935 12.862916 174.779555
F 42.555738 12.862916 196.608530
F 42.479540 12.862916 218.437504
F 42.403342 12.862916 240.266479
F 43.241518 36.016174 0.147760
F 43.165320 36.016174 21.976735
F 43.089122 36.016174 43.805709
F 43.012924 36.016174 65.634683
F 42.936727 36.016174 87.463658
F 42.860529 36.016174 109.292632
F 42.784331 36.016174 131.121607
F 42.708133 36.016174 152.950581
F 42.631935 36.016174 174.779555
F 42.555738 36.016174 196.608530
F 42.479540 36.016174 218.437504
F 42.403342 36.016174 240.266479
F 43.241518 59.169431 0.147760
F 43.165320 59.169431 21.976735
F 43.089122 59.169431 43.805709
F 43.012924 59.169431 65.634683
F 42.936727 59.169431 87.463658
F 42.860529 59.169431 109.292632
F 42.784331 59.169431 131.121607
F 42.708133 59.169431 152.950581
F 42.631935 59.169431 174.779555
F 42.555738 59.169431 196.608530
F 42.479540 59.169431 218.437504
F 42.403342 59.169431 240.266479
F 16.506578 20.580671 0.054438
F 16.430380 20.580671 21.883412
F 16.354182 20.580671 43.712387
F 16.277984 20.580671 65.541361
F 16.201787 20.580671 87.370335
F 16.125589 20.580671 109.199310
F 16.049391 20.580671 131.028284
F 15.973193 20.580671 152.857259
F 15.896995 20.580671 174.686233
F 15.820797 20.580671 196.515207
F 15.744600 20.580671 218.344182
F 15.668402 20.580671 240.173156
F 16.506578 43.733929 0.054438
F 16.430380 43.733929 21.883412
F 16.354182 43.733929 43.712387
F 16.277984 43.733929 65.541361
F 16.201787 43.733929 87.370335
F 16.125589 43.733929 109.199310
F 16.049391 43.733929 131.028284
F 15.973193 43.733929 152.857259
F 15.896995 43.733929 174.686233
F 15.820797 43.733929 196.515207
F 15.744600 43.733929 218.344182
F 15.668402 43.733929 240.173156
F 16.506578 66.887186 0.054438
F 16.430380 66.887186 21.883412
F 16.354182 66.887186 43.712387
F 16.277984 66.887186 65.541361
F 16.201787 66.887186 87.370335
F 16.125589 66.887186 109.199310
F 16.049391 66.887186 131.028284
F 15.973193 66.887186 152.857259
F 15.896995 66.887186 174.686233
F 15.820797 66.887186 196.515207
F 15.744600 66.887186 218.344182
F 15.668402 66.887186 240.173156
F 43.241518 20.580671 0.147761
F 43.165320 20.580671 21.976735
F 43.089122 20.580671 43.805710
F 43.012924 20.580671 65.634684
F 42.936727 20.580671 87.463658
F 42.860529 20.580671 109.292633
F 42.784331 20.580671 131.121607
F 42.708133 20.580671 152.950582
F 42.631935 20.580671 174.779556
F 42.555738 20.580671 196.608530
F 42.479540 20.580671 218.437505
F 42.403342 20.580671 240.266479
F 43.241518 43.733929 0.147761
F 43.165320 43.733929 21.976735
F 43.089122 43.733929 43.805710
F 43.012924 43.733929 65.634684
F 42.936727 43.733929 87.463658
F 42.860529 43.733929 109.292633
F 42.784331 43.733929 131.121607
F 42.708133 43.733929 152.950582
F 42.631935 43.733929 174.779556
F 42.555738 43.733929 196.608530
F 42.479540 43.733929 218.437505
F 42.403342 43.733929 240.266479
F 43.241518 66.887186 0.147761
F 43.165320 66.887186 21.976735
F 43.089122 66.887186 43.805710
F 43.012924 66.887186 65.634684
F 42.936727 66.887186 87.463658
F 42.860529 66.887186 109.292633
F 42.784331 66.887186 131.121607
F 42.708133 66.887186 152.950582
F 42.631935 66.887186 174.779556
F 42.555738 66.887186 196.608530
F 42.479540 66.887186 218.437505
F 42.403342 66.887186 240.266479
F 25.418228 5.145165 0.085547
F 25.342031 5.145165 21.914522
F 25.265833 5.145165 43.743496
F 25.189635 5.145165 65.572471
F 25.113437 5.145165 87.401445
F 25.037239 5.145165 109.230419
F 24.961042 5.145165 131.059394
F 24.884844 5.145165 152.888368
F 24.808646 5.145165 174.717343
F 24.732448 5.145165 196.546317
F 24.656250 5.145165 218.375291
F 24.580053 5.145165 240.204266
F 25.418228 28.298423 0.085547
F 25.342031 28.298423 21.914522
F 25.265833 28.298423 43.743496
F 25.189635 28.298423 65.572471
F 25.113437 28.298423 87.401445
F 25.037239 28.298423 109.230419
F 24.961042 28.298423 131.059394
F 24.884844 28.298423 152.888368
F 24.808646 28.298423 174.717343
F 24.732448 28.298423 196.546317
F 24.656250 28.298423 218.375291
F 24.580053 28.298423 240.204266
F 25.418228 51.451680 0.085547
F 25.342031 51.451680 21.914522
F 25.265833 51.451680 43.743496
F 25.189635 51.451680 65.572471
F 25.113437 51.451680 87.401445
F 25.037239 51.451680 109.230419
F 24.961042 51.451680 131.059394
F 24.884844 51.451680 152.888368
F 24.808646 51.451680 174.717343
F 24.732448 51.451680 196.546317
F 24.656250 51.451680 218.375291
F 24.580053 51.451680 240.204266
F 52.153169 5.145165 0.178870
F 52.076971 5.145165 22.007845
F 52.000773 5.145165 43.836819
F 51.924575 5.145165 65.665794
F 51.848377 5.145165 87.494768
F 51.772180 5.145165 109.323742
F 51.695982 5.145165 131.152717
F 51.619784 5.145165 152.981691
F 51.543586 5.145165 174.810666
F 51.467388 5.145165 196.639640
F 51.391191 5.145165 218.468614
F 51.314993 5.145165 240.297589
F 52.153169 28.298423 0.178870
F 52.076971 28.298423 22.007845
F 52.000773 28.298423 43.836819
F 51.924575 28.298423 65.665794
F 51.848377 28.298423 87.494768
F 51.772180 28.298423 109.323742
F 51.695982 28.298423 131.152717
F 51.619784 28.298423 152.981691
F 51.543586 28.298423 174.810666
F 51.467388 28.298423 196.639640
F 51.391191 28.298423 218.468614
F 51.314993 28.298423 240.297589
F 52.153169 51.451680 0.178870
F 52.076971 51.451680 22.007845
F 52.000773 51.451680 43.836819
F 51.924575 51.451680 65.665794
F 51.848377 51.451680 87.494768
F 51.772180 51.451680 109.323742
F 51.695982 51.451680 131.152717
F 51.619784 51.451680 152.981691
F 51.543586 51.451680 174.810666
F 51.467388 51.451680 196.639640
F 51.391191 51.451680 218.468614
F 51.314993 51.451680 240.297589
F 25.418228 12.862917 0.085546
F 25.342031 12.862917 21.914521
F 25.265833 12.862917 43.743495
F 25.189635 12.862917 65.572470
F 25.113437 12.862917 87.401444
F 25.037239 12.862917 109.230418
F 24.961042 12.862917 131.059393
F 24.884844 12.862917 152.888367
F 24.808646 12.862917 174.717342
F 24.732448 12.862917 196.546316
F 24.656250 12.862917 218.375290
F 24.580053 12.862917 240.204265
F 25.418228 36.016175 0.085546
F 25.342031 36.016175 21.914521
F 25.265833 36.016175 43.743495
F 25.189635 36.016175 65.572470
F 25.113437 36.016175 87.401444
F 25.037239 36.016175 109.230418
F 24.961042 36.016175 131.059393
F 24.884844 36.016175 152.888367
F 24.808646 36.016175 174.717342
F 24.732448 36.016175 196.546316
F 24.656250 36.016175 218.375290
F 24.580053 36.016175 240.204265
F 25.418228 59.169432 0.085546
F 25.342031 59.169432 21.914521
F 25.265833 59.169432 43.743495
F 25.189635 59.169432 65.572470
F 25.113437 59.169432 87.401444
F 25.037239 59.169432 109.230418
F 24.961042 59.169432 131.059393
F 24.884844 59.169432 152.888367
F 24.808646 59.169432 174.717342
F 24.732448 59.169432 196.546316
F 24.656250 59.169432 218.375290
F 24.580053 59.169432 240.204265
F 52.153169 12.862917 0.178869
F 52.076971 12.862917 22.007844
F 52.000773 12.862917 43.836818
F 51.924575 12.862917 65.665793
F 51.848377 12.862917 87.494767
F 51.772180 12.862917 109.323741
F 51.695982 12.862917 131.152716
F 51.619784 12.862917 152.981690
F 51.543586 12.862917 174.810665
F 51.467388 12.862917 196.639639
F 51.391191 12.862917 218.468613
F 51.314993 12.862917 240.297588
F 52.153169 36.016175 0.178869
F 52.076971 36.016175 22.007844
F 52.000773 36.016175 43.836818
F 51.924575 36.016175 65.665793
F 51.848377 36.016175 87.494767
F 51.772180 36.016175 109.323741
F 51.695982 36.016175 131.152716
F 51.619784 36.016175 152.981690
F 51.543586 36.016175 174.810665
F 51.467388 36.016175 196.639639
F 51.391191 36.016175 218.468613
F 51.314993 36.016175 240.297588
F 52.153169 59.169432 0.178869
F 52.076971 59.169432 22.007844
F 52.000773 59.169432 43.836818
F 51.924575 59.169432 65.665793
F 51.848377 59.169432 87.494767
F 51.772180 59.169432 109.323741
F 51.695982 59.169432 131.152716
F 51.619784 59.169432 152.981690
F 51.543586 59.169432 174.810665
F 51.467388 59.169432 196.639639
F 51.391191 59.169432 218.468613
F 51.314993 59.169432 240.297588
F 25.418228 20.580673 0.085547
F 25.342031 20.580673 21.914522
F 25.265833 20.580673 43.743496
F 25.189635 20.580673 65.572470
F 25.113437 20.580673 87.401445
F 25.037239 20.580673 109.230419
F 24.961042 20.580673 131.059394
F 24.884844 20.580673 152.888368
F 24.808646 20.580673 174.717342
F 24.732448 20.580673 196.546317
F 24.656250 20.580673 218.375291
F 24.580053 20.580673 240.204266
F 25.418228 43.733930 0.085547
F 25.342031 43.733930 21.914522
F 25.265833 43.733930 43.743496
F 25.189635 43.733930 65.572470
F 25.113437 43.733930 87.401445
F 25.037239 43.733930 109.230419
F 24.961042 43.733930 131.059394
F 24.884844 43.733930 152.888368
F 24.808646 43.733930 174.717342
F 24.732448 43.733930 196.546317
F 24.656250 43.733930 218.375291
F 24.580053 43.733930 240.204266
F 25.418228 66.887188 0.085547
F 25.342031 66.887188 21.914522
F 25.265833 66.887188 43.743496
F 25.189635 66.887188 65.572470
F 25.113437 66.887188 87.401445
F 25.037239 66.887188 109.230419
F 24.961042 66.887188 131.059394
F 24.884844 66.887188 152.888368
F 24.808646 66.887188 174.717342
F 24.732448 66.887188 196.546317
F 24.656250 66.887188 218.375291
F 24.580053 66.887188 240.204266
F 52.153169 20.580673 0.178870
F 52.076971 20.580673 22.007845
F 52.000773 20.580673 43.836819
F 51.924575 20.580673 65.665793
F 51.848377 20.580673 87.494768
F 51.772180 20.580673 109.323742
F 51.695982 20.580673 131.152717
F 51.619784 20.580673 152.981691
F 51.543586 20.580673 174.810665
F 51.467388 20.580673 196.639640
F 51.391191 20.580673 218.468614
F 51.314993 20.580673 240.297589
F 52.153169 43.733930 0.178870
F 52.076971 43.733930 22.007845
F 52.000773 43.733930 43.836819
F 51.924575 43.733930 65.665793
F 51.848377 43.733930 87.494768
F 51.772180 43.733930 109.323742
F 51.695982 43.733930 131.152717
F 51.619784 43.733930 152.981691
F 51.543586 43.733930 174.810665
F 51.467388 43.733930 196.639640
F 51.391191 43.733930 218.468614
F 51.314993 43.733930 240.297589
F 52.153169 66.887188 0.178870
F 52.076971 66.887188 22.007845
F 52.000773 66.887188 43.836819
F 51.924575 66.887188 65.665793
F 51.848377 66.887188 87.494768
F 51.772180 66.887188 109.323742
F 51.695982 66.887188 131.152717
F 51.619784 66.887188 152.981691
F 51.543586 66.887188 174.810665
F 51.467388 66.887188 196.639640
F 51.391191 66.887188 218.468614
F 51.314993 66.887188 240.297589
F 7.585417 5.145165 2.751953
F 7.509219 5.145165 24.580927
F 7.433022 5.145165 46.409901
F 7.356824 5.145165 68.238876
F 7.280626 5.145165 90.067850
F 7.204428 5.145165 111.896824
F 7.128230 5.145165 133.725799
F 7.052033 5.145165 155.554773
F 6.975835 5.145165 177.383748
F 6.899637 5.145165 199.212722
F 6.823439 5.145165 221.041696
F 6.747241 5.145165 242.870671
F 7.585417 28.298423 2.751953
F 7.509219 28.298423 24.580927
F 7.433022 28.298423 46.409901
F 7.356824 28.298423 68.238876
F 7.280626 28.298423 90.067850
F 7.204428 28.298423 111.896824
F 7.128230 28.298423 133.725799
F 7.052033 28.298423 155.554773
F 6.975835 28.298423 177.383748
F 6.899637 28.298423 199.212722
F 6.823439 28.298423 221.041696
F 6.747241 28.298423 242.870671
F 7.585417 51.451680 2.751953
F 7.509219 51.451680 24.580927
F 7.433022 51.451680 46.409901
F 7.356824 51.451680 68.238876
F 7.280626 51.451680 90.067850
F 7.204428 51.451680 111.896824
F 7.128230 51.451680 133.725799
F 7.052033 51.451680 155.554773
F 6.975835 51.451680 177.383748
F 6.899637 51.451680 199.212722
F 6.823439 51.451680 221.041696
F 6.747241 51.451680 242.870671
F 34.320357 5.145165 2.845276
F 34.244160 5.145165 24.674250
F 34.167962 5.145165 46.503224
F 34.091764 5.145165 68.332199
F 34.015566 5.145165 90.161173
F 33.939368 5.145165 111.990147
F 33.863171 5.145165 133.819122
F 33.786973 5.145165 155.648096
F 33.710775 5.145165 177.477071
F 33.634577 5.145165 199.306045
F 33.558379 5.145165 221.135019
F 33.482182 5.145165 242.963994
F 34.320357 28.298423 2.845276
F 34.244160 28.298423 24.674250
F 34.167962 28.298423 46.503224
F 34.091764 28.298423 68.332199
F 34.015566 28.298423 90.161173
F 33.939368 28.298423 111.990147
F 33.863171 28.298423 133.819122
F 33.786973 28.298423 155.648096
F 33.710775 28.298423 177.477071
F 33.634577 28.298423 199.306045
F 33.558379 28.298423 221.135019
F 33.482182 28.298423 242.963994
F 34.320357 51.451680 2.845276
F 34.244160 51.451680 24.674250
F 34.167962 51.451680 46.503224
F 34.091764 51.451680 68.332199
F 34.015566 51.451680 90.161173
F 33.939368 51.451680 111.990147
F 33.863171 51.451680 133.819122
F 33.786973 51.451680 155.648096
F 33.710775 51.451680 177.477071
F 33.634577 51.451680 199.306045
F 33.558379 51.451680 221.135019
F 33.482182 51.451680 242.963994
F 61.055298 5.145165 2.938599
F 60.979100 5.145165 24.767573
F 60.902902 5.145165 46.596547
F 60.826704 5.145165 68.425522
F 60.750506 5.145165 90.254496
F 60.674309 5.145165 112.083470
F 60.598111 5.145165 133.912445
F 60.521913 5.145165 155.741419
F 60.445715 5.145165 177.570394
F 60.369517 5.145165 199.399368
F 60.293319 5.145165 221.228342
F 60.217122 5.145165 243.057317
F 61.055298 28.298423 2.938599
F 60.979100 28.298423 24.767573
F 60.902902 28.298423 46.596547
F 60.826704 28.298423 68.425522
F 60.750506 28.298423 90.254496
F 60.674309 28.298423 112.083470
F 60.598111 28.298423 133.912445
F 60.521913 28.298423 155.741419
F 60.445715 28.298423 177.570394
F 60.369517 28.298423 199.399368
F 60.293319 28.298423 221.228342
F 60.217122 28.298423 243.057317
F 61.055298 51.451680 2.938599
F 60.979100 51.451680 24.767573
F 60.902902 51.451680 46.596547
F 60.826704 51.451680 68.425522
F 60.750506 51.451680 90.254496
F 60.674309 51.451680 112.083470
F 60.598111 51.451680 133.912445
F 60.521913 51.451680 155.741419
F 60.445715 51.451680 177.570394
F 60.369517 51.451680 199.399368
F 60.293319 51.451680 221.228342
F 60.217122 51.451680 243.057317
F 7.585417 12.862917 2.751953
F 7.509219 12.862917 24.580928
F 7.433022 12.862917 46.409902
F 7.356824 12.862917 68.238877
F 7.280626 12.862917 90.067851
F 7.204428 12.862917 111.896825
F 7.128230 12.862917 133.725800
F 7.052033 12.862917 155.554774
F 6.975835 12.862917 177.383749
F 6.899637 12.862917 199.212723
F 6.823439 12.862917 221.041697
F 6.747241 12.862917 242.870672
F 7.585417 36.016175 2.751953
F 7.509219 36.016175 24.580928
F 7.433022 36.016175 46.409902
F 7.356824 36.016175 68.238877
F 7.280626 36.016175 90.067851
F 7.204428 36.016175 111.896825
F 7.128230 36.016175 133.725800
F 7.052033 36.016175 155.554774
F 6.975835 36.016175 177.383749
F 6.899637 36.016175 199.212723
F 6.823439 36.016175 221.041697
F 6.747241 36.016175 242.870672
F 7.585417 59.169432 2.751953
F 7.509219 59.169432 24.580928
F 7.433022 59.169432 46.409902
F 7.356824 59.169432 68.238877
F 7.280626 59.169432 90.067851
F 7.204428 59.169432 111.896825
F 7.128230 59.169432 133.725800
F 7.052033 59.169432 155.554774
F 6.975835 59.169432 177.383749
F 6.899637 59.169432 199.212723
F 6.823439 59.169432 221.041697
F 6.747241 59.169432 242.870672
F 34.320357 12.862917 2.845276
F 34.244160 12.862917 24.674251
F 34.167962 12.862917 46.503225
F 34.091764 12.862917 68.332200
F 34.015566 12.862917 90.161174
F 33.939368 12.862917 111.990148
F 33.863171 12.862917 133.819123
F 33.786973 12.862917 155.648097
F 33.710775 12.862917 177.477072
F 33.634577 12.862917 199.306046
F 33.558379 12.862917 221.135020
F 33.482182 12.862917 242.963995
F 34.320357 36.016175 2.845276
F 34.244160 36.016175 24.674251
F 34.167962 36.016175 46.503225
F 34.091764 36.016175 68.332200
F 34.015566 36.016175 90.161174
F 33.939368 36.016175 111.990148
F 33.863171 36.016175 133.819123
F 33.786973 36.016175 155.648097
F 33.710775 36.016175 177.477072
F 33.634577 36.016175 199.306046
F 33.558379 36.016175 221.135020
F 33.482182 36.016175 242.963995
F 34.320357 59.169432 2.845276
F 34.244160 59.169432 24.674251
F 34.167962 59.169432 46.503225
F 34.091764 59.169432 68.332200
F 34.015566 59.169432 90.161174
F 33.939368 59.169432 111.990148
F 33.863171 59.169432 133.819123
F 33.786973 59.169432 155.648097
F 33.710775 59.169432 177.477072
F 33.634577 59.169432 199.306046
F 33.558379 59.169432 221.135020
F 33.482182 59.169432 242.963995
F 61.055298 12.862917 2.938599
F 60.979100 12.862917 24.767574
F 60.902902 12.862917 46.596548
F 60.826704 12.862917 68.425523
F 60.750506 12.862917 90.254497
F 60.674309 12.862917 112.083471
F 60.598111 12.862917 133.912446
F 60.521913 12.862917 155.741420
F 60.445715 12.862917 177.570395
F 60.369517 12.862917 199.399369
F 60.293319 12.862917 221.228343
F 60.217122 12.862917 243.057318
F 61.055298 36.016175 2.938599
F 60.979100 36.016175 24.767574
F 60.902902 36.016175 46.596548
F 60.826704 36.016175 68.425523
F 60.750506 36.016175 90.254497
F 60.674309 36.016175 112.083471
F 60.598111 36.016175 133.912446
F 60.521913 36.016175 155.741420
F 60.445715 36.016175 177.570395
F 60.369517 36.016175 199.399369
F 60.293319 36.016175 221.228343
F 60.217122 36.016175 243.057318
F 61.055298 59.169432 2.938599
F 60.979100 59.169432 24.767574
F 60.902902 59.169432 46.596548
F 60.826704 59.169432 68.425523
F 60.750506 59.169432 90.254497
F 60.674309 59.169432 112.083471
F 60.598111 59.169432 133.912446
F 60.521913 59.169432 155.741420
F 60.445715 59.169432 177.570395
F 60.369517 59.169432 199.399369
F 60.293319 59.169432 221.228343
F 60.217122 59.169432 243.057318
F 7.585417 20.580673 2.751953
F 7.509219 20.580673 24.580927
F 7.433022 20.580673 46.409902
F 7.356824 20.580673 68.238876
F 7.280626 20.580673 90.067850
F 7.204428 20.580673 111.896825
F 7.128230 20.580673 133.725799
F 7.052033 20.580673 155.554774
F 6.975835 20.580673 177.383748
F 6.899637 20.580673 199.212722
F 6.823439 20.580673 221.041697
F 6.747241 20.580673 242.870671
F 7.585417 43.733930 2.751953
F 7.509219 43.733930 24.580927
F 7.433022 43.733930 46.409902
F 7.356824 43.733930 68.238876
F 7.280626 43.733930 90.067850
F 7.204428 43.733930 111.896825
F 7.128230 43.733930 133.725799
F 7.052033 43.733930 155.554774
F 6.975835 43.733930 177.383748
F 6.899637 43.733930 199.212722
F 6.823439 43.733930 221.041697
F 6.747241 43.733930 242.870671
F 7.585417 66.887188 2.751953
F 7.509219 66.887188 24.580927
F 7.433022 66.887188 46.409902
F 7.356824 66.887188 68.238876
F 7.280626 66.887188 90.067850
F 7.204428 66.887188 111.896825
F 7.128230 66.887188 133.725799
F 7.052033 66.887188 155.554774
F 6.975835 66.887188 177.383748
F 6.899637 66.887188 199.212722
F 6.823439 66.887188 221.041697
F 6.747241 66.887188 242.870671
F 34.320357 20.580673 2.845276
F 34.244160 20.580673 24.674250
F 34.167962 20.580673 46.503225
F 34.091764 20.580673 68.332199
F 34.015566 20.580673 90.161173
F 33.939368 20.580673 111.990148
F 33.863171 20.580673 133.819122
F 33.786973 20.580673 155.648097
F 33.710775 20.580673 177.477071
F 33.634577 20.580673 199.306045
F 33.558379 20.580673 221.135020
F 33.482182 20.580673 242.963994
F 34.320357 43.733930 2.845276
F 34.244160 43.733930 24.674250
F 34.167962 43.733930 46.503225
F 34.091764 43.733930 68.332199
F 34.015566 43.733930 90.161173
F 33.939368 43.733930 111.990148
F 33.863171 43.733930 133.819122
F 33.786973 43.733930 155.648097
F 33.710775 43.733930 177.477071
F 33.634577 43.733930 199.306045
F 33.558379 43.733930 221.135020
F 33.482182 43.733930 242.963994
F 34.320357 66.887188 2.845276
F 34.244160 66.887188 24.674250
F 34.167962 66.887188 46.503225
F 34.091764 66.887188 68.332199
F 34.015566 66.887188 90.161173
F 33.939368 66.887188 111.990148
F 33.863171 66.887188 133.819122
F 33.786973 66.887188 155.648097
F 33.710775 66.887188 177.477071
F 33.634577 66.887188 199.306045
F 33.558379 66.887188 221.135020
F 33.482182 66.887188 242.963994
F 61.055298 20.580673 2.938599
F 60.979100 20.580673 24.767573
F 60.902902 20.580673 46.596548
F 60.826704 20.580673 68.425522
F 60.750506 20.580673 90.254496
F 60.674309 20.580673 112.083471
F 60.598111 20.580673 133.912445
F 60.521913 20.580673 155.741420
F 60.445715 20.580673 177.570394
F 60.369517 20.580673 199.399368
F 60.293319 20.580673 221.228343
F 60.217122 20.580673 243.057317
F 61.055298 43.733930 2.938599
F 60.979100 43.733930 24.767573
F 60.902902 43.733930 46.596548
F 60.826704 43.733930 68.425522
F 60.750506 43.733930 90.254496
F 60.674309 43.733930 112.083471
F 60.598111 43.733930 133.912445
F 60.521913 43.733930 155.741420
F 60.445715 43.733930 177.570394
F 60.369517 43.733930 199.399368
F 60.293319 43.733930 221.228343
F 60.217122 43.733930 243.057317
F 61.055298 66.887188 2.938599
F 60.979100 66.887188 24.767573
F 60.902902 66.887188 46.596548
F 60.826704 66.887188 68.425522
F 60.750506 66.887188 90.254496
F 60.674309 66.887188 112.083471
F 60.598111 66.887188 133.912445
F 60.521913 66.887188 155.741420
F 60.445715 66.887188 177.570394
F 60.369517 66.887188 199.399368
F 60.293319 66.887188 221.228343
F 60.217122 66.887188 243.057317
F 16.497065 5.145164 2.783062
F 16.420867 5.145164 24.612036
F 16.344669 5.145164 46.441010
F 16.268472 5.145164 68.269985
F 16.192274 5.145164 90.098959
F 16.116076 5.145164 111.927934
F 16.039878 5.145164 133.756908
F 15.963680 5.145164 155.585882
F 15.887483 5.145164 177.414857
F 15.811285 5.145164 199.243831
F 15.735087 5.145164 221.072805
F 15.658889 5.145164 242.901780
F 16.497065 28.298422 2.783062
F 16.420867 28.298422 24.612036
F 16.344669 28.298422 46.441010
F 16.268472 28.298422 68.269985
F 16.192274 28.298422 90.098959
F 16.116076 28.298422 111.927934
F 16.039878 28.298422 133.756908
F 15.963680 28.298422 155.585882
F 15.887483 28.298422 177.414857
F 15.811285 28.298422 199.243831
F 15.735087 28.298422 221.072805
F 15.658889 28.298422 242.901780
F 16.497065 51.451679 2.783062
F 16.420867 51.451679 24.612036
F 16.344669 51.451679 46.441010
F 16.268472 51.451679 68.269985
F 16.192274 51.451679 90.098959
F 16.116076 51.451679 111.927934
F 16.039878 51.451679 133.756908
F 15.963680 51.451679 155.585882
F 15.887483 51.451679 177.414857
F 15.811285 51.451679 199.243831
F 15.735087 51.451679 221.072805
F 15.658889 51.451679 242.901780
F 43.232005 5.145164 2.876385
F 43.155807 5.145164 24.705359
F 43.079610 5.145164 46.534333
F 43.003412 5.145164 68.363308
F 42.927214 5.145164 90.192282
F 42.851016 5.145164 112.021257
F 42.774818 5.145164 133.850231
F 42.698620 5.145164 155.679205
F 42.622423 5.145164 177.508180
F 42.546225 5.145164 199.337154
F 42.470027 5.145164 221.166128
F 42.393829 5.145164 242.995103
F 43.232005 28.298422 2.876385
F 43.155807 28.298422 24.705359
F 43.079610 28.298422 46.534333
F 43.003412 28.298422 68.363308
F 42.927214 28.298422 90.192282
F 42.851016 28.298422 112.021257
F 42.774818 28.298422 133.850231
F 42.698620 28.298422 155.679205
F 42.622423 28.298422 177.508180
F 42.546225 28.298422 199.337154
F 42.470027 28.298422 221.166128
F 42.393829 28.298422 242.995103
F 43.232005 51.451679 2.876385
F 43.155807 51.451679 24.705359
F 43.079610 51.451679 46.534333
F 43.003412 51.451679 68.363308
F 42.927214 51.451679 90.192282
F 42.851016 51.451679 112.021257
F 42.774818 51.451679 133.850231
F 42.698620 51.451679 155.679205
F 42.622423 51.451679 177.508180
F 42.546225 51.451679 199.337154
F 42.470027 51.451679 221.166128
F 42.393829 51.451679 242.995103
F 16.497065 12.862917 2.783062
F 16.420867 12.862917 24.612037
F 16.344669 12.862917 46.441011
F 16.268472 12.862917 68.269986
F 16.192274 12.862917 90.098960
F 16.116076 12.862917 111.927934
F 16.039878 12.862917 133.756909
F 15.963680 12.862917 155.585883
F 15.887483 12.862917 177.414858
F 15.811285 12.862917 199.243832
F 15.735087 12.862917 221.072806
F 15.658889 12.862917 242.901781
F 16.497065 36.016174 2.783062
F 16.420867 36.016174 24.612037
F 16.344669 36.016174 46.441011
F 16.268472 36.016174 68.269986
F 16.192274 36.016174 90.098960
F 16.116076 36.016174 111.927934
F 16.039878 36.016174 133.756909
F 15.963680 36.016174 155.585883
F 15.887483 36.016174 177.414858
F 15.811285 36.016174 199.243832
F 15.735087 36.016174 221.072806
F 15.658889 36.016174 242.901781
F 16.497065 59.169432 2.783062
F 16.420867 59.169432 24.612037
F 16.344669 59.169432 46.441011
F 16.268472 59.169432 68.269986
F 16.192274 59.169432 90.098960
F 16.116076 59.169432 111.927934
F 16.039878 59.169432 133.756909
F 15.963680 59.169432 155.585883
F 15.887483 59.169432 177.414858
F 15.811285 59.169432 199.243832
F 15.735087 59.169432 221.072806
F 15.658889 59.169432 242.901781
F 43.232005 12.862917 2.876385
F 43.155807 12.862917 24.705360
F 43.079610 12.862917 46.534334
F 43.003412 12.862917 68.363309
F 42.927214 12.862917 90.192283
F 42.851016 12.862917 112.021257
F 42.774818 12.862917 133.850232
F 42.698620 12.862917 155.679206
F 42.622423 12.862917 177.508181
F 42.546225 12.862917 199.337155
F 42.470027 12.862917 221.166129
F 42.393829 12.862917 242.995104
F 43.232005 36.016174 2.876385
F 43.155807 36.016174 24.705360
F 43.079610 36.016174 46.534334
F 43.003412 36.016174 68.363309
F 42.927214 36.016174 90.192283
F 42.851016 36.016174 112.021257
F 42.774818 36.016174 133.850232
F 42.698620 36.016174 155.679206
F 42.622423 36.016174 177.508181
F 42.546225 36.016174 199.337155
F 42.470027 36.016174 221.166129
F 42.393829 36.016174 242.995104
F 43.232005 59.169432 2.876385
F 43.155807 59.169432 24.705360
F 43.079610 59.169432 46.534334
F 43.003412 59.169432 68.363309
F 42.927214 59.169432 90.192283
F 42.851016 59.169432 112.021257
F 42.774818 59.169432 133.850232
F 42.698620 59.169432 155.679206
F 42.622423 59.169432 177.508181
F 42.546225 59.169432 199.337155
F 42.470027 59.169432 221.166129
F 42.393829 59.169432 242.995104
F 16.497065 20.580672 2.783062
F 16.420867 20.580672 24.612036
F 16.344669 20.580672 46.441011
F 16.268472 20.580672 68.269985
F 16.192274 20.580672 90.098959
F 16.116076 20.580672 111.927934
F 16.039878 20.580672 133.756908
F 15.963680 20.580672 155.585883
F 15.887483 20.580672 177.414857
F 15.811285 20.580672 199.243831
F 15.735087 20.580672 221.072806
F 15.658889 20.580672 242.901780
F 16.497065 43.733929 2.783062
F 16.420867 43.733929 24.612036
F 16.344669 43.733929 46.441011
F 16.268472 43.733929 68.269985
F 16.192274 43.733929 90.098959
F 16.116076 43.733929 111.927934
F 16.039878 43.733929 133.756908
F 15.963680 43.733929 155.585883
F 15.887483 43.733929 177.414857
F 15.811285 43.733929 199.243831
F 15.735087 43.733929 221.072806
F 15.658889 43.733929 242.901780
F 16.497065 66.887187 2.783062
F 16.420867 66.887187 24.612036
F 16.344669 66.887187 46.441011
F 16.268472 66.887187 68.269985
F 16.192274 66.887187 90.098959
F 16.116076 66.887187 111.927934
F 16.039878 66.887187 133.756908
F 15.963680 66.887187 155.585883
F 15.887483 66.887187 177.414857
F 15.811285 66.887187 199.243831
F 15.735087 66.887187 221.072806
F 15.658889 66.887187 242.901780
F 43.232005 20.580672 2.876385
F 43.155807 20.580672 24.705359
F 43.079610 20.580672 46.534334
F 43.003412 20.580672 68.363308
F 42.927214 20.580672 90.192282
F 42.851016 20.580672 112.021257
F 42.774818 20.580672 133.850231
F 42.698620 20.580672 155.679206
F 42.622423 20.580672 177.508180
F 42.546225 20.580672 199.337154
F 42.470027 20.580672 221.166129
F 42.393829 20.580672 242.995103
F 43.232005 43.733929 2.876385
F 43.155807 43.733929 24.705359
F 43.079610 43.733929 46.534334
F 43.003412 43.733929 68.363308
F 42.927214 43.733929 90.192282
F 42.851016 43.733929 112.021257
F 42.774818 43.733929 133.850231
F 42.698620 43.733929 155.679206
F 42.622423 43.733929 177.508180
F 42.546225 43.733929 199.337154
F 42.470027 43.733929 221.166129
F 42.393829 43.733929 242.995103
F 43.232005 66.887187 2.876385
F 43.155807 66.887187 24.705359
F 43.079610 66.887187 46.534334
F 43.003412 66.887187 68.363308
F 42.927214 66.887187 90.192282
F 42.851016 66.887187 112.021257
F 42.774818 66.887187 133.850231
F 42.698620 66.887187 155.679206
F 42.622423 66.887187 177.508180
F 42.546225 66.887187 199.337154
F 42.470027 66.887187 221.166129
F 42.393829 66.887187 242.995103
F 25.408715 5.145165 2.814167
F 25.332517 5.145165 24.643142
F 25.256319 5.145165 46.472116
F 25.180121 5.145165 68.301091
F 25.103923 5.145165 90.130065
F 25.027726 5.145165 111.959039
F 24.951528 5.145165 133.788014
F 24.875330 5.145165 155.616988
F 24.799132 5.145165 177.445964
F 24.722934 5.145165 199.274938
F 24.646737 5.145165 221.103912
F 24.570539 5.145165 242.932887
F 25.408715 28.298423 2.814167
F 25.332517 28.298423 24.643142
F 25.256319 28.298423 46.472116
F 25.180121 28.298423 68.301091
F 25.103923 28.298423 90.130065
F 25.027726 28.298423 111.959039
F 24.951528 28.298423 133.788014
F 24.875330 28.298423 155.616988
F 24.799132 28.298423 177.445964
F 24.722934 28.298423 199.274938
F 24.646737 28.298423 221.103912
F 24.570539 28.298423 242.932887
F 25.408715 51.451680 2.814167
F 25.332517 51.451680 24.643142
F 25.256319 51.451680 46.472116
F 25.180121 51.451680 68.301091
F 25.103923 51.451680 90.130065
F 25.027726 51.451680 111.959039
F 24.951528 51.451680 133.788014
F 24.875330 51.451680 155.616988
F 24.799132 51.451680 177.445964
F 24.722934 51.451680 199.274938
F 24.646737 51.451680 221.103912
F 24.570539 51.451680 242.932887
F 52.143656 5.145165 2.907490
F 52.067458 5.145165 24.736465
F 51.991260 5.145165 46.565439
F 51.915062 5.145165 68.394414
F 51.838865 5.145165 90.223388
F 51.762667 5.145165 112.052362
F 51.686469 5.145165 133.881337
F 51.610271 5.145165 155.710311
F 51.534073 5.145165 177.539286
F 51.457876 5.145165 199.368260
F 51.381678 5.145165 221.197234
F 51.305480 5.145165 243.026209
F 52.143656 28.298423 2.907490
F 52.067458 28.298423 24.736465
F 51.991260 28.298423 46.565439
F 51.915062 28.298423 68.394414
F 51.838865 28.298423 90.223388
F 51.762667 28.298423 112.052362
F 51.686469 28.298423 133.881337
F 51.610271 28.298423 155.710311
F 51.534073 28.298423 177.539286
F 51.457876 28.298423 199.368260
F 51.381678 28.298423 221.197234
F 51.305480 28.298423 243.026209
F 52.143656 51.451680 2.907490
F 52.067458 51.451680 24.736465
F 51.991260 51.451680 46.565439
F 51.915062 51.451680 68.394414
F 51.838865 51.451680 90.223388
F 51.762667 51.451680 112.052362
F 51.686469 51.451680 133.881337
F 51.610271 51.451680 155.710311
F 51.534073 51.451680 177.539286
F 51.457876 51.451680 199.368260
F 51.381678 51.451680 221.197234
F 51.305480 51.451680 243.026209
F 25.408715 12.862917 2.814168
F 25.332517 12.862917 24.643143
F 25.256319 12.862917 46.472117
F 25.180121 12.862917 68.301092
F 25.103923 12.862917 90.130066
F 25.027726 12.862917 111.959040
F 24.951528 12.862917 133.788015
F 24.875330 12.862917 155.616989
F 24.799132 12.862917 177.445965
F 24.722934 12.862917 199.274939
F 24.646737 12.862917 221.103913
F 24.570539 12.862917 242.932888
F 25.408715 36.016175 2.814168
F 25.332517 36.016175 24.643143
F 25.256319 36.016175 46.472117
F 25.180121 36.016175 68.301092
F 25.103923 36.016175 90.130066
F 25.027726 36.016175 111.959040
F 24.951528 36.016175 133.788015
F 24.875330 36.016175 155.616989
F 24.799132 36.016175 177.445965
F 24.722934 36.016175 199.274939
F 24.646737 36.016175 221.103913
F 24.570539 36.016175 242.932888
F 25.408715 59.169432 2.814168
F 25.332517 59.169432 24.643143
F 25.256319 59.169432 46.472117
F 25.180121 59.169432 68.301092
F 25.103923 59.169432 90.130066
F 25.027726 59.169432 111.959040
F 24.951528 59.169432 133.788015
F 24.875330 59.169432 155.616989
F 24.799132 59.169432 177.445965
F 24.722934 59.169432 199.274939
F 24.646737 59.169432 221.103913
F 24.570539 59.169432 242.932888
F 52.143656 12.862917 2.907491
F 52.067458 12.862917 24.736466
F 51.991260 12.862917 46.565440
F 51.915062 12.862917 68.394415
F 51.838865 12.862917 90.223389
F 51.762667 12.862917 112.052363
F 51.686469 12.862917 133.881338
F 51.610271 12.862917 155.710312
F 51.534073 12.862917 177.539287
F 51.457876 12.862917 199.368261
F 51.381678 12.862917 221.197235
F 51.305480 12.862917 243.026210
F 52.143656 36.016175 2.907491
F 52.067458 36.016175 24.736466
F 51.991260 36.016175 46.565440
F 51.915062 36.016175 68.394415
F 51.838865 36.016175 90.223389
F 51.762667 36.016175 112.052363
F 51.686469 36.016175 133.881338
F 51.610271 36.016175 155.710312
F 51.534073 36.016175 177.539287
F 51.457876 36.016175 199.368261
F 51.381678 36.016175 221.197235
F 51.305480 36.016175 243.026210
F 52.143656 59.169432 2.907491
F 52.067458 59.169432 24.736466
F 51.991260 59.169432 46.565440
F 51.915062 59.169432 68.394415
F 51.838865 59.169432 90.223389
F 51.762667 59.169432 112.052363
F 51.686469 59.169432 133.881338
F 51.610271 59.169432 155.710312
F 51.534073 59.169432 177.539287
F 51.457876 59.169432 199.368261
F 51.381678 59.169432 221.197235
F 51.305480 59.169432 243.026210
F 25.408715 20.580672 2.814168
F 25.332517 20.580672 24.643142
F 25.256319 20.580672 46.472116
F 25.180121 20.580672 68.301091
F 25.103923 20.580672 90.130065
F 25.027726 20.580672 111.959040
F 24.951528 20.580672 133.788014
F 24.875330 20.580672 155.616988
F 24.799132 20.580672 177.445964
F 24.722934 20.580672 199.274938
F 24.646737 20.580672 221.103913
F 24.570539 20.580672 242.932887
F 25.408715 43.733930 2.814168
F 25.332517 43.733930 24.643142
F 25.256319 43.733930 46.472116
F 25.180121 43.733930 68.301091
F 25.103923 43.733930 90.130065
F 25.027726 43.733930 111.959040
F 24.951528 43.733930 133.788014
F 24.875330 43.733930 155.616988
F 24.799132 43.733930 177.445964
F 24.722934 43.733930 199.274938
F 24.646737 43.733930 221.103913
F 24.570539 43.733930 242.932887
F 25.408715 66.887188 2.814168
F 25.332517 66.887188 24.643142
F 25.256319 66.887188 46.472116
F 25.180121 66.887188 68.301091
F 25.103923 66.887188 90.130065
F 25.027726 66.887188 111.959040
F 24.951528 66.887188 133.788014
F 24.875330 66.887188 155.616988
F 24.799132 66.887188 177.445964
F 24.722934 66.887188 199.274938
F 24.646737 66.887188 221.103913
F 24.570539 66.887188 242.932887
F 52.143656 20.580672 2.907491
F 52.067458 20.580672 24.736465
F 51.991260 20.580672 46.565439
F 51.915062 20.580672 68.394414
F 51.838865 20.580672 90.223388
F 51.762667 20.580672 112.052363
F 51.686469 20.580672 133.881337
F 51.610271 20.580672 155.710311
F 51.534073 20.580672 177.539286
F 51.457876 20.580672 199.368260
F 51.381678 20.580672 221.197235
F 51.305480 20.580672 243.026209
F 52.143656 43.733930 2.907491
F 52.067458 43.733930 24.736465
F 51.991260 43.733930 46.565439
F 51.915062 43.733930 68.394414
F 51.838865 43.733930 90.223388
F 51.762667 43.733930 112.052363
F 51.686469 43.733930 133.881337
F 51.610271 43.733930 155.710311
F 51.534073 43.733930 177.539286
F 51.457876 43.733930 199.368260
F 51.381678 43.733930 221.197235
F 51.305480 43.733930 243.026209
F 52.143656 66.887188 2.907491
F 52.067458 66.887188 24.736465
F 51.991260 66.887188 46.565439
F 51.915062 66.887188 68.394414
F 51.838865 66.887188 90.223388
F 51.762667 66.887188 112.052363
F 51.686469 66.887188 133.881337
F 51.610271 66.887188 155.710311
F 51.534073 66.887188 177.539286
F 51.457876 66.887188 199.368260
F 51.381678 66.887188 221.197235
F 51.305480 66.887188 243.026209
F 7.572707 7.717749 6.390115
F 7.496509 7.717749 28.219090
F 7.420311 7.717749 50.048064
F 7.344113 7.717749 71.877038
F 7.267915 7.717749 93.706013
F 7.191718 7.717749 115.534987
F 7.115520 7.717749 137.363962
F 7.039322 7.717749 159.192936
F 6.963124 7.717749 181.021910
F 6.886926 7.717749 202.850885
F 6.810729 7.717749 224.679859
F 6.734531 7.717749 246.508834
F 7.572707 30.871007 6.390115
F 7.496509 30.871007 28.219090
F 7.420311 30.871007 50.048064
F 7.344113 30.871007 71.877038
F 7.267915 30.871007 93.706013
F 7.191718 30.871007 115.534987
F 7.115520 30.871007 137.363962
F 7.039322 30.871007 159.192936
F 6.963124 30.871007 181.021910
F 6.886926 30.871007 202.850885
F 6.810729 30.871007 224.679859
F 6.734531 30.871007 246.508834
F 7.572707 54.024264 6.390115
F 7.496509 54.024264 28.219090
F 7.420311 54.024264 50.048064
F 7.344113 54.024264 71.877038
F 7.267915 54.024264 93.706013
F 7.191718 54.024264 115.534987
F 7.115520 54.024264 137.363962
F 7.039322 54.024264 159.192936
F 6.963124 54.024264 181.021910
F 6.886926 54.024264 202.850885
F 6.810729 54.024264 224.679859
F 6.734531 54.024264 246.508834
F 34.307648 7.717749 6.483438
F 34.231450 7.717749 28.312413
F 34.155252 7.717749 50.141387
F 34.079054 7.717749 71.970361
F 34.002857 7.717749 93.799336
F 33.926659 7.717749 115.628310
F 33.850461 7.717749 137.457285
F 33.774263 7.717749 159.286259
F 33.698065 7.717749 181.115233
F 33.621868 7.717749 202.944208
F 33.545670 7.717749 224.773182
F 33.469472 7.717749 246.602157
F 34.307648 30.871007 6.483438
F 34.231450 30.871007 28.312413
F 34.155252 30.871007 50.141387
F 34.079054 30.871007 71.970361
F 34.002857 30.871007 93.799336
F 33.926659 30.871007 115.628310
F 33.850461 30.871007 137.457285
F 33.774263 30.871007 159.286259
F 33.698065 30.871007 181.115233
F 33.621868 30.871007 202.944208
F 33.545670 30.871007 224.773182
F 33.469472 30.871007 246.602157
F 34.307648 54.024264 6.483438
F 34.231450 54.024264 28.312413
F 34.155252 54.024264 50.141387
F 34.079054 54.024264 71.970361
F 34.002857 54.024264 93.799336
F 33.926659 54.024264 115.628310
F 33.850461 54.024264 137.457285
F 33.774263 54.024264 159.286259
F 33.698065 54.024264 181.115233
F 33.621868 54.024264 202.944208
F 33.545670 54.024264 224.773182
F 33.469472 54.024264 246.602157
F 61.042588 7.717749 6.576761
F 60.966390 7.717749 28.405736
F 60.890192 7.717749 50.234710
F 60.813994 7.717749 72.063684
F 60.737797 7.717749 93.892659
F 60.661599 7.717749 115.721633
F 60.585401 7.717749 137.550608
F 60.509203 7.717749 159.379582
F 60.433005 7.717749 181.208556
F 60.356808 7.717749 203.037531
F 60.280610 7.717749 224.866505
F 60.204412 7.717749 246.695480
F 61.042588 30.871007 6.576761
F 60.966390 30.871007 28.405736
F 60.890192 30.871007 50.234710
F 60.813994 30.871007 72.063684
F 60.737797 30.871007 93.892659
F 60.661599 30.871007 115.721633
F 60.585401 30.871007 137.550608
F 60.509203 30.871007 159.379582
F 60.433005 30.871007 181.208556
F 60.356808 30.871007 203.037531
F 60.280610 30.871007 224.866505
F 60.204412 30.871007 246.695480
F 61.042588 54.024264 6.576761
F 60.966390 54.024264 28.405736
F 60.890192 54.024264 50.234710
F 60.813994 54.024264 72.063684
F 60.737797 54.024264 93.892659
F 60.661599 54.024264 115.721633
F 60.585401 54.024264 137.550608
F 60.509203 54.024264 159.379582
F 60.433005 54.024264 181.208556
F 60.356808 54.024264 203.037531
F 60.280610 54.024264 224.866505
F 60.204412 54.024264 246.695480
F 7.572707 15.435502 6.390116
F 7.496509 15.435502 28.219091
F 7.420311 15.435502 50.048065
F 7.344113 15.435502 71.877039
F 7.267915 15.435502 93.706014
F 7.191718 15.435502 115.534988
F 7.115520 15.435502 137.363963
F 7.039322 15.435502 159.192937
F 6.963124 15.435502 181.021911
F 6.886926 15.435502 202.850886
F 6.810729 15.435502 224.679860
F 6.734531 15.435502 246.508835
F 7.572707 38.588760 6.390116
F 7.496509 38.588760 28.219091
F 7.420311 38.588760 50.048065
F 7.344113 38.588760 71.877039
F 7.267915 38.588760 93.706014
F 7.191718 38.588760 115.534988
F 7.115520 38.588760 137.363963
F 7.039322 38.588760 159.192937
F 6.963124 38.588760 181.021911
F 6.886926 38.588760 202.850886
F 6.810729 38.588760 224.679860
F 6.734531 38.588760 246.508835
F 7.572707 61.742017 6.390116
F 7.496509 61.742017 28.219091
F 7.420311 61.742017 50.048065
F 7.344113 61.742017 71.877039
F 7.267915 61.742017 93.706014
F 7.191718 61.742017 115.534988
F 7.115520 61.742017 137.363963
F 7.039322 61.742017 159.192937
F 6.963124 61.742017 181.021911
F 6.886926 61.742017 202.850886
F 6.810729 61.742017 224.679860
F 6.734531 61.742017 246.508835
F 34.307648 15.435502 6.483439
F 34.231450 15.435502 28.312414
F 34.155252 15.435502 50.141388
F 34.079054 15.435502 71.970362
F 34.002857 15.435502 93.799337
F 33.926659 15.435502 115.628311
F 33.850461 15.435502 137.457286
F 33.774263 15.435502 159.286260
F 33.698065 15.435502 181.115234
F 33.621868 15.435502 202.944209
F 33.545670 15.435502 224.773183
F 33.469472 15.435502 246.602158
F 34.307648 38.588760 6.483439
F 34.231450 38.588760 28.312414
F 34.155252 38.588760 50.141388
F 34.079054 38.588760 71.970362
F 34.002857 38.588760 93.799337
F 33.926659 38.588760 115.628311
F 33.850461 38.588760 137.457286
F 33.774263 38.588760 159.286260
F 33.698065 38.588760 181.115234
F 33.621868 38.588760 202.944209
F 33.545670 38.588760 224.773183
F 33.469472 38.588760 246.602158
F 34.307648 61.742017 6.483439
F 34.231450 61.742017 28.312414
F 34.155252 61.742017 50.141388
F 34.079054 61.742017 71.970362
F 34.002857 61.742017 93.799337
F 33.926659 61.742017 115.628311
F 33.850461 61.742017 137.457286
F 33.774263 61.742017 159.286260
F 33.698065 61.742017 181.115234
F 33.621868 61.742017 202.944209
F 33.545670 61.742017 224.773183
F 33.469472 61.742017 246.602158
F 61.042588 15.435502 6.576762
F 60.966390 15.435502 28.405737
F 60.890192 15.435502 50.234711
F 60.813994 15.435502 72.063685
F 60.737797 15.435502 93.892660
F 60.661599 15.435502 115.721634
F 60.585401 15.435502 137.550609
F 60.509203 15.435502 159.379583
F 60.433005 15.435502 181.208557
F 60.356808 15.435502 203.037532
F 60.280610 15.435502 224.866506
F 60.204412 15.435502 246.695481
F 61.042588 38.588760 6.576762
F 60.966390 38.588760 28.405737
F 60.890192 38.588760 50.234711
F 60.813994 38.588760 72.063685
F 60.737797 38.588760 93.892660
F 60.661599 38.588760 115.721634
F 60.585401 38.588760 137.550609
F 60.509203 38.588760 159.379583
F 60.433005 38.588760 181.208557
F 60.356808 38.588760 203.037532
F 60.280610 38.588760 224.866506
F 60.204412 38.588760 246.695481
F 61.042588 61.742017 6.576762
F 60.966390 61.742017 28.405737
F 60.890192 61.742017 50.234711
F 60.813994 61.742017 72.063685
F 60.737797 61.742017 93.892660
F 60.661599 61.742017 115.721634
F 60.585401 61.742017 137.550609
F 60.509203 61.742017 159.379583
F 60.433005 61.742017 181.208557
F 60.356808 61.742017 203.037532
F 60.280610 61.742017 224.866506
F 60.204412 61.742017 246.695481
F 7.572707 0.000000 6.390115
F 7.496509 0.000000 28.219090
F 7.420311 0.000000 50.048064
F 7.344113 0.000000 71.877039
F 7.267915 0.000000 93.706013
F 7.191718 0.000000 115.534987
F 7.115520 0.000000 137.363962
F 7.039322 0.000000 159.192936
F 6.963124 0.000000 181.021911
F 6.886926 0.000000 202.850885
F 6.810729 0.000000 224.679859
F 6.734531 0.000000 246.508834
F 7.572707 23.153257 6.390115
F 7.496509 23.153257 28.219090
F 7.420311 23.153257 50.048064
F 7.344113 23.153257 71.877039
F 7.267915 23.153257 93.706013
F 7.191718 23.153257 115.534987
F 7.115520 23.153257 137.363962
F 7.039322 23.153257 159.192936
F 6.963124 23.153257 181.021911
F 6.886926 23.153257 202.850885
F 6.810729 23.153257 224.679859
F 6.734531 23.153257 246.508834
F 7.572707 46.306515 6.390115
F 7.496509 46.306515 28.219090
F 7.420311 46.306515 50.048064
F 7.344113 46.306515 71.877039
F 7.267915 46.306515 93.706013
F 7.191718 46.306515 115.534987
F 7.115520 46.306515 137.363962
F 7.039322 46.306515 159.192936
F 6.963124 46.306515 181.021911
F 6.886926 46.306515 202.850885
F 6.810729 46.306515 224.679859
F 6.734531 46.306515 246.508834
F 34.307648 0.000000 6.483438
F 34.231450 0.000000 28.312413
F 34.155252 0.000000 50.141387
F 34.079054 0.000000 71.970362
F 34.002857 0.000000 93.799336
F 33.926659 0.000000 115.628310
F 33.850461 0.000000 137.457285
F 33.774263 0.000000 159.286259
F 33.698065 0.000000 181.115234
F 33.621868 0.000000 202.944208
F 33.545670 0.000000 224.773182
F 33.469472 0.000000 246.602157
F 34.307648 23.153257 6.483438
F 34.231450 23.153257 28.312413
F 34.155252 23.153257 50.141387
F 34.079054 23.153257 71.970362
F 34.002857 23.153257 93.799336
F 33.926659 23.153257 115.628310
F 33.850461 23.153257 137.457285
F 33.774263 23.153257 159.286259
F 33.698065 23.153257 181.115234
F 33.621868 23.153257 202.944208
F 33.545670 23.153257 224.773182
F 33.469472 23.153257 246.602157
F 34.307648 46.306515 6.483438
F 34.231450 46.306515 28.312413
F 34.155252 46.306515 50.141387
F 34.079054 46.306515 71.970362
F 34.002857 46.306515 93.799336
F 33.926659 46.306515 115.628310
F 33.850461 46.306515 137.457285
F 33.774263 46.306515 159.286259
F 33.698065 46.306515 181.115234
F 33.621868 46.306515 202.944208
F 33.545670 46.306515 224.773182
F 33.469472 46.306515 246.602157
F 61.042588 0.000000 6.576761
F 60.966390 0.000000 28.405736
F 60.890192 0.000000 50.234710
F 60.813994 0.000000 72.063685
F 60.737797 0.000000 93.892659
F 60.661599 0.000000 115.721633
F 60.585401 0.000000 137.550608
F 60.509203 0.000000 159.379582
F 60.433005 0.000000 181.208557
F 60.356808 0.000000 203.037531
F 60.280610 0.000000 224.866505
F 60.204412 0.000000 246.695480
F 61.042588 23.153257 6.576761
F 60.966390 23.153257 28.405736
F 60.890192 23.153257 50.234710
F 60.813994 23.153257 72.063685
F 60.737797 23.153257 93.892659
F 60.661599 23.153257 115.721633
F 60.585401 23.153257 137.550608
F 60.509203 23.153257 159.379582
F 60.433005 23.153257 181.208557
F 60.356808 23.153257 203.037531
F 60.280610 23.153257 224.866505
F 60.204412 23.153257 246.695480
F 61.042588 46.306515 6.576761
F 60.966390 46.306515 28.405736
F 60.890192 46.306515 50.234710
F 60.813994 46.306515 72.063685
F 60.737797 46.306515 93.892659
F 60.661599 46.306515 115.721633
F 60.585401 46.306515 137.550608
F 60.509203 46.306515 159.379582
F 60.433005 46.306515 181.208557
F 60.356808 46.306515 203.037531
F 60.280610 46.306515 224.866505
F 60.204412 46.306515 246.695480
F 16.484354 7.717751 6.421224
F 16.408157 7.717751 28.250199
F 16.331959 7.717751 50.079173
F 16.255761 7.717751 71.908148
F 16.179563 7.717751 93.737122
F 16.103365 7.717751 115.566096
F 16.027168 7.717751 137.395071
F 15.950970 7.717751 159.224045
F 15.874772 7.717751 181.053019
F 15.798574 7.717751 202.881994
F 15.722376 7.717751 224.710968
F 15.646179 7.717751 246.539943
F 16.484354 30.871008 6.421224
F 16.408157 30.871008 28.250199
[truncated: 2,123,722 more chars]
