# Supplementary material for: Molecular-resolution imaging of ice crystallized from liquid water by cryogenic liquid-cell TEM
Source: Nat Commun. 2025 Sep 25;16:8342. doi: 10.1038/s41467-025-62451-0 (PMC12462463; doi:10.1038/s41467-025-62451-0)
Supplement: Supplementary file 9 — Supplementary Data 1 [file 41467_2025_62451_MOESM9_ESM.zip › supercell_5_3_12/0.2/minimized.xyz]

77445
F77445
F 0.893593 1.361473 2.770276
F 0.665158 1.270209 24.587236
F 27.607223 1.296834 2.878412
F 27.554159 1.285998 24.645313
F 0.893593 9.077467 2.770276
F 0.665154 8.986203 24.587238
F 27.607223 9.012829 2.878412
F 27.554159 9.001993 24.645313
F 0.893594 16.793467 2.770276
F 0.665163 16.702206 24.587235
F 27.607223 16.728828 2.878413
F 27.554159 16.717992 24.645313
F 9.787827 1.296810 2.816223
F 9.734652 1.285942 24.583147
F 9.787827 9.012805 2.816223
F 9.734652 9.001937 24.583147
F 9.787827 16.728804 2.816223
F 9.734652 16.717936 24.583147
F 18.697602 1.296834 2.847312
F 18.644538 1.285997 24.614212
F 18.697602 9.012828 2.847312
F 18.644538 9.001992 24.614212
F 18.697602 16.728827 2.847312
F 18.644538 16.717991 24.614213
F 0.903688 3.800467 6.345182
F 0.573754 3.908650 28.254819
F 27.617224 3.858369 6.475167
F 27.541453 3.857997 28.282648
F 0.903688 11.516462 6.345182
F 0.573757 11.624644 28.254818
F 27.617224 11.574364 6.475167
F 27.541453 11.573992 28.282648
F 0.903688 19.232461 6.345182
F 0.573758 19.340643 28.254818
F 27.617224 19.290364 6.475167
F 27.541453 19.289992 28.282648
F 9.797802 3.858399 6.412987
F 9.721917 3.858059 28.220486
F 9.797802 11.574395 6.412987
F 9.721917 11.574055 28.220486
F 9.797802 19.290394 6.412987
F 9.721917 19.290054 28.220486
F 18.707603 3.858369 6.444067
F 18.631832 3.857998 28.251547
F 18.707603 11.574365 6.444067
F 18.631832 11.573993 28.251547
F 18.707603 19.290364 6.444067
F 18.631832 19.289992 28.251548
F 0.610863 3.967789 3.628829
F 0.568093 3.932879 25.444910
F 27.614429 3.866623 3.763282
F 27.550983 3.857997 25.554647
F 0.610862 11.683784 3.628828
F 0.568093 11.648874 25.444909
F 27.614429 11.582618 3.763282
F 27.550984 11.573992 25.554647
F 0.610863 19.399784 3.628828
F 0.568093 19.364874 25.444909
F 27.614429 19.298618 3.763282
F 27.550984 19.289992 25.554647
F 9.794720 3.866696 3.701027
F 9.731133 3.858106 25.492369
F 9.794720 11.582691 3.701027
F 9.731133 11.574101 25.492369
F 9.794720 19.298691 3.701027
F 9.731133 19.290101 25.492369
F 18.704809 3.866623 3.732182
F 18.641363 3.857997 25.523546
F 18.704809 11.582619 3.732181
F 18.641363 11.573993 25.523546
F 18.704809 19.298618 3.732181
F 18.641363 19.289992 25.523546
F 0.374534 1.328817 0.078369
F 0.579723 1.206576 21.801964
F 27.187145 1.288749 0.140843
F 27.563673 1.285998 21.917312
F 0.374533 9.044811 0.078369
F 0.579723 8.922571 21.801964
F 27.187145 9.004744 0.140843
F 27.563673 9.001993 21.917312
F 0.374534 16.760811 0.078369
F 0.579724 16.638569 21.801963
F 27.187144 16.720743 0.140843
F 27.563673 16.717992 21.917312
F 9.367568 1.288656 0.078617
F 9.743849 1.285896 21.855039
F 9.367568 9.004650 0.078617
F 9.743849 9.001891 21.855039
F 9.367568 16.720649 0.078617
F 9.743849 16.717890 21.855039
F 18.277523 1.288748 0.109742
F 18.654052 1.285997 21.886211
F 18.277524 9.004743 0.109742
F 18.654052 9.001992 21.886211
F 18.277523 16.720742 0.109741
F 18.654052 16.717991 21.886211
F 3.097058 7.727430 3.679872
F 3.010067 7.726197 25.467587
F 29.841835 7.724620 3.771058
F 29.778389 7.715994 25.562422
F 3.097058 15.443428 3.679872
F 3.010067 15.442194 25.467587
F 29.841835 15.440618 3.771057
F 29.778389 15.431992 25.562422
F 25.339443 15.431992 21.000203
F 25.339443 7.715994 21.000203
F 14.224629 16.717991 14.595990
F 16.429820 15.431992 20.969103
F 12.022566 7.724631 3.708850
F 11.959113 7.716004 25.500214
F 12.022566 15.440628 3.708849
F 11.959113 15.432001 25.500214
F 16.429820 7.715995 20.969102
F 14.224629 9.001992 14.595990
F 20.932215 7.724621 3.739957
F 20.868770 7.715995 25.531321
F 20.932215 15.440618 3.739956
F 20.868770 15.431992 25.531321
F 14.224629 1.285997 14.595990
F 32.043875 16.717992 14.658192
F 2.639265 5.160578 0.066266
F 3.031141 5.136899 21.832446
F 29.414547 5.146746 0.148618
F 29.791076 5.143995 21.925087
F 2.639267 12.876576 0.066267
F 3.031141 12.852896 21.832445
F 29.414546 12.862743 0.148618
F 29.791076 12.859992 21.925087
F 2.639267 20.592575 0.066266
F 3.031142 20.568895 21.832446
F 29.414546 20.578742 0.148618
F 29.791076 20.575991 21.925087
F 11.595245 5.146730 0.086404
F 11.971801 5.143986 21.862879
F 11.595245 12.862727 0.086404
F 11.971801 12.859982 21.862879
F 11.595245 20.578726 0.086404
F 11.971801 20.575982 21.862879
F 20.504929 5.146746 0.117517
F 20.881457 5.143995 21.893986
F 20.504928 12.862742 0.117517
F 20.881457 12.859991 21.893986
F 20.504928 20.578742 0.117517
F 20.881457 20.575991 21.893986
F 3.035627 5.140268 2.817416
F 2.969991 5.126510 24.576866
F 29.834626 5.154831 2.886188
F 29.781562 5.143995 24.653088
F 3.035628 12.856265 2.817417
F 2.969991 12.842507 24.576866
F 29.834626 12.870828 2.886188
F 29.781562 12.859992 24.653088
F 3.035628 20.572264 2.817416
F 2.969991 20.558506 24.576866
F 29.834626 20.586827 2.886188
F 29.781562 20.575991 24.653088
F 12.015321 5.154820 2.823994
F 11.962249 5.143985 24.590893
F 12.015321 12.870817 2.823994
F 11.962249 12.859982 24.590893
F 12.015321 20.586816 2.823994
F 11.962249 20.575981 24.590894
F 20.925007 5.154831 2.855087
F 20.871943 5.143995 24.621988
F 20.925007 12.870828 2.855088
F 20.871943 12.859991 24.621988
F 20.925007 20.586827 2.855087
F 20.871943 20.575991 24.621988
F 3.046544 7.729924 6.401375
F 2.955724 7.734492 28.214844
F 29.844629 7.716366 6.482942
F 29.768858 7.715994 28.290423
F 3.046544 15.445921 6.401375
F 2.955725 15.450489 28.214844
F 29.844629 15.432364 6.482942
F 29.768858 15.431992 28.290423
F 7.515970 15.433113 20.938786
F 7.515970 7.717116 20.938786
F 5.295933 16.714316 14.562508
F 32.043875 9.001993 14.658192
F 25.352147 20.575991 17.362868
F 25.352147 12.859992 17.362868
F 5.295933 8.998317 14.562508
F 29.768858 23.147991 28.290423
F 12.025331 7.716375 6.420747
F 11.949542 7.716004 28.228228
F 12.025331 15.432373 6.420747
F 11.949543 15.432002 28.228229
F 25.352147 5.143995 17.362867
F 16.442524 20.575991 17.331767
F 20.935010 7.716367 6.451842
F 20.859239 7.715995 28.259323
F 20.935010 15.432364 6.451842
F 20.859239 15.431992 28.259323
F 20.935010 0.000372 6.451842
F 32.043875 1.285998 14.658192
F 5.329354 1.294361 2.802769
F 5.270969 1.282875 24.569796
F 32.062032 1.296834 2.893963
F 32.008967 1.285998 24.660863
F 5.329354 9.010356 2.802769
F 5.270969 8.998870 24.569796
F 32.062032 9.012829 2.893963
F 32.008967 9.001993 24.660863
F 5.329354 16.726354 2.802769
F 5.270969 16.714869 24.569796
F 32.062032 16.728828 2.893963
F 32.008967 16.717992 24.660863
F 14.242788 1.296833 2.831762
F 14.189724 1.285997 24.598663
F 14.242788 9.012828 2.831762
F 14.189724 9.001992 24.598663
F 14.242788 16.728827 2.831762
F 14.189724 16.717991 24.598662
F 23.152413 1.296834 2.862862
F 23.099350 1.285997 24.629763
F 23.152413 9.012829 2.862862
F 23.099349 9.001992 24.629763
F 23.152414 16.728828 2.862863
F 23.099350 16.717991 24.629763
F 5.338388 3.861300 6.399472
F 5.256570 3.860975 28.207024
F 32.072031 3.858369 6.490717
F 31.996260 3.857997 28.298198
F 5.338388 11.577296 6.399472
F 5.256570 11.576971 28.207024
F 32.072031 11.574364 6.490717
F 31.996260 11.573993 28.298198
F 5.338388 19.293295 6.399472
F 5.256570 19.292970 28.207024
F 32.072031 19.290363 6.490717
F 31.996260 19.289992 28.298198
F 14.252788 3.858370 6.428517
F 14.177017 3.857998 28.235998
F 14.252788 11.574365 6.428517
F 14.177017 11.573993 28.235998
F 14.252789 19.290364 6.428517
F 14.177017 19.289993 28.235998
F 23.162415 3.858369 6.459617
F 23.086644 3.857997 28.267098
F 23.162415 11.574364 6.459617
F 23.086644 11.573992 28.267098
F 23.162415 19.290364 6.459617
F 23.086644 19.289992 28.267098
F 5.323528 3.869153 3.684008
F 5.255476 3.862387 25.474067
F 32.069237 3.866623 3.778833
F 32.005791 3.857997 25.570197
F 5.323528 11.585149 3.684008
F 5.255476 11.578382 25.474067
F 32.069237 11.582618 3.778833
F 32.005791 11.573992 25.570197
F 5.323528 19.301148 3.684008
F 5.255476 19.294381 25.474067
F 32.069237 19.298618 3.778833
F 32.005791 19.289992 25.570197
F 14.249992 3.866624 3.716631
F 14.186545 3.857998 25.507995
F 14.249992 11.582620 3.716631
F 14.186546 11.573994 25.507995
F 14.249992 19.298619 3.716631
F 14.186546 19.289993 25.507995
F 23.159620 3.866623 3.747732
F 23.096174 3.857997 25.539096
F 23.159620 11.582618 3.747732
F 23.096174 11.573993 25.539096
F 23.159620 19.298618 3.747732
F 23.096174 19.289992 25.539096
F 4.903152 1.288113 0.063638
F 5.268805 1.281846 21.836884
F 31.641952 1.288749 0.156393
F 32.018481 1.285998 21.932862
F 4.903152 9.004108 0.063638
F 5.268805 8.997841 21.836884
F 31.641952 9.004744 0.156393
F 32.018481 9.001993 21.932862
F 4.903152 16.720107 0.063638
F 5.268805 16.713840 21.836884
F 31.641952 16.720743 0.156393
F 32.018481 16.717992 21.932862
F 13.822708 1.288748 0.094191
F 14.199235 1.285997 21.870660
F 13.822708 9.004742 0.094191
F 14.199235 9.001992 21.870660
F 13.822707 16.720742 0.094191
F 14.199235 16.717991 21.870660
F 22.732336 1.288749 0.125293
F 23.108864 1.285997 21.901761
F 22.732336 9.004743 0.125293
F 23.108864 9.001992 21.901761
F 22.732335 16.720742 0.125292
F 23.108864 16.717991 21.901761
F 7.567069 7.724776 3.693250
F 7.502742 7.716326 25.484489
F 7.567069 15.440774 3.693249
F 7.502742 15.432324 25.484488
F 16.442524 12.859991 17.331767
F 16.442524 5.143995 17.331767
F 16.477403 7.724620 3.724406
F 16.413958 7.715995 25.515771
F 16.477404 15.440618 3.724406
F 16.413958 15.431992 25.515771
F 5.295933 1.282322 14.562508
F 23.121568 19.289992 18.264426
F 25.387026 7.724620 3.755507
F 25.323580 7.715995 25.546872
F 25.387026 15.440618 3.755507
F 25.323580 15.431992 25.546871
F 7.528874 20.574918 17.301416
F 7.528874 12.858919 17.301416
F 7.137526 5.145454 0.069953
F 7.515689 5.143732 21.847203
F 7.137525 12.861451 0.069953
F 7.515689 12.859729 21.847202
F 7.137525 20.577450 0.069953
F 7.515689 20.575728 21.847203
F 16.050116 5.146746 0.101967
F 16.426645 5.143995 21.878436
F 16.050115 12.862742 0.101966
F 16.426645 12.859991 21.878436
F 16.050115 20.578742 0.101966
F 16.426645 20.575990 21.878435
F 24.959739 5.146747 0.133068
F 25.336268 5.143995 21.909537
F 24.959738 12.862743 0.133067
F 25.336268 12.859992 21.909536
F 24.959738 20.578743 0.133067
F 25.336268 20.575991 21.909536
F 7.556984 5.153831 2.809160
F 7.503108 5.142833 24.576150
F 7.556984 12.869828 2.809161
F 7.503108 12.858830 24.576150
F 7.556984 20.585827 2.809160
F 7.503108 20.574829 24.576150
F 16.470195 5.154831 2.839537
F 16.417131 5.143995 24.606437
F 16.470195 12.870828 2.839537
F 16.417131 12.859991 24.606438
F 16.470195 20.586827 2.839537
F 16.417131 20.575991 24.606437
F 25.379817 5.154831 2.870637
F 25.326753 5.143995 24.637538
F 25.379817 12.870828 2.870637
F 25.326753 12.859992 24.637538
F 25.379817 20.586827 2.870638
F 25.326753 20.575991 24.637538
F 7.567164 7.717290 6.405806
F 7.490257 7.717189 28.213508
F 7.567164 15.433287 6.405806
F 7.490257 15.433187 28.213508
F 7.528874 5.142922 17.301416
F 25.361661 20.575991 14.634866
F 23.121568 11.573993 18.264426
F 23.121568 3.857997 18.264426
F 16.480197 7.716367 6.436292
F 16.404426 7.715995 28.243772
F 16.480197 15.432364 6.436292
F 16.404426 15.431992 28.243773
F 16.480197 0.000371 6.436292
F 14.211939 19.289993 18.233325
F 25.389821 7.716366 6.467392
F 25.314050 7.715994 28.274873
F 25.389821 15.432364 6.467392
F 25.314050 15.431992 28.274873
F 25.361661 12.859992 14.634866
F 25.361661 5.143995 14.634867
F 0.894403 1.346282 9.969585
F 0.548433 1.231077 31.896604
F 27.604943 1.285999 10.096526
F 27.528766 1.285998 31.919982
F 0.894403 9.062276 9.969585
F 0.548433 8.947071 31.896604
F 27.604943 9.001994 10.096526
F 27.528766 9.001993 31.919983
F 0.894404 16.778276 9.969585
F 0.548435 16.663071 31.896603
F 27.604943 16.717993 10.096526
F 27.528766 16.717992 31.919983
F 9.785523 1.285966 10.034345
F 9.709203 1.285929 31.857824
F 9.785523 9.001961 10.034345
F 9.709203 9.001924 31.857824
F 9.785523 16.717960 10.034345
F 9.709203 16.717923 31.857825
F 18.695322 1.285999 10.065426
F 18.619145 1.285997 31.888882
F 18.695322 9.001994 10.065426
F 18.619145 9.001992 31.888882
F 18.695322 16.717993 10.065426
F 18.619145 16.717991 31.888882
F 0.877942 3.796515 13.608411
F 27.592240 3.857997 13.733311
F 0.877943 11.512510 13.608412
F 27.592240 11.573992 13.733311
F 0.877943 19.228509 13.608411
F 27.592240 19.289992 13.733311
F 9.772804 3.858035 13.671133
F 9.772804 11.574030 13.671134
F 9.772804 19.290029 13.671134
F 18.682619 3.857998 13.702211
F 18.682619 11.573993 13.702211
F 18.682619 19.289992 13.702211
F 0.630119 3.941476 10.879069
F 0.546421 3.921448 32.730766
F 27.601770 3.857997 11.005348
F 0.630119 11.657471 10.879069
F 0.546421 11.637443 32.730765
F 27.601770 11.573993 11.005348
F 0.630119 19.373470 10.879069
F 0.546422 19.353443 32.730765
F 27.601770 19.289992 11.005348
F 9.782039 3.858076 10.943090
F 9.782039 11.574071 10.943090
F 9.782039 19.290071 10.943090
F 18.692150 3.857998 10.974247
F 18.692150 11.573993 10.974247
F 18.692150 19.289992 10.974247
F 0.639819 1.200972 7.241202
F 0.557183 1.216455 29.088210
F 27.614341 1.286128 7.370857
F 27.538280 1.285998 29.191981
F 0.639820 8.916967 7.241202
F 0.557183 8.932449 29.088210
F 27.614341 9.002123 7.370857
F 27.538280 9.001993 29.191982
F 0.639818 16.632965 7.241201
F 0.557183 16.648448 29.088210
F 27.614341 16.718122 7.370856
F 27.538280 16.717992 29.191981
F 9.794637 1.286054 7.308603
F 9.718404 1.285882 29.129699
F 9.794637 9.002049 7.308603
F 9.718404 9.001877 29.129699
F 9.794637 16.718048 7.308603
F 9.718404 16.717875 29.129699
F 18.704720 1.286127 7.339756
F 18.628659 1.285997 29.160880
F 18.704720 9.002122 7.339756
F 18.628659 9.001992 29.160880
F 18.704720 16.718121 7.339755
F 18.628659 16.717991 29.160880
F 3.082487 7.717992 10.923237
F 29.829176 7.715994 11.013123
F 3.082487 15.433989 10.923236
F 29.829176 15.431992 11.013123
F 16.452038 20.575991 14.603765
F 16.452038 12.859991 14.603765
F 12.009908 7.716004 10.950916
F 12.009908 15.432001 10.950916
F 16.452038 5.143995 14.603766
F 20.919557 7.715995 10.982022
F 20.919557 15.431992 10.982022
F 14.211939 11.573994 18.233325
F 3.095649 5.142285 7.288325
F 2.988059 5.130868 29.102838
F 29.841743 5.144125 7.378632
F 29.765682 5.143995 29.199757
F 3.095649 12.858282 7.288325
F 2.988060 12.846865 29.102838
F 29.841743 12.860122 7.378631
F 29.765682 12.859992 29.199757
F 3.095649 20.574281 7.288325
F 2.988060 20.562864 29.102838
F 29.841743 20.576121 7.378632
F 29.765682 20.575991 29.199757
F 12.022474 5.144116 7.316424
F 11.946403 5.143986 29.137549
F 12.022474 12.860113 7.316424
F 11.946403 12.859982 29.137549
F 12.022474 20.576112 7.316424
F 11.946403 20.575981 29.137549
F 20.932125 5.144124 7.347531
F 20.856064 5.143995 29.168656
F 20.932125 12.860121 7.347530
F 20.856064 12.859991 29.168656
F 20.932125 20.576121 7.347531
F 20.856064 20.575991 29.168656
F 3.033383 5.130580 10.023993
F 2.941986 5.124601 31.852580
F 29.832346 5.143997 10.104301
F 29.756168 5.143995 31.927758
F 3.033383 12.846577 10.023993
F 2.941986 12.840598 31.852580
F 29.832346 12.859993 10.104301
F 29.756168 12.859992 31.927758
F 3.033383 20.562576 10.023993
F 2.941986 20.556598 31.852580
F 29.832346 20.575993 10.104301
F 29.756168 20.575991 31.927758
F 12.013046 5.143987 10.042106
F 11.936851 5.143985 31.865563
F 12.013046 12.859984 10.042106
F 11.936851 12.859981 31.865563
F 12.013046 20.575983 10.042106
F 11.936851 20.575981 31.865564
F 20.922727 5.143996 10.073200
F 20.846549 5.143995 31.896657
F 20.922727 12.859993 10.073201
F 20.846549 12.859991 31.896657
F 20.922727 20.575992 10.073201
F 20.846549 20.575991 31.896657
F 3.016941 7.730293 13.661852
F 29.819645 7.715994 13.741086
F 3.016941 15.446290 13.661852
F 29.819645 15.431992 13.741086
F 7.541513 20.575836 14.572608
F 14.211939 3.857998 18.233325
F 7.541513 12.859837 14.572608
F 29.819645 23.147991 13.741086
F 12.000341 7.716004 13.678891
F 12.000341 15.432001 13.678892
F 7.541513 5.143840 14.572608
F 20.910026 7.715995 13.709986
F 20.910026 15.431992 13.709986
F 32.031185 19.289992 18.295527
F 5.326032 1.282982 10.020943
F 5.242216 1.283130 31.844276
F 32.059751 1.285999 10.112076
F 31.983574 1.285998 31.935532
F 5.326032 8.998977 10.020943
F 5.242216 8.999125 31.844276
F 32.059751 9.001994 10.112076
F 31.983574 9.001993 31.935532
F 5.326032 16.714975 10.020944
F 5.242216 16.715124 31.844277
F 32.059752 16.717993 10.112076
F 31.983574 16.717992 31.935533
F 14.240508 1.285998 10.049875
F 14.164330 1.285997 31.873332
F 14.240508 9.001994 10.049876
F 14.164330 9.001992 31.873332
F 14.240508 16.717992 10.049876
F 14.164330 16.717991 31.873332
F 23.150134 1.285999 10.080976
F 23.073956 1.285997 31.904432
F 23.150134 9.001994 10.080976
F 23.073956 9.001992 31.904432
F 23.150134 16.717993 10.080976
F 23.073956 16.717991 31.904432
F 5.312915 3.861118 13.657799
F 32.047047 3.857997 13.748862
F 5.312915 11.577113 13.657799
F 32.047047 11.573993 13.748862
F 5.312915 19.293113 13.657799
F 32.047047 19.289992 13.748861
F 14.227804 3.857998 13.686661
F 14.227804 11.573993 13.686661
F 14.227804 19.289993 13.686661
F 23.137431 3.857997 13.717761
F 23.137431 11.573992 13.717761
F 23.137431 19.289992 13.717762
F 5.309631 3.861473 10.925340
F 32.056578 3.857997 11.020898
F 5.309631 11.577468 10.925340
F 32.056578 11.573992 11.020898
F 5.309631 19.293468 10.925340
F 32.056578 19.289992 11.020898
F 14.237333 3.857998 10.958697
F 14.237333 11.573994 10.958696
F 14.237333 19.289993 10.958696
F 23.146961 3.857997 10.989798
F 23.146961 11.573993 10.989798
F 23.146961 19.289992 10.989798
F 5.322700 1.282796 7.290900
F 5.242277 1.281382 29.111258
F 32.069149 1.286128 7.386407
F 31.993088 1.285998 29.207532
F 5.322700 8.998791 7.290900
F 5.242277 8.997378 29.111258
F 32.069149 9.002123 7.386407
F 31.993088 9.001993 29.207532
F 5.322700 16.714789 7.290900
F 5.242277 16.713376 29.111258
F 32.069149 16.718122 7.386407
F 31.993088 16.717992 29.207532
F 14.249904 1.286127 7.324205
F 14.173841 1.285997 29.145330
F 14.249904 9.002122 7.324205
F 14.173841 9.001992 29.145330
F 14.249904 16.718121 7.324205
F 14.173841 16.717991 29.145330
F 23.159532 1.286127 7.355306
F 23.083470 1.285997 29.176431
F 23.159532 9.002122 7.355306
F 23.083470 9.001992 29.176431
F 23.159532 16.718121 7.355306
F 23.083470 16.717991 29.176431
F 7.554316 7.716130 10.935325
F 7.554316 15.432127 10.935324
F 25.348974 15.431992 18.272201
F 16.464745 7.715995 10.966472
F 16.464745 15.431992 10.966472
F 5.282300 19.293902 18.199702
F 25.374367 7.715995 10.997573
F 25.374367 15.431992 10.997573
F 25.348974 7.715995 18.272202
F 7.566856 5.143969 7.300800
F 7.489753 5.143587 29.121769
F 7.566856 12.859966 7.300800
F 7.489753 12.859583 29.121768
F 7.566856 20.575965 7.300800
F 7.489753 20.575583 29.121768
F 16.477312 5.144124 7.331980
F 16.401251 5.143995 29.153105
F 16.477312 12.860121 7.331980
F 16.401251 12.859991 29.153105
F 16.477313 20.576120 7.331980
F 16.401251 20.575991 29.153105
F 25.386935 5.144125 7.363081
F 25.310874 5.143995 29.184207
F 25.386935 12.860121 7.363081
F 25.310874 12.859992 29.184206
F 25.386935 20.576121 7.363081
F 25.310874 20.575991 29.184206
F 7.554723 5.143038 10.027205
F 7.477447 5.142775 31.850860
F 7.554723 12.859035 10.027205
F 7.477447 12.858772 31.850860
F 7.554723 20.575034 10.027205
F 7.477447 20.574771 31.850860
F 16.467915 5.143996 10.057650
F 16.391737 5.143995 31.881107
F 16.467915 12.859993 10.057650
F 16.391737 12.859991 31.881107
F 16.467915 20.575992 10.057651
F 16.391737 20.575991 31.881107
F 25.377537 5.143996 10.088751
F 25.301360 5.143995 31.912207
F 25.377537 12.859993 10.088751
F 25.301360 12.859992 31.912208
F 25.377537 20.575992 10.088751
F 25.301360 20.575991 31.912207
F 7.541788 7.717012 13.664043
F 7.541788 15.433009 13.664043
F 32.031185 11.573992 18.295527
F 5.282300 11.577903 18.199702
F 16.455213 7.715995 13.694436
F 16.455213 15.431992 13.694436
F 32.031185 3.857997 18.295527
F 25.364837 7.715994 13.725536
F 25.364837 15.431992 13.725537
F 16.439351 15.431992 18.241101
F 0.850435 1.342645 17.250615
F 27.579553 1.285998 17.370643
F 0.850435 9.058640 17.250615
F 27.579553 9.001993 17.370643
F 0.850438 16.774640 17.250614
F 27.579553 16.717992 17.370643
F 9.760096 1.285954 17.308469
F 9.760096 9.001949 17.308469
F 9.760095 16.717948 17.308469
F 18.669932 1.285997 17.339542
F 18.669932 9.001992 17.339542
F 18.669932 16.717991 17.339543
F 0.777932 3.828243 20.910951
F 27.566846 3.857997 21.007977
F 0.777938 11.544235 20.910948
F 27.566846 11.573992 21.007977
F 0.777943 19.260232 20.910946
F 27.566846 19.289992 21.007977
F 9.747364 3.858047 20.945808
F 9.747364 11.574042 20.945808
F 9.747364 19.290041 20.945808
F 18.657225 3.857998 20.976877
F 18.657225 11.573993 20.976877
F 18.657226 19.289992 20.976878
F 0.593982 3.941276 18.159926
F 27.576377 3.857997 18.279977
F 0.593983 11.657271 18.159925
F 27.576377 11.573992 18.279976
F 0.593983 19.373271 18.159925
F 27.576377 19.289992 18.279976
F 9.756582 3.858091 18.217709
F 9.756582 11.574087 18.217709
F 9.756582 19.290086 18.217709
F 18.666756 3.857997 18.248876
F 18.666756 11.573993 18.248875
F 18.666756 19.289992 18.248876
F 0.611351 1.201383 14.518610
F 27.589067 1.285998 14.642642
F 0.611351 8.917378 14.518610
F 27.589067 9.001993 14.642642
F 0.611352 16.633377 14.518609
F 27.589067 16.717992 14.642641
F 9.769303 1.285911 14.580379
F 9.769303 9.001906 14.580379
F 9.769303 16.717905 14.580379
F 18.679446 1.285997 14.611541
F 18.679446 9.001992 14.611541
F 18.679446 16.717991 14.611541
F 3.050898 7.720442 18.196929
F 29.803783 7.715994 18.287752
F 3.050899 15.436439 18.196929
F 29.803783 15.431992 18.287752
F 16.439351 7.715995 18.241101
F 7.528631 15.432195 18.209910
F 11.984511 7.716004 18.225544
F 11.984511 15.432001 18.225544
F 7.528631 7.716197 18.209910
F 20.894163 7.715995 18.256651
F 20.894163 15.431992 18.256651
F 5.282300 3.861907 18.199703
F 3.067871 5.141162 14.560523
F 29.816469 5.143995 14.650417
F 3.067871 12.857159 14.560522
F 29.816469 12.859992 14.650417
F 3.067871 20.573158 14.560522
F 29.816469 20.575991 14.650417
F 11.997199 5.143986 14.588209
F 11.997199 12.859983 14.588209
F 11.997199 20.575982 14.588209
F 20.906851 5.143995 14.619316
F 20.906851 12.859991 14.619316
F 20.906851 20.575991 14.619316
F 3.000562 5.128667 17.300387
F 29.806955 5.143995 17.378418
F 3.000562 12.844663 17.300387
F 29.806955 12.859992 17.378418
F 3.000562 20.560663 17.300386
F 29.806955 20.575991 17.378418
F 11.987649 5.143986 17.316223
F 11.987649 12.859982 17.316223
F 11.987649 20.575982 17.316223
F 20.897336 5.143995 17.347317
F 20.897336 12.859992 17.347318
F 20.897336 20.575991 17.347318
F 2.984883 7.732429 20.938691
F 29.794252 7.715994 21.015753
F 2.984884 15.448426 20.938691
F 29.794252 15.431992 21.015753
F 23.134257 16.717991 14.627091
F 23.112037 19.289992 20.992428
F 23.134257 9.001992 14.627091
F 29.794252 23.147991 21.015753
F 11.974942 7.716004 20.953558
F 11.974942 15.432001 20.953558
F 23.134257 1.285997 14.627091
F 20.884633 7.715995 20.984653
F 20.884633 15.431992 20.984653
F 23.112037 11.573992 20.992428
F 5.299279 1.282769 17.295207
F 32.034361 1.285998 17.386193
F 5.299278 8.998763 17.295207
F 32.034361 9.001993 17.386193
F 5.299279 16.714762 17.295207
F 32.034361 16.717992 17.386193
F 14.215118 1.285997 17.323992
F 14.215118 9.001992 17.323992
F 14.215118 16.717991 17.323992
F 23.124743 1.285997 17.355092
F 23.124743 9.001992 17.355093
F 23.124743 16.717991 17.355092
F 5.285220 3.861216 20.932533
F 32.021654 3.857997 21.023528
F 5.285220 11.577211 20.932533
F 32.021654 11.573992 21.023528
F 5.285220 19.293210 20.932533
F 32.021654 19.289992 21.023528
F 14.202410 3.857998 20.961327
F 14.202410 11.573993 20.961328
F 14.202410 19.289993 20.961327
F 23.112037 3.857997 20.992427
F 25.339443 23.147991 21.000203
F 16.429820 23.147991 20.969102
F 29.778389 23.147991 25.562422
F 20.868770 23.147991 25.531321
F 20.859239 23.147991 28.259323
F 16.413958 23.147991 25.515771
F 25.323580 23.147991 25.546872
F 25.348974 23.147991 18.272201
F 16.439351 23.147991 18.241101
F 16.404426 23.147991 28.243772
F 25.314050 23.147991 28.274873
F 29.829176 23.147991 11.013123
F 20.919557 23.147991 10.982022
F 20.910026 23.147991 13.709986
F 16.464745 23.147991 10.966472
F 25.374367 23.147991 10.997573
F 16.455213 23.147991 13.694436
F 25.364837 23.147991 13.725536
F 29.803783 23.147991 18.287752
F 20.894163 23.147991 18.256651
F 20.884633 23.147991 20.984653
F 11.974942 0.000009 20.953558
F 16.477404 0.008625 3.724406
F 20.932215 0.008626 3.739957
F 2.984883 0.016433 20.938691
F 11.984511 0.000008 18.225544
F 7.528631 0.000202 18.209910
F 3.050898 0.004447 18.196929
F 7.541788 0.001017 13.664043
F 7.554316 0.000135 10.935325
F 12.000341 0.000008 13.678891
F 3.016941 0.014298 13.661853
F 12.009908 0.000008 10.950916
F 3.082486 0.001997 10.923237
F 25.389821 0.000371 6.467392
F 7.490257 0.001194 28.213508
F 7.567164 0.001295 6.405806
F 25.387026 0.008625 3.755507
F 7.502742 0.000331 25.484489
F 7.567069 0.008781 3.693249
F 11.949543 0.000009 28.228228
F 12.025331 0.000380 6.420747
F 29.844629 0.000371 6.482942
F 2.955724 0.018497 28.214844
F 7.515970 0.001121 20.938786
F 3.046544 0.013929 6.401375
F 11.959113 0.000009 25.500214
F 12.022566 0.008635 3.708849
F 29.841835 0.008625 3.771058
F 3.010067 0.010201 25.467587
F 3.097058 0.011435 3.679872
F 0.496752 1.230774 46.448847
F 27.477979 1.285998 46.469322
F 0.496753 8.946769 46.448847
F 27.477979 9.001993 46.469322
F 0.496752 16.662767 46.448848
F 27.477979 16.717992 46.469322
F 9.658300 1.285904 46.407181
F 9.658300 9.001899 46.407181
F 9.658300 16.717898 46.407181
F 18.568358 1.285997 46.438222
F 18.568358 9.001992 46.438222
F 18.568358 16.717991 46.438222
F 0.498001 3.907512 50.082013
F 27.465272 3.857997 50.106657
F 0.498001 11.623507 50.082013
F 27.465272 11.573992 50.106657
F 0.498001 19.339507 50.082013
F 27.465272 19.289992 50.106657
F 9.645565 3.858097 50.044520
F 9.645565 11.574093 50.044520
F 9.645565 19.290092 50.044520
F 18.555652 3.857998 50.075557
F 18.555652 11.573993 50.075557
F 18.555652 19.289992 50.075557
F 0.509419 3.909373 47.287870
F 27.474803 3.857997 47.378656
F 0.509419 11.625368 47.287870
F 27.474803 11.573992 47.378656
F 0.509420 19.341368 47.287870
F 27.474803 19.289992 47.378656
F 9.654845 3.858142 47.316355
F 9.654845 11.574137 47.316355
F 9.654845 19.290136 47.316355
F 18.565182 3.857998 47.347555
F 18.565182 11.573993 47.347555
F 18.565182 19.289992 47.347555
F 0.518299 1.233572 43.649474
F 2.902575 0.018337 47.285593
F 27.487493 1.285998 43.741321
F 0.518299 8.949567 43.649474
F 11.882916 0.000009 47.324223
F 27.487493 9.001993 43.741321
F 0.518299 16.665566 43.649474
F 2.878483 0.019956 50.039201
F 27.487493 16.717992 43.741321
F 9.667545 1.285858 43.679023
F 9.667545 9.001853 43.679023
F 9.667545 16.717852 43.679022
F 18.577872 1.285997 43.710220
F 18.577872 9.001992 43.710220
F 18.577872 16.717991 43.710220
F 2.902575 7.734331 47.285593
F 29.702209 7.715994 47.386431
F 2.902575 15.450329 47.285593
F 29.702209 15.431992 47.386431
F 25.187082 15.431992 64.648222
F 25.263263 15.431992 42.824212
F 11.882916 7.716004 47.324224
F 11.882916 15.432002 47.324223
F 25.187082 7.715994 64.648221
F 20.792589 7.715995 47.355330
F 20.792589 15.431992 47.355330
F 7.386296 20.575023 58.220040
F 2.915389 5.125663 43.648305
F 29.714896 5.143995 43.749096
F 2.915389 12.841659 43.648305
F 29.714896 12.859992 43.749096
F 2.915390 20.557659 43.648305
F 29.714896 20.575991 43.749096
F 11.895605 5.143985 43.686889
F 11.895605 12.859982 43.686888
F 11.895605 20.575981 43.686889
F 20.805277 5.143995 43.717995
F 20.805277 12.859991 43.717995
F 20.805277 20.575991 43.717995
F 2.890558 5.123839 46.401922
F 29.705381 5.143995 46.477097
F 2.890558 12.839835 46.401922
F 29.705381 12.859992 46.477097
F 2.890558 20.555835 46.401922
F 29.705381 20.575991 46.477097
F 11.886056 5.143984 46.414904
F 11.886056 12.859980 46.414904
F 11.886056 20.575980 46.414904
F 20.795762 5.143995 46.445997
F 20.795762 12.859991 46.445997
F 20.795762 20.575991 46.445997
F 2.878483 7.735951 50.039201
F 29.692678 7.715994 50.114432
F 2.878483 15.451948 50.039201
F 29.692677 15.431992 50.114432
F 25.263263 7.715995 42.824212
F 7.463775 20.575418 36.396319
F 7.386296 12.859024 58.220040
F 29.692678 23.147991 50.114432
F 11.873350 7.716006 50.052239
F 11.873351 15.432004 50.052239
F 7.463775 12.859418 36.396319
F 20.783058 7.715995 50.083332
F 20.783059 15.431992 50.083332
F 7.386296 5.143027 58.220041
F 5.187000 1.282449 46.394074
F 31.932787 1.285998 46.484873
F 5.187000 8.998444 46.394074
F 31.932787 9.001993 46.484873
F 5.187000 16.714443 46.394074
F 31.932787 16.717992 46.484873
F 14.113542 1.285997 46.422672
F 14.113542 9.001992 46.422672
F 14.113542 16.717991 46.422672
F 23.023169 1.285997 46.453772
F 23.023169 9.001992 46.453772
F 23.023169 16.717991 46.453772
F 5.173749 3.861749 50.031544
F 31.920080 3.857997 50.122207
F 5.173749 11.577744 50.031544
F 31.920080 11.573992 50.122207
F 5.173749 19.293744 50.031544
F 31.920080 19.289992 50.122208
F 14.100835 3.857998 50.060007
F 14.100835 11.573994 50.060007
F 14.100835 19.289993 50.060007
F 23.010463 3.857997 50.091107
F 23.010463 11.573992 50.091107
F 23.010463 19.289992 50.091107
F 5.178084 3.863322 47.297510
F 31.929611 3.857997 47.394207
F 5.178084 11.579318 47.297510
F 31.929611 11.573992 47.394206
F 5.178084 19.295317 47.297510
F 31.929611 19.289992 47.394206
F 14.110364 3.857998 47.332005
F 14.110364 11.573994 47.332004
F 14.110364 19.289993 47.332004
F 23.019994 3.857997 47.363106
F 23.019994 11.573993 47.363106
F 23.019994 19.289992 47.363106
F 5.190716 1.280741 43.660213
F 31.942301 1.285998 43.756872
F 5.190716 8.996736 43.660213
F 31.942301 9.001993 43.756872
F 5.190716 16.712735 43.660212
F 31.942301 16.717992 43.756871
F 14.123053 1.285997 43.694669
F 14.123053 9.001992 43.694669
F 14.123053 16.717991 43.694669
F 23.032683 1.285997 43.725771
F 23.032683 9.001992 43.725771
F 23.032684 16.717991 43.725771
F 7.424955 7.716788 47.308166
F 7.424955 15.432785 47.308165
F 16.277459 15.431992 64.617121
F 16.337777 7.715995 47.339780
F 16.337777 15.431992 47.339780
F 7.463775 5.143421 36.396319
F 25.247400 7.715994 47.370881
F 25.247400 15.431992 47.370881
F 16.353639 15.431992 42.793112
F 7.437856 5.143267 43.670878
F 7.437856 12.859264 43.670878
F 7.437856 20.575263 43.670878
F 16.350464 5.143995 43.702445
F 16.350464 12.859991 43.702445
F 16.350464 20.575991 43.702445
F 25.260087 5.143995 43.733546
F 25.260087 12.859992 43.733546
F 25.260087 20.575991 43.733546
F 7.426435 5.142749 46.400211
F 7.426435 12.858746 46.400211
F 7.426435 20.574745 46.400211
F 16.340950 5.143995 46.430447
F 16.340950 12.859991 46.430447
F 16.340950 20.575991 46.430447
F 25.250573 5.143995 46.461547
F 25.250573 12.859992 46.461547
F 25.250573 20.575991 46.461547
F 7.413735 7.717230 50.037537
F 7.413735 15.433227 50.037537
F 16.277459 7.715995 64.617121
F 16.375858 5.143995 36.427775
F 16.328246 7.715995 50.067782
F 16.328246 15.431992 50.067782
F 16.299677 5.143995 58.251784
F 25.237869 7.715994 50.098882
F 25.237869 15.431992 50.098882
F 16.353639 7.715995 42.793112
F 0.482988 1.234837 53.721635
F 27.452585 1.285998 53.743992
F 0.482988 8.950831 53.721636
F 27.452585 9.001993 53.743992
F 0.482988 16.666831 53.721636
F 27.452585 16.717992 53.743992
F 9.632852 1.285892 53.681859
F 9.632852 9.001887 53.681859
F 9.632852 16.717886 53.681859
F 18.542964 1.285997 53.712892
F 18.542964 9.001992 53.712892
F 18.542964 16.717991 53.712891
F 0.504425 3.926135 35.546126
F 0.466468 3.911597 57.361913
F 27.516059 3.857997 35.557317
F 27.439879 3.857997 57.381326
F 0.504427 11.642130 35.546126
F 0.466468 11.627592 57.361913
F 27.516059 11.573992 35.557317
F 27.439879 11.573992 57.381326
F 0.504427 19.358129 35.546126
F 0.466468 19.343591 57.361913
F 27.516059 19.289992 35.557317
F 27.439879 19.289992 57.381326
F 9.696467 3.858072 35.495163
F 9.620120 3.858108 57.319197
F 9.696467 11.574067 35.495163
F 9.620120 11.574103 57.319197
F 9.696466 19.290067 35.495164
F 9.620120 19.290103 57.319196
F 18.606438 3.857998 35.526217
F 18.530258 3.857998 57.350226
F 18.606438 11.573993 35.526217
F 18.530258 11.573993 57.350226
F 18.606439 19.289992 35.526217
F 18.530258 19.289992 57.350226
F 0.490269 3.906403 54.567936
F 27.525590 3.857997 32.829316
F 27.449410 3.857997 54.653325
F 0.490269 11.622398 54.567936
F 27.525590 11.573992 32.829316
F 27.449410 11.573992 54.653325
F 0.490269 19.338398 54.567936
F 27.525590 19.289992 32.829316
F 27.449410 19.289992 54.653325
F 9.705693 3.858120 32.767029
F 9.629438 3.858150 54.591019
F 9.705693 11.574115 32.767029
F 9.629438 11.574145 54.591019
F 9.705693 19.290114 32.767029
F 9.629438 19.290144 54.591019
F 18.615969 3.857997 32.798215
F 18.539789 3.857998 54.622225
F 18.615969 11.573993 32.798215
F 18.539789 11.573993 54.622225
F 18.615969 19.289992 32.798215
F 18.539789 19.289992 54.622224
F 0.500069 1.235490 50.927672
F 27.462099 1.285998 51.015991
F 0.500069 8.951485 50.927672
F 27.462099 9.001993 51.015991
F 0.500069 16.667484 50.927672
F 27.462099 16.717992 51.015991
F 9.642133 1.285849 50.953687
F 9.642133 9.001844 50.953687
F 9.642133 16.717843 50.953686
F 18.552478 1.285997 50.984890
F 18.552478 9.001992 50.984890
F 18.552478 16.717991 50.984890
F 2.966522 7.731332 32.738577
F 2.875731 7.734305 54.560188
F 29.752996 7.715994 32.837091
F 29.676815 7.715994 54.661101
F 2.966523 15.447329 32.738577
F 2.875731 15.450302 54.560188
F 29.752996 15.431992 32.837091
F 29.676815 15.431992 54.661100
F 25.196613 15.431992 61.920220
F 25.272793 15.431992 40.096210
F 7.363159 15.433132 64.586800
F 7.439143 15.433242 42.762881
F 11.933714 7.716004 32.774883
F 11.857517 7.716004 54.598893
F 11.933714 15.432001 32.774883
F 11.857517 15.432002 54.598893
F 7.363159 7.717135 64.586800
F 7.439143 7.717244 42.762881
F 20.843376 7.715995 32.805991
F 20.767196 7.715994 54.630000
F 20.843376 15.431992 32.805990
F 20.767196 15.431992 54.630000
F 25.196613 7.715995 61.920220
F 25.272793 7.715994 40.096211
F 2.889995 5.125814 50.923010
F 29.689502 5.143995 51.023766
F 2.889995 12.841811 50.923010
F 29.689502 12.859992 51.023766
F 2.889995 20.557810 50.923010
F 29.689502 20.575991 51.023766
F 11.870206 5.143985 50.961558
F 11.870206 12.859982 50.961558
F 11.870206 20.575981 50.961558
F 20.779884 5.143995 50.992665
F 20.779884 12.859991 50.992665
F 20.779884 20.575991 50.992665
F 2.866625 5.124012 53.676511
F 29.679988 5.143995 53.751767
F 2.866626 12.840009 53.676512
F 29.679988 12.859992 53.751767
F 2.866626 20.556008 53.676512
F 29.679988 20.575991 53.751767
F 11.860660 5.143983 53.689574
F 11.860660 12.859980 53.689574
F 11.860660 20.575979 53.689574
F 20.770369 5.143995 53.720666
F 20.770369 12.859991 53.720667
F 20.770369 20.575991 53.720667
F 2.928635 7.736040 35.490099
F 2.854991 7.736067 57.313767
F 29.743465 7.715994 35.565092
F 29.667284 7.715994 57.389101
F 2.928635 15.452037 35.490099
F 2.854991 15.452065 57.313767
F 29.743465 15.431992 35.565092
F 29.667284 15.431992 57.389102
F 25.199786 20.575991 61.010886
F 25.275966 20.575991 39.186877
F 16.286990 15.431992 61.889119
F 16.363171 15.431992 40.065110
F 25.199786 12.859992 61.010886
F 25.275966 12.859992 39.186877
F 29.743465 23.147991 35.565092
F 29.667284 23.147991 57.389101
F 11.924144 7.716005 35.502898
F 11.847955 7.716007 57.326908
F 11.924144 15.432002 35.502898
F 11.847955 15.432004 57.326909
F 25.199786 5.143995 61.010886
F 25.275966 5.143995 39.186877
F 20.833845 7.715995 35.533992
F 20.757665 7.715995 57.358001
F 20.833846 15.431992 35.533992
F 20.757665 15.431992 57.358001
F 16.286990 7.715995 61.889120
F 16.363171 7.715995 40.065110
F 5.160369 1.282136 53.668948
F 31.907394 1.285998 53.759542
F 5.160369 8.998131 53.668948
F 31.907394 9.001993 53.759542
F 5.160369 16.714130 53.668948
F 31.907394 16.717992 53.759542
F 14.088148 1.285997 53.697342
F 14.088148 9.001992 53.697342
F 14.088148 16.717991 53.697342
F 22.997776 1.285997 53.728442
F 22.997776 9.001992 53.728442
F 22.997776 16.717991 53.728442
F 5.228007 3.860873 35.481612
F 5.146807 3.861966 57.306350
F 31.970867 3.857997 35.572867
F 31.894686 3.857997 57.396876
F 5.228008 11.576869 35.481612
F 5.146808 11.577962 57.306350
F 31.970867 11.573992 35.572867
F 31.894686 11.573993 57.396877
F 5.228008 19.292868 35.481613
F 5.146808 19.293961 57.306350
F 31.970867 19.289992 35.572867
F 31.894686 19.289992 57.396877
F 14.151623 3.857998 35.510667
F 14.075441 3.857998 57.334676
F 14.151623 11.573993 35.510667
F 14.075441 11.573994 57.334676
F 14.151623 19.289993 35.510667
F 14.075441 19.289993 57.334676
F 23.061250 3.857997 35.541767
F 22.985070 3.857997 57.365776
F 23.061250 11.573992 35.541767
F 22.985070 11.573992 57.365776
F 23.061250 19.289992 35.541767
F 22.985070 19.289992 57.365777
F 5.229224 3.862820 32.748464
F 5.153077 3.863356 54.572140
F 31.980398 3.857997 32.844866
F 31.904218 3.857997 54.668876
F 5.229224 11.578815 32.748464
F 5.153077 11.579352 54.572140
F 31.980398 11.573992 32.844866
F 31.904218 11.573992 54.668876
F 5.229224 19.294814 32.748464
F 5.153077 19.295351 54.572140
F 31.980398 19.289992 32.844866
F 31.904218 19.289992 54.668875
F 14.161152 3.857998 32.782664
F 14.084970 3.857998 54.606674
F 14.161152 11.573994 32.782664
F 14.084970 11.573994 54.606673
F 14.161152 19.289993 32.782664
F 14.084970 19.289993 54.606674
F 23.070781 3.857997 32.813766
F 22.994600 3.857997 54.637775
F 23.070781 11.573993 32.813766
F 22.994600 11.573993 54.637775
F 23.070781 19.289992 32.813766
F 22.994600 19.289992 54.637775
F 5.165526 1.280645 50.934819
F 31.916907 1.285998 51.031541
F 5.165526 8.996640 50.934819
F 31.916907 9.001993 51.031541
F 5.165526 16.712639 50.934819
F 31.916907 16.717992 51.031541
F 14.097659 1.285997 50.969339
F 14.097659 9.001992 50.969339
F 14.097659 16.717991 50.969339
F 23.007290 1.285997 51.000440
F 23.007290 9.001992 51.000440
F 23.007290 16.717991 51.000440
F 7.476773 7.716485 32.759045
F 7.399201 7.716900 54.582752
F 7.476773 15.432482 32.759044
F 7.399201 15.432897 54.582752
F 16.290163 20.575991 60.979786
F 16.366344 20.575991 39.155777
F 16.388564 7.715995 32.790440
F 16.312384 7.715995 54.614449
F 16.388564 15.431992 32.790440
F 16.312384 15.431992 54.614449
F 16.375858 12.859991 36.427775
F 16.299677 12.859991 58.251784
F 25.298187 7.715995 32.821541
F 25.222006 7.715995 54.645550
F 25.298187 15.431992 32.821541
F 25.222006 15.431992 54.645550
F 16.290163 12.859992 60.979786
F 16.366344 12.859991 39.155777
F 7.412068 5.143146 50.945459
F 7.412068 12.859143 50.945459
F 7.412068 20.575142 50.945459
F 16.325071 5.143995 50.977115
F 16.325071 12.859991 50.977115
F 16.325071 20.575990 50.977115
F 25.234694 5.143995 51.008216
F 25.234694 12.859992 51.008215
F 25.234694 20.575991 51.008216
F 7.401071 5.142776 53.674858
F 7.401071 12.858773 53.674858
F 7.401071 20.574772 53.674858
F 16.315557 5.143995 53.705116
F 16.315557 12.859991 53.705116
F 16.315557 20.575990 53.705116
F 25.225179 5.143995 53.736217
F 25.225179 12.859992 53.736217
F 25.225179 20.575991 53.736217
F 7.464649 7.717232 35.488206
F 7.388411 7.717191 57.312175
F 7.464649 15.433229 35.488206
F 7.388411 15.433189 57.312175
F 16.290163 5.143995 60.979786
F 16.366344 5.143995 39.155776
F 7.373435 15.433017 61.857333
F 7.450812 15.432646 40.033596
F 16.379033 7.715995 35.518442
F 16.302852 7.715995 57.342451
F 16.379033 15.431992 35.518442
F 16.302852 15.431992 57.342451
F 7.373435 7.717019 61.857334
F 7.450812 7.716649 40.033596
F 25.288656 7.715994 35.549542
F 25.212476 7.715994 57.373551
F 25.288656 15.431992 35.549542
F 25.212476 15.431992 57.373552
F 7.375784 20.574821 60.949489
F 7.451891 20.574744 39.125546
F 0.487297 1.216155 39.185657
F 0.452589 1.230996 61.001238
F 27.503372 1.285998 39.194652
F 27.427192 1.285998 61.018661
F 0.487297 8.932150 39.185657
F 0.452588 8.946990 61.001239
F 27.503372 9.001993 39.194652
F 27.427192 9.001993 61.018661
F 0.487297 16.648149 39.185657
F 0.452589 16.662989 61.001239
F 27.503372 16.717992 39.194652
F 27.427192 16.717992 61.018662
F 9.683751 1.285917 39.132502
F 9.607411 1.285882 60.956534
F 9.683751 9.001912 39.132502
F 9.607410 9.001877 60.956534
F 9.683751 16.717910 39.132502
F 9.607410 16.717876 60.956535
F 18.593751 1.285997 39.163552
F 18.517571 1.285997 60.987561
F 18.593751 9.001992 39.163552
F 18.517571 9.001992 60.987561
F 18.593751 16.717991 39.163552
F 18.517571 16.717991 60.987561
F 0.488185 3.922146 42.818646
F 0.440816 3.913599 64.639804
F 27.490666 3.857997 42.831987
F 27.414485 3.857997 64.655996
F 0.488184 11.638142 42.818646
F 0.440816 11.629594 64.639804
F 27.490666 11.573992 42.831987
F 27.414485 11.573992 64.655996
F 0.488183 19.354142 42.818646
F 0.440816 19.345594 64.639804
F 27.490666 19.289992 42.831987
F 27.414485 19.289992 64.655996
F 9.671015 3.858085 42.769842
F 9.594682 3.858117 64.593872
F 9.671015 11.574080 42.769842
F 9.594682 11.574112 64.593872
F 9.671014 19.290079 42.769842
F 9.594682 19.290111 64.593873
F 18.581045 3.857998 42.800887
F 18.504865 3.857998 64.624896
F 18.581045 11.573993 42.800887
F 18.504865 11.573993 64.624896
F 18.581045 19.289992 42.800887
F 18.504865 19.289992 64.624897
F 0.527180 3.912528 40.011141
F 0.471703 3.900924 61.847452
F 27.500196 3.857997 40.103986
F 27.424016 3.857997 61.927995
F 0.527180 11.628523 40.011141
F 0.471703 11.616920 61.847452
F 27.500197 11.573992 40.103986
F 27.424016 11.573992 61.927995
F 0.527180 19.344523 40.011141
F 0.471703 19.332919 61.847452
F 27.500196 19.289992 40.103986
F 27.424016 19.289992 61.927995
F 9.680263 3.858132 40.041691
F 9.604042 3.858155 61.865685
F 9.680263 11.574127 40.041691
F 9.604042 11.574150 61.865685
F 9.680263 19.290126 40.041691
F 9.604042 19.290150 61.865685
F 18.590576 3.857998 40.072885
F 18.514395 3.857998 61.896895
F 18.590576 11.573993 40.072885
F 18.514395 11.573993 61.896894
F 18.590576 19.289992 40.072885
F 18.514395 19.289992 61.896895
F 0.536409 1.227810 36.371767
F 0.480684 1.240439 58.207825
F 27.512887 1.285998 36.466651
F 27.436706 1.285998 58.290660
F 0.536409 8.943805 36.371767
F 0.480685 8.956434 58.207825
F 27.512887 9.001993 36.466651
F 27.436706 9.001993 58.290660
F 0.536409 16.659803 36.371767
F 0.480684 16.672433 58.207825
F 27.512886 16.717992 36.466651
F 27.436706 16.717992 58.290660
F 9.692970 1.285869 36.404360
F 9.616731 1.285842 58.228352
F 9.692969 9.001864 36.404360
F 9.616731 9.001837 58.228351
F 9.692970 16.717863 36.404359
F 9.616731 16.717836 58.228352
F 18.603265 1.285997 36.435550
F 18.527084 1.285997 58.259559
F 18.603265 9.001992 36.435550
F 18.527085 9.001992 58.259559
F 18.603265 16.717991 36.435550
F 18.527085 16.717991 58.259559
F 2.929925 7.733861 40.011357
F 2.846184 7.734645 61.834369
F 29.727602 7.715994 40.111761
F 29.651422 7.715994 61.935770
F 2.929926 15.449859 40.011356
F 2.846184 15.450643 61.834369
F 29.727602 15.431992 40.111761
F 29.651422 15.431992 61.935770
F 7.375784 12.858821 60.949489
F 7.451891 12.858745 39.125546
F 7.375784 5.142824 60.949489
F 7.451891 5.142748 39.125546
F 11.908315 7.716004 40.049553
F 11.832118 7.716004 61.873562
F 11.908315 15.432001 40.049553
F 11.832118 15.432002 61.873562
F 25.209300 20.575991 58.282885
F 25.285481 20.575991 36.458876
F 20.817983 7.715995 40.080660
F 20.741802 7.715995 61.904670
F 20.817983 15.431992 40.080660
F 20.741802 15.431992 61.904670
F 22.981896 16.717991 58.275109
F 23.058077 16.717991 36.451100
F 2.946914 5.127117 36.374773
F 2.860629 5.125445 58.197239
F 29.740289 5.143995 36.474426
F 29.664108 5.143995 58.298436
F 2.946914 12.843113 36.374773
F 2.860629 12.841441 58.197239
F 29.740289 12.859992 36.474426
F 29.664108 12.859992 58.298435
F 2.946914 20.559113 36.374773
F 2.860629 20.557441 58.197238
F 29.740289 20.575991 36.474426
F 29.664108 20.575991 58.298435
F 11.921004 5.143986 36.412218
F 11.844807 5.143985 58.236227
F 11.921004 12.859982 36.412218
F 11.844807 12.859982 58.236227
F 11.921004 20.575981 36.412218
F 11.844807 20.575981 58.236227
F 20.830670 5.143995 36.443325
F 20.754490 5.143995 58.267335
F 20.830670 12.859991 36.443325
F 20.754490 12.859991 58.267334
F 20.830670 20.575991 36.443325
F 20.754490 20.575991 58.267334
F 2.915627 5.123634 39.127465
F 2.843676 5.123955 60.950929
F 29.730775 5.143995 39.202427
F 29.654594 5.143995 61.026436
F 2.915627 12.839631 39.127465
F 2.843676 12.839952 60.950929
F 29.730775 12.859992 39.202427
F 29.654594 12.859992 61.026437
F 2.915627 20.555631 39.127465
F 2.843676 20.555951 60.950929
F 29.730775 20.575991 39.202427
F 29.654594 20.575991 61.026436
F 11.911453 5.143984 39.140233
F 11.835266 5.143983 60.964243
F 11.911453 12.859981 39.140233
F 11.835266 12.859979 60.964244
F 11.911453 20.575980 39.140233
F 11.835266 20.575978 60.964244
F 20.821156 5.143995 39.171327
F 20.744975 5.143995 60.995336
F 20.821156 12.859991 39.171327
F 20.744975 12.859992 60.995336
F 20.821156 20.575991 39.171327
F 20.744975 20.575991 60.995336
F 2.902918 7.736354 42.764720
F 2.832616 7.735877 64.588002
F 29.718071 7.715994 42.839762
F 29.641891 7.715994 64.663771
F 2.902918 15.452351 42.764720
F 2.832616 15.451875 64.588003
F 29.718071 15.431992 42.839762
F 29.641891 15.431992 64.663772
F 25.209300 12.859992 58.282885
F 25.285481 12.859992 36.458875
F 22.981896 9.001992 58.275110
F 23.058077 9.001992 36.451100
F 25.209300 5.143995 58.282885
F 25.285481 5.143995 36.458876
F 29.718071 23.147991 42.839762
F 29.641891 23.147991 64.663771
F 11.898747 7.716005 42.777569
F 11.822561 7.716007 64.601579
F 11.898747 15.432003 42.777569
F 11.822561 15.432005 64.601579
F 16.299677 20.575991 58.251784
F 16.375858 20.575990 36.427775
F 20.808452 7.715995 42.808662
F 20.732272 7.715995 64.632671
F 20.808452 15.431992 42.808662
F 20.732272 15.431992 64.632672
F 22.981897 1.285997 58.275110
F 23.058077 1.285997 36.451100
F 5.214071 1.282971 39.119048
F 5.133402 1.281932 60.943746
F 31.958181 1.285998 39.210202
F 31.882000 1.285998 61.034211
F 5.214071 8.998966 39.119048
F 5.133402 8.997927 60.943746
F 31.958181 9.001993 39.210202
F 31.882000 9.001993 61.034211
F 5.214072 16.714965 39.119049
F 5.133402 16.713926 60.943746
F 31.958181 16.717992 39.210202
F 31.882000 16.717992 61.034212
F 14.138936 1.285997 39.148002
F 14.062754 1.285997 60.972011
F 14.138936 9.001992 39.148002
F 14.062754 9.001992 60.972011
F 14.138936 16.717991 39.148002
F 14.062754 16.717991 60.972011
F 23.048563 1.285997 39.179101
F 22.972382 1.285997 61.003111
F 23.048563 9.001993 39.179102
F 22.972382 9.001992 61.003111
F 23.048563 16.717991 39.179102
F 22.972382 16.717991 61.003111
F 5.200396 3.861274 42.756553
F 5.120114 3.862147 64.581133
F 31.945473 3.857997 42.847537
F 31.869293 3.857997 64.671547
F 5.200396 11.577270 42.756553
F 5.120114 11.578142 64.581133
F 31.945473 11.573992 42.847537
F 31.869293 11.573993 64.671547
F 5.200396 19.293269 42.756553
F 5.120115 19.294141 64.581133
F 31.945474 19.289992 42.847537
F 31.869293 19.289992 64.671547
F 14.126229 3.857998 42.785337
F 14.050047 3.857998 64.609346
F 14.126229 11.573994 42.785337
F 14.050047 11.573994 64.609346
F 14.126229 19.289993 42.785337
F 14.050047 19.289993 64.609346
F 23.035857 3.857997 42.816437
F 22.959676 3.857997 64.640446
F 23.035857 11.573992 42.816437
F 22.959676 11.573992 64.640446
F 23.035857 19.289992 42.816437
F 22.959676 19.289992 64.640446
F 5.203455 3.863146 40.022939
F 5.128433 3.863334 61.846831
F 31.955005 3.857997 40.119536
F 31.878824 3.857997 61.943546
F 5.203455 11.579141 40.022939
F 5.128433 11.579329 61.846831
F 31.955005 11.573992 40.119536
F 31.878824 11.573992 61.943546
F 5.203455 19.295141 40.022939
F 5.128433 19.295328 61.846830
F 31.955005 19.289992 40.119536
F 31.878824 19.289992 61.943545
F 14.135758 3.857998 40.057334
F 14.059576 3.857998 61.881344
F 14.135758 11.573994 40.057334
F 14.059576 11.573994 61.881343
F 14.135758 19.289993 40.057334
F 14.059576 19.289993 61.881343
F 23.045387 3.857997 40.088436
F 22.969207 3.857997 61.912445
F 23.045387 11.573993 40.088435
F 22.969207 11.573993 61.912445
F 23.045387 19.289992 40.088435
F 22.969207 19.289992 61.912445
F 5.216278 1.280995 36.385690
F 5.140707 1.280639 58.209482
F 31.967694 1.285998 36.482201
F 31.891514 1.285998 58.306210
F 5.216278 8.996990 36.385690
F 5.140707 8.996634 58.209482
F 31.967694 9.001993 36.482201
F 31.891514 9.001993 58.306210
F 5.216278 16.712989 36.385689
F 5.140707 16.712632 58.209482
F 31.967694 16.717992 36.482201
F 31.891514 16.717992 58.306211
F 14.148447 1.285997 36.419999
F 14.072266 1.285997 58.244008
F 14.148447 9.001992 36.419999
F 14.072266 9.001992 58.244008
F 14.148447 16.717991 36.419999
F 14.072266 16.717991 58.244008
F 29.702209 23.147991 47.386431
F 20.792589 23.147991 47.355330
F 16.277459 23.147991 64.617121
F 16.353640 23.147991 42.793112
F 20.783059 23.147991 50.083332
F 16.337777 23.147991 47.339780
F 25.247400 23.147991 47.370881
F 16.328246 23.147991 50.067782
F 25.237869 23.147991 50.098882
F 25.187082 23.147991 64.648221
F 29.752996 23.147991 32.837091
F 29.676815 23.147991 54.661100
F 20.843376 23.147991 32.805990
F 20.767196 23.147991 54.630000
F 20.833845 23.147991 35.533992
F 20.757665 23.147991 57.358001
F 16.388564 23.147991 32.790440
F 16.312384 23.147991 54.614449
F 25.298187 23.147991 32.821541
F 25.222006 23.147991 54.645550
F 16.379033 23.147991 35.518442
F 16.302852 23.147991 57.342451
F 25.288656 23.147991 35.549542
F 25.212476 23.147991 57.373551
F 25.263263 23.147991 42.824212
F 29.727602 23.147991 40.111761
F 29.651422 23.147991 61.935770
F 20.817983 23.147991 40.080660
F 20.741802 23.147991 61.904669
F 25.196613 23.147991 61.920220
F 25.272793 23.147991 40.096211
F 20.808452 23.147991 42.808662
F 16.286990 23.147991 61.889119
F 16.363171 23.147991 40.065110
F 20.732272 23.147991 64.632671
F 7.373435 0.001024 61.857333
F 7.450812 0.000654 40.033596
F 11.822561 0.000012 64.601579
F 11.898747 0.000010 42.777569
F 2.832616 0.019882 64.588002
F 2.902918 0.020359 42.764720
F 11.832118 0.000009 61.873562
F 11.908315 0.000009 40.049553
F 2.846184 0.018650 61.834369
F 2.929925 0.017866 40.011357
F 7.388411 0.001196 57.312175
F 7.464649 0.001237 35.488206
F 7.399201 0.000905 54.582752
F 7.476773 0.000490 32.759044
F 11.847955 0.000011 57.326909
F 11.924144 0.000010 35.502898
F 2.854991 0.020072 57.313767
F 2.928635 0.020045 35.490099
F 11.857517 0.000009 54.598893
F 11.933714 0.000009 32.774883
F 7.439143 0.001249 42.762881
F 7.363159 0.001140 64.586800
F 2.875731 0.018310 54.560188
F 2.966522 0.015337 32.738577
F 7.413735 0.001235 50.037537
F 7.424955 0.000793 47.308166
F 11.873350 0.000011 50.052239
F 2.832340 5.125371 65.471579
F 2.832340 12.841368 65.471579
F 2.832340 20.557367 65.471579
F 0.430626 1.230337 68.277815
F 0.378128 1.235493 90.100251
F 27.401798 1.285998 68.293331
F 27.325618 1.285998 90.117341
F 0.430626 8.946332 68.277815
F 0.378128 8.951487 90.100251
F 27.401798 9.001993 68.293331
F 27.325618 9.001993 90.117341
F 0.430626 16.662331 68.277815
F 0.378128 16.667486 90.100251
F 27.401798 16.717992 68.293332
F 27.325618 16.717992 90.117341
F 9.581977 1.285874 68.231210
F 9.505733 1.285860 90.055229
F 9.581977 9.001869 68.231210
F 9.505733 9.001855 90.055229
F 9.581977 16.717868 68.231211
F 9.505733 16.717854 90.055229
F 18.492177 1.285997 68.262231
F 18.415997 1.285997 90.086241
F 18.492177 9.001992 68.262231
F 18.415997 9.001992 90.086241
F 18.492177 16.717991 68.262232
F 18.415997 16.717991 90.086241
F 0.421446 3.913417 71.915471
F 0.369580 3.907660 93.736913
F 27.389092 3.857997 71.930666
F 27.312911 3.857997 93.754676
F 0.421446 11.629412 71.915472
F 0.369580 11.623655 93.736913
F 27.389092 11.573992 71.930667
F 27.312911 11.573992 93.754676
F 0.421446 19.345412 71.915471
F 0.369580 19.339654 93.736913
F 27.389092 19.289992 71.930666
F 27.312911 19.289992 93.754676
F 9.569253 3.858124 71.868547
F 9.493024 3.858135 93.692564
F 9.569253 11.574119 71.868548
F 9.493024 11.574130 93.692564
F 9.569253 19.290118 71.868547
F 9.493024 19.290129 93.692565
F 18.479471 3.857998 71.899566
F 18.403291 3.857998 93.723576
F 18.479471 11.573993 71.899567
F 18.403291 11.573993 93.723576
F 18.479471 19.289992 71.899567
F 18.403291 19.289992 93.723576
F 0.455293 3.896255 69.125850
F 0.404742 3.888969 90.954617
F 27.398623 3.857997 69.202666
F 27.322442 3.857997 91.026675
F 0.455293 11.612250 69.125850
F 0.404743 11.604964 90.954617
F 27.398623 11.573992 69.202666
F 27.322442 11.573992 91.026675
F 0.455293 19.328250 69.125849
F 0.404743 19.320964 90.954617
F 27.398623 19.289992 69.202665
F 27.322442 19.289992 91.026675
F 9.578655 3.858158 69.140354
F 9.502521 3.858154 90.964366
F 9.578655 11.574153 69.140354
F 9.502521 11.574149 90.964366
F 9.578655 19.290152 69.140354
F 9.502521 19.290149 90.964366
F 18.489002 3.857997 69.171565
F 18.412821 3.857997 90.995574
F 18.489002 11.573993 69.171565
F 18.412821 11.573993 90.995574
F 18.489002 19.289992 69.171565
F 18.412821 19.289992 90.995574
F 0.413410 1.254358 87.317066
F 27.411312 1.285998 65.565330
F 27.335132 1.285998 87.389340
F 0.413410 8.970352 87.317066
F 27.411313 9.001993 65.565330
F 27.335132 9.001993 87.389340
F 0.413410 16.686351 87.317066
F 27.411312 16.717992 65.565330
F 27.335132 16.717992 87.389340
F 9.591340 1.285838 65.503020
F 9.515200 1.285839 87.327030
F 9.591340 9.001833 65.503020
F 9.515200 9.001834 87.327030
F 9.591340 16.717832 65.503020
F 9.515200 16.717833 87.327030
F 18.501691 1.285997 65.534230
F 18.425511 1.285997 87.358239
F 18.501691 9.001992 65.534230
F 18.425511 9.001992 87.358239
F 18.501691 16.717991 65.534229
F 18.425511 16.717991 87.358239
F 2.819091 7.734482 69.108860
F 2.746903 7.733108 90.933500
F 29.626028 7.715994 69.210441
F 29.549848 7.715994 91.034450
F 2.819092 15.450479 69.108860
F 2.746903 15.449106 90.933499
F 29.626028 15.431992 69.210440
F 29.549848 15.431992 91.034450
F 25.110902 15.431992 86.472231
F 25.110902 7.715994 86.472231
F 13.996085 16.717990 80.068018
F 16.201278 15.431992 86.441131
F 11.806720 7.716004 69.148233
F 11.730531 7.716005 90.972242
F 11.806720 15.432002 69.148232
F 11.730531 15.432002 90.972241
F 16.201278 7.715995 86.441130
F 13.996085 9.001992 80.068018
F 20.716409 7.715995 69.179340
F 20.640228 7.715995 91.003349
F 20.716409 15.431992 69.179340
F 20.640228 15.431992 91.003349
F 13.996085 1.285996 80.068018
F 31.815333 16.717992 80.130220
F 2.819092 0.018487 69.108860
F 2.758238 5.126589 87.296024
F 29.638715 5.143995 65.573106
F 29.562534 5.143995 87.397115
F 2.746903 0.017113 90.933500
F 2.758238 12.842585 87.296024
F 29.638715 12.859992 65.573106
F 29.562534 12.859992 87.397115
F 11.806720 0.000009 69.148233
F 2.758238 20.558585 87.296024
F 29.638715 20.575991 65.573105
F 29.562534 20.575991 87.397115
F 11.819409 5.143985 65.510898
F 11.743218 5.143985 87.334907
F 11.819409 12.859982 65.510897
F 11.743218 12.859981 87.334906
F 11.819409 20.575981 65.510898
F 11.743218 20.575981 87.334907
F 20.729097 5.143995 65.542005
F 20.652916 5.143995 87.366014
F 20.729097 12.859991 65.542005
F 20.652916 12.859991 87.366014
F 20.729097 20.575991 65.542005
F 20.652916 20.575991 87.366014
F 2.821800 5.124384 68.224998
F 2.753220 5.126240 90.047338
F 29.629201 5.143995 68.301107
F 29.553020 5.143995 90.125116
F 2.821800 12.840380 68.224998
F 2.753220 12.842236 90.047338
F 29.629201 12.859992 68.301107
F 29.553020 12.859992 90.125116
F 2.821800 20.556380 68.224998
F 2.753220 20.558236 90.047338
F 29.629201 20.575991 68.301107
F 29.553020 20.575991 90.125116
F 11.809872 5.143982 68.238914
F 11.733696 5.143982 90.062924
F 11.809872 12.859979 68.238914
F 11.733696 12.859978 90.062924
F 11.809872 20.575978 68.238914
F 11.733696 20.575978 90.062924
F 20.719582 5.143995 68.270007
F 20.643402 5.143995 90.094016
F 20.719582 12.859991 68.270007
F 20.643401 12.859992 90.094016
F 20.719582 20.575991 68.270007
F 20.643401 20.575991 90.094016
F 2.811153 7.735234 71.861927
F 2.741700 7.733374 93.684364
F 29.616497 7.715994 71.938441
F 29.540317 7.715994 93.762451
F 2.811152 15.451232 71.861928
F 2.741700 15.449372 93.684364
F 29.616497 15.431992 71.938442
F 29.540317 15.431992 93.762451
F 7.287440 15.432971 86.410681
F 7.287440 7.716973 86.410680
F 5.067268 16.712919 80.033662
F 31.815333 9.001993 80.130220
F 25.123605 20.575991 82.834896
F 25.123605 12.859992 82.834896
F 29.616497 23.147991 71.938441
F 29.540317 23.147991 93.762451
F 11.797168 7.716008 71.876249
F 11.720994 7.716008 93.700258
F 11.797168 15.432005 71.876249
F 11.720994 15.432005 93.700259
F 25.123605 5.143995 82.834895
F 16.213983 20.575990 82.803795
F 20.706878 7.715995 71.907341
F 20.630698 7.715995 93.731351
F 20.706878 15.431992 71.907342
F 20.630698 15.431992 93.731351
F 5.067268 8.996920 80.033662
F 31.815333 1.285998 80.130220
F 5.106985 1.281781 68.218508
F 5.030642 1.281742 90.042524
F 31.856607 1.285998 68.308882
F 31.780426 1.285998 90.132891
F 5.106985 8.997776 68.218508
F 5.030642 8.997737 90.042524
F 31.856607 9.001993 68.308882
F 31.780426 9.001993 90.132891
F 5.106985 16.713775 68.218509
F 5.030642 16.713735 90.042524
F 31.856607 16.717992 68.308882
F 31.780426 16.717992 90.132891
F 14.037360 1.285997 68.246681
F 13.961179 1.285997 90.070691
F 14.037360 9.001992 68.246681
F 13.961179 9.001992 90.070691
F 14.037360 16.717991 68.246682
F 13.961179 16.717990 90.070691
F 22.946989 1.285997 68.277781
F 22.870808 1.285997 90.101791
F 22.946989 9.001993 68.277781
F 22.870808 9.001992 90.101791
F 22.946989 16.717991 68.277782
F 22.870808 16.717991 90.101791
F 5.093966 3.862261 71.855870
F 5.018258 3.862191 93.679813
F 31.843899 3.857997 71.946217
F 31.767719 3.857997 93.770226
F 5.093966 11.578257 71.855871
F 5.018258 11.578186 93.679813
F 31.843899 11.573993 71.946217
F 31.767719 11.573993 93.770226
F 5.093966 19.294256 71.855870
F 5.018258 19.294186 93.679813
F 31.843899 19.289992 71.946217
F 31.767719 19.289992 93.770226
F 14.024653 3.857998 71.884016
F 13.948472 3.857998 93.708026
F 14.024653 11.573994 71.884017
F 13.948472 11.573994 93.708026
F 14.024653 19.289993 71.884017
F 13.948472 19.289993 93.708026
F 22.934283 3.857997 71.915116
F 22.858102 3.857997 93.739126
F 22.934283 11.573992 71.915117
F 22.858102 11.573992 93.739126
F 22.934283 19.289992 71.915117
F 22.858102 19.289992 93.739126
F 5.104047 3.863236 69.121560
F 5.029875 3.862943 90.945744
F 31.853431 3.857997 69.218216
F 31.777250 3.857997 91.042225
F 5.104047 11.579231 69.121560
F 5.029875 11.578938 90.945744
F 31.853431 11.573992 69.218216
F 31.777250 11.573992 91.042225
F 5.104047 19.295231 69.121559
F 5.029875 19.294937 90.945743
F 31.853431 19.289992 69.218216
F 31.777250 19.289992 91.042225
F 14.034183 3.857998 69.156014
F 13.958002 3.857998 90.980023
F 14.034183 11.573994 69.156014
F 13.958002 11.573994 90.980023
F 14.034183 19.289993 69.156014
F 13.958002 19.289993 90.980023
F 22.943813 3.857997 69.187115
F 22.867633 3.857997 91.011124
F 22.943813 11.573993 69.187115
F 22.867633 11.573993 91.011125
F 22.943813 19.289992 69.187115
F 22.867633 19.289992 91.011124
F 5.116207 1.280703 65.484191
F 5.042302 1.280998 87.308376
F 31.866120 1.285998 65.580881
F 31.789940 1.285998 87.404890
F 5.116207 8.996698 65.484191
F 5.042302 8.996993 87.308376
F 31.866120 9.001993 65.580881
F 31.789940 9.001993 87.404890
F 5.116207 16.712696 65.484191
F 5.042302 16.712991 87.308376
F 31.866120 16.717992 65.580881
F 31.789940 16.717992 87.404890
F 14.046872 1.285996 65.518679
F 13.970691 1.285997 87.342688
F 14.046872 9.001992 65.518679
F 13.970691 9.001992 87.342688
F 14.046872 16.717991 65.518678
F 13.970692 16.717991 87.342688
F 22.956503 1.285997 65.549780
F 22.880323 1.285997 87.373789
F 22.956503 9.001992 65.549780
F 22.880323 9.001992 87.373789
F 22.956503 16.717991 65.549780
F 22.880323 16.717991 87.373789
F 7.347765 7.717112 69.131935
F 7.271328 7.717218 90.955860
F 7.347765 15.433109 69.131934
F 7.271328 15.433215 90.955860
F 16.213983 12.859991 82.803795
F 16.213983 5.143995 82.803795
F 16.261597 7.715995 69.163790
F 16.185416 7.715995 90.987799
F 16.261597 15.431992 69.163789
F 16.185416 15.431992 90.987799
F 5.067268 1.280925 80.033662
F 22.893026 19.289992 83.736454
F 25.171220 7.715995 69.194890
F 25.095039 7.715994 91.018900
F 25.171219 15.431992 69.194890
F 25.095039 15.431992 91.018899
F 7.300084 20.574992 82.773362
F 7.300084 12.858992 82.773362
F 7.360577 5.142921 65.494632
F 7.284001 5.142773 87.318528
F 7.360577 12.858917 65.494632
F 7.284001 12.858770 87.318528
F 7.360577 20.574917 65.494631
F 7.284001 20.574769 87.318528
F 16.274284 5.143995 65.526454
F 16.198103 5.143995 87.350464
F 16.274284 12.859991 65.526454
F 16.198103 12.859991 87.350464
F 16.274284 20.575991 65.526454
F 16.198103 20.575991 87.350464
F 25.183907 5.143995 65.557555
F 25.107726 5.143995 87.381565
F 25.183907 12.859992 65.557555
F 25.107726 12.859992 87.381564
F 25.183907 20.575991 65.557555
F 25.107726 20.575991 87.381564
F 7.350563 5.142888 68.224109
F 7.274820 5.143039 90.047998
F 7.350563 12.858885 68.224109
F 7.274820 12.859035 90.047998
F 7.350563 20.574884 68.224109
F 7.274820 20.575034 90.047998
F 16.264770 5.143995 68.254456
F 16.188589 5.143995 90.078465
F 16.264770 12.859991 68.254456
F 16.188589 12.859991 90.078466
F 16.264770 20.575991 68.254456
F 16.188589 20.575991 90.078465
F 25.174392 5.143995 68.285557
F 25.098212 5.143995 90.109566
F 25.174392 12.859992 68.285557
F 25.098212 12.859991 90.109566
F 25.174392 20.575991 68.285557
F 25.098212 20.575991 90.109566
F 7.337964 7.717065 71.861416
F 7.262194 7.716927 93.685314
F 7.337964 15.433063 71.861416
F 7.262194 15.432925 93.685314
F 7.300084 5.142996 82.773362
F 25.133120 20.575991 80.106894
F 22.893026 11.573993 83.736454
F 22.893026 3.857997 83.736454
F 16.252065 7.715995 71.891791
F 16.175885 7.715995 93.715801
F 16.252065 15.431992 71.891791
F 16.175885 15.431992 93.715801
F 13.983396 19.289993 83.705353
F 13.983396 11.573994 83.705353
F 25.161689 7.715994 71.922891
F 25.085508 7.715994 93.746901
F 25.161689 15.431992 71.922892
F 25.085508 15.431992 93.746901
F 25.133120 12.859992 80.106894
F 25.133120 5.143995 80.106894
F 0.412899 1.230941 75.552801
F 0.361217 1.237156 97.373527
F 27.376405 1.285998 75.568001
F 27.300224 1.285998 97.392011
F 0.412899 8.946936 75.552801
F 0.361217 8.953151 97.373527
F 27.376405 9.001993 75.568001
F 27.300224 9.001993 97.392011
F 0.412899 16.662935 75.552801
F 0.361217 16.669150 97.373528
F 27.376404 16.717992 75.568001
F 27.300224 16.717992 97.392011
F 9.556553 1.285868 75.505884
F 9.480339 1.285860 97.329899
F 9.556552 9.001863 75.505884
F 9.480339 9.001855 97.329899
F 9.556552 16.717862 75.505884
F 9.480339 16.717854 97.329899
F 18.466784 1.285997 75.536901
F 18.390603 1.285997 97.360910
F 18.466784 9.001992 75.536901
F 18.390603 9.001992 97.360910
F 18.466784 16.717991 75.536901
F 18.390603 16.717991 97.360910
F 0.404269 3.911612 79.190241
F 27.363698 3.857997 79.205336
F 0.404269 11.627607 79.190241
F 27.363698 11.573992 79.205336
F 0.404269 19.343606 79.190241
F 27.363698 19.289992 79.205336
F 9.543833 3.858130 79.143220
F 9.543833 11.574125 79.143221
F 9.543833 19.290124 79.143221
F 18.454078 3.857998 79.174235
F 18.454078 11.573993 79.174236
F 18.454078 19.289992 79.174236
F 0.440548 3.892174 76.403353
F 11.730531 0.000009 90.972242
F 27.373229 3.857997 76.477335
F 0.440549 11.608169 76.403353
F 2.811152 0.019239 71.861927
F 27.373229 11.573992 76.477335
F 0.440549 19.324169 76.403353
F 7.287440 0.000978 86.410680
F 27.373229 19.289992 76.477335
F 9.553277 3.858158 76.415023
F 9.553277 11.574153 76.415023
F 9.553277 19.290152 76.415023
F 18.463608 3.857998 76.446234
F 18.463608 11.573993 76.446234
F 18.463608 19.289992 76.446234
F 0.447757 1.249835 72.764681
F 0.396214 1.255595 94.592020
F 27.385919 1.285998 72.840000
F 27.309739 1.285998 94.664010
F 0.447757 8.965829 72.764681
F 0.396214 8.971590 94.592020
F 27.385919 9.001993 72.840000
F 27.309739 9.001993 94.664010
F 0.447757 16.681828 72.764680
F 0.396213 16.687589 94.592020
F 27.385919 16.717992 72.840000
F 27.309738 16.717992 94.664010
F 9.565958 1.285837 72.777689
F 9.489829 1.285843 94.601703
F 9.565958 9.001832 72.777688
F 9.489829 9.001838 94.601703
F 9.565958 16.717831 72.777688
F 9.489829 16.717837 94.601702
F 18.476298 1.285997 72.808899
F 18.400117 1.285997 94.632908
F 18.476298 9.001992 72.808899
F 18.400117 9.001992 94.632908
F 18.476298 16.717991 72.808899
F 18.400117 16.717991 94.632908
F 2.793985 7.733967 76.383695
F 29.600635 7.715995 76.485110
F 2.793985 15.449965 76.383694
F 29.600635 15.431992 76.485110
F 16.223497 20.575991 80.075793
F 16.223497 12.859991 80.075793
F 11.781323 7.716005 76.422902
F 11.781323 15.432002 76.422901
F 16.223497 5.143995 80.075794
F 20.691015 7.715995 76.454009
F 20.691015 15.431992 76.454009
F 13.983396 3.857998 83.705353
F 2.806330 5.125736 72.746206
F 2.735813 5.127231 94.571014
F 29.613322 5.143995 72.847776
F 29.537141 5.143995 94.671785
F 2.806330 12.841733 72.746206
F 2.735813 12.843228 94.571014
F 29.613322 12.859992 72.847776
F 29.537141 12.859992 94.671785
F 2.806330 20.557732 72.746205
F 2.735813 20.559227 94.571014
F 29.613322 20.575991 72.847775
F 29.537141 20.575991 94.671785
F 11.794011 5.143985 72.785567
F 11.717823 5.143985 94.609576
F 11.794011 12.859982 72.785567
F 11.717823 12.859981 94.609576
F 11.794011 20.575981 72.785567
F 11.717823 20.575980 94.609576
F 20.703703 5.143995 72.816675
F 20.627523 5.143995 94.640684
F 20.703703 12.859991 72.816674
F 20.627523 12.859991 94.640684
F 20.703703 20.575991 72.816674
F 20.627523 20.575991 94.640684
F 2.800635 5.125207 75.498825
F 2.730311 5.127031 97.321365
F 29.603807 5.143995 75.575776
F 29.527627 5.143995 97.399786
F 2.800635 12.841204 75.498825
F 2.730311 12.843027 97.321366
F 29.603807 12.859992 75.575777
F 29.527627 12.859992 97.399786
F 2.800635 20.557203 75.498825
F 2.730311 20.559027 97.321365
F 29.603807 20.575991 75.575776
F 29.527627 20.575991 97.399786
F 11.784479 5.143982 75.513584
F 11.708306 5.143982 97.337593
F 11.784479 12.859978 75.513584
F 11.708306 12.859979 97.337593
F 11.784479 20.575978 75.513584
F 11.708306 20.575978 97.337593
F 20.694189 5.143995 75.544676
F 20.618008 5.143995 97.368685
F 20.694188 12.859991 75.544676
F 20.618008 12.859992 97.368686
F 20.694188 20.575991 75.544676
F 20.618008 20.575991 97.368685
F 2.788548 7.734597 79.136029
F 29.591104 7.715994 79.213111
F 2.788548 15.450595 79.136029
F 29.591104 15.431992 79.213111
F 7.309434 20.574790 80.043877
F 31.802644 19.289992 83.767555
F 7.309434 12.858791 80.043877
F 29.591104 23.147991 79.213111
F 11.771776 7.716008 79.150918
F 11.771776 15.432005 79.150919
F 7.309434 5.142794 80.043877
F 20.681485 7.715995 79.182011
F 20.681485 15.431992 79.182011
F 5.054776 19.295035 83.671015
F 5.081091 1.281706 75.493236
F 5.005978 1.281884 97.317090
F 31.831213 1.285998 75.583551
F 31.755033 1.285998 97.407561
F 5.081091 8.997701 75.493236
F 5.005978 8.997878 97.317090
F 31.831213 9.001993 75.583551
F 31.755033 9.001993 97.407561
F 5.081091 16.713700 75.493236
F 5.005978 16.713877 97.317091
F 31.831213 16.717992 75.583552
F 31.755033 16.717992 97.407561
F 14.011966 1.285997 75.521351
F 13.935785 1.285996 97.345361
F 14.011967 9.001992 75.521351
F 13.935785 9.001992 97.345361
F 14.011966 16.717990 75.521351
F 13.935785 16.717990 97.345361
F 22.921595 1.285997 75.552451
F 22.845415 1.285997 97.376460
F 22.921595 9.001992 75.552451
F 22.845415 9.001992 97.376461
F 22.921595 16.717991 75.552451
F 22.845415 16.717991 97.376461
F 5.068315 3.862318 79.130573
F 31.818506 3.857997 79.220886
F 5.068315 11.578314 79.130573
F 31.818506 11.573992 79.220886
F 5.068315 19.294313 79.130573
F 31.818506 19.289992 79.220886
F 13.999259 3.857998 79.158686
F 13.999259 11.573994 79.158686
F 13.999259 19.289993 79.158686
F 22.908889 3.857997 79.189786
F 22.908889 11.573992 79.189786
F 22.908889 19.289992 79.189786
F 5.079812 3.863089 76.396320
F 31.828037 3.857997 76.492885
F 5.079812 11.579084 76.396320
F 31.828037 11.573992 76.492885
F 5.079812 19.295083 76.396320
F 31.828037 19.289992 76.492885
F 14.008789 3.857999 76.430683
F 14.008789 11.573994 76.430683
F 14.008789 19.289993 76.430683
F 22.918420 3.857997 76.461784
F 22.918420 11.573993 76.461784
F 22.918420 19.289992 76.461784
F 5.091911 1.280828 72.758938
F 5.017464 1.281119 94.583119
F 31.840727 1.285998 72.855551
F 31.764546 1.285998 94.679560
F 5.091911 8.996823 72.758938
F 5.017464 8.997114 94.583119
F 31.840727 9.001993 72.855551
F 31.764546 9.001993 94.679560
F 5.091911 16.712822 72.758938
F 5.017464 16.713113 94.583119
F 31.840727 16.717992 72.855550
F 31.764546 16.717992 94.679560
F 14.021478 1.285997 72.793348
F 13.945298 1.285996 94.617358
F 14.021478 9.001991 72.793348
F 13.945298 9.001991 94.617358
F 14.021478 16.717990 72.793348
F 13.945298 16.717991 94.617358
F 22.931110 1.285997 72.824450
F 22.854929 1.285997 94.648459
F 22.931110 9.001992 72.824450
F 22.854929 9.001992 94.648459
F 22.931110 16.717991 72.824450
F 22.854929 16.717991 94.648459
F 7.322195 7.717175 76.406556
F 7.322195 15.433173 76.406556
F 25.120432 15.431992 83.744229
F 16.236203 7.715995 76.438459
F 16.236203 15.431992 76.438459
F 31.802644 11.573992 83.767555
F 25.145826 7.715994 76.469560
F 25.145826 15.431992 76.469560
F 25.120432 7.715995 83.744229
F 7.334957 5.142843 72.769242
F 7.258654 5.142776 94.593196
F 7.334957 12.858839 72.769242
F 7.258654 12.858773 94.593195
F 7.334957 20.574839 72.769242
F 7.258654 20.574772 94.593196
F 16.248890 5.143995 72.801124
F 16.172710 5.143995 94.625134
F 16.248890 12.859991 72.801124
F 16.172710 12.859991 94.625133
F 16.248890 20.575991 72.801124
F 16.172710 20.575990 94.625133
F 25.158513 5.143995 72.832225
F 25.082333 5.143995 94.656235
F 25.158513 12.859992 72.832225
F 25.082333 12.859992 94.656234
F 25.158513 20.575991 72.832225
F 25.082333 20.575991 94.656234
F 7.325389 5.142962 75.498722
F 7.249592 5.143088 97.322628
F 7.325389 12.858958 75.498722
F 7.249592 12.859085 97.322628
F 7.325389 20.574958 75.498722
F 7.249592 20.575084 97.322628
F 16.239376 5.143995 75.529126
F 16.163196 5.143995 97.353135
F 16.239376 12.859991 75.529126
F 16.163196 12.859991 97.353135
F 16.239376 20.575990 75.529126
F 16.163196 20.575991 97.353135
F 25.148999 5.143995 75.560226
F 25.072818 5.143995 97.384236
F 25.148999 12.859992 75.560226
F 25.072818 12.859992 97.384236
F 25.148999 20.575991 75.560226
F 25.072818 20.575991 97.384236
F 7.312724 7.717012 79.136042
F 7.312724 15.433010 79.136043
F 5.054775 11.579035 83.671015
F 31.802644 3.857997 83.767555
F 16.226672 7.715995 79.166460
F 16.226672 15.431992 79.166461
F 5.054776 3.863040 83.671016
F 25.136295 7.715994 79.197561
F 25.136295 15.431992 79.197561
F 16.210810 15.431992 83.713129
F 0.395489 1.233542 82.826911
F 27.351011 1.285998 82.842671
F 0.395489 8.949537 82.826911
F 27.351011 9.001993 82.842671
F 0.395489 16.665536 82.826911
F 27.351011 16.717992 82.842671
F 9.531138 1.285863 82.780557
F 9.531138 9.001858 82.780557
F 9.531138 16.717857 82.780557
F 18.441390 1.285997 82.811570
F 18.441390 9.001992 82.811570
F 18.441390 16.717991 82.811571
F 0.386764 3.909420 86.463575
F 27.338305 3.857997 86.480005
F 0.386764 11.625415 86.463575
F 27.338305 11.573992 86.480006
F 0.386764 19.341415 86.463575
F 27.338305 19.289992 86.480006
F 9.518424 3.858133 86.417893
F 9.518424 11.574129 86.417893
F 9.518424 19.290128 86.417893
F 18.428684 3.857998 86.448906
F 18.428684 11.573993 86.448906
F 18.428684 19.289992 86.448906
F 0.422263 3.890407 83.679364
F 27.347836 3.857997 83.752005
F 0.422263 11.606402 83.679364
F 27.347836 11.573992 83.752004
F 0.422263 19.322402 83.679364
F 27.347836 19.289992 83.752004
F 9.527895 3.858157 83.689694
F 9.527895 11.574153 83.689693
F 9.527895 19.290152 83.689694
F 18.438215 3.857997 83.720904
F 18.438215 11.573993 83.720904
F 18.438215 19.289992 83.720904
F 0.431295 1.252710 80.041504
F 27.360525 1.285998 80.114670
F 0.431295 8.968705 80.041504
F 27.360525 9.001993 80.114670
F 0.431296 16.684704 80.041504
F 27.360525 16.717992 80.114669
F 9.540578 1.285837 80.052358
F 9.540578 9.001832 80.052358
F 9.540578 16.717831 80.052358
F 18.450904 1.285997 80.083568
F 18.450904 9.001992 80.083569
F 18.450904 16.717991 80.083569
F 2.769878 7.733635 83.658588
F 29.575241 7.715994 83.759780
F 2.769878 15.449632 83.658588
F 29.575241 15.431992 83.759780
F 16.210810 7.715995 83.713129
F 7.296717 15.433207 83.681200
F 11.755927 7.716005 83.697572
F 11.755927 15.432002 83.697571
F 7.296717 7.717209 83.681200
F 20.665622 7.715995 83.728679
F 20.665622 15.431992 83.728679
F 22.883496 19.289992 86.464456
F 2.781806 5.126185 80.021192
F 29.587928 5.143995 80.122445
F 2.781806 12.842182 80.021192
F 29.587928 12.859992 80.122445
F 2.781807 20.558181 80.021192
F 29.587928 20.575991 80.122445
F 11.768614 5.143985 80.060237
F 11.768614 12.859982 80.060236
F 11.768614 20.575981 80.060236
F 20.678310 5.143995 80.091344
F 20.678310 12.859991 80.091344
F 20.678310 20.575991 80.091344
F 2.776638 5.125625 82.773196
F 29.578414 5.143995 82.850446
F 2.776637 12.841622 82.773196
F 29.578414 12.859992 82.850446
F 2.776638 20.557621 82.773196
F 29.578414 20.575991 82.850446
F 11.759087 5.143982 82.788253
F 11.759087 12.859978 82.788253
F 11.759087 20.575978 82.788254
F 20.668795 5.143995 82.819345
F 20.668795 12.859992 82.819346
F 20.668795 20.575991 82.819346
F 2.764852 7.734082 86.410283
F 29.565710 7.715994 86.487781
F 2.764852 15.450080 86.410283
F 29.565710 15.431992 86.487781
F 22.905716 16.717991 80.099119
F 22.883496 11.573992 86.464456
F 22.905716 9.001992 80.099119
F 29.565710 23.147991 86.487781
F 11.746384 7.716008 86.425589
F 11.746384 15.432005 86.425589
F 22.905716 1.285997 80.099119
F 20.656091 7.715995 86.456681
F 20.656091 15.431992 86.456681
F 22.883496 3.857997 86.464456
F 5.055664 1.281676 82.767905
F 31.805820 1.285998 82.858221
F 5.055664 8.997671 82.767905
F 31.805820 9.001993 82.858221
F 5.055664 16.713670 82.767905
F 31.805820 16.717992 82.858221
F 13.986573 1.285997 82.796021
F 13.986573 9.001992 82.796021
F 13.986573 16.717990 82.796021
F 22.896202 1.285997 82.827120
F 22.896202 9.001992 82.827121
F 22.896202 16.717991 82.827121
F 5.043095 3.862297 86.405222
F 31.793112 3.857997 86.495556
F 5.043095 11.578292 86.405222
F 31.793112 11.573992 86.495556
F 5.043095 19.294291 86.405222
F 31.793112 19.289992 86.495556
F 13.973866 3.857999 86.433356
F 13.973866 11.573994 86.433356
F 13.973866 19.289993 86.433356
F 25.110902 23.147991 86.472231
F 16.201278 23.147991 86.441130
F 29.626028 23.147991 69.210441
F 29.549848 23.147991 91.034450
F 20.716409 23.147991 69.179340
F 20.640228 23.147991 91.003349
F 20.706878 23.147991 71.907341
F 20.630698 23.147991 93.731351
F 16.261597 23.147991 69.163790
F 16.185416 23.147991 90.987799
F 25.171219 23.147991 69.194890
F 25.095039 23.147991 91.018900
F 16.252065 23.147991 71.891791
F 25.120432 23.147991 83.744229
F 16.175885 23.147991 93.715801
F 25.161689 23.147991 71.922891
F 16.210810 23.147991 83.713129
F 25.085508 23.147991 93.746901
F 29.600635 23.147991 76.485110
F 20.691015 23.147991 76.454009
F 20.681485 23.147991 79.182011
F 16.236203 23.147991 76.438459
F 25.145826 23.147991 76.469560
F 16.226672 23.147991 79.166460
F 25.136295 23.147991 79.197561
F 29.575241 23.147991 83.759780
F 20.665622 23.147991 83.728679
F 20.656091 23.147991 86.456681
F 11.746384 0.000012 86.425589
F 2.764852 0.018087 86.410283
F 11.755927 0.000009 83.697572
F 7.296717 0.001214 83.681200
F 2.769878 0.017640 83.658588
F 7.312724 0.001017 79.136042
F 7.322195 0.001180 76.406556
F 11.771776 0.000012 79.150918
F 2.788548 0.018602 79.136029
F 11.781323 0.000009 76.422902
F 2.793985 0.017972 76.383695
F 7.262194 0.000932 93.685314
F 7.337964 0.001071 71.861416
F 7.271328 0.001223 90.955860
F 7.347765 0.001117 69.131935
F 11.720994 0.000012 93.700259
F 11.797168 0.000012 71.876249
F 2.741700 0.017379 93.684364
F 2.724990 7.732353 98.208567
F 2.724991 15.448351 98.208567
F 2.724990 0.016358 98.208567
F 0.463240 1.245494 65.486776
F 0.463240 8.961489 65.486776
F 0.463240 16.677488 65.486776
F 0.330191 1.241057 111.919059
F 27.249437 1.285998 111.941350
F 0.330191 8.957051 111.919059
F 27.249437 9.001993 111.941350
F 0.330191 16.673050 111.919059
F 27.249437 16.717992 111.941350
F 9.429579 1.285866 111.879236
F 9.429578 9.001861 111.879236
F 9.429578 16.717859 111.879236
F 18.339816 1.285997 111.910250
F 18.339816 9.001992 111.910250
F 18.339816 16.717991 111.910250
F 0.323029 3.901727 115.555200
F 27.236731 3.857997 115.578685
F 0.323029 11.617722 115.555200
F 27.236731 11.573992 115.578685
F 0.323029 19.333722 115.555200
F 27.236731 19.289992 115.578685
F 9.416883 3.858127 115.516569
F 9.416883 11.574122 115.516569
F 9.416883 19.290121 115.516569
F 18.327110 3.857998 115.547585
F 18.327110 11.573993 115.547585
F 18.327110 19.289992 115.547585
F 0.355310 3.886917 112.777338
F 27.246262 3.857997 112.850684
F 0.355310 11.602913 112.777338
F 27.246262 11.573992 112.850684
F 0.355310 19.318912 112.777338
F 27.246262 19.289992 112.850684
F 9.426439 3.858133 112.788391
F 9.426439 11.574128 112.788391
F 9.426439 19.290128 112.788390
F 18.336641 3.857998 112.819584
F 18.336641 11.573993 112.819583
F 18.336641 19.289992 112.819583
F 0.363317 1.256933 109.140429
F 2.683616 0.014257 112.759117
F 27.258952 1.285998 109.213349
F 0.363317 8.972928 109.140429
F 11.654350 0.000010 112.796251
F 27.258952 9.001993 109.213349
F 0.363317 16.688927 109.140429
F 2.674643 0.014493 115.506159
F 27.258951 16.717992 109.213349
F 9.439108 1.285857 109.151052
F 9.439108 9.001852 109.151052
F 9.439108 16.717851 109.151052
F 18.349330 1.285997 109.182248
F 18.349330 9.001992 109.182248
F 18.349330 16.717991 109.182248
F 2.683616 7.730252 112.759117
F 29.473667 7.715994 112.858459
F 2.683616 15.446250 112.759117
F 29.473667 15.431992 112.858459
F 24.958541 15.431992 130.120250
F 25.034721 15.431992 108.296240
F 11.654350 7.716005 112.796251
F 11.654350 15.432002 112.796251
F 24.958541 7.715994 130.120250
F 20.564048 7.715995 112.827359
F 20.564048 15.431992 112.827358
F 7.157818 20.574932 123.691969
F 2.693721 5.129152 109.121437
F 29.486354 5.143995 109.221124
F 2.693721 12.845149 109.121437
F 29.486354 12.859992 109.221124
F 2.693721 20.561148 109.121437
F 29.486354 20.575991 109.221124
F 11.667036 5.143985 109.158916
F 11.667036 12.859981 109.158916
F 11.667036 20.575980 109.158916
F 20.576736 5.143995 109.190023
F 20.576736 12.859991 109.190023
F 20.576736 20.575991 109.190023
F 2.685647 5.128974 111.869213
F 29.476840 5.143995 111.949125
F 2.685647 12.844971 111.869213
F 29.476840 12.859992 111.949126
F 2.685647 20.560970 111.869213
F 29.476840 20.575991 111.949126
F 11.657528 5.143983 111.886932
F 11.657528 12.859980 111.886933
F 11.657528 20.575979 111.886933
F 20.567221 5.143995 111.918025
F 20.567221 12.859991 111.918025
F 20.567221 20.575991 111.918025
F 2.674643 7.730488 115.506159
F 29.464136 7.715994 115.586460
F 2.674643 15.446485 115.506159
F 29.464136 15.431992 115.586460
F 25.034721 7.715995 108.296240
F 7.233384 20.574796 101.867877
F 7.157818 12.858933 123.691969
F 29.464136 23.147991 115.586460
F 11.644826 7.716006 115.524267
F 11.644827 15.432004 115.524267
F 7.233384 12.858797 101.867877
F 20.554517 7.715995 115.555360
F 20.554517 15.431992 115.555360
F 7.157818 5.142936 123.691970
F 4.957484 1.282323 111.866117
F 31.704246 1.285998 111.956901
F 4.957484 8.998317 111.866117
F 31.704246 9.001993 111.956901
F 4.957484 16.714316 111.866117
F 31.704246 16.717992 111.956901
F 13.884998 1.285996 111.894700
F 13.884998 9.001992 111.894700
F 13.884998 16.717990 111.894701
F 22.794628 1.285997 111.925800
F 22.794628 9.001992 111.925800
F 22.794628 16.717991 111.925801
F 4.945464 3.861544 115.503362
F 31.691538 3.857997 115.594235
F 4.945464 11.577539 115.503362
F 31.691538 11.573992 115.594236
F 4.945464 19.293538 115.503362
F 31.691538 19.289992 115.594236
F 13.872291 3.857998 115.532035
F 13.872291 11.573994 115.532035
F 13.872291 19.289993 115.532035
F 22.781922 3.857997 115.563135
F 22.781922 11.573992 115.563135
F 22.781922 19.289992 115.563135
F 4.955845 3.862389 112.770094
F 31.701070 3.857997 112.866235
F 4.955845 11.578384 112.770094
F 31.701070 11.573992 112.866235
F 4.955845 19.294383 112.770094
F 31.701070 19.289992 112.866235
F 13.881823 3.857998 112.804033
F 13.881823 11.573994 112.804032
F 13.881823 19.289993 112.804032
F 22.791452 3.857997 112.835134
F 22.791452 11.573993 112.835134
F 22.791452 19.289992 112.835134
F 4.968116 1.281491 109.132688
F 31.713759 1.285998 109.228900
F 4.968116 8.997486 109.132688
F 31.713759 9.001993 109.228900
F 4.968116 16.713485 109.132687
F 31.713759 16.717992 109.228899
F 13.894512 1.285997 109.166697
F 13.894512 9.001992 109.166697
F 13.894512 16.717991 109.166697
F 22.804142 1.285997 109.197799
F 22.804142 9.001992 109.197799
F 22.804142 16.717991 109.197799
F 7.195606 7.717122 112.779924
F 7.195606 15.433120 112.779923
F 16.048917 15.431992 130.089150
F 16.109236 7.715995 112.811808
F 16.109236 15.431992 112.811808
F 7.233384 5.142800 101.867877
F 25.018859 7.715994 112.842909
F 25.018859 15.431992 112.842909
F 16.125098 15.431992 108.265140
F 7.208178 5.142841 109.142572
F 7.208178 12.858838 109.142572
F 7.208178 20.574837 109.142572
F 16.121923 5.143995 109.174473
F 16.121923 12.859991 109.174473
F 16.121923 20.575990 109.174473
F 25.031546 5.143995 109.205574
F 25.031546 12.859992 109.205574
F 25.031546 20.575991 109.205574
F 7.199225 5.143207 111.871879
F 7.199225 12.859203 111.871879
F 7.199225 20.575203 111.871879
F 16.112409 5.143995 111.902475
F 16.112409 12.859991 111.902475
F 16.112409 20.575990 111.902475
F 25.022031 5.143995 111.933575
F 25.022031 12.859992 111.933575
F 25.022031 20.575991 111.933575
F 7.186641 7.716750 115.509190
F 7.186641 15.432748 115.509190
F 16.048917 7.715995 130.089149
F 16.147316 5.143995 101.899803
F 16.099704 7.715995 115.539810
F 16.099704 15.431992 115.539810
F 16.071136 5.143995 123.723812
F 25.009328 7.715995 115.570910
F 25.009328 15.431992 115.570910
F 16.125098 7.715995 108.265140
F 0.316033 1.243702 119.191447
F 27.224044 1.285998 119.216020
F 0.316033 8.959696 119.191447
F 27.224044 9.001993 119.216020
F 0.316033 16.675695 119.191447
F 27.224044 16.717992 119.216020
F 9.404210 1.285871 119.153902
F 9.404210 9.001866 119.153902
F 9.404210 16.717865 119.153902
F 18.314423 1.285997 119.184920
F 18.314423 9.001992 119.184920
F 18.314423 16.717991 119.184920
F 0.353056 3.905989 101.010065
F 0.307018 3.899689 122.828519
F 27.287518 3.857997 101.029345
F 27.211337 3.857997 122.853354
F 0.353056 11.621984 101.010065
F 0.307018 11.615684 122.828519
F 27.287518 11.573992 101.029345
F 27.211337 11.573992 122.853355
F 0.353055 19.337984 101.010065
F 0.307018 19.331683 122.828519
F 27.287518 19.289992 101.029345
F 27.211337 19.289992 122.853355
F 9.467635 3.858134 100.967233
F 9.391512 3.858121 122.791234
F 9.467635 11.574130 100.967233
F 9.391511 11.574116 122.791235
F 9.467635 19.290129 100.967233
F 9.391511 19.290116 122.791234
F 18.377897 3.857998 100.998245
F 18.301717 3.857998 122.822254
F 18.377897 11.573993 100.998245
F 18.301717 11.573993 122.822254
F 18.377897 19.289992 100.998245
F 18.301717 19.289992 122.822255
F 0.339116 3.886858 120.052456
F 27.297049 3.857997 98.301344
F 27.220868 3.857997 120.125354
F 0.339116 11.602854 120.052457
F 27.297049 11.573992 98.301344
F 27.220868 11.573993 120.125354
F 0.339116 19.318853 120.052456
F 27.297049 19.289992 98.301344
F 27.220868 19.289992 120.125353
F 9.477154 3.858149 98.239039
F 9.401089 3.858123 120.063067
F 9.477154 11.574144 98.239039
F 9.401089 11.574118 120.063067
F 9.477154 19.290144 98.239039
F 9.401089 19.290117 120.063067
F 18.387428 3.857997 98.270244
F 18.311248 3.857998 120.094253
F 18.387428 11.573993 98.270243
F 18.311248 11.573993 120.094253
F 18.387428 19.289992 98.270243
F 18.311248 19.289992 120.094253
F 0.347340 1.257196 116.414262
F 27.233558 1.285998 116.488019
F 0.347340 8.973191 116.414262
F 27.233558 9.001993 116.488019
F 0.347340 16.689190 116.414261
F 27.233558 16.717992 116.488019
F 9.413756 1.285867 116.425729
F 9.413756 9.001862 116.425729
F 9.413756 16.717861 116.425728
F 18.323937 1.285997 116.456918
F 18.323937 9.001992 116.456918
F 18.323937 16.717991 116.456918
F 11.644826 0.000011 115.524267
F 2.663591 7.729045 120.034623
F 29.524454 7.715994 98.309119
F 29.448274 7.715994 120.133129
F 7.195606 0.001127 112.779924
F 2.663591 15.445042 120.034623
F 29.524454 15.431992 98.309119
F 29.448274 15.431992 120.133128
F 24.968072 15.431992 127.392248
F 25.044252 15.431992 105.568238
F 7.136384 15.432598 130.058426
F 7.211799 15.432812 108.234567
F 11.705137 7.716005 98.246911
F 11.628959 7.716005 120.070920
F 11.705137 15.432002 98.246911
F 11.628959 15.432002 120.070920
F 7.136384 7.716601 130.058426
F 7.211799 7.716814 108.234567
F 20.614835 7.715995 98.278019
F 20.538655 7.715995 120.102028
F 20.614835 15.431992 98.278018
F 20.538655 15.431992 120.102028
F 24.968072 7.715995 127.392248
F 25.044252 7.715994 105.568239
F 2.673565 5.130341 116.396868
F 29.460960 5.143995 116.495794
F 2.673565 12.846338 116.396868
F 29.460960 12.859992 116.495794
F 2.673565 20.562337 116.396868
F 29.460960 20.575991 116.495794
F 11.641644 5.143985 116.433586
F 11.641644 12.859981 116.433586
F 11.641644 20.575980 116.433586
F 20.551342 5.143995 116.464693
F 20.551342 12.859991 116.464693
F 20.551342 20.575991 116.464693
F 2.663562 5.129964 119.143299
F 29.451446 5.143995 119.223795
F 2.663562 12.845960 119.143300
F 29.451446 12.859992 119.223795
F 2.663562 20.561960 119.143300
F 29.451446 20.575991 119.223795
F 11.632140 5.143984 119.161602
F 11.632140 12.859980 119.161602
F 11.632140 20.575979 119.161602
F 20.541828 5.143995 119.192695
F 20.541828 12.859991 119.192695
F 20.541828 20.575991 119.192695
F 2.719012 7.732510 100.958346
F 2.652307 7.729758 122.780469
F 29.514923 7.715994 101.037120
F 29.438743 7.715994 122.861129
F 2.719012 15.448507 100.958346
F 2.652307 15.445755 122.780469
F 29.514923 15.431992 101.037120
F 29.438743 15.431992 122.861130
F 24.971244 20.575991 126.482915
F 25.047425 20.575991 104.658905
F 16.058449 15.431992 127.361147
F 16.134629 15.431992 105.537138
F 24.971244 12.859991 126.482915
F 25.047425 12.859992 104.658905
F 29.514923 23.147991 101.037120
F 29.438743 23.147991 122.861130
F 11.695604 7.716007 100.974927
F 11.619439 7.716006 122.798936
F 11.695604 15.432005 100.974928
F 11.619439 15.432003 122.798936
F 24.971244 5.143995 126.482914
F 25.047425 5.143995 104.658905
F 20.605304 7.715995 101.006020
F 20.529124 7.715995 122.830029
F 20.605304 15.431992 101.006020
F 20.529124 15.431992 122.830030
F 16.058449 7.715995 127.361148
F 16.134629 7.715995 105.537138
F 4.933492 1.282584 119.140600
F 31.678852 1.285998 119.231570
F 4.933492 8.998579 119.140600
F 31.678852 9.001993 119.231570
F 4.933492 16.714578 119.140600
F 31.678852 16.717992 119.231570
F 13.859605 1.285996 119.169370
F 13.859605 9.001992 119.169370
F 13.859605 16.717990 119.169370
F 22.769234 1.285997 119.200470
F 22.769234 9.001992 119.200470
F 22.769234 16.717991 119.200470
F 4.993754 3.862018 100.954357
F 4.921092 3.861332 122.777877
F 31.742326 3.857997 101.044895
F 31.666145 3.857997 122.868905
F 4.993754 11.578013 100.954357
F 4.921093 11.577328 122.777877
F 31.742326 11.573992 101.044895
F 31.666145 11.573992 122.868905
F 4.993754 19.294012 100.954357
F 4.921093 19.293327 122.777877
F 31.742326 19.289992 101.044895
F 31.666145 19.289992 122.868905
F 13.923078 3.857999 100.982695
F 13.846898 3.857998 122.806704
F 13.923078 11.573994 100.982695
F 13.846898 11.573994 122.806705
F 13.923078 19.289993 100.982695
F 13.846898 19.289993 122.806705
F 22.832709 3.857997 101.013795
F 22.756528 3.857997 122.837804
F 22.832709 11.573992 101.013795
F 22.756528 11.573992 122.837805
F 22.832709 19.289992 101.013795
F 22.756528 19.289992 122.837805
F 5.005096 3.862798 98.220501
F 4.931350 3.862133 120.044910
F 31.751857 3.857997 98.316895
F 31.675676 3.857997 120.140904
F 5.005096 11.578793 98.220501
F 4.931350 11.578129 120.044910
F 31.751857 11.573992 98.316894
F 31.675676 11.573992 120.140904
F 5.005096 19.294793 98.220501
F 4.931350 19.294128 120.044909
F 31.751857 19.289992 98.316894
F 31.675676 19.289992 120.140904
F 13.932609 3.857998 98.254692
F 13.856430 3.857998 120.078702
F 13.932609 11.573994 98.254692
F 13.856430 11.573994 120.078702
F 13.932609 19.289993 98.254692
F 13.856430 19.289993 120.078702
F 22.842239 3.857997 98.285794
F 22.766059 3.857997 120.109803
F 22.842239 11.573993 98.285794
F 22.766059 11.573993 120.109803
F 22.842239 19.289992 98.285794
F 22.766059 19.289992 120.109803
F 4.943580 1.281728 116.407504
F 31.688366 1.285998 116.503569
F 4.943580 8.997723 116.407504
F 31.688366 9.001993 116.503569
F 4.943580 16.713722 116.407504
F 31.688366 16.717992 116.503569
F 13.869119 1.285997 116.441367
F 13.869119 9.001992 116.441367
F 13.869119 16.717991 116.441367
F 22.778749 1.285997 116.472468
F 22.778749 9.001992 116.472469
F 22.778749 16.717991 116.472468
F 7.246021 7.717204 98.230535
F 7.170467 7.717063 120.054631
F 7.246021 15.433201 98.230535
F 7.170467 15.433060 120.054631
F 16.061622 20.575991 126.451814
F 16.137802 20.575991 104.627805
F 16.160023 7.715995 98.262468
F 16.083842 7.715995 120.086478
F 16.160023 15.431992 98.262468
F 16.083842 15.431992 120.086477
F 16.147316 12.859991 101.899803
F 16.071136 12.859991 123.723812
F 25.069645 7.715995 98.293569
F 24.993465 7.715994 120.117579
F 25.069645 15.431992 98.293569
F 24.993465 15.431992 120.117578
F 16.061622 12.859991 126.451814
F 16.137802 12.859991 104.627805
F 7.183022 5.142896 116.417276
F 7.183022 12.858893 116.417276
F 7.183022 20.574892 116.417276
F 16.096529 5.143995 116.449143
F 16.096529 12.859991 116.449143
F 16.096529 20.575990 116.449143
F 25.006152 5.143995 116.480244
F 25.006152 12.859992 116.480244
F 25.006152 20.575991 116.480244
F 7.174078 5.143274 119.146502
F 7.174078 12.859271 119.146502
F 7.174078 20.575270 119.146502
F 16.087015 5.143995 119.177144
F 16.087015 12.859991 119.177144
F 16.087015 20.575991 119.177145
F 24.996638 5.143995 119.208245
F 24.996638 12.859992 119.208245
F 24.996638 20.575991 119.208245
F 7.236982 7.716874 100.959942
F 7.161503 7.716678 122.783811
F 7.236982 15.432871 100.959942
F 7.161503 15.432675 122.783811
F 16.061622 5.143995 126.451814
F 16.137802 5.143995 104.627805
F 7.145196 15.433041 127.329310
F 7.220785 15.433168 105.505223
F 16.150491 7.715995 100.990470
F 16.074311 7.715995 122.814479
F 16.150491 15.431992 100.990470
F 16.074311 15.431992 122.814479
F 7.145196 7.717043 127.329310
F 7.220785 7.717171 105.505223
F 25.060115 7.715995 101.021570
F 24.983934 7.715994 122.845580
F 25.060115 15.431992 101.021570
F 24.983934 15.431992 122.845580
F 7.148949 20.575346 126.421119
F 7.224395 20.575141 104.597255
F 0.345174 1.238925 104.646503
F 0.298052 1.244903 126.465557
F 27.274831 1.285998 104.666680
F 27.198650 1.285998 126.490689
F 0.345174 8.954920 104.646503
F 0.298052 8.960897 126.465557
F 27.274831 9.001993 104.666680
F 27.198650 9.001993 126.490690
F 0.345174 16.670919 104.646503
F 0.298052 16.676896 126.465557
F 27.274831 16.717992 104.666680
F 27.198650 16.717992 126.490690
F 9.454955 1.285862 104.604567
F 9.378836 1.285877 126.428567
F 9.454955 9.001857 104.604567
F 9.378836 9.001872 126.428567
F 9.454955 16.717855 104.604568
F 9.378836 16.717871 126.428567
F 18.365210 1.285997 104.635580
F 18.289029 1.285997 126.459589
F 18.365210 9.001992 104.635580
F 18.289029 9.001992 126.459589
F 18.365210 16.717991 104.635580
F 18.289029 16.717991 126.459589
F 0.337545 3.904056 108.282833
F 0.289168 3.898483 130.102566
F 27.262124 3.857997 108.304015
F 27.185944 3.857997 130.128025
F 0.337545 11.620051 108.282833
F 0.289168 11.614478 130.102566
F 27.262124 11.573992 108.304015
F 27.185944 11.573992 130.128025
F 0.337545 19.336050 108.282833
F 0.289168 19.330478 130.102566
F 27.262124 19.289992 108.304015
F 27.185944 19.289992 130.128025
F 9.442255 3.858131 108.241902
F 9.366141 3.858114 130.065900
F 9.442255 11.574127 108.241902
F 9.366141 11.574110 130.065900
F 9.442255 19.290126 108.241902
F 9.366141 19.290109 130.065901
F 18.352504 3.857998 108.272915
F 18.276323 3.857998 130.096924
F 18.352504 11.573993 108.272915
F 18.276323 11.573993 130.096924
F 18.352504 19.289992 108.272915
F 18.276323 19.289992 130.096925
F 0.371404 3.887269 105.503469
F 0.322153 3.884890 127.328527
F 27.271655 3.857997 105.576014
F 27.195475 3.857997 127.400024
F 0.371404 11.603264 105.503469
F 0.322153 11.600885 127.328526
F 27.271655 11.573992 105.576014
F 27.195475 11.573992 127.400023
F 0.371404 19.319264 105.503469
F 0.322153 19.316885 127.328526
F 27.271655 19.289992 105.576014
F 27.195475 19.289992 127.400023
F 9.451794 3.858142 105.513714
F 9.375743 3.858112 127.337744
F 9.451794 11.574137 105.513714
F 9.375743 11.574107 127.337744
F 9.451794 19.290136 105.513714
F 9.375743 19.290107 127.337744
F 18.362034 3.857998 105.544913
F 18.285854 3.857998 127.368923
F 18.362034 11.573993 105.544913
F 18.285854 11.573993 127.368923
F 18.362034 19.289992 105.544913
F 18.285854 19.289992 127.368923
F 0.379561 1.256441 101.866429
F 0.330579 1.258105 123.690484
F 27.284345 1.285998 101.938679
F 27.208165 1.285998 123.762688
F 0.379561 8.972436 101.866429
F 0.330579 8.974100 123.690484
F 27.284345 9.001993 101.938679
F 27.208165 9.001993 123.762688
F 0.379561 16.688435 101.866429
F 0.330579 16.690099 123.690483
F 27.284345 16.717992 101.938679
F 27.208165 16.717992 123.762688
F 9.464466 1.285849 101.876376
F 9.388408 1.285877 123.700405
F 9.464466 9.001844 101.876376
F 9.388408 9.001872 123.700405
F 9.464466 16.717843 101.876376
F 9.388408 16.717871 123.700405
F 18.374724 1.285997 101.907578
F 18.298543 1.285997 123.731587
F 18.374724 9.001992 101.907578
F 18.298543 9.001992 123.731587
F 18.374724 16.717991 101.907578
F 18.298543 16.717991 123.731587
F 2.703974 7.731388 105.483781
F 2.640713 7.728404 127.309605
F 29.499061 7.715994 105.583789
F 29.422880 7.715994 127.407799
F 2.703974 15.447385 105.483781
F 2.640713 15.444401 127.309605
F 29.499061 15.431992 105.583789
F 29.422880 15.431992 127.407799
F 7.148949 12.859347 126.421119
F 7.224395 12.859141 104.597255
F 7.148949 5.143350 126.421119
F 7.224395 5.143145 104.597255
F 11.679743 7.716005 105.521581
F 11.603567 7.716004 127.345590
F 11.679743 15.432002 105.521581
F 11.603567 15.432002 127.345590
F 24.980759 20.575991 123.754913
F 25.056939 20.575991 101.930904
F 20.589442 7.715995 105.552688
F 20.513261 7.715995 127.376698
F 20.589442 15.431992 105.552688
F 20.513261 15.431992 127.376698
F 22.753355 16.717991 123.747138
F 22.829536 16.717991 101.923128
F 2.714373 5.128095 101.846157
F 2.652131 5.131264 123.672122
F 29.511748 5.143995 101.946454
F 29.435567 5.143995 123.770464
F 2.714373 12.844092 101.846157
F 2.652131 12.847261 123.672121
F 29.511748 12.859992 101.946454
F 29.435567 12.859992 123.770464
F 2.714373 20.560091 101.846157
F 2.652131 20.563260 123.672121
F 29.511748 20.575991 101.946454
F 29.435567 20.575991 123.770463
F 11.692429 5.143985 101.884246
F 11.616252 5.143985 123.708255
F 11.692429 12.859981 101.884245
F 11.616252 12.859982 123.708255
F 11.692429 20.575980 101.884246
F 11.616252 20.575981 123.708255
F 20.602129 5.143995 101.915353
F 20.525949 5.143995 123.739363
F 20.602129 12.859991 101.915353
F 20.525949 12.859991 123.739363
F 20.602129 20.575991 101.915353
F 20.525949 20.575991 123.739363
F 2.707819 5.127958 104.595311
F 2.641102 5.130500 126.417567
F 29.502233 5.143995 104.674455
F 29.426053 5.143995 126.498465
F 2.707819 12.843954 104.595312
F 2.641102 12.846497 126.417567
F 29.502233 12.859992 104.674455
F 29.426053 12.859992 126.498465
F 2.707819 20.559954 104.595312
F 2.641102 20.562496 126.417567
F 29.502233 20.575991 104.674455
F 29.426053 20.575991 126.498465
F 11.682917 5.143983 104.612262
F 11.606753 5.143984 126.436270
F 11.682917 12.859979 104.612263
F 11.606753 12.859981 126.436270
F 11.682917 20.575978 104.612262
F 11.606753 20.575980 126.436271
F 20.592615 5.143995 104.643355
F 20.516434 5.143995 126.467364
F 20.592614 12.859991 104.643355
F 20.516434 12.859992 126.467365
F 20.592615 20.575991 104.643355
F 20.516434 20.575991 126.467365
F 2.696692 7.731532 108.232265
F 2.629931 7.729204 130.054656
F 29.489530 7.715994 108.311790
F 29.413349 7.715994 130.135800
F 2.696692 15.447530 108.232266
F 2.629931 15.445202 130.054656
F 29.489530 15.431992 108.311790
F 29.413349 15.431992 130.135800
F 24.980759 12.859992 123.754913
F 25.056939 12.859992 101.930903
F 22.753355 9.001992 123.747138
F 22.829536 9.001992 101.923128
F 24.980759 5.143995 123.754913
F 25.056939 5.143995 101.930904
F 29.489530 23.147991 108.311790
F 29.413349 23.147991 130.135800
F 11.670215 7.716007 108.249597
F 11.594051 7.716005 130.073605
F 11.670215 15.432004 108.249598
F 11.594052 15.432002 130.073605
F 16.071136 20.575991 123.723812
F 16.147316 20.575990 101.899803
F 20.579910 7.715995 108.280690
F 20.503730 7.715995 130.104699
F 20.579911 15.431992 108.280690
F 20.503730 15.431992 130.104700
F 22.753355 1.285997 123.747138
F 22.829536 1.285997 101.923128
F 4.981617 1.282083 104.591617
F 4.908730 1.282747 126.415152
F 31.729639 1.285998 104.682230
F 31.653458 1.285998 126.506240
F 4.981617 8.998078 104.591617
F 4.908730 8.998742 126.415153
F 31.729639 9.001993 104.682230
F 31.653458 9.001993 126.506240
F 4.981617 16.714077 104.591617
F 4.908730 16.714741 126.415153
F 31.729639 16.717992 104.682231
F 31.653459 16.717992 126.506240
F 13.910392 1.285996 104.620030
F 13.834212 1.285996 126.444039
F 13.910392 9.001992 104.620030
F 13.834212 9.001992 126.444040
F 13.910392 16.717990 104.620030
F 13.834212 16.717990 126.444039
F 22.820021 1.285997 104.651130
F 22.743841 1.285997 126.475139
F 22.820021 9.001993 104.651130
F 22.743841 9.001992 126.475139
F 22.820021 16.717991 104.651130
F 22.743841 16.717991 126.475139
F 4.969517 3.861796 108.228869
F 4.896376 3.861158 130.052426
F 31.716932 3.857997 108.319565
F 31.640751 3.857997 130.143575
F 4.969517 11.577792 108.228869
F 4.896376 11.577153 130.052427
F 31.716932 11.573992 108.319565
F 31.640751 11.573992 130.143575
F 4.969517 19.293791 108.228869
F 4.896376 19.293152 130.052427
F 31.716932 19.289992 108.319565
F 31.640751 19.289992 130.143575
F 13.897685 3.857999 108.257365
F 13.821505 3.857998 130.081375
F 13.897685 11.573994 108.257365
F 13.821505 11.573994 130.081375
F 13.897685 19.289993 108.257366
F 13.821505 19.289993 130.081375
F 22.807315 3.857997 108.288465
F 22.731135 3.857997 130.112474
F 22.807315 11.573992 108.288465
F 22.731135 11.573992 130.112475
F 22.807315 19.289992 108.288465
F 22.731135 19.289992 130.112475
F 4.980424 3.862611 105.495286
F 4.906944 3.861898 127.319742
F 31.726463 3.857997 105.591564
F 31.650283 3.857997 127.415574
F 4.980424 11.578606 105.495286
F 4.906944 11.577893 127.319741
F 31.726463 11.573992 105.591564
F 31.650283 11.573992 127.415574
F 4.980424 19.294606 105.495286
F 4.906944 19.293893 127.319741
F 31.726463 19.289992 105.591564
F 31.650283 19.289992 127.415574
F 13.907216 3.857998 105.529362
F 13.831037 3.857998 127.353372
F 13.907216 11.573994 105.529362
F 13.831037 11.573994 127.353372
F 13.907216 19.289993 105.529362
F 13.831037 19.289993 127.353372
F 22.816846 3.857997 105.560464
F 22.740665 3.857997 127.384473
F 22.816846 11.573993 105.560463
F 22.740665 11.573993 127.384473
F 22.816846 19.289992 105.560464
F 22.740665 19.289992 127.384473
F 4.992740 1.281286 101.857891
F 4.919128 1.281977 123.682330
F 31.739153 1.285998 101.954229
F 31.662972 1.285998 123.778239
F 4.992740 8.997281 101.857891
F 4.919128 8.997972 123.682331
F 31.739153 9.001993 101.954229
F 31.662972 9.001993 123.778239
F 4.992740 16.713279 101.857890
F 4.919128 16.713971 123.682330
F 31.739153 16.717992 101.954229
F 31.662972 16.717992 123.778239
F 13.919905 1.285997 101.892027
F 13.843726 1.285997 123.716037
F 13.919905 9.001992 101.892027
F 13.843726 9.001992 123.716037
F 13.919905 16.717991 101.892027
F 13.843726 16.717991 123.716036
F 29.473667 23.147991 112.858459
F 20.564048 23.147991 112.827359
F 16.048917 23.147991 130.089149
F 16.125098 23.147991 108.265140
F 20.554517 23.147991 115.555360
F 16.109236 23.147991 112.811808
F 25.018859 23.147991 112.842909
F 16.099704 23.147991 115.539810
F 25.009328 23.147991 115.570910
F 24.958541 23.147991 130.120249
F 29.524454 23.147991 98.309119
F 29.448274 23.147991 120.133129
F 20.614835 23.147991 98.278019
F 20.538655 23.147991 120.102028
F 20.605304 23.147991 101.006020
F 20.529124 23.147991 122.830029
F 16.160023 23.147991 98.262468
F 16.083842 23.147991 120.086478
F 25.069645 23.147991 98.293569
F 24.993465 23.147991 120.117579
F 16.150492 23.147991 100.990470
F 16.074311 23.147991 122.814479
F 25.060115 23.147991 101.021570
F 24.983934 23.147991 122.845580
F 25.034721 23.147991 108.296240
F 29.499061 23.147991 105.583789
F 29.422880 23.147991 127.407799
F 20.589442 23.147991 105.552688
F 20.513261 23.147991 127.376698
F 24.968072 23.147991 127.392248
F 25.044252 23.147991 105.568239
F 20.579911 23.147991 108.280690
F 16.058449 23.147991 127.361148
F 16.134629 23.147991 105.537138
F 20.503730 23.147991 130.104700
F 7.145196 0.001048 127.329309
F 7.220785 0.001176 105.505223
F 11.594052 0.000009 130.073605
F 11.670215 0.000011 108.249597
F 2.629931 0.013209 130.054656
F 2.696692 0.015537 108.232266
F 11.603567 0.000009 127.345590
F 11.679743 0.000010 105.521581
F 2.640713 0.012409 127.309605
F 2.703974 0.015393 105.483782
F 7.161503 0.000683 122.783811
F 7.236982 0.000879 100.959942
F 7.170467 0.001068 120.054631
F 7.246021 0.001209 98.230535
F 11.619439 0.000010 122.798936
F 11.695604 0.000012 100.974928
F 2.652307 0.013763 122.780469
F 2.719012 0.016515 100.958346
F 11.628959 0.000010 120.070920
F 11.705137 0.000010 98.246911
F 7.211799 0.000819 108.234567
F 7.136384 0.000606 130.058426
F 2.663591 0.013050 120.034623
F 7.186641 0.000755 115.509190
F 0.387835 3.887929 98.229286
F 0.387835 11.603924 98.229286
F 0.387835 19.319923 98.229286
F 0.280368 1.246219 133.739550
F 0.227990 1.251463 155.560106
F 27.173257 1.285998 133.765360
F 27.097076 1.285998 155.589369
F 0.280368 8.962214 133.739550
F 0.227990 8.967458 155.560106
F 27.173257 9.001993 133.765360
F 27.097076 9.001993 155.589369
F 0.280368 16.678213 133.739550
F 0.227990 16.683457 155.560106
F 27.173257 16.717992 133.765360
F 27.097076 16.717992 155.589369
F 9.353468 1.285884 133.703233
F 9.277394 1.285907 155.527229
F 9.353468 9.001879 133.703234
F 9.277394 9.001902 155.527229
F 9.353468 16.717878 133.703234
F 9.277394 16.717900 155.527229
F 18.263636 1.285997 133.734259
F 18.187455 1.285997 155.558269
F 18.263636 9.001992 133.734259
F 18.187455 9.001992 155.558269
F 18.263636 16.717991 133.734260
F 18.187455 16.717991 155.558269
F 0.271548 3.896930 137.376477
F 0.219379 3.891648 159.196761
F 27.160550 3.857997 137.402695
F 27.084370 3.857997 159.226704
F 0.271548 11.612925 137.376477
F 0.219379 11.607643 159.196761
F 27.160550 11.573992 137.402695
F 27.084370 11.573992 159.226704
F 0.271548 19.328924 137.376477
F 0.219379 19.323642 159.196762
F 27.160550 19.289992 137.402695
F 27.084370 19.289992 159.226704
F 9.340776 3.858108 137.340566
F 9.264707 3.858084 159.164560
F 9.340776 11.574103 137.340566
F 9.264707 11.574079 159.164560
F 9.340776 19.290102 137.340567
F 9.264707 19.290078 159.164560
F 18.250930 3.857998 137.371594
F 18.174749 3.857998 159.195604
F 18.250930 11.573993 137.371595
F 18.174749 11.573993 159.195604
F 18.250930 19.289992 137.371595
F 18.174749 19.289992 159.195604
F 0.305335 3.882963 134.604546
F 0.254530 3.877340 156.431960
F 27.170081 3.857997 134.674694
F 27.093901 3.857997 156.498703
F 0.305335 11.598958 134.604546
F 0.254530 11.593336 156.431959
F 27.170081 11.573992 134.674694
F 27.093901 11.573992 156.498703
F 0.305335 19.314957 134.604546
F 0.254530 19.309335 156.431959
F 27.170081 19.289992 134.674694
F 27.093901 19.289992 156.498703
F 9.350396 3.858101 134.612422
F 9.274279 3.858084 156.436443
F 9.350396 11.574097 134.612422
F 9.274279 11.574080 156.436442
F 9.350396 19.290096 134.612422
F 9.274279 19.290079 156.436443
F 18.260460 3.857997 134.643593
F 18.184280 3.857998 156.467602
F 18.260461 11.573993 134.643593
F 18.184280 11.573993 156.467602
F 18.260460 19.289992 134.643593
F 18.184280 19.289992 156.467602
F 0.262916 1.265708 152.794107
F 27.182771 1.285998 131.037359
F 27.106591 1.285998 152.861368
F 0.262916 8.981703 152.794107
F 27.182771 9.001993 131.037359
F 27.106591 9.001993 152.861368
F 0.262916 16.697702 152.794107
F 27.182771 16.717992 131.037359
F 27.106591 16.717992 152.861368
F 9.363064 1.285889 130.975083
F 9.286961 1.285908 152.799106
F 9.363064 9.001884 130.975083
F 9.286961 9.001903 152.799106
F 9.363064 16.717882 130.975083
F 9.286961 16.717902 152.799106
F 18.273150 1.285997 131.006258
F 18.196969 1.285997 152.830267
F 18.273150 9.001992 131.006258
F 18.196969 9.001992 152.830267
F 18.273150 16.717991 131.006258
F 18.196970 16.717991 152.830267
F 2.617998 7.727753 134.584685
F 2.549835 7.726125 156.409703
F 29.397487 7.715994 134.682469
F 29.321306 7.715994 156.506478
F 2.617998 15.443751 134.584685
F 2.549835 15.442122 156.409702
F 29.397487 15.431992 134.682469
F 29.321306 15.431992 156.506478
F 24.882360 15.431992 151.944259
F 24.882360 7.715995 151.944259
F 13.767547 16.717991 145.540046
F 15.972737 15.431992 151.913159
F 11.578177 7.716004 134.620261
F 11.502009 7.716002 156.444272
F 11.578176 15.432001 134.620261
F 11.502009 15.431999 156.444272
F 15.972737 7.715995 151.913158
F 13.767547 9.001992 145.540046
F 20.487867 7.715995 134.651368
F 20.411687 7.715995 156.475377
F 20.487867 15.431992 134.651368
F 20.411687 15.431992 156.475377
F 13.767547 1.285997 145.540046
F 31.586792 16.717992 145.602248
F 2.629341 5.131918 130.947126
F 2.561135 5.133596 152.772216
F 29.410174 5.143995 131.045134
F 29.333993 5.143995 152.869143
F 2.629341 12.847915 130.947125
F 2.561135 12.849593 152.772216
F 29.410174 12.859992 131.045134
F 29.333993 12.859992 152.869143
F 2.629341 20.563914 130.947125
F 2.561135 20.565592 152.772216
F 29.410174 20.575991 131.045134
F 29.333993 20.575991 152.869143
F 11.590861 5.143985 130.982926
F 11.514693 5.143987 152.806937
F 11.590861 12.859982 130.982926
F 11.514693 12.859984 152.806936
F 11.590861 20.575981 130.982926
F 11.514693 20.575983 152.806937
F 20.500555 5.143995 131.014033
F 20.424375 5.143995 152.838042
F 20.500555 12.859991 131.014033
F 20.424375 12.859991 152.838042
F 20.500555 20.575991 131.014033
F 20.424375 20.575991 152.838042
F 2.618687 5.131080 133.691775
F 2.550194 5.133001 155.514476
F 29.400659 5.143995 133.773135
F 29.324479 5.143995 155.597144
F 2.618687 12.847077 133.691775
F 2.550194 12.848997 155.514476
F 29.400659 12.859992 133.773135
F 29.324479 12.859992 155.597144
F 2.618687 20.563076 133.691775
F 2.550194 20.564997 155.514476
F 29.400659 20.575991 133.773135
F 29.324479 20.575991 155.597144
F 11.581365 5.143985 133.710940
F 11.505193 5.143987 155.534949
F 11.581365 12.859982 133.710940
F 11.505193 12.859983 155.534949
F 11.581365 20.575981 133.710940
F 11.505193 20.575982 155.534949
F 20.491041 5.143995 133.742035
F 20.414860 5.143995 155.566044
F 20.491041 12.859991 133.742035
F 20.414860 12.859991 155.566044
F 20.491041 20.575991 133.742035
F 20.414860 20.575991 155.566044
F 2.607249 7.728619 137.328928
F 2.538856 7.726626 159.151543
F 29.387956 7.715994 137.410469
F 29.311775 7.715994 159.234479
F 2.607249 15.444617 137.328929
F 2.538856 15.442623 159.151543
F 29.387956 15.431992 137.410470
F 29.311775 15.431992 159.234479
F 7.060656 15.432490 151.882363
F 7.060656 7.716492 151.882363
F 4.845456 16.714538 145.506698
F 31.586792 9.001993 145.602248
F 24.895064 20.575991 148.306924
F 24.895064 12.859992 148.306924
F 29.387956 23.147991 137.410470
F 29.311775 23.147991 159.234479
F 11.568663 7.716004 137.348275
F 11.492489 7.716003 159.172284
F 11.568663 15.432002 137.348275
F 11.492489 15.432000 159.172284
F 24.895064 5.143995 148.306924
F 15.985441 20.575990 148.275824
F 20.478337 7.715995 137.379369
F 20.402156 7.715995 159.203379
F 20.478337 15.431992 137.379370
F 20.402156 15.431992 159.203379
F 4.845456 8.998539 145.506699
F 31.586792 1.285998 145.602248
F 4.884060 1.282930 133.689706
F 4.810374 1.283569 155.513285
F 31.628065 1.285998 133.780910
F 31.551885 1.285998 155.604920
F 4.884060 8.998925 133.689706
F 4.810374 8.999564 155.513285
F 31.628065 9.001993 133.780910
F 31.551885 9.001993 155.604920
F 4.884060 16.714923 133.689706
F 4.810374 16.715563 155.513285
F 31.628065 16.717992 133.780910
F 31.551885 16.717992 155.604920
F 13.808818 1.285997 133.718710
F 13.732639 1.285997 155.542719
F 13.808818 9.001992 133.718710
F 13.732639 9.001992 155.542719
F 13.808818 16.717990 133.718710
F 13.732639 16.717991 155.542719
F 22.718447 1.285997 133.749810
F 22.642267 1.285997 155.573819
F 22.718447 9.001992 133.749810
F 22.642267 9.001992 155.573819
F 22.718447 16.717991 133.749810
F 22.642267 16.717991 155.573819
F 4.871735 3.860970 137.326979
F 4.798131 3.860305 159.150534
F 31.615358 3.857997 137.418245
F 31.539177 3.857997 159.242254
F 4.871735 11.576965 137.326979
F 4.798131 11.576300 159.150534
F 31.615358 11.573993 137.418245
F 31.539177 11.573992 159.242254
F 4.871735 19.292964 137.326979
F 4.798131 19.292299 159.150534
F 31.615358 19.289992 137.418245
F 31.539178 19.289992 159.242254
F 13.796112 3.857998 137.356045
F 13.719932 3.857998 159.180054
F 13.796111 11.573994 137.356045
F 13.719932 11.573994 159.180054
F 13.796112 19.289993 137.356045
F 13.719932 19.289993 159.180054
F 22.705741 3.857997 137.387145
F 22.629561 3.857997 159.211154
F 22.705741 11.573992 137.387145
F 22.629561 11.573992 159.211154
F 22.705741 19.289992 137.387145
F 22.629561 19.289992 159.211154
F 4.882531 3.861667 134.594560
F 4.808237 3.861285 156.418799
F 31.624889 3.857997 134.690244
F 31.548709 3.857997 156.514254
F 4.882531 11.577662 134.594560
F 4.808237 11.577280 156.418798
F 31.624889 11.573992 134.690244
F 31.548709 11.573992 156.514253
F 4.882531 19.293662 134.594559
F 4.808237 19.293280 156.418799
F 31.624889 19.289992 134.690244
F 31.548709 19.289992 156.514253
F 13.805644 3.857998 134.628042
F 13.729464 3.857998 156.452052
F 13.805644 11.573994 134.628042
F 13.729464 11.573993 156.452052
F 13.805644 19.289993 134.628042
F 13.729464 19.289993 156.452052
F 22.715272 3.857997 134.659143
F 22.639091 3.857997 156.483153
F 22.715272 11.573993 134.659143
F 22.639091 11.573993 156.483152
F 22.715272 19.289992 134.659143
F 22.639091 19.289992 156.483152
F 4.894761 1.282221 130.957157
F 4.820627 1.282653 152.781432
F 31.637579 1.285998 131.052909
F 31.561398 1.285998 152.876919
F 4.894761 8.998217 130.957157
F 4.820627 8.998648 152.781431
F 31.637579 9.001993 131.052909
F 31.561398 9.001993 152.876918
F 4.894761 16.714215 130.957157
F 4.820627 16.714646 152.781431
F 31.637579 16.717992 131.052909
F 31.561398 16.717992 152.876918
F 13.818333 1.285997 130.990707
F 13.742154 1.285997 152.814717
F 13.818333 9.001992 130.990707
F 13.742154 9.001992 152.814717
F 13.818333 16.717991 130.990707
F 13.742154 16.717991 152.814717
F 22.727962 1.285997 131.021808
F 22.651781 1.285997 152.845818
F 22.727962 9.001992 131.021808
F 22.651781 9.001992 152.845818
F 22.727962 16.717991 131.021808
F 22.651781 16.717991 152.845817
F 7.119956 7.717013 134.604001
F 7.044381 7.716852 156.428128
F 7.119956 15.433010 134.604001
F 7.044381 15.432850 156.428127
F 15.985441 12.859991 148.275823
F 15.985441 5.143995 148.275823
F 16.033055 7.715995 134.635818
F 15.956875 7.715995 156.459827
F 16.033055 15.431992 134.635818
F 15.956875 15.431992 156.459827
F 4.845456 1.282544 145.506699
F 22.664485 19.289992 149.208482
F 24.942678 7.715995 134.666918
F 24.866498 7.715994 156.490928
F 24.942678 15.431992 134.666918
F 24.866498 15.431992 156.490928
F 7.073308 20.575484 148.245034
F 7.073308 12.859484 148.245034
F 7.132562 5.142960 130.966653
F 7.056954 5.143106 152.790770
F 7.132562 12.858957 130.966653
F 7.056954 12.859102 152.790770
F 7.132562 20.574956 130.966653
F 7.056955 20.575102 152.790770
F 16.045742 5.143995 130.998483
F 15.969562 5.143995 152.822492
F 16.045742 12.859991 130.998482
F 15.969562 12.859991 152.822492
F 16.045742 20.575990 130.998482
F 15.969562 20.575991 152.822492
F 24.955365 5.143995 131.029584
F 24.879185 5.143995 152.853593
F 24.955366 12.859992 131.029583
F 24.879185 12.859992 152.853592
F 24.955366 20.575991 131.029583
F 24.879185 20.575991 152.853593
F 7.123813 5.143421 133.695738
F 7.048021 5.143508 155.519692
F 7.123813 12.859418 133.695739
F 7.048021 12.859504 155.519692
F 7.123813 20.575417 133.695738
F 7.048021 20.575504 155.519693
F 16.036228 5.143995 133.726484
F 15.960048 5.143995 155.550494
F 16.036228 12.859991 133.726485
F 15.960048 12.859991 155.550494
F 16.036228 20.575991 133.726484
F 15.960048 20.575991 155.550494
F 24.945851 5.143995 133.757585
F 24.869670 5.143995 155.581594
F 24.945851 12.859992 133.757585
F 24.869670 12.859992 155.581594
F 24.945851 20.575991 133.757585
F 24.869671 20.575991 155.581594
F 7.111188 7.716548 137.333059
F 7.035375 7.716471 159.157021
F 7.111188 15.432546 137.333060
F 7.035375 15.432469 159.157021
F 7.073308 5.143488 148.245033
F 24.904578 20.575991 145.578922
F 22.664485 11.573993 149.208482
F 22.664485 3.857997 149.208483
F 16.023524 7.715995 137.363819
F 15.947344 7.715995 159.187829
F 16.023524 15.431992 137.363820
F 15.947344 15.431992 159.187829
F 13.754858 19.289993 149.177382
F 13.754858 11.573993 149.177381
F 24.933147 7.715994 137.394920
F 24.856967 7.715994 159.218929
F 24.933147 15.431992 137.394920
F 24.856967 15.431992 159.218929
F 24.904578 12.859992 145.578922
F 24.904578 5.143995 145.578923
F 0.262773 1.247894 141.013269
F 0.210824 1.253222 162.833413
F 27.147863 1.285998 141.040029
F 27.071683 1.285998 162.864039
F 0.262773 8.963889 141.013269
F 0.210824 8.969217 162.833413
F 27.147863 9.001993 141.040029
F 27.071683 9.001993 162.864039
F 0.262773 16.679888 141.013270
F 0.210824 16.685216 162.833413
F 27.147863 16.717992 141.040030
F 27.071683 16.717992 162.864039
F 9.328106 1.285891 140.977898
F 9.252043 1.285916 162.801892
F 9.328106 9.001886 140.977899
F 9.252043 9.001911 162.801892
F 9.328106 16.717885 140.977899
F 9.252043 16.717909 162.801892
F 18.238242 1.285997 141.008929
F 18.162062 1.285997 162.832938
F 18.238242 9.001992 141.008929
F 18.162062 9.001992 162.832938
F 18.238242 16.717991 141.008929
F 18.162062 16.717991 162.832938
F 0.254029 3.895238 144.650028
F 27.135157 3.857997 144.677364
F 0.254029 11.611233 144.650028
F 27.135157 11.573992 144.677364
F 0.254029 19.327232 144.650028
F 27.135157 19.289992 144.677364
F 9.315416 3.858100 144.615231
F 9.315416 11.574096 144.615231
F 9.315416 19.290095 144.615231
F 18.225536 3.857998 144.646264
F 18.225536 11.573993 144.646264
F 18.225536 19.289992 144.646264
F 0.288311 3.881105 141.880433
F 2.617998 0.011758 134.584685
F 27.144688 3.857997 141.949363
F 0.288311 11.597100 141.880433
F 2.549835 0.010130 156.409703
F 27.144688 11.573992 141.949363
F 0.288311 19.313099 141.880433
F 11.578176 0.000008 134.620261
F 27.144688 19.289992 141.949363
F 9.325032 3.858094 141.887096
F 9.325032 11.574089 141.887096
F 9.325032 19.290089 141.887096
F 18.235067 3.857997 141.918262
F 18.235067 11.573993 141.918262
F 18.235067 19.289992 141.918262
F 0.296794 1.261945 138.242518
F 0.246168 1.267598 160.069801
F 27.157378 1.285998 138.312028
F 27.081197 1.285998 160.136038
F 0.296795 8.977940 138.242518
F 0.246168 8.983593 160.069801
F 27.157378 9.001993 138.312028
F 27.081197 9.001993 160.136038
F 0.296794 16.693939 138.242518
F 0.246168 16.699592 160.069801
F 27.157377 16.717992 138.312028
F 27.081197 16.717992 160.136038
F 9.337707 1.285897 138.249759
F 9.261583 1.285913 160.073779
F 9.337706 9.001892 138.249759
F 9.261583 9.001908 160.073779
F 9.337706 16.717891 138.249759
F 9.261583 16.717907 160.073779
F 18.247756 1.285997 138.280927
F 18.171576 1.285997 160.104937
F 18.247756 9.001992 138.280927
F 18.171576 9.001992 160.104937
F 18.247756 16.717991 138.280927
F 18.171576 16.717991 160.104936
F 2.595221 7.727190 141.859709
F 29.372093 7.715994 141.957138
F 2.595221 15.443188 141.859709
F 29.372093 15.431992 141.957138
F 15.994955 20.575991 145.547822
F 15.994955 12.859991 145.547821
F 11.552787 7.716003 141.894931
F 11.552787 15.432001 141.894930
F 15.994955 5.143995 145.547822
F 20.462474 7.715995 141.926037
F 20.462474 15.431992 141.926037
F 13.754858 3.857998 149.177381
F 2.606595 5.132523 138.222208
F 2.538551 5.134141 160.047192
F 29.384780 5.143995 138.319804
F 29.308600 5.143995 160.143813
F 2.606596 12.848520 138.222207
F 2.538551 12.850138 160.047192
F 29.384780 12.859992 138.319804
F 29.308600 12.859992 160.143813
F 2.606596 20.564519 138.222207
F 2.538551 20.566137 160.047192
F 29.384780 20.575991 138.319804
F 29.308600 20.575991 160.143813
F 11.565471 5.143986 138.257596
F 11.489304 5.143988 160.081607
F 11.565471 12.859983 138.257596
F 11.489304 12.859984 160.081607
F 11.565471 20.575982 138.257596
F 11.489304 20.575984 160.081607
F 20.475162 5.143995 138.288703
F 20.398981 5.143995 160.112712
F 20.475162 12.859991 138.288703
F 20.398981 12.859991 160.112712
F 20.475162 20.575991 138.288702
F 20.398981 20.575991 160.112712
F 2.595862 5.131672 140.966057
F 2.527575 5.133740 162.788600
F 29.375266 5.143995 141.047805
F 29.299085 5.143995 162.871814
F 2.595862 12.847668 140.966057
F 2.527575 12.849737 162.788600
F 29.375266 12.859992 141.047805
F 29.299085 12.859992 162.871814
F 2.595862 20.563668 140.966057
F 2.527575 20.565736 162.788600
F 29.375266 20.575991 141.047805
F 29.299085 20.575991 162.871814
F 11.555976 5.143986 140.985609
F 11.479801 5.143987 162.809618
F 11.555976 12.859982 140.985609
F 11.479801 12.859983 162.809618
F 11.555976 20.575982 140.985609
F 11.479801 20.575983 162.809618
F 20.465647 5.143995 141.016704
F 20.389467 5.143995 162.840713
F 20.465647 12.859992 141.016704
F 20.389467 12.859992 162.840714
F 20.465647 20.575991 141.016704
F 20.389467 20.575991 162.840713
F 2.584448 7.728004 144.603172
F 29.362562 7.715994 144.685139
F 2.584448 15.444002 144.603172
F 29.362562 15.431992 144.685139
F 7.082137 20.575043 145.516057
F 31.574102 19.289992 149.239583
F 7.082137 12.859044 145.516057
F 29.362562 23.147991 144.685139
F 11.543273 7.716003 144.622944
F 11.543273 15.432001 144.622944
F 7.082137 5.143047 145.516057
F 20.452943 7.715995 144.654039
F 20.452943 15.431992 144.654039
F 4.833044 19.293392 149.144064
F 4.859447 1.283126 140.964244
F 4.785923 1.283815 162.787780
F 31.602672 1.285998 141.055579
F 31.526491 1.285998 162.879589
F 4.859447 8.999121 140.964244
F 4.785923 8.999810 162.787780
F 31.602672 9.001993 141.055579
F 31.526491 9.001993 162.879589
F 4.859447 16.715120 140.964245
F 4.785923 16.715809 162.787780
F 31.602672 16.717992 141.055580
F 31.526491 16.717992 162.879589
F 13.783425 1.285997 140.993379
F 13.707246 1.285997 162.817389
F 13.783425 9.001992 140.993379
F 13.707246 9.001992 162.817389
F 13.783425 16.717990 140.993379
F 13.707246 16.717991 162.817389
F 22.693054 1.285997 141.024479
F 22.616873 1.285997 162.848489
F 22.693054 9.001992 141.024479
F 22.616873 9.001992 162.848489
F 22.693054 16.717991 141.024479
F 22.616873 16.717991 162.848489
F 4.847151 3.860765 144.601512
F 31.589964 3.857997 144.692914
F 4.847151 11.576760 144.601512
F 31.589964 11.573992 144.692914
F 4.847151 19.292760 144.601512
F 31.589965 19.289992 144.692914
F 13.770718 3.857998 144.630714
F 13.770718 11.573994 144.630714
F 13.770718 19.289993 144.630714
F 22.680348 3.857997 144.661814
F 22.680348 11.573992 144.661814
F 22.680348 19.289992 144.661814
F 4.857831 3.861518 141.869322
F 31.599496 3.857997 141.964913
F 4.857831 11.577514 141.869322
F 31.599496 11.573992 141.964913
F 4.857831 19.293513 141.869322
F 31.599496 19.289992 141.964913
F 13.780251 3.857998 141.902712
F 13.780251 11.573994 141.902711
F 13.780251 19.289993 141.902711
F 22.689878 3.857997 141.933813
F 22.689878 11.573993 141.933813
F 22.689878 19.289992 141.933812
F 4.870169 1.282402 138.231939
F 4.795846 1.282771 160.056168
F 31.612185 1.285998 138.327579
F 31.536005 1.285998 160.151588
F 4.870169 8.998397 138.231939
F 4.795846 8.998766 160.056168
F 31.612185 9.001993 138.327579
F 31.536005 9.001993 160.151588
F 4.870169 16.714396 138.231940
F 4.795846 16.714765 160.056168
F 31.612185 16.717992 138.327579
F 31.536005 16.717992 160.151588
F 13.792940 1.285997 138.265377
F 13.716760 1.285997 160.089386
F 13.792940 9.001992 138.265377
F 13.716760 9.001992 160.089386
F 13.792940 16.717991 138.265377
F 13.716760 16.717991 160.089386
F 22.702568 1.285997 138.296478
F 22.626388 1.285997 160.120487
F 22.702568 9.001992 138.296478
F 22.626388 9.001992 160.120487
F 22.702568 16.717991 138.296478
F 22.626388 16.717991 160.120487
F 7.094744 7.716969 141.878703
F 7.094744 15.432966 141.878702
F 24.891891 15.431992 149.216257
F 16.007662 7.715995 141.910487
F 16.007662 15.431992 141.910487
F 31.574102 11.573992 149.239583
F 24.917285 7.715995 141.941588
F 24.917285 15.431992 141.941588
F 24.891891 7.715994 149.216258
F 7.107336 5.142998 138.241351
F 7.031792 5.143171 160.065486
F 7.107336 12.858994 138.241351
F 7.031792 12.859167 160.065486
F 7.107336 20.574993 138.241351
F 7.031792 20.575167 160.065486
F 16.020349 5.143995 138.273152
F 15.944168 5.143995 160.097162
F 16.020349 12.859991 138.273152
F 15.944168 12.859991 160.097162
F 16.020349 20.575991 138.273152
F 15.944168 20.575990 160.097162
F 24.929972 5.143995 138.304253
F 24.853792 5.143995 160.128263
F 24.929972 12.859992 138.304253
F 24.853792 12.859992 160.128262
F 24.929972 20.575991 138.304253
F 24.853792 20.575991 160.128263
F 7.098580 5.143461 140.970381
F 7.022746 5.143529 162.794349
F 7.098580 12.859458 140.970381
F 7.022746 12.859526 162.794349
F 7.098580 20.575457 140.970381
F 7.022746 20.575525 162.794350
F 16.010835 5.143995 141.001154
F 15.934655 5.143995 162.825163
F 16.010835 12.859992 141.001154
F 15.934655 12.859991 162.825163
F 16.010835 20.575991 141.001154
F 15.934654 20.575990 162.825163
F 24.920457 5.143995 141.032254
F 24.844277 5.143995 162.856264
F 24.920457 12.859992 141.032255
F 24.844277 12.859992 162.856264
F 24.920457 20.575991 141.032254
F 24.844277 20.575991 162.856264
F 7.085947 7.716512 144.607704
F 7.085947 15.432509 144.607705
F 4.833044 11.577393 149.144064
F 31.574102 3.857997 149.239583
F 15.998131 7.715995 144.638489
F 15.998131 15.431992 144.638489
F 4.833044 3.861398 149.144065
F 24.907754 7.715994 144.669589
F 24.907754 15.431992 144.669589
F 15.982268 15.431992 149.185157
F 0.245323 1.249672 148.286763
F 27.122470 1.285998 148.314699
F 0.245323 8.965667 148.286763
F 27.122470 9.001993 148.314699
F 0.245323 16.681666 148.286763
F 27.122470 16.717992 148.314699
F 9.302748 1.285898 148.252564
F 9.302748 9.001893 148.252564
F 9.302748 16.717892 148.252564
F 18.212849 1.285997 148.283599
F 18.212849 9.001992 148.283599
F 18.212849 16.717991 148.283599
F 0.236624 3.893424 151.923444
F 27.109764 3.857997 151.952034
F 0.236624 11.609420 151.923444
F 27.109764 11.573992 151.952034
F 0.236624 19.325419 151.923444
F 27.109763 19.289992 151.952034
F 9.290060 3.858092 151.889896
F 9.290060 11.574088 151.889896
F 9.290060 19.290087 151.889896
F 18.200143 3.857998 151.920934
F 18.200143 11.573993 151.920934
F 18.200143 19.289992 151.920934
F 0.271361 3.879234 149.156242
F 27.119294 3.857997 149.224033
F 0.271361 11.595229 149.156242
F 27.119294 11.573992 149.224033
F 0.271361 19.311229 149.156242
F 27.119294 19.289992 149.224033
F 9.299658 3.858089 149.161770
F 9.299658 11.574084 149.161770
F 9.299658 19.290083 149.161770
F 18.209673 3.857997 149.192932
F 18.209673 11.573993 149.192932
F 18.209673 19.289992 149.192932
F 0.279833 1.263830 145.518345
F 27.131984 1.285998 145.586698
F 0.279833 8.979825 145.518345
F 27.131984 9.001993 145.586698
F 0.279833 16.695824 145.518344
F 27.131984 16.717992 145.586697
F 9.312340 1.285904 145.524433
F 9.312340 9.001899 145.524433
F 9.312340 16.717898 145.524433
F 18.222363 1.285997 145.555597
F 18.222363 9.001992 145.555597
F 18.222363 16.717991 145.555597
F 2.572491 7.726654 149.134730
F 29.346700 7.715994 149.231808
F 2.572491 15.442652 149.134730
F 29.346700 15.431992 149.231808
F 15.982268 7.715995 149.185157
F 7.069554 15.432912 149.153413
F 11.527398 7.716003 149.169601
F 11.527397 15.432000 149.169601
F 7.069554 7.716914 149.153414
F 20.437081 7.715995 149.200707
F 20.437081 15.431992 149.200707
F 22.654954 19.289992 151.936484
F 2.583848 5.133074 145.497228
F 29.359387 5.143995 145.594473
F 2.583848 12.849071 145.497227
F 29.359387 12.859992 145.594473
F 2.583848 20.565070 145.497227
F 29.359387 20.575991 145.594473
F 11.540082 5.143987 145.532266
F 11.540082 12.859983 145.532266
F 11.540082 20.575982 145.532266
F 20.449768 5.143995 145.563372
F 20.449768 12.859991 145.563372
F 20.449768 20.575991 145.563372
F 2.572993 5.132312 148.240295
F 29.349872 5.143995 148.322474
F 2.572993 12.848309 148.240295
F 29.349872 12.859992 148.322474
F 2.572993 20.564308 148.240295
F 29.349872 20.575991 148.322474
F 11.530585 5.143986 148.260279
F 11.530585 12.859983 148.260279
F 11.530585 20.575982 148.260279
F 20.440253 5.143995 148.291374
F 20.440253 12.859991 148.291374
F 20.440253 20.575991 148.291374
F 2.561564 7.727339 151.877397
F 29.337169 7.715994 151.959809
F 2.561564 15.443337 151.877397
F 29.337169 15.431992 151.959809
F 22.677175 16.717991 145.571147
F 22.654954 11.573992 151.936484
F 22.677175 9.001992 145.571147
F 29.337169 23.147991 151.959809
F 11.517881 7.716003 151.897614
F 11.517881 15.432001 151.897614
F 22.677175 1.285997 145.571147
F 20.427550 7.715995 151.928709
F 20.427550 15.431992 151.928709
F 22.654954 3.857997 151.936484
F 4.834885 1.283338 148.238776
F 31.577278 1.285998 148.330249
F 4.834885 8.999333 148.238776
F 31.577278 9.001993 148.330249
F 4.834885 16.715332 148.238776
F 31.577278 16.717992 148.330249
F 13.758032 1.285997 148.268049
F 13.758032 9.001992 148.268049
F 13.758032 16.717990 148.268049
F 22.667660 1.285997 148.299149
F 22.667660 9.001993 148.299149
F 22.667660 16.717991 148.299149
F 4.822611 3.860544 151.876032
F 31.564571 3.857997 151.967584
F 4.822611 11.576539 151.876032
F 31.564571 11.573992 151.967584
F 4.822611 19.292538 151.876032
F 31.564571 19.289992 151.967584
F 13.745325 3.857998 151.905384
F 13.745325 11.573994 151.905384
F 13.745325 19.289993 151.905384
F 24.882360 23.147991 151.944259
F 15.972737 23.147991 151.913159
F 29.397487 23.147991 134.682469
F 29.321306 23.147991 156.506478
F 20.487867 23.147991 134.651368
F 20.411687 23.147991 156.475377
F 20.478337 23.147991 137.379369
F 20.402156 23.147991 159.203379
F 16.033055 23.147991 134.635818
F 15.956875 23.147991 156.459827
F 24.942678 23.147991 134.666918
F 24.866498 23.147991 156.490928
F 16.023524 23.147991 137.363819
F 24.891891 23.147991 149.216257
F 15.947344 23.147991 159.187829
F 24.933147 23.147991 137.394920
F 15.982268 23.147991 149.185157
F 24.856967 23.147991 159.218929
F 29.372093 23.147991 141.957138
F 20.462474 23.147991 141.926037
F 20.452943 23.147991 144.654039
F 16.007662 23.147991 141.910487
F 24.917285 23.147991 141.941588
F 15.998131 23.147991 144.638489
F 24.907754 23.147991 144.669589
F 29.346700 23.147991 149.231808
F 20.437081 23.147991 149.200707
F 20.427550 23.147991 151.928709
F 11.517881 0.000008 151.897614
F 2.561564 0.011344 151.877397
F 11.527397 0.000007 149.169601
F 7.069554 0.000919 149.153414
F 2.572491 0.010659 149.134730
F 7.085947 0.000517 144.607704
F 7.094744 0.000974 141.878702
F 11.543273 0.000008 144.622944
F 2.584448 0.012009 144.603172
F 11.552786 0.000008 141.894931
F 2.595221 0.011195 141.859709
F 7.035375 0.000477 159.157021
F 7.111188 0.000553 137.333059
F 7.044381 0.000857 156.428128
F 7.119956 0.001018 134.604001
F 11.492489 0.000007 159.172284
F 11.568663 0.000009 137.348275
F 2.538856 0.010630 159.151543
F 7.060656 0.000497 151.882363
F 2.607249 0.012624 137.328928
F 11.502009 0.000007 156.444272
F 0.313759 1.260085 130.966538
F 0.313759 8.976080 130.966538
F 0.313759 16.692079 130.966537
F 0.176874 1.256666 177.380026
F 27.020896 1.285998 177.413378
F 0.176874 8.972661 177.380026
F 27.020896 9.001993 177.413378
F 0.176874 16.688660 177.380026
F 27.020896 16.717992 177.413379
F 9.201351 1.285936 177.351218
F 9.201351 9.001931 177.351218
F 9.201351 16.717930 177.351218
F 18.111275 1.285997 177.382278
F 18.111275 9.001992 177.382278
F 18.111275 16.717991 177.382278
F 0.168360 3.886427 181.016787
F 27.008190 3.857997 181.050713
F 0.168360 11.602423 181.016787
F 27.008190 11.573992 181.050713
F 0.168360 19.318422 181.016787
F 27.008189 19.289992 181.050713
F 9.188665 3.858054 180.988549
F 9.188665 11.574050 180.988550
F 9.188665 19.290049 180.988549
F 18.098569 3.857998 181.019613
F 18.098569 11.573993 181.019613
F 18.098569 19.289992 181.019613
F 0.204806 3.871720 178.259033
F 27.017720 3.857997 178.322712
F 0.204806 11.587715 178.259033
F 27.017720 11.573992 178.322712
F 0.204806 19.303715 178.259033
F 27.017720 19.289992 178.322712
F 9.198153 3.858068 178.260462
F 9.198153 11.574063 178.260462
F 9.198152 19.290063 178.260462
F 18.108099 3.857997 178.291612
F 18.108100 11.573993 178.291612
F 18.108099 19.289992 178.291611
F 0.213050 1.271350 174.621094
F 2.482612 0.008385 178.234746
F 27.030410 1.285998 174.685377
F 0.213051 8.987345 174.621094
F 11.425846 0.000004 178.268283
F 27.030410 9.001993 174.685377
F 0.213050 16.703344 174.621094
F 2.471550 0.008286 180.973899
F 27.030410 16.717992 174.685377
F 9.210832 1.285924 174.623125
F 9.210832 9.001919 174.623125
F 9.210832 16.717917 174.623125
F 18.120789 1.285997 174.654276
F 18.120789 9.001992 174.654277
F 18.120789 16.717991 174.654276
F 2.482612 7.724380 178.234746
F 29.245126 7.715994 178.330488
F 2.482612 15.440378 178.234746
F 29.245126 15.431992 178.330487
F 24.729999 15.431992 195.592278
F 24.806180 15.431992 173.768269
F 11.425846 7.716000 178.268283
F 11.425846 15.431997 178.268283
F 24.730000 7.715994 195.592278
F 20.335507 7.715995 178.299387
F 20.335507 15.431992 178.299387
F 6.931143 20.575423 189.164347
F 2.493751 5.135310 174.597195
F 29.257813 5.143995 174.693153
F 2.493751 12.851307 174.597195
F 29.257813 12.859992 174.693153
F 2.493751 20.567306 174.597195
F 29.257813 20.575991 174.693152
F 11.438529 5.143990 174.630948
F 11.438529 12.859986 174.630947
F 11.438529 20.575985 174.630947
F 20.348194 5.143995 174.662052
F 20.348194 12.859991 174.662052
F 20.348194 20.575991 174.662052
F 2.482789 5.135342 177.336780
F 29.248299 5.143995 177.421154
F 2.482789 12.851338 177.336780
F 29.248299 12.859992 177.421154
F 2.482789 20.567338 177.336780
F 29.248299 20.575991 177.421154
F 11.429018 5.143988 177.358957
F 11.429018 12.859984 177.358958
F 11.429018 20.575984 177.358958
F 20.338680 5.143995 177.390053
F 20.338679 12.859991 177.390054
F 20.338680 20.575991 177.390053
F 2.471550 7.724281 180.973899
F 29.235595 7.715994 181.058488
F 2.471550 15.440279 180.973899
F 29.235595 15.431992 181.058489
F 24.806180 7.715994 173.768268
F 7.006647 20.575237 167.340205
F 6.931143 12.859424 189.164347
F 29.235595 23.147991 181.058488
F 11.416315 7.716002 180.996292
F 11.416315 15.431999 180.996292
F 7.006647 12.859238 167.340205
F 20.325976 7.715995 181.027388
F 20.325976 15.431992 181.027388
F 6.931143 5.143427 189.164347
F 4.737151 1.284342 177.336752
F 31.475704 1.285998 177.428929
F 4.737151 9.000337 177.336751
F 31.475704 9.001993 177.428929
F 4.737151 16.716336 177.336752
F 31.475704 16.717992 177.428929
F 13.656460 1.285997 177.366728
F 13.656460 9.001992 177.366728
F 13.656460 16.717991 177.366729
F 22.566086 1.285997 177.397828
F 22.566086 9.001993 177.397828
F 22.566086 16.717991 177.397829
F 4.724902 3.859536 180.974004
F 31.462997 3.857997 181.066263
F 4.724902 11.575531 180.974005
F 31.462997 11.573993 181.066264
F 4.724902 19.291530 180.974005
F 31.462997 19.289992 181.066264
F 13.643753 3.857998 181.004063
F 13.643753 11.573993 181.004063
F 13.643753 19.289993 181.004063
F 22.553380 3.857997 181.035163
F 22.553380 11.573992 181.035163
F 22.553380 19.289992 181.035164
F 4.734129 3.860868 178.243053
F 31.472528 3.857997 178.338263
F 4.734129 11.576863 178.243053
F 31.472528 11.573992 178.338263
F 4.734129 19.292863 178.243053
F 31.472528 19.289992 178.338262
F 13.653284 3.857998 178.276061
F 13.653284 11.573993 178.276061
F 13.653284 19.289993 178.276061
F 22.562911 3.857997 178.307162
F 22.562911 11.573993 178.307162
F 22.562911 19.289992 178.307162
F 4.746443 1.283049 174.605669
F 31.485218 1.285998 174.700928
F 4.746443 8.999044 174.605669
F 31.485218 9.001993 174.700928
F 4.746443 16.715043 174.605669
F 31.485218 16.717992 174.700928
F 13.665973 1.285997 174.638726
F 13.665973 9.001992 174.638726
F 13.665973 16.717991 174.638726
F 22.575601 1.285997 174.669827
F 22.575601 9.001992 174.669827
F 22.575601 16.717991 174.669827
F 6.968964 7.716636 178.252291
F 6.968964 15.432633 178.252291
F 15.820376 15.431992 195.561178
F 15.880695 7.715995 178.283836
F 15.880695 15.431992 178.283836
F 7.006647 5.143241 167.340205
F 24.790317 7.715995 178.314937
F 24.790317 15.431992 178.314937
F 15.896557 15.431992 173.737168
F 6.981516 5.143315 174.614928
F 6.981515 12.859312 174.614928
F 6.981515 20.575311 174.614928
F 15.893381 5.143995 174.646501
F 15.893381 12.859991 174.646501
F 15.893381 20.575991 174.646501
F 24.803004 5.143995 174.677603
F 24.803004 12.859992 174.677602
F 24.803004 20.575991 174.677602
F 6.972230 5.143579 177.343661
F 6.972230 12.859576 177.343662
F 6.972230 20.575575 177.343661
F 15.883868 5.143995 177.374503
F 15.883868 12.859991 177.374503
F 15.883867 20.575991 177.374503
F 24.793490 5.143995 177.405604
F 24.793490 12.859991 177.405604
F 24.793490 20.575991 177.405604
F 6.959599 7.716395 180.980989
F 6.959599 15.432393 180.980990
F 15.820376 7.715995 195.561177
F 15.918775 5.143995 167.371831
F 15.871163 7.715995 181.011838
F 15.871163 15.431992 181.011838
F 15.842595 5.143995 189.195841
F 24.780786 7.715994 181.042938
F 24.780786 15.431992 181.042938
F 15.896557 7.715995 173.737168
F 0.159770 1.258433 184.653598
F 26.995502 1.285998 184.688048
F 0.159770 8.974428 184.653598
F 26.995502 9.001993 184.688048
F 0.159770 16.690427 184.653598
F 26.995502 16.717992 184.688048
F 9.175994 1.285944 184.625882
F 9.175994 9.001939 184.625882
F 9.175994 16.717938 184.625882
F 18.085881 1.285997 184.656948
F 18.085881 9.001992 184.656948
F 18.085881 16.717991 184.656948
F 0.202283 3.889907 166.470062
F 0.151191 3.884678 188.290391
F 27.058976 3.857997 166.501373
F 26.982796 3.857997 188.325383
F 0.202283 11.605903 166.470062
F 0.151191 11.600673 188.290391
F 27.058977 11.573992 166.501373
F 26.982796 11.573992 188.325383
F 0.202283 19.321902 166.470062
F 0.151191 19.316672 188.290391
F 27.058976 19.289992 166.501373
F 26.982796 19.289992 188.325383
F 9.239359 3.858075 166.439223
F 9.163302 3.858048 188.263214
F 9.239359 11.574070 166.439223
F 9.163302 11.574043 188.263214
F 9.239359 19.290069 166.439223
F 9.163302 19.290042 188.263214
F 18.149356 3.857998 166.470273
F 18.073175 3.857998 188.294282
F 18.149356 11.573993 166.470273
F 18.073175 11.573993 188.294283
F 18.149356 19.289992 166.470273
F 18.073175 19.289992 188.294283
F 0.188120 3.869700 185.535184
F 27.068507 3.857997 163.773373
F 26.992327 3.857997 185.597382
F 0.188120 11.585695 185.535184
F 27.068507 11.573992 163.773372
F 26.992327 11.573992 185.597382
F 0.188120 19.301695 185.535184
F 27.068507 19.289992 163.773372
F 26.992327 19.289992 185.597382
F 9.248902 3.858079 163.711115
F 9.172780 3.858063 185.535135
F 9.248901 11.574075 163.711115
F 9.172780 11.574058 185.535135
F 9.248902 19.290074 163.711115
F 9.172780 19.290057 185.535135
F 18.158887 3.857997 163.742272
F 18.082706 3.857998 185.566281
F 18.158887 11.573993 163.742271
F 18.082706 11.573993 185.566281
F 18.158887 19.289992 163.742271
F 18.082706 19.289992 185.566281
F 0.196478 1.273234 181.897122
F 27.005017 1.285998 181.960047
F 0.196478 8.989229 181.897122
F 27.005017 9.001993 181.960047
F 0.196478 16.705227 181.897122
F 27.005016 16.717992 181.960047
F 9.185459 1.285930 181.897799
F 9.185459 9.001925 181.897798
F 9.185459 16.717923 181.897798
F 18.095395 1.285997 181.928946
F 18.095395 9.001992 181.928946
F 18.095395 16.717991 181.928946
F 2.527319 7.725565 163.684684
F 2.459996 7.723776 185.509815
F 29.295913 7.715994 163.781147
F 29.219732 7.715994 185.605157
F 2.527319 15.441563 163.684684
F 2.459996 15.439773 185.509815
F 29.295913 15.431992 163.781147
F 29.219732 15.431992 185.605157
F 24.739530 15.431992 192.864276
F 24.815711 15.431992 171.040267
F 6.909128 15.432313 195.530282
F 6.984847 15.432422 173.706333
F 11.476621 7.716001 163.718942
F 11.400458 7.715999 185.542953
F 11.476621 15.431999 163.718941
F 11.400458 15.431996 185.542952
F 6.909128 7.716315 195.530282
F 6.984847 7.716424 173.706333
F 20.386294 7.715995 163.750047
F 20.310113 7.715995 185.574056
F 20.386294 15.431992 163.750047
F 20.310113 15.431992 185.574056
F 24.739530 7.715994 192.864276
F 24.815711 7.715995 171.040267
F 2.471370 5.135908 181.872291
F 29.232419 5.143995 181.967822
F 2.471370 12.851905 181.872291
F 29.232419 12.859992 181.967823
F 2.471370 20.567904 181.872291
F 29.232419 20.575991 181.967822
F 11.413142 5.143990 181.905618
F 11.413142 12.859987 181.905618
F 11.413142 20.575986 181.905618
F 20.322801 5.143995 181.936721
F 20.322801 12.859991 181.936721
F 20.322801 20.575991 181.936721
F 2.460276 5.136043 184.611021
F 29.222905 5.143995 184.695823
F 2.460276 12.852040 184.611021
F 29.222905 12.859992 184.695824
F 2.460276 20.568040 184.611021
F 29.222905 20.575991 184.695823
F 11.403626 5.143988 184.633627
F 11.403626 12.859985 184.633627
F 11.403626 20.575984 184.633627
F 20.313286 5.143995 184.664723
F 20.313286 12.859991 184.664723
F 20.313286 20.575991 184.664723
F 2.516323 7.725862 166.425648
F 2.448996 7.723611 188.248119
F 29.286382 7.715994 166.509148
F 29.210201 7.715994 188.333158
F 2.516323 15.441860 166.425648
F 2.448996 15.439609 188.248120
F 29.286382 15.431992 166.509149
F 29.210201 15.431992 188.333158
F 24.742703 20.575991 191.954943
F 24.818883 20.575991 170.130933
F 15.829908 15.431992 192.833176
F 15.906088 15.431992 171.009166
F 24.742703 12.859992 191.954943
F 24.818883 12.859992 170.130933
F 29.286382 23.147991 166.509148
F 29.210201 23.147991 188.333158
F 11.467098 7.716002 166.446953
F 11.390923 7.716001 188.270961
F 11.467098 15.432000 166.446953
F 11.390923 15.431999 188.270961
F 24.742703 5.143995 191.954942
F 24.818883 5.143995 170.130933
F 20.376763 7.715995 166.478048
F 20.300582 7.715995 188.302057
F 20.376763 15.431992 166.478048
F 20.300582 15.431992 188.302058
F 15.829907 7.715995 192.833176
F 15.906088 7.715995 171.009167
F 4.712569 1.284548 184.611279
F 31.450311 1.285998 184.703598
F 4.712569 9.000543 184.611279
F 31.450311 9.001993 184.703598
F 4.712569 16.716542 184.611279
F 31.450311 16.717992 184.703598
F 13.631067 1.285997 184.641398
F 13.631067 9.001992 184.641398
F 13.631067 16.717991 184.641398
F 22.540693 1.285997 184.672498
F 22.540693 9.001992 184.672498
F 22.540693 16.717991 184.672498
F 4.773706 3.860051 166.425024
F 4.700220 3.859359 188.248555
F 31.513784 3.857997 166.516923
F 31.437604 3.857997 188.340933
F 4.773706 11.576047 166.425024
F 4.700220 11.575355 188.248555
F 31.513784 11.573993 166.516924
F 31.437604 11.573992 188.340933
F 4.773706 19.292046 166.425024
F 4.700220 19.291354 188.248555
F 31.513784 19.289992 166.516924
F 31.437604 19.289992 188.340933
F 13.694539 3.857998 166.454723
F 13.618360 3.857998 188.278733
F 13.694539 11.573994 166.454723
F 13.618360 11.573993 188.278732
F 13.694539 19.289993 166.454723
F 13.618360 19.289993 188.278732
F 22.604167 3.857997 166.485823
F 22.527987 3.857997 188.309832
F 22.604167 11.573992 166.485823
F 22.527987 11.573992 188.309833
F 22.604167 19.289992 166.485824
F 22.527987 19.289992 188.309833
F 4.783482 3.861160 163.693539
F 4.709485 3.860709 185.517834
F 31.523315 3.857997 163.788923
F 31.447135 3.857997 185.612932
F 4.783482 11.577155 163.693539
F 4.709485 11.576704 185.517834
F 31.523315 11.573992 163.788923
F 31.447135 11.573992 185.612932
F 4.783482 19.293154 163.693539
F 4.709485 19.292703 185.517834
F 31.523315 19.289992 163.788922
F 31.447135 19.289992 185.612932
F 13.704071 3.857998 163.726721
F 13.627891 3.857998 185.550731
F 13.704071 11.573993 163.726721
F 13.627891 11.573993 185.550730
F 13.704071 19.289993 163.726721
F 13.627891 19.289993 185.550730
F 22.613698 3.857997 163.757822
F 22.537517 3.857997 185.581831
F 22.613698 11.573993 163.757822
F 22.537517 11.573993 185.581831
F 22.613698 19.289992 163.757822
F 22.537517 19.289992 185.581831
F 4.721799 1.283207 181.880444
F 31.459824 1.285998 181.975597
F 4.721799 8.999202 181.880444
F 31.459824 9.001993 181.975597
F 4.721799 16.715201 181.880444
F 31.459824 16.717992 181.975597
F 13.640580 1.285997 181.913396
F 13.640580 9.001992 181.913396
F 13.640580 16.717991 181.913396
F 22.550207 1.285997 181.944497
F 22.550207 9.001992 181.944497
F 22.550207 16.717991 181.944496
F 7.019228 7.716784 163.702845
F 6.943768 7.716583 185.526997
F 7.019228 15.432782 163.702845
F 6.943768 15.432581 185.526997
F 15.833081 20.575990 191.923842
F 15.909261 20.575991 170.099833
F 15.931482 7.715995 163.734496
F 15.855301 7.715995 185.558506
F 15.931482 15.431992 163.734496
F 15.855301 15.431992 185.558506
F 15.918775 12.859991 167.371831
F 15.842595 12.859991 189.195840
F 24.841104 7.715994 163.765597
F 24.764924 7.715994 185.589607
F 24.841104 15.431992 163.765597
F 24.764924 15.431992 185.589606
F 15.833081 12.859991 191.923842
F 15.909261 12.859992 170.099833
F 6.956373 5.143386 181.889648
F 6.956373 12.859382 181.889648
F 6.956373 20.575381 181.889648
F 15.867988 5.143995 181.921171
F 15.867988 12.859991 181.921171
F 15.867988 20.575990 181.921171
F 24.777611 5.143995 181.952272
F 24.777611 12.859992 181.952272
F 24.777611 20.575991 181.952272
F 6.946986 5.143613 184.618314
F 6.946986 12.859609 184.618315
F 6.946986 20.575609 184.618315
F 15.858474 5.143995 184.649173
F 15.858474 12.859991 184.649173
F 15.858474 20.575991 184.649173
F 24.768096 5.143995 184.680273
F 24.768097 12.859992 184.680273
F 24.768097 20.575991 184.680273
F 7.010105 7.716449 166.431677
F 6.934361 7.716358 188.255637
F 7.010105 15.432446 166.431678
F 6.934361 15.432355 188.255637
F 15.833081 5.143995 191.923842
F 15.909261 5.143995 170.099833
F 6.918533 15.432541 192.801695
F 6.994090 15.432710 170.977566
F 15.921950 7.715995 166.462498
F 15.845770 7.715995 188.286507
F 15.921950 15.431992 166.462498
F 15.845770 15.431992 188.286508
F 6.918533 7.716543 192.801695
F 6.994090 7.716712 170.977566
F 24.831573 7.715994 166.493598
F 24.755393 7.715994 188.317608
F 24.831573 15.431992 166.493599
F 24.755393 15.431992 188.317608
F 6.921751 20.575648 191.892960
F 6.997482 20.575549 170.069005
F 0.193793 1.254944 170.106708
F 0.142642 1.260225 191.927219
F 27.046289 1.285998 170.138708
F 26.970109 1.285998 191.962718
F 0.193793 8.970939 170.106708
F 0.142641 8.976220 191.927219
F 27.046289 9.001993 170.138708
F 26.970109 9.001993 191.962718
F 0.193793 16.686938 170.106709
F 0.142641 16.692219 191.927219
F 27.046289 16.717992 170.138708
F 26.970109 16.717992 191.962718
F 9.226696 1.285925 170.076554
F 9.150629 1.285950 191.900547
F 9.226696 9.001920 170.076554
F 9.150629 9.001945 191.900547
F 9.226696 16.717919 170.076555
F 9.150629 16.717944 191.900547
F 18.136668 1.285997 170.107608
F 18.060488 1.285997 191.931617
F 18.136668 9.001992 170.107608
F 18.060488 9.001992 191.931617
F 18.136668 16.717991 170.107608
F 18.060488 16.717991 191.931618
F 0.185312 3.888203 173.743353
F 0.134057 3.882871 195.564068
F 27.033583 3.857997 173.776043
F 26.957403 3.857997 195.600053
F 0.185312 11.604198 173.743354
F 0.134057 11.598867 195.564068
F 27.033583 11.573992 173.776044
F 26.957403 11.573992 195.600053
F 0.185312 19.320198 173.743354
F 0.134057 19.314866 195.564068
F 27.033583 19.289992 173.776044
F 26.957402 19.289992 195.600053
F 9.214013 3.858064 173.713886
F 9.137930 3.858043 195.537881
F 9.214013 11.574060 173.713886
F 9.137930 11.574038 195.537881
F 9.214013 19.290059 173.713886
F 9.137930 19.290037 195.537881
F 18.123962 3.857998 173.744943
F 18.047782 3.857998 195.568953
F 18.123962 11.573993 173.744943
F 18.047782 11.573993 195.568953
F 18.123962 19.289992 173.744944
F 18.047782 19.289992 195.568953
F 0.221299 3.873582 170.983272
F 0.171365 3.867613 192.811438
F 27.043114 3.857997 171.048042
F 26.966933 3.857997 192.872052
F 0.221299 11.589577 170.983272
F 0.171365 11.583608 192.811438
F 27.043114 11.573992 171.048042
F 26.966933 11.573992 192.872052
F 0.221299 19.305576 170.983271
F 0.171365 19.299608 192.811438
F 27.043114 19.289992 171.048042
F 26.966933 19.289992 192.872051
F 9.223526 3.858074 170.985788
F 9.147410 3.858058 192.809808
F 9.223526 11.574069 170.985788
F 9.147410 11.574053 192.809808
F 9.223526 19.290069 170.985788
F 9.147410 19.290052 192.809808
F 18.133493 3.857997 171.016942
F 18.057313 3.857997 192.840951
F 18.133493 11.573993 171.016941
F 18.057313 11.573993 192.840951
F 18.133493 19.289992 171.016942
F 18.057313 19.289992 192.840951
F 0.229556 1.269478 167.345456
F 0.179749 1.275344 189.173279
F 27.055804 1.285998 167.410707
F 26.979623 1.285998 189.234717
F 0.229556 8.985473 167.345456
F 0.179749 8.991338 189.173279
F 27.055804 9.001993 167.410707
F 26.979623 9.001993 189.234717
F 0.229556 16.701472 167.345456
F 0.179749 16.707337 189.173279
F 27.055804 16.717992 167.410707
F 26.979623 16.717992 189.234716
F 9.236206 1.285918 167.348451
F 9.160087 1.285935 189.172471
F 9.236206 9.001913 167.348451
F 9.160087 9.001930 189.172471
F 9.236206 16.717912 167.348451
F 9.160087 16.717928 189.172471
F 18.146182 1.285997 167.379606
F 18.070002 1.285997 189.203615
F 18.146182 9.001992 167.379606
F 18.070002 9.001992 189.203616
F 18.146182 16.717991 167.379606
F 18.070002 16.717991 189.203615
F 2.504924 7.724980 170.959677
F 2.437261 7.723141 192.784901
F 29.270519 7.715994 171.055817
F 29.194339 7.715994 192.879827
F 2.504924 15.440977 170.959677
F 2.437261 15.439138 192.784900
F 29.270519 15.431992 171.055817
F 29.194339 15.431992 192.879826
F 6.921751 12.859649 191.892960
F 6.997482 12.859549 170.069006
F 6.921751 5.143652 191.892960
F 6.997482 5.143553 170.069005
F 11.451234 7.716000 170.993612
F 11.375068 7.715998 192.817623
F 11.451234 15.431998 170.993612
F 11.375068 15.431995 192.817623
F 24.752217 20.575991 189.226941
F 24.828398 20.575991 167.402932
F 20.360900 7.715995 171.024717
F 20.284719 7.715995 192.848726
F 20.360900 15.431992 171.024716
F 20.284719 15.431992 192.848726
F 22.524814 16.717991 189.219166
F 22.600994 16.717991 167.395156
F 2.516098 5.134714 167.322179
F 2.448620 5.136527 189.147354
F 29.283206 5.143995 167.418483
F 29.207026 5.143995 189.242492
F 2.516098 12.850711 167.322179
F 2.448620 12.852524 189.147354
F 29.283206 12.859992 167.418482
F 29.207026 12.859992 189.242492
F 2.516098 20.566710 167.322179
F 2.448620 20.568523 189.147354
F 29.283206 20.575991 167.418482
F 29.207026 20.575991 189.242492
F 11.463917 5.143989 167.356277
F 11.387753 5.143991 189.180288
F 11.463917 12.859985 167.356276
F 11.387753 12.859988 189.180287
F 11.463917 20.575984 167.356276
F 11.387753 20.575987 189.180288
F 20.373588 5.143995 167.387382
F 20.297407 5.143995 189.211391
F 20.373588 12.859991 167.387381
F 20.297407 12.859991 189.211391
F 20.373588 20.575991 167.387381
F 20.297407 20.575991 189.211391
F 2.505124 5.134526 170.062687
F 2.437714 5.136700 191.885242
F 29.273692 5.143995 170.146483
F 29.197511 5.143995 191.970493
F 2.505124 12.850523 170.062687
F 2.437714 12.852697 191.885243
F 29.273692 12.859992 170.146484
F 29.197511 12.859992 191.970493
F 2.505124 20.566522 170.062687
F 2.437714 20.568696 191.885243
F 29.273692 20.575991 170.146483
F 29.197511 20.575991 191.970493
F 11.454409 5.143987 170.084287
F 11.378235 5.143989 191.908296
F 11.454409 12.859984 170.084287
F 11.378235 12.859985 191.908296
F 11.454409 20.575983 170.084287
F 11.378235 20.575984 191.908296
F 20.364073 5.143995 170.115383
F 20.287893 5.143995 191.939392
F 20.364073 12.859991 170.115383
F 20.287893 12.859992 191.939393
F 20.364073 20.575991 170.115383
F 20.287893 20.575991 191.939393
F 2.493948 7.725054 173.699720
F 2.426404 7.722983 195.522368
F 29.260988 7.715994 173.783818
F 29.184808 7.715994 195.607828
F 2.493948 15.441051 173.699720
F 2.426404 15.438981 195.522369
F 29.260988 15.431992 173.783818
F 29.184808 15.431992 195.607828
F 24.752217 12.859992 189.226941
F 24.828398 12.859992 167.402932
F 22.524814 9.001992 189.219166
F 22.600994 9.001992 167.395157
F 24.752217 5.143995 189.226941
F 24.828398 5.143995 167.402932
F 29.260988 23.147991 173.783818
F 29.184808 23.147991 195.607828
F 11.441706 7.716002 173.721622
F 11.365533 7.716001 195.545631
F 11.441706 15.432000 173.721623
F 11.365533 15.431998 195.545631
F 15.842595 20.575990 189.195840
F 15.918775 20.575991 167.371831
F 20.351369 7.715995 173.752718
F 20.275189 7.715995 195.576728
F 20.351369 15.431992 173.752718
F 20.275189 15.431992 195.576728
F 22.524814 1.285997 189.219166
F 22.600994 1.285997 167.395157
F 4.761520 1.284075 170.062267
F 4.687878 1.284719 191.885832
F 31.501098 1.285998 170.154258
F 31.424917 1.285998 191.978268
F 4.761520 9.000070 170.062267
F 4.687878 9.000714 191.885832
F 31.501098 9.001993 170.154258
F 31.424917 9.001993 191.978268
F 4.761520 16.716069 170.062267
F 4.687879 16.716713 191.885832
F 31.501098 16.717992 170.154259
F 31.424917 16.717992 191.978268
F 13.681853 1.285997 170.092058
F 13.605674 1.285997 191.916067
F 13.681853 9.001992 170.092058
F 13.605674 9.001992 191.916067
F 13.681853 16.717991 170.092058
F 13.605674 16.717991 191.916067
F 22.591480 1.285997 170.123158
F 22.515299 1.285997 191.947168
F 22.591480 9.001992 170.123158
F 22.515299 9.001992 191.947168
F 22.591480 16.717991 170.123158
F 22.515299 16.717991 191.947168
F 4.749322 3.859786 173.699509
F 4.675467 3.859206 195.523119
F 31.488391 3.857997 173.791594
F 31.412210 3.857997 195.615603
F 4.749322 11.575782 173.699509
F 4.675467 11.575202 195.523120
F 31.488391 11.573993 173.791594
F 31.412210 11.573992 195.615603
F 4.749322 19.291781 173.699509
F 4.675467 19.291201 195.523120
F 31.488391 19.289992 173.791594
F 31.412210 19.289992 195.615603
F 13.669146 3.857998 173.729393
F 13.592967 3.857998 195.553402
F 13.669146 11.573994 173.729393
F 13.592967 11.573993 195.553403
F 13.669146 19.289993 173.729393
F 13.592967 19.289993 195.553402
F 22.578774 3.857997 173.760493
F 22.502593 3.857997 195.584503
F 22.578774 11.573992 173.760493
F 22.502593 11.573992 195.584503
F 22.578774 19.289992 173.760493
F 22.502593 19.289992 195.584503
F 4.758781 3.861021 170.968290
F 4.684859 3.860543 192.792615
F 31.497922 3.857997 171.063593
F 31.421741 3.857997 192.887602
F 4.758781 11.577016 170.968289
F 4.684859 11.576539 192.792615
F 31.497922 11.573992 171.063592
F 31.421741 11.573992 192.887602
F 4.758781 19.293015 170.968289
F 4.684859 19.292538 192.792615
F 31.497922 19.289992 171.063592
F 31.421741 19.289992 192.887602
F 13.678678 3.857998 171.001391
F 13.602498 3.857998 192.825400
F 13.678678 11.573993 171.001391
F 13.602498 11.573993 192.825400
F 13.678678 19.289993 171.001391
F 13.602498 19.289992 192.825400
F 22.588304 3.857997 171.032492
F 22.512124 3.857997 192.856501
F 22.588304 11.573993 171.032492
F 22.512124 11.573993 192.856501
F 22.588304 19.289992 171.032492
F 22.512124 19.289992 192.856501
F 4.771118 1.282903 167.330913
F 4.697164 1.283368 189.155222
F 31.510611 1.285998 167.426257
F 31.434431 1.285998 189.250267
F 4.771118 8.998898 167.330913
F 4.697164 8.999363 189.155222
F 31.510612 9.001993 167.426257
F 31.434431 9.001993 189.250267
F 4.771118 16.714897 167.330913
F 4.697164 16.715362 189.155221
F 31.510611 16.717992 167.426257
F 31.434431 16.717992 189.250267
F 13.691367 1.285997 167.364056
F 13.615187 1.285997 189.188065
F 13.691367 9.001992 167.364056
F 13.615187 9.001992 189.188065
F 13.691367 16.717991 167.364055
F 13.615187 16.717991 189.188065
F 29.245126 23.147991 178.330487
F 20.335507 23.147991 178.299387
F 15.820376 23.147991 195.561177
F 15.896557 23.147991 173.737168
F 20.325976 23.147991 181.027388
F 15.880695 23.147991 178.283837
F 24.790317 23.147991 178.314937
F 15.871163 23.147991 181.011838
F 24.780786 23.147991 181.042938
F 24.729999 23.147991 195.592278
F 29.295913 23.147991 163.781147
F 29.219732 23.147991 185.605157
F 20.386294 23.147991 163.750047
F 20.310113 23.147991 185.574056
F 20.376763 23.147991 166.478048
F 20.300582 23.147991 188.302058
F 15.931482 23.147991 163.734496
F 15.855301 23.147991 185.558506
F 24.841104 23.147991 163.765597
F 24.764924 23.147991 185.589607
F 15.921950 23.147991 166.462498
F 15.845770 23.147991 188.286507
F 24.831573 23.147991 166.493598
F 24.755393 23.147991 188.317608
F 24.806180 23.147991 173.768268
F 29.270519 23.147991 171.055817
F 29.194339 23.147991 192.879827
F 20.360900 23.147991 171.024716
F 20.284719 23.147991 192.848726
F 24.739530 23.147991 192.864276
F 24.815711 23.147991 171.040267
F 20.351369 23.147991 173.752718
F 15.829908 23.147991 192.833176
F 15.906088 23.147991 171.009166
F 20.275189 23.147991 195.576728
F 6.918533 0.000548 192.801695
F 6.994090 0.000717 170.977566
F 11.365533 0.000006 195.545631
F 11.441706 0.000007 173.721622
F 2.426404 0.006988 195.522368
F 2.493948 0.009059 173.699720
F 11.375068 0.000003 192.817623
F 11.451233 0.000005 170.993612
F 2.437261 0.007146 192.784901
F 2.504924 0.008985 170.959677
F 6.934361 0.000363 188.255637
F 7.010105 0.000454 166.431677
F 6.943768 0.000588 185.526997
F 7.019228 0.000789 163.702845
F 11.390923 0.000006 188.270961
F 11.467098 0.000007 166.446953
F 2.448996 0.007616 188.248119
F 2.516322 0.009867 166.425648
F 11.400458 0.000004 185.542952
F 11.476621 0.000006 163.718942
F 6.984847 0.000429 173.706333
F 6.909128 0.000320 195.530282
F 2.459996 0.007781 185.509815
F 2.527319 0.009570 163.684684
F 6.959599 0.000400 180.980990
F 6.968964 0.000641 178.252291
F 11.416315 0.000006 180.996292
F 0.237854 3.875456 163.707633
F 0.237854 11.591451 163.707633
F 0.237854 19.307450 163.707633
F 0.125524 1.262026 199.200898
F 0.074866 1.267404 221.021744
F 26.944715 1.285998 199.237388
F 26.868535 1.285998 221.061397
F 0.125524 8.978021 199.200898
F 0.074866 8.983398 221.021744
F 26.944715 9.001993 199.237388
F 26.868535 9.001993 221.061397
F 0.125524 16.694020 199.200899
F 0.074866 16.699397 221.021744
F 26.944715 16.717992 199.237388
F 26.868535 16.717992 221.061397
F 9.125252 1.285954 199.175215
F 9.049130 1.285967 220.999216
F 9.125252 9.001949 199.175215
F 9.049130 9.001962 220.999216
F 9.125252 16.717948 199.175215
F 9.049130 16.717961 220.999216
F 18.035094 1.285997 199.206287
F 17.958914 1.285997 221.030297
F 18.035094 9.001992 199.206288
F 17.958914 9.001992 221.030297
F 18.035094 16.717991 199.206288
F 17.958914 16.717991 221.030297
F 0.117003 3.881067 202.837721
F 0.066491 3.875707 224.658535
F 26.932009 3.857997 202.874723
F 26.855828 3.857997 224.698732
F 0.117003 11.597063 202.837721
F 0.066491 11.591703 224.658535
F 26.932009 11.573992 202.874723
F 26.855828 11.573992 224.698732
F 0.117003 19.313062 202.837721
F 0.066491 19.307702 224.658536
F 26.932009 19.289992 202.874723
F 26.855828 19.289992 224.698732
F 9.112554 3.858039 202.812549
F 9.036434 3.858025 224.636549
F 9.112554 11.574034 202.812549
F 9.036433 11.574021 224.636550
F 9.112554 19.290033 202.812549
F 9.036433 19.290020 224.636549
F 18.022388 3.857998 202.843622
F 17.946208 3.857998 224.667632
F 18.022388 11.573993 202.843623
F 17.946208 11.573993 224.667632
F 18.022388 19.289992 202.843623
F 17.946208 19.289992 224.667632
F 0.154554 3.865483 200.087696
F 0.104426 3.859469 221.916058
F 26.941540 3.857997 200.146722
F 26.865359 3.857997 221.970731
F 0.154554 11.581478 200.087696
F 0.104426 11.575465 221.916058
F 26.941540 11.573992 200.146722
F 26.865359 11.573992 221.970731
F 0.154554 19.297478 200.087696
F 0.104426 19.291464 221.916058
F 26.941540 19.289992 200.146722
F 26.865359 19.289992 221.970731
F 9.122040 3.858053 200.084482
F 9.045943 3.858037 221.908503
F 9.122040 11.574048 200.084482
F 9.045943 11.574032 221.908503
F 9.122040 19.290048 200.084482
F 9.045943 19.290032 221.908503
F 18.031919 3.857997 200.115621
F 17.955739 3.857998 221.939631
F 18.031919 11.573993 200.115621
F 17.955739 11.573993 221.939630
F 18.031919 19.289992 200.115621
F 17.955739 19.289992 221.939630
F 0.112740 1.283559 218.278037
F 26.954230 1.285998 196.509387
F 26.878049 1.285998 218.333396
F 0.112740 8.999554 218.278037
F 26.954230 9.001993 196.509387
F 26.878049 9.001993 218.333396
F 0.112740 16.715553 218.278036
F 26.954230 16.717992 196.509387
F 26.878049 16.717992 218.333396
F 9.134717 1.285939 196.447145
F 9.058617 1.285955 218.271166
F 9.134717 9.001934 196.447145
F 9.058617 9.001950 218.271166
F 9.134717 16.717933 196.447145
F 9.058617 16.717949 218.271166
F 18.044608 1.285997 196.478286
F 17.968428 1.285997 218.302295
F 18.044608 9.001992 196.478286
F 17.968428 9.001992 218.302295
F 18.044608 16.717991 196.478286
F 17.968428 16.717991 218.302295
F 2.414447 7.722451 200.059977
F 2.346825 7.720131 221.885317
F 29.168945 7.715994 200.154497
F 29.092765 7.715994 221.978506
F 2.414447 15.438448 200.059977
F 2.346825 15.436128 221.885317
F 29.168945 15.431992 200.154497
F 29.092765 15.431992 221.978506
F 24.653819 15.431992 217.416287
F 24.653819 7.715994 217.416287
F 13.539007 16.717991 211.012074
F 15.744196 15.431992 217.385187
F 11.349677 7.715998 200.092294
F 11.273503 7.715997 221.916304
F 11.349677 15.431995 200.092293
F 11.273503 15.431994 221.916304
F 15.744196 7.715995 217.385187
F 13.539007 9.001992 211.012075
F 20.259326 7.715995 200.123396
F 20.183146 7.715995 221.947406
F 20.259326 15.431992 200.123396
F 20.183146 15.431992 221.947405
F 13.539007 1.285997 211.012074
F 31.358250 16.717992 211.074276
F 2.425830 5.137188 196.422439
F 2.358002 5.139448 218.247747
F 29.181632 5.143995 196.517162
F 29.105452 5.143995 218.341171
F 2.425830 12.853184 196.422439
F 2.358002 12.855445 218.247747
F 29.181632 12.859992 196.517162
F 29.105452 12.859992 218.341171
F 2.425830 20.569183 196.422439
F 2.358002 20.571444 218.247747
F 29.181632 20.575991 196.517162
F 29.105452 20.575991 218.341171
F 11.362362 5.143992 196.454959
F 11.286188 5.143993 218.278969
F 11.362362 12.859988 196.454958
F 11.286188 12.859989 218.278969
F 11.362362 20.575987 196.454958
F 11.286188 20.575989 218.278969
F 20.272014 5.143995 196.486061
F 20.195833 5.143995 218.310070
F 20.272014 12.859991 196.486061
F 20.195833 12.859991 218.310070
F 20.272014 20.575991 196.486061
F 20.195833 20.575991 218.310070
F 2.415129 5.137317 199.159473
F 2.348009 5.139334 220.981953
F 29.172118 5.143995 199.245163
F 29.095938 5.143995 221.069172
F 2.415129 12.853313 199.159473
F 2.348009 12.855331 220.981953
F 29.172118 12.859992 199.245163
F 29.095938 12.859992 221.069172
F 2.415129 20.569313 199.159473
F 2.348009 20.571330 220.981953
F 29.172118 20.575991 199.245163
F 29.095938 20.575991 221.069172
F 11.352845 5.143989 199.182966
F 11.276674 5.143990 221.006975
F 11.352845 12.859985 199.182966
F 11.276674 12.859987 221.006975
F 11.352845 20.575985 199.182966
F 11.276674 20.575986 221.006975
F 20.262499 5.143995 199.214063
F 20.186319 5.143995 221.038072
F 20.262499 12.859991 199.214063
F 20.186319 12.859991 221.038072
F 20.262499 20.575991 199.214063
F 20.186319 20.575991 221.038072
F 2.403868 7.722355 202.796569
F 2.336904 7.720295 224.619013
F 29.159414 7.715994 202.882498
F 29.083234 7.715994 224.706507
F 2.403868 15.438352 202.796569
F 2.336904 15.436293 224.619013
F 29.159414 15.431992 202.882498
F 29.083234 15.431992 224.706507
F 6.833496 15.432163 217.354187
F 6.833496 7.716165 217.354187
F 4.623399 16.715909 210.979586
F 31.358250 9.001993 211.074276
F 24.666522 20.575991 213.778952
F 24.666522 12.859992 213.778952
F 29.159414 23.147991 202.882498
F 29.083234 23.147991 224.706507
F 11.340142 7.716000 202.820301
F 11.263972 7.715999 224.644310
F 11.340142 15.431998 202.820301
F 11.263972 15.431997 224.644310
F 24.666522 5.143995 213.778952
F 15.756900 20.575991 213.747852
F 20.249795 7.715995 202.851398
F 20.173615 7.715995 224.675407
F 20.249795 15.431992 202.851398
F 20.173615 15.431992 224.675407
F 4.623399 8.999911 210.979587
F 31.358250 1.285998 211.074276
F 4.663082 1.284860 199.160406
F 4.588952 1.285338 220.984074
F 31.399524 1.285998 199.252938
F 31.323343 1.285998 221.076947
F 4.663082 9.000855 199.160406
F 4.588952 9.001333 220.984074
F 31.399524 9.001993 199.252938
F 31.323343 9.001993 221.076947
F 4.663082 16.716853 199.160406
F 4.588952 16.717332 220.984074
F 31.399524 16.717992 199.252938
F 31.323343 16.717992 221.076948
F 13.580280 1.285997 199.190738
F 13.504101 1.285997 221.014747
F 13.580281 9.001992 199.190738
F 13.504101 9.001992 221.014747
F 13.580280 16.717991 199.190738
F 13.504101 16.717991 221.014747
F 22.489906 1.285997 199.221838
F 22.413725 1.285997 221.045847
F 22.489906 9.001992 199.221838
F 22.413725 9.001992 221.045847
F 22.489906 16.717991 199.221838
F 22.413725 16.717991 221.045847
F 4.650688 3.859062 202.797688
F 4.576625 3.858568 224.621346
F 31.386817 3.857997 202.890273
F 31.310636 3.857997 224.714282
F 4.650688 11.575058 202.797689
F 4.576626 11.574564 224.621346
F 31.386817 11.573993 202.890273
F 31.310636 11.573992 224.714283
F 4.650689 19.291057 202.797689
F 4.576626 19.290563 224.621346
F 31.386817 19.289992 202.890273
F 31.310636 19.289992 224.714283
F 13.567574 3.857998 202.828073
F 13.491394 3.857998 224.652082
F 13.567574 11.573993 202.828073
F 13.491394 11.573993 224.652082
F 13.567574 19.289993 202.828072
F 13.491394 19.289993 224.652082
F 22.477200 3.857997 202.859173
F 22.401019 3.857997 224.683182
F 22.477200 11.573992 202.859173
F 22.401019 11.573992 224.683182
F 22.477200 19.289992 202.859173
F 22.401019 19.289992 224.683182
F 4.660247 3.860368 200.067401
F 4.586662 3.859760 221.891794
F 31.396348 3.857997 200.162272
F 31.320167 3.857997 221.986282
F 4.660247 11.576363 200.067400
F 4.586662 11.575755 221.891794
F 31.396348 11.573992 200.162272
F 31.320167 11.573992 221.986281
F 4.660247 19.292363 200.067400
F 4.586662 19.291755 221.891794
F 31.396348 19.289992 200.162272
F 31.320167 19.289992 221.986281
F 13.577104 3.857998 200.100071
F 13.500925 3.857998 221.924080
F 13.577105 11.573993 200.100071
F 13.500925 11.573993 221.924080
F 13.577105 19.289992 200.100070
F 13.500925 19.289992 221.924080
F 22.486730 3.857997 200.131171
F 22.410550 3.857997 221.955181
F 22.486730 11.573993 200.131172
F 22.410550 11.573993 221.955181
F 22.486730 19.289992 200.131171
F 22.410550 19.289992 221.955181
F 4.672542 1.283538 196.430009
F 4.598893 1.284125 218.254389
F 31.409037 1.285998 196.524937
F 31.332857 1.285998 218.348946
F 4.672542 8.999533 196.430009
F 4.598893 9.000120 218.254389
F 31.409037 9.001993 196.524937
F 31.332857 9.001993 218.348946
F 4.672542 16.715532 196.430009
F 4.598893 16.716119 218.254389
F 31.409037 16.717992 196.524937
F 31.332857 16.717992 218.348946
F 13.589793 1.285997 196.462736
F 13.513614 1.285997 218.286745
F 13.589793 9.001992 196.462736
F 13.513614 9.001992 218.286745
F 13.589794 16.717991 196.462735
F 13.513614 16.717991 218.286745
F 22.499420 1.285997 196.493836
F 22.423240 1.285997 218.317846
F 22.499420 9.001992 196.493836
F 22.423240 9.001992 218.317846
F 22.499420 16.717991 196.493836
F 22.423240 16.717991 218.317846
F 6.893252 7.716518 200.076381
F 6.817467 7.716430 221.900446
F 6.893252 15.432516 200.076381
F 6.817467 15.432427 221.900445
F 15.756900 12.859991 213.747852
F 15.756900 5.143995 213.747851
F 15.804514 7.715995 200.107846
F 15.728334 7.715995 221.931855
F 15.804514 15.431992 200.107846
F 15.728334 15.431992 221.931855
F 4.623399 1.283915 210.979587
F 22.435943 19.289992 214.680511
F 24.714137 7.715995 200.138947
F 24.637956 7.715995 221.962956
F 24.714137 15.431992 200.138946
F 24.637956 15.431992 221.962956
F 6.846101 20.575793 213.716871
F 6.846101 12.859793 213.716871
F 6.905881 5.143459 196.439038
F 6.830081 5.143544 218.263100
F 6.905882 12.859455 196.439038
F 6.830081 12.859540 218.263100
F 6.905882 20.575455 196.439038
F 6.830081 20.575539 218.263100
F 15.817201 5.143995 196.470511
F 15.741021 5.143995 218.294520
F 15.817201 12.859991 196.470511
F 15.741021 12.859991 218.294520
F 15.817201 20.575991 196.470510
F 15.741021 20.575990 218.294520
F 24.726824 5.143995 196.501612
F 24.650644 5.143995 218.325621
F 24.726824 12.859992 196.501612
F 24.650644 12.859992 218.325621
F 24.726824 20.575991 196.501612
F 24.650644 20.575991 218.325621
F 6.896523 5.143697 199.167601
F 6.820909 5.143852 220.991503
F 6.896523 12.859694 199.167602
F 6.820909 12.859848 220.991504
F 6.896523 20.575693 199.167602
F 6.820909 20.575848 220.991504
F 15.807687 5.143995 199.198512
F 15.731507 5.143995 221.022521
F 15.807687 12.859991 199.198513
F 15.731507 12.859991 221.022522
F 15.807687 20.575991 199.198512
F 15.731507 20.575991 221.022522
F 24.717309 5.143995 199.229613
F 24.641129 5.143995 221.053622
F 24.717309 12.859991 199.229613
F 24.641129 12.859992 221.053622
F 24.717309 20.575991 199.229613
F 24.641129 20.575991 221.053622
F 6.883905 7.716269 202.804920
F 6.808310 7.716109 224.628818
F 6.883905 15.432266 202.804920
F 6.808310 15.432107 224.628819
F 6.846101 5.143797 213.716871
F 24.676037 20.575991 211.050951
F 22.435943 11.573993 214.680510
F 22.435944 3.857997 214.680511
F 15.794983 7.715995 202.835848
F 15.718802 7.715995 224.659857
F 15.794983 15.431992 202.835848
F 15.718802 15.431992 224.659857
F 13.526318 19.289992 214.649410
F 13.526318 11.573993 214.649410
F 24.704606 7.715994 202.866948
F 24.628426 7.715995 224.690957
F 24.704606 15.431992 202.866948
F 24.628426 15.431992 224.690957
F 24.676037 12.859992 211.050950
F 24.676037 5.143995 211.050951
F 0.108533 1.263828 206.474536
F 0.058152 1.269167 228.295322
F 26.919322 1.285998 206.512058
F 26.843141 1.285998 228.336067
F 0.108533 8.979823 206.474536
F 0.058152 8.985162 228.295322
F 26.919322 9.001993 206.512058
F 26.843141 9.001993 228.336067
F 0.108533 16.695822 206.474536
F 0.058152 16.701161 228.295322
F 26.919322 16.717992 206.512058
F 26.843141 16.717992 228.336067
F 9.099877 1.285958 206.449882
F 9.023759 1.285972 228.273882
F 9.099876 9.001953 206.449882
F 9.023759 9.001967 228.273882
F 9.099876 16.717952 206.449882
F 9.023759 16.717966 228.273882
F 18.009701 1.285997 206.480957
F 17.933520 1.285997 228.304967
F 18.009701 9.001992 206.480957
F 17.933520 9.001992 228.304967
F 18.009701 16.717991 206.480957
F 17.933520 16.717991 228.304967
F 0.100071 3.879268 210.111345
F 26.906616 3.857997 210.149392
F 0.100071 11.595263 210.111345
F 26.906616 11.573992 210.149392
F 0.100071 19.311263 210.111345
F 26.906616 19.289992 210.149392
F 9.087179 3.858035 210.087215
F 9.087179 11.574030 210.087215
F 9.087179 19.290029 210.087215
F 17.996995 3.857998 210.118292
F 17.996995 11.573993 210.118292
F 17.996995 19.289992 210.118292
F 0.137791 3.863418 207.363880
F 2.414447 0.006456 200.059977
F 26.916146 3.857997 207.421391
F 0.137791 11.579414 207.363880
F 2.346825 0.004136 221.885317
F 26.916146 11.573992 207.421391
F 0.137791 19.295413 207.363880
F 11.349677 0.000002 200.092294
F 26.916146 19.289992 207.421391
F 9.096672 3.858048 207.359155
F 9.096672 11.574044 207.359155
F 9.096672 19.290043 207.359155
F 18.006525 3.857997 207.390291
F 18.006525 11.573993 207.390290
F 18.006525 19.289992 207.390290
F 0.146159 1.279553 203.725797
F 0.096112 1.285480 225.554066
F 26.928836 1.285998 203.784057
F 26.852656 1.285998 225.608066
F 0.146159 8.995548 203.725797
F 0.096112 9.001475 225.554066
F 26.928836 9.001993 203.784057
F 26.852656 9.001993 225.608066
F 0.146159 16.711546 203.725796
F 0.096112 16.717474 225.554065
F 26.928836 16.717992 203.784057
F 26.852656 16.717992 225.608066
F 9.109348 1.285944 203.721819
F 9.033254 1.285961 225.545840
F 9.109348 9.001939 203.721818
F 9.033254 9.001956 225.545840
F 9.109348 16.717938 203.721818
F 9.033254 16.717955 225.545840
F 18.019215 1.285997 203.752955
F 17.943034 1.285997 225.576965
F 18.019215 9.001992 203.752955
F 17.943034 9.001992 225.576965
F 18.019215 16.717991 203.752955
F 17.943034 16.717991 225.576965
F 2.391770 7.721717 207.335069
F 29.143552 7.715994 207.429166
F 2.391770 15.437715 207.335068
F 29.143552 15.431992 207.429166
F 15.766414 20.575990 211.019850
F 15.766414 12.859991 211.019850
F 11.324286 7.715997 207.366963
F 11.324286 15.431995 207.366963
F 15.766414 5.143995 211.019850
F 20.233933 7.715995 207.398066
F 20.233933 15.431992 207.398065
F 13.526318 3.857998 214.649410
F 2.403081 5.137901 203.697520
F 2.335658 5.140278 225.522891
F 29.156239 5.143995 203.791832
F 29.080058 5.143995 225.615841
F 2.403081 12.853897 203.697520
F 2.335658 12.856275 225.522891
F 29.156239 12.859992 203.791832
F 29.080058 12.859992 225.615841
F 2.403081 20.569897 203.697520
F 2.335658 20.572274 225.522891
F 29.156239 20.575991 203.791832
F 29.080058 20.575991 225.615841
F 11.336971 5.143992 203.729628
F 11.260797 5.143993 225.553639
F 11.336971 12.859989 203.729628
F 11.260797 12.859990 225.553639
F 11.336971 20.575988 203.729628
F 11.260797 20.575989 225.553639
F 20.246620 5.143995 203.760731
F 20.170440 5.143995 225.584740
F 20.246620 12.859991 203.760731
F 20.170440 12.859991 225.584740
F 20.246620 20.575991 203.760731
F 20.170440 20.575991 225.584740
F 2.392648 5.137961 206.433657
F 2.325837 5.140061 228.256067
F 29.146725 5.143995 206.519833
F 29.070544 5.143995 228.343842
F 2.392648 12.853957 206.433658
F 2.325838 12.856058 228.256067
F 29.146724 12.859992 206.519833
F 29.070544 12.859992 228.343842
F 2.392649 20.569957 206.433657
F 2.325838 20.572057 228.256067
F 29.146725 20.575991 206.519833
F 29.070544 20.575991 228.343842
F 11.327454 5.143989 206.457635
F 11.251285 5.143991 228.281644
F 11.327454 12.859986 206.457635
F 11.251285 12.859987 228.281644
F 11.327454 20.575985 206.457636
F 11.251285 20.575987 228.281644
F 20.237106 5.143995 206.488732
F 20.160925 5.143995 228.312741
F 20.237106 12.859992 206.488733
F 20.160925 12.859991 228.312742
F 20.237106 20.575991 206.488732
F 20.160925 20.575991 228.312742
F 2.381442 7.721696 210.070740
F 29.134021 7.715994 210.157167
F 2.381442 15.437694 210.070740
F 29.134021 15.431992 210.157167
F 6.855337 20.575509 210.988411
F 31.345561 19.289992 214.711611
F 6.855337 12.859509 210.988410
F 29.134021 23.147991 210.157167
F 11.314752 7.716000 210.094970
F 11.314752 15.431998 210.094970
F 6.855337 5.143513 210.988411
F 20.224402 7.715995 210.126067
F 20.224402 15.431992 210.126067
F 4.611148 19.291971 214.616986
F 4.638327 1.285008 206.434969
F 4.564331 1.285518 228.258616
F 31.374130 1.285998 206.527608
F 31.297950 1.285998 228.351617
F 4.638327 9.001003 206.434969
F 4.564331 9.001513 228.258616
F 31.374130 9.001993 206.527608
F 31.297950 9.001993 228.351617
F 4.638327 16.717002 206.434970
F 4.564331 16.717512 228.258616
F 31.374130 16.717992 206.527608
F 31.297950 16.717992 228.351618
F 13.554887 1.285997 206.465407
F 13.478707 1.285997 228.289416
F 13.554887 9.001992 206.465407
F 13.478707 9.001992 228.289416
F 13.554887 16.717991 206.465407
F 13.478707 16.717991 228.289417
F 22.464512 1.285997 206.496507
F 22.388332 1.285997 228.320517
F 22.464512 9.001992 206.496507
F 22.388332 9.001993 228.320517
F 22.464512 16.717991 206.496507
F 22.388332 16.717991 228.320517
F 4.625956 3.858908 210.072248
F 31.361423 3.857997 210.164942
F 4.625956 11.574904 210.072248
F 31.361423 11.573992 210.164942
F 4.625956 19.290903 210.072248
F 31.361423 19.289992 210.164942
F 13.542180 3.857998 210.102742
F 13.542180 11.573993 210.102742
F 13.542180 19.289993 210.102742
F 22.451806 3.857997 210.133842
F 22.451806 11.573992 210.133842
F 22.451806 19.289992 210.133842
F 4.635676 3.860179 207.342189
F 31.370954 3.857997 207.436941
F 4.635676 11.576175 207.342188
F 31.370954 11.573992 207.436941
F 4.635676 19.292174 207.342189
F 31.370954 19.289992 207.436941
F 13.551711 3.857998 207.374740
F 13.551711 11.573993 207.374740
F 13.551711 19.289992 207.374740
F 22.461337 3.857997 207.405841
F 22.461337 11.573993 207.405841
F 22.461337 19.289992 207.405841
F 4.647948 1.283720 203.704794
F 4.574427 1.284348 225.529201
F 31.383644 1.285998 203.799607
F 31.307463 1.285998 225.623617
F 4.647949 8.999715 203.704794
F 4.574427 9.000343 225.529201
F 31.383644 9.001993 203.799607
F 31.307463 9.001993 225.623616
F 4.647949 16.715714 203.704794
F 4.574427 16.716342 225.529201
F 31.383644 16.717992 203.799607
F 31.307463 16.717992 225.623616
F 13.564400 1.285997 203.737405
F 13.488221 1.285997 225.561415
F 13.564400 9.001992 203.737405
F 13.488221 9.001992 225.561415
F 13.564400 16.717991 203.737405
F 13.488221 16.717991 225.561415
F 22.474027 1.285997 203.768506
F 22.397846 1.285997 225.592515
F 22.474027 9.001992 203.768506
F 22.397846 9.001992 225.592515
F 22.474027 16.717991 203.768506
F 22.397846 16.717991 225.592515
F 6.867980 7.716491 207.351067
F 6.867980 15.432489 207.351067
F 24.663350 15.431992 214.688285
F 15.779121 7.715995 207.382515
F 15.779121 15.431992 207.382515
F 31.345561 11.573992 214.711611
F 24.688743 7.715995 207.413616
F 24.688743 15.431992 207.413616
F 24.663350 7.715994 214.688286
F 6.880604 5.143484 203.713724
F 6.804836 5.143577 225.537791
F 6.880604 12.859481 203.713724
F 6.804836 12.859574 225.537791
F 6.880604 20.575480 203.713724
F 6.804836 20.575573 225.537791
F 15.791808 5.143995 203.745181
F 15.715627 5.143995 225.569190
F 15.791808 12.859991 203.745180
F 15.715627 12.859991 225.569190
F 15.791808 20.575990 203.745180
F 15.715627 20.575990 225.569190
F 24.701430 5.143995 203.776282
F 24.625250 5.143995 225.600291
F 24.701431 12.859992 203.776281
F 24.625250 12.859992 225.600291
F 24.701431 20.575991 203.776281
F 24.625250 20.575991 225.600291
F 6.871306 5.143745 206.442237
F 6.795729 5.143910 228.266132
F 6.871306 12.859742 206.442237
F 6.795729 12.859906 228.266133
F 6.871306 20.575741 206.442238
F 6.795729 20.575906 228.266133
F 15.782293 5.143995 206.473182
F 15.706113 5.143995 228.297191
F 15.782294 12.859991 206.473182
F 15.706113 12.859991 228.297192
F 15.782293 20.575991 206.473182
F 15.706113 20.575991 228.297192
F 24.691916 5.143995 206.504282
F 24.615735 5.143995 228.328292
F 24.691916 12.859992 206.504283
F 24.615735 12.859992 228.328292
F 24.691916 20.575991 206.504283
F 24.615735 20.575991 228.328292
F 6.858694 7.716219 210.079554
F 6.858694 15.432216 210.079555
F 4.611148 11.575972 214.616987
F 31.345561 3.857997 214.711611
F 15.769589 7.715995 210.110517
F 15.769589 15.431992 210.110517
F 4.611148 3.859977 214.616987
F 24.679213 7.715995 210.141617
F 24.679212 15.431992 210.141617
F 15.753727 15.431992 214.657185
F 0.091654 1.265623 213.748149
F 26.893928 1.285998 213.786727
F 0.091654 8.981617 213.748149
F 26.893928 9.001993 213.786727
F 0.091654 16.697616 213.748149
F 26.893928 16.717992 213.786727
F 9.074502 1.285962 213.724549
F 9.074502 9.001957 213.724549
F 9.074502 16.717956 213.724549
F 17.984307 1.285997 213.755627
F 17.984307 9.001992 213.755627
F 17.984307 16.717991 213.755627
F 0.083240 3.877480 217.384949
F 26.881222 3.857997 217.424062
F 0.083240 11.593475 217.384949
F 26.881222 11.573992 217.424062
F 0.083240 19.309475 217.384949
F 26.881222 19.289992 217.424062
F 9.061805 3.858030 217.361882
F 9.061805 11.574026 217.361883
F 9.061805 19.290025 217.361882
F 17.971601 3.857998 217.392962
F 17.971601 11.573993 217.392962
F 17.971601 19.289992 217.392962
F 0.121082 3.861416 214.640000
F 26.890753 3.857997 214.696061
F 0.121082 11.577411 214.639999
F 26.890753 11.573992 214.696061
F 0.121082 19.293411 214.639999
F 26.890753 19.289992 214.696061
F 9.071306 3.858043 214.633829
F 9.071306 11.574038 214.633828
F 9.071306 19.290037 214.633828
F 17.981132 3.857998 214.664960
F 17.981132 11.573993 214.664960
F 17.981132 19.289992 214.664960
F 0.129423 1.281585 211.001948
F 26.903443 1.285998 211.058726
F 0.129423 8.997580 211.001948
F 26.903443 9.001993 211.058726
F 0.129423 16.713579 211.001947
F 26.903443 16.717992 211.058726
F 9.083981 1.285949 210.996491
F 9.083981 9.001944 210.996491
F 9.083981 16.717943 210.996491
F 17.993821 1.285997 211.027625
F 17.993821 9.001992 211.027625
F 17.993821 16.717991 211.027625
F 2.369231 7.720943 214.610182
F 29.118158 7.715994 214.703836
F 2.369231 15.436941 214.610182
F 29.118158 15.431992 214.703836
F 15.753727 7.715995 214.657185
F 6.842718 15.432459 214.625755
F 11.298894 7.715997 214.641633
F 11.298894 15.431994 214.641633
F 6.842718 7.716462 214.625755
F 20.208539 7.715995 214.672735
F 20.208539 15.431992 214.672735
F 22.426413 19.289992 217.408512
F 2.380474 5.138655 210.972623
F 29.130845 5.143995 211.066501
F 2.380474 12.854652 210.972622
F 29.130845 12.859992 211.066501
F 2.380474 20.570651 210.972622
F 29.130845 20.575991 211.066501
F 11.311579 5.143992 211.004298
F 11.311579 12.859989 211.004298
F 11.311579 20.575988 211.004298
F 20.221227 5.143995 211.035400
F 20.221227 12.859991 211.035400
F 20.221227 20.575991 211.035400
F 2.370277 5.138634 213.707816
F 29.121331 5.143995 213.794502
F 2.370277 12.854630 213.707816
F 29.121331 12.859992 213.794502
F 2.370277 20.570630 213.707817
F 29.121331 20.575991 213.794502
F 11.302064 5.143990 213.732305
F 11.302064 12.859986 213.732305
F 11.302064 20.575986 213.732305
F 20.211712 5.143995 213.763402
F 20.211712 12.859991 213.763402
F 20.211712 20.575991 213.763402
F 2.359123 7.721009 217.344887
F 29.108627 7.715994 217.431837
F 2.359123 15.437007 217.344888
F 29.108627 15.431992 217.431837
F 22.448633 16.717991 211.043175
F 22.426413 11.573992 217.408512
F 22.448633 9.001992 211.043176
F 29.108627 23.147991 217.431837
F 11.289361 7.716000 217.369640
F 11.289362 15.431997 217.369640
F 22.448633 1.285997 211.043176
F 20.199008 7.715995 217.400737
F 20.199008 15.431992 217.400737
F 22.426413 3.857997 217.408512
F 4.613616 1.285168 213.709525
F 31.348737 1.285998 213.802277
F 4.613616 9.001163 213.709525
F 31.348737 9.001993 213.802277
F 4.613617 16.717162 213.709525
F 31.348737 16.717992 213.802277
F 13.529494 1.285997 213.740076
F 13.529494 9.001992 213.740077
F 13.529494 16.717991 213.740077
F 22.439119 1.285997 213.771177
F 22.439119 9.001993 213.771177
F 22.439119 16.717991 213.771177
F 4.601268 3.858743 217.346800
F 31.336030 3.857997 217.439612
F 4.601268 11.574739 217.346800
F 31.336030 11.573992 217.439612
F 4.601268 19.290738 217.346800
F 31.336030 19.289992 217.439612
F 13.516787 3.857998 217.377412
F 13.516787 11.573993 217.377412
F 13.516787 19.289993 217.377412
F 24.653819 23.147991 217.416287
F 15.744196 23.147991 217.385187
F 29.168945 23.147991 200.154497
F 29.092765 23.147991 221.978506
F 20.259326 23.147991 200.123396
F 20.183146 23.147991 221.947406
F 20.249795 23.147991 202.851398
F 20.173615 23.147991 224.675407
F 15.804514 23.147991 200.107846
F 15.728334 23.147991 221.931855
F 24.714137 23.147991 200.138947
F 24.637956 23.147991 221.962956
F 15.794983 23.147991 202.835848
F 24.663350 23.147991 214.688286
F 15.718802 23.147991 224.659857
F 24.704606 23.147991 202.866948
F 15.753727 23.147991 214.657185
F 24.628426 23.147991 224.690957
F 29.143552 23.147991 207.429166
F 20.233933 23.147991 207.398066
F 20.224402 23.147991 210.126067
F 15.779121 23.147991 207.382515
F 24.688743 23.147991 207.413616
F 15.769589 23.147991 210.110517
F 24.679212 23.147991 210.141617
F 29.118158 23.147991 214.703836
F 20.208539 23.147991 214.672735
F 20.199008 23.147991 217.400737
F 11.289361 0.000004 217.369640
F 2.359123 0.005014 217.344888
F 11.298894 0.000002 214.641633
F 6.842718 0.000467 214.625755
F 2.369231 0.004948 214.610182
F 6.858694 0.000224 210.079554
F 6.867980 0.000496 207.351067
F 11.314752 0.000005 210.094970
F 2.381442 0.005701 210.070740
F 11.324285 0.000002 207.366963
F 2.391770 0.005722 207.335069
F 6.808310 0.000114 224.628819
F 6.883905 0.000274 202.804920
F 6.817467 0.000435 221.900446
F 6.893252 0.000523 200.076381
F 11.263972 0.000004 224.644310
F 11.340142 0.000005 202.820301
F 2.336904 0.004300 224.619013
F 6.833496 0.000170 217.354187
F 2.403868 0.006360 202.796569
F 11.273503 0.000001 221.916304
F 0.162947 1.277454 196.449576
F 0.162947 8.993449 196.449576
F 0.162947 16.709448 196.449576
F 0.024891 1.272638 242.842435
F 26.792354 1.285998 242.885407
F 0.024891 8.988633 242.842435
F 26.792354 9.001993 242.885407
F 0.024891 16.704632 242.842435
F 26.792354 16.717992 242.885407
F 8.973022 1.285984 242.823214
F 8.973022 9.001979 242.823214
F 8.973022 16.717978 242.823215
F 17.882733 1.285997 242.854306
F 17.882733 9.001992 242.854306
F 17.882733 16.717991 242.854307
F 0.016593 3.870501 246.479203
F 26.779648 3.857997 246.522741
F 0.016593 11.586496 246.479204
F 26.779648 11.573992 246.522742
F 0.016593 19.302495 246.479204
F 26.779648 19.289992 246.522742
F 8.960329 3.858008 246.460547
F 8.960329 11.574003 246.460547
F 8.960329 19.290002 246.460547
F 17.870027 3.857998 246.491641
F 17.870027 11.573993 246.491641
F 17.870027 19.289992 246.491641
F 0.054802 3.853892 243.743907
F 26.789179 3.857997 243.794741
F 0.054802 11.569887 243.743907
F 26.789179 11.573992 243.794741
F 0.054802 19.285887 243.743907
F 26.789179 19.289992 243.794740
F 8.969866 3.858016 243.732527
F 8.969866 11.574011 243.732527
F 8.969866 19.290011 243.732527
F 17.879558 3.857997 243.763640
F 17.879558 11.573993 243.763640
F 17.879558 19.289992 243.763640
F 0.063028 1.289195 240.105963
F 26.801869 1.285998 240.157406
F 0.063028 9.005190 240.105963
F 26.801869 9.001993 240.157406
F 0.063028 16.721189 240.105963
F 26.801869 16.717992 240.157405
F 8.982537 1.285975 240.095189
F 8.982537 9.001970 240.095189
F 8.982537 16.717969 240.095189
F 17.892247 1.285997 240.126305
F 17.892247 9.001992 240.126305
F 17.892247 16.717991 240.126304
F 2.280311 7.717492 243.710828
F 29.016584 7.715994 243.802516
F 2.280311 15.433489 243.710828
F 29.016584 15.431992 243.802516
F 24.954166 7.713243 261.016766
F 24.577639 7.715994 239.240296
F 11.197331 7.715995 243.740314
F 11.197331 15.431992 243.740314
F 15.690234 12.859991 232.843859
F 20.106965 7.715995 243.771415
F 20.106965 15.431992 243.771415
F 15.614463 5.143623 254.651340
F 2.291319 5.142039 240.073233
F 29.029271 5.143995 240.165181
F 2.291319 12.858036 240.073233
F 29.029271 12.859992 240.165181
F 2.291319 20.574035 240.073233
F 29.029271 20.575991 240.165181
F 11.210016 5.143994 240.102979
F 11.210016 12.859991 240.102979
F 11.210016 20.575990 240.102979
F 20.119653 5.143995 240.134080
F 20.119653 12.859991 240.134080
F 20.119653 20.575991 240.134080
F 2.281761 5.141587 242.804232
F 29.019757 5.143995 242.893182
F 2.281761 12.857583 242.804233
F 29.019757 12.859992 242.893182
F 2.281761 20.573583 242.804233
F 29.019757 20.575991 242.893182
F 11.200506 5.143992 242.830983
F 11.200506 12.859989 242.830983
F 11.200506 20.575988 242.830983
F 20.110138 5.143995 242.862082
F 20.110138 12.859991 242.862082
F 20.110138 20.575991 242.862082
F 2.270786 7.718008 246.441262
F 29.007054 7.715994 246.530516
F 2.270786 15.434006 246.441262
F 29.007053 15.431992 246.530517
F 16.044543 15.429241 260.985666
F 15.690234 5.143995 232.843859
F 15.668015 15.431992 239.209196
F 29.007053 23.147991 246.530517
F 11.187804 7.715997 246.468317
F 11.187804 15.431995 246.468318
F 16.044542 7.713243 260.985666
F 20.097434 7.715995 246.499416
F 20.097434 15.431992 246.499417
F 6.704330 20.575362 254.620033
F 4.515222 1.285910 242.807678
F 31.247163 1.285998 242.900957
F 4.515222 9.001905 242.807678
F 31.247163 9.001993 242.900957
F 4.515222 16.717904 242.807678
F 31.247163 16.717992 242.900957
F 13.427921 1.285997 242.838756
F 13.427921 9.001992 242.838756
F 13.427921 16.717991 242.838756
F 22.337545 1.285997 242.869857
F 22.337545 9.001992 242.869857
F 22.337545 16.717991 242.869857
F 4.502960 3.857981 246.444939
F 31.234456 3.857997 246.538292
F 4.502960 11.573976 246.444939
F 31.234456 11.573993 246.538292
F 4.502960 19.289975 246.444939
F 31.234456 19.289992 246.538292
F 13.415214 3.857998 246.476091
F 13.415214 11.573993 246.476091
F 13.415214 19.289993 246.476091
F 22.324839 3.857997 246.507191
F 22.324839 11.573992 246.507191
F 22.324839 19.289992 246.507191
F 4.513433 3.859033 243.716264
F 31.243987 3.857997 243.810291
F 4.513433 11.575028 243.716264
F 31.243987 11.573992 243.810291
F 4.513433 19.291028 243.716264
F 31.243987 19.289992 243.810291
F 13.424745 3.857998 243.748090
F 13.424745 11.573993 243.748089
F 13.424745 19.289992 243.748089
F 22.334370 3.857997 243.779190
F 22.334369 11.573993 243.779190
F 22.334370 19.289992 243.779190
F 4.525609 1.284833 240.078848
F 31.256676 1.285998 240.172956
F 4.525609 9.000828 240.078848
F 31.256677 9.001993 240.172956
F 4.525609 16.716827 240.078847
F 31.256676 16.717992 240.172956
F 13.437434 1.285997 240.110755
F 13.437434 9.001992 240.110754
F 13.437434 16.717991 240.110754
F 22.347059 1.285997 240.141855
F 22.347059 9.001992 240.141855
F 22.347059 16.717991 240.141855
F 6.741782 7.716316 243.724527
F 6.741782 15.432313 243.724527
F 15.668015 7.715995 239.209196
F 15.652153 7.715995 243.755865
F 15.652153 15.431992 243.755864
F 6.779602 20.575610 232.812483
F 24.561776 7.715995 243.786965
F 24.561776 15.431992 243.786965
F 24.577638 15.431992 239.240297
F 6.754379 5.143653 240.087179
F 6.754379 12.859650 240.087178
F 6.754379 20.575649 240.087178
F 15.664840 5.143995 240.118529
F 15.664840 12.859991 240.118529
F 15.664840 20.575990 240.118529
F 24.574463 5.143995 240.149631
F 24.574463 12.859992 240.149630
F 24.574463 20.575991 240.149630
F 6.745403 5.144035 242.815386
F 6.745403 12.860031 242.815386
F 6.745403 20.576031 242.815386
F 15.655326 5.143995 242.846531
F 15.655326 12.859991 242.846531
F 15.655326 20.575991 242.846531
F 24.564949 5.143995 242.877632
F 24.564949 12.859992 242.877632
F 24.564949 20.575991 242.877632
F 6.732821 7.715922 246.452698
F 6.732821 15.431919 246.452698
F 24.954167 15.429241 261.016767
F 6.732821 23.147918 246.452698
F 15.642622 7.715995 246.483866
F 15.642622 15.431992 246.483866
F 6.704330 12.859363 254.620033
F 24.552245 7.715994 246.514966
F 24.552245 15.431992 246.514967
F 7.132022 23.146114 260.955302
F 0.008307 1.274346 250.115949
F 26.766961 1.285998 250.160035
F 0.008307 8.990341 250.115949
F 26.766961 9.001993 250.160035
F 0.008306 16.706340 250.115950
F 26.766961 16.717992 250.160035
F 8.947657 1.285991 250.097838
F 8.947657 9.001986 250.097838
F 8.947657 16.717984 250.097839
F 17.857340 1.285997 250.128935
F 17.857340 9.001992 250.128935
F 17.857340 16.717991 250.128935
F 0.049808 3.873953 231.932106
F 24.954167 23.145240 261.016766
F 26.830435 3.857997 231.973401
F 26.754374 3.857867 253.794526
F 0.049808 11.589948 231.932106
F 20.499356 23.145240 261.001216
F 26.830435 11.573992 231.973402
F 26.754374 11.573863 253.794526
F 0.049808 19.305948 231.932106
F 11.589681 23.145245 260.970123
F 26.830435 19.289992 231.973401
F 26.754374 19.289862 253.794526
F 9.011063 3.858020 231.911215
F 8.935076 3.857870 253.732328
F 9.011063 11.574015 231.911215
F 8.935075 11.573866 253.732328
F 9.011063 19.290014 231.911215
F 8.935075 19.289865 253.732328
F 17.920814 3.857998 231.942301
F 17.844753 3.857868 253.763426
F 17.920814 11.573993 231.942301
F 17.844753 11.573863 253.763426
F 17.920814 19.289992 231.942302
F 17.844753 19.289862 253.763426
F 0.038286 3.852059 251.019587
F 26.839966 3.857997 229.245401
F 26.763788 3.857996 251.068857
F 0.038286 11.568055 251.019587
F 26.839966 11.573992 229.245401
F 26.763788 11.573991 251.068857
F 0.038286 19.284054 251.019587
F 26.839966 19.289992 229.245400
F 26.763788 19.289991 251.068857
F 9.020582 3.858031 229.183177
F 8.944515 3.858006 251.006649
F 9.020582 11.574026 229.183177
F 8.944515 11.574002 251.006649
F 9.020582 19.290025 229.183176
F 8.944515 19.290001 251.006649
F 17.930345 3.857998 229.214300
F 17.854168 3.857996 251.037756
F 17.930345 11.573993 229.214300
F 17.854168 11.573992 251.037756
F 17.930345 19.289992 229.214300
F 17.854168 19.289991 251.037756
F 0.046577 1.291005 247.381839
F 26.776475 1.285998 247.432072
F 0.046577 9.006999 247.381839
F 26.776475 9.001993 247.432072
F 0.046577 16.722998 247.381839
F 26.776475 16.717992 247.432072
F 8.957181 1.285983 247.369860
F 8.957181 9.001978 247.369860
F 8.957181 16.717977 247.369861
F 17.866854 1.285997 247.400971
F 17.866854 9.001992 247.400971
F 17.866854 16.717991 247.400970
F 2.324541 7.719283 229.160470
F 2.258209 7.716558 250.985881
F 29.067371 7.715994 229.253176
F 28.991194 7.715993 251.076632
F 2.324541 15.435281 229.160470
F 2.258209 15.432556 250.985881
F 29.067371 15.431992 229.253175
F 28.991194 15.431991 251.076632
F 6.757973 23.147983 239.178073
F 7.132022 15.430116 260.955302
F 6.757973 15.431985 239.178074
F 7.132022 7.714118 260.955302
F 11.248112 7.715996 229.190974
F 11.171944 7.715993 251.014431
F 11.248112 15.431993 229.190973
F 11.171944 15.431990 251.014431
F 6.757973 7.715987 239.178073
F 24.526897 20.567365 257.394325
F 20.157752 7.715995 229.222075
F 20.081575 7.715993 251.045531
F 20.157752 15.431992 229.222075
F 20.081575 15.431991 251.045531
F 6.779602 12.859610 232.812483
F 6.704330 5.143366 254.620033
F 2.269306 5.142965 247.348426
F 29.003878 5.143995 247.439847
F 2.269306 12.858961 247.348426
F 29.003878 12.859992 247.439847
F 2.269306 20.574960 247.348426
F 29.003878 20.575991 247.439847
F 11.184625 5.143995 247.377645
F 11.184626 12.859991 247.377645
F 11.184625 20.575991 247.377645
F 20.094259 5.143995 247.408746
F 20.094259 12.859991 247.408746
F 20.094259 20.575991 247.408746
F 2.259821 5.142384 250.078274
F 28.994364 5.143995 250.167810
F 2.259821 12.858381 250.078274
F 28.994364 12.859992 250.167810
F 2.259821 20.574380 250.078274
F 28.994364 20.575991 250.167810
F 11.175118 5.143993 250.105611
F 11.175118 12.859989 250.105611
F 11.175118 20.575988 250.105611
F 20.084745 5.143995 250.136710
F 20.084745 12.859991 250.136710
F 20.084745 20.575991 250.136710
F 2.314779 7.719556 231.893115
F 2.247360 7.717135 253.714489
F 29.057840 7.715994 231.981176
F 28.981779 7.715865 253.802301
F 2.314779 15.435553 231.893115
F 2.247360 15.433132 253.714490
F 29.057840 15.431992 231.981177
F 28.981779 15.431862 253.802302
F 24.590342 20.575991 235.602961
F 24.526897 12.851366 257.394325
F 6.779602 5.143614 232.812484
F 15.614463 12.859619 254.651340
F 24.590342 12.859992 235.602961
F 24.526897 5.135369 257.394325
F 29.057840 23.147991 231.981176
F 28.981779 23.147861 253.802301
F 11.238582 7.715998 231.918978
F 11.162535 7.715867 253.740102
F 11.238582 15.431996 231.918979
F 11.162535 15.431864 253.740102
F 24.590342 5.143995 235.602961
F 15.617275 20.567365 257.363225
F 20.148221 7.715995 231.950076
F 20.072160 7.715865 253.771201
F 20.148221 15.431992 231.950077
F 20.072160 15.431862 253.771202
F 24.534106 15.421156 258.279195
F 24.587169 15.431992 236.512295
F 4.490710 1.286118 250.082185
F 31.221770 1.285998 250.175585
F 4.490710 9.002113 250.082185
F 31.221770 9.001993 250.175585
F 4.490710 16.718112 250.082186
F 31.221770 16.717992 250.175586
F 13.402528 1.285997 250.113385
F 13.402528 9.001992 250.113385
F 13.402528 16.717991 250.113385
F 22.312152 1.285997 250.144485
F 22.312152 9.001992 250.144485
F 22.312152 16.717991 250.144485
F 4.552027 3.858383 231.895883
F 4.477833 3.858003 253.717206
F 31.285243 3.857997 231.988951
F 31.209181 3.857867 253.810076
F 4.552027 11.574378 231.895883
F 4.477833 11.573999 253.717206
F 31.285243 11.573992 231.988952
F 31.209181 11.573863 253.810077
F 4.552028 19.290377 231.895883
F 4.477833 19.289998 253.717206
F 31.285243 19.289992 231.988952
F 31.209182 19.289862 253.810077
F 13.466001 3.857998 231.926751
F 13.389940 3.857868 253.747876
F 13.466001 11.573993 231.926751
F 13.389940 11.573863 253.747876
F 13.466001 19.289993 231.926751
F 13.389940 19.289863 253.747876
F 22.375626 3.857997 231.957851
F 22.299565 3.857867 253.778976
F 22.375626 11.573992 231.957852
F 22.299565 11.573863 253.778977
F 22.375626 19.289992 231.957852
F 22.299565 19.289862 253.778976
F 4.562216 3.859530 229.166609
F 4.489031 3.858804 250.990671
F 31.294774 3.857997 229.260951
F 31.218596 3.857996 251.084407
F 4.562216 11.575526 229.166609
F 4.489031 11.574799 250.990670
F 31.294774 11.573992 229.260951
F 31.218596 11.573991 251.084407
F 4.562216 19.291525 229.166609
F 4.489031 19.290799 250.990671
F 31.294774 19.289992 229.260951
F 31.218596 19.289991 251.084407
F 13.475532 3.857998 229.198749
F 13.399355 3.857996 251.022206
F 13.475532 11.573993 229.198749
F 13.399355 11.573992 251.022206
F 13.475532 19.289992 229.198749
F 13.399355 19.289991 251.022206
F 22.385156 3.857997 229.229850
F 22.308979 3.857996 251.053307
F 22.385156 11.573993 229.229850
F 22.308979 11.573991 251.053307
F 22.385156 19.289992 229.229850
F 22.308979 19.289991 251.053306
F 4.501250 1.285093 247.353681
F 31.231283 1.285998 247.447622
F 4.501250 9.001088 247.353681
F 31.231283 9.001993 247.447622
F 4.501250 16.717087 247.353681
F 31.231283 16.717992 247.447622
F 13.412041 1.285997 247.385421
F 13.412041 9.001992 247.385421
F 13.412041 16.717991 247.385420
F 22.321666 1.285997 247.416521
F 22.321666 9.001992 247.416521
F 22.321666 16.717991 247.416521
F 6.792228 7.716394 229.175137
F 6.716579 7.716271 250.998669
F 6.792228 15.432392 229.175137
F 6.716579 15.432268 250.998669
F 15.680720 20.575991 235.571861
F 15.617275 12.851366 257.363225
F 15.702940 7.715995 229.206525
F 15.626763 7.715993 251.029981
F 15.702940 15.431992 229.206524
F 15.626763 15.431991 251.029981
F 24.534106 7.705159 258.279195
F 24.587169 7.715994 236.512295
F 24.612563 7.715994 229.237625
F 24.536385 7.715993 251.061082
F 24.612563 15.431992 229.237625
F 24.536385 15.431991 251.061082
F 15.680720 12.859991 235.571861
F 15.617275 5.135369 257.363225
F 6.729166 5.143695 247.361872
F 6.729167 12.859692 247.361872
F 6.729167 20.575691 247.361871
F 15.639447 5.143995 247.393196
F 15.639447 12.859991 247.393195
F 15.639447 20.575991 247.393195
F 24.549070 5.143995 247.424297
F 24.549070 12.859992 247.424296
F 24.549070 20.575991 247.424296
F 6.720251 5.144099 250.089975
F 6.720251 12.860095 250.089975
F 6.720251 20.576095 250.089975
F 15.629933 5.143995 250.121159
F 15.629933 12.859991 250.121160
F 15.629933 20.575990 250.121160
F 24.539555 5.143995 250.152260
F 24.539555 12.859991 250.152260
F 24.539555 20.575991 250.152260
F 6.783135 7.716050 231.903446
F 6.707800 7.715718 253.724419
F 6.783135 15.432047 231.903447
F 6.707800 15.431716 253.724418
F 15.680719 5.143995 235.571861
F 6.707591 20.567642 257.331982
F 15.624484 15.421157 258.248094
F 6.707800 23.147715 253.724418
F 15.693409 7.715995 231.934526
F 15.617348 7.715865 253.755651
F 15.693409 15.431992 231.934526
F 15.617348 15.431862 253.755651
F 15.677547 15.431992 236.481194
F 15.624484 7.705159 258.248095
F 24.603032 7.715994 231.965626
F 24.526971 7.715865 253.786751
F 24.603032 15.431992 231.965627
F 24.526971 15.431862 253.786751
F 6.770560 20.575967 235.540760
F 6.707591 12.851643 257.331982
F 0.041497 1.270912 235.568886
F 16.044542 23.145239 260.985666
F 26.817748 1.285998 235.610736
F 26.754303 1.277372 257.402100
F 0.041497 8.986907 235.568886
F 15.677547 7.715995 236.481195
F 26.817748 9.001993 235.610736
F 26.754303 8.993367 257.402100
F 0.041497 16.702906 235.568886
F 15.690234 20.575991 232.843859
F 26.817748 16.717992 235.610737
F 26.754303 16.709366 257.402100
F 8.998390 1.285978 235.548548
F 8.935037 1.277369 257.339915
F 8.998390 9.001973 235.548548
F 8.935037 8.993364 257.339915
F 8.998390 16.717972 235.548548
F 8.935037 16.709363 257.339915
F 17.908127 1.285997 235.579636
F 17.844682 1.277372 257.371000
F 17.908127 9.001992 235.579636
F 17.844682 8.993367 257.371000
F 17.908127 16.717991 235.579636
F 17.844682 16.709366 257.371000
F 0.033178 3.872218 239.205662
F 0.203054 3.966923 261.083093
F 26.805042 3.857997 239.248072
F 27.181569 3.855246 261.024541
F 0.033179 11.588213 239.205662
F 0.203052 11.682918 261.083093
F 26.805042 11.573992 239.248072
F 27.181570 11.571241 261.024541
F 0.033178 19.304212 239.205662
F 0.203052 19.398918 261.083093
F 26.805042 19.289992 239.248072
F 27.181569 19.287240 261.024541
F 8.985695 3.858014 239.185881
F 9.362062 3.855252 260.962338
F 8.985695 11.574009 239.185881
F 9.362063 11.571247 260.962338
F 8.985695 19.290008 239.185881
F 9.362063 19.287247 260.962338
F 17.895421 3.857998 239.216971
F 18.271948 3.855246 260.993442
F 17.895421 11.573993 239.216971
F 18.271949 11.571241 260.993442
F 17.895421 19.289992 239.216972
F 18.271949 19.287241 260.993442
F 0.071284 3.855715 236.468007
F 0.032100 3.854920 258.308769
F 26.814572 3.857997 236.520071
F 26.761509 3.847161 258.286970
F 0.071284 11.571710 236.468007
F 0.032100 11.570915 258.308769
F 26.814572 11.573992 236.520070
F 26.761509 11.563157 258.286970
F 0.071284 19.287710 236.468007
F 0.032100 19.286915 258.308768
F 26.814572 19.289992 236.520070
F 26.761509 19.279156 258.286970
F 8.995223 3.858023 236.457851
F 8.942246 3.847178 258.224737
F 8.995223 11.574019 236.457851
F 8.942246 11.563173 258.224737
F 8.995223 19.290018 236.457851
F 8.942246 19.279173 258.224736
F 17.904951 3.857998 236.488970
F 17.851888 3.847162 258.255870
F 17.904952 11.573993 236.488969
F 17.851888 11.563157 258.255870
F 17.904951 19.289992 236.488970
F 17.851888 19.279156 258.255870
F 0.079540 1.287357 232.830039
F 0.028302 1.293603 254.656043
F 26.827262 1.285998 232.882735
F 26.751491 1.285626 254.690216
F 0.079540 9.003351 232.830039
F 0.028302 9.009598 254.656043
F 26.827262 9.001993 232.882735
F 26.751491 9.001621 254.690216
F 0.079540 16.719350 232.830039
F 0.028302 16.725597 254.656043
F 26.827262 16.717992 232.882735
F 26.751491 16.717620 254.690216
F 9.007894 1.285968 232.820513
F 8.932237 1.285619 254.628012
F 9.007894 9.001963 232.820514
F 8.932236 9.001614 254.628012
F 9.007894 16.717962 232.820514
F 8.932237 16.717613 254.628012
F 17.917641 1.285997 232.851634
F 17.841870 1.285626 254.659115
F 17.917641 9.001992 232.851634
F 17.841870 9.001620 254.659115
F 17.917641 16.717991 232.851634
F 17.841870 16.717619 254.659115
F 2.302373 7.718403 236.435641
F 2.256794 7.707830 258.212297
F 29.041978 7.715994 236.527846
F 28.988915 7.705159 258.294745
F 2.302373 15.434400 236.435641
F 2.256795 15.423828 258.212296
F 29.041978 15.431992 236.527845
F 28.988915 15.421156 258.294745
F 6.770560 12.859967 235.540760
F 6.714559 15.421462 258.217031
F 6.707591 5.135646 257.331982
F 6.766999 15.432354 236.449831
F 11.222722 7.715996 236.465643
F 11.169670 7.705158 258.232546
F 11.222722 15.431993 236.465643
F 11.169670 15.421155 258.232546
F 6.770560 5.143971 235.540760
F 6.714559 7.705465 258.217031
F 20.132359 7.715995 236.496745
F 20.079296 7.705159 258.263645
F 20.132359 15.431992 236.496745
F 20.079296 15.421157 258.263645
F 6.766999 7.716357 236.449831
F 22.296682 16.717620 254.674665
F 2.313433 5.141143 232.798053
F 2.245761 5.142461 254.614321
F 29.054665 5.143995 232.890511
F 28.978894 5.143624 254.697991
F 2.313433 12.857140 232.798053
F 2.245761 12.858458 254.614321
F 29.054665 12.859992 232.890510
F 28.978894 12.859620 254.697991
F 2.313433 20.573139 232.798053
F 2.245760 20.574457 254.614321
F 29.054665 20.575991 232.890510
F 28.978894 20.575619 254.697991
F 11.235406 5.143994 232.828308
F 11.159644 5.143624 254.635790
F 11.235406 12.859990 232.828308
F 11.159644 12.859620 254.635790
F 11.235406 20.575990 232.828308
F 11.159644 20.575619 254.635790
F 20.145046 5.143995 232.859410
F 20.069275 5.143623 254.666890
F 20.145046 12.859991 232.859410
F 20.069275 12.859619 254.666890
F 20.145046 20.575991 232.859410
F 20.069275 20.575619 254.666890
F 2.303757 5.140813 235.530159
F 2.237497 5.128708 257.335171
F 29.045151 5.143995 235.618511
F 28.981705 5.135370 257.409875
F 2.303757 12.856809 235.530159
F 2.237497 12.844704 257.335171
F 29.045151 12.859992 235.618512
F 28.981705 12.851366 257.409875
F 2.303757 20.572809 235.530159
F 2.237497 20.560704 257.335171
F 29.045151 20.575991 235.618512
F 28.981705 20.567366 257.409875
F 11.225895 5.143991 235.556313
F 11.162464 5.135367 257.347677
F 11.225895 12.859988 235.556313
F 11.162464 12.851364 257.347677
F 11.225895 20.575987 235.556313
F 11.162464 20.567363 257.347677
F 20.135532 5.143995 235.587411
F 20.072087 5.135369 257.378775
F 20.135532 12.859992 235.587412
F 20.072086 12.851366 257.378775
F 20.135532 20.575991 235.587412
F 20.072086 20.567365 257.378775
F 2.292742 7.718793 239.167198
F 2.623515 7.752474 260.957892
F 29.032447 7.715994 239.255847
F 29.408976 7.713243 261.032316
F 2.292742 15.434790 239.167198
F 2.623516 15.468472 260.957892
F 29.032447 15.431992 239.255847
F 29.408976 15.429241 261.032317
F 24.524085 20.575619 254.682440
F 24.599857 20.575991 232.874960
F 22.372453 16.717991 232.867185
F 22.296682 9.001620 254.674665
F 24.524085 12.859620 254.682440
F 24.599856 12.859992 232.874960
F 29.032447 23.147991 239.255846
F 29.408976 23.145239 261.032316
F 11.213193 7.715998 239.193648
F 11.589681 7.713249 260.970123
F 11.213193 15.431995 239.193648
F 11.589682 15.429247 260.970123
F 24.524085 5.143623 254.682441
F 24.599857 5.143995 232.874960
F 20.122828 7.715995 239.224747
F 20.499355 7.713243 261.001216
F 20.122828 15.431992 239.224747
F 20.499356 15.429241 261.001217
F 22.372453 9.001992 232.867185
F 15.614463 20.575619 254.651340
F 4.539755 1.285709 235.533150
F 4.478716 1.277322 257.324535
F 31.272556 1.285998 235.626286
F 31.209111 1.277372 257.417651
F 4.539755 9.001704 235.533150
F 4.478716 8.993317 257.324535
F 31.272556 9.001993 235.626287
F 31.209111 8.993367 257.417650
F 4.539755 16.717703 235.533150
F 4.478716 16.709316 257.324535
F 31.272556 16.717992 235.626287
F 31.209111 16.709366 257.417651
F 13.453314 1.285997 235.564086
F 13.389870 1.277372 257.355450
F 13.453314 9.001992 235.564086
F 13.389870 8.993367 257.355450
F 13.453314 16.717991 235.564086
F 13.389870 16.709366 257.355450
F 22.362938 1.285997 235.595186
F 22.299493 1.277372 257.386550
F 22.362938 9.001992 235.595186
F 22.299493 8.993367 257.386550
F 22.362938 16.717991 235.595186
F 22.299493 16.709366 257.386551
F 4.527473 3.858187 239.170414
F 4.895240 3.858365 260.948439
F 31.259849 3.857997 239.263622
F 31.636376 3.855245 261.040091
F 4.527473 11.574182 239.170414
F 4.895241 11.574360 260.948439
F 31.259849 11.573993 239.263622
F 31.636377 11.571241 261.040091
F 4.527473 19.290181 239.170414
F 4.895240 19.290360 260.948439
F 31.259849 19.289992 239.263622
F 31.636377 19.287240 261.040091
F 13.440607 3.857998 239.201421
F 13.817134 3.855245 260.977890
F 13.440607 11.573993 239.201421
F 13.817135 11.571240 260.977890
F 13.440607 19.289993 239.201421
F 13.817134 19.287240 260.977891
F 22.350233 3.857997 239.232521
F 22.726760 3.855245 261.008991
F 22.350233 11.573992 239.232521
F 22.726760 11.571240 261.008991
F 22.350233 19.289992 239.232521
F 22.726761 19.287241 261.008991
F 4.537807 3.859288 236.441433
F 4.486604 3.848101 258.209092
F 31.269380 3.857997 236.535621
F 31.216317 3.847161 258.302521
F 4.537807 11.575283 236.441432
F 4.486604 11.564096 258.209091
F 31.269380 11.573992 236.535621
F 31.216317 11.563157 258.302520
F 4.537807 19.291282 236.441432
F 4.486604 19.280096 258.209091
F 31.269380 19.289992 236.535620
F 31.216317 19.279156 258.302520
F 13.450138 3.857998 236.473419
F 13.397077 3.847161 258.240319
F 13.450139 11.573993 236.473419
F 13.397077 11.563157 258.240319
F 13.450138 19.289992 236.473419
F 13.397077 19.279156 258.240319
F 22.359763 3.857997 236.504520
F 22.306700 3.847161 258.271420
F 22.359763 11.573993 236.504520
F 22.306700 11.563157 258.271420
F 22.359763 19.289992 236.504520
F 22.306700 19.279156 258.271420
F 4.550000 1.284585 232.804020
F 4.477241 1.284899 254.611993
F 31.282070 1.285998 232.898286
F 31.206299 1.285626 254.705766
F 4.550000 9.000580 232.804020
F 4.477241 9.000894 254.611993
F 31.282070 9.001993 232.898286
F 31.206299 9.001621 254.705766
F 4.550000 16.716579 232.804020
F 4.477241 16.716893 254.611993
F 31.282070 16.717992 232.898286
F 31.206299 16.717620 254.705766
F 13.462828 1.285997 232.836084
F 13.387058 1.285626 254.643565
F 13.462828 9.001992 232.836084
F 13.387058 9.001621 254.643565
F 13.462828 16.717991 232.836084
F 13.387058 16.717620 254.643565
F 22.372453 1.285997 232.867185
F 22.296682 1.285626 254.674665
F 24.577639 23.147991 239.240296
F 29.016584 23.147991 243.802516
F 11.197331 23.147991 243.740314
F 20.106965 23.147991 243.771415
F 20.097434 23.147991 246.499416
F 15.652153 23.147991 243.755865
F 24.561776 23.147991 243.786965
F 15.642622 23.147991 246.483866
F 24.552245 23.147991 246.514966
F 29.067371 23.147991 229.253176
F 28.991194 23.147990 251.076632
F 11.171944 23.147989 251.014431
F 20.157752 23.147991 229.222075
F 20.081575 23.147990 251.045531
F 11.162535 23.147863 253.740102
F 20.148221 23.147991 231.950076
F 20.072160 23.147862 253.771201
F 15.702940 23.147991 229.206525
F 15.626763 23.147990 251.029981
F 24.612563 23.147991 229.237625
F 24.536385 23.147990 251.061082
F 15.693409 23.147991 231.934526
F 15.617348 23.147861 253.755651
F 24.603032 23.147991 231.965627
F 24.526971 23.147861 253.786751
F 2.256794 23.139827 258.212297
F 29.041978 23.147991 236.527845
F 28.988915 23.137155 258.294745
F 24.534106 23.137155 258.279195
F 24.587169 23.147991 236.512295
F 15.668015 23.147991 239.209196
F 11.169670 23.137154 258.232547
F 20.132359 23.147991 236.496745
F 15.624484 23.137155 258.248095
F 15.677547 23.147991 236.481195
F 20.079296 23.137155 258.263645
F 20.122828 23.147991 239.224747
F 6.714559 23.137461 258.217031
F 6.766999 0.000362 236.449830
F 11.213193 0.000003 239.193648
F 2.623515 0.036479 260.957892
F 2.292742 0.002798 239.167198
F 11.222722 0.000000 236.465643
F 2.302373 0.002408 236.435641
F 6.783135 0.000055 231.903447
F 6.716579 0.000276 250.998669
F 6.792228 0.000399 229.175137
F 11.238582 0.000003 231.918978
F 2.247360 0.001140 253.714490
F 2.314779 0.003561 231.893115
F 11.248112 0.000001 229.190974
F 2.258209 0.000563 250.985881
F 2.324541 0.003288 229.160470
F 2.280311 0.001497 243.710828
F 6.741782 0.000321 243.724527
F 11.187804 0.000002 246.468318
F 2.270786 0.002013 246.441262
F 0.087826 3.857572 229.192059
F 0.087826 11.573567 229.192059
F 0.087826 19.289566 229.192059
F 0.893593 24.509464 2.770276
F 0.665155 24.418199 24.587238
F 27.607223 24.444825 2.878413
F 27.554159 24.433989 24.645313
F 0.893593 32.225459 2.770276
F 0.665158 32.134196 24.587236
F 27.607223 32.160821 2.878413
F 27.554159 32.149984 24.645313
F 0.893594 39.941458 2.770275
F 0.665163 39.850197 24.587235
F 27.607223 39.876819 2.878412
F 27.554159 39.865983 24.645313
F 9.787827 24.444802 2.816223
F 9.734652 24.433933 24.583147
F 9.787827 32.160797 2.816223
F 9.734652 32.149928 24.583147
F 9.787827 39.876795 2.816223
F 9.734652 39.865927 24.583147
F 18.697602 24.444825 2.847312
F 18.644538 24.433989 24.614212
F 18.697602 32.160820 2.847312
F 18.644538 32.149984 24.614212
F 18.697602 39.876819 2.847312
F 18.644538 39.865982 24.614213
F 0.903688 26.948458 6.345182
F 0.573755 27.056641 28.254818
F 27.617224 27.006360 6.475167
F 27.541453 27.005988 28.282648
F 0.903688 34.664453 6.345182
F 0.573758 34.772635 28.254818
F 27.617224 34.722355 6.475167
F 27.541453 34.721984 28.282648
F 0.903688 42.380452 6.345182
F 0.573756 42.488635 28.254818
F 27.617224 42.438355 6.475167
F 27.541453 42.437983 28.282648
F 9.797802 27.006391 6.412987
F 9.721917 27.006051 28.220486
F 9.797802 34.722386 6.412987
F 9.721917 34.722046 28.220486
F 9.797802 42.438385 6.412987
F 9.721917 42.438045 28.220486
F 18.707603 27.006361 6.444067
F 18.631832 27.005989 28.251547
F 18.707603 34.722356 6.444067
F 18.631832 34.721984 28.251547
F 18.707603 42.438355 6.444067
F 18.631832 42.437984 28.251548
F 0.610863 27.115780 3.628828
F 0.568093 27.080870 25.444909
F 27.614429 27.014614 3.763282
F 27.550983 27.005989 25.554647
F 0.610862 34.831776 3.628828
F 0.568093 34.796866 25.444909
F 27.614429 34.730610 3.763282
F 27.550983 34.721984 25.554647
F 0.610862 42.547775 3.628828
F 0.568093 42.512865 25.444909
F 27.614429 42.446609 3.763282
F 27.550983 42.437983 25.554647
F 9.794720 27.014687 3.701027
F 9.731133 27.006097 25.492369
F 9.794720 34.730683 3.701027
F 9.731133 34.722093 25.492369
F 9.794720 42.446682 3.701027
F 9.731133 42.438092 25.492369
F 18.704809 27.014614 3.732182
F 18.641363 27.005989 25.523546
F 18.704809 34.730610 3.732181
F 18.641363 34.721984 25.523546
F 18.704809 42.446609 3.732181
F 18.641363 42.437983 25.523546
F 0.374534 24.476808 0.078369
F 0.579723 24.354567 21.801964
F 27.187145 24.436741 0.140843
F 27.563673 24.433989 21.917312
F 0.374534 32.192803 0.078369
F 0.579723 32.070562 21.801964
F 27.187145 32.152735 0.140843
F 27.563673 32.149984 21.917312
F 0.374534 39.908802 0.078369
F 0.579724 39.786561 21.801963
F 27.187145 39.868734 0.140843
F 27.563673 39.865983 21.917312
F 9.367568 24.436647 0.078617
F 9.743849 24.433888 21.855039
F 9.367568 32.152642 0.078617
F 9.743849 32.149883 21.855039
F 9.367568 39.868641 0.078617
F 9.743849 39.865881 21.855039
F 18.277524 24.436740 0.109742
F 18.654052 24.433989 21.886211
F 18.277523 32.152734 0.109742
F 18.654052 32.149984 21.886211
F 18.277523 39.868733 0.109741
F 18.654052 39.865982 21.886211
F 3.097058 30.875421 3.679872
F 3.010067 30.874188 25.467588
F 29.841835 30.872612 3.771058
F 29.778389 30.863986 25.562422
F 3.097058 38.591419 3.679872
F 3.010067 38.590185 25.467587
F 29.841835 38.588609 3.771057
F 29.778389 38.579983 25.562422
F 25.339443 46.295982 21.000203
F 25.352147 43.723982 17.362868
F 25.352147 36.007983 17.362868
F 25.352147 28.291987 17.362867
F 16.442524 43.723982 17.331767
F 16.442524 36.007983 17.331767
F 16.442524 28.291986 17.331767
F 29.778389 46.295982 25.562422
F 12.022566 30.872622 3.708850
F 11.959112 30.863995 25.500214
F 12.022566 38.588619 3.708849
F 11.959113 38.579993 25.500214
F 16.429820 38.579984 20.969103
F 11.959113 23.148000 25.500214
F 7.528874 43.722909 17.301416
F 7.528874 36.006910 17.301416
F 20.932215 30.872612 3.739957
F 20.868770 30.863986 25.531321
F 20.932215 38.588609 3.739956
F 20.868770 38.579983 25.531321
F 16.429820 30.863986 20.969102
F 7.528874 28.290914 17.301416
F 2.639265 28.308570 0.066266
F 3.031141 28.284890 21.832446
F 29.414547 28.294738 0.148618
F 29.791076 28.291987 21.925087
F 2.639267 36.024567 0.066267
F 3.031142 36.000887 21.832445
F 29.414546 36.010734 0.148618
F 29.791076 36.007983 21.925087
F 2.639267 43.740566 0.066266
F 3.031142 43.716887 21.832445
F 29.414546 43.726734 0.148618
F 29.791076 43.723983 21.925087
F 11.595246 28.294721 0.086404
F 11.971801 28.291977 21.862879
F 11.595245 36.010718 0.086404
F 11.971801 36.007974 21.862879
F 11.595245 43.726717 0.086404
F 11.971801 43.723973 21.862879
F 20.504929 28.294737 0.117517
F 20.881457 28.291986 21.893986
F 20.504928 36.010734 0.117517
F 20.881457 36.007983 21.893986
F 20.504928 43.726733 0.117517
F 20.881457 43.723982 21.893986
F 3.035627 28.288260 2.817416
F 2.969991 28.274501 24.576866
F 29.834626 28.302823 2.886187
F 29.781562 28.291987 24.653088
F 3.035628 36.004256 2.817416
F 2.969991 35.990498 24.576866
F 29.834626 36.018820 2.886188
F 29.781562 36.007983 24.653088
F 3.035628 43.720256 2.817416
F 2.969991 43.706497 24.576866
F 29.834626 43.734819 2.886188
F 29.781562 43.723982 24.653088
F 12.015321 28.302811 2.823994
F 11.962249 28.291976 24.590893
F 12.015321 36.018808 2.823994
F 11.962249 36.007973 24.590894
F 12.015321 43.734807 2.823994
F 11.962249 43.723973 24.590894
F 20.925007 28.302822 2.855087
F 20.871943 28.291986 24.621988
F 20.925007 36.018819 2.855087
F 20.871943 36.007983 24.621988
F 20.925007 43.734818 2.855087
F 20.871943 43.723982 24.621988
F 3.046544 30.877915 6.401375
F 2.955724 30.882483 28.214844
F 29.844629 30.864358 6.482942
F 29.768858 30.863986 28.290423
F 3.046544 38.593912 6.401375
F 2.955725 38.598481 28.214844
F 29.844629 38.580355 6.482942
F 29.768858 38.579983 28.290423
F 25.361661 43.723982 14.634866
F 25.361661 36.007983 14.634866
F 25.361661 28.291986 14.634867
F 29.768858 46.295982 28.290423
F 12.025331 30.864367 6.420747
F 11.949542 30.863996 28.228228
F 12.025331 38.580364 6.420747
F 11.949542 38.579993 28.228229
F 12.025331 23.148372 6.420747
F 11.949542 23.148001 28.228228
F 16.452038 43.723982 14.603765
F 16.452038 36.007983 14.603765
F 20.935010 30.864358 6.451842
F 20.859239 30.863986 28.259323
F 20.935010 38.580355 6.451842
F 20.859239 38.579984 28.259323
F 20.935010 23.148363 6.451842
F 16.452038 28.291986 14.603766
F 5.329354 24.442352 2.802769
F 5.270969 24.430867 24.569796
F 32.062032 24.444826 2.893963
F 32.008967 24.433989 24.660863
F 5.329354 32.158347 2.802769
F 5.270969 32.146862 24.569796
F 32.062032 32.160821 2.893963
F 32.008967 32.149984 24.660863
F 5.329354 39.874346 2.802769
F 5.270969 39.862861 24.569796
F 32.062032 39.876819 2.893963
F 32.008967 39.865983 24.660863
F 14.242788 24.444825 2.831762
F 14.189724 24.433988 24.598662
F 14.242788 32.160820 2.831762
F 14.189724 32.149983 24.598663
F 14.242788 39.876819 2.831762
F 14.189724 39.865982 24.598662
F 23.152413 24.444825 2.862862
F 23.099350 24.433989 24.629763
F 23.152413 32.160820 2.862862
F 23.099350 32.149984 24.629763
F 23.152413 39.876819 2.862862
F 23.099349 39.865982 24.629763
F 5.338388 27.009291 6.399472
F 5.256570 27.008966 28.207024
F 32.072031 27.006360 6.490717
F 31.996260 27.005988 28.298198
F 5.338388 34.725287 6.399472
F 5.256570 34.724962 28.207024
F 32.072031 34.722355 6.490717
F 31.996260 34.721984 28.298198
F 5.338388 42.441286 6.399472
F 5.256570 42.440961 28.207024
F 32.072031 42.438355 6.490717
F 31.996260 42.437983 28.298198
F 14.252788 27.006361 6.428517
F 14.177017 27.005989 28.235998
F 14.252789 34.722356 6.428517
F 14.177017 34.721985 28.235998
F 14.252788 42.438356 6.428517
F 14.177017 42.437984 28.235998
F 23.162415 27.006361 6.459617
F 23.086644 27.005989 28.267098
F 23.162415 34.722356 6.459617
F 23.086644 34.721984 28.267098
F 23.162415 42.438355 6.459617
F 23.086644 42.437983 28.267098
F 5.323528 27.017145 3.684008
F 5.255476 27.010378 25.474067
F 32.069237 27.014614 3.778833
F 32.005791 27.005988 25.570197
F 5.323528 34.733140 3.684008
F 5.255476 34.726373 25.474067
F 32.069237 34.730610 3.778833
F 32.005791 34.721984 25.570197
F 5.323528 42.449139 3.684008
F 5.255476 42.442372 25.474067
F 32.069237 42.446609 3.778833
F 32.005791 42.437983 25.570197
F 14.249992 27.014615 3.716631
F 14.186546 27.005989 25.507995
F 14.249992 34.730611 3.716631
F 14.186545 34.721985 25.507995
F 14.249992 42.446610 3.716631
F 14.186546 42.437984 25.507995
F 23.159620 27.014615 3.747732
F 23.096174 27.005989 25.539096
F 23.159620 34.730610 3.747732
F 23.096174 34.721984 25.539096
F 23.159620 42.446609 3.747732
F 23.096174 42.437983 25.539096
F 4.903152 24.436104 0.063638
F 5.268805 24.429837 21.836884
F 31.641952 24.436740 0.156393
F 32.018481 24.433989 21.932862
F 4.903152 32.152099 0.063639
F 5.268805 32.145832 21.836884
F 31.641952 32.152735 0.156394
F 32.018481 32.149984 21.932862
F 4.903152 39.868098 0.063638
F 5.268805 39.861831 21.836884
F 31.641952 39.868734 0.156393
F 32.018481 39.865983 21.932862
F 13.822708 24.436739 0.094191
F 14.199235 24.433988 21.870660
F 13.822707 32.152734 0.094191
F 14.199235 32.149983 21.870660
F 13.822707 39.868733 0.094191
F 14.199235 39.865982 21.870660
F 22.732336 24.436740 0.125293
F 23.108864 24.433989 21.901761
F 22.732336 32.152735 0.125293
F 23.108864 32.149984 21.901761
F 22.732335 39.868733 0.125292
F 23.108864 39.865982 21.901761
F 7.567069 30.872768 3.693249
F 7.502742 30.864318 25.484489
F 7.567069 38.588765 3.693249
F 7.502742 38.580315 25.484488
F 7.541513 43.723827 14.572608
F 7.502742 23.148323 25.484489
F 7.541513 36.007828 14.572608
F 7.541513 28.291832 14.572608
F 16.477404 30.872612 3.724406
F 16.413958 30.863986 25.515771
F 16.477403 38.588609 3.724406
F 16.413958 38.579984 25.515770
F 7.515970 38.581105 20.938786
F 25.348974 46.295982 18.272201
F 25.387026 30.872612 3.755507
F 25.323580 30.863986 25.546872
F 25.387026 38.588609 3.755507
F 25.323580 38.579983 25.546871
F 7.515970 30.865107 20.938785
F 25.348974 38.579983 18.272201
F 25.348974 30.863986 18.272202
F 25.323580 46.295982 25.546872
F 7.137526 28.293446 0.069953
F 7.515689 28.291724 21.847203
F 7.137525 36.009442 0.069952
F 7.515689 36.007720 21.847202
F 7.137525 43.725442 0.069953
F 7.515689 43.723720 21.847203
F 16.050116 28.294737 0.101967
F 16.426645 28.291986 21.878436
F 16.050115 36.010733 0.101966
F 16.426645 36.007983 21.878436
F 16.050115 43.726733 0.101966
F 16.426645 43.723982 21.878435
F 24.959739 28.294738 0.133068
F 25.336268 28.291986 21.909537
F 24.959738 36.010734 0.133067
F 25.336268 36.007983 21.909536
F 24.959738 43.726733 0.133067
F 25.336268 43.723982 21.909536
F 7.556984 28.301822 2.809160
F 7.503108 28.290825 24.576150
F 7.556984 36.017819 2.809160
F 7.503108 36.006821 24.576150
F 7.556984 43.733818 2.809160
F 7.503108 43.722820 24.576150
F 16.470195 28.302822 2.839536
F 16.417131 28.291986 24.606437
F 16.470195 36.018819 2.839537
F 16.417131 36.007983 24.606438
F 16.470195 43.734818 2.839537
F 16.417131 43.723982 24.606437
F 25.379817 28.302823 2.870637
F 25.326753 28.291987 24.637538
F 25.379817 36.018819 2.870637
F 25.326753 36.007983 24.637538
F 25.379817 43.734818 2.870638
F 25.326753 43.723982 24.637538
F 7.567164 30.865281 6.405806
F 7.490257 30.865181 28.213508
F 7.567164 38.581279 6.405806
F 7.490257 38.581178 28.213508
F 16.439351 38.579983 18.241100
F 16.439351 30.863986 18.241101
F 16.480197 30.864358 6.436292
F 16.404426 30.863986 28.243773
F 16.480197 38.580356 6.436292
F 16.404426 38.579984 28.243772
F 16.480198 23.148363 6.436292
F 7.528631 23.148194 18.209910
F 25.389821 30.864358 6.467392
F 25.314050 30.863986 28.274873
F 25.389821 38.580355 6.467392
F 25.314050 38.579983 28.274873
F 25.389821 23.148363 6.467392
F 7.528631 38.580186 18.209910
F 7.528631 30.864189 18.209910
F 25.314050 46.295982 28.274873
F 0.894403 24.494273 9.969585
F 0.548432 24.379067 31.896604
F 27.604943 24.433991 10.096526
F 27.528766 24.433989 31.919982
F 0.894403 32.210268 9.969585
F 0.548434 32.095063 31.896604
F 27.604943 32.149986 10.096526
F 27.528766 32.149984 31.919983
F 0.894404 39.926267 9.969585
F 0.548435 39.811062 31.896604
F 27.604943 39.865984 10.096526
F 27.528766 39.865983 31.919983
F 9.785523 24.433957 10.034345
F 9.709203 24.433921 31.857824
F 9.785523 32.149952 10.034345
F 9.709203 32.149916 31.857824
F 9.785523 39.865951 10.034345
F 9.709203 39.865914 31.857825
F 18.695322 24.433990 10.065426
F 18.619145 24.433989 31.888882
F 18.695322 32.149985 10.065426
F 18.619145 32.149984 31.888882
F 18.695322 39.865984 10.065426
F 18.619145 39.865982 31.888882
F 0.877942 26.944506 13.608411
F 27.592240 27.005988 13.733311
F 0.877943 34.660501 13.608412
F 27.592240 34.721984 13.733311
F 0.877943 42.376500 13.608411
F 27.592240 42.437983 13.733311
F 9.772804 27.006026 13.671133
F 9.772804 34.722022 13.671134
F 9.772804 42.438021 13.671134
F 18.682619 27.005989 13.702211
F 18.682619 34.721984 13.702211
F 18.682619 42.437984 13.702211
F 0.630119 27.089467 10.879069
F 0.546421 27.069439 32.730766
F 27.601770 27.005989 11.005348
F 0.630119 34.805462 10.879069
F 0.546421 34.785435 32.730765
F 27.601770 34.721984 11.005348
F 0.630119 42.521462 10.879069
F 0.546421 42.501434 32.730765
F 27.601770 42.437983 11.005348
F 9.782039 27.006067 10.943090
F 9.782039 34.722063 10.943090
F 9.782039 42.438062 10.943090
F 18.692150 27.005989 10.974247
F 18.692150 34.721984 10.974247
F 18.692150 42.437983 10.974247
F 0.639819 24.348964 7.241202
F 0.557183 24.364446 29.088210
F 27.614341 24.434119 7.370857
F 27.538280 24.433989 29.191981
F 0.639819 32.064958 7.241202
F 0.557183 32.080440 29.088210
F 27.614341 32.150114 7.370857
F 27.538280 32.149984 29.191982
F 0.639818 39.780957 7.241201
F 0.557183 39.796440 29.088210
F 27.614341 39.866113 7.370856
F 27.538280 39.865983 29.191981
F 9.794637 24.434046 7.308603
F 9.718404 24.433873 29.129699
F 9.794637 32.150041 7.308603
F 9.718404 32.149868 29.129699
F 9.794637 39.866039 7.308603
F 9.718404 39.865867 29.129699
F 18.704720 24.434118 7.339756
F 18.628659 24.433989 29.160880
F 18.704720 32.150113 7.339755
F 18.628659 32.149984 29.160880
F 18.704720 39.866112 7.339755
F 18.628659 39.865982 29.160880
F 3.082487 30.865983 10.923237
F 29.829176 30.863986 11.013123
F 3.082487 38.581981 10.923236
F 29.829176 38.579983 11.013123
F 25.339443 38.579983 21.000203
F 23.134257 39.865982 14.627091
F 23.134257 32.149984 14.627091
F 29.829176 46.295982 11.013123
F 12.009908 30.863995 10.950916
F 12.009908 38.579992 10.950916
F 12.009908 23.148000 10.950916
F 23.134257 24.433989 14.627091
F 20.919557 30.863986 10.982022
F 20.919557 38.579983 10.982022
F 14.224629 39.865982 14.595990
F 3.095649 28.290276 7.288325
F 2.988059 28.278860 29.102838
F 29.841743 28.292116 7.378631
F 29.765682 28.291987 29.199757
F 3.095649 36.006273 7.288325
F 2.988060 35.994856 29.102838
F 29.841743 36.008113 7.378631
F 29.765682 36.007983 29.199757
F 3.095649 43.722272 7.288325
F 2.988060 43.710856 29.102837
F 29.841743 43.724112 7.378632
F 29.765682 43.723983 29.199757
F 12.022474 28.292107 7.316424
F 11.946403 28.291977 29.137549
F 12.022474 36.008104 7.316424
F 11.946403 36.007973 29.137549
F 12.022474 43.724103 7.316424
F 11.946403 43.723973 29.137549
F 20.932125 28.292116 7.347531
F 20.856064 28.291986 29.168656
F 20.932125 36.008112 7.347530
F 20.856064 36.007983 29.168656
F 20.932125 43.724112 7.347531
F 20.856064 43.723982 29.168656
F 3.033383 28.278572 10.023993
F 2.941986 28.272593 31.852580
F 29.832346 28.291988 10.104301
F 29.756168 28.291987 31.927758
F 3.033383 35.994568 10.023993
F 2.941986 35.988590 31.852580
F 29.832346 36.007985 10.104301
F 29.756168 36.007983 31.927758
F 3.033383 43.710567 10.023993
F 2.941986 43.704589 31.852580
F 29.832346 43.723984 10.104301
F 29.756168 43.723982 31.927758
F 12.013046 28.291979 10.042106
F 11.936851 28.291976 31.865563
F 12.013046 36.007975 10.042106
F 11.936851 36.007973 31.865563
F 12.013046 43.723975 10.042106
F 11.936851 43.723972 31.865564
F 20.922727 28.291987 10.073200
F 20.846549 28.291986 31.896657
F 20.922727 36.007984 10.073201
F 20.846549 36.007983 31.896657
F 20.922727 43.723983 10.073201
F 20.846549 43.723982 31.896657
F 3.016941 30.878284 13.661852
F 29.819645 30.863986 13.741086
F 3.016941 38.594282 13.661852
F 29.819645 38.579983 13.741086
F 14.224629 32.149983 14.595990
F 29.819645 46.295982 13.741086
F 12.000341 30.863995 13.678891
F 12.000341 38.579992 13.678892
F 12.000341 23.148000 13.678891
F 14.224629 24.433988 14.595990
F 20.910026 30.863986 13.709986
F 20.910026 38.579984 13.709986
F 32.043875 39.865983 14.658192
F 5.326032 24.430973 10.020943
F 5.242216 24.431121 31.844276
F 32.059751 24.433991 10.112076
F 31.983574 24.433989 31.935532
F 5.326032 32.146968 10.020943
F 5.242216 32.147116 31.844276
F 32.059751 32.149986 10.112076
F 31.983574 32.149984 31.935533
F 5.326032 39.862967 10.020943
F 5.242216 39.863115 31.844277
F 32.059751 39.865984 10.112076
F 31.983574 39.865983 31.935533
F 14.240508 24.433990 10.049875
F 14.164330 24.433988 31.873332
F 14.240508 32.149985 10.049875
F 14.164330 32.149983 31.873332
F 14.240508 39.865984 10.049876
F 14.164330 39.865982 31.873332
F 23.150134 24.433990 10.080976
F 23.073956 24.433989 31.904432
F 23.150134 32.149985 10.080976
F 23.073956 32.149984 31.904432
F 23.150134 39.865984 10.080976
F 23.073956 39.865982 31.904432
F 5.312915 27.009109 13.657799
F 32.047047 27.005988 13.748861
F 5.312915 34.725105 13.657799
F 32.047047 34.721984 13.748862
F 5.312915 42.441104 13.657799
F 32.047047 42.437983 13.748862
F 14.227804 27.005989 13.686661
F 14.227804 34.721985 13.686661
F 14.227804 42.437984 13.686661
F 23.137431 27.005989 13.717761
F 23.137431 34.721984 13.717761
F 23.137431 42.437983 13.717762
F 5.309631 27.009464 10.925340
F 32.056578 27.005989 11.020898
F 5.309631 34.725460 10.925340
F 32.056578 34.721984 11.020898
F 5.309631 42.441459 10.925340
F 32.056578 42.437983 11.020898
F 14.237333 27.005989 10.958697
F 14.237333 34.721985 10.958696
F 14.237333 42.437984 10.958696
F 23.146961 27.005989 10.989798
F 23.146961 34.721984 10.989797
F 23.146961 42.437983 10.989798
F 5.322700 24.430787 7.290900
F 5.242277 24.429374 29.111258
F 32.069149 24.434119 7.386407
F 31.993088 24.433989 29.207532
F 5.322700 32.146782 7.290900
F 5.242277 32.145369 29.111258
F 32.069149 32.150114 7.386407
F 31.993088 32.149984 29.207532
F 5.322700 39.862781 7.290900
F 5.242277 39.861368 29.111258
F 32.069149 39.866113 7.386407
F 31.993088 39.865983 29.207532
F 14.249904 24.434118 7.324205
F 14.173841 24.433988 29.145330
F 14.249904 32.150113 7.324205
F 14.173841 32.149983 29.145330
F 14.249904 39.866112 7.324205
F 14.173841 39.865982 29.145330
F 23.159532 24.434119 7.355306
F 23.083470 24.433989 29.176431
F 23.159532 32.150114 7.355306
F 23.083470 32.149984 29.176431
F 23.159532 39.866112 7.355306
F 23.083470 39.865982 29.176431
F 7.554316 30.864121 10.935325
F 7.554316 38.580119 10.935324
F 7.554316 23.148126 10.935325
F 5.295933 39.862307 14.562507
F 16.464745 30.863986 10.966472
F 16.464745 38.579983 10.966472
F 32.043875 32.149984 14.658192
F 25.374367 30.863986 10.997573
F 25.374367 38.579983 10.997573
F 5.295933 32.146308 14.562508
F 25.374367 46.295982 10.997573
F 7.566856 28.291960 7.300800
F 7.489753 28.291578 29.121769
F 7.566856 36.007957 7.300800
F 7.489753 36.007575 29.121768
F 7.566856 43.723956 7.300800
F 7.489753 43.723574 29.121768
F 16.477312 28.292116 7.331980
F 16.401251 28.291986 29.153105
F 16.477312 36.008112 7.331980
F 16.401251 36.007983 29.153105
F 16.477312 43.724112 7.331980
F 16.401251 43.723982 29.153105
F 25.386935 28.292116 7.363081
F 25.310874 28.291987 29.184207
F 25.386935 36.008113 7.363081
F 25.310874 36.007983 29.184206
F 25.386935 43.724112 7.363081
F 25.310874 43.723982 29.184206
F 7.554723 28.291030 10.027205
F 7.477447 28.290767 31.850860
F 7.554723 36.007026 10.027205
F 7.477447 36.006763 31.850860
F 7.554723 43.723026 10.027205
F 7.477447 43.722762 31.850860
F 16.467915 28.291987 10.057650
F 16.391737 28.291986 31.881107
F 16.467915 36.007984 10.057650
F 16.391737 36.007983 31.881107
F 16.467915 43.723983 10.057651
F 16.391737 43.723982 31.881107
F 25.377537 28.291988 10.088751
F 25.301360 28.291987 31.912207
F 25.377537 36.007984 10.088751
F 25.301360 36.007983 31.912208
F 25.377537 43.723983 10.088751
F 25.301360 43.723982 31.912207
F 7.541788 30.865003 13.664043
F 7.541788 38.581001 13.664044
F 32.043875 24.433989 14.658192
F 16.455213 30.863986 13.694436
F 16.455214 38.579984 13.694436
F 5.295933 24.430313 14.562508
F 25.364837 30.863986 13.725536
F 25.364837 38.579983 13.725537
F 23.121568 42.437983 18.264426
F 25.364837 46.295982 13.725536
F 0.850435 24.490636 17.250615
F 27.579553 24.433989 17.370643
F 0.850436 32.206632 17.250615
F 27.579553 32.149984 17.370643
F 0.850438 39.922631 17.250614
F 27.579553 39.865983 17.370643
F 9.760096 24.433945 17.308469
F 9.760096 32.149940 17.308469
F 9.760096 39.865939 17.308469
F 18.669932 24.433989 17.339542
F 18.669932 32.149984 17.339542
F 18.669932 39.865982 17.339543
F 0.777934 26.976233 20.910950
F 27.566846 27.005988 21.007977
F 0.777941 34.692225 20.910947
F 27.566846 34.721984 21.007977
F 0.777940 42.408225 20.910947
F 27.566846 42.437983 21.007977
F 9.747364 27.006038 20.945807
F 9.747364 34.722034 20.945808
F 9.747364 42.438033 20.945808
F 18.657226 27.005989 20.976877
F 18.657225 34.721984 20.976877
F 18.657225 42.437984 20.976878
F 0.593982 27.089267 18.159926
F 27.576377 27.005989 18.279977
F 0.593983 34.805262 18.159925
F 27.576377 34.721984 18.279976
F 0.593983 42.521262 18.159925
F 27.576377 42.437983 18.279976
F 9.756582 27.006083 18.217709
F 9.756582 34.722078 18.217709
F 9.756582 42.438077 18.217709
F 18.666756 27.005989 18.248876
F 18.666756 34.721984 18.248875
F 18.666756 42.437983 18.248876
F 0.611351 24.349375 14.518610
F 27.589067 24.433989 14.642642
F 0.611351 32.065369 14.518610
F 27.589067 32.149984 14.642642
F 0.611351 39.781368 14.518609
F 27.589067 39.865983 14.642641
F 9.769303 24.433903 14.580379
F 9.769303 32.149898 14.580379
F 9.769303 39.865897 14.580379
F 18.679446 24.433989 14.611541
F 18.679446 32.149984 14.611540
F 18.679446 39.865982 14.611541
F 3.050899 30.868433 18.196929
F 29.803783 30.863986 18.287752
F 3.050899 38.584431 18.196929
F 29.803783 38.579983 18.287752
F 25.339443 30.863986 21.000203
F 23.121568 34.721984 18.264426
F 23.121568 27.005989 18.264426
F 29.803783 46.295982 18.287752
F 11.984511 30.863995 18.225544
F 11.984511 38.579993 18.225544
F 11.984511 23.148000 18.225544
F 14.211939 42.437984 18.233325
F 20.894163 30.863986 18.256651
F 20.894163 38.579983 18.256651
F 14.211939 34.721985 18.233325
F 3.067871 28.289154 14.560523
F 29.816469 28.291987 14.650417
F 3.067871 36.005150 14.560522
F 29.816469 36.007983 14.650417
F 3.067871 43.721150 14.560522
F 29.816469 43.723983 14.650417
F 11.997199 28.291977 14.588209
F 11.997199 36.007974 14.588209
F 11.997199 43.723973 14.588209
F 20.906851 28.291986 14.619316
F 20.906851 36.007983 14.619316
F 20.906851 43.723982 14.619316
F 3.000562 28.276658 17.300386
F 29.806955 28.291987 17.378418
F 3.000562 35.992655 17.300387
F 29.806955 36.007983 17.378418
F 3.000562 43.708654 17.300386
F 29.806955 43.723982 17.378418
F 11.987649 28.291977 17.316223
F 11.987649 36.007974 17.316223
F 11.987649 43.723973 17.316223
F 20.897336 28.291986 17.347317
F 20.897336 36.007983 17.347318
F 20.897336 43.723982 17.347318
F 2.984883 30.880420 20.938691
F 29.794252 30.863986 21.015753
F 2.984883 38.596417 20.938691
F 29.794252 38.579983 21.015753
F 14.211939 27.005989 18.233325
F 29.794252 46.295982 21.015753
F 11.974942 30.863995 20.953558
F 11.974942 38.579993 20.953558
F 11.974942 23.148000 20.953558
F 32.031185 42.437983 18.295527
F 20.884633 30.863986 20.984653
F 20.884632 38.579984 20.984653
F 5.282300 42.441893 18.199702
F 5.299278 24.430760 17.295207
F 32.034361 24.433989 17.386193
F 5.299279 32.146755 17.295207
F 32.034361 32.149984 17.386193
F 5.299279 39.862754 17.295207
F 32.034361 39.865983 17.386193
F 14.215118 24.433988 17.323992
F 14.215118 32.149983 17.323992
F 14.215118 39.865982 17.323992
F 23.124743 24.433989 17.355092
F 23.124743 32.149984 17.355092
F 23.124743 39.865982 17.355093
F 5.285220 27.009207 20.932533
F 32.021654 27.005988 21.023528
F 5.285220 34.725202 20.932533
F 32.021654 34.721984 21.023528
F 5.285220 42.441202 20.932533
F 32.021654 42.437983 21.023528
F 14.202410 27.005989 20.961327
F 14.202410 34.721985 20.961328
F 14.202410 42.437984 20.961327
F 23.112037 27.005989 20.992427
F 23.112037 34.721984 20.992428
F 23.112037 42.437983 20.992428
F 5.282300 27.009899 18.199703
F 32.031185 27.005988 18.295527
F 5.282300 34.725894 18.199702
F 32.031185 34.721984 18.295527
F 20.868770 46.295982 25.531321
F 20.859239 46.295982 28.259323
F 16.413958 46.295982 25.515771
F 16.404426 46.295982 28.243772
F 20.919557 46.295982 10.982022
F 20.910026 46.295982 13.709986
F 16.464745 46.295983 10.966472
F 16.455213 46.295982 13.694436
F 20.894163 46.295982 18.256651
F 20.884633 46.295982 20.984653
F 16.439351 46.295982 18.241101
F 16.429820 46.295982 20.969102
F 25.387026 23.156617 3.755507
F 16.477403 23.156617 3.724406
F 7.567069 23.156773 3.693249
F 20.932215 23.156617 3.739957
F 12.022566 23.156627 3.708849
F 29.841835 23.156617 3.771058
F 3.010067 23.158193 25.467587
F 3.097058 23.159426 3.679872
F 7.515970 23.149112 20.938786
F 3.050898 23.152439 18.196929
F 3.046544 23.161920 6.401375
F 2.955724 23.166488 28.214844
F 29.844629 23.148362 6.482942
F 3.082486 23.149988 10.923237
F 7.567164 23.149286 6.405806
F 7.490257 23.149185 28.213508
F 3.016941 23.162289 13.661853
F 7.541788 23.149008 13.664043
F 2.984883 23.164425 20.938691
F 0.496753 24.378765 46.448847
F 27.477979 24.433989 46.469322
F 0.496752 32.094760 46.448848
F 27.477979 32.149984 46.469322
F 0.496752 39.810759 46.448848
F 27.477979 39.865983 46.469322
F 9.658300 24.433895 46.407181
F 9.658300 32.149890 46.407181
F 9.658300 39.865889 46.407181
F 18.568358 24.433989 46.438222
F 18.568358 32.149984 46.438222
F 18.568358 39.865982 46.438222
F 0.498001 27.055503 50.082013
F 27.465272 27.005988 50.106657
F 0.498001 34.771498 50.082013
F 27.465272 34.721984 50.106657
F 0.498001 42.487498 50.082013
F 27.465272 42.437983 50.106657
F 9.645565 27.006089 50.044520
F 9.645565 34.722084 50.044520
F 9.645565 42.438083 50.044520
F 18.555652 27.005989 50.075557
F 18.555652 34.721984 50.075557
F 18.555652 42.437984 50.075557
F 0.509419 27.057364 47.287870
F 27.474803 27.005989 47.378656
F 0.509419 34.773360 47.287870
F 27.474803 34.721984 47.378656
F 0.509420 42.489359 47.287870
F 27.474803 42.437983 47.378656
F 9.654845 27.006133 47.316355
F 9.654845 34.722129 47.316355
F 9.654845 42.438128 47.316355
F 18.565182 27.005989 47.347555
F 18.565182 34.721984 47.347555
F 18.565182 42.437983 47.347555
F 0.518299 24.381563 43.649474
F 2.832616 23.167874 64.588002
F 27.487493 24.433989 43.741321
F 0.518299 32.097558 43.649474
F 2.902918 23.168350 42.764720
F 27.487493 32.149984 43.741321
F 0.518299 39.813557 43.649474
F 7.388411 23.149188 57.312175
F 27.487493 39.865983 43.741321
F 9.667545 24.433849 43.679023
F 9.667545 32.149844 43.679023
F 9.667545 39.865843 43.679022
F 18.577872 24.433989 43.710220
F 18.577872 32.149984 43.710220
F 18.577872 39.865983 43.710220
F 2.902575 30.882323 47.285593
F 29.702209 30.863986 47.386431
F 2.902575 38.598320 47.285593
F 29.702209 38.579983 47.386431
F 25.187082 46.295982 64.648221
F 25.263263 38.579983 42.824212
F 25.187082 30.863986 64.648221
F 29.702209 46.295982 47.386431
F 11.882916 30.863995 47.324224
F 11.882916 38.579993 47.324223
F 11.882916 23.148000 47.324223
F 25.263263 30.863986 42.824212
F 20.792589 30.863986 47.355330
F 20.792589 38.579983 47.355330
F 16.277459 38.579984 64.617121
F 2.915389 28.273654 43.648305
F 29.714896 28.291987 43.749096
F 2.915389 35.989651 43.648305
F 29.714896 36.007983 43.749096
F 2.915389 43.705650 43.648305
F 29.714896 43.723983 43.749096
F 11.895605 28.291977 43.686889
F 11.895605 36.007973 43.686889
F 11.895605 43.723972 43.686889
F 20.805277 28.291986 43.717995
F 20.805277 36.007983 43.717995
F 20.805277 43.723982 43.717995
F 2.890558 28.271830 46.401922
F 29.705381 28.291987 46.477097
F 2.890558 35.987827 46.401922
F 29.705381 36.007983 46.477097
F 2.890558 43.703826 46.401922
F 29.705381 43.723982 46.477097
F 11.886056 28.291975 46.414904
F 11.886056 36.007972 46.414904
F 11.886056 43.723971 46.414904
F 20.795762 28.291986 46.445997
F 20.795762 36.007983 46.445997
F 20.795762 43.723982 46.445997
F 2.878483 30.883942 50.039201
F 29.692678 30.863986 50.114432
F 2.878483 38.599939 50.039201
F 29.692677 38.579983 50.114432
F 16.353639 38.579984 42.793112
F 29.692678 46.295982 50.114432
F 11.873350 30.863997 50.052239
F 11.873351 38.579995 50.052239
F 11.873350 23.148002 50.052239
F 16.277459 30.863986 64.617121
F 20.783059 30.863986 50.083332
F 20.783059 38.579984 50.083332
F 16.353639 30.863986 42.793112
F 5.187000 24.430440 46.394074
F 31.932787 24.433989 46.484873
F 5.187000 32.146435 46.394074
F 31.932787 32.149984 46.484873
F 5.187000 39.862434 46.394074
F 31.932787 39.865983 46.484873
F 14.113542 24.433988 46.422672
F 14.113542 32.149983 46.422672
F 14.113542 39.865982 46.422672
F 23.023169 24.433989 46.453772
F 23.023169 32.149984 46.453772
F 23.023169 39.865982 46.453772
F 5.173749 27.009740 50.031544
F 31.920080 27.005988 50.122207
F 5.173749 34.725736 50.031544
F 31.920080 34.721984 50.122207
F 5.173749 42.441735 50.031544
F 31.920080 42.437983 50.122208
F 14.100835 27.005989 50.060007
F 14.100835 34.721985 50.060007
F 14.100835 42.437984 50.060007
F 23.010463 27.005989 50.091107
F 23.010463 34.721984 50.091107
F 23.010463 42.437983 50.091107
F 5.178084 27.011314 47.297510
F 31.929611 27.005988 47.394207
F 5.178084 34.727309 47.297510
F 31.929611 34.721984 47.394206
F 5.178084 42.443308 47.297510
F 31.929611 42.437983 47.394206
F 14.110364 27.005990 47.332005
F 14.110364 34.721985 47.332004
F 14.110364 42.437984 47.332004
F 23.019994 27.005989 47.363106
F 23.019994 34.721984 47.363106
F 23.019994 42.437983 47.363106
F 5.190716 24.428733 43.660213
F 31.942301 24.433989 43.756872
F 5.190716 32.144728 43.660213
F 31.942301 32.149984 43.756872
F 5.190716 39.860726 43.660212
F 31.942301 39.865983 43.756871
F 14.123053 24.433988 43.694669
F 14.123053 32.149983 43.694669
F 14.123053 39.865982 43.694669
F 23.032683 24.433989 43.725771
F 23.032684 32.149984 43.725771
F 23.032683 39.865982 43.725771
F 7.424955 30.864779 47.308166
F 7.424955 38.580777 47.308165
F 7.424955 23.148784 47.308166
F 7.363159 38.581124 64.586800
F 16.337777 30.863986 47.339780
F 16.337777 38.579983 47.339780
F 7.439143 38.581233 42.762881
F 25.247400 30.863986 47.370881
F 25.247400 38.579983 47.370881
F 7.363159 30.865126 64.586800
F 25.247400 46.295982 47.370881
F 7.437856 28.291258 43.670878
F 7.437856 36.007255 43.670878
F 7.437856 43.723254 43.670878
F 16.350464 28.291986 43.702445
F 16.350464 36.007983 43.702445
F 16.350464 43.723982 43.702445
F 25.260087 28.291987 43.733546
F 25.260087 36.007983 43.733546
F 25.260087 43.723982 43.733546
F 7.426435 28.290741 46.400211
F 7.426435 36.006737 46.400211
F 7.426435 43.722736 46.400211
F 16.340950 28.291986 46.430447
F 16.340950 36.007983 46.430447
F 16.340950 43.723982 46.430447
F 25.250573 28.291986 46.461547
F 25.250573 36.007983 46.461547
F 25.250573 43.723982 46.461547
F 7.413735 30.865221 50.037537
F 7.413735 38.581219 50.037537
F 7.439143 30.865236 42.762881
F 16.328246 30.863986 50.067782
F 16.328246 38.579984 50.067782
F 25.199786 43.723982 61.010886
F 25.237869 30.863986 50.098882
F 25.237869 38.579983 50.098882
F 25.275966 43.723982 39.186877
F 25.237869 46.295982 50.098882
F 0.482988 24.382828 53.721636
F 27.452585 24.433989 53.743992
F 0.482988 32.098823 53.721636
F 27.452585 32.149984 53.743992
F 0.482988 39.814822 53.721636
F 27.452585 39.865983 53.743992
F 9.632852 24.433883 53.681859
F 9.632852 32.149878 53.681859
F 9.632852 39.865877 53.681859
F 18.542964 24.433989 53.712892
F 18.542964 32.149984 53.712892
F 18.542964 39.865982 53.712892
F 0.504426 27.074126 35.546126
F 0.466468 27.059588 57.361913
F 27.516059 27.005988 35.557317
F 27.439879 27.005988 57.381326
F 0.504427 34.790121 35.546126
F 0.466469 34.775583 57.361913
F 27.516059 34.721984 35.557317
F 27.439879 34.721984 57.381326
F 0.504427 42.506121 35.546126
F 0.466468 42.491583 57.361913
F 27.516059 42.437983 35.557317
F 27.439879 42.437983 57.381326
F 9.696466 27.006063 35.495163
F 9.620120 27.006099 57.319197
F 9.696467 34.722059 35.495163
F 9.620120 34.722095 57.319197
F 9.696467 42.438058 35.495163
F 9.620120 42.438094 57.319196
F 18.606439 27.005989 35.526217
F 18.530258 27.005989 57.350226
F 18.606438 34.721984 35.526217
F 18.530258 34.721984 57.350226
F 18.606438 42.437984 35.526217
F 18.530258 42.437983 57.350226
F 0.490269 27.054394 54.567936
F 27.525590 27.005988 32.829316
F 27.449410 27.005989 54.653325
F 0.490269 34.770390 54.567936
F 27.525590 34.721984 32.829316
F 27.449410 34.721984 54.653325
F 0.490269 42.486389 54.567936
F 27.525590 42.437983 32.829316
F 27.449410 42.437983 54.653325
F 9.705693 27.006111 32.767029
F 9.629438 27.006141 54.591019
F 9.705693 34.722107 32.767029
F 9.629438 34.722137 54.591019
F 9.705693 42.438106 32.767029
F 9.629438 42.438136 54.591019
F 18.615969 27.005989 32.798215
F 18.539789 27.005989 54.622225
F 18.615969 34.721984 32.798215
F 18.539789 34.721984 54.622225
F 18.615969 42.437983 32.798215
F 18.539789 42.437983 54.622224
F 0.500069 24.383481 50.927672
F 27.462099 24.433989 51.015991
F 0.500069 32.099476 50.927672
F 27.462099 32.149984 51.015991
F 0.500069 39.815475 50.927672
F 27.462099 39.865983 51.015991
F 9.642133 24.433840 50.953687
F 9.642133 32.149835 50.953687
F 9.642133 39.865834 50.953686
F 18.552478 24.433989 50.984890
F 18.552478 32.149984 50.984890
F 18.552478 39.865982 50.984890
F 2.966522 30.879323 32.738577
F 2.875731 30.882296 54.560188
F 29.752996 30.863986 32.837091
F 29.676815 30.863986 54.661101
F 2.966523 38.595321 32.738577
F 2.875731 38.598294 54.560188
F 29.752996 38.579983 32.837091
F 29.676815 38.579983 54.661100
F 25.263263 46.295982 42.824212
F 25.199786 36.007983 61.010886
F 25.275966 36.007983 39.186877
F 25.199786 28.291987 61.010886
F 25.275966 28.291987 39.186877
F 16.290163 43.723982 60.979786
F 29.752996 46.295982 32.837091
F 29.676815 46.295982 54.661100
F 11.933714 30.863995 32.774883
F 11.857517 30.863995 54.598893
F 11.933714 38.579993 32.774883
F 11.857517 38.579993 54.598893
F 11.933714 23.148000 32.774883
F 11.857517 23.148000 54.598893
F 16.366344 43.723982 39.155777
F 16.290163 36.007983 60.979786
F 20.843376 30.863986 32.805991
F 20.767196 30.863986 54.630000
F 20.843376 38.579983 32.805990
F 20.767196 38.579983 54.630000
F 16.366344 36.007983 39.155777
F 16.290163 28.291986 60.979786
F 2.889995 28.273805 50.923010
F 29.689502 28.291987 51.023766
F 2.889995 35.989802 50.923010
F 29.689502 36.007983 51.023766
F 2.889995 43.705801 50.923010
F 29.689502 43.723983 51.023766
F 11.870206 28.291977 50.961558
F 11.870206 36.007973 50.961558
F 11.870206 43.723972 50.961558
F 20.779884 28.291986 50.992665
F 20.779884 36.007983 50.992665
F 20.779884 43.723982 50.992665
F 2.866625 28.272004 53.676511
F 29.679988 28.291987 53.751767
F 2.866626 35.988000 53.676512
F 29.679988 36.007983 53.751767
F 2.866626 43.704000 53.676512
F 29.679988 43.723982 53.751767
F 11.860660 28.291974 53.689574
F 11.860660 36.007971 53.689574
F 11.860660 43.723970 53.689574
F 20.770369 28.291986 53.720666
F 20.770369 36.007983 53.720667
F 20.770369 43.723982 53.720667
F 2.928635 30.884031 35.490099
F 2.854991 30.884059 57.313767
F 29.743465 30.863986 35.565092
F 29.667284 30.863986 57.389101
F 2.928635 38.600029 35.490099
F 2.854991 38.600056 57.313767
F 29.743465 38.579983 35.565092
F 29.667284 38.579983 57.389102
F 16.366344 28.291986 39.155776
F 7.375784 43.722812 60.949489
F 29.743465 46.295982 35.565092
F 29.667284 46.295982 57.389101
F 11.924144 30.863996 35.502898
F 11.847955 30.863998 57.326909
F 11.924144 38.579994 35.502898
F 11.847955 38.579995 57.326909
F 11.924144 23.148001 35.502898
F 11.847955 23.148003 57.326908
F 7.451891 43.722735 39.125546
F 7.375784 36.006813 60.949489
F 20.833845 30.863986 35.533992
F 20.757665 30.863986 57.358001
F 20.833845 38.579984 35.533992
F 20.757665 38.579984 57.358001
F 7.451891 36.006736 39.125546
F 7.375784 28.290816 60.949489
F 5.160369 24.430128 53.668948
F 31.907393 24.433989 53.759542
F 5.160369 32.146123 53.668948
F 31.907394 32.149984 53.759542
F 5.160369 39.862121 53.668948
F 31.907394 39.865983 53.759542
F 14.088148 24.433988 53.697342
F 14.088148 32.149983 53.697342
F 14.088148 39.865982 53.697342
F 22.997776 24.433989 53.728442
F 22.997776 32.149984 53.728442
F 22.997776 39.865982 53.728442
F 5.228008 27.008864 35.481612
F 5.146808 27.009958 57.306350
F 31.970867 27.005988 35.572867
F 31.894686 27.005988 57.396876
F 5.228008 34.724860 35.481612
F 5.146808 34.725953 57.306350
F 31.970867 34.721984 35.572867
F 31.894686 34.721984 57.396877
F 5.228008 42.440859 35.481613
F 5.146807 42.441952 57.306351
F 31.970867 42.437983 35.572867
F 31.894686 42.437983 57.396877
F 14.151623 27.005989 35.510667
F 14.075441 27.005990 57.334676
F 14.151623 34.721985 35.510667
F 14.075441 34.721985 57.334676
F 14.151623 42.437984 35.510667
F 14.075441 42.437984 57.334677
F 23.061250 27.005989 35.541767
F 22.985070 27.005989 57.365776
F 23.061250 34.721984 35.541767
F 22.985070 34.721984 57.365776
F 23.061250 42.437983 35.541767
F 22.985070 42.437983 57.365777
F 5.229224 27.010811 32.748464
F 5.153077 27.011348 54.572140
F 31.980398 27.005988 32.844866
F 31.904218 27.005988 54.668876
F 5.229224 34.726806 32.748464
F 5.153077 34.727343 54.572140
F 31.980398 34.721984 32.844866
F 31.904218 34.721984 54.668876
F 5.229224 42.442806 32.748464
F 5.153077 42.443342 54.572140
F 31.980398 42.437983 32.844866
F 31.904218 42.437983 54.668876
F 14.161152 27.005990 32.782665
F 14.084970 27.005990 54.606674
F 14.161152 34.721985 32.782664
F 14.084970 34.721985 54.606673
F 14.161152 42.437984 32.782664
F 14.084970 42.437985 54.606674
F 23.070781 27.005989 32.813766
F 22.994600 27.005989 54.637775
F 23.070781 34.721984 32.813766
F 22.994600 34.721984 54.637775
F 23.070781 42.437983 32.813766
F 22.994600 42.437983 54.637775
F 5.165526 24.428636 50.934819
F 31.916907 24.433989 51.031541
F 5.165526 32.144631 50.934819
F 31.916907 32.149984 51.031541
F 5.165526 39.860630 50.934819
F 31.916907 39.865983 51.031541
F 14.097659 24.433988 50.969339
F 14.097659 32.149983 50.969339
F 14.097659 39.865982 50.969339
F 23.007290 24.433989 51.000440
F 23.007290 32.149984 51.000440
F 23.007290 39.865982 51.000440
F 7.476773 30.864476 32.759045
F 7.399201 30.864891 54.582752
F 7.476773 38.580474 32.759044
F 7.399201 38.580889 54.582752
F 7.476773 23.148481 32.759044
F 7.399201 23.148897 54.582752
F 7.451891 28.290739 39.125546
F 25.209300 43.723982 58.282885
F 16.388564 30.863986 32.790440
F 16.312384 30.863986 54.614449
F 16.388564 38.579983 32.790440
F 16.312384 38.579983 54.614449
F 25.285481 43.723982 36.458876
F 25.209300 36.007983 58.282885
F 25.298187 30.863986 32.821541
F 25.222006 30.863986 54.645550
F 25.298187 38.579983 32.821541
F 25.222006 38.579983 54.645550
F 25.285481 36.007983 36.458875
F 25.209300 28.291987 58.282885
F 25.298187 46.295982 32.821541
F 25.222006 46.295982 54.645550
F 7.412068 28.291138 50.945459
F 7.412068 36.007135 50.945459
F 7.412068 43.723134 50.945459
F 16.325071 28.291986 50.977115
F 16.325071 36.007983 50.977115
F 16.325071 43.723982 50.977115
F 25.234694 28.291987 51.008216
F 25.234694 36.007983 51.008215
F 25.234694 43.723982 51.008216
F 7.401071 28.290768 53.674858
F 7.401071 36.006764 53.674858
F 7.401071 43.722764 53.674858
F 16.315557 28.291986 53.705116
F 16.315557 36.007982 53.705116
F 16.315557 43.723982 53.705117
F 25.225179 28.291987 53.736217
F 25.225179 36.007983 53.736217
F 25.225179 43.723982 53.736217
F 7.464649 30.865223 35.488206
F 7.388411 30.865183 57.312175
F 7.464649 38.581221 35.488206
F 7.388411 38.581180 57.312175
F 25.285481 28.291987 36.458876
F 16.299677 43.723982 58.251784
F 16.379033 30.863986 35.518442
F 16.302852 30.863986 57.342451
F 16.379033 38.579984 35.518442
F 16.302852 38.579984 57.342451
F 16.375858 43.723982 36.427775
F 16.299677 36.007983 58.251784
F 25.288656 30.863986 35.549542
F 25.212476 30.863986 57.373551
F 25.288656 38.579983 35.549542
F 25.212476 38.579983 57.373552
F 16.375858 36.007983 36.427775
F 16.299677 28.291986 58.251784
F 25.288656 46.295982 35.549542
F 25.212476 46.295982 57.373551
F 0.487297 24.364147 39.185657
F 0.452588 24.378987 61.001239
F 27.503372 24.433989 39.194652
F 27.427192 24.433989 61.018661
F 0.487297 32.080141 39.185657
F 0.452589 32.094982 61.001239
F 27.503372 32.149984 39.194652
F 27.427192 32.149984 61.018661
F 0.487297 39.796140 39.185657
F 0.452589 39.810981 61.001239
F 27.503372 39.865983 39.194652
F 27.427192 39.865983 61.018662
F 9.683751 24.433908 39.132502
F 9.607411 24.433874 60.956534
F 9.683751 32.149903 39.132502
F 9.607411 32.149869 60.956534
F 9.683751 39.865902 39.132502
F 9.607411 39.865867 60.956535
F 18.593751 24.433989 39.163552
F 18.517571 24.433989 60.987561
F 18.593751 32.149984 39.163552
F 18.517571 32.149984 60.987561
F 18.593751 39.865982 39.163552
F 18.517571 39.865982 60.987561
F 0.488184 27.070138 42.818646
F 0.440816 27.061590 64.639804
F 27.490666 27.005988 42.831987
F 27.414485 27.005988 64.655996
F 0.488183 34.786134 42.818646
F 0.440816 34.777586 64.639804
F 27.490666 34.721984 42.831987
F 27.414485 34.721984 64.655996
F 0.488184 42.502133 42.818646
F 0.440816 42.493585 64.639804
F 27.490666 42.437983 42.831987
F 27.414485 42.437983 64.655996
F 9.671014 27.006076 42.769842
F 9.594682 27.006108 64.593872
F 9.671014 34.722072 42.769842
F 9.594682 34.722104 64.593872
F 9.671014 42.438071 42.769842
F 9.594682 42.438103 64.593873
F 18.581045 27.005989 42.800887
F 18.504865 27.005989 64.624896
F 18.581045 34.721984 42.800887
F 18.504865 34.721984 64.624896
F 18.581045 42.437984 42.800887
F 18.504865 42.437984 64.624897
F 0.527180 27.060519 40.011141
F 0.471703 27.048916 61.847452
F 27.500196 27.005989 40.103986
F 27.424016 27.005988 61.927995
F 0.527180 34.776515 40.011141
F 0.471703 34.764911 61.847452
F 27.500196 34.721984 40.103986
F 27.424016 34.721984 61.927995
F 0.527180 42.492514 40.011141
F 0.471703 42.480911 61.847452
F 27.500196 42.437983 40.103986
F 27.424016 42.437983 61.927995
F 9.680263 27.006123 40.041691
F 9.604042 27.006146 61.865685
F 9.680263 34.722119 40.041691
F 9.604042 34.722142 61.865685
F 9.680263 42.438118 40.041691
F 9.604042 42.438141 61.865685
F 18.590576 27.005989 40.072885
F 18.514395 27.005989 61.896895
F 18.590576 34.721984 40.072885
F 18.514395 34.721984 61.896894
F 18.590576 42.437983 40.072885
F 18.514395 42.437983 61.896895
F 0.536409 24.375801 36.371768
F 0.480685 24.388430 58.207825
F 27.512887 24.433989 36.466651
F 27.436706 24.433989 58.290660
F 0.536409 32.091796 36.371767
F 0.480685 32.104425 58.207825
F 27.512887 32.149984 36.466651
F 27.436706 32.149984 58.290660
F 0.536409 39.807795 36.371767
F 0.480685 39.820424 58.207825
F 27.512887 39.865983 36.466651
F 27.436706 39.865983 58.290660
F 9.692969 24.433860 36.404360
F 9.616731 24.433834 58.228352
F 9.692970 32.149855 36.404360
F 9.616731 32.149829 58.228352
F 9.692970 39.865854 36.404359
F 9.616731 39.865827 58.228352
F 18.603265 24.433989 36.435550
F 18.527085 24.433989 58.259559
F 18.603265 32.149984 36.435550
F 18.527085 32.149983 58.259559
F 18.603265 39.865982 36.435550
F 18.527085 39.865982 58.259559
F 2.929925 30.881853 40.011357
F 2.846184 30.882637 61.834369
F 29.727602 30.863986 40.111761
F 29.651422 30.863986 61.935770
F 2.929926 38.597850 40.011356
F 2.846184 38.598634 61.834369
F 29.727602 38.579983 40.111761
F 29.651422 38.579983 61.935770
F 16.375858 28.291986 36.427775
F 25.187082 38.579983 64.648222
F 7.386296 43.723014 58.220040
F 7.463775 43.723409 36.396319
F 7.386296 36.007015 58.220040
F 7.463775 36.007410 36.396319
F 29.727602 46.295982 40.111761
F 29.651422 46.295982 61.935770
F 11.908315 30.863995 40.049553
F 11.832118 30.863995 61.873562
F 11.908315 38.579993 40.049553
F 11.832118 38.579993 61.873562
F 11.908315 23.148000 40.049553
F 11.832118 23.148000 61.873562
F 7.386296 28.291018 58.220041
F 7.463775 28.291413 36.396319
F 20.817983 30.863986 40.080660
F 20.741802 30.863986 61.904670
F 20.817983 38.579983 40.080660
F 20.741802 38.579983 61.904670
F 25.196613 46.295982 61.920220
F 25.272793 46.295982 40.096211
F 2.946914 28.275108 36.374773
F 2.860629 28.273436 58.197239
F 29.740289 28.291987 36.474426
F 29.664108 28.291987 58.298436
F 2.946914 35.991105 36.374772
F 2.860629 35.989433 58.197239
F 29.740289 36.007983 36.474426
F 29.664108 36.007983 58.298435
F 2.946914 43.707104 36.374773
F 2.860629 43.705432 58.197238
F 29.740289 43.723983 36.474426
F 29.664108 43.723983 58.298435
F 11.921004 28.291977 36.412218
F 11.844807 28.291976 58.236227
F 11.921004 36.007973 36.412218
F 11.844807 36.007973 58.236227
F 11.921004 43.723973 36.412218
F 11.844807 43.723972 58.236227
F 20.830670 28.291986 36.443325
F 20.754490 28.291986 58.267335
F 20.830670 36.007983 36.443325
F 20.754490 36.007983 58.267334
F 20.830670 43.723982 36.443325
F 20.754490 43.723982 58.267334
F 2.915627 28.271626 39.127465
F 2.843676 28.271947 60.950929
F 29.730775 28.291987 39.202427
F 29.654594 28.291987 61.026436
F 2.915627 35.987623 39.127465
F 2.843676 35.987943 60.950929
F 29.730775 36.007983 39.202427
F 29.654594 36.007983 61.026437
F 2.915627 43.703622 39.127465
F 2.843676 43.703943 60.950929
F 29.730775 43.723982 39.202427
F 29.654594 43.723982 61.026436
F 11.911453 28.291975 39.140233
F 11.835266 28.291974 60.964243
F 11.911453 36.007972 39.140233
F 11.835266 36.007971 60.964244
F 11.911453 43.723972 39.140233
F 11.835266 43.723970 60.964244
F 20.821156 28.291986 39.171327
F 20.744975 28.291986 60.995336
F 20.821156 36.007983 39.171327
F 20.744975 36.007983 60.995336
F 20.821156 43.723982 39.171327
F 20.744975 43.723982 60.995336
F 2.902918 30.884345 42.764720
F 2.832616 30.883869 64.588002
F 29.718071 30.863986 42.839762
F 29.641891 30.863986 64.663771
F 2.902918 38.600343 42.764720
F 2.832616 38.599866 64.588003
F 29.718071 38.579983 42.839762
F 29.641891 38.579983 64.663772
F 25.196613 38.579983 61.920220
F 25.272793 38.579983 40.096210
F 29.718071 46.295982 42.839762
F 29.641891 46.295982 64.663771
F 11.898747 30.863997 42.777569
F 11.822561 30.863998 64.601579
F 11.898747 38.579994 42.777569
F 11.822561 38.579996 64.601579
F 11.898747 23.148002 42.777569
F 11.822561 23.148003 64.601579
F 25.196613 30.863986 61.920220
F 25.272793 30.863986 40.096211
F 20.808452 30.863986 42.808662
F 20.732272 30.863986 64.632671
F 20.808452 38.579984 42.808662
F 20.732272 38.579984 64.632672
F 16.286990 38.579984 61.889119
F 16.363171 38.579983 40.065110
F 5.214071 24.430962 39.119048
F 5.133402 24.429923 60.943746
F 31.958181 24.433989 39.210202
F 31.882000 24.433989 61.034211
F 5.214071 32.146957 39.119049
F 5.133402 32.145918 60.943746
F 31.958181 32.149984 39.210202
F 31.882000 32.149984 61.034211
F 5.214071 39.862956 39.119048
F 5.133402 39.861917 60.943746
F 31.958181 39.865983 39.210202
F 31.882000 39.865983 61.034212
F 14.138936 24.433988 39.148002
F 14.062754 24.433988 60.972011
F 14.138936 32.149983 39.148002
F 14.062754 32.149983 60.972011
F 14.138936 39.865982 39.148002
F 14.062754 39.865982 60.972011
F 23.048563 24.433989 39.179101
F 22.972382 24.433989 61.003111
F 23.048563 32.149984 39.179102
F 22.972382 32.149984 61.003111
F 23.048563 39.865982 39.179102
F 22.972382 39.865982 61.003111
F 5.200396 27.009265 42.756553
F 5.120114 27.010138 64.581133
F 31.945474 27.005988 42.847537
F 31.869293 27.005988 64.671547
F 5.200396 34.725261 42.756553
F 5.120115 34.726134 64.581133
F 31.945473 34.721984 42.847537
F 31.869293 34.721984 64.671547
F 5.200396 42.441260 42.756553
F 5.120114 42.442133 64.581133
F 31.945473 42.437983 42.847537
F 31.869293 42.437983 64.671547
F 14.126229 27.005989 42.785337
F 14.050047 27.005990 64.609346
F 14.126229 34.721985 42.785337
F 14.050047 34.721985 64.609346
F 14.126229 42.437984 42.785337
F 14.050047 42.437984 64.609346
F 23.035857 27.005989 42.816437
F 22.959676 27.005989 64.640446
F 23.035857 34.721984 42.816437
F 22.959676 34.721984 64.640446
F 23.035857 42.437983 42.816437
F 22.959676 42.437983 64.640446
F 5.203455 27.011137 40.022939
F 5.128433 27.011325 61.846831
F 31.955005 27.005989 40.119536
F 31.878824 27.005988 61.943546
F 5.203455 34.727133 40.022939
F 5.128433 34.727320 61.846831
F 31.955005 34.721984 40.119536
F 31.878824 34.721984 61.943546
F 5.203455 42.443132 40.022939
F 5.128433 42.443320 61.846831
F 31.955005 42.437983 40.119536
F 31.878824 42.437983 61.943545
F 14.135758 27.005990 40.057334
F 14.059576 27.005990 61.881344
F 14.135758 34.721985 40.057334
F 14.059576 34.721985 61.881343
F 14.135758 42.437984 40.057334
F 14.059576 42.437985 61.881343
F 23.045387 27.005989 40.088436
F 22.969207 27.005989 61.912445
F 23.045387 34.721984 40.088435
F 22.969207 34.721984 61.912445
F 23.045387 42.437983 40.088435
F 22.969207 42.437983 61.912445
F 5.216278 24.428987 36.385690
F 5.140707 24.428630 58.209482
F 31.967694 24.433989 36.482201
F 31.891514 24.433989 58.306210
F 5.216278 32.144982 36.385690
F 5.140707 32.144625 58.209482
F 31.967694 32.149984 36.482201
F 31.891514 32.149984 58.306210
F 5.216278 39.860980 36.385689
F 5.140707 39.860624 58.209482
F 31.967694 39.865983 36.482201
F 31.891514 39.865983 58.306211
F 14.148447 24.433988 36.419999
F 14.072266 24.433988 58.244008
F 14.148447 32.149983 36.419999
F 14.072266 32.149983 58.244008
F 14.148447 39.865982 36.419999
F 14.072266 39.865982 58.244008
F 23.058077 24.433989 36.451100
F 22.981897 24.433989 58.275110
F 23.058077 32.149984 36.451100
F 22.981896 32.149984 58.275110
F 23.058077 39.865982 36.451100
F 22.981896 39.865982 58.275109
F 7.450812 30.864640 40.033596
F 7.373435 30.865011 61.857334
F 7.450812 38.580637 40.033596
F 7.373435 38.581008 61.857333
F 7.450812 23.148645 40.033596
F 7.373435 23.149016 61.857333
F 16.286990 30.863986 61.889120
F 16.363171 30.863986 40.065110
F 20.792589 46.295982 47.355330
F 20.783058 46.295982 50.083332
F 16.337777 46.295982 47.339780
F 16.328246 46.295982 50.067782
F 20.843376 46.295982 32.805990
F 20.767196 46.295982 54.630000
F 20.833845 46.295982 35.533992
F 20.757665 46.295982 57.358001
F 16.388564 46.295982 32.790440
F 16.312384 46.295982 54.614449
F 16.379033 46.295982 35.518442
F 16.302852 46.295982 57.342451
F 20.817983 46.295982 40.080660
F 20.741802 46.295982 61.904669
F 20.808452 46.295982 42.808662
F 20.732272 46.295982 64.632671
F 16.363171 46.295982 40.065110
F 16.286990 46.295982 61.889119
F 16.353639 46.295982 42.793112
F 16.277459 46.295982 64.617121
F 2.846184 23.166642 61.834369
F 2.929925 23.165858 40.011357
F 2.875731 23.166301 54.560188
F 2.966522 23.163329 32.738577
F 2.902575 23.166328 47.285593
F 2.878483 23.167947 50.039201
F 7.413735 23.149226 50.037537
F 7.363159 23.149131 64.586800
F 7.439143 23.149241 42.762881
F 2.928635 23.168036 35.490099
F 2.854991 23.168064 57.313767
F 7.464649 23.149228 35.488206
F 2.832340 28.273362 65.471579
F 2.832340 35.989359 65.471579
F 2.832340 43.705358 65.471579
F 0.430626 24.378329 68.277815
F 0.378128 24.383484 90.100251
F 27.401798 24.433989 68.293331
F 27.325618 24.433989 90.117341
F 0.430626 32.094324 68.277815
F 0.378128 32.099479 90.100251
F 27.401798 32.149984 68.293332
F 27.325618 32.149984 90.117341
F 0.430626 39.810322 68.277815
F 0.378128 39.815478 90.100251
F 27.401798 39.865983 68.293332
F 27.325618 39.865983 90.117341
F 9.581977 24.433866 68.231210
F 9.505733 24.433852 90.055229
F 9.581977 32.149861 68.231210
F 9.505733 32.149847 90.055229
F 9.581977 39.865859 68.231211
F 9.505733 39.865846 90.055229
F 18.492177 24.433989 68.262231
F 18.415997 24.433989 90.086241
F 18.492177 32.149984 68.262231
F 18.415997 32.149984 90.086241
F 18.492177 39.865982 68.262232
F 18.415997 39.865982 90.086241
F 0.421446 27.061409 71.915471
F 0.369580 27.055651 93.736912
F 27.389092 27.005988 71.930666
F 27.312911 27.005988 93.754676
F 0.421446 34.777404 71.915471
F 0.369580 34.771646 93.736913
F 27.389092 34.721984 71.930667
F 27.312911 34.721984 93.754676
F 0.421446 42.493403 71.915471
F 0.369580 42.487646 93.736913
F 27.389092 42.437983 71.930666
F 27.312911 42.437983 93.754676
F 9.569253 27.006115 71.868547
F 9.493024 27.006126 93.692564
F 9.569253 34.722111 71.868548
F 9.493024 34.722122 93.692564
F 9.569253 42.438110 71.868547
F 9.493024 42.438121 93.692565
F 18.479471 27.005989 71.899566
F 18.403291 27.005989 93.723575
F 18.479471 34.721984 71.899567
F 18.403291 34.721984 93.723576
F 18.479471 42.437984 71.899567
F 18.403291 42.437984 93.723576
F 0.455293 27.044246 69.125849
F 0.404742 27.036960 90.954617
F 27.398623 27.005989 69.202666
F 27.322442 27.005989 91.026675
F 0.455293 34.760241 69.125849
F 0.404743 34.752956 90.954617
F 27.398623 34.721984 69.202666
F 27.322442 34.721984 91.026675
F 0.455293 42.476241 69.125849
F 0.404743 42.468955 90.954617
F 27.398623 42.437983 69.202665
F 27.322442 42.437983 91.026675
F 9.578655 27.006149 69.140354
F 9.502521 27.006146 90.964366
F 9.578655 34.722145 69.140354
F 9.502521 34.722141 90.964366
F 9.578655 42.438144 69.140354
F 9.502521 42.438140 90.964366
F 18.489002 27.005989 69.171565
F 18.412821 27.005989 90.995574
F 18.489002 34.721984 69.171565
F 18.412821 34.721984 90.995574
F 18.489002 42.437983 69.171565
F 18.412821 42.437983 90.995574
F 0.413410 24.402349 87.317066
F 27.411313 24.433989 65.565330
F 27.335132 24.433989 87.389340
F 0.413410 32.118344 87.317066
F 27.411313 32.149984 65.565330
F 27.335132 32.149984 87.389340
F 0.413410 39.834343 87.317066
F 27.411312 39.865983 65.565330
F 27.335132 39.865983 87.389340
F 9.591340 24.433830 65.503020
F 9.515200 24.433830 87.327030
F 9.591340 32.149825 65.503020
F 9.515200 32.149825 87.327030
F 9.591340 39.865823 65.503020
F 9.515200 39.865824 87.327030
F 18.501691 24.433989 65.534230
F 18.425511 24.433989 87.358239
F 18.501691 32.149984 65.534230
F 18.425511 32.149983 87.358239
F 18.501691 39.865982 65.534229
F 18.425511 39.865982 87.358239
F 2.819091 30.882473 69.108860
F 2.746903 30.881100 90.933500
F 29.626028 30.863986 69.210441
F 29.549848 30.863986 91.034450
F 2.819092 38.598471 69.108860
F 2.746903 38.597097 90.933499
F 29.626028 38.579983 69.210441
F 29.549848 38.579983 91.034450
F 25.110902 46.295982 86.472231
F 16.201278 38.579984 86.441131
F 16.201278 30.863986 86.441130
F 7.287440 38.580962 86.410681
F 7.287440 30.864965 86.410680
F 25.123605 43.723982 82.834896
F 29.626028 46.295982 69.210440
F 29.549848 46.295982 91.034450
F 11.806720 30.863996 69.148233
F 11.730531 30.863996 90.972242
F 11.806721 38.579993 69.148233
F 11.730531 38.579994 90.972241
F 11.806720 23.148001 69.148233
F 11.730531 23.148001 90.972242
F 25.123605 36.007983 82.834896
F 25.123605 28.291987 82.834895
F 20.716409 30.863986 69.179340
F 20.640228 30.863986 91.003349
F 20.716409 38.579983 69.179340
F 20.640228 38.579983 91.003349
F 16.213983 43.723982 82.803795
F 16.213983 36.007982 82.803795
F 2.764852 23.166078 86.410283
F 2.758238 28.274580 87.296024
F 29.638715 28.291987 65.573106
F 29.562534 28.291987 87.397115
F 7.312724 23.149008 79.136042
F 2.758238 35.990577 87.296024
F 29.638715 36.007983 65.573106
F 29.562534 36.007983 87.397115
F 2.788548 23.166594 79.136029
F 2.758238 43.706576 87.296024
F 29.638715 43.723983 65.573105
F 29.562534 43.723983 87.397115
F 11.819409 28.291976 65.510898
F 11.743218 28.291976 87.334907
F 11.819409 36.007973 65.510898
F 11.743218 36.007973 87.334907
F 11.819409 43.723972 65.510898
F 11.743218 43.723972 87.334907
F 20.729097 28.291986 65.542005
F 20.652916 28.291986 87.366014
F 20.729097 36.007983 65.542005
F 20.652916 36.007983 87.366014
F 20.729097 43.723982 65.542005
F 20.652916 43.723982 87.366014
F 2.821800 28.272375 68.224998
F 2.753220 28.274231 90.047338
F 29.629201 28.291987 68.301107
F 29.553020 28.291987 90.125116
F 2.821800 35.988372 68.224998
F 2.753220 35.990228 90.047338
F 29.629201 36.007983 68.301107
F 29.553020 36.007983 90.125116
F 2.821800 43.704371 68.224998
F 2.753220 43.706227 90.047338
F 29.629201 43.723982 68.301107
F 29.553020 43.723982 90.125116
F 11.809872 28.291973 68.238914
F 11.733696 28.291973 90.062924
F 11.809872 36.007970 68.238914
F 11.733696 36.007970 90.062924
F 11.809872 43.723969 68.238914
F 11.733696 43.723969 90.062924
F 20.719582 28.291986 68.270007
F 20.643401 28.291986 90.094016
F 20.719582 36.007983 68.270007
F 20.643401 36.007983 90.094016
F 20.719582 43.723982 68.270007
F 20.643401 43.723982 90.094016
F 2.811152 30.883226 71.861927
F 2.741700 30.881365 93.684364
F 29.616497 30.863986 71.938441
F 29.540317 30.863986 93.762451
F 2.811153 38.599223 71.861928
F 2.741700 38.597363 93.684364
F 29.616497 38.579983 71.938442
F 29.540317 38.579983 93.762451
F 16.213983 28.291986 82.803795
F 7.300084 43.722983 82.773362
F 29.616497 46.295982 71.938441
F 29.540317 46.295982 93.762451
F 11.797168 30.863999 71.876249
F 11.720994 30.863999 93.700258
F 11.797168 38.579996 71.876250
F 11.720994 38.579996 93.700259
F 11.797168 23.148004 71.876249
F 11.720994 23.148004 93.700259
F 7.300084 36.006984 82.773362
F 7.300084 28.290987 82.773362
F 20.706878 30.863986 71.907341
F 20.630698 30.863986 93.731351
F 20.706878 38.579984 71.907342
F 20.630698 38.579984 93.731351
F 25.133120 43.723982 80.106894
F 25.133120 36.007983 80.106894
F 5.106985 24.429773 68.218508
F 5.030642 24.429733 90.042524
F 31.856607 24.433989 68.308882
F 31.780426 24.433989 90.132891
F 5.106985 32.145768 68.218508
F 5.030642 32.145728 90.042524
F 31.856607 32.149984 68.308882
F 31.780426 32.149984 90.132891
F 5.106985 39.861766 68.218508
F 5.030642 39.861727 90.042524
F 31.856607 39.865983 68.308882
F 31.780426 39.865983 90.132891
F 14.037360 24.433988 68.246681
F 13.961179 24.433988 90.070691
F 14.037360 32.149983 68.246681
F 13.961179 32.149983 90.070691
F 14.037360 39.865982 68.246682
F 13.961179 39.865982 90.070691
F 22.946989 24.433989 68.277781
F 22.870808 24.433989 90.101791
F 22.946989 32.149984 68.277781
F 22.870808 32.149984 90.101791
F 22.946989 39.865982 68.277782
F 22.870808 39.865982 90.101791
F 5.093966 27.010253 71.855870
F 5.018258 27.010182 93.679813
F 31.843899 27.005988 71.946217
F 31.767719 27.005988 93.770226
F 5.093966 34.726248 71.855871
F 5.018258 34.726178 93.679813
F 31.843899 34.721984 71.946217
F 31.767719 34.721984 93.770226
F 5.093966 42.442247 71.855870
F 5.018258 42.442177 93.679813
F 31.843899 42.437983 71.946217
F 31.767719 42.437983 93.770226
F 14.024653 27.005990 71.884016
F 13.948472 27.005990 93.708026
F 14.024653 34.721985 71.884017
F 13.948472 34.721985 93.708026
F 14.024653 42.437984 71.884017
F 13.948472 42.437984 93.708026
F 22.934283 27.005989 71.915116
F 22.858102 27.005989 93.739126
F 22.934283 34.721984 71.915117
F 22.858102 34.721984 93.739126
F 22.934283 42.437983 71.915117
F 22.858102 42.437983 93.739126
F 5.104047 27.011227 69.121560
F 5.029875 27.010934 90.945744
F 31.853431 27.005988 69.218216
F 31.777250 27.005988 91.042225
F 5.104047 34.727223 69.121560
F 5.029875 34.726929 90.945744
F 31.853431 34.721984 69.218216
F 31.777250 34.721984 91.042225
F 5.104047 42.443222 69.121559
F 5.029875 42.442929 90.945744
F 31.853431 42.437983 69.218216
F 31.777250 42.437983 91.042225
F 14.034183 27.005990 69.156014
F 13.958002 27.005990 90.980023
F 14.034183 34.721985 69.156014
F 13.958002 34.721985 90.980023
F 14.034183 42.437985 69.156014
F 13.958002 42.437985 90.980023
F 22.943813 27.005989 69.187115
F 22.867633 27.005989 91.011124
F 22.943813 34.721984 69.187115
F 22.867633 34.721984 91.011125
F 22.943813 42.437983 69.187115
F 22.867633 42.437983 91.011124
F 5.116207 24.428694 65.484191
F 5.042302 24.428989 87.308376
F 31.866120 24.433989 65.580881
F 31.789940 24.433989 87.404890
F 5.116207 32.144689 65.484191
F 5.042302 32.144984 87.308376
F 31.866120 32.149984 65.580881
F 31.789940 32.149984 87.404890
F 5.116207 39.860688 65.484191
F 5.042302 39.860983 87.308375
F 31.866120 39.865983 65.580881
F 31.789940 39.865983 87.404890
F 14.046872 24.433988 65.518679
F 13.970691 24.433988 87.342688
F 14.046872 32.149983 65.518679
F 13.970691 32.149983 87.342688
F 14.046872 39.865982 65.518678
F 13.970691 39.865982 87.342688
F 22.956503 24.433989 65.549780
F 22.880323 24.433989 87.373789
F 22.956503 32.149984 65.549780
F 22.880323 32.149984 87.373789
F 22.956503 39.865982 65.549780
F 22.880323 39.865982 87.373789
F 7.347765 30.865103 69.131935
F 7.271328 30.865209 90.955860
F 7.347765 38.581101 69.131934
F 7.271328 38.581207 90.955860
F 7.347765 23.149108 69.131935
F 7.271328 23.149214 90.955860
F 25.133120 28.291986 80.106894
F 16.223497 43.723982 80.075793
F 16.261597 30.863986 69.163790
F 16.185416 30.863986 90.987799
F 16.261597 38.579983 69.163789
F 16.185416 38.579983 90.987799
F 16.223497 36.007983 80.075793
F 16.223497 28.291986 80.075794
F 25.171220 30.863986 69.194890
F 25.095039 30.863986 91.018900
F 25.171220 38.579983 69.194890
F 25.095039 38.579983 91.018899
F 7.309434 43.722781 80.043877
F 7.309434 36.006782 80.043877
F 25.171220 46.295982 69.194890
F 25.095039 46.295982 91.018900
F 7.360577 28.290912 65.494632
F 7.284001 28.290765 87.318528
F 7.360577 36.006909 65.494632
F 7.284001 36.006761 87.318528
F 7.360577 43.722908 65.494631
F 7.284001 43.722760 87.318528
F 16.274284 28.291986 65.526455
F 16.198103 28.291986 87.350464
F 16.274284 36.007983 65.526454
F 16.198103 36.007983 87.350464
F 16.274284 43.723982 65.526454
F 16.198103 43.723982 87.350464
F 25.183907 28.291987 65.557555
F 25.107726 28.291986 87.381565
F 25.183907 36.007983 65.557555
F 25.107726 36.007983 87.381564
F 25.183907 43.723982 65.557555
F 25.107726 43.723982 87.381564
F 7.350563 28.290880 68.224109
F 7.274820 28.291030 90.047998
F 7.350563 36.006876 68.224109
F 7.274820 36.007027 90.047998
F 7.350563 43.722875 68.224109
F 7.274820 43.723026 90.047998
F 16.264770 28.291986 68.254456
F 16.188589 28.291986 90.078466
F 16.264770 36.007982 68.254456
F 16.188589 36.007983 90.078466
F 16.264770 43.723982 68.254456
F 16.188589 43.723982 90.078466
F 25.174392 28.291986 68.285557
F 25.098212 28.291986 90.109566
F 25.174392 36.007983 68.285557
F 25.098212 36.007983 90.109566
F 25.174392 43.723982 68.285557
F 25.098212 43.723982 90.109566
F 7.337964 30.865057 71.861416
F 7.262194 30.864918 93.685314
F 7.337964 38.581054 71.861416
F 7.262194 38.580916 93.685314
F 7.309434 28.290785 80.043877
F 25.120432 46.295982 83.744229
F 16.252065 30.863986 71.891791
F 16.175885 30.863986 93.715801
F 16.252065 38.579984 71.891791
F 16.175885 38.579984 93.715801
F 25.120432 38.579983 83.744229
F 25.120433 30.863986 83.744230
F 25.161689 30.863986 71.922891
F 25.085508 30.863986 93.746901
F 25.161689 38.579983 71.922892
F 25.085508 38.579983 93.746901
F 16.210810 38.579983 83.713129
F 16.210810 30.863986 83.713129
F 25.161689 46.295982 71.922891
F 25.085508 46.295982 93.746901
F 0.412899 24.378933 75.552801
F 0.361217 24.385148 97.373527
F 27.376405 24.433989 75.568001
F 27.300224 24.433989 97.392011
F 0.412899 32.094927 75.552801
F 0.361217 32.101143 97.373527
F 27.376405 32.149984 75.568001
F 27.300224 32.149984 97.392011
F 0.412899 39.810926 75.552801
F 0.361217 39.817141 97.373528
F 27.376405 39.865983 75.568001
F 27.300224 39.865983 97.392011
F 9.556553 24.433859 75.505884
F 9.480339 24.433851 97.329899
F 9.556553 32.149855 75.505884
F 9.480339 32.149846 97.329899
F 9.556553 39.865853 75.505884
F 9.480339 39.865845 97.329899
F 18.466784 24.433989 75.536901
F 18.390603 24.433989 97.360910
F 18.466784 32.149984 75.536901
F 18.390603 32.149984 97.360910
F 18.466784 39.865982 75.536901
F 18.390603 39.865982 97.360910
F 0.404269 27.059603 79.190241
F 27.363698 27.005988 79.205336
F 0.404269 34.775598 79.190241
F 27.363698 34.721984 79.205336
F 0.404269 42.491598 79.190241
F 27.363698 42.437983 79.205336
F 9.543833 27.006121 79.143220
F 9.543833 34.722116 79.143221
F 9.543833 42.438116 79.143221
F 18.454078 27.005989 79.174235
F 18.454078 34.721984 79.174236
F 18.454078 42.437984 79.174236
F 0.440548 27.040165 76.403353
F 7.262194 23.148923 93.685314
F 27.373229 27.005989 76.477335
F 0.440549 34.756161 76.403353
F 7.337964 23.149062 71.861416
F 27.373229 34.721984 76.477335
F 0.440549 42.472160 76.403353
F 2.741700 23.165370 93.684364
F 27.373229 42.437983 76.477335
F 9.553277 27.006149 76.415024
F 9.553277 34.722145 76.415023
F 9.553277 42.438144 76.415023
F 18.463608 27.005989 76.446234
F 18.463608 34.721984 76.446234
F 18.463608 42.437983 76.446234
F 0.447757 24.397826 72.764681
F 0.396214 24.403587 94.592020
F 27.385919 24.433989 72.840000
F 27.309739 24.433989 94.664010
F 0.447757 32.113821 72.764681
F 0.396213 32.119582 94.592020
F 27.385919 32.149984 72.840000
F 27.309738 32.149984 94.664010
F 0.447757 39.829820 72.764680
F 0.396214 39.835581 94.592020
F 27.385919 39.865983 72.840000
F 27.309739 39.865983 94.664010
F 9.565958 24.433828 72.777689
F 9.489829 24.433834 94.601703
F 9.565958 32.149823 72.777688
F 9.489829 32.149829 94.601703
F 9.565958 39.865822 72.777688
F 9.489829 39.865828 94.601702
F 18.476298 24.433989 72.808899
F 18.400117 24.433989 94.632908
F 18.476298 32.149984 72.808899
F 18.400117 32.149984 94.632908
F 18.476298 39.865982 72.808899
F 18.400117 39.865982 94.632909
F 2.793985 30.881959 76.383695
F 29.600635 30.863986 76.485110
F 2.793985 38.597956 76.383694
F 29.600635 38.579983 76.485110
F 25.110902 38.579983 86.472231
F 7.296717 23.149206 83.681200
F 7.296717 38.581198 83.681200
F 29.600635 46.295982 76.485110
F 11.781323 30.863996 76.422902
F 11.781323 38.579993 76.422901
F 11.781323 23.148001 76.422902
F 7.296717 30.865201 83.681200
F 20.691015 30.863986 76.454009
F 20.691015 38.579983 76.454009
F 22.905716 39.865982 80.099119
F 2.806330 28.273727 72.746206
F 2.735813 28.275223 94.571014
F 29.613322 28.291987 72.847776
F 29.537141 28.291987 94.671785
F 2.806330 35.989724 72.746205
F 2.735813 35.991219 94.571014
F 29.613322 36.007983 72.847776
F 29.537141 36.007983 94.671785
F 2.806330 43.705723 72.746205
F 2.735813 43.707219 94.571014
F 29.613322 43.723983 72.847775
F 29.537141 43.723983 94.671785
F 11.794011 28.291976 72.785567
F 11.717823 28.291976 94.609576
F 11.794011 36.007973 72.785567
F 11.717823 36.007973 94.609576
F 11.794011 43.723972 72.785567
F 11.717823 43.723972 94.609576
F 20.703703 28.291986 72.816675
F 20.627523 28.291986 94.640684
F 20.703703 36.007983 72.816674
F 20.627522 36.007983 94.640684
F 20.703703 43.723982 72.816674
F 20.627523 43.723982 94.640684
F 2.800635 28.273198 75.498825
F 2.730311 28.275022 97.321365
F 29.603807 28.291987 75.575776
F 29.527627 28.291987 97.399786
F 2.800635 35.989195 75.498825
F 2.730311 35.991019 97.321365
F 29.603807 36.007983 75.575777
F 29.527627 36.007983 97.399786
F 2.800635 43.705194 75.498825
F 2.730311 43.707018 97.321365
F 29.603807 43.723983 75.575776
F 29.527627 43.723982 97.399786
F 11.784479 28.291973 75.513584
F 11.708306 28.291973 97.337593
F 11.784479 36.007970 75.513584
F 11.708306 36.007970 97.337593
F 11.784479 43.723969 75.513584
F 11.708306 43.723969 97.337593
F 20.694188 28.291986 75.544676
F 20.618008 28.291986 97.368685
F 20.694188 36.007983 75.544676
F 20.618008 36.007983 97.368686
F 20.694188 43.723982 75.544676
F 20.618008 43.723982 97.368686
F 2.788548 30.882589 79.136029
F 29.591104 30.863986 79.213111
F 2.788548 38.598586 79.136029
F 29.591104 38.579983 79.213111
F 22.905716 32.149984 80.099119
F 29.591104 46.295982 79.213111
F 11.771776 30.863999 79.150918
F 11.771776 38.579996 79.150919
F 11.771776 23.148004 79.150918
F 22.905716 24.433989 80.099119
F 20.681485 30.863986 79.182011
F 20.681484 38.579984 79.182011
F 13.996085 39.865982 80.068018
F 5.081091 24.429697 75.493236
F 5.005978 24.429875 97.317090
F 31.831213 24.433989 75.583551
F 31.755033 24.433989 97.407561
F 5.081091 32.145692 75.493236
F 5.005978 32.145870 97.317090
F 31.831213 32.149984 75.583551
F 31.755033 32.149984 97.407561
F 5.081091 39.861691 75.493236
F 5.005978 39.861869 97.317091
F 31.831213 39.865983 75.583552
F 31.755033 39.865983 97.407561
F 14.011966 24.433988 75.521351
F 13.935785 24.433988 97.345361
F 14.011966 32.149983 75.521351
F 13.935785 32.149983 97.345361
F 14.011967 39.865982 75.521351
F 13.935785 39.865982 97.345361
F 22.921595 24.433989 75.552451
F 22.845415 24.433989 97.376460
F 22.921595 32.149984 75.552451
F 22.845415 32.149984 97.376460
F 22.921595 39.865982 75.552451
F 22.845415 39.865982 97.376461
F 5.068315 27.010310 79.130573
F 31.818506 27.005988 79.220886
F 5.068315 34.726305 79.130573
F 31.818506 34.721984 79.220886
F 5.068315 42.442304 79.130573
F 31.818506 42.437983 79.220886
F 13.999259 27.005990 79.158686
F 13.999259 34.721985 79.158686
F 13.999259 42.437984 79.158686
F 22.908889 27.005989 79.189785
F 22.908889 34.721984 79.189786
F 22.908889 42.437983 79.189786
F 5.079812 27.011080 76.396320
F 31.828037 27.005988 76.492885
F 5.079812 34.727075 76.396320
F 31.828037 34.721984 76.492885
F 5.079812 42.443075 76.396320
F 31.828037 42.437983 76.492885
F 14.008789 27.005990 76.430683
F 14.008789 34.721985 76.430683
F 14.008789 42.437985 76.430683
F 22.918420 27.005989 76.461784
F 22.918420 34.721984 76.461784
F 22.918420 42.437983 76.461784
F 5.091911 24.428820 72.758938
F 5.017464 24.429110 94.583119
F 31.840727 24.433989 72.855551
F 31.764546 24.433989 94.679560
F 5.091911 32.144814 72.758938
F 5.017464 32.145105 94.583119
F 31.840727 32.149984 72.855551
F 31.764546 32.149984 94.679560
F 5.091911 39.860813 72.758938
F 5.017464 39.861104 94.583119
F 31.840727 39.865983 72.855550
F 31.764546 39.865983 94.679560
F 14.021478 24.433988 72.793348
F 13.945298 24.433988 94.617358
F 14.021478 32.149983 72.793348
F 13.945298 32.149983 94.617358
F 14.021478 39.865982 72.793348
F 13.945298 39.865982 94.617358
F 22.931110 24.433989 72.824450
F 22.854929 24.433989 94.648459
F 22.931110 32.149984 72.824450
F 22.854929 32.149984 94.648459
F 22.931110 39.865982 72.824450
F 22.854929 39.865982 94.648459
F 7.322195 30.865167 76.406556
F 7.322195 38.581164 76.406556
F 7.322195 23.149172 76.406556
F 13.996085 32.149983 80.068018
F 16.236203 30.863986 76.438459
F 16.236203 38.579983 76.438459
F 13.996085 24.433988 80.068018
F 25.145826 30.863986 76.469560
F 25.145826 38.579983 76.469560
F 31.815333 39.865983 80.130220
F 25.145826 46.295982 76.469560
F 7.334957 28.290834 72.769242
F 7.258654 28.290768 94.593196
F 7.334957 36.006831 72.769242
F 7.258654 36.006764 94.593195
F 7.334957 43.722830 72.769242
F 7.258654 43.722763 94.593196
F 16.248890 28.291986 72.801124
F 16.172710 28.291986 94.625134
F 16.248890 36.007983 72.801124
F 16.172710 36.007983 94.625133
F 16.248890 43.723982 72.801124
F 16.172710 43.723982 94.625133
F 25.158514 28.291987 72.832225
F 25.082333 28.291986 94.656235
F 25.158513 36.007983 72.832225
F 25.082333 36.007983 94.656234
F 25.158513 43.723982 72.832225
F 25.082333 43.723982 94.656234
F 7.325389 28.290953 75.498722
F 7.249592 28.291080 97.322628
F 7.325389 36.006950 75.498722
F 7.249592 36.007077 97.322628
F 7.325389 43.722949 75.498722
F 7.249591 43.723076 97.322628
F 16.239376 28.291986 75.529126
F 16.163196 28.291986 97.353135
F 16.239376 36.007983 75.529126
F 16.163196 36.007982 97.353135
F 16.239376 43.723982 75.529126
F 16.163196 43.723982 97.353135
F 25.148999 28.291986 75.560226
F 25.072818 28.291986 97.384235
F 25.148999 36.007983 75.560226
F 25.072818 36.007983 97.384236
F 25.148999 43.723982 75.560226
F 25.072818 43.723982 97.384236
F 7.312724 30.865003 79.136042
F 7.312724 38.581001 79.136043
F 5.067268 39.860910 80.033662
F 16.226672 30.863986 79.166461
F 16.226672 38.579984 79.166461
F 31.815333 32.149984 80.130220
F 25.136295 30.863986 79.197561
F 25.136295 38.579983 79.197561
F 5.067268 32.144911 80.033662
F 25.136295 46.295982 79.197561
F 0.395489 24.381533 82.826911
F 27.351011 24.433989 82.842671
F 0.395489 32.097528 82.826911
F 27.351011 32.149984 82.842671
F 0.395489 39.813527 82.826911
F 27.351011 39.865983 82.842671
F 9.531138 24.433855 82.780557
F 9.531138 32.149850 82.780557
F 9.531138 39.865848 82.780557
F 18.441390 24.433989 82.811570
F 18.441390 32.149984 82.811570
F 18.441390 39.865982 82.811571
F 0.386764 27.057411 86.463575
F 27.338305 27.005988 86.480005
F 0.386764 34.773406 86.463575
F 27.338305 34.721984 86.480006
F 0.386764 42.489406 86.463575
F 27.338305 42.437983 86.480006
F 9.518424 27.006125 86.417893
F 9.518424 34.722120 86.417893
F 9.518424 42.438119 86.417893
F 18.428684 27.005989 86.448906
F 18.428684 34.721984 86.448906
F 18.428684 42.437983 86.448906
F 0.422263 27.038398 83.679364
F 27.347836 27.005989 83.752005
F 0.422263 34.754394 83.679364
F 27.347836 34.721984 83.752004
F 0.422263 42.470393 83.679364
F 27.347836 42.437983 83.752004
F 9.527895 27.006149 83.689694
F 9.527895 34.722144 83.689693
F 9.527895 42.438143 83.689694
F 18.438215 27.005989 83.720904
F 18.438215 34.721984 83.720904
F 18.438215 42.437983 83.720904
F 0.431296 24.400702 80.041504
F 27.360526 24.433989 80.114670
F 0.431295 32.116696 80.041504
F 27.360525 32.149984 80.114670
F 0.431296 39.832695 80.041504
F 27.360525 39.865983 80.114669
F 9.540578 24.433828 80.052358
F 9.540578 32.149823 80.052358
F 9.540578 39.865822 80.052358
F 18.450904 24.433989 80.083569
F 18.450904 32.149984 80.083569
F 18.450904 39.865982 80.083569
F 2.769878 30.881626 83.658589
F 29.575241 30.863986 83.759780
F 2.769878 38.597623 83.658588
F 29.575241 38.579983 83.759780
F 25.110902 30.863986 86.472231
F 31.815333 24.433989 80.130220
F 5.067268 24.428916 80.033662
F 29.575241 46.295982 83.759780
F 11.755927 30.863996 83.697572
F 11.755927 38.579994 83.697571
F 11.755927 23.148001 83.697572
F 22.893026 42.437983 83.736454
F 20.665622 30.863986 83.728679
F 20.665622 38.579983 83.728679
F 22.893026 34.721984 83.736454
F 2.781806 28.274176 80.021192
F 29.587928 28.291987 80.122445
F 2.781806 35.990173 80.021192
F 29.587928 36.007983 80.122445
F 2.781806 43.706172 80.021192
F 29.587928 43.723983 80.122445
F 11.768614 28.291976 80.060237
F 11.768614 36.007973 80.060236
F 11.768614 43.723972 80.060236
F 20.678310 28.291986 80.091344
F 20.678309 36.007983 80.091344
F 20.678310 43.723982 80.091344
F 2.776638 28.273616 82.773196
F 29.578414 28.291987 82.850446
F 2.776637 35.989613 82.773196
F 29.578414 36.007983 82.850446
F 2.776638 43.705612 82.773196
F 29.578414 43.723982 82.850446
F 11.759087 28.291973 82.788253
F 11.759088 36.007970 82.788254
F 11.759087 43.723969 82.788254
F 20.668795 28.291986 82.819345
F 20.668795 36.007983 82.819346
F 20.668795 43.723982 82.819346
F 2.764852 30.882073 86.410283
F 29.565710 30.863986 86.487781
F 2.764852 38.598071 86.410283
F 29.565710 38.579983 86.487781
F 22.893026 27.005989 83.736454
F 29.565710 46.295982 86.487781
F 11.746384 30.863999 86.425589
F 11.746384 38.579996 86.425589
F 11.746384 23.148004 86.425589
F 13.983396 42.437985 83.705353
F 20.656091 30.863986 86.456681
F 20.656091 38.579984 86.456681
F 13.983396 34.721985 83.705353
F 5.055664 24.429668 82.767905
F 31.805820 24.433989 82.858221
F 5.055664 32.145663 82.767905
F 31.805820 32.149984 82.858221
F 5.055664 39.861661 82.767905
F 31.805820 39.865983 82.858221
F 13.986573 24.433988 82.796021
F 13.986573 32.149983 82.796021
F 13.986573 39.865982 82.796021
F 22.896202 24.433989 82.827120
F 22.896202 32.149984 82.827121
F 22.896202 39.865982 82.827121
F 5.043095 27.010288 86.405222
F 31.793112 27.005988 86.495556
F 5.043095 34.726283 86.405222
F 31.793112 34.721984 86.495556
F 5.043095 42.442283 86.405222
F 31.793112 42.437983 86.495556
F 13.973866 27.005990 86.433356
F 13.973866 34.721985 86.433356
F 13.973866 42.437984 86.433356
F 22.883496 27.005989 86.464456
F 22.883496 34.721984 86.464456
F 22.883496 42.437983 86.464456
F 5.054776 27.011031 83.671015
F 31.802644 27.005988 83.767555
F 5.054775 34.727027 83.671015
F 31.802644 34.721984 83.767555
F 5.054776 42.443026 83.671015
F 31.802644 42.437983 83.767555
F 13.983396 27.005990 83.705353
F 20.716409 46.295982 69.179340
F 20.640228 46.295982 91.003349
F 20.706878 46.295982 71.907341
F 20.630698 46.295982 93.731351
F 16.261597 46.295982 69.163790
F 16.185416 46.295982 90.987799
F 16.252065 46.295982 71.891791
F 16.175885 46.295982 93.715801
F 20.691015 46.295982 76.454009
F 20.681485 46.295982 79.182011
F 16.236203 46.295982 76.438459
F 16.226672 46.295982 79.166460
F 20.665622 46.295982 83.728679
F 20.656091 46.295982 86.456681
F 16.210810 46.295982 83.713129
F 16.201278 46.295982 86.441130
F 2.769878 23.165631 83.658588
F 2.793985 23.165964 76.383695
F 2.746903 23.165105 90.933500
F 2.819091 23.166478 69.108860
F 7.287440 23.148970 86.410680
F 2.811152 23.167231 71.861927
F 2.724990 30.880344 98.208567
F 2.724990 38.596342 98.208567
F 2.724990 23.164350 98.208567
F 0.463240 24.393485 65.486776
F 0.463240 32.109480 65.486776
F 0.463240 39.825479 65.486776
F 0.330191 24.389048 111.919059
F 27.249437 24.433989 111.941350
F 0.330191 32.105043 111.919059
F 27.249437 32.149984 111.941350
F 0.330191 39.821042 111.919059
F 27.249437 39.865983 111.941350
F 9.429578 24.433857 111.879236
F 9.429578 32.149852 111.879236
F 9.429579 39.865851 111.879236
F 18.339816 24.433989 111.910250
F 18.339816 32.149984 111.910250
F 18.339816 39.865982 111.910250
F 0.323029 27.049718 115.555199
F 27.236731 27.005988 115.578685
F 0.323029 34.765714 115.555200
F 27.236731 34.721984 115.578685
F 0.323029 42.481713 115.555200
F 27.236731 42.437983 115.578685
F 9.416883 27.006118 115.516569
F 9.416883 34.722114 115.516569
F 9.416883 42.438113 115.516569
F 18.327110 27.005989 115.547585
F 18.327110 34.721984 115.547585
F 18.327110 42.437984 115.547585
F 0.355310 27.034909 112.777338
F 27.246262 27.005989 112.850684
F 0.355310 34.750904 112.777338
F 27.246262 34.721984 112.850684
F 0.355310 42.466903 112.777338
F 27.246262 42.437983 112.850684
F 9.426439 27.006124 112.788391
F 9.426439 34.722120 112.788390
F 9.426439 42.438119 112.788390
F 18.336641 27.005989 112.819584
F 18.336641 34.721984 112.819584
F 18.336641 42.437983 112.819583
F 0.363317 24.404924 109.140429
F 2.629931 23.161201 130.054656
F 27.258952 24.433989 109.213349
F 0.363317 32.120919 109.140429
F 2.696692 23.163528 108.232266
F 27.258952 32.149984 109.213349
F 0.363317 39.836918 109.140429
F 7.161503 23.148674 122.783811
F 27.258952 39.865983 109.213349
F 9.439108 24.433849 109.151052
F 9.439108 32.149844 109.151052
F 9.439108 39.865842 109.151052
F 18.349330 24.433989 109.182248
F 18.349330 32.149984 109.182248
F 18.349330 39.865983 109.182248
F 2.683616 30.878244 112.759117
F 29.473667 30.863986 112.858459
F 2.683616 38.594241 112.759117
F 29.473667 38.579983 112.858459
F 24.958541 46.295982 130.120249
F 25.034721 38.579983 108.296240
F 24.958541 30.863986 130.120250
F 29.473667 46.295982 112.858459
F 11.654350 30.863996 112.796251
F 11.654350 38.579994 112.796251
F 11.654350 23.148001 112.796251
F 25.034721 30.863986 108.296240
F 20.564048 30.863986 112.827359
F 20.564048 38.579983 112.827358
F 16.048917 38.579984 130.089150
F 2.693721 28.277143 109.121437
F 29.486354 28.291987 109.221124
F 2.693721 35.993140 109.121437
F 29.486354 36.007983 109.221124
F 2.693721 43.709139 109.121437
F 29.486354 43.723983 109.221124
F 11.667036 28.291976 109.158916
F 11.667036 36.007972 109.158916
F 11.667036 43.723972 109.158916
F 20.576736 28.291986 109.190023
F 20.576736 36.007983 109.190023
F 20.576736 43.723982 109.190023
F 2.685647 28.276965 111.869213
F 29.476840 28.291987 111.949125
F 2.685647 35.992962 111.869213
F 29.476840 36.007983 111.949126
F 2.685647 43.708961 111.869213
F 29.476840 43.723982 111.949125
F 11.657528 28.291974 111.886932
F 11.657528 36.007971 111.886933
F 11.657528 43.723970 111.886933
F 20.567221 28.291986 111.918025
F 20.567221 36.007983 111.918025
F 20.567221 43.723982 111.918025
F 2.674643 30.878479 115.506159
F 29.464136 30.863986 115.586460
F 2.674643 38.594477 115.506159
F 29.464136 38.579983 115.586460
F 16.125098 38.579984 108.265140
F 29.464136 46.295982 115.586460
F 11.644826 30.863997 115.524267
F 11.644826 38.579995 115.524267
F 11.644826 23.148002 115.524267
F 16.048917 30.863986 130.089149
F 20.554517 30.863986 115.555360
F 20.554517 38.579984 115.555360
F 16.125098 30.863986 108.265140
F 4.957484 24.430314 111.866117
F 31.704246 24.433989 111.956901
F 4.957484 32.146309 111.866117
F 31.704246 32.149984 111.956901
F 4.957484 39.862308 111.866117
F 31.704246 39.865983 111.956901
F 13.884998 24.433988 111.894700
F 13.884998 32.149983 111.894700
F 13.884998 39.865982 111.894701
F 22.794628 24.433989 111.925800
F 22.794628 32.149984 111.925800
F 22.794628 39.865982 111.925801
F 4.945464 27.009535 115.503362
F 31.691538 27.005988 115.594235
F 4.945464 34.725530 115.503362
F 31.691538 34.721984 115.594236
F 4.945464 42.441530 115.503362
F 31.691538 42.437983 115.594236
F 13.872291 27.005990 115.532035
F 13.872291 34.721985 115.532035
F 13.872291 42.437984 115.532036
F 22.781922 27.005989 115.563135
F 22.781922 34.721984 115.563135
F 22.781922 42.437983 115.563135
F 4.955845 27.010380 112.770094
F 31.701070 27.005988 112.866235
F 4.955845 34.726376 112.770094
F 31.701070 34.721984 112.866235
F 4.955845 42.442375 112.770094
F 31.701070 42.437983 112.866235
F 13.881823 27.005990 112.804033
F 13.881823 34.721985 112.804032
F 13.881823 42.437984 112.804032
F 22.791452 27.005989 112.835134
F 22.791452 34.721984 112.835134
F 22.791452 42.437983 112.835134
F 4.968116 24.429483 109.132688
F 31.713759 24.433989 109.228900
F 4.968116 32.145477 109.132688
F 31.713759 32.149984 109.228900
F 4.968116 39.861476 109.132687
F 31.713759 39.865983 109.228899
F 13.894512 24.433988 109.166697
F 13.894512 32.149983 109.166697
F 13.894512 39.865982 109.166697
F 22.804142 24.433989 109.197799
F 22.804142 32.149984 109.197799
F 22.804142 39.865982 109.197799
F 7.195606 30.865114 112.779924
F 7.195606 38.581111 112.779923
F 7.195606 23.149119 112.779924
F 7.136384 38.580590 130.058426
F 16.109236 30.863986 112.811808
F 16.109236 38.579983 112.811808
F 7.211799 38.580803 108.234567
F 25.018859 30.863986 112.842909
F 25.018859 38.579983 112.842909
F 7.136384 30.864592 130.058426
F 25.018859 46.295982 112.842909
F 7.208178 28.290833 109.142572
F 7.208178 36.006830 109.142572
F 7.208178 43.722829 109.142572
F 16.121923 28.291986 109.174473
F 16.121923 36.007983 109.174473
F 16.121923 43.723982 109.174473
F 25.031546 28.291987 109.205574
F 25.031546 36.007983 109.205574
F 25.031546 43.723982 109.205574
F 7.199225 28.291198 111.871879
F 7.199225 36.007195 111.871879
F 7.199225 43.723194 111.871879
F 16.112409 28.291986 111.902475
F 16.112409 36.007982 111.902475
F 16.112409 43.723982 111.902475
F 25.022031 28.291986 111.933575
F 25.022031 36.007983 111.933575
F 25.022031 43.723982 111.933575
F 7.186641 30.864741 115.509190
F 7.186641 38.580739 115.509190
F 7.211799 30.864806 108.234567
F 16.099704 30.863986 115.539810
F 16.099704 38.579984 115.539810
F 24.971244 43.723982 126.482915
F 25.009328 30.863986 115.570910
F 25.009328 38.579983 115.570910
F 25.047425 43.723982 104.658905
F 25.009328 46.295982 115.570910
F 0.316033 24.391693 119.191447
F 27.224044 24.433989 119.216020
F 0.316033 32.107688 119.191447
F 27.224044 32.149984 119.216020
F 0.316033 39.823687 119.191447
F 27.224044 39.865983 119.216020
F 9.404210 24.433863 119.153902
F 9.404210 32.149858 119.153902
F 9.404210 39.865856 119.153902
F 18.314423 24.433989 119.184920
F 18.314423 32.149984 119.184920
F 18.314423 39.865982 119.184920
F 0.353056 27.053980 101.010065
F 0.307018 27.047680 122.828519
F 27.287518 27.005988 101.029345
F 27.211337 27.005988 122.853354
F 0.353056 34.769976 101.010065
F 0.307018 34.763675 122.828519
F 27.287518 34.721984 101.029345
F 27.211337 34.721984 122.853355
F 0.353056 42.485975 101.010065
F 0.307018 42.479675 122.828519
F 27.287518 42.437983 101.029345
F 27.211337 42.437983 122.853355
F 9.467635 27.006126 100.967233
F 9.391511 27.006112 122.791234
F 9.467635 34.722121 100.967233
F 9.391511 34.722108 122.791234
F 9.467635 42.438120 100.967233
F 9.391512 42.438107 122.791234
F 18.377897 27.005989 100.998245
F 18.301717 27.005989 122.822254
F 18.377897 34.721984 100.998245
F 18.301717 34.721984 122.822254
F 18.377897 42.437984 100.998245
F 18.301717 42.437984 122.822255
F 0.339116 27.034850 120.052456
F 27.297049 27.005989 98.301344
F 27.220868 27.005989 120.125354
F 0.339116 34.750845 120.052456
F 27.297049 34.721984 98.301344
F 27.220868 34.721984 120.125354
F 0.339116 42.466844 120.052456
F 27.297049 42.437983 98.301344
F 27.220868 42.437983 120.125354
F 9.477154 27.006140 98.239039
F 9.401089 27.006114 120.063067
F 9.477154 34.722136 98.239039
F 9.401089 34.722110 120.063067
F 9.477154 42.438135 98.239039
F 9.401089 42.438109 120.063067
F 18.387428 27.005989 98.270244
F 18.311248 27.005989 120.094253
F 18.387428 34.721984 98.270243
F 18.311247 34.721984 120.094253
F 18.387428 42.437983 98.270243
F 18.311247 42.437983 120.094253
F 0.347340 24.405188 116.414262
F 27.233558 24.433989 116.488019
F 0.347340 32.121183 116.414262
F 27.233558 32.149984 116.488019
F 0.347340 39.837181 116.414261
F 27.233558 39.865983 116.488019
F 9.413756 24.433858 116.425729
F 9.413756 32.149853 116.425729
F 9.413756 39.865852 116.425728
F 18.323937 24.433989 116.456918
F 18.323937 32.149983 116.456918
F 18.323937 39.865982 116.456918
F 7.236982 23.148870 100.959942
F 2.663591 30.877036 120.034623
F 29.524454 30.863986 98.309119
F 29.448274 30.863986 120.133129
F 2.652307 23.161754 122.780469
F 2.663591 38.593033 120.034623
F 29.524454 38.579983 98.309119
F 29.448274 38.579983 120.133128
F 25.034721 46.295982 108.296240
F 24.971244 36.007983 126.482915
F 25.047425 36.007983 104.658905
F 24.971244 28.291986 126.482914
F 25.047425 28.291987 104.658905
F 16.061622 43.723982 126.451814
F 29.524454 46.295982 98.309119
F 29.448274 46.295982 120.133129
F 11.705137 30.863996 98.246911
F 11.628959 30.863996 120.070920
F 11.705137 38.579994 98.246911
F 11.628959 38.579994 120.070920
F 11.705137 23.148001 98.246911
F 11.628959 23.148001 120.070920
F 16.137802 43.723982 104.627805
F 16.061622 36.007983 126.451814
F 20.614835 30.863986 98.278019
F 20.538655 30.863986 120.102028
F 20.614835 38.579983 98.278018
F 20.538655 38.579983 120.102028
F 16.137802 36.007982 104.627805
F 16.061622 28.291986 126.451814
F 2.673565 28.278333 116.396868
F 29.460960 28.291987 116.495794
F 2.673565 35.994329 116.396868
F 29.460960 36.007983 116.495794
F 2.673565 43.710329 116.396868
F 29.460960 43.723983 116.495794
F 11.641644 28.291976 116.433586
F 11.641644 36.007972 116.433586
F 11.641644 43.723972 116.433586
F 20.551342 28.291986 116.464693
F 20.551342 36.007983 116.464693
F 20.551342 43.723982 116.464693
F 2.663562 28.277955 119.143299
F 29.451446 28.291987 119.223795
F 2.663562 35.993952 119.143299
F 29.451446 36.007983 119.223795
F 2.663562 43.709951 119.143300
F 29.451446 43.723982 119.223795
F 11.632140 28.291975 119.161602
F 11.632140 36.007972 119.161602
F 11.632140 43.723971 119.161602
F 20.541828 28.291986 119.192695
F 20.541828 36.007983 119.192695
F 20.541828 43.723982 119.192695
F 2.719012 30.880501 100.958346
F 2.652307 30.877749 122.780469
F 29.514923 30.863986 101.037120
F 29.438743 30.863986 122.861129
F 2.719012 38.596498 100.958346
F 2.652307 38.593747 122.780469
F 29.514923 38.579983 101.037120
F 29.438743 38.579983 122.861130
F 16.137802 28.291986 104.627805
F 7.148949 43.723337 126.421119
F 29.514923 46.295982 101.037120
F 29.438743 46.295982 122.861129
F 11.695604 30.863998 100.974927
F 11.619439 30.863997 122.798936
F 11.695604 38.579996 100.974928
F 11.619439 38.579994 122.798936
F 11.695604 23.148003 100.974928
F 11.619439 23.148002 122.798936
F 7.224395 43.723132 104.597255
F 7.148949 36.007338 126.421119
F 20.605304 30.863986 101.006020
F 20.529124 30.863986 122.830029
F 20.605304 38.579984 101.006020
F 20.529124 38.579983 122.830030
F 7.224395 36.007133 104.597255
F 7.148949 28.291341 126.421119
F 4.933492 24.430576 119.140600
F 31.678852 24.433989 119.231570
F 4.933492 32.146571 119.140600
F 31.678852 32.149984 119.231570
F 4.933492 39.862570 119.140600
F 31.678852 39.865983 119.231570
F 13.859605 24.433988 119.169370
F 13.859605 32.149983 119.169370
F 13.859605 39.865982 119.169370
F 22.769234 24.433989 119.200470
F 22.769234 32.149984 119.200470
F 22.769234 39.865982 119.200470
F 4.993754 27.010009 100.954357
F 4.921092 27.009324 122.777877
F 31.742326 27.005988 101.044895
F 31.666145 27.005988 122.868904
F 4.993754 34.726004 100.954357
F 4.921093 34.725319 122.777877
F 31.742326 34.721984 101.044895
F 31.666145 34.721984 122.868905
F 4.993754 42.442004 100.954358
F 4.921092 42.441318 122.777877
F 31.742325 42.437983 101.044895
F 31.666145 42.437983 122.868905
F 13.923078 27.005990 100.982695
F 13.846898 27.005990 122.806704
F 13.923078 34.721985 100.982695
F 13.846898 34.721985 122.806705
F 13.923078 42.437985 100.982695
F 13.846898 42.437985 122.806705
F 22.832709 27.005989 101.013795
F 22.756528 27.005989 122.837804
F 22.832709 34.721984 101.013795
F 22.756528 34.721984 122.837805
F 22.832709 42.437983 101.013795
F 22.756528 42.437983 122.837805
F 5.005096 27.010789 98.220501
F 4.931350 27.010125 120.044910
F 31.751857 27.005988 98.316895
F 31.675676 27.005988 120.140904
F 5.005096 34.726785 98.220501
F 4.931350 34.726120 120.044910
F 31.751857 34.721984 98.316894
F 31.675676 34.721984 120.140904
F 5.005096 42.442784 98.220501
F 4.931350 42.442119 120.044909
F 31.751857 42.437983 98.316894
F 31.675676 42.437983 120.140904
F 13.932609 27.005990 98.254692
F 13.856430 27.005989 120.078702
F 13.932609 34.721985 98.254692
F 13.856430 34.721985 120.078702
F 13.932609 42.437985 98.254692
F 13.856430 42.437984 120.078702
F 22.842239 27.005989 98.285794
F 22.766059 27.005989 120.109803
F 22.842239 34.721984 98.285794
F 22.766059 34.721984 120.109803
F 22.842239 42.437983 98.285794
F 22.766059 42.437983 120.109803
F 4.943580 24.429720 116.407504
F 31.688366 24.433989 116.503569
F 4.943580 32.145715 116.407504
F 31.688366 32.149984 116.503569
F 4.943580 39.861713 116.407504
F 31.688366 39.865983 116.503569
F 13.869119 24.433988 116.441367
F 13.869119 32.149983 116.441367
F 13.869119 39.865982 116.441367
F 22.778749 24.433989 116.472468
F 22.778749 32.149984 116.472469
F 22.778749 39.865982 116.472468
F 7.246021 30.865195 98.230535
F 7.170468 30.865054 120.054631
F 7.246021 38.581193 98.230535
F 7.170468 38.581052 120.054631
F 7.246021 23.149200 98.230535
F 7.170467 23.149059 120.054631
F 7.224395 28.291136 104.597255
F 24.980759 43.723982 123.754913
F 16.160023 30.863986 98.262468
F 16.083842 30.863986 120.086478
F 16.160023 38.579983 98.262468
F 16.083842 38.579983 120.086477
F 25.056939 43.723982 101.930904
F 24.980759 36.007983 123.754913
F 25.069646 30.863986 98.293569
F 24.993465 30.863986 120.117579
F 25.069646 38.579983 98.293569
F 24.993465 38.579983 120.117578
F 25.056939 36.007983 101.930903
F 24.980759 28.291986 123.754913
F 25.069646 46.295982 98.293569
F 24.993465 46.295982 120.117579
F 7.183022 28.290888 116.417276
F 7.183022 36.006884 116.417276
F 7.183022 43.722883 116.417276
F 16.096529 28.291986 116.449143
F 16.096529 36.007983 116.449143
F 16.096529 43.723982 116.449143
F 25.006152 28.291987 116.480244
F 25.006152 36.007983 116.480244
F 25.006152 43.723982 116.480244
F 7.174078 28.291266 119.146501
F 7.174078 36.007262 119.146502
F 7.174078 43.723262 119.146502
F 16.087015 28.291986 119.177144
F 16.087015 36.007982 119.177144
F 16.087015 43.723982 119.177145
F 24.996638 28.291987 119.208245
F 24.996638 36.007983 119.208245
F 24.996638 43.723982 119.208245
F 7.236982 30.864865 100.959942
F 7.161504 30.864669 122.783811
F 7.236982 38.580863 100.959942
F 7.161503 38.580667 122.783811
F 25.056940 28.291987 101.930904
F 16.071136 43.723982 123.723812
F 16.150491 30.863986 100.990470
F 16.074311 30.863986 122.814479
F 16.150491 38.579984 100.990470
F 16.074311 38.579984 122.814479
F 16.147316 43.723982 101.899803
F 16.071136 36.007983 123.723812
F 25.060115 30.863986 101.021570
F 24.983934 30.863986 122.845580
F 25.060115 38.579983 101.021570
F 24.983934 38.579983 122.845580
F 16.147316 36.007983 101.899803
F 16.071136 28.291986 123.723812
F 25.060115 46.295982 101.021570
F 24.983934 46.295982 122.845580
F 0.345174 24.386917 104.646503
F 0.298052 24.392894 126.465557
F 27.274831 24.433989 104.666680
F 27.198650 24.433989 126.490689
F 0.345174 32.102912 104.646503
F 0.298052 32.108889 126.465557
F 27.274831 32.149984 104.666680
F 27.198650 32.149984 126.490690
F 0.345174 39.818910 104.646503
F 0.298052 39.824888 126.465557
F 27.274831 39.865983 104.666680
F 27.198650 39.865983 126.490690
F 9.454955 24.433853 104.604567
F 9.378836 24.433868 126.428567
F 9.454955 32.149848 104.604567
F 9.378836 32.149863 126.428567
F 9.454955 39.865847 104.604568
F 9.378836 39.865862 126.428567
F 18.365210 24.433989 104.635580
F 18.289029 24.433989 126.459589
F 18.365210 32.149984 104.635580
F 18.289029 32.149984 126.459589
F 18.365210 39.865982 104.635580
F 18.289029 39.865982 126.459589
F 0.337545 27.052047 108.282833
F 0.289168 27.046474 130.102566
F 27.262124 27.005988 108.304015
F 27.185944 27.005988 130.128025
F 0.337545 34.768042 108.282833
F 0.289168 34.762469 130.102566
F 27.262124 34.721984 108.304015
F 27.185944 34.721984 130.128025
F 0.337545 42.484042 108.282833
F 0.289168 42.478469 130.102566
F 27.262124 42.437983 108.304015
F 27.185944 42.437983 130.128025
F 9.442255 27.006123 108.241902
F 9.366141 27.006106 130.065900
F 9.442255 34.722118 108.241902
F 9.366141 34.722101 130.065900
F 9.442255 42.438117 108.241902
F 9.366141 42.438100 130.065901
F 18.352504 27.005989 108.272915
F 18.276323 27.005989 130.096924
F 18.352504 34.721984 108.272915
F 18.276323 34.721984 130.096925
F 18.352504 42.437984 108.272915
F 18.276323 42.437984 130.096925
F 0.371404 27.035260 105.503469
F 0.322153 27.032882 127.328527
F 27.271655 27.005989 105.576014
F 27.195475 27.005989 127.400024
F 0.371404 34.751256 105.503469
F 0.322153 34.748877 127.328526
F 27.271655 34.721984 105.576014
F 27.195475 34.721984 127.400023
F 0.371404 42.467255 105.503469
F 0.322153 42.464876 127.328526
F 27.271655 42.437983 105.576014
F 27.195475 42.437983 127.400023
F 9.451794 27.006133 105.513714
F 9.375743 27.006103 127.337744
F 9.451794 34.722129 105.513714
F 9.375743 34.722099 127.337744
F 9.451794 42.438128 105.513714
F 9.375743 42.438098 127.337744
F 18.362034 27.005989 105.544913
F 18.285854 27.005989 127.368923
F 18.362034 34.721984 105.544913
F 18.285854 34.721984 127.368923
F 18.362034 42.437983 105.544913
F 18.285854 42.437983 127.368923
F 0.379561 24.404433 101.866429
F 0.330579 24.406097 123.690484
F 27.284345 24.433989 101.938679
F 27.208165 24.433989 123.762688
F 0.379561 32.120427 101.866429
F 0.330579 32.122091 123.690484
F 27.284345 32.149984 101.938679
F 27.208165 32.149984 123.762689
F 0.379561 39.836426 101.866429
F 0.330579 39.838090 123.690483
F 27.284345 39.865983 101.938679
F 27.208165 39.865983 123.762688
F 9.464466 24.433841 101.876376
F 9.388408 24.433869 123.700405
F 9.464466 32.149836 101.876376
F 9.388408 32.149864 123.700405
F 9.464466 39.865834 101.876376
F 9.388408 39.865863 123.700405
F 18.374724 24.433989 101.907578
F 18.298543 24.433989 123.731587
F 18.374724 32.149984 101.907578
F 18.298543 32.149984 123.731587
F 18.374724 39.865982 101.907578
F 18.298543 39.865982 123.731587
F 2.703974 30.879379 105.483781
F 2.640713 30.876395 127.309605
F 29.499061 30.863986 105.583789
F 29.422880 30.863986 127.407799
F 2.703974 38.595377 105.483781
F 2.640713 38.592393 127.309605
F 29.499061 38.579983 105.583789
F 29.422880 38.579983 127.407799
F 16.147316 28.291986 101.899803
F 24.958541 38.579983 130.120250
F 7.157818 43.722923 123.691969
F 7.233384 43.722787 101.867877
F 7.157818 36.006924 123.691969
F 7.233384 36.006788 101.867877
F 29.499061 46.295982 105.583789
F 29.422880 46.295982 127.407799
F 11.679743 30.863996 105.521581
F 11.603567 30.863995 127.345590
F 11.679743 38.579994 105.521581
F 11.603567 38.579993 127.345590
F 11.679743 23.148001 105.521581
F 11.603567 23.148001 127.345590
F 7.157818 28.290927 123.691970
F 7.233384 28.290792 101.867877
F 20.589442 30.863986 105.552688
F 20.513261 30.863986 127.376698
F 20.589441 38.579983 105.552688
F 20.513261 38.579983 127.376698
F 24.968072 46.295982 127.392248
F 25.044252 46.295982 105.568239
F 2.714373 28.276086 101.846157
F 2.652131 28.279255 123.672122
F 29.511748 28.291987 101.946454
F 29.435567 28.291987 123.770464
F 2.714373 35.992083 101.846157
F 2.652131 35.995252 123.672121
F 29.511748 36.007983 101.946454
F 29.435567 36.007983 123.770463
F 2.714373 43.708082 101.846157
F 2.652131 43.711252 123.672121
F 29.511748 43.723983 101.946454
F 29.435567 43.723983 123.770463
F 11.692429 28.291976 101.884246
F 11.616252 28.291976 123.708255
F 11.692429 36.007972 101.884245
F 11.616252 36.007973 123.708255
F 11.692429 43.723972 101.884246
F 11.616252 43.723972 123.708255
F 20.602129 28.291986 101.915353
F 20.525949 28.291986 123.739363
F 20.602129 36.007983 101.915353
F 20.525949 36.007983 123.739363
F 20.602129 43.723982 101.915353
F 20.525949 43.723982 123.739363
F 2.707819 28.275949 104.595311
F 2.641102 28.278491 126.417567
F 29.502233 28.291987 104.674455
F 29.426053 28.291987 126.498464
F 2.707819 35.991946 104.595312
F 2.641102 35.994488 126.417567
F 29.502233 36.007983 104.674455
F 29.426053 36.007983 126.498465
F 2.707819 43.707945 104.595312
F 2.641102 43.710487 126.417567
F 29.502233 43.723982 104.674455
F 29.426053 43.723982 126.498465
F 11.682917 28.291974 104.612262
F 11.606753 28.291975 126.436270
F 11.682917 36.007971 104.612263
F 11.606753 36.007972 126.436271
F 11.682917 43.723970 104.612262
F 11.606753 43.723972 126.436271
F 20.592614 28.291986 104.643355
F 20.516434 28.291986 126.467364
F 20.592614 36.007983 104.643355
F 20.516434 36.007983 126.467365
F 20.592615 43.723982 104.643355
F 20.516434 43.723982 126.467365
F 2.696692 30.879523 108.232265
F 2.629931 30.877195 130.054656
F 29.489530 30.863986 108.311790
F 29.413349 30.863986 130.135800
F 2.696692 38.595521 108.232266
F 2.629931 38.593193 130.054656
F 29.489530 38.579983 108.311790
F 29.413349 38.579983 130.135800
F 24.968072 38.579983 127.392248
F 25.044252 38.579983 105.568238
F 29.489530 46.295982 108.311790
F 29.413349 46.295982 130.135800
F 11.670215 30.863998 108.249597
F 11.594051 30.863996 130.073605
F 11.670215 38.579995 108.249598
F 11.594052 38.579994 130.073605
F 11.670215 23.148003 108.249597
F 11.594052 23.148001 130.073605
F 24.968072 30.863986 127.392248
F 25.044252 30.863986 105.568239
F 20.579911 30.863986 108.280690
F 20.503730 30.863986 130.104699
F 20.579910 38.579984 108.280690
F 20.503730 38.579984 130.104700
F 16.058449 38.579984 127.361147
F 16.134629 38.579983 105.537138
F 4.981617 24.430075 104.591617
F 4.908730 24.430738 126.415152
F 31.729639 24.433989 104.682230
F 31.653458 24.433989 126.506240
F 4.981617 32.146070 104.591617
F 4.908730 32.146733 126.415153
F 31.729639 32.149984 104.682230
F 31.653458 32.149984 126.506240
F 4.981617 39.862068 104.591617
F 4.908730 39.862732 126.415153
F 31.729639 39.865983 104.682231
F 31.653458 39.865983 126.506240
F 13.910392 24.433988 104.620030
F 13.834212 24.433988 126.444039
F 13.910392 32.149983 104.620030
F 13.834212 32.149983 126.444040
F 13.910392 39.865982 104.620030
F 13.834212 39.865982 126.444039
F 22.820021 24.433989 104.651130
F 22.743841 24.433989 126.475139
F 22.820021 32.149984 104.651130
F 22.743841 32.149984 126.475139
F 22.820021 39.865982 104.651130
F 22.743841 39.865982 126.475139
F 4.969517 27.009787 108.228869
F 4.896376 27.009149 130.052426
F 31.716932 27.005988 108.319565
F 31.640752 27.005988 130.143575
F 4.969517 34.725783 108.228869
F 4.896376 34.725144 130.052427
F 31.716932 34.721984 108.319565
F 31.640751 34.721984 130.143575
F 4.969517 42.441782 108.228869
F 4.896376 42.441144 130.052427
F 31.716932 42.437983 108.319565
F 31.640751 42.437983 130.143575
F 13.897685 27.005990 108.257365
F 13.821505 27.005990 130.081375
F 13.897685 34.721985 108.257365
F 13.821505 34.721985 130.081375
F 13.897685 42.437985 108.257366
F 13.821505 42.437984 130.081375
F 22.807315 27.005989 108.288465
F 22.731135 27.005989 130.112474
F 22.807315 34.721984 108.288465
F 22.731135 34.721984 130.112475
F 22.807315 42.437983 108.288465
F 22.731135 42.437983 130.112475
F 4.980424 27.010603 105.495286
F 4.906944 27.009889 127.319741
F 31.726463 27.005989 105.591564
F 31.650283 27.005988 127.415574
F 4.980424 34.726598 105.495286
F 4.906944 34.725885 127.319741
F 31.726463 34.721984 105.591564
F 31.650283 34.721984 127.415574
F 4.980424 42.442597 105.495286
F 4.906944 42.441884 127.319741
F 31.726463 42.437983 105.591564
F 31.650283 42.437983 127.415574
F 13.907216 27.005990 105.529362
F 13.831037 27.005989 127.353372
F 13.907216 34.721985 105.529362
F 13.831037 34.721985 127.353372
F 13.907216 42.437984 105.529362
F 13.831037 42.437984 127.353372
F 22.816846 27.005989 105.560464
F 22.740665 27.005989 127.384473
F 22.816846 34.721984 105.560463
F 22.740665 34.721984 127.384473
F 22.816846 42.437983 105.560464
F 22.740665 42.437983 127.384473
F 4.992740 24.429277 101.857891
F 4.919128 24.429968 123.682330
F 31.739153 24.433989 101.954229
F 31.662972 24.433989 123.778239
F 4.992740 32.145272 101.857891
F 4.919128 32.145963 123.682331
F 31.739153 32.149984 101.954229
F 31.662972 32.149984 123.778239
F 4.992740 39.861271 101.857890
F 4.919128 39.861962 123.682330
F 31.739153 39.865983 101.954229
F 31.662972 39.865983 123.778239
F 13.919905 24.433988 101.892027
F 13.843726 24.433988 123.716037
F 13.919905 32.149983 101.892027
F 13.843726 32.149983 123.716037
F 13.919905 39.865982 101.892027
F 13.843726 39.865982 123.716036
F 22.829536 24.433989 101.923128
F 22.753355 24.433989 123.747138
F 22.829536 32.149984 101.923128
F 22.753355 32.149984 123.747138
F 22.829536 39.865982 101.923128
F 22.753355 39.865982 123.747138
F 7.220785 30.865162 105.505223
F 7.145196 30.865035 127.329310
F 7.220785 38.581160 105.505223
F 7.145196 38.581032 127.329310
F 7.220785 23.149167 105.505223
F 7.145196 23.149040 127.329309
F 16.058449 30.863986 127.361148
F 16.134629 30.863986 105.537138
F 20.564048 46.295982 112.827359
F 20.554517 46.295982 115.555360
F 16.109236 46.295982 112.811808
F 16.099704 46.295982 115.539810
F 20.614835 46.295982 98.278019
F 20.538655 46.295982 120.102028
F 20.605304 46.295982 101.006020
F 20.529124 46.295982 122.830029
F 16.160023 46.295982 98.262468
F 16.083842 46.295982 120.086478
F 16.150492 46.295982 100.990470
F 16.074311 46.295982 122.814479
F 20.589441 46.295982 105.552688
F 20.513261 46.295982 127.376698
F 20.579910 46.295982 108.280690
F 20.503730 46.295982 130.104700
F 16.134629 46.295982 105.537138
F 16.058449 46.295982 127.361148
F 16.125098 46.295982 108.265140
F 16.048917 46.295982 130.089149
F 2.640713 23.160400 127.309605
F 2.703974 23.163384 105.483782
F 2.663591 23.161041 120.034623
F 2.719012 23.164506 100.958346
F 2.683616 23.162249 112.759117
F 2.674643 23.162484 115.506159
F 7.186641 23.148746 115.509190
F 7.136384 23.148597 130.058426
F 7.211799 23.148811 108.234567
F 0.387835 27.035920 98.229286
F 0.387835 34.751915 98.229286
F 0.387835 42.467915 98.229286
F 0.280368 24.394210 133.739550
F 0.227990 24.399455 155.560106
F 27.173257 24.433989 133.765360
F 27.097076 24.433989 155.589369
F 0.280368 32.110205 133.739550
F 0.227990 32.115450 155.560106
F 27.173257 32.149984 133.765360
F 27.097076 32.149984 155.589369
F 0.280368 39.826204 133.739550
F 0.227990 39.831448 155.560106
F 27.173257 39.865983 133.765360
F 27.097076 39.865983 155.589369
F 9.353468 24.433875 133.703233
F 9.277394 24.433898 155.527228
F 9.353468 32.149871 133.703234
F 9.277394 32.149893 155.527229
F 9.353468 39.865869 133.703234
F 9.277394 39.865892 155.527229
F 18.263636 24.433989 133.734259
F 18.187455 24.433989 155.558269
F 18.263636 32.149984 133.734259
F 18.187455 32.149984 155.558269
F 18.263636 39.865982 133.734260
F 18.187455 39.865982 155.558269
F 0.271548 27.044921 137.376477
F 0.219379 27.039639 159.196761
F 27.160550 27.005988 137.402695
F 27.084370 27.005988 159.226704
F 0.271548 34.760916 137.376477
F 0.219379 34.755634 159.196761
F 27.160550 34.721984 137.402695
F 27.084370 34.721984 159.226704
F 0.271548 42.476916 137.376477
F 0.219379 42.471634 159.196762
F 27.160550 42.437983 137.402695
F 27.084370 42.437983 159.226704
F 9.340776 27.006099 137.340566
F 9.264707 27.006075 159.164560
F 9.340776 34.722094 137.340566
F 9.264707 34.722071 159.164560
F 9.340776 42.438093 137.340567
F 9.264707 42.438070 159.164560
F 18.250930 27.005989 137.371594
F 18.174749 27.005989 159.195604
F 18.250930 34.721984 137.371595
F 18.174749 34.721984 159.195604
F 18.250930 42.437984 137.371595
F 18.174749 42.437984 159.195604
F 0.305335 27.030954 134.604546
F 0.254530 27.025332 156.431960
F 27.170081 27.005989 134.674694
F 27.093901 27.005989 156.498703
F 0.305335 34.746949 134.604546
F 0.254530 34.741327 156.431959
F 27.170081 34.721984 134.674694
F 27.093901 34.721984 156.498703
F 0.305335 42.462949 134.604546
F 0.254530 42.457326 156.431959
F 27.170081 42.437983 134.674694
F 27.093901 42.437983 156.498703
F 9.350396 27.006093 134.612422
F 9.274279 27.006076 156.436443
F 9.350396 34.722088 134.612422
F 9.274279 34.722071 156.436442
F 9.350396 42.438087 134.612422
F 9.274279 42.438070 156.436443
F 18.260460 27.005989 134.643593
F 18.184280 27.005989 156.467602
F 18.260460 34.721984 134.643593
F 18.184280 34.721984 156.467602
F 18.260460 42.437983 134.643593
F 18.184280 42.437983 156.467602
F 0.262916 24.413700 152.794107
F 27.182771 24.433989 131.037359
F 27.106591 24.433989 152.861368
F 0.262916 32.129695 152.794107
F 27.182771 32.149984 131.037359
F 27.106591 32.149984 152.861368
F 0.262916 39.845693 152.794107
F 27.182771 39.865983 131.037359
F 27.106591 39.865983 152.861368
F 9.363064 24.433880 130.975083
F 9.286961 24.433900 152.799106
F 9.363064 32.149875 130.975083
F 9.286961 32.149895 152.799106
F 9.363064 39.865874 130.975083
F 9.286961 39.865894 152.799106
F 18.273150 24.433989 131.006258
F 18.196969 24.433989 152.830267
F 18.273150 32.149984 131.006258
F 18.196969 32.149983 152.830267
F 18.273150 39.865982 131.006258
F 18.196969 39.865982 152.830267
F 2.617998 30.875744 134.584685
F 2.549835 30.874116 156.409703
F 29.397487 30.863986 134.682469
F 29.321306 30.863986 156.506478
F 2.617998 38.591742 134.584685
F 2.549835 38.590114 156.409702
F 29.397487 38.579983 134.682469
F 29.321306 38.579983 156.506478
F 24.882360 46.295982 151.944259
F 15.972737 38.579984 151.913159
F 15.972737 30.863986 151.913159
F 7.060656 38.580481 151.882363
F 7.060656 30.864484 151.882363
F 24.895064 43.723982 148.306924
F 29.397487 46.295982 134.682469
F 29.321306 46.295982 156.506478
F 11.578176 30.863995 134.620261
F 11.502009 30.863993 156.444272
F 11.578177 38.579993 134.620261
F 11.502009 38.579991 156.444272
F 11.578176 23.148000 134.620261
F 11.502009 23.147998 156.444272
F 24.895064 36.007983 148.306924
F 24.895064 28.291986 148.306924
F 20.487867 30.863986 134.651368
F 20.411687 30.863986 156.475377
F 20.487867 38.579983 134.651368
F 20.411687 38.579983 156.475377
F 15.985441 43.723982 148.275824
F 15.985441 36.007983 148.275823
F 2.629341 28.279909 130.947126
F 2.561135 28.281587 152.772216
F 29.410174 28.291987 131.045134
F 29.333993 28.291987 152.869143
F 2.629341 35.995906 130.947125
F 2.561135 35.997584 152.772216
F 29.410174 36.007983 131.045134
F 29.333993 36.007983 152.869143
F 2.629341 43.711905 130.947125
F 2.561135 43.713583 152.772216
F 29.410174 43.723983 131.045134
F 29.333993 43.723983 152.869143
F 11.590861 28.291977 130.982926
F 11.514693 28.291978 152.806937
F 11.590861 36.007973 130.982926
F 11.514693 36.007975 152.806937
F 11.590861 43.723973 130.982926
F 11.514693 43.723974 152.806937
F 20.500555 28.291986 131.014033
F 20.424375 28.291986 152.838042
F 20.500555 36.007983 131.014033
F 20.424375 36.007983 152.838042
F 20.500555 43.723982 131.014033
F 20.424375 43.723982 152.838042
F 2.618687 28.279071 133.691775
F 2.550194 28.280992 155.514476
F 29.400659 28.291987 133.773135
F 29.324479 28.291987 155.597144
F 2.618687 35.995068 133.691775
F 2.550194 35.996989 155.514476
F 29.400659 36.007983 133.773135
F 29.324479 36.007983 155.597144
F 2.618687 43.711067 133.691775
F 2.550194 43.712988 155.514476
F 29.400659 43.723982 133.773135
F 29.324479 43.723982 155.597144
F 11.581365 28.291976 133.710940
F 11.505193 28.291978 155.534949
F 11.581365 36.007973 133.710941
F 11.505193 36.007975 155.534949
F 11.581365 43.723972 133.710940
F 11.505193 43.723974 155.534949
F 20.491041 28.291986 133.742035
F 20.414860 28.291986 155.566044
F 20.491041 36.007983 133.742035
F 20.414860 36.007983 155.566044
F 20.491041 43.723982 133.742035
F 20.414860 43.723982 155.566044
F 2.607249 30.876610 137.328928
F 2.538856 30.874617 159.151543
F 29.387956 30.863986 137.410470
F 29.311775 30.863986 159.234479
F 2.607249 38.592608 137.328929
F 2.538856 38.590614 159.151543
F 29.387956 38.579983 137.410470
F 29.311775 38.579983 159.234479
F 15.985442 28.291986 148.275823
F 7.073308 43.723475 148.245034
F 29.387956 46.295982 137.410470
F 29.311775 46.295982 159.234479
F 11.568663 30.863995 137.348275
F 11.492489 30.863994 159.172284
F 11.568663 38.579993 137.348275
F 11.492489 38.579991 159.172284
F 11.568663 23.148000 137.348275
F 11.492489 23.147999 159.172284
F 7.073308 36.007476 148.245034
F 7.073308 28.291479 148.245033
F 20.478337 30.863986 137.379369
F 20.402156 30.863986 159.203379
F 20.478337 38.579984 137.379370
F 20.402156 38.579984 159.203379
F 24.904578 43.723982 145.578922
F 24.904578 36.007983 145.578922
F 4.884060 24.430921 133.689706
F 4.810374 24.431560 155.513285
F 31.628065 24.433989 133.780910
F 31.551885 24.433989 155.604920
F 4.884060 32.146916 133.689706
F 4.810374 32.147555 155.513285
F 31.628065 32.149984 133.780910
F 31.551885 32.149984 155.604920
F 4.884060 39.862915 133.689706
F 4.810374 39.863554 155.513285
F 31.628065 39.865983 133.780910
F 31.551885 39.865983 155.604920
F 13.808818 24.433988 133.718710
F 13.732639 24.433988 155.542719
F 13.808818 32.149983 133.718710
F 13.732639 32.149983 155.542719
F 13.808818 39.865982 133.718710
F 13.732639 39.865982 155.542720
F 22.718447 24.433989 133.749810
F 22.642267 24.433989 155.573819
F 22.718447 32.149984 133.749810
F 22.642267 32.149984 155.573819
F 22.718447 39.865982 133.749810
F 22.642267 39.865982 155.573819
F 4.871735 27.008961 137.326978
F 4.798131 27.008296 159.150534
F 31.615358 27.005988 137.418245
F 31.539177 27.005988 159.242254
F 4.871735 34.724957 137.326979
F 4.798131 34.724291 159.150534
F 31.615358 34.721984 137.418245
F 31.539177 34.721984 159.242254
F 4.871735 42.440956 137.326979
F 4.798131 42.440291 159.150534
F 31.615358 42.437983 137.418245
F 31.539177 42.437983 159.242254
F 13.796112 27.005990 137.356045
F 13.719932 27.005990 159.180054
F 13.796112 34.721985 137.356045
F 13.719932 34.721985 159.180054
F 13.796112 42.437984 137.356045
F 13.719932 42.437984 159.180054
F 22.705741 27.005989 137.387145
F 22.629561 27.005989 159.211154
F 22.705741 34.721984 137.387145
F 22.629561 34.721984 159.211154
F 22.705741 42.437983 137.387145
F 22.629561 42.437983 159.211154
F 4.882531 27.009658 134.594560
F 4.808237 27.009276 156.418799
F 31.624889 27.005988 134.690244
F 31.548709 27.005988 156.514254
F 4.882531 34.725654 134.594560
F 4.808237 34.725272 156.418798
F 31.624889 34.721984 134.690244
F 31.548709 34.721984 156.514253
F 4.882531 42.441653 134.594560
F 4.808237 42.441271 156.418799
F 31.624889 42.437983 134.690244
F 31.548709 42.437983 156.514253
F 13.805644 27.005989 134.628042
F 13.729464 27.005989 156.452052
F 13.805644 34.721985 134.628042
F 13.729464 34.721985 156.452052
F 13.805644 42.437984 134.628042
F 13.729464 42.437984 156.452052
F 22.715272 27.005989 134.659143
F 22.639091 27.005989 156.483153
F 22.715272 34.721984 134.659143
F 22.639091 34.721984 156.483152
F 22.715272 42.437983 134.659143
F 22.639091 42.437983 156.483152
F 4.894761 24.430213 130.957157
F 4.820627 24.430644 152.781432
F 31.637579 24.433989 131.052909
F 31.561398 24.433989 152.876919
F 4.894761 32.146208 130.957157
F 4.820627 32.146639 152.781432
F 31.637579 32.149984 131.052909
F 31.561398 32.149984 152.876919
F 4.894761 39.862207 130.957157
F 4.820627 39.862638 152.781431
F 31.637579 39.865983 131.052909
F 31.561398 39.865983 152.876918
F 13.818333 24.433988 130.990707
F 13.742154 24.433988 152.814717
F 13.818333 32.149983 130.990707
F 13.742154 32.149983 152.814717
F 13.818333 39.865982 130.990707
F 13.742154 39.865982 152.814717
F 22.727962 24.433989 131.021808
F 22.651781 24.433989 152.845818
F 22.727962 32.149984 131.021808
F 22.651781 32.149984 152.845818
F 22.727962 39.865982 131.021808
F 22.651781 39.865982 152.845817
F 7.119956 30.865004 134.604001
F 7.044381 30.864844 156.428128
F 7.119956 38.581002 134.604001
F 7.044381 38.580841 156.428128
F 7.119956 23.149009 134.604001
F 7.044381 23.148849 156.428128
F 24.904578 28.291987 145.578923
F 15.994955 43.723982 145.547822
F 16.033055 30.863986 134.635818
F 15.956875 30.863986 156.459827
F 16.033055 38.579983 134.635817
F 15.956875 38.579983 156.459827
F 15.994955 36.007983 145.547821
F 15.994955 28.291986 145.547822
F 24.942678 30.863986 134.666919
F 24.866498 30.863986 156.490928
F 24.942678 38.579983 134.666918
F 24.866498 38.579983 156.490928
F 7.082137 43.723034 145.516057
F 7.082136 36.007035 145.516057
F 24.942678 46.295982 134.666918
F 24.866498 46.295982 156.490928
F 7.132562 28.290951 130.966653
F 7.056954 28.291097 152.790770
F 7.132561 36.006948 130.966653
F 7.056954 36.007094 152.790770
F 7.132562 43.722947 130.966653
F 7.056954 43.723093 152.790770
F 16.045742 28.291986 130.998483
F 15.969562 28.291986 152.822492
F 16.045742 36.007983 130.998482
F 15.969562 36.007983 152.822492
F 16.045742 43.723982 130.998482
F 15.969562 43.723982 152.822492
F 24.955366 28.291986 131.029584
F 24.879185 28.291987 152.853593
F 24.955366 36.007983 131.029583
F 24.879185 36.007983 152.853592
F 24.955366 43.723982 131.029583
F 24.879185 43.723982 152.853593
F 7.123813 28.291413 133.695738
F 7.048021 28.291499 155.519692
F 7.123813 36.007409 133.695739
F 7.048021 36.007496 155.519692
F 7.123813 43.723408 133.695738
F 7.048021 43.723495 155.519693
F 16.036228 28.291986 133.726484
F 15.960048 28.291986 155.550494
F 16.036228 36.007982 133.726485
F 15.960048 36.007983 155.550494
F 16.036228 43.723982 133.726484
F 15.960048 43.723982 155.550494
F 24.945851 28.291987 133.757585
F 24.869671 28.291986 155.581594
F 24.945851 36.007983 133.757585
F 24.869670 36.007983 155.581594
F 24.945851 43.723982 133.757585
F 24.869670 43.723982 155.581594
F 7.111188 30.864540 137.333059
F 7.035375 30.864463 159.157021
F 7.111188 38.580537 137.333060
F 7.035375 38.580460 159.157021
F 7.082136 28.291038 145.516057
F 24.891891 46.295982 149.216258
F 16.023524 30.863986 137.363819
F 15.947344 30.863986 159.187829
F 16.023524 38.579984 137.363819
F 15.947344 38.579984 159.187829
F 24.891891 38.579983 149.216257
F 24.891891 30.863986 149.216258
F 24.933147 30.863986 137.394920
F 24.856967 30.863986 159.218929
F 24.933147 38.579983 137.394920
F 24.856967 38.579983 159.218929
F 15.982268 38.579983 149.185157
F 15.982268 30.863986 149.185157
F 24.933147 46.295982 137.394920
F 24.856967 46.295982 159.218929
F 0.262773 24.395885 141.013269
F 0.210824 24.401214 162.833413
F 27.147863 24.433989 141.040029
F 27.071683 24.433989 162.864039
F 0.262773 32.111880 141.013269
F 0.210824 32.117208 162.833413
F 27.147863 32.149984 141.040029
F 27.071683 32.149984 162.864039
F 0.262773 39.827879 141.013270
F 0.210824 39.833207 162.833413
F 27.147863 39.865983 141.040030
F 27.071683 39.865983 162.864039
F 9.328106 24.433882 140.977898
F 9.252043 24.433907 162.801892
F 9.328106 32.149877 140.977899
F 9.252043 32.149902 162.801892
F 9.328106 39.865876 140.977899
F 9.252043 39.865901 162.801892
F 18.238242 24.433989 141.008929
F 18.162062 24.433989 162.832938
F 18.238242 32.149984 141.008929
F 18.162062 32.149984 162.832938
F 18.238242 39.865982 141.008929
F 18.162062 39.865982 162.832938
F 0.254029 27.043229 144.650028
F 27.135157 27.005988 144.677364
F 0.254029 34.759224 144.650028
F 27.135157 34.721984 144.677364
F 0.254029 42.475224 144.650028
F 27.135157 42.437983 144.677364
F 9.315416 27.006091 144.615231
F 9.315416 34.722087 144.615231
F 9.315416 42.438086 144.615231
F 18.225536 27.005989 144.646264
F 18.225536 34.721984 144.646264
F 18.225536 42.437984 144.646264
F 0.288311 27.029096 141.880433
F 2.561564 23.159336 151.877397
F 27.144688 27.005988 141.949363
F 0.288311 34.745091 141.880433
F 7.085947 23.148508 144.607704
F 27.144688 34.721984 141.949363
F 0.288311 42.461091 141.880433
F 2.584448 23.160000 144.603172
F 27.144688 42.437983 141.949363
F 9.325032 27.006085 141.887096
F 9.325032 34.722081 141.887096
F 9.325032 42.438080 141.887096
F 18.235067 27.005989 141.918262
F 18.235067 34.721984 141.918262
F 18.235067 42.437983 141.918262
F 0.296795 24.409936 138.242518
F 0.246168 24.415590 160.069801
F 27.157378 24.433989 138.312028
F 27.081197 24.433989 160.136038
F 0.296795 32.125931 138.242518
F 0.246168 32.131585 160.069801
F 27.157378 32.149984 138.312028
F 27.081197 32.149984 160.136038
F 0.296795 39.841930 138.242518
F 0.246168 39.847583 160.069801
F 27.157378 39.865983 138.312028
F 27.081197 39.865983 160.136038
F 9.337706 24.433889 138.249759
F 9.261583 24.433904 160.073779
F 9.337707 32.149884 138.249759
F 9.261583 32.149900 160.073779
F 9.337707 39.865882 138.249759
F 9.261583 39.865898 160.073778
F 18.247756 24.433989 138.280927
F 18.171576 24.433989 160.104937
F 18.247756 32.149984 138.280927
F 18.171576 32.149984 160.104937
F 18.247756 39.865982 138.280927
F 18.171576 39.865982 160.104937
F 2.595221 30.875181 141.859709
F 29.372093 30.863986 141.957138
F 2.595221 38.591179 141.859709
F 29.372093 38.579983 141.957138
F 24.882360 38.579983 151.944259
F 7.069554 23.148911 149.153414
F 7.069554 38.580903 149.153413
F 29.372093 46.295982 141.957138
F 11.552786 30.863994 141.894931
F 11.552787 38.579992 141.894930
F 11.552787 23.147999 141.894931
F 7.069554 30.864906 149.153414
F 20.462474 30.863986 141.926037
F 20.462474 38.579983 141.926037
F 22.677175 39.865982 145.571147
F 2.606595 28.280515 138.222208
F 2.538551 28.282133 160.047192
F 29.384780 28.291987 138.319804
F 29.308600 28.291987 160.143813
F 2.606596 35.996511 138.222207
F 2.538551 35.998129 160.047192
F 29.384780 36.007983 138.319804
F 29.308600 36.007983 160.143813
F 2.606596 43.712511 138.222207
F 2.538551 43.714129 160.047192
F 29.384780 43.723983 138.319804
F 29.308600 43.723983 160.143813
F 11.565471 28.291977 138.257596
F 11.489304 28.291979 160.081607
F 11.565471 36.007974 138.257596
F 11.489304 36.007976 160.081607
F 11.565471 43.723973 138.257596
F 11.489304 43.723975 160.081607
F 20.475162 28.291986 138.288703
F 20.398981 28.291986 160.112712
F 20.475162 36.007983 138.288703
F 20.398981 36.007983 160.112712
F 20.475162 43.723982 138.288702
F 20.398981 43.723982 160.112712
F 2.595862 28.279663 140.966057
F 2.527575 28.281731 162.788600
F 29.375266 28.291987 141.047805
F 29.299085 28.291987 162.871814
F 2.595862 35.995660 140.966057
F 2.527575 35.997728 162.788600
F 29.375266 36.007983 141.047805
F 29.299085 36.007983 162.871814
F 2.595862 43.711659 140.966057
F 2.527575 43.713727 162.788600
F 29.375266 43.723982 141.047804
F 29.299085 43.723982 162.871814
F 11.555976 28.291977 140.985609
F 11.479801 28.291978 162.809618
F 11.555976 36.007974 140.985609
F 11.479801 36.007975 162.809618
F 11.555976 43.723973 140.985609
F 11.479801 43.723974 162.809618
F 20.465647 28.291986 141.016704
F 20.389467 28.291986 162.840713
F 20.465647 36.007983 141.016704
F 20.389467 36.007983 162.840714
F 20.465647 43.723982 141.016704
F 20.389467 43.723982 162.840713
F 2.584448 30.875995 144.603172
F 29.362562 30.863986 144.685139
F 2.584448 38.591993 144.603172
F 29.362562 38.579983 144.685139
F 22.677175 32.149984 145.571147
F 29.362562 46.295982 144.685139
F 11.543273 30.863994 144.622944
F 11.543273 38.579992 144.622944
F 11.543273 23.148000 144.622944
F 22.677175 24.433989 145.571147
F 20.452943 30.863986 144.654039
F 20.452943 38.579984 144.654039
F 13.767547 39.865982 145.540046
F 4.859447 24.431118 140.964244
F 4.785923 24.431807 162.787780
F 31.602672 24.433989 141.055579
F 31.526491 24.433989 162.879589
F 4.859447 32.147112 140.964244
F 4.785923 32.147802 162.787780
F 31.602672 32.149984 141.055579
F 31.526491 32.149984 162.879589
F 4.859447 39.863111 140.964245
F 4.785923 39.863800 162.787780
F 31.602672 39.865983 141.055580
F 31.526491 39.865983 162.879589
F 13.783425 24.433988 140.993379
F 13.707246 24.433988 162.817389
F 13.783425 32.149983 140.993379
F 13.707246 32.149983 162.817389
F 13.783425 39.865982 140.993379
F 13.707246 39.865982 162.817389
F 22.693054 24.433989 141.024479
F 22.616873 24.433989 162.848489
F 22.693054 32.149984 141.024479
F 22.616873 32.149984 162.848489
F 22.693054 39.865982 141.024479
F 22.616873 39.865982 162.848489
F 4.847151 27.008756 144.601512
F 31.589964 27.005988 144.692914
F 4.847151 34.724751 144.601512
F 31.589964 34.721984 144.692914
F 4.847151 42.440751 144.601512
F 31.589964 42.437983 144.692914
F 13.770718 27.005990 144.630714
F 13.770718 34.721985 144.630714
F 13.770718 42.437984 144.630714
F 22.680348 27.005989 144.661814
F 22.680348 34.721984 144.661814
F 22.680348 42.437983 144.661814
F 4.857831 27.009510 141.869322
F 31.599496 27.005988 141.964913
F 4.857831 34.725505 141.869322
F 31.599496 34.721984 141.964913
F 4.857831 42.441504 141.869322
F 31.599496 42.437983 141.964913
F 13.780251 27.005989 141.902712
F 13.780251 34.721985 141.902711
F 13.780251 42.437984 141.902711
F 22.689878 27.005989 141.933813
F 22.689878 34.721984 141.933813
F 22.689878 42.437983 141.933812
F 4.870169 24.430394 138.231939
F 4.795846 24.430762 160.056168
F 31.612185 24.433989 138.327579
F 31.536005 24.433989 160.151588
F 4.870169 32.146389 138.231940
F 4.795846 32.146757 160.056168
F 31.612185 32.149984 138.327579
F 31.536005 32.149984 160.151588
F 4.870169 39.862387 138.231940
F 4.795846 39.862756 160.056168
F 31.612185 39.865983 138.327579
F 31.536005 39.865983 160.151588
F 13.792940 24.433988 138.265377
F 13.716760 24.433988 160.089386
F 13.792940 32.149983 138.265377
F 13.716760 32.149983 160.089386
F 13.792940 39.865982 138.265377
F 13.716760 39.865982 160.089386
F 22.702568 24.433989 138.296478
F 22.626388 24.433989 160.120487
F 22.702568 32.149984 138.296478
F 22.626388 32.149984 160.120487
F 22.702568 39.865982 138.296478
F 22.626388 39.865982 160.120487
F 7.094744 30.864960 141.878703
F 7.094744 38.580958 141.878702
F 7.094744 23.148965 141.878702
F 13.767547 32.149983 145.540046
F 16.007662 30.863986 141.910487
F 16.007662 38.579984 141.910487
F 13.767547 24.433988 145.540046
F 24.917285 30.863986 141.941588
F 24.917285 38.579983 141.941588
F 31.586792 39.865983 145.602248
F 24.917285 46.295982 141.941588
F 7.107336 28.290989 138.241351
F 7.031792 28.291162 160.065486
F 7.107336 36.006986 138.241351
F 7.031792 36.007159 160.065486
F 7.107336 43.722985 138.241351
F 7.031792 43.723158 160.065486
F 16.020349 28.291986 138.273152
F 15.944168 28.291986 160.097162
F 16.020349 36.007983 138.273152
F 15.944168 36.007983 160.097162
F 16.020349 43.723982 138.273152
F 15.944168 43.723982 160.097162
F 24.929972 28.291987 138.304253
F 24.853792 28.291987 160.128263
F 24.929972 36.007983 138.304253
F 24.853792 36.007983 160.128262
F 24.929972 43.723982 138.304253
F 24.853792 43.723982 160.128263
F 7.098580 28.291453 140.970381
F 7.022746 28.291521 162.794349
F 7.098580 36.007449 140.970381
F 7.022746 36.007517 162.794349
F 7.098580 43.723448 140.970381
F 7.022746 43.723516 162.794350
F 16.010835 28.291986 141.001154
F 15.934655 28.291986 162.825163
F 16.010835 36.007983 141.001154
F 15.934655 36.007982 162.825163
F 16.010835 43.723982 141.001154
F 15.934655 43.723982 162.825163
F 24.920457 28.291986 141.032254
F 24.844277 28.291986 162.856264
F 24.920457 36.007983 141.032255
F 24.844277 36.007983 162.856264
F 24.920457 43.723982 141.032254
F 24.844277 43.723982 162.856264
F 7.085947 30.864503 144.607704
F 7.085947 38.580501 144.607705
F 4.845456 39.862529 145.506698
F 15.998131 30.863986 144.638489
F 15.998131 38.579984 144.638489
F 31.586792 32.149984 145.602248
F 24.907754 30.863986 144.669589
F 24.907754 38.579983 144.669589
F 4.845456 32.146530 145.506699
F 24.907754 46.295982 144.669589
F 0.245323 24.397663 148.286763
F 27.122470 24.433989 148.314699
F 0.245323 32.113658 148.286763
F 27.122470 32.149984 148.314699
F 0.245323 39.829657 148.286763
F 27.122470 39.865983 148.314699
F 9.302748 24.433890 148.252564
F 9.302748 32.149885 148.252564
F 9.302748 39.865884 148.252564
F 18.212849 24.433989 148.283599
F 18.212849 32.149984 148.283599
F 18.212849 39.865982 148.283599
F 0.236624 27.041416 151.923444
F 27.109764 27.005988 151.952034
F 0.236624 34.757411 151.923444
F 27.109763 34.721984 151.952034
F 0.236624 42.473410 151.923444
F 27.109764 42.437983 151.952034
F 9.290060 27.006084 151.889896
F 9.290060 34.722079 151.889896
F 9.290060 42.438078 151.889896
F 18.200143 27.005989 151.920934
F 18.200143 34.721984 151.920934
F 18.200143 42.437984 151.920934
F 0.271361 27.027226 149.156242
F 27.119294 27.005989 149.224033
F 0.271361 34.743221 149.156242
F 27.119294 34.721984 149.224033
F 0.271361 42.459220 149.156242
F 27.119294 42.437983 149.224033
F 9.299658 27.006080 149.161770
F 9.299658 34.722076 149.161770
F 9.299658 42.438075 149.161770
F 18.209673 27.005989 149.192932
F 18.209673 34.721984 149.192932
F 18.209673 42.437983 149.192932
F 0.279833 24.411821 145.518345
F 27.131984 24.433989 145.586698
F 0.279833 32.127816 145.518345
F 27.131984 32.149984 145.586698
F 0.279833 39.843815 145.518344
F 27.131984 39.865983 145.586697
F 9.312340 24.433896 145.524433
F 9.312340 32.149891 145.524433
F 9.312340 39.865889 145.524433
F 18.222363 24.433989 145.555597
F 18.222363 32.149984 145.555597
F 18.222363 39.865982 145.555597
F 2.572491 30.874646 149.134730
F 29.346700 30.863986 149.231808
F 2.572491 38.590643 149.134730
F 29.346700 38.579983 149.231808
F 24.882360 30.863986 151.944259
F 31.586792 24.433989 145.602248
F 4.845456 24.430535 145.506699
F 29.346700 46.295982 149.231808
F 11.527397 30.863994 149.169601
F 11.527398 38.579992 149.169601
F 11.527397 23.147999 149.169601
F 22.664485 42.437983 149.208482
F 20.437081 30.863986 149.200707
F 20.437080 38.579983 149.200707
F 22.664485 34.721984 149.208482
F 2.583848 28.281066 145.497227
F 29.359387 28.291987 145.594473
F 2.583848 35.997062 145.497227
F 29.359387 36.007983 145.594473
F 2.583848 43.713062 145.497227
F 29.359387 43.723983 145.594473
F 11.540082 28.291978 145.532266
F 11.540082 36.007974 145.532266
F 11.540082 43.723974 145.532266
F 20.449768 28.291986 145.563372
F 20.449768 36.007983 145.563372
F 20.449768 43.723982 145.563372
F 2.572993 28.280304 148.240295
F 29.349872 28.291987 148.322474
F 2.572993 35.996300 148.240295
F 29.349872 36.007983 148.322474
F 2.572993 43.712299 148.240295
F 29.349872 43.723982 148.322474
F 11.530585 28.291978 148.260279
F 11.530585 36.007974 148.260279
F 11.530585 43.723974 148.260279
F 20.440253 28.291986 148.291374
F 20.440253 36.007983 148.291374
F 20.440253 43.723982 148.291374
F 2.561564 30.875331 151.877397
F 29.337169 30.863986 151.959809
F 2.561564 38.591328 151.877397
F 29.337169 38.579983 151.959809
F 22.664485 27.005989 149.208483
F 29.337169 46.295982 151.959809
F 11.517881 30.863994 151.897614
F 11.517881 38.579992 151.897614
F 11.517881 23.147999 151.897614
F 13.754858 42.437984 149.177382
F 20.427550 30.863986 151.928709
F 20.427550 38.579984 151.928709
F 13.754858 34.721985 149.177381
F 4.834885 24.431330 148.238776
F 31.577278 24.433989 148.330249
F 4.834885 32.147325 148.238776
F 31.577278 32.149984 148.330249
F 4.834885 39.863324 148.238776
F 31.577278 39.865983 148.330249
F 13.758032 24.433988 148.268049
F 13.758032 32.149983 148.268049
F 13.758032 39.865982 148.268049
F 22.667660 24.433989 148.299149
F 22.667660 32.149984 148.299149
F 22.667660 39.865982 148.299149
F 4.822611 27.008535 151.876032
F 31.564571 27.005988 151.967584
F 4.822611 34.724530 151.876032
F 31.564571 34.721984 151.967584
F 4.822611 42.440530 151.876032
F 31.564571 42.437983 151.967584
F 13.745325 27.005990 151.905384
F 13.745325 34.721985 151.905384
F 13.745325 42.437984 151.905384
F 22.654954 27.005989 151.936484
F 22.654954 34.721984 151.936484
F 22.654954 42.437983 151.936484
F 4.833044 27.009389 149.144065
F 31.574102 27.005989 149.239583
F 4.833044 34.725384 149.144064
F 31.574102 34.721984 149.239583
F 4.833044 42.441383 149.144064
F 31.574102 42.437983 149.239583
F 13.754858 27.005989 149.177381
F 20.487867 46.295982 134.651368
F 20.411687 46.295982 156.475377
F 20.478337 46.295982 137.379369
F 20.402156 46.295982 159.203379
F 16.033055 46.295982 134.635818
F 15.956875 46.295982 156.459827
F 16.023524 46.295982 137.363819
F 15.947344 46.295982 159.187829
F 20.462474 46.295982 141.926037
F 20.452943 46.295982 144.654039
F 16.007662 46.295982 141.910487
F 15.998131 46.295982 144.638489
F 20.437081 46.295982 149.200707
F 20.427550 46.295982 151.928709
F 15.982268 46.295982 149.185157
F 15.972737 46.295982 151.913159
F 2.572491 23.158651 149.134730
F 2.595221 23.159187 141.859709
F 2.549835 23.158121 156.409703
F 2.617998 23.159750 134.584686
F 7.060656 23.148488 151.882363
F 2.607249 23.160615 137.328928
F 2.538856 23.158622 159.151543
F 7.111188 23.148545 137.333059
F 7.035375 23.148468 159.157021
F 0.313759 24.408076 130.966538
F 0.313759 32.124071 130.966538
F 0.313759 39.840070 130.966537
F 0.176874 24.404657 177.380026
F 27.020896 24.433989 177.413378
F 0.176874 32.120652 177.380026
F 27.020896 32.149984 177.413378
F 0.176874 39.836651 177.380026
F 27.020896 39.865983 177.413379
F 9.201351 24.433927 177.351218
F 9.201351 32.149922 177.351218
F 9.201351 39.865921 177.351218
F 18.111275 24.433989 177.382278
F 18.111275 32.149984 177.382278
F 18.111275 39.865982 177.382278
F 0.168360 27.034419 181.016787
F 27.008190 27.005988 181.050713
F 0.168360 34.750414 181.016787
F 27.008190 34.721984 181.050713
F 0.168360 42.466413 181.016787
F 27.008190 42.437983 181.050713
F 9.188665 27.006046 180.988549
F 9.188665 34.722041 180.988550
F 9.188665 42.438040 180.988549
F 18.098569 27.005989 181.019613
F 18.098569 34.721984 181.019614
F 18.098569 42.437984 181.019613
F 0.204806 27.019711 178.259033
F 27.017720 27.005988 178.322712
F 0.204806 34.735707 178.259033
F 27.017720 34.721984 178.322712
F 0.204806 42.451706 178.259033
F 27.017720 42.437983 178.322712
F 9.198152 27.006059 178.260462
F 9.198153 34.722055 178.260462
F 9.198152 42.438054 178.260462
F 18.108099 27.005989 178.291612
F 18.108099 34.721984 178.291612
F 18.108099 42.437983 178.291611
F 0.213050 24.419342 174.621094
F 2.426404 23.154980 195.522368
F 27.030410 24.433989 174.685377
F 0.213050 32.135336 174.621094
F 2.493948 23.157050 173.699720
F 27.030410 32.149984 174.685377
F 0.213050 39.851335 174.621094
F 6.934361 23.148354 188.255637
F 27.030410 39.865983 174.685377
F 9.210832 24.433915 174.623125
F 9.210832 32.149910 174.623125
F 9.210832 39.865909 174.623125
F 18.120789 24.433989 174.654276
F 18.120789 32.149984 174.654276
F 18.120789 39.865982 174.654276
F 2.482612 30.872372 178.234746
F 29.245126 30.863986 178.330488
F 2.482612 38.588369 178.234746
F 29.245126 38.579983 178.330487
F 24.730000 46.295982 195.592278
F 24.806180 38.579983 173.768269
F 24.729999 30.863986 195.592278
F 29.245126 46.295982 178.330487
F 11.425846 30.863991 178.268283
F 11.425846 38.579989 178.268283
F 11.425846 23.147996 178.268283
F 24.806180 30.863986 173.768268
F 20.335507 30.863986 178.299387
F 20.335507 38.579983 178.299387
F 15.820376 38.579984 195.561178
F 2.493751 28.283302 174.597195
F 29.257813 28.291987 174.693153
F 2.493751 35.999298 174.597195
F 29.257813 36.007983 174.693153
F 2.493751 43.715298 174.597195
F 29.257813 43.723983 174.693152
F 11.438529 28.291981 174.630948
F 11.438529 36.007977 174.630947
F 11.438529 43.723977 174.630947
F 20.348194 28.291986 174.662052
F 20.348194 36.007983 174.662052
F 20.348194 43.723982 174.662052
F 2.482789 28.283333 177.336780
F 29.248299 28.291987 177.421154
F 2.482789 35.999330 177.336780
F 29.248299 36.007983 177.421154
F 2.482789 43.715329 177.336780
F 29.248299 43.723982 177.421154
F 11.429018 28.291979 177.358957
F 11.429018 36.007976 177.358958
F 11.429018 43.723975 177.358958
F 20.338679 28.291986 177.390053
F 20.338679 36.007983 177.390054
F 20.338680 43.723982 177.390053
F 2.471550 30.872273 180.973899
F 29.235595 30.863986 181.058488
F 2.471550 38.588270 180.973899
F 29.235595 38.579983 181.058489
F 15.896557 38.579984 173.737168
F 29.235595 46.295982 181.058488
F 11.416315 30.863993 180.996292
F 11.416315 38.579990 180.996293
F 11.416314 23.147998 180.996292
F 15.820376 30.863986 195.561177
F 20.325976 30.863986 181.027388
F 20.325976 38.579984 181.027388
F 15.896557 30.863986 173.737168
F 4.737151 24.432334 177.336752
F 31.475704 24.433989 177.428929
F 4.737151 32.148329 177.336752
F 31.475704 32.149984 177.428929
F 4.737151 39.864327 177.336752
F 31.475704 39.865983 177.428929
F 13.656460 24.433988 177.366728
F 13.656460 32.149983 177.366728
F 13.656460 39.865982 177.366729
F 22.566086 24.433989 177.397828
F 22.566086 32.149984 177.397828
F 22.566086 39.865982 177.397829
F 4.724902 27.007527 180.974004
F 31.462997 27.005988 181.066263
F 4.724902 34.723522 180.974005
F 31.462997 34.721984 181.066264
F 4.724902 42.439522 180.974005
F 31.462997 42.437983 181.066264
F 13.643753 27.005989 181.004063
F 13.643753 34.721985 181.004063
F 13.643753 42.437984 181.004063
F 22.553380 27.005989 181.035163
F 22.553380 34.721984 181.035163
F 22.553380 42.437983 181.035164
F 4.734129 27.008859 178.243053
F 31.472528 27.005988 178.338263
F 4.734129 34.724855 178.243053
F 31.472528 34.721984 178.338263
F 4.734129 42.440854 178.243053
F 31.472528 42.437983 178.338263
F 13.653284 27.005989 178.276061
F 13.653284 34.721985 178.276061
F 13.653284 42.437984 178.276061
F 22.562911 27.005989 178.307162
F 22.562911 34.721984 178.307162
F 22.562911 42.437983 178.307162
F 4.746443 24.431040 174.605669
F 31.485218 24.433989 174.700928
F 4.746443 32.147035 174.605669
F 31.485218 32.149984 174.700928
F 4.746443 39.863034 174.605669
F 31.485218 39.865983 174.700928
F 13.665973 24.433988 174.638726
F 13.665973 32.149983 174.638726
F 13.665973 39.865982 174.638726
F 22.575601 24.433989 174.669827
F 22.575601 32.149984 174.669827
F 22.575601 39.865982 174.669827
F 6.968964 30.864628 178.252291
F 6.968964 38.580625 178.252291
F 6.968964 23.148633 178.252291
F 6.909128 38.580304 195.530282
F 15.880695 30.863986 178.283836
F 15.880695 38.579983 178.283836
F 6.984847 38.580413 173.706334
F 24.790317 30.863986 178.314937
F 24.790317 38.579983 178.314937
F 6.909128 30.864307 195.530282
F 24.790317 46.295982 178.314937
F 6.981515 28.291307 174.614928
F 6.981515 36.007303 174.614928
F 6.981515 43.723302 174.614928
F 15.893382 28.291986 174.646501
F 15.893382 36.007983 174.646501
F 15.893381 43.723982 174.646501
F 24.803004 28.291986 174.677603
F 24.803004 36.007983 174.677602
F 24.803004 43.723982 174.677602
F 6.972230 28.291571 177.343661
F 6.972230 36.007567 177.343662
F 6.972230 43.723566 177.343661
F 15.883868 28.291986 177.374503
F 15.883868 36.007982 177.374503
F 15.883868 43.723982 177.374503
F 24.793490 28.291986 177.405604
F 24.793490 36.007983 177.405604
F 24.793490 43.723982 177.405604
F 6.959599 30.864386 180.980989
F 6.959599 38.580384 180.980990
F 6.984847 30.864415 173.706333
F 15.871163 30.863986 181.011838
F 15.871163 38.579984 181.011838
F 24.742703 43.723982 191.954943
F 24.780786 30.863986 181.042938
F 24.780787 38.579983 181.042938
F 24.818883 43.723982 170.130933
F 24.780786 46.295982 181.042938
F 0.159770 24.406425 184.653598
F 26.995502 24.433989 184.688048
F 0.159770 32.122420 184.653598
F 26.995502 32.149984 184.688048
F 0.159770 39.838418 184.653598
F 26.995502 39.865983 184.688048
F 9.175994 24.433935 184.625882
F 9.175994 32.149930 184.625882
F 9.175994 39.865929 184.625882
F 18.085881 24.433989 184.656948
F 18.085881 32.149984 184.656948
F 18.085881 39.865982 184.656948
F 0.202283 27.037899 166.470062
F 0.151191 27.032669 188.290391
F 27.058976 27.005988 166.501373
F 26.982796 27.005988 188.325383
F 0.202283 34.753894 166.470062
F 0.151191 34.748664 188.290391
F 27.058976 34.721984 166.501373
F 26.982796 34.721984 188.325383
F 0.202283 42.469893 166.470062
F 0.151191 42.464664 188.290391
F 27.058977 42.437983 166.501373
F 26.982796 42.437983 188.325383
F 9.239359 27.006066 166.439223
F 9.163302 27.006039 188.263214
F 9.239359 34.722061 166.439223
F 9.163302 34.722035 188.263214
F 9.239359 42.438060 166.439223
F 9.163302 42.438034 188.263214
F 18.149356 27.005989 166.470273
F 18.073175 27.005989 188.294282
F 18.149356 34.721984 166.470273
F 18.073175 34.721984 188.294283
F 18.149356 42.437983 166.470273
F 18.073175 42.437984 188.294283
F 0.188120 27.017691 185.535184
F 27.068507 27.005989 163.773372
F 26.992327 27.005989 185.597382
F 0.188120 34.733687 185.535184
F 27.068507 34.721984 163.773372
F 26.992327 34.721984 185.597382
F 0.188120 42.449686 185.535184
F 27.068507 42.437983 163.773372
F 26.992327 42.437983 185.597382
F 9.248901 27.006071 163.711115
F 9.172780 27.006054 185.535135
F 9.248901 34.722066 163.711115
F 9.172780 34.722050 185.535135
F 9.248902 42.438065 163.711115
F 9.172780 42.438049 185.535135
F 18.158887 27.005989 163.742272
F 18.082706 27.005989 185.566281
F 18.158887 34.721984 163.742272
F 18.082706 34.721984 185.566281
F 18.158887 42.437983 163.742271
F 18.082706 42.437983 185.566281
F 0.196478 24.421225 181.897122
F 27.005017 24.433989 181.960047
F 0.196478 32.137220 181.897122
F 27.005017 32.149984 181.960047
F 0.196478 39.853219 181.897122
F 27.005017 39.865983 181.960047
F 9.185459 24.433921 181.897798
F 9.185459 32.149916 181.897798
F 9.185459 39.865915 181.897798
F 18.095395 24.433989 181.928946
F 18.095395 32.149983 181.928946
F 18.095395 39.865982 181.928946
F 2.527319 30.873557 163.684684
F 2.459996 30.871767 185.509815
F 29.295913 30.863986 163.781147
F 29.219732 30.863986 185.605157
F 2.527319 38.589554 163.684684
F 2.459996 38.587765 185.509815
F 29.295913 38.579983 163.781147
F 29.219732 38.579983 185.605157
F 24.806180 46.295982 173.768268
F 24.742703 36.007983 191.954943
F 24.818883 36.007983 170.130933
F 24.742703 28.291986 191.954942
F 24.818883 28.291987 170.130933
F 15.833081 43.723982 191.923842
F 29.295913 46.295982 163.781147
F 29.219732 46.295982 185.605157
F 11.476621 30.863992 163.718942
F 11.400458 30.863990 185.542953
F 11.476621 38.579990 163.718941
F 11.400458 38.579988 185.542952
F 11.476621 23.147998 163.718942
F 11.400458 23.147995 185.542952
F 15.909261 43.723982 170.099833
F 15.833081 36.007982 191.923842
F 20.386294 30.863986 163.750047
F 20.310113 30.863986 185.574056
F 20.386293 38.579983 163.750046
F 20.310113 38.579983 185.574056
F 15.909261 36.007983 170.099833
F 15.833081 28.291986 191.923842
F 2.471370 28.283899 181.872291
F 29.232419 28.291987 181.967822
F 2.471370 35.999896 181.872291
F 29.232419 36.007983 181.967822
F 2.471370 43.715896 181.872291
F 29.232419 43.723983 181.967822
F 11.413142 28.291981 181.905618
F 11.413142 36.007978 181.905618
F 11.413142 43.723977 181.905618
F 20.322801 28.291986 181.936721
F 20.322801 36.007983 181.936721
F 20.322801 43.723982 181.936721
F 2.460276 28.284035 184.611021
F 29.222905 28.291987 184.695823
F 2.460276 36.000032 184.611021
F 29.222905 36.007983 184.695824
F 2.460276 43.716031 184.611021
F 29.222905 43.723982 184.695823
F 11.403626 28.291979 184.633627
F 11.403626 36.007976 184.633627
F 11.403626 43.723975 184.633627
F 20.313286 28.291986 184.664723
F 20.313286 36.007983 184.664723
F 20.313286 43.723982 184.664723
F 2.516322 30.873853 166.425648
F 2.448996 30.871603 188.248119
F 29.286382 30.863986 166.509148
F 29.210201 30.863986 188.333158
F 2.516323 38.589851 166.425648
F 2.448996 38.587600 188.248120
F 29.286382 38.579983 166.509149
F 29.210201 38.579983 188.333158
F 15.909261 28.291986 170.099833
F 6.921751 43.723639 191.892960
F 29.286382 46.295982 166.509148
F 29.210201 46.295982 188.333158
F 11.467098 30.863994 166.446953
F 11.390923 30.863992 188.270961
F 11.467097 38.579991 166.446953
F 11.390923 38.579990 188.270961
F 11.467097 23.147999 166.446953
F 11.390923 23.147997 188.270961
F 6.997482 43.723540 170.069005
F 6.921751 36.007640 191.892960
F 20.376763 30.863986 166.478048
F 20.300582 30.863986 188.302057
F 20.376762 38.579984 166.478048
F 20.300582 38.579984 188.302058
F 6.997482 36.007541 170.069006
F 6.921751 28.291644 191.892960
F 4.712569 24.432539 184.611279
F 31.450311 24.433989 184.703598
F 4.712569 32.148534 184.611279
F 31.450311 32.149984 184.703598
F 4.712569 39.864533 184.611279
F 31.450311 39.865983 184.703598
F 13.631067 24.433988 184.641398
F 13.631067 32.149983 184.641398
F 13.631067 39.865982 184.641398
F 22.540693 24.433989 184.672498
F 22.540693 32.149984 184.672498
F 22.540693 39.865982 184.672498
F 4.773706 27.008043 166.425024
F 4.700220 27.007351 188.248555
F 31.513784 27.005988 166.516923
F 31.437604 27.005988 188.340933
F 4.773706 34.724038 166.425024
F 4.700220 34.723346 188.248555
F 31.513784 34.721984 166.516924
F 31.437604 34.721984 188.340933
F 4.773706 42.440037 166.425024
F 4.700220 42.439345 188.248555
F 31.513784 42.437983 166.516924
F 31.437604 42.437983 188.340933
F 13.694539 27.005990 166.454723
F 13.618360 27.005989 188.278733
F 13.694539 34.721985 166.454723
F 13.618360 34.721985 188.278732
F 13.694539 42.437984 166.454723
F 13.618360 42.437984 188.278732
F 22.604167 27.005989 166.485823
F 22.527987 27.005989 188.309832
F 22.604167 34.721984 166.485823
F 22.527987 34.721984 188.309833
F 22.604167 42.437983 166.485823
F 22.527987 42.437983 188.309833
F 4.783482 27.009151 163.693539
F 4.709485 27.008700 185.517834
F 31.523315 27.005988 163.788923
F 31.447135 27.005988 185.612932
F 4.783482 34.725147 163.693539
F 4.709485 34.724696 185.517834
F 31.523315 34.721984 163.788923
F 31.447135 34.721984 185.612932
F 4.783482 42.441146 163.693539
F 4.709485 42.440695 185.517834
F 31.523315 42.437983 163.788922
F 31.447135 42.437983 185.612932
F 13.704071 27.005989 163.726721
F 13.627891 27.005989 185.550731
F 13.704071 34.721985 163.726721
F 13.627891 34.721984 185.550730
F 13.704071 42.437984 163.726721
F 13.627891 42.437984 185.550730
F 22.613698 27.005989 163.757822
F 22.537517 27.005989 185.581831
F 22.613698 34.721984 163.757822
F 22.537517 34.721984 185.581831
F 22.613698 42.437983 163.757822
F 22.537517 42.437983 185.581831
F 4.721799 24.431198 181.880444
F 31.459824 24.433989 181.975597
F 4.721799 32.147193 181.880444
F 31.459824 32.149984 181.975597
F 4.721799 39.863192 181.880444
F 31.459824 39.865983 181.975597
F 13.640580 24.433988 181.913396
F 13.640580 32.149983 181.913396
F 13.640580 39.865982 181.913396
F 22.550207 24.433989 181.944497
F 22.550207 32.149984 181.944497
F 22.550207 39.865982 181.944496
F 7.019228 30.864776 163.702845
F 6.943768 30.864575 185.526997
F 7.019228 38.580773 163.702845
F 6.943768 38.580572 185.526997
F 7.019228 23.148781 163.702845
F 6.943768 23.148580 185.526997
F 6.997482 28.291544 170.069005
F 24.752217 43.723982 189.226941
F 15.931482 30.863986 163.734496
F 15.855301 30.863986 185.558506
F 15.931481 38.579984 163.734496
F 15.855301 38.579984 185.558506
F 24.828398 43.723982 167.402932
F 24.752217 36.007983 189.226941
F 24.841104 30.863986 163.765597
F 24.764924 30.863986 185.589607
F 24.841104 38.579983 163.765597
F 24.764924 38.579983 185.589606
F 24.828398 36.007983 167.402932
F 24.752217 28.291987 189.226941
F 24.841104 46.295982 163.765597
F 24.764924 46.295982 185.589607
F 6.956373 28.291377 181.889648
F 6.956373 36.007374 181.889648
F 6.956373 43.723373 181.889648
F 15.867988 28.291986 181.921171
F 15.867988 36.007983 181.921171
F 15.867988 43.723982 181.921171
F 24.777611 28.291987 181.952272
F 24.777611 36.007983 181.952272
F 24.777611 43.723982 181.952272
F 6.946986 28.291604 184.618314
F 6.946986 36.007601 184.618315
F 6.946986 43.723600 184.618315
F 15.858474 28.291986 184.649173
F 15.858474 36.007983 184.649173
F 15.858474 43.723982 184.649173
F 24.768097 28.291986 184.680273
F 24.768097 36.007983 184.680273
F 24.768097 43.723982 184.680273
F 7.010105 30.864440 166.431677
F 6.934361 30.864349 188.255637
F 7.010105 38.580438 166.431678
F 6.934361 38.580347 188.255637
F 24.828398 28.291987 167.402932
F 15.842595 43.723982 189.195840
F 15.921950 30.863986 166.462498
F 15.845770 30.863986 188.286507
F 15.921950 38.579984 166.462498
F 15.845770 38.579984 188.286507
F 15.918775 43.723982 167.371831
F 15.842595 36.007983 189.195840
F 24.831573 30.863986 166.493598
F 24.755393 30.863986 188.317608
F 24.831573 38.579983 166.493598
F 24.755393 38.579983 188.317608
F 15.918775 36.007983 167.371831
F 15.842595 28.291986 189.195841
F 24.831573 46.295982 166.493598
F 24.755393 46.295982 188.317608
F 0.193793 24.402936 170.106708
F 0.142641 24.408217 191.927219
F 27.046289 24.433989 170.138708
F 26.970109 24.433989 191.962718
F 0.193793 32.118931 170.106708
F 0.142642 32.124212 191.927219
F 27.046289 32.149984 170.138708
F 26.970109 32.149984 191.962718
F 0.193793 39.834929 170.106708
F 0.142642 39.840210 191.927219
F 27.046289 39.865983 170.138708
F 26.970109 39.865983 191.962718
F 9.226696 24.433917 170.076554
F 9.150629 24.433942 191.900547
F 9.226696 32.149912 170.076554
F 9.150629 32.149937 191.900547
F 9.226696 39.865911 170.076555
F 9.150629 39.865935 191.900547
F 18.136668 24.433989 170.107608
F 18.060488 24.433989 191.931617
F 18.136668 32.149984 170.107608
F 18.060488 32.149984 191.931617
F 18.136668 39.865982 170.107608
F 18.060488 39.865982 191.931618
F 0.185312 27.036194 173.743353
F 0.134057 27.030863 195.564068
F 27.033583 27.005988 173.776043
F 26.957403 27.005988 195.600053
F 0.185312 34.752190 173.743354
F 0.134057 34.746858 195.564068
F 27.033583 34.721984 173.776044
F 26.957403 34.721984 195.600053
F 0.185312 42.468189 173.743354
F 0.134057 42.462857 195.564068
F 27.033583 42.437983 173.776044
F 26.957403 42.437983 195.600053
F 9.214013 27.006056 173.713886
F 9.137930 27.006034 195.537881
F 9.214013 34.722051 173.713886
F 9.137930 34.722030 195.537881
F 9.214013 42.438050 173.713886
F 9.137930 42.438029 195.537881
F 18.123962 27.005989 173.744943
F 18.047782 27.005989 195.568952
F 18.123962 34.721984 173.744943
F 18.047782 34.721984 195.568953
F 18.123962 42.437984 173.744944
F 18.047782 42.437984 195.568953
F 0.221299 27.021573 170.983272
F 0.171365 27.015604 192.811438
F 27.043114 27.005988 171.048042
F 26.966933 27.005989 192.872052
F 0.221299 34.737568 170.983272
F 0.171365 34.731600 192.811438
F 27.043114 34.721984 171.048042
F 26.966933 34.721984 192.872052
F 0.221299 42.453568 170.983272
F 0.171365 42.447599 192.811438
F 27.043114 42.437983 171.048042
F 26.966933 42.437983 192.872052
F 9.223526 27.006065 170.985788
F 9.147410 27.006049 192.809809
F 9.223526 34.722061 170.985788
F 9.147410 34.722045 192.809808
F 9.223526 42.438060 170.985788
F 9.147410 42.438044 192.809808
F 18.133493 27.005989 171.016942
F 18.057313 27.005989 192.840951
F 18.133493 34.721984 171.016941
F 18.057313 34.721984 192.840951
F 18.133493 42.437983 171.016941
F 18.057313 42.437983 192.840951
F 0.229556 24.417469 167.345456
F 0.179749 24.423335 189.173279
F 27.055804 24.433989 167.410707
F 26.979623 24.433989 189.234717
F 0.229556 32.133464 167.345456
F 0.179749 32.139330 189.173279
F 27.055804 32.149984 167.410707
F 26.979623 32.149984 189.234717
F 0.229556 39.849463 167.345456
F 0.179749 39.855329 189.173279
F 27.055804 39.865983 167.410707
F 26.979623 39.865983 189.234716
F 9.236206 24.433910 167.348451
F 9.160087 24.433926 189.172471
F 9.236206 32.149905 167.348451
F 9.160087 32.149921 189.172471
F 9.236206 39.865903 167.348451
F 9.160087 39.865920 189.172471
F 18.146182 24.433989 167.379606
F 18.070002 24.433989 189.203615
F 18.146182 32.149983 167.379606
F 18.070002 32.149984 189.203616
F 18.146182 39.865982 167.379606
F 18.070002 39.865982 189.203615
F 2.504924 30.872971 170.959677
F 2.437261 30.871132 192.784901
F 29.270519 30.863986 171.055817
F 29.194339 30.863986 192.879827
F 2.504924 38.588968 170.959677
F 2.437261 38.587130 192.784900
F 29.270519 38.579983 171.055817
F 29.194339 38.579983 192.879826
F 15.918775 28.291986 167.371831
F 24.730000 38.579983 195.592278
F 6.931143 43.723415 189.164347
F 7.006647 43.723228 167.340205
F 6.931143 36.007416 189.164347
F 7.006647 36.007229 167.340205
F 29.270519 46.295982 171.055817
F 29.194339 46.295982 192.879827
F 11.451233 30.863992 170.993612
F 11.375068 30.863989 192.817623
F 11.451234 38.579989 170.993612
F 11.375069 38.579987 192.817623
F 11.451233 23.147997 170.993612
F 11.375068 23.147994 192.817623
F 6.931143 28.291419 189.164347
F 7.006647 28.291232 167.340205
F 20.360900 30.863986 171.024717
F 20.284719 30.863986 192.848726
F 20.360900 38.579983 171.024716
F 20.284719 38.579983 192.848726
F 24.739530 46.295982 192.864276
F 24.815711 46.295982 171.040267
F 2.516098 28.282705 167.322179
F 2.448620 28.284519 189.147354
F 29.283206 28.291987 167.418482
F 29.207026 28.291987 189.242492
F 2.516098 35.998702 167.322179
F 2.448620 36.000515 189.147354
F 29.283206 36.007983 167.418482
F 29.207026 36.007983 189.242492
F 2.516098 43.714701 167.322179
F 2.448620 43.716515 189.147354
F 29.283206 43.723983 167.418482
F 29.207026 43.723983 189.242492
F 11.463917 28.291980 167.356277
F 11.387753 28.291982 189.180288
F 11.463917 36.007976 167.356276
F 11.387753 36.007979 189.180287
F 11.463917 43.723976 167.356276
F 11.387753 43.723978 189.180288
F 20.373588 28.291986 167.387382
F 20.297407 28.291986 189.211391
F 20.373588 36.007983 167.387381
F 20.297407 36.007983 189.211391
F 20.373588 43.723982 167.387381
F 20.297407 43.723982 189.211391
F 2.505124 28.282517 170.062687
F 2.437714 28.284691 191.885242
F 29.273692 28.291987 170.146483
F 29.197511 28.291987 191.970493
F 2.505124 35.998514 170.062687
F 2.437714 36.000688 191.885243
F 29.273692 36.007983 170.146484
F 29.197511 36.007983 191.970493
F 2.505124 43.714513 170.062687
F 2.437714 43.716687 191.885243
F 29.273692 43.723982 170.146483
F 29.197511 43.723982 191.970493
F 11.454409 28.291978 170.084287
F 11.378235 28.291980 191.908296
F 11.454409 36.007975 170.084287
F 11.378236 36.007977 191.908296
F 11.454409 43.723974 170.084287
F 11.378235 43.723976 191.908296
F 20.364073 28.291986 170.115383
F 20.287893 28.291986 191.939392
F 20.364073 36.007983 170.115383
F 20.287893 36.007983 191.939393
F 20.364073 43.723982 170.115383
F 20.287893 43.723982 191.939393
F 2.493948 30.873045 173.699720
F 2.426404 30.870975 195.522368
F 29.260988 30.863986 173.783818
F 29.184808 30.863986 195.607828
F 2.493948 38.589043 173.699720
F 2.426404 38.586972 195.522369
F 29.260988 38.579983 173.783818
F 29.184808 38.579983 195.607828
F 24.739530 38.579983 192.864276
F 24.815711 38.579983 171.040267
F 29.260988 46.295982 173.783818
F 29.184808 46.295982 195.607828
F 11.441706 30.863993 173.721622
F 11.365533 30.863992 195.545631
F 11.441706 38.579991 173.721623
F 11.365532 38.579990 195.545631
F 11.441706 23.147998 173.721622
F 11.365532 23.147997 195.545631
F 24.739530 30.863986 192.864277
F 24.815711 30.863986 171.040267
F 20.351369 30.863986 173.752718
F 20.275189 30.863986 195.576728
F 20.351369 38.579984 173.752718
F 20.275189 38.579984 195.576728
F 15.829907 38.579983 192.833176
F 15.906088 38.579984 171.009166
F 4.761520 24.432067 170.062267
F 4.687878 24.432710 191.885832
F 31.501098 24.433989 170.154258
F 31.424917 24.433989 191.978268
F 4.761520 32.148062 170.062267
F 4.687878 32.148705 191.885832
F 31.501098 32.149984 170.154258
F 31.424917 32.149984 191.978268
F 4.761520 39.864060 170.062267
F 4.687879 39.864704 191.885832
F 31.501098 39.865983 170.154259
F 31.424917 39.865983 191.978268
F 13.681853 24.433988 170.092058
F 13.605674 24.433988 191.916067
F 13.681853 32.149983 170.092058
F 13.605674 32.149983 191.916067
F 13.681853 39.865982 170.092058
F 13.605674 39.865982 191.916067
F 22.591480 24.433989 170.123158
F 22.515299 24.433989 191.947168
F 22.591480 32.149984 170.123158
F 22.515299 32.149984 191.947168
F 22.591480 39.865982 170.123158
F 22.515299 39.865982 191.947168
F 4.749322 27.007778 173.699509
F 4.675467 27.007197 195.523119
F 31.488391 27.005988 173.791593
F 31.412210 27.005988 195.615603
F 4.749322 34.723773 173.699509
F 4.675467 34.723193 195.523120
F 31.488391 34.721984 173.791594
F 31.412210 34.721984 195.615603
F 4.749322 42.439772 173.699509
F 4.675467 42.439192 195.523120
F 31.488391 42.437983 173.791594
F 31.412210 42.437983 195.615603
F 13.669146 27.005989 173.729393
F 13.592967 27.005989 195.553402
F 13.669146 34.721985 173.729393
F 13.592967 34.721985 195.553403
F 13.669146 42.437984 173.729393
F 13.592967 42.437984 195.553403
F 22.578774 27.005989 173.760493
F 22.502593 27.005989 195.584503
F 22.578774 34.721984 173.760493
F 22.502593 34.721984 195.584503
F 22.578774 42.437983 173.760493
F 22.502593 42.437983 195.584503
F 4.758781 27.009012 170.968290
F 4.684859 27.008535 192.792615
F 31.497922 27.005988 171.063593
F 31.421741 27.005988 192.887602
F 4.758781 34.725007 170.968289
F 4.684859 34.724530 192.792615
F 31.497922 34.721984 171.063592
F 31.421741 34.721984 192.887602
F 4.758781 42.441007 170.968289
F 4.684859 42.440529 192.792615
F 31.497922 42.437983 171.063592
F 31.421741 42.437983 192.887602
F 13.678678 27.005989 171.001391
F 13.602498 27.005989 192.825400
F 13.678678 34.721985 171.001391
F 13.602498 34.721984 192.825400
F 13.678678 42.437984 171.001391
F 13.602498 42.437984 192.825400
F 22.588304 27.005989 171.032492
F 22.512124 27.005989 192.856501
F 22.588304 34.721984 171.032492
F 22.512124 34.721984 192.856501
F 22.588304 42.437983 171.032492
F 22.512124 42.437983 192.856501
F 4.771118 24.430895 167.330913
F 4.697164 24.431359 189.155222
F 31.510611 24.433989 167.426257
F 31.434431 24.433989 189.250267
F 4.771118 32.146889 167.330913
F 4.697164 32.147354 189.155222
F 31.510611 32.149984 167.426257
F 31.434431 32.149984 189.250267
F 4.771118 39.862888 167.330913
F 4.697164 39.863353 189.155221
F 31.510611 39.865983 167.426257
F 31.434431 39.865983 189.250267
F 13.691367 24.433988 167.364056
F 13.615187 24.433988 189.188065
F 13.691367 32.149983 167.364056
F 13.615187 32.149983 189.188065
F 13.691367 39.865982 167.364056
F 13.615187 39.865982 189.188065
F 22.600994 24.433989 167.395157
F 22.524814 24.433989 189.219166
F 22.600994 32.149984 167.395157
F 22.524814 32.149984 189.219166
F 22.600994 39.865982 167.395157
F 22.524814 39.865982 189.219166
F 6.994090 30.864704 170.977566
F 6.918533 30.864535 192.801695
F 6.994090 38.580701 170.977566
F 6.918533 38.580532 192.801695
F 6.994090 23.148709 170.977566
F 6.918533 23.148540 192.801695
F 15.829908 30.863986 192.833176
F 15.906088 30.863986 171.009167
F 20.335507 46.295982 178.299387
F 20.325976 46.295982 181.027388
F 15.880695 46.295982 178.283836
F 15.871163 46.295982 181.011838
F 20.386293 46.295982 163.750047
F 20.310113 46.295982 185.574056
F 20.376763 46.295982 166.478048
F 20.300582 46.295982 188.302058
F 15.931481 46.295982 163.734496
F 15.855301 46.295983 185.558506
F 15.921950 46.295982 166.462498
F 15.845770 46.295982 188.286507
F 20.360900 46.295982 171.024716
F 20.284719 46.295982 192.848726
F 20.351369 46.295982 173.752718
F 20.275189 46.295982 195.576728
F 15.906088 46.295982 171.009166
F 15.829907 46.295982 192.833176
F 15.896557 46.295982 173.737168
F 15.820376 46.295982 195.561177
F 2.437261 23.155137 192.784901
F 2.504924 23.156976 170.959678
F 2.459996 23.155772 185.509815
F 2.527319 23.157562 163.684684
F 2.482612 23.156377 178.234746
F 2.471550 23.156278 180.973899
F 6.959599 23.148391 180.980990
F 6.909128 23.148312 195.530282
F 6.984847 23.148420 173.706333
F 2.516322 23.157858 166.425648
F 2.448996 23.155608 188.248119
F 7.010105 23.148445 166.431677
F 0.237854 27.023447 163.707633
F 0.237854 34.739442 163.707633
F 0.237854 42.455442 163.707633
F 0.125524 24.410017 199.200898
F 0.074866 24.415395 221.021744
F 26.944715 24.433989 199.237388
F 26.868535 24.433989 221.061397
F 0.125524 32.126012 199.200898
F 0.074866 32.131390 221.021744
F 26.944715 32.149984 199.237388
F 26.868535 32.149984 221.061397
F 0.125524 39.842011 199.200899
F 0.074866 39.847389 221.021744
F 26.944715 39.865983 199.237388
F 26.868535 39.865983 221.061397
F 9.125252 24.433945 199.175215
F 9.049130 24.433958 220.999216
F 9.125252 32.149940 199.175215
F 9.049130 32.149954 220.999216
F 9.125252 39.865939 199.175215
F 9.049130 39.865952 220.999216
F 18.035094 24.433989 199.206287
F 17.958914 24.433989 221.030297
F 18.035094 32.149984 199.206288
F 17.958914 32.149984 221.030297
F 18.035094 39.865982 199.206288
F 17.958914 39.865982 221.030297
F 0.117003 27.029059 202.837721
F 0.066491 27.023699 224.658535
F 26.932009 27.005988 202.874723
F 26.855828 27.005988 224.698732
F 0.117003 34.745054 202.837721
F 0.066491 34.739694 224.658535
F 26.932009 34.721984 202.874723
F 26.855828 34.721984 224.698732
F 0.117003 42.461053 202.837721
F 0.066491 42.455693 224.658536
F 26.932009 42.437983 202.874723
F 26.855828 42.437983 224.698732
F 9.112554 27.006030 202.812549
F 9.036433 27.006017 224.636549
F 9.112554 34.722026 202.812549
F 9.036433 34.722012 224.636549
F 9.112554 42.438025 202.812549
F 9.036433 42.438011 224.636549
F 18.022388 27.005989 202.843622
F 17.946208 27.005989 224.667632
F 18.022388 34.721984 202.843623
F 17.946208 34.721984 224.667632
F 18.022388 42.437984 202.843623
F 17.946208 42.437984 224.667632
F 0.154554 27.013474 200.087696
F 0.104426 27.007461 221.916058
F 26.941540 27.005989 200.146722
F 26.865359 27.005989 221.970731
F 0.154554 34.729470 200.087696
F 0.104426 34.723456 221.916058
F 26.941540 34.721984 200.146722
F 26.865359 34.721984 221.970731
F 0.154554 42.445469 200.087696
F 0.104426 42.439455 221.916058
F 26.941540 42.437983 200.146722
F 26.865359 42.437983 221.970731
F 9.122040 27.006045 200.084482
F 9.045943 27.006028 221.908503
F 9.122040 34.722040 200.084482
F 9.045943 34.722024 221.908503
F 9.122040 42.438039 200.084482
F 9.045943 42.438023 221.908503
F 18.031919 27.005989 200.115621
F 17.955739 27.005989 221.939631
F 18.031919 34.721984 200.115621
F 17.955738 34.721984 221.939630
F 18.031919 42.437983 200.115621
F 17.955738 42.437983 221.939630
F 0.112740 24.431550 218.278037
F 26.954230 24.433989 196.509387
F 26.878049 24.433989 218.333396
F 0.112740 32.147545 218.278037
F 26.954230 32.149984 196.509387
F 26.878049 32.149984 218.333396
F 0.112740 39.863544 218.278036
F 26.954230 39.865983 196.509387
F 26.878049 39.865983 218.333396
F 9.134717 24.433931 196.447145
F 9.058617 24.433946 218.271166
F 9.134717 32.149926 196.447145
F 9.058617 32.149941 218.271166
F 9.134717 39.865925 196.447145
F 9.058617 39.865940 218.271165
F 18.044608 24.433989 196.478286
F 17.968428 24.433989 218.302295
F 18.044608 32.149984 196.478286
F 17.968428 32.149984 218.302295
F 18.044608 39.865982 196.478286
F 17.968428 39.865982 218.302295
F 2.414447 30.870442 200.059977
F 2.346825 30.868122 221.885317
F 29.168945 30.863986 200.154497
F 29.092765 30.863986 221.978506
F 2.414447 38.586440 200.059977
F 2.346825 38.584120 221.885317
F 29.168945 38.579983 200.154497
F 29.092765 38.579983 221.978506
F 24.653819 46.295982 217.416287
F 15.744196 38.579984 217.385187
F 15.744196 30.863986 217.385187
F 6.833496 38.580154 217.354187
F 6.833496 30.864157 217.354187
F 24.666522 43.723982 213.778952
F 29.168945 46.295982 200.154497
F 29.092765 46.295982 221.978506
F 11.349677 30.863989 200.092294
F 11.273503 30.863988 221.916304
F 11.349677 38.579987 200.092293
F 11.273503 38.579985 221.916304
F 11.349677 23.147994 200.092294
F 11.273503 23.147993 221.916304
F 24.666522 36.007983 213.778952
F 24.666522 28.291987 213.778952
F 20.259326 30.863986 200.123396
F 20.183146 30.863986 221.947406
F 20.259326 38.579983 200.123396
F 20.183145 38.579983 221.947405
F 15.756900 43.723982 213.747852
F 15.756900 36.007982 213.747852
F 2.425830 28.285179 196.422439
F 2.358002 28.287439 218.247747
F 29.181632 28.291987 196.517162
F 29.105452 28.291987 218.341171
F 2.425830 36.001175 196.422439
F 2.358002 36.003436 218.247747
F 29.181632 36.007983 196.517162
F 29.105452 36.007983 218.341171
F 2.425830 43.717175 196.422439
F 2.358002 43.719436 218.247747
F 29.181632 43.723983 196.517162
F 29.105452 43.723983 218.341171
F 11.362362 28.291983 196.454959
F 11.286188 28.291984 218.278969
F 11.362362 36.007979 196.454958
F 11.286188 36.007981 218.278969
F 11.362362 43.723979 196.454958
F 11.286188 43.723980 218.278969
F 20.272014 28.291986 196.486061
F 20.195833 28.291986 218.310070
F 20.272014 36.007983 196.486061
F 20.195833 36.007983 218.310070
F 20.272014 43.723982 196.486061
F 20.195833 43.723982 218.310070
F 2.415129 28.285308 199.159473
F 2.348009 28.287326 220.981953
F 29.172118 28.291987 199.245163
F 29.095938 28.291987 221.069172
F 2.415129 36.001305 199.159473
F 2.348009 36.003322 220.981953
F 29.172118 36.007983 199.245163
F 29.095938 36.007983 221.069172
F 2.415129 43.717304 199.159473
F 2.348009 43.719322 220.981953
F 29.172118 43.723982 199.245163
F 29.095938 43.723982 221.069172
F 11.352845 28.291980 199.182966
F 11.276674 28.291981 221.006975
F 11.352845 36.007977 199.182966
F 11.276674 36.007978 221.006975
F 11.352845 43.723976 199.182966
F 11.276674 43.723978 221.006975
F 20.262499 28.291986 199.214063
F 20.186318 28.291986 221.038072
F 20.262499 36.007983 199.214063
F 20.186319 36.007983 221.038072
F 20.262499 43.723982 199.214063
F 20.186319 43.723982 221.038072
F 2.403868 30.870346 202.796569
F 2.336904 30.868286 224.619013
F 29.159414 30.863986 202.882498
F 29.083234 30.863986 224.706507
F 2.403868 38.586344 202.796569
F 2.336904 38.584284 224.619013
F 29.159414 38.579983 202.882498
F 29.083234 38.579983 224.706507
F 15.756900 28.291986 213.747852
F 6.846101 43.723784 213.716871
F 29.159414 46.295982 202.882498
F 29.083234 46.295982 224.706507
F 11.340142 30.863992 202.820301
F 11.263972 30.863990 224.644310
F 11.340142 38.579989 202.820301
F 11.263972 38.579988 224.644310
F 11.340142 23.147997 202.820301
F 11.263972 23.147995 224.644310
F 6.846101 36.007785 213.716871
F 6.846101 28.291788 213.716871
F 20.249795 30.863986 202.851398
F 20.173615 30.863986 224.675407
F 20.249795 38.579984 202.851398
F 20.173615 38.579984 224.675407
F 24.676037 43.723982 211.050951
F 24.676037 36.007983 211.050950
F 4.663082 24.432851 199.160406
F 4.588951 24.433329 220.984074
F 31.399524 24.433989 199.252938
F 31.323343 24.433989 221.076947
F 4.663082 32.148846 199.160406
F 4.588952 32.149324 220.984074
F 31.399524 32.149984 199.252938
F 31.323343 32.149984 221.076948
F 4.663082 39.864845 199.160406
F 4.588952 39.865323 220.984074
F 31.399524 39.865983 199.252938
F 31.323343 39.865983 221.076948
F 13.580281 24.433988 199.190738
F 13.504101 24.433988 221.014747
F 13.580280 32.149983 199.190738
F 13.504101 32.149983 221.014747
F 13.580281 39.865982 199.190738
F 13.504101 39.865982 221.014747
F 22.489906 24.433989 199.221838
F 22.413725 24.433989 221.045847
F 22.489906 32.149984 199.221838
F 22.413725 32.149984 221.045847
F 22.489906 39.865982 199.221838
F 22.413725 39.865982 221.045847
F 4.650688 27.007054 202.797688
F 4.576626 27.006560 224.621346
F 31.386817 27.005988 202.890273
F 31.310636 27.005988 224.714282
F 4.650688 34.723049 202.797689
F 4.576626 34.722555 224.621346
F 31.386817 34.721984 202.890273
F 31.310636 34.721984 224.714283
F 4.650688 42.439048 202.797689
F 4.576626 42.438554 224.621346
F 31.386817 42.437983 202.890273
F 31.310636 42.437983 224.714283
F 13.567574 27.005989 202.828073
F 13.491394 27.005989 224.652082
F 13.567574 34.721985 202.828073
F 13.491394 34.721985 224.652082
F 13.567574 42.437984 202.828073
F 13.491394 42.437984 224.652082
F 22.477200 27.005989 202.859173
F 22.401019 27.005989 224.683182
F 22.477200 34.721984 202.859173
F 22.401019 34.721984 224.683182
F 22.477200 42.437983 202.859173
F 22.401019 42.437983 224.683182
F 4.660247 27.008359 200.067400
F 4.586662 27.007751 221.891794
F 31.396348 27.005988 200.162272
F 31.320167 27.005988 221.986282
F 4.660247 34.724355 200.067400
F 4.586662 34.723747 221.891794
F 31.396348 34.721984 200.162272
F 31.320167 34.721984 221.986281
F 4.660247 42.440354 200.067400
F 4.586662 42.439746 221.891794
F 31.396348 42.437983 200.162272
F 31.320167 42.437983 221.986282
F 13.577105 27.005989 200.100071
F 13.500925 27.005989 221.924080
F 13.577104 34.721984 200.100071
F 13.500925 34.721984 221.924080
F 13.577105 42.437984 200.100070
F 13.500925 42.437984 221.924080
F 22.486730 27.005989 200.131171
F 22.410550 27.005989 221.955181
F 22.486730 34.721984 200.131171
F 22.410550 34.721984 221.955181
F 22.486730 42.437983 200.131171
F 22.410550 42.437983 221.955181
F 4.672542 24.431530 196.430009
F 4.598893 24.432117 218.254389
F 31.409037 24.433989 196.524937
F 31.332857 24.433989 218.348946
F 4.672542 32.147525 196.430009
F 4.598893 32.148111 218.254389
F 31.409037 32.149984 196.524937
F 31.332857 32.149984 218.348946
F 4.672542 39.863524 196.430009
F 4.598893 39.864110 218.254389
F 31.409037 39.865983 196.524937
F 31.332857 39.865983 218.348946
F 13.589793 24.433988 196.462736
F 13.513614 24.433989 218.286745
F 13.589793 32.149984 196.462736
F 13.513614 32.149984 218.286745
F 13.589793 39.865982 196.462735
F 13.513614 39.865982 218.286745
F 22.499420 24.433989 196.493836
F 22.423240 24.433989 218.317846
F 22.499420 32.149984 196.493836
F 22.423240 32.149984 218.317846
F 22.499420 39.865982 196.493836
F 22.423240 39.865982 218.317846
F 6.893252 30.864510 200.076381
F 6.817468 30.864421 221.900446
F 6.893252 38.580507 200.076381
F 6.817468 38.580419 221.900446
F 6.893252 23.148515 200.076381
F 6.817467 23.148426 221.900446
F 24.676037 28.291987 211.050951
F 15.766414 43.723982 211.019850
F 15.804514 30.863986 200.107846
F 15.728334 30.863986 221.931855
F 15.804514 38.579983 200.107846
F 15.728334 38.579983 221.931855
F 15.766414 36.007983 211.019850
F 15.766414 28.291986 211.019850
F 24.714137 30.863986 200.138947
F 24.637956 30.863986 221.962956
F 24.714137 38.579983 200.138946
F 24.637956 38.579983 221.962956
F 6.855337 43.723500 210.988411
F 6.855337 36.007501 210.988410
F 24.714137 46.295982 200.138947
F 24.637956 46.295982 221.962956
F 6.905881 28.291450 196.439038
F 6.830081 28.291535 218.263100
F 6.905881 36.007447 196.439038
F 6.830081 36.007532 218.263100
F 6.905882 43.723446 196.439038
F 6.830081 43.723531 218.263100
F 15.817201 28.291986 196.470511
F 15.741021 28.291986 218.294520
F 15.817201 36.007983 196.470511
F 15.741021 36.007983 218.294520
F 15.817201 43.723982 196.470510
F 15.741021 43.723982 218.294520
F 24.726824 28.291986 196.501612
F 24.650644 28.291987 218.325621
F 24.726824 36.007983 196.501612
F 24.650644 36.007983 218.325621
F 24.726824 43.723982 196.501612
F 24.650644 43.723982 218.325621
F 6.896523 28.291689 199.167601
F 6.820909 28.291843 220.991503
F 6.896523 36.007685 199.167601
F 6.820909 36.007840 220.991504
F 6.896523 43.723684 199.167602
F 6.820909 43.723839 220.991504
F 15.807687 28.291986 199.198512
F 15.731507 28.291986 221.022522
F 15.807687 36.007983 199.198513
F 15.731507 36.007983 221.022522
F 15.807687 43.723982 199.198512
F 15.731507 43.723982 221.022522
F 24.717309 28.291986 199.229613
F 24.641129 28.291987 221.053622
F 24.717309 36.007983 199.229613
F 24.641129 36.007983 221.053622
F 24.717309 43.723982 199.229613
F 24.641129 43.723982 221.053622
F 6.883905 30.864260 202.804920
F 6.808310 30.864101 224.628818
F 6.883905 38.580258 202.804920
F 6.808310 38.580098 224.628819
F 6.855337 28.291504 210.988411
F 24.663350 46.295982 214.688286
F 15.794983 30.863986 202.835848
F 15.718802 30.863986 224.659857
F 15.794983 38.579984 202.835848
F 15.718802 38.579984 224.659857
F 24.663350 38.579983 214.688285
F 24.663350 30.863986 214.688286
F 24.704606 30.863986 202.866948
F 24.628426 30.863986 224.690957
F 24.704606 38.579983 202.866948
F 24.628426 38.579983 224.690957
F 15.753727 38.579983 214.657185
F 15.753727 30.863986 214.657185
F 24.704606 46.295982 202.866948
F 24.628426 46.295982 224.690957
F 0.108533 24.411820 206.474536
F 0.058152 24.417159 228.295322
F 26.919322 24.433989 206.512058
F 26.843141 24.433989 228.336067
F 0.108533 32.127815 206.474536
F 0.058152 32.133154 228.295323
F 26.919322 32.149984 206.512058
F 26.843141 32.149984 228.336067
F 0.108533 39.843813 206.474536
F 0.058152 39.849152 228.295322
F 26.919322 39.865983 206.512058
F 26.843141 39.865983 228.336067
F 9.099877 24.433949 206.449882
F 9.023759 24.433964 228.273882
F 9.099877 32.149944 206.449882
F 9.023759 32.149959 228.273882
F 9.099877 39.865943 206.449882
F 9.023759 39.865957 228.273882
F 18.009701 24.433989 206.480957
F 17.933520 24.433989 228.304967
F 18.009701 32.149984 206.480957
F 17.933520 32.149984 228.304967
F 18.009701 39.865982 206.480957
F 17.933520 39.865982 228.304967
F 0.100071 27.027260 210.111345
F 26.906616 27.005988 210.149392
F 0.100071 34.743255 210.111345
F 26.906616 34.721984 210.149392
F 0.100071 42.459254 210.111345
F 26.906616 42.437983 210.149392
F 9.087179 27.006026 210.087215
F 9.087179 34.722022 210.087215
F 9.087179 42.438021 210.087215
F 17.996995 27.005989 210.118292
F 17.996995 34.721984 210.118292
F 17.996995 42.437984 210.118292
F 0.137791 27.011410 207.363880
F 2.359123 23.153005 217.344888
F 26.916146 27.005989 207.421391
F 0.137791 34.727405 207.363880
F 6.858694 23.148215 210.079554
F 26.916146 34.721984 207.421391
F 0.137791 42.443404 207.363880
F 2.381442 23.153693 210.070740
F 26.916146 42.437983 207.421391
F 9.096672 27.006040 207.359155
F 9.096672 34.722035 207.359155
F 9.096672 42.438034 207.359155
F 18.006525 27.005989 207.390291
F 18.006525 34.721984 207.390290
F 18.006525 42.437983 207.390290
F 0.146159 24.427544 203.725797
F 0.096112 24.433472 225.554066
F 26.928836 24.433989 203.784057
F 26.852656 24.433989 225.608066
F 0.146159 32.143539 203.725797
F 0.096112 32.149467 225.554066
F 26.928836 32.149984 203.784057
F 26.852656 32.149984 225.608066
F 0.146159 39.859538 203.725796
F 0.096112 39.865465 225.554065
F 26.928836 39.865983 203.784056
F 26.852656 39.865983 225.608066
F 9.109348 24.433935 203.721819
F 9.033254 24.433953 225.545840
F 9.109348 32.149931 203.721818
F 9.033254 32.149948 225.545840
F 9.109348 39.865929 203.721818
F 9.033254 39.865946 225.545840
F 18.019215 24.433989 203.752955
F 17.943034 24.433989 225.576965
F 18.019215 32.149984 203.752955
F 17.943034 32.149984 225.576965
F 18.019215 39.865982 203.752955
F 17.943034 39.865982 225.576965
F 2.391770 30.869708 207.335069
F 29.143552 30.863986 207.429166
F 2.391770 38.585706 207.335068
F 29.143552 38.579983 207.429166
F 24.653819 38.579983 217.416287
F 6.842718 23.148458 214.625755
F 6.842718 38.580451 214.625755
F 29.143552 46.295982 207.429166
F 11.324285 30.863988 207.366963
F 11.324286 38.579986 207.366963
F 11.324285 23.147994 207.366963
F 6.842718 30.864453 214.625755
F 20.233933 30.863986 207.398066
F 20.233933 38.579983 207.398065
F 22.448633 39.865982 211.043175
F 2.403081 28.285892 203.697520
F 2.335658 28.288270 225.522891
F 29.156239 28.291987 203.791832
F 29.080058 28.291987 225.615841
F 2.403081 36.001889 203.697520
F 2.335658 36.004266 225.522891
F 29.156239 36.007983 203.791832
F 29.080058 36.007983 225.615841
F 2.403081 43.717888 203.697520
F 2.335658 43.720266 225.522891
F 29.156239 43.723983 203.791832
F 29.080058 43.723983 225.615841
F 11.336971 28.291983 203.729628
F 11.260797 28.291984 225.553639
F 11.336971 36.007980 203.729628
F 11.260797 36.007981 225.553639
F 11.336971 43.723979 203.729628
F 11.260797 43.723980 225.553639
F 20.246620 28.291986 203.760731
F 20.170440 28.291986 225.584740
F 20.246620 36.007983 203.760731
F 20.170440 36.007983 225.584740
F 20.246620 43.723982 203.760731
F 20.170440 43.723982 225.584740
F 2.392648 28.285952 206.433657
F 2.325837 28.288053 228.256066
F 29.146725 28.291987 206.519833
F 29.070544 28.291987 228.343842
F 2.392648 36.001949 206.433657
F 2.325838 36.004049 228.256067
F 29.146724 36.007983 206.519833
F 29.070544 36.007983 228.343842
F 2.392649 43.717948 206.433657
F 2.325838 43.720048 228.256067
F 29.146725 43.723982 206.519833
F 29.070544 43.723982 228.343842
F 11.327454 28.291980 206.457635
F 11.251285 28.291982 228.281644
F 11.327454 36.007977 206.457635
F 11.251285 36.007979 228.281644
F 11.327454 43.723977 206.457636
F 11.251285 43.723978 228.281644
F 20.237105 28.291986 206.488732
F 20.160925 28.291986 228.312742
F 20.237105 36.007983 206.488732
F 20.160925 36.007983 228.312742
F 20.237106 43.723982 206.488732
F 20.160925 43.723982 228.312742
F 2.381442 30.869688 210.070740
F 29.134021 30.863986 210.157167
F 2.381442 38.585685 210.070740
F 29.134021 38.579983 210.157167
F 22.448633 32.149984 211.043176
F 29.134021 46.295982 210.157167
F 11.314752 30.863991 210.094970
F 11.314752 38.579989 210.094970
F 11.314752 23.147996 210.094970
F 22.448633 24.433989 211.043176
F 20.224402 30.863986 210.126067
F 20.224402 38.579984 210.126067
F 13.539007 39.865982 211.012074
F 4.638327 24.433000 206.434969
F 4.564331 24.433510 228.258616
F 31.374130 24.433989 206.527608
F 31.297950 24.433989 228.351617
F 4.638327 32.148995 206.434969
F 4.564331 32.149505 228.258616
F 31.374130 32.149984 206.527608
F 31.297950 32.149984 228.351617
F 4.638327 39.864994 206.434970
F 4.564331 39.865503 228.258616
F 31.374130 39.865983 206.527608
F 31.297950 39.865983 228.351617
F 13.554887 24.433988 206.465407
F 13.478707 24.433988 228.289416
F 13.554887 32.149983 206.465407
F 13.478707 32.149983 228.289416
F 13.554887 39.865982 206.465407
F 13.478707 39.865982 228.289417
F 22.464512 24.433989 206.496507
F 22.388332 24.433989 228.320517
F 22.464512 32.149984 206.496507
F 22.388332 32.149984 228.320517
F 22.464512 39.865982 206.496507
F 22.388332 39.865982 228.320517
F 4.625956 27.006899 210.072248
F 31.361423 27.005988 210.164942
F 4.625956 34.722895 210.072248
F 31.361423 34.721984 210.164942
F 4.625956 42.438894 210.072248
F 31.361423 42.437983 210.164942
F 13.542180 27.005989 210.102742
F 13.542180 34.721985 210.102742
F 13.542180 42.437984 210.102742
F 22.451806 27.005989 210.133842
F 22.451806 34.721984 210.133842
F 22.451806 42.437983 210.133842
F 4.635676 27.008171 207.342189
F 31.370954 27.005988 207.436941
F 4.635676 34.724166 207.342188
F 31.370954 34.721984 207.436941
F 4.635676 42.440165 207.342189
F 31.370954 42.437983 207.436941
F 13.551711 27.005989 207.374740
F 13.551711 34.721984 207.374740
F 13.551711 42.437984 207.374740
F 22.461337 27.005989 207.405841
F 22.461337 34.721984 207.405841
F 22.461337 42.437983 207.405841
F 4.647948 24.431711 203.704794
F 4.574427 24.432340 225.529201
F 31.383644 24.433989 203.799607
F 31.307463 24.433989 225.623617
F 4.647948 32.147706 203.704794
F 4.574427 32.148335 225.529201
F 31.383644 32.149984 203.799607
F 31.307463 32.149984 225.623617
F 4.647948 39.863705 203.704794
F 4.574427 39.864334 225.529200
F 31.383644 39.865983 203.799607
F 31.307463 39.865983 225.623616
F 13.564400 24.433988 203.737405
F 13.488221 24.433989 225.561415
F 13.564400 32.149984 203.737405
F 13.488221 32.149984 225.561415
F 13.564400 39.865982 203.737405
F 13.488221 39.865982 225.561415
F 22.474027 24.433989 203.768506
F 22.397846 24.433989 225.592515
F 22.474027 32.149984 203.768506
F 22.397846 32.149984 225.592515
F 22.474027 39.865982 203.768506
F 22.397846 39.865982 225.592515
F 6.867980 30.864483 207.351067
F 6.867980 38.580480 207.351067
F 6.867980 23.148488 207.351067
F 13.539007 32.149984 211.012075
F 15.779121 30.863986 207.382515
F 15.779121 38.579984 207.382515
F 13.539007 24.433989 211.012074
F 24.688743 30.863986 207.413616
F 24.688743 38.579983 207.413616
F 31.358250 39.865983 211.074276
F 24.688743 46.295982 207.413616
F 6.880604 28.291476 203.713724
F 6.804836 28.291569 225.537791
F 6.880604 36.007473 203.713724
F 6.804836 36.007565 225.537791
F 6.880604 43.723472 203.713724
F 6.804836 43.723564 225.537791
F 15.791808 28.291986 203.745181
F 15.715627 28.291986 225.569190
F 15.791808 36.007983 203.745180
F 15.715627 36.007983 225.569190
F 15.791808 43.723982 203.745180
F 15.715627 43.723982 225.569190
F 24.701431 28.291986 203.776282
F 24.625250 28.291987 225.600291
F 24.701431 36.007983 203.776281
F 24.625250 36.007983 225.600291
F 24.701430 43.723982 203.776281
F 24.625250 43.723982 225.600291
F 6.871306 28.291737 206.442237
F 6.795729 28.291901 228.266132
F 6.871306 36.007734 206.442237
F 6.795729 36.007898 228.266133
F 6.871306 43.723733 206.442238
F 6.795729 43.723897 228.266133
F 15.782294 28.291986 206.473182
F 15.706113 28.291986 228.297191
F 15.782293 36.007983 206.473182
F 15.706113 36.007983 228.297192
F 15.782293 43.723982 206.473182
F 15.706113 43.723982 228.297192
F 24.691916 28.291986 206.504282
F 24.615735 28.291986 228.328292
F 24.691916 36.007983 206.504283
F 24.615735 36.007983 228.328292
F 24.691916 43.723982 206.504283
F 24.615735 43.723982 228.328292
F 6.858694 30.864210 210.079554
F 6.858694 38.580208 210.079555
F 4.623399 39.863901 210.979586
F 15.769589 30.863986 210.110517
F 15.769589 38.579984 210.110517
F 31.358250 32.149984 211.074276
F 24.679212 30.863986 210.141617
F 24.679212 38.579983 210.141617
F 4.623399 32.147902 210.979587
F 24.679213 46.295982 210.141617
F 0.091654 24.413614 213.748149
F 26.893928 24.433989 213.786727
F 0.091654 32.129609 213.748149
F 26.893928 32.149984 213.786727
F 0.091654 39.845608 213.748149
F 26.893928 39.865983 213.786727
F 9.074502 24.433954 213.724549
F 9.074502 32.149949 213.724549
F 9.074502 39.865947 213.724549
F 17.984307 24.433989 213.755627
F 17.984307 32.149984 213.755627
F 17.984307 39.865982 213.755627
F 0.083240 27.025471 217.384949
F 26.881222 27.005988 217.424062
F 0.083240 34.741467 217.384949
F 26.881222 34.721984 217.424062
F 0.083240 42.457466 217.384949
F 26.881222 42.437983 217.424062
F 9.061805 27.006022 217.361882
F 9.061805 34.722017 217.361883
F 9.061805 42.438016 217.361882
F 17.971601 27.005989 217.392962
F 17.971601 34.721984 217.392962
F 17.971601 42.437984 217.392962
F 0.121082 27.009407 214.640000
F 26.890753 27.005989 214.696061
F 0.121082 34.725403 214.639999
F 26.890753 34.721984 214.696061
F 0.121082 42.441402 214.639999
F 26.890753 42.437983 214.696061
F 9.071306 27.006034 214.633829
F 9.071306 34.722030 214.633828
F 9.071306 42.438029 214.633828
F 17.981132 27.005989 214.664960
F 17.981132 34.721984 214.664960
F 17.981132 42.437983 214.664960
F 0.129423 24.429577 211.001948
F 26.903443 24.433989 211.058726
F 0.129423 32.145572 211.001948
F 26.903443 32.149984 211.058726
F 0.129423 39.861570 211.001947
F 26.903443 39.865983 211.058726
F 9.083981 24.433941 210.996491
F 9.083981 32.149936 210.996491
F 9.083981 39.865934 210.996491
F 17.993821 24.433989 211.027625
F 17.993821 32.149984 211.027625
F 17.993821 39.865982 211.027625
F 2.369231 30.868934 214.610182
F 29.118158 30.863986 214.703836
F 2.369231 38.584932 214.610182
F 29.118158 38.579983 214.703836
F 24.653819 30.863986 217.416287
F 31.358250 24.433989 211.074276
F 4.623399 24.431907 210.979587
F 29.118158 46.295982 214.703836
F 11.298894 30.863988 214.641633
F 11.298894 38.579986 214.641633
F 11.298894 23.147993 214.641633
F 22.435943 42.437983 214.680510
F 20.208539 30.863986 214.672735
F 20.208539 38.579983 214.672735
F 22.435944 34.721984 214.680510
F 2.380474 28.286646 210.972622
F 29.130845 28.291987 211.066501
F 2.380474 36.002643 210.972622
F 29.130845 36.007983 211.066501
F 2.380474 43.718642 210.972622
F 29.130845 43.723983 211.066501
F 11.311579 28.291984 211.004298
F 11.311579 36.007980 211.004298
F 11.311579 43.723980 211.004298
F 20.221227 28.291986 211.035400
F 20.221227 36.007983 211.035400
F 20.221227 43.723982 211.035400
F 2.370277 28.286625 213.707816
F 29.121331 28.291987 213.794502
F 2.370277 36.002622 213.707816
F 29.121331 36.007983 213.794502
F 2.370277 43.718621 213.707817
F 29.121331 43.723982 213.794502
F 11.302064 28.291981 213.732305
F 11.302064 36.007978 213.732305
F 11.302064 43.723977 213.732305
F 20.211712 28.291986 213.763402
F 20.211712 36.007982 213.763402
F 20.211712 43.723982 213.763402
F 2.359123 30.869000 217.344888
F 29.108627 30.863986 217.431837
F 2.359123 38.584998 217.344888
F 29.108627 38.579983 217.431837
F 22.435943 27.005989 214.680511
F 29.108627 46.295982 217.431837
F 11.289361 30.863991 217.369640
F 11.289362 38.579988 217.369640
F 11.289361 23.147996 217.369640
F 13.526318 42.437984 214.649410
F 20.199008 30.863986 217.400737
F 20.199008 38.579984 217.400737
F 13.526318 34.721984 214.649410
F 4.613616 24.433159 213.709525
F 31.348737 24.433989 213.802277
F 4.613616 32.149154 213.709525
F 31.348737 32.149984 213.802277
F 4.613617 39.865153 213.709525
F 31.348737 39.865983 213.802277
F 13.529494 24.433988 213.740076
F 13.529494 32.149983 213.740077
F 13.529494 39.865982 213.740077
F 22.439119 24.433989 213.771177
F 22.439119 32.149984 213.771177
F 22.439119 39.865982 213.771177
F 4.601268 27.006735 217.346800
F 31.336030 27.005988 217.439612
F 4.601268 34.722730 217.346800
F 31.336030 34.721984 217.439612
F 4.601268 42.438730 217.346800
F 31.336030 42.437983 217.439612
F 13.516787 27.005989 217.377412
F 13.516787 34.721985 217.377412
F 13.516787 42.437984 217.377412
F 22.426413 27.005989 217.408512
F 22.426413 34.721984 217.408512
F 22.426413 42.437983 217.408512
F 4.611148 27.007968 214.616987
F 31.345561 27.005989 214.711611
F 4.611148 34.723963 214.616987
F 31.345561 34.721984 214.711611
F 4.611148 42.439962 214.616987
F 31.345561 42.437983 214.711611
F 13.526318 27.005989 214.649410
F 20.259326 46.295982 200.123396
F 20.183145 46.295982 221.947406
F 20.249795 46.295982 202.851398
F 20.173615 46.295982 224.675407
F 15.804514 46.295982 200.107846
F 15.728334 46.295982 221.931855
F 15.794983 46.295982 202.835848
F 15.718802 46.295982 224.659857
F 20.233932 46.295982 207.398066
F 20.224402 46.295982 210.126067
F 15.779121 46.295982 207.382515
F 15.769589 46.295982 210.110517
F 20.208539 46.295982 214.672735
F 20.199008 46.295982 217.400737
F 15.753727 46.295982 214.657185
F 15.744196 46.295982 217.385187
F 2.369231 23.152940 214.610182
F 2.391770 23.153713 207.335069
F 2.346825 23.152127 221.885317
F 2.414447 23.154447 200.059977
F 6.833496 23.148162 217.354187
F 2.403868 23.154351 202.796569
F 2.336904 23.152291 224.619013
F 6.883905 23.148265 202.804920
F 6.808310 23.148105 224.628819
F 0.162947 24.425446 196.449577
F 0.162947 32.141441 196.449577
F 0.162947 39.857439 196.449576
F 0.024891 24.420629 242.842435
F 26.792354 24.433989 242.885407
F 0.024891 32.136624 242.842435
F 26.792354 32.149984 242.885407
F 0.024891 39.852623 242.842435
F 26.792354 39.865983 242.885407
F 8.973022 24.433976 242.823214
F 8.973022 32.149971 242.823214
F 8.973022 39.865969 242.823215
F 17.882733 24.433989 242.854306
F 17.882733 32.149984 242.854306
F 17.882733 39.865982 242.854307
F 0.016593 27.018492 246.479203
F 26.779648 27.005988 246.522741
F 0.016593 34.734487 246.479204
F 26.779648 34.721984 246.522742
F 0.016593 42.450487 246.479204
F 26.779648 42.437983 246.522742
F 8.960329 27.005999 246.460547
F 8.960329 34.721994 246.460547
F 8.960329 42.437994 246.460547
F 17.870027 27.005989 246.491641
F 17.870027 34.721984 246.491641
F 17.870027 42.437984 246.491641
F 0.054802 27.001883 243.743907
F 26.789179 27.005989 243.794741
F 0.054802 34.717879 243.743907
F 26.789179 34.721984 243.794741
F 0.054802 42.433878 243.743907
F 26.789179 42.437983 243.794741
F 8.969866 27.006007 243.732527
F 8.969866 34.722003 243.732527
F 8.969866 42.438002 243.732527
F 17.879558 27.005989 243.763640
F 17.879558 34.721984 243.763640
F 17.879558 42.437983 243.763640
F 0.063028 24.437187 240.105963
F 26.801869 24.433989 240.157406
F 0.063028 32.153182 240.105963
F 26.801869 32.149984 240.157406
F 0.063028 39.869180 240.105963
F 26.801869 39.865983 240.157405
F 8.982537 24.433967 240.095189
F 8.982537 32.149962 240.095189
F 8.982537 39.865960 240.095189
F 17.892247 24.433989 240.126305
F 17.892247 32.149984 240.126305
F 17.892247 39.865982 240.126304
F 2.280311 30.865483 243.710828
F 29.016584 30.863986 243.802516
F 2.280311 38.581481 243.710828
F 29.016584 38.579983 243.802516
F 24.954167 46.293231 261.016766
F 7.132022 30.862109 260.955302
F 6.757973 30.863979 239.178073
F 29.016584 46.295982 243.802516
F 11.197331 30.863986 243.740314
F 11.197331 38.579984 243.740314
F 24.526897 43.715356 257.394325
F 11.197331 46.295983 243.740314
F 20.106965 30.863986 243.771415
F 20.106965 38.579983 243.771415
F 24.590342 43.723982 235.602961
F 2.291319 28.290030 240.073233
F 29.029271 28.291987 240.165181
F 2.291319 36.006027 240.073233
F 29.029271 36.007983 240.165181
F 2.291319 43.722026 240.073233
F 29.029271 43.723983 240.165181
F 11.210016 28.291986 240.102979
F 11.210016 36.007982 240.102979
F 11.210016 43.723981 240.102979
F 20.119653 28.291986 240.134080
F 20.119653 36.007983 240.134080
F 20.119653 43.723982 240.134080
F 2.281761 28.289578 242.804232
F 29.019757 28.291987 242.893182
F 2.281761 36.005575 242.804233
F 29.019757 36.007983 242.893182
F 2.281761 43.721574 242.804233
F 29.019757 43.723982 242.893182
F 11.200506 28.291983 242.830983
F 11.200506 36.007980 242.830983
F 11.200506 43.723979 242.830983
F 20.110138 28.291986 242.862082
F 20.110138 36.007983 242.862082
F 20.110138 43.723982 242.862082
F 2.270786 30.865999 246.441262
F 29.007053 30.863986 246.530516
F 2.270786 38.581997 246.441262
F 29.007053 38.579983 246.530517
F 24.526897 35.999357 257.394325
F 29.007053 46.295982 246.530516
F 11.187804 30.863988 246.468317
F 11.187804 38.579986 246.468318
F 11.187804 23.147993 246.468318
F 24.590342 36.007983 235.602961
F 20.097434 30.863986 246.499416
F 20.097434 38.579984 246.499417
F 24.526897 28.283361 257.394325
F 4.515222 24.433902 242.807678
F 31.247163 24.433989 242.900957
F 4.515222 32.149897 242.807678
F 31.247163 32.149984 242.900957
F 4.515222 39.865895 242.807678
F 31.247163 39.865983 242.900957
F 13.427921 24.433989 242.838756
F 13.427921 32.149983 242.838756
F 13.427921 39.865983 242.838756
F 22.337545 24.433989 242.869857
F 22.337545 32.149984 242.869857
F 22.337545 39.865982 242.869857
F 4.502960 27.005972 246.444939
F 31.234456 27.005988 246.538292
F 4.502960 34.721967 246.444939
F 31.234456 34.721984 246.538292
F 4.502960 42.437966 246.444939
F 31.234456 42.437983 246.538292
F 13.415214 27.005989 246.476091
F 13.415214 34.721984 246.476091
F 13.415214 42.437984 246.476091
F 22.324839 27.005989 246.507191
F 22.324839 34.721984 246.507191
F 22.324839 42.437983 246.507191
F 4.513433 27.007024 243.716264
F 31.243987 27.005988 243.810291
F 4.513433 34.723020 243.716264
F 31.243987 34.721984 243.810291
F 4.513433 42.439019 243.716264
F 31.243987 42.437983 243.810291
F 13.424745 27.005989 243.748090
F 13.424745 34.721984 243.748089
F 13.424745 42.437984 243.748089
F 22.334370 27.005989 243.779190
F 22.334370 34.721984 243.779190
F 22.334370 42.437983 243.779190
F 4.525609 24.432825 240.078848
F 31.256676 24.433989 240.172956
F 4.525609 32.148820 240.078848
F 31.256677 32.149984 240.172956
F 4.525609 39.864818 240.078847
F 31.256676 39.865983 240.172956
F 13.437434 24.433989 240.110755
F 13.437434 32.149984 240.110754
F 13.437434 39.865983 240.110754
F 22.347059 24.433989 240.141855
F 22.347059 32.149984 240.141855
F 22.347059 39.865983 240.141855
F 6.741782 30.864307 243.724527
F 6.741782 38.580305 243.724527
F 6.741782 23.148312 243.724527
F 24.590342 28.291986 235.602961
F 15.652153 30.863986 243.755865
F 15.652153 38.579983 243.755864
F 15.617275 43.715356 257.363225
F 24.561776 30.863986 243.786965
F 24.561776 38.579983 243.786965
F 15.680720 43.723982 235.571861
F 24.561776 46.295982 243.786965
F 6.754379 28.291644 240.087179
F 6.754379 36.007641 240.087178
F 6.754379 43.723640 240.087178
F 15.664840 28.291986 240.118529
F 15.664840 36.007983 240.118529
F 15.664840 43.723982 240.118529
F 24.574463 28.291987 240.149631
F 24.574463 36.007983 240.149630
F 24.574463 43.723982 240.149630
F 6.745403 28.292026 242.815386
F 6.745403 36.008023 242.815386
F 6.745403 43.724022 242.815386
F 15.655326 28.291986 242.846531
F 15.655326 36.007982 242.846531
F 15.655326 43.723982 242.846531
F 24.564949 28.291987 242.877632
F 24.564949 36.007983 242.877632
F 24.564949 43.723982 242.877632
F 6.732821 30.863913 246.452698
F 6.732821 38.579911 246.452698
F 6.732821 46.295909 246.452698
F 15.642622 30.863986 246.483866
F 15.642622 38.579984 246.483866
F 15.617275 35.999357 257.363225
F 24.552245 30.863986 246.514966
F 24.552245 38.579983 246.514967
F 15.680720 36.007983 235.571861
F 24.552245 46.295982 246.514966
F 0.008306 24.422338 250.115949
F 26.766961 24.433989 250.160035
F 0.008307 32.138333 250.115949
F 26.766961 32.149984 250.160035
F 0.008307 39.854332 250.115950
F 26.766961 39.865983 250.160035
F 8.947657 24.433982 250.097838
F 8.947657 32.149977 250.097838
F 8.947657 39.865976 250.097839
F 17.857340 24.433988 250.128935
F 17.857340 32.149984 250.128935
F 17.857340 39.865982 250.128935
F 0.049808 27.021944 231.932106
F 16.044543 46.293231 260.985666
F 26.830435 27.005988 231.973401
F 26.754374 27.005859 253.794526
F 0.049808 34.737940 231.932106
F 20.499356 46.293231 261.001216
F 26.830435 34.721984 231.973402
F 26.754374 34.721854 253.794526
F 0.049808 42.453939 231.932106
F 6.757973 46.295975 239.178073
F 26.830435 42.437983 231.973402
F 26.754374 42.437853 253.794526
F 9.011063 27.006011 231.911215
F 8.935075 27.005862 253.732328
F 9.011063 34.722007 231.911215
F 8.935075 34.721857 253.732328
F 9.011063 42.438006 231.911215
F 8.935075 42.437856 253.732328
F 17.920814 27.005989 231.942301
F 17.844753 27.005859 253.763426
F 17.920814 34.721984 231.942301
F 17.844753 34.721854 253.763426
F 17.920814 42.437984 231.942301
F 17.844753 42.437854 253.763426
F 0.038286 27.000051 251.019587
F 26.839966 27.005989 229.245401
F 26.763788 27.005987 251.068857
F 0.038286 34.716046 251.019587
F 26.839966 34.721984 229.245401
F 26.763788 34.721983 251.068857
F 0.038286 42.432045 251.019587
F 26.839966 42.437983 229.245400
F 26.763788 42.437982 251.068857
F 9.020582 27.006022 229.183177
F 8.944515 27.005998 251.006649
F 9.020582 34.722017 229.183176
F 8.944515 34.721993 251.006649
F 9.020582 42.438016 229.183176
F 8.944515 42.437992 251.006649
F 17.930345 27.005989 229.214300
F 17.854168 27.005987 251.037756
F 17.930345 34.721984 229.214300
F 17.854168 34.721983 251.037756
F 17.930345 42.437983 229.214300
F 17.854168 42.437982 251.037756
F 0.046577 24.438996 247.381839
F 26.776475 24.433989 247.432072
F 0.046577 32.154991 247.381839
F 26.776475 32.149984 247.432072
F 0.046577 39.870990 247.381839
F 26.776475 39.865983 247.432072
F 8.957181 24.433974 247.369860
F 8.957181 32.149970 247.369860
F 8.957181 39.865968 247.369860
F 17.866854 24.433989 247.400971
F 17.866854 32.149984 247.400971
F 17.866854 39.865982 247.400971
F 2.324541 30.867275 229.160470
F 2.258209 30.864550 250.985881
F 29.067371 30.863986 229.253176
F 28.991194 30.863985 251.076632
F 2.324541 38.583272 229.160470
F 2.258209 38.580547 250.985881
F 29.067371 38.579983 229.253175
F 28.991194 38.579982 251.076632
F 24.954167 38.577232 261.016767
F 24.577638 38.579983 239.240297
F 15.617275 28.283360 257.363225
F 15.680720 28.291986 235.571861
F 6.707591 43.715634 257.331982
F 6.770560 43.723958 235.540760
F 29.067371 46.295982 229.253176
F 28.991194 46.295981 251.076632
F 11.248112 30.863987 229.190974
F 11.171944 30.863984 251.014431
F 11.248112 38.579985 229.190973
F 11.171944 38.579982 251.014431
F 11.248112 23.147992 229.190974
F 6.707591 35.999635 257.331982
F 6.770560 36.007959 235.540760
F 11.171944 46.295981 251.014431
F 20.157752 30.863986 229.222075
F 20.081575 30.863985 251.045531
F 20.157752 38.579983 229.222075
F 20.081575 38.579982 251.045531
F 6.707591 28.283638 257.331982
F 6.770560 28.291962 235.540760
F 2.269306 28.290956 247.348426
F 29.003878 28.291987 247.439847
F 2.269306 36.006952 247.348426
F 29.003878 36.007983 247.439847
F 2.269306 43.722952 247.348426
F 29.003878 43.723983 247.439847
F 11.184625 28.291986 247.377645
F 11.184626 36.007983 247.377645
F 11.184626 43.723982 247.377645
F 20.094259 28.291986 247.408746
F 20.094259 36.007983 247.408746
F 20.094259 43.723982 247.408746
F 2.259820 28.290376 250.078274
F 28.994364 28.291987 250.167810
F 2.259821 36.006372 250.078274
F 28.994364 36.007983 250.167810
F 2.259821 43.722371 250.078274
F 28.994364 43.723982 250.167810
F 11.175118 28.291984 250.105611
F 11.175118 36.007981 250.105611
F 11.175118 43.723980 250.105611
F 20.084745 28.291986 250.136710
F 20.084745 36.007983 250.136710
F 20.084745 43.723982 250.136710
F 2.314779 30.867547 231.893115
F 2.247360 30.865126 253.714489
F 29.057840 30.863986 231.981176
F 28.981779 30.863856 253.802301
F 2.314779 38.583544 231.893115
F 2.247360 38.581123 253.714490
F 29.057840 38.579983 231.981177
F 28.981779 38.579853 253.802302
F 24.524085 43.723610 254.682440
F 24.599857 43.723982 232.874960
F 29.057840 46.295982 231.981176
F 28.981779 46.295852 253.802301
F 11.238582 30.863990 231.918978
F 11.162535 30.863858 253.740102
F 11.238582 38.579987 231.918979
F 11.162535 38.579855 253.740102
F 11.238582 23.147995 231.918978
F 24.524085 36.007611 254.682440
F 24.599857 36.007983 232.874960
F 11.162535 46.295854 253.740102
F 20.148221 30.863986 231.950076
F 20.072160 30.863856 253.771201
F 20.148221 38.579983 231.950077
F 20.072160 38.579854 253.771202
F 24.524085 28.291615 254.682441
F 24.599857 28.291986 232.874960
F 4.490710 24.434109 250.082185
F 31.221769 24.433989 250.175585
F 4.490710 32.150104 250.082185
F 31.221770 32.149984 250.175585
F 4.490710 39.866103 250.082186
F 31.221769 39.865983 250.175586
F 13.402528 24.433989 250.113385
F 13.402528 32.149983 250.113384
F 13.402528 39.865983 250.113385
F 22.312152 24.433989 250.144485
F 22.312152 32.149984 250.144485
F 22.312152 39.865982 250.144485
F 4.552027 27.006374 231.895883
F 4.477833 27.005994 253.717206
F 31.285243 27.005988 231.988951
F 31.209181 27.005858 253.810076
F 4.552027 34.722369 231.895883
F 4.477833 34.721990 253.717206
F 31.285243 34.721984 231.988952
F 31.209181 34.721854 253.810077
[truncated: 2,125,353 more chars]
