# Supplementary material for: Molecular-resolution imaging of ice crystallized from liquid water by cryogenic liquid-cell TEM
Source: Nat Commun. 2025 Sep 25;16:8342. doi: 10.1038/s41467-025-62451-0 (PMC12462463; doi:10.1038/s41467-025-62451-0)
Supplement: Supplementary file 9 — Supplementary Data 1 [file 41467_2025_62451_MOESM9_ESM.zip › supercell_5_3_12/0.4/93K_relaxed.xyz]

76959
F76959
F 1.804468 1.308232 2.851369
F 1.665098 1.299702 24.550709
F 28.615398 1.765242 3.065649
F 28.333698 1.577952 24.780209
F 1.804468 9.027952 2.851369
F 1.665098 9.019412 24.550709
F 28.647898 9.248352 3.149029
F 28.428198 9.333982 24.828209
F 1.804468 16.747632 2.851369
F 1.665108 16.739132 24.550709
F 28.612598 17.123132 2.999829
F 28.289598 16.977432 24.667609
F 10.706898 1.300042 2.927719
F 10.567298 1.286622 24.625609
F 10.706898 9.019752 2.927719
F 10.567298 9.006332 24.625609
F 10.706898 16.739432 2.927719
F 10.567298 16.726032 24.625609
F 19.548098 1.354372 2.823269
F 19.318598 1.462152 24.697309
F 19.688198 9.145462 3.001449
F 19.405398 9.040242 24.641209
F 19.777598 16.847832 2.954619
F 19.452498 16.954132 24.771509
F 1.790718 3.847672 6.362169
F 1.639688 3.846772 28.189709
F 28.620298 4.152312 6.707449
F 28.382698 4.057432 28.402809
F 1.790718 11.567432 6.362169
F 1.639688 11.566532 28.189709
F 28.463998 11.752632 6.724309
F 28.465898 11.895332 28.417309
F 1.790718 19.287132 6.362169
F 1.639688 19.286232 28.189709
F 28.751398 19.591632 6.619129
F 28.171398 19.377532 28.334409
F 10.694298 3.859912 6.436309
F 10.541898 3.859852 28.264609
F 10.694298 11.579632 6.436309
F 10.541898 11.579532 28.264609
F 10.694298 19.299332 6.436309
F 10.541898 19.299332 28.264609
F 19.638298 3.986532 6.390529
F 19.362298 3.819522 28.372309
F 19.740598 11.875532 6.564339
F 19.387398 11.690032 28.216309
F 19.767698 19.390532 6.524869
F 19.488898 19.214632 28.337009
F 1.800378 3.859202 3.680489
F 1.658568 3.846772 25.486009
F 28.674798 4.307712 3.983269
F 28.395798 4.238612 25.736709
F 1.800378 11.578932 3.680489
F 1.658568 11.566532 25.486009
F 28.663298 11.800132 3.993329
F 28.383798 12.025332 25.625609
F 1.800378 19.298632 3.680489
F 1.658568 19.286232 25.486009
F 28.482198 19.718932 3.909659
F 28.382998 19.509432 25.704209
F 10.710798 3.865712 3.731279
F 10.560998 3.859852 25.535409
F 10.710798 11.585432 3.731279
F 10.560998 11.579532 25.535409
F 10.710798 19.305132 3.731279
F 10.560998 19.299332 25.535409
F 19.839298 3.875032 3.642969
F 19.406498 4.051472 25.528209
F 19.815098 11.877332 3.775699
F 19.529198 11.625432 25.433009
F 19.695698 19.391032 3.756619
F 19.578798 19.438632 25.647009
F 1.602118 1.815512 0.152467
F 1.683968 1.299702 21.847009
F 33.023798 9.202562 24.677209
F 28.245798 1.427072 21.951209
F 1.602118 9.535222 0.152467
F 1.683968 9.019412 21.847009
F 33.059798 4.373632 18.492509
F 28.581698 9.390952 22.017109
F 1.602118 17.254932 0.152466
F 1.683968 16.739132 21.847009
F 30.628798 0.166531 28.245409
F 28.485198 17.155432 22.000209
F 10.634398 1.709932 0.234906
F 10.586398 1.286622 21.896409
F 10.634398 9.429642 0.234906
F 10.586398 9.006332 21.896409
F 10.634398 17.149332 0.234905
F 10.586398 16.726032 21.896409
F 32.914098 11.713132 25.648509
F 19.320098 1.425192 21.945609
F 33.122898 19.414232 21.116409
F 19.524298 9.038192 21.851909
F 30.677598 15.783432 25.626409
F 19.436198 16.643132 22.078709
F 4.021248 7.720392 3.686029
F 3.867728 7.715912 25.491109
F 31.147198 8.279652 4.151759
F 30.611598 7.942942 25.727709
F 4.021248 15.440132 3.686029
F 3.867728 15.435632 25.491109
F 31.048698 16.084832 3.995309
F 33.028798 1.605162 10.110809
F 26.261798 15.770432 20.928109
F 26.340598 8.134172 21.117909
F 3.918548 23.155332 18.213009
F 17.277998 15.439432 21.033309
F 12.939298 7.725572 3.746839
F 12.789398 7.719712 25.550909
F 12.939298 15.445332 3.746839
F 12.789398 15.439432 25.550909
F 17.277998 7.719712 21.033309
F 3.969358 23.155332 10.935009
F 22.087698 7.824822 3.944809
F 21.845598 8.043342 25.638909
F 22.057498 15.621532 3.759249
F 21.557598 15.511032 25.789409
F 15.094098 16.726032 14.649409
F 3.867728 23.155332 25.491109
F 3.944588 5.574872 0.184857
F 3.893128 5.150282 21.852109
F 30.688498 13.305432 29.426109
F 30.639398 5.539932 21.963809
F 3.944588 13.294632 0.184857
F 3.893128 12.870032 21.852109
F 33.033598 1.599582 14.829909
F 30.766798 13.272532 21.865209
F 3.944588 21.014332 0.184857
F 3.893128 20.589732 21.852109
F 33.197498 4.182942 11.178009
F 30.911398 20.763432 22.057309
F 12.862898 5.569782 0.250465
F 12.814798 5.146472 21.911909
F 12.862898 13.289532 0.250465
F 12.814798 12.866232 21.911909
F 12.862898 21.009232 0.250465
F 12.814798 20.585932 21.911909
F 31.003398 13.481432 0.387298
F 21.820398 5.301602 21.951209
F 33.103998 12.126732 11.100809
F 21.656898 12.718832 22.032109
F 21.551598 5.071452 31.867409
F 21.720598 20.550732 21.923309
F 4.014548 5.162522 2.877639
F 3.874118 5.150282 24.576409
F 30.857398 5.695132 3.089459
F 30.644298 5.437312 24.761109
F 4.014548 12.882232 2.877639
F 3.874118 12.870032 24.576409
F 30.620098 13.428232 3.150289
F 30.675398 13.185432 24.865609
F 4.014548 20.601932 2.877639
F 3.874118 20.589732 24.576409
F 30.970798 21.096132 3.178639
F 30.798098 20.641832 24.811109
F 12.935298 5.159892 2.943279
F 12.795798 5.146472 24.641209
F 12.935298 12.879632 2.943279
F 12.795798 12.866232 24.641209
F 12.935298 20.599332 2.943279
F 12.795798 20.585932 24.641209
F 21.948298 5.334142 2.630879
F 21.734398 5.348772 24.694309
F 21.849098 13.187532 2.687499
F 21.693798 13.086432 24.763109
F 21.941798 20.891032 2.904759
F 21.589298 20.670132 24.591109
F 4.001178 7.715952 6.387039
F 3.848698 7.715912 28.215509
F 30.709498 8.068312 6.741749
F 30.801298 8.010962 28.366409
F 4.001178 15.435632 6.387039
F 3.848698 15.435632 28.215509
F 30.877398 15.672432 6.760089
F 30.726898 15.754032 28.297109
F 8.364178 15.439432 20.971009
F 8.364178 7.719722 20.971009
F 4.001178 23.155432 6.387039
F 3.848698 23.155332 28.215509
F 26.272498 20.562132 17.483509
F 26.124498 13.028132 17.557009
F 15.094098 1.286622 14.649409
F 8.332428 0.000013 25.519809
F 12.922698 7.719772 6.451869
F 12.770298 7.719712 28.280209
F 12.922698 15.439532 6.451869
F 12.770298 15.439432 28.280209
F 26.371298 5.466342 17.564209
F 17.303398 20.585932 17.394209
F 21.918198 5.311432 7.378949
F 21.717598 7.808932 28.297309
F 21.877198 15.595632 6.584059
F 21.789898 15.397932 28.461809
F 33.182298 11.784332 18.510109
F 24.129198 1.496202 7.629389
F 6.248028 1.298712 2.897579
F 6.108358 1.285362 24.595409
F 19.854398 17.340032 0.326438
F 33.176298 4.447912 3.903439
F 6.248028 9.018422 2.897579
F 6.108358 9.005072 24.595409
F 33.334998 11.725032 6.771189
F 33.100498 9.164682 22.029109
F 6.248028 16.738132 2.897579
F 6.108358 16.724832 24.595409
F 26.518998 20.994332 0.145681
F 21.608998 0.283589 21.172509
F 15.163798 1.300032 2.958839
F 15.024198 1.286622 24.656709
F 15.163798 9.019752 2.958839
F 15.024198 9.006332 24.656709
F 15.163798 16.739432 2.958839
F 15.024198 16.726032 24.656709
F 24.142298 1.580792 2.712119
F 23.902698 1.534832 24.718909
F 24.255698 9.201232 3.107699
F 23.974398 9.381522 24.583509
F 24.249398 17.132632 2.891149
F 23.782398 16.839032 24.854409
F 6.235318 3.861172 6.406079
F 6.082948 3.861112 28.234409
F 32.759298 19.408932 28.604009
F 30.753598 0.382962 21.055709
F 6.235318 11.580932 6.406079
F 6.082948 11.580832 28.234409
F 33.026398 9.423272 10.384109
F 32.887898 16.942032 32.253509
F 6.235318 19.300632 6.406079
F 6.082948 19.300532 28.234409
F 30.823998 0.200582 13.944809
F 24.077198 9.529002 0.203676
F 15.151198 3.859912 6.467429
F 14.998798 3.859852 28.295809
F 15.151198 11.579632 6.467429
F 14.998798 11.579532 28.295809
F 15.151198 19.299332 6.467429
F 14.998798 19.299332 28.295809
F 21.865698 8.029612 6.646709
F 23.946598 3.738152 28.274209
F 24.069798 11.885832 6.554699
F 23.930698 11.671232 28.393609
F 24.174098 19.558132 6.524739
F 23.984198 19.475132 28.230309
F 6.251858 3.866972 3.699329
F 6.102018 3.861112 25.503309
F 21.743398 0.280425 25.667209
F 30.657998 0.376137 18.380009
F 6.251858 11.586632 3.699329
F 6.102018 11.580832 25.503309
F 32.990398 1.700802 24.791709
F 26.054398 20.874732 32.289309
F 6.251858 19.306432 3.699329
F 6.102018 19.300532 25.503309
F 21.894098 21.107532 0.311537
F 32.876898 16.846132 29.485709
F 15.167698 3.865712 3.762389
F 15.017798 3.859852 25.566509
F 15.167698 11.585432 3.762389
F 15.017798 11.579532 25.566509
F 15.167698 19.305132 3.762389
F 15.017798 19.299332 25.566509
F 24.131298 4.153382 3.723959
F 24.032598 4.197972 25.564709
F 24.196498 11.853532 3.859019
F 23.932998 11.929032 25.633309
F 24.226098 19.639632 3.858129
F 23.882198 19.584032 25.518209
F 6.177478 1.709952 0.204029
F 6.127418 1.285362 21.864309
F 33.133598 2.017612 0.486991
F 26.075398 0.179252 21.134609
F 6.177478 9.429662 0.204028
F 6.127418 9.005072 21.864309
F 26.411798 5.760602 0.281229
F 26.415498 0.337507 6.526529
F 6.177478 17.149332 0.204028
F 6.127418 16.724832 21.864309
F 32.942798 1.657062 7.543289
F 33.070598 9.223842 29.190909
F 15.091298 1.709932 0.266022
F 15.043198 1.286622 21.927509
F 15.091298 9.429642 0.266022
F 15.043198 9.006332 21.927509
F 15.091298 17.149332 0.266021
F 15.043198 16.726032 21.927509
F 33.130798 19.308332 18.461209
F 23.736598 1.520862 22.097909
F 32.944498 12.228732 3.993789
F 24.066798 9.205152 21.903509
F 33.091598 9.223532 31.923309
F 23.896298 16.794232 21.999809
F 8.482308 7.725592 3.715719
F 8.332428 7.719722 25.519809
F 8.482308 15.445332 3.715719
F 8.332428 15.439432 25.519809
F 17.303398 12.866232 17.394209
F 17.303398 5.146472 17.394209
F 17.396198 7.725572 3.777949
F 17.246298 7.719712 25.582009
F 17.396198 15.445332 3.777949
F 17.246298 15.439432 25.582009
F 15.094098 9.006332 14.649409
F 32.908998 16.989832 24.910809
F 26.360698 7.789082 3.898529
F 26.090198 8.091302 25.625809
F 26.443398 15.651232 3.754489
F 26.094198 15.681032 25.525009
F 8.389588 20.585932 17.332009
F 8.389588 12.866132 17.332009
F 8.405998 5.569792 0.219345
F 8.357818 5.146462 21.880809
F 8.405998 13.289532 0.219345
F 8.357818 12.866132 21.880809
F 8.405998 21.009232 0.219345
F 8.357818 20.585932 21.880809
F 17.319698 5.569782 0.281580
F 17.271698 5.146472 21.943009
F 17.319698 13.289532 0.281579
F 17.271698 12.866232 21.943009
F 17.319698 21.009232 0.281580
F 17.271698 20.585932 21.943009
F 23.989398 16.860332 31.923009
F 26.328898 5.459392 22.034109
F 33.027598 4.096992 21.190909
F 26.075398 13.264732 21.965109
F 21.697998 20.757032 31.899409
F 26.275598 20.764532 22.102409
F 8.478338 5.159872 2.912179
F 8.338778 5.146462 24.610109
F 8.478338 12.879532 2.912179
F 8.338778 12.866132 24.610109
F 8.478338 20.599332 2.912179
F 8.338778 20.585932 24.610109
F 17.392198 5.159892 2.974389
F 17.252598 5.146472 24.672309
F 17.392198 12.879632 2.974389
F 17.252598 12.866232 24.672309
F 17.392198 20.599332 2.974389
F 17.252598 20.585932 24.672309
F 26.474598 5.333722 2.930549
F 26.202498 5.471682 24.699009
F 26.459898 13.101332 2.985049
F 26.105598 13.237332 24.552909
F 26.404598 21.029932 2.881109
F 26.278098 20.796532 24.790709
F 8.465758 7.719782 6.420759
F 8.313358 7.719722 28.249109
F 8.465758 15.439532 6.420759
F 8.313358 15.439432 28.249109
F 8.389588 5.146462 17.332009
F 26.283298 20.662332 14.824709
F 6.178228 16.724832 14.586309
F 17.347898 23.159132 11.026009
F 17.379598 7.719772 6.482989
F 17.227198 7.719712 28.311309
F 17.379598 15.439532 6.482989
F 17.227198 15.439432 28.311309
F 17.379598 0.000058 6.482989
F 6.178228 9.005072 14.586309
F 26.247198 7.814932 6.631969
F 26.197698 7.819012 28.499009
F 26.435198 15.821532 6.459709
F 26.270798 15.457332 28.321109
F 26.238098 13.132432 14.853209
F 26.304298 5.369492 14.727209
F 1.766718 1.299692 9.994639
F 1.614288 1.299702 31.828709
F 28.487598 1.598272 10.090709
F 23.807398 9.026272 32.029409
F 1.766718 9.019402 9.994639
F 1.614288 9.019412 31.828709
F 28.651598 9.107892 10.206009
F 33.344198 17.299632 2.835629
F 1.766718 16.739132 9.994639
F 1.614288 16.739132 31.828709
F 28.610798 17.095032 10.292209
F 33.214698 19.573232 11.282109
F 10.668898 1.286622 10.069609
F 10.516498 1.286622 31.903709
F 10.668898 9.006332 10.069609
F 10.516498 9.006332 31.903709
F 10.668898 16.726032 10.069609
F 10.516498 16.726032 31.903709
F 19.562998 1.301522 10.194009
F 31.143598 5.775332 0.210135
F 19.689998 8.901972 10.129809
F 33.173698 17.092032 7.583679
F 19.607398 16.740032 10.209409
F 28.511298 16.876332 31.961909
F 1.741308 3.846772 13.633609
F 28.647998 4.133812 13.834909
F 1.741308 11.566532 13.633609
F 28.486298 11.730632 13.867609
F 1.741308 19.286232 13.633609
F 28.708198 19.663332 13.865309
F 10.643498 3.859852 13.708509
F 10.643498 11.579532 13.708509
F 10.643498 19.299332 13.708509
F 19.445898 3.589792 13.801809
F 19.512198 11.550332 13.794209
F 19.703398 19.369232 13.936609
F 1.760198 3.846772 10.929909
F 12.922698 0.000058 6.451869
F 28.574698 4.206372 11.161509
F 1.760198 11.566532 10.929909
F 19.492598 16.751532 32.089709
F 28.528698 11.840132 11.187809
F 1.760198 19.286232 10.929909
F 8.482308 0.005879 3.715719
F 28.661198 19.727332 11.052009
F 10.662598 3.859852 10.979309
F 10.662598 11.579532 10.979309
F 10.662598 19.299332 10.979309
F 19.606998 3.955992 11.103909
F 19.596298 11.592132 11.085009
F 19.449598 19.325332 11.137709
F 1.785508 1.299682 7.291099
F 1.633158 1.299702 29.125009
F 28.595798 1.567522 7.364219
F 28.412998 1.478812 29.322409
F 1.785508 9.019392 7.291099
F 1.633158 9.019412 29.125009
F 28.421898 9.203632 7.528909
F 28.442998 9.234922 29.267909
F 1.785508 16.739132 7.291099
F 1.633158 16.739132 29.125009
F 28.671798 17.007432 7.552489
F 28.452798 16.749032 29.215409
F 10.687998 1.286622 7.340669
F 10.535498 1.286622 29.174409
F 10.687998 9.006332 7.340669
F 10.535498 9.006332 29.174409
F 10.687998 16.726032 7.340669
F 10.535498 16.726032 29.174409
F 19.542598 1.399952 7.423099
F 19.417298 1.119432 29.218809
F 19.441198 9.242112 7.420679
F 19.446198 9.184842 29.299409
F 19.619598 16.798732 7.404549
F 19.516198 16.611232 29.189709
F 3.969358 7.715912 10.935009
F 30.939698 7.970702 11.243309
F 3.969358 15.435632 10.935009
F 30.937998 15.800532 11.123609
F 17.322498 20.585932 14.665009
F 17.322498 12.866232 14.665009
F 12.890998 7.719712 10.994809
F 12.890998 15.439432 10.994809
F 17.322498 5.146472 14.665009
F 21.946298 7.841882 11.041509
F 21.946198 15.385832 11.154809
F 33.148898 9.243582 17.658109
F 3.994718 5.150252 7.296389
F 3.842318 5.150282 29.130109
F 30.730098 5.517542 7.663709
F 30.846198 5.418802 29.065709
F 3.994718 12.869932 7.296389
F 3.842318 12.870032 29.130109
F 31.130198 13.020032 7.538629
F 26.438798 13.108532 0.363524
F 3.994718 20.589732 7.296389
F 3.842318 20.589732 29.130109
F 30.750098 21.046532 7.733349
F 30.409198 20.713232 29.154609
F 12.916398 5.146472 7.356219
F 12.763998 5.146472 29.189909
F 12.916398 12.866232 7.356219
F 12.763998 12.866232 29.189909
F 12.916398 20.585932 7.356219
F 12.763998 20.585932 29.189909
F 26.313798 5.264862 7.524409
F 21.793198 5.145472 29.042409
F 21.846198 13.093932 7.502289
F 21.619998 12.753832 29.325909
F 22.189298 20.721332 7.545889
F 21.647198 20.713632 29.167309
F 3.975738 5.150282 10.020399
F 3.823308 5.150282 31.854509
F 30.893498 5.309632 10.394209
F 30.530698 5.303322 31.852209
F 3.975738 12.870032 10.020399
F 3.823308 12.870032 31.854509
F 30.735598 13.271532 10.313909
F 33.088298 19.535232 14.118909
F 3.975738 20.589732 10.020399
F 3.823308 20.589732 31.854509
F 31.001398 20.918632 10.312309
F 26.170398 13.021932 32.102809
F 12.897398 5.146472 10.085109
F 12.744898 5.146472 31.919209
F 12.897398 12.866232 10.085109
F 12.744898 12.866232 31.919209
F 12.897398 20.585932 10.085109
F 12.744898 20.585932 31.919209
F 21.801298 5.356342 10.083209
F 32.915598 1.724132 17.597309
F 21.794698 12.734032 10.206209
F 30.795998 12.941332 32.135809
F 21.637698 20.616732 10.117809
F 33.198498 9.626212 0.044322
F 3.950328 7.715912 13.659409
F 31.071298 8.191312 13.874209
F 3.950328 15.435632 13.659409
F 30.719698 15.864632 13.876309
F 8.408628 20.585932 14.602709
F 3.950328 23.155332 13.659409
F 8.408628 12.866132 14.602709
F 4.021248 0.000681 3.686029
F 12.871998 7.719712 13.724109
F 12.871998 15.439432 13.724109
F 8.408628 5.146462 14.602709
F 21.689998 7.736492 13.918209
F 21.908298 15.403232 13.809009
F 6.178228 1.285362 14.586309
F 6.209988 1.285362 10.039309
F 6.057548 1.285362 31.873409
F 33.087298 19.859532 6.844299
F 33.162698 16.982032 14.797709
F 6.209988 9.005072 10.039309
F 6.057548 9.005072 31.873409
F 21.648698 0.100158 18.411809
F 12.840198 23.159132 18.272909
F 6.209988 16.724832 10.039309
F 6.057548 16.724832 31.873409
F 26.393998 0.300698 3.699109
F 28.739398 1.843522 0.251850
F 15.125798 1.286622 10.100709
F 14.973398 1.286622 31.934809
F 15.125798 9.006332 10.100709
F 14.973398 9.006332 31.934809
F 15.125798 16.726032 10.100709
F 14.973398 16.726032 31.934809
F 24.053698 1.317542 10.290609
F 30.707998 0.209865 6.449899
F 24.220798 9.130742 10.273209
F 33.371098 4.106652 13.864309
F 24.020098 16.902332 10.182609
F 32.879598 1.422662 29.347109
F 6.184568 3.861112 13.678309
F 21.822498 13.615232 -0.013758
F 6.184568 11.580832 13.678309
F 28.948498 17.074132 0.371483
F 6.184568 19.300532 13.678309
F 33.039698 4.170252 28.372909
F 15.100398 3.859852 13.739709
F 15.100398 11.579532 13.739709
F 15.100398 19.299332 13.739709
F 23.906698 3.885282 13.896909
F 24.093398 11.704332 13.975709
F 23.994998 19.507332 13.996109
F 6.203648 3.861112 10.947309
F 32.971498 16.920532 22.168909
F 6.203648 11.580832 10.947309
F 30.717798 0.379369 25.465409
F 6.203648 19.300532 10.947309
F 17.396198 0.005858 3.777949
F 15.119498 3.859852 11.010409
F 15.119498 11.579532 11.010409
F 15.119498 19.299332 11.010409
F 24.140498 3.818152 11.166109
F 24.092198 11.745832 11.228809
F 23.915098 19.491132 11.128709
F 6.229038 1.285362 7.308649
F 6.076608 1.285362 29.142409
F 32.944198 11.935332 13.822109
F 21.767798 5.795142 -0.148777
F 6.229038 9.005072 7.308649
F 6.076608 9.005072 29.142409
F 33.157398 17.469132 0.130833
F 28.479098 9.234782 32.078209
F 6.229038 16.724832 7.308649
F 6.076608 16.724832 29.142409
F 33.268798 17.004232 10.334209
F 19.498198 1.201832 31.916609
F 15.144898 1.286622 7.371779
F 14.992398 1.286622 29.205509
F 15.144898 9.006332 7.371779
F 14.992398 9.006332 29.205509
F 15.144898 16.726032 7.371779
F 14.992398 16.726032 29.205509
F 32.642598 1.652212 32.087609
F 23.996698 1.085802 29.279409
F 24.078798 9.234612 7.605129
F 23.897498 9.087862 29.298809
F 24.182898 16.958232 7.466479
F 23.926398 16.859532 29.062809
F 8.434048 7.719722 10.963709
F 8.434048 15.439432 10.963709
F 26.190798 15.709532 18.320209
F 17.347898 7.719712 11.026009
F 17.347898 15.439432 11.026009
F 23.885098 19.505332 18.244509
F 26.532898 7.723332 11.162209
F 26.385698 15.698332 11.228109
F 26.347998 8.102092 18.352109
F 8.459448 5.146462 7.325099
F 8.307008 5.146462 29.158809
F 8.459448 12.866132 7.325099
F 8.307008 12.866132 29.158809
F 8.459448 20.585932 7.325099
F 8.307008 20.585932 29.158809
F 17.373298 5.146472 7.387339
F 17.220898 5.146472 29.221109
F 17.373298 12.866232 7.387339
F 17.220898 12.866232 29.221109
F 17.373298 20.585932 7.387339
F 17.220898 20.585932 29.221109
F 24.111298 4.073442 6.519039
F 26.122598 5.241712 29.205609
F 26.274598 13.203032 7.466669
F 26.149398 12.931232 29.478509
F 26.374498 20.702032 7.508469
F 25.973398 20.876432 29.484509
F 8.440398 5.146462 10.054009
F 8.287968 5.146462 31.888109
F 8.440398 12.866132 10.054009
F 8.287968 12.866132 31.888109
F 8.440398 20.585932 10.054009
F 8.287968 20.585932 31.888109
F 17.354298 5.146472 10.116209
F 17.201798 5.146472 31.950309
F 17.354298 12.866232 10.116209
F 17.201798 12.866232 31.950309
F 17.354298 20.585932 10.116209
F 17.201798 20.585932 31.950309
F 26.267798 5.208602 10.226309
F 28.664598 9.325962 0.504356
F 26.350798 13.176632 10.312209
F 30.726698 0.402024 11.105509
F 26.184498 20.698832 10.294609
F 30.862498 0.462943 3.816389
F 8.414988 7.719722 13.693009
F 8.414988 15.439432 13.693009
F 23.941298 11.641532 18.440109
F 24.135398 3.959472 18.399109
F 17.328798 7.719712 13.755209
F 17.328798 15.439432 13.755209
F 15.068698 19.299332 18.288409
F 26.315198 7.905092 13.798509
F 26.323098 15.764932 13.953709
F 17.297098 15.439432 18.304009
F 1.715918 1.299702 17.272709
F 28.288598 1.688692 17.441909
F 1.715918 9.019412 17.272709
F 28.540298 9.435582 17.264909
F 1.715918 16.739132 17.272709
F 28.538198 16.881732 17.461209
F 10.618098 1.286622 17.347609
F 10.618098 9.006332 17.347609
F 10.618098 16.726032 17.347609
F 19.453098 1.416102 17.326909
F 19.543598 8.950062 17.406809
F 19.480398 16.725232 17.323409
F 1.690498 3.846772 20.911709
F 28.470498 4.051462 21.146109
F 1.690498 11.566532 20.911709
F 28.468498 11.924032 21.217609
F 1.690498 19.286232 20.911709
F 28.600198 19.666732 21.182609
F 10.592698 3.859852 20.986609
F 10.592698 11.579532 20.986609
F 10.592698 19.299332 20.986609
F 19.550398 3.924842 20.918609
F 19.488398 11.531432 20.874209
F 19.446198 19.252232 21.023009
F 1.709378 3.846772 18.207909
F 28.694398 4.275112 18.388709
F 1.709388 11.566532 18.207909
F 28.572898 11.969132 18.489509
F 1.709388 19.286232 18.207909
F 28.693598 19.477432 18.354609
F 10.611798 3.859852 18.257309
F 10.611798 11.579532 18.257309
F 10.611798 19.299332 18.257309
F 19.577298 4.052172 18.120109
F 19.484598 11.551732 18.232709
F 19.490298 19.257732 18.325809
F 1.734778 1.299702 14.568909
F 28.624298 1.578092 14.665209
F 1.734778 9.019412 14.568909
F 28.555598 9.194192 14.481309
F 1.734778 16.739132 14.568909
F 28.539398 17.120032 14.684309
F 10.637198 1.286622 14.618309
F 10.637198 9.006332 14.618309
F 10.637198 16.726032 14.618309
F 19.624998 1.111012 14.626009
F 19.477998 8.974432 14.704409
F 19.693198 16.712332 14.620109
F 3.918548 7.715912 18.213009
F 30.767898 8.118652 18.370409
F 3.918548 15.435632 18.213009
F 30.653898 15.471032 18.429609
F 17.297098 7.719712 18.304009
F 8.383238 15.439432 18.241809
F 12.840198 7.719712 18.272909
F 12.840198 15.439432 18.272909
F 8.383238 7.719722 18.241809
F 21.953598 7.968032 18.153309
F 21.737298 15.421932 18.346909
F 15.068698 11.579532 18.288409
F 3.943938 5.150282 14.574009
F 31.023398 5.523402 14.598409
F 3.943938 12.870032 14.574009
F 30.670398 13.182032 14.606009
F 3.943938 20.589732 14.574009
F 30.858498 20.900032 14.822309
F 12.865598 5.146472 14.633909
F 12.865598 12.866232 14.633909
F 12.865598 20.585932 14.633909
F 21.672098 5.044612 14.757809
F 21.683298 12.938532 14.642809
F 21.932398 20.841532 14.828009
F 3.924928 5.150282 17.298409
F 30.892498 5.516002 17.315609
F 3.924928 12.870032 17.298409
F 30.817698 12.912332 17.402209
F 3.924928 20.589732 17.298409
F 30.903498 20.650932 17.586509
F 12.846598 5.146472 17.363109
F 12.846598 12.866232 17.363109
F 12.846598 20.585932 17.363109
F 21.875798 5.342382 17.540109
F 21.765298 12.937532 17.423309
F 21.692398 20.699332 17.466909
F 3.899508 7.715912 20.937409
F 30.748398 8.175692 21.154909
F 3.899508 15.435632 20.937409
F 30.767098 15.876832 21.218009
F 24.088598 16.777932 14.871709
F 3.899508 23.155332 20.937409
F 23.880298 9.077412 14.708409
F 17.328798 23.159132 13.755209
F 12.821198 7.719712 21.002209
F 12.821198 15.439432 21.002209
F 23.956398 1.134162 14.779109
F 21.768298 7.917992 21.051309
F 21.722098 15.415032 21.056809
F 15.068698 3.859852 18.288409
F 6.159178 1.285362 17.317309
F 28.318398 1.405482 32.028809
F 6.159178 9.005072 17.317309
F 33.088998 1.821372 3.183299
F 6.159178 16.724832 17.317309
F 23.818398 1.321312 31.941909
F 15.074998 1.286622 17.378709
F 15.074998 9.006332 17.378709
F 15.074998 16.726032 17.378709
F 23.853798 1.357502 17.382609
F 24.118998 9.247662 17.377809
F 23.775598 16.859232 17.515509
F 6.133758 3.861112 20.956409
F 33.076898 9.436422 15.019709
F 6.133758 11.580832 20.956409
F 33.105198 1.492762 22.055309
F 6.133758 19.300532 20.956409
F 30.977098 23.321032 21.151709
F 15.049598 3.859852 21.017709
F 15.049598 11.579532 21.017709
F 15.049598 19.299332 21.017709
F 24.125298 4.142192 21.090309
F 24.072198 11.783732 21.156009
F 24.038498 19.390232 21.012509
F 6.152828 3.861112 18.225309
F 12.821198 23.159132 21.002209
F 6.152828 11.580832 18.225309
F 30.532198 20.769332 31.941409
F 6.152828 19.300532 18.225309
F 33.005398 19.490132 25.877509
F 8.364178 0.000013 20.971009
F 8.465758 0.000072 6.420759
F 12.789398 23.159132 25.550909
F 17.277998 23.159132 21.033309
F 8.313368 0.000013 28.249109
F 12.770298 23.159132 28.280209
F 17.246298 23.159132 25.582009
F 8.434048 0.000013 10.963709
F 17.227198 23.159132 28.311309
F 33.175098 9.619322 2.889009
F 12.939298 0.005858 3.746839
F 17.297098 23.159132 18.304009
F 8.414988 0.000013 13.693009
F 12.890998 23.159132 10.994809
F 8.383238 0.000013 18.241809
F 12.871998 23.159132 13.724109
F 19.538198 8.980452 32.001109
F 32.924898 4.227732 25.642609
F 33.156198 9.300522 7.656539
F 32.739298 11.751432 28.251509
F 26.002298 5.381232 31.925509
F 21.746798 12.794132 32.051609
F 24.457998 17.250732 0.136164
F 32.931198 4.340042 6.620689
F 33.086998 11.851732 21.237109
F 26.387998 0.004382 13.938309
F 32.957198 16.839432 17.447009
F 21.880598 0.199043 6.592999
F 26.417198 0.114240 11.089809
F 21.790098 0.089158 11.237309
F 33.144798 19.783732 4.045579
F 26.114298 0.145892 25.494409
F 30.948898 21.331232 0.292451
F 21.863498 0.273211 3.782319
F 19.353598 3.732232 32.835109
F 30.810898 7.902952 32.851009
F 26.166598 7.979112 32.869609
F 19.673498 9.516332 0.254128
F 1.512668 1.299702 46.384809
F 28.269498 1.408852 46.620309
F 1.512668 9.019412 46.384809
F 28.370598 9.157092 46.607409
F 1.512668 16.739132 46.384809
F 28.484498 16.860032 46.666109
F 10.414898 1.286622 46.459709
F 10.414898 9.006332 46.459709
F 10.414898 16.726032 46.459709
F 19.306198 1.242092 46.568609
F 19.236198 9.103052 46.574909
F 19.202098 16.962832 46.620409
F 1.487248 3.846772 50.023809
F 28.102598 4.129172 50.332509
F 1.487248 11.566532 50.023809
F 28.400598 11.757332 50.282609
F 1.487248 19.286232 50.023809
F 32.806298 11.805532 62.134209
F 10.389498 3.859852 50.098809
F 10.389498 11.579532 50.098809
F 10.389498 19.299332 50.098809
F 19.172098 3.693562 50.034809
F 19.347498 11.413532 50.120309
F 19.345298 19.280432 50.304709
F 1.506138 3.846772 47.320109
F 28.355498 3.970322 47.423909
F 1.506138 11.566532 47.320109
F 28.495498 11.642432 47.588309
F 1.506138 19.286232 47.320109
F 28.200698 19.552932 47.462609
F 10.408498 3.859852 47.369509
F 10.408498 11.579532 47.369509
F 10.408498 19.299332 47.369509
F 19.211498 3.831182 47.285109
F 19.378998 11.675732 47.449709
F 19.388498 19.494732 47.587309
F 1.531538 1.299702 43.681109
F 8.211738 0.000013 42.805209
F 28.160098 1.379322 43.897809
F 1.531538 9.019412 43.681109
F 8.059308 0.000013 64.639309
F 28.345398 9.156182 43.802109
F 1.531538 16.739132 43.681109
F 8.160928 0.000013 50.083209
F 28.359598 16.552632 43.935109
F 10.433898 1.286622 43.730509
F 10.433898 9.006332 43.730509
F 10.433898 16.726032 43.730509
F 19.307398 1.154912 43.734109
F 19.378598 9.076392 43.869109
F 19.318298 16.649732 43.857009
F 3.715298 7.715912 47.325209
F 30.581598 7.707852 47.437109
F 3.715298 15.435632 47.325209
F 30.746898 15.659132 47.559409
F 32.846198 19.515532 62.020209
F 30.552898 20.781832 39.493109
F 12.636998 7.719712 47.385109
F 12.636998 15.439432 47.385109
F 19.492898 19.362032 32.955209
F 21.516698 5.163512 46.528809
F 21.408498 15.481632 47.439909
F 3.613678 23.155332 61.881309
F 3.740688 5.150282 43.686209
F 30.614698 5.183272 43.832209
F 3.740688 12.870032 43.686209
F 30.652098 12.878832 44.026509
F 3.740688 20.589732 43.686209
F 30.545298 20.766932 43.809309
F 12.662398 5.146472 43.746009
F 12.662398 12.866232 43.746009
F 12.662398 20.585932 43.746009
F 21.498198 7.815732 47.387609
F 21.824198 12.657132 43.991609
F 32.781998 4.246372 50.098709
F 3.721678 5.150282 46.410609
F 30.619598 5.233432 46.628609
F 3.721678 12.870032 46.410609
F 30.813998 13.012832 46.770909
F 3.721678 20.589732 46.410609
F 30.522598 20.826532 46.511509
F 12.643298 5.146472 46.475309
F 12.643298 12.866232 46.475309
F 12.643298 20.585932 46.475309
F 32.963598 3.942212 40.223909
F 21.658598 12.860332 46.676809
F 21.513798 0.023514 47.531309
F 3.696268 7.715912 50.049609
F 30.351098 7.701992 50.161509
F 3.696268 15.435632 50.049609
F 30.532898 15.602732 50.221909
F 26.108298 7.794112 42.842409
F 3.696268 23.155332 50.049609
F 3.766108 23.155332 40.047209
F 1.607758 19.286232 32.764009
F 12.617898 7.719712 50.114309
F 12.617898 15.439432 50.114309
F 3.664488 23.155332 54.603309
F 21.439898 7.882102 50.117509
F 21.619498 15.200832 50.125109
F 3.816918 23.155332 32.769109
F 5.955928 1.285362 46.429509
F 32.946598 11.632232 54.834509
F 5.955928 9.005072 46.429509
F 28.150898 16.730832 51.136009
F 5.955928 16.724832 46.429509
F 32.974598 16.950232 51.020009
F 14.871798 1.286622 46.490909
F 14.871798 9.006332 46.490909
F 14.871798 16.726032 46.490909
F 32.971698 11.642532 50.081709
F 23.666698 9.002312 46.403909
F 23.724198 16.710632 46.707709
F 5.930508 3.861112 50.068509
F 23.819998 1.306302 46.717709
F 5.930508 11.580832 50.068509
F 30.774798 15.604132 32.888109
F 5.930508 19.300532 50.068509
F 32.668998 9.046992 61.309409
F 14.846298 3.859852 50.129909
F 14.846298 11.579532 50.129909
F 14.846298 19.299332 50.129909
F 23.722198 4.232152 50.365209
F 23.960398 11.742732 50.045509
F 24.004298 19.408732 50.186609
F 5.949588 3.861112 47.337509
F 23.854098 3.681112 35.613609
F 5.949588 11.580832 47.337509
F 32.627298 1.429172 61.328709
F 5.949588 19.300532 47.337509
F 32.666798 1.562252 51.246609
F 14.865398 3.859852 47.400609
F 14.865398 11.579532 47.400609
F 14.865398 19.299332 47.400609
F 23.711798 3.862392 47.691409
F 24.078298 11.569232 47.218109
F 33.075598 11.681332 32.936709
F 5.974988 1.285362 43.698509
F 33.041098 11.729432 35.586009
F 5.974988 9.005072 43.698509
F 21.800498 15.398832 32.757909
F 5.974988 16.724832 43.698509
F 32.789398 19.384932 40.016309
F 14.890798 1.286612 43.761609
F 14.890798 9.006332 43.761609
F 14.890798 16.726032 43.761609
F 23.747298 1.316522 43.980109
F 23.871598 8.953452 43.654209
F 23.905198 16.894232 43.871509
F 8.179998 7.719722 47.353909
F 8.179998 15.439432 47.353909
F 16.973198 15.439432 64.701509
F 17.093898 7.719712 47.416209
F 17.093898 15.439432 47.416209
F 3.715298 23.155332 47.325209
F 26.021798 7.821702 47.485609
F 26.133198 15.697132 47.440309
F 17.125598 15.439432 42.867409
F 8.205388 5.146462 43.714909
F 8.205388 12.866132 43.714909
F 8.205388 20.585932 43.714909
F 17.119198 5.146472 43.777109
F 17.119198 12.866232 43.777109
F 17.119198 20.585932 43.777109
F 25.962998 5.263042 44.013409
F 21.660398 20.480332 46.571409
F 28.426998 19.304532 40.327909
F 8.186348 5.146462 46.444209
F 8.186348 12.866132 46.444209
F 8.186348 20.585932 46.444209
F 17.100198 5.146472 46.506409
F 17.100198 12.866232 46.506409
F 17.100198 20.585932 46.506409
F 25.928998 5.209782 46.695709
F 26.156498 13.096832 46.597709
F 25.989198 20.841432 46.480809
F 8.160928 7.719722 50.083209
F 8.160928 15.439432 50.083209
F 16.973198 7.719712 64.701509
F 8.103768 20.585932 58.271009
F 17.074798 7.719712 50.145409
F 17.074798 15.439432 50.145409
F 8.256198 20.585932 36.436909
F 25.985898 7.855722 50.231209
F 25.984998 15.579332 50.157109
F 17.125598 7.719712 42.867409
F 1.461858 1.299702 53.662909
F 32.958198 16.868032 61.223109
F 1.461858 9.019412 53.662909
F 28.384998 9.154912 53.802809
F 1.461858 16.739132 53.662909
F 28.319098 16.983232 53.997009
F 10.364098 1.286622 53.737809
F 10.364098 9.006332 53.737809
F 10.364098 16.726032 53.737809
F 19.241198 1.255412 53.892909
F 19.307098 9.116812 53.897509
F 19.404398 16.575132 53.768709
F 1.588878 3.846772 35.467809
F 1.436438 3.846772 57.301909
F 26.192698 5.172582 39.282809
F 28.425198 3.987112 57.833509
F 1.588878 11.566532 35.467809
F 1.436438 11.566532 57.301909
F 33.008098 19.537532 35.682209
F 28.290098 11.579332 57.598009
F 1.588878 19.286232 35.467809
F 1.436438 19.286232 57.301909
F 28.662398 19.481932 35.705809
F 30.568398 20.673732 58.645909
F 10.491098 3.859852 35.542709
F 10.338598 3.859852 57.376809
F 10.491098 11.579532 35.542709
F 10.338598 11.579532 57.376809
F 10.491098 19.299332 35.542709
F 10.338598 19.299332 57.376809
F 19.396798 3.843802 35.426509
F 19.212998 3.712632 57.461509
F 19.390098 11.562832 35.630209
F 19.330598 11.737232 57.462609
F 19.424898 19.364132 35.709509
F 19.342998 19.422932 57.492909
F 1.455328 3.846772 54.598209
F 32.724098 9.074542 39.278709
F 28.247798 3.776102 55.033009
F 1.455328 11.566532 54.598209
F 32.828398 17.032332 53.804909
F 28.333798 11.678932 54.839309
F 1.455328 19.286232 54.598209
F 32.813998 11.709132 43.128909
F 28.229398 19.500232 54.886909
F 10.510098 3.859852 32.813409
F 10.357698 3.859852 54.647509
F 10.510098 11.579532 32.813409
F 10.357698 11.579532 54.647509
F 10.510098 19.299332 32.813409
F 10.357698 19.299332 54.647509
F 24.052398 1.261182 36.837709
F 19.371598 3.908542 54.818209
F 32.660398 9.075982 51.032309
F 19.384098 11.776332 54.764009
F 30.765998 15.481432 35.603009
F 19.331398 19.135232 54.709809
F 1.480728 1.299702 50.959109
F 28.087698 1.528252 51.233409
F 1.480728 9.019412 50.959109
F 28.201298 9.118122 51.166309
F 1.480728 16.739132 50.959109
F 23.913998 19.434632 47.418309
F 10.383098 1.286622 51.008509
F 10.383098 9.006332 51.008509
F 10.383098 16.726032 51.008509
F 19.320198 1.198722 51.181909
F 19.261998 8.895462 51.160909
F 19.430498 16.596432 51.074709
F 3.816918 7.715912 32.769109
F 3.664488 7.715912 54.603309
F 32.749198 16.983132 46.527309
F 30.666198 7.906902 54.766109
F 3.816918 15.435632 32.769109
F 3.664488 15.435632 54.603309
F 30.758598 12.816432 36.658909
F 30.639398 15.535732 54.892309
F 8.103768 12.866132 58.271009
F 8.256198 12.866132 36.436909
F 8.059308 15.439432 64.639309
F 8.211738 15.439432 42.805209
F 12.738598 7.719712 32.829009
F 12.586198 7.719712 54.663109
F 12.738598 15.439432 32.829009
F 12.586198 15.439432 54.663109
F 8.059308 7.719722 64.639309
F 8.211738 7.719722 42.805209
F 30.462498 15.340932 42.766609
F 21.701398 7.774912 54.726209
F 32.861998 9.090442 36.621509
F 21.733198 15.333532 54.857609
F 8.103768 5.146462 58.271009
F 8.256198 5.146462 36.436909
F 3.689878 5.150282 50.964209
F 30.495098 5.153662 51.302809
F 3.689878 12.870032 50.964209
F 30.664298 12.978632 51.144709
F 3.689878 20.589732 50.964209
F 30.549698 20.652032 51.203609
F 12.611598 5.146472 51.024109
F 12.611598 12.866232 51.024109
F 12.611598 20.585932 51.024109
F 21.282098 5.255582 51.076509
F 21.583798 12.611832 51.015909
F 21.609998 20.587632 51.028309
F 3.670868 5.150282 53.688609
F 30.453998 5.275782 53.913709
F 3.670868 12.870032 53.688609
F 30.709098 12.889032 53.839809
F 3.670868 20.589732 53.688609
F 30.471198 20.812932 53.812409
F 12.592498 5.146472 53.753309
F 12.592498 12.866232 53.753309
F 12.592498 20.585932 53.753309
F 21.515798 5.289832 53.878809
F 21.769898 12.759632 53.850209
F 21.622898 20.554932 53.807209
F 3.797888 7.715912 35.493509
F 3.645458 7.715912 57.327609
F 30.759398 7.797902 35.561709
F 30.539898 7.722602 57.513809
F 3.797888 15.435632 35.493509
F 3.645458 15.435632 57.327609
F 32.977898 4.108392 35.557409
F 30.530198 15.534132 57.664509
F 26.102798 20.722232 61.271609
F 23.842498 16.750932 36.573709
F 3.797888 23.155332 35.493509
F 3.645458 23.155332 57.327609
F 25.991598 12.814532 61.293809
F 28.453898 11.557332 40.226609
F 1.607758 11.566532 32.764009
F 1.607758 3.846772 32.764009
F 12.719498 7.719712 35.558209
F 12.567098 7.719712 57.392409
F 12.719498 15.439432 35.558209
F 12.567098 15.439432 57.392409
F 25.929598 5.182452 61.146209
F 32.632798 19.480932 47.491109
F 21.576398 7.817782 35.491109
F 21.463498 7.706112 57.514609
F 21.598498 15.460032 35.709409
F 21.575998 15.659732 57.600609
F 17.170098 5.146472 36.499109
F 17.017598 5.146472 58.333209
F 5.905118 1.285362 53.707509
F 23.846298 3.811292 32.814009
F 5.905118 9.005072 53.707509
F 32.852298 8.959352 46.634109
F 5.905118 16.724832 53.707509
F 33.011598 3.758592 57.680909
F 14.820998 1.286622 53.768909
F 14.820998 9.006332 53.768909
F 14.820998 16.726032 53.768909
F 23.740498 1.321542 53.877209
F 23.907798 9.060412 53.679809
F 24.008798 16.757632 53.997309
F 6.032138 3.861112 35.512409
F 5.879698 3.861112 57.346609
F 25.949098 -0.053773 40.326409
F 32.573098 1.321012 58.630109
F 6.032138 11.580832 35.512409
F 5.879698 11.580832 57.346609
F 32.797198 11.585532 40.251109
F 21.523598 -0.018641 50.209509
F 6.032138 19.300532 35.512409
F 5.879698 19.300532 57.346609
F 32.676198 1.447732 39.279009
F 32.726298 19.386832 57.687809
F 14.947998 3.859852 35.573809
F 14.795498 3.859852 57.407909
F 14.947998 11.579532 35.573809
F 14.795498 11.579532 57.407909
F 14.947998 19.299332 35.573809
F 14.795498 19.299332 57.407909
F 23.834698 1.231352 39.468309
F 23.493298 4.037342 57.383109
F 24.109998 11.508032 35.801609
F 23.823598 11.707432 57.550009
F 24.077198 19.285232 35.698109
F 24.008498 19.392232 57.449509
F 6.051208 3.861112 32.781409
F 5.898778 3.861112 54.615509
F 32.970098 11.603432 47.371409
F 32.695098 9.097842 58.645109
F 6.051208 11.580832 32.781409
F 5.898778 11.580832 54.615509
F 32.670998 4.117072 62.058309
F 32.644298 16.920732 43.715009
F 6.051208 19.300532 32.781409
F 5.898778 19.300532 54.615509
F 32.860098 1.572102 36.457509
F 32.744098 17.059432 36.573909
F 14.966998 3.859852 32.844509
F 14.814598 3.859852 54.678709
F 14.966998 11.579532 32.844509
F 14.814598 11.579532 54.678709
F 14.966998 19.299332 32.844509
F 14.814598 19.299332 54.678709
F 28.391598 4.083462 32.981209
F 23.708798 4.047152 54.836209
F 32.609498 1.267352 46.637509
F 24.059798 11.753732 54.746509
F 28.473898 11.468932 35.937709
F 23.891498 19.395032 54.848109
F 5.924178 1.285362 50.976509
F 32.832998 1.524562 53.924309
F 5.924178 9.005072 50.976509
F 32.818598 9.179582 53.750709
F 5.924178 16.724832 50.976509
F 28.299498 19.308232 50.223909
F 14.839998 1.286622 51.039609
F 14.839998 9.006332 51.039609
F 14.839998 16.726032 51.039609
F 23.618098 1.507532 51.037609
F 23.680398 9.106382 51.044909
F 23.747998 16.720532 51.192309
F 8.281618 7.719722 32.797809
F 8.129188 7.719722 54.632009
F 8.281618 15.439432 32.797809
F 8.129188 15.439432 54.632009
F 16.998598 20.585932 61.062509
F 17.150998 20.585932 39.228409
F 17.195498 7.719712 32.860109
F 17.042998 7.719712 54.694209
F 17.195498 15.439432 32.860109
F 17.042998 15.439432 54.694209
F 26.153998 15.424232 62.317209
F 26.067998 15.543932 42.916509
F 19.202998 11.645132 64.826309
F 26.165898 7.894852 54.772209
F 26.147698 0.024340 35.577309
F 26.157398 15.635732 55.028209
F 16.998598 12.866232 61.062509
F 17.150998 12.866232 39.228409
F 8.154578 5.146462 50.993009
F 8.154578 12.866132 50.993009
F 8.154578 20.585932 50.993009
F 17.068398 5.146472 51.055209
F 17.068398 12.866232 51.055209
F 17.068398 20.585932 51.055209
F 25.936398 5.434042 51.320909
F 26.159698 12.961832 51.289509
F 26.205398 20.613332 51.249409
F 8.135528 5.146462 53.722209
F 8.135528 12.866132 53.722209
F 8.135528 20.585932 53.722209
F 17.049398 5.146472 53.784509
F 17.049398 12.866232 53.784509
F 17.049398 20.585932 53.784509
F 26.126998 5.284732 54.100309
F 26.272898 13.168932 53.976309
F 25.987598 20.773832 53.939809
F 8.262548 7.719722 35.527109
F 8.110118 7.719722 57.361309
F 8.262548 15.439432 35.527109
F 8.110118 15.439432 57.361309
F 16.998598 5.146472 61.062509
F 17.150998 5.146472 39.228409
F 25.964298 7.559912 62.134109
F 26.167098 7.783942 40.229109
F 17.176398 7.719712 35.589409
F 17.023998 7.719712 57.423509
F 17.176398 15.439432 35.589409
F 17.023998 15.439432 57.423509
F 16.992198 15.439432 61.972309
F 17.144698 15.439432 40.138109
F 26.155498 7.683272 35.560309
F 25.907298 7.887032 57.526909
F 19.444298 16.740732 39.328509
F 25.767698 15.618532 57.809109
F 8.084718 20.585932 61.000309
F 8.237158 20.585932 39.166109
F 1.563478 1.299702 39.106809
F 1.411048 1.299702 60.940909
F 28.202198 1.248302 39.350709
F 28.150498 1.350832 61.244409
F 1.563478 9.019412 39.106809
F 1.411048 9.019412 60.940909
F 28.345498 8.971102 39.228609
F 28.032798 9.106952 61.202809
F 1.563478 16.739132 39.106809
F 1.411048 16.739132 60.940909
F 21.531698 -0.020201 64.881109
F 28.416298 16.656832 61.451609
F 10.465698 1.286622 39.181709
F 10.313298 1.286622 61.015809
F 10.465698 9.006332 39.181709
F 10.313298 9.006332 61.015809
F 10.465698 16.726032 39.181709
F 10.313298 16.726032 61.015809
F 19.508098 1.259022 39.321309
F 19.222898 1.361692 61.042309
F 19.408398 9.103952 39.373609
F 19.319998 8.969182 61.172909
F 19.380198 11.694132 40.106209
F 19.315498 16.560132 61.056109
F 1.538058 3.846772 42.745809
F 1.385628 3.846772 64.579909
F 28.266198 3.910352 43.180609
F 28.391198 1.242972 54.007009
F 1.538068 11.566532 42.745809
F 1.385628 11.566532 64.579909
F 28.341898 11.764532 43.105009
F 21.541798 -0.069364 42.905409
F 1.538068 19.286232 42.745809
F 1.385628 19.286232 64.579909
F 28.417198 16.727732 39.063509
F 32.726898 8.956352 43.770109
F 10.440298 3.859852 42.820709
F 10.287798 3.859852 64.654809
F 10.440298 11.579532 42.820709
F 10.287798 11.579532 64.654809
F 10.440298 19.299332 42.820709
F 10.287798 19.299332 64.654809
F 19.272398 3.782632 42.945409
F 19.450898 11.582132 32.857509
F 19.348498 11.726432 42.924309
F 28.393198 3.871602 35.778509
F 19.319098 19.236232 43.176609
F 19.260798 3.847322 64.836109
F 1.556948 3.846772 40.042109
F 1.404518 3.846772 61.876209
F 28.308698 3.834712 40.389809
F 28.320698 3.985542 62.059009
F 1.556948 11.566532 40.042109
F 1.404518 11.566532 61.876209
F 24.109598 9.150502 39.340509
F 28.359398 11.710732 62.048809
F 1.556948 19.286232 40.042109
F 1.404518 19.286232 61.876209
F 32.794398 11.750832 64.987109
F 28.238398 19.226632 62.143909
F 10.459298 3.859852 40.091509
F 10.306898 3.859852 61.925609
F 10.459298 11.579532 40.091509
F 10.306898 11.579532 61.925609
F 10.459298 19.299332 40.091509
F 10.306898 19.299332 61.925609
F 19.413998 3.950342 40.197909
F 19.230398 3.818232 62.081609
F 23.941198 11.817332 40.279109
F 19.288798 11.646332 62.133009
F 19.294298 19.254932 40.405309
F 19.421798 19.390132 61.867309
F 1.582348 1.299702 36.403109
F 1.429908 1.299702 58.237209
F 26.138398 20.593132 43.613709
F 28.347098 1.371742 58.506309
F 1.582348 9.019412 36.403109
F 1.429908 9.019412 58.237209
F 28.435898 8.820932 36.433609
F 28.350998 8.912072 58.416209
F 1.582348 16.739132 36.403109
F 1.429918 16.739132 58.237209
F 26.157798 15.312332 35.568109
F 28.241998 16.659632 58.525609
F 10.484698 1.286622 36.452409
F 10.332298 1.286622 58.286609
F 10.484698 9.006332 36.452409
F 10.332298 9.006332 58.286609
F 10.484698 16.726032 36.452409
F 10.332298 16.726032 58.286609
F 19.335998 1.266962 36.521109
F 19.266598 1.207792 58.335309
F 19.365698 8.994492 36.519009
F 19.251798 9.146352 58.467009
F 19.280198 16.744832 36.604909
F 19.221898 16.808432 58.298909
F 3.766108 7.715912 40.047209
F 3.613678 7.715912 61.881309
F 30.552598 7.689212 40.187209
F 30.131898 7.780882 62.131809
F 3.766108 15.435632 40.047209
F 3.613678 15.435632 61.881309
F 30.705998 15.509232 40.036309
F 30.703198 15.480332 62.191709
F 8.084718 12.866132 61.000309
F 8.237158 12.866132 39.166109
F 8.084718 5.146462 61.000309
F 8.237158 5.146462 39.166109
F 12.687798 7.719712 40.107009
F 12.535398 7.719712 61.941109
F 12.687798 15.439432 40.107009
F 12.535398 15.439432 61.941109
F 26.220298 20.592632 58.464409
F 26.137698 20.583532 39.435309
F 21.764098 7.784612 40.171209
F 21.538098 7.707622 62.219409
F 21.637898 15.433632 40.239909
F 21.672898 15.401232 62.099709
F 16.992198 7.719712 61.972309
F 17.144698 7.719712 40.138109
F 3.791508 5.150282 36.408109
F 3.639068 5.150282 58.242309
F 30.625898 5.267212 36.544509
F 30.777598 5.264412 58.390909
F 3.791508 12.870032 36.408109
F 3.639068 12.870032 58.242309
F 30.613798 12.792932 39.390509
F 30.570898 12.948432 58.279009
F 3.791508 20.589732 36.408109
F 3.639068 20.589732 58.242309
F 30.697998 20.791132 36.774409
F 32.937098 4.267232 32.782709
F 12.713198 5.146472 36.468009
F 12.560698 5.146472 58.302109
F 12.713198 12.866232 36.468009
F 12.560698 12.866232 58.302109
F 12.713198 20.585932 36.468009
F 12.560698 20.585932 58.302109
F 21.537798 5.174302 36.439109
F 21.275898 5.121512 58.354409
F 21.767398 12.796532 36.562709
F 21.589198 13.001332 58.511209
F 32.815798 4.094922 54.889709
F 21.743698 20.708732 58.293709
F 3.772498 5.150282 39.132509
F 3.620058 5.150282 60.966709
F 30.560598 5.109122 39.179609
F 30.455298 5.275362 61.077009
F 3.772498 12.870032 39.132509
F 3.620058 12.870032 60.966709
F 28.383398 16.820632 36.291609
F 30.624298 13.070632 61.101009
F 3.772498 20.589732 39.132509
F 3.620058 20.589732 60.966709
F 32.748898 1.347202 43.876909
F 30.477398 20.517532 61.298309
F 12.694098 5.146472 39.197309
F 12.541698 5.146472 61.031409
F 12.694098 12.866232 39.197309
F 12.541698 12.866232 61.031409
F 12.694098 20.585932 39.197309
F 12.541698 20.585932 61.031409
F 21.344198 5.252242 43.807709
F 21.557398 5.105772 61.021209
F 21.778998 12.946632 39.206709
F 21.664398 12.780232 61.232109
F 21.474698 20.491032 39.158509
F 21.663998 20.705232 60.980409
F 3.747078 7.715912 42.771509
F 3.594648 7.715912 64.605709
F 30.426698 7.738602 42.885109
F 32.988498 16.894232 39.319909
F 3.747078 15.435632 42.771509
F 3.594648 15.435632 64.605709
F 26.135198 13.054232 43.842709
F 26.020398 0.204757 54.962509
F 26.010798 12.899932 58.576509
F 26.302598 12.799432 36.636509
F 3.747078 23.155332 42.771509
F 3.594648 23.155332 64.605709
F 26.067998 5.142092 58.437609
F 26.097198 5.078162 36.456409
F 23.789398 19.463432 64.781609
F 26.367698 20.552532 36.713709
F 12.668698 7.719712 42.836309
F 12.516298 7.719712 64.670409
F 12.668698 15.439432 42.836309
F 12.516298 15.439432 64.670409
F 17.017598 20.585932 58.333209
F 17.170098 20.585932 36.499109
F 21.660898 7.848742 42.907509
F 28.456598 19.203932 42.914609
F 21.759498 15.308332 43.212109
F 32.582598 16.851932 58.641909
F 17.170098 12.866232 36.499109
F 17.017598 12.866232 58.333209
F 6.006738 1.285362 39.151509
F 5.854308 1.285362 60.985609
F 25.974198 0.281256 64.722909
F 26.201498 7.701292 64.960209
F 6.006738 9.005072 39.151509
F 5.854308 9.005072 60.985609
F 30.706798 0.041572 33.034709
F 25.659698 0.134538 61.883509
F 6.006738 16.724832 39.151509
F 5.854308 16.724832 60.985609
F 26.072098 15.414732 65.083909
F 32.696198 19.594632 54.807609
F 14.922598 1.286622 39.212809
F 14.770098 1.286622 61.046909
F 14.922598 9.006332 39.212809
F 14.770098 9.006332 61.046909
F 14.922598 16.726032 39.212809
F 14.770098 16.726032 61.046909
F 28.365198 1.358242 36.507109
F 23.393398 1.445242 60.988309
F 21.651198 5.196712 39.213109
F 23.961998 9.021462 61.185809
F 23.899998 16.662032 39.199209
F 23.722898 16.781232 61.273309
F 5.981318 3.861112 42.790509
F 5.828888 3.861112 64.624609
F 23.951898 19.417832 32.921809
F 12.687798 23.159132 40.107009
F 5.981318 11.580832 42.790509
F 5.828888 11.580832 64.624609
F 32.965798 19.635132 32.982709
F 12.535398 23.159132 61.941109
F 5.981318 19.300532 42.790509
F 5.828888 19.300532 64.624609
F 21.547998 15.666432 64.806609
F 28.462198 11.508332 64.800709
F 14.897198 3.859852 42.851809
F 14.744698 3.859852 64.686009
F 14.897198 11.579532 42.851809
F 14.744698 11.579532 64.686009
F 14.897198 19.299332 42.851809
F 14.744698 19.299332 64.686009
F 23.730298 3.915332 42.933609
F 30.402798 0.097669 47.731309
F 23.954398 11.615832 42.953609
F 19.202498 19.429532 64.603909
F 26.229098 15.522132 40.177809
F 26.340198 15.552432 32.799909
F 6.000398 3.861112 40.059409
F 5.847968 3.861112 61.893609
F 32.791398 3.985532 47.403209
F 26.005598 -0.064575 47.560409
F 6.000398 11.580832 40.059409
F 5.847968 11.580832 61.893609
F 32.893398 19.589632 50.245109
F 25.964898 0.081859 57.677009
F 6.000398 19.300532 40.059409
F 5.847968 19.300532 61.893609
F 30.500998 15.685132 64.792609
F 21.593498 20.569332 43.848909
F 14.916198 3.859852 40.122609
F 14.763798 3.859852 61.956709
F 14.916198 11.579532 40.122609
F 14.763798 11.579532 61.956709
F 14.916198 19.299332 40.122609
F 14.763798 19.299332 61.956709
F 23.912498 3.999032 40.238109
F 23.722898 3.903122 62.137009
F 26.364998 12.902932 39.296309
F 23.807198 11.490932 62.231909
F 23.899998 19.410432 40.155409
F 23.792598 19.530432 62.138909
F 6.025798 1.285362 36.420409
F 5.873358 1.285362 58.254509
F 23.632598 3.989172 64.845909
F 32.784398 11.613332 57.591609
F 6.025798 9.005072 36.420409
F 5.873358 9.005072 58.254509
F 17.144698 23.159132 40.138109
F 32.814798 3.962382 42.918209
F 6.025798 16.724832 36.420409
F 5.873358 16.724832 58.254509
F 23.755698 11.508032 64.876109
F 28.476498 19.244632 57.498009
F 14.941598 1.286622 36.483509
F 14.789198 1.286622 58.317709
F 14.941598 9.006332 36.483509
F 14.789198 9.006332 58.317709
F 14.941598 16.726032 36.483509
F 14.789198 16.726032 58.317709
F 32.652298 19.496632 64.918709
F 23.716998 1.526322 58.305309
F 23.878298 8.966662 36.549409
F 23.673898 9.180362 58.416709
F 30.541098 7.846252 65.056409
F 23.613598 16.957632 58.640009
F 8.230808 7.719722 40.075909
F 8.078368 7.719722 61.910009
F 8.230808 15.439432 40.075909
F 8.078368 15.439432 61.910009
F 12.516298 23.159132 64.670409
F 12.636998 23.159132 47.385109
F 8.179998 0.000013 47.353909
F 12.617898 23.159132 50.114309
F 16.973198 23.159132 64.701509
F 17.125598 23.159132 42.867409
F 17.093898 23.159132 47.416209
F 8.281618 0.000013 32.797809
F 17.074798 23.159132 50.145409
F 8.129188 0.000013 54.632009
F 12.668698 23.159132 42.836309
F 8.262548 0.000013 35.527109
F 23.669798 19.350632 42.940609
F 12.738598 23.159132 32.829009
F 12.586198 23.159132 54.663109
F 8.110118 0.000013 57.361309
F 8.230808 0.000013 40.075909
F 12.719498 23.159132 35.558209
F 12.567098 23.159132 57.392409
F 8.078368 0.000013 61.910009
F 17.195498 23.159132 32.860109
F 17.042998 23.159132 54.694209
F 16.992198 23.159132 61.972309
F 32.833798 4.031222 64.811709
F 17.176398 23.159132 35.589409
F 17.023998 23.159132 57.423509
F 21.661998 20.494632 36.573609
F 28.214198 3.909032 64.799209
F 32.755498 19.626632 42.945209
F 21.693898 7.652002 64.944509
F 28.100398 19.303232 64.768909
F 30.499398 -0.120606 57.615209
F 30.558598 0.371534 40.304709
F 26.077998 0.225460 32.963809
F 21.792498 0.113266 35.627809
F 30.462198 0.134374 62.238509
F 30.722498 0.192087 35.675809
F 28.288398 19.419332 32.899209
F 30.570598 0.021346 64.963509
F 26.246098 23.174832 50.262009
F 21.560798 23.214732 54.666609
F 21.736098 22.957832 35.618009
F 21.568798 23.281732 40.012009
F 21.593298 0.052691 57.481109
F 30.379998 0.242327 50.384809
F 30.538798 0.023272 43.114609
F 21.635098 7.679832 32.606509
F 23.957798 11.756032 33.049509
F 28.417998 11.845332 33.130709
F 1.360238 1.299702 68.218909
F 1.207798 1.299702 90.053109
F 28.403298 1.529172 68.435009
F 32.722098 9.230272 65.974909
F 1.360238 9.019412 68.218909
F 1.207798 9.019412 90.053109
F 28.435598 9.057632 68.835909
F 28.016298 9.384242 90.533709
F 1.360238 16.739132 68.218909
F 1.207798 16.739132 90.053109
F 28.417898 16.349332 68.453809
F 25.608598 20.718932 90.388409
F 10.262398 1.286622 68.293909
F 10.109998 1.286622 90.128009
F 10.262398 9.006332 68.293909
F 10.109998 9.006332 90.128009
F 10.262398 16.726032 68.293909
F 10.109998 16.726032 90.128009
F 19.314798 1.287102 68.310509
F 19.146598 1.213102 90.046409
F 19.151398 9.033182 68.409709
F 19.105198 8.865362 90.255009
F 19.253298 16.812632 68.179709
F 19.119998 16.721732 90.283309
F 1.334818 3.846772 71.858009
F 1.182388 3.846772 93.692109
F 21.314998 5.149272 72.993109
F 25.896298 5.344962 94.978109
F 1.334818 11.566532 71.858009
F 1.182388 11.566532 93.692109
F 28.280898 11.494532 72.113009
F 27.988198 12.012332 94.206409
F 1.334818 19.286232 71.858009
F 1.182388 19.286232 93.692109
F 28.344598 19.468832 72.134409
F 27.966698 19.280432 93.944709
F 10.236998 3.859852 71.932909
F 10.084598 3.859852 93.767009
F 10.236998 11.579532 71.932909
F 10.084598 11.579532 93.767009
F 10.236998 19.299332 71.932909
F 10.084598 19.299332 93.767009
F 19.133798 3.852872 72.047109
F 19.066298 3.800732 93.781809
F 19.135798 11.669032 71.952009
F 19.054998 11.580632 93.827709
F 19.209798 19.356932 72.012709
F 19.078198 19.267432 93.956309
F 1.353708 3.846772 69.154209
F 1.201268 3.846772 90.988409
F 28.074398 3.980432 69.451809
F 28.027398 4.176622 91.210409
F 1.353708 11.566532 69.154209
F 1.201268 11.566532 90.988409
F 28.164798 11.736432 69.438109
F 28.155898 11.946032 91.475309
F 1.353708 19.286232 69.154209
F 1.201268 19.286232 90.988409
F 28.374198 19.038632 69.379509
F 21.559898 13.035632 65.780309
F 10.256098 3.859852 69.203609
F 10.103698 3.859852 91.037809
F 10.256098 11.579532 69.203609
F 10.103698 11.579532 91.037809
F 10.256098 19.299332 69.203609
F 10.103698 19.299332 91.037809
F 19.091898 3.733692 69.379909
F 19.148698 3.824332 91.051309
F 19.195998 11.726032 69.244609
F 18.899098 11.525532 91.006609
F 19.302698 19.366432 69.284809
F 19.066598 19.324032 91.074909
F 1.226668 1.299702 87.349309
F 30.073098 8.022912 87.020309
F 28.111098 1.506072 87.618909
F 1.226668 9.019412 87.349309
F 19.044698 1.259482 94.646409
F 21.215198 15.519432 91.313309
F 1.226668 16.739132 87.349309
F 32.607898 1.723942 87.464709
F 28.135298 16.989132 87.769909
F 10.281498 1.286622 65.564609
F 10.129098 1.286622 87.398709
F 10.281498 9.006332 65.564609
F 10.129098 9.006332 87.398709
F 10.281498 16.726032 65.564609
F 10.129098 16.726032 87.398709
F 19.225298 16.862832 65.424309
F 19.100698 1.147992 87.416609
F 32.847598 1.556192 75.891509
F 19.056598 8.929422 87.498109
F 23.783898 16.866132 65.802909
F 19.132598 16.869732 87.581509
F 3.562868 7.715912 69.159309
F 3.410428 7.715912 90.993509
F 30.690798 7.863892 69.690209
F 30.322798 5.649462 90.421609
F 3.562868 15.435632 69.159309
F 3.410428 15.435632 90.993509
F 30.706198 15.333632 69.473609
F 30.308098 15.657532 91.492809
F 25.966498 15.651832 86.866309
F 25.727198 8.014442 86.619009
F 3.461238 23.155332 83.715409
F 16.820698 15.439432 86.535609
F 12.484498 7.719712 69.219209
F 12.332098 7.719712 91.053309
F 12.484498 15.439432 69.219209
F 12.332098 15.439432 91.053309
F 16.820698 7.719712 86.535609
F 3.512058 23.155332 76.437409
F 21.440098 7.646352 69.284509
F 21.254398 5.209422 94.681209
F 21.490598 15.570832 69.257309
F 23.459798 11.618032 94.140009
F 3.410428 23.155332 90.993509
F 3.562868 23.155332 69.159309
F 3.588258 5.150282 65.520309
F 3.435828 5.150282 87.354409
F 32.817198 16.926432 68.604009
F 30.297798 5.318202 87.723509
F 3.588258 12.870032 65.520309
F 3.435828 12.870032 87.354409
F 32.623098 1.676232 83.236209
F 30.264298 13.100732 87.620909
F 3.588258 20.589732 65.520309
F 3.435828 20.589732 87.354409
F 32.556198 9.463722 87.708609
F 30.482998 20.847632 87.531309
F 12.509898 5.146472 65.580209
F 12.357498 5.146472 87.414309
F 12.509898 12.866232 65.580209
F 12.357498 12.866232 87.414309
F 12.509898 20.585932 65.580209
F 12.357498 20.585932 87.414309
F 32.507098 9.161502 83.145609
F 23.703198 9.070712 83.092209
F 32.736098 11.793732 72.397609
F 21.265898 12.710732 87.525909
F 26.000398 0.182415 83.882109
F 21.342398 20.636832 87.486109
F 3.569248 5.150282 68.244709
F 3.416818 5.150282 90.078809
F 30.423298 5.235652 68.523109
F 25.834398 7.958332 91.414809
F 3.569248 12.870032 68.244709
F 3.416818 12.870032 90.078809
F 30.517298 12.834932 68.663409
F 30.457498 13.201532 90.417809
F 3.569248 20.589732 68.244709
F 3.416818 20.589732 90.078809
F 30.476298 20.671232 68.432109
F 30.261898 20.793432 90.358809
F 12.490898 5.146472 68.309409
F 12.338498 5.146472 90.143609
F 12.490898 12.866232 68.309409
F 12.338498 12.866232 90.143609
F 12.490898 20.585932 68.309409
F 12.338498 20.585932 90.143609
F 21.310098 5.077072 68.524309
F 21.327998 5.297812 90.286509
F 21.515398 12.794032 68.470409
F 21.332898 15.452732 93.952409
F 21.623398 20.648032 68.211109
F 21.286798 20.673432 90.276209
F 3.543838 7.715912 71.883709
F 3.391398 7.715912 93.717809
F 30.555198 7.827762 72.389809
F 30.289598 8.025552 94.198609
F 3.543838 15.435632 71.883709
F 3.391398 15.435632 93.717809
F 30.523598 15.597032 72.269609
F 30.312198 15.652432 94.238309
F 7.906878 15.439432 86.473409
F 7.906878 7.719722 86.473409
F 3.543838 23.155332 71.883709
F 3.391398 23.155332 93.717809
F 25.786398 20.770932 83.020909
F 28.253898 19.461232 79.538809
F 1.379098 16.739132 65.515209
F 1.379098 9.019412 65.515209
F 12.465498 7.719712 71.948409
F 12.312998 7.719712 93.782609
F 12.465498 15.439432 71.948409
F 12.312998 15.439432 93.782609
F 25.895998 5.282162 83.170609
F 16.846098 20.585932 82.896609
F 23.724698 3.746492 76.679309
F 21.386298 7.786682 93.998909
F 21.530498 15.263732 72.097709
F 25.636798 13.077932 95.036609
F 14.636798 16.726032 80.151809
F 14.636798 9.006332 80.151809
F 5.803498 1.285362 68.263609
F 5.651058 1.285362 90.097809
F 32.633898 11.968632 86.791609
F 32.365998 1.631832 90.177509
F 5.803498 9.005072 68.263609
F 5.651058 9.005072 90.097809
F 30.548398 0.001552 76.677309
F 32.655698 19.517032 79.488509
F 5.803498 16.724832 68.263609
F 5.651058 16.724832 90.097809
F 32.549698 17.002532 90.299809
F 30.504898 13.066632 65.782309
F 14.719298 1.286622 68.325009
F 14.566898 1.286622 90.159109
F 14.719298 9.006332 68.325009
F 14.566898 9.006332 90.159109
F 14.719298 16.726032 68.325009
F 14.566898 16.726032 90.159109
F 30.384998 5.255152 65.760109
F 23.614998 1.426212 90.179509
F 23.611398 9.004772 68.376609
F 23.427198 9.167182 90.516909
F 23.754898 16.846132 68.595709
F 23.418798 16.758332 90.319509
F 5.778078 3.861112 71.902709
F 5.625648 3.861112 93.736809
F 30.407298 0.296426 83.853309
F 32.583698 4.158932 93.805209
F 5.778078 11.580832 71.902709
F 5.625648 11.580832 93.736809
F 32.632898 1.510932 73.228009
F 32.578198 11.883132 94.154009
F 5.778078 19.300532 71.902709
F 5.625648 19.300532 93.736809
F 32.934398 19.521332 72.304009
F 32.536798 19.656232 94.015309
F 14.693898 3.859852 71.964009
F 14.541498 3.859852 93.798109
F 14.693898 11.579532 71.964009
F 14.541498 11.579532 93.798109
F 14.693898 19.299332 71.964009
F 14.541498 19.299332 93.798109
F 28.118498 1.301402 80.161009
F 23.608498 3.935772 93.903609
F 23.705598 11.714232 71.849809
F 25.544798 15.511632 93.803209
F 23.825198 19.335632 72.135709
F 23.400298 19.488432 93.993009
F 5.797158 3.861112 69.171609
F 5.644718 3.861112 91.005709
F 32.786898 3.968432 72.230509
F 32.497698 17.080232 94.838809
F 5.797158 11.580832 69.171609
F 5.644718 11.580832 91.005709
F 32.645598 9.101202 80.390209
F 32.733398 11.834032 91.410709
F 5.797158 19.300532 69.171609
F 5.644718 19.300532 91.005709
F 32.828098 11.713432 69.635309
F 32.427998 16.977632 97.674509
F 14.712998 3.859852 69.234709
F 14.560498 3.859852 91.068909
F 14.712998 11.579532 69.234709
F 14.560498 11.579532 91.068909
F 14.712998 19.299332 69.234709
F 14.560498 19.299332 91.068909
F 23.650998 3.894762 69.403909
F 23.762098 4.069292 91.078409
F 23.635998 11.459032 69.310209
F 21.278598 7.740922 91.339309
F 23.794898 19.317432 69.583409
F 23.499798 19.352532 91.274709
F 5.822548 1.285362 65.532609
F 5.670118 1.285362 87.366709
F 25.660998 13.137032 97.585909
F 28.126498 1.485442 90.307609
F 5.822548 9.005072 65.532609
F 5.670118 9.005072 87.366709
F 32.448798 4.278182 84.173909
F 32.681298 9.308332 90.409709
F 5.822548 16.724832 65.532609
F 5.670118 16.724832 87.366709
F 32.794798 19.444532 69.634609
F 32.575098 16.997132 87.622309
F 14.738398 1.286622 65.595709
F 14.585898 1.286622 87.429809
F 14.738398 9.006332 65.595709
F 14.585898 9.006332 87.429809
F 14.738398 16.726032 65.595709
F 14.585898 16.726032 87.429809
F 25.988198 20.618632 65.862309
F 23.438898 1.417102 87.465309
F 21.535998 15.572832 79.365509
F 21.179498 12.877132 90.297009
F 32.639198 11.798432 79.706409
F 23.666698 16.784232 87.471509
F 8.027558 7.719722 69.188109
F 7.875128 7.719722 91.022209
F 8.027558 15.439432 69.188109
F 7.875128 15.439432 91.022209
F 16.846098 12.866232 82.896609
F 16.846098 5.146472 82.896609
F 16.941398 7.719712 69.250309
F 16.788998 7.719712 91.084409
F 16.941398 15.439432 69.250309
F 16.788998 15.439432 91.084409
F 14.636798 1.286612 80.151809
F 23.511998 8.990602 97.750109
F 25.981598 7.735902 69.375809
F 23.547498 11.796432 91.367909
F 25.964198 15.419432 69.378809
F 25.812298 15.717032 91.059409
F 7.932288 20.585932 82.834409
F 7.932288 12.866132 82.834409
F 8.052958 5.146462 65.549009
F 7.900518 5.146462 87.383209
F 8.052958 12.866132 65.549009
F 7.900518 12.866132 87.383209
F 8.052958 20.585932 65.549009
F 7.900518 20.585932 87.383209
F 16.966798 5.146472 65.611309
F 16.814398 5.146472 87.445409
F 16.966798 12.866232 65.611309
F 16.814398 12.866232 87.445409
F 16.966798 20.585932 65.611309
F 16.814398 20.585932 87.445409
F 32.707798 4.187192 76.695009
F 25.754498 5.417112 87.472009
F 25.946498 5.142782 65.913109
F 25.687098 13.000332 87.557509
F 32.688498 16.958932 80.489109
F 26.043998 15.644132 84.055609
F 8.033908 5.146462 68.278309
F 7.881478 5.146462 90.112409
F 8.033908 12.866132 68.278309
F 7.881478 12.866132 90.112409
F 8.033908 20.585932 68.278309
F 7.881478 20.585932 90.112409
F 16.947798 5.146472 68.340509
F 16.795298 5.146472 90.174709
F 16.947798 12.866232 68.340509
F 16.795298 12.866232 90.174709
F 16.947798 20.585932 68.340509
F 16.795298 20.585932 90.174709
F 25.970698 5.199812 68.536409
F 25.928098 5.613852 90.242709
F 26.012298 12.778932 68.319709
F 25.907098 13.167532 90.384809
F 26.058598 20.409632 68.592109
F 25.904798 20.842432 97.579709
F 8.008498 7.719722 71.917309
F 7.856058 7.719722 93.751509
F 8.008498 15.439432 71.917309
F 7.856058 15.439432 93.751509
F 7.932288 5.146462 82.834409
F 25.901598 20.620232 80.298409
F 5.720928 16.724832 80.088709
F 32.756098 9.171282 68.633509
F 16.922398 7.719712 71.979609
F 16.769898 7.719712 93.813709
F 16.922398 15.439432 71.979609
F 16.769898 15.439432 93.813709
F 5.720928 9.005072 80.088709
F 30.236098 5.519632 83.306609
F 25.834098 7.780432 72.163309
F 25.759598 7.826932 94.159409
F 25.885198 15.558332 72.247509
F 28.144198 16.989932 90.395909
F 25.975698 12.875832 80.237809
F 28.182598 3.901112 79.621909
F 1.309428 1.299702 75.497009
F 1.156988 1.299702 97.331109
F 30.358798 0.288625 93.825109
F 32.628498 19.499032 84.046509
F 1.309428 9.019412 75.497009
F 1.156988 9.019412 97.331109
F 28.014198 9.239312 75.871009
F 27.991398 17.051632 97.702109
F 1.309428 16.739132 75.497009
F 1.156988 16.739132 97.331109
F 28.345498 16.700832 75.886709
F 32.288798 9.295122 97.925209
F 10.211598 1.286622 75.571909
F 10.059198 1.286622 97.406009
F 10.211598 9.006332 75.571909
F 10.059198 9.006332 97.406009
F 10.211598 16.726032 75.571909
F 10.059198 16.726032 97.406009
F 19.181898 1.393112 75.641909
F 23.796098 1.347312 68.492409
F 19.150798 8.947982 75.676609
F 32.660298 16.999432 65.838909
F 19.159798 16.591332 75.825609
F 28.272898 1.378002 75.876409
F 1.284008 3.846772 79.136009
F 30.284698 8.002892 84.371909
F 1.284008 11.566532 79.136009
F 28.341798 11.744132 79.412909
F 1.284008 19.286232 79.136009
F 30.426198 20.840432 76.013009
F 10.186198 3.859852 79.210909
F 10.186198 11.579532 79.210909
F 10.186198 19.299332 79.210909
F 19.223598 3.830252 79.255909
F 19.153898 11.767932 79.273909
F 19.069198 19.289632 79.346709
F 1.302898 3.846772 76.432309
F 7.875128 0.000013 91.022209
F 28.161698 3.915682 76.945509
F 1.302898 11.566532 76.432309
F 8.008498 0.000013 71.917309
F 28.256098 11.852332 76.696009
F 1.302898 19.286232 76.432309
F 7.856058 0.000013 93.751509
F 28.305198 19.430232 76.781209
F 10.205298 3.859852 76.481709
F 10.205298 11.579532 76.481709
F 10.205298 19.299332 76.481709
F 19.075298 3.996232 76.463009
F 19.280898 11.650232 76.341009
F 19.090598 19.349632 76.574909
F 1.328288 1.299702 72.793309
F 1.175858 1.299702 94.627409
F 23.707698 3.931742 72.178409
F 28.142898 1.555282 94.701609
F 1.328288 9.019412 72.793309
F 1.175858 9.019412 94.627409
F 28.102698 9.009762 73.126009
F 28.108198 9.359922 95.069009
F 1.328288 16.739132 72.793309
F 1.175858 16.739132 94.627409
F 28.380598 16.917732 73.045109
F 28.007998 19.565632 91.226409
F 10.230698 1.286622 72.842609
F 10.078198 1.286622 94.676809
F 10.230698 9.006332 72.842609
F 10.078198 9.006332 94.676809
F 10.230698 16.726032 72.842609
F 10.078198 16.726032 94.676809
F 19.190398 1.254592 73.017509
F 32.708798 11.842232 76.809709
F 19.235698 9.027912 72.904809
F 19.016698 8.950502 94.749709
F 19.222198 16.613132 72.809309
F 18.938798 16.767032 94.762109
F 3.512058 7.715912 76.437409
F 30.338898 7.955472 76.721609
F 3.512058 15.435632 76.437409
F 30.577098 15.619032 76.707309
F 16.865198 20.585932 80.167409
F 16.865198 12.866232 80.167409
F 12.433698 7.719712 76.497209
F 12.433698 15.439432 76.497209
F 16.865198 5.146472 80.167409
F 21.360298 7.721342 76.564209
F 21.543498 15.432632 76.677509
F 5.720928 1.285362 80.088709
F 3.537448 5.150282 72.798409
F 3.385018 5.150282 94.632509
F 30.383198 5.072602 73.151209
F 30.356898 5.471172 94.949009
F 3.537448 12.870032 72.798409
F 3.385018 12.870032 94.632509
F 30.335498 13.033932 73.040609
F 30.209098 13.013132 95.137609
F 3.537448 20.589732 72.798409
F 3.385018 20.589732 94.632509
F 30.425698 20.825132 73.193609
F 30.221998 20.947532 94.974209
F 12.459098 5.146472 72.858209
F 12.306698 5.146472 94.692309
F 12.459098 12.866232 72.858209
F 12.306698 12.866232 94.692309
F 12.459098 20.585932 72.858209
F 12.306698 20.585932 94.692309
F 21.533498 7.756232 72.083709
F 23.581398 9.050052 94.997909
F 21.540998 12.599632 72.939209
F 21.164398 12.963832 94.893609
F 32.833298 4.050502 69.510809
F 21.141098 20.739932 94.957809
F 3.518438 5.150282 75.522709
F 3.366008 5.150282 97.356909
F 30.234098 5.310642 75.950909
F 28.125798 3.878142 72.311609
F 3.518438 12.870032 75.522709
F 3.366008 12.870032 97.356909
F 30.418098 13.086332 75.836009
F 32.621298 1.564102 80.467509
F 3.518438 20.589732 75.522709
F 3.366008 20.589732 97.356909
F 26.008698 20.572132 75.717609
F 25.874298 0.083398 79.260309
F 12.440098 5.146472 75.587509
F 12.287598 5.146472 97.421609
F 12.440098 12.866232 75.587509
F 12.287598 12.866232 97.421609
F 12.440098 20.585932 75.587509
F 12.287598 20.585932 97.421609
F 21.382798 5.046092 75.646809
F 30.249698 0.230624 91.160909
F 21.627998 12.916932 75.647209
F 28.386798 1.410052 65.602609
F 23.910398 19.389532 76.746709
F 19.028798 9.030712 97.589009
F 3.493028 7.715912 79.161809
F 30.407898 7.851002 79.446209
F 3.493028 15.435632 79.161809
F 30.591198 15.533032 79.405509
F 7.951328 20.585932 80.105109
F 3.493028 23.155332 79.161809
F 7.951328 12.866132 80.105109
F 23.496298 4.032912 86.653409
F 12.414698 7.719712 79.226509
F 12.414698 15.439432 79.226509
F 7.951328 5.146462 80.105109
F 21.375798 8.066002 79.295909
F 21.399298 12.824932 82.887809
F 32.331798 1.580482 97.534409
F 5.752688 1.285362 75.541709
F 5.600248 1.285362 97.375809
F 28.268798 9.131302 66.011809
F 32.808398 9.160532 76.012309
F 5.752688 9.005072 75.541709
F 5.600248 9.005072 97.375809
F 19.177598 1.177022 65.630609
F 23.733298 1.285552 83.159809
F 5.752688 16.724832 75.541709
F 5.600248 16.724832 97.375809
F 32.764698 17.016932 75.951709
F 32.600698 11.777732 84.126209
F 14.668498 1.286622 75.603009
F 14.516098 1.286622 97.437209
F 14.668498 9.006332 75.603009
F 14.516098 9.006332 97.437209
F 14.668498 16.726032 75.603009
F 14.516098 16.726032 97.437209
F 23.714698 1.191012 75.544109
F 32.723298 16.932632 73.185109
F 23.398298 9.071792 75.597309
F 28.203898 1.433982 82.780209
F 23.815098 16.756132 75.914309
F 21.326098 13.120632 97.742409
F 5.727268 3.861112 79.180709
F 21.473898 20.540632 75.775209
F 5.727268 11.580832 79.180709
F 21.475098 20.612432 72.967909
F 5.727268 19.300532 79.180709
F 12.433698 23.159132 76.497209
F 14.643098 3.859852 79.242009
F 14.643098 11.579532 79.242009
F 14.643098 19.299332 79.242009
F 23.579598 4.035302 79.377709
F 23.725198 11.698432 79.272509
F 25.812598 0.159508 86.647209
F 5.746348 3.861112 76.449609
F 27.928698 1.423272 97.575109
F 5.746348 11.580832 76.449609
F 32.689898 1.501782 68.501309
F 5.746348 19.300532 76.449609
F 21.245998 5.023252 97.533309
F 14.662198 3.859852 76.512809
F 14.662198 11.579532 76.512809
F 14.662198 19.299332 76.512809
F 23.851898 1.289492 80.254309
F 23.714398 11.614832 76.657209
F 25.968598 15.462532 79.441809
F 5.771738 1.285362 72.810609
F 5.619308 1.285362 94.644809
F 32.478598 19.473732 91.395909
F 32.541998 1.561742 94.747609
F 5.771738 9.005072 72.810609
F 5.619308 9.005072 94.644809
F 32.744498 9.289842 73.225209
F 32.547598 9.130782 95.129809
F 5.771738 16.724832 72.810609
F 5.619308 16.724832 94.644809
F 21.406998 -0.033111 72.249509
F 25.679798 5.099152 97.784409
F 14.687598 1.286622 72.873809
F 14.535098 1.286622 94.707909
F 14.687598 9.006332 72.873809
F 14.535098 9.006332 94.707909
F 14.687598 16.726032 72.873809
F 14.535098 16.726032 94.707909
F 23.762698 1.300062 72.773609
F 23.470498 1.349932 94.794409
F 23.695598 9.066902 72.883509
F 12.414698 23.159132 79.226509
F 23.585198 16.738332 73.118209
F 23.420398 16.856732 94.943109
F 7.976748 7.719722 76.466109
F 7.976748 15.439432 76.466109
F 27.969898 19.499632 84.086509
F 16.890598 7.719712 76.528309
F 16.890598 15.439432 76.528309
F 23.800498 11.785832 83.769309
F 25.715498 8.009972 76.782709
F 23.754798 19.202632 79.428509
F 25.855498 5.215822 80.238509
F 8.002138 5.146462 72.827109
F 7.849708 5.146462 94.661209
F 8.002138 12.866132 72.827109
F 7.849708 12.866132 94.661209
F 8.002138 20.585932 72.827109
F 7.849708 20.585932 94.661209
F 16.915998 5.146472 72.889309
F 16.763598 5.146472 94.723409
F 16.915998 12.866232 72.889309
F 16.763598 12.866232 94.723409
F 16.915998 20.585932 72.889309
F 16.763598 20.585932 94.723409
F 25.937298 5.128492 73.136609
F 28.264298 4.148682 93.917209
F 26.017098 12.944532 73.027409
F 27.793498 16.681932 94.877709
F 26.089898 20.704532 72.999409
F 25.728198 20.604832 94.967209
F 7.983098 5.146462 75.556409
F 7.830668 5.146462 97.390509
F 7.983098 12.866132 75.556409
F 7.830668 12.866132 97.390509
F 7.983098 20.585932 75.556409
F 7.830668 20.585932 97.390509
F 16.896998 5.146472 75.618609
F 16.744498 5.146472 97.452709
F 16.896998 12.866232 75.618609
F 16.744498 12.866232 97.452709
F 16.896998 20.585932 75.618609
F 16.744498 20.585932 97.452709
F 25.747698 5.340242 75.877809
F 30.448598 20.944232 97.665109
F 25.913398 12.805232 75.705709
F 28.327698 1.358342 73.037509
F 25.967298 15.481832 76.778209
F 32.626298 4.190202 86.859609
F 7.957688 7.719722 79.195409
F 7.957688 15.439432 79.195409
F 23.636198 3.987962 83.851109
F 14.611398 19.299332 83.790809
F 16.871498 7.719712 79.257609
F 16.871498 15.439432 79.257609
F 14.611398 11.579532 83.790809
F 26.025098 7.884742 79.521109
F 23.649798 16.573132 83.062009
F 16.839798 15.439432 83.806409
F 1.258618 1.299702 82.775009
F 19.061498 1.312192 97.378809
F 1.258618 9.019412 82.775009
F 26.037598 7.935042 83.936709
F 1.258618 16.739132 82.775009
F 28.229598 17.008932 82.943809
F 10.160798 1.286622 82.850009
F 10.160798 9.006332 82.850009
F 10.160798 16.726032 82.850009
F 19.180298 1.287172 82.970009
F 19.041198 9.212832 83.139809
F 19.138998 16.701332 82.892409
F 1.233198 3.846772 86.414109
F 28.039298 4.183482 86.800009
F 1.233198 11.566532 86.414109
F 27.979298 11.970632 86.706409
F 1.233198 19.286232 86.414109
F 28.160198 19.598532 86.888309
F 10.135398 3.859852 86.489009
F 10.135398 11.579532 86.489009
F 10.135398 19.299332 86.489009
F 18.999198 3.744212 86.487009
F 18.973798 11.375532 86.602309
F 19.107698 19.380332 86.564609
F 1.252078 3.846772 83.710309
F 28.074098 4.017382 84.069409
F 1.252078 11.566532 83.710309
F 28.063498 11.778232 83.880709
F 1.252078 19.286232 83.710309
F 30.322198 20.685632 83.190909
F 10.154498 3.859852 83.759709
F 10.154498 11.579532 83.759709
F 10.154498 19.299332 83.759709
F 19.198398 3.885292 83.742609
F 19.092498 11.687932 83.806109
F 19.201898 19.289732 83.856609
F 1.277478 1.299702 80.071309
F 19.362598 9.096902 65.716109
F 1.277478 9.019412 80.071309
F 28.212398 9.298472 82.953609
F 1.277478 16.739132 80.071309
F 28.284598 16.677432 80.415609
F 10.179898 1.286622 80.120709
F 10.179898 9.006332 80.120709
F 10.179898 16.726032 80.120709
F 19.158598 1.302102 80.140909
F 19.185898 9.122352 80.360209
F 19.239598 16.733032 80.263809
F 3.461238 7.715912 83.715409
F 27.840698 9.431162 87.627509
F 3.461238 15.435632 83.715409
F 30.274798 15.640632 84.188909
F 16.839798 7.719712 83.806409
F 7.925938 15.439432 83.744109
F 12.382898 7.719712 83.775309
F 12.382898 15.439432 83.775309
F 7.925938 7.719722 83.744109
F 21.361198 7.976422 83.873409
F 21.404798 15.354232 83.999409
F 14.611398 3.859852 83.790809
F 3.486638 5.150282 80.076409
F 30.447398 5.307622 80.589309
F 3.486638 12.870032 80.076409
F 30.388098 13.138532 80.428109
F 3.486638 20.589732 80.076409
F 30.473898 20.864732 80.347309
F 12.408298 5.146472 80.136209
F 12.408298 12.866232 80.136209
F 12.408298 20.585932 80.136209
F 21.347698 5.399512 80.075309
F 21.550498 12.939532 80.174309
F 21.319898 20.653432 80.076209
F 3.467628 5.150282 82.800809
F 32.571798 4.036142 79.499809
F 3.467628 12.870032 82.800809
F 30.429298 13.121532 83.199109
F 3.467628 20.589732 82.800809
F 23.491298 16.958432 97.693209
F 12.389298 5.146472 82.865509
F 12.389298 12.866232 82.865509
F 12.389298 20.585932 82.865509
F 21.481598 5.338702 82.877609
F 21.294098 7.819562 86.696909
F 21.446098 20.665932 82.830009
F 3.442208 7.715912 86.439809
F 30.457398 8.111222 91.475409
F 3.442208 15.435632 86.439809
F 30.238198 15.627532 86.687109
F 23.710798 16.742332 80.294709
F 3.442208 23.155332 86.439809
F 23.611698 9.146292 80.285709
F 1.379098 1.299702 65.515209
F 12.363898 7.719712 86.504509
F 12.363898 15.439432 86.504509
F 32.612398 19.694132 76.626409
F 21.214198 5.176032 87.394009
F 21.326898 15.447332 86.750709
F 32.581798 4.225492 91.169409
F 5.701868 1.285362 82.819709
F 23.228098 1.247732 97.599809
F 5.701868 9.005072 82.819709
F 21.318398 5.045122 65.763209
F 5.701868 16.724832 82.819709
F 32.581398 16.886532 83.196009
F 14.617698 1.286622 82.881109
F 14.617698 9.006332 82.881109
F 14.617698 16.726032 82.881109
F 28.281298 9.181742 80.246809
F 25.963798 13.160732 82.949309
F 23.691598 19.499332 86.479909
F 5.676458 3.861112 86.458709
F 28.001198 9.207312 97.752609
F 5.676458 11.580832 86.458709
F 21.163798 20.754032 97.607209
F 5.676458 19.300532 86.458709
F 32.589598 19.535732 86.689909
F 14.592298 3.859852 86.520109
F 14.592298 11.579532 86.520109
F 14.592298 19.299332 86.520109
F 23.471098 9.071652 87.617809
F 23.572398 11.510732 86.641409
F 23.527098 19.219132 83.758309
F 5.695528 3.861112 83.727709
F 19.000498 16.817732 97.518509
F 5.695528 11.580832 83.727709
F 25.797198 20.772532 87.664309
F 5.695528 19.300532 83.727709
F 8.027558 0.000013 69.188109
F 16.820698 23.159132 86.535609
F 16.890598 23.159132 76.528309
F 7.906878 0.000013 86.473409
F 12.484498 23.159132 69.219209
F 12.332098 23.159132 91.053309
F 7.976748 0.000013 76.466109
F 7.957688 0.000013 79.195409
F 12.465498 23.159132 71.948409
F 12.312998 23.159132 93.782609
F 16.941398 23.159132 69.250309
F 16.788998 23.159132 91.084409
F 7.925938 0.000013 83.744109
F 16.839798 23.159132 83.806409
F 16.922398 23.159132 71.979609
F 16.769898 23.159132 93.813709
F 12.363898 23.159132 86.504509
F 12.382898 23.159132 83.775309
F 16.871498 23.159132 79.257609
F 30.353098 5.719292 97.698509
F 30.285698 13.184832 97.843209
F 21.437298 20.675932 65.500609
F 23.654598 1.383452 65.706309
F 25.882598 0.136416 93.986709
F 26.241898 0.056335 69.210809
F 21.345098 0.108464 83.901109
F 24.047798 8.974822 65.724809
F 30.327598 20.630732 65.716009
F 32.908198 1.409002 65.666109
F 26.070598 12.832032 65.632509
F 21.493298 -0.012445 79.303209
F 28.193898 16.706132 65.745909
F 21.256398 0.036548 93.869509
F 21.547398 23.164632 71.994409
F 21.536898 23.279632 76.522409
F 21.284798 23.273232 69.286609
F 30.505398 0.059712 79.564909
F 21.460398 0.015537 69.426109
F 21.220198 -0.001875 91.075009
F 25.832298 0.164012 91.229709
F 30.358598 0.270095 86.715109
F 25.895298 0.036618 76.604009
F 25.918198 23.190932 69.359509
F 21.117498 23.327232 93.894909
F 26.028198 0.145363 71.946809
F 30.497798 0.143148 69.357009
F 30.562998 0.204257 72.001309
F 18.995898 11.681232 98.426309
F 1.055308 1.300102 111.887309
F 27.856598 1.516762 112.218309
F 1.055308 9.019812 111.887309
F 27.712998 9.108542 112.263309
F 1.055308 16.739532 111.887309
F 27.652198 16.963532 112.024309
F 9.957568 1.286622 111.962309
F 9.957568 9.006332 111.962309
F 9.957568 16.726032 111.962309
F 18.888498 1.323102 111.998309
F 18.731098 9.082922 111.911309
F 18.788298 16.678132 112.133309
F 1.029678 3.844752 115.526309
F 27.844898 4.009442 115.862309
F 1.029678 11.564432 115.526309
F 27.872598 11.649032 115.764309
F 1.029678 19.284132 115.526309
F 27.748098 19.392532 115.868309
F 9.932158 3.859852 115.601309
F 9.932158 11.579532 115.601309
F 9.932158 19.299332 115.601309
F 18.848298 3.920252 115.605309
F 18.869198 11.746832 115.662309
F 18.776098 19.513832 115.438309
F 1.045668 3.848212 112.822309
F 27.840498 4.169082 113.167309
F 1.045678 11.567932 112.822309
F 27.677898 11.655232 113.077309
F 1.045678 19.287632 112.822309
F 27.889298 19.449732 113.226309
F 9.951218 3.859852 112.872309
F 9.951218 11.579532 112.872309
F 9.951218 19.299332 112.872309
F 18.873298 4.050372 112.829309
F 18.933198 11.614632 112.937309
F 18.928098 19.393432 112.825309
F 1.074238 1.299692 109.183309
F 0.677170 1.200402 130.979309
F 27.867998 1.507582 109.534309
F 1.074238 9.019402 109.183309
F 0.677169 8.920122 130.979309
F 27.864198 9.210452 109.422309
F 1.074238 16.739132 109.183309
F 0.677173 16.639832 130.979309
F 28.033098 17.054632 109.315309
F 9.976618 1.286622 109.233309
F 9.976618 9.006332 109.233309
F 9.976618 16.726032 109.233309
F 18.776498 1.351572 109.387309
F 18.969298 9.103402 109.294309
F 18.871598 16.731432 109.251309
F 3.257978 7.715962 112.827309
F 30.057398 8.058462 113.167309
F 3.257978 15.435632 112.827309
F 29.989398 15.722432 112.949309
F 32.336298 3.953112 105.892309
F 25.773398 15.694832 108.462309
F 12.179698 7.719712 112.887309
F 12.179698 15.439432 112.887309
F 30.108298 8.063002 98.875609
F 21.078498 8.022282 112.986309
F 21.047398 15.529732 112.892309
F 3.156408 23.156532 127.384309
F 3.283388 5.150272 109.188309
F 30.300098 5.433542 109.633309
F 3.283388 12.870032 109.188309
F 30.146698 12.879832 109.397309
F 3.283388 20.589732 109.188309
F 30.246698 20.791332 109.385309
F 12.205098 5.146472 109.248309
F 12.205098 12.866232 109.248309
F 12.205098 20.585932 109.248309
F 21.228098 5.358662 109.258309
F 21.185098 12.894132 109.426309
F 21.138398 20.739832 109.193309
F 3.263758 5.150012 111.913309
F 30.018798 5.461572 112.353309
F 3.263758 12.869732 111.913309
F 29.942498 12.946132 112.158309
F 3.263758 20.589432 111.913309
F 30.214898 20.758532 112.280309
F 12.185998 5.146472 111.977309
F 12.185998 12.866232 111.977309
F 12.185998 20.585932 111.977309
F 21.077698 5.379592 112.090309
F 21.206298 12.902732 112.271309
F 21.206798 20.752232 111.949309
F 3.235658 7.717272 115.553309
F 30.136898 8.072192 115.874309
F 3.235658 15.437032 115.553309
F 30.137398 15.633432 115.645309
F 25.715598 7.756892 108.474309
F 3.235658 23.156732 115.553309
F 3.308808 23.155332 105.549309
F 32.267998 19.504832 120.088309
F 12.160598 7.719712 115.616309
F 12.160598 15.439432 115.616309
F 3.207088 23.155932 120.106309
F 21.189798 8.025422 115.730309
F 21.216498 15.685932 115.582309
F 3.359618 23.155332 98.271509
F 5.498628 1.285352 111.932309
F 32.409498 1.351452 112.286309
F 5.498628 9.005062 111.932309
F 32.538698 9.421512 112.457309
F 5.498628 16.724832 111.932309
F 32.333798 16.811832 112.116309
F 14.414498 1.286622 111.993309
F 14.414498 9.006332 111.993309
F 14.414498 16.726032 111.993309
F 23.186398 1.403792 112.112309
F 23.245698 9.129742 111.814309
F 23.251698 16.764032 111.942309
F 5.473218 3.861132 115.571309
F 32.337798 4.039112 115.958309
F 5.473218 11.580832 115.571309
F 32.410298 11.957032 115.872309
F 5.473218 19.300532 115.571309
F 32.385698 19.500732 115.761309
F 14.388998 3.859852 115.632309
F 14.388998 11.579532 115.632309
F 14.388998 19.299332 115.632309
F 23.245398 4.045662 115.553309
F 23.465398 11.924332 116.004309
F 23.211998 19.582232 115.781309
F 5.492208 3.861102 112.840309
F 32.358898 4.130872 113.139309
F 5.492208 11.580832 112.840309
F 32.482198 12.058932 113.175309
F 5.492208 19.300532 112.840309
F 32.390298 19.600832 113.167309
F 14.408098 3.859852 112.903309
F 14.408098 11.579532 112.903309
F 14.408098 19.299332 112.903309
F 23.263098 4.072552 113.011309
F 23.391198 11.609532 113.160309
F 23.323998 19.492232 112.996309
F 5.517688 1.285362 109.201309
F 32.591398 16.978132 104.934309
F 5.517688 9.005072 109.201309
F 32.505698 9.214302 109.630309
F 5.517688 16.724832 109.201309
F 32.704798 17.049532 109.272309
F 14.433498 1.286622 109.264309
F 14.433498 9.006332 109.264309
F 14.433498 16.726032 109.264309
F 23.325798 1.527092 109.384309
F 23.403298 9.039982 109.060309
F 23.296398 16.883032 109.196309
F 7.722698 7.719722 112.856309
F 7.722698 15.439432 112.856309
F 16.515898 15.439432 130.204309
F 16.636598 7.719712 112.918309
F 16.636598 15.439432 112.918309
F 3.257978 23.155432 112.827309
F 25.458698 7.956392 113.085309
F 25.400598 15.653832 113.080309
F 16.668298 15.439432 108.369309
F 7.748088 5.146462 109.217309
F 7.748088 12.866132 109.217309
F 7.748088 20.585932 109.217309
F 16.661898 5.146472 109.279309
F 16.661898 12.866232 109.279309
F 16.661898 20.585932 109.279309
F 25.600698 5.282812 109.543309
F 25.508398 13.103932 109.389309
F 25.597098 20.735332 109.324309
F 7.729038 5.146462 111.946309
F 7.729038 12.866132 111.946309
F 7.729038 20.585932 111.946309
F 16.642898 5.146472 112.008309
F 16.642898 12.866232 112.008309
F 16.642898 20.585932 112.008309
F 25.587598 5.239042 112.168309
F 25.388898 13.123132 112.062309
F 25.690998 20.570932 112.240309
F 7.703588 7.719732 115.585309
F 7.703588 15.439432 115.585309
F 16.515898 7.719712 130.204309
F 7.646468 20.585932 123.773309
F 16.617498 7.719712 115.648309
F 16.617498 15.439432 115.648309
F 7.798898 20.585932 101.939309
F 25.483698 8.006112 115.754309
F 25.553898 15.626332 115.815309
F 16.668298 7.719712 108.369309
F 1.004370 1.303792 119.166309
F 27.812598 1.332672 119.568309
F 1.004370 9.023502 119.166309
F 27.835598 8.963502 119.387309
F 1.004370 16.743232 119.166309
F 27.931398 16.792132 119.268309
F 9.906758 1.286622 119.240309
F 9.906758 9.006332 119.240309
F 9.906758 16.726032 119.240309
F 18.799298 1.352022 119.418309
F 18.874798 9.057552 119.390309
F 18.834998 16.681932 119.222309
F 1.131578 3.846772 100.970309
F 0.979650 3.840052 122.805309
F 32.292398 1.408012 102.166309
F 27.946398 4.116272 123.074309
F 1.131578 11.566532 100.970309
F 0.979650 11.559732 122.805309
F 27.975598 11.782832 101.283309
F 27.787198 11.549532 123.239309
F 1.131578 19.286232 100.970309
F 0.979650 19.279432 122.805309
F 27.908398 19.623732 101.188309
F 28.019198 19.584032 122.899309
F 10.033798 3.859852 101.045309
F 9.881348 3.859852 122.879309
F 10.033798 11.579532 101.045309
F 9.881348 11.579532 122.879309
F 10.033798 19.299332 101.045309
F 9.881348 19.299332 122.879309
F 19.005598 3.961882 101.153309
F 18.719398 3.879332 122.933309
F 19.179998 11.874832 101.090309
F 18.888398 11.872032 122.803309
F 19.126898 19.412932 101.217309
F 18.705398 19.350832 122.880309
F 0.922168 3.878102 120.087309
F 23.433298 3.814292 98.574909
F 27.842798 3.943172 120.287309
F 0.922170 11.597832 120.087309
F 32.410598 4.164252 98.491609
F 27.755998 11.674832 120.352309
F 0.922169 19.317532 120.087309
F 32.447198 9.307102 116.716309
F 27.898998 19.419932 120.266309
F 10.052798 3.859852 98.315809
F 9.900408 3.859852 120.150309
F 10.052798 11.579532 98.315809
F 9.900408 11.579532 120.150309
F 10.052798 19.299332 98.315809
F 9.900408 19.299332 120.150309
F 18.910998 3.791142 98.383209
F 18.919998 3.833312 120.264309
F 32.492298 1.421782 104.791309
F 18.858698 11.718732 120.145309
F 32.354398 1.396182 109.532309
F 18.876498 19.264232 120.179309
F 0.990224 1.285782 116.455309
F 32.380098 11.861432 120.400309
F 0.990224 9.005502 116.455309
F 27.797498 9.240632 116.672309
F 0.990226 16.725232 116.455309
F 27.970698 16.816832 116.621309
F 9.925808 1.286622 116.511309
F 9.925808 9.006332 116.511309
F 9.925808 16.726032 116.511309
F 30.048598 0.121002 101.188309
F 18.870698 9.025492 116.622309
F 18.892898 16.854132 116.439309
F 3.359618 7.715912 98.271509
F 3.207088 7.716462 120.106309
F 28.168198 19.768732 98.647209
F 30.236798 8.004502 120.364309
F 3.359618 15.435632 98.271509
F 3.207088 15.436132 120.106309
F 32.582998 19.576932 105.735309
F 30.238098 15.648832 120.324309
F 7.646468 12.866132 123.773309
F 7.798898 12.866132 101.939309
F 7.601798 15.439532 130.141309
F 7.754438 15.439432 108.307309
F 12.281298 7.719712 98.331309
F 12.128898 7.719712 120.165309
F 12.281298 15.439432 98.331309
F 12.128898 15.439432 120.165309
F 7.601798 7.719772 130.141309
F 7.754438 7.719722 108.307309
F 32.443998 19.724032 127.601309
F 21.227698 7.877872 120.286309
F 23.601898 19.577432 98.475609
F 21.209598 15.540432 120.338309
F 7.646468 5.146462 123.773309
F 7.798898 5.146462 101.939309
F 3.232508 5.150002 116.467309
F 30.046498 5.349512 116.738309
F 3.232508 12.869732 116.467309
F 30.011298 12.994232 116.572309
F 3.232508 20.589432 116.467309
F 30.078198 20.824432 116.614309
F 12.154298 5.146472 116.526309
F 12.154298 12.866232 116.526309
F 12.154298 20.585932 116.526309
F 21.058098 5.364322 116.530309
F 21.057098 13.177132 116.572309
F 20.994498 20.743532 116.616309
F 3.206908 5.147602 119.193309
F 30.192498 5.419232 119.413309
F 3.206908 12.867332 119.193309
F 29.964498 12.996032 119.532309
F 3.206908 20.587032 119.193309
F 30.114798 20.811532 119.414309
F 12.135198 5.146472 119.255309
F 12.135198 12.866232 119.255309
F 12.135198 20.585932 119.255309
F 21.252298 5.323152 119.223309
F 21.189098 13.032532 119.217309
F 21.041198 20.541932 119.257309
F 3.340588 7.715912 100.996309
F 3.177568 7.720032 122.833309
F 30.273998 7.850252 101.458309
F 30.194298 7.970252 123.085309
F 3.340588 15.435632 100.996309
F 3.177568 15.439732 122.833309
F 30.311098 15.647232 101.395309
F 30.146998 15.443232 122.941309
F 25.668898 20.728132 126.403309
F 25.858898 20.671732 104.804309
F 3.340588 23.155332 100.996309
F 16.712798 5.146472 102.001309
F 25.688798 13.081332 126.764309
F 25.597998 13.060232 105.015309
F 28.236098 4.070452 98.449309
F 18.724298 3.881912 130.322309
F 12.262198 7.719712 101.060309
F 12.109798 7.719712 122.894309
F 12.262198 15.439432 101.060309
F 12.109798 15.439432 122.894309
F 25.657798 5.215062 126.810309
F 25.682198 5.309492 104.703309
F 21.168998 7.971482 101.156309
F 20.948798 7.874722 122.937309
F 21.282598 15.803032 101.072309
F 21.019398 15.724532 123.108309
F 16.560298 5.146472 123.835309
F 25.857898 15.624632 127.575309
F 5.447848 1.285332 119.210309
F 32.318098 1.509762 119.500309
F 5.447848 9.005042 119.210309
F 32.374198 9.307672 119.426309
F 5.447848 16.724732 119.210309
F 32.400298 16.923532 119.387309
F 14.363698 1.286622 119.271309
F 14.363698 9.006332 119.271309
F 14.363698 16.726032 119.271309
F 23.447398 1.459572 119.551309
F 23.551398 9.259062 119.253309
F 23.451698 16.816032 119.525309
F 5.574828 3.861112 101.015309
F 5.422448 3.861152 122.849309
F 32.415398 4.043742 101.403309
F 32.456598 4.021122 123.175309
F 5.574828 11.580832 101.015309
F 5.422448 11.580832 122.849309
F 32.336998 11.767132 101.540309
F 32.542398 11.784232 123.135309
F 5.574828 19.300532 101.015309
F 5.422448 19.300632 122.849309
F 32.619098 19.689232 101.281309
F 32.440098 19.543832 122.906309
F 14.490698 3.859852 101.076309
F 14.338198 3.859852 122.910309
F 14.490698 11.579532 101.076309
F 14.338198 11.579532 122.910309
F 14.490698 19.299332 101.076309
F 14.338198 19.299332 122.910309
F 23.271898 4.108562 101.173309
F 23.467198 3.923842 122.987309
F 23.612398 11.891132 101.117309
F 23.211898 11.754932 123.029309
F 23.544198 19.488932 101.114309
F 23.432998 19.408532 122.872309
F 5.593908 3.861112 98.283809
F 5.440728 3.860972 120.118309
F 32.574298 9.152362 124.041309
F 32.435898 4.145762 120.375309
F 5.593908 11.580832 98.283809
F 5.440728 11.580732 120.118309
F 27.771298 1.464252 104.920309
F 25.611598 0.239595 101.160309
F 5.593908 19.300532 98.283809
F 5.440728 19.300432 120.118309
F 21.149398 15.627632 98.462209
F 30.090398 -0.054283 127.498309
F 14.509698 3.859852 98.346909
F 14.357298 3.859852 120.181309
F 14.509698 11.579532 98.346909
F 14.357298 11.579532 120.181309
F 14.509698 19.299332 98.346909
F 14.357298 19.299332 120.181309
F 25.599598 0.084652 98.347409
F 23.391098 4.028892 120.236309
F 30.175598 0.021697 98.391909
F 23.416898 11.736832 120.380309
F 25.813498 7.754462 98.581409
F 23.491298 19.473032 120.182309
F 5.466498 1.285422 116.479309
F 32.332498 1.424962 116.725309
F 5.466498 9.005142 116.479309
F 32.548998 9.237292 105.174309
F 5.466498 16.724832 116.479309
F 32.282598 16.947332 116.532309
F 14.382698 1.286622 116.542309
F 14.382698 9.006332 116.542309
F 14.382698 16.726032 116.542309
F 23.264798 1.446822 116.723309
F 23.445698 9.421902 116.513309
F 23.346398 16.985032 116.751309
F 7.824318 7.719722 98.300209
F 7.671878 7.719722 120.134309
F 7.824318 15.439432 98.300209
F 7.671878 15.439432 120.134309
F 16.541298 20.585932 126.565309
F 16.693698 20.585932 104.730309
F 16.738198 7.719712 98.362509
F 16.585698 7.719712 120.196309
F 16.738198 15.439432 98.362509
F 16.585698 15.439432 120.196309
F 25.807298 15.673232 105.612309
F 25.539398 7.819002 127.629309
F 7.722698 0.000013 112.856309
F 25.628598 7.807282 120.362309
F 32.648398 17.106932 102.170309
F 25.729298 15.525132 120.388309
F 16.541298 12.866232 126.565309
F 16.693698 12.866232 104.730309
F 7.697278 5.146462 116.495309
F 7.697278 12.866132 116.495309
F 7.697278 20.585932 116.495309
F 16.611098 5.146472 116.557309
F 16.611098 12.866232 116.557309
F 16.611098 20.585932 116.557309
F 25.490998 5.337752 116.503309
F 25.738698 13.082832 116.731309
F 25.516498 20.932632 116.606309
F 7.678158 5.146442 119.224309
F 7.678158 12.866132 119.224309
F 7.678158 20.585832 119.224309
F 16.592098 5.146472 119.287309
F 16.592098 12.866232 119.287309
F 16.592098 20.585932 119.287309
F 25.635698 5.290092 119.292309
F 25.556298 13.055832 119.497309
F 25.678898 20.808832 119.339309
F 7.805248 7.719722 101.029309
F 7.652698 7.719752 122.863309
F 7.805248 15.439432 101.029309
F 7.652698 15.439432 122.863309
F 16.541298 5.146472 126.565309
F 16.693698 5.146472 104.730309
F 25.520998 7.795332 105.628309
F 16.534898 15.439432 127.474309
F 16.719098 7.719712 101.091309
F 16.566698 7.719712 122.926309
F 16.719098 15.439432 101.091309
F 16.566698 15.439432 122.926309
F 16.687398 15.439432 105.640309
F 16.534898 7.719712 127.474309
F 25.654798 7.945542 101.275309
F 25.641598 7.853602 123.088309
F 25.894198 15.836532 101.378309
F 25.610298 15.582132 123.111309
F 7.627258 20.585832 126.502309
F 7.779858 20.585932 104.668309
F 1.106178 1.299702 104.609309
F 0.955460 1.309552 126.445309
F 27.748898 1.456712 102.220309
F 27.811498 1.372382 126.747309
F 1.106178 9.019412 104.609309
F 0.955460 9.029262 126.445309
F 28.020198 9.017672 104.918309
F 27.761198 9.233612 126.825309
F 1.106178 16.739132 104.609309
F 0.955460 16.748932 126.445309
F 28.116098 16.897932 104.936309
F 28.207898 16.883132 126.608309
F 10.008388 1.286622 104.684309
F 9.855948 1.286622 126.518309
F 10.008388 9.006332 104.684309
F 9.855948 9.006332 126.518309
F 10.008388 16.726032 104.684309
F 9.855948 16.726032 126.518309
F 18.792598 1.370112 104.584309
F 18.808298 1.516192 126.747309
F 18.936898 9.114812 104.725309
F 18.843298 9.068392 126.550309
F 18.949298 16.859932 104.842309
F 18.843898 16.792632 126.566309
F 1.080758 3.846772 108.248309
F 0.931529 3.833482 130.085309
F 27.923698 4.134592 108.670309
F 25.807498 15.679332 98.600809
F 1.080768 11.566532 108.248309
F 0.931530 11.553232 130.085309
F 27.770298 11.682232 108.498309
F 32.489498 19.489532 130.336309
F 1.080768 19.286232 108.248309
F 0.931530 19.272932 130.085309
F 28.002598 19.583232 108.398309
F 7.805248 0.000013 101.029309
F 9.982968 3.859852 108.323309
F 9.830528 3.859852 130.157309
F 9.982968 11.579532 108.323309
F 9.830528 11.579532 130.157309
F 9.982968 19.299332 108.323309
F 9.830528 19.299332 130.157309
F 19.009198 3.873102 108.301309
F 27.986798 11.958632 98.505609
F 19.056298 11.619632 108.431309
F 32.565898 19.553632 98.445609
F 18.852698 19.330132 108.316309
F 23.322898 3.901792 130.245309
F 1.099648 3.846772 105.544309
F 0.757522 3.924032 127.348309
F 27.817498 3.907072 105.920309
F 27.921598 3.917502 127.543309
F 1.099648 11.566532 105.544309
F 0.757523 11.643732 127.348309
F 27.876098 11.544432 105.808309
F 27.958598 11.792332 127.692309
F 1.099648 19.286232 105.544309
F 0.757523 19.363432 127.348309
F 28.116398 19.453432 105.720309
F 28.012498 19.476032 127.615309
F 10.002028 3.859852 105.594309
F 9.849588 3.859852 127.428309
F 10.002028 11.579532 105.594309
F 9.849588 11.579532 127.428309
F 10.002028 19.299332 105.594309
F 9.849588 19.299332 127.428309
F 19.075098 3.892662 105.583309
F 18.865698 4.133762 127.574309
F 18.884798 11.671632 105.752309
F 18.781498 11.630732 127.500309
F 19.073398 19.562532 105.597309
F 18.753598 19.400932 127.563309
F 1.125048 1.299702 101.905309
F 0.842622 1.246472 123.718309
F 32.401498 9.218572 102.440309
F 27.912798 1.611462 123.960309
F 1.125048 9.019412 101.905309
F 0.842622 8.966182 123.718309
F 28.001698 9.113872 102.167309
F 27.986798 9.135222 124.191309
F 1.125048 16.739132 101.905309
F 0.842625 16.685932 123.718309
F 28.154398 17.190432 102.239309
F 27.794998 16.969832 123.902309
F 10.027398 1.286622 101.955309
F 9.874988 1.286622 123.789309
F 10.027398 9.006332 101.955309
F 9.874988 9.006332 123.789309
F 10.027398 16.726032 101.955309
F 9.874988 16.726032 123.789309
F 19.027398 1.415382 101.768309
F 18.669998 1.342662 123.944309
F 18.870198 9.216222 102.063309
F 18.618098 9.223232 123.794309
F 18.993798 16.682932 102.122309
F 18.805598 16.826432 123.812309
F 3.308808 7.715912 105.549309
F 3.156408 7.717102 127.384309
F 30.232098 7.922262 105.972309
F 30.158398 7.967922 127.542309
F 3.308808 15.435632 105.549309
F 3.156408 15.436832 127.384309
F 30.332698 15.643832 105.966309
F 30.365698 15.650132 127.681309
F 7.627258 12.866132 126.502309
F 7.779858 12.866132 104.668309
F 7.627258 5.146432 126.502309
F 7.779858 5.146462 104.668309
F 12.230498 7.719712 105.609309
F 12.078098 7.719712 127.443309
F 12.230498 15.439432 105.609309
F 12.078098 15.439432 127.443309
F 25.630398 20.729832 123.734309
F 25.628998 20.815332 101.973309
F 21.147298 7.607532 105.329309
F 20.985998 7.723152 127.364309
F 21.189798 15.440232 105.658309
F 21.181298 15.374332 127.491309
F 16.687398 7.719712 105.640309
F 16.712798 12.866232 102.001309
F 3.334198 5.150282 101.910309
F 3.181718 5.149412 123.745309
F 30.121298 5.294102 102.511309
F 30.231598 5.429922 124.087309
F 3.334198 12.870032 101.910309
F 3.181718 12.869132 123.745309
F 30.126298 13.199832 102.359309
F 30.116798 12.963832 123.826309
F 3.334198 20.589732 101.910309
F 3.181718 20.588832 123.745309
F 30.317498 20.828532 101.871309
F 30.215898 20.726132 123.932309
F 12.255898 5.146472 101.970309
F 12.103398 5.146472 123.804309
F 12.255898 12.866232 101.970309
F 12.103398 12.866232 123.804309
F 12.255898 20.585932 101.970309
F 12.103398 20.585932 123.804309
F 21.084598 5.415132 102.007309
F 21.024298 5.299982 123.927309
F 21.345098 13.131632 101.959309
F 21.067998 13.042832 123.917309
F 21.369598 20.846332 102.038309
F 21.124898 20.605232 123.843309
F 3.315198 5.150282 104.635309
F 3.147858 5.144662 126.474309
F 29.999798 5.355012 105.180309
F 30.225598 5.433262 126.701309
F 3.315198 12.870032 104.635309
F 3.147858 12.864332 126.474309
F 30.142698 13.162232 105.163309
F 30.165098 13.132032 126.662309
F 3.315198 20.589732 104.635309
F 3.147858 20.584132 126.474309
F 30.385298 20.692632 104.683309
F 30.039598 20.680232 126.586309
F 12.236798 5.146472 104.699309
F 12.084398 5.146472 126.533309
F 12.236798 12.866232 104.699309
F 12.084398 12.866232 126.533309
F 12.236798 20.585932 104.699309
F 12.084398 20.585932 126.533309
F 21.174998 5.030462 104.567309
F 21.117698 5.217012 126.538309
F 21.284998 12.959032 104.673309
F 21.138298 12.866432 126.633309
F 21.235698 20.775132 104.752309
F 21.145198 20.549032 126.553309
F 3.289778 7.715912 108.274309
F 3.118018 7.722942 130.114309
F 30.169598 8.065622 108.776309
F 23.497998 11.650132 130.370309
F 3.289778 15.435632 108.274309
F 3.118018 15.442632 130.114309
F 30.213498 15.681132 108.668309
F 27.960598 3.966442 101.227309
F 25.576098 12.835732 124.055309
F 25.752698 13.197132 102.273309
F 3.289778 23.155332 108.274309
F 16.560298 12.866232 123.835309
F 25.718398 5.359142 124.092309
F 25.628398 5.353982 101.949309
F 7.671878 0.000013 120.134309
F 12.058998 23.159132 130.172309
F 12.211398 7.719712 108.338309
F 12.058998 7.719712 130.172309
F 12.211398 15.439432 108.338309
F 12.058998 15.439432 130.172309
F 16.560298 20.585932 123.835309
F 16.712798 20.585932 102.001309
F 21.188698 7.697232 108.025309
F 30.255098 15.780332 98.655109
F 21.134498 15.396732 108.358309
F 30.182398 0.228257 123.225309
F 7.621068 15.439432 127.412309
F 7.773508 15.439432 105.578309
F 5.549438 1.285362 104.654309
F 5.397088 1.285302 126.488309
F 30.017998 0.468032 108.417309
F 32.314898 1.475772 126.798309
F 5.549438 9.005072 104.654309
F 5.397088 9.005012 126.488309
F 27.825198 3.872282 130.228309
F 32.458698 9.365852 126.825309
F 5.549438 16.724832 104.654309
F 5.397088 16.724732 126.488309
F 21.348998 7.639272 98.446809
F 32.591198 17.144132 126.598309
F 14.465298 1.286622 104.715309
F 14.312798 1.286622 126.549309
F 14.465298 9.006332 104.715309
F 14.312798 9.006332 126.549309
F 14.465298 16.726032 104.715309
F 14.312798 16.726032 126.549309
F 23.225898 1.419442 104.719309
F 23.151798 1.354322 126.679309
F 23.339098 9.098382 104.710309
F 23.355598 8.968082 126.590309
F 23.362898 16.834732 104.919309
F 23.509898 16.780232 126.585309
F 5.524018 3.861112 108.293309
F 5.371708 3.861182 130.127309
F 27.986098 11.734832 130.437309
F 12.211398 23.159132 108.338309
F 5.524018 11.580832 108.293309
F 5.371708 11.580932 130.127309
F 32.470598 11.713132 108.545309
F 7.824318 0.000013 98.300209
F 5.524018 19.300532 108.293309
F 5.371708 19.300632 130.127309
F 21.132198 0.207991 108.347309
F 25.677098 8.039182 130.425309
F 14.439898 3.859852 108.354309
F 14.287398 3.859852 130.188309
F 14.439898 11.579532 108.354309
F 14.287398 11.579532 130.188309
F 14.439898 19.299332 108.354309
F 14.287398 19.299332 130.188309
F 23.472798 4.050052 108.359309
F 18.765898 19.279032 130.195309
F 23.394098 11.703632 108.276309
F 18.851398 1.310622 116.612309
F 23.350098 19.473432 108.310309
F 12.078098 23.159132 127.443309
F 5.543098 3.861112 105.562309
F 5.389018 3.860802 127.396309
F 32.450598 4.016282 130.355309
F 32.328598 4.037672 127.660309
F 5.543098 11.580832 105.562309
F 5.389018 11.580532 127.396309
F 32.511898 11.881132 105.887309
F 32.594298 12.069232 127.652309
F 5.543098 19.300532 105.562309
F 5.389018 19.300232 127.396309
F 21.167698 15.300432 130.315309
F 25.592398 15.579832 130.303309
F 14.458898 3.859852 105.625309
F 14.306498 3.859852 127.459309
F 14.458898 11.579532 105.625309
F 14.306498 11.579532 127.459309
F 14.458898 19.299332 105.625309
F 14.306498 19.299332 127.459309
F 23.614398 3.945862 105.603309
F 23.369798 3.988852 127.635309
F 23.446998 11.655932 105.553309
F 23.580098 11.454832 127.637309
F 23.570798 19.489832 105.563309
F 23.444298 19.387632 127.544309
F 5.568498 1.285362 101.922309
F 5.414888 1.285582 123.757309
F 30.282298 15.675632 130.398309
F 32.431698 1.496192 123.988309
F 5.568498 9.005072 101.922309
F 5.414888 9.005292 123.757309
F 32.353598 3.943772 108.632309
F 23.385798 19.377432 130.165309
F 5.568498 16.724832 101.922309
F 5.414888 16.725032 123.757309
F 32.495298 19.600032 108.442309
F 32.411498 16.929132 123.859309
F 14.484298 1.286622 101.986309
F 14.331898 1.286622 123.820309
F 14.484298 9.006332 101.986309
F 14.331898 9.006332 123.820309
F 14.484298 16.726032 101.986309
F 14.331898 16.726032 123.820309
F 23.328698 1.441522 101.963309
F 23.427798 1.252522 123.953309
F 23.457798 9.306482 102.053309
F 23.199498 9.130372 123.825309
F 23.601398 16.925532 102.115309
F 23.415498 16.842532 123.876309
F 7.773508 7.719722 105.578309
F 7.621068 7.719722 127.412309
F 18.751198 11.447232 130.336309
F 12.179698 23.159132 112.887309
F 7.652698 0.000036 122.863309
F 12.160598 23.159132 115.616309
F 16.515898 23.159132 130.204309
F 16.668298 23.159132 108.369309
F 16.636598 23.159132 112.918309
F 1.150458 19.286232 98.266409
F 16.617498 23.159132 115.648309
F 21.046198 7.744052 130.065309
F 16.687398 23.159132 105.640309
F 16.534898 23.159132 127.474309
F 1.150458 11.566532 98.266409
F 12.281298 23.159132 98.331409
F 12.128898 23.159132 120.165309
F 3.118018 0.003229 130.114309
F 27.886298 19.420232 130.311309
F 12.262198 23.159132 101.060309
F 12.109798 23.159132 122.894309
F 1.150458 3.846772 98.266409
F 16.738198 23.159132 98.362509
F 16.585698 23.159132 120.196309
F 7.773508 0.000013 105.578309
F 7.754438 0.000013 108.307309
F 16.719098 23.159132 101.091309
F 16.566698 23.159132 122.926309
F 7.621068 0.000013 127.412309
F 7.601798 0.000056 130.141309
F 27.689798 1.382422 116.646309
F 3.177568 0.000322 122.833309
F 7.703588 0.000021 115.585309
F 12.230498 23.159132 105.609309
F 32.486098 12.074632 130.342309
F 30.260198 7.959652 130.336309
F 30.155898 0.260709 105.669309
F 25.570898 0.017978 130.538309
F 29.956698 0.182470 115.796309
F 32.370698 11.796132 98.757109
F 30.147198 0.303380 113.056309
F 23.584098 11.668132 98.468509
F 30.059198 0.170688 120.453309
F 25.423398 0.166859 127.805309
F 25.762398 0.038719 123.102309
F 25.567598 0.052430 120.317309
F 21.114998 0.075175 112.959309
F 25.589098 0.376133 108.553309
F 25.525698 0.347523 112.979309
F 21.007398 0.067669 123.171309
F 25.523598 0.103933 115.783309
F 25.491098 0.247610 105.770309
F 21.123198 0.091297 120.312309
F 21.165498 0.027427 115.722309
F 25.727298 23.230532 105.828309
F 21.268598 23.218232 120.238309
F 21.003298 -0.028465 127.390309
F 20.991298 20.743732 131.070309
F 19.008798 19.425332 98.375609
F 0.907658 1.316492 133.724309
F 0.724475 1.309422 155.575309
F 27.722498 1.282512 133.946309
F 27.417798 1.158622 155.785309
F 0.907658 9.036202 133.724309
F 0.724474 9.029132 155.575309
F 28.083198 9.109282 133.868309
F 27.590898 9.115072 155.584309
F 0.907658 16.755932 133.724309
F 0.724476 16.748832 155.575309
F 27.929498 16.960332 133.883309
F 27.789498 16.770332 155.715309
F 9.805138 1.286622 133.796309
F 9.652708 1.286622 155.630309
F 9.805138 9.006332 133.796309
F 9.652708 9.006332 155.630309
F 9.805138 16.726032 133.796309
F 9.652708 16.726032 155.630309
F 18.892998 1.328432 133.910309
F 18.604398 1.421562 155.837309
F 18.729698 9.011912 133.815309
F 18.568598 8.827812 155.622309
F 18.801498 16.713432 133.815309
F 18.688098 16.728132 155.580309
F 0.883592 3.826732 137.364309
F 0.657574 3.857262 159.234309
F 27.843798 3.915092 137.382309
F 27.507598 3.893722 159.309309
F 0.883593 11.546432 137.364309
F 0.657576 11.576932 159.234309
F 27.669798 11.731032 137.464309
F 27.558598 11.585732 159.328309
F 0.883593 19.266132 137.364309
F 0.657576 19.296732 159.234309
F 27.723598 19.199332 137.695309
F 27.451098 19.446132 159.249309
F 9.779718 3.859852 137.435309
F 9.627288 3.859852 159.269309
F 9.779718 11.579532 137.435309
F 9.627288 11.579532 159.269309
F 9.779718 19.299332 137.435309
F 9.627288 19.299332 159.269309
F 18.787398 3.908852 137.652309
F 18.453398 4.079542 159.191309
F 18.670998 11.616032 137.572309
F 18.522798 11.302632 159.406309
F 18.862298 19.232232 137.587309
F 18.516498 19.296432 159.270309
F 0.612770 3.961642 134.614309
F 0.551157 3.921132 156.473309
F 27.690998 3.885052 134.670309
F 27.503598 3.770862 156.520309
F 0.612772 11.681332 134.614309
F 0.551157 11.640832 156.473309
F 27.847898 11.713332 134.807309
F 27.576398 11.621732 156.542309
F 0.612771 19.401032 134.614309
F 0.551157 19.360532 156.473309
F 27.809898 19.408932 134.896309
F 27.580798 19.369532 156.520309
F 9.798778 3.859852 134.706309
F 9.646338 3.859852 156.540309
F 9.798778 11.579532 134.706309
F 9.646338 11.579532 156.540309
F 9.798778 19.299332 134.706309
F 9.646338 19.299332 156.540309
F 18.675098 3.827782 134.903309
F 18.576398 3.905172 156.614309
F 18.758498 11.517432 134.695309
F 18.587298 11.550032 156.645309
F 18.873698 19.334132 134.881309
F 18.673398 19.373332 156.601309
F 0.551102 1.213462 152.827309
F 25.648198 5.336312 131.140309
F 27.681998 1.300422 153.035309
F 0.551102 8.933182 152.827309
F 23.246998 1.115502 131.198309
F 27.741498 9.147092 152.950309
F 0.551101 16.652932 152.827309
F 23.266498 16.775932 131.141309
F 27.649398 16.720632 153.064309
F 9.824178 1.286622 131.067309
F 9.671728 1.286622 152.901309
F 9.824178 9.006332 131.067309
F 9.671728 9.006332 152.901309
F 9.824178 16.726032 131.067309
F 9.671728 16.726032 152.901309
F 27.783098 1.374172 131.239309
F 18.627198 1.335242 152.977309
F 23.187498 8.914822 131.216309
F 18.666998 8.873612 152.933309
F 20.984898 5.082462 131.009309
F 18.764298 16.616132 152.896309
F 3.105868 7.717762 134.662309
F 2.951008 7.719522 156.496309
F 30.304998 7.891272 135.004309
F 29.858798 7.796982 156.459309
F 3.105868 15.437432 134.662309
F 2.951008 15.439232 156.496309
F 30.172798 15.567532 134.878309
F 29.963398 15.360132 156.415309
F 25.476298 15.397032 151.989309
F 25.610798 7.722902 151.968309
F 3.004778 23.157832 149.218309
F 16.363398 15.439432 152.038309
F 12.027198 7.719712 134.721309
F 11.874798 7.719712 156.555309
F 12.027198 15.439432 134.721309
F 11.874798 15.439432 156.555309
F 16.363398 7.719712 152.038309
F 3.055348 23.157632 141.940309
F 20.965098 7.674082 134.717309
F 21.047798 7.715172 156.640309
F 21.090198 15.377232 134.815309
F 20.934298 15.270132 156.766309
F 2.951008 23.158932 156.496309
F 3.105868 23.157232 134.662309
F 3.131118 5.148742 131.023309
F 2.978508 5.147482 152.857309
F 23.288998 1.154152 162.911309
F 30.072298 5.176122 152.881309
F 3.131118 12.868432 131.023309
F 2.978508 12.867232 152.857309
F 18.729298 8.981232 131.158309
F 30.121798 12.898932 152.695309
F 3.131118 20.588132 131.023309
F 2.978508 20.586932 152.857309
F 18.750898 1.182442 131.214309
F 29.868298 20.653332 152.848309
F 12.052598 5.146472 131.082309
F 11.900198 5.146472 152.916309
F 12.052598 12.866232 131.082309
F 11.900198 12.866232 152.916309
F 12.052598 20.585932 131.082309
F 11.900198 20.585932 152.916309
F 32.414498 16.900332 131.312309
F 20.842498 5.234592 152.852309
F 20.717498 20.373832 162.833309
F 21.006798 12.618532 153.088309
F 11.906598 23.159132 152.007309
F 20.743698 20.486332 152.785309
F 3.088438 5.141992 133.754309
F 2.926378 5.139092 155.591309
F 30.164398 5.345662 133.874309
F 29.852398 5.069462 155.649309
F 3.088438 12.861732 133.754309
F 2.926378 12.858832 155.591309
F 30.086598 12.980332 133.975309
F 29.810898 12.724032 155.483309
F 3.088438 20.581432 133.754309
F 2.926378 20.578532 155.591309
F 30.226198 20.769632 134.020309
F 29.878798 20.698532 155.546309
F 12.033598 5.146472 133.812309
F 11.881198 5.146472 155.646309
F 12.033598 12.866232 133.812309
F 11.881198 12.866232 155.646309
F 12.033598 20.585932 133.812309
F 11.881198 20.585932 155.646309
F 20.893198 5.107432 133.636309
F 20.738898 5.315242 155.603309
F 20.948498 12.766232 133.835309
F 20.824798 12.748332 155.819309
F 20.890498 20.643932 133.872309
F 20.927798 20.536832 155.604309
F 3.059378 7.725222 137.394309
F 2.901918 7.727032 159.230309
F 30.119398 7.936932 137.692309
F 29.813998 7.861532 159.256309
F 3.059378 15.444932 137.394309
F 2.901918 15.446732 159.230309
F 30.136698 15.491132 137.564309
F 29.669698 15.331532 159.137309
F 7.449128 15.439532 151.976309
F 7.449128 7.719822 151.976309
F 14.179498 16.726032 145.654309
F 14.179498 9.006332 145.654309
F 25.433698 20.343532 148.366309
F 25.337098 12.956232 148.396309
F 11.957398 23.159132 144.729309
F 7.449128 0.000109 151.976309
F 12.008198 7.719712 137.451309
F 11.855698 7.719712 159.285309
F 12.008198 15.439432 137.451309
F 11.855698 15.439432 159.285309
F 25.473998 5.046872 148.280309
F 16.388798 20.585932 148.399309
F 20.997898 7.708462 137.478309
F 20.911498 7.695342 159.437309
F 20.950798 15.264932 137.597309
F 20.968698 15.409032 159.494309
F 14.179498 1.286612 145.654309
F 32.422098 16.886632 145.412309
F 5.346348 1.285272 133.766309
F 5.193668 1.285332 155.600309
F 32.239898 1.463152 133.865309
F 32.221698 1.141582 155.538309
F 5.346348 9.004992 133.766309
F 5.193668 9.005042 155.600309
F 32.381598 9.175572 133.939309
F 32.398198 8.829602 155.588309
F 5.346348 16.724732 133.766309
F 5.193668 16.724732 155.600309
F 32.445398 17.029432 134.045309
F 32.270298 16.806732 155.680309
F 14.261998 1.286622 133.827309
F 14.109598 1.286622 155.661309
F 14.261998 9.006332 133.827309
F 14.109598 9.006332 155.661309
F 14.261998 16.726032 133.827309
F 14.109598 16.726032 155.661309
F 23.078998 1.347922 134.024309
F 32.517898 9.475972 131.199309
F 23.344098 8.975402 133.876309
F 23.093598 9.060692 155.549309
F 23.345798 16.799432 133.959309
F 23.132198 16.543432 155.762309
F 5.320968 3.861212 137.405309
F 5.167928 3.861032 159.239309
F 32.196198 4.077032 137.451309
F 32.001798 3.871882 159.072309
F 5.320968 11.580932 137.405309
F 5.167928 11.580732 159.239309
F 32.198798 11.629332 137.527309
F 31.848698 11.490132 159.117309
F 5.320968 19.300632 137.405309
F 5.167928 19.300432 159.239309
F 32.397698 19.577332 137.549309
F 31.961298 19.263932 159.339309
F 14.236598 3.859852 137.466309
F 14.084198 3.859852 159.300309
F 14.236598 11.579532 137.466309
F 14.084198 11.579532 159.300309
F 14.236598 19.299332 137.466309
F 14.084198 19.299332 159.300309
F 23.245298 3.795032 137.302309
F 22.988298 3.855822 159.301309
F 23.171098 11.505432 137.401309
F 22.947498 11.596432 159.370309
F 23.307698 19.409932 137.280309
F 23.128398 19.214032 159.284309
F 5.337228 3.860622 134.674309
F 5.183298 3.860642 156.508309
F 32.381898 4.075892 134.701309
F 32.208498 3.747862 156.372309
F 5.337228 11.580332 134.674309
F 5.183298 11.580332 156.508309
F 32.388998 11.868232 134.887309
F 32.099098 11.543632 156.480309
F 5.337228 19.300032 134.674309
F 5.183298 19.300032 156.508309
F 32.522298 19.679532 134.857309
F 32.025298 19.344032 156.620309
F 14.255698 3.859852 134.737309
F 14.103198 3.859852 156.571309
F 14.255698 11.579532 134.737309
F 14.103198 11.579532 156.571309
F 14.255698 19.299332 134.737309
F 14.103198 19.299332 156.571309
F 23.069998 3.902742 134.711309
F 22.944898 4.029672 156.455309
F 23.251398 11.551232 134.726309
F 23.150798 11.514932 156.699309
F 23.322598 19.482132 134.574309
F 23.055498 19.183232 156.560309
F 5.363108 1.285772 131.035309
F 5.208728 1.285892 152.869309
F 2.951438 0.007284 151.952309
F 32.237898 1.248622 152.876309
F 5.363108 9.005482 131.035309
F 5.208728 9.005602 152.869309
F 16.382498 23.159132 149.308309
F 32.330598 9.047612 152.835309
F 5.363108 16.725232 131.035309
F 5.208728 16.725332 152.869309
F 29.866198 20.567532 162.973309
F 32.060598 16.804432 152.856309
F 14.281098 1.286622 131.098309
F 14.128598 1.286622 152.932309
F 14.281098 9.006332 131.098309
F 14.128598 9.006332 152.932309
F 14.281098 16.726032 131.098309
F 14.128598 16.726032 152.932309
F 11.976398 23.159132 141.999309
F 23.149998 1.266962 152.705309
F 25.541398 20.661732 131.056309
F 23.145398 8.726742 152.924309
F 7.468648 0.000012 149.246309
F 23.103798 16.641032 153.029309
F 7.570258 7.719722 134.690309
F 7.417788 7.719742 156.524309
F 7.570258 15.439432 134.690309
F 7.417788 15.439432 156.524309
F 16.388798 12.866232 148.399309
F 16.388798 5.146472 148.399309
F 16.484098 7.719712 134.752309
F 16.331698 7.719712 156.587309
F 16.484098 15.439432 134.752309
F 16.331698 15.439432 156.587309
F 5.259868 16.725332 145.591309
F 32.209298 9.229172 145.481309
F 25.865498 7.802752 134.706309
F 25.316698 7.844912 156.492309
F 25.508798 15.515132 134.809309
F 25.413698 15.489232 156.732309
F 7.474568 20.585832 148.337309
F 7.474568 12.866132 148.337309
F 7.595658 5.146462 131.051309
F 7.443218 5.146452 152.885309
F 7.595658 12.866132 131.051309
F 7.443218 12.866132 152.885309
F 7.595658 20.585932 131.051309
F 7.443218 20.585932 152.885309
F 16.509498 5.146472 131.113309
F 16.357098 5.146472 152.947309
F 16.509498 12.866232 131.113309
F 16.357098 12.866232 152.947309
F 16.509498 20.585932 131.113309
F 16.357098 20.585932 152.947309
F 18.582098 16.640032 162.886309
F 25.501498 5.078652 152.895309
F 7.499998 0.000096 144.698309
F 25.448998 12.736732 153.153309
F 7.519458 0.000013 141.968309
F 25.517698 20.408632 153.158309
F 7.576358 5.146402 133.780309
F 7.423718 5.146362 155.615309
F 7.576358 12.866132 133.780309
F 7.423718 12.866032 155.615309
F 7.576358 20.585832 133.780309
F 7.423718 20.585832 155.615309
F 16.490498 5.146472 133.843309
F 16.337998 5.146472 155.677309
F 16.490498 12.866232 133.843309
F 16.337998 12.866232 155.677309
F 16.490498 20.585932 133.843309
F 16.337998 20.585932 155.677309
F 25.571298 5.162242 133.895309
F 25.331298 5.150192 155.688309
F 25.613698 12.967932 134.031309
F 25.470098 12.950932 155.736309
F 25.572298 20.588032 133.749309
F 25.382498 20.552732 155.845309
F 7.550888 7.719792 137.419309
F 7.398288 7.719822 159.254309
F 7.550888 15.439532 137.419309
F 7.398288 15.439532 159.254309
F 7.474568 5.146372 148.337309
F 25.386598 20.765232 145.680309
F 5.259868 9.005662 145.591309
F 32.091398 1.404772 145.723309
F 16.465098 7.719712 137.482309
F 16.312598 7.719712 159.316309
F 16.465098 15.439432 137.482309
F 16.312598 15.439432 159.316309
F 5.259868 1.285952 145.591309
F 23.086198 19.169032 149.446309
F 25.703798 7.843262 137.545309
F 25.241898 7.733872 159.179309
F 25.626198 15.485832 137.601309
F 25.532898 15.498432 159.473309
F 25.464598 12.981132 145.536309
F 25.439398 4.999952 145.646309
F 0.859282 1.322482 141.003309
F 0.582023 1.264612 162.898309
F 27.742398 1.470232 141.196309
F 32.048298 1.074872 162.756309
F 0.859282 9.042192 141.003309
F 0.582022 8.984332 162.898309
F 27.638898 9.033432 141.216309
F 18.877598 16.555132 131.050309
F 0.859282 16.761932 141.003309
F 0.582024 16.704032 162.898309
F 27.709598 16.807032 141.146309
F 25.520898 0.004967 149.312309
F 9.754328 1.286622 141.074309
F 9.601888 1.286622 162.908309
F 9.754328 9.006332 141.074309
F 9.601888 9.006332 162.908309
F 9.754328 16.726032 141.074309
F 9.601888 16.726032 162.908309
F 18.604998 1.498242 141.193309
F 25.285798 20.559132 162.917309
F 18.873398 8.995192 141.077309
F 22.973098 1.379862 155.664309
F 18.707098 16.692232 141.045309
F 20.572898 12.873132 162.938309
F 0.834691 3.821932 144.642309
F 27.711398 3.972182 144.746309
F 0.834692 11.541632 144.642309
F 27.664598 11.666632 144.792309
F 0.834692 19.261332 144.642309
F 27.605798 19.512132 144.686309
F 9.728908 3.859852 144.713309
F 9.728908 11.579532 144.713309
F 9.728908 19.299332 144.713309
F 18.573098 3.676702 144.680309
F 18.725298 11.702932 144.675309
F 18.673598 19.413532 144.628309
F 0.551063 3.965572 141.892309
F 2.901918 0.007321 159.230309
F 27.755898 3.996522 142.000309
F 0.551063 11.685332 141.892309
F 7.570258 0.000013 134.690309
F 27.840598 11.571732 142.148309
F 0.551063 19.405032 141.892309
F 7.417788 0.000025 156.524309
F 27.571698 19.397432 141.995309
F 9.747958 3.859852 141.984309
F 9.747958 11.579532 141.984309
F 9.747958 19.299332 141.984309
F 18.668598 4.055202 142.022309
F 18.798198 11.744432 141.892309
F 18.836198 19.307832 141.797309
F 0.570981 1.178422 138.251309
F 0.539124 1.231772 160.117309
F 27.978998 1.288822 138.425309
F 27.622998 1.376682 160.228309
F 0.570981 8.898132 138.251309
F 0.539124 8.951492 160.117309
F 27.776298 9.243702 138.333309
F 27.558498 8.950012 160.157309
F 0.570982 16.617832 138.251309
F 0.539125 16.671232 160.117309
F 27.871098 16.620432 138.363309
F 27.563898 16.744632 160.268309
F 9.773358 1.286622 138.345309
F 9.620918 1.286622 160.179309
F 9.773358 9.006332 138.345309
F 9.620918 9.006332 160.179309
F 9.773358 16.726032 138.345309
F 9.620918 16.726032 160.179309
F 18.677698 1.286122 138.560309
F 18.494498 1.435192 160.256309
F 18.684098 8.961432 138.378309
F 18.585998 8.781972 160.336309
F 18.756998 16.566232 138.382309
F 18.638598 16.713732 160.223309
F 3.055348 7.718232 141.940309
F 30.022798 7.798532 142.041309
F 3.055348 15.437932 141.940309
F 29.993198 15.498932 142.104309
F 16.407898 20.585932 145.669309
F 16.407898 12.866232 145.669309
F 11.976398 7.719712 141.999309
F 11.976398 15.439432 141.999309
F 16.407898 5.146472 145.669309
F 21.173298 7.866562 142.294309
F 20.925798 15.579432 141.929309
F 23.097098 11.594532 149.453309
F 3.080608 5.148152 138.301309
F 2.923238 5.145662 160.134309
F 30.039498 5.245862 138.406309
F 29.736498 5.364822 160.017309
F 3.080608 12.867832 138.301309
F 2.923238 12.865332 160.134309
F 30.042098 12.954532 138.524309
F 29.724098 12.838732 160.119309
F 3.080608 20.587632 138.301309
F 2.923238 20.585132 160.134309
F 29.989398 20.756732 138.162309
F 29.855298 20.644032 160.291309
F 12.001798 5.146472 138.360309
F 11.849398 5.146472 160.194309
F 12.001798 12.866232 138.360309
F 11.849398 12.866232 160.194309
F 12.001798 20.585932 138.360309
F 11.849398 20.585932 160.194309
F 21.098398 4.985402 138.577309
F 20.710998 5.142112 160.207309
F 20.984998 12.732032 138.381309
F 20.690298 12.818732 160.261309
F 21.133498 20.592732 138.378309
F 20.886298 20.517332 160.135309
F 3.031108 5.140192 141.034309
F 2.877908 5.139312 162.869309
F 30.111698 5.210052 141.163309
F 29.904098 5.186202 162.797309
F 3.031108 12.859932 141.034309
F 2.877908 12.859032 162.869309
F 29.831298 12.982332 141.159309
F 18.569798 8.897172 163.089309
F 3.031108 20.579632 141.034309
F 2.877908 20.578732 162.869309
F 29.791598 20.819432 140.985309
F 27.503498 16.748432 162.999309
F 11.982798 5.146472 141.090309
F 11.830298 5.146472 162.924309
F 11.982798 12.866232 141.090309
F 11.830298 12.866232 162.924309
F 11.982798 20.585932 141.090309
F 11.830298 20.585932 162.924309
F 20.920398 5.207392 141.298309
F 31.889398 16.795832 162.739309
F 21.168398 13.001432 141.076309
F 27.652998 8.999752 162.877309
F 21.162898 20.587532 141.165309
F 20.843898 0.130408 156.706309
F 3.003718 7.726522 144.674309
F 30.062498 7.717442 144.662309
F 3.003718 15.446232 144.674309
F 30.005598 15.709632 144.744309
F 7.494038 20.585932 145.607309
F 23.313598 3.895012 149.130309
F 7.494038 12.866132 145.607309
F 30.132798 5.366242 130.992309
F 11.957398 7.719712 144.729309
F 11.957398 15.439432 144.729309
F 7.494038 5.146462 145.607309
F 20.926498 7.862332 145.027309
F 20.986398 15.412532 144.618309
F 14.154098 19.299332 149.293309
F 5.295618 1.285252 141.044309
F 5.142178 1.285572 162.878309
F 32.229198 1.372102 141.128309
F 29.707198 12.834932 162.845309
F 5.295618 9.004962 141.044309
F 5.142178 9.005282 162.878309
F 32.208698 9.206792 141.281309
F 18.566998 1.343992 162.976309
F 5.295618 16.724632 141.044309
F 5.142178 16.725032 162.878309
F 32.109498 16.887232 141.197309
F 32.263398 1.340452 131.189309
F 14.211198 1.286622 141.105309
F 14.058798 1.286622 162.939309
F 14.211198 9.006332 141.105309
F 14.058798 9.006332 162.939309
F 14.211198 16.726032 141.105309
F 14.058798 16.726032 162.939309
F 23.179898 1.179432 141.082309
F 28.016398 9.202872 131.168309
F 23.254998 9.092092 141.209309
F 27.677298 1.274332 162.895309
F 23.276998 16.714532 140.909309
F 25.026698 13.045932 163.168309
F 5.270238 3.861232 144.683309
F 32.252498 3.957192 144.763309
F 5.270238 11.580932 144.683309
F 32.098998 11.790632 144.648309
F 5.270238 19.300632 144.683309
F 32.292498 19.481832 144.732309
F 14.185798 3.859852 144.744309
F 14.185798 11.579532 144.744309
F 14.185798 19.299332 144.744309
F 23.024498 3.885082 144.815309
F 23.073298 11.768332 144.670309
F 23.145298 19.328032 144.836309
F 5.285588 3.860532 141.952309
F 32.432398 3.985532 142.104309
F 5.285588 11.580232 141.952309
F 32.220098 11.909732 141.930309
F 5.285588 19.299932 141.952309
F 32.104298 19.478232 141.839309
F 14.204898 3.859852 142.015309
F 14.204898 11.579532 142.015309
F 14.204898 19.299332 142.015309
F 23.270298 3.794142 142.109309
F 23.373498 11.642132 141.939309
F 23.289298 19.120132 142.116309
F 5.311368 1.285912 138.313309
F 5.157938 1.285762 160.147309
F 32.340398 1.422852 138.347309
F 32.095598 1.173082 159.989309
F 5.311368 9.005622 138.313309
F 5.157938 9.005472 160.147309
F 32.340298 9.108492 138.593309
F 32.041898 8.987582 160.106309
F 5.311368 16.725332 138.313309
F 5.157938 16.725232 160.147309
F 32.277298 17.025132 138.265309
F 31.931998 16.702532 160.007309
F 14.230298 1.286622 138.376309
F 14.077798 1.286622 160.210309
F 14.230298 9.006332 138.376309
F 14.077798 9.006332 160.210309
F 14.230298 16.726032 138.376309
F 14.077798 16.726032 160.210309
F 23.420198 1.258482 138.267309
F 22.983598 1.173672 160.152309
F 23.173598 9.002252 138.452309
F 23.068798 9.017722 160.379309
F 23.280898 16.766832 138.177309
F 23.194398 16.685832 160.352309
F 7.519458 7.719722 141.968309
F 7.519458 15.439432 141.968309
F 25.195698 15.423332 149.361309
F 16.433298 7.719712 142.030309
F 16.433298 15.439432 142.030309
F 14.154098 11.579532 149.293309
F 25.410898 7.724162 142.189309
F 25.489898 15.318632 141.851309
F 25.383798 7.663752 149.109309
F 7.544848 5.146462 138.329309
F 7.392338 5.146442 160.163309
F 7.544848 12.866132 138.329309
F 7.392338 12.866132 160.163309
F 7.544848 20.585932 138.329309
F 7.392338 20.585832 160.163309
F 16.458698 5.146472 138.391309
F 16.306298 5.146472 160.226309
F 16.458698 12.866232 138.391309
F 16.306298 12.866232 160.226309
F 16.458698 20.585932 138.391309
F 16.306298 20.585932 160.226309
F 25.459498 5.126592 138.217309
F 25.230098 5.249642 160.091309
F 25.340598 12.955432 138.395309
F 25.281998 12.705132 160.397309
F 25.554198 20.703732 138.371309
F 25.311998 20.642632 160.259309
F 7.525448 5.146382 141.058309
F 7.372888 5.146362 162.893309
F 7.525448 12.866132 141.058309
F 7.372888 12.866032 162.893309
F 7.525448 20.585832 141.058309
F 7.372888 20.585832 162.893309
F 16.439698 5.146472 141.121309
F 16.287198 5.146472 162.955309
F 16.439698 12.866232 141.121309
F 16.287198 12.866232 162.955309
F 16.439698 20.585932 141.121309
F 16.287198 20.585932 162.955309
F 25.341198 5.130502 141.074309
F 23.284598 9.135122 163.101309
F 25.590798 12.818932 141.123309
F 25.375898 5.184852 162.938309
F 25.391098 20.617432 141.120309
F 20.840298 5.183952 163.108309
F 7.499998 7.719812 144.698309
F 7.499998 15.439532 144.698309
F 14.154098 3.859852 149.293309
F 32.166598 19.388932 149.200309
F 16.414198 7.719712 144.760309
F 16.414198 15.439432 144.760309
F 5.234258 19.299932 149.230309
F 25.390798 7.646012 144.988309
F 25.438398 15.662732 144.587309
F 16.382498 15.439432 149.308309
F 0.809962 1.325892 148.280309
F 27.815798 1.284022 148.285309
F 0.809962 9.045602 148.280309
F 27.675798 9.109192 148.324309
F 0.809962 16.765332 148.280309
F 27.457598 16.664632 148.472309
F 9.703518 1.286622 148.352309
F 9.703518 9.006332 148.352309
F 9.703518 16.726032 148.352309
F 18.620998 1.175592 148.362309
F 18.627398 8.888402 148.356309
F 18.504098 16.697632 148.189309
F 0.780802 3.822242 151.921309
F 27.794698 3.879952 152.043309
F 0.780803 11.541932 151.921309
F 27.622798 11.711632 151.994309
F 0.780804 19.261632 151.921309
F 27.759998 19.192332 151.989309
F 9.678098 3.859852 151.991309
F 9.678098 11.579532 151.991309
F 9.678098 19.299332 151.991309
F 18.799498 3.912642 152.044309
F 18.561198 11.452232 152.154309
F 18.428398 19.209532 151.938309
F 0.548472 3.945372 149.181309
F 27.783598 3.739222 149.307309
F 0.548471 11.665032 149.181309
F 27.718998 11.754732 149.318309
F 0.548472 19.384832 149.181309
F 27.569398 19.202732 149.333309
F 9.697148 3.859852 149.262309
F 9.697148 11.579532 149.262309
F 9.697148 19.299332 149.262309
F 18.638398 3.804702 149.124309
F 18.715298 11.440532 149.415309
F 18.479098 19.154732 149.259309
F 0.546308 1.189582 145.536309
F 27.863398 1.365752 145.588309
F 0.546309 8.909292 145.536309
F 27.651498 9.076192 145.576309
F 0.546307 16.629032 145.536309
F 27.627098 16.859732 145.619309
F 9.722548 1.286622 145.623309
F 9.722548 9.006332 145.623309
F 9.722548 16.726032 145.623309
F 18.801498 1.131192 145.622309
F 18.642798 9.117572 145.681309
F 18.711998 16.772532 145.561309
F 3.004778 7.718382 149.218309
F 29.918698 7.947762 149.352309
F 3.004778 15.438132 149.218309
F 29.829698 15.595532 149.246309
F 16.382498 7.719712 149.308309
F 7.468648 15.439432 149.246309
F 11.925598 7.719712 149.277309
F 11.925598 15.439432 149.277309
F 7.468648 7.719722 149.246309
F 20.814398 7.546112 149.278309
F 20.668998 15.443132 149.330309
F 32.139298 11.738932 149.114309
F 3.030058 5.147832 145.579309
F 29.991198 5.133312 145.664309
F 3.030058 12.867532 145.579309
F 29.881098 13.031032 145.682309
F 3.030058 20.587232 145.579309
F 29.854198 20.642632 145.581309
F 11.950998 5.146472 145.638309
F 11.950998 12.866232 145.638309
F 11.950998 20.585932 145.638309
F 20.803298 5.134362 145.679309
F 20.858498 13.057732 145.665309
F 20.840698 20.681032 145.701309
F 2.977208 5.139372 148.313309
F 29.966098 5.147502 148.557309
F 2.977208 12.859132 148.313309
F 29.869298 12.924332 148.413309
F 2.977208 20.578832 148.313309
F 29.726798 20.598632 148.165309
F 11.931998 5.146472 148.368309
F 11.931998 12.866232 148.368309
F 11.931998 20.585932 148.368309
F 20.952098 5.029442 148.279309
F 20.864798 12.944232 148.507309
F 20.709998 20.363632 148.520309
F 2.951438 7.726992 151.952309
F 30.095198 7.837452 152.019309
F 2.951438 15.446732 151.952309
F 29.769398 15.478232 151.939309
F 23.132498 16.795332 145.543309
F 5.234258 11.580232 149.230309
F 23.182798 9.288782 145.747309
F 23.177498 1.288452 148.449309
F 11.906598 7.719712 152.007309
F 11.906598 15.439432 152.007309
F 23.255698 1.262052 145.826309
F 20.993398 7.658172 151.954309
F 20.908398 15.179332 152.053309
F 32.425898 3.912092 149.083309
F 5.244878 1.285232 148.322309
F 32.157198 1.316782 148.370309
F 5.244878 9.004942 148.322309
F 32.062298 9.108282 148.189309
F 5.244878 16.724632 148.322309
F 32.311898 16.862132 148.246309
F 14.160398 1.286612 148.383309
F 14.160398 9.006332 148.383309
F 14.160398 16.726032 148.383309
F 23.092098 16.810032 163.093309
F 23.175498 8.951412 148.569309
F 23.008298 16.661432 148.291309
F 5.219338 3.861222 151.961309
F 32.262098 3.747682 151.918309
F 5.219338 11.580932 151.961309
F 32.345798 11.581032 151.805309
F 5.219338 19.300632 151.961309
F 32.032198 19.294332 151.971309
F 14.134998 3.859852 152.022309
F 14.134998 11.579532 152.022309
F 14.134998 19.299332 152.022309
F 23.233998 3.952192 151.928309
F 23.216298 11.410932 152.255309
F 23.259298 19.191632 152.181309
F 5.234258 3.860542 149.230309
F 3.059378 0.005509 137.394309
F 16.363398 23.159132 152.038309
F 16.433298 23.159132 142.030309
F 31.937298 8.952482 162.978309
F 12.027198 23.159132 134.721309
F 11.874798 23.159132 156.555309
F 7.550888 0.000077 137.419309
F 7.398288 0.000114 159.254309
F 12.008198 23.159132 137.451309
F 11.855698 23.159132 159.285309
F 11.925598 23.159132 149.277309
F 16.484098 23.159132 134.752309
F 16.331698 23.159132 156.587309
F 3.003718 0.006805 144.674309
F 16.414198 23.159132 144.760309
F 16.465098 23.159132 137.482309
F 16.312598 23.159132 159.316309
F 21.100798 12.753732 131.141309
F 30.139298 0.021951 137.602309
F 29.845098 -0.083789 141.949309
F 25.507798 0.255478 142.202309
F 25.631398 12.998332 131.320309
F 25.491198 -0.135777 152.094309
F 27.858298 16.901232 131.160309
F 30.293298 13.083932 131.261309
F 25.755998 -0.070293 137.599309
F 30.076198 0.195484 134.788309
F 25.181398 -0.018419 156.518309
F 29.993998 0.043344 149.378309
F 25.547898 0.037481 134.884309
F 25.562598 0.059950 145.018309
F 29.930198 0.021174 152.141309
F 25.312298 22.871732 152.092309
F 21.053198 -0.014464 149.351309
F 20.883298 23.185432 152.038309
F 29.818098 7.621632 163.804309
F 29.829598 23.207932 151.935309
F 20.888098 0.130446 137.376309
F 20.922198 23.286032 156.535309
F 20.670898 0.169843 159.413309
F 25.372598 23.242932 144.601309
F 20.825798 23.014132 149.344309
F 25.492698 23.151132 149.330309
F 30.048998 23.065932 149.158309
F 20.988398 23.261632 142.142309
F 20.951798 -0.128801 134.716309
F 29.707098 -0.030446 159.227309
F 27.428798 11.701132 163.700309
F 27.605498 3.894822 163.903309
F 30.142198 20.593132 131.264309
F 0.326809 1.186962 177.535309
F 27.290498 1.070192 177.483309
F 0.326809 8.906682 177.535309
F 27.191598 8.746232 177.556309
F 0.326809 16.626432 177.535309
F 27.400798 16.395232 177.452309
F 9.500268 1.286622 177.464309
F 9.500268 9.006332 177.464309
F 9.500268 16.726032 177.464309
F 18.475598 1.142452 177.413309
F 18.478198 8.943382 177.281309
F 18.375898 16.619632 177.537309
F 0.303160 3.960602 181.175309
F 27.256198 3.821392 181.230309
F 0.303160 11.680332 181.175309
F 27.332698 11.276332 181.119309
F 0.303160 19.400032 181.175309
F 27.386298 18.814332 181.105309
F 9.474848 3.859852 181.103309
F 9.474848 11.579532 181.103309
F 9.474848 19.299332 181.103309
F 18.254498 3.716662 181.222309
F 18.378398 11.559732 180.995309
F 18.489598 19.375432 181.129309
F 0.441306 3.899612 178.331309
F 27.240298 3.772902 178.423309
F 0.441306 11.619332 178.331309
F 27.113598 11.317532 178.317309
F 0.441306 19.339032 178.331309
F 27.214098 19.015632 178.255309
F 9.493898 3.859852 178.374309
F 9.493898 11.579532 178.374309
F 9.493898 19.299332 178.374309
F 18.238798 3.719962 178.506309
F 18.259898 11.391132 178.383309
F 18.362098 19.225232 178.352309
F 0.460732 1.243682 174.688309
F 7.245968 0.000086 181.088309
F 18.513898 3.896452 163.907309
F 0.460732 8.963392 174.688309
F 2.895318 0.001941 163.772309
F 27.389598 8.895912 174.662309
F 0.460732 16.683132 174.688309
F 2.730878 0.007130 185.603309
F 27.224898 16.459032 174.835309
F 9.519298 1.286622 174.735309
F 9.519298 9.006332 174.735309
F 9.519298 16.726032 174.735309
F 18.612398 1.365492 174.452309
F 18.398998 8.968152 174.699309
F 18.264998 16.786132 174.822309
F 2.784178 7.725942 178.325309
F 29.429298 7.387142 178.530309
F 2.784178 15.445632 178.325309
F 29.543598 15.290532 178.605309
F 31.684298 0.980257 184.871309
F 25.009098 15.158932 174.165309
F 11.722398 7.719712 178.390309
F 11.722398 15.439432 178.390309
F 20.630398 -0.174674 178.286309
F 20.360598 7.577612 178.412309
F 20.432098 15.161532 178.497309
F 7.188848 20.585832 189.275309
F 2.811578 5.141102 174.687309
F 29.677998 5.239442 174.662309
F 2.811578 12.860832 174.687309
F 29.693298 12.624432 174.612309
F 2.811578 20.580532 174.687309
F 29.614998 20.404632 174.771309
F 11.747798 5.146472 174.750309
F 11.747798 12.866232 174.750309
F 11.747798 20.585932 174.750309
F 20.709898 5.017232 174.785309
F 20.593198 12.836332 174.759309
F 20.399298 20.589132 174.803309
F 2.782608 5.140062 177.425309
F 29.621798 4.993442 177.441309
F 2.782608 12.859732 177.425309
F 29.514198 12.745332 177.492309
F 2.782608 20.579532 177.425309
F 29.536898 20.418832 177.528309
F 11.728698 5.146472 177.480309
F 11.728698 12.866232 177.480309
F 11.728698 20.585932 177.480309
F 20.518798 4.991332 177.434309
F 20.448598 12.657932 177.421309
F 20.606098 20.404832 177.631309
F 2.759088 7.725792 181.063309
F 29.638798 7.549742 181.275309
F 2.759088 15.445532 181.063309
F 29.679798 14.978432 181.263309
F 25.016898 7.665452 173.823309
F 7.341458 20.585832 167.441309
F 7.188848 12.866032 189.275309
F 0.519250 19.351332 163.760309
F 11.703298 7.719712 181.119309
F 11.703298 15.439432 181.119309
F 7.341458 12.866132 167.441309
F 20.361598 7.652142 181.153309
F 20.662998 15.324132 181.323309
F 7.188848 5.146352 189.275309
F 5.039198 1.286222 177.433309
F 18.497498 11.458132 163.980309
F 5.039198 9.005932 177.433309
F 31.728898 8.504572 177.429309
F 5.039198 16.725632 177.433309
F 31.641998 16.450432 177.433309
F 13.957198 1.286612 177.495309
F 13.957198 9.006332 177.495309
F 13.957198 16.726032 177.495309
F 22.878498 1.274982 177.415309
F 22.742198 8.894682 177.538309
F 22.703598 16.420032 177.717309
F 5.013548 3.860112 181.072309
F 31.712998 3.454402 181.174309
F 5.013548 11.579832 181.072309
F 31.523798 11.251532 180.996309
F 5.013548 19.299532 181.072309
F 31.793698 19.199332 181.084309
F 13.931698 3.859852 181.134309
F 13.931698 11.579532 181.134309
F 13.931698 19.299332 181.134309
F 22.620698 3.842052 181.064309
F 22.914698 11.437032 181.104309
F 22.956698 19.028632 181.331309
F 5.031928 3.860922 178.342309
F 31.765598 3.560572 178.346309
F 5.031928 11.580632 178.342309
F 31.663298 11.160532 178.404309
F 5.031928 19.300332 178.342309
F 31.758398 18.995132 178.278309
F 13.950798 3.859852 178.405309
F 13.950798 11.579532 178.405309
F 13.950798 19.299332 178.405309
F 22.678698 3.911292 178.247309
F 22.739598 11.566532 178.360309
F 22.808698 19.000032 178.621309
F 5.057048 1.285572 174.703309
F 31.701398 1.073542 174.701309
F 5.057048 9.005282 174.703309
F 31.884798 8.834252 174.580309
F 5.057048 16.725032 174.703309
F 31.735898 16.397932 174.694309
F 13.976198 1.286612 174.766309
F 13.976198 9.006332 174.766309
F 13.976198 16.726032 174.766309
F 23.062798 1.123502 174.675309
F 22.765798 9.031112 174.847309
F 22.709898 16.578032 175.026309
F 7.265148 7.719802 178.358309
F 7.265148 15.439532 178.358309
F 16.058598 15.439432 195.706309
F 16.179298 7.719712 178.421309
F 16.179298 15.439432 178.421309
F 7.341458 5.146412 167.441309
F 24.979198 7.612112 178.392309
F 25.029198 15.135032 178.346309
F 16.210998 15.439432 173.872309
F 7.290578 5.146392 174.719309
F 7.290578 12.866132 174.719309
F 7.290578 20.585832 174.719309
F 16.204598 5.146472 174.782309
F 16.204598 12.866232 174.782309
F 16.204598 20.585932 174.782309
F 25.068398 5.064182 174.601309
F 24.968398 12.590732 174.704309
F 25.009398 20.456232 174.845309
F 7.271348 5.146382 177.449309
F 7.271348 12.866132 177.449309
F 7.271348 20.585832 177.449309
F 16.185598 5.146472 177.511309
F 16.185598 12.866232 177.511309
F 16.185598 20.585932 177.511309
F 25.085298 5.134682 177.283309
F 24.955298 12.640332 177.408309
F 24.987298 20.354532 177.676309
F 7.245968 7.719802 181.088309
F 7.245968 15.439532 181.088309
F 16.058598 7.719712 195.706309
F 16.255498 5.146472 167.504309
F 16.160198 7.719712 181.150309
F 16.160198 15.439432 181.150309
F 16.102998 5.146472 189.338309
F 25.161298 7.545322 181.120309
F 25.131898 15.121932 180.981309
F 16.210998 7.719712 173.872309
F 0.293430 1.191192 184.809309
F 22.866998 11.630732 164.067309
F 0.293430 8.910912 184.809309
F 27.520498 8.703752 184.760309
F 0.293429 16.630632 184.809309
F 27.310998 16.393132 184.858309
F 9.449458 1.286622 184.742309
F 9.449448 9.006332 184.742309
F 9.449448 16.726032 184.742309
F 18.518098 1.248812 184.683309
F 18.424698 8.922792 184.812309
F 18.255298 16.645632 184.709309
F 0.503226 3.908262 166.563309
F 0.291362 3.946362 188.440309
F 27.463298 3.878842 166.566309
F 27.143898 3.440972 188.318309
F 0.503227 11.627932 166.563309
F 0.291362 11.666032 188.440309
F 27.292198 11.665332 166.336309
F 27.285098 11.395732 188.459309
F 0.503227 19.347732 166.563309
F 0.291361 19.385832 188.440309
F 27.520798 19.401332 166.631309
F 27.117798 19.210532 188.490309
F 9.576468 3.859852 166.547309
F 9.424038 3.859852 188.381309
F 9.576468 11.579532 166.547309
F 9.424038 11.579532 188.381309
F 9.576468 19.299332 166.547309
F 9.424038 19.299332 188.381309
F 18.552498 3.918642 166.588309
F 18.256398 3.775502 188.434309
F 18.531998 11.499432 166.614309
F 18.269798 11.522932 188.331309
F 18.449898 19.254332 166.585309
F 18.483298 19.300332 188.276309
F 0.403055 3.893142 185.614309
F 25.264098 15.554432 163.985309
F 27.083898 3.619002 185.603309
F 0.403056 11.612832 185.614309
F 29.765698 0.039987 166.585309
F 27.229598 11.205532 185.692309
F 0.403056 19.332532 185.614309
F 20.946898 15.397932 163.840309
F 27.254898 19.309232 185.784309
F 9.595518 3.859852 163.818309
F 9.443098 3.859852 185.652309
F 9.595518 11.579532 163.818309
F 9.443098 11.579532 185.652309
F 9.595518 19.299332 163.818309
F 9.443098 19.299332 185.652309
F 25.073198 22.955732 181.093309
F 18.302798 3.730382 185.733309
F 20.452498 7.464442 195.674309
F 18.386898 11.547432 185.559309
F 22.722498 3.789202 195.523309
F 18.320298 19.148832 185.618309
F 0.422092 1.250132 181.973309
F 31.652098 0.848194 177.448309
F 0.422092 8.969842 181.973309
F 27.348698 8.818492 182.060309
F 0.422092 16.689532 181.973309
F 27.512798 16.289732 182.166309
F 9.468488 1.286622 182.013309
F 9.468488 9.006332 182.013309
F 9.468488 16.726032 182.013309
F 18.367298 1.134392 182.006309
F 18.396398 9.144232 181.995309
F 18.442798 16.785932 181.960309
F 2.895318 7.721652 163.772309
F 2.730878 7.726842 185.603309
F 27.495298 19.424232 163.876309
F 29.664898 7.399852 185.753309
F 2.895318 15.441332 163.772309
F 2.730878 15.446532 185.603309
F 31.811298 3.689382 173.900309
F 29.530598 15.020032 185.699309
F 24.874298 15.215932 192.978309
F 25.166298 15.405532 171.346309
F 7.144498 15.439432 195.644309
F 7.296708 15.439532 173.810309
F 11.823998 7.719712 163.833309
F 11.671598 7.719712 185.668309
F 11.823998 15.439432 163.833309
F 11.671598 15.439432 185.668309
F 7.144498 7.719762 195.644309
F 7.296708 7.719812 173.810309
F 29.648798 23.049032 171.322309
F 20.616198 7.546192 185.686309
F 29.664398 15.438932 163.758309
F 20.618598 15.303632 185.509309
F 25.022198 7.390182 193.057309
F 25.211598 7.874942 171.078309
F 2.757228 5.139662 181.964309
F 29.479298 4.975472 182.130309
F 2.757228 12.859332 181.964309
F 29.476298 12.460632 182.181309
F 2.757228 20.579132 181.964309
F 29.527198 20.263032 182.129309
F 11.696998 5.146472 182.029309
F 11.696998 12.866232 182.029309
F 11.696998 20.585932 182.029309
F 20.372798 5.058392 182.114309
F 20.720298 12.685232 182.035309
F 20.724098 20.452332 182.098309
F 2.735768 5.140832 184.702309
F 29.500498 4.777002 184.780309
F 2.735768 12.860532 184.702309
F 29.653098 12.327432 184.807309
F 2.735768 20.580232 184.702309
F 29.516698 20.416632 184.796309
F 11.677898 5.146472 184.758309
F 11.677898 12.866232 184.758309
F 11.677898 20.585932 184.758309
F 20.460698 5.015132 184.855309
F 20.776398 12.682232 184.695309
F 20.572598 20.460132 184.739309
F 2.854238 7.726632 166.508309
F 2.712568 7.724832 188.340309
F 29.579898 7.528452 166.533309
F 29.331398 7.219712 188.442309
F 2.854238 15.446332 166.508309
F 2.712568 15.444532 188.340309
F 29.737298 15.409632 166.464309
F 29.513298 15.078032 188.483309
F 24.948298 20.297332 192.035309
F 25.208198 20.261332 170.439309
F 16.077598 15.439432 192.977309
F 16.230098 15.439432 171.143309
F 24.739498 12.645432 192.318309
F 24.949898 12.826532 170.139309
F 0.519250 11.631532 163.760309
F 27.505198 1.288012 174.836309
F 11.804898 7.719712 166.563309
F 11.652498 7.719712 188.397309
F 11.804898 15.439432 166.563309
F 11.652498 15.439432 188.397309
F 24.946398 4.955662 192.031309
F 25.168298 5.286622 170.286309
F 20.737498 7.604242 166.603309
F 20.426798 7.697562 188.283309
F 20.903598 15.485432 166.541309
F 20.632498 15.513532 188.390309
F 16.077598 7.719712 192.977309
F 16.230098 7.719712 171.143309
F 4.987978 1.286482 184.711309
F 31.871698 1.006624 189.669309
F 4.987978 9.006192 184.711309
F 31.892398 8.724142 184.842309
F 4.987978 16.725932 184.711309
F 31.801598 16.410432 184.919309
F 13.906398 1.286622 184.773309
F 13.906398 9.006332 184.773309
F 13.906398 16.726032 184.773309
F 22.836998 1.190212 184.735309
F 22.784398 8.987552 184.886309
F 22.785198 16.553032 184.823309
F 5.116398 3.860742 166.517309
F 4.962468 3.859902 188.350309
F 32.035298 3.503422 166.515309
F 31.703698 3.432782 188.464309
F 5.116398 11.580432 166.517309
F 4.962468 11.579632 188.350309
F 31.807898 11.496632 166.527309
F 31.681798 11.167532 188.632309
F 5.116398 19.300132 166.517309
F 4.962468 19.299332 188.350309
F 31.936898 19.200632 166.612309
F 31.720798 18.956232 188.549309
F 14.033398 3.859852 166.578309
F 13.880898 3.859852 188.412309
F 14.033398 11.579532 166.578309
F 13.880898 11.579532 188.412309
F 14.033398 19.299332 166.578309
F 13.880898 19.299332 188.412309
F 23.108098 3.518602 166.663309
F 22.777798 3.591382 188.344309
F 22.941298 11.518332 166.821309
F 22.722698 11.463532 188.317309
F 23.133098 19.489832 166.646309
F 22.855098 19.221032 188.488309
F 5.132668 3.860782 163.786309
F 4.981778 3.860932 185.620309
F 24.775398 15.347832 195.711309
F 31.624098 3.475382 185.856309
F 5.132668 11.580532 163.786309
F 4.981778 11.580632 185.620309
F 26.948098 11.400632 195.914309
F 31.791298 11.193932 185.866309
F 5.132668 19.300232 163.786309
F 4.981778 19.300332 185.620309
F 31.656098 3.443652 195.774309
F 31.578598 18.801132 185.825309
F 14.052398 3.859852 163.849309
F 13.899998 3.859852 185.683309
F 14.052398 11.579532 163.849309
F 13.899998 11.579532 185.683309
F 14.052398 19.299332 163.849309
F 13.899998 19.299332 185.683309
F 31.852598 1.027552 182.097309
F 22.832398 3.818512 185.650309
F 7.163438 0.000130 192.914309
F 22.993498 11.502132 185.719309
F 31.571198 0.881579 192.390309
F 22.888698 19.299932 185.702309
F 5.006828 1.285542 181.981309
F 18.242898 19.225632 195.608309
F 5.006828 9.005252 181.981309
F 31.769398 8.773662 182.145309
F 5.006828 16.724932 181.981309
F 31.715498 16.532632 182.152309
F 13.925398 1.286622 182.044309
F 13.925398 9.006332 182.044309
F 13.925398 16.726032 182.044309
F 22.818698 1.126762 182.050309
F 22.809498 8.900442 182.066309
F 23.069898 16.556932 182.147309
F 7.366918 7.719762 163.802309
F 7.214288 7.719822 185.636309
F 7.366918 15.439432 163.802309
F 7.214288 15.439532 185.636309
F 16.083998 20.585932 192.067309
F 16.236398 20.585932 170.233309
F 16.280898 7.719712 163.865309
F 16.128398 7.719712 185.699309
F 16.280898 15.439432 163.865309
F 16.128398 15.439432 185.699309
F 16.255498 12.866232 167.504309
F 16.102998 12.866232 189.338309
F 25.281998 -0.220577 171.274309
F 25.157998 7.673282 185.720309
F 26.827498 19.244832 195.725309
F 25.093398 15.170032 185.644309
F 16.083998 12.866232 192.067309
F 16.236398 12.866232 170.233309
F 7.239698 5.146372 181.997309
F 7.239708 12.866132 181.997309
F 7.239708 20.585832 181.997309
F 16.153798 5.146472 182.060309
F 16.153798 12.866232 182.060309
F 16.153798 20.585932 182.060309
F 24.986498 4.875402 181.899309
F 25.118198 12.635632 181.965309
F 25.264498 20.368332 182.052309
F 7.220608 5.146402 184.727309
F 7.220608 12.866132 184.727309
F 7.220608 20.585832 184.727309
F 16.134798 5.146472 184.789309
F 16.134798 12.866232 184.789309
F 16.134798 20.585932 184.789309
F 25.016798 5.214922 184.621309
F 25.169998 12.689132 184.635309
F 25.004998 20.534632 184.771309
F 7.347488 7.719822 166.532309
F 7.195238 7.719772 188.366309
F 7.347488 15.439532 166.532309
F 7.195238 15.439532 188.366309
F 16.083998 5.146472 192.067309
F 16.236398 5.146472 170.233309
F 7.163438 15.439532 192.914309
F 7.316028 15.439532 171.080309
F 16.261798 7.719712 166.594309
F 16.109398 7.719712 188.428309
F 16.261798 15.439432 166.594309
F 16.109398 15.439432 188.428309
F 7.163438 7.719842 192.914309
F 7.316028 7.719782 171.080309
F 25.001698 7.692502 166.659309
F 24.887998 7.574182 188.382309
F 25.208298 15.438932 166.692309
F 25.044098 15.043532 188.422309
F 7.169888 20.585832 192.005309
F 7.322108 20.585832 170.171309
F 0.429394 1.214252 170.227309
F 0.291541 1.210402 192.068309
F 27.429298 1.216262 170.410309
F 27.219098 0.789025 192.228309
F 0.429393 8.933962 170.227309
F 0.291541 8.930112 192.068309
F 27.293098 8.999442 169.940309
F 27.301498 8.555192 192.134309
F 0.429394 16.653632 170.227309
F 0.291541 16.649832 192.068309
F 27.378198 16.530432 170.142309
F 27.111498 16.468132 192.091309
F 9.551078 1.286622 170.186309
F 9.398638 1.286622 192.020309
F 9.551078 9.006332 170.186309
F 9.398638 9.006332 192.020309
F 9.551078 16.726032 170.186309
F 9.398638 16.726032 192.020309
F 18.529998 1.331172 170.220309
F 18.217898 1.439252 191.917309
F 18.483798 9.019242 170.274309
F 18.270498 8.970522 192.235309
F 18.540198 16.671832 170.167309
F 18.332598 16.717532 191.904309
F 0.368848 3.950012 173.885309
F 0.290294 3.925472 195.698309
F 27.428898 3.786162 173.920309
F 22.641698 11.321532 195.612309
F 0.368849 11.669732 173.885309
F 0.290293 11.645132 195.698309
F 27.295498 11.331032 173.806309
F 16.230098 23.159132 171.143309
F 0.368849 19.389432 173.885309
F 0.290293 19.364932 195.698309
F 27.271298 19.003632 174.070309
F 20.538898 15.496332 195.572309
F 9.525658 3.859852 173.825309
F 9.373228 3.859852 195.659309
F 9.525658 11.579532 173.825309
F 9.373228 11.579532 195.659309
F 9.525658 19.299332 173.825309
F 9.373228 19.299332 195.659309
F 18.374198 3.987932 173.762309
F 25.077698 7.452362 195.755309
F 18.410298 11.392532 173.813309
F 24.672898 23.078932 195.734309
F 18.321798 19.316832 173.765309
F 11.754098 23.159132 173.841309
F 0.480525 3.905762 171.046309
F 0.365085 3.887532 192.896309
F 27.241998 3.654692 171.153309
F 27.125998 3.483272 192.961309
F 0.480525 11.625432 171.046309
F 0.365085 11.607232 192.896309
F 27.259098 11.575132 171.023309
F 26.983398 11.166332 193.229309
F 0.480525 19.345232 171.046309
F 0.365085 19.326932 192.896309
F 27.479198 19.119932 171.298309
F 27.132998 19.011532 192.864309
F 9.544708 3.859852 171.096309
F 9.392288 3.859852 192.930309
F 9.544708 11.579532 171.096309
F 9.392288 11.579532 192.930309
F 9.544708 19.299332 171.096309
F 9.392288 19.299332 192.930309
F 18.514398 3.880322 170.936309
F 18.347498 3.830912 193.007309
F 18.443298 11.534632 171.183309
F 18.237898 11.502932 192.725309
F 18.459598 19.235932 171.080309
F 18.351598 19.318932 192.830309
F 0.500094 1.237732 167.403309
F 0.384176 1.256362 189.256309
F 27.556098 1.285232 167.595309
F 27.409198 0.815038 189.499309
F 0.500094 8.957452 167.403309
F 0.384176 8.976072 189.256309
F 27.291298 9.037012 167.197309
F 27.200498 8.772832 189.358309
F 0.500094 16.677132 167.403309
F 0.384177 16.695832 189.256309
F 27.451698 16.684932 167.371309
F 27.261598 16.442332 189.283309
F 9.570108 1.286622 167.457309
F 9.417678 1.286622 189.291309
F 9.570108 9.006332 167.457309
F 9.417678 9.006332 189.291309
F 9.570108 16.726032 167.457309
F 9.417678 16.726032 189.291309
F 18.501898 1.386152 167.450309
F 18.274998 1.126022 189.113309
F 18.503798 8.910352 167.587309
F 18.306498 8.940462 189.450309
F 18.685198 16.647932 167.357309
F 18.326698 16.855832 189.123309
F 2.839358 7.724012 171.049309
F 2.679918 7.726822 192.881309
F 29.448998 7.763982 170.952309
F 29.480298 7.303922 193.018309
F 2.839358 15.443732 171.049309
F 2.679918 15.446532 192.881309
F 29.802998 15.531432 171.096309
F 29.360098 15.239632 192.961309
F 7.169888 12.866132 192.005309
F 7.322108 12.866032 170.171309
F 7.169888 5.146422 192.005309
F 7.322108 5.146362 170.171309
F 11.773198 7.719712 171.111309
F 11.620798 7.719712 192.946309
F 11.773198 15.439432 171.111309
F 11.620798 15.439432 192.946309
F 24.980698 20.439232 189.391309
F 25.273398 20.578232 167.564309
F 20.591498 7.604402 171.169309
F 20.535598 7.673232 192.993309
F 20.667698 15.255732 171.237309
F 20.546598 15.447432 192.896309
F 22.838198 16.426132 189.472309
F 23.074498 16.966432 167.450309
F 2.867298 5.143352 167.411309
F 2.705108 5.139272 189.242309
F 29.663998 4.981222 167.622309
F 29.401898 4.662992 189.405309
F 2.867298 12.863032 167.411309
F 2.705108 12.859032 189.242309
F 29.627498 12.760132 167.440309
F 29.434798 12.502232 189.453309
F 2.867298 20.582832 167.411309
F 2.705108 20.578732 189.242309
F 29.681198 20.494632 167.825309
F 29.387498 20.266832 189.437309
F 11.798598 5.146472 167.472309
F 11.646098 5.146472 189.307309
F 11.798598 12.866232 167.472309
F 11.646098 12.866232 189.307309
F 11.798598 20.585932 167.472309
F 11.646098 20.585932 189.307309
F 20.882598 4.942942 167.337309
F 20.577698 4.950762 189.113309
F 20.766098 12.821032 167.452309
F 20.370098 12.921932 189.078309
F 20.794198 20.544332 167.576309
F 20.777798 20.648332 189.140309
F 2.830348 5.139712 170.147309
F 2.689138 5.141872 191.979309
F 29.591698 4.866472 170.335309
F 29.453898 4.742212 192.143309
F 2.830348 12.859432 170.147309
F 2.689138 12.861632 191.979309
F 29.583598 12.745132 170.288309
F 29.220598 12.576932 192.113309
F 2.830348 20.579132 170.147309
F 2.689138 20.581332 191.979309
F 29.657198 20.510132 170.521309
F 29.282698 20.279732 192.156309
F 11.779498 5.146472 170.202309
F 11.627098 5.146472 192.036309
F 11.779498 12.866232 170.202309
F 11.627098 12.866232 192.036309
F 11.779498 20.585932 170.202309
F 11.627098 20.585932 192.036309
F 20.766498 5.167602 169.953309
F 20.506798 5.152162 191.842309
F 20.598398 12.709932 170.179309
F 20.537598 12.757532 191.776309
F 20.812598 20.500132 170.295309
F 20.678898 20.535032 191.912309
F 2.806328 7.726352 173.786309
F 2.664638 7.724062 195.618309
F 29.625398 7.756732 173.665309
F 29.302198 15.132732 195.699309
F 2.806328 15.446032 173.786309
F 2.664638 15.443732 195.618309
F 29.506498 15.292732 173.789309
F 18.232898 11.519932 195.651309
F 25.065898 12.548532 189.405309
F 25.232798 12.904632 167.541309
F 22.676698 8.911062 189.354309
F 22.871698 8.951652 167.567309
F 24.919798 4.938582 189.266309
F 25.265298 4.978972 167.499309
F 22.590098 19.289632 195.780309
F 22.962798 19.380432 163.961309
F 11.754098 7.719712 173.841309
F 11.601698 7.719712 195.675309
F 11.754098 15.439432 173.841309
F 11.601698 15.439432 195.675309
F 16.102998 20.585932 189.338309
F 16.255498 20.585932 167.504309
F 20.572798 7.622962 173.817309
F 31.954098 3.633082 163.747309
F 20.633898 15.370132 173.939309
F 31.396098 18.969232 195.884309
F 22.852298 1.110252 189.396309
F 23.183598 1.041162 167.680309
F 5.090638 1.285892 170.156309
F 4.937058 1.286632 191.989309
F 31.749398 1.020542 170.341309
F 11.620798 23.159132 192.946309
F 5.090638 9.005612 170.156309
F 4.937048 9.006342 191.989309
F 31.806498 8.948502 170.021309
F 31.682398 8.512382 192.148309
F 5.090638 16.725332 170.156309
F 4.937058 16.726032 191.989309
F 31.870498 16.826132 170.175309
F 31.803598 16.394932 192.116309
F 14.007998 1.286622 170.217309
F 13.855498 1.286622 192.051309
F 14.007998 9.006332 170.217309
F 13.855498 9.006332 192.051309
F 14.007998 16.726032 170.217309
F 13.855498 16.726032 192.051309
F 23.030498 1.171712 170.339309
F 22.846798 1.067962 192.127309
F 22.890998 8.979702 170.223309
F 22.924298 8.613332 192.035309
F 22.937098 16.565732 170.227309
F 22.768598 16.611132 192.151309
F 5.064888 3.860412 173.794309
F 4.911688 3.859812 195.628309
F 27.136998 3.583642 195.637309
F 16.077598 23.159132 192.977309
F 5.064888 11.580132 173.794309
F 4.911688 11.579532 195.628309
F 31.729898 11.248332 173.754309
F 31.579098 11.182832 195.723309
F 5.064888 19.299832 173.794309
F 4.911688 19.299232 195.628309
F 31.849798 19.114632 173.883309
F 27.175698 1.082052 182.122309
F 13.982598 3.859852 173.856309
F 13.830098 3.859852 195.690309
F 13.982598 11.579532 173.856309
F 13.830098 11.579532 195.690309
F 13.982598 19.299332 173.856309
F 13.830098 19.299332 195.690309
F 22.803998 3.697242 173.727309
F 27.264998 1.039402 184.899309
F 22.695698 11.444132 173.890309
F 18.232098 3.751222 195.798309
F 22.643098 19.179332 174.008309
F 7.347488 0.000112 166.532309
F 5.082238 3.860882 171.064309
F 4.931698 3.860932 192.898309
F 31.739098 3.596222 171.239309
F 31.722798 3.472212 193.049309
F 5.082238 11.580632 171.064309
F 4.931698 11.580632 192.898309
F 31.806098 11.453832 171.173309
F 31.682898 11.203132 192.861309
F 5.082238 19.300332 171.064309
F 4.931698 19.300332 192.898309
F 31.998098 19.360532 171.228309
F 31.535198 19.108132 193.216309
F 14.001598 3.859852 171.127309
F 13.849198 3.859852 192.961309
F 14.001598 11.579532 171.127309
F 13.849198 11.579532 192.961309
F 14.001598 19.299332 171.127309
F 13.849198 19.299332 192.961309
F 23.015098 3.767012 170.837309
F 22.643798 3.694792 192.872309
F 22.865498 11.562132 171.152309
F 22.432598 11.081832 192.846309
F 22.976098 19.065832 171.347309
F 22.760798 19.072632 193.018309
F 5.107438 1.285622 167.425309
F 4.956748 1.285532 189.259309
F 32.055298 1.026322 167.597309
F 29.265998 7.439122 195.707309
F 5.107438 9.005342 167.425309
F 4.956748 9.005242 189.259309
F 31.715898 8.919412 167.254309
F 31.549298 8.543292 189.435309
F 5.107438 16.725032 167.425309
F 4.956748 16.724932 189.259309
F 31.986698 16.751832 167.518309
F 31.748598 16.331532 189.465309
F 14.026998 1.286622 167.488309
F 13.874598 1.286622 189.322309
F 14.026998 9.006332 167.488309
F 13.874598 9.006332 189.322309
F 14.026998 16.726032 167.488309
F 13.874598 16.726032 189.322309
F 2.806328 0.006639 173.786309
F 11.722398 23.159132 178.390309
F 0.519250 3.911862 163.760309
F 16.058598 23.159132 195.706309
F 16.210998 23.159132 173.872309
F 11.703298 23.159132 181.119309
F 16.179298 23.159132 178.421309
F 7.265148 0.000092 178.358309
F 16.160198 23.159132 181.150309
F 7.144498 0.000047 195.644309
F 7.316028 0.000069 171.080309
F 7.296718 0.000102 173.810309
F 2.759088 0.006078 181.063309
F 11.823998 23.159132 163.833309
F 11.671598 23.159132 185.668309
F 2.664638 0.004345 195.618309
F 2.679918 0.007108 192.881309
F 11.804898 23.159132 166.563309
F 11.652498 23.159132 188.397309
F 2.784178 0.006226 178.325309
F 16.280898 23.159132 163.865309
F 16.128398 23.159132 185.699309
F 11.601698 23.159132 195.675309
F 2.854238 0.006919 166.508309
F 16.261798 23.159132 166.594309
F 16.109398 23.159132 188.428309
F 7.214288 0.000114 185.636309
F 7.195238 0.000064 188.366309
F 2.712568 0.005115 188.340309
F 7.366918 0.000045 163.802309
F 2.839358 0.004300 171.049309
F 11.773198 23.159132 171.111309
F 29.645498 22.911832 174.027309
F 20.530898 22.971332 192.970309
F 20.666598 23.189032 178.378309
F 29.712698 23.065032 163.942309
F 20.768898 23.128832 163.726309
F 29.407698 22.992332 195.780309
F 29.357498 22.817032 193.124309
F 29.419198 22.931332 185.871309
F 25.461898 7.802452 163.915309
F 20.500298 23.113232 185.786309
F 25.039698 23.188732 185.767309
F 29.541398 22.943832 188.621309
F 29.614698 23.094432 178.274309
F 23.085398 3.707272 163.838309
F 20.777398 0.042705 163.910309
F 29.488398 22.848732 181.017309
F 20.684998 23.109032 180.992309
F 25.134698 23.133832 166.847309
F 24.778698 22.967932 193.051309
F 25.011198 22.915432 178.401309
F 20.441698 23.070732 195.662309
F 20.674298 23.012132 166.527309
F 25.167898 22.914532 171.072309
F 20.819598 0.095967 166.645309
F 25.389098 -0.094564 164.020309
F 22.702198 1.142372 196.395309
F 18.309998 16.772132 196.536309
F 24.838998 12.695832 196.606309
F 25.224798 23.092932 163.950309
F 18.443598 19.145432 163.767309
F 31.964998 11.519032 163.752309
F 20.990398 7.750952 163.921309
F 32.070998 19.242232 163.856309
F 0.286243 1.230572 199.328309
F 0.173019 1.244082 221.152309
F 27.265898 0.747204 199.158309
F 27.138798 1.011432 221.438309
F 0.286243 8.950282 199.328309
F 0.173019 8.963792 221.152309
F 27.245398 8.868052 199.331309
F 27.304098 9.044622 221.187309
F 0.286242 16.670032 199.328309
F 0.173019 16.683532 221.152309
F 27.007598 16.366632 199.621309
F 27.141898 16.281032 221.263309
F 9.347828 1.286622 199.298309
F 9.195408 1.286622 221.132309
F 9.347828 9.006332 199.298309
F 9.195408 9.006332 221.132309
F 9.347828 16.726032 199.298309
F 9.195408 16.726032 221.132309
F 18.251198 1.256632 199.535309
F 18.122098 1.268722 221.134309
F 18.227698 9.159942 199.256309
F 18.076498 8.948012 221.020309
F 18.142498 16.559232 199.201309
F 18.141398 16.747332 221.235309
F 0.273534 3.910462 202.962309
F 0.153334 3.900812 224.790309
F 27.203698 3.480742 202.999309
F 27.061398 3.753492 224.858309
F 0.273534 11.630132 202.962309
F 0.153334 11.620532 224.790309
F 27.296498 11.138132 202.926309
F 27.193898 11.555732 224.932309
F 0.273534 19.349932 202.962309
F 0.153334 19.340232 224.790309
F 27.123498 18.881332 203.012309
F 27.162398 19.108132 224.693309
F 9.322418 3.859852 202.937309
F 9.169988 3.859852 224.771309
F 9.322418 11.579532 202.937309
F 9.169988 11.579532 224.771309
F 9.322418 19.299332 202.937309
F 9.169988 19.299332 224.771309
F 18.341798 3.864522 203.142309
F 18.045198 3.806722 224.680309
F 18.338998 11.666732 202.922309
F 18.031898 11.508032 224.869309
F 18.139598 19.213532 202.904309
F 18.110098 19.228832 224.872309
F 0.325348 3.884172 200.176309
F 0.217357 3.871922 222.016309
F 27.206298 3.355592 200.264309
F 27.174798 3.809272 222.058309
F 0.325348 11.603932 200.176309
F 0.217357 11.591632 222.016309
F 27.039298 11.389232 200.186309
F 27.212398 11.485632 222.212309
F 0.325348 19.323632 200.176309
F 0.217357 19.311332 222.016309
F 27.075498 18.982632 200.137309
F 27.095798 19.061132 221.971309
F 9.341478 3.859852 200.208309
F 9.189048 3.859852 222.042309
F 9.341478 11.579532 200.208309
F 9.189048 11.579532 222.042309
F 9.341478 19.299332 200.208309
F 9.189048 19.299332 222.042309
F 18.447798 3.864072 200.361309
F 18.079398 3.822412 222.014309
F 18.375498 11.686232 200.210309
F 18.182698 11.378632 222.105309
F 18.161398 19.245632 200.115309
F 18.068598 19.202332 222.127309
F 0.234272 1.271922 218.376309
F 27.040898 0.977006 211.188309
F 27.257898 0.967153 196.515309
F 0.234272 8.991632 218.376309
F 31.471098 8.729912 228.544309
F 27.245798 8.640642 218.441309
F 0.234272 16.711332 218.376309
F 31.587098 0.746967 225.983309
F 27.068598 16.443332 218.463309
F 9.366878 1.286622 196.569309
F 9.214448 1.286622 218.403309
F 9.366878 9.006332 196.569309
F 9.214448 9.006332 218.403309
F 9.366878 16.726032 196.569309
F 9.214448 16.726032 218.403309
F 24.744598 22.839132 210.515309
F 18.178798 1.302242 218.418309
F 31.576298 0.742952 214.061309
F 18.146298 9.009942 218.235309
F 27.119998 0.983131 206.664309
F 18.016498 16.787932 218.356309
F 2.630798 7.726452 200.159309
F 2.488018 7.724092 221.994309
F 29.296198 7.416662 200.185309
F 29.359798 7.503092 222.098309
F 2.630798 15.446132 200.159309
F 2.488018 15.443832 221.994309
F 29.499098 15.141832 200.401309
F 29.475798 15.141532 222.089309
F 24.892998 15.176232 217.475309
F 24.974298 7.574262 217.567309
F 13.722198 16.726032 211.156309
F 15.906098 15.439432 217.540309
F 11.569898 7.719712 200.224309
F 11.417498 7.719712 222.058309
F 11.569898 15.439432 200.224309
F 11.417498 15.439432 222.058309
F 15.906098 7.719712 217.540309
F 13.722198 9.006332 211.156309
F 20.339398 7.780772 200.369309
F 20.288298 7.525022 222.067309
F 20.346198 15.407432 200.118309
F 20.313598 15.249932 221.978309
F 13.722198 1.286622 211.156309
F 31.601498 16.291932 211.141309
F 2.655168 5.139512 196.520309
F 2.511808 5.141682 218.355309
F 31.710998 16.192632 228.333309
F 29.491798 4.853802 218.722309
F 2.655168 12.859232 196.520309
F 2.511808 12.861432 218.355309
F 20.436298 23.148632 200.217309
F 29.553698 12.729032 218.539309
F 2.655168 20.578932 196.520309
F 2.511808 20.581132 218.355309
F 18.399298 8.882722 196.571309
F 29.254798 20.225532 218.246309
F 11.595298 5.146472 196.585309
F 11.442898 5.146472 218.419309
F 11.595298 12.866232 196.585309
F 11.442898 12.866232 218.419309
F 11.595298 20.585932 196.585309
F 11.442898 20.585932 218.419309
F 24.950198 23.001232 207.706309
F 20.399198 5.190252 218.383309
F 20.346698 20.539632 196.602309
F 20.283098 12.700032 218.511309
F 20.329398 -0.082124 224.860309
F 20.384898 20.390232 218.463309
F 2.639938 5.142372 199.256309
F 2.493458 5.144462 221.089309
F 29.408998 4.875292 199.295309
F 29.507498 4.962042 221.322309
F 2.639938 12.862132 199.256309
F 2.493458 12.864132 221.089309
F 29.193298 12.657032 199.286309
F 29.462698 12.654232 221.222309
F 2.639938 20.581832 199.256309
F 2.493458 20.583932 221.089309
F 29.358898 20.320432 199.398309
F 29.363398 20.161032 220.901309
F 11.576298 5.146472 199.314309
F 11.423898 5.146472 221.148309
F 11.576298 12.866232 199.314309
F 11.423898 12.866232 221.148309
F 11.576298 20.585932 199.314309
F 11.423898 20.585932 221.148309
F 20.527998 5.235762 199.394309
F 20.357698 5.019242 221.085309
F 20.702798 12.832632 199.133309
F 20.331798 12.632832 221.189309
F 20.392098 20.567532 199.334309
F 20.221198 20.598532 221.051309
F 2.615258 7.723542 202.895309
F 2.469438 7.721282 224.728309
F 29.509798 7.364002 203.036309
F 29.241698 7.431612 224.724309
F 2.615258 15.443232 202.895309
F 2.469438 15.441032 224.728309
F 29.159198 14.921332 203.082309
F 29.364198 15.201932 224.765309
F 6.992138 15.439432 217.478309
F 6.992138 7.719742 217.478309
F 4.805318 16.725032 211.093309
F 31.600898 8.525982 211.310309
F 24.907598 20.234832 213.980309
F 24.819098 12.641232 213.967309
F 0.345087 16.700132 196.536309
F 2.535788 0.005139 214.716309
F 11.550898 7.719712 202.953309
F 11.398398 7.719712 224.787309
F 11.550898 15.439432 202.953309
F 11.398398 15.439432 224.787309
F 24.901898 4.605052 214.181309
F 15.931498 20.585932 213.901309
F 20.532998 7.637852 203.058309
F 20.360798 7.721162 224.881309
F 20.418298 15.426332 202.880309
F 20.504498 15.447232 224.660309
F 4.805318 9.005292 211.093309
F 31.619498 8.541272 196.665309
F 4.886408 1.286672 199.267309
F 4.735448 1.286772 221.101309
F 27.262998 8.820132 196.692309
F 29.406798 12.534832 196.656309
F 4.886408 9.006392 199.267309
F 4.735448 9.006482 221.101309
F 31.492798 8.593562 199.284309
F 31.738798 8.517892 221.138309
F 4.886408 16.726132 199.267309
F 4.735448 16.726232 221.101309
F 31.837498 16.361732 199.442309
F 31.595298 16.570332 221.157309
F 13.804698 1.286622 199.329309
F 13.652298 1.286622 221.164309
F 13.804698 9.006332 199.329309
F 13.652298 9.006332 221.164309
F 13.804698 16.726032 199.329309
F 13.652298 16.726032 221.164309
F 22.783298 1.058662 199.193309
F 22.505298 1.302452 221.277309
F 22.695598 8.775962 199.256309
F 22.559198 8.776822 221.207309
F 22.674698 16.648332 199.448309
F 22.520498 16.565432 221.185309
F 4.861158 3.859792 202.906309
F 4.710348 3.859662 224.740309
F 31.719098 3.512032 203.030309
F 31.407698 3.295752 224.882309
F 4.861158 11.579532 202.906309
F 4.710348 11.579332 224.740309
F 31.523298 11.324432 202.964309
F 31.610598 11.014632 224.816309
F 4.861158 19.299232 202.906309
F 4.710348 19.299132 224.740309
F 31.404698 18.812632 203.018309
F 31.540098 19.070832 224.947309
F 13.779298 3.859852 202.968309
F 13.626898 3.859852 224.803309
F 13.779298 11.579532 202.968309
F 13.626898 11.579532 224.803309
F 13.779298 19.299332 202.968309
F 13.626898 19.299332 224.803309
F 22.601598 3.597392 202.946309
F 22.582498 3.718092 224.884309
F 22.609298 11.295132 203.043309
F 22.537198 11.636932 224.715309
F 22.576498 19.088432 203.084309
F 22.502398 19.047532 224.690309
F 4.881188 3.860912 200.176309
F 4.729578 3.860862 222.010309
F 31.559798 3.552442 200.227309
F 31.583498 3.516962 222.224309
F 4.881188 11.580632 200.176309
F 4.729578 11.580532 222.010309
F 31.249998 11.131332 200.228309
F 31.614098 11.112332 222.092309
F 4.881188 19.300332 200.176309
F 4.729578 19.300332 222.010309
F 31.532598 18.877732 200.238309
F 31.589898 19.048232 222.131309
F 13.798398 3.859852 200.239309
F 13.645898 3.859852 222.073309
F 13.798398 11.579532 200.239309
F 13.645898 11.579532 222.073309
F 13.798398 19.299332 200.239309
F 13.645898 19.299332 222.073309
F 22.704898 3.603182 200.168309
F 22.552298 3.904122 222.138309
F 22.598698 11.255732 200.334309
F 22.639098 11.291732 222.118309
F 22.429798 19.069832 200.327309
F 22.463198 19.293232 221.944309
F 4.906468 1.285552 196.537309
F 4.754808 1.285602 218.371309
F 7.011038 0.000134 214.749309
F 31.593498 0.820905 218.626309
F 4.906468 9.005262 196.537309
F 4.754808 9.005312 218.371309
F 18.315898 1.163842 196.770309
F 31.636698 8.623162 218.511309
F 4.906468 16.725032 196.537309
F 4.754808 16.725032 218.371309
F 29.323398 22.900232 203.013309
F 31.761298 16.551332 218.513309
F 13.823798 1.286622 196.600309
F 13.671298 1.286622 218.434309
F 13.823798 9.006332 196.600309
F 13.671298 9.006332 218.434309
F 13.823798 16.726032 196.600309
F 13.671298 16.726032 218.434309
F 22.834098 8.837242 196.493309
F 22.595798 1.341862 218.597309
F 24.685798 4.949282 228.609309
F 22.671198 8.894432 218.640309
F 22.374398 1.309822 228.555309
F 22.590598 16.369232 218.509309
F 7.112608 7.719852 200.192309
F 6.960288 7.719832 222.027309
F 7.112608 15.439532 200.192309
F 6.960288 15.439532 222.027309
F 15.931498 12.866232 213.901309
F 15.931498 5.146472 213.901309
F 16.026798 7.719712 200.255309
F 15.874398 7.719712 222.089309
F 16.026798 15.439432 200.255309
F 15.874398 15.439432 222.089309
F 4.805318 1.285582 211.093309
F 22.667398 19.054632 214.954309
F 24.917398 7.539972 200.260309
F 24.891498 7.729292 222.188309
F 24.817898 15.130032 200.224309
F 24.827198 15.237832 222.077309
F 7.017538 20.585832 213.839309
F 7.017538 12.866132 213.839309
F 7.138008 5.146332 196.553309
F 6.985648 5.146342 218.388309
F 7.138008 12.866032 196.553309
F 6.985648 12.866032 218.388309
F 7.138008 20.585732 196.553309
F 6.985648 20.585732 218.388309
F 16.052198 5.146472 196.616309
F 15.899798 5.146472 218.450309
F 16.052198 12.866232 196.616309
F 15.899798 12.866232 218.450309
F 16.052198 20.585932 196.616309
F 15.899798 20.585932 218.450309
F 31.637698 1.015162 199.378309
F 24.792598 5.174692 218.653309
F 31.673498 0.933304 211.299309
F 24.837698 12.622032 218.613309
F 29.311398 4.864662 228.477309
F 24.752898 20.405732 218.319309
F 7.119108 5.146432 199.283309
F 6.966758 5.146452 221.117309
F 7.119108 12.866132 199.283309
F 6.966758 12.866132 221.117309
F 7.119108 20.585832 199.283309
F 6.966758 20.585832 221.117309
F 16.033198 5.146472 199.345309
F 15.880698 5.146472 221.179309
F 16.033198 12.866232 199.345309
F 15.880698 12.866232 221.179309
F 16.033198 20.585932 199.345309
F 15.880698 20.585932 221.179309
F 25.155298 5.046272 199.322309
F 24.880698 5.156432 221.368309
F 24.789598 12.510832 199.194309
F 24.891498 12.549032 221.309309
F 24.610998 20.420432 199.528309
F 24.770098 20.300632 221.074309
F 7.093708 7.719752 202.922309
F 6.941358 7.719732 224.756309
F 7.093708 15.439432 202.922309
F 6.941358 15.439432 224.756309
F 7.017538 5.146442 213.839309
F 24.834898 20.317932 211.148309
F 22.583498 11.340732 214.764309
F 22.435898 3.746262 215.029309
F 16.007798 7.719712 202.984309
F 15.855298 7.719712 224.818309
F 16.007798 15.439432 202.984309
F 15.855298 15.439432 224.818309
F 13.696798 19.299332 214.795309
F 13.696798 11.579532 214.795309
F 24.994098 7.440532 203.037309
F 24.814798 7.776112 224.921309
F 24.738798 15.084332 202.972309
F 24.902198 15.044132 224.884309
F 25.163198 12.554732 211.263309
F 24.825498 4.896152 211.243309
F 0.253179 1.237652 206.600309
F 0.133942 1.247292 228.428309
F 26.886098 8.836712 228.485309
F 22.629498 16.670632 196.741309
F 0.253179 8.957362 206.600309
F 0.133942 8.967002 228.428309
F 27.043198 8.630142 206.606309
F 26.970298 0.956939 228.502309
F 0.253179 16.677132 206.600309
F 0.133942 16.686732 228.428309
F 27.173998 16.381532 206.756309
F 20.337298 12.713032 228.390309
F 9.297018 1.286622 206.576309
F 9.144598 1.286622 228.410309
F 9.297018 9.006332 206.576309
F 9.144598 9.006332 228.410309
F 9.297018 16.726032 206.576309
F 9.144598 16.726032 228.410309
F 18.208498 1.198762 206.718309
F 27.092798 16.533632 228.459309
F 18.212198 9.007362 206.556309
F 18.117498 16.610132 228.602309
F 18.160798 16.703032 206.639309
F 29.274098 20.364032 228.653309
F 0.233268 3.907012 210.238309
F 27.198698 3.412162 210.103309
F 0.233268 11.626732 210.238309
F 27.346398 11.014232 210.374309
F 0.233268 19.346432 210.238309
F 27.072698 18.941832 210.344309
F 9.271608 3.859852 210.215309
F 9.271608 11.579532 210.215309
F 9.271608 19.299332 210.215309
F 17.990598 3.743322 210.224309
F 18.180098 11.668832 210.241309
F 18.106498 19.227732 210.152309
F 0.287517 3.880852 207.456309
F 2.469438 0.001567 224.728309
F 27.063298 3.594732 207.578309
F 0.287517 11.600532 207.456309
F 6.992138 0.000029 217.478309
F 27.120798 11.188432 207.548309
F 0.287517 19.320232 207.456309
F 2.615258 0.003828 202.895309
F 27.213998 19.124632 207.612309
F 9.290668 3.859852 207.486309
F 9.290668 11.579532 207.486309
F 9.290668 19.299332 207.486309
F 18.128498 3.820002 207.506309
F 18.320398 11.658632 207.495309
F 18.238798 19.203932 207.437309
F 0.306138 1.263932 203.816309
F 0.200798 1.277252 225.657309
F 27.298998 0.892550 204.024309
F 31.622598 0.834083 203.969309
F 0.306139 8.983642 203.816309
F 0.200799 8.996962 225.657309
F 27.314098 8.560682 203.893309
F 27.107798 8.890392 225.747309
F 0.306139 16.703332 203.816309
F 0.200798 16.716632 225.657309
F 26.982398 16.293732 203.928309
F 27.093998 16.537632 225.551309
F 9.316068 1.286622 203.847309
F 9.163638 1.286622 225.681309
F 9.316068 9.006332 203.847309
F 9.163638 9.006332 225.681309
F 9.316068 16.726032 203.847309
F 9.163638 16.726032 225.681309
F 18.236098 1.322052 203.920309
F 18.024198 1.331102 225.640309
F 18.455298 9.029672 203.927309
F 18.083998 8.859782 225.821309
F 18.251998 16.655632 203.873309
F 18.174698 16.589632 225.765309
F 2.582948 7.725752 207.437309
F 29.335898 7.385142 207.635309
F 2.582948 15.445432 207.437309
F 29.356698 15.021532 207.660309
F 15.950598 20.585932 211.172309
F 15.950598 12.866232 211.172309
F 11.519098 7.719712 207.502309
F 11.519098 15.439432 207.502309
F 15.950598 5.146472 211.172309
F 20.349998 7.638552 207.460309
F 20.369398 15.311532 207.538309
F 13.696798 3.859852 214.795309
F 2.606738 5.140042 203.798309
F 2.464358 5.142542 225.633309
F 29.314598 4.887962 203.947309
F 29.357998 4.810142 225.642309
F 2.606738 12.859732 203.798309
F 2.464358 12.862232 225.633309
F 29.344898 12.390032 204.112309
F 29.488398 12.630132 225.699309
F 2.606738 20.579432 203.798309
F 2.464358 20.581932 225.633309
F 29.254598 20.349332 203.764309
F 29.323398 20.445432 225.751309
F 11.544498 5.146472 203.863309
F 11.392098 5.146472 225.697309
F 11.544498 12.866232 203.863309
F 11.392098 12.866232 225.697309
F 11.544498 20.585932 203.863309
F 11.392098 20.585932 225.697309
F 20.503798 5.090132 204.153309
F 20.345598 4.956992 225.722309
F 20.445398 12.883332 203.876309
F 20.426698 12.794232 225.623309
F 20.213498 20.532832 204.001309
F 20.424498 20.451832 225.829309
F 2.590688 5.142962 206.534309
F 2.445538 5.145392 228.366309
F 29.275198 4.883632 206.604309
F 20.316598 5.153172 228.521309
F 2.590688 12.862632 206.534309
F 2.445538 12.865132 228.366309
F 29.377698 12.464832 206.727309
F 27.104298 1.075602 225.753309
F 2.590688 20.582432 206.534309
F 2.445538 20.584832 228.366309
F 29.277598 20.214532 206.581309
F 29.417998 22.967132 200.327309
F 11.525498 5.146472 206.592309
F 11.372998 5.146472 228.426309
F 11.525498 12.866232 206.592309
F 11.372998 12.866232 228.426309
F 11.525498 20.585932 206.592309
F 11.372998 20.585932 228.426309
F 20.535898 4.922382 206.996309
F 29.574198 22.626432 222.076309
F 20.510198 12.843532 206.644309
F 22.468298 9.029432 228.559309
F 20.442598 20.740632 206.756309
F 31.600498 0.952762 228.633309
F 2.566198 7.722862 210.173309
F 29.305498 7.569972 210.444309
F 2.566198 15.442532 210.173309
F 29.355398 15.034332 210.334309
F 7.036408 20.585732 211.109309
F 31.718498 18.758132 214.765309
F 7.036408 12.866032 211.109309
F 24.715698 12.896232 228.653309
F 11.500098 7.719712 210.231309
F 11.500098 15.439432 210.231309
F 7.036408 5.146332 211.109309
F 20.439598 7.666792 210.301309
F 20.464398 15.474032 210.314309
F 4.780068 19.300332 214.732309
F 4.835988 1.286682 206.545309
F 4.685288 1.286842 228.379309
F 29.381898 12.642032 228.552309
F 27.030698 16.670432 196.659309
F 4.835988 9.006402 206.545309
F 4.685288 9.006552 228.379309
F 31.627998 8.622032 206.709309
F 24.867998 22.980532 200.109309
F 4.835988 16.726132 206.545309
F 4.685288 16.726232 228.379309
F 31.607698 16.316132 206.766309
F 27.226698 1.013412 218.649309
F 13.753898 1.286622 206.607309
F 13.601498 1.286622 228.442309
F 13.753898 9.006332 206.607309
F 13.601498 9.006332 228.442309
F 13.753898 16.726032 206.607309
F 13.601498 16.726032 228.442309
F 22.698098 1.000031 206.641309
F 2.517568 0.002415 217.450309
F 22.762498 8.728302 206.766309
F 20.363298 -0.096956 207.647309
F 22.744298 16.496732 206.572309
F 22.648998 1.027782 211.258309
F 4.810818 3.859782 210.184309
F 31.569398 3.592162 210.342309
F 4.810818 11.579532 210.184309
F 31.776498 11.136232 210.372309
F 4.810818 19.299232 210.184309
F 31.536298 18.978532 210.032309
F 13.728498 3.859852 210.247309
F 13.728498 11.579532 210.247309
F 13.728498 19.299332 210.247309
F 22.616598 3.545152 210.351309
F 22.760498 11.489232 210.206309
F 22.499898 19.001932 210.266309
F 4.830608 3.860902 207.454309
F 31.451198 3.539762 207.525309
F 4.830608 11.580632 207.454309
F 31.658298 11.152932 207.624309
F 4.830608 19.300332 207.454309
F 31.578298 19.051932 207.407309
F 13.747598 3.859852 207.517309
F 13.747598 11.579532 207.517309
F 13.747598 19.299332 207.517309
F 22.777698 3.471922 207.677309
F 22.579898 11.323932 207.570309
F 22.610298 19.152932 207.630309
F 4.855878 1.285562 203.815309
F 4.704338 1.285632 225.649309
F 11.468298 23.159132 214.780309
F 31.665098 0.879092 221.369309
F 4.855878 9.005282 203.815309
F 4.704338 9.005342 225.649309
F 31.665498 8.781172 203.939309
F 31.434198 8.520392 225.861309
F 4.855878 16.725032 203.815309
F 4.704338 16.725032 225.649309
F 31.363198 16.356032 203.968309
F 31.701898 16.343532 225.584309
F 13.772998 1.286612 203.878309
F 13.620498 1.286622 225.712309
F 13.772998 9.006332 203.878309
F 13.620498 9.006332 225.712309
F 13.772998 16.726032 203.878309
F 13.620498 16.726032 225.712309
F 22.666898 0.898108 204.047309
F 22.563098 1.012632 225.801309
F 22.797498 8.575972 204.072309
F 22.580598 9.067882 225.869309
F 22.661598 16.513632 203.849309
F 22.643398 16.547532 225.700309
F 7.061808 7.719852 207.470309
F 7.061808 15.439532 207.470309
F 24.903998 15.163132 214.862309
F 15.975998 7.719712 207.533309
F 15.975998 15.439432 207.533309
F 31.636298 11.197932 215.002309
F 24.884998 7.316402 207.628309
F 24.976198 15.043032 207.618309
F 24.944198 7.260182 214.880309
F 7.087198 5.146332 203.831309
F 6.934908 5.146362 225.666309
F 7.087198 12.866032 203.831309
F 6.934908 12.866032 225.666309
F 7.087198 20.585732 203.831309
F 6.934908 20.585832 225.666309
F 16.001398 5.146472 203.894309
F 15.848998 5.146472 225.728309
F 16.001398 12.866232 203.894309
F 15.848998 12.866232 225.728309
F 16.001398 20.585932 203.894309
F 15.848998 20.585932 225.728309
F 24.898498 4.693212 203.974309
F 24.781498 5.098712 225.764309
F 24.954198 12.470532 203.841309
F 24.868998 12.563632 225.915309
F 24.894898 20.354832 203.852309
F 24.838698 20.357232 225.560309
F 7.068318 5.146432 206.561309
F 6.915988 5.146452 228.395309
F 7.068318 12.866132 206.561309
F 6.915988 12.866132 228.395309
F 7.068318 20.585832 206.561309
F 6.915988 20.585932 228.395309
F 15.982398 5.146472 206.623309
F 15.829898 5.146472 228.457309
F 15.982398 12.866232 206.623309
F 15.829898 12.866232 228.457309
F 15.982398 20.585932 206.623309
F 15.829898 20.585932 228.457309
F 24.756398 4.840172 206.681309
F 31.432998 0.953374 206.594309
F 24.903898 12.352732 206.481309
F 31.711498 0.801959 196.656309
F 24.939198 20.346932 206.681309
F 7.061808 0.000140 207.470309
F 7.042918 7.719752 210.200309
F 7.042918 15.439432 210.200309
F 4.780068 11.580632 214.732309
F 31.597298 3.294432 214.954309
F 15.956898 7.719712 210.262309
F 15.956898 15.439432 210.262309
F 4.780068 3.860882 214.732309
F 24.822398 7.539142 210.385309
F 25.076998 15.035632 210.297309
F 15.925198 15.439432 214.811309
F 0.213508 1.241262 213.876309
F 27.111098 1.051332 213.988309
F 0.213508 8.960972 213.876309
F 27.075098 8.752422 214.153309
F 0.213509 16.680732 213.876309
F 27.254698 16.387632 214.172309
F 9.246208 1.286622 213.854309
F 9.246208 9.006332 213.854309
F 9.246208 16.726032 213.854309
F 18.229098 1.010202 214.002309
F 18.114698 8.960432 213.704309
F 18.325998 16.714432 213.958309
F 0.193030 3.903862 217.514309
F 27.227298 3.645382 217.706309
F 0.193030 11.623532 217.514309
F 27.101198 11.369232 217.570309
F 0.193030 19.343332 217.514309
F 27.069698 19.049232 217.603309
F 9.220798 3.859852 217.493309
F 9.220798 11.579532 217.493309
F 9.220798 19.299332 217.493309
F 18.167598 3.806682 217.537309
F 18.131798 11.580832 217.465309
F 18.261698 19.329532 217.539309
F 0.251667 3.877092 214.736309
F 27.184898 3.589362 215.011309
F 0.251667 11.596832 214.736309
F 27.100898 11.354632 214.910309
F 0.251667 19.316532 214.736309
F 27.106298 19.070132 214.858309
F 9.239858 3.859852 214.764309
F 9.239858 11.579532 214.764309
F 9.239858 19.299332 214.764309
F 18.078498 3.730702 214.819309
F 18.082498 11.490832 214.698309
F 18.088098 19.344232 214.792309
F 0.269393 1.267422 211.096309
F 20.276798 12.994432 196.428309
F 0.269393 8.987132 211.096309
F 27.077598 8.574232 211.455309
F 0.269393 16.706832 211.096309
F 27.155898 16.367032 211.334309
F 9.265258 1.286622 211.125309
F 9.265258 9.006332 211.125309
F 9.265258 16.726032 211.125309
F 18.035398 1.212902 211.262309
F 18.247398 9.116422 210.985309
F 18.102898 16.760532 211.180309
F 2.535788 7.724852 214.716309
F 29.304398 7.317602 214.918309
F 2.535788 15.444532 214.716309
F 29.420198 14.880832 215.018309
F 15.925198 7.719712 214.811309
F 7.011038 15.439532 214.749309
F 11.468298 7.719712 214.780309
F 11.468298 15.439432 214.780309
F 7.011038 7.719842 214.749309
F 20.231498 7.589442 214.622309
F 20.547898 15.377232 214.756309
F 22.463898 18.956432 217.603309
F 2.559338 5.140872 211.077309
F 29.258098 4.799522 211.354309
F 2.559338 12.860632 211.077309
F 29.525798 12.327932 211.253309
F 2.559338 20.580332 211.077309
F 29.359898 20.207132 211.147309
F 11.493698 5.146472 211.141309
F 11.493698 12.866232 211.141309
F 11.493698 20.585932 211.141309
F 20.289898 5.108242 211.028309
F 20.495398 12.906532 211.037309
F 20.288798 20.308732 211.369309
F 2.541828 5.143712 213.812309
F 29.480298 4.774962 214.019309
F 2.541828 12.863432 213.812309
F 29.412498 12.354432 213.908309
F 2.541828 20.583132 213.812309
F 29.462398 20.198632 213.807309
F 11.474698 5.146472 213.870309
F 11.474698 12.866232 213.870309
F 11.474698 20.585932 213.870309
F 20.337498 5.049502 213.777309
F 20.410498 12.786432 213.835309
F 20.479398 20.485632 214.089309
F 2.517568 7.722132 217.450309
F 29.448698 7.353802 217.640309
F 2.517568 15.441832 217.450309
F 29.381798 15.233232 217.805309
F 22.903398 16.469732 211.211309
F 22.598898 11.373632 217.643309
F 22.670398 8.903122 211.291309
F 20.372898 20.541132 228.551309
F 11.449298 7.719712 217.509309
F 11.449298 15.439432 217.509309
F 22.480298 16.476432 228.442309
F 20.499298 7.763632 217.283309
F 20.284998 15.342332 217.536309
F 22.555698 3.855682 217.750309
F 4.785708 1.286692 213.823309
F 24.523798 20.291432 228.401309
F 4.785708 9.006412 213.823309
F 31.510198 8.645912 214.055309
F 4.785708 16.726132 213.823309
F 31.581198 16.062432 213.810309
F 13.703098 1.286612 213.886309
F 13.703098 9.006332 213.886309
F 13.703098 16.726032 213.886309
F 22.608298 1.250372 213.804309
F 22.716898 8.659412 213.907309
F 22.710498 16.535432 213.972309
F 4.760548 3.859742 217.462309
F 31.496098 3.276492 217.629309
F 4.760548 11.579432 217.462309
F 31.641198 11.222532 217.632309
F 4.760548 19.299132 217.462309
F 31.603598 19.070032 217.443309
F 13.677698 3.859852 217.525309
F 13.677698 11.579532 217.525309
F 13.677698 19.299332 217.525309
F 18.058498 8.820892 228.494309
F 15.906098 23.159132 217.540309
F 0.345086 8.980412 196.536309
F 0.345086 1.260702 196.536309
F 11.569898 23.159132 200.224309
F 11.417498 23.159132 222.058309
F 2.582948 0.006042 207.437309
F 29.376198 22.851932 224.812309
F 11.550898 23.159132 202.953309
F 11.398398 23.159132 224.787309
F 29.116498 20.356832 196.645309
F 2.488018 0.004382 221.994309
F 16.026798 23.159132 200.255309
F 15.874398 23.159132 222.089309
F 2.630798 0.006739 200.159309
F 7.112608 0.000140 200.192309
F 16.007798 23.159132 202.984309
F 6.960288 0.000120 222.027309
F 15.855298 23.159132 224.818309
F 29.410598 5.009672 196.567309
F 15.925198 23.159132 214.811309
F 11.449298 23.159132 217.509309
F 7.042918 0.000036 210.200309
F 11.519098 23.159132 207.502309
F 7.093708 0.000042 202.922309
F 11.500098 23.159132 210.231309
F 15.975998 23.159132 207.533309
F 6.941358 0.000021 224.756309
F 15.956898 23.159132 210.262309
F 2.566198 0.003146 210.173309
F 18.077098 1.084882 228.473309
F 31.563398 16.396832 196.601309
F 29.227798 22.783232 214.815309
F 25.026498 4.896062 196.522309
F 29.441198 22.884132 217.696309
F 29.366998 22.863232 210.242309
F 24.748698 20.538132 196.865309
F 24.721798 23.012432 217.581309
F 24.817898 22.762932 214.905309
F 29.342198 22.833932 207.393309
F 24.810798 22.992932 224.722309
F 24.804498 -0.119091 214.820309
F 24.800498 -0.087607 224.731309
F 20.305898 23.059332 210.585309
F 20.577098 22.980932 222.322309
F 24.797298 22.947032 202.864309
F 20.449098 23.060632 214.749309
F 25.092398 22.923432 222.066309
F 20.427198 23.414332 207.760309
F 20.451098 22.961432 224.956309
F 20.330998 22.976932 217.530309
F 20.413098 22.995232 202.946309
F 24.612398 7.487922 229.424309
F 18.129798 11.472232 229.381309
F 31.385998 18.750232 229.286309
F 20.500698 5.005902 196.785309
F 0.056539 1.253242 242.979309
F 18.065098 3.671952 229.492309
F 0.056538 8.972952 242.979309
F 26.823898 8.892992 243.076309
F 0.056539 16.692632 242.979309
F 26.751698 16.727532 243.094309
F 9.042988 1.286622 242.967309
F 9.042988 9.006332 242.967309
F 9.042988 16.726032 242.967309
F 17.956698 1.286622 243.029309
F 17.956698 9.006332 243.029309
F 17.956698 16.726032 243.029309
F 0.036480 3.892302 246.618309
F 26.522898 3.420782 246.899309
F 0.036480 11.612032 246.618309
F 26.708098 11.146032 246.781309
F 0.036480 19.331732 246.618309
F 26.688198 18.892232 246.737309
F 9.017568 3.859852 246.606309
F 9.017568 11.579532 246.606309
F 9.017568 19.299332 246.606309
F 17.931298 3.859852 246.668309
F 17.931298 11.579532 246.668309
F 17.931298 19.299332 246.668309
F 0.121009 3.854302 243.859309
F 26.751498 3.839532 244.108309
F 0.121009 11.574032 243.859309
F 26.752998 11.373932 244.083309
F 0.121009 19.293732 243.859309
F 26.674998 19.251132 244.070309
F 9.036628 3.859852 243.876309
F 9.036628 11.579532 243.876309
F 9.036628 19.299332 243.876309
F 17.950398 3.859852 243.939309
F 17.950398 11.579532 243.939309
F 17.950398 19.299332 243.939309
F 0.136984 1.288522 240.218309
F 22.378398 19.125332 229.590309
F 0.136984 9.008232 240.218309
F 26.815198 8.807572 240.318309
F 0.136984 16.727932 240.218309
F 26.703398 16.429032 240.345309
F 9.062018 1.286622 240.237309
F 9.062018 9.006332 240.237309
F 9.062018 16.726032 240.237309
F 17.975798 1.286622 240.300309
F 17.975798 9.006332 240.300309
F 17.975798 16.726032 240.300309
F 2.346418 7.721132 243.830309
F 28.853998 7.403782 243.878309
F 2.346418 15.440832 243.830309
F 28.895998 15.179732 243.919309
F 20.341298 15.304032 229.432309
F 24.654898 15.200332 239.416309
F 11.265098 7.719712 243.892309
F 11.265098 15.439432 243.892309
F 31.314998 0.713706 247.654309
F 20.053898 7.533952 244.061309
F 20.076398 15.291232 243.940309
F 15.798198 20.585932 233.006309
F 2.370628 5.144712 240.191309
F 29.245998 4.806572 240.498309
F 2.370628 12.864432 240.191309
F 29.132698 12.424332 240.502309
F 2.370628 20.584132 240.191309
F 29.018898 20.318032 240.322309
F 11.290498 5.146472 240.253309
F 11.290498 12.866232 240.253309
F 11.290498 20.585932 240.253309
F 20.352298 4.977822 240.292309
F 20.099398 12.668932 240.483309
F 20.347898 20.545132 240.387309
F 2.350798 5.147422 242.921309
F 29.292298 4.621502 243.155309
F 2.350798 12.867132 242.921309
F 29.012998 12.532932 243.274309
F 2.350798 20.586832 242.921309
F 29.007598 20.286532 243.042309
F 11.271398 5.146472 242.982309
F 11.271398 12.866232 242.982309
F 11.271398 20.585932 242.982309
F 20.133298 5.116222 242.951309
F 20.184098 12.733232 243.074309
F 20.115398 20.698732 243.092309
F 2.327248 7.718352 246.559309
F 28.939998 7.250382 246.554309
F 2.327248 15.438032 246.559309
F 28.941298 15.015432 246.729309
F 24.644298 7.607652 239.336309
F 2.327248 23.157832 246.559309
F 15.645798 12.866132 254.834309
F 33.412598 14.965332 244.327309
F 11.245998 7.719712 246.621309
F 11.245998 15.439432 246.621309
F 15.705598 15.016132 261.036309
F 20.315598 7.745872 246.646309
F 20.036598 15.306232 246.775309
F 15.798198 12.866232 233.006309
F 4.584978 1.286982 242.935309
F 26.582698 0.694386 257.876309
F 4.584978 9.006692 242.935309
F 31.321198 8.664022 243.317309
F 4.584978 16.726432 242.935309
F 31.228798 16.407632 243.210309
F 13.499898 1.286622 242.998309
F 13.499898 9.006332 242.998309
F 13.499898 16.726032 242.998309
F 22.464898 1.322232 242.915309
F 22.162998 8.892832 242.966309
F 22.375098 16.645632 243.023309
F 4.559728 3.859452 246.574309
F 31.262998 3.311102 246.999309
F 4.559728 11.579132 246.574309
F 31.183098 11.074932 246.826309
F 4.559728 19.298932 246.574309
F 31.012298 18.634732 246.887309
F 13.474398 3.859852 246.637309
F 13.474398 11.579532 246.637309
F 13.474398 19.299332 246.637309
F 22.223198 3.613492 246.615309
F 22.108498 11.391832 246.671309
F 22.413198 19.176432 246.576309
F 4.578478 3.860742 243.845309
F 31.475698 3.326232 244.246309
F 4.578478 11.580432 243.845309
F 31.217298 11.266832 244.217309
F 4.578478 19.300132 243.845309
F 31.130998 19.051632 244.205309
F 13.493498 3.859852 243.907309
F 13.493498 11.579532 243.907309
F 13.493498 19.299332 243.907309
F 22.301598 3.860612 243.879309
F 22.191898 11.481232 243.954309
F 22.218098 19.157432 243.857309
F 4.603598 1.285702 240.206309
F 31.405798 0.961736 235.829309
F 4.603598 9.005422 240.206309
F 31.294998 8.379182 240.500309
F 4.603598 16.725132 240.206309
F 31.325998 16.223232 240.503309
F 13.518898 1.286612 240.268309
F 13.518898 9.006332 240.268309
F 13.518898 16.726032 240.268309
F 22.562498 1.260822 240.148309
F 22.316998 8.890912 240.230309
F 22.435398 16.694032 240.426309
F 6.808088 7.719772 243.861309
F 6.808088 15.439532 243.861309
F 15.753698 15.439432 239.374309
F 15.721998 7.719712 243.923309
F 15.721998 15.439432 243.923309
F 15.645798 5.146412 254.834309
F 24.397198 7.601592 243.861309
F 24.641198 15.356332 244.134309
F 15.705598 7.296402 261.036309
F 6.833458 5.146402 240.222309
F 6.833458 12.866132 240.222309
F 6.833458 20.585832 240.222309
F 15.747298 5.146472 240.284309
F 15.747298 12.866232 240.284309
F 15.747298 20.585932 240.284309
F 24.832098 5.059952 240.351309
F 24.574698 12.683132 240.423309
F 24.693298 20.383232 240.288309
F 6.814468 5.146482 242.951309
F 6.814468 12.866232 242.951309
F 6.814468 20.585932 242.951309
F 15.728298 5.146472 243.013309
F 15.728298 12.866232 243.013309
F 15.728298 20.585932 243.013309
F 24.763198 5.094422 242.994309
F 24.509898 12.701932 243.161309
F 24.485198 20.520832 242.906309
F 6.789078 7.719702 246.590309
F 6.789078 15.439432 246.590309
F 15.753698 7.719712 239.374309
F 6.789078 23.159132 246.590309
F 15.702898 7.719712 246.652309
F 15.702898 15.439432 246.652309
F 15.798198 5.146472 233.006309
F 24.625798 7.547062 246.667309
F 24.589198 15.204432 246.826309
F 31.267098 0.865316 240.426309
F 0.016748 1.255172 250.256309
F 26.943498 11.438332 229.441309
F 0.016748 8.974882 250.256309
F 26.978198 8.765952 250.559309
F 0.016748 16.694632 250.256309
F 26.835498 16.201832 250.491309
F 8.992178 1.286622 250.245309
F 8.992178 9.006332 250.245309
F 8.992178 16.726032 250.245309
F 17.905898 1.286622 250.307309
F 17.905898 9.006332 250.307309
F 17.905898 16.726032 250.307309
F 0.114715 3.897532 232.065309
F 6.731948 20.585832 254.772309
F 27.052198 3.640592 232.101309
F 26.511398 3.550232 254.210309
F 0.114715 11.617232 232.065309
F 6.884178 20.585832 232.944309
F 27.098398 11.558332 232.241309
F 26.755198 11.204832 254.079309
F 0.114715 19.336932 232.065309
F 6.731948 12.866032 254.772309
F 26.917198 19.151232 231.992309
F 26.708698 18.936632 254.047309
F 9.119178 3.859852 232.050309
F 8.966758 3.859852 253.883309
F 9.119178 11.579532 232.050309
F 8.966758 11.579532 253.883309
F 9.119178 19.299332 232.050309
F 8.966758 19.299332 253.883309
F 18.100198 3.785642 232.270309
F 17.880498 3.859852 253.945309
F 18.007298 11.605632 232.043309
F 17.880498 11.579532 253.945309
F 18.032598 19.367332 232.104309
F 17.880498 19.299332 253.945309
F 0.089010 3.846542 251.142309
F 26.903398 19.110832 229.241309
F 26.511298 3.517272 251.530309
F 0.089010 11.566232 251.142309
F 24.798898 15.340132 229.472309
F 26.794198 11.471032 251.346309
F 0.089010 19.285932 251.142309
F 26.538298 0.763156 250.599309
F 26.767698 18.848532 251.361309
F 9.138238 3.859852 229.320309
F 8.985818 3.859852 251.154309
F 9.138238 11.579532 229.320309
F 8.985818 11.579532 251.154309
F 9.138238 19.299332 229.320309
F 8.985818 19.299332 251.154309
F 22.390498 1.176052 233.043309
F 17.899598 3.859852 251.217309
F 31.306598 0.803432 243.258309
F 17.899598 11.579532 251.217309
F 30.870298 10.893232 261.514309
F 17.899598 19.299332 251.217309
F 0.105021 1.296032 247.501309
F 26.724698 1.270872 243.215309
F 0.105021 9.015742 247.501309
F 26.789898 8.558412 247.708309
F 0.105021 16.735432 247.501309
F 26.818098 16.338532 247.826309
F 9.011208 1.286622 247.515309
F 9.011208 9.006332 247.515309
F 9.011208 16.726032 247.515309
F 17.924998 1.286612 247.578309
F 17.924998 9.006332 247.578309
F 17.924998 16.726032 247.578309
F 2.440848 7.723142 229.273309
F 2.297658 7.720482 251.108309
F 28.758798 6.877062 261.462309
F 28.876998 7.042442 251.204309
F 2.440848 15.442832 229.273309
F 2.297658 15.440232 251.108309
F 22.085598 0.944397 257.553309
F 29.079098 14.834032 251.492309
F 6.791878 22.735832 260.973309
F 6.839838 23.159132 239.312309
F 15.705598 22.735832 261.036309
F 6.791878 15.016132 260.973309
F 11.366698 7.719712 229.336309
F 11.214298 7.719712 251.170309
F 11.366698 15.439432 229.336309
F 11.214298 15.439432 251.170309
F 6.839838 15.439432 239.312309
F 31.463298 3.560232 229.488309
F 18.156398 19.186432 229.354309
F 20.143398 7.882442 251.314309
F 29.143198 22.859632 236.671309
F 20.150798 15.400232 251.381309
F 6.884178 12.866132 232.944309
F 6.731948 5.146362 254.772309
F 2.322038 5.145372 247.469309
F 28.877398 4.670312 247.679309
F 2.322038 12.865132 247.469309
F 28.890898 12.477732 247.617309
F 2.322038 20.584832 247.469309
F 28.898298 20.187032 247.605309
F 11.239698 5.146472 247.531309
F 11.239698 12.866232 247.531309
F 11.239698 20.585932 247.531309
F 20.198898 5.049252 247.461309
F 20.077298 12.878232 247.804309
F 20.182598 20.371032 247.649309
F 2.303808 5.148252 250.198309
F 28.821598 4.471592 250.419309
F 2.303808 12.867932 250.198309
F 29.091998 12.326032 250.483309
F 2.303808 20.587732 250.198309
F 29.020598 20.240132 250.517309
F 11.220598 5.146472 250.260309
F 11.220598 12.866232 250.260309
F 11.220598 20.585932 250.260309
F 20.119298 5.170212 250.286309
F 20.264298 12.729432 250.454309
F 20.253698 20.455032 250.484309
F 2.421738 7.720272 232.005309
F 2.280208 7.717522 253.836309
F 29.302998 7.231912 232.078309
F 29.116598 7.230072 254.013309
F 2.421738 15.440032 232.005309
F 2.280208 15.437232 253.836309
F 29.289098 15.283532 232.057309
F 29.139198 14.778732 254.230309
F 6.791878 7.296402 260.973309
F 6.839838 7.719712 239.312309
F 6.884178 5.146382 232.944309
F 2.280208 23.156932 253.836309
F 24.534198 20.070832 257.836309
F 24.878898 20.466132 235.886309
F 20.336798 -0.010018 239.258309
F 31.296098 0.740573 255.021309
F 11.347598 7.719712 232.065309
F 11.195198 7.719712 253.899309
F 11.347598 15.439432 232.065309
F 11.195198 15.439432 253.899309
F 24.545298 12.277432 257.843309
F 24.806798 12.992332 235.766309
F 20.389198 7.603942 232.321309
F 20.140198 7.736612 253.986309
F 20.256798 15.275832 232.118309
F 19.974098 15.355332 254.115309
F 24.856898 4.932702 233.130309
F 24.306398 14.803432 258.708309
F 4.534478 1.287062 250.213309
F 22.022698 3.174432 260.957309
F 4.534478 9.006772 250.213309
F 31.273498 8.372032 250.501309
F 4.534478 16.726532 250.213309
F 31.228098 16.168632 250.505309
F 13.449098 1.286622 250.276309
F 13.449098 9.006332 250.276309
F 13.449098 16.726032 250.276309
F 22.225498 1.259342 250.484309
F 22.508798 9.087532 250.525309
F 22.356398 16.538332 250.383309
F 4.660228 3.859602 232.018309
F 4.509128 3.859402 253.852309
F 31.576198 3.418582 232.149309
F 31.130498 3.359402 253.981309
F 4.660228 11.579332 232.018309
F 4.509128 11.579132 253.852309
F 31.604398 11.309832 232.094309
F 31.143598 11.105432 254.105309
F 4.660228 19.299032 232.018309
F 4.509128 19.298832 253.852309
F 31.479998 18.614732 232.020309
F 31.044898 18.760032 254.198309
F 13.576098 3.859852 232.081309
F 13.423598 3.859852 253.914309
F 13.576098 11.579532 232.081309
F 13.423598 11.579532 253.914309
F 13.576098 19.299332 232.081309
F 13.423598 19.299332 253.914309
F 22.484298 3.768342 232.257309
F 22.220598 3.628482 253.968309
F 22.641698 11.488532 232.251309
F 22.334598 11.473932 254.328309
F 22.300498 19.109432 232.358309
F 22.200898 19.045532 254.002309
F 4.679138 3.860832 229.288309
F 4.528288 3.860702 251.123309
F 26.907298 1.084322 235.784309
F 31.184198 3.461302 251.317309
F 4.679138 11.580532 229.288309
F 4.528288 11.580432 251.123309
F 29.215198 22.837532 232.232309
F 31.185098 10.984532 251.512309
F 4.679138 19.300232 229.288309
F 4.528288 19.300132 251.123309
F 33.645098 12.321932 240.596309
F 31.050298 18.680432 251.487309
F 13.595098 3.859852 229.351309
F 13.442698 3.859852 251.185309
F 13.595098 11.579532 229.351309
F 13.442698 11.579532 251.185309
F 13.595098 19.299332 229.351309
F 13.442698 19.299332 251.185309
F 19.547598 14.792632 261.246309
F 22.257298 3.897902 251.160309
F 33.593198 7.004132 258.717309
F 22.527698 11.556632 251.565309
F 24.633798 23.016132 246.662309
F 22.503498 19.146232 251.235309
F 4.553368 1.285752 247.484309
F 20.099298 22.898132 246.735309
F 4.553368 9.005462 247.484309
F 31.123298 8.367072 247.698309
F 4.553368 16.725132 247.484309
F 31.189498 15.963732 247.693309
F 13.468098 1.286622 247.546309
F 13.468098 9.006332 247.546309
F 13.468098 16.726032 247.546309
F 22.290998 1.116832 247.730309
F 22.394998 8.887632 247.753309
F 22.386198 16.512332 247.580309
F 6.909548 7.719812 229.305309
F 6.757308 7.719772 251.139309
F 6.909548 15.439532 229.305309
F 6.757308 15.439532 251.139309
F 24.567198 4.629702 257.677309
F 24.779098 4.898832 235.850309
F 15.823598 7.719712 229.367309
F 15.671098 7.719712 251.201309
F 15.823598 15.439432 229.367309
F 15.671098 15.439432 251.201309
F 24.717698 15.425732 236.713309
F 24.423398 7.227182 258.470309
F 33.445098 22.459732 254.156309
F 24.458298 7.544552 251.385309
F 29.024198 22.494432 246.632309
F 24.538898 15.330932 251.424309
F 15.629198 20.580032 257.539309
F 15.779098 20.585932 235.735309
F 6.782688 5.146412 247.500309
F 6.782688 12.866132 247.500309
F 6.782688 20.585832 247.500309
F 15.696498 5.146472 247.562309
F 15.696498 12.866232 247.562309
F 15.696498 20.585932 247.562309
F 24.361598 4.875662 247.586309
F 24.461998 12.587432 247.698309
F 24.634398 20.464732 247.622309
F 6.763718 5.146492 250.229309
F 6.763718 12.866232 250.229309
F 6.763718 20.585932 250.229309
F 15.677498 5.146472 250.291309
F 15.677498 12.866232 250.291309
F 15.677498 20.585932 250.291309
F 24.492298 5.050442 250.357309
F 24.572398 12.811232 250.273309
F 24.817598 20.266832 250.329309
F 6.890598 7.719722 232.034309
F 6.738338 7.719682 253.868309
F 6.890598 15.439432 232.034309
F 6.738338 15.439432 253.868309
F 15.629198 12.860332 257.539309
F 15.779098 12.866232 235.735309
F 24.688998 7.457822 236.607309
F 6.738338 23.159132 253.868309
F 15.804498 7.719712 232.096309
F 15.652098 7.719712 253.930309
F 15.804498 15.439432 232.096309
F 15.652098 15.439432 253.930309
F 15.633198 15.426032 258.343309
F 15.772798 15.439432 236.645309
F 25.002498 7.427312 232.094309
F 24.291698 7.455492 254.217309
F 24.778798 15.367732 232.240309
F 24.619798 15.206432 254.153309
F 15.629198 5.140612 257.539309
F 15.779098 5.146472 235.735309
F 0.095669 1.250602 235.703309
F 15.633198 7.706292 258.343309
F 24.531598 23.075032 243.863309
F 29.111398 7.421002 229.422309
F 0.095669 8.970312 235.703309
F 11.248798 22.735832 261.005309
F 27.061298 8.715752 235.866309
F 26.859098 8.192482 257.727309
F 0.095669 16.690032 235.703309
F 15.645798 20.585832 254.834309
F 27.025998 16.598532 235.875309
F 26.735698 16.032232 257.764309
F 9.093788 1.286622 235.689309
F 8.943938 1.280762 257.493309
F 9.093788 9.006332 235.689309
F 8.943928 9.000472 257.493309
F 9.093788 16.726032 235.689309
F 8.943928 16.720232 257.493309
F 18.007098 1.384562 235.760309
F 17.857698 1.280762 257.555309
F 18.038798 8.946782 235.659309
F 17.857698 9.000472 257.555309
F 18.081098 16.474132 235.934309
F 17.857698 16.720232 257.555309
F 0.076629 3.894232 239.341309
F 0.013371 3.797652 261.177309
F 26.845898 3.706292 239.366309
F 29.209798 22.698532 251.370309
F 0.076629 11.613932 239.341309
F 0.013371 11.517332 261.177309
F 26.779298 11.406532 239.458309
F 30.900798 18.756632 261.379309
F 0.076629 19.333632 239.341309
F 0.013371 19.237132 261.177309
F 26.710298 18.897232 239.585309
F 24.233498 22.442332 261.505309
F 9.068378 3.859852 239.328309
F 9.020318 3.436542 260.989309
F 9.068378 11.579532 239.328309
F 9.020318 11.156232 260.989309
F 9.068378 19.299332 239.328309
F 9.020318 18.875932 260.989309
F 17.982098 3.859852 239.390309
F 17.934098 3.436542 261.051309
F 17.982098 11.579532 239.390309
F 17.934098 11.156232 261.051309
F 17.982098 19.299332 239.390309
F 17.934098 18.875932 261.051309
F 0.152799 3.860802 236.577309
F 0.062698 3.838352 258.437309
F 27.019698 3.742662 236.647309
F 26.756498 3.312652 258.613309
F 0.152799 11.580532 236.577309
F 0.062698 11.558032 258.437309
F 26.909198 11.476232 236.691309
F 26.782998 10.805532 258.629309
F 0.152799 19.300232 236.577309
F 0.062698 19.277732 258.437309
F 27.027598 19.010432 236.910309
F 26.793498 18.627332 258.615309
F 9.087428 3.859852 236.598309
F 8.947868 3.846442 258.296309
F 9.087428 11.579532 236.598309
F 8.947868 11.566132 258.296309
F 9.087428 19.299332 236.598309
F 8.947868 19.285832 258.296309
F 18.000398 3.934402 236.657309
F 17.861598 3.846442 258.358309
F 17.864698 11.463232 236.723309
F 17.861598 11.566132 258.358309
F 17.922698 19.256732 236.698309
F 17.861598 19.285832 258.358309
F 0.168581 1.282822 232.937309
F 0.071602 1.304672 254.783309
F 24.343998 14.631732 261.427309
F 20.223998 23.049532 236.706309
F 0.168581 9.002532 232.937309
F 0.071602 9.024382 254.783309
F 27.339598 8.919132 233.069309
F 26.842798 8.472072 254.946309
F 0.168581 16.722232 232.937309
F 0.071602 16.744132 254.783309
F 27.126598 16.517232 233.188309
F 27.013298 16.354032 254.993309
F 9.112828 1.286622 232.959309
F 8.960448 1.286562 254.788309
F 9.112828 9.006332 232.959309
F 8.960448 9.006272 254.788309
F 9.112828 16.726032 232.959309
F 8.960448 16.726032 254.788309
F 18.025798 1.236352 233.068309
F 17.874198 1.286562 254.850309
F 18.229198 8.845472 232.870309
F 17.874198 9.006272 254.850309
F 18.132998 16.714632 233.112309
F 17.874198 16.726032 254.850309
F 2.394018 7.722042 236.551309
F 2.262338 7.706352 258.249309
F 29.302998 7.398472 236.823309
F 29.130498 7.123172 258.768309
F 2.394018 15.441732 236.551309
F 2.262338 15.426032 258.249309
F 29.314198 15.064532 236.659309
F 28.811398 14.797332 258.946309
F 6.715548 20.580132 257.477309
F 15.772798 7.719712 236.645309
F 6.865218 20.585932 235.673309
F 24.470498 4.973602 254.961309
F 11.315898 7.719712 236.614309
F 11.176298 7.706292 258.312309
F 11.315898 15.439432 236.614309
F 11.176298 15.426032 258.312309
F 6.715548 12.860432 257.477309
F 6.719378 15.426032 258.281309
F 20.282498 7.694362 236.646309
F 19.968698 7.548332 258.484309
F 20.262398 15.246632 236.715309
F 19.951698 15.299032 258.672309
F 6.858828 15.439532 236.583309
F 6.719378 7.706352 258.281309
F 2.417388 5.143582 232.912309
F 2.271868 5.145092 254.743309
F 29.218098 4.752262 233.134309
F 28.877198 4.710212 255.089309
F 2.417388 12.863332 232.912309
F 2.271868 12.864832 254.743309
F 29.444498 12.763232 233.021309
F 28.941298 12.268332 255.174309
F 2.417388 20.583032 232.912309
F 2.271868 20.584532 254.743309
F 29.245898 20.242332 232.983309
F 28.855098 20.147032 255.148309
F 11.341298 5.146472 232.975309
F 11.188898 5.146412 254.803309
F 11.341298 12.866232 232.975309
F 11.188898 12.866132 254.803309
F 11.341298 20.585932 232.975309
F 11.188898 20.585832 254.803309
F 20.246298 5.061682 233.194309
F 20.079198 5.171752 254.671309
F 20.401598 12.679732 233.066309
F 19.900598 12.845132 255.089309
F 20.298298 20.661932 233.116309
F 20.061498 20.532932 254.771309
F 2.398068 5.146462 235.643309
F 2.247748 5.136082 257.453309
F 29.260398 4.908202 235.815309
F 29.087498 4.561792 257.728309
F 2.398068 12.866132 235.643309
F 2.247748 12.855832 257.453309
F 29.232298 12.520632 235.785309
F 28.906698 12.214732 257.791309
F 2.398068 20.585932 235.643309
F 2.247748 20.575532 257.453309
F 29.159598 20.166732 235.801309
F 29.020898 20.124132 257.881309
F 11.322198 5.146472 235.704309
F 11.172398 5.140612 257.508309
F 11.322198 12.866232 235.704309
F 11.172398 12.860332 257.508309
F 11.322198 20.585932 235.704309
F 11.172398 20.580032 257.508309
F 20.272898 5.143862 235.762309
F 20.043698 5.011232 257.370309
F 20.266398 12.676532 235.835309
F 20.070598 12.751032 257.640309
F 20.298198 20.519032 235.773309
F 20.272798 20.510432 257.476309
F 2.374418 7.719172 239.282309
F 2.322348 7.326642 260.951309
F 29.047398 7.447872 239.581309
F 28.637598 14.409832 261.724309
F 2.374418 15.438932 239.282309
F 2.322348 15.046332 260.951309
F 28.982798 15.117032 239.557309
F 24.522498 22.964332 239.485309
F 6.865218 12.866132 235.673309
F 6.715548 5.140712 257.477309
F 2.374418 23.158632 239.282309
F 2.322348 22.766032 260.951309
F 6.865218 5.146472 235.673309
F 24.429098 20.121132 255.041309
F 29.103498 22.572632 254.056309
F 29.207398 23.093632 229.463309
F 11.296798 7.719712 239.343309
F 11.248798 7.296402 261.005309
F 11.296798 15.439432 239.343309
F 11.248798 15.016132 261.005309
F 24.576198 20.331432 233.146309
F 24.741798 12.614032 255.146309
F 20.126798 7.528802 239.314309
F 33.399498 20.083732 243.029309
F 20.222998 15.311132 239.551309
F 22.483398 11.550432 229.504309
F 6.858828 7.719792 236.583309
F 24.746198 12.867732 233.056309
F 4.635208 1.286902 235.657309
F 4.486638 1.281412 257.461309
F 19.472298 7.018252 261.155309
F 24.259798 22.673132 253.987309
F 4.635208 9.006612 235.657309
F 4.486638 9.001122 257.461309
F 31.367498 8.647792 235.793309
F 31.371398 8.419302 257.691309
F 4.635208 16.726332 235.657309
F 4.486638 16.720832 257.461309
F 31.478798 16.323232 235.896309
F 31.017998 15.865632 257.851309
F 13.550698 1.286622 235.720309
F 13.400798 1.280762 257.524309
F 13.550698 9.006332 235.720309
F 13.400798 9.000472 257.524309
F 13.550698 16.726032 235.720309
F 13.400798 16.720232 257.524309
F 22.565298 1.213692 235.813309
F 26.783698 0.759266 247.785309
F 22.619898 8.993712 235.917309
F 22.290398 8.813142 258.060309
F 22.396698 16.537032 236.056309
F 22.287198 16.230532 257.601309
F 4.610158 3.859542 239.296309
F 4.563218 3.437052 260.958309
F 31.447898 3.448142 239.555309
F 28.904698 22.636932 258.619309
F 4.610158 11.579232 239.296309
F 4.563218 11.156732 260.958309
F 31.358498 11.104232 239.530309
F 26.667398 0.867201 255.097309
F 4.610158 19.298932 239.296309
F 4.563218 18.876432 260.958309
F 31.219898 18.923632 239.563309
F 33.384598 7.166612 246.799309
F 13.525298 3.859852 239.359309
F 13.477198 3.436542 261.020309
F 13.525298 11.579532 239.359309
F 13.477198 11.156232 261.020309
F 13.525298 19.299332 239.359309
F 13.477198 18.875932 261.020309
F 22.596998 3.827832 239.459309
F 24.901298 22.773532 251.240309
F 22.255898 11.450932 239.357309
F 22.537298 3.837112 229.541309
F 22.494498 19.270632 239.344309
F 27.003998 1.102622 240.376309
F 4.628768 3.860792 236.567309
F 4.491148 3.847492 258.264309
F 31.363198 3.384442 236.867309
F 31.285898 3.527752 258.826309
F 4.628768 11.580532 236.567309
F 4.491148 11.567232 258.264309
F 31.305698 11.062432 236.758309
F 31.036898 10.984132 258.761309
F 4.628768 19.300232 236.567309
F 4.491148 19.286932 258.264309
F 31.433598 18.875632 236.803309
F 31.112398 18.424632 258.533309
F 13.544298 3.859852 236.629309
F 13.404698 3.846442 258.327309
F 13.544298 11.579532 236.629309
F 13.404698 11.566132 258.327309
F 13.544298 19.299332 236.629309
F 13.404698 19.285832 258.327309
F 22.515298 3.856282 236.734309
F 22.133198 3.603412 258.334309
F 22.669998 11.593332 236.632309
F 22.110598 11.389032 258.590309
F 22.427698 19.102632 236.597309
F 22.216198 18.809032 258.684309
F 4.653938 1.285662 232.927309
F 4.503268 1.285742 254.756309
F 31.296998 0.821737 233.078309
F 22.099898 18.436432 261.326309
F 4.653938 9.005372 232.927309
F 4.503268 9.005452 254.756309
F 31.399298 8.777072 233.075309
F 31.409798 8.478322 254.972309
F 4.653938 16.725132 232.927309
F 4.503268 16.725132 254.756309
F 31.681098 16.053632 233.175309
F 31.258898 16.140732 255.159309
F 13.569698 1.286622 232.990309
F 13.417298 1.286562 254.819309
F 13.569698 9.006332 232.990309
F 13.417298 9.006272 254.819309
F 13.569698 16.726032 232.990309
F 13.417298 16.726032 254.819309
F 26.546598 3.065992 261.323309
F 21.989298 1.049032 254.832309
F 22.681298 8.740062 233.183309
F 22.309598 8.870382 255.313309
F 22.435598 16.461732 233.278309
F 22.298998 16.505432 254.875309
F 28.928598 22.973832 243.929309
F 11.265098 23.159132 243.892309
F 26.755798 18.357632 261.442309
F 11.245998 23.159132 246.621309
F 15.721998 23.159132 243.923309
F 29.252098 15.265832 229.226309
F 15.702898 23.159132 246.652309
F 19.916798 22.882832 258.645309
F 19.797998 22.469032 261.397309
F 31.196798 0.663786 250.399309
F 11.366698 23.159132 229.336309
F 11.214298 23.159132 251.170309
F 24.735598 23.110432 236.784309
F 0.184571 19.305932 229.297309
F 11.347598 23.159132 232.065309
F 11.195198 23.159132 253.899309
F 33.224498 22.545232 261.333309
F 15.823598 23.159132 229.367309
F 15.671098 23.159132 251.201309
F 0.184571 11.586132 229.297309
F 0.184571 3.866462 229.297309
F 15.804498 23.159132 232.096309
F 15.652098 23.159132 253.930309
F 24.500598 22.754132 258.627309
F 6.808088 0.000060 243.861309
F 2.346418 0.001419 243.830309
F 2.262338 23.145732 258.249309
F 15.753698 23.159132 239.374309
F 28.766698 22.598232 261.399309
F 21.870798 10.842732 261.232309
F 11.315898 23.159132 236.614309
F 11.176298 23.145732 258.312309
F 33.576998 20.036032 233.103309
F 33.446198 7.138332 251.563309
F 2.440848 0.003429 229.273309
F 33.259198 14.724532 261.492309
F 11.296798 23.159132 239.343309
F 2.297658 0.000769 251.108309
F 6.719378 23.145832 258.281309
F 15.633198 23.145732 258.343309
F 15.772798 23.159132 236.645309
F 2.394018 0.002333 236.551309
F 6.890598 0.000011 232.034309
F 6.757308 0.000055 251.139309
F 6.909548 0.000102 229.305309
F 2.421738 0.000562 232.005309
F 6.839838 0.000000 239.312309
F 6.858828 0.000079 236.583309
F 27.097098 0.926417 232.978309
F 29.017998 22.886432 239.364309
F 26.528998 10.446432 261.391309
F 31.317798 0.962937 257.752309
F 20.228698 23.206232 243.998309
F 30.907598 3.122852 261.416309
F 24.175898 7.015052 261.256309
F 33.523198 4.452732 254.916309
F 24.680398 22.862232 232.122309
F 33.412298 7.066362 261.369309
F 24.791098 22.932032 229.385309
F 20.458498 23.134332 229.281309
F 33.292698 12.243432 257.695309
F 27.026598 3.641682 229.303309
F 33.362198 19.872132 257.833309
F 33.470598 12.197632 250.475309
F 33.495298 22.605432 258.571309
F 31.631298 11.366632 229.295309
F 33.501498 14.916132 254.187309
F 33.630798 7.174562 254.225309
F 19.987698 23.119932 239.393309
F 33.253698 14.701032 258.643309
F 33.303998 19.905832 247.767309
F 33.543498 7.306772 244.113309
F 33.407798 12.193932 247.753309
F 33.466998 22.623532 239.546309
F 20.304598 23.189132 232.083309
F 33.517398 22.630832 251.437309
F 33.636998 14.896532 251.385309
F 33.273998 20.039732 250.439309
F 33.474798 4.666702 250.488309
F 33.394598 12.381432 254.943309
F 33.339298 19.826932 255.049309
F 33.434898 12.589532 243.281309
F 19.984898 1.706182 262.198309
F 24.199098 1.889812 262.040309
F 20.394798 7.650212 229.644309
F 1.804468 24.467332 2.851369
F 1.665098 24.458832 24.550709
F 28.808798 24.869932 3.000309
F 28.469598 24.494732 24.887909
F 1.804468 32.187132 2.851369
F 1.665108 32.178532 24.550709
F 28.916798 32.909332 2.890569
F 28.727398 32.321632 24.689109
F 1.804468 39.906832 2.851369
F 1.665108 39.898232 24.550709
F 28.737498 40.290732 2.843909
F 28.468098 40.259732 25.108909
F 10.706898 24.459232 2.927719
F 10.567298 24.445732 24.625609
F 10.706898 32.178932 2.927719
F 10.567298 32.165432 24.625609
F 10.706898 39.898632 2.927719
F 10.567298 39.885232 24.625609
F 19.576498 24.589132 3.096289
F 19.444598 24.479132 24.845709
F 19.478898 32.456932 3.072209
F 19.447298 32.236332 24.670309
F 19.535598 40.021932 2.674729
F 19.558298 39.766632 24.828309
F 1.790718 27.006832 6.362169
F 1.639688 27.005932 28.189709
F 28.525598 27.414332 6.763699
F 28.694198 27.263032 28.499509
F 1.790718 34.726532 6.362169
F 1.639688 34.725632 28.189709
F 28.625598 35.032932 6.722679
F 28.475298 32.338032 21.885209
F 1.790718 42.446232 6.362169
F 1.639688 42.445332 28.189709
F 28.726198 42.742132 6.588179
F 28.940098 40.175132 0.044038
F 10.694298 27.019032 6.436309
F 10.541898 27.019032 28.264609
F 10.694298 34.738732 6.436309
F 10.541898 34.738732 28.264609
F 10.694298 42.458532 6.436309
F 10.541898 42.458432 28.264609
F 19.682198 27.174332 6.343649
F 19.478798 27.058932 28.399909
F 19.628298 34.850932 6.678749
F 19.507898 34.808732 28.333109
F 19.600598 42.392632 6.356179
F 19.466098 42.519332 28.436809
F 1.800378 27.018332 3.680489
F 1.658568 27.005932 25.486009
F 28.543998 27.498632 3.980729
F 30.925898 28.625532 29.442109
F 1.800378 34.738032 3.680489
F 1.658568 34.725632 25.486009
F 28.760998 35.483432 3.980699
F 28.505098 34.892932 25.771909
F 1.800378 42.457732 3.680489
F 1.658568 42.445332 25.486009
F 28.793698 42.799232 3.919289
F 28.616198 42.900132 25.719709
F 10.710798 27.024832 3.731279
F 10.560998 27.019032 25.535409
F 10.710798 34.744532 3.731279
F 10.560998 34.738732 25.535409
F 10.710798 42.464332 3.731279
F 10.560998 42.458432 25.535409
F 19.793898 27.244532 3.661009
F 19.476398 27.112432 25.714109
F 19.810498 35.157732 3.939629
F 19.560798 34.818232 25.642709
F 19.827698 42.660632 3.589909
F 19.440198 42.390632 25.623609
F 1.602118 24.974632 0.152467
F 1.683968 24.458832 21.847009
F 30.680198 23.593532 11.217809
F 28.653798 24.440132 22.098609
F 1.602118 32.694332 0.152467
F 1.683968 32.178532 21.847009
F 30.949098 44.311632 0.314887
F 28.706198 34.915732 20.946309
F 1.602118 40.414132 0.152466
F 1.683968 39.898232 21.847009
F 24.601098 40.476332 0.519040
F 28.394498 40.235832 22.375509
F 10.634398 24.869032 0.234906
F 10.586398 24.445732 21.896409
F 10.634398 32.588832 0.234906
F 10.586398 32.165432 21.896409
F 10.634398 40.308532 0.234905
F 10.586398 39.885232 21.896409
F 33.122598 27.670732 11.138609
F 19.441398 24.439232 22.110109
F 33.211898 27.330332 18.267209
F 19.464698 32.049032 21.966309
F 19.847298 25.113132 0.370414
F 19.492398 39.904032 22.016709
F 4.021248 30.879532 3.686029
F 3.867728 30.875032 25.491109
F 31.086498 31.561032 3.784529
F 30.835898 31.104332 25.677309
F 4.021248 38.599232 3.686029
F 3.867728 38.594732 25.491109
F 30.977898 39.142932 3.869999
F 30.724898 38.977132 25.650609
F 26.517498 28.784332 0.162105
F 26.300198 43.924032 17.638609
F 26.339698 36.340132 17.548509
F 3.867728 46.314532 25.491109
F 26.243998 38.648632 21.335709
F 26.367398 28.526232 17.304709
F 17.303398 43.745032 17.394209
F 33.405698 25.152032 0.270882
F 12.939298 30.884732 3.746839
F 12.789398 30.878832 25.550909
F 12.939298 38.604432 3.746839
F 12.789398 38.598532 25.550909
F 24.071198 29.711132 19.774909
F 17.303398 36.025332 17.394209
F 17.303398 28.305632 17.394209
F 12.789398 46.318332 25.550909
F 21.942898 31.303632 3.965779
F 21.907398 31.144532 25.567409
F 21.835098 38.913432 3.800169
F 21.894998 38.584432 25.864409
F 8.389588 43.745032 17.332009
F 8.389588 36.025332 17.332009
F 3.944588 28.734032 0.184857
F 3.893128 28.309432 21.852109
F 19.933398 40.453032 0.085983
F 30.770198 28.695832 22.095809
F 3.944588 36.453732 0.184857
F 3.893128 36.029132 21.852109
F 33.120598 35.182132 13.929209
F 30.784698 36.142032 22.020909
F 3.944588 44.173432 0.184857
F 3.893128 43.748832 21.852109
F 24.226098 32.786332 0.272894
F 30.829798 43.891732 22.229309
F 12.862898 28.728932 0.250465
F 12.814798 28.305632 21.911909
F 12.862898 36.448632 0.250465
F 12.814798 36.025332 21.911909
F 12.862898 44.168332 0.250465
F 12.814798 43.745032 21.911909
F 26.305998 36.136332 29.260209
F 21.754198 28.190032 22.119909
F 26.312898 23.258132 18.364109
F 21.586298 36.037832 21.914909
F 33.251998 35.201532 6.783569
F 21.848398 43.666432 21.941709
F 4.014548 28.321632 2.877639
F 3.874118 28.309432 24.576409
F 30.837598 28.833332 3.091489
F 30.854598 28.456232 24.716909
F 4.014548 36.041432 2.877639
F 3.874118 36.029132 24.576409
F 31.100698 36.632632 3.224359
F 30.764198 36.409032 24.751409
F 4.014548 43.761132 2.877639
F 3.874118 43.748832 24.576409
F 31.044898 44.123232 2.911169
F 30.902398 44.016732 24.883909
F 12.935298 28.319032 2.943279
F 12.795798 28.305632 24.641209
F 12.935298 36.038732 2.943279
F 12.795798 36.025332 24.641209
F 12.935298 43.758432 2.943279
F 12.795798 43.745032 24.641209
F 21.847198 28.825132 2.998179
F 21.741198 28.482532 24.823209
F 22.001298 36.164932 3.001029
F 21.847398 36.168232 24.662809
F 21.969998 43.929432 2.787859
F 21.560598 43.619532 24.697309
F 4.001178 30.875132 6.387039
F 3.848698 30.875032 28.215509
F 30.862398 31.272832 6.545819
F 30.898698 31.128132 28.360309
F 4.001178 38.594832 6.387039
F 3.848698 38.594732 28.215509
F 31.018698 38.985732 6.684789
F 30.686598 39.110032 28.398309
F 4.001178 46.314532 6.387039
F 3.848698 46.314532 28.215509
F 8.389588 28.305632 17.332009
F 33.009298 40.095032 29.469609
F 12.922698 30.878932 6.451869
F 12.770298 30.878832 28.280209
F 12.922698 38.598632 6.451869
F 12.770298 38.598532 28.280209
F 12.922698 23.159232 6.451869
F 26.348698 43.994032 14.960509
F 26.184198 36.161332 14.793009
F 12.770298 46.318332 28.280209
F 21.748898 31.258232 6.594919
F 21.828498 31.052332 28.406509
F 22.000498 38.822932 6.489049
F 21.889398 38.680832 28.663009
F 17.277998 46.318332 21.033309
F 4.021248 23.159832 3.686029
F 6.248028 24.457832 2.897579
F 6.108358 24.444532 24.595409
F 32.977498 24.907732 32.025209
F 33.035198 35.051932 11.206109
F 6.248028 32.177532 2.897579
F 6.108358 32.164232 24.595409
F 30.632998 28.625032 32.202309
F 32.907198 35.029332 28.380309
F 6.248028 39.897332 2.897579
F 6.108358 39.883932 24.595409
F 30.977698 23.611632 3.915729
F 26.317498 28.388932 31.935809
F 15.163798 24.459132 2.958839
F 15.024198 24.445732 24.656709
F 15.163798 32.178932 2.958839
F 15.024198 32.165432 24.656709
F 15.163798 39.898632 2.958839
F 15.024198 39.885232 24.656709
F 24.204598 25.068532 3.081089
F 24.047598 24.617732 24.855709
F 24.166998 32.473632 3.054279
F 24.122098 32.410532 24.734209
F 24.280298 40.233432 3.162909
F 23.884998 40.079032 24.780909
F 6.235318 27.020332 6.406079
F 6.082948 27.020232 28.234409
F 33.006998 24.824532 29.322309
F 26.362498 23.392832 14.147709
F 6.235318 34.740032 6.406079
F 6.082948 34.739932 28.234409
F 32.959898 32.576132 14.755509
F 32.987498 42.744132 14.086509
F 6.235318 42.459732 6.406079
F 6.082948 42.459732 28.234409
F 30.568498 36.378732 32.124009
F 21.933898 23.627732 3.795669
F 15.151198 27.019032 6.467429
F 14.998798 27.019032 28.295809
F 15.151198 34.738732 6.467429
F 14.998798 34.738732 28.295809
F 15.151198 42.458532 6.467429
F 14.998798 42.458432 28.295809
F 24.020498 27.310432 6.729819
F 24.209398 26.962232 28.288409
F 24.270998 35.336132 6.664259
F 24.135698 34.832032 28.251809
F 24.202798 42.631532 6.745089
F 23.990598 42.633832 28.411409
F 6.251858 27.026132 3.699329
F 6.102018 27.020232 25.503309
F 33.081498 27.256532 25.511009
F 33.309598 32.558532 0.416483
F 6.251858 34.745832 3.699329
F 6.102018 34.739932 25.503309
F 33.011298 24.555832 24.741109
F 31.384398 36.327532 0.392739
F 6.251858 42.465532 3.699329
F 6.102018 42.459732 25.503309
F 32.967698 24.620132 14.759909
F 26.628498 36.553132 0.152182
F 15.167698 27.024832 3.762389
F 15.017798 27.019032 25.566509
F 15.167698 34.744532 3.762389
F 15.017798 34.738732 25.566509
F 15.167698 42.464332 3.762389
F 15.017798 42.458432 25.566509
F 24.080798 27.665932 3.935619
F 24.079198 27.283832 25.608209
F 24.410598 35.172732 3.921849
F 24.152598 34.972232 25.527909
F 24.302198 42.753032 3.827609
F 23.917598 42.702532 25.686809
F 6.177478 24.869132 0.204029
F 6.127418 24.444532 21.864309
F 33.032898 24.601232 17.595209
F 33.167298 32.865032 3.077339
F 6.177478 32.588832 0.204029
F 6.127418 32.164232 21.864309
F 32.928398 27.239332 28.367409
F 33.330498 42.867432 3.896289
F 6.177478 40.308532 0.204028
F 6.127418 39.883932 21.864309
F 32.975998 42.706332 21.240109
F 26.311598 23.414532 28.538909
F 15.091298 24.869032 0.266022
F 15.043198 24.445732 21.927509
F 15.091298 32.588832 0.266022
F 15.043198 32.165432 21.927509
F 15.091298 40.308532 0.266021
F 15.043198 39.885232 21.927509
F 33.056598 32.451332 24.722209
F 24.200898 24.591032 22.077409
F 17.297098 46.318332 18.304009
F 23.968098 32.319032 22.019009
F 26.276098 23.291332 11.417809
F 23.917898 39.838032 21.956909
F 8.482308 30.884732 3.715719
F 8.332428 30.878832 25.519809
F 8.482308 38.604432 3.715719
F 8.332428 38.598632 25.519809
F 17.277998 38.598532 21.033309
F 8.332428 23.159132 25.519809
F 26.141898 28.598232 14.621609
F 17.322498 43.745032 14.665009
F 17.396198 30.884732 3.777949
F 17.246298 30.878832 25.582009
F 17.396198 38.604432 3.777949
F 17.246298 38.598532 25.582009
F 17.277998 30.878832 21.033309
F 17.322498 36.025332 14.665009
F 26.662398 31.463832 3.717599
F 26.498898 31.122232 25.739009
F 26.685498 38.945532 4.029049
F 26.205098 38.724932 25.613809
F 17.322498 28.305632 14.665009
F 8.408628 43.745032 14.602709
F 8.408628 36.025332 14.602709
F 33.202898 42.692932 11.249009
F 8.405998 28.728932 0.219346
F 8.357818 28.305632 21.880809
F 8.405998 36.448632 0.219345
F 8.357818 36.025332 21.880809
F 8.405998 44.168332 0.219345
F 8.357818 43.745032 21.880809
F 17.319698 28.728932 0.281580
F 17.271698 28.305632 21.943009
F 17.319698 36.448632 0.281580
F 17.271698 36.025332 21.943009
F 17.319698 44.168332 0.281580
F 17.271698 43.745032 21.943009
F 33.281298 24.845632 3.000759
F 26.577998 28.308932 22.104309
F 33.084398 40.094932 24.618109
F 26.329598 30.933532 21.306609
F 33.344698 40.351932 0.389241
F 26.224998 44.085432 22.034509
F 8.478338 28.319032 2.912179
F 8.338778 28.305632 24.610109
F 8.478338 36.038732 2.912179
F 8.338778 36.025332 24.610109
F 8.478338 43.758432 2.912179
F 8.338778 43.745032 24.610109
F 17.392198 28.319032 2.974389
F 17.252598 28.305632 24.672309
F 17.392198 36.038732 2.974389
F 17.252598 36.025332 24.672309
F 17.392198 43.758432 2.974389
F 17.252598 43.745032 24.672309
F 26.339098 28.877532 2.834009
F 26.398398 28.554132 24.901409
F 26.569098 36.526532 2.880489
F 26.320798 36.114932 24.620109
F 26.613198 44.042332 2.961849
F 26.252698 44.040332 24.766909
F 8.465758 30.878932 6.420759
F 8.313368 30.878832 28.249109
F 8.465758 38.598632 6.420759
F 8.313358 38.598632 28.249109
F 8.408628 28.305632 14.602709
F 33.173198 42.677232 28.464309
F 17.379598 30.878932 6.482989
F 17.227198 30.878832 28.311309
F 17.379598 38.598632 6.482989
F 17.227198 38.598532 28.311309
F 17.379598 23.159232 6.482989
F 26.228298 38.957932 18.549809
F 26.358498 31.370532 6.402289
F 26.465998 30.947932 28.515209
F 26.478298 38.904832 6.747019
F 26.258598 38.657332 28.322209
F 21.727298 35.867232 32.170909
F 26.329498 31.018632 18.254109
F 17.297098 38.598532 18.304009
F 32.818998 27.214132 13.825609
F 1.766718 24.458832 9.994639
F 1.614288 24.458832 31.828709
F 28.312898 24.837632 10.480909
F 17.227198 46.318332 28.311309
F 1.766718 32.178532 9.994639
F 1.614288 32.178532 31.828709
F 28.503998 32.459932 10.147309
F 32.989898 35.069432 18.324209
F 1.766718 39.898232 9.994639
F 1.614288 39.898232 31.828709
F 28.531198 40.020632 10.354009
F 33.004598 35.007632 25.567809
F 10.668898 24.445732 10.069609
F 10.516498 24.445732 31.903709
F 10.668898 32.165432 10.069609
F 10.516498 32.165432 31.903709
F 10.668898 39.885232 10.069609
F 10.516498 39.885232 31.903709
F 19.584398 24.455632 9.886909
F 32.965498 40.009232 22.021009
F 19.544098 32.120732 10.139609
F 28.467498 32.295032 32.093509
F 19.443998 39.998632 10.236809
F 33.339698 35.533332 3.946829
F 1.741308 27.005932 13.633609
F 28.453298 27.398132 13.716909
F 1.741308 34.725632 13.633609
F 28.718998 35.023832 13.967609
F 1.741308 42.445332 13.633609
F 28.513098 42.645332 13.821609
F 10.643498 27.019032 13.708509
F 10.643498 34.738732 13.708509
F 10.643498 42.458432 13.708509
F 19.580898 27.247932 13.783309
F 19.879398 34.812532 13.959109
F 19.753998 42.395232 13.836209
F 1.760198 27.005932 10.929909
F 8.414988 23.159132 13.693009
F 28.546498 27.677532 11.067509
F 1.760198 34.725632 10.929909
F 8.313358 23.159132 28.249109
F 28.446298 34.886632 11.136409
F 1.760198 42.445332 10.929909
F 8.465758 23.159232 6.420759
F 28.707298 42.671232 10.992409
F 10.662598 27.019032 10.979309
F 10.662598 34.738732 10.979309
F 10.662598 42.458432 10.979309
F 19.661098 27.059832 10.909909
F 19.495098 34.627432 11.188909
F 19.612498 42.647232 11.176409
F 1.785508 24.458832 7.291099
F 1.633158 24.458832 29.125009
F 28.555398 24.660132 7.759149
F 28.538498 24.821332 29.547709
F 1.785508 32.178532 7.291099
F 1.633158 32.178532 29.125009
F 28.630998 32.483632 7.492229
F 28.594798 32.313932 29.299809
F 1.785508 39.898232 7.291099
F 1.633158 39.898232 29.125009
F 28.698698 40.270432 7.592899
F 28.354298 40.201732 29.115709
F 10.687998 24.445732 7.340669
F 10.535498 24.445732 29.174409
F 10.687998 32.165432 7.340669
F 10.535498 32.165432 29.174409
F 10.687998 39.885232 7.340669
F 10.535498 39.885232 29.174409
F 19.586098 24.511632 7.210269
F 19.326998 24.507332 29.374609
F 19.378498 32.343032 7.426659
F 19.493698 32.052932 29.304509
F 19.611598 40.057332 7.497189
F 19.482298 39.845732 29.229409
F 3.969358 30.875032 10.935009
F 30.745198 31.351032 11.088809
F 3.969358 38.594732 10.935009
F 30.887598 38.748232 11.057309
F 8.364178 38.598632 20.971009
F 3.969358 46.314532 10.935009
F 17.297098 30.878832 18.304009
F 33.024498 40.161132 14.953909
F 12.890998 30.878832 10.994809
F 12.890998 38.598532 10.994809
F 8.383238 23.159132 18.241809
F 12.890998 46.318332 10.994809
F 21.721198 30.935832 11.193209
F 21.794898 38.769932 11.201609
F 8.383238 38.598632 18.241809
F 3.994718 28.309432 7.296389
F 3.842318 28.309432 29.130109
F 30.841298 28.585732 7.515799
F 33.134198 32.526832 10.332809
F 3.994718 36.029132 7.296389
F 3.842318 36.029132 29.130109
F 30.933498 36.337132 7.658499
F 30.741898 36.431032 29.321209
F 3.994718 43.748832 7.296389
F 3.842318 43.748832 29.130109
F 30.823598 44.113132 7.455219
F 21.851698 23.126632 11.145409
F 12.916398 28.305632 7.356219
F 12.763998 28.305632 29.189909
F 12.916398 36.025332 7.356219
F 12.763998 36.025332 29.189909
F 12.916398 43.745032 7.356219
F 12.763998 43.745032 29.189909
F 21.757898 28.600532 7.438429
F 21.783598 28.313532 29.086409
F 21.861398 36.265032 7.448849
F 21.806998 35.984032 29.370309
F 21.646998 43.897632 7.367019
F 21.660298 43.919532 29.181709
F 3.975738 28.309432 10.020399
F 3.823308 28.309432 31.854509
F 30.847998 28.811932 10.140509
F 23.944798 40.201532 31.954009
F 3.975738 36.029132 10.020399
F 3.823308 36.029132 31.854509
F 30.732398 36.080732 10.408809
F 33.170398 24.743232 22.051309
F 3.975738 43.748832 10.020399
F 3.823308 43.748832 31.854509
F 31.084598 44.054432 10.227009
F 26.089598 43.965332 31.903709
F 12.897398 28.305632 10.085109
F 12.744898 28.305632 31.919209
F 12.897398 36.025332 10.085109
F 12.744898 36.025332 31.919209
F 12.897398 43.745032 10.085109
F 12.744898 43.745032 31.919209
F 21.890998 28.491132 10.229009
F 32.992698 32.457832 21.962009
F 21.534998 36.223732 10.230409
F 21.664998 43.955632 31.969509
F 21.925998 43.815032 10.152609
F 33.193298 42.713932 25.754109
F 3.950328 30.875032 13.659409
F 30.777398 31.163132 13.751309
F 3.950328 38.594732 13.659409
F 30.826098 38.976732 13.715509
F 3.950328 46.314532 13.659409
F 8.364178 23.159132 20.971009
F 12.871998 30.878832 13.724109
F 12.871998 38.598532 13.724109
F 8.383238 30.878832 18.241809
F 12.871998 46.318332 13.724109
F 21.769898 31.022432 13.952409
F 21.921898 38.732332 14.016409
F 24.137598 40.126432 14.829709
F 6.209988 24.444532 10.039309
F 6.057548 24.444532 31.873409
F 32.913898 40.374032 32.201309
F 21.623598 23.162232 18.522909
F 6.209988 32.164232 10.039309
F 6.057548 32.164232 31.873409
F 17.396198 23.165032 3.777949
F 23.858898 24.618432 32.175809
F 6.209988 39.883932 10.039309
F 6.057548 39.883932 31.873409
F 30.673398 23.443532 13.955609
F 33.098898 24.683932 7.633299
F 15.125798 24.445732 10.100709
F 14.973398 24.445732 31.934809
F 15.125798 32.165432 10.100709
F 14.973398 32.165432 31.934809
F 15.125798 39.885232 10.100709
F 14.973398 39.885232 31.934809
F 23.981298 24.546032 10.447109
F 33.019098 35.111932 21.020709
F 23.830898 32.368832 10.027799
F 33.183398 32.528832 17.518409
F 24.086398 40.053832 10.362809
F 33.019798 32.491832 29.445809
F 6.184568 27.020232 13.678309
F 28.727698 25.190132 0.174204
F 6.184568 34.739932 13.678309
F 28.778898 32.694132 0.268596
F 6.184568 42.459732 13.678309
F 8.482308 23.165032 3.715719
F 15.100398 27.019032 13.739709
F 15.100398 34.738732 13.739709
F 15.100398 42.458432 13.739709
F 23.902098 27.084132 13.896709
F 24.042298 34.918432 13.719809
F 24.183398 42.741732 13.949509
F 6.203648 27.020232 10.947309
F 21.925998 23.176932 21.322009
F 6.203648 34.739932 10.947309
F 30.640998 43.953032 31.975009
F 6.203648 42.459732 10.947309
F 33.126398 32.487632 32.193709
F 15.119498 27.019032 11.010409
F 15.119498 34.738732 11.010409
F 15.119498 42.458432 11.010409
F 24.014098 27.292932 11.130109
F 23.850298 34.932132 10.955909
F 24.203098 42.597432 11.166909
F 6.229038 24.444532 7.308649
F 6.076608 24.444532 29.142409
F 33.173698 27.332432 6.743729
F 19.425298 24.392732 32.061809
F 6.229038 32.164232 7.308649
F 6.076608 32.164232 29.142409
F 24.068898 32.144232 32.011309
F 30.898898 43.833432 29.237609
F 6.229038 39.883932 7.308649
F 6.076608 39.883932 29.142409
F 23.952998 24.439932 29.450109
F 17.347898 46.318332 11.026009
F 15.144898 24.445732 7.371779
F 14.992398 24.445732 29.205509
F 15.144898 32.165432 7.371779
F 14.992398 32.165432 29.205509
F 15.144898 39.885232 7.371779
F 14.992398 39.885232 29.205509
F 24.035998 24.555632 7.786459
F 30.861398 23.601032 6.724499
F 23.999598 32.655832 7.372249
F 24.176498 32.259032 29.228709
F 24.334198 40.075232 7.598899
F 24.038098 40.119032 29.126009
F 8.434048 30.878832 10.963709
F 8.434048 38.598632 10.963709
F 8.434048 23.159132 10.963709
F 24.152698 32.362632 14.827909
F 17.347898 30.878832 11.026009
F 17.347898 38.598532 11.026009
F 23.983298 24.508632 14.819309
F 26.186298 31.156632 11.029409
F 26.354698 38.801032 11.348409
F 15.094098 39.885232 14.649409
F 12.939298 23.165032 3.746839
F 8.459448 28.305632 7.325099
F 8.307008 28.305632 29.158809
F 8.459448 36.025332 7.325099
F 8.307008 36.025332 29.158809
F 8.459448 43.745032 7.325099
F 8.307008 43.745032 29.158809
F 17.373298 28.305632 7.387339
F 17.220898 28.305632 29.221109
F 17.373298 36.025332 7.387339
F 17.220898 36.025332 29.221109
F 17.373298 43.745032 7.387339
F 17.220898 43.745032 29.221109
F 26.261898 28.827732 7.308859
F 26.469598 28.334432 29.375709
F 26.603098 36.402432 7.687799
F 28.572798 34.887532 28.440509
F 26.452398 44.047032 7.600989
F 26.046698 44.004332 29.224509
F 8.440398 28.305632 10.054009
F 8.287968 28.305632 31.888109
F 8.440398 36.025332 10.054009
F 8.287968 36.025332 31.888109
F 8.440398 43.745032 10.054009
F 8.287968 43.745032 31.888109
F 17.354298 28.305632 10.116209
F 17.201798 28.305632 31.950309
F 17.354298 36.025332 10.116209
F 17.201798 36.025332 31.950309
F 17.354298 43.745032 10.116209
F 17.201798 43.745032 31.950309
F 26.101298 28.645632 10.138209
F 33.146698 42.945432 6.610279
F 26.284898 36.136332 10.374309
F 26.190598 36.130232 31.921109
F 26.333898 43.941732 10.371309
F 33.161598 27.444832 4.028849
F 8.414988 30.878832 13.693009
F 8.414988 38.598632 13.693009
F 15.094098 32.165432 14.649409
F 17.328798 30.878832 13.755209
F 17.328798 38.598532 13.755209
F 15.094098 24.445732 14.649409
F 26.481198 31.112132 13.792909
F 26.331198 38.840132 14.101009
F 24.051898 42.674832 18.605609
F 30.950598 28.777432 0.413383
F 1.715918 24.458832 17.272709
F 28.630098 24.579732 17.505909
F 1.715918 32.178532 17.272709
F 28.683198 32.214332 17.323709
F 1.715918 39.898232 17.272709
F 28.433398 40.209232 17.394909
F 10.618098 24.445732 17.347609
F 10.618098 32.165432 17.347609
F 10.618098 39.885232 17.347609
F 19.480998 24.505132 17.501809
F 19.556398 32.251232 17.477809
F 19.468898 39.891232 17.383109
F 1.690498 27.005932 20.911709
F 28.811398 27.080832 21.074809
F 1.690498 34.725632 20.911709
F 26.461098 36.068732 21.947109
F 1.690498 42.445332 20.911709
F 28.523498 42.736932 21.326809
F 10.592698 27.019032 20.986609
F 10.592698 34.738732 20.986609
F 10.592698 42.458432 20.986609
F 19.519398 27.012732 21.086509
F 19.436398 34.498732 20.930909
F 19.443698 42.552632 21.018509
F 1.709378 27.005932 18.207909
F 28.520898 27.306532 18.361209
F 1.709388 34.725632 18.207909
F 28.421098 34.799432 18.213409
F 1.709388 42.445332 18.207909
F 28.520798 42.740232 18.534209
F 10.611798 27.019032 18.257309
F 10.611798 34.738732 18.257309
F 10.611798 42.458432 18.257309
F 19.539798 27.096932 18.431609
F 19.519398 34.877932 18.305709
F 19.471198 42.499132 18.352009
F 1.734778 24.458832 14.568909
F 28.492198 24.819432 14.736909
F 1.734778 32.178532 14.568909
F 28.565498 32.408632 14.615109
F 1.734778 39.898232 14.568909
F 28.589298 40.120032 14.659409
F 10.637198 24.445732 14.618309
F 10.637198 32.165432 14.618309
F 10.637198 39.885232 14.618309
F 19.488798 24.658832 14.760309
F 19.438098 32.273632 14.790809
F 19.529498 39.753032 14.669509
F 3.918548 30.875032 18.213009
F 30.997298 31.032832 18.319309
F 3.918548 38.594732 18.213009
F 30.664598 38.762032 18.472009
F 8.364178 30.878832 20.971009
F 3.918548 46.314532 18.213009
F 6.178228 39.883932 14.586309
F 32.950698 42.742532 18.557809
F 12.840198 30.878832 18.272909
F 12.840198 38.598532 18.272909
F 26.449798 23.737632 3.935839
F 12.840198 46.318332 18.272909
F 21.799298 30.874132 18.158909
F 21.718698 38.789232 18.346609
F 6.178228 32.164232 14.586309
F 3.943938 28.309432 14.574009
F 30.662698 28.656732 14.686609
F 3.943938 36.029132 14.574009
F 30.923398 36.439132 14.784809
F 3.943938 43.748832 14.574009
F 30.631698 43.965232 14.870709
F 12.865598 28.305632 14.633909
F 12.865598 36.025332 14.633909
F 12.865598 43.745032 14.633909
F 21.691198 28.428932 14.869809
F 22.004898 36.217532 14.859009
F 21.828098 43.916032 14.916709
F 3.924928 28.309432 17.298409
F 30.895098 28.411632 17.524109
F 3.924928 36.029132 17.298409
F 30.701998 36.240932 17.477109
F 3.924928 43.748832 17.298409
F 30.761398 43.941932 17.579209
F 12.846598 28.305632 17.363109
F 12.846598 36.025332 17.363109
F 12.846598 43.745032 17.363109
F 21.856198 28.248832 17.459909
F 21.782098 36.287932 17.561109
F 21.722898 43.745032 17.680409
F 3.899508 30.875032 20.937409
F 30.812698 31.267932 21.111509
F 3.899508 38.594732 20.937409
F 30.654398 38.759332 21.184609
F 3.899508 46.314532 20.937409
F 17.328798 46.318332 13.755209
F 12.821198 30.878832 21.002209
F 12.821198 38.598532 21.002209
F 28.483998 42.874832 28.439409
F 12.821198 46.318332 21.002209
F 21.887498 30.894632 21.180109
F 21.670798 38.539932 21.044409
F 6.178228 24.444532 14.586309
F 6.159178 24.444532 17.317309
F 32.966698 40.065332 17.807309
F 6.159178 32.164232 17.317309
F 22.139698 36.501332 0.268232
F 6.159178 39.883932 17.317309
F 24.101898 35.114432 18.439609
F 15.074998 24.445732 17.378709
F 15.074998 32.165432 17.378709
F 15.074998 39.885232 17.378709
F 23.992298 24.413632 17.619609
F 23.993898 32.414932 17.499409
F 23.927498 40.108332 17.559509
F 6.133758 27.020232 20.956409
F 19.464998 40.038432 32.088409
F 6.133758 34.739932 20.956409
F 32.861298 27.313032 21.010009
F 6.133758 42.459732 20.956409
F 19.451398 31.958332 32.022809
F 15.049598 27.019032 21.017709
F 15.049598 34.738732 21.017709
F 15.049598 42.458432 21.017709
F 24.048598 27.278732 21.042109
F 24.122298 34.995332 21.129109
F 24.225798 42.455232 21.318309
F 6.152828 27.020232 18.225309
F 24.263998 27.106232 18.268609
F 6.152828 34.739932 18.225309
F 17.246298 46.318332 25.582009
F 6.152828 42.459732 18.225309
F 30.696298 23.410632 28.512809
F 15.068698 27.019032 18.288409
F 15.068698 34.738732 18.288409
F 15.068698 42.458432 18.288409
F 28.516898 24.630032 32.265909
F 28.504998 27.040632 25.835409
F 21.770698 28.199732 32.021109
F 28.621198 39.995532 31.817509
F 21.785198 46.381032 25.382109
F 33.139998 40.320032 7.620179
F 30.816198 23.286632 25.684909
F 33.083798 32.573532 7.494179
F 26.296898 23.335832 25.863509
F 32.991998 24.905332 10.443809
F 26.612498 44.199632 0.225799
F 21.765298 23.435532 13.847309
F 33.176198 40.161132 10.353609
F 26.397398 23.466532 6.863869
F 33.301698 40.332732 3.040659
F 30.783398 23.258032 18.339409
F 21.792798 23.228432 25.611409
F 21.890498 23.174432 6.617069
F 21.767998 23.230432 28.329909
F 26.375298 23.245332 21.094009
F 21.815798 46.363432 28.196609
F 21.867798 30.799232 32.825909
F 24.134998 34.755532 33.051509
F 19.378498 34.555332 32.745909
F 19.729498 32.672032 0.292346
F 24.256698 24.939732 0.352116
F 22.255898 28.987732 0.186175
F 1.512668 24.458832 46.384809
F 32.931998 24.761632 39.333209
F 1.512668 32.178532 46.384809
F 28.483798 32.349932 46.757609
F 1.512668 39.898232 46.384809
F 28.446998 40.082232 46.811409
F 10.414898 24.445732 46.459709
F 10.414898 32.165432 46.459709
F 10.414898 39.885232 46.459709
F 19.322398 24.360232 46.540809
F 19.302298 32.170332 46.605009
F 19.290098 39.886332 46.542809
F 1.487248 27.005932 50.023809
F 28.507598 27.150632 50.273909
F 1.487248 34.725632 50.023809
F 28.316698 40.126332 51.185009
F 1.487248 42.445332 50.023809
F 28.318198 42.700632 50.220709
F 10.389498 27.019032 50.098809
F 10.389498 34.738732 50.098809
F 10.389498 42.458432 50.098809
F 19.288898 26.957732 50.087109
F 19.110098 34.602232 50.022209
F 19.275398 42.257532 50.213209
F 1.506138 27.005932 47.320109
F 28.488898 27.366732 47.616109
F 1.506138 34.725632 47.320109
F 28.413298 34.900732 47.552409
F 1.506138 42.445332 47.320109
F 28.558898 42.657932 47.534409
F 10.408498 27.019032 47.369509
F 10.408498 34.738732 47.369509
F 10.408498 42.458432 47.369509
F 19.306798 26.870932 47.319209
F 19.315598 34.785532 47.268709
F 19.277298 42.446532 47.501909
F 1.531538 24.458832 43.681109
F 8.110118 23.159132 57.361309
F 28.338998 24.756032 43.896109
F 1.531538 32.178532 43.681109
F 8.262548 23.159132 35.527109
F 28.393898 32.340832 44.092909
F 1.531538 39.898232 43.681109
F 8.211738 23.159132 42.805209
F 28.355698 39.953232 44.108309
F 10.433898 24.445732 43.730509
F 10.433898 32.165432 43.730509
F 10.433898 39.885232 43.730509
F 19.259998 24.599132 43.774709
F 19.463098 32.059132 43.799509
F 19.397498 39.901932 43.800309
F 3.715298 30.875032 47.325209
F 30.777498 31.152032 47.562409
F 3.715298 38.594732 47.325209
F 30.613298 38.873632 47.539409
F 1.607758 42.445332 32.764009
F 3.715298 46.314532 47.325209
F 23.994098 39.973932 46.735909
F 1.607758 34.725632 32.764009
F 12.636998 30.878832 47.385109
F 12.636998 38.598532 47.385109
F 28.677498 34.831732 43.070409
F 12.636998 46.318332 47.385109
F 33.050298 35.065832 43.121609
F 21.768198 38.538532 47.351309
F 26.175498 31.195632 43.030309
F 3.740688 28.309432 43.686209
F 30.547398 28.625532 43.777309
F 3.740688 36.029132 43.686209
F 33.081798 42.777932 43.028609
F 3.740688 43.748832 43.686209
F 30.768498 43.948832 43.858309
F 12.662398 28.305632 43.746009
F 12.662398 36.025332 43.746009
F 12.662398 43.745032 43.746009
F 21.694098 28.262732 43.932209
F 21.606498 36.101832 43.711009
F 32.761098 40.263632 51.166709
F 3.721678 28.309432 46.410609
F 30.607298 28.530932 46.479309
F 3.721678 36.029132 46.410609
F 30.595798 36.220332 46.709109
F 3.721678 43.748832 46.410609
F 30.779298 43.927132 46.586609
F 12.643298 28.305632 46.475309
F 12.643298 36.025332 46.475309
F 12.643298 43.745032 46.475309
F 21.573098 28.160132 46.548409
F 21.554198 35.992032 46.438709
F 21.516598 43.873932 43.908609
F 3.696268 30.875032 50.049609
F 30.684598 31.322132 50.288909
F 3.696268 38.594732 50.049609
F 30.783798 23.500332 33.221609
F 3.696268 46.314532 50.049609
F 33.006198 32.385932 43.837209
F 12.617898 30.878832 50.114309
F 12.617898 38.598532 50.114309
F 16.973198 38.598532 64.701509
F 12.617898 46.318332 50.114309
F 21.508798 30.861632 50.309509
F 21.682398 38.555932 50.167309
F 32.608798 42.779432 62.308509
F 5.955928 24.444532 46.429509
F 33.080698 24.742132 36.595509
F 5.955928 32.164232 46.429509
F 30.789098 28.703132 36.523009
F 5.955928 39.883932 46.429509
F 28.526198 27.234832 33.065609
F 14.871798 24.445732 46.490909
F 14.871798 32.165432 46.490909
F 14.871798 39.885232 46.490909
F 23.865798 42.481132 47.628309
F 21.560898 38.573332 40.360409
F 24.009698 39.920132 44.022409
F 5.930508 27.020232 50.068509
F 32.701498 34.762732 54.935109
F 5.930508 34.739932 50.068509
F 32.821598 42.678832 54.960209
F 5.930508 42.459732 50.068509
F 32.735998 40.021432 39.530709
F 14.846298 27.019032 50.129909
F 14.846298 34.738732 50.129909
F 14.846298 42.458432 50.129909
F 23.895498 27.077732 50.301309
F 23.964398 34.687132 50.276609
F 23.763898 42.578032 50.435109
F 5.949588 27.020232 47.337509
F 32.912698 34.823732 57.611009
F 5.949588 34.739932 47.337509
F 23.843098 24.632632 43.953609
F 5.949588 42.459732 47.337509
F 28.292398 32.299132 58.342309
F 14.865398 27.019032 47.400609
F 14.865398 34.738732 47.400609
F 14.865398 42.458432 47.400609
F 23.886498 27.345132 47.587309
F 23.860498 34.945432 47.550409
F 33.049198 32.441032 46.706709
F 5.974988 24.444532 43.698509
F 33.074398 27.422732 35.658809
F 5.974988 32.164232 43.698509
F 30.464798 43.825932 39.409409
F 5.974988 39.883932 43.698509
F 26.318498 38.795332 32.938909
F 14.890798 24.445732 43.761609
F 14.890798 32.165432 43.761609
F 14.890798 39.885232 43.761609
F 32.970698 40.158532 46.747609
F 23.931498 32.387732 44.075109
F 26.009598 43.793732 39.225509
F 8.179998 30.878832 47.353909
F 8.179998 38.598632 47.353909
F 8.179998 23.159132 47.353909
F 17.125598 38.598532 42.867409
F 17.093898 30.878832 47.416209
F 17.093898 38.598532 47.416209
F 16.973198 30.878832 64.701509
F 26.113698 31.056032 47.693809
F 26.215398 38.586332 47.704609
F 17.125598 30.878832 42.867409
F 32.828498 35.079932 50.187509
F 8.205388 28.305632 43.714909
F 8.205388 36.025332 43.714909
F 8.205388 43.745032 43.714909
F 17.119198 28.305632 43.777109
F 17.119198 36.025332 43.777109
F 17.119198 43.745032 43.777109
F 26.170798 28.503332 43.977909
F 26.383998 36.158332 43.920509
F 25.849898 43.844432 44.188309
F 8.186348 28.305632 46.444209
F 8.186348 36.025332 46.444209
F 8.186348 43.745032 46.444209
F 17.100198 28.305632 46.506409
F 17.100198 36.025332 46.506409
F 17.100198 43.745032 46.506409
F 26.100298 28.516832 46.685809
F 26.169298 35.993032 46.592709
F 26.152598 43.709132 46.830909
F 8.160928 30.878832 50.083209
F 8.160928 38.598632 50.083209
F 8.059308 38.598632 64.639309
F 17.074798 30.878832 50.145409
F 17.074798 38.598532 50.145409
F 8.211738 38.598632 42.805209
F 25.998798 30.914232 50.279009
F 26.241998 38.649832 50.444509
F 8.059308 30.878832 64.639309
F 23.715298 39.916132 36.723009
F 1.461858 24.458832 53.662909
F 32.795298 24.413132 58.573009
F 1.461858 32.178532 53.662909
F 28.313798 32.241832 53.851809
F 1.461858 39.898232 53.662909
F 30.644198 36.308432 51.352509
F 10.364098 24.445732 53.737809
F 10.364098 32.165432 53.737809
F 10.364098 39.885232 53.737809
F 19.238198 24.502132 53.598609
F 19.204798 32.204332 53.687209
F 19.464198 39.762632 53.850909
F 1.588878 27.005932 35.467809
F 1.436438 27.005932 57.301909
F 28.544498 27.228032 35.708009
F 28.283298 27.195032 57.415409
F 1.588878 34.725632 35.467809
F 1.436438 34.725632 57.301909
F 26.004498 38.786932 35.593009
F 28.395298 34.663432 54.929509
F 1.588878 42.445332 35.467809
F 1.436438 42.445332 57.301909
F 26.087698 43.820332 36.512309
F 26.133698 44.166932 58.392909
F 10.491098 27.019032 35.542709
F 10.338598 27.019032 57.376809
F 10.491098 34.738732 35.542709
F 10.338598 34.738732 57.376809
F 10.491098 42.458432 35.542709
F 10.338598 42.458432 57.376809
F 19.402298 27.010332 35.513409
F 19.159498 26.986932 57.325909
F 19.506298 34.710632 35.530509
F 19.193998 34.645432 57.423709
F 32.850198 40.162532 58.576709
F 19.225598 42.381832 57.482209
F 1.455328 27.005932 54.598209
F 32.910498 42.629132 35.882009
F 28.299298 27.128232 54.740009
F 1.455328 34.725632 54.598209
F 28.175798 39.892732 58.524809
F 32.783598 27.078632 47.492909
F 1.455328 42.445332 54.598209
F 24.060198 35.161932 35.685509
F 23.912398 24.542632 39.467309
F 10.510098 27.019032 32.813409
F 10.357698 27.019032 54.647509
F 10.510098 34.738732 32.813409
F 10.357698 34.738732 54.647509
F 10.510098 42.458432 32.813409
F 10.357698 42.458432 54.647509
F 32.979198 24.545632 51.434409
F 19.416198 27.142032 54.731909
F 19.366598 27.022132 32.863009
F 19.298698 34.744432 54.751109
F 32.938098 42.710432 47.666909
F 19.148198 42.294932 54.848509
F 1.480728 24.458832 50.959109
F 32.616598 32.425332 61.142809
F 1.480728 32.178532 50.959109
F 28.267998 32.206032 51.073409
F 1.480728 39.898232 50.959109
F 30.487698 38.903332 50.390309
F 10.383098 24.445732 51.008509
F 10.383098 32.165432 51.008509
F 10.383098 39.885232 51.008509
F 19.442198 24.327732 50.916209
F 19.208498 32.094032 50.881309
F 19.455698 39.766132 51.134209
F 3.816918 30.875032 32.769109
F 3.664488 30.875032 54.603309
F 30.399898 28.747232 39.300009
F 28.387798 24.598832 53.909609
F 3.816918 38.594732 32.769109
F 3.664488 38.594732 54.603309
F 30.838698 38.912232 32.982009
F 23.921398 34.801632 54.809609
F 1.607758 27.005932 32.764009
F 8.211738 30.878832 42.805209
F 3.816918 46.314532 32.769109
F 3.664488 46.314532 54.603309
F 25.813898 43.917532 61.191309
F 30.584398 38.742732 64.952009
F 32.606198 24.478332 54.052909
F 8.059308 23.159132 64.639309
F 12.738598 30.878832 32.829009
F 12.586198 30.878832 54.663109
F 12.738598 38.598532 32.829009
F 12.586198 38.598532 54.663109
F 28.349798 40.097232 61.272109
F 26.356698 36.149432 39.374709
F 12.738598 46.318332 32.829009
F 12.586198 46.318332 54.663109
F 25.982098 23.150532 62.104409
F 21.578798 30.921132 54.738609
F 32.770098 27.051332 55.017009
F 21.522698 38.399232 54.714509
F 25.930898 28.423432 61.290509
F 26.006098 28.517632 39.190909
F 3.689878 28.309432 50.964209
F 32.764398 40.213932 61.217209
F 3.689878 36.029132 50.964209
F 32.773898 40.282232 36.865009
F 3.689878 43.748832 50.964209
F 30.526698 43.989232 51.307609
F 12.611598 28.305632 51.024109
F 12.611598 36.025332 51.024109
F 12.611598 43.745032 51.024109
F 21.732998 23.203532 32.877309
F 21.564398 35.874832 50.888509
F 32.684098 42.721132 57.648109
F 3.670868 28.309432 53.688609
F 28.448798 34.995132 33.040209
F 3.670868 36.029132 53.688609
F 30.397798 36.204332 54.126009
F 3.670868 43.748832 53.688609
F 30.347898 43.755532 54.038709
F 12.592498 28.305632 53.753309
F 12.592498 36.025332 53.753309
F 12.592498 43.745032 53.753309
F 21.589698 30.793132 47.586609
F 26.002498 38.648332 57.599609
F 21.196698 43.843032 53.976009
F 3.797888 30.875032 35.493509
F 3.645458 30.875032 57.327609
F 32.774898 35.069532 64.951809
F 26.110898 30.973432 54.722109
F 3.797888 38.594732 35.493509
F 3.645458 38.594732 57.327609
F 30.564198 38.961332 35.658709
F 24.036498 27.113632 42.940809
F 3.797888 46.314532 35.493509
F 3.645458 46.314532 57.327609
F 8.160928 23.159132 50.083209
F 16.973198 46.318332 64.701509
F 12.719498 30.878832 35.558209
F 12.567098 30.878832 57.392409
F 12.719498 38.598532 35.558209
F 12.567098 38.598532 57.392409
F 16.998598 43.745032 61.062509
F 17.150998 43.745032 39.228409
F 12.719498 46.318332 35.558209
F 12.567098 46.318332 57.392409
F 21.576698 31.023932 35.411809
F 26.042898 30.939332 57.427609
F 32.702398 32.281032 58.366709
F 21.455898 38.754532 57.563209
F 16.998598 36.025332 61.062509
F 32.907498 35.226332 35.892409
F 5.905118 24.444532 53.707509
F 32.860898 27.101632 50.195809
F 5.905118 32.164232 53.707509
F 32.739198 27.397032 42.956109
F 5.905118 39.883932 53.707509
F 23.934398 32.231532 46.810109
F 14.820998 24.445732 53.768909
F 14.820998 32.165432 53.768909
F 14.820998 39.885232 53.768909
F 26.208798 31.132332 35.668709
F 28.162598 40.146132 53.887109
F 23.677998 40.037732 53.956209
F 6.032138 27.020232 35.512409
F 5.879698 27.020232 57.346609
F 21.418798 23.193532 64.574009
F 23.921698 32.417432 36.359709
F 6.032138 34.739932 35.512409
F 5.879698 34.739932 57.346609
F 32.879598 35.069432 47.527609
F 25.877398 38.598232 64.831109
F 6.032138 42.459732 35.512409
F 5.879698 42.459732 57.346609
F 28.188298 42.657032 64.772609
F 23.675898 42.428732 40.210909
F 14.947998 27.019032 35.573809
F 14.795498 27.019032 57.407909
F 14.947998 34.738732 35.573809
F 14.795498 34.738732 57.407909
F 14.947998 42.458432 35.573809
F 14.795498 42.458432 57.407909
F 24.047198 27.175732 35.761709
F 23.866098 27.061032 54.716009
F 21.569398 35.845632 36.729709
F 23.900398 32.317032 58.317809
F 23.915198 42.443732 35.503609
F 23.874198 42.474632 57.651109
F 6.051208 27.020232 32.781409
F 5.898778 27.020232 54.615509
F 23.805898 26.925332 64.665209
F 26.029798 23.363232 47.519109
F 6.051208 34.739932 32.781409
F 5.898778 34.739932 54.615509
F 32.657498 24.568732 46.442809
F 23.974698 27.227332 32.928209
F 6.051208 42.459732 32.781409
F 5.898778 42.459732 54.615509
F 32.825698 35.192532 40.252109
F 32.717998 24.731832 43.691509
F 14.966998 27.019032 32.844509
F 14.814598 27.019032 54.678709
F 14.966998 34.738732 32.844509
F 14.814598 34.738732 54.678709
F 14.966998 42.458432 32.844509
F 14.814598 42.458432 54.678709
F 17.042998 46.318332 54.694209
F 23.853998 32.253232 53.946509
F 30.554498 23.066532 62.163809
F 26.147398 38.759932 62.210209
F 17.093898 46.318332 47.416209
F 23.844398 42.692032 32.885309
F 5.924178 24.444532 50.976509
F 32.652698 40.216232 53.979209
F 5.924178 32.164232 50.976509
F 32.793698 34.885232 62.207609
F 5.924178 39.883932 50.976509
F 32.835998 35.124032 33.149309
F 14.839998 24.445732 51.039609
F 14.839998 32.165432 51.039609
F 14.839998 39.885232 51.039609
F 23.974998 24.448632 51.008009
F 23.801698 32.114732 51.064809
F 26.096898 36.073432 51.408909
F 8.281618 30.878832 32.797809
F 8.129188 30.878832 54.632009
F 8.281618 38.598632 32.797809
F 8.129188 38.598632 54.632009
F 8.281618 23.159132 32.797809
F 8.129188 23.159132 54.632009
F 17.150998 36.025332 39.228409
F 16.998598 28.305632 61.062509
F 17.195498 30.878832 32.860109
F 17.042998 30.878832 54.694209
F 17.195498 38.598532 32.860109
F 17.042998 38.598532 54.694209
F 17.150998 28.305632 39.228409
F 8.084718 43.745032 61.000309
F 19.226898 34.719432 64.894209
F 30.506598 28.428932 53.793109
F 21.480498 43.736732 46.732009
F 26.314098 36.160632 54.139909
F 8.237158 43.745032 39.166109
F 8.084718 36.025332 61.000309
F 30.422998 38.816932 54.663609
F 17.195498 46.318332 32.860109
F 8.154578 28.305632 50.993009
F 8.154578 36.025332 50.993009
F 8.154578 43.745032 50.993009
F 17.068398 28.305632 51.055209
F 17.068398 36.025332 51.055209
F 17.068398 43.745032 51.055209
F 26.139598 28.317632 51.204709
F 28.439898 35.059832 50.351909
F 28.130598 34.722632 64.736309
F 8.135528 28.305632 53.722209
F 8.135528 36.025332 53.722209
F 8.135528 43.745032 53.722209
F 17.049398 28.305632 53.784509
F 17.049398 36.025332 53.784509
F 17.049398 43.745032 53.784509
F 26.087998 28.436632 54.000409
F 21.665898 35.851932 53.678909
F 28.032398 42.666432 54.846909
F 8.262548 30.878832 35.527109
F 8.110118 30.878832 57.361309
F 8.262548 38.598632 35.527109
F 8.110118 38.598632 57.361309
F 8.237158 36.025332 39.166109
F 8.084718 28.305632 61.000309
F 17.176398 30.878832 35.589409
F 17.023998 30.878832 57.423509
F 17.176398 38.598532 35.589409
F 17.023998 38.598532 57.423509
F 8.237158 28.305632 39.166109
F 26.277098 31.007032 32.935909
F 28.578798 35.101932 35.701209
F 23.867598 27.085532 57.477009
F 26.348298 36.126332 36.562409
F 28.334698 34.898032 57.631709
F 19.348698 42.409632 64.702909
F 25.931598 36.078532 58.427909
F 17.074798 46.318332 50.145409
F 17.125598 46.318332 42.867409
F 1.563478 24.458832 39.106809
F 1.411048 24.458832 60.940909
F 28.387598 24.782232 39.420409
F 28.358598 24.302632 61.239809
F 1.563478 32.178532 39.106809
F 1.411048 32.178532 60.940909
F 32.822898 42.789932 64.953409
F 23.709698 34.837932 57.510009
F 1.563478 39.898232 39.106809
F 1.411048 39.898232 60.940909
F 28.202198 40.037432 39.350409
F 28.235598 42.561132 57.702409
F 10.465698 24.445732 39.181709
F 10.313298 24.445732 61.015809
F 10.465698 32.165432 39.181709
F 10.313298 32.165432 61.015809
F 10.465698 39.885232 39.181709
F 10.313298 39.885232 61.015809
F 19.325298 24.455532 39.174309
F 19.327198 24.433132 60.930509
F 19.333898 32.291332 39.235209
F 19.325598 32.212732 61.130909
F 19.484898 42.454332 35.683309
F 19.422198 39.821032 61.177209
F 1.538058 27.005932 42.745809
F 1.385628 27.005932 64.579909
F 28.365398 27.310132 42.929509
F 19.483298 42.594632 32.993609
F 1.538068 34.725632 42.745809
F 1.385628 34.725632 64.579909
F 30.851498 36.237632 44.002909
F 30.588898 36.190332 58.394409
F 1.538068 42.445332 42.745809
F 1.385628 42.445332 64.579909
F 28.215298 42.641132 40.410409
F 21.510498 38.571132 65.034309
F 10.440298 27.019032 42.820709
F 10.287798 27.019032 64.654809
F 10.440298 34.738732 42.820709
F 10.287798 34.738732 64.654809
F 10.440298 42.458432 42.820709
F 10.287798 42.458432 64.654809
F 19.334798 27.180032 42.880709
F 32.752098 42.788632 50.419409
F 19.300198 34.758232 43.099209
F 19.168698 27.024732 64.496309
F 19.347598 42.457232 42.936509
F 28.126998 32.349032 39.240509
F 1.556948 27.005932 40.042109
F 1.404518 27.005932 61.876209
F 28.227098 27.355632 40.200609
F 28.182298 26.972532 62.177609
F 1.556948 34.725632 40.042109
F 1.404518 34.725632 61.876209
F 28.467198 34.770732 40.421809
F 28.414998 34.937532 61.904109
F 1.556948 42.445332 40.042109
F 1.404518 42.445332 61.876209
F 32.653098 24.616832 61.390109
F 28.131598 42.723032 62.019609
F 10.459298 27.019032 40.091509
F 10.306898 27.019032 61.925609
F 10.459298 34.738732 40.091509
F 10.306898 34.738732 61.925609
F 10.459298 42.458432 40.091509
F 10.306898 42.458432 61.925609
F 19.297298 27.045032 40.099509
F 19.404598 27.164132 61.788709
F 19.370298 34.758332 40.267309
F 19.253798 34.700232 62.108609
F 19.327998 42.478632 40.176609
F 19.192098 42.420732 61.970509
F 1.582348 24.458832 36.403109
F 1.429908 24.458832 58.237209
F 32.839398 42.702632 40.201209
F 28.205598 24.538132 58.448909
F 1.582348 32.178532 36.403109
F 1.429908 32.178532 58.237209
F 28.468098 32.305132 36.425109
F 23.687498 34.882532 64.977109
F 1.582348 39.898232 36.403109
F 1.429918 39.898232 58.237209
F 28.172798 40.111732 36.659209
F 25.936898 38.832332 54.816909
F 10.484698 24.445732 36.452409
F 10.332298 24.445732 58.286609
F 10.484698 32.165432 36.452409
F 10.332298 32.165432 58.286609
F 10.484698 39.885232 36.452409
F 10.332298 39.885232 58.286609
F 19.402698 24.417232 36.427009
F 19.367498 24.408032 58.185109
F 19.353698 32.303832 36.459309
F 19.291998 32.176432 58.485709
F 19.417998 39.868032 36.545609
F 19.095398 39.956832 58.511809
F 3.766108 30.875032 40.047209
F 3.613678 30.875032 61.881309
F 30.739298 31.250132 43.008609
F 30.531198 31.020732 62.005209
F 3.766108 38.594732 40.047209
F 3.613678 38.594732 61.881309
F 30.379398 38.836932 40.546709
F 30.580698 38.853032 62.154109
F 25.838598 43.934132 53.970409
F 30.624298 23.612832 40.271909
F 3.766108 46.314532 40.047209
F 3.613678 46.314532 61.881309
F 26.101198 28.422132 58.392709
F 23.812098 39.816332 51.191809
F 16.992198 46.318332 61.972309
F 30.476098 23.179032 64.994509
F 12.687798 30.878832 40.107009
F 12.535398 30.878832 61.941109
F 12.687798 38.598532 40.107009
F 12.535398 38.598532 61.941109
F 17.017598 43.745032 58.333209
F 17.170098 43.745032 36.499109
F 12.687798 46.318332 40.107009
F 12.535398 46.318332 61.941109
F 21.665698 30.992332 40.231309
F 21.674298 31.005932 61.997109
F 26.185198 38.739232 43.166209
F 21.583098 38.541632 62.168009
F 17.017598 36.025332 58.333209
F 17.170098 36.025332 36.499109
F 3.791508 28.309432 36.408109
F 3.639068 28.309432 58.242309
F 30.502298 31.466932 40.211709
F 30.565098 30.777832 57.543509
F 3.791508 36.029132 36.408109
F 3.639068 36.029132 58.242309
F 30.701298 36.467132 36.711809
F 30.612898 38.905632 57.552609
F 3.791508 43.748832 36.408109
F 3.639068 43.748832 58.242309
F 30.454998 31.172732 64.733809
F 21.495598 23.179532 42.865209
F 12.713198 28.305632 36.468009
F 12.560698 28.305632 58.302109
F 12.713198 36.025332 36.468009
F 12.560698 36.025332 58.302109
F 12.713198 43.745032 36.468009
F 12.560698 43.745032 58.302109
F 21.693598 28.449832 36.462609
F 21.412798 28.369532 58.161209
F 33.064998 40.196932 43.990209
F 21.424898 35.867032 58.545109
F 21.717798 43.610332 36.602709
F 21.456298 43.753532 58.299009
F 3.772498 28.309432 39.132509
F 3.620058 28.309432 60.966709
F 30.617598 23.494832 42.980609
F 30.694798 28.392132 61.270209
F 3.772498 36.029132 39.132509
F 3.620058 36.029132 60.966709
F 30.602198 36.355832 39.445609
F 30.716198 36.301732 61.169009
F 3.772498 43.748832 39.132509
F 3.620058 43.748832 60.966709
F 33.002198 27.445032 32.926809
F 30.424298 44.122232 61.308709
F 12.694098 28.305632 39.197309
F 12.541698 28.305632 61.031409
F 12.694098 36.025332 39.197309
F 12.541698 36.025332 61.031409
F 12.694098 43.745032 39.197309
F 12.541698 43.745032 61.031409
F 21.443698 28.445432 39.237209
F 21.489998 28.538032 60.965109
F 21.645198 36.088932 39.399109
F 21.576298 35.971132 61.194009
F 21.569898 43.817732 39.286709
F 23.850698 39.963932 61.287309
F 3.747078 30.875032 42.771509
F 3.594648 30.875032 64.605709
F 33.008698 32.589432 36.772309
F 17.144698 46.318332 40.138109
F 3.747078 38.594732 42.771509
F 3.594648 38.594732 64.605709
F 30.736298 38.806732 43.239709
F 21.504598 31.023432 64.786209
F 3.747078 46.314532 42.771509
F 3.594648 46.314532 64.605709
F 30.748098 28.596832 51.225909
F 17.176398 46.318332 35.589409
F 12.668698 30.878832 42.836309
F 12.516298 30.878832 64.670409
F 12.668698 38.598532 42.836309
F 12.516298 38.598532 64.670409
F 17.017598 28.305632 58.333209
F 17.170098 28.305632 36.499109
F 12.668698 46.318332 42.836309
F 12.516298 46.318332 64.670409
F 21.709798 30.849632 43.015109
F 26.031198 36.345532 61.108109
F 21.728498 38.846232 43.006509
F 21.465798 28.070032 51.025209
F 8.103768 43.745032 58.271009
F 28.207298 24.827032 46.597609
F 6.006738 24.444532 39.151509
F 5.854308 24.444532 60.985609
F 17.023998 46.318332 57.423509
F 26.009098 38.542132 40.366809
F 6.006738 32.164232 39.151509
F 5.854308 32.164232 60.985609
F 32.665798 27.101132 65.194309
F 21.553298 43.667832 51.150709
F 6.006738 39.883932 39.151509
F 5.854308 39.883932 60.985609
F 32.944198 42.906032 33.034909
F 30.520798 28.281732 58.602309
F 14.922598 24.445732 39.212809
F 14.770098 24.445732 61.046909
F 14.922598 32.165432 39.212809
F 14.770098 32.165432 61.046909
F 14.922598 39.885232 39.212809
F 14.770098 39.885232 61.046909
F 23.716698 24.615532 36.651509
F 23.865098 24.625732 61.075109
F 23.762998 32.483232 39.335609
F 23.775698 32.305632 60.990109
F 23.829998 39.832532 39.436209
F 23.525298 42.776532 54.726309
F 5.981318 27.020232 42.790509
F 5.828888 27.020232 64.624609
F 30.347298 43.956832 58.518209
F 32.795698 32.215032 54.102309
F 5.981318 34.739932 42.790509
F 5.828888 34.739932 64.624609
F 21.539798 43.944432 61.183009
F 28.228698 32.313332 61.066609
F 5.981318 42.459732 42.790509
F 5.828888 42.459732 64.624609
F 30.915498 23.311832 35.848609
F 28.457198 24.583432 51.267609
F 14.897198 27.019032 42.851809
F 14.744698 27.019032 64.686009
F 14.897198 34.738732 42.851809
F 14.744698 34.738732 64.686009
F 14.897198 42.458432 42.851809
F 14.744698 42.458432 64.686009
F 32.709998 27.303732 40.208709
F 30.518598 30.937332 54.884209
F 24.092298 34.871532 43.018209
F 25.987698 43.752032 51.219509
F 23.710098 42.510332 43.004009
F 23.667598 42.419132 64.746909
F 6.000398 27.020232 40.059409
F 5.847968 27.020232 61.893609
F 30.796798 31.286932 35.867109
F 21.638498 28.319132 53.706509
F 6.000398 34.739932 40.059409
F 5.847968 34.739932 61.893609
F 30.597698 43.820532 36.644309
F 23.860498 24.452532 58.320209
F 6.000398 42.459732 40.059409
F 5.847968 42.459732 61.893609
F 23.839798 24.836232 46.784409
F 28.291498 42.593432 35.584009
F 14.916198 27.019032 40.122609
F 14.763798 27.019032 61.956709
F 14.916198 34.738732 40.122609
F 14.763798 34.738732 61.956709
F 14.916198 42.458432 40.122609
F 14.763798 42.458432 61.956709
F 23.771498 27.192232 40.205409
F 23.591698 27.176232 61.929409
F 23.924798 34.969132 40.302209
F 23.944098 34.775732 62.220909
F 19.427598 39.861732 39.295409
F 23.634698 42.529632 62.066109
F 6.025798 24.444532 36.420409
F 5.873358 24.444532 58.254509
F 32.924798 32.474032 39.509009
F 32.818398 27.188632 62.347209
F 6.025798 32.164232 36.420409
F 5.873358 32.164232 58.254509
F 8.256198 28.305632 36.436909
F 28.221398 42.513232 43.166609
F 6.025798 39.883932 36.420409
F 5.873358 39.883932 58.254509
F 32.831998 27.117632 57.748709
F 25.983098 30.869132 64.773209
F 14.941598 24.445732 36.483509
F 14.789198 24.445732 58.317709
F 14.941598 32.165432 36.483509
F 14.789198 32.165432 58.317709
F 14.941598 39.885232 36.483509
F 14.789198 39.885232 58.317709
F 28.554198 24.552032 36.580109
F 23.674898 24.442832 53.707009
F 26.264598 28.553532 36.581609
F 21.613498 31.016632 57.489009
F 21.607398 38.472632 35.764209
F 23.760598 39.913532 58.549209
F 8.230808 30.878832 40.075909
F 8.078368 30.878832 61.910009
F 8.230808 38.598632 40.075909
F 8.078368 38.598632 61.910009
F 8.230808 23.159132 40.075909
F 8.078368 23.159132 61.910009
F 8.256198 43.745032 36.436909
F 8.103768 36.025332 58.271009
F 17.144698 30.878832 40.138109
F 16.992198 30.878832 61.972309
F 17.144698 38.598532 40.138109
F 16.992198 38.598532 61.972309
F 8.256198 36.025332 36.436909
F 8.103768 28.305632 58.271009
F 26.004998 31.003532 40.278409
F 26.027798 31.065932 62.081909
F 32.711398 32.497332 51.337909
F 28.124798 27.099132 64.894809
F 26.000298 23.198032 57.482009
F 26.114198 23.281332 35.882609
F 30.995198 31.168332 33.185609
F 30.438698 23.284432 54.894309
F 28.286698 42.572632 32.768009
F 30.374898 23.378732 47.576509
F 26.214898 23.149232 40.193409
F 26.195998 23.263132 43.024609
F 30.397098 23.196732 57.601109
F 21.800198 38.590132 33.048709
F 30.657698 23.299332 50.304109
F 26.095498 23.372832 33.059909
F 21.806698 46.264232 35.548909
F 26.044798 46.327132 50.257609
F 30.984898 46.245132 35.678209
F 21.484498 46.399432 54.699709
F 26.093898 46.320932 42.964709
F 21.489898 46.293832 50.157009
F 21.674498 23.260832 57.280409
F 21.674998 23.223032 47.398709
F 25.957598 23.305232 64.786209
F 21.710498 23.239832 50.069509
F 21.621298 23.258832 61.860509
F 26.010398 23.277032 54.773409
F 1.360238 24.458832 68.218909
F 1.207798 24.458832 90.053109
F 28.290198 24.226732 68.464709
F 28.208098 26.987332 79.312109
F 1.360238 32.178532 68.218909
F 1.207798 32.178532 90.053109
F 28.362998 32.168232 68.394209
F 28.079998 32.331432 90.374509
F 1.360238 39.898232 68.218909
F 1.207808 39.898232 90.053109
F 28.146098 39.846232 68.357109
F 28.158798 40.074432 90.399009
F 10.262398 24.445732 68.293909
F 10.109998 24.445732 90.128009
F 10.262398 32.165432 68.293909
F 10.109998 32.165432 90.128009
F 10.262398 39.885232 68.293909
F 10.109998 39.885232 90.128009
F 19.086698 24.436432 68.293109
F 19.066098 24.503432 90.223009
F 19.269998 32.184332 68.328309
F 19.040798 32.197532 90.186309
F 19.228298 39.740032 68.320209
F 19.201698 39.880032 90.258909
F 1.334818 27.005932 71.858009
F 1.182388 27.005932 93.692109
F 28.231498 26.996432 72.124009
F 30.277698 28.708232 90.309109
F 1.334818 34.725632 71.858009
F 1.182388 34.725632 93.692109
F 25.982198 38.709032 69.570609
F 23.601998 34.811432 93.844509
F 1.334818 42.445332 71.858009
F 1.182388 42.445332 93.692109
F 28.079898 42.620332 72.009609
F 32.659498 40.032332 87.583209
F 10.236998 27.019032 71.932909
F 10.084598 27.019032 93.767009
F 10.236998 34.738732 71.932909
F 10.084598 34.738732 93.767009
F 10.236998 42.458432 71.932909
F 10.084598 42.458432 93.767009
F 30.434898 23.346232 84.023209
F 19.181198 26.994132 93.955909
F 19.118598 34.650732 72.020409
F 18.934898 34.795832 93.686209
F 19.350698 42.479332 71.962909
F 18.909498 42.467732 93.713309
F 1.353708 27.005932 69.154209
F 1.201268 27.005932 90.988409
F 28.387498 26.886132 69.240609
F 28.015898 27.369532 91.151409
F 1.353708 34.725632 69.154209
F 1.201268 34.725632 90.988409
F 28.128498 34.795632 69.249409
F 25.918898 36.149532 94.824409
F 1.353708 42.445332 69.154209
F 1.201268 42.445332 90.988409
F 28.374398 42.516032 69.286509
F 28.152898 42.445232 93.961209
F 10.256098 27.019032 69.203609
F 10.103698 27.019032 91.037809
F 10.256098 34.738732 69.203609
F 10.103698 34.738732 91.037809
F 10.256098 42.458432 69.203609
F 10.103698 42.458432 91.037809
F 19.168298 26.915032 69.303709
F 18.982898 27.136832 91.157509
F 19.076998 34.722932 69.374409
F 19.061898 34.875532 90.897509
F 19.351298 42.398532 69.257409
F 19.064598 42.480332 91.065809
F 1.226668 24.458832 87.349309
F 32.739398 35.102932 93.972909
F 27.962498 24.690432 87.546609
F 1.226668 32.178532 87.349309
F 32.877098 35.055332 72.099609
F 26.018098 31.141032 86.598109
F 1.226668 39.898232 87.349309
F 32.791998 42.879932 83.918409
F 25.782298 44.052332 90.365709
F 10.281498 24.445732 65.564609
F 10.129098 24.445732 87.398709
F 10.281498 32.165432 65.564609
F 10.129098 32.165432 87.398709
F 10.281498 39.885232 65.564609
F 10.129098 39.885232 87.398709
F 32.681298 32.359032 75.792309
F 19.012498 24.476732 87.469909
F 32.616098 34.871432 86.584609
F 19.094998 32.151132 87.446909
F 32.798098 34.913432 83.877709
F 19.039498 39.856932 87.609909
F 3.562868 30.875032 69.159309
F 3.410428 30.875032 90.993509
F 30.641198 30.928932 69.522709
F 28.197898 34.914132 91.216209
F 3.562868 38.594732 69.159309
F 3.410428 38.594732 90.993509
F 30.507598 38.939232 69.440009
F 30.455598 38.796532 91.103009
F 1.379098 39.898232 65.515209
F 16.820698 38.598532 86.535609
F 3.562868 46.314532 69.159309
F 3.410428 46.314532 90.993509
F 16.820698 30.878832 86.535609
F 7.906878 38.598632 86.473409
F 1.379098 32.178532 65.515209
F 32.681598 27.294732 83.867609
F 12.484498 30.878832 69.219209
F 12.332098 30.878832 91.053309
F 12.484498 38.598532 69.219209
F 12.332098 38.598532 91.053309
F 7.906878 30.878832 86.473409
F 26.034598 43.641832 83.020309
F 12.484498 46.318332 69.219209
F 12.332098 46.318332 91.053309
F 21.540498 30.997432 69.099609
F 21.455298 30.965932 91.044009
F 21.522298 38.635632 69.440209
F 21.337498 38.676732 91.293009
F 25.879198 38.672732 79.361209
F 25.853298 28.271832 82.927809
F 3.588258 28.309432 65.520309
F 3.435828 28.309432 87.354409
F 32.840098 39.983432 94.859609
F 30.335998 28.522432 87.637109
F 3.588258 36.029132 65.520309
F 3.435828 36.029132 87.354409
F 30.280998 31.195332 91.307909
F 32.615898 35.137732 76.623709
F 3.588258 43.748832 65.520309
F 3.435828 43.748832 87.354409
F 32.800698 32.277632 80.296709
F 28.401798 40.067432 87.685009
F 12.509898 28.305632 65.580209
F 12.357498 28.305632 87.414309
F 12.509898 36.025332 65.580209
F 12.357498 36.025332 87.414309
F 12.509898 43.745032 65.580209
F 12.357498 43.745032 87.414309
F 32.759998 24.428432 68.559309
F 21.307698 28.275732 87.703809
F 32.689198 27.312232 76.749409
F 23.496898 32.175532 87.378709
F 28.174798 24.719632 75.793009
F 21.474098 43.848032 87.390709
F 3.569248 28.309432 68.244709
F 3.416818 28.309432 90.078809
F 30.608398 28.390532 68.439709
F 19.291498 39.955932 65.592509
F 3.569248 36.029132 68.244709
F 3.416818 36.029132 90.078809
F 30.339698 36.288932 68.649609
F 30.483598 36.214132 90.388809
F 3.569248 43.748832 68.244709
F 3.416818 43.748832 90.078809
F 30.508498 43.982932 68.515609
F 30.421698 43.919232 87.644409
F 12.490898 28.305632 68.309409
F 12.338498 28.305632 90.143609
F 12.490898 36.025332 68.309409
F 12.338498 36.025332 90.143609
F 12.490898 43.745032 68.309409
F 12.338498 43.745032 90.143609
F 21.501798 28.303732 68.417309
F 21.307198 28.281132 90.542309
F 21.595998 36.060332 68.546009
F 25.935798 38.585332 91.221409
F 21.604398 43.787932 68.326109
F 21.290398 43.653332 90.037709
F 3.543838 30.875032 71.883709
F 3.391398 30.875032 93.717809
F 28.321498 34.789932 71.977509
F 30.341098 31.265932 94.118009
F 3.543838 38.594732 71.883709
F 3.391398 38.594732 93.717809
F 30.445798 38.945032 72.303609
F 30.598298 36.357032 94.762309
F 3.543838 46.314532 71.883709
F 3.391398 46.314532 93.717809
F 1.379098 24.458832 65.515209
F 7.906878 23.159132 86.473409
F 12.465498 30.878832 71.948409
F 12.312998 30.878832 93.782609
F 12.465498 38.598532 71.948409
F 12.312998 38.598532 93.782609
F 16.846098 43.745032 82.896609
F 16.846098 36.025332 82.896609
F 12.465498 46.318332 71.948409
F 12.312998 46.318332 93.782609
F 23.801698 34.755332 69.604209
F 21.366298 31.008632 93.861309
F 21.396298 38.628032 72.063609
F 21.259798 38.656832 93.890109
F 16.820698 46.318332 86.535609
F 32.492498 42.502032 93.944509
F 5.803498 24.444532 68.263609
F 5.651058 24.444532 90.097809
F 32.701398 32.385332 87.664309
F 30.328098 23.545532 76.839709
F 5.803498 32.164232 68.263609
F 5.651058 32.164232 90.097809
F 32.542298 32.442332 90.299609
F 32.759898 40.151732 65.817709
F 5.803498 39.883932 68.263609
F 5.651058 39.883932 90.097809
F 32.687198 32.278532 83.032209
F 32.833098 39.928432 90.206609
F 14.719298 24.445732 68.325009
F 14.566898 24.445732 90.159109
F 14.719298 32.165432 68.325009
F 14.566898 32.165432 90.159109
F 14.719298 39.885232 68.325009
F 14.566898 39.885232 90.159109
F 23.658298 24.361732 68.392109
F 23.696098 27.167432 93.985709
F 23.922598 32.206432 68.554009
F 23.762398 34.723132 91.102309
F 23.736798 39.998832 68.577409
F 23.685798 39.824232 90.276009
F 5.778078 27.020232 71.902709
F 5.625648 27.020232 93.736809
F 32.591898 24.840932 97.291109
F 32.673198 26.895732 69.361209
F 5.778078 34.739932 71.902709
F 5.625648 34.739932 93.736809
F 32.828598 27.360032 72.052709
F 32.702298 32.496032 68.536809
F 5.778078 42.459732 71.902709
F 5.625648 42.459732 93.736809
F 32.657698 24.667632 83.135409
F 30.390498 31.086832 72.301009
F 14.693898 27.019032 71.964009
F 14.541498 27.019032 93.798109
F 14.693898 34.738732 71.964009
F 14.541498 34.738732 93.798109
F 14.693898 42.458432 71.964009
F 14.541498 42.458432 93.798109
F 23.833898 27.007832 71.876409
F 28.124598 27.506032 93.891609
F 23.662198 34.730832 72.347309
F 21.393398 36.103632 90.371809
F 23.879898 42.522632 72.069509
F 23.644398 42.493932 93.803209
F 5.797158 27.020232 69.171609
F 5.644718 27.020232 91.005709
F 30.239698 23.490532 91.264609
F 25.942498 36.061332 65.760809
F 5.797158 34.739932 69.171609
F 5.644718 34.739932 91.005709
F 32.727598 42.685232 76.608009
F 30.232698 43.855532 90.274809
F 5.797158 42.459732 69.171609
F 5.644718 42.459732 91.005709
F 32.428898 27.348832 91.208909
F 32.614998 42.651332 86.674209
F 14.712998 27.019032 69.234709
F 14.560498 27.019032 91.068909
F 14.712998 34.738732 69.234709
F 14.560498 34.738732 91.068909
F 14.712998 42.458432 69.234709
F 14.560498 42.458432 91.068909
F 19.294498 26.922832 71.988409
F 23.543098 27.035732 91.216509
F 25.949098 36.180932 68.571109
F 23.680998 34.790332 86.577109
F 23.875098 42.597832 69.343509
F 23.499498 42.364132 90.970409
F 5.822548 24.444532 65.532609
F 5.670118 24.444532 87.366709
F 32.725298 42.886132 72.039009
F 23.872198 32.147132 65.868009
F 5.822548 32.164232 65.532609
F 5.670118 32.164232 87.366709
F 32.621198 24.812332 94.639809
F 30.471998 43.986432 65.744809
F 5.822548 39.883932 65.532609
F 5.670118 39.883932 87.366709
F 23.512998 39.824032 97.731309
F 32.677798 24.784632 75.845309
F 14.738398 24.445732 65.595709
F 14.585898 24.445732 87.429809
F 14.738398 32.165432 65.595709
F 14.585898 32.165432 87.429809
F 14.738398 39.885232 65.595709
F 14.585898 39.885232 87.429809
F 32.804298 27.409132 93.885109
F 23.498298 24.580132 87.267309
F 30.289298 31.061332 83.965709
F 23.771798 32.137832 90.230509
F 32.551098 27.142332 86.600809
F 23.738198 39.820432 87.609109
F 8.027558 30.878832 69.188109
F 7.875128 30.878832 91.022209
F 8.027558 38.598632 69.188109
F 7.875128 38.598632 91.022209
F 8.027558 23.159132 69.188109
F 7.875128 23.159132 91.022209
F 16.846098 28.305632 82.896609
F 7.932288 43.745032 82.834409
F 16.941398 30.878832 69.250309
F 16.788998 30.878832 91.084409
F 16.941398 38.598532 69.250309
F 16.788998 38.598532 91.084409
F 7.932288 36.025332 82.834409
F 7.932288 28.305632 82.834409
F 26.114498 30.809232 69.251509
F 25.961298 30.877632 91.078109
F 30.479998 28.587032 75.890209
F 26.218998 38.670232 86.949409
F 26.024698 43.745632 80.330509
F 19.119798 24.403432 65.520809
F 19.054298 24.502832 97.578409
F 21.251098 23.223532 86.492709
F 8.052958 28.305632 65.549009
F 7.900518 28.305632 87.383209
F 8.052958 36.025332 65.549009
F 7.900518 36.025332 87.383209
F 8.052958 43.745032 65.549009
F 7.900518 43.745032 87.383209
F 16.966798 28.305632 65.611309
F 16.814398 28.305632 87.445409
F 16.966798 36.025332 65.611309
F 16.814398 36.025332 87.445409
F 16.966798 43.745032 65.611309
F 16.814398 43.745032 87.445409
F 23.629798 42.416632 83.774709
F 25.667798 28.585432 87.331509
F 23.542898 34.924432 83.771509
F 25.923598 36.125132 83.072209
F 16.941398 46.318332 69.250309
F 25.889998 43.822732 87.579609
F 8.033908 28.305632 68.278309
F 7.881478 28.305632 90.112409
F 8.033908 36.025332 68.278309
F 7.881478 36.025332 90.112409
F 8.033908 43.745032 68.278309
F 7.881478 43.745032 90.112409
F 16.947798 28.305632 68.340509
F 16.795298 28.305632 90.174709
F 16.947798 36.025332 68.340509
F 16.795298 36.025332 90.174709
F 16.947798 43.745032 68.340509
F 16.795298 43.745032 90.174709
F 26.102198 28.188332 68.334609
F 25.985598 28.326032 65.716409
F 21.366798 43.747932 65.650509
F 25.936498 36.048632 90.311809
F 26.169398 43.719232 68.504009
F 27.901298 24.775332 90.345809
F 8.008498 30.878832 71.917309
F 7.856058 30.878832 93.751509
F 8.008498 38.598632 71.917309
F 7.856058 38.598632 93.751509
F 26.042698 28.222432 80.155709
F 16.865198 43.745032 80.167409
F 16.922398 30.878832 71.979609
F 16.769898 30.878832 93.813709
F 16.922398 38.598532 71.979609
F 16.769898 38.598532 93.813709
F 16.865198 36.025332 80.167409
F 16.865198 28.305632 80.167409
F 25.941398 30.893632 72.044609
F 25.768998 31.072532 93.799009
F 25.999098 38.708532 72.241109
F 25.847198 38.694432 94.002509
F 7.951328 43.745032 80.105109
F 7.951328 36.025332 80.105109
F 32.757498 39.953132 80.138109
F 16.839798 46.318332 83.806409
F 1.309428 24.458832 75.497009
F 1.156988 24.458832 97.331109
F 23.508198 24.532532 89.923909
F 23.568598 27.087832 83.840209
F 1.309428 32.178532 75.497009
F 1.156988 32.178532 97.331109
F 28.128898 32.350132 75.810509
F 14.611398 42.458432 83.790809
F 1.309428 39.898232 75.497009
F 1.156988 39.898232 97.331109
F 28.299998 40.094632 75.735509
F 23.661198 39.890432 65.930509
F 10.211598 24.445732 75.571909
F 10.059198 24.445732 97.406009
F 10.211598 32.165432 75.571909
F 10.059198 32.165432 97.406009
F 10.211598 39.885232 75.571909
F 10.059198 39.885232 97.406009
F 19.170598 24.524232 75.715409
F 25.925798 23.146432 79.369909
F 19.123298 32.079332 75.608109
F 32.759298 42.722332 69.240609
F 18.983298 39.980432 75.629209
F 32.751198 32.407132 94.652209
F 1.284008 27.005932 79.136009
F 23.664798 32.220532 80.273509
F 1.284008 34.725632 79.136009
F 28.181598 35.027132 79.319509
F 1.284008 42.445332 79.136009
F 28.277898 42.452032 79.408609
F 10.186198 27.019032 79.210909
F 10.186198 34.738732 79.210909
F 10.186198 42.458432 79.210909
F 19.145098 27.125332 79.182809
F 19.126298 34.889432 79.290809
F 19.103498 42.503632 79.323909
F 1.302898 27.005932 76.432309
F 7.957688 23.159132 79.195409
F 23.757098 24.498132 75.550309
F 1.302898 34.725632 76.432309
F 7.856058 23.159132 93.751509
F 28.169398 35.071232 76.648209
F 1.302898 42.445332 76.432309
F 8.008498 23.159132 71.917309
F 28.137098 42.667832 76.561609
F 10.205298 27.019032 76.481709
F 10.205298 34.738732 76.481709
F 10.205298 42.458432 76.481709
F 19.033798 26.963132 76.580109
F 18.980598 34.783132 76.684309
F 19.107798 42.532932 76.651009
F 1.328288 24.458832 72.793309
F 1.175858 24.458832 94.627409
F 23.774398 24.565732 72.804309
F 28.084198 24.730232 94.864309
F 1.328288 32.178532 72.793309
F 1.175858 32.178532 94.627409
F 28.054598 32.219632 73.079509
F 27.966498 32.450132 94.745609
F 1.328288 39.898232 72.793309
F 1.175858 39.898232 94.627409
F 28.118998 40.124632 73.026409
F 28.212998 39.943332 94.876009
F 10.230698 24.445732 72.842609
F 10.078198 24.445732 94.676809
F 10.230698 32.165432 72.842609
F 10.078198 32.165432 94.676809
F 10.230698 39.885232 72.842609
F 10.078198 39.885232 94.676809
F 19.079098 24.465332 73.032809
F 18.873598 24.385332 94.952309
F 19.302798 32.156332 72.925509
F 18.967498 32.285632 94.817809
F 19.188098 39.953332 72.927709
F 18.966598 39.940232 94.865209
F 3.512058 30.875032 76.437409
F 30.432098 31.163632 76.686909
F 3.512058 38.594732 76.437409
F 30.585698 38.900732 76.800009
F 21.439398 36.037832 87.585509
F 3.512058 46.314532 76.437409
F 7.951328 28.305632 80.105109
F 16.871498 46.318332 79.257609
F 12.433698 30.878832 76.497209
F 12.433698 38.598532 76.497209
F 23.860398 26.877232 69.169709
F 12.433698 46.318332 76.497209
F 21.309498 30.820132 76.711309
F 21.351198 38.956132 76.740609
F 26.004998 38.761132 83.970309
F 3.537448 28.309432 72.798409
F 3.385018 28.309432 94.632509
F 30.337098 28.515432 73.116009
F 30.525398 28.643832 94.856109
F 3.537448 36.029132 72.798409
F 3.385018 36.029132 94.632509
F 30.500798 36.190832 73.016609
F 28.298798 35.072632 93.846009
F 3.537448 43.748832 72.798409
F 3.385018 43.748832 94.632509
F 30.290298 43.814432 72.894609
F 28.053998 32.077732 65.637509
F 12.459098 28.305632 72.858209
F 12.306698 28.305632 94.692309
F 12.459098 36.025332 72.858209
F 12.306698 36.025332 94.692309
F 12.459098 43.745032 72.858209
F 12.306698 43.745032 94.692309
F 21.410798 30.895332 71.951909
F 21.389998 28.448232 94.886609
F 21.354698 36.074032 73.110709
F 32.615298 24.400532 80.438509
F 21.634398 43.783032 72.930109
F 21.325898 43.671132 94.581709
F 3.518438 28.309432 75.522709
F 3.366008 28.309432 97.356909
F 28.044398 32.434332 97.604409
F 28.127798 40.129132 97.622609
F 3.518438 36.029132 75.522709
F 3.366008 36.029132 97.356909
F 30.337398 36.411032 75.731309
F 23.622998 24.459832 80.109509
F 3.518438 43.748832 75.522709
F 3.366008 43.748832 97.356909
F 30.435898 43.975732 75.832309
F 28.064098 27.284832 86.668409
F 12.440098 28.305632 75.587509
F 12.287598 28.305632 97.421609
F 12.440098 36.025332 75.587509
F 12.287598 36.025332 97.421609
F 12.440098 43.745032 75.587509
F 12.287598 43.745032 97.421609
F 21.191898 28.240532 75.544509
F 14.611398 34.738732 83.790809
F 21.192298 36.259932 75.975709
F 32.871898 40.328832 73.035109
F 21.357898 43.703132 75.660309
F 32.708598 40.196332 75.816109
F 3.493028 30.875032 79.161809
F 32.750598 27.084332 79.539809
F 3.493028 38.594732 79.161809
F 30.307698 38.658232 79.456409
F 3.493028 46.314532 79.161809
F 16.890598 46.318332 76.528309
F 12.414698 30.878832 79.226509
F 12.414698 38.598532 79.226509
F 26.008698 30.980932 83.923909
F 12.414698 46.318332 79.226509
F 21.489798 30.873232 79.415909
F 21.346898 38.597532 79.449009
F 16.839798 38.598532 83.806409
F 5.752688 24.444532 75.541709
F 5.600248 24.444532 97.375809
F 28.304098 24.709332 97.596309
F 5.720928 24.444532 80.088709
F 5.752688 32.164232 75.541709
F 5.600248 32.164232 97.375809
F 30.397298 36.169932 65.916509
F 32.551698 42.559132 91.153009
F 5.752688 39.883932 75.541709
F 5.600248 39.883932 97.375809
F 32.498398 40.263832 82.879109
F 5.720928 32.164232 80.088709
F 14.668498 24.445732 75.603009
F 14.516098 24.445732 97.437209
F 14.668498 32.165432 75.603009
F 14.516098 32.165432 97.437209
F 14.668498 39.885232 75.603009
F 14.516098 39.885232 97.437209
F 28.400898 42.698132 83.899609
F 32.762898 42.603332 79.495409
F 23.702198 32.112832 75.796409
F 28.049398 42.720332 91.199509
F 23.696098 40.002132 75.649209
F 23.766298 24.591032 83.002409
F 5.727268 27.020232 79.180709
F 32.670598 35.104532 69.434409
F 5.727268 34.739932 79.180709
F 32.860798 34.868932 79.288009
F 5.727268 42.459732 79.180709
F 30.519098 43.751132 80.437409
F 14.643098 27.019032 79.242009
F 14.643098 34.738732 79.242009
F 14.643098 42.458432 79.242009
F 25.919498 23.178232 93.916309
F 23.607398 34.691032 79.277609
F 23.670098 42.578532 79.511209
F 5.746348 27.020232 76.449609
F 32.770898 24.704132 73.178809
F 5.746348 34.739932 76.449609
F 21.329198 35.962832 97.321009
F 5.746348 42.459732 76.449609
F 32.493298 24.768332 90.250809
F 14.662198 27.019032 76.512809
F 14.662198 34.738732 76.512809
F 14.662198 42.458432 76.512809
F 23.585998 27.105032 76.540409
F 23.542398 34.742832 76.638009
F 23.717698 42.442632 76.747509
F 5.771738 24.444532 72.810609
F 5.619308 24.444532 94.644809
F 23.645498 24.475832 65.415609
F 32.742498 32.414732 73.010309
F 5.771738 32.164232 72.810609
F 5.619308 32.164232 94.644809
F 28.163998 24.490232 73.034609
F 28.181398 24.541832 65.757009
F 5.771738 39.883932 72.810609
F 5.619308 39.883932 94.644809
F 25.804398 43.907632 97.422109
F 30.487598 38.853232 93.861709
F 14.687598 24.445732 72.873809
F 14.535098 24.445732 94.707909
F 14.687598 32.165432 72.873809
F 14.535098 32.165432 94.707909
F 14.687598 39.885232 72.873809
F 14.535098 39.885232 94.707909
F 25.891998 43.877532 94.739809
F 23.507098 24.513332 94.664809
F 25.983398 28.406932 72.917709
F 23.529498 32.283432 94.722609
F 23.640298 39.967532 72.975109
F 23.531198 39.932632 94.966309
F 7.976748 30.878832 76.466109
F 7.976748 38.598632 76.466109
F 7.976748 23.159132 76.466109
F 16.839798 30.878832 83.806409
F 16.890598 30.878832 76.528309
F 16.890598 38.598532 76.528309
F 7.925938 23.159132 83.744109
F 25.959298 30.988432 76.637609
F 25.889898 38.719832 76.561209
F 7.925938 38.598632 83.744109
F 30.337698 28.527532 97.528709
F 8.002138 28.305632 72.827109
F 7.849708 28.305632 94.661209
F 8.002138 36.025332 72.827109
F 7.849708 36.025332 94.661209
F 8.002138 43.745032 72.827109
F 7.849708 43.745032 94.661209
F 16.915998 28.305632 72.889309
F 16.763598 28.305632 94.723409
F 16.915998 36.025332 72.889309
F 16.763598 36.025332 94.723409
F 16.915998 43.745032 72.889309
F 16.763598 43.745032 94.723409
F 23.577198 32.343832 97.344009
F 25.826198 28.520432 94.921109
F 25.917798 36.104632 72.904409
F 21.172598 36.005932 94.529409
F 26.000798 43.918132 73.083109
F 30.369698 44.096332 94.914909
F 7.983098 28.305632 75.556409
F 7.830668 28.305632 97.390509
F 7.983098 36.025332 75.556409
F 7.830668 36.025332 97.390509
F 7.983098 43.745032 75.556409
F 7.830668 43.745032 97.390509
F 16.896998 28.305632 75.618609
F 16.744498 28.305632 97.452709
F 16.896998 36.025332 75.618609
F 16.744498 36.025332 97.452709
F 16.896998 43.745032 75.618609
F 16.744498 43.745032 97.452709
F 25.886598 28.467432 75.658209
F 32.661598 40.152232 68.473209
F 23.676798 32.130432 73.033509
F 25.670798 36.123132 97.545109
F 25.803898 43.909532 75.760609
F 28.269198 27.134532 76.595209
F 7.957688 30.878832 79.195409
F 7.957688 38.598632 79.195409
F 7.925938 30.878832 83.744109
F 16.871498 30.878832 79.257609
F 16.871498 38.598532 79.257609
F 23.669098 39.828432 80.378009
F 26.150698 30.893132 79.346809
F 25.721298 36.073532 75.629309
F 28.230998 32.407532 80.080709
F 16.769898 46.318332 93.813709
F 1.258618 24.458832 82.775009
F 28.214298 24.530632 83.086309
F 1.258618 32.178532 82.775009
F 28.189298 32.253732 82.966209
F 1.258618 39.898232 82.775009
F 25.855998 36.146832 80.357109
F 10.160798 24.445732 82.850009
F 10.160798 32.165432 82.850009
F 10.160798 39.885232 82.850009
F 19.053798 24.435832 82.853909
F 19.146398 31.911032 82.908709
F 19.171698 39.908332 83.003609
F 1.233198 27.005932 86.414109
F 28.199098 27.174232 84.039909
F 1.233198 34.725632 86.414109
F 30.574698 36.162232 87.737309
F 1.233198 42.445332 86.414109
F 28.299298 42.661532 86.594009
F 10.135398 27.019032 86.489009
F 10.135398 34.738732 86.489009
F 10.135398 42.458432 86.489009
F 19.095798 27.139632 86.690209
F 19.086298 34.807232 86.521109
F 19.124898 42.560432 86.538309
F 1.252078 27.005932 83.710309
F 30.240798 28.457932 82.946209
F 1.252078 34.725632 83.710309
F 28.181798 34.750532 83.998609
F 1.252078 42.445332 83.710309
F 28.330498 40.189732 82.950109
F 10.154498 27.019032 83.759709
F 10.154498 34.738732 83.759709
F 10.154498 42.458432 83.759709
F 19.168498 26.921032 83.944309
F 18.973098 34.697032 83.766109
F 19.275498 42.460132 83.853209
F 1.277478 24.458832 80.071309
F 28.121698 24.387632 80.416409
F 1.277478 32.178532 80.071309
F 30.549498 31.102032 79.350709
F 1.277478 39.898232 80.071309
F 27.998798 39.909732 80.253809
F 10.179898 24.445732 80.120709
F 10.179898 32.165432 80.120709
F 10.179898 39.885232 80.120709
F 19.046498 24.509132 80.128909
F 19.049498 32.241532 80.244409
F 19.153298 39.950232 80.212609
F 3.461238 30.875032 83.715409
F 28.201798 32.221032 87.726609
F 3.461238 38.594732 83.715409
F 30.604298 38.699532 83.802609
F 25.732598 28.361332 90.059609
F 3.461238 46.314532 83.715409
F 23.860998 26.986832 79.148609
F 16.922398 46.318332 71.979609
F 12.382898 30.878832 83.775309
F 12.382898 38.598532 83.775309
F 14.636798 39.885232 80.151809
F 12.382898 46.318332 83.775309
F 21.497598 30.979732 83.866609
F 21.387098 38.549032 83.958709
F 14.636798 32.165432 80.151809
F 3.486638 28.309432 80.076409
F 21.471098 28.292132 72.737909
F 3.486638 36.029132 80.076409
F 30.619398 36.099732 80.201509
F 3.486638 43.748832 80.076409
F 30.537898 44.115232 83.094509
F 12.408298 28.305632 80.136209
F 12.408298 36.025332 80.136209
F 12.408298 43.745032 80.136209
F 21.402198 28.229432 80.297309
F 21.439398 36.031732 80.084809
F 21.392898 43.833432 80.077209
F 3.467628 28.309432 82.800809
F 30.493398 28.403832 80.083409
F 3.467628 36.029132 82.800809
F 30.347698 35.974832 82.906409
F 3.467628 43.748832 82.800809
F 23.738998 24.581532 97.538209
F 12.389298 28.305632 82.865509
F 12.389298 36.025332 82.865509
F 12.389298 43.745032 82.865509
F 21.401698 28.464132 83.079909
F 21.288298 36.062432 82.795309
F 21.476998 43.800332 82.873509
F 3.442208 30.875032 86.439809
F 30.408998 31.053332 86.633709
F 3.442208 38.594732 86.439809
F 30.398398 38.661332 86.532609
F 3.442208 46.314532 86.439809
F 16.788998 46.318332 91.084409
F 12.363898 30.878832 86.504509
F 12.363898 38.598532 86.504509
F 14.636798 24.445732 80.151809
F 12.363898 46.318332 86.504509
F 21.263398 30.742832 86.541109
F 21.557198 38.701632 86.607109
F 5.720928 39.883932 80.088709
F 5.701868 24.444532 82.819709
F 25.872498 23.370432 84.023009
F 5.701868 32.164232 82.819709
F 21.281598 28.259332 97.612909
F 5.701868 39.883932 82.819709
F 32.679598 34.900632 91.292709
F 14.617698 24.445732 82.881109
F 14.617698 32.165432 82.881109
F 14.617698 39.885232 82.881109
F 21.202198 43.740332 97.270409
F 23.826798 32.407532 82.986809
F 23.692098 39.828132 83.095809
F 5.676458 27.020232 86.458709
F 25.844198 28.470132 97.715409
F 5.676458 34.739932 86.458709
F 28.294998 34.864432 86.783609
F 5.676458 42.459732 86.458709
F 19.035398 32.197632 97.710809
F 14.592298 27.019032 86.520109
F 14.592298 34.738732 86.520109
F 14.592298 42.458432 86.520109
F 23.468898 27.174332 86.522409
F 26.050198 36.093632 87.593509
F 23.725598 42.553132 86.576809
F 5.695528 27.020232 83.727709
F 18.949598 39.915932 97.514009
F 5.695528 34.739932 83.727709
F 30.303298 36.161332 97.571909
F 5.695528 42.459732 83.727709
F 32.554098 32.480132 97.428609
F 14.611398 27.019032 83.790809
F 30.143798 44.113632 97.638809
F 32.676698 40.285432 97.690409
F 32.746298 24.718332 87.723309
F 30.397598 23.605932 94.057309
F 19.166698 32.109032 65.700209
F 30.387398 28.533332 65.764409
F 21.462398 28.402232 65.567509
F 28.234498 39.987132 65.599509
F 32.654598 24.605832 65.867609
F 32.659198 32.618932 65.785309
F 21.382098 23.232932 83.728009
F 25.584598 23.340532 91.122809
F 25.919098 23.331832 86.679509
F 25.958798 43.912332 65.815309
F 21.486198 35.983632 65.856009
F 30.362098 23.418632 86.838609
F 30.321298 23.326432 79.526109
F 25.938098 23.188932 76.658109
F 21.371398 23.278632 91.126609
F 25.948098 23.303732 71.986909
F 21.221098 23.195732 79.347209
F 21.430698 46.328632 91.113909
F 30.559998 23.383032 72.200609
F 30.519898 23.198632 69.619509
F 30.179798 46.394232 79.542309
F 21.376098 46.365232 72.096209
F 25.812798 46.296532 84.004809
F 25.842198 46.338732 79.492609
F 26.026698 46.312932 69.579609
F 25.744798 46.434432 86.741909
F 23.511298 42.533032 98.074409
F 18.915698 27.084232 98.327809
F 1.055308 24.459232 111.887309
F 27.971998 24.676732 111.957309
F 1.055308 32.178932 111.887309
F 27.863798 32.313732 111.988309
F 1.055308 39.898632 111.887309
F 27.899298 39.954532 112.092309
F 9.957568 24.445732 111.962309
F 9.957568 32.165432 111.962309
F 9.957568 39.885232 111.962309
F 18.776498 24.353832 111.897309
F 18.871398 32.222432 111.794309
F 18.812198 39.907532 112.060309
F 1.029678 27.003932 115.526309
F 28.012598 27.300632 115.822309
F 1.029678 34.723632 115.526309
F 28.350698 35.006432 115.728309
F 1.029678 42.443332 115.526309
F 27.737698 42.422432 115.811309
F 9.932158 27.019032 115.601309
F 9.932158 34.738732 115.601309
F 9.932158 42.458432 115.601309
F 18.905098 27.032132 115.590309
F 18.874698 34.873432 115.752309
F 18.948998 42.610932 115.628309
F 1.045668 27.007332 112.822309
F 28.071798 27.284932 112.907309
F 1.045678 34.727032 112.822309
F 28.030398 34.919032 112.933309
F 1.045678 42.446832 112.822309
F 27.832698 42.539732 113.131309
F 9.951218 27.019032 112.872309
F 9.951218 34.738732 112.872309
F 9.951218 42.458432 112.872309
F 18.917698 26.944232 112.738309
F 18.814398 34.773132 113.016309
F 18.849698 42.576932 112.993309
F 1.074238 24.458832 109.183309
F 0.677170 24.359532 130.979309
F 28.063398 24.580232 109.384309
F 1.074238 32.178532 109.183309
F 0.677170 32.079232 130.979309
F 27.981798 32.258632 109.151309
F 1.074238 39.898232 109.183309
F 0.677172 39.799032 130.979309
F 27.979998 40.011432 109.356309
F 9.976618 24.445732 109.233309
F 9.976618 32.165432 109.233309
F 9.976618 39.885232 109.233309
F 18.905298 24.511532 109.121309
F 18.958898 32.247432 109.049309
F 18.880998 39.911932 109.418309
F 3.257978 30.875132 112.827309
F 30.131898 31.143632 113.193309
F 3.257978 38.594832 112.827309
F 30.213398 38.804632 112.929309
F 1.150458 42.445332 98.266409
F 3.257978 46.314532 112.827309
F 25.816698 38.715332 108.394309
F 32.498598 27.338632 108.361309
F 12.179698 30.878832 112.887309
F 12.179698 38.598532 112.887309
F 32.569398 27.312232 98.428909
F 12.179698 46.318332 112.887309
F 21.082798 31.022432 112.816309
F 21.206598 38.631832 112.998309
F 25.685998 31.127332 108.490309
F 3.283388 28.309432 109.188309
F 30.254798 28.395932 109.454309
F 3.283388 36.029132 109.188309
F 30.351798 36.326532 109.127309
F 3.283388 43.748832 109.188309
F 30.250398 44.043132 109.402309
F 12.205098 28.305632 109.248309
F 12.205098 36.025332 109.248309
F 12.205098 43.745032 109.248309
F 21.147398 28.557432 109.323309
F 21.179598 36.085532 109.131309
F 21.043498 43.876432 109.249309
F 3.263758 28.309132 111.913309
F 30.337798 28.529432 112.130309
F 3.263758 36.028832 111.913309
F 30.171798 36.278432 111.912309
F 3.263758 43.748632 111.913309
F 30.153098 43.888832 112.164309
F 12.185998 28.305632 111.977309
F 12.185998 36.025332 111.977309
F 12.185998 43.745032 111.977309
F 21.213098 28.341032 112.038309
F 21.209498 36.033532 111.898309
F 21.023698 44.018432 112.041309
F 3.235658 30.876432 115.553309
F 30.236798 31.158232 115.822309
F 3.235658 38.596132 115.553309
F 30.399198 38.713432 115.626309
F 3.235658 46.315832 115.553309
F 30.243798 31.128332 98.372409
F 12.160598 30.878832 115.616309
F 12.160598 38.598532 115.616309
F 16.515898 38.598532 130.204309
F 12.160598 46.318332 115.616309
F 21.176398 30.987532 115.615309
F 21.135898 38.714632 115.750309
F 21.517698 23.431132 98.306709
F 5.498628 24.444532 111.932309
F 32.315698 24.792532 112.126309
F 5.498628 32.164232 111.932309
F 32.342798 32.268532 112.170309
F 5.498628 39.883932 111.932309
F 32.554598 40.242532 112.082309
F 14.414498 24.445732 111.993309
F 14.414498 32.165432 111.993309
F 14.414498 39.885232 111.993309
F 23.552298 24.502532 112.106309
F 23.417298 32.289732 111.914309
F 23.487598 40.058432 111.913309
F 5.473218 27.020232 115.571309
F 32.573598 27.478932 115.891309
F 5.473218 34.740032 115.571309
F 32.656698 34.843832 115.899309
F 5.473218 42.459732 115.571309
F 32.433698 42.694132 115.836309
F 14.388998 27.019032 115.632309
F 14.388998 34.738732 115.632309
F 14.388998 42.458432 115.632309
F 23.263298 27.140332 115.636309
F 23.521398 34.709632 115.655309
F 23.332798 42.800232 115.757309
F 5.492208 27.020232 112.840309
F 32.601598 27.337232 113.122309
F 5.492208 34.739932 112.840309
F 28.180598 27.155632 98.514409
F 5.492208 42.459632 112.840309
F 32.546698 35.025332 98.622009
F 14.408098 27.019032 112.903309
F 14.408098 34.738732 112.903309
F 14.408098 42.458432 112.903309
F 23.498198 27.191232 113.040309
F 23.413798 34.836032 112.858309
F 23.236398 42.806832 112.840309
F 5.517688 24.444532 109.201309
F 32.399698 24.777132 109.337309
F 5.517688 32.164232 109.201309
F 32.480398 32.542532 109.501309
F 5.517688 39.883932 109.201309
F 32.517998 40.112632 109.298309
F 14.433498 24.445732 109.264309
F 14.433498 32.165432 109.264309
F 14.433498 39.885232 109.264309
F 23.660498 27.066232 98.327809
F 23.446098 32.362332 109.180309
F 23.486698 39.966432 109.196309
F 7.722698 30.878832 112.856309
F 7.722698 38.598632 112.856309
F 7.722698 23.159132 112.856309
F 16.668298 38.598532 108.369309
F 16.636598 30.878832 112.918309
F 16.636598 38.598532 112.918309
F 16.515898 30.878832 130.204309
F 25.716998 31.297832 113.127309
F 25.726798 38.620132 112.772309
F 16.668298 30.878832 108.369309
F 19.008998 42.392432 98.412709
F 7.748088 28.305632 109.217309
F 7.748088 36.025332 109.217309
F 7.748088 43.745032 109.217309
F 16.661898 28.305632 109.279309
F 16.661898 36.025332 109.279309
F 16.661898 43.745032 109.279309
F 25.666398 28.432932 109.552309
F 25.648398 36.296932 109.199309
F 25.667298 44.189332 109.318309
F 7.729038 28.305632 111.946309
F 7.729038 36.025332 111.946309
F 7.729038 43.745032 111.946309
F 16.642898 28.305632 112.008309
F 16.642898 36.025332 112.008309
F 16.642898 43.745032 112.008309
F 25.831098 28.834132 112.274309
F 25.744498 36.017832 111.945309
F 25.647498 43.971532 112.195309
F 7.703588 30.878832 115.585309
F 7.703588 38.598632 115.585309
F 7.601798 38.598632 130.141309
F 16.617498 30.878832 115.648309
F 16.617498 38.598532 115.648309
F 7.754438 38.598632 108.307309
F 25.585898 31.250732 115.758309
F 25.625398 38.785932 115.578309
F 7.601798 30.878932 130.141309
F 32.496398 43.022132 98.311909
F 1.004370 24.462932 119.166309
F 28.022698 42.670532 98.434309
F 1.004370 32.182632 119.166309
F 27.759498 32.243132 119.261309
F 1.004370 39.902332 119.166309
F 28.144298 39.818432 119.200309
F 9.906758 24.445732 119.240309
F 9.906758 32.165432 119.240309
F 9.906758 39.885232 119.240309
F 18.884398 24.459332 119.450309
F 18.821598 32.129632 119.330309
F 18.889398 40.058332 119.355309
F 1.131578 27.005932 100.970309
F 0.979650 26.999232 122.805309
F 27.843998 27.039332 101.199309
F 27.956398 27.174432 122.957309
F 1.131578 34.725632 100.970309
F 0.979650 34.718932 122.805309
F 28.060498 34.685932 101.144309
F 28.084798 34.663132 122.946309
F 1.131578 42.445332 100.970309
F 0.979650 42.438632 122.805309
F 27.958798 42.339432 101.123309
F 28.133298 42.507132 122.928309
F 10.033798 27.019032 101.045309
F 9.881348 27.019032 122.879309
F 10.033798 34.738732 101.045309
F 9.881348 34.738732 122.879309
F 10.033798 42.458432 101.045309
F 9.881348 42.458432 122.879309
F 18.971898 27.093232 101.092309
F 18.727698 27.011332 122.837309
F 18.866698 34.687232 101.147309
F 18.757898 34.768232 122.903309
F 19.018698 42.489632 101.124309
F 18.813998 42.427632 123.060309
F 0.922168 27.037232 120.087309
F 21.053398 23.104932 122.914309
F 27.854498 27.163332 120.205309
F 0.922170 34.756932 120.087309
F 32.372698 34.977732 113.060309
F 27.919498 34.765132 120.252309
F 0.922170 42.476632 120.087309
F 30.156998 30.920232 130.185309
F 28.065398 42.377332 120.222309
F 10.052798 27.019032 98.315809
F 9.900408 27.019032 120.150309
F 10.052798 34.738732 98.315809
F 9.900408 34.738732 120.150309
F 10.052798 42.458432 98.315809
F 9.900408 42.458432 120.150309
F 18.621098 27.018032 130.057309
F 18.888798 27.056332 120.172309
F 32.419598 27.000032 130.269309
F 18.763398 34.758832 120.123309
F 25.868998 31.170932 98.455009
F 18.863898 42.570832 120.311309
F 0.990224 24.444932 116.455309
F 27.855798 24.681732 116.659309
F 0.990224 32.164632 116.455309
F 27.823898 32.279732 116.576309
F 0.990226 39.884332 116.455309
F 27.902898 39.828532 116.519309
F 9.925808 24.445732 116.511309
F 9.925808 32.165432 116.511309
F 9.925808 39.885232 116.511309
F 18.838498 24.464132 116.824309
F 18.852198 32.228932 116.585309
F 18.903798 39.908032 116.529309
F 3.359618 30.875032 98.271509
F 3.207088 30.875632 120.106309
F 32.655098 42.841332 113.059309
F 30.166498 31.042532 120.221309
F 3.359618 38.594732 98.271509
F 3.207088 38.595332 120.106309
F 28.033298 34.951932 98.481209
F 30.317698 38.692832 120.318309
F 32.603298 42.542732 130.192309
F 7.754438 30.878832 108.307309
F 3.359618 46.314532 98.271509
F 3.207088 46.315032 120.106309
F 25.727798 43.867632 126.729309
F 25.812498 43.830732 104.684309
F 1.150458 34.725632 98.266409
F 23.488298 24.466532 109.404309
F 12.281298 30.878832 98.331309
F 12.128898 30.878832 120.165309
F 12.281298 38.598532 98.331309
F 12.128898 38.598532 120.165309
F 25.722698 36.029132 126.508309
F 25.547498 36.194532 104.817309
F 12.281298 46.318332 98.331409
F 12.128898 46.318332 120.165309
F 30.439598 38.794132 98.552409
F 21.123998 30.957032 120.428309
F 25.697598 23.402232 119.933309
F 21.003598 38.559832 119.998309
F 25.800698 28.439332 126.336309
F 25.551798 28.373032 104.784309
F 3.232508 28.309132 116.467309
F 30.272398 28.557132 116.618309
F 3.232508 36.028832 116.467309
F 30.538598 36.317932 116.690309
F 3.232508 43.748532 116.467309
F 29.952498 43.881532 116.690309
F 12.154298 28.305632 116.526309
F 12.154298 36.025332 116.526309
F 12.154298 43.745032 116.526309
F 21.080598 28.429432 116.565309
F 21.339598 36.082332 116.450309
F 21.080698 43.977032 116.709309
F 3.206908 28.306732 119.193309
F 30.059898 28.402332 119.375309
F 3.206908 36.026432 119.193309
F 30.099998 36.108232 119.348309
F 3.206908 43.746132 119.193309
F 30.157598 43.845632 119.363309
F 12.135198 28.305632 119.255309
F 12.135198 36.025332 119.255309
F 12.135198 43.745032 119.255309
F 21.049198 28.444432 119.223309
F 20.975398 36.140332 119.247309
F 21.152198 43.877532 119.552309
F 3.340588 30.875032 100.996309
F 3.177568 30.879132 122.833309
F 30.158098 30.880432 101.279309
F 30.213098 30.936832 122.885309
F 3.340588 38.594732 100.996309
F 3.177568 38.598932 122.833309
F 30.509698 38.619332 101.232309
F 30.359798 38.632532 122.969309
F 3.340588 46.314532 100.996309
F 16.541298 43.745032 126.565309
F 1.150458 27.005932 98.266409
F 32.571898 24.690832 104.804309
F 12.262198 30.878832 101.060309
F 12.109798 30.878832 122.894309
F 12.262198 38.598532 101.060309
F 12.109798 38.598532 122.894309
F 16.693698 43.745032 104.730309
F 16.541298 36.025332 126.565309
F 12.262198 46.318332 101.060309
F 12.109798 46.318332 122.894309
F 21.189998 30.929432 101.094309
F 21.206398 31.018032 123.105309
F 21.112998 38.661432 101.140309
F 21.196898 38.657832 122.745309
F 16.693698 36.025332 104.730309
F 3.118018 23.162332 130.114309
F 5.447848 24.444432 119.210309
F 32.389898 24.586732 119.458309
F 5.447848 32.164232 119.210309
F 28.185898 42.308132 130.219309
F 5.447848 39.883932 119.210309
F 32.544598 40.203232 119.518309
F 14.363698 24.445732 119.271309
F 14.363698 32.165432 119.271309
F 14.363698 39.885232 119.271309
F 23.402998 24.510832 119.069309
F 23.335298 32.369132 119.528309
F 23.445698 40.002732 119.222309
F 5.574828 27.020232 101.015309
F 5.422448 27.020332 122.849309
F 32.658798 27.299532 101.231309
F 32.495198 27.263332 123.139309
F 5.574828 34.739932 101.015309
F 5.422448 34.740032 122.849309
F 32.471898 34.895132 101.270309
F 32.440398 34.926932 123.048309
F 5.574828 42.459732 101.015309
F 5.422448 42.459732 122.849309
F 32.587398 42.689132 101.043309
F 32.422198 42.552532 123.156309
F 14.490698 27.019032 101.076309
F 14.338198 27.019032 122.910309
F 14.490698 34.738732 101.076309
F 14.338198 34.738732 122.910309
F 14.490698 42.458432 101.076309
F 14.338198 42.458432 122.910309
F 23.530698 27.179232 101.038309
F 23.545898 27.087532 122.843309
F 23.321098 34.993632 101.053309
F 23.239198 34.777932 122.876309
F 23.676398 42.570432 101.058309
F 23.359998 42.604632 123.043309
F 5.593908 27.020232 98.283809
F 5.440728 27.020132 120.118309
F 32.355698 32.529632 119.544309
F 32.318698 27.095032 120.466309
F 5.593908 34.739932 98.283809
F 5.440728 34.739832 120.118309
F 21.180998 23.415832 108.240309
F 32.489898 35.070532 120.346309
F 5.593908 42.459732 98.283809
F 5.440728 42.459532 120.118309
F 25.459698 23.197932 130.203309
F 32.605198 42.747432 120.421309
F 14.509698 27.019032 98.346909
F 14.357298 27.019032 120.181309
F 14.509698 34.738732 98.346909
F 14.357298 34.738732 120.181309
F 14.509698 42.458432 98.346909
F 14.357298 42.458432 120.181309
F 16.687398 46.318332 105.640309
F 23.273198 27.221532 120.203309
F 16.566698 46.318332 122.926309
F 23.325798 35.103632 120.091309
F 23.504198 42.477832 130.112309
F 23.489898 42.520432 120.218309
F 5.466498 24.444532 116.479309
F 32.267098 24.668432 116.735309
F 5.466498 32.164332 116.479309
F 32.570298 32.276832 116.889309
F 5.466498 39.884032 116.479309
F 32.470998 40.110732 116.800309
F 14.382698 24.445732 116.542309
F 14.382698 32.165432 116.542309
F 14.382698 39.885232 116.542309
F 23.230798 24.598732 116.378309
F 23.403798 32.246732 116.888309
F 23.350698 40.051132 116.431309
F 7.824318 30.878832 98.300209
F 7.671878 30.878832 120.134309
F 7.824318 38.598632 98.300209
F 7.671878 38.598632 120.134309
F 7.824318 23.159132 98.300209
F 7.671878 23.159132 120.134309
F 16.541298 28.305632 126.565309
F 16.693698 28.305632 104.730309
F 16.738198 30.878832 98.362509
F 16.585698 30.878832 120.196309
F 16.738198 38.598532 98.362509
F 16.585698 38.598532 120.196309
F 7.627258 43.745032 126.502309
F 7.779858 43.745032 104.668309
F 26.067298 23.328732 98.498009
F 25.617498 31.039432 120.317309
F 16.668298 46.318332 108.369309
F 25.692398 38.696732 120.028309
F 7.627258 36.025332 126.502309
F 7.779858 36.025332 104.668309
F 16.515898 46.318332 130.204309
F 7.652698 23.159232 122.863309
F 7.697278 28.305632 116.495309
F 7.697278 36.025332 116.495309
F 7.697278 43.745032 116.495309
F 16.611098 28.305632 116.557309
F 16.611098 36.025332 116.557309
F 16.611098 43.745032 116.557309
F 25.442798 28.561832 116.477309
F 25.691898 36.142332 116.415309
F 25.552598 43.805032 116.752309
F 7.678158 28.305632 119.224309
F 7.678158 36.025332 119.224309
F 7.678158 43.745032 119.224309
F 16.592098 28.305632 119.287309
F 16.592098 36.025332 119.287309
F 16.592098 43.745032 119.287309
F 25.616498 28.564932 119.312309
F 25.645998 36.216432 119.169309
F 25.817698 43.765232 119.344309
F 7.805248 30.878832 101.029309
F 7.652698 30.878932 122.863309
F 7.805248 38.598632 101.029309
F 7.652698 38.598632 122.863309
F 7.627258 28.305532 126.502309
F 7.779858 28.305632 104.668309
F 16.719098 30.878832 101.091309
F 16.566698 30.878832 122.926309
F 16.719098 38.598532 101.091309
F 16.566698 38.598532 122.926309
F 25.733198 43.681232 123.854309
F 25.820798 43.729532 102.007309
F 25.607598 30.961532 101.155309
F 25.624298 31.007332 122.971309
F 25.732598 38.585832 101.428309
F 25.809298 38.566332 122.885309
F 25.683798 35.900932 123.730309
F 25.673998 36.064232 102.084309
F 7.805248 23.159132 101.029309
F 3.177568 23.159432 122.833309
F 1.106178 24.458832 104.609309
F 0.955460 24.468732 126.445309
F 28.029098 24.485932 105.016309
F 28.038098 24.416532 126.438309
F 1.106178 32.178532 104.609309
F 0.955460 32.188432 126.445309
F 27.858498 32.255932 104.973309
F 27.990898 32.053232 126.607309
F 1.106178 39.898232 104.609309
F 0.955460 39.908132 126.445309
F 27.961598 40.089432 105.054309
F 27.983698 39.696732 126.619309
F 10.008388 24.445732 104.684309
F 9.855948 24.445732 126.518309
F 10.008388 32.165432 104.684309
F 9.855948 32.165432 126.518309
F 10.008388 39.885232 104.684309
F 9.855948 39.885232 126.518309
F 18.904298 24.384632 104.876309
F 18.613298 24.343032 126.367309
F 19.039698 32.226132 104.849309
F 18.786598 32.393132 126.547309
F 18.819098 40.058232 104.706309
F 18.873298 40.020732 126.594309
F 1.080758 27.005932 108.248309
F 0.931529 26.992632 130.085309
F 27.912898 27.216732 108.694309
F 25.720298 23.330432 127.473309
F 1.080768 34.725632 108.248309
F 0.931530 34.712332 130.085309
F 27.989698 34.943232 108.496309
F 32.622498 24.591932 126.766309
F 1.080768 42.445332 108.248309
F 0.931530 42.432032 130.085309
F 27.954298 42.556632 108.535309
F 16.617498 46.318332 115.648309
F 9.982968 27.019032 108.323309
F 9.830528 27.019032 130.157309
F 9.982968 34.738732 108.323309
F 9.830528 34.738732 130.157309
F 9.982968 42.458432 108.323309
F 9.830528 42.458432 130.157309
F 18.934398 27.211432 108.262309
F 18.950698 34.907732 98.449009
F 18.769798 34.812432 108.262309
F 30.504198 23.508032 98.457109
F 18.928198 42.511832 108.392309
F 18.945298 42.400732 130.399309
F 1.099648 27.005932 105.544309
F 0.757522 27.083132 127.348309
F 27.832498 27.153732 105.802309
F 27.938498 27.015432 127.246309
F 1.099648 34.725632 105.544309
F 0.757523 34.802932 127.348309
F 27.834398 34.867432 105.654309
F 27.912398 34.729732 127.348309
F 1.099648 42.445332 105.544309
F 0.757524 42.522632 127.348309
F 28.067098 42.642332 105.786309
F 27.824398 42.255832 127.349309
F 10.002028 27.019032 105.594309
F 9.849588 27.019032 127.428309
F 10.002028 34.738732 105.594309
F 9.849588 34.738732 127.428309
F 10.002028 42.458432 105.594309
F 9.849588 42.458432 127.428309
F 18.999098 27.046932 105.598309
F 18.923998 27.007932 127.326309
F 18.844198 34.815832 105.546309
F 18.919998 34.983232 127.630309
F 18.965598 42.586532 105.664309
F 18.858398 42.478032 127.591309
F 1.125048 24.458832 101.905309
F 0.842622 24.405632 123.718309
F 28.098298 24.630232 102.347309
F 27.901098 24.529932 123.767309
F 1.125048 32.178532 101.905309
F 0.842622 32.125332 123.718309
F 27.997498 32.159832 102.218309
F 27.945198 32.106832 123.917309
F 1.125048 39.898232 101.905309
F 0.842624 39.845032 123.718309
F 28.135298 39.700532 102.290309
F 28.091798 39.978032 123.777309
F 10.027398 24.445732 101.955309
F 9.874988 24.445732 123.789309
F 10.027398 32.165432 101.955309
F 9.874988 32.165432 123.789309
F 10.027398 39.885232 101.955309
F 9.874988 39.885232 123.789309
F 18.911298 24.441332 101.931309
F 18.842498 24.397332 123.695309
F 18.987598 32.075432 102.106309
F 18.858798 32.055932 123.863309
F 18.889998 39.950132 102.037309
F 18.948998 39.907032 123.864309
F 3.308808 30.875032 105.549309
F 3.156408 30.876232 127.384309
F 30.304698 30.933532 105.692309
F 30.354998 30.899732 127.381309
F 3.308808 38.594732 105.549309
F 3.156408 38.595932 127.384309
F 30.257698 38.845332 105.868309
F 30.325998 38.654432 127.469309
F 25.612898 28.427232 123.680309
F 25.594598 38.624932 127.575309
F 3.308808 46.314532 105.549309
F 3.156408 46.315732 127.384309
F 25.651798 28.399932 102.003309
F 16.560298 43.745032 123.835309
F 7.754438 23.159132 108.307309
F 16.719098 46.318332 101.091309
F 12.230498 30.878832 105.609309
F 12.078098 30.878832 127.443309
F 12.230498 38.598532 105.609309
F 12.078098 38.598532 127.443309
F 16.712798 43.745032 102.001309
F 16.560298 36.025332 123.835309
F 12.230498 46.318332 105.609309
F 12.078098 46.318332 127.443309
F 21.218498 30.945132 105.551309
F 21.027398 31.002832 127.495309
F 21.119098 38.876532 105.730309
F 21.140898 38.686332 127.349309
F 16.712798 36.025332 102.001309
F 16.560298 28.305632 123.835309
F 3.334198 28.309432 101.910309
F 3.181718 28.308532 123.745309
F 30.292198 28.289332 102.091309
F 30.265098 28.539332 123.832309
F 3.334198 36.029132 101.910309
F 3.181718 36.028232 123.745309
F 30.199398 36.045332 102.002309
F 30.268398 36.234932 124.031309
F 3.334198 43.748832 101.910309
F 3.181718 43.748032 123.745309
F 30.101198 43.820532 102.086309
F 30.227398 43.769732 124.002309
F 12.255898 28.305632 101.970309
F 12.103398 28.305632 123.804309
F 12.255898 36.025332 101.970309
F 12.103398 36.025332 123.804309
F 12.255898 43.745032 101.970309
F 12.103398 43.745032 123.804309
F 21.231698 28.393732 102.024309
F 21.242998 28.315432 123.891309
F 21.070798 36.097132 102.086309
F 21.106198 36.180732 123.775309
F 21.445698 43.741832 102.017309
F 20.992298 43.698232 123.895309
F 3.315198 28.309432 104.635309
F 3.147858 28.303832 126.474309
F 30.139898 28.345532 104.839309
F 30.347798 28.324532 126.579309
F 3.315198 36.029132 104.635309
F 3.147858 36.023532 126.474309
F 29.968098 36.188932 104.747309
F 30.199398 35.973432 126.747309
F 3.315198 43.748832 104.635309
F 3.147858 43.743232 126.474309
F 30.307398 43.917832 104.727309
F 30.117698 43.595932 126.769309
F 12.236798 28.305632 104.699309
F 12.084398 28.305632 126.533309
F 12.236798 36.025332 104.699309
F 12.084398 36.025332 126.533309
F 12.236798 43.745032 104.699309
F 12.084398 43.745032 126.533309
F 21.189598 28.385832 104.686309
F 20.984098 28.403532 126.550309
F 21.096898 36.160132 104.915309
F 21.137998 36.125832 126.574309
F 21.103298 43.824732 104.711309
F 21.201698 43.745432 126.698309
F 3.289778 30.875032 108.274309
F 3.118018 30.882132 130.114309
F 30.189298 31.011132 108.401309
F 18.858098 34.841232 130.264309
F 3.289778 38.594732 108.274309
F 3.118018 38.601832 130.114309
F 30.296498 38.864332 108.546309
F 16.636598 46.318332 112.918309
F 3.289778 46.314532 108.274309
F 16.712798 28.305632 102.001309
F 25.723998 31.030632 130.391309
F 7.601798 23.159232 130.141309
F 12.211398 30.878832 108.338309
F 12.058998 30.878832 130.172309
F 12.211398 38.598532 108.338309
F 12.058998 38.598532 130.172309
F 7.646468 43.745032 123.773309
F 7.798898 43.745032 101.939309
F 12.211398 46.318332 108.338309
F 12.058998 46.318332 130.172309
F 21.305298 31.167632 108.186309
F 21.274498 38.648032 130.111309
F 21.217698 38.607032 108.553309
F 16.534898 46.318332 127.474309
F 7.646468 36.025332 123.773309
F 7.798898 36.025332 101.939309
F 5.549438 24.444532 104.654309
F 5.397088 24.444432 126.488309
F 23.368598 26.955132 130.107309
F 20.995398 30.993932 130.166309
F 5.549438 32.164232 104.654309
F 5.397088 32.164132 126.488309
F 32.478098 32.133332 104.754309
F 32.443198 32.359632 126.557309
F 5.549438 39.883932 104.654309
F 5.397088 39.883832 126.488309
F 32.503298 40.015832 104.613309
F 32.548198 39.982332 126.586309
F 14.465298 24.445732 104.715309
F 14.312798 24.445732 126.549309
F 14.465298 32.165432 104.715309
F 14.312798 32.165432 126.549309
F 14.465298 39.885232 104.715309
F 14.312798 39.885232 126.549309
F 23.519398 24.591232 104.808309
F 23.256198 24.514332 126.546309
F 23.355098 32.558132 104.718309
F 23.334198 32.111832 126.561309
F 23.284998 40.217732 104.724309
F 23.420198 39.837932 126.463309
F 5.524018 27.020232 108.293309
F 5.371708 27.020332 130.127309
F 30.230498 23.358632 120.340309
F 25.522798 38.828332 105.754309
F 5.524018 34.739932 108.293309
F 5.371708 34.740032 130.127309
F 32.493898 34.919332 108.279309
F 28.004498 24.662732 119.465309
F 5.524018 42.459732 108.293309
F 5.371708 42.459732 130.127309
F 32.639698 42.907232 108.473309
F 25.830098 23.467832 101.124309
F 14.439898 27.019032 108.354309
F 14.287398 27.019032 130.188309
F 14.439898 34.738732 108.354309
F 14.287398 34.738732 130.188309
F 14.439898 42.458432 108.354309
F 14.287398 42.458432 130.188309
F 23.353698 27.160132 108.433309
F 16.738198 46.318332 98.362509
F 23.490998 34.925932 108.437309
F 30.436298 38.846432 130.227309
F 23.293698 42.628032 108.305309
F 25.564598 30.908032 127.520309
F 5.543098 27.020232 105.562309
F 5.389018 27.019932 127.396309
F 32.688798 27.326932 105.646309
F 32.615698 27.096532 127.620309
F 5.543098 34.739932 105.562309
F 5.389018 34.739632 127.396309
F 32.407298 34.895032 105.490309
F 32.471698 34.792932 127.564309
F 5.543098 42.459732 105.562309
F 5.389018 42.459332 127.396309
F 32.515198 42.674532 105.666309
F 32.391798 42.523032 127.476309
F 14.458898 27.019032 105.625309
F 14.306498 27.019032 127.459309
F 14.458898 34.738732 105.625309
F 14.306498 34.738732 127.459309
F 14.458898 42.458432 105.625309
F 14.306498 42.458432 127.459309
F 23.264598 27.150632 105.640309
F 23.477798 27.138232 127.347309
F 23.383998 35.000132 105.763309
F 23.313198 34.744832 127.299309
F 23.382398 42.736332 105.547309
F 23.485298 42.516632 127.302309
F 5.568498 24.444532 101.922309
F 5.414888 24.444732 123.757309
F 32.664498 24.786432 102.221309
F 32.616398 24.713832 124.175309
F 5.568498 32.164232 101.922309
F 5.414888 32.164432 123.757309
F 32.560198 32.299732 102.174309
F 32.416098 32.225432 123.923309
F 5.568498 39.883932 101.922309
F 5.414888 39.884132 123.757309
F 32.742498 40.110232 101.883309
F 32.578398 39.914732 123.847309
F 14.484298 24.445732 101.986309
F 14.331898 24.445732 123.820309
F 14.484298 32.165432 101.986309
F 14.331898 32.165432 123.820309
F 14.484298 39.885232 101.986309
F 14.331898 39.885232 123.820309
F 23.534198 24.642032 102.088309
F 23.168598 24.625432 123.781309
F 23.333398 32.459732 101.885309
F 23.501898 32.266832 123.858309
F 23.437298 39.856632 102.001309
F 23.525298 39.947332 123.739309
F 7.773508 30.878832 105.578309
F 7.621068 30.878832 127.412309
F 7.773508 38.598632 105.578309
F 7.621068 38.598632 127.412309
F 7.773508 23.159132 105.578309
F 7.621068 23.159132 127.412309
F 7.646468 28.305632 123.773309
F 7.798898 28.305632 101.939309
F 16.687398 30.878832 105.640309
F 16.534898 30.878832 127.474309
F 16.687398 38.598532 105.640309
F 16.534898 38.598532 127.474309
F 16.585698 46.318332 120.196309
F 7.703588 23.159132 115.585309
F 25.493498 30.991432 105.610309
F 23.325698 34.709932 130.253309
F 27.847598 27.041832 130.048309
F 25.770598 38.548032 130.194309
F 32.278798 34.621432 130.377309
F 27.899798 34.828432 130.231309
F 30.314598 23.639132 101.266309
F 30.307398 23.309832 105.615309
F 21.349098 23.217632 101.021309
F 21.042498 23.094232 127.228309
F 30.268998 23.427632 108.367309
F 30.386098 23.339832 123.168309
F 21.049498 23.280232 130.124309
F 21.294498 38.539732 98.474009
F 30.369498 23.363332 127.538309
F 30.005198 23.435732 115.608309
F 30.100798 23.029532 130.142309
F 20.939698 23.248632 115.571309
F 21.222398 23.245732 112.988309
F 25.677898 23.470232 115.697309
F 21.357998 23.383432 105.655309
F 25.692098 23.330332 108.540309
F 30.063798 23.357732 112.972309
F 21.036698 46.251132 127.588309
F 20.867298 46.252832 130.352309
F 25.785098 46.287532 130.225309
F 23.545798 34.828132 98.321209
F 25.547398 23.283232 122.665309
F 30.239198 46.307432 130.311309
F 25.761098 23.281932 112.888309
F 25.817698 46.454632 98.451009
F 30.294098 46.488232 122.958309
F 30.251798 46.467832 120.308309
F 25.715698 46.385632 116.103309
F 20.989498 28.369732 130.911309
F 23.538398 39.886932 131.087309
F 25.584098 36.006032 131.175309
F 27.817398 24.343732 130.801309
F 32.364098 24.355232 131.162309
F 25.700998 43.714932 130.825309
F 25.902698 38.767432 98.552609
F 21.417898 30.972232 98.341709
F 0.907658 24.475632 133.724309
F 0.724474 24.468532 155.575309
F 27.832498 24.607832 133.570309
F 27.700998 24.372432 155.783309
F 0.907658 32.195332 133.724309
F 0.724475 32.188332 155.575309
F 27.876198 32.345032 133.838309
F 27.627098 31.905732 155.599309
F 0.907658 39.915032 133.724309
F 0.724476 39.908032 155.575309
F 27.842298 39.786232 133.970309
F 27.693998 40.062032 155.713309
F 9.805138 24.445732 133.796309
F 9.652708 24.445732 155.630309
F 9.805138 32.165432 133.796309
F 9.652708 32.165432 155.630309
F 9.805138 39.885232 133.796309
F 9.652708 39.885232 155.630309
F 18.695698 24.421232 133.850309
F 18.525698 24.463832 155.761309
F 18.801998 32.166732 133.931309
F 18.576798 31.949232 155.655309
F 18.723698 39.831432 134.016309
F 18.755698 39.732032 155.795309
F 0.883592 26.985832 137.364309
F 0.657575 27.016432 159.234309
F 27.736898 27.183632 137.503309
F 27.553498 26.890932 159.354309
F 0.883593 34.705632 137.364309
F 0.657577 34.736132 159.234309
F 27.804698 34.716232 137.431309
F 27.357298 34.497032 159.221309
F 0.883593 42.425332 137.364309
F 0.657576 42.455832 159.234309
F 27.784598 42.532232 137.384309
F 27.539298 42.482032 159.245309
F 9.779718 27.019032 137.435309
F 9.627288 27.019032 159.269309
F 9.779718 34.738732 137.435309
F 9.627288 34.738732 159.269309
F 9.779718 42.458432 137.435309
F 9.627288 42.458432 159.269309
F 18.709498 27.080332 137.631309
F 18.597398 27.063932 159.260309
F 18.708498 34.637632 137.560309
F 18.589198 34.691032 159.221309
F 18.887898 42.522732 137.396309
F 18.548298 42.443632 159.308309
F 0.612770 27.120832 134.614309
F 0.551157 27.080332 156.473309
F 27.922798 27.066032 134.743309
F 27.567898 27.029932 156.535309
F 0.612771 34.840532 134.614309
F 0.551157 34.800032 156.473309
F 27.849798 34.897532 134.808309
F 27.403998 34.516432 156.326309
F 0.612772 42.560232 134.614309
F 0.551157 42.519732 156.473309
F 27.689798 42.415232 134.501309
F 27.468398 42.660932 156.491309
F 9.798778 27.019032 134.706309
F 9.646338 27.019032 156.540309
F 9.798778 34.738732 134.706309
F 9.646338 34.738732 156.540309
F 9.798778 42.458432 134.706309
F 9.646338 42.458432 156.540309
F 18.868998 26.850232 134.842309
F 18.671798 26.964132 156.571309
F 18.651498 34.872832 134.722309
F 18.552698 34.628332 156.394309
F 18.761998 42.544032 134.655309
F 18.592898 42.436932 156.526309
F 0.551102 24.372632 152.827309
F 25.402598 23.152732 156.677309
F 27.529198 24.230932 153.030309
F 0.551102 32.092332 152.827309
F 20.906198 23.231732 144.795309
F 27.650198 31.888732 152.832309
F 0.551101 39.812032 152.827309
F 29.675698 28.129332 162.838309
F 27.406298 39.827432 152.881309
F 9.824178 24.445732 131.067309
F 9.671728 24.445732 152.901309
F 9.824178 32.165432 131.067309
F 9.671728 32.165432 152.901309
F 9.824178 39.885232 131.067309
F 9.671728 39.885232 152.901309
F 30.429298 43.717532 131.134309
F 18.574598 24.404532 153.107309
F 29.929798 28.352332 131.013309
F 18.678898 32.019732 152.975309
F 27.763198 24.257232 148.295309
F 18.647898 39.931832 152.902309
F 3.105868 30.876932 134.662309
F 2.951008 30.878632 156.496309
F 30.052798 30.993832 134.744309
F 29.850798 30.806432 156.626309
F 3.105868 38.596632 134.662309
F 2.951008 38.598432 156.496309
F 30.082898 38.628732 134.793309
F 29.923598 38.607832 156.523309
F 7.398288 23.159232 159.254309
F 16.363398 38.598532 152.038309
F 3.105868 46.316332 134.662309
F 2.951008 46.318132 156.496309
F 16.363398 30.878832 152.038309
F 7.449128 38.598732 151.976309
F 7.550888 23.159232 137.419309
F 30.101798 23.392332 134.651309
F 12.027198 30.878832 134.721309
F 11.874798 30.878832 156.555309
F 12.027198 38.598532 134.721309
F 11.874798 38.598532 156.555309
F 7.449128 30.878932 151.976309
F 25.672998 43.834832 148.363309
F 12.027198 46.318332 134.721309
F 11.874798 46.318332 156.555309
F 21.143598 30.681932 134.805309
F 20.982798 30.969532 156.553309
F 21.074898 38.619732 134.876309
F 21.132298 38.363232 156.713309
F 25.639398 36.092132 148.578309
F 25.405498 28.105132 148.520309
F 3.131118 28.307932 131.023309
F 2.978508 28.306632 152.857309
F 28.007198 39.841232 131.268309
F 30.015398 28.105832 152.899309
F 3.131118 36.027632 131.023309
F 2.978508 36.026332 152.857309
F 30.162498 36.070132 131.156309
F 29.718598 35.985332 152.937309
F 3.131118 43.747332 131.023309
F 2.978508 43.746032 152.857309
F 21.186498 43.739932 131.047309
F 29.764098 43.395932 152.941309
F 12.052598 28.305632 131.082309
F 11.900198 28.305632 152.916309
F 12.052598 36.025332 131.082309
F 11.900198 36.025332 152.916309
F 12.052598 43.745032 131.082309
F 11.900198 43.745032 152.916309
F 18.484198 24.354632 162.914309
F 20.868898 27.978932 152.896309
F 32.388598 32.065832 131.296309
F 20.887598 36.086132 153.033309
F 31.952698 32.070832 162.960309
F 20.809298 43.641532 152.731309
F 3.088438 28.301132 133.754309
F 2.926378 28.298232 155.591309
F 30.115998 28.500432 133.782309
F 29.774798 28.283332 155.602309
F 3.088438 36.020832 133.754309
F 2.926378 36.017932 155.591309
F 30.134098 36.149032 133.904309
F 29.648298 35.992432 155.774309
F 3.088438 43.740532 133.754309
F 2.926378 43.737632 155.591309
F 30.179798 43.733932 133.928309
F 29.946298 43.522932 155.666309
F 12.033598 28.305632 133.812309
F 11.881198 28.305632 155.646309
F 12.033598 36.025332 133.812309
F 11.881198 36.025332 155.646309
F 12.033598 43.745032 133.812309
F 11.881198 43.745032 155.646309
F 21.118298 28.121432 133.733309
F 20.743198 28.377932 155.459309
F 21.033498 36.104232 133.897309
F 20.899498 35.838832 155.625309
F 21.147498 43.737732 133.875309
F 20.807098 43.690232 155.388309
F 3.059378 30.884332 137.394309
F 2.901918 30.886132 159.230309
F 30.265398 30.894832 137.484309
F 29.756698 30.614832 159.302309
F 3.059378 38.604132 137.394309
F 2.901918 38.605932 159.230309
F 30.073698 38.672332 137.518309
F 29.605098 38.487832 159.286309
F 16.388798 43.745032 148.399309
F 16.388798 36.025332 148.399309
F 32.474098 40.061632 131.163309
F 30.176798 23.282132 156.574309
F 12.008198 30.878832 137.451309
F 11.855698 30.878832 159.285309
F 12.008198 38.598532 137.451309
F 11.855698 38.598532 159.285309
F 16.388798 28.305632 148.399309
F 7.474568 43.744932 148.337309
F 12.008198 46.318332 137.451309
F 11.855698 46.318332 159.285309
F 21.166998 30.832132 137.490309
F 21.020898 30.770232 159.171309
F 20.934898 38.478232 137.631309
F 20.832598 38.588032 159.495309
F 25.597598 23.263732 134.436309
F 7.474568 36.025232 148.337309
F 5.346348 24.444432 133.766309
F 5.193668 24.444432 155.600309
F 32.504198 24.590332 133.841309
F 32.383098 24.421132 155.614309
F 5.346348 32.164132 133.766309
F 5.193668 32.164232 155.600309
F 32.447998 32.111732 133.993309
F 31.941798 32.073132 155.530309
F 5.346348 39.883832 133.766309
F 5.193668 39.883932 155.600309
F 32.356498 39.895432 133.873309
F 32.168698 39.737032 155.553309
F 14.261998 24.445732 133.827309
F 14.109598 24.445732 155.661309
F 14.261998 32.165432 133.827309
F 14.109598 32.165432 155.661309
F 14.261998 39.885232 133.827309
F 14.109598 39.885232 155.661309
F 23.231398 24.420132 133.721309
F 23.056098 24.545332 155.713309
F 23.305898 31.980332 133.864309
F 23.451698 32.253332 155.701309
F 23.412898 39.928232 133.752309
F 23.292998 39.979932 155.935309
F 5.320968 27.020332 137.405309
F 5.167928 27.020132 159.239309
F 32.289698 27.051532 137.436309
F 32.186998 26.889832 159.196309
F 5.320968 34.740032 137.405309
F 5.167928 34.739932 159.239309
F 32.141498 34.659832 137.418309
F 32.064198 34.881832 159.530309
F 5.320968 42.459832 137.405309
F 5.167928 42.459632 159.239309
F 32.358798 42.541032 137.515309
F 32.158298 42.211732 159.178309
F 14.236598 27.019032 137.466309
F 14.084198 27.019032 159.300309
F 14.236598 34.738732 137.466309
F 14.084198 34.738732 159.300309
F 14.236598 42.458432 137.466309
F 14.084198 42.458432 159.300309
F 23.219998 27.078932 137.405309
F 23.204998 27.177232 159.322309
F 23.213798 34.613832 137.607309
F 22.921798 34.647432 159.332309
F 23.339798 42.374832 137.486309
F 22.871598 42.580032 159.344309
F 5.337228 27.019732 134.674309
F 5.183298 27.019832 156.508309
F 32.190698 27.139132 134.746309
F 32.160398 26.972232 156.394309
F 5.337228 34.739532 134.674309
F 5.183298 34.739532 156.508309
F 32.328698 34.642232 134.795309
F 31.872598 34.696032 156.720309
F 5.337228 42.459232 134.674309
F 5.183298 42.459232 156.508309
F 32.340598 42.539832 134.887309
F 32.241798 42.225232 156.470309
F 14.255698 27.019032 134.737309
F 14.103198 27.019032 156.571309
F 14.255698 34.738732 134.737309
F 14.103198 34.738732 156.571309
F 14.255698 42.458432 134.737309
F 14.103198 42.458432 156.571309
F 23.380698 26.884532 134.772309
F 23.001698 27.207332 156.530309
F 23.317698 34.635032 134.820309
F 23.182898 34.852832 156.555309
F 23.465598 42.443832 134.723309
F 23.063598 42.768432 156.703309
F 5.363108 24.444932 131.035309
F 5.208728 24.445032 152.869309
F 22.957098 32.200032 162.905309
F 32.125298 24.248132 152.908309
F 5.363108 32.164632 131.035309
F 5.208728 32.164732 152.869309
F 18.836898 39.860932 131.202309
F 32.028698 32.240632 152.887309
F 5.363108 39.884332 131.035309
F 5.208728 39.884432 152.869309
F 21.063798 23.215632 137.270309
F 32.210898 39.589632 152.824309
F 14.281098 24.445732 131.098309
F 14.128598 24.445732 152.932309
F 14.281098 32.165432 131.098309
F 14.128598 32.165432 152.932309
F 14.281098 39.885232 131.098309
F 14.128598 39.885232 152.932309
F 29.720798 23.145332 159.289309
F 23.076898 24.219232 153.079309
F 23.297798 42.774732 149.413309
F 23.133098 32.006532 152.953309
F 16.331698 46.318332 156.587309
F 23.100598 39.808132 153.233309
F 7.570258 30.878832 134.690309
F 7.417788 30.878932 156.524309
F 7.570258 38.598632 134.690309
F 7.417788 38.598632 156.524309
F 7.570258 23.159132 134.690309
F 7.417788 23.159132 156.524309
F 7.474568 28.305532 148.337309
F 25.615298 43.715132 145.670309
F 16.484098 30.878832 134.752309
F 16.331698 30.878832 156.587309
F 16.484098 38.598532 134.752309
F 16.331698 38.598532 156.587309
F 25.564398 35.929932 145.850309
F 25.418998 28.271932 145.669309
F 25.718998 30.894132 134.875309
F 25.398498 30.822032 156.854309
F 25.457398 38.465432 134.650309
F 25.458098 38.722032 156.711309
F 16.407898 43.745032 145.669309
F 16.407898 36.025332 145.669309
F 2.901918 23.166432 159.230309
F 3.059378 23.164632 137.394309
F 7.595658 28.305632 131.051309
F 7.443218 28.305632 152.885309
F 7.595658 36.025332 131.051309
F 7.443218 36.025332 152.885309
F 7.595658 43.745032 131.051309
F 7.443218 43.745032 152.885309
F 16.509498 28.305632 131.113309
F 16.357098 28.305632 152.947309
F 16.509498 36.025332 131.113309
F 16.357098 36.025332 152.947309
F 16.509498 43.745032 131.113309
F 16.357098 43.745032 152.947309
F 5.259868 24.445132 145.591309
F 25.295498 28.207732 152.988309
F 25.320498 23.234832 159.323309
F 25.269998 35.933332 152.831309
F 23.137398 34.669332 149.262309
F 25.259798 43.748732 153.000309
F 7.576358 28.305532 133.780309
F 7.423718 28.305532 155.615309
F 7.576358 36.025232 133.780309
F 7.423718 36.025232 155.615309
F 7.576358 43.745032 133.780309
F 7.423718 43.744932 155.615309
F 16.490498 28.305632 133.843309
F 16.337998 28.305632 155.677309
F 16.490498 36.025332 133.843309
F 16.337998 36.025332 155.677309
F 16.490498 43.745032 133.843309
F 16.337998 43.745032 155.677309
F 25.568798 28.401132 134.081309
F 25.256898 28.322232 155.715309
F 25.460298 36.029132 133.793309
F 25.291998 36.232432 155.670309
F 25.534998 43.755432 133.528309
F 25.280298 43.855832 155.574309
F 7.550888 30.878932 137.419309
F 7.398288 30.878932 159.254309
F 7.550888 38.598632 137.419309
F 7.398288 38.598732 159.254309
F 16.407898 28.305632 145.669309
F 7.494038 43.745032 145.607309
F 16.465098 30.878832 137.482309
F 16.312598 30.878832 159.316309
F 16.465098 38.598532 137.482309
F 16.312598 38.598532 159.316309
F 7.494038 36.025332 145.607309
F 7.494038 28.305632 145.607309
F 25.430098 31.011432 137.655309
F 25.373798 30.853932 159.615309
F 25.397698 38.404732 137.509309
F 25.211598 38.486632 159.527309
F 7.449128 23.159232 151.976309
F 25.401298 38.802932 149.131309
F 16.484098 46.318332 134.752309
F 32.187498 24.350232 162.947309
F 0.859282 24.481632 141.003309
F 0.582022 24.423732 162.898309
F 27.807498 24.666232 140.803309
F 18.345598 39.893532 162.907309
F 0.859282 32.201332 141.003309
F 0.582023 32.143432 162.898309
F 27.671298 32.059432 141.178309
F 25.186998 36.051532 163.125309
F 0.859282 39.921032 141.003309
F 0.582024 39.863232 162.898309
F 27.914698 39.750032 141.129309
F 29.757898 43.766332 162.856309
F 9.754328 24.445732 141.074309
F 9.601888 24.445732 162.908309
F 9.754328 32.165432 141.074309
F 9.601888 32.165432 162.908309
F 9.754328 39.885232 141.074309
F 9.601888 39.885232 162.908309
F 18.677798 24.438932 141.259309
F 20.809498 23.085832 159.197309
F 18.735198 32.104132 140.996309
F 14.154098 34.738732 149.293309
F 18.708998 39.798332 141.189309
F 29.625898 35.808732 162.887309
F 0.834691 26.981132 144.642309
F 27.723798 27.067732 144.607309
F 0.834692 34.700832 144.642309
F 27.756598 34.623632 144.803309
F 0.834692 42.420532 144.642309
F 27.918398 42.562332 144.857309
F 9.728908 27.019032 144.713309
F 9.728908 34.738732 144.713309
F 9.728908 42.458432 144.713309
F 18.674198 27.041932 144.756309
F 18.618198 34.694832 144.830309
F 18.756198 42.505032 144.809309
F 0.551063 27.124732 141.892309
F 2.951438 23.166432 151.952309
F 27.805798 27.229232 141.935309
F 0.551063 34.844432 141.892309
F 7.499998 23.159232 144.698309
F 27.610098 34.672132 142.058309
F 0.551063 42.564132 141.892309
F 3.003718 23.165932 144.674309
F 27.543798 42.383032 142.140309
F 9.747958 27.019032 141.984309
F 9.747958 34.738732 141.984309
F 9.747958 42.458432 141.984309
F 18.613298 26.959432 142.081309
F 18.510398 34.689032 142.170309
F 18.674198 42.383332 142.010309
F 0.570981 24.337532 138.251309
F 0.539124 24.390932 160.117309
F 27.730698 24.439332 138.141309
F 27.459098 24.486032 160.346309
F 0.570981 32.057232 138.251309
F 0.539124 32.110632 160.117309
F 27.834098 32.101232 138.415309
F 27.649798 32.010032 160.478309
F 0.570982 39.777032 138.251309
F 0.539125 39.830332 160.117309
F 27.685298 39.835232 138.280309
F 27.524398 39.968932 160.248309
F 9.773358 24.445732 138.345309
F 9.620918 24.445732 160.179309
F 9.773358 32.165432 138.345309
F 9.620918 32.165432 160.179309
F 9.773358 39.885232 138.345309
F 9.620918 39.885232 160.179309
F 18.758098 24.410232 138.520309
F 18.618198 24.406532 160.227309
F 18.826298 32.015532 138.241309
F 18.716998 31.961932 160.261309
F 18.785498 39.902632 138.416309
F 18.438398 39.742432 160.240309
F 3.055348 30.877332 141.940309
F 30.085598 31.090832 142.111309
F 3.055348 38.597132 141.940309
F 30.228598 38.738432 142.191309
F 25.187398 38.574532 151.798309
F 3.055348 46.316832 141.940309
F 25.441798 30.824832 149.283309
F 27.534298 31.781032 163.097309
F 11.976398 30.878832 141.999309
F 11.976398 38.598532 141.999309
F 16.382498 38.598532 149.308309
F 11.976398 46.318332 141.999309
F 20.893498 30.861332 142.032309
F 21.062798 38.489932 141.752309
F 16.382498 30.878832 149.308309
F 3.080608 28.307332 138.301309
F 2.923238 28.304832 160.134309
F 30.088498 28.426832 138.430309
F 29.815298 28.099632 160.161309
F 3.080608 36.027032 138.301309
F 2.923238 36.024532 160.134309
F 29.924898 36.010332 138.459309
F 29.594898 36.006932 160.085309
F 3.080608 43.746732 138.301309
F 2.923238 43.744232 160.134309
F 30.095198 43.891132 138.348309
F 29.989698 43.747632 160.201309
F 12.001798 28.305632 138.360309
F 11.849398 28.305632 160.194309
F 12.001798 36.025332 138.360309
F 11.849398 36.025332 160.194309
F 12.001798 43.745032 138.360309
F 11.849398 43.745032 160.194309
F 20.900498 28.309632 138.513309
F 20.847998 28.361332 160.263309
F 20.837598 36.023132 138.488309
F 20.793598 35.952932 160.264309
F 21.089298 43.808732 138.520309
F 20.700398 43.809432 160.249309
F 3.031108 28.299332 141.034309
F 2.877908 28.298432 162.869309
F 30.244298 28.469432 141.191309
F 20.758798 43.686832 162.931309
F 3.031108 36.019032 141.034309
F 2.877908 36.018132 162.869309
F 29.960098 36.164632 141.295309
F 27.497498 24.224432 163.043309
F 3.031118 43.738732 141.034309
F 2.877908 43.737932 162.869309
F 29.859198 43.828332 141.081309
F 22.877498 39.887732 163.076309
F 11.982798 28.305632 141.090309
F 11.830298 28.305632 162.924309
F 11.982798 36.025332 141.090309
F 11.830298 36.025332 162.924309
F 11.982798 43.745032 141.090309
F 11.830298 43.745032 162.924309
F 20.767598 28.231732 141.189309
F 14.154098 27.019032 149.293309
F 20.865598 35.826332 141.267309
F 20.702898 28.272432 162.987309
F 20.942598 43.731332 141.220309
F 23.022698 24.177532 162.960309
F 3.003718 30.885632 144.674309
F 30.250398 30.795232 144.914309
F 3.003718 38.605332 144.674309
F 30.043798 38.684832 144.971309
F 7.468648 23.159132 149.246309
F 16.363398 46.318332 152.038309
F 11.957398 30.878832 144.729309
F 11.957398 38.598532 144.729309
F 7.468648 38.598632 149.246309
F 11.957398 46.318332 144.729309
F 21.140598 30.934232 144.739309
F 20.898198 38.500332 144.650309
F 7.468648 30.878832 149.246309
F 5.295618 24.444432 141.044309
F 5.142178 24.444732 162.878309
F 32.331598 24.332332 141.035309
F 32.114398 39.682832 162.748309
F 5.295618 32.164132 141.044309
F 5.142178 32.164432 162.878309
F 32.406498 32.290532 141.108309
F 18.512898 32.181032 162.976309
F 5.295618 39.883832 141.044309
F 5.142178 39.884132 162.878309
F 32.283798 40.128132 141.263309
F 32.175898 42.452332 149.402309
F 14.211198 24.445732 141.105309
F 14.058798 24.445732 162.939309
F 14.211198 32.165432 141.105309
F 14.058798 32.165432 162.939309
F 14.211198 39.885232 141.105309
F 14.058798 39.885232 162.939309
F 23.166998 24.549132 140.947309
F 14.154098 42.458432 149.293309
F 23.256698 32.080832 141.261309
F 5.234258 42.459132 149.230309
F 23.280498 39.858832 141.055309
F 20.546698 35.991832 163.020309
F 5.270238 27.020332 144.683309
F 32.293498 27.146732 144.782309
F 5.270238 34.740132 144.683309
F 32.241398 34.817932 144.687309
F 5.270238 42.459832 144.683309
F 32.258898 42.428632 144.867309
F 14.185798 27.019032 144.744309
F 14.185798 34.738732 144.744309
F 14.185798 42.458432 144.744309
F 23.225498 27.061732 144.717309
F 23.297498 34.653532 144.939309
F 23.324998 42.516232 144.837309
F 5.285588 27.019632 141.952309
F 32.474798 26.997432 142.089309
F 5.285588 34.739432 141.952309
F 32.355098 34.902732 141.938309
F 5.285588 42.459132 141.952309
F 32.183098 42.750532 142.152309
F 14.204898 27.019032 142.015309
F 14.204898 34.738732 142.015309
F 14.204898 42.458432 142.015309
F 23.216798 27.137132 142.023309
F 23.173498 34.604332 142.168309
F 23.180698 42.397732 142.074309
F 5.311368 24.445032 138.313309
F 5.157938 24.444932 160.147309
F 32.230198 24.435832 138.320309
F 32.051598 24.303032 160.045309
F 5.311368 32.164732 138.313309
F 5.157938 32.164632 160.147309
F 32.284798 32.216732 138.526309
F 31.823498 32.287632 160.179309
F 5.311368 39.884532 138.313309
F 5.157938 39.884332 160.147309
F 32.353598 39.998732 138.516309
F 31.923898 39.563532 160.050309
F 14.230298 24.445732 138.376309
F 14.077798 24.445732 160.210309
F 14.230298 32.165432 138.376309
F 14.077798 32.165432 160.210309
F 14.230298 39.885232 138.376309
F 14.077798 39.885232 160.210309
F 23.292598 24.531532 138.218309
F 23.033898 24.549532 160.162309
F 23.228098 32.141232 138.494309
F 23.021098 32.071632 160.269309
F 23.257998 39.773232 138.366309
F 22.982098 40.083432 160.292309
F 7.519458 30.878832 141.968309
F 7.519458 38.598632 141.968309
F 7.519458 23.159132 141.968309
F 23.173798 39.856932 145.645309
F 16.433298 30.878832 142.030309
F 16.433298 38.598532 142.030309
F 23.374498 32.102532 145.806309
F 25.551998 30.694632 142.127309
F 25.552698 38.535232 142.138309
F 23.177998 24.517432 145.559309
F 16.382498 46.318332 149.308309
F 7.544848 28.305632 138.329309
F 7.392338 28.305632 160.163309
F 7.544848 36.025332 138.329309
F 7.392338 36.025332 160.163309
F 7.544848 43.745032 138.329309
F 7.392338 43.745032 160.163309
F 16.458698 28.305632 138.391309
F 16.306298 28.305632 160.226309
F 16.458698 36.025332 138.391309
F 16.306298 36.025332 160.226309
F 16.458698 43.745032 138.391309
F 16.306298 43.745032 160.226309
F 25.323598 28.378432 138.264309
F 25.427898 28.289632 160.447309
F 25.455098 35.946332 138.372309
F 25.223098 35.902832 160.380309
F 25.530898 43.758332 138.418309
F 25.256698 43.626132 160.255309
F 7.525448 28.305532 141.058309
F 7.372888 28.305532 162.893309
F 7.525448 36.025232 141.058309
F 7.372888 36.025232 162.893309
F 7.525448 43.744932 141.058309
F 7.372888 43.744932 162.893309
F 16.439698 28.305632 141.121309
F 16.287198 28.305632 162.955309
F 16.439698 36.025332 141.121309
F 16.287198 36.025332 162.955309
F 16.439698 43.745032 141.121309
F 16.287198 43.745032 162.955309
F 25.461498 28.335532 140.916309
F 25.032598 28.102032 163.144309
F 25.340698 36.006432 141.126309
F 27.595098 39.868032 163.025309
F 25.384398 43.768132 141.088309
F 23.063698 26.910032 149.307309
F 7.499998 30.878932 144.698309
F 7.499998 38.598632 144.698309
F 14.179498 39.885232 145.654309
F 16.414198 30.878832 144.760309
F 16.414198 38.598532 144.760309
F 14.179498 32.165432 145.654309
F 25.544198 30.863132 144.782309
F 25.503398 38.481732 144.836309
F 14.179498 24.445732 145.654309
F 16.414198 46.318332 144.760309
F 0.809962 24.485032 148.280309
F 25.194598 43.560632 163.061309
F 0.809962 32.204732 148.280309
F 27.623898 32.189732 148.692309
F 0.809962 39.924432 148.280309
F 27.664598 39.986032 148.359309
F 9.703518 24.445732 148.352309
F 9.703518 32.165432 148.352309
F 9.703518 39.885232 148.352309
F 18.643898 24.320832 148.327309
F 18.583298 32.268332 148.404309
F 18.678398 39.793532 148.542309
F 0.780803 26.981432 151.921309
F 27.656598 27.022132 152.217309
F 0.780804 34.701132 151.921309
F 27.557598 34.629032 152.094309
F 0.780803 42.420832 151.921309
F 27.450798 42.414432 151.943309
F 9.678098 27.019032 151.991309
F 9.678098 34.738732 151.991309
F 9.678098 42.458432 151.991309
F 18.415998 26.875332 152.044309
F 18.584398 34.666032 152.188309
F 18.599698 42.438332 151.888309
F 0.548472 27.104532 149.181309
F 27.672198 26.856732 149.451309
F 0.548471 34.824232 149.181309
F 27.771898 34.730632 149.434309
F 0.548471 42.543932 149.181309
F 27.777298 42.421732 149.329309
F 9.697148 27.019032 149.262309
F 9.697148 34.738732 149.262309
F 9.697148 42.458432 149.262309
F 18.572898 26.933232 149.230309
F 18.697598 34.873832 149.475309
F 18.751898 42.407632 149.293309
F 0.546308 24.348732 145.536309
F 27.578798 24.328032 145.617309
F 0.546308 32.068432 145.536309
F 27.975298 32.079932 145.804309
F 0.546308 39.788132 145.536309
F 27.812498 39.970732 145.767309
F 9.722548 24.445732 145.623309
F 9.722548 32.165432 145.623309
F 9.722548 39.885232 145.623309
F 18.618198 24.539032 145.614309
F 18.737998 32.175832 145.698309
F 18.641898 39.849232 145.952309
F 3.004778 30.877532 149.218309
F 30.044198 30.735432 149.282309
F 3.004778 38.597232 149.218309
F 29.757798 38.505632 149.425309
F 25.205398 30.876032 152.095309
F 3.004778 46.316932 149.218309
F 32.245298 39.925832 145.794309
F 16.433298 46.318332 142.030309
F 11.925598 30.878832 149.277309
F 11.925598 38.598532 149.277309
F 5.259868 39.884532 145.591309
F 11.925598 46.318332 149.277309
F 20.976698 30.836032 149.398309
F 21.030498 38.772232 149.348309
F 32.324398 32.301332 145.767309
F 3.030058 28.306932 145.579309
F 29.912598 28.089032 145.798309
F 3.030058 36.026732 145.579309
F 30.006198 35.994232 145.696309
F 3.030058 43.746432 145.579309
F 30.133998 43.731232 145.774309
F 11.950998 28.305632 145.638309
F 11.950998 36.025332 145.638309
F 11.950998 43.745032 145.638309
F 21.029298 28.169932 145.608309
F 20.992398 35.967132 145.645309
F 20.963298 43.887032 145.713309
F 2.977208 28.298532 148.313309
F 29.905998 28.127032 148.574309
F 2.977208 36.018232 148.313309
F 30.011298 35.914232 148.560309
F 2.977208 43.737932 148.313309
F 30.167098 43.850932 148.434309
F 11.931998 28.305632 148.368309
F 11.931998 36.025332 148.368309
F 11.931998 43.745032 148.368309
F 20.871898 28.237032 148.263309
F 20.941098 36.065832 148.332309
F 21.018498 43.779932 148.479309
F 2.951438 30.886132 151.952309
F 29.847198 30.748432 152.057309
F 2.951438 38.605832 151.952309
F 29.754898 38.679732 152.140309
F 5.259868 32.164832 145.591309
F 16.312598 46.318332 159.316309
F 11.906598 30.878832 152.007309
F 11.906598 38.598532 152.007309
F 31.959898 24.608832 145.550309
F 11.906598 46.318332 152.007309
F 20.891598 30.588232 152.182309
F 21.061998 38.527432 151.976309
F 16.465098 46.318332 137.482309
F 5.244878 24.444332 148.322309
F 32.294998 24.282032 148.202309
F 5.244878 32.164132 148.322309
F 32.388898 32.047432 148.526309
F 5.244878 39.883832 148.322309
F 32.228098 39.936432 148.530309
F 14.160398 24.445732 148.383309
F 14.160398 32.165432 148.383309
F 14.160398 39.885232 148.383309
F 23.243198 24.418632 148.323309
F 23.101098 32.144132 148.431309
F 23.271098 40.142832 148.470309
F 5.219338 27.020332 151.961309
F 32.103798 26.859232 151.979309
F 5.219338 34.740032 151.961309
F 32.038998 34.846032 152.129309
F 5.219338 42.459832 151.961309
F 31.988398 42.195632 152.048309
F 14.134998 27.019032 152.022309
F 14.134998 34.738732 152.022309
F 14.134998 42.458432 152.022309
F 23.176698 26.740732 152.012309
F 23.042098 34.669732 152.165309
F 23.034598 42.338832 152.243309
F 5.234258 27.019732 149.230309
F 32.243698 26.965232 149.195309
F 5.234258 34.739432 149.230309
F 32.449998 34.551232 149.391309
F 23.196798 32.202332 131.146309
F 27.976998 32.169032 131.128309
F 21.064198 36.122232 131.179309
F 21.078198 46.239532 134.878309
F 29.791098 23.109332 144.643309
F 29.993498 46.215532 156.407309
F 18.747098 32.159332 131.202309
F 29.968198 23.360332 141.935309
F 20.982698 46.452032 144.930309
F 20.934898 23.160432 134.575309
F 23.209198 24.503932 131.071309
F 25.496798 23.282932 137.217309
F 25.579698 46.469132 144.700309
F 25.368398 46.238632 159.361309
F 20.760698 46.399632 156.473309
F 20.750498 46.359432 159.255309
F 25.424398 23.251232 141.896309
F 30.081698 23.315932 137.263309
F 25.612398 46.092832 134.848309
F 29.750998 46.016632 152.064309
F 31.893198 26.901832 163.736309
F 29.857298 38.463032 163.716309
F 27.426898 26.772832 163.832309
F 25.565898 28.352932 131.213309
F 18.779998 24.432432 130.972309
F 0.326809 24.346132 177.535309
F 27.380698 24.284132 177.561309
F 0.326809 32.065832 177.535309
F 27.450998 31.934032 177.495309
F 0.326810 39.785532 177.535309
F 27.330098 39.720732 177.608309
F 9.500268 24.445732 177.464309
F 9.500268 32.165432 177.464309
F 9.500268 39.885232 177.464309
F 18.455898 24.274132 177.420309
F 18.479098 32.114732 177.552309
F 18.377798 39.865732 177.749309
F 0.303160 27.119732 181.175309
F 27.376298 26.670732 181.265309
F 0.303160 34.839432 181.175309
F 27.494498 34.645632 181.098309
F 0.303160 42.559132 181.175309
F 27.397198 42.218932 181.107309
F 9.474848 27.019032 181.103309
F 9.474848 34.738732 181.103309
F 9.474848 42.458432 181.103309
F 18.473998 27.019232 180.831309
F 18.534898 34.935732 181.112309
F 18.341598 42.466432 181.094309
F 0.441306 27.058732 178.331309
F 27.342498 26.744432 178.659309
F 0.441306 34.778432 178.331309
F 27.307798 34.585632 178.355309
F 0.441306 42.498232 178.331309
F 27.623998 42.230732 178.396309
F 9.493898 27.019032 178.374309
F 9.493898 34.738732 178.374309
F 9.493898 42.458432 178.374309
F 18.472798 27.035632 178.172309
F 18.309598 34.730332 178.440309
F 18.662798 42.480032 178.364309
F 0.460732 24.402832 174.688309
F 2.664638 23.163532 195.618309
F 27.323098 24.194732 174.848309
F 0.460732 32.122532 174.688309
F 2.806328 23.165832 173.786309
F 27.283998 31.985832 174.823309
F 0.460732 39.842232 174.688309
F 7.195238 23.159232 188.366309
F 27.360498 39.855932 174.770309
F 9.519298 24.445732 174.735309
F 9.519298 32.165432 174.735309
F 9.519298 39.885232 174.735309
F 18.450598 24.384932 174.728309
F 18.310198 32.365532 174.767309
F 18.343998 39.977332 174.980309
F 2.784178 30.885132 178.325309
F 29.575398 30.544032 178.603309
F 2.784178 38.604832 178.325309
F 29.734898 38.468332 178.194309
F 0.519250 42.510432 163.760309
F 24.998198 38.636832 173.883309
F 31.911398 34.541032 163.872309
F 0.519250 34.790732 163.760309
F 11.722398 30.878832 178.390309
F 11.722398 38.598532 178.390309
F 25.085798 30.633132 173.901309
F 11.722398 46.318332 178.390309
F 20.711298 30.892632 178.417309
F 20.614198 38.432232 178.609309
F 16.058598 38.598532 195.706309
F 2.811578 28.300232 174.687309
F 29.679598 28.067732 174.953309
F 2.811578 36.019932 174.687309
F 29.677198 35.802232 174.824309
F 2.811578 43.739632 174.687309
F 29.816898 43.622032 174.733309
F 11.747798 28.305632 174.750309
F 11.747798 36.025332 174.750309
F 11.747798 43.745032 174.750309
F 20.705898 28.394132 174.653309
F 20.592098 36.216732 175.114309
F 20.740498 43.786332 174.764309
F 2.782608 28.299232 177.425309
F 29.557598 27.919332 177.624309
F 2.782608 36.018932 177.425309
F 29.649598 35.839432 177.601309
F 2.782608 43.738632 177.425309
F 29.724998 43.502132 177.419309
F 11.728698 28.305632 177.480309
F 11.728698 36.025332 177.480309
F 11.728698 43.745032 177.480309
F 20.640898 28.434832 177.260309
F 20.727898 35.911732 177.753309
F 20.824498 43.771832 177.431309
F 2.759088 30.884932 181.063309
F 29.434298 30.743332 181.213309
F 2.759088 38.604632 181.063309
F 29.430098 38.468432 180.871309
F 16.210998 38.598532 173.872309
F 31.890198 24.443432 167.530309
F 11.703298 30.878832 181.119309
F 11.703298 38.598532 181.119309
F 16.058598 30.878832 195.706309
F 11.703298 46.318332 181.119309
F 20.704498 30.895132 181.222309
F 20.624298 38.447032 181.272309
F 18.358098 34.671532 164.157309
F 5.039198 24.445332 177.433309
F 20.692298 22.993232 171.177309
F 5.039198 32.165032 177.433309
F 31.914298 31.750532 177.638309
F 5.039198 39.884832 177.433309
F 32.075598 39.668132 177.350309
F 13.957198 24.445732 177.495309
F 13.957198 32.165432 177.495309
F 13.957198 39.885232 177.495309
F 22.827598 24.382932 177.368309
F 22.962098 32.157232 177.555309
F 22.869298 39.845932 177.584309
F 5.013548 27.019232 181.072309
F 31.579898 26.651632 181.325309
F 5.013548 34.738932 181.072309
F 31.903698 34.599232 181.247309
F 5.013548 42.458732 181.072309
F 31.839598 42.354632 181.144309
F 13.931698 27.019032 181.134309
F 13.931698 34.738732 181.134309
F 13.931698 42.458432 181.134309
F 22.893498 26.798632 181.177309
F 22.800698 34.469232 181.247309
F 22.893598 42.544732 181.351309
F 5.031928 27.020032 178.342309
F 31.911098 26.766432 178.581309
F 5.031928 34.739732 178.342309
F 31.861398 34.461532 178.584309
F 5.031928 42.459532 178.342309
F 31.844198 42.144532 178.389309
F 13.950798 27.019032 178.405309
F 13.950798 34.738732 178.405309
F 13.950798 42.458432 178.405309
F 23.037598 26.955832 178.401309
F 23.068198 34.627832 178.549309
F 22.977998 42.381632 178.545309
F 5.057048 24.444732 174.703309
F 27.345798 34.548332 163.786309
F 5.057048 32.164432 174.703309
F 31.873198 31.772832 174.900309
F 5.057048 39.884132 174.703309
F 32.107298 39.611832 174.604309
F 13.976198 24.445732 174.766309
F 13.976198 32.165432 174.766309
F 13.976198 39.885232 174.766309
F 27.418298 42.523032 163.894309
F 22.942198 32.204232 174.805309
F 22.874998 39.922632 174.844309
F 7.265148 30.878932 178.358309
F 7.265148 38.598632 178.358309
F 7.265148 23.159232 178.358309
F 16.210998 30.878832 173.872309
F 16.179298 30.878832 178.421309
F 16.179298 38.598532 178.421309
F 7.144498 38.598632 195.644309
F 25.048198 30.594832 178.426309
F 25.109398 38.453932 178.435309
F 7.296718 38.598632 173.810309
F 31.579098 24.113032 182.104309
F 7.290578 28.305532 174.719309
F 7.290578 36.025232 174.719309
F 7.290578 43.744932 174.719309
F 16.204598 28.305632 174.782309
F 16.204598 36.025332 174.782309
F 16.204598 43.745032 174.782309
F 25.130898 28.078532 174.596309
F 25.212198 35.973132 174.745309
F 25.269198 43.586932 174.754309
F 7.271348 28.305532 177.449309
F 7.271348 36.025232 177.449309
F 7.271348 43.744932 177.449309
F 16.185598 28.305632 177.511309
F 16.185598 36.025332 177.511309
F 16.185598 43.745032 177.511309
F 25.317298 28.067132 177.404309
F 25.277698 35.986032 177.387309
F 25.321098 43.484932 177.386309
F 7.245968 30.878932 181.088309
F 7.245968 38.598632 181.088309
F 7.144498 30.878932 195.644309
F 16.160198 30.878832 181.150309
F 16.160198 38.598532 181.150309
F 7.296718 30.878932 173.810309
F 25.273598 30.717832 181.112309
F 25.019898 38.344432 181.109309
F 24.974098 43.589532 191.927309
F 0.519250 27.071032 163.760309
F 0.293430 24.350332 184.809309
F 25.249198 38.680032 163.948309
F 0.293430 32.070032 184.809309
F 27.367298 31.961532 184.800309
F 0.293429 39.789732 184.809309
F 27.183398 39.752532 184.689309
F 9.449448 24.445732 184.742309
F 9.449448 32.165432 184.742309
F 9.449448 39.885232 184.742309
F 18.383798 24.342832 184.859309
F 18.323398 32.149332 184.713309
F 18.171498 39.887232 184.745309
F 0.503227 27.067432 166.563309
F 0.291362 27.105532 188.440309
F 27.327998 27.196032 166.587309
F 27.217398 26.688032 188.489309
F 0.503228 34.787132 166.563309
F 0.291361 34.825232 188.440309
F 27.447998 34.516632 166.510309
F 27.274598 34.599632 188.364309
F 0.503226 42.506832 166.563309
F 0.291361 42.544932 188.440309
F 27.520098 42.490132 166.547309
F 27.386898 42.359832 188.383309
F 9.576468 27.019032 166.547309
F 9.424038 27.019032 188.381309
F 9.576468 34.738732 166.547309
F 9.424038 34.738732 188.381309
F 9.576468 42.458432 166.547309
F 9.424038 42.458432 188.381309
F 18.637698 27.059332 166.563309
F 18.203398 27.071732 188.266309
F 18.424898 34.758632 166.717309
F 18.387698 34.717332 188.416309
F 18.624198 42.580632 166.597309
F 18.433098 42.517732 188.425309
F 0.403055 27.052332 185.614309
F 27.251298 24.143132 184.767309
F 27.258198 26.807932 185.804309
F 0.403056 34.772032 185.614309
F 31.690298 42.210132 195.798309
F 27.354198 34.460932 185.650309
F 0.403056 42.491732 185.614309
F 22.790998 24.456832 174.689309
F 27.524298 42.364132 185.589309
F 9.595518 27.019032 163.818309
F 9.443098 27.019032 185.652309
F 9.595518 34.738732 163.818309
F 9.443098 34.738732 185.652309
F 9.595518 42.458432 163.818309
F 9.443098 42.458432 185.652309
F 22.883498 42.413132 164.017309
F 18.400098 27.056332 185.510309
F 22.796798 24.557432 189.326309
F 18.330098 34.623332 185.717309
F 18.325698 42.431532 195.759309
F 18.355998 42.475532 185.721309
F 0.422092 24.409232 181.973309
F 27.251398 24.155232 182.028309
F 0.422092 32.129032 181.973309
F 27.237198 32.258132 182.189309
F 0.422092 39.848732 181.973309
F 27.183998 39.729032 181.964309
F 9.468488 24.445732 182.013309
F 9.468488 32.165432 182.013309
F 9.468488 39.885232 182.013309
F 18.422898 24.437732 182.019309
F 18.460898 32.251032 181.942309
F 18.369798 39.830632 182.028309
F 2.895318 30.880832 163.772309
F 2.730878 30.886032 185.603309
F 29.449298 46.000832 193.057309
F 29.392498 30.699432 185.793309
F 2.895318 38.600532 163.772309
F 2.730878 38.605732 185.603309
F 29.468498 38.362732 195.810309
F 29.470598 38.552232 185.735309
F 29.524398 46.043132 188.428309
F 25.261798 43.670032 170.173309
F 25.072398 35.685432 192.169309
F 25.210698 35.939932 170.153309
F 25.063998 28.287432 192.135309
F 25.290398 28.153132 170.156309
F 25.050798 46.401332 173.708309
F 7.347488 23.159232 166.532309
F 11.823998 30.878832 163.833309
F 11.671598 30.878832 185.668309
F 11.823998 38.598532 163.833309
F 11.671598 38.598532 185.668309
F 16.083998 43.745032 192.067309
F 16.236398 43.745032 170.233309
F 11.823998 46.318332 163.833309
F 11.671598 46.318332 185.668309
F 31.943898 24.245332 177.620309
F 20.558498 30.997132 185.632309
F 18.347298 27.049632 195.791309
F 20.467898 38.563932 185.540309
F 16.083998 36.025332 192.067309
F 16.236398 36.025332 170.233309
F 2.757228 28.298832 181.964309
F 29.379398 28.158232 182.319309
F 2.757228 36.018532 181.964309
F 29.658198 35.937732 182.159309
F 2.757228 43.738232 181.964309
F 29.620098 43.571132 182.147309
F 11.696998 28.305632 182.029309
F 11.696998 36.025332 182.029309
F 11.696998 43.745032 182.029309
F 20.676198 28.183032 182.003309
F 20.754498 35.985732 182.253309
F 20.519898 43.682232 182.051309
F 2.735768 28.299932 184.702309
F 29.478098 28.068532 184.992309
F 2.735768 36.019732 184.702309
F 29.444998 36.055332 184.820309
F 2.735768 43.739432 184.702309
F 29.738798 43.642232 184.782309
F 11.677898 28.305632 184.758309
F 11.677898 36.025332 184.758309
F 11.677898 43.745032 184.758309
F 20.631098 28.258832 184.739309
F 20.566098 35.851732 185.025309
F 20.606698 43.654532 184.749309
F 2.854238 30.885732 166.508309
F 2.712568 30.883932 188.340309
F 29.620198 30.872632 166.582309
F 29.272398 30.652232 188.566309
F 2.854238 38.605532 166.508309
F 2.712568 38.603732 188.340309
F 29.572298 38.304432 166.559309
F 29.559798 38.437032 188.504309
F 16.083998 28.305632 192.067309
F 16.236398 28.305632 170.233309
F 29.506398 46.149532 185.694309
F 18.469498 27.001032 163.888309
F 11.804898 30.878832 166.563309
F 11.652498 30.878832 188.397309
F 11.804898 38.598532 166.563309
F 11.652498 38.598532 188.397309
F 7.169888 43.745032 192.005309
F 7.322108 43.744932 170.171309
F 11.804898 46.318332 166.563309
F 11.652498 46.318332 188.397309
F 20.640998 31.084632 166.677309
F 20.651198 30.845332 188.449309
F 20.677198 38.712232 166.640309
F 20.535698 38.591432 188.376309
F 7.169888 36.025232 192.005309
F 2.712568 23.164232 188.340309
F 4.987978 24.445632 184.711309
F 31.641498 24.208632 184.847309
F 4.987978 32.165332 184.711309
F 31.749198 32.005532 184.949309
F 4.987978 39.885032 184.711309
F 31.927098 39.513032 184.783309
F 13.906398 24.445732 184.773309
F 13.906398 32.165432 184.773309
F 13.906398 39.885232 184.773309
F 22.724298 24.378032 184.732309
F 22.790898 32.200732 184.854309
F 22.945698 39.748132 184.776309
F 5.116398 27.019932 166.517309
F 4.962468 27.019032 188.350309
F 32.030498 26.975732 166.473309
F 31.466498 26.725932 188.339309
F 5.116398 34.739632 166.517309
F 4.962468 34.738732 188.350309
F 31.951998 34.691132 166.621309
F 31.813298 34.408232 188.262309
F 5.116398 42.459332 166.517309
F 4.962468 42.458532 188.350309
F 31.876298 42.191732 166.398309
F 31.835098 42.283232 188.548309
F 14.033398 27.019032 166.578309
F 13.880898 27.019032 188.412309
F 14.033398 34.738732 166.578309
F 13.880898 34.738732 188.412309
F 14.033398 42.458432 166.578309
F 13.880898 42.458432 188.412309
F 22.761998 26.899732 166.685309
F 22.741998 27.022032 188.398309
F 22.785398 34.717332 166.541309
F 22.855298 34.611832 188.488309
F 23.138598 42.471232 166.683309
F 22.954098 42.463832 188.317309
F 5.132668 27.019932 163.786309
F 4.981778 27.020132 185.620309
F 22.894398 42.345532 195.709309
F 31.795998 26.751732 185.720309
F 5.132668 34.739632 163.786309
F 4.981778 34.739832 185.620309
F 31.677798 24.112332 192.116309
F 31.702098 34.638932 185.651309
F 5.132668 42.459332 163.786309
F 4.981778 42.459532 185.620309
F 32.031398 24.262732 170.243309
F 31.778798 42.015532 185.797309
F 14.052398 27.019032 163.849309
F 13.899998 27.019032 185.683309
F 14.052398 34.738732 163.849309
F 13.899998 34.738732 185.683309
F 14.052398 42.458432 163.849309
F 13.899998 42.458432 185.683309
F 16.230098 46.318332 171.143309
F 22.772898 26.897832 185.687309
F 16.077598 46.318332 192.977309
F 22.826498 34.813832 185.786309
F 16.210998 46.318332 173.872309
F 22.961498 42.484032 185.479309
F 5.006828 24.444732 181.981309
F 27.144298 26.757832 195.609309
F 5.006828 32.164432 181.981309
F 31.789198 31.838832 182.060309
F 5.006828 39.884132 181.981309
F 31.724798 39.650932 181.849309
F 13.925398 24.445732 182.044309
F 13.925398 32.165432 182.044309
F 13.925398 39.885232 182.044309
F 22.909098 24.208132 181.989309
F 23.104498 31.917132 182.110309
F 22.898398 39.947432 182.152309
F 7.366918 30.878932 163.802309
F 7.214288 30.878932 185.636309
F 7.366918 38.598632 163.802309
F 7.214288 38.598732 185.636309
F 7.366918 23.159232 163.802309
F 7.214288 23.159232 185.636309
F 7.322108 36.025232 170.171309
F 7.169888 28.305532 192.005309
F 16.280898 30.878832 163.865309
F 16.128398 30.878832 185.699309
F 16.280898 38.598532 163.865309
F 16.128398 38.598532 185.699309
F 7.322108 28.305532 170.171309
F 25.170798 43.583532 189.223309
F 16.128398 46.318332 185.699309
F 25.043898 30.853132 185.553309
F 31.596798 26.792132 195.740309
F 25.146298 38.354432 185.720309
F 25.423298 43.765432 167.414309
F 25.158398 36.006832 189.481309
F 2.854238 23.166032 166.508309
F 7.296708 23.159232 173.810309
F 7.239698 28.305532 181.997309
F 7.239698 36.025232 181.997309
F 7.239708 43.744932 181.997309
F 16.153798 28.305632 182.060309
F 16.153798 36.025332 182.060309
F 16.153798 43.745032 182.060309
F 25.057198 28.111332 182.079309
F 25.048198 35.834932 182.018309
F 25.275898 43.723532 182.078309
F 7.220608 28.305532 184.727309
F 7.220608 36.025232 184.727309
F 7.220608 43.744932 184.727309
F 16.134798 28.305632 184.789309
F 16.134798 36.025332 184.789309
F 16.134798 43.745032 184.789309
F 25.091998 28.169032 184.885309
F 25.149598 35.867032 184.768309
F 25.247898 43.728432 184.799309
F 7.347488 30.878932 166.532309
F 7.195238 30.878932 188.366309
F 7.347488 38.598732 166.532309
F 7.195238 38.598632 188.366309
F 25.201198 35.958932 167.386309
F 25.144398 28.148032 189.383309
F 16.261798 30.878832 166.594309
F 16.109398 30.878832 188.428309
F 16.261798 38.598532 166.594309
F 16.109398 38.598532 188.428309
F 24.976198 28.330532 167.402309
F 16.102998 43.745032 189.338309
F 25.048498 30.826632 166.453309
F 25.221598 30.750132 188.322309
F 25.172198 38.694932 166.671309
F 24.891398 38.559732 188.604309
F 16.255498 43.745032 167.504309
F 16.102998 36.025332 189.338309
F 25.119698 30.743732 195.913309
F 7.144498 23.159232 195.644309
F 0.429393 24.373432 170.227309
F 0.291541 24.369532 192.068309
F 25.070598 46.304832 181.107309
F 27.101698 24.090432 192.212309
F 0.429394 32.093132 170.227309
F 0.291541 32.089232 192.068309
F 27.350198 31.825932 170.216309
F 27.094698 32.073532 192.058309
F 0.429394 39.812832 170.227309
F 0.291541 39.808932 192.068309
F 27.461698 39.906432 170.203309
F 27.419798 39.803932 192.167309
F 9.551078 24.445732 170.186309
F 9.398638 24.445732 192.020309
F 9.551078 32.165432 170.186309
F 9.398638 32.165432 192.020309
F 9.551078 39.885232 170.186309
F 9.398638 39.885232 192.020309
F 18.533298 24.462532 170.184309
F 18.330998 24.439532 192.056309
F 18.384098 32.330332 170.295309
F 18.312298 32.113032 192.270309
F 18.482798 39.945232 170.449309
F 18.302998 39.761632 192.074309
F 0.368849 27.109132 173.885309
F 0.290294 27.084632 195.698309
F 27.488598 26.788932 173.788309
F 25.122498 38.471832 195.638309
F 0.368849 34.828832 173.885309
F 0.290293 34.804332 195.698309
F 27.330498 34.563132 174.020309
F 31.517798 34.435932 195.647309
F 0.368849 42.548632 173.885309
F 0.290293 42.524032 195.698309
F 27.514898 42.378032 173.980309
F 29.278498 30.670732 195.671309
F 9.525658 27.019032 173.825309
F 9.373228 27.019032 195.659309
F 9.525658 34.738732 173.825309
F 9.373228 34.738732 195.659309
F 9.525658 42.458432 173.825309
F 9.373228 42.458432 195.659309
F 18.412298 27.108932 174.066309
F 29.836098 30.721632 163.895309
F 18.491598 35.015732 173.987309
F 20.551598 46.044532 188.409309
F 18.455998 42.504132 173.826309
F 31.792698 24.115832 189.385309
F 0.480525 27.064932 171.046309
F 0.365085 27.046632 192.896309
F 27.655898 26.899032 171.091309
F 27.160898 26.715932 192.923309
F 0.480525 34.784632 171.046309
F 0.365085 34.766432 192.896309
F 27.439398 34.618832 171.132309
F 27.449998 34.676032 193.029309
F 0.480525 42.504332 171.046309
F 0.365085 42.486132 192.896309
F 27.656598 42.437432 171.240309
F 27.232698 42.362832 192.977309
F 9.544708 27.019032 171.096309
F 9.392288 27.019032 192.930309
F 9.544708 34.738732 171.096309
F 9.392288 34.738732 192.930309
F 9.544708 42.458432 171.096309
F 9.392288 42.458432 192.930309
F 18.452798 26.839932 171.223309
F 18.233598 27.068032 193.157309
F 18.450598 34.775132 171.137309
F 18.345098 34.789432 193.029309
F 18.515298 42.626232 171.098309
F 18.292698 42.488832 193.022309
F 0.500094 24.396832 167.403309
F 0.384177 24.415532 189.256309
F 27.315498 24.591332 167.544309
F 27.260098 24.254032 189.537309
F 0.500094 32.116632 167.403309
F 0.384176 32.135232 189.256309
F 27.302998 31.969032 167.497309
F 27.188898 32.082832 189.453309
F 0.500095 39.836332 167.403309
F 0.384177 39.854932 189.256309
F 27.556298 39.892132 167.528309
F 27.147498 39.835832 189.402309
F 9.570108 24.445732 167.457309
F 9.417678 24.445732 189.291309
F 9.570108 32.165432 167.457309
F 9.417678 32.165432 189.291309
F 9.570108 39.885232 167.457309
F 9.417678 39.885232 189.291309
F 18.513498 24.433232 167.397309
F 18.346698 24.617732 189.200309
F 18.421598 32.182032 167.661309
F 18.340498 32.129332 189.545309
F 18.415898 39.869332 167.795309
F 18.407398 39.774432 189.213309
F 2.839358 30.883132 171.049309
F 2.679918 30.885932 192.881309
F 29.617498 30.485832 171.176309
F 29.370698 30.713232 192.854309
F 2.839358 38.602832 171.049309
F 2.679918 38.605732 192.881309
F 29.709498 38.294432 170.961309
F 29.638298 38.408132 193.087309
F 16.255498 36.025332 167.504309
F 18.181298 34.785032 195.731309
F 16.102998 28.305632 189.338309
F 16.255498 28.305632 167.504309
F 7.188848 43.744932 189.275309
F 7.341458 43.745032 167.441309
F 16.280898 46.318332 163.865309
F 16.160198 46.318332 181.150309
F 11.773198 30.878832 171.111309
F 11.620798 30.878832 192.946309
F 11.773198 38.598532 171.111309
F 11.620798 38.598532 192.946309
F 7.188848 36.025232 189.275309
F 7.341458 36.025232 167.441309
F 11.773198 46.318332 171.111309
F 11.620798 46.318332 192.946309
F 20.730598 31.050432 171.121309
F 20.544698 30.688032 192.880309
F 20.577698 38.610732 171.282309
F 20.643398 38.757232 192.839309
F 7.188848 28.305532 189.275309
F 7.341458 28.305532 167.441309
F 2.867298 28.302532 167.411309
F 2.705108 28.298432 189.242309
F 29.693498 28.178232 167.233309
F 29.271198 28.093132 189.465309
F 2.867298 36.022232 167.411309
F 2.705108 36.018132 189.242309
F 29.698898 35.869332 167.532309
F 29.515298 35.706532 189.241309
F 2.867298 43.741932 167.411309
F 2.705108 43.737832 189.242309
F 29.770398 43.743932 167.296309
F 29.549498 43.502632 189.238309
F 11.798598 28.305632 167.472309
F 11.646098 28.305632 189.307309
F 11.798598 36.025332 167.472309
F 11.646098 36.025332 189.307309
F 11.798598 43.745032 167.472309
F 11.646098 43.745032 189.307309
F 20.650698 28.550732 167.588309
F 20.439798 28.255232 189.167309
F 20.610598 36.144732 167.345309
F 20.765298 36.085632 189.299309
F 20.897998 43.904332 167.601309
F 20.717198 43.636932 189.441309
F 2.830348 28.298832 170.147309
F 2.689138 28.301032 191.979309
F 29.853798 28.086832 169.884309
F 29.339098 28.070132 192.143309
F 2.830348 36.018532 170.147309
F 2.689138 36.020732 191.979309
F 29.789598 35.647032 170.363309
F 29.568598 35.984432 191.963309
F 2.830348 43.738332 170.147309
F 2.689138 43.740432 191.979309
F 29.761398 43.633232 170.029309
F 29.527698 43.490832 192.030309
F 11.779498 28.305632 170.202309
F 11.627098 28.305632 192.036309
F 11.779498 36.025332 170.202309
F 11.627098 36.025332 192.036309
F 11.779498 43.745032 170.202309
F 11.627098 43.745032 192.036309
F 20.525598 28.177432 170.238309
F 20.384698 28.090032 191.862309
F 20.681598 36.079832 170.156309
F 20.502998 36.110132 192.040309
F 20.774298 43.646732 170.260309
F 20.528298 43.807432 191.990309
F 2.806328 30.885532 173.786309
F 2.664638 30.883232 195.618309
F 29.582398 30.571832 173.849309
F 27.425098 24.203032 170.301309
F 2.806328 38.605232 173.786309
F 2.664638 38.602932 195.618309
F 29.640598 38.432332 173.790309
F 16.261798 46.318332 166.594309
F 7.245968 23.159232 181.088309
F 2.759088 23.165232 181.063309
F 16.109398 46.318332 188.428309
F 16.058598 46.318332 195.706309
F 11.754098 30.878832 173.841309
F 11.601698 30.878832 195.675309
F 11.754098 38.598532 173.841309
F 11.601698 38.598532 195.675309
F 25.061398 38.410232 192.849309
F 25.063398 38.596432 171.109309
F 11.754098 46.318332 173.841309
F 11.601698 46.318332 195.675309
F 20.667798 31.078132 173.969309
F 31.810298 24.209132 174.995309
F 20.471898 38.706832 174.094309
F 22.794098 34.728832 163.713309
F 2.784178 23.165332 178.325309
F 25.054998 30.702932 193.186309
F 5.090638 24.445032 170.156309
F 4.937058 24.445732 191.989309
F 27.294298 34.664532 195.692309
F 16.179298 46.318332 178.421309
F 5.090638 32.164732 170.156309
F 4.937058 32.165532 191.989309
F 31.822998 31.958532 170.165309
F 31.692998 31.901532 192.165309
F 5.090638 39.884432 170.156309
F 4.937058 39.885232 191.989309
F 31.934298 39.627532 170.095309
F 31.776898 39.758032 192.197309
F 14.007998 24.445732 170.217309
F 13.855498 24.445732 192.051309
F 14.007998 32.165432 170.217309
F 13.855498 32.165432 192.051309
F 14.007998 39.885232 170.217309
F 13.855498 39.885232 192.051309
F 22.950698 24.246032 170.185309
F 22.648598 24.403332 192.090309
F 23.033098 32.234732 170.154309
F 22.969898 32.016032 191.983309
F 22.932098 39.749932 170.401309
F 22.819898 39.932332 192.031309
F 5.064888 27.019532 173.794309
F 4.911688 27.018932 195.628309
F 31.737298 26.645032 173.723309
F 2.679918 23.166232 192.881309
F 5.064888 34.739232 173.794309
F 4.911688 34.738632 195.628309
F 31.823998 34.341432 173.951309
F 22.823498 34.613432 195.846309
F 5.064888 42.459032 173.794309
F 4.911688 42.458432 195.628309
F 31.902798 42.078432 173.648309
F 20.407498 30.916132 195.545309
F 13.982598 27.019032 173.856309
F 13.830098 27.019032 195.690309
F 13.982598 34.738732 173.856309
F 13.830098 34.738732 195.690309
F 13.982598 42.458432 173.856309
F 13.830098 42.458432 195.690309
F 22.798798 26.955032 173.600309
F 2.730878 23.166232 185.603309
F 22.949498 34.830132 174.092309
F 2.839348 23.163432 171.049309
F 22.847498 42.475732 173.786309
F 20.570398 38.564032 195.460309
F 5.082238 27.020032 171.064309
F 4.931698 27.020032 192.898309
F 31.996798 26.814232 171.014309
F 31.483498 26.804332 193.041309
F 5.082238 34.739732 171.064309
F 4.931698 34.739832 192.898309
F 32.077798 34.454832 171.186309
F 31.678098 34.570132 192.835309
F 5.082238 42.459432 171.064309
F 4.931698 42.459532 192.898309
F 31.834198 42.271332 170.990309
F 31.715398 42.266732 193.162309
F 14.001598 27.019032 171.127309
F 13.849198 27.019032 192.961309
F 14.001598 34.738732 171.127309
F 13.849198 34.738732 192.961309
F 14.001598 42.458432 171.127309
F 13.849198 42.458432 192.961309
F 22.859498 26.962232 170.865309
F 22.746298 26.985132 192.856309
F 22.869598 34.903132 171.265309
F 22.603998 34.640032 192.977309
F 22.973298 42.331032 171.099309
F 22.594698 42.525932 193.114309
F 5.107438 24.444732 167.425309
F 4.956748 24.444632 189.259309
F 27.084998 42.413832 195.630309
F 2.895318 23.161132 163.772309
F 5.107438 32.164532 167.425309
F 4.956748 32.164432 189.259309
F 31.929098 32.081732 167.372309
F 31.728098 31.976032 189.429309
F 5.107438 39.884232 167.425309
F 4.956748 39.884132 189.259309
F 31.831298 39.618832 167.335309
F 31.876798 39.647132 189.413309
F 14.026998 24.445732 167.488309
F 13.874598 24.445732 189.322309
F 14.026998 32.165432 167.488309
F 13.874598 32.165432 189.322309
F 14.026998 39.885232 167.488309
F 13.874598 39.885232 189.322309
F 22.859098 24.334732 167.457309
F 22.673398 27.146232 195.571309
F 23.069998 32.105632 167.416309
F 22.990398 31.976632 189.326309
F 22.905098 39.935032 167.574309
F 22.635798 40.028332 189.353309
F 7.316028 30.878932 171.080309
F 7.163438 30.879032 192.914309
F 7.316028 38.598632 171.080309
F 7.163438 38.598732 192.914309
F 7.316028 23.159232 171.080309
F 7.163438 23.159232 192.914309
F 25.062898 30.738632 171.148309
F 16.077598 38.598532 192.977309
F 16.230098 30.878832 171.143309
F 16.077598 30.878832 192.977309
F 16.230098 38.598532 171.143309
F 31.941398 42.312832 163.693309
F 29.811398 46.162232 173.841309
F 29.691498 46.481032 166.514309
F 18.518998 42.476332 163.822309
F 20.659198 22.999532 173.825309
F 25.032898 46.197132 192.900309
F 29.667998 46.009432 178.584309
F 20.810198 46.291332 171.142309
F 29.435798 46.223532 195.728309
F 25.114898 46.209332 188.219309
F 25.092298 23.037532 173.716309
F 24.959898 46.305432 185.524309
F 29.498798 23.149432 166.596309
F 24.961798 23.004632 188.620309
F 25.264598 46.396232 166.407309
F 20.551098 23.194332 188.500309
F 20.754598 30.853032 163.921309
F 20.800898 46.326032 193.009309
F 29.847298 46.250532 171.056309
F 24.967998 46.426032 195.634309
F 20.612398 46.218832 185.755309
F 20.608098 46.135132 195.735309
F 25.367398 45.983432 178.375309
F 29.225598 46.110032 181.224309
F 18.185598 32.185532 196.674309
F 22.741598 32.021732 196.543309
F 27.061298 24.115532 196.647309
F 20.541098 38.628532 163.900309
F 25.155798 30.614432 163.728309
F 22.863598 26.792732 163.999309
F 0.286243 24.389732 199.328309
F 0.173019 24.403232 221.152309
F 27.199198 24.340332 199.358309
F 27.389998 24.249332 221.302309
F 0.286243 32.109432 199.328309
F 0.173019 32.122932 221.152309
F 27.222098 32.262532 199.335309
F 27.071098 31.978632 221.148309
F 0.286243 39.829132 199.328309
F 0.173020 39.842632 221.152309
F 27.237298 39.865332 199.345309
F 26.923898 39.318832 221.249309
F 9.347828 24.445732 199.298309
F 9.195408 24.445732 221.132309
F 9.347828 32.165432 199.298309
F 9.195408 32.165432 221.132309
F 9.347828 39.885232 199.298309
F 9.195408 39.885232 221.132309
F 18.123898 24.603232 199.202309
F 18.244598 24.171132 221.299309
F 18.180398 32.078932 199.350309
F 18.102598 32.128632 221.214309
F 18.309398 39.784032 199.236309
F 17.986798 39.931332 221.014309
F 0.273534 27.069632 202.962309
F 0.153334 27.059932 224.790309
F 27.118298 26.933332 203.335309
F 26.897298 26.864132 224.974309
F 0.273534 34.789332 202.962309
F 0.153334 34.779632 224.790309
F 27.063598 34.526532 202.986309
F 27.010098 34.498332 224.793309
F 0.273534 42.509032 202.962309
F 0.153334 42.499432 224.790309
F 27.178798 42.089232 203.063309
F 27.063898 42.105732 224.742309
F 9.322418 27.019032 202.937309
F 9.169988 27.019032 224.771309
F 9.322418 34.738732 202.937309
F 9.169988 34.738732 224.771309
F 9.322418 42.458432 202.937309
F 9.169988 42.458432 224.771309
F 18.257298 27.059832 202.985309
F 18.137998 27.016532 224.830309
F 18.131398 34.666932 202.819309
F 17.945898 34.643932 224.685309
F 18.292698 42.415832 202.850309
F 18.020298 42.460332 224.534309
F 0.325347 27.043332 200.176309
F 0.217357 27.031032 222.016309
F 27.141098 26.795732 200.479309
F 27.310198 26.782432 222.168309
F 0.325348 34.763032 200.176309
F 0.217357 34.750732 222.016309
F 27.290698 34.812832 200.289309
F 27.061798 34.493732 222.043309
F 0.325348 42.482732 200.176309
F 0.217357 42.470532 222.016309
F 27.168798 42.362832 200.272309
F 27.055798 42.017732 221.970309
F 9.341478 27.019032 200.208309
F 9.189048 27.019032 222.042309
F 9.341478 34.738732 200.208309
F 9.189048 34.738732 222.042309
F 9.341478 42.458432 200.208309
F 9.189048 42.458432 222.042309
F 18.306498 27.187332 200.375309
F 18.018898 26.816132 222.209309
F 18.158098 34.674632 200.215309
F 18.006298 34.719132 222.060309
F 18.288198 42.404232 200.093309
F 18.233598 42.456732 221.736309
F 0.234272 24.431032 218.376309
F 24.669598 46.085532 224.892309
F 27.299998 32.050232 196.737309
F 0.234272 32.150732 218.376309
F 31.647698 24.059032 206.661309
F 27.107098 31.995732 218.428309
F 0.234272 39.870532 218.376309
F 29.286198 45.820332 222.358309
F 26.986798 39.346732 218.452309
F 9.366878 24.445732 196.569309
F 9.214448 24.445732 218.403309
F 9.366878 32.165432 196.569309
F 9.214448 32.165432 218.403309
F 9.366878 39.885232 196.569309
F 9.214448 39.885232 218.403309
F 31.831198 23.918532 218.676309
F 18.204698 24.355532 218.483309
F 31.729398 24.294232 196.691309
F 18.173898 32.044032 218.346309
F 31.489898 24.027532 213.783309
F 18.340498 39.650432 218.410309
F 2.630798 30.885632 200.159309
F 2.488018 30.883232 221.994309
F 29.289198 30.888832 200.475309
F 29.240798 30.417232 222.103309
F 2.630798 38.605332 200.159309
F 2.488018 38.602932 221.994309
F 29.566198 38.621732 200.150309
F 29.313098 38.012432 222.021309
F 29.238298 45.734632 202.971309
F 15.906098 38.598532 217.540309
F 15.906098 30.878832 217.540309
F 6.992138 38.598632 217.478309
F 6.992138 30.878932 217.478309
F 24.925098 43.445232 213.911309
F 0.345087 39.859232 196.536309
F 0.345086 32.139532 196.536309
F 11.569898 30.878832 200.224309
F 11.417498 30.878832 222.058309
F 11.569898 38.598532 200.224309
F 11.417498 38.598532 222.058309
F 24.734398 35.704432 213.969309
F 24.884398 28.033532 214.011309
F 11.569898 46.318332 200.224309
F 11.417498 46.318332 222.058309
F 20.486298 30.920232 200.245309
F 20.218398 30.601032 221.956309
F 20.356198 38.455532 200.218309
F 20.227098 38.600132 222.035309
F 15.931498 43.745032 213.901309
F 15.931498 36.025332 213.901309
F 2.655168 28.298632 196.520309
F 2.511808 28.300832 218.355309
F 31.673298 23.995332 203.883309
F 29.387598 27.960132 218.333309
F 2.655168 36.018332 196.520309
F 2.511808 36.020532 218.355309
F 20.375898 28.515632 196.684309
F 29.320098 35.563032 218.370309
F 2.655168 43.738132 196.520309
F 2.511808 43.740232 218.355309
F 20.391198 46.227532 207.726309
F 29.251398 43.200932 218.492309
F 11.595298 28.305632 196.585309
F 11.442898 28.305632 218.419309
F 11.595298 36.025332 196.585309
F 11.442898 36.025332 218.419309
F 11.595298 43.745032 196.585309
F 11.442898 43.745032 218.419309
F 29.139998 35.628332 228.421309
F 20.285098 28.149732 218.484309
F 20.435898 46.364932 203.117309
F 20.362098 35.829332 218.479309
F 26.979198 24.054432 225.726309
F 20.729198 43.639832 218.361309
F 2.639938 28.301532 199.256309
F 2.493458 28.303632 221.089309
F 29.259498 28.243132 199.412309
F 29.557998 27.912832 221.090309
F 2.639938 36.021232 199.256309
F 2.493458 36.023332 221.089309
F 29.426098 35.949532 199.397309
F 29.534798 35.457632 221.040309
F 2.639938 43.740932 199.256309
F 2.493458 43.743032 221.089309
F 29.441998 43.564732 199.395309
F 29.323998 43.325432 221.269309
F 11.576298 28.305632 199.314309
F 11.423898 28.305632 221.148309
F 11.576298 36.025332 199.314309
F 11.423898 36.025332 221.148309
F 11.576298 43.745032 199.314309
F 11.423898 43.745032 221.148309
F 20.522998 28.328532 199.380309
F 20.279498 27.970932 221.162309
F 20.582898 35.778932 199.421309
F 20.285198 36.016932 221.050309
F 20.614298 43.486932 199.305309
F 20.527898 43.607632 221.100309
F 2.615258 30.882732 202.895309
F 2.469438 30.880432 224.728309
F 29.156898 30.656232 203.051309
F 29.388398 30.574532 224.897309
F 2.615258 38.602432 202.895309
F 2.469438 38.600132 224.728309
F 29.336098 38.437432 203.010309
F 29.074798 38.233432 224.706309
F 15.931498 28.305632 213.901309
F 7.017538 43.745032 213.839309
F 0.345087 24.419832 196.536309
F 6.941358 23.159132 224.756309
F 11.550898 30.878832 202.953309
F 11.398398 30.878832 224.787309
F 11.550898 38.598532 202.953309
F 11.398398 38.598532 224.787309
F 7.017538 36.025332 213.839309
F 7.017538 28.305632 213.839309
F 11.550898 46.318332 202.953309
F 11.398398 46.318332 224.787309
F 20.473098 30.907732 202.951309
F 20.263298 30.722832 224.679309
F 20.477898 38.650632 202.913309
F 20.179898 38.553232 224.807309
F 24.781198 43.551832 211.180309
F 24.743998 35.806432 211.081309
F 4.886408 24.445832 199.267309
F 4.735448 24.445932 221.101309
F 22.644798 24.313732 225.759309
F 31.694398 24.060532 221.354309
F 4.886408 32.165532 199.267309
F 4.735448 32.165632 221.101309
F 31.513098 31.913532 199.468309
F 31.545498 31.604632 221.192309
F 4.886408 39.885232 199.267309
F 4.735448 39.885332 221.101309
F 31.907298 39.665632 199.435309
F 31.401798 39.449232 221.295309
F 13.804698 24.445732 199.329309
F 13.652298 24.445732 221.164309
F 13.804698 32.165432 199.329309
F 13.652298 32.165432 221.164309
F 13.804698 39.885232 199.329309
F 13.652298 39.885232 221.164309
F 22.715998 24.373832 199.286309
F 22.735398 24.399432 221.209309
F 22.631298 32.173832 199.224309
F 22.660198 32.005732 221.055309
F 22.703098 39.692232 199.418309
F 22.669298 39.665732 221.197309
F 4.861158 27.018932 202.906309
F 4.710348 27.018832 224.740309
F 31.656298 26.616332 202.993309
F 31.288798 26.705932 225.029309
F 4.861158 34.738632 202.906309
F 4.710348 34.738532 224.740309
F 31.295598 34.444732 202.889309
F 31.623398 34.241732 225.075309
F 4.861158 42.458332 202.906309
F 4.710348 42.458232 224.740309
F 31.707398 42.233432 202.920309
F 31.660898 41.983232 224.996309
F 13.779298 27.019032 202.968309
F 13.626898 27.019032 224.803309
F 13.779298 34.738732 202.968309
F 13.626898 34.738732 224.803309
F 13.779298 42.458432 202.968309
F 13.626898 42.458432 224.803309
F 22.610798 26.862932 203.028309
F 22.474698 26.836932 224.849309
F 22.499498 34.690832 203.045309
F 22.362598 34.675232 224.808309
F 22.591098 42.394132 203.038309
F 22.672698 42.086032 224.792309
F 4.881188 27.020032 200.176309
F 4.729578 27.020032 222.010309
F 31.541898 26.972432 200.160309
F 31.698098 26.616032 222.167309
F 4.881188 34.739732 200.176309
F 4.729578 34.739732 222.010309
F 31.470698 34.474232 200.286309
F 31.671798 34.215432 222.229309
F 4.881188 42.459532 200.176309
F 4.729578 42.459432 222.010309
F 31.662498 42.194332 200.250309
F 31.423298 41.969132 222.275309
F 13.798398 27.019032 200.239309
F 13.645898 27.019032 222.073309
F 13.798398 34.738732 200.239309
F 13.645898 34.738732 222.073309
F 13.798398 42.458432 200.239309
F 13.645898 42.458432 222.073309
F 22.782498 26.963332 200.365309
F 22.776298 27.000832 222.090309
F 22.913898 34.685232 200.388309
F 22.465798 34.631132 221.961309
F 22.812598 42.169032 200.363309
F 22.521198 42.244432 222.116309
F 4.906468 24.444732 196.537309
F 4.754808 24.444732 218.371309
F 31.663598 24.062032 228.456309
F 31.506798 24.157132 211.137309
F 4.906468 32.164432 196.537309
F 4.754808 32.164432 218.371309
F 24.916298 28.042532 196.687309
F 31.551598 31.589632 218.574309
F 4.906468 39.884132 196.537309
F 4.754808 39.884132 218.371309
F 24.920498 43.589032 228.518309
F 31.350098 39.317332 218.591309
F 13.823798 24.445732 196.600309
F 13.671298 24.445732 218.434309
F 13.823798 32.165432 196.600309
F 13.671298 32.165432 218.434309
F 13.823798 39.885232 196.600309
F 13.671298 39.885232 218.434309
F 18.365398 39.763532 196.536309
F 22.416498 24.348832 218.446309
F 24.739498 35.611232 228.362309
F 22.659698 31.936132 218.425309
F 22.743598 24.436132 228.468309
F 22.708098 39.646632 218.536309
F 7.112608 30.879032 200.192309
F 6.960288 30.878932 222.027309
F 7.112608 38.598732 200.192309
F 6.960288 38.598732 222.027309
F 7.112608 23.159332 200.192309
F 6.960288 23.159232 222.027309
F 24.841198 27.981732 211.149309
F 15.950598 43.745032 211.172309
F 16.026798 30.878832 200.255309
F 15.874398 30.878832 222.089309
F 16.026798 38.598532 200.255309
F 15.874398 38.598532 222.089309
F 15.950598 36.025332 211.172309
F 15.950598 28.305632 211.172309
F 24.893198 30.961932 200.172309
F 25.005598 30.655432 222.029309
F 24.996598 38.504532 200.367309
F 24.641698 38.176932 222.114309
F 7.036408 43.744932 211.109309
F 7.036408 36.025232 211.109309
F 27.047298 23.953232 211.131309
F 22.548798 24.530132 196.565309
F 7.138008 28.305532 196.553309
F 6.985648 28.305532 218.388309
F 7.138008 36.025232 196.553309
F 6.985648 36.025232 218.388309
F 7.138008 43.744932 196.553309
F 6.985648 43.744932 218.388309
F 16.052198 28.305632 196.616309
F 15.899798 28.305632 218.450309
F 16.052198 36.025332 196.616309
F 15.899798 36.025332 218.450309
F 16.052198 43.745032 196.616309
F 15.899798 43.745032 218.450309
F 16.026798 46.318332 200.255309
F 25.102298 28.133332 218.594309
F 20.265298 46.086132 224.832309
F 24.785598 35.713432 218.382309
F 26.828198 24.303532 228.559309
F 24.742898 43.545332 218.517309
F 7.119108 28.305532 199.283309
F 6.966758 28.305632 221.117309
F 7.119108 36.025332 199.283309
F 6.966758 36.025332 221.117309
F 7.119108 43.745032 199.283309
F 6.966758 43.745032 221.117309
F 16.033198 28.305632 199.345309
F 15.880698 28.305632 221.179309
F 16.033198 36.025332 199.345309
F 15.880698 36.025332 221.179309
F 16.033198 43.745032 199.345309
F 15.880698 43.745032 221.179309
F 24.866398 28.271732 199.375309
F 25.069698 28.057132 221.343309
F 24.994898 35.998032 199.371309
F 24.901598 35.788632 221.127309
F 24.904698 43.617432 199.273309
F 24.792598 43.648432 221.250309
F 7.093708 30.878932 202.922309
F 6.941358 30.878832 224.756309
F 7.093708 38.598632 202.922309
F 6.941358 38.598632 224.756309
F 7.036408 28.305432 211.109309
F 7.093708 23.159232 202.922309
F 16.007798 30.878832 202.984309
F 15.855298 30.878832 224.818309
F 16.007798 38.598532 202.984309
F 15.855298 38.598532 224.818309
F 24.837798 38.234032 214.679309
F 24.619798 30.610832 214.699309
F 24.842798 30.833432 202.780309
F 24.587998 30.803132 224.946309
F 24.881998 38.439432 203.120309
F 24.763698 38.325032 224.790309
F 15.925198 38.598532 214.811309
F 15.925198 30.878832 214.811309
F 2.469438 23.160732 224.728309
F 15.975998 46.318332 207.533309
F 0.253179 24.396832 206.600309
F 0.133942 24.406432 228.428309
F 22.793198 39.710232 196.539309
F 2.535788 23.164332 214.716309
F 0.253179 32.116532 206.600309
F 0.133942 32.126132 228.428309
F 27.119598 31.963232 206.725309
F 20.265798 36.016432 228.322309
F 0.253180 39.836232 206.600309
F 0.133942 39.845832 228.428309
F 27.288498 39.698832 206.824309
F 31.406498 39.268432 228.441309
F 9.297018 24.445732 206.576309
F 9.144598 24.445732 228.410309
F 9.297018 32.165432 206.576309
F 9.144598 32.165432 228.410309
F 9.297018 39.885232 206.576309
F 9.144598 39.885232 228.410309
F 18.253098 24.435532 206.792309
F 16.007798 46.318332 202.984309
F 18.173898 32.247532 206.779309
F 31.413498 31.763432 228.536309
F 18.174898 39.790732 206.691309
F 29.042898 28.034532 228.700309
F 0.233268 27.066132 210.238309
F 27.116398 26.549532 210.435309
F 0.233268 34.785832 210.238309
F 27.096898 34.393432 210.367309
F 0.233268 42.505632 210.238309
F 27.144198 42.340732 210.430309
F 9.271608 27.019032 210.215309
F 9.271608 34.738732 210.215309
F 9.271608 42.458432 210.215309
F 18.195898 26.938032 210.374309
F 18.217498 34.782132 210.243309
F 18.147398 42.259132 210.304309
F 0.287517 27.040032 207.456309
F 2.517568 23.161532 217.450309
F 27.090498 26.674632 207.696309
F 0.287517 34.759732 207.456309
F 7.042918 23.159232 210.200309
F 27.134998 34.586932 207.502309
F 0.287517 42.479432 207.456309
F 2.566198 23.162332 210.173309
F 27.171998 42.131932 207.616309
F 9.290668 27.019032 207.486309
F 9.290668 34.738732 207.486309
F 9.290668 42.458432 207.486309
F 18.278498 27.024032 207.578309
F 18.128598 34.801732 207.484309
F 18.146998 42.345232 207.641309
F 0.306139 24.423032 203.816309
F 0.200799 24.436432 225.657309
F 27.127698 24.029132 203.991309
F 31.627598 39.621032 196.763309
F 0.306138 32.142832 203.816309
F 0.200798 32.156132 225.657309
F 26.988498 32.027832 203.942309
F 26.891598 31.946432 225.667309
F 0.306139 39.862532 203.816309
F 0.200799 39.875832 225.657309
F 27.192598 39.642132 203.988309
F 26.998898 39.550332 225.764309
F 9.316068 24.445732 203.847309
F 9.163638 24.445732 225.681309
F 9.316068 32.165432 203.847309
F 9.163638 32.165432 225.681309
F 9.316068 39.885232 203.847309
F 9.163638 39.885232 225.681309
F 18.290598 24.380832 204.037309
F 18.160398 24.442532 225.760309
F 18.143998 32.117032 204.017309
F 18.044298 32.004032 225.602309
F 18.316498 39.933832 203.825309
F 18.013098 39.936932 225.727309
F 2.582948 30.884932 207.437309
F 29.336798 30.577532 207.235309
F 2.582948 38.604632 207.437309
F 29.446498 38.303432 207.483309
F 24.797998 38.231232 217.432309
F 7.011038 23.159232 214.749309
F 7.011038 38.598732 214.749309
F 2.615258 23.162932 202.895309
F 11.519098 30.878832 207.502309
F 11.519098 38.598532 207.502309
F 7.011038 30.879032 214.749309
F 11.519098 46.318332 207.502309
F 20.357698 30.827532 207.395309
F 20.539398 38.648132 207.445309
F 22.752298 39.566132 211.040309
F 2.606738 28.299232 203.798309
F 2.464358 28.301732 225.633309
F 29.419098 28.037232 203.977309
F 29.193698 28.120432 225.932309
F 2.606738 36.018932 203.798309
F 2.464358 36.021432 225.633309
F 29.297298 35.912832 203.846309
F 29.265598 35.623632 225.707309
F 2.606738 43.738632 203.798309
F 2.464358 43.741132 225.633309
F 29.340098 43.254132 203.823309
F 29.338998 43.328732 225.847309
F 11.544498 28.305632 203.863309
F 11.392098 28.305632 225.697309
F 11.544498 36.025332 203.863309
F 11.392098 36.025332 225.697309
F 11.544498 43.745032 203.863309
F 11.392098 43.745032 225.697309
F 20.505898 28.404432 203.854309
F 20.410098 28.240932 225.706309
F 20.273498 36.103132 203.851309
F 20.184498 35.914032 225.595309
F 20.380498 43.783732 203.878309
F 20.397998 43.450432 225.582309
F 2.590688 28.302132 206.534309
F 2.445538 28.304532 228.366309
F 29.270498 27.980632 206.724309
F 29.399698 43.607832 196.661309
F 2.590688 36.021832 206.534309
F 2.445538 36.024232 228.366309
F 29.509298 35.750032 206.503309
F 29.175898 43.371532 228.483309
F 2.590688 43.741532 206.534309
F 2.445538 43.743932 228.366309
F 29.345698 43.429832 206.551309
F 20.030298 28.064132 228.471309
F 11.525498 28.305632 206.592309
F 11.372998 28.305632 228.426309
F 11.525498 36.025332 206.592309
F 11.372998 36.025332 228.426309
F 11.525498 43.745032 206.592309
F 11.372998 43.745032 228.426309
F 20.606398 28.297332 206.603309
F 24.936998 46.243332 222.279309
F 20.399798 36.038532 206.661309
F 27.066998 39.424932 228.525309
F 20.534198 43.587332 206.654309
F 29.384198 46.031032 214.899309
F 2.566198 30.882032 210.173309
F 29.203898 30.461732 209.963309
F 2.566198 38.601732 210.173309
F 29.483898 38.306132 210.223309
F 22.393298 31.951232 210.901309
F 15.956898 46.318332 210.262309
F 11.500098 30.878832 210.231309
F 11.500098 38.598532 210.231309
F 22.581198 24.246232 211.381309
F 11.500098 46.318332 210.231309
F 20.295198 30.612332 210.103309
F 20.548498 38.505032 210.185309
F 15.855298 46.318332 224.818309
F 4.835988 24.445832 206.545309
F 4.685288 24.446032 228.379309
F 27.189798 24.167732 218.596309
F 17.928198 32.193032 228.478309
F 4.835988 32.165532 206.545309
F 4.685288 32.165732 228.379309
F 31.655298 31.789932 206.566309
F 18.131898 39.932932 228.562309
F 4.835988 39.885232 206.545309
F 4.685288 39.885432 228.379309
F 31.680898 39.770132 206.528309
F 22.649298 39.628732 228.527309
F 13.753898 24.445732 206.607309
F 13.601498 24.445732 228.442309
F 13.753898 32.165432 206.607309
F 13.601498 32.165432 228.442309
F 13.753898 39.885232 206.607309
F 13.601498 39.885232 228.442309
F 22.792598 24.309732 206.583309
F 27.113998 24.270332 206.746309
F 22.738798 31.955632 206.596309
F 26.994098 31.700432 228.469309
F 22.908298 39.855532 206.795309
F 29.231598 45.973132 200.366309
F 4.810818 27.018932 210.184309
F 31.620498 26.715232 210.081309
F 4.810818 34.738632 210.184309
F 31.623398 34.302932 210.239309
F 4.810818 42.458332 210.184309
F 31.626098 41.956132 210.282309
F 13.728498 27.019032 210.247309
F 13.728498 34.738732 210.247309
F 13.728498 42.458432 210.247309
F 22.530598 26.849132 210.316309
F 22.540298 34.612832 210.169309
F 22.602598 42.182432 210.404309
F 4.830608 27.020032 207.454309
F 31.618998 26.662132 207.275309
F 4.830608 34.739732 207.454309
F 31.653198 34.272732 207.470309
F 4.830608 42.459432 207.454309
F 31.609198 42.305432 207.666309
F 13.747598 27.019032 207.517309
F 13.747598 34.738732 207.517309
F 13.747598 42.458432 207.517309
F 22.812698 26.931532 207.513309
F 22.701298 34.567932 207.433309
F 22.872498 42.354232 207.725309
F 4.855878 24.444732 203.815309
F 4.704338 24.444732 225.649309
F 31.506398 24.180532 225.770309
F 29.430098 46.101132 207.525309
F 4.855878 32.164432 203.815309
F 4.704338 32.164532 225.649309
F 31.440098 31.912632 203.849309
F 31.645398 31.569732 225.831309
F 4.855878 39.884132 203.815309
F 4.704338 39.884232 225.649309
F 31.642898 39.637432 203.762309
F 31.281698 39.374532 225.661309
F 13.772998 24.445732 203.878309
F 13.620498 24.445732 225.712309
F 13.772998 32.165432 203.878309
F 13.620498 32.165432 225.712309
F 13.772998 39.885232 203.878309
F 13.620498 39.885232 225.712309
F 22.690798 24.244932 203.902309
F 24.586298 28.154432 228.476309
F 22.696698 32.078432 203.867309
F 22.345198 32.040832 225.551309
F 22.688598 39.871032 204.077309
F 22.597198 39.614432 225.865309
F 7.061808 30.879032 207.470309
F 7.061808 38.598732 207.470309
F 7.061808 23.159332 207.470309
F 13.722198 39.885232 211.156309
F 15.975998 30.878832 207.533309
F 15.975998 38.598532 207.533309
F 13.722198 32.165432 211.156309
F 24.852398 30.781932 207.622309
F 25.044998 38.493132 207.708309
F 13.722198 24.445732 211.156309
F 29.258698 45.649332 217.594309
F 7.087198 28.305432 203.831309
F 6.934908 28.305532 225.666309
F 7.087198 36.025232 203.831309
F 6.934908 36.025232 225.666309
F 7.087198 43.744932 203.831309
F 6.934908 43.744932 225.666309
F 16.001398 28.305632 203.894309
F 15.848998 28.305632 225.728309
F 16.001398 36.025332 203.894309
F 15.848998 36.025332 225.728309
F 16.001398 43.745032 203.894309
F 15.848998 43.745032 225.728309
F 24.835098 28.238032 204.067309
F 24.664798 28.183232 225.831309
F 24.826698 35.833032 203.992309
F 24.661498 35.809632 225.654309
F 24.892198 43.518732 203.863309
F 24.878398 43.377632 225.737309
F 7.068318 28.305532 206.561309
F 6.915988 28.305632 228.395309
F 7.068318 36.025332 206.561309
F 6.915988 36.025332 228.395309
F 7.068318 43.745032 206.561309
F 6.915988 43.745032 228.395309
F 15.982398 28.305632 206.623309
F 15.829898 28.305632 228.457309
F 15.982398 36.025332 206.623309
F 15.829898 36.025332 228.457309
F 15.982398 43.745032 206.623309
F 15.829898 43.745032 228.457309
F 24.994898 28.170532 206.783309
F 15.874398 46.318332 222.089309
F 24.921098 35.949532 206.594309
F 22.294298 32.024432 228.265309
F 25.162298 43.543732 206.465309
F 26.976198 24.104932 213.947309
F 7.042918 30.878932 210.200309
F 7.042918 38.598632 210.200309
F 31.651398 39.456432 211.297309
F 15.956898 30.878832 210.262309
F 15.956898 38.598532 210.262309
F 4.805318 39.884132 211.093309
F 24.652898 30.586332 210.298309
F 25.131098 38.433932 210.420309
F 31.438298 31.611332 211.179309
F 6.992138 23.159132 217.478309
F 0.213508 24.400432 213.876309
F 2.582948 23.165232 207.437309
F 0.213508 32.120132 213.876309
F 26.936198 31.845732 213.961309
F 0.213509 39.839832 213.876309
F 27.161498 39.485932 213.827309
F 9.246208 24.445732 213.854309
F 9.246208 32.165432 213.854309
F 9.246208 39.885232 213.854309
F 18.198598 24.368732 213.936309
F 18.235898 32.060432 213.846309
F 18.228198 39.710932 214.038309
F 0.193030 27.063032 217.514309
F 27.148498 26.653832 217.574309
F 0.193030 34.782732 217.514309
F 27.108498 34.437632 217.425309
F 0.193030 42.502432 217.514309
F 26.928498 41.993732 217.629309
F 9.220798 27.019032 217.493309
F 9.220798 34.738732 217.493309
F 9.220798 42.458432 217.493309
F 18.042598 26.869132 217.424309
F 17.973598 34.617832 217.543309
F 18.322298 42.492732 217.602309
F 0.251667 27.036232 214.736309
F 27.050098 26.729032 214.824309
F 0.251667 34.755932 214.736309
F 26.932498 34.343632 214.742309
F 0.251667 42.475632 214.736309
F 27.123598 42.066332 215.003309
F 9.239858 27.019032 214.764309
F 9.239858 34.738732 214.764309
F 9.239858 42.458432 214.764309
F 18.120198 26.892932 214.749309
F 18.129998 34.658532 214.926309
F 18.228098 42.373232 214.783309
F 0.269393 24.426532 211.096309
F 31.678398 24.305232 199.461309
F 0.269393 32.146232 211.096309
F 26.939998 31.868032 211.147309
F 0.269393 39.866032 211.096309
F 27.227898 39.841932 211.207309
F 9.265258 24.445732 211.125309
F 9.265258 32.165432 211.125309
F 9.265258 39.885232 211.125309
F 18.047598 24.519032 211.267309
F 18.194998 32.143832 211.059309
F 18.290798 39.734232 211.208309
F 2.535788 30.884032 214.716309
F 29.150698 30.597932 214.732309
F 2.535788 38.603732 214.716309
F 29.250498 38.148932 214.899309
F 24.986698 30.594132 217.511309
F 4.805318 32.164432 211.093309
F 18.100498 24.447232 228.401309
F 2.630798 23.165932 200.159309
F 11.468298 30.878832 214.780309
F 11.468298 38.598532 214.780309
F 4.805318 24.444732 211.093309
F 11.468298 46.318332 214.780309
F 20.278898 30.657732 214.726309
F 20.507098 38.251532 214.862309
F 22.773898 42.133232 214.689309
F 2.559338 28.300032 211.077309
F 29.312998 27.878932 211.103309
F 2.559338 36.019732 211.077309
F 29.449498 35.621632 211.083309
F 2.559338 43.739432 211.077309
F 29.559198 43.530432 211.159309
F 11.493698 28.305632 211.141309
F 11.493698 36.025332 211.141309
F 11.493698 43.745032 211.141309
F 20.367398 28.146332 211.195309
F 20.411598 35.957032 211.055309
F 20.440398 43.550932 211.106309
F 2.541828 28.302832 213.812309
F 29.273398 28.026732 213.918309
F 2.541828 36.022532 213.812309
F 29.220498 35.620232 213.832309
F 2.541828 43.742332 213.812309
F 29.235798 43.433332 213.817309
F 11.474698 28.305632 213.870309
F 11.474698 36.025332 213.870309
F 11.474698 43.745032 213.870309
F 20.448498 28.101932 213.926309
F 20.363798 35.781232 213.728309
F 20.560698 43.520032 213.856309
F 2.517568 30.881232 217.450309
F 29.339898 30.633932 217.381309
F 2.517568 38.601032 217.450309
F 29.139398 38.152832 217.494309
F 22.445098 34.401332 214.652309
F 15.925198 46.318332 214.811309
F 11.449298 30.878832 217.509309
F 11.449298 38.598532 217.509309
F 22.634198 26.878932 214.936309
F 11.449298 46.318332 217.509309
F 20.307898 30.707932 217.436309
F 20.544498 38.341532 217.631309
F 2.488018 23.163532 221.994309
F 4.785708 24.445832 213.823309
F 20.349998 43.683032 228.246309
F 4.785708 32.165532 213.823309
F 31.472298 31.670632 213.833309
F 4.785708 39.885232 213.823309
F 31.403298 39.375132 213.883309
F 13.703098 24.445732 213.886309
F 13.703098 32.165432 213.886309
F 13.703098 39.885232 213.886309
F 22.729798 24.348832 214.080309
F 22.387498 31.753732 213.724309
F 22.775498 39.519532 213.927309
F 4.760548 27.018932 217.462309
F 31.557198 26.586632 217.521309
F 4.760548 34.738632 217.462309
F 31.501498 34.129632 217.660309
F 4.760548 42.458332 217.462309
F 31.337098 41.785332 217.550309
F 13.677698 27.019032 217.525309
F 13.677698 34.738732 217.525309
F 13.677698 42.458432 217.525309
F 22.570398 26.924932 217.675309
F 22.688898 34.310632 217.382309
F 22.745498 42.113832 217.452309
F 4.780068 27.020032 214.732309
F 31.398698 26.660132 214.845309
F 4.780068 34.739732 214.732309
F 31.522398 34.381632 214.837309
F 4.780068 42.459432 214.732309
F 31.362398 41.902732 214.782309
F 13.696798 27.019032 214.795309
F 13.696798 34.738732 214.795309
F 13.696798 42.458432 214.795309
F 15.906098 46.318332 217.540309
F 24.902598 46.192532 202.924309
F 24.854998 45.954032 215.014309
F 20.361698 46.134932 217.631309
F 25.028098 46.152532 217.717309
F 29.348898 45.896132 225.100309
F 29.543498 46.138832 210.265309
F 29.457698 35.792832 196.730309
F 20.471298 46.034432 214.961309
F 24.826098 46.160132 200.385309
F 24.757598 46.166232 210.363309
F 20.205798 46.184732 221.897309
F 24.964498 46.111432 207.615309
F 20.447598 46.185332 200.397309
F 29.399798 28.225732 196.658309
F 20.367498 46.227432 210.417309
F 18.251598 24.333232 196.467309
F 24.999998 43.866432 196.682309
F 31.507798 31.883932 196.679309
F 27.249098 39.919932 196.608309
F 22.375098 34.549932 229.238309
F 17.891398 26.940732 229.445309
F 20.394998 38.539032 229.388309
F 24.915398 36.017832 196.671309
F 20.517098 43.582832 196.656309
F 20.423398 35.934932 196.617309
F 0.056538 24.412432 242.979309
F 22.211498 23.821132 257.724309
F 0.056538 32.132132 242.979309
F 26.863298 32.016832 243.239309
F 0.056539 39.851832 242.979309
F 26.964498 39.552832 243.084309
F 9.042988 24.445732 242.967309
F 9.042988 32.165432 242.967309
F 9.042988 39.885232 242.967309
F 17.956698 24.445732 243.029309
F 17.956698 32.165432 243.029309
F 17.956698 39.885232 243.029309
F 0.036480 27.051432 246.618309
F 26.851598 26.586832 246.750309
F 0.036480 34.771132 246.618309
F 26.998398 34.388532 246.673309
F 0.036480 42.490832 246.618309
F 26.930398 42.085832 247.065309
F 9.017568 27.019032 246.606309
F 9.017568 34.738732 246.606309
F 9.017568 42.458432 246.606309
F 17.931298 27.019032 246.668309
F 17.931298 34.738732 246.668309
F 17.931298 42.458432 246.668309
F 0.121009 27.013432 243.859309
F 27.019898 26.874532 244.033309
F 0.121009 34.733132 243.859309
F 27.074298 34.524332 243.919309
F 0.121009 42.452832 243.859309
F 26.907298 42.121432 244.256309
F 9.036628 27.019032 243.876309
F 9.036628 34.738732 243.876309
F 9.036628 42.458432 243.876309
F 17.950398 27.019032 243.939309
F 17.950398 34.738732 243.939309
F 17.950398 42.458432 243.939309
F 0.136984 24.447632 240.218309
F 31.156498 23.941632 257.612309
F 0.136984 32.167332 240.218309
F 26.642898 31.909332 240.453309
F 0.136984 39.887132 240.218309
F 26.934398 39.691732 240.245309
F 9.062018 24.445732 240.237309
F 9.062018 32.165432 240.237309
F 9.062018 39.885232 240.237309
F 17.975798 24.445732 240.300309
F 17.975798 32.165432 240.300309
F 17.975798 39.885232 240.300309
F 2.346418 30.880232 243.830309
F 29.054898 30.530932 244.266309
F 2.346418 38.600032 243.830309
F 29.194798 38.288532 244.092309
F 24.685398 38.446332 239.412309
F 15.705598 45.894932 261.036309
F 6.791878 30.455532 260.973309
F 26.744298 24.254232 243.000309
F 11.265098 30.878832 243.892309
F 11.265098 38.598532 243.892309
F 6.839838 30.878832 239.312309
F 11.265098 46.318332 243.892309
F 20.060698 30.796932 244.123309
F 20.153198 38.574532 243.975309
F 24.479398 43.379932 257.523309
F 2.370628 28.303832 240.191309
F 28.974598 28.216532 240.480309
F 2.370628 36.023532 240.191309
F 29.180598 35.582132 240.389309
F 2.370628 43.743332 240.191309
F 29.272598 43.585932 240.619309
F 11.290498 28.305632 240.253309
F 11.290498 36.025332 240.253309
F 11.290498 43.745032 240.253309
F 20.090798 28.356732 240.471309
F 20.298698 36.094232 240.352309
F 20.259298 43.689232 240.368309
F 2.350798 28.306532 242.921309
F 29.224098 28.068732 243.225309
F 2.350798 36.026332 242.921309
F 29.384498 35.859132 243.074309
F 2.350798 43.746032 242.921309
F 29.189098 43.326132 243.445309
F 11.271398 28.305632 242.982309
F 11.271398 36.025332 242.982309
F 11.271398 43.745032 242.982309
F 20.334698 28.234732 243.220309
F 20.228798 35.968032 243.037309
F 20.305798 43.529432 243.042309
F 2.327248 30.877532 246.559309
F 29.156398 30.625932 246.977309
F 2.327248 38.597232 246.559309
F 29.089698 38.324232 246.806309
F 2.327248 46.316932 246.559309
F 24.898198 38.153332 229.317309
F 11.245998 30.878832 246.621309
F 11.245998 38.598532 246.621309
F 24.764798 43.462232 235.626309
F 11.245998 46.318332 246.621309
F 20.097098 30.859332 246.751309
F 20.065998 38.451432 246.674309
F 20.065098 30.687832 229.379309
F 4.584978 24.446132 242.935309
F 19.747898 37.799032 261.426309
F 4.584978 32.165832 242.935309
F 31.206598 31.734532 243.212309
F 4.584978 39.885532 242.935309
F 31.439298 39.319132 243.101309
F 13.499898 24.445732 242.998309
F 13.499898 32.165432 242.998309
F 13.499898 39.885232 242.998309
F 22.276198 24.502632 242.946309
F 22.339098 32.063532 243.160309
F 22.371998 39.660632 243.120309
F 4.559728 27.018632 246.574309
F 31.302398 26.475932 246.645309
F 4.559728 34.738332 246.574309
F 31.267198 34.358332 246.921309
F 4.559728 42.458032 246.574309
F 31.545198 41.952632 246.814309
F 13.474398 27.019032 246.637309
F 13.474398 34.738732 246.637309
F 13.474398 42.458432 246.637309
F 22.441798 26.751832 246.733309
F 22.522698 34.501532 246.640309
F 22.329998 42.270232 246.781309
F 4.578478 27.019932 243.845309
F 31.381098 26.610332 243.974309
F 4.578478 34.739632 243.845309
F 31.372398 34.376432 244.125309
F 4.578478 42.459332 243.845309
F 31.224098 41.805832 244.228309
F 13.493498 27.019032 243.907309
F 13.493498 34.738732 243.907309
F 13.493498 42.458432 243.907309
F 22.623998 27.017432 244.062309
F 22.355698 34.753132 243.911309
F 22.518498 42.182632 244.020309
F 4.603598 24.444832 240.206309
F 17.999898 34.728432 229.234309
F 4.603598 32.164532 240.206309
F 31.238898 31.849132 240.570309
F 4.603598 39.884332 240.206309
F 31.183498 39.300632 240.435309
F 13.518898 24.445732 240.268309
F 13.518898 32.165432 240.268309
F 13.518898 39.885232 240.268309
F 22.202098 24.165532 240.323309
F 22.324198 32.023132 240.502309
F 22.499798 39.723832 240.394309
F 6.808088 30.878932 243.861309
F 6.808088 38.598632 243.861309
F 6.808088 23.159232 243.861309
F 24.282598 35.409032 257.796309
F 15.721998 30.878832 243.923309
F 15.721998 38.598532 243.923309
F 24.625298 35.608032 235.825309
F 24.590598 30.770032 244.136309
F 24.708798 38.434632 243.991309
F 24.329598 27.823732 257.517309
F 31.457198 34.358332 229.397309
F 6.833458 28.305532 240.222309
F 6.833458 36.025232 240.222309
F 6.833458 43.745032 240.222309
F 15.747298 28.305632 240.284309
F 15.747298 36.025332 240.284309
F 15.747298 43.745032 240.284309
F 24.690598 28.030632 240.312309
F 24.568698 35.804632 240.351309
F 24.698298 43.630932 240.374309
F 6.814468 28.305632 242.951309
F 6.814468 36.025332 242.951309
F 6.814468 43.745032 242.951309
F 15.728298 28.305632 243.013309
F 15.728298 36.025332 243.013309
F 15.728298 43.745032 243.013309
F 24.920598 28.131332 243.120309
F 24.754798 35.848232 243.091309
F 24.763398 43.254232 243.101309
F 6.789078 30.878832 246.590309
F 6.789078 38.598532 246.590309
F 6.789078 46.318232 246.590309
F 15.702898 30.878832 246.652309
F 15.702898 38.598532 246.652309
F 24.656898 28.166332 235.880309
F 24.654998 30.556632 246.737309
F 24.735798 38.419732 246.822309
F 15.629198 43.739232 257.539309
F 26.955998 24.138132 233.094309
F 0.016748 24.414332 250.256309
F 26.709698 23.921832 257.554309
F 0.016748 32.134032 250.256309
F 26.957998 31.769532 250.304309
F 0.016748 39.853732 250.256309
F 26.841998 39.600932 250.651309
F 8.992178 24.445732 250.245309
F 8.992178 32.165432 250.245309
F 8.992178 39.885232 250.245309
F 17.905898 24.445732 250.307309
F 17.905898 32.165432 250.307309
F 17.905898 39.885232 250.307309
F 0.114714 27.056632 232.065309
F 20.040398 23.019832 253.835309
F 26.819798 26.835732 232.248309
F 26.681098 26.450432 253.916309
F 0.114715 34.776432 232.065309
F 6.791878 45.895032 260.973309
F 26.665898 34.350832 232.125309
F 26.724498 34.504232 254.040309
F 0.114715 42.496132 232.065309
F 6.839838 46.318332 239.312309
F 27.152198 42.245732 232.155309
F 26.703298 41.966632 254.284309
F 9.119178 27.019032 232.050309
F 8.966758 27.019032 253.883309
F 9.119178 34.738732 232.050309
F 8.966758 34.738732 253.883309
F 9.119178 42.458432 232.050309
F 8.966758 42.458432 253.883309
F 17.830698 26.936432 232.073309
F 17.880498 27.019032 253.945309
F 17.910198 34.705132 231.871309
F 17.880498 34.738732 253.945309
F 17.996998 42.487832 231.946309
F 17.880498 42.458432 253.945309
F 0.089010 27.005732 251.142309
F 18.115898 42.430532 229.228309
F 26.820998 26.727732 251.219309
F 0.089010 34.725432 251.142309
F 31.376698 23.760332 247.636309
F 26.813898 34.411632 251.239309
F 0.089010 42.445132 251.142309
F 24.751198 45.999432 236.629309
F 26.986798 42.127332 251.520309
F 9.138238 27.019032 229.320309
F 8.985818 27.019032 251.154309
F 9.138238 34.738732 229.320309
F 8.985818 34.738732 251.154309
F 9.138238 42.458432 229.320309
F 8.985818 42.458432 251.154309
F 29.197698 45.921332 229.390309
F 17.899598 27.019032 251.217309
F 31.410498 26.613132 229.368309
F 17.899598 34.738732 251.217309
F 29.193598 38.102132 229.504309
F 17.899598 42.458432 251.217309
F 0.105021 24.455132 247.501309
F 27.001998 23.969532 247.483309
F 0.105021 32.174932 247.501309
F 26.731098 31.776132 247.641309
F 0.105021 39.894632 247.501309
F 27.022798 39.561832 247.912309
F 9.011208 24.445732 247.515309
F 9.011208 32.165432 247.515309
F 9.011208 39.885232 247.515309
F 17.924998 24.445732 247.578309
F 17.924998 32.165432 247.578309
F 17.924998 39.885232 247.578309
F 2.440848 30.882332 229.273309
F 2.297658 30.879632 251.108309
F 20.122898 23.031932 251.127309
F 29.091098 30.426632 251.214309
F 2.440848 38.602032 229.273309
F 2.297658 38.599332 251.108309
F 20.255798 46.135332 236.815309
F 29.007798 38.140432 251.644309
F 31.040998 26.286832 261.369309
F 24.501398 30.669732 239.582309
F 15.779098 43.745032 235.735309
F 15.629198 36.019432 257.539309
F 15.779098 36.025332 235.735309
F 15.629198 28.299732 257.539309
F 31.110898 33.853632 261.260309
F 26.803898 26.742732 229.589309
F 11.366698 30.878832 229.336309
F 11.214298 30.878832 251.170309
F 11.366698 38.598532 229.336309
F 11.214298 38.598532 251.170309
F 15.779098 28.305632 235.735309
F 6.715548 43.739332 257.477309
F 11.366698 46.318332 229.336309
F 11.214298 46.318332 251.170309
F 28.682298 45.608132 261.373309
F 19.962198 30.694132 251.232309
F 31.451798 24.038632 243.042309
F 20.101698 38.592532 251.362309
F 6.865218 43.745032 235.673309
F 6.715548 36.019532 257.477309
F 2.322038 28.304532 247.469309
F 29.160898 27.974632 247.775309
F 2.322038 36.024232 247.469309
F 29.077298 35.779632 247.787309
F 2.322038 43.743932 247.469309
F 29.343298 43.356832 247.787309
F 11.239698 28.305632 247.531309
F 11.239698 36.025332 247.531309
F 11.239698 43.745032 247.531309
F 20.297298 28.182232 247.544309
F 20.183698 35.898032 247.382309
F 20.141398 43.605132 247.669309
F 2.303808 28.307432 250.198309
F 29.136998 27.839932 250.510309
F 2.303808 36.027132 250.198309
[truncated: 2,110,047 more chars]
