# Supplementary material for: Molecular-resolution imaging of ice crystallized from liquid water by cryogenic liquid-cell TEM
Source: Nat Commun. 2025 Sep 25;16:8342. doi: 10.1038/s41467-025-62451-0 (PMC12462463; doi:10.1038/s41467-025-62451-0)
Supplement: Supplementary file 9 — Supplementary Data 1 [file 41467_2025_62451_MOESM9_ESM.zip › supercell_5_3_12/0.4/input.xyz]

76959
F76959
F 1.803351 1.286291 2.728573
F 1.650956 1.286291 24.557148
F 1.498562 1.286291 46.385723
F 1.346167 1.286291 68.214299
F 1.193772 1.286291 90.042874
F 1.041378 1.286291 111.871450
F 0.888983 1.286291 133.700025
F 0.736588 1.286291 155.528600
F 0.584194 1.286291 177.357176
F 0.431799 1.286291 199.185751
F 0.279404 1.286291 221.014327
F 0.127010 1.286291 242.842902
F 1.803351 24.439548 2.728573
F 1.650956 24.439548 24.557148
F 1.498562 24.439548 46.385723
F 1.346167 24.439548 68.214299
F 1.193772 24.439548 90.042874
F 1.041378 24.439548 111.871450
F 0.888983 24.439548 133.700025
F 0.736588 24.439548 155.528600
F 0.584194 24.439548 177.357176
F 0.431799 24.439548 199.185751
F 0.279404 24.439548 221.014327
F 0.127010 24.439548 242.842902
F 1.803351 47.592806 2.728573
F 1.650956 47.592806 24.557148
F 1.498562 47.592806 46.385723
F 1.346167 47.592806 68.214299
F 1.193772 47.592806 90.042874
F 1.041378 47.592806 111.871450
F 0.888983 47.592806 133.700025
F 0.736588 47.592806 155.528600
F 0.584194 47.592806 177.357176
F 0.431799 47.592806 199.185751
F 0.279404 47.592806 221.014327
F 0.127010 47.592806 242.842902
F 28.537803 1.286291 2.915217
F 28.385408 1.286291 24.743792
F 28.233013 1.286291 46.572367
F 28.080618 1.286291 68.400943
F 27.928224 1.286291 90.229518
F 27.775829 1.286291 112.058095
F 27.623434 1.286291 133.886670
F 27.471040 1.286291 155.715245
F 27.318645 1.286291 177.543821
F 27.166250 1.286291 199.372396
F 27.013856 1.286291 221.200972
F 26.861461 1.286291 243.029547
F 28.537803 24.439548 2.915217
F 28.385408 24.439548 24.743792
F 28.233013 24.439548 46.572367
F 28.080618 24.439548 68.400943
F 27.928224 24.439548 90.229518
F 27.775829 24.439548 112.058095
F 27.623434 24.439548 133.886670
F 27.471040 24.439548 155.715245
F 27.318645 24.439548 177.543821
F 27.166250 24.439548 199.372396
F 27.013856 24.439548 221.200972
F 26.861461 24.439548 243.029547
F 28.537803 47.592806 2.915217
F 28.385408 47.592806 24.743792
F 28.233013 47.592806 46.572367
F 28.080618 47.592806 68.400943
F 27.928224 47.592806 90.229518
F 27.775829 47.592806 112.058095
F 27.623434 47.592806 133.886670
F 27.471040 47.592806 155.715245
F 27.318645 47.592806 177.543821
F 27.166250 47.592806 199.372396
F 27.013856 47.592806 221.200972
F 26.861461 47.592806 243.029547
F 55.272254 1.286291 3.101862
F 55.119859 1.286291 24.930437
F 54.967465 1.286291 46.759012
F 54.815070 1.286291 68.587588
F 54.662675 1.286291 90.416163
F 54.510281 1.286291 112.244739
F 54.357886 1.286291 134.073314
F 54.205491 1.286291 155.901889
F 54.053097 1.286291 177.730465
F 53.900702 1.286291 199.559040
F 53.748307 1.286291 221.387616
F 53.595913 1.286291 243.216191
F 55.272254 24.439548 3.101862
F 55.119859 24.439548 24.930437
F 54.967465 24.439548 46.759012
F 54.815070 24.439548 68.587588
F 54.662675 24.439548 90.416163
F 54.510281 24.439548 112.244739
F 54.357886 24.439548 134.073314
F 54.205491 24.439548 155.901889
F 54.053097 24.439548 177.730465
F 53.900702 24.439548 199.559040
F 53.748307 24.439548 221.387616
F 53.595913 24.439548 243.216191
F 55.272254 47.592806 3.101862
F 55.119859 47.592806 24.930437
F 54.967465 47.592806 46.759012
F 54.815070 47.592806 68.587588
F 54.662675 47.592806 90.416163
F 54.510281 47.592806 112.244739
F 54.357886 47.592806 134.073314
F 54.205491 47.592806 155.901889
F 54.053097 47.592806 177.730465
F 53.900702 47.592806 199.559040
F 53.748307 47.592806 221.387616
F 53.595913 47.592806 243.216191
F 1.803351 9.004040 2.728573
F 1.650956 9.004040 24.557148
F 1.498562 9.004040 46.385723
F 1.346167 9.004040 68.214299
F 1.193772 9.004040 90.042874
F 1.041378 9.004040 111.871450
F 0.888983 9.004040 133.700025
F 0.736588 9.004040 155.528600
F 0.584194 9.004040 177.357176
F 0.431799 9.004040 199.185751
F 0.279404 9.004040 221.014327
F 0.127010 9.004040 242.842902
F 1.803351 32.157298 2.728573
F 1.650956 32.157298 24.557148
F 1.498562 32.157298 46.385723
F 1.346167 32.157298 68.214299
F 1.193772 32.157298 90.042874
F 1.041378 32.157298 111.871450
F 0.888983 32.157298 133.700025
F 0.736588 32.157298 155.528600
F 0.584194 32.157298 177.357176
F 0.431799 32.157298 199.185751
F 0.279404 32.157298 221.014327
F 0.127010 32.157298 242.842902
F 1.803351 55.310555 2.728573
F 1.650956 55.310555 24.557148
F 1.498562 55.310555 46.385723
F 1.346167 55.310555 68.214299
F 1.193772 55.310555 90.042874
F 1.041378 55.310555 111.871450
F 0.888983 55.310555 133.700025
F 0.736588 55.310555 155.528600
F 0.584194 55.310555 177.357176
F 0.431799 55.310555 199.185751
F 0.279404 55.310555 221.014327
F 0.127010 55.310555 242.842902
F 28.537803 9.004040 2.915217
F 28.385408 9.004040 24.743792
F 28.233013 9.004040 46.572367
F 28.080618 9.004040 68.400943
F 27.928224 9.004040 90.229518
F 27.775829 9.004040 112.058095
F 27.623434 9.004040 133.886670
F 27.471040 9.004040 155.715245
F 27.318645 9.004040 177.543821
F 27.166250 9.004040 199.372396
F 27.013856 9.004040 221.200972
F 26.861461 9.004040 243.029547
F 28.537803 32.157298 2.915217
F 28.385408 32.157298 24.743792
F 28.233013 32.157298 46.572367
F 28.080618 32.157298 68.400943
F 27.928224 32.157298 90.229518
F 27.775829 32.157298 112.058095
F 27.623434 32.157298 133.886670
F 27.471040 32.157298 155.715245
F 27.318645 32.157298 177.543821
F 27.166250 32.157298 199.372396
F 27.013856 32.157298 221.200972
F 26.861461 32.157298 243.029547
F 28.537803 55.310555 2.915217
F 28.385408 55.310555 24.743792
F 28.233013 55.310555 46.572367
F 28.080618 55.310555 68.400943
F 27.928224 55.310555 90.229518
F 27.775829 55.310555 112.058095
F 27.623434 55.310555 133.886670
F 27.471040 55.310555 155.715245
F 27.318645 55.310555 177.543821
F 27.166250 55.310555 199.372396
F 27.013856 55.310555 221.200972
F 26.861461 55.310555 243.029547
F 55.272254 9.004040 3.101862
F 55.119859 9.004040 24.930437
F 54.967465 9.004040 46.759012
F 54.815070 9.004040 68.587588
F 54.662675 9.004040 90.416163
F 54.510281 9.004040 112.244739
F 54.357886 9.004040 134.073314
F 54.205491 9.004040 155.901889
F 54.053097 9.004040 177.730465
F 53.900702 9.004040 199.559040
F 53.748307 9.004040 221.387616
F 53.595913 9.004040 243.216191
F 55.272254 32.157298 3.101862
F 55.119859 32.157298 24.930437
F 54.967465 32.157298 46.759012
F 54.815070 32.157298 68.587588
F 54.662675 32.157298 90.416163
F 54.510281 32.157298 112.244739
F 54.357886 32.157298 134.073314
F 54.205491 32.157298 155.901889
F 54.053097 32.157298 177.730465
F 53.900702 32.157298 199.559040
F 53.748307 32.157298 221.387616
F 53.595913 32.157298 243.216191
F 55.272254 55.310555 3.101862
F 55.119859 55.310555 24.930437
F 54.967465 55.310555 46.759012
F 54.815070 55.310555 68.587588
F 54.662675 55.310555 90.416163
F 54.510281 55.310555 112.244739
F 54.357886 55.310555 134.073314
F 54.205491 55.310555 155.901889
F 54.053097 55.310555 177.730465
F 53.900702 55.310555 199.559040
F 53.748307 55.310555 221.387616
F 53.595913 55.310555 243.216191
F 1.803351 16.721795 2.728573
F 1.650956 16.721795 24.557149
F 1.498562 16.721795 46.385724
F 1.346167 16.721795 68.214300
F 1.193772 16.721795 90.042875
F 1.041378 16.721795 111.871450
F 0.888983 16.721795 133.700026
F 0.736588 16.721795 155.528601
F 0.584194 16.721795 177.357177
F 0.431799 16.721795 199.185752
F 0.279404 16.721795 221.014327
F 0.127010 16.721795 242.842903
F 1.803351 39.875053 2.728573
F 1.650956 39.875053 24.557149
F 1.498562 39.875053 46.385724
F 1.346167 39.875053 68.214300
F 1.193772 39.875053 90.042875
F 1.041378 39.875053 111.871450
F 0.888983 39.875053 133.700026
F 0.736588 39.875053 155.528601
F 0.584194 39.875053 177.357177
F 0.431799 39.875053 199.185752
F 0.279404 39.875053 221.014327
F 0.127010 39.875053 242.842903
F 1.803351 63.028310 2.728573
F 1.650956 63.028310 24.557149
F 1.498562 63.028310 46.385724
F 1.346167 63.028310 68.214300
F 1.193772 63.028310 90.042875
F 1.041378 63.028310 111.871450
F 0.888983 63.028310 133.700026
F 0.736588 63.028310 155.528601
F 0.584194 63.028310 177.357177
F 0.431799 63.028310 199.185752
F 0.279404 63.028310 221.014327
F 0.127010 63.028310 242.842903
F 28.537803 16.721795 2.915217
F 28.385408 16.721795 24.743793
F 28.233013 16.721795 46.572368
F 28.080618 16.721795 68.400944
F 27.928224 16.721795 90.229519
F 27.775829 16.721795 112.058095
F 27.623434 16.721795 133.886671
F 27.471040 16.721795 155.715246
F 27.318645 16.721795 177.543822
F 27.166250 16.721795 199.372397
F 27.013856 16.721795 221.200972
F 26.861461 16.721795 243.029548
F 28.537803 39.875053 2.915217
F 28.385408 39.875053 24.743793
F 28.233013 39.875053 46.572368
F 28.080618 39.875053 68.400944
F 27.928224 39.875053 90.229519
F 27.775829 39.875053 112.058095
F 27.623434 39.875053 133.886671
F 27.471040 39.875053 155.715246
F 27.318645 39.875053 177.543822
F 27.166250 39.875053 199.372397
F 27.013856 39.875053 221.200972
F 26.861461 39.875053 243.029548
F 28.537803 63.028310 2.915217
F 28.385408 63.028310 24.743793
F 28.233013 63.028310 46.572368
F 28.080618 63.028310 68.400944
F 27.928224 63.028310 90.229519
F 27.775829 63.028310 112.058095
F 27.623434 63.028310 133.886671
F 27.471040 63.028310 155.715246
F 27.318645 63.028310 177.543822
F 27.166250 63.028310 199.372397
F 27.013856 63.028310 221.200972
F 26.861461 63.028310 243.029548
F 55.272254 16.721795 3.101862
F 55.119859 16.721795 24.930438
F 54.967465 16.721795 46.759013
F 54.815070 16.721795 68.587589
F 54.662675 16.721795 90.416164
F 54.510281 16.721795 112.244739
F 54.357886 16.721795 134.073315
F 54.205491 16.721795 155.901890
F 54.053097 16.721795 177.730466
F 53.900702 16.721795 199.559041
F 53.748307 16.721795 221.387616
F 53.595913 16.721795 243.216192
F 55.272254 39.875053 3.101862
F 55.119859 39.875053 24.930438
F 54.967465 39.875053 46.759013
F 54.815070 39.875053 68.587589
F 54.662675 39.875053 90.416164
F 54.510281 39.875053 112.244739
F 54.357886 39.875053 134.073315
F 54.205491 39.875053 155.901890
F 54.053097 39.875053 177.730466
F 53.900702 39.875053 199.559041
F 53.748307 39.875053 221.387616
F 53.595913 39.875053 243.216192
F 55.272254 63.028310 3.101862
F 55.119859 63.028310 24.930438
F 54.967465 63.028310 46.759013
F 54.815070 63.028310 68.587589
F 54.662675 63.028310 90.416164
F 54.510281 63.028310 112.244739
F 54.357886 63.028310 134.073315
F 54.205491 63.028310 155.901890
F 54.053097 63.028310 177.730466
F 53.900702 63.028310 199.559041
F 53.748307 63.028310 221.387616
F 53.595913 63.028310 243.216192
F 10.714831 1.286291 2.790787
F 10.562436 1.286291 24.619363
F 10.410042 1.286291 46.447939
F 10.257647 1.286291 68.276514
F 10.105252 1.286291 90.105089
F 9.952857 1.286291 111.933665
F 9.800463 1.286291 133.762240
F 9.648068 1.286291 155.590816
F 9.495673 1.286291 177.419391
F 9.343279 1.286291 199.247966
F 9.190884 1.286291 221.076542
F 9.038489 1.286291 242.905117
F 10.714831 24.439548 2.790787
F 10.562436 24.439548 24.619363
F 10.410042 24.439548 46.447939
F 10.257647 24.439548 68.276514
F 10.105252 24.439548 90.105089
F 9.952857 24.439548 111.933665
F 9.800463 24.439548 133.762240
F 9.648068 24.439548 155.590816
F 9.495673 24.439548 177.419391
F 9.343279 24.439548 199.247966
F 9.190884 24.439548 221.076542
F 9.038489 24.439548 242.905117
F 10.714831 47.592806 2.790787
F 10.562436 47.592806 24.619363
F 10.410042 47.592806 46.447939
F 10.257647 47.592806 68.276514
F 10.105252 47.592806 90.105089
F 9.952857 47.592806 111.933665
F 9.800463 47.592806 133.762240
F 9.648068 47.592806 155.590816
F 9.495673 47.592806 177.419391
F 9.343279 47.592806 199.247966
F 9.190884 47.592806 221.076542
F 9.038489 47.592806 242.905117
F 37.449282 1.286291 2.977432
F 37.296888 1.286291 24.806007
F 37.144493 1.286291 46.634583
F 36.992098 1.286291 68.463158
F 36.839704 1.286291 90.291733
F 36.687309 1.286291 112.120309
F 36.534914 1.286291 133.948884
F 36.382520 1.286291 155.777460
F 36.230125 1.286291 177.606035
F 36.077730 1.286291 199.434611
F 35.925336 1.286291 221.263187
F 35.772941 1.286291 243.091762
F 37.449282 24.439548 2.977432
F 37.296888 24.439548 24.806007
F 37.144493 24.439548 46.634583
F 36.992098 24.439548 68.463158
F 36.839704 24.439548 90.291733
F 36.687309 24.439548 112.120309
F 36.534914 24.439548 133.948884
F 36.382520 24.439548 155.777460
F 36.230125 24.439548 177.606035
F 36.077730 24.439548 199.434611
F 35.925336 24.439548 221.263187
F 35.772941 24.439548 243.091762
F 37.449282 47.592806 2.977432
F 37.296888 47.592806 24.806007
F 37.144493 47.592806 46.634583
F 36.992098 47.592806 68.463158
F 36.839704 47.592806 90.291733
F 36.687309 47.592806 112.120309
F 36.534914 47.592806 133.948884
F 36.382520 47.592806 155.777460
F 36.230125 47.592806 177.606035
F 36.077730 47.592806 199.434611
F 35.925336 47.592806 221.263187
F 35.772941 47.592806 243.091762
F 64.183735 1.286291 3.164077
F 64.031340 1.286291 24.992652
F 63.878945 1.286291 46.821228
F 63.726551 1.286291 68.649803
F 63.574156 1.286291 90.478378
F 63.421761 1.286291 112.306954
F 63.269367 1.286291 134.135529
F 63.116972 1.286291 155.964105
F 62.964577 1.286291 177.792680
F 62.812183 1.286291 199.621255
F 62.659788 1.286291 221.449831
F 62.507393 1.286291 243.278406
F 64.183735 24.439548 3.164077
F 64.031340 24.439548 24.992652
F 63.878945 24.439548 46.821228
F 63.726551 24.439548 68.649803
F 63.574156 24.439548 90.478378
F 63.421761 24.439548 112.306954
F 63.269367 24.439548 134.135529
F 63.116972 24.439548 155.964105
F 62.964577 24.439548 177.792680
F 62.812183 24.439548 199.621255
F 62.659788 24.439548 221.449831
F 62.507393 24.439548 243.278406
F 64.183735 47.592806 3.164077
F 64.031340 47.592806 24.992652
F 63.878945 47.592806 46.821228
F 63.726551 47.592806 68.649803
F 63.574156 47.592806 90.478378
F 63.421761 47.592806 112.306954
F 63.269367 47.592806 134.135529
F 63.116972 47.592806 155.964105
F 62.964577 47.592806 177.792680
F 62.812183 47.592806 199.621255
F 62.659788 47.592806 221.449831
F 62.507393 47.592806 243.278406
F 10.714831 9.004040 2.790787
F 10.562436 9.004040 24.619363
F 10.410042 9.004040 46.447939
F 10.257647 9.004040 68.276514
F 10.105252 9.004040 90.105089
F 9.952857 9.004040 111.933665
F 9.800463 9.004040 133.762240
F 9.648068 9.004040 155.590816
F 9.495673 9.004040 177.419391
F 9.343279 9.004040 199.247966
F 9.190884 9.004040 221.076542
F 9.038489 9.004040 242.905117
F 10.714831 32.157298 2.790787
F 10.562436 32.157298 24.619363
F 10.410042 32.157298 46.447939
F 10.257647 32.157298 68.276514
F 10.105252 32.157298 90.105089
F 9.952857 32.157298 111.933665
F 9.800463 32.157298 133.762240
F 9.648068 32.157298 155.590816
F 9.495673 32.157298 177.419391
F 9.343279 32.157298 199.247966
F 9.190884 32.157298 221.076542
F 9.038489 32.157298 242.905117
F 10.714831 55.310555 2.790787
F 10.562436 55.310555 24.619363
F 10.410042 55.310555 46.447939
F 10.257647 55.310555 68.276514
F 10.105252 55.310555 90.105089
F 9.952857 55.310555 111.933665
F 9.800463 55.310555 133.762240
F 9.648068 55.310555 155.590816
F 9.495673 55.310555 177.419391
F 9.343279 55.310555 199.247966
F 9.190884 55.310555 221.076542
F 9.038489 55.310555 242.905117
F 37.449282 9.004040 2.977432
F 37.296888 9.004040 24.806007
F 37.144493 9.004040 46.634583
F 36.992098 9.004040 68.463158
F 36.839704 9.004040 90.291733
F 36.687309 9.004040 112.120309
F 36.534914 9.004040 133.948884
F 36.382520 9.004040 155.777460
F 36.230125 9.004040 177.606035
F 36.077730 9.004040 199.434611
F 35.925336 9.004040 221.263187
F 35.772941 9.004040 243.091762
F 37.449282 32.157298 2.977432
F 37.296888 32.157298 24.806007
F 37.144493 32.157298 46.634583
F 36.992098 32.157298 68.463158
F 36.839704 32.157298 90.291733
F 36.687309 32.157298 112.120309
F 36.534914 32.157298 133.948884
F 36.382520 32.157298 155.777460
F 36.230125 32.157298 177.606035
F 36.077730 32.157298 199.434611
F 35.925336 32.157298 221.263187
F 35.772941 32.157298 243.091762
F 37.449282 55.310555 2.977432
F 37.296888 55.310555 24.806007
F 37.144493 55.310555 46.634583
F 36.992098 55.310555 68.463158
F 36.839704 55.310555 90.291733
F 36.687309 55.310555 112.120309
F 36.534914 55.310555 133.948884
F 36.382520 55.310555 155.777460
F 36.230125 55.310555 177.606035
F 36.077730 55.310555 199.434611
F 35.925336 55.310555 221.263187
F 35.772941 55.310555 243.091762
F 64.183735 9.004040 3.164077
F 64.031340 9.004040 24.992652
F 63.878945 9.004040 46.821228
F 63.726551 9.004040 68.649803
F 63.574156 9.004040 90.478378
F 63.421761 9.004040 112.306954
F 63.269367 9.004040 134.135529
F 63.116972 9.004040 155.964105
F 62.964577 9.004040 177.792680
F 62.812183 9.004040 199.621255
F 62.659788 9.004040 221.449831
F 62.507393 9.004040 243.278406
F 64.183735 32.157298 3.164077
F 64.031340 32.157298 24.992652
F 63.878945 32.157298 46.821228
F 63.726551 32.157298 68.649803
F 63.574156 32.157298 90.478378
F 63.421761 32.157298 112.306954
F 63.269367 32.157298 134.135529
F 63.116972 32.157298 155.964105
F 62.964577 32.157298 177.792680
F 62.812183 32.157298 199.621255
F 62.659788 32.157298 221.449831
F 62.507393 32.157298 243.278406
F 64.183735 55.310555 3.164077
F 64.031340 55.310555 24.992652
F 63.878945 55.310555 46.821228
F 63.726551 55.310555 68.649803
F 63.574156 55.310555 90.478378
F 63.421761 55.310555 112.306954
F 63.269367 55.310555 134.135529
F 63.116972 55.310555 155.964105
F 62.964577 55.310555 177.792680
F 62.812183 55.310555 199.621255
F 62.659788 55.310555 221.449831
F 62.507393 55.310555 243.278406
F 10.714831 16.721795 2.790788
F 10.562436 16.721795 24.619364
F 10.410042 16.721795 46.447939
F 10.257647 16.721795 68.276515
F 10.105252 16.721795 90.105090
F 9.952857 16.721795 111.933666
F 9.800463 16.721795 133.762241
F 9.648068 16.721795 155.590816
F 9.495673 16.721795 177.419392
F 9.343279 16.721795 199.247967
F 9.190884 16.721795 221.076543
F 9.038489 16.721795 242.905118
F 10.714831 39.875053 2.790788
F 10.562436 39.875053 24.619364
F 10.410042 39.875053 46.447939
F 10.257647 39.875053 68.276515
F 10.105252 39.875053 90.105090
F 9.952857 39.875053 111.933666
F 9.800463 39.875053 133.762241
F 9.648068 39.875053 155.590816
F 9.495673 39.875053 177.419392
F 9.343279 39.875053 199.247967
F 9.190884 39.875053 221.076543
F 9.038489 39.875053 242.905118
F 10.714831 63.028310 2.790788
F 10.562436 63.028310 24.619364
F 10.410042 63.028310 46.447939
F 10.257647 63.028310 68.276515
F 10.105252 63.028310 90.105090
F 9.952857 63.028310 111.933666
F 9.800463 63.028310 133.762241
F 9.648068 63.028310 155.590816
F 9.495673 63.028310 177.419392
F 9.343279 63.028310 199.247967
F 9.190884 63.028310 221.076543
F 9.038489 63.028310 242.905118
F 37.449282 16.721795 2.977433
F 37.296888 16.721795 24.806008
F 37.144493 16.721795 46.634583
F 36.992098 16.721795 68.463159
F 36.839704 16.721795 90.291734
F 36.687309 16.721795 112.120310
F 36.534914 16.721795 133.948885
F 36.382520 16.721795 155.777460
F 36.230125 16.721795 177.606036
F 36.077730 16.721795 199.434612
F 35.925336 16.721795 221.263188
F 35.772941 16.721795 243.091763
F 37.449282 39.875053 2.977433
F 37.296888 39.875053 24.806008
F 37.144493 39.875053 46.634583
F 36.992098 39.875053 68.463159
F 36.839704 39.875053 90.291734
F 36.687309 39.875053 112.120310
F 36.534914 39.875053 133.948885
F 36.382520 39.875053 155.777460
F 36.230125 39.875053 177.606036
F 36.077730 39.875053 199.434612
F 35.925336 39.875053 221.263188
F 35.772941 39.875053 243.091763
F 37.449282 63.028310 2.977433
F 37.296888 63.028310 24.806008
F 37.144493 63.028310 46.634583
F 36.992098 63.028310 68.463159
F 36.839704 63.028310 90.291734
F 36.687309 63.028310 112.120310
F 36.534914 63.028310 133.948885
F 36.382520 63.028310 155.777460
F 36.230125 63.028310 177.606036
F 36.077730 63.028310 199.434612
F 35.925336 63.028310 221.263188
F 35.772941 63.028310 243.091763
F 64.183735 16.721795 3.164078
F 64.031340 16.721795 24.992653
F 63.878945 16.721795 46.821228
F 63.726551 16.721795 68.649804
F 63.574156 16.721795 90.478379
F 63.421761 16.721795 112.306955
F 63.269367 16.721795 134.135530
F 63.116972 16.721795 155.964105
F 62.964577 16.721795 177.792681
F 62.812183 16.721795 199.621256
F 62.659788 16.721795 221.449832
F 62.507393 16.721795 243.278407
F 64.183735 39.875053 3.164078
F 64.031340 39.875053 24.992653
F 63.878945 39.875053 46.821228
F 63.726551 39.875053 68.649804
F 63.574156 39.875053 90.478379
F 63.421761 39.875053 112.306955
F 63.269367 39.875053 134.135530
F 63.116972 39.875053 155.964105
F 62.964577 39.875053 177.792681
F 62.812183 39.875053 199.621256
F 62.659788 39.875053 221.449832
F 62.507393 39.875053 243.278407
F 64.183735 63.028310 3.164078
F 64.031340 63.028310 24.992653
F 63.878945 63.028310 46.821228
F 63.726551 63.028310 68.649804
F 63.574156 63.028310 90.478379
F 63.421761 63.028310 112.306955
F 63.269367 63.028310 134.135530
F 63.116972 63.028310 155.964105
F 62.964577 63.028310 177.792681
F 62.812183 63.028310 199.621256
F 62.659788 63.028310 221.449832
F 62.507393 63.028310 243.278407
F 19.626317 1.286290 2.853003
F 19.473922 1.286290 24.681578
F 19.321527 1.286290 46.510154
F 19.169133 1.286290 68.338730
F 19.016738 1.286290 90.167305
F 18.864343 1.286290 111.995881
F 18.711949 1.286290 133.824456
F 18.559554 1.286290 155.653032
F 18.407159 1.286290 177.481607
F 18.254765 1.286290 199.310182
F 18.102370 1.286290 221.138758
F 17.949975 1.286290 242.967333
F 19.626317 24.439547 2.853003
F 19.473922 24.439547 24.681578
F 19.321527 24.439547 46.510154
F 19.169133 24.439547 68.338730
F 19.016738 24.439547 90.167305
F 18.864343 24.439547 111.995881
F 18.711949 24.439547 133.824456
F 18.559554 24.439547 155.653032
F 18.407159 24.439547 177.481607
F 18.254765 24.439547 199.310182
F 18.102370 24.439547 221.138758
F 17.949975 24.439547 242.967333
F 19.626317 47.592805 2.853003
F 19.473922 47.592805 24.681578
F 19.321527 47.592805 46.510154
F 19.169133 47.592805 68.338730
F 19.016738 47.592805 90.167305
F 18.864343 47.592805 111.995881
F 18.711949 47.592805 133.824456
F 18.559554 47.592805 155.653032
F 18.407159 47.592805 177.481607
F 18.254765 47.592805 199.310182
F 18.102370 47.592805 221.138758
F 17.949975 47.592805 242.967333
F 46.360769 1.286290 3.039648
F 46.208375 1.286290 24.868223
F 46.055980 1.286290 46.696799
F 45.903585 1.286290 68.525374
F 45.751190 1.286290 90.353949
F 45.598796 1.286290 112.182525
F 45.446401 1.286290 134.011100
F 45.294006 1.286290 155.839676
F 45.141612 1.286290 177.668251
F 44.989217 1.286290 199.496826
F 44.836822 1.286290 221.325403
F 44.684428 1.286290 243.153978
F 46.360769 24.439547 3.039648
F 46.208375 24.439547 24.868223
F 46.055980 24.439547 46.696799
F 45.903585 24.439547 68.525374
F 45.751190 24.439547 90.353949
F 45.598796 24.439547 112.182525
F 45.446401 24.439547 134.011100
F 45.294006 24.439547 155.839676
F 45.141612 24.439547 177.668251
F 44.989217 24.439547 199.496826
F 44.836822 24.439547 221.325403
F 44.684428 24.439547 243.153978
F 46.360769 47.592805 3.039648
F 46.208375 47.592805 24.868223
F 46.055980 47.592805 46.696799
F 45.903585 47.592805 68.525374
F 45.751190 47.592805 90.353949
F 45.598796 47.592805 112.182525
F 45.446401 47.592805 134.011100
F 45.294006 47.592805 155.839676
F 45.141612 47.592805 177.668251
F 44.989217 47.592805 199.496826
F 44.836822 47.592805 221.325403
F 44.684428 47.592805 243.153978
F 19.626317 9.004039 2.853003
F 19.473922 9.004039 24.681578
F 19.321527 9.004039 46.510154
F 19.169133 9.004039 68.338730
F 19.016738 9.004039 90.167305
F 18.864343 9.004039 111.995881
F 18.711949 9.004039 133.824456
F 18.559554 9.004039 155.653031
F 18.407159 9.004039 177.481607
F 18.254765 9.004039 199.310182
F 18.102370 9.004039 221.138758
F 17.949975 9.004039 242.967333
F 19.626317 32.157297 2.853003
F 19.473922 32.157297 24.681578
F 19.321527 32.157297 46.510154
F 19.169133 32.157297 68.338730
F 19.016738 32.157297 90.167305
F 18.864343 32.157297 111.995881
F 18.711949 32.157297 133.824456
F 18.559554 32.157297 155.653031
F 18.407159 32.157297 177.481607
F 18.254765 32.157297 199.310182
F 18.102370 32.157297 221.138758
F 17.949975 32.157297 242.967333
F 19.626317 55.310554 2.853003
F 19.473922 55.310554 24.681578
F 19.321527 55.310554 46.510154
F 19.169133 55.310554 68.338730
F 19.016738 55.310554 90.167305
F 18.864343 55.310554 111.995881
F 18.711949 55.310554 133.824456
F 18.559554 55.310554 155.653031
F 18.407159 55.310554 177.481607
F 18.254765 55.310554 199.310182
F 18.102370 55.310554 221.138758
F 17.949975 55.310554 242.967333
F 46.360769 9.004039 3.039648
F 46.208375 9.004039 24.868223
F 46.055980 9.004039 46.696799
F 45.903585 9.004039 68.525374
F 45.751190 9.004039 90.353949
F 45.598796 9.004039 112.182525
F 45.446401 9.004039 134.011100
F 45.294006 9.004039 155.839675
F 45.141612 9.004039 177.668251
F 44.989217 9.004039 199.496826
F 44.836822 9.004039 221.325403
F 44.684428 9.004039 243.153978
F 46.360769 32.157297 3.039648
F 46.208375 32.157297 24.868223
F 46.055980 32.157297 46.696799
F 45.903585 32.157297 68.525374
F 45.751190 32.157297 90.353949
F 45.598796 32.157297 112.182525
F 45.446401 32.157297 134.011100
F 45.294006 32.157297 155.839675
F 45.141612 32.157297 177.668251
F 44.989217 32.157297 199.496826
F 44.836822 32.157297 221.325403
F 44.684428 32.157297 243.153978
F 46.360769 55.310554 3.039648
F 46.208375 55.310554 24.868223
F 46.055980 55.310554 46.696799
F 45.903585 55.310554 68.525374
F 45.751190 55.310554 90.353949
F 45.598796 55.310554 112.182525
F 45.446401 55.310554 134.011100
F 45.294006 55.310554 155.839675
F 45.141612 55.310554 177.668251
F 44.989217 55.310554 199.496826
F 44.836822 55.310554 221.325403
F 44.684428 55.310554 243.153978
F 19.626317 16.721795 2.853004
F 19.473922 16.721795 24.681579
F 19.321527 16.721795 46.510154
F 19.169133 16.721795 68.338731
F 19.016738 16.721795 90.167306
F 18.864343 16.721795 111.995882
F 18.711949 16.721795 133.824457
F 18.559554 16.721795 155.653032
F 18.407159 16.721795 177.481608
F 18.254765 16.721795 199.310183
F 18.102370 16.721795 221.138759
F 17.949975 16.721795 242.967334
F 19.626317 39.875052 2.853004
F 19.473922 39.875052 24.681579
F 19.321527 39.875052 46.510154
F 19.169133 39.875052 68.338731
F 19.016738 39.875052 90.167306
F 18.864343 39.875052 111.995882
F 18.711949 39.875052 133.824457
F 18.559554 39.875052 155.653032
F 18.407159 39.875052 177.481608
F 18.254765 39.875052 199.310183
F 18.102370 39.875052 221.138759
F 17.949975 39.875052 242.967334
F 19.626317 63.028310 2.853004
F 19.473922 63.028310 24.681579
F 19.321527 63.028310 46.510154
F 19.169133 63.028310 68.338731
F 19.016738 63.028310 90.167306
F 18.864343 63.028310 111.995882
F 18.711949 63.028310 133.824457
F 18.559554 63.028310 155.653032
F 18.407159 63.028310 177.481608
F 18.254765 63.028310 199.310183
F 18.102370 63.028310 221.138759
F 17.949975 63.028310 242.967334
F 46.360769 16.721795 3.039649
F 46.208375 16.721795 24.868224
F 46.055980 16.721795 46.696799
F 45.903585 16.721795 68.525375
F 45.751190 16.721795 90.353950
F 45.598796 16.721795 112.182526
F 45.446401 16.721795 134.011101
F 45.294006 16.721795 155.839676
F 45.141612 16.721795 177.668252
F 44.989217 16.721795 199.496827
F 44.836822 16.721795 221.325404
F 44.684428 16.721795 243.153979
F 46.360769 39.875052 3.039649
F 46.208375 39.875052 24.868224
F 46.055980 39.875052 46.696799
F 45.903585 39.875052 68.525375
F 45.751190 39.875052 90.353950
F 45.598796 39.875052 112.182526
F 45.446401 39.875052 134.011101
F 45.294006 39.875052 155.839676
F 45.141612 39.875052 177.668252
F 44.989217 39.875052 199.496827
F 44.836822 39.875052 221.325404
F 44.684428 39.875052 243.153979
F 46.360769 63.028310 3.039649
F 46.208375 63.028310 24.868224
F 46.055980 63.028310 46.696799
F 45.903585 63.028310 68.525375
F 45.751190 63.028310 90.353950
F 45.598796 63.028310 112.182526
F 45.446401 63.028310 134.011101
F 45.294006 63.028310 155.839676
F 45.141612 63.028310 177.668252
F 44.989217 63.028310 199.496827
F 44.836822 63.028310 221.325404
F 44.684428 63.028310 243.153979
F 1.777938 3.858875 6.366668
F 1.625543 3.858875 28.195244
F 1.473149 3.858875 50.023819
F 1.320754 3.858875 71.852394
F 1.168359 3.858875 93.680970
F 1.015965 3.858875 115.509545
F 0.863570 3.858875 137.338121
F 0.711175 3.858875 159.166696
F 0.558781 3.858875 180.995271
F 0.406386 3.858875 202.823847
F 0.253991 3.858875 224.652422
F 0.101596 3.858875 246.480997
F 1.777938 27.012132 6.366668
F 1.625543 27.012132 28.195244
F 1.473149 27.012132 50.023819
F 1.320754 27.012132 71.852394
F 1.168359 27.012132 93.680970
F 1.015965 27.012132 115.509545
F 0.863570 27.012132 137.338121
F 0.711175 27.012132 159.166696
F 0.558781 27.012132 180.995271
F 0.406386 27.012132 202.823847
F 0.253991 27.012132 224.652422
F 0.101596 27.012132 246.480997
F 1.777938 50.165390 6.366668
F 1.625543 50.165390 28.195244
F 1.473149 50.165390 50.023819
F 1.320754 50.165390 71.852394
F 1.168359 50.165390 93.680970
F 1.015965 50.165390 115.509545
F 0.863570 50.165390 137.338121
F 0.711175 50.165390 159.166696
F 0.558781 50.165390 180.995271
F 0.406386 50.165390 202.823847
F 0.253991 50.165390 224.652422
F 0.101596 50.165390 246.480997
F 28.512389 3.858875 6.553313
F 28.359995 3.858875 28.381889
F 28.207600 3.858875 50.210464
F 28.055205 3.858875 72.039039
F 27.902811 3.858875 93.867615
F 27.750416 3.858875 115.696190
F 27.598021 3.858875 137.524766
F 27.445627 3.858875 159.353341
F 27.293232 3.858875 181.181916
F 27.140837 3.858875 203.010492
F 26.988443 3.858875 224.839067
F 26.836048 3.858875 246.667642
F 28.512389 27.012132 6.553313
F 28.359995 27.012132 28.381889
F 28.207600 27.012132 50.210464
F 28.055205 27.012132 72.039039
F 27.902811 27.012132 93.867615
F 27.750416 27.012132 115.696190
F 27.598021 27.012132 137.524766
F 27.445627 27.012132 159.353341
F 27.293232 27.012132 181.181916
F 27.140837 27.012132 203.010492
F 26.988443 27.012132 224.839067
F 26.836048 27.012132 246.667642
F 28.512389 50.165390 6.553313
F 28.359995 50.165390 28.381889
F 28.207600 50.165390 50.210464
F 28.055205 50.165390 72.039039
F 27.902811 50.165390 93.867615
F 27.750416 50.165390 115.696190
F 27.598021 50.165390 137.524766
F 27.445627 50.165390 159.353341
F 27.293232 50.165390 181.181916
F 27.140837 50.165390 203.010492
F 26.988443 50.165390 224.839067
F 26.836048 50.165390 246.667642
F 55.246842 3.858875 6.739957
F 55.094447 3.858875 28.568533
F 54.942053 3.858875 50.397108
F 54.789658 3.858875 72.225683
F 54.637263 3.858875 94.054259
F 54.484869 3.858875 115.882834
F 54.332474 3.858875 137.711411
F 54.180079 3.858875 159.539986
F 54.027684 3.858875 181.368561
F 53.875290 3.858875 203.197137
F 53.722895 3.858875 225.025712
F 53.570500 3.858875 246.854287
F 55.246842 27.012132 6.739957
F 55.094447 27.012132 28.568533
F 54.942053 27.012132 50.397108
F 54.789658 27.012132 72.225683
F 54.637263 27.012132 94.054259
F 54.484869 27.012132 115.882834
F 54.332474 27.012132 137.711411
F 54.180079 27.012132 159.539986
F 54.027684 27.012132 181.368561
F 53.875290 27.012132 203.197137
F 53.722895 27.012132 225.025712
F 53.570500 27.012132 246.854287
F 55.246842 50.165390 6.739957
F 55.094447 50.165390 28.568533
F 54.942053 50.165390 50.397108
F 54.789658 50.165390 72.225683
F 54.637263 50.165390 94.054259
F 54.484869 50.165390 115.882834
F 54.332474 50.165390 137.711411
F 54.180079 50.165390 159.539986
F 54.027684 50.165390 181.368561
F 53.875290 50.165390 203.197137
F 53.722895 50.165390 225.025712
F 53.570500 50.165390 246.854287
F 1.777938 11.576625 6.366668
F 1.625543 11.576625 28.195244
F 1.473149 11.576625 50.023819
F 1.320754 11.576625 71.852395
F 1.168359 11.576625 93.680970
F 1.015965 11.576625 115.509545
F 0.863570 11.576625 137.338121
F 0.711175 11.576625 159.166696
F 0.558781 11.576625 180.995271
F 0.406386 11.576625 202.823847
F 0.253991 11.576625 224.652422
F 0.101596 11.576625 246.480998
F 1.777938 34.729882 6.366668
F 1.625543 34.729882 28.195244
F 1.473149 34.729882 50.023819
F 1.320754 34.729882 71.852395
F 1.168359 34.729882 93.680970
F 1.015965 34.729882 115.509545
F 0.863570 34.729882 137.338121
F 0.711175 34.729882 159.166696
F 0.558781 34.729882 180.995271
F 0.406386 34.729882 202.823847
F 0.253991 34.729882 224.652422
F 0.101596 34.729882 246.480998
F 1.777938 57.883140 6.366668
F 1.625543 57.883140 28.195244
F 1.473149 57.883140 50.023819
F 1.320754 57.883140 71.852395
F 1.168359 57.883140 93.680970
F 1.015965 57.883140 115.509545
F 0.863570 57.883140 137.338121
F 0.711175 57.883140 159.166696
F 0.558781 57.883140 180.995271
F 0.406386 57.883140 202.823847
F 0.253991 57.883140 224.652422
F 0.101596 57.883140 246.480998
F 28.512389 11.576625 6.553313
F 28.359995 11.576625 28.381889
F 28.207600 11.576625 50.210464
F 28.055205 11.576625 72.039040
F 27.902811 11.576625 93.867615
F 27.750416 11.576625 115.696190
F 27.598021 11.576625 137.524766
F 27.445627 11.576625 159.353341
F 27.293232 11.576625 181.181916
F 27.140837 11.576625 203.010492
F 26.988443 11.576625 224.839067
F 26.836048 11.576625 246.667643
F 28.512389 34.729882 6.553313
F 28.359995 34.729882 28.381889
F 28.207600 34.729882 50.210464
F 28.055205 34.729882 72.039040
F 27.902811 34.729882 93.867615
F 27.750416 34.729882 115.696190
F 27.598021 34.729882 137.524766
F 27.445627 34.729882 159.353341
F 27.293232 34.729882 181.181916
F 27.140837 34.729882 203.010492
F 26.988443 34.729882 224.839067
F 26.836048 34.729882 246.667643
F 28.512389 57.883140 6.553313
F 28.359995 57.883140 28.381889
F 28.207600 57.883140 50.210464
F 28.055205 57.883140 72.039040
F 27.902811 57.883140 93.867615
F 27.750416 57.883140 115.696190
F 27.598021 57.883140 137.524766
F 27.445627 57.883140 159.353341
F 27.293232 57.883140 181.181916
F 27.140837 57.883140 203.010492
F 26.988443 57.883140 224.839067
F 26.836048 57.883140 246.667643
F 55.246842 11.576625 6.739957
F 55.094447 11.576625 28.568533
F 54.942053 11.576625 50.397108
F 54.789658 11.576625 72.225684
F 54.637263 11.576625 94.054259
F 54.484869 11.576625 115.882834
F 54.332474 11.576625 137.711411
F 54.180079 11.576625 159.539986
F 54.027684 11.576625 181.368561
F 53.875290 11.576625 203.197137
F 53.722895 11.576625 225.025712
F 53.570500 11.576625 246.854288
F 55.246842 34.729882 6.739957
F 55.094447 34.729882 28.568533
F 54.942053 34.729882 50.397108
F 54.789658 34.729882 72.225684
F 54.637263 34.729882 94.054259
F 54.484869 34.729882 115.882834
F 54.332474 34.729882 137.711411
F 54.180079 34.729882 159.539986
F 54.027684 34.729882 181.368561
F 53.875290 34.729882 203.197137
F 53.722895 34.729882 225.025712
F 53.570500 34.729882 246.854288
F 55.246842 57.883140 6.739957
F 55.094447 57.883140 28.568533
F 54.942053 57.883140 50.397108
F 54.789658 57.883140 72.225684
F 54.637263 57.883140 94.054259
F 54.484869 57.883140 115.882834
F 54.332474 57.883140 137.711411
F 54.180079 57.883140 159.539986
F 54.027684 57.883140 181.368561
F 53.875290 57.883140 203.197137
F 53.722895 57.883140 225.025712
F 53.570500 57.883140 246.854288
F 1.777938 19.294380 6.366669
F 1.625543 19.294380 28.195244
F 1.473149 19.294380 50.023820
F 1.320754 19.294380 71.852395
F 1.168359 19.294380 93.680970
F 1.015965 19.294380 115.509546
F 0.863570 19.294380 137.338121
F 0.711175 19.294380 159.166697
F 0.558780 19.294380 180.995272
F 0.406386 19.294380 202.823847
F 0.253991 19.294380 224.652423
F 0.101596 19.294380 246.480998
F 1.777938 42.447638 6.366669
F 1.625543 42.447638 28.195244
F 1.473149 42.447638 50.023820
F 1.320754 42.447638 71.852395
F 1.168359 42.447638 93.680970
F 1.015965 42.447638 115.509546
F 0.863570 42.447638 137.338121
F 0.711175 42.447638 159.166697
F 0.558780 42.447638 180.995272
F 0.406386 42.447638 202.823847
F 0.253991 42.447638 224.652423
F 0.101596 42.447638 246.480998
F 1.777938 65.600895 6.366669
F 1.625543 65.600895 28.195244
F 1.473149 65.600895 50.023820
F 1.320754 65.600895 71.852395
F 1.168359 65.600895 93.680970
F 1.015965 65.600895 115.509546
F 0.863570 65.600895 137.338121
F 0.711175 65.600895 159.166697
F 0.558780 65.600895 180.995272
F 0.406386 65.600895 202.823847
F 0.253991 65.600895 224.652423
F 0.101596 65.600895 246.480998
F 28.512389 19.294380 6.553314
F 28.359995 19.294380 28.381889
F 28.207600 19.294380 50.210465
F 28.055205 19.294380 72.039040
F 27.902811 19.294380 93.867615
F 27.750416 19.294380 115.696191
F 27.598021 19.294380 137.524766
F 27.445627 19.294380 159.353342
F 27.293232 19.294380 181.181917
F 27.140837 19.294380 203.010492
F 26.988443 19.294380 224.839068
F 26.836048 19.294380 246.667643
F 28.512389 42.447638 6.553314
F 28.359995 42.447638 28.381889
F 28.207600 42.447638 50.210465
F 28.055205 42.447638 72.039040
F 27.902811 42.447638 93.867615
F 27.750416 42.447638 115.696191
F 27.598021 42.447638 137.524766
F 27.445627 42.447638 159.353342
F 27.293232 42.447638 181.181917
F 27.140837 42.447638 203.010492
F 26.988443 42.447638 224.839068
F 26.836048 42.447638 246.667643
F 28.512389 65.600895 6.553314
F 28.359995 65.600895 28.381889
F 28.207600 65.600895 50.210465
F 28.055205 65.600895 72.039040
F 27.902811 65.600895 93.867615
F 27.750416 65.600895 115.696191
F 27.598021 65.600895 137.524766
F 27.445627 65.600895 159.353342
F 27.293232 65.600895 181.181917
F 27.140837 65.600895 203.010492
F 26.988443 65.600895 224.839068
F 26.836048 65.600895 246.667643
F 55.246842 19.294380 6.739958
F 55.094447 19.294380 28.568533
F 54.942053 19.294380 50.397109
F 54.789658 19.294380 72.225684
F 54.637263 19.294380 94.054259
F 54.484869 19.294380 115.882835
F 54.332474 19.294380 137.711411
F 54.180079 19.294380 159.539987
F 54.027684 19.294380 181.368562
F 53.875290 19.294380 203.197137
F 53.722895 19.294380 225.025713
F 53.570500 19.294380 246.854288
F 55.246842 42.447638 6.739958
F 55.094447 42.447638 28.568533
F 54.942053 42.447638 50.397109
F 54.789658 42.447638 72.225684
F 54.637263 42.447638 94.054259
F 54.484869 42.447638 115.882835
F 54.332474 42.447638 137.711411
F 54.180079 42.447638 159.539987
F 54.027684 42.447638 181.368562
F 53.875290 42.447638 203.197137
F 53.722895 42.447638 225.025713
F 53.570500 42.447638 246.854288
F 55.246842 65.600895 6.739958
F 55.094447 65.600895 28.568533
F 54.942053 65.600895 50.397109
F 54.789658 65.600895 72.225684
F 54.637263 65.600895 94.054259
F 54.484869 65.600895 115.882835
F 54.332474 65.600895 137.711411
F 54.180079 65.600895 159.539987
F 54.027684 65.600895 181.368562
F 53.875290 65.600895 203.197137
F 53.722895 65.600895 225.025713
F 53.570500 65.600895 246.854288
F 10.689416 3.858875 6.428884
F 10.537021 3.858875 28.257459
F 10.384626 3.858875 50.086034
F 10.232232 3.858875 71.914610
F 10.079837 3.858875 93.743185
F 9.927442 3.858875 115.571761
F 9.775048 3.858875 137.400336
F 9.622653 3.858875 159.228911
F 9.470258 3.858875 181.057487
F 9.317864 3.858875 202.886062
F 9.165469 3.858875 224.714637
F 9.013074 3.858875 246.543213
F 10.689416 27.012133 6.428884
F 10.537021 27.012133 28.257459
F 10.384626 27.012133 50.086034
F 10.232232 27.012133 71.914610
F 10.079837 27.012133 93.743185
F 9.927442 27.012133 115.571761
F 9.775048 27.012133 137.400336
F 9.622653 27.012133 159.228911
F 9.470258 27.012133 181.057487
F 9.317864 27.012133 202.886062
F 9.165469 27.012133 224.714637
F 9.013074 27.012133 246.543213
F 10.689416 50.165390 6.428884
F 10.537021 50.165390 28.257459
F 10.384626 50.165390 50.086034
F 10.232232 50.165390 71.914610
F 10.079837 50.165390 93.743185
F 9.927442 50.165390 115.571761
F 9.775048 50.165390 137.400336
F 9.622653 50.165390 159.228911
F 9.470258 50.165390 181.057487
F 9.317864 50.165390 202.886062
F 9.165469 50.165390 224.714637
F 9.013074 50.165390 246.543213
F 37.423868 3.858875 6.615528
F 37.271474 3.858875 28.444103
F 37.119079 3.858875 50.272678
F 36.966684 3.858875 72.101255
F 36.814290 3.858875 93.929830
F 36.661895 3.858875 115.758406
F 36.509500 3.858875 137.586981
F 36.357105 3.858875 159.415556
F 36.204711 3.858875 181.244132
F 36.052316 3.858875 203.072707
F 35.899921 3.858875 224.901282
F 35.747527 3.858875 246.729858
F 37.423868 27.012133 6.615528
F 37.271474 27.012133 28.444103
F 37.119079 27.012133 50.272678
F 36.966684 27.012133 72.101255
F 36.814290 27.012133 93.929830
F 36.661895 27.012133 115.758406
F 36.509500 27.012133 137.586981
F 36.357105 27.012133 159.415556
F 36.204711 27.012133 181.244132
F 36.052316 27.012133 203.072707
F 35.899921 27.012133 224.901282
F 35.747527 27.012133 246.729858
F 37.423868 50.165390 6.615528
F 37.271474 50.165390 28.444103
F 37.119079 50.165390 50.272678
F 36.966684 50.165390 72.101255
F 36.814290 50.165390 93.929830
F 36.661895 50.165390 115.758406
F 36.509500 50.165390 137.586981
F 36.357105 50.165390 159.415556
F 36.204711 50.165390 181.244132
F 36.052316 50.165390 203.072707
F 35.899921 50.165390 224.901282
F 35.747527 50.165390 246.729858
F 64.158320 3.858875 6.802173
F 64.005925 3.858875 28.630748
F 63.853530 3.858875 50.459323
F 63.701136 3.858875 72.287899
F 63.548741 3.858875 94.116474
F 63.396346 3.858875 115.945050
F 63.243952 3.858875 137.773625
F 63.091557 3.858875 159.602200
F 62.939162 3.858875 181.430776
F 62.786768 3.858875 203.259351
F 62.634373 3.858875 225.087927
F 62.481978 3.858875 246.916503
F 64.158320 27.012133 6.802173
F 64.005925 27.012133 28.630748
F 63.853530 27.012133 50.459323
F 63.701136 27.012133 72.287899
F 63.548741 27.012133 94.116474
F 63.396346 27.012133 115.945050
F 63.243952 27.012133 137.773625
F 63.091557 27.012133 159.602200
F 62.939162 27.012133 181.430776
F 62.786768 27.012133 203.259351
F 62.634373 27.012133 225.087927
F 62.481978 27.012133 246.916503
F 64.158320 50.165390 6.802173
F 64.005925 50.165390 28.630748
F 63.853530 50.165390 50.459323
F 63.701136 50.165390 72.287899
F 63.548741 50.165390 94.116474
F 63.396346 50.165390 115.945050
F 63.243952 50.165390 137.773625
F 63.091557 50.165390 159.602200
F 62.939162 50.165390 181.430776
F 62.786768 50.165390 203.259351
F 62.634373 50.165390 225.087927
F 62.481978 50.165390 246.916503
F 10.689416 11.576625 6.428884
F 10.537021 11.576625 28.257459
F 10.384626 11.576625 50.086035
F 10.232232 11.576625 71.914610
F 10.079837 11.576625 93.743185
F 9.927442 11.576625 115.571761
F 9.775048 11.576625 137.400336
F 9.622653 11.576625 159.228911
F 9.470258 11.576625 181.057487
F 9.317864 11.576625 202.886062
F 9.165469 11.576625 224.714638
F 9.013074 11.576625 246.543213
F 10.689416 34.729883 6.428884
F 10.537021 34.729883 28.257459
F 10.384626 34.729883 50.086035
F 10.232232 34.729883 71.914610
F 10.079837 34.729883 93.743185
F 9.927442 34.729883 115.571761
F 9.775048 34.729883 137.400336
F 9.622653 34.729883 159.228911
F 9.470258 34.729883 181.057487
F 9.317864 34.729883 202.886062
F 9.165469 34.729883 224.714638
F 9.013074 34.729883 246.543213
F 10.689416 57.883140 6.428884
F 10.537021 57.883140 28.257459
F 10.384626 57.883140 50.086035
F 10.232232 57.883140 71.914610
F 10.079837 57.883140 93.743185
F 9.927442 57.883140 115.571761
F 9.775048 57.883140 137.400336
F 9.622653 57.883140 159.228911
F 9.470258 57.883140 181.057487
F 9.317864 57.883140 202.886062
F 9.165469 57.883140 224.714638
F 9.013074 57.883140 246.543213
F 37.423868 11.576625 6.615528
F 37.271474 11.576625 28.444103
F 37.119079 11.576625 50.272679
F 36.966684 11.576625 72.101255
F 36.814290 11.576625 93.929830
F 36.661895 11.576625 115.758406
F 36.509500 11.576625 137.586981
F 36.357105 11.576625 159.415556
F 36.204711 11.576625 181.244132
F 36.052316 11.576625 203.072707
F 35.899921 11.576625 224.901283
F 35.747527 11.576625 246.729858
F 37.423868 34.729883 6.615528
F 37.271474 34.729883 28.444103
F 37.119079 34.729883 50.272679
F 36.966684 34.729883 72.101255
F 36.814290 34.729883 93.929830
F 36.661895 34.729883 115.758406
F 36.509500 34.729883 137.586981
F 36.357105 34.729883 159.415556
F 36.204711 34.729883 181.244132
F 36.052316 34.729883 203.072707
F 35.899921 34.729883 224.901283
F 35.747527 34.729883 246.729858
F 37.423868 57.883140 6.615528
F 37.271474 57.883140 28.444103
F 37.119079 57.883140 50.272679
F 36.966684 57.883140 72.101255
F 36.814290 57.883140 93.929830
F 36.661895 57.883140 115.758406
F 36.509500 57.883140 137.586981
F 36.357105 57.883140 159.415556
F 36.204711 57.883140 181.244132
F 36.052316 57.883140 203.072707
F 35.899921 57.883140 224.901283
F 35.747527 57.883140 246.729858
F 64.158320 11.576625 6.802173
F 64.005925 11.576625 28.630748
F 63.853530 11.576625 50.459324
F 63.701136 11.576625 72.287899
F 63.548741 11.576625 94.116474
F 63.396346 11.576625 115.945050
F 63.243952 11.576625 137.773625
F 63.091557 11.576625 159.602200
F 62.939162 11.576625 181.430776
F 62.786768 11.576625 203.259351
F 62.634373 11.576625 225.087928
F 62.481978 11.576625 246.916503
F 64.158320 34.729883 6.802173
F 64.005925 34.729883 28.630748
F 63.853530 34.729883 50.459324
F 63.701136 34.729883 72.287899
F 63.548741 34.729883 94.116474
F 63.396346 34.729883 115.945050
F 63.243952 34.729883 137.773625
F 63.091557 34.729883 159.602200
F 62.939162 34.729883 181.430776
F 62.786768 34.729883 203.259351
F 62.634373 34.729883 225.087928
F 62.481978 34.729883 246.916503
F 64.158320 57.883140 6.802173
F 64.005925 57.883140 28.630748
F 63.853530 57.883140 50.459324
F 63.701136 57.883140 72.287899
F 63.548741 57.883140 94.116474
F 63.396346 57.883140 115.945050
F 63.243952 57.883140 137.773625
F 63.091557 57.883140 159.602200
F 62.939162 57.883140 181.430776
F 62.786768 57.883140 203.259351
F 62.634373 57.883140 225.087928
F 62.481978 57.883140 246.916503
F 10.689416 19.294380 6.428884
F 10.537021 19.294380 28.257460
F 10.384626 19.294380 50.086035
F 10.232232 19.294380 71.914610
F 10.079837 19.294380 93.743186
F 9.927442 19.294380 115.571761
F 9.775048 19.294380 137.400337
F 9.622653 19.294380 159.228912
F 9.470258 19.294380 181.057487
F 9.317864 19.294380 202.886063
F 9.165469 19.294380 224.714638
F 9.013074 19.294380 246.543214
F 10.689416 42.447638 6.428884
F 10.537021 42.447638 28.257460
F 10.384626 42.447638 50.086035
F 10.232232 42.447638 71.914610
F 10.079837 42.447638 93.743186
F 9.927442 42.447638 115.571761
F 9.775048 42.447638 137.400337
F 9.622653 42.447638 159.228912
F 9.470258 42.447638 181.057487
F 9.317864 42.447638 202.886063
F 9.165469 42.447638 224.714638
F 9.013074 42.447638 246.543214
F 10.689416 65.600896 6.428884
F 10.537021 65.600896 28.257460
F 10.384626 65.600896 50.086035
F 10.232232 65.600896 71.914610
F 10.079837 65.600896 93.743186
F 9.927442 65.600896 115.571761
F 9.775048 65.600896 137.400337
F 9.622653 65.600896 159.228912
F 9.470258 65.600896 181.057487
F 9.317864 65.600896 202.886063
F 9.165469 65.600896 224.714638
F 9.013074 65.600896 246.543214
F 37.423868 19.294380 6.615528
F 37.271474 19.294380 28.444104
F 37.119079 19.294380 50.272679
F 36.966684 19.294380 72.101255
F 36.814290 19.294380 93.929831
F 36.661895 19.294380 115.758406
F 36.509500 19.294380 137.586982
F 36.357105 19.294380 159.415557
F 36.204711 19.294380 181.244132
F 36.052316 19.294380 203.072708
F 35.899921 19.294380 224.901283
F 35.747527 19.294380 246.729859
F 37.423868 42.447638 6.615528
F 37.271474 42.447638 28.444104
F 37.119079 42.447638 50.272679
F 36.966684 42.447638 72.101255
F 36.814290 42.447638 93.929831
F 36.661895 42.447638 115.758406
F 36.509500 42.447638 137.586982
F 36.357105 42.447638 159.415557
F 36.204711 42.447638 181.244132
F 36.052316 42.447638 203.072708
F 35.899921 42.447638 224.901283
F 35.747527 42.447638 246.729859
F 37.423868 65.600896 6.615528
F 37.271474 65.600896 28.444104
F 37.119079 65.600896 50.272679
F 36.966684 65.600896 72.101255
F 36.814290 65.600896 93.929831
F 36.661895 65.600896 115.758406
F 36.509500 65.600896 137.586982
F 36.357105 65.600896 159.415557
F 36.204711 65.600896 181.244132
F 36.052316 65.600896 203.072708
F 35.899921 65.600896 224.901283
F 35.747527 65.600896 246.729859
F 64.158320 19.294380 6.802173
F 64.005925 19.294380 28.630749
F 63.853530 19.294380 50.459324
F 63.701136 19.294380 72.287899
F 63.548741 19.294380 94.116475
F 63.396346 19.294380 115.945050
F 63.243952 19.294380 137.773626
F 63.091557 19.294380 159.602201
F 62.939162 19.294380 181.430776
F 62.786768 19.294380 203.259352
F 62.634373 19.294380 225.087928
F 62.481978 19.294380 246.916504
F 64.158320 42.447638 6.802173
F 64.005925 42.447638 28.630749
F 63.853530 42.447638 50.459324
F 63.701136 42.447638 72.287899
F 63.548741 42.447638 94.116475
F 63.396346 42.447638 115.945050
F 63.243952 42.447638 137.773626
F 63.091557 42.447638 159.602201
F 62.939162 42.447638 181.430776
F 62.786768 42.447638 203.259352
F 62.634373 42.447638 225.087928
F 62.481978 42.447638 246.916504
F 64.158320 65.600896 6.802173
F 64.005925 65.600896 28.630749
F 63.853530 65.600896 50.459324
F 63.701136 65.600896 72.287899
F 63.548741 65.600896 94.116475
F 63.396346 65.600896 115.945050
F 63.243952 65.600896 137.773626
F 63.091557 65.600896 159.602201
F 62.939162 65.600896 181.430776
F 62.786768 65.600896 203.259352
F 62.634373 65.600896 225.087928
F 62.481978 65.600896 246.916504
F 19.600905 3.858876 6.491100
F 19.448510 3.858876 28.319675
F 19.296115 3.858876 50.148250
F 19.143721 3.858876 71.976826
F 18.991326 3.858876 93.805401
F 18.838931 3.858876 115.633977
F 18.686537 3.858876 137.462552
F 18.534142 3.858876 159.291127
F 18.381747 3.858876 181.119703
F 18.229352 3.858876 202.948278
F 18.076958 3.858876 224.776854
F 17.924563 3.858876 246.605429
F 19.600905 27.012134 6.491100
F 19.448510 27.012134 28.319675
F 19.296115 27.012134 50.148250
F 19.143721 27.012134 71.976826
F 18.991326 27.012134 93.805401
F 18.838931 27.012134 115.633977
F 18.686537 27.012134 137.462552
F 18.534142 27.012134 159.291127
F 18.381747 27.012134 181.119703
F 18.229352 27.012134 202.948278
F 18.076958 27.012134 224.776854
F 17.924563 27.012134 246.605429
F 19.600905 50.165391 6.491100
F 19.448510 50.165391 28.319675
F 19.296115 50.165391 50.148250
F 19.143721 50.165391 71.976826
F 18.991326 50.165391 93.805401
F 18.838931 50.165391 115.633977
F 18.686537 50.165391 137.462552
F 18.534142 50.165391 159.291127
F 18.381747 50.165391 181.119703
F 18.229352 50.165391 202.948278
F 18.076958 50.165391 224.776854
F 17.924563 50.165391 246.605429
F 46.335356 3.858876 6.677744
F 46.182961 3.858876 28.506319
F 46.030567 3.858876 50.334894
F 45.878172 3.858876 72.163470
F 45.725777 3.858876 93.992046
F 45.573383 3.858876 115.820622
F 45.420988 3.858876 137.649197
F 45.268593 3.858876 159.477772
F 45.116199 3.858876 181.306348
F 44.963804 3.858876 203.134923
F 44.811409 3.858876 224.963499
F 44.659015 3.858876 246.792074
F 46.335356 27.012134 6.677744
F 46.182961 27.012134 28.506319
F 46.030567 27.012134 50.334894
F 45.878172 27.012134 72.163470
F 45.725777 27.012134 93.992046
F 45.573383 27.012134 115.820622
F 45.420988 27.012134 137.649197
F 45.268593 27.012134 159.477772
F 45.116199 27.012134 181.306348
F 44.963804 27.012134 203.134923
F 44.811409 27.012134 224.963499
F 44.659015 27.012134 246.792074
F 46.335356 50.165391 6.677744
F 46.182961 50.165391 28.506319
F 46.030567 50.165391 50.334894
F 45.878172 50.165391 72.163470
F 45.725777 50.165391 93.992046
F 45.573383 50.165391 115.820622
F 45.420988 50.165391 137.649197
F 45.268593 50.165391 159.477772
F 45.116199 50.165391 181.306348
F 44.963804 50.165391 203.134923
F 44.811409 50.165391 224.963499
F 44.659015 50.165391 246.792074
F 19.600905 11.576626 6.491100
F 19.448510 11.576626 28.319675
F 19.296115 11.576626 50.148251
F 19.143721 11.576626 71.976826
F 18.991326 11.576626 93.805401
F 18.838931 11.576626 115.633977
F 18.686537 11.576626 137.462552
F 18.534142 11.576626 159.291128
F 18.381747 11.576626 181.119703
F 18.229352 11.576626 202.948278
F 18.076958 11.576626 224.776854
F 17.924563 11.576626 246.605429
F 19.600905 34.729884 6.491100
F 19.448510 34.729884 28.319675
F 19.296115 34.729884 50.148251
F 19.143721 34.729884 71.976826
F 18.991326 34.729884 93.805401
F 18.838931 34.729884 115.633977
F 18.686537 34.729884 137.462552
F 18.534142 34.729884 159.291128
F 18.381747 34.729884 181.119703
F 18.229352 34.729884 202.948278
F 18.076958 34.729884 224.776854
F 17.924563 34.729884 246.605429
F 19.600905 57.883141 6.491100
F 19.448510 57.883141 28.319675
F 19.296115 57.883141 50.148251
F 19.143721 57.883141 71.976826
F 18.991326 57.883141 93.805401
F 18.838931 57.883141 115.633977
F 18.686537 57.883141 137.462552
F 18.534142 57.883141 159.291128
F 18.381747 57.883141 181.119703
F 18.229352 57.883141 202.948278
F 18.076958 57.883141 224.776854
F 17.924563 57.883141 246.605429
F 46.335356 11.576626 6.677744
F 46.182961 11.576626 28.506319
F 46.030567 11.576626 50.334895
F 45.878172 11.576626 72.163470
F 45.725777 11.576626 93.992046
F 45.573383 11.576626 115.820622
F 45.420988 11.576626 137.649197
F 45.268593 11.576626 159.477773
F 45.116199 11.576626 181.306348
F 44.963804 11.576626 203.134923
F 44.811409 11.576626 224.963499
F 44.659015 11.576626 246.792074
F 46.335356 34.729884 6.677744
F 46.182961 34.729884 28.506319
F 46.030567 34.729884 50.334895
F 45.878172 34.729884 72.163470
F 45.725777 34.729884 93.992046
F 45.573383 34.729884 115.820622
F 45.420988 34.729884 137.649197
F 45.268593 34.729884 159.477773
F 45.116199 34.729884 181.306348
F 44.963804 34.729884 203.134923
F 44.811409 34.729884 224.963499
F 44.659015 34.729884 246.792074
F 46.335356 57.883141 6.677744
F 46.182961 57.883141 28.506319
F 46.030567 57.883141 50.334895
F 45.878172 57.883141 72.163470
F 45.725777 57.883141 93.992046
F 45.573383 57.883141 115.820622
F 45.420988 57.883141 137.649197
F 45.268593 57.883141 159.477773
F 45.116199 57.883141 181.306348
F 44.963804 57.883141 203.134923
F 44.811409 57.883141 224.963499
F 44.659015 57.883141 246.792074
F 19.600905 19.294382 6.491100
F 19.448510 19.294382 28.319676
F 19.296115 19.294382 50.148251
F 19.143721 19.294382 71.976827
F 18.991326 19.294382 93.805402
F 18.838931 19.294382 115.633977
F 18.686536 19.294382 137.462553
F 18.534142 19.294382 159.291128
F 18.381747 19.294382 181.119703
F 18.229352 19.294382 202.948279
F 18.076958 19.294382 224.776854
F 17.924563 19.294382 246.605430
F 19.600905 42.447639 6.491100
F 19.448510 42.447639 28.319676
F 19.296115 42.447639 50.148251
F 19.143721 42.447639 71.976827
F 18.991326 42.447639 93.805402
F 18.838931 42.447639 115.633977
F 18.686536 42.447639 137.462553
F 18.534142 42.447639 159.291128
F 18.381747 42.447639 181.119703
F 18.229352 42.447639 202.948279
F 18.076958 42.447639 224.776854
F 17.924563 42.447639 246.605430
F 19.600905 65.600897 6.491100
F 19.448510 65.600897 28.319676
F 19.296115 65.600897 50.148251
F 19.143721 65.600897 71.976827
F 18.991326 65.600897 93.805402
F 18.838931 65.600897 115.633977
F 18.686536 65.600897 137.462553
F 18.534142 65.600897 159.291128
F 18.381747 65.600897 181.119703
F 18.229352 65.600897 202.948279
F 18.076958 65.600897 224.776854
F 17.924563 65.600897 246.605430
F 46.335356 19.294382 6.677744
F 46.182961 19.294382 28.506320
F 46.030567 19.294382 50.334895
F 45.878172 19.294382 72.163471
F 45.725777 19.294382 93.992047
F 45.573383 19.294382 115.820622
F 45.420988 19.294382 137.649198
F 45.268593 19.294382 159.477773
F 45.116199 19.294382 181.306348
F 44.963804 19.294382 203.134924
F 44.811409 19.294382 224.963499
F 44.659015 19.294382 246.792075
F 46.335356 42.447639 6.677744
F 46.182961 42.447639 28.506320
F 46.030567 42.447639 50.334895
F 45.878172 42.447639 72.163471
F 45.725777 42.447639 93.992047
F 45.573383 42.447639 115.820622
F 45.420988 42.447639 137.649198
F 45.268593 42.447639 159.477773
F 45.116199 42.447639 181.306348
F 44.963804 42.447639 203.134924
F 44.811409 42.447639 224.963499
F 44.659015 42.447639 246.792075
F 46.335356 65.600897 6.677744
F 46.182961 65.600897 28.506320
F 46.030567 65.600897 50.334895
F 45.878172 65.600897 72.163471
F 45.725777 65.600897 93.992047
F 45.573383 65.600897 115.820622
F 45.420988 65.600897 137.649198
F 45.268593 65.600897 159.477773
F 45.116199 65.600897 181.306348
F 44.963804 65.600897 203.134924
F 44.811409 65.600897 224.963499
F 44.659015 65.600897 246.792075
F 1.796999 3.858875 3.638097
F 1.644605 3.858875 25.466672
F 1.492210 3.858875 47.295248
F 1.339815 3.858875 69.123824
F 1.187421 3.858875 90.952399
F 1.035026 3.858875 112.780975
F 0.882631 3.858875 134.609550
F 0.730237 3.858875 156.438126
F 0.577842 3.858875 178.266701
F 0.425447 3.858875 200.095276
F 0.273052 3.858875 221.923852
F 0.120658 3.858875 243.752427
F 1.796999 27.012133 3.638097
F 1.644605 27.012133 25.466672
F 1.492210 27.012133 47.295248
F 1.339815 27.012133 69.123824
F 1.187421 27.012133 90.952399
F 1.035026 27.012133 112.780975
F 0.882631 27.012133 134.609550
F 0.730237 27.012133 156.438126
F 0.577842 27.012133 178.266701
F 0.425447 27.012133 200.095276
F 0.273052 27.012133 221.923852
F 0.120658 27.012133 243.752427
F 1.796999 50.165390 3.638097
F 1.644605 50.165390 25.466672
F 1.492210 50.165390 47.295248
F 1.339815 50.165390 69.123824
F 1.187421 50.165390 90.952399
F 1.035026 50.165390 112.780975
F 0.882631 50.165390 134.609550
F 0.730237 50.165390 156.438126
F 0.577842 50.165390 178.266701
F 0.425447 50.165390 200.095276
F 0.273052 50.165390 221.923852
F 0.120658 50.165390 243.752427
F 28.531451 3.858875 3.824742
F 28.379056 3.858875 25.653317
F 28.226661 3.858875 47.481893
F 28.074267 3.858875 69.310468
F 27.921872 3.858875 91.139043
F 27.769477 3.858875 112.967619
F 27.617083 3.858875 134.796194
F 27.464688 3.858875 156.624770
F 27.312293 3.858875 178.453345
F 27.159899 3.858875 200.281920
F 27.007504 3.858875 222.110497
F 26.855109 3.858875 243.939072
F 28.531451 27.012133 3.824742
F 28.379056 27.012133 25.653317
F 28.226661 27.012133 47.481893
F 28.074267 27.012133 69.310468
F 27.921872 27.012133 91.139043
F 27.769477 27.012133 112.967619
F 27.617083 27.012133 134.796194
F 27.464688 27.012133 156.624770
F 27.312293 27.012133 178.453345
F 27.159899 27.012133 200.281920
F 27.007504 27.012133 222.110497
F 26.855109 27.012133 243.939072
F 28.531451 50.165390 3.824742
F 28.379056 50.165390 25.653317
F 28.226661 50.165390 47.481893
F 28.074267 50.165390 69.310468
F 27.921872 50.165390 91.139043
F 27.769477 50.165390 112.967619
F 27.617083 50.165390 134.796194
F 27.464688 50.165390 156.624770
F 27.312293 50.165390 178.453345
F 27.159899 50.165390 200.281920
F 27.007504 50.165390 222.110497
F 26.855109 50.165390 243.939072
F 55.265902 3.858875 4.011387
F 55.113508 3.858875 25.839962
F 54.961113 3.858875 47.668538
F 54.808718 3.858875 69.497113
F 54.656324 3.858875 91.325688
F 54.503929 3.858875 113.154264
F 54.351534 3.858875 134.982839
F 54.199139 3.858875 156.811415
F 54.046745 3.858875 178.639990
F 53.894350 3.858875 200.468565
F 53.741955 3.858875 222.297141
F 53.589561 3.858875 244.125716
F 55.265902 27.012133 4.011387
F 55.113508 27.012133 25.839962
F 54.961113 27.012133 47.668538
F 54.808718 27.012133 69.497113
F 54.656324 27.012133 91.325688
F 54.503929 27.012133 113.154264
F 54.351534 27.012133 134.982839
F 54.199139 27.012133 156.811415
F 54.046745 27.012133 178.639990
F 53.894350 27.012133 200.468565
F 53.741955 27.012133 222.297141
F 53.589561 27.012133 244.125716
F 55.265902 50.165390 4.011387
F 55.113508 50.165390 25.839962
F 54.961113 50.165390 47.668538
F 54.808718 50.165390 69.497113
F 54.656324 50.165390 91.325688
F 54.503929 50.165390 113.154264
F 54.351534 50.165390 134.982839
F 54.199139 50.165390 156.811415
F 54.046745 50.165390 178.639990
F 53.894350 50.165390 200.468565
F 53.741955 50.165390 222.297141
F 53.589561 50.165390 244.125716
F 1.796999 11.576625 3.638097
F 1.644605 11.576625 25.466672
F 1.492210 11.576625 47.295248
F 1.339815 11.576625 69.123824
F 1.187421 11.576625 90.952399
F 1.035026 11.576625 112.780975
F 0.882631 11.576625 134.609550
F 0.730237 11.576625 156.438125
F 0.577842 11.576625 178.266701
F 0.425447 11.576625 200.095276
F 0.273052 11.576625 221.923852
F 0.120658 11.576625 243.752427
F 1.796999 34.729883 3.638097
F 1.644605 34.729883 25.466672
F 1.492210 34.729883 47.295248
F 1.339815 34.729883 69.123824
F 1.187421 34.729883 90.952399
F 1.035026 34.729883 112.780975
F 0.882631 34.729883 134.609550
F 0.730237 34.729883 156.438125
F 0.577842 34.729883 178.266701
F 0.425447 34.729883 200.095276
F 0.273052 34.729883 221.923852
F 0.120658 34.729883 243.752427
F 1.796999 57.883140 3.638097
F 1.644605 57.883140 25.466672
F 1.492210 57.883140 47.295248
F 1.339815 57.883140 69.123824
F 1.187421 57.883140 90.952399
F 1.035026 57.883140 112.780975
F 0.882631 57.883140 134.609550
F 0.730237 57.883140 156.438125
F 0.577842 57.883140 178.266701
F 0.425447 57.883140 200.095276
F 0.273052 57.883140 221.923852
F 0.120658 57.883140 243.752427
F 28.531451 11.576625 3.824742
F 28.379056 11.576625 25.653317
F 28.226661 11.576625 47.481893
F 28.074267 11.576625 69.310468
F 27.921872 11.576625 91.139043
F 27.769477 11.576625 112.967619
F 27.617083 11.576625 134.796194
F 27.464688 11.576625 156.624769
F 27.312293 11.576625 178.453345
F 27.159899 11.576625 200.281920
F 27.007504 11.576625 222.110497
F 26.855109 11.576625 243.939072
F 28.531451 34.729883 3.824742
F 28.379056 34.729883 25.653317
F 28.226661 34.729883 47.481893
F 28.074267 34.729883 69.310468
F 27.921872 34.729883 91.139043
F 27.769477 34.729883 112.967619
F 27.617083 34.729883 134.796194
F 27.464688 34.729883 156.624769
F 27.312293 34.729883 178.453345
F 27.159899 34.729883 200.281920
F 27.007504 34.729883 222.110497
F 26.855109 34.729883 243.939072
F 28.531451 57.883140 3.824742
F 28.379056 57.883140 25.653317
F 28.226661 57.883140 47.481893
F 28.074267 57.883140 69.310468
F 27.921872 57.883140 91.139043
F 27.769477 57.883140 112.967619
F 27.617083 57.883140 134.796194
F 27.464688 57.883140 156.624769
F 27.312293 57.883140 178.453345
F 27.159899 57.883140 200.281920
F 27.007504 57.883140 222.110497
F 26.855109 57.883140 243.939072
F 55.265902 11.576625 4.011387
F 55.113508 11.576625 25.839962
F 54.961113 11.576625 47.668538
F 54.808718 11.576625 69.497113
F 54.656324 11.576625 91.325688
F 54.503929 11.576625 113.154264
F 54.351534 11.576625 134.982839
F 54.199139 11.576625 156.811414
F 54.046745 11.576625 178.639990
F 53.894350 11.576625 200.468565
F 53.741955 11.576625 222.297141
F 53.589561 11.576625 244.125716
F 55.265902 34.729883 4.011387
F 55.113508 34.729883 25.839962
F 54.961113 34.729883 47.668538
F 54.808718 34.729883 69.497113
F 54.656324 34.729883 91.325688
F 54.503929 34.729883 113.154264
F 54.351534 34.729883 134.982839
F 54.199139 34.729883 156.811414
F 54.046745 34.729883 178.639990
F 53.894350 34.729883 200.468565
F 53.741955 34.729883 222.297141
F 53.589561 34.729883 244.125716
F 55.265902 57.883140 4.011387
F 55.113508 57.883140 25.839962
F 54.961113 57.883140 47.668538
F 54.808718 57.883140 69.497113
F 54.656324 57.883140 91.325688
F 54.503929 57.883140 113.154264
F 54.351534 57.883140 134.982839
F 54.199139 57.883140 156.811414
F 54.046745 57.883140 178.639990
F 53.894350 57.883140 200.468565
F 53.741955 57.883140 222.297141
F 53.589561 57.883140 244.125716
F 1.796999 19.294381 3.638096
F 1.644605 19.294381 25.466672
F 1.492210 19.294381 47.295247
F 1.339815 19.294381 69.123823
F 1.187421 19.294381 90.952399
F 1.035026 19.294381 112.780974
F 0.882631 19.294381 134.609550
F 0.730237 19.294381 156.438125
F 0.577842 19.294381 178.266700
F 0.425447 19.294381 200.095276
F 0.273052 19.294381 221.923851
F 0.120658 19.294381 243.752427
F 1.796999 42.447638 3.638096
F 1.644605 42.447638 25.466672
F 1.492210 42.447638 47.295247
F 1.339815 42.447638 69.123823
F 1.187421 42.447638 90.952399
F 1.035026 42.447638 112.780974
F 0.882631 42.447638 134.609550
F 0.730237 42.447638 156.438125
F 0.577842 42.447638 178.266700
F 0.425447 42.447638 200.095276
F 0.273052 42.447638 221.923851
F 0.120658 42.447638 243.752427
F 1.796999 65.600896 3.638096
F 1.644605 65.600896 25.466672
F 1.492210 65.600896 47.295247
F 1.339815 65.600896 69.123823
F 1.187421 65.600896 90.952399
F 1.035026 65.600896 112.780974
F 0.882631 65.600896 134.609550
F 0.730237 65.600896 156.438125
F 0.577842 65.600896 178.266700
F 0.425447 65.600896 200.095276
F 0.273052 65.600896 221.923851
F 0.120658 65.600896 243.752427
F 28.531451 19.294381 3.824741
F 28.379056 19.294381 25.653317
F 28.226661 19.294381 47.481892
F 28.074267 19.294381 69.310467
F 27.921872 19.294381 91.139043
F 27.769477 19.294381 112.967618
F 27.617083 19.294381 134.796194
F 27.464688 19.294381 156.624769
F 27.312293 19.294381 178.453344
F 27.159899 19.294381 200.281920
F 27.007504 19.294381 222.110496
F 26.855109 19.294381 243.939072
F 28.531451 42.447638 3.824741
F 28.379056 42.447638 25.653317
F 28.226661 42.447638 47.481892
F 28.074267 42.447638 69.310467
F 27.921872 42.447638 91.139043
F 27.769477 42.447638 112.967618
F 27.617083 42.447638 134.796194
F 27.464688 42.447638 156.624769
F 27.312293 42.447638 178.453344
F 27.159899 42.447638 200.281920
F 27.007504 42.447638 222.110496
F 26.855109 42.447638 243.939072
F 28.531451 65.600896 3.824741
F 28.379056 65.600896 25.653317
F 28.226661 65.600896 47.481892
F 28.074267 65.600896 69.310467
F 27.921872 65.600896 91.139043
F 27.769477 65.600896 112.967618
F 27.617083 65.600896 134.796194
F 27.464688 65.600896 156.624769
F 27.312293 65.600896 178.453344
F 27.159899 65.600896 200.281920
F 27.007504 65.600896 222.110496
F 26.855109 65.600896 243.939072
F 55.265902 19.294381 4.011386
F 55.113508 19.294381 25.839962
F 54.961113 19.294381 47.668537
F 54.808718 19.294381 69.497112
F 54.656324 19.294381 91.325688
F 54.503929 19.294381 113.154263
F 54.351534 19.294381 134.982839
F 54.199139 19.294381 156.811414
F 54.046745 19.294381 178.639989
F 53.894350 19.294381 200.468565
F 53.741955 19.294381 222.297140
F 53.589561 19.294381 244.125716
F 55.265902 42.447638 4.011386
F 55.113508 42.447638 25.839962
F 54.961113 42.447638 47.668537
F 54.808718 42.447638 69.497112
F 54.656324 42.447638 91.325688
F 54.503929 42.447638 113.154263
F 54.351534 42.447638 134.982839
F 54.199139 42.447638 156.811414
F 54.046745 42.447638 178.639989
F 53.894350 42.447638 200.468565
F 53.741955 42.447638 222.297140
F 53.589561 42.447638 244.125716
F 55.265902 65.600896 4.011386
F 55.113508 65.600896 25.839962
F 54.961113 65.600896 47.668537
F 54.808718 65.600896 69.497112
F 54.656324 65.600896 91.325688
F 54.503929 65.600896 113.154263
F 54.351534 65.600896 134.982839
F 54.199139 65.600896 156.811414
F 54.046745 65.600896 178.639989
F 53.894350 65.600896 200.468565
F 53.741955 65.600896 222.297140
F 53.589561 65.600896 244.125716
F 10.708478 3.858875 3.700312
F 10.556083 3.858875 25.528887
F 10.403689 3.858875 47.357463
F 10.251294 3.858875 69.186038
F 10.098899 3.858875 91.014613
F 9.946505 3.858875 112.843189
F 9.794110 3.858875 134.671765
F 9.641715 3.858875 156.500341
F 9.489321 3.858875 178.328916
F 9.336926 3.858875 200.157491
F 9.184531 3.858875 221.986067
F 9.032137 3.858875 243.814642
F 10.708478 27.012133 3.700312
F 10.556083 27.012133 25.528887
F 10.403689 27.012133 47.357463
F 10.251294 27.012133 69.186038
F 10.098899 27.012133 91.014613
F 9.946505 27.012133 112.843189
F 9.794110 27.012133 134.671765
F 9.641715 27.012133 156.500341
F 9.489321 27.012133 178.328916
F 9.336926 27.012133 200.157491
F 9.184531 27.012133 221.986067
F 9.032137 27.012133 243.814642
F 10.708478 50.165390 3.700312
F 10.556083 50.165390 25.528887
F 10.403689 50.165390 47.357463
F 10.251294 50.165390 69.186038
F 10.098899 50.165390 91.014613
F 9.946505 50.165390 112.843189
F 9.794110 50.165390 134.671765
F 9.641715 50.165390 156.500341
F 9.489321 50.165390 178.328916
F 9.336926 50.165390 200.157491
F 9.184531 50.165390 221.986067
F 9.032137 50.165390 243.814642
F 37.442931 3.858875 3.886957
F 37.290536 3.858875 25.715532
F 37.138141 3.858875 47.544108
F 36.985747 3.858875 69.372683
F 36.833352 3.858875 91.201258
F 36.680957 3.858875 113.029834
F 36.528563 3.858875 134.858409
F 36.376168 3.858875 156.686985
F 36.223773 3.858875 178.515560
F 36.071378 3.858875 200.344135
F 35.918984 3.858875 222.172711
F 35.766589 3.858875 244.001286
F 37.442931 27.012133 3.886957
F 37.290536 27.012133 25.715532
F 37.138141 27.012133 47.544108
F 36.985747 27.012133 69.372683
F 36.833352 27.012133 91.201258
F 36.680957 27.012133 113.029834
F 36.528563 27.012133 134.858409
F 36.376168 27.012133 156.686985
F 36.223773 27.012133 178.515560
F 36.071378 27.012133 200.344135
F 35.918984 27.012133 222.172711
F 35.766589 27.012133 244.001286
F 37.442931 50.165390 3.886957
F 37.290536 50.165390 25.715532
F 37.138141 50.165390 47.544108
F 36.985747 50.165390 69.372683
F 36.833352 50.165390 91.201258
F 36.680957 50.165390 113.029834
F 36.528563 50.165390 134.858409
F 36.376168 50.165390 156.686985
F 36.223773 50.165390 178.515560
F 36.071378 50.165390 200.344135
F 35.918984 50.165390 222.172711
F 35.766589 50.165390 244.001286
F 64.177382 3.858875 4.073602
F 64.024987 3.858875 25.902177
F 63.872593 3.858875 47.730753
F 63.720198 3.858875 69.559328
F 63.567803 3.858875 91.387903
F 63.415409 3.858875 113.216479
F 63.263014 3.858875 135.045054
F 63.110619 3.858875 156.873630
F 62.958225 3.858875 178.702205
F 62.805830 3.858875 200.530780
F 62.653435 3.858875 222.359356
F 62.501041 3.858875 244.187931
F 64.177382 27.012133 4.073602
F 64.024987 27.012133 25.902177
F 63.872593 27.012133 47.730753
F 63.720198 27.012133 69.559328
F 63.567803 27.012133 91.387903
F 63.415409 27.012133 113.216479
F 63.263014 27.012133 135.045054
F 63.110619 27.012133 156.873630
F 62.958225 27.012133 178.702205
F 62.805830 27.012133 200.530780
F 62.653435 27.012133 222.359356
F 62.501041 27.012133 244.187931
F 64.177382 50.165390 4.073602
F 64.024987 50.165390 25.902177
F 63.872593 50.165390 47.730753
F 63.720198 50.165390 69.559328
F 63.567803 50.165390 91.387903
F 63.415409 50.165390 113.216479
F 63.263014 50.165390 135.045054
F 63.110619 50.165390 156.873630
F 62.958225 50.165390 178.702205
F 62.805830 50.165390 200.530780
F 62.653435 50.165390 222.359356
F 62.501041 50.165390 244.187931
F 10.708478 11.576625 3.700312
F 10.556083 11.576625 25.528887
F 10.403689 11.576625 47.357462
F 10.251294 11.576625 69.186038
F 10.098899 11.576625 91.014613
F 9.946505 11.576625 112.843189
F 9.794110 11.576625 134.671765
F 9.641715 11.576625 156.500340
F 9.489321 11.576625 178.328916
F 9.336926 11.576625 200.157491
F 9.184531 11.576625 221.986067
F 9.032137 11.576625 243.814642
F 10.708478 34.729883 3.700312
F 10.556083 34.729883 25.528887
F 10.403689 34.729883 47.357462
F 10.251294 34.729883 69.186038
F 10.098899 34.729883 91.014613
F 9.946505 34.729883 112.843189
F 9.794110 34.729883 134.671765
F 9.641715 34.729883 156.500340
F 9.489321 34.729883 178.328916
F 9.336926 34.729883 200.157491
F 9.184531 34.729883 221.986067
F 9.032137 34.729883 243.814642
F 10.708478 57.883140 3.700312
F 10.556083 57.883140 25.528887
F 10.403689 57.883140 47.357462
F 10.251294 57.883140 69.186038
F 10.098899 57.883140 91.014613
F 9.946505 57.883140 112.843189
F 9.794110 57.883140 134.671765
F 9.641715 57.883140 156.500340
F 9.489321 57.883140 178.328916
F 9.336926 57.883140 200.157491
F 9.184531 57.883140 221.986067
F 9.032137 57.883140 243.814642
F 37.442931 11.576625 3.886957
F 37.290536 11.576625 25.715532
F 37.138141 11.576625 47.544107
F 36.985747 11.576625 69.372683
F 36.833352 11.576625 91.201258
F 36.680957 11.576625 113.029834
F 36.528563 11.576625 134.858409
F 36.376168 11.576625 156.686984
F 36.223773 11.576625 178.515560
F 36.071378 11.576625 200.344135
F 35.918984 11.576625 222.172711
F 35.766589 11.576625 244.001286
F 37.442931 34.729883 3.886957
F 37.290536 34.729883 25.715532
F 37.138141 34.729883 47.544107
F 36.985747 34.729883 69.372683
F 36.833352 34.729883 91.201258
F 36.680957 34.729883 113.029834
F 36.528563 34.729883 134.858409
F 36.376168 34.729883 156.686984
F 36.223773 34.729883 178.515560
F 36.071378 34.729883 200.344135
F 35.918984 34.729883 222.172711
F 35.766589 34.729883 244.001286
F 37.442931 57.883140 3.886957
F 37.290536 57.883140 25.715532
F 37.138141 57.883140 47.544107
F 36.985747 57.883140 69.372683
F 36.833352 57.883140 91.201258
F 36.680957 57.883140 113.029834
F 36.528563 57.883140 134.858409
F 36.376168 57.883140 156.686984
F 36.223773 57.883140 178.515560
F 36.071378 57.883140 200.344135
F 35.918984 57.883140 222.172711
F 35.766589 57.883140 244.001286
F 64.177382 11.576625 4.073602
F 64.024987 11.576625 25.902177
F 63.872593 11.576625 47.730752
F 63.720198 11.576625 69.559328
F 63.567803 11.576625 91.387903
F 63.415409 11.576625 113.216479
F 63.263014 11.576625 135.045054
F 63.110619 11.576625 156.873629
F 62.958225 11.576625 178.702205
F 62.805830 11.576625 200.530780
F 62.653435 11.576625 222.359356
F 62.501041 11.576625 244.187931
F 64.177382 34.729883 4.073602
F 64.024987 34.729883 25.902177
F 63.872593 34.729883 47.730752
F 63.720198 34.729883 69.559328
F 63.567803 34.729883 91.387903
F 63.415409 34.729883 113.216479
F 63.263014 34.729883 135.045054
F 63.110619 34.729883 156.873629
F 62.958225 34.729883 178.702205
F 62.805830 34.729883 200.530780
F 62.653435 34.729883 222.359356
F 62.501041 34.729883 244.187931
F 64.177382 57.883140 4.073602
F 64.024987 57.883140 25.902177
F 63.872593 57.883140 47.730752
F 63.720198 57.883140 69.559328
F 63.567803 57.883140 91.387903
F 63.415409 57.883140 113.216479
F 63.263014 57.883140 135.045054
F 63.110619 57.883140 156.873629
F 62.958225 57.883140 178.702205
F 62.805830 57.883140 200.530780
F 62.653435 57.883140 222.359356
F 62.501041 57.883140 244.187931
F 10.708478 19.294381 3.700311
F 10.556083 19.294381 25.528887
F 10.403689 19.294381 47.357462
F 10.251294 19.294381 69.186037
F 10.098899 19.294381 91.014613
F 9.946505 19.294381 112.843188
F 9.794110 19.294381 134.671764
F 9.641715 19.294381 156.500340
F 9.489321 19.294381 178.328915
F 9.336926 19.294381 200.157491
F 9.184531 19.294381 221.986066
F 9.032137 19.294381 243.814641
F 10.708478 42.447638 3.700311
F 10.556083 42.447638 25.528887
F 10.403689 42.447638 47.357462
F 10.251294 42.447638 69.186037
F 10.098899 42.447638 91.014613
F 9.946505 42.447638 112.843188
F 9.794110 42.447638 134.671764
F 9.641715 42.447638 156.500340
F 9.489321 42.447638 178.328915
F 9.336926 42.447638 200.157491
F 9.184531 42.447638 221.986066
F 9.032137 42.447638 243.814641
F 10.708478 65.600896 3.700311
F 10.556083 65.600896 25.528887
F 10.403689 65.600896 47.357462
F 10.251294 65.600896 69.186037
F 10.098899 65.600896 91.014613
F 9.946505 65.600896 112.843188
F 9.794110 65.600896 134.671764
F 9.641715 65.600896 156.500340
F 9.489321 65.600896 178.328915
F 9.336926 65.600896 200.157491
F 9.184531 65.600896 221.986066
F 9.032137 65.600896 243.814641
F 37.442931 19.294381 3.886956
F 37.290536 19.294381 25.715532
F 37.138141 19.294381 47.544107
F 36.985747 19.294381 69.372682
F 36.833352 19.294381 91.201258
F 36.680957 19.294381 113.029833
F 36.528563 19.294381 134.858408
F 36.376168 19.294381 156.686984
F 36.223773 19.294381 178.515559
F 36.071378 19.294381 200.344135
F 35.918984 19.294381 222.172710
F 35.766589 19.294381 244.001285
F 37.442931 42.447638 3.886956
F 37.290536 42.447638 25.715532
F 37.138141 42.447638 47.544107
F 36.985747 42.447638 69.372682
F 36.833352 42.447638 91.201258
F 36.680957 42.447638 113.029833
F 36.528563 42.447638 134.858408
F 36.376168 42.447638 156.686984
F 36.223773 42.447638 178.515559
F 36.071378 42.447638 200.344135
F 35.918984 42.447638 222.172710
F 35.766589 42.447638 244.001285
F 37.442931 65.600896 3.886956
F 37.290536 65.600896 25.715532
F 37.138141 65.600896 47.544107
F 36.985747 65.600896 69.372682
F 36.833352 65.600896 91.201258
F 36.680957 65.600896 113.029833
F 36.528563 65.600896 134.858408
F 36.376168 65.600896 156.686984
F 36.223773 65.600896 178.515559
F 36.071378 65.600896 200.344135
F 35.918984 65.600896 222.172710
F 35.766589 65.600896 244.001285
F 64.177382 19.294381 4.073601
F 64.024987 19.294381 25.902177
F 63.872593 19.294381 47.730752
F 63.720198 19.294381 69.559327
F 63.567803 19.294381 91.387903
F 63.415409 19.294381 113.216478
F 63.263014 19.294381 135.045053
F 63.110619 19.294381 156.873629
F 62.958225 19.294381 178.702204
F 62.805830 19.294381 200.530780
F 62.653435 19.294381 222.359355
F 62.501041 19.294381 244.187930
F 64.177382 42.447638 4.073601
F 64.024987 42.447638 25.902177
F 63.872593 42.447638 47.730752
F 63.720198 42.447638 69.559327
F 63.567803 42.447638 91.387903
F 63.415409 42.447638 113.216478
F 63.263014 42.447638 135.045053
F 63.110619 42.447638 156.873629
F 62.958225 42.447638 178.702204
F 62.805830 42.447638 200.530780
F 62.653435 42.447638 222.359355
F 62.501041 42.447638 244.187930
F 64.177382 65.600896 4.073601
F 64.024987 65.600896 25.902177
F 63.872593 65.600896 47.730752
F 63.720198 65.600896 69.559327
F 63.567803 65.600896 91.387903
F 63.415409 65.600896 113.216478
F 63.263014 65.600896 135.045053
F 63.110619 65.600896 156.873629
F 62.958225 65.600896 178.702204
F 62.805830 65.600896 200.530780
F 62.653435 65.600896 222.359355
F 62.501041 65.600896 244.187930
F 19.619966 3.858876 3.762526
F 19.467571 3.858876 25.591101
F 19.315177 3.858876 47.419677
F 19.162782 3.858876 69.248252
F 19.010387 3.858876 91.076827
F 18.857993 3.858876 112.905403
F 18.705598 3.858876 134.733978
F 18.553203 3.858876 156.562554
F 18.400808 3.858876 178.391130
F 18.248414 3.858876 200.219705
F 18.096019 3.858876 222.048281
F 17.943624 3.858876 243.876856
F 19.619966 27.012133 3.762526
F 19.467571 27.012133 25.591101
F 19.315177 27.012133 47.419677
F 19.162782 27.012133 69.248252
F 19.010387 27.012133 91.076827
F 18.857993 27.012133 112.905403
F 18.705598 27.012133 134.733978
F 18.553203 27.012133 156.562554
F 18.400808 27.012133 178.391130
F 18.248414 27.012133 200.219705
F 18.096019 27.012133 222.048281
F 17.943624 27.012133 243.876856
F 19.619966 50.165391 3.762526
F 19.467571 50.165391 25.591101
F 19.315177 50.165391 47.419677
F 19.162782 50.165391 69.248252
F 19.010387 50.165391 91.076827
F 18.857993 50.165391 112.905403
F 18.705598 50.165391 134.733978
F 18.553203 50.165391 156.562554
F 18.400808 50.165391 178.391130
F 18.248414 50.165391 200.219705
F 18.096019 50.165391 222.048281
F 17.943624 50.165391 243.876856
F 46.354417 3.858876 3.949171
F 46.202023 3.858876 25.777746
F 46.049628 3.858876 47.606322
F 45.897233 3.858876 69.434897
F 45.744839 3.858876 91.263472
F 45.592444 3.858876 113.092048
F 45.440049 3.858876 134.920623
F 45.287655 3.858876 156.749199
F 45.135260 3.858876 178.577774
F 44.982865 3.858876 200.406349
F 44.830471 3.858876 222.234925
F 44.678076 3.858876 244.063500
F 46.354417 27.012133 3.949171
F 46.202023 27.012133 25.777746
F 46.049628 27.012133 47.606322
F 45.897233 27.012133 69.434897
F 45.744839 27.012133 91.263472
F 45.592444 27.012133 113.092048
F 45.440049 27.012133 134.920623
F 45.287655 27.012133 156.749199
F 45.135260 27.012133 178.577774
F 44.982865 27.012133 200.406349
F 44.830471 27.012133 222.234925
F 44.678076 27.012133 244.063500
F 46.354417 50.165391 3.949171
F 46.202023 50.165391 25.777746
F 46.049628 50.165391 47.606322
F 45.897233 50.165391 69.434897
F 45.744839 50.165391 91.263472
F 45.592444 50.165391 113.092048
F 45.440049 50.165391 134.920623
F 45.287655 50.165391 156.749199
F 45.135260 50.165391 178.577774
F 44.982865 50.165391 200.406349
F 44.830471 50.165391 222.234925
F 44.678076 50.165391 244.063500
F 19.619966 11.576626 3.762526
F 19.467571 11.576626 25.591101
F 19.315177 11.576626 47.419676
F 19.162782 11.576626 69.248252
F 19.010387 11.576626 91.076827
F 18.857993 11.576626 112.905403
F 18.705598 11.576626 134.733978
F 18.553203 11.576626 156.562553
F 18.400808 11.576626 178.391130
F 18.248414 11.576626 200.219705
F 18.096019 11.576626 222.048281
F 17.943624 11.576626 243.876856
F 19.619966 34.729883 3.762526
F 19.467571 34.729883 25.591101
F 19.315177 34.729883 47.419676
F 19.162782 34.729883 69.248252
F 19.010387 34.729883 91.076827
F 18.857993 34.729883 112.905403
F 18.705598 34.729883 134.733978
F 18.553203 34.729883 156.562553
F 18.400808 34.729883 178.391130
F 18.248414 34.729883 200.219705
F 18.096019 34.729883 222.048281
F 17.943624 34.729883 243.876856
F 19.619966 57.883141 3.762526
F 19.467571 57.883141 25.591101
F 19.315177 57.883141 47.419676
F 19.162782 57.883141 69.248252
F 19.010387 57.883141 91.076827
F 18.857993 57.883141 112.905403
F 18.705598 57.883141 134.733978
F 18.553203 57.883141 156.562553
F 18.400808 57.883141 178.391130
F 18.248414 57.883141 200.219705
F 18.096019 57.883141 222.048281
F 17.943624 57.883141 243.876856
F 46.354417 11.576626 3.949171
F 46.202023 11.576626 25.777746
F 46.049628 11.576626 47.606321
F 45.897233 11.576626 69.434897
F 45.744839 11.576626 91.263472
F 45.592444 11.576626 113.092048
F 45.440049 11.576626 134.920623
F 45.287655 11.576626 156.749198
F 45.135260 11.576626 178.577774
F 44.982865 11.576626 200.406349
F 44.830471 11.576626 222.234925
F 44.678076 11.576626 244.063500
F 46.354417 34.729883 3.949171
F 46.202023 34.729883 25.777746
F 46.049628 34.729883 47.606321
F 45.897233 34.729883 69.434897
F 45.744839 34.729883 91.263472
F 45.592444 34.729883 113.092048
F 45.440049 34.729883 134.920623
F 45.287655 34.729883 156.749198
F 45.135260 34.729883 178.577774
F 44.982865 34.729883 200.406349
F 44.830471 34.729883 222.234925
F 44.678076 34.729883 244.063500
F 46.354417 57.883141 3.949171
F 46.202023 57.883141 25.777746
F 46.049628 57.883141 47.606321
F 45.897233 57.883141 69.434897
F 45.744839 57.883141 91.263472
F 45.592444 57.883141 113.092048
F 45.440049 57.883141 134.920623
F 45.287655 57.883141 156.749198
F 45.135260 57.883141 178.577774
F 44.982865 57.883141 200.406349
F 44.830471 57.883141 222.234925
F 44.678076 57.883141 244.063500
F 19.619966 19.294381 3.762525
F 19.467571 19.294381 25.591101
F 19.315177 19.294381 47.419676
F 19.162782 19.294381 69.248251
F 19.010387 19.294381 91.076827
F 18.857993 19.294381 112.905402
F 18.705598 19.294381 134.733977
F 18.553203 19.294381 156.562553
F 18.400808 19.294381 178.391129
F 18.248414 19.294381 200.219705
F 18.096019 19.294381 222.048280
F 17.943624 19.294381 243.876855
F 19.619966 42.447639 3.762525
F 19.467571 42.447639 25.591101
F 19.315177 42.447639 47.419676
F 19.162782 42.447639 69.248251
F 19.010387 42.447639 91.076827
F 18.857993 42.447639 112.905402
F 18.705598 42.447639 134.733977
F 18.553203 42.447639 156.562553
F 18.400808 42.447639 178.391129
F 18.248414 42.447639 200.219705
F 18.096019 42.447639 222.048280
F 17.943624 42.447639 243.876855
F 19.619966 65.600896 3.762525
F 19.467571 65.600896 25.591101
F 19.315177 65.600896 47.419676
F 19.162782 65.600896 69.248251
F 19.010387 65.600896 91.076827
F 18.857993 65.600896 112.905402
F 18.705598 65.600896 134.733977
F 18.553203 65.600896 156.562553
F 18.400808 65.600896 178.391129
F 18.248414 65.600896 200.219705
F 18.096019 65.600896 222.048280
F 17.943624 65.600896 243.876855
F 46.354417 19.294381 3.949170
F 46.202023 19.294381 25.777746
F 46.049628 19.294381 47.606321
F 45.897233 19.294381 69.434896
F 45.744839 19.294381 91.263472
F 45.592444 19.294381 113.092047
F 45.440049 19.294381 134.920622
F 45.287655 19.294381 156.749198
F 45.135260 19.294381 178.577773
F 44.982865 19.294381 200.406349
F 44.830471 19.294381 222.234924
F 44.678076 19.294381 244.063499
F 46.354417 42.447639 3.949170
F 46.202023 42.447639 25.777746
F 46.049628 42.447639 47.606321
F 45.897233 42.447639 69.434896
F 45.744839 42.447639 91.263472
F 45.592444 42.447639 113.092047
F 45.440049 42.447639 134.920622
F 45.287655 42.447639 156.749198
F 45.135260 42.447639 178.577773
F 44.982865 42.447639 200.406349
F 44.830471 42.447639 222.234924
F 44.678076 42.447639 244.063499
F 46.354417 65.600896 3.949170
F 46.202023 65.600896 25.777746
F 46.049628 65.600896 47.606321
F 45.897233 65.600896 69.434896
F 45.744839 65.600896 91.263472
F 45.592444 65.600896 113.092047
F 45.440049 65.600896 134.920622
F 45.287655 65.600896 156.749198
F 45.135260 65.600896 178.577773
F 44.982865 65.600896 200.406349
F 44.830471 65.600896 222.234924
F 44.678076 65.600896 244.063499
F 1.822388 1.286291 0.000001
F 1.669994 1.286291 21.828577
F 1.517599 1.286291 43.657152
F 1.365204 1.286291 65.485727
F 1.212810 1.286291 87.314303
F 1.060415 1.286291 109.142878
F 0.908020 1.286291 130.971454
F 0.755626 1.286291 152.800029
F 0.603231 1.286291 174.628604
F 0.450836 1.286291 196.457180
F 0.298442 1.286291 218.285755
F 0.146047 1.286291 240.114331
F 1.822388 24.439549 0.000001
F 1.669994 24.439549 21.828577
F 1.517599 24.439549 43.657152
F 1.365204 24.439549 65.485727
F 1.212810 24.439549 87.314303
F 1.060415 24.439549 109.142878
F 0.908020 24.439549 130.971454
F 0.755626 24.439549 152.800029
F 0.603231 24.439549 174.628604
F 0.450836 24.439549 196.457180
F 0.298442 24.439549 218.285755
F 0.146047 24.439549 240.114331
F 1.822388 47.592806 0.000001
F 1.669994 47.592806 21.828577
F 1.517599 47.592806 43.657152
F 1.365204 47.592806 65.485727
F 1.212810 47.592806 87.314303
F 1.060415 47.592806 109.142878
F 0.908020 47.592806 130.971454
F 0.755626 47.592806 152.800029
F 0.603231 47.592806 174.628604
F 0.450836 47.592806 196.457180
F 0.298442 47.592806 218.285755
F 0.146047 47.592806 240.114331
F 28.556840 1.286291 0.186646
F 28.404445 1.286291 22.015222
F 28.252051 1.286291 43.843797
F 28.099656 1.286291 65.672372
F 27.947261 1.286291 87.500948
F 27.794866 1.286291 109.329523
F 27.642472 1.286291 131.158099
F 27.490077 1.286291 152.986674
F 27.337682 1.286291 174.815249
F 27.185288 1.286291 196.643825
F 27.032893 1.286291 218.472400
F 26.880498 1.286291 240.300976
F 28.556840 24.439549 0.186646
F 28.404445 24.439549 22.015222
F 28.252051 24.439549 43.843797
F 28.099656 24.439549 65.672372
F 27.947261 24.439549 87.500948
F 27.794866 24.439549 109.329523
F 27.642472 24.439549 131.158099
F 27.490077 24.439549 152.986674
F 27.337682 24.439549 174.815249
F 27.185288 24.439549 196.643825
F 27.032893 24.439549 218.472400
F 26.880498 24.439549 240.300976
F 28.556840 47.592806 0.186646
F 28.404445 47.592806 22.015222
F 28.252051 47.592806 43.843797
F 28.099656 47.592806 65.672372
F 27.947261 47.592806 87.500948
F 27.794866 47.592806 109.329523
F 27.642472 47.592806 131.158099
F 27.490077 47.592806 152.986674
F 27.337682 47.592806 174.815249
F 27.185288 47.592806 196.643825
F 27.032893 47.592806 218.472400
F 26.880498 47.592806 240.300976
F 55.291291 1.286291 0.373290
F 55.138897 1.286291 22.201866
F 54.986502 1.286291 44.030442
F 54.834107 1.286291 65.859017
F 54.681713 1.286291 87.687593
F 54.529318 1.286291 109.516168
F 54.376923 1.286291 131.344744
F 54.224529 1.286291 153.173319
F 54.072134 1.286291 175.001894
F 53.919739 1.286291 196.830470
F 53.767345 1.286291 218.659045
F 53.614950 1.286291 240.487621
F 55.291291 24.439549 0.373290
F 55.138897 24.439549 22.201866
F 54.986502 24.439549 44.030442
F 54.834107 24.439549 65.859017
F 54.681713 24.439549 87.687593
F 54.529318 24.439549 109.516168
F 54.376923 24.439549 131.344744
F 54.224529 24.439549 153.173319
F 54.072134 24.439549 175.001894
F 53.919739 24.439549 196.830470
F 53.767345 24.439549 218.659045
F 53.614950 24.439549 240.487621
F 55.291291 47.592806 0.373290
F 55.138897 47.592806 22.201866
F 54.986502 47.592806 44.030442
F 54.834107 47.592806 65.859017
F 54.681713 47.592806 87.687593
F 54.529318 47.592806 109.516168
F 54.376923 47.592806 131.344744
F 54.224529 47.592806 153.173319
F 54.072134 47.592806 175.001894
F 53.919739 47.592806 196.830470
F 53.767345 47.592806 218.659045
F 53.614950 47.592806 240.487621
F 1.822388 9.004040 0.000001
F 1.669994 9.004040 21.828577
F 1.517599 9.004040 43.657152
F 1.365204 9.004040 65.485727
F 1.212810 9.004040 87.314303
F 1.060415 9.004040 109.142878
F 0.908020 9.004040 130.971454
F 0.755626 9.004040 152.800029
F 0.603231 9.004040 174.628604
F 0.450836 9.004040 196.457180
F 0.298442 9.004040 218.285755
F 0.146047 9.004040 240.114331
F 1.822388 32.157298 0.000001
F 1.669994 32.157298 21.828577
F 1.517599 32.157298 43.657152
F 1.365204 32.157298 65.485727
F 1.212810 32.157298 87.314303
F 1.060415 32.157298 109.142878
F 0.908020 32.157298 130.971454
F 0.755626 32.157298 152.800029
F 0.603231 32.157298 174.628604
F 0.450836 32.157298 196.457180
F 0.298442 32.157298 218.285755
F 0.146047 32.157298 240.114331
F 1.822388 55.310555 0.000001
F 1.669994 55.310555 21.828577
F 1.517599 55.310555 43.657152
F 1.365204 55.310555 65.485727
F 1.212810 55.310555 87.314303
F 1.060415 55.310555 109.142878
F 0.908020 55.310555 130.971454
F 0.755626 55.310555 152.800029
F 0.603231 55.310555 174.628604
F 0.450836 55.310555 196.457180
F 0.298442 55.310555 218.285755
F 0.146047 55.310555 240.114331
F 28.556840 9.004040 0.186646
F 28.404445 9.004040 22.015222
F 28.252051 9.004040 43.843797
F 28.099656 9.004040 65.672372
F 27.947261 9.004040 87.500948
F 27.794866 9.004040 109.329523
F 27.642472 9.004040 131.158099
F 27.490077 9.004040 152.986674
F 27.337682 9.004040 174.815249
F 27.185288 9.004040 196.643825
F 27.032893 9.004040 218.472400
F 26.880498 9.004040 240.300976
F 28.556840 32.157298 0.186646
F 28.404445 32.157298 22.015222
F 28.252051 32.157298 43.843797
F 28.099656 32.157298 65.672372
F 27.947261 32.157298 87.500948
F 27.794866 32.157298 109.329523
F 27.642472 32.157298 131.158099
F 27.490077 32.157298 152.986674
F 27.337682 32.157298 174.815249
F 27.185288 32.157298 196.643825
F 27.032893 32.157298 218.472400
F 26.880498 32.157298 240.300976
F 28.556840 55.310555 0.186646
F 28.404445 55.310555 22.015222
F 28.252051 55.310555 43.843797
F 28.099656 55.310555 65.672372
F 27.947261 55.310555 87.500948
F 27.794866 55.310555 109.329523
F 27.642472 55.310555 131.158099
F 27.490077 55.310555 152.986674
F 27.337682 55.310555 174.815249
F 27.185288 55.310555 196.643825
F 27.032893 55.310555 218.472400
F 26.880498 55.310555 240.300976
F 55.291291 9.004040 0.373290
F 55.138897 9.004040 22.201866
F 54.986502 9.004040 44.030442
F 54.834107 9.004040 65.859017
F 54.681713 9.004040 87.687593
F 54.529318 9.004040 109.516168
F 54.376923 9.004040 131.344744
F 54.224529 9.004040 153.173319
F 54.072134 9.004040 175.001894
F 53.919739 9.004040 196.830470
F 53.767345 9.004040 218.659045
F 53.614950 9.004040 240.487621
F 55.291291 32.157298 0.373290
F 55.138897 32.157298 22.201866
F 54.986502 32.157298 44.030442
F 54.834107 32.157298 65.859017
F 54.681713 32.157298 87.687593
F 54.529318 32.157298 109.516168
F 54.376923 32.157298 131.344744
F 54.224529 32.157298 153.173319
F 54.072134 32.157298 175.001894
F 53.919739 32.157298 196.830470
F 53.767345 32.157298 218.659045
F 53.614950 32.157298 240.487621
F 55.291291 55.310555 0.373290
F 55.138897 55.310555 22.201866
F 54.986502 55.310555 44.030442
F 54.834107 55.310555 65.859017
F 54.681713 55.310555 87.687593
F 54.529318 55.310555 109.516168
F 54.376923 55.310555 131.344744
F 54.224529 55.310555 153.173319
F 54.072134 55.310555 175.001894
F 53.919739 55.310555 196.830470
F 53.767345 55.310555 218.659045
F 53.614950 55.310555 240.487621
F 1.822388 16.721796 0.000000
F 1.669994 16.721796 21.828576
F 1.517599 16.721796 43.657151
F 1.365204 16.721796 65.485727
F 1.212810 16.721796 87.314302
F 1.060415 16.721796 109.142877
F 0.908020 16.721796 130.971453
F 0.755626 16.721796 152.800028
F 0.603231 16.721796 174.628604
F 0.450836 16.721796 196.457179
F 0.298442 16.721796 218.285754
F 0.146047 16.721796 240.114330
F 1.822388 39.875053 0.000000
F 1.669994 39.875053 21.828576
F 1.517599 39.875053 43.657151
F 1.365204 39.875053 65.485727
F 1.212810 39.875053 87.314302
F 1.060415 39.875053 109.142877
F 0.908020 39.875053 130.971453
F 0.755626 39.875053 152.800028
F 0.603231 39.875053 174.628604
F 0.450836 39.875053 196.457179
F 0.298442 39.875053 218.285754
F 0.146047 39.875053 240.114330
F 1.822388 63.028311 0.000000
F 1.669994 63.028311 21.828576
F 1.517599 63.028311 43.657151
F 1.365204 63.028311 65.485727
F 1.212810 63.028311 87.314302
F 1.060415 63.028311 109.142877
F 0.908020 63.028311 130.971453
F 0.755626 63.028311 152.800028
F 0.603231 63.028311 174.628604
F 0.450836 63.028311 196.457179
F 0.298442 63.028311 218.285754
F 0.146047 63.028311 240.114330
F 28.556840 16.721796 0.186645
F 28.404445 16.721796 22.015221
F 28.252051 16.721796 43.843796
F 28.099656 16.721796 65.672372
F 27.947261 16.721796 87.500947
F 27.794866 16.721796 109.329522
F 27.642472 16.721796 131.158098
F 27.490077 16.721796 152.986673
F 27.337682 16.721796 174.815249
F 27.185288 16.721796 196.643824
F 27.032893 16.721796 218.472399
F 26.880498 16.721796 240.300975
F 28.556840 39.875053 0.186645
F 28.404445 39.875053 22.015221
F 28.252051 39.875053 43.843796
F 28.099656 39.875053 65.672372
F 27.947261 39.875053 87.500947
F 27.794866 39.875053 109.329522
F 27.642472 39.875053 131.158098
F 27.490077 39.875053 152.986673
F 27.337682 39.875053 174.815249
F 27.185288 39.875053 196.643824
F 27.032893 39.875053 218.472399
F 26.880498 39.875053 240.300975
F 28.556840 63.028311 0.186645
F 28.404445 63.028311 22.015221
F 28.252051 63.028311 43.843796
F 28.099656 63.028311 65.672372
F 27.947261 63.028311 87.500947
F 27.794866 63.028311 109.329522
F 27.642472 63.028311 131.158098
F 27.490077 63.028311 152.986673
F 27.337682 63.028311 174.815249
F 27.185288 63.028311 196.643824
F 27.032893 63.028311 218.472399
F 26.880498 63.028311 240.300975
F 55.291291 16.721796 0.373289
F 55.138897 16.721796 22.201865
F 54.986502 16.721796 44.030441
F 54.834107 16.721796 65.859017
F 54.681713 16.721796 87.687592
F 54.529318 16.721796 109.516167
F 54.376923 16.721796 131.344743
F 54.224529 16.721796 153.173318
F 54.072134 16.721796 175.001894
F 53.919739 16.721796 196.830469
F 53.767345 16.721796 218.659044
F 53.614950 16.721796 240.487620
F 55.291291 39.875053 0.373289
F 55.138897 39.875053 22.201865
F 54.986502 39.875053 44.030441
F 54.834107 39.875053 65.859017
F 54.681713 39.875053 87.687592
F 54.529318 39.875053 109.516167
F 54.376923 39.875053 131.344743
F 54.224529 39.875053 153.173318
F 54.072134 39.875053 175.001894
F 53.919739 39.875053 196.830469
F 53.767345 39.875053 218.659044
F 53.614950 39.875053 240.487620
F 55.291291 63.028311 0.373289
F 55.138897 63.028311 22.201865
F 54.986502 63.028311 44.030441
F 54.834107 63.028311 65.859017
F 54.681713 63.028311 87.687592
F 54.529318 63.028311 109.516167
F 54.376923 63.028311 131.344743
F 54.224529 63.028311 153.173318
F 54.072134 63.028311 175.001894
F 53.919739 63.028311 196.830469
F 53.767345 63.028311 218.659044
F 53.614950 63.028311 240.487620
F 10.733867 1.286291 0.062216
F 10.581473 1.286291 21.890792
F 10.429078 1.286291 43.719367
F 10.276683 1.286291 65.547942
F 10.124288 1.286291 87.376518
F 9.971894 1.286291 109.205093
F 9.819499 1.286291 131.033668
F 9.667104 1.286291 152.862244
F 9.514710 1.286291 174.690819
F 9.362315 1.286291 196.519395
F 9.209920 1.286291 218.347970
F 9.057526 1.286291 240.176545
F 10.733867 24.439548 0.062216
F 10.581473 24.439548 21.890792
F 10.429078 24.439548 43.719367
F 10.276683 24.439548 65.547942
F 10.124288 24.439548 87.376518
F 9.971894 24.439548 109.205093
F 9.819499 24.439548 131.033668
F 9.667104 24.439548 152.862244
F 9.514710 24.439548 174.690819
F 9.362315 24.439548 196.519395
F 9.209920 24.439548 218.347970
F 9.057526 24.439548 240.176545
F 10.733867 47.592806 0.062216
F 10.581473 47.592806 21.890792
F 10.429078 47.592806 43.719367
F 10.276683 47.592806 65.547942
F 10.124288 47.592806 87.376518
F 9.971894 47.592806 109.205093
F 9.819499 47.592806 131.033668
F 9.667104 47.592806 152.862244
F 9.514710 47.592806 174.690819
F 9.362315 47.592806 196.519395
F 9.209920 47.592806 218.347970
F 9.057526 47.592806 240.176545
F 37.468319 1.286291 0.248861
F 37.315924 1.286291 22.077437
F 37.163529 1.286291 43.906012
F 37.011135 1.286291 65.734587
F 36.858740 1.286291 87.563163
F 36.706345 1.286291 109.391738
F 36.553951 1.286291 131.220313
F 36.401556 1.286291 153.048889
F 36.249161 1.286291 174.877464
F 36.096767 1.286291 196.706040
F 35.944372 1.286291 218.534615
F 35.791977 1.286291 240.363190
F 37.468319 24.439548 0.248861
F 37.315924 24.439548 22.077437
F 37.163529 24.439548 43.906012
F 37.011135 24.439548 65.734587
F 36.858740 24.439548 87.563163
F 36.706345 24.439548 109.391738
F 36.553951 24.439548 131.220313
F 36.401556 24.439548 153.048889
F 36.249161 24.439548 174.877464
F 36.096767 24.439548 196.706040
F 35.944372 24.439548 218.534615
F 35.791977 24.439548 240.363190
F 37.468319 47.592806 0.248861
F 37.315924 47.592806 22.077437
F 37.163529 47.592806 43.906012
F 37.011135 47.592806 65.734587
F 36.858740 47.592806 87.563163
F 36.706345 47.592806 109.391738
F 36.553951 47.592806 131.220313
F 36.401556 47.592806 153.048889
F 36.249161 47.592806 174.877464
F 36.096767 47.592806 196.706040
F 35.944372 47.592806 218.534615
F 35.791977 47.592806 240.363190
F 64.202770 1.286291 0.435505
F 64.050375 1.286291 22.264081
F 63.897981 1.286291 44.092656
F 63.745586 1.286291 65.921231
F 63.593191 1.286291 87.749807
F 63.440797 1.286291 109.578382
F 63.288402 1.286291 131.406958
F 63.136007 1.286291 153.235534
F 62.983613 1.286291 175.064109
F 62.831218 1.286291 196.892685
F 62.678823 1.286291 218.721260
F 62.526429 1.286291 240.549835
F 64.202770 24.439548 0.435505
F 64.050375 24.439548 22.264081
F 63.897981 24.439548 44.092656
F 63.745586 24.439548 65.921231
F 63.593191 24.439548 87.749807
F 63.440797 24.439548 109.578382
F 63.288402 24.439548 131.406958
F 63.136007 24.439548 153.235534
F 62.983613 24.439548 175.064109
F 62.831218 24.439548 196.892685
F 62.678823 24.439548 218.721260
F 62.526429 24.439548 240.549835
F 64.202770 47.592806 0.435505
F 64.050375 47.592806 22.264081
F 63.897981 47.592806 44.092656
F 63.745586 47.592806 65.921231
F 63.593191 47.592806 87.749807
F 63.440797 47.592806 109.578382
F 63.288402 47.592806 131.406958
F 63.136007 47.592806 153.235534
F 62.983613 47.592806 175.064109
F 62.831218 47.592806 196.892685
F 62.678823 47.592806 218.721260
F 62.526429 47.592806 240.549835
F 10.733867 9.004040 0.062216
F 10.581473 9.004040 21.890792
F 10.429078 9.004040 43.719367
F 10.276683 9.004040 65.547942
F 10.124288 9.004040 87.376518
F 9.971894 9.004040 109.205093
F 9.819499 9.004040 131.033669
F 9.667104 9.004040 152.862244
F 9.514710 9.004040 174.690819
F 9.362315 9.004040 196.519395
F 9.209920 9.004040 218.347970
F 9.057526 9.004040 240.176546
F 10.733867 32.157298 0.062216
F 10.581473 32.157298 21.890792
F 10.429078 32.157298 43.719367
F 10.276683 32.157298 65.547942
F 10.124288 32.157298 87.376518
F 9.971894 32.157298 109.205093
F 9.819499 32.157298 131.033669
F 9.667104 32.157298 152.862244
F 9.514710 32.157298 174.690819
F 9.362315 32.157298 196.519395
F 9.209920 32.157298 218.347970
F 9.057526 32.157298 240.176546
F 10.733867 55.310555 0.062216
F 10.581473 55.310555 21.890792
F 10.429078 55.310555 43.719367
F 10.276683 55.310555 65.547942
F 10.124288 55.310555 87.376518
F 9.971894 55.310555 109.205093
F 9.819499 55.310555 131.033669
F 9.667104 55.310555 152.862244
F 9.514710 55.310555 174.690819
F 9.362315 55.310555 196.519395
F 9.209920 55.310555 218.347970
F 9.057526 55.310555 240.176546
F 37.468319 9.004040 0.248861
F 37.315924 9.004040 22.077437
F 37.163529 9.004040 43.906012
F 37.011135 9.004040 65.734587
F 36.858740 9.004040 87.563163
F 36.706345 9.004040 109.391738
F 36.553951 9.004040 131.220314
F 36.401556 9.004040 153.048889
F 36.249161 9.004040 174.877464
F 36.096767 9.004040 196.706040
F 35.944372 9.004040 218.534615
F 35.791977 9.004040 240.363191
F 37.468319 32.157298 0.248861
F 37.315924 32.157298 22.077437
F 37.163529 32.157298 43.906012
F 37.011135 32.157298 65.734587
F 36.858740 32.157298 87.563163
F 36.706345 32.157298 109.391738
F 36.553951 32.157298 131.220314
F 36.401556 32.157298 153.048889
F 36.249161 32.157298 174.877464
F 36.096767 32.157298 196.706040
F 35.944372 32.157298 218.534615
F 35.791977 32.157298 240.363191
F 37.468319 55.310555 0.248861
F 37.315924 55.310555 22.077437
F 37.163529 55.310555 43.906012
F 37.011135 55.310555 65.734587
F 36.858740 55.310555 87.563163
F 36.706345 55.310555 109.391738
F 36.553951 55.310555 131.220314
F 36.401556 55.310555 153.048889
F 36.249161 55.310555 174.877464
F 36.096767 55.310555 196.706040
F 35.944372 55.310555 218.534615
F 35.791977 55.310555 240.363191
F 64.202770 9.004040 0.435505
F 64.050375 9.004040 22.264081
F 63.897981 9.004040 44.092656
F 63.745586 9.004040 65.921231
F 63.593191 9.004040 87.749807
F 63.440797 9.004040 109.578382
F 63.288402 9.004040 131.406959
F 63.136007 9.004040 153.235534
F 62.983613 9.004040 175.064109
F 62.831218 9.004040 196.892685
F 62.678823 9.004040 218.721260
F 62.526429 9.004040 240.549836
F 64.202770 32.157298 0.435505
F 64.050375 32.157298 22.264081
F 63.897981 32.157298 44.092656
F 63.745586 32.157298 65.921231
F 63.593191 32.157298 87.749807
F 63.440797 32.157298 109.578382
F 63.288402 32.157298 131.406959
F 63.136007 32.157298 153.235534
F 62.983613 32.157298 175.064109
F 62.831218 32.157298 196.892685
F 62.678823 32.157298 218.721260
F 62.526429 32.157298 240.549836
F 64.202770 55.310555 0.435505
F 64.050375 55.310555 22.264081
F 63.897981 55.310555 44.092656
F 63.745586 55.310555 65.921231
F 63.593191 55.310555 87.749807
F 63.440797 55.310555 109.578382
F 63.288402 55.310555 131.406959
F 63.136007 55.310555 153.235534
F 62.983613 55.310555 175.064109
F 62.831218 55.310555 196.892685
F 62.678823 55.310555 218.721260
F 62.526429 55.310555 240.549836
F 10.733867 16.721795 0.062215
F 10.581473 16.721795 21.890791
F 10.429078 16.721795 43.719366
F 10.276683 16.721795 65.547942
F 10.124288 16.721795 87.376517
F 9.971894 16.721795 109.205092
F 9.819499 16.721795 131.033668
F 9.667104 16.721795 152.862243
F 9.514710 16.721795 174.690819
F 9.362315 16.721795 196.519394
F 9.209920 16.721795 218.347969
F 9.057526 16.721795 240.176545
F 10.733867 39.875053 0.062215
F 10.581473 39.875053 21.890791
F 10.429078 39.875053 43.719366
F 10.276683 39.875053 65.547942
F 10.124288 39.875053 87.376517
F 9.971894 39.875053 109.205092
F 9.819499 39.875053 131.033668
F 9.667104 39.875053 152.862243
F 9.514710 39.875053 174.690819
F 9.362315 39.875053 196.519394
F 9.209920 39.875053 218.347969
F 9.057526 39.875053 240.176545
F 10.733867 63.028310 0.062215
F 10.581473 63.028310 21.890791
F 10.429078 63.028310 43.719366
F 10.276683 63.028310 65.547942
F 10.124288 63.028310 87.376517
F 9.971894 63.028310 109.205092
F 9.819499 63.028310 131.033668
F 9.667104 63.028310 152.862243
F 9.514710 63.028310 174.690819
F 9.362315 63.028310 196.519394
F 9.209920 63.028310 218.347969
F 9.057526 63.028310 240.176545
F 37.468319 16.721795 0.248860
F 37.315924 16.721795 22.077436
F 37.163529 16.721795 43.906011
F 37.011135 16.721795 65.734587
F 36.858740 16.721795 87.563162
F 36.706345 16.721795 109.391737
F 36.553951 16.721795 131.220313
F 36.401556 16.721795 153.048888
F 36.249161 16.721795 174.877464
F 36.096767 16.721795 196.706039
F 35.944372 16.721795 218.534614
F 35.791977 16.721795 240.363190
F 37.468319 39.875053 0.248860
F 37.315924 39.875053 22.077436
F 37.163529 39.875053 43.906011
F 37.011135 39.875053 65.734587
F 36.858740 39.875053 87.563162
F 36.706345 39.875053 109.391737
F 36.553951 39.875053 131.220313
F 36.401556 39.875053 153.048888
F 36.249161 39.875053 174.877464
F 36.096767 39.875053 196.706039
F 35.944372 39.875053 218.534614
F 35.791977 39.875053 240.363190
F 37.468319 63.028310 0.248860
F 37.315924 63.028310 22.077436
F 37.163529 63.028310 43.906011
F 37.011135 63.028310 65.734587
F 36.858740 63.028310 87.563162
F 36.706345 63.028310 109.391737
F 36.553951 63.028310 131.220313
F 36.401556 63.028310 153.048888
F 36.249161 63.028310 174.877464
F 36.096767 63.028310 196.706039
F 35.944372 63.028310 218.534614
F 35.791977 63.028310 240.363190
F 64.202770 16.721795 0.435504
F 64.050376 16.721795 22.264080
F 63.897981 16.721795 44.092655
F 63.745586 16.721795 65.921231
F 63.593191 16.721795 87.749806
F 63.440797 16.721795 109.578381
F 63.288402 16.721795 131.406958
F 63.136007 16.721795 153.235533
F 62.983613 16.721795 175.064109
F 62.831218 16.721795 196.892684
F 62.678823 16.721795 218.721259
F 62.526429 16.721795 240.549835
F 64.202770 39.875053 0.435504
F 64.050376 39.875053 22.264080
F 63.897981 39.875053 44.092655
F 63.745586 39.875053 65.921231
F 63.593191 39.875053 87.749806
F 63.440797 39.875053 109.578381
F 63.288402 39.875053 131.406958
F 63.136007 39.875053 153.235533
F 62.983613 39.875053 175.064109
F 62.831218 39.875053 196.892684
F 62.678823 39.875053 218.721259
F 62.526429 39.875053 240.549835
F 64.202770 63.028310 0.435504
F 64.050376 63.028310 22.264080
F 63.897981 63.028310 44.092655
F 63.745586 63.028310 65.921231
F 63.593191 63.028310 87.749806
F 63.440797 63.028310 109.578381
F 63.288402 63.028310 131.406958
F 63.136007 63.028310 153.235533
F 62.983613 63.028310 175.064109
F 62.831218 63.028310 196.892684
F 62.678823 63.028310 218.721259
F 62.526429 63.028310 240.549835
F 19.645354 1.286290 0.124430
F 19.492959 1.286290 21.953005
F 19.340565 1.286290 43.781581
F 19.188170 1.286290 65.610156
F 19.035775 1.286290 87.438731
F 18.883381 1.286290 109.267307
F 18.730986 1.286290 131.095882
F 18.578591 1.286290 152.924458
F 18.426197 1.286290 174.753033
F 18.273802 1.286290 196.581608
F 18.121407 1.286290 218.410184
F 17.969013 1.286290 240.238759
F 19.645354 24.439547 0.124430
F 19.492959 24.439547 21.953005
F 19.340565 24.439547 43.781581
F 19.188170 24.439547 65.610156
F 19.035775 24.439547 87.438731
F 18.883381 24.439547 109.267307
F 18.730986 24.439547 131.095882
F 18.578591 24.439547 152.924458
F 18.426197 24.439547 174.753033
F 18.273802 24.439547 196.581608
F 18.121407 24.439547 218.410184
F 17.969013 24.439547 240.238759
F 19.645354 47.592805 0.124430
F 19.492959 47.592805 21.953005
F 19.340565 47.592805 43.781581
F 19.188170 47.592805 65.610156
F 19.035775 47.592805 87.438731
F 18.883381 47.592805 109.267307
F 18.730986 47.592805 131.095882
F 18.578591 47.592805 152.924458
F 18.426197 47.592805 174.753033
F 18.273802 47.592805 196.581608
F 18.121407 47.592805 218.410184
F 17.969013 47.592805 240.238759
F 46.379807 1.286290 0.311075
F 46.227412 1.286290 22.139650
F 46.075017 1.286290 43.968226
F 45.922622 1.286290 65.796801
F 45.770228 1.286290 87.625376
F 45.617833 1.286290 109.453952
F 45.465438 1.286290 131.282527
F 45.313044 1.286290 153.111103
F 45.160649 1.286290 174.939678
F 45.008254 1.286290 196.768253
F 44.855860 1.286290 218.596829
F 44.703465 1.286290 240.425404
F 46.379807 24.439547 0.311075
F 46.227412 24.439547 22.139650
F 46.075017 24.439547 43.968226
F 45.922622 24.439547 65.796801
F 45.770228 24.439547 87.625376
F 45.617833 24.439547 109.453952
F 45.465438 24.439547 131.282527
F 45.313044 24.439547 153.111103
F 45.160649 24.439547 174.939678
F 45.008254 24.439547 196.768253
F 44.855860 24.439547 218.596829
F 44.703465 24.439547 240.425404
F 46.379807 47.592805 0.311075
F 46.227412 47.592805 22.139650
F 46.075017 47.592805 43.968226
F 45.922622 47.592805 65.796801
F 45.770228 47.592805 87.625376
F 45.617833 47.592805 109.453952
F 45.465438 47.592805 131.282527
F 45.313044 47.592805 153.111103
F 45.160649 47.592805 174.939678
F 45.008254 47.592805 196.768253
F 44.855860 47.592805 218.596829
F 44.703465 47.592805 240.425404
F 19.645354 9.004039 0.124430
F 19.492959 9.004039 21.953005
F 19.340565 9.004039 43.781581
F 19.188170 9.004039 65.610156
F 19.035775 9.004039 87.438732
F 18.883381 9.004039 109.267307
F 18.730986 9.004039 131.095882
F 18.578591 9.004039 152.924458
F 18.426197 9.004039 174.753033
F 18.273802 9.004039 196.581609
F 18.121407 9.004039 218.410184
F 17.969013 9.004039 240.238759
F 19.645354 32.157296 0.124430
F 19.492959 32.157296 21.953005
F 19.340565 32.157296 43.781581
F 19.188170 32.157296 65.610156
F 19.035775 32.157296 87.438732
F 18.883381 32.157296 109.267307
F 18.730986 32.157296 131.095882
F 18.578591 32.157296 152.924458
F 18.426197 32.157296 174.753033
F 18.273802 32.157296 196.581609
F 18.121407 32.157296 218.410184
F 17.969013 32.157296 240.238759
F 19.645354 55.310554 0.124430
F 19.492959 55.310554 21.953005
F 19.340565 55.310554 43.781581
F 19.188170 55.310554 65.610156
F 19.035775 55.310554 87.438732
F 18.883381 55.310554 109.267307
F 18.730986 55.310554 131.095882
F 18.578591 55.310554 152.924458
F 18.426197 55.310554 174.753033
F 18.273802 55.310554 196.581609
F 18.121407 55.310554 218.410184
F 17.969013 55.310554 240.238759
F 46.379807 9.004039 0.311075
F 46.227412 9.004039 22.139650
F 46.075017 9.004039 43.968226
F 45.922622 9.004039 65.796801
F 45.770228 9.004039 87.625377
F 45.617833 9.004039 109.453952
F 45.465438 9.004039 131.282527
F 45.313044 9.004039 153.111103
F 45.160649 9.004039 174.939678
F 45.008254 9.004039 196.768254
F 44.855860 9.004039 218.596829
F 44.703465 9.004039 240.425404
F 46.379807 32.157296 0.311075
F 46.227412 32.157296 22.139650
F 46.075017 32.157296 43.968226
F 45.922622 32.157296 65.796801
F 45.770228 32.157296 87.625377
F 45.617833 32.157296 109.453952
F 45.465438 32.157296 131.282527
F 45.313044 32.157296 153.111103
F 45.160649 32.157296 174.939678
F 45.008254 32.157296 196.768254
F 44.855860 32.157296 218.596829
F 44.703465 32.157296 240.425404
F 46.379807 55.310554 0.311075
F 46.227412 55.310554 22.139650
F 46.075017 55.310554 43.968226
F 45.922622 55.310554 65.796801
F 45.770228 55.310554 87.625377
F 45.617833 55.310554 109.453952
F 45.465438 55.310554 131.282527
F 45.313044 55.310554 153.111103
F 45.160649 55.310554 174.939678
F 45.008254 55.310554 196.768254
F 44.855860 55.310554 218.596829
F 44.703465 55.310554 240.425404
F 19.645354 16.721794 0.124429
F 19.492959 16.721794 21.953005
F 19.340565 16.721794 43.781580
F 19.188170 16.721794 65.610155
F 19.035775 16.721794 87.438731
F 18.883381 16.721794 109.267306
F 18.730986 16.721794 131.095882
F 18.578591 16.721794 152.924457
F 18.426197 16.721794 174.753032
F 18.273802 16.721794 196.581608
F 18.121407 16.721794 218.410183
F 17.969013 16.721794 240.238758
F 19.645354 39.875052 0.124429
F 19.492959 39.875052 21.953005
F 19.340565 39.875052 43.781580
F 19.188170 39.875052 65.610155
F 19.035775 39.875052 87.438731
F 18.883381 39.875052 109.267306
F 18.730986 39.875052 131.095882
F 18.578591 39.875052 152.924457
F 18.426197 39.875052 174.753032
F 18.273802 39.875052 196.581608
F 18.121407 39.875052 218.410183
F 17.969013 39.875052 240.238758
F 19.645354 63.028309 0.124429
F 19.492959 63.028309 21.953005
F 19.340565 63.028309 43.781580
F 19.188170 63.028309 65.610155
F 19.035775 63.028309 87.438731
F 18.883381 63.028309 109.267306
F 18.730986 63.028309 131.095882
F 18.578591 63.028309 152.924457
F 18.426197 63.028309 174.753032
F 18.273802 63.028309 196.581608
F 18.121407 63.028309 218.410183
F 17.969013 63.028309 240.238758
F 46.379807 16.721794 0.311074
F 46.227412 16.721794 22.139650
F 46.075017 16.721794 43.968225
F 45.922623 16.721794 65.796800
F 45.770228 16.721794 87.625376
F 45.617833 16.721794 109.453951
F 45.465438 16.721794 131.282527
F 45.313044 16.721794 153.111102
F 45.160649 16.721794 174.939677
F 45.008254 16.721794 196.768253
F 44.855860 16.721794 218.596828
F 44.703465 16.721794 240.425403
F 46.379807 39.875052 0.311074
F 46.227412 39.875052 22.139650
F 46.075017 39.875052 43.968225
F 45.922623 39.875052 65.796800
F 45.770228 39.875052 87.625376
F 45.617833 39.875052 109.453951
F 45.465438 39.875052 131.282527
F 45.313044 39.875052 153.111102
F 45.160649 39.875052 174.939677
F 45.008254 39.875052 196.768253
F 44.855860 39.875052 218.596828
F 44.703465 39.875052 240.425403
F 46.379807 63.028309 0.311074
F 46.227412 63.028309 22.139650
F 46.075017 63.028309 43.968225
F 45.922623 63.028309 65.796800
F 45.770228 63.028309 87.625376
F 45.617833 63.028309 109.453951
F 45.465438 63.028309 131.282527
F 45.313044 63.028309 153.111102
F 45.160649 63.028309 174.939677
F 45.008254 63.028309 196.768253
F 44.855860 63.028309 218.596828
F 44.703465 63.028309 240.425403
F 4.024871 7.717750 3.653651
F 3.872476 7.717750 25.482226
F 3.720082 7.717750 47.310802
F 3.567687 7.717750 69.139377
F 3.415292 7.717750 90.967952
F 3.262898 7.717750 112.796528
F 3.110503 7.717750 134.625103
F 2.958108 7.717750 156.453679
F 2.805714 7.717750 178.282254
F 2.653319 7.717750 200.110830
F 2.500924 7.717750 221.939406
F 2.348529 7.717750 243.767981
F 4.024871 30.871007 3.653651
F 3.872476 30.871007 25.482226
F 3.720082 30.871007 47.310802
F 3.567687 30.871007 69.139377
F 3.415292 30.871007 90.967952
F 3.262898 30.871007 112.796528
F 3.110503 30.871007 134.625103
F 2.958108 30.871007 156.453679
F 2.805714 30.871007 178.282254
F 2.653319 30.871007 200.110830
F 2.500924 30.871007 221.939406
F 2.348529 30.871007 243.767981
F 4.024871 54.024265 3.653651
F 3.872476 54.024265 25.482226
F 3.720082 54.024265 47.310802
F 3.567687 54.024265 69.139377
F 3.415292 54.024265 90.967952
F 3.262898 54.024265 112.796528
F 3.110503 54.024265 134.625103
F 2.958108 54.024265 156.453679
F 2.805714 54.024265 178.282254
F 2.653319 54.024265 200.110830
F 2.500924 54.024265 221.939406
F 2.348529 54.024265 243.767981
F 30.759322 7.717750 3.840296
F 30.606928 7.717750 25.668871
F 30.454533 7.717750 47.497447
F 30.302138 7.717750 69.326022
F 30.149744 7.717750 91.154597
F 29.997349 7.717750 112.983173
F 29.844954 7.717750 134.811748
F 29.692560 7.717750 156.640324
F 29.540165 7.717750 178.468899
F 29.387770 7.717750 200.297474
F 29.235376 7.717750 222.126050
F 29.082981 7.717750 243.954625
F 30.759322 30.871007 3.840296
F 30.606928 30.871007 25.668871
F 30.454533 30.871007 47.497447
F 30.302138 30.871007 69.326022
F 30.149744 30.871007 91.154597
F 29.997349 30.871007 112.983173
F 29.844954 30.871007 134.811748
F 29.692560 30.871007 156.640324
F 29.540165 30.871007 178.468899
F 29.387770 30.871007 200.297474
F 29.235376 30.871007 222.126050
F 29.082981 30.871007 243.954625
F 30.759322 54.024265 3.840296
F 30.606928 54.024265 25.668871
F 30.454533 54.024265 47.497447
F 30.302138 54.024265 69.326022
F 30.149744 54.024265 91.154597
F 29.997349 54.024265 112.983173
F 29.844954 54.024265 134.811748
F 29.692560 54.024265 156.640324
F 29.540165 54.024265 178.468899
F 29.387770 54.024265 200.297474
F 29.235376 54.024265 222.126050
F 29.082981 54.024265 243.954625
F 57.493775 7.717750 4.026941
F 57.341380 7.717750 25.855516
F 57.188986 7.717750 47.684092
F 57.036591 7.717750 69.512667
F 56.884196 7.717750 91.341242
F 56.731802 7.717750 113.169818
F 56.579407 7.717750 134.998393
F 56.427012 7.717750 156.826969
F 56.274618 7.717750 178.655544
F 56.122223 7.717750 200.484119
F 55.969828 7.717750 222.312695
F 55.817433 7.717750 244.141270
F 57.493775 30.871007 4.026941
F 57.341380 30.871007 25.855516
F 57.188986 30.871007 47.684092
F 57.036591 30.871007 69.512667
F 56.884196 30.871007 91.341242
F 56.731802 30.871007 113.169818
F 56.579407 30.871007 134.998393
F 56.427012 30.871007 156.826969
F 56.274618 30.871007 178.655544
F 56.122223 30.871007 200.484119
F 55.969828 30.871007 222.312695
F 55.817433 30.871007 244.141270
F 57.493775 54.024265 4.026941
F 57.341380 54.024265 25.855516
F 57.188986 54.024265 47.684092
F 57.036591 54.024265 69.512667
F 56.884196 54.024265 91.341242
F 56.731802 54.024265 113.169818
F 56.579407 54.024265 134.998393
F 56.427012 54.024265 156.826969
F 56.274618 54.024265 178.655544
F 56.122223 54.024265 200.484119
F 55.969828 54.024265 222.312695
F 55.817433 54.024265 244.141270
F 4.024871 15.435503 3.653650
F 3.872476 15.435503 25.482225
F 3.720082 15.435503 47.310801
F 3.567687 15.435503 69.139376
F 3.415292 15.435503 90.967951
F 3.262898 15.435503 112.796527
F 3.110503 15.435503 134.625102
F 2.958108 15.435503 156.453678
F 2.805714 15.435503 178.282253
F 2.653319 15.435503 200.110829
F 2.500924 15.435503 221.939405
F 2.348529 15.435503 243.767980
F 4.024871 38.588760 3.653650
F 3.872476 38.588760 25.482225
F 3.720082 38.588760 47.310801
F 3.567687 38.588760 69.139376
F 3.415292 38.588760 90.967951
F 3.262898 38.588760 112.796527
F 3.110503 38.588760 134.625102
F 2.958108 38.588760 156.453678
F 2.805714 38.588760 178.282253
F 2.653319 38.588760 200.110829
F 2.500924 38.588760 221.939405
F 2.348529 38.588760 243.767980
F 4.024871 61.742018 3.653650
F 3.872476 61.742018 25.482225
F 3.720082 61.742018 47.310801
F 3.567687 61.742018 69.139376
F 3.415292 61.742018 90.967951
F 3.262898 61.742018 112.796527
F 3.110503 61.742018 134.625102
F 2.958108 61.742018 156.453678
F 2.805714 61.742018 178.282253
F 2.653319 61.742018 200.110829
F 2.500924 61.742018 221.939405
F 2.348529 61.742018 243.767980
F 30.759322 15.435503 3.840295
F 30.606928 15.435503 25.668870
F 30.454533 15.435503 47.497446
F 30.302138 15.435503 69.326021
F 30.149744 15.435503 91.154596
F 29.997349 15.435503 112.983172
F 29.844954 15.435503 134.811747
F 29.692560 15.435503 156.640323
F 29.540165 15.435503 178.468898
F 29.387770 15.435503 200.297473
F 29.235376 15.435503 222.126049
F 29.082981 15.435503 243.954624
F 30.759322 38.588760 3.840295
F 30.606928 38.588760 25.668870
F 30.454533 38.588760 47.497446
F 30.302138 38.588760 69.326021
F 30.149744 38.588760 91.154596
F 29.997349 38.588760 112.983172
F 29.844954 38.588760 134.811747
F 29.692560 38.588760 156.640323
F 29.540165 38.588760 178.468898
F 29.387770 38.588760 200.297473
F 29.235376 38.588760 222.126049
F 29.082981 38.588760 243.954624
F 30.759322 61.742018 3.840295
F 30.606928 61.742018 25.668870
F 30.454533 61.742018 47.497446
F 30.302138 61.742018 69.326021
F 30.149744 61.742018 91.154596
F 29.997349 61.742018 112.983172
F 29.844954 61.742018 134.811747
F 29.692560 61.742018 156.640323
F 29.540165 61.742018 178.468898
F 29.387770 61.742018 200.297473
F 29.235376 61.742018 222.126049
F 29.082981 61.742018 243.954624
F 57.493775 15.435503 4.026940
F 57.341380 15.435503 25.855515
F 57.188986 15.435503 47.684091
F 57.036591 15.435503 69.512666
F 56.884196 15.435503 91.341241
F 56.731802 15.435503 113.169817
F 56.579407 15.435503 134.998392
F 56.427012 15.435503 156.826968
F 56.274618 15.435503 178.655543
F 56.122223 15.435503 200.484118
F 55.969828 15.435503 222.312694
F 55.817433 15.435503 244.141269
F 57.493775 38.588760 4.026940
F 57.341380 38.588760 25.855515
F 57.188986 38.588760 47.684091
F 57.036591 38.588760 69.512666
F 56.884196 38.588760 91.341241
F 56.731802 38.588760 113.169817
F 56.579407 38.588760 134.998392
F 56.427012 38.588760 156.826968
F 56.274618 38.588760 178.655543
F 56.122223 38.588760 200.484118
F 55.969828 38.588760 222.312694
F 55.817433 38.588760 244.141269
F 57.493775 61.742018 4.026940
F 57.341380 61.742018 25.855515
F 57.188986 61.742018 47.684091
F 57.036591 61.742018 69.512666
F 56.884196 61.742018 91.341241
F 56.731802 61.742018 113.169817
F 56.579407 61.742018 134.998392
F 56.427012 61.742018 156.826968
F 56.274618 61.742018 178.655543
F 56.122223 61.742018 200.484118
F 55.969828 61.742018 222.312694
F 55.817433 61.742018 244.141269
F 4.024871 0.000000 3.653651
F 3.872476 0.000000 25.482226
F 3.720082 0.000000 47.310802
F 3.567687 0.000000 69.139377
F 3.415292 0.000000 90.967952
F 3.262898 0.000000 112.796528
F 3.110503 0.000000 134.625103
F 2.958108 0.000000 156.453679
F 2.805714 0.000000 178.282254
F 2.653319 0.000000 200.110830
F 2.500924 0.000000 221.939406
F 2.348529 0.000000 243.767981
F 4.024871 23.153258 3.653651
F 3.872476 23.153258 25.482226
F 3.720082 23.153258 47.310802
F 3.567687 23.153258 69.139377
F 3.415292 23.153258 90.967952
F 3.262898 23.153258 112.796528
F 3.110503 23.153258 134.625103
F 2.958108 23.153258 156.453679
F 2.805714 23.153258 178.282254
F 2.653319 23.153258 200.110830
F 2.500924 23.153258 221.939406
F 2.348529 23.153258 243.767981
F 4.024871 46.306515 3.653651
F 3.872476 46.306515 25.482226
F 3.720082 46.306515 47.310802
F 3.567687 46.306515 69.139377
F 3.415292 46.306515 90.967952
F 3.262898 46.306515 112.796528
F 3.110503 46.306515 134.625103
F 2.958108 46.306515 156.453679
F 2.805714 46.306515 178.282254
F 2.653319 46.306515 200.110830
F 2.500924 46.306515 221.939406
F 2.348529 46.306515 243.767981
F 30.759322 0.000000 3.840296
F 30.606928 0.000000 25.668871
F 30.454533 0.000000 47.497447
F 30.302138 0.000000 69.326022
F 30.149744 0.000000 91.154597
F 29.997349 0.000000 112.983173
F 29.844954 0.000000 134.811748
F 29.692560 0.000000 156.640324
F 29.540165 0.000000 178.468899
F 29.387770 0.000000 200.297474
F 29.235376 0.000000 222.126050
F 29.082981 0.000000 243.954625
F 30.759322 23.153258 3.840296
F 30.606928 23.153258 25.668871
F 30.454533 23.153258 47.497447
F 30.302138 23.153258 69.326022
F 30.149744 23.153258 91.154597
F 29.997349 23.153258 112.983173
F 29.844954 23.153258 134.811748
F 29.692560 23.153258 156.640324
F 29.540165 23.153258 178.468899
F 29.387770 23.153258 200.297474
F 29.235376 23.153258 222.126050
F 29.082981 23.153258 243.954625
F 30.759322 46.306515 3.840296
F 30.606928 46.306515 25.668871
F 30.454533 46.306515 47.497447
F 30.302138 46.306515 69.326022
F 30.149744 46.306515 91.154597
F 29.997349 46.306515 112.983173
F 29.844954 46.306515 134.811748
F 29.692560 46.306515 156.640324
F 29.540165 46.306515 178.468899
F 29.387770 46.306515 200.297474
F 29.235376 46.306515 222.126050
F 29.082981 46.306515 243.954625
F 57.493775 0.000000 4.026941
F 57.341380 0.000000 25.855516
F 57.188986 0.000000 47.684092
F 57.036591 0.000000 69.512667
F 56.884196 0.000000 91.341242
F 56.731802 0.000000 113.169818
F 56.579407 0.000000 134.998393
F 56.427012 0.000000 156.826969
F 56.274618 0.000000 178.655544
F 56.122223 0.000000 200.484119
F 55.969828 0.000000 222.312695
F 55.817433 0.000000 244.141270
F 57.493775 23.153258 4.026941
F 57.341380 23.153258 25.855516
F 57.188986 23.153258 47.684092
F 57.036591 23.153258 69.512667
F 56.884196 23.153258 91.341242
F 56.731802 23.153258 113.169818
F 56.579407 23.153258 134.998393
F 56.427012 23.153258 156.826969
F 56.274618 23.153258 178.655544
F 56.122223 23.153258 200.484119
F 55.969828 23.153258 222.312695
F 55.817433 23.153258 244.141270
F 57.493775 46.306515 4.026941
F 57.341380 46.306515 25.855516
F 57.188986 46.306515 47.684092
F 57.036591 46.306515 69.512667
F 56.884196 46.306515 91.341242
F 56.731802 46.306515 113.169818
F 56.579407 46.306515 134.998393
F 56.427012 46.306515 156.826969
F 56.274618 46.306515 178.655544
F 56.122223 46.306515 200.484119
F 55.969828 46.306515 222.312695
F 55.817433 46.306515 244.141270
F 12.936352 7.717750 3.715866
F 12.783957 7.717750 25.544441
F 12.631562 7.717750 47.373017
F 12.479168 7.717750 69.201592
F 12.326773 7.717750 91.030167
F 12.174378 7.717750 112.858743
F 12.021984 7.717750 134.687318
F 11.869589 7.717750 156.515894
F 11.717194 7.717750 178.344469
F 11.564800 7.717750 200.173044
F 11.412405 7.717750 222.001620
F 11.260010 7.717750 243.830195
F 12.936352 30.871007 3.715866
F 12.783957 30.871007 25.544441
F 12.631562 30.871007 47.373017
F 12.479168 30.871007 69.201592
F 12.326773 30.871007 91.030167
F 12.174378 30.871007 112.858743
F 12.021984 30.871007 134.687318
F 11.869589 30.871007 156.515894
F 11.717194 30.871007 178.344469
F 11.564800 30.871007 200.173044
F 11.412405 30.871007 222.001620
F 11.260010 30.871007 243.830195
F 12.936352 54.024265 3.715866
F 12.783957 54.024265 25.544441
F 12.631562 54.024265 47.373017
F 12.479168 54.024265 69.201592
F 12.326773 54.024265 91.030167
F 12.174378 54.024265 112.858743
F 12.021984 54.024265 134.687318
F 11.869589 54.024265 156.515894
F 11.717194 54.024265 178.344469
F 11.564800 54.024265 200.173044
F 11.412405 54.024265 222.001620
F 11.260010 54.024265 243.830195
F 39.670803 7.717750 3.902511
F 39.518409 7.717750 25.731086
F 39.366014 7.717750 47.559662
F 39.213619 7.717750 69.388237
F 39.061225 7.717750 91.216812
F 38.908830 7.717750 113.045388
F 38.756435 7.717750 134.873963
F 38.604041 7.717750 156.702539
F 38.451646 7.717750 178.531114
F 38.299251 7.717750 200.359689
F 38.146856 7.717750 222.188265
F 37.994462 7.717750 244.016840
F 39.670803 30.871007 3.902511
F 39.518409 30.871007 25.731086
F 39.366014 30.871007 47.559662
F 39.213619 30.871007 69.388237
F 39.061225 30.871007 91.216812
F 38.908830 30.871007 113.045388
F 38.756435 30.871007 134.873963
F 38.604041 30.871007 156.702539
F 38.451646 30.871007 178.531114
F 38.299251 30.871007 200.359689
F 38.146856 30.871007 222.188265
F 37.994462 30.871007 244.016840
F 39.670803 54.024265 3.902511
F 39.518409 54.024265 25.731086
F 39.366014 54.024265 47.559662
F 39.213619 54.024265 69.388237
F 39.061225 54.024265 91.216812
F 38.908830 54.024265 113.045388
F 38.756435 54.024265 134.873963
F 38.604041 54.024265 156.702539
F 38.451646 54.024265 178.531114
F 38.299251 54.024265 200.359689
F 38.146856 54.024265 222.188265
F 37.994462 54.024265 244.016840
F 65.186098 7.717750 178.717759
F 65.033704 7.717750 200.546334
F 64.881309 7.717750 222.374910
F 64.728914 7.717750 244.203485
F 65.186098 30.871007 178.717759
F 65.033704 30.871007 200.546334
F 64.881309 30.871007 222.374910
F 64.728914 30.871007 244.203485
F 65.186098 54.024265 178.717759
F 65.033704 54.024265 200.546334
F 64.881309 54.024265 222.374910
F 64.728914 54.024265 244.203485
F 12.936352 15.435502 3.715865
F 12.783957 15.435502 25.544440
F 12.631562 15.435502 47.373016
F 12.479168 15.435502 69.201591
F 12.326773 15.435502 91.030166
F 12.174378 15.435502 112.858742
F 12.021984 15.435502 134.687317
F 11.869589 15.435502 156.515893
F 11.717194 15.435502 178.344468
F 11.564800 15.435502 200.173043
F 11.412405 15.435502 222.001619
F 11.260010 15.435502 243.830194
F 12.936352 38.588760 3.715865
F 12.783957 38.588760 25.544440
F 12.631562 38.588760 47.373016
F 12.479168 38.588760 69.201591
F 12.326773 38.588760 91.030166
F 12.174378 38.588760 112.858742
F 12.021984 38.588760 134.687317
F 11.869589 38.588760 156.515893
F 11.717194 38.588760 178.344468
F 11.564800 38.588760 200.173043
F 11.412405 38.588760 222.001619
F 11.260010 38.588760 243.830194
F 12.936352 61.742017 3.715865
F 12.783957 61.742017 25.544440
F 12.631562 61.742017 47.373016
F 12.479168 61.742017 69.201591
F 12.326773 61.742017 91.030166
F 12.174378 61.742017 112.858742
F 12.021984 61.742017 134.687317
F 11.869589 61.742017 156.515893
F 11.717194 61.742017 178.344468
F 11.564800 61.742017 200.173043
F 11.412405 61.742017 222.001619
F 11.260010 61.742017 243.830194
F 39.670803 15.435502 3.902510
F 39.518409 15.435502 25.731085
F 39.366014 15.435502 47.559661
F 39.213619 15.435502 69.388236
F 39.061225 15.435502 91.216811
F 38.908830 15.435502 113.045387
F 38.756435 15.435502 134.873962
F 38.604041 15.435502 156.702538
F 38.451646 15.435502 178.531113
F 38.299251 15.435502 200.359688
F 38.146856 15.435502 222.188264
F 37.994462 15.435502 244.016839
F 39.670803 38.588760 3.902510
F 39.518409 38.588760 25.731085
F 39.366014 38.588760 47.559661
F 39.213619 38.588760 69.388236
F 39.061225 38.588760 91.216811
F 38.908830 38.588760 113.045387
F 38.756435 38.588760 134.873962
F 38.604041 38.588760 156.702538
F 38.451646 38.588760 178.531113
F 38.299251 38.588760 200.359688
F 38.146856 38.588760 222.188264
F 37.994462 38.588760 244.016839
F 39.670803 61.742017 3.902510
F 39.518409 61.742017 25.731085
F 39.366014 61.742017 47.559661
F 39.213619 61.742017 69.388236
F 39.061225 61.742017 91.216811
F 38.908830 61.742017 113.045387
F 38.756435 61.742017 134.873962
F 38.604041 61.742017 156.702538
F 38.451646 61.742017 178.531113
F 38.299251 61.742017 200.359688
F 38.146856 61.742017 222.188264
F 37.994462 61.742017 244.016839
F 65.186098 15.435502 178.717758
F 65.033704 15.435502 200.546333
F 64.881309 15.435502 222.374909
F 64.728914 15.435502 244.203484
F 65.186098 38.588760 178.717758
F 65.033704 38.588760 200.546333
F 64.881309 38.588760 222.374909
F 64.728914 38.588760 244.203484
F 65.186098 61.742017 178.717758
F 65.033704 61.742017 200.546333
F 64.881309 61.742017 222.374909
F 64.728914 61.742017 244.203484
F 12.936352 0.000000 3.715866
F 12.783957 0.000000 25.544441
F 12.631562 0.000000 47.373017
F 12.479168 0.000000 69.201592
F 12.326773 0.000000 91.030167
F 12.174378 0.000000 112.858743
F 12.021984 0.000000 134.687318
F 11.869589 0.000000 156.515894
F 11.717194 0.000000 178.344469
F 11.564800 0.000000 200.173044
F 11.412405 0.000000 222.001620
F 11.260010 0.000000 243.830195
F 12.936352 23.153258 3.715866
F 12.783957 23.153258 25.544441
F 12.631562 23.153258 47.373017
F 12.479168 23.153258 69.201592
F 12.326773 23.153258 91.030167
F 12.174378 23.153258 112.858743
F 12.021984 23.153258 134.687318
F 11.869589 23.153258 156.515894
F 11.717194 23.153258 178.344469
F 11.564800 23.153258 200.173044
F 11.412405 23.153258 222.001620
F 11.260010 23.153258 243.830195
F 12.936352 46.306515 3.715866
F 12.783957 46.306515 25.544441
F 12.631562 46.306515 47.373017
F 12.479168 46.306515 69.201592
F 12.326773 46.306515 91.030167
F 12.174378 46.306515 112.858743
F 12.021984 46.306515 134.687318
F 11.869589 46.306515 156.515894
F 11.717194 46.306515 178.344469
F 11.564800 46.306515 200.173044
F 11.412405 46.306515 222.001620
F 11.260010 46.306515 243.830195
F 39.670803 0.000000 3.902511
F 39.518409 0.000000 25.731086
F 39.366014 0.000000 47.559662
F 39.213619 0.000000 69.388237
F 39.061225 0.000000 91.216812
F 38.908830 0.000000 113.045388
F 38.756435 0.000000 134.873963
F 38.604041 0.000000 156.702539
F 38.451646 0.000000 178.531114
F 38.299251 0.000000 200.359689
F 38.146856 0.000000 222.188265
F 37.994462 0.000000 244.016840
F 39.670803 23.153258 3.902511
F 39.518409 23.153258 25.731086
F 39.366014 23.153258 47.559662
F 39.213619 23.153258 69.388237
F 39.061225 23.153258 91.216812
F 38.908830 23.153258 113.045388
F 38.756435 23.153258 134.873963
F 38.604041 23.153258 156.702539
F 38.451646 23.153258 178.531114
F 38.299251 23.153258 200.359689
F 38.146856 23.153258 222.188265
F 37.994462 23.153258 244.016840
F 39.670803 46.306515 3.902511
F 39.518409 46.306515 25.731086
F 39.366014 46.306515 47.559662
F 39.213619 46.306515 69.388237
F 39.061225 46.306515 91.216812
F 38.908830 46.306515 113.045388
F 38.756435 46.306515 134.873963
F 38.604041 46.306515 156.702539
F 38.451646 46.306515 178.531114
F 38.299251 46.306515 200.359689
F 38.146856 46.306515 222.188265
F 37.994462 46.306515 244.016840
F 65.186098 0.000000 178.717759
F 65.033704 0.000000 200.546334
F 64.881309 0.000000 222.374910
F 64.728914 0.000000 244.203485
F 65.186098 23.153258 178.717759
F 65.033704 23.153258 200.546334
F 64.881309 23.153258 222.374910
F 64.728914 23.153258 244.203485
F 65.186098 46.306515 178.717759
F 65.033704 46.306515 200.546334
F 64.881309 46.306515 222.374910
F 64.728914 46.306515 244.203485
F 21.847840 7.717750 3.778080
F 21.695445 7.717750 25.606655
F 21.543050 7.717750 47.435231
F 21.390656 7.717750 69.263806
F 21.238261 7.717750 91.092382
F 21.085866 7.717750 112.920957
F 20.933472 7.717750 134.749532
F 20.781077 7.717750 156.578108
F 20.628682 7.717750 178.406683
F 20.476288 7.717750 200.235259
F 20.323893 7.717750 222.063834
F 20.171498 7.717750 243.892409
F 21.847840 30.871008 3.778080
F 21.695445 30.871008 25.606655
F 21.543050 30.871008 47.435231
F 21.390656 30.871008 69.263806
F 21.238261 30.871008 91.092382
F 21.085866 30.871008 112.920957
F 20.933472 30.871008 134.749532
F 20.781077 30.871008 156.578108
F 20.628682 30.871008 178.406683
F 20.476288 30.871008 200.235259
F 20.323893 30.871008 222.063834
F 20.171498 30.871008 243.892409
F 21.847840 54.024265 3.778080
F 21.695445 54.024265 25.606655
F 21.543050 54.024265 47.435231
F 21.390656 54.024265 69.263806
F 21.238261 54.024265 91.092382
F 21.085866 54.024265 112.920957
F 20.933472 54.024265 134.749532
F 20.781077 54.024265 156.578108
F 20.628682 54.024265 178.406683
F 20.476288 54.024265 200.235259
F 20.323893 54.024265 222.063834
F 20.171498 54.024265 243.892409
F 48.582291 7.717750 3.964725
F 48.429896 7.717750 25.793300
F 48.277502 7.717750 47.621876
F 48.125107 7.717750 69.450451
F 47.972712 7.717750 91.279027
F 47.820318 7.717750 113.107602
F 47.667923 7.717750 134.936177
F 47.515528 7.717750 156.764753
F 47.363134 7.717750 178.593328
F 47.210739 7.717750 200.421904
F 47.058344 7.717750 222.250479
F 46.905950 7.717750 244.079054
F 48.582291 30.871008 3.964725
F 48.429896 30.871008 25.793300
F 48.277502 30.871008 47.621876
F 48.125107 30.871008 69.450451
F 47.972712 30.871008 91.279027
F 47.820318 30.871008 113.107602
F 47.667923 30.871008 134.936177
F 47.515528 30.871008 156.764753
F 47.363134 30.871008 178.593328
F 47.210739 30.871008 200.421904
F 47.058344 30.871008 222.250479
F 46.905950 30.871008 244.079054
F 48.582291 54.024265 3.964725
F 48.429896 54.024265 25.793300
F 48.277502 54.024265 47.621876
F 48.125107 54.024265 69.450451
F 47.972712 54.024265 91.279027
F 47.820318 54.024265 113.107602
F 47.667923 54.024265 134.936177
F 47.515528 54.024265 156.764753
F 47.363134 54.024265 178.593328
F 47.210739 54.024265 200.421904
F 47.058344 54.024265 222.250479
F 46.905950 54.024265 244.079054
F 21.847840 15.435503 3.778079
F 21.695445 15.435503 25.606654
F 21.543050 15.435503 47.435230
F 21.390656 15.435503 69.263805
F 21.238261 15.435503 91.092381
F 21.085866 15.435503 112.920956
F 20.933472 15.435503 134.749531
F 20.781077 15.435503 156.578107
F 20.628682 15.435503 178.406682
F 20.476288 15.435503 200.235258
F 20.323893 15.435503 222.063833
F 20.171498 15.435503 243.892408
F 21.847840 38.588760 3.778079
F 21.695445 38.588760 25.606654
F 21.543050 38.588760 47.435230
F 21.390656 38.588760 69.263805
F 21.238261 38.588760 91.092381
F 21.085866 38.588760 112.920956
F 20.933472 38.588760 134.749531
F 20.781077 38.588760 156.578107
F 20.628682 38.588760 178.406682
F 20.476288 38.588760 200.235258
F 20.323893 38.588760 222.063833
F 20.171498 38.588760 243.892408
F 21.847840 61.742018 3.778079
F 21.695445 61.742018 25.606654
F 21.543050 61.742018 47.435230
F 21.390656 61.742018 69.263805
F 21.238261 61.742018 91.092381
F 21.085866 61.742018 112.920956
F 20.933472 61.742018 134.749531
F 20.781077 61.742018 156.578107
F 20.628682 61.742018 178.406682
F 20.476288 61.742018 200.235258
F 20.323893 61.742018 222.063833
F 20.171498 61.742018 243.892408
F 48.582291 15.435503 3.964724
F 48.429896 15.435503 25.793299
F 48.277502 15.435503 47.621875
F 48.125107 15.435503 69.450450
F 47.972712 15.435503 91.279026
F 47.820318 15.435503 113.107601
F 47.667923 15.435503 134.936176
F 47.515528 15.435503 156.764752
F 47.363134 15.435503 178.593327
F 47.210739 15.435503 200.421903
F 47.058344 15.435503 222.250478
F 46.905950 15.435503 244.079053
F 48.582291 38.588760 3.964724
F 48.429896 38.588760 25.793299
F 48.277502 38.588760 47.621875
F 48.125107 38.588760 69.450450
F 47.972712 38.588760 91.279026
F 47.820318 38.588760 113.107601
F 47.667923 38.588760 134.936176
F 47.515528 38.588760 156.764752
F 47.363134 38.588760 178.593327
F 47.210739 38.588760 200.421903
F 47.058344 38.588760 222.250478
F 46.905950 38.588760 244.079053
F 48.582291 61.742018 3.964724
F 48.429896 61.742018 25.793299
F 48.277502 61.742018 47.621875
F 48.125107 61.742018 69.450450
F 47.972712 61.742018 91.279026
F 47.820318 61.742018 113.107601
F 47.667923 61.742018 134.936176
F 47.515528 61.742018 156.764752
F 47.363134 61.742018 178.593327
F 47.210739 61.742018 200.421903
F 47.058344 61.742018 222.250478
F 46.905950 61.742018 244.079053
F 21.847840 0.000001 3.778080
F 21.695445 0.000001 25.606655
F 21.543050 0.000001 47.435231
F 21.390656 0.000001 69.263806
F 21.238261 0.000001 91.092382
F 21.085866 0.000001 112.920957
F 20.933472 0.000001 134.749532
F 20.781077 0.000001 156.578108
F 20.628682 0.000001 178.406683
F 20.476288 0.000001 200.235259
F 20.323893 0.000001 222.063834
F 20.171498 0.000001 243.892409
F 21.847840 23.153258 3.778080
F 21.695445 23.153258 25.606655
F 21.543050 23.153258 47.435231
F 21.390656 23.153258 69.263806
F 21.238261 23.153258 91.092382
F 21.085866 23.153258 112.920957
F 20.933472 23.153258 134.749532
F 20.781077 23.153258 156.578108
F 20.628682 23.153258 178.406683
F 20.476288 23.153258 200.235259
F 20.323893 23.153258 222.063834
F 20.171498 23.153258 243.892409
F 21.847840 46.306516 3.778080
F 21.695445 46.306516 25.606655
F 21.543050 46.306516 47.435231
F 21.390656 46.306516 69.263806
F 21.238261 46.306516 91.092382
F 21.085866 46.306516 112.920957
F 20.933472 46.306516 134.749532
F 20.781077 46.306516 156.578108
F 20.628682 46.306516 178.406683
F 20.476288 46.306516 200.235259
F 20.323893 46.306516 222.063834
F 20.171498 46.306516 243.892409
F 48.582291 0.000001 3.964725
F 48.429896 0.000001 25.793300
F 48.277502 0.000001 47.621876
F 48.125107 0.000001 69.450451
F 47.972712 0.000001 91.279027
F 47.820318 0.000001 113.107602
F 47.667923 0.000001 134.936177
F 47.515528 0.000001 156.764753
F 47.363134 0.000001 178.593328
F 47.210739 0.000001 200.421904
F 47.058344 0.000001 222.250479
F 46.905950 0.000001 244.079054
F 48.582291 23.153258 3.964725
F 48.429896 23.153258 25.793300
F 48.277502 23.153258 47.621876
F 48.125107 23.153258 69.450451
F 47.972712 23.153258 91.279027
F 47.820318 23.153258 113.107602
F 47.667923 23.153258 134.936177
F 47.515528 23.153258 156.764753
F 47.363134 23.153258 178.593328
F 47.210739 23.153258 200.421904
F 47.058344 23.153258 222.250479
F 46.905950 23.153258 244.079054
F 48.582291 46.306516 3.964725
F 48.429896 46.306516 25.793300
F 48.277502 46.306516 47.621876
F 48.125107 46.306516 69.450451
F 47.972712 46.306516 91.279027
F 47.820318 46.306516 113.107602
F 47.667923 46.306516 134.936177
F 47.515528 46.306516 156.764753
F 47.363134 46.306516 178.593328
F 47.210739 46.306516 200.421904
F 47.058344 46.306516 222.250479
F 46.905950 46.306516 244.079054
F 4.050256 5.145166 0.015556
F 3.897861 5.145166 21.844131
F 3.745467 5.145166 43.672706
F 3.593072 5.145166 65.501282
F 3.440677 5.145166 87.329857
F 3.288283 5.145166 109.158432
F 3.135888 5.145166 130.987008
F 2.983493 5.145166 152.815583
F 2.831099 5.145166 174.644159
F 2.678704 5.145166 196.472734
F 2.526309 5.145166 218.301309
F 2.373915 5.145166 240.129885
F 4.050256 28.298423 0.015556
F 3.897861 28.298423 21.844131
F 3.745467 28.298423 43.672706
F 3.593072 28.298423 65.501282
F 3.440677 28.298423 87.329857
F 3.288283 28.298423 109.158432
F 3.135888 28.298423 130.987008
F 2.983493 28.298423 152.815583
F 2.831099 28.298423 174.644159
F 2.678704 28.298423 196.472734
F 2.526309 28.298423 218.301309
F 2.373915 28.298423 240.129885
F 4.050256 51.451681 0.015556
F 3.897861 51.451681 21.844131
F 3.745467 51.451681 43.672706
F 3.593072 51.451681 65.501282
F 3.440677 51.451681 87.329857
F 3.288283 51.451681 109.158432
F 3.135888 51.451681 130.987008
F 2.983493 51.451681 152.815583
F 2.831099 51.451681 174.644159
F 2.678704 51.451681 196.472734
F 2.526309 51.451681 218.301309
F 2.373915 51.451681 240.129885
F 30.784708 5.145166 0.202200
F 30.632313 5.145166 22.030775
F 30.479918 5.145166 43.859350
F 30.327524 5.145166 65.687927
F 30.175129 5.145166 87.516502
F 30.022734 5.145166 109.345077
F 29.870339 5.145166 131.173653
F 29.717945 5.145166 153.002228
F 29.565550 5.145166 174.830804
F 29.413155 5.145166 196.659379
F 29.260761 5.145166 218.487954
F 29.108366 5.145166 240.316530
F 30.784708 28.298423 0.202200
F 30.632313 28.298423 22.030775
F 30.479918 28.298423 43.859350
F 30.327524 28.298423 65.687927
F 30.175129 28.298423 87.516502
F 30.022734 28.298423 109.345077
F 29.870339 28.298423 131.173653
F 29.717945 28.298423 153.002228
F 29.565550 28.298423 174.830804
F 29.413155 28.298423 196.659379
F 29.260761 28.298423 218.487954
F 29.108366 28.298423 240.316530
F 30.784708 51.451681 0.202200
F 30.632313 51.451681 22.030775
F 30.479918 51.451681 43.859350
F 30.327524 51.451681 65.687927
F 30.175129 51.451681 87.516502
F 30.022734 51.451681 109.345077
F 29.870339 51.451681 131.173653
F 29.717945 51.451681 153.002228
F 29.565550 51.451681 174.830804
F 29.413155 51.451681 196.659379
F 29.260761 51.451681 218.487954
F 29.108366 51.451681 240.316530
F 57.519159 5.145166 0.388845
F 57.366764 5.145166 22.217420
F 57.214370 5.145166 44.045995
F 57.061975 5.145166 65.874571
F 56.909580 5.145166 87.703146
F 56.757186 5.145166 109.531721
F 56.604791 5.145166 131.360297
F 56.452396 5.145166 153.188872
F 56.300002 5.145166 175.017448
F 56.147607 5.145166 196.846023
F 55.995212 5.145166 218.674599
F 55.842818 5.145166 240.503175
F 57.519159 28.298423 0.388845
F 57.366764 28.298423 22.217420
F 57.214370 28.298423 44.045995
F 57.061975 28.298423 65.874571
F 56.909580 28.298423 87.703146
F 56.757186 28.298423 109.531721
F 56.604791 28.298423 131.360297
F 56.452396 28.298423 153.188872
F 56.300002 28.298423 175.017448
F 56.147607 28.298423 196.846023
F 55.995212 28.298423 218.674599
F 55.842818 28.298423 240.503175
F 57.519159 51.451681 0.388845
F 57.366764 51.451681 22.217420
F 57.214370 51.451681 44.045995
F 57.061975 51.451681 65.874571
F 56.909580 51.451681 87.703146
F 56.757186 51.451681 109.531721
F 56.604791 51.451681 131.360297
F 56.452396 51.451681 153.188872
F 56.300002 51.451681 175.017448
F 56.147607 51.451681 196.846023
F 55.995212 51.451681 218.674599
F 55.842818 51.451681 240.503175
F 4.050256 12.862918 0.015555
F 3.897861 12.862918 21.844130
F 3.745467 12.862918 43.672705
F 3.593072 12.862918 65.501281
F 3.440677 12.862918 87.329856
F 3.288283 12.862918 109.158432
F 3.135888 12.862918 130.987007
F 2.983493 12.862918 152.815582
F 2.831099 12.862918 174.644158
F 2.678704 12.862918 196.472733
F 2.526309 12.862918 218.301308
F 2.373915 12.862918 240.129884
F 4.050256 36.016175 0.015555
F 3.897861 36.016175 21.844130
F 3.745467 36.016175 43.672705
F 3.593072 36.016175 65.501281
F 3.440677 36.016175 87.329856
F 3.288283 36.016175 109.158432
F 3.135888 36.016175 130.987007
F 2.983493 36.016175 152.815582
F 2.831099 36.016175 174.644158
F 2.678704 36.016175 196.472733
F 2.526309 36.016175 218.301308
F 2.373915 36.016175 240.129884
F 4.050256 59.169433 0.015555
F 3.897861 59.169433 21.844130
F 3.745467 59.169433 43.672705
F 3.593072 59.169433 65.501281
F 3.440677 59.169433 87.329856
F 3.288283 59.169433 109.158432
F 3.135888 59.169433 130.987007
F 2.983493 59.169433 152.815582
F 2.831099 59.169433 174.644158
F 2.678704 59.169433 196.472733
F 2.526309 59.169433 218.301308
F 2.373915 59.169433 240.129884
F 30.784708 12.862918 0.202199
F 30.632313 12.862918 22.030774
F 30.479918 12.862918 43.859349
F 30.327524 12.862918 65.687926
F 30.175129 12.862918 87.516501
F 30.022734 12.862918 109.345077
F 29.870339 12.862918 131.173652
F 29.717945 12.862918 153.002227
F 29.565550 12.862918 174.830803
F 29.413155 12.862918 196.659378
F 29.260761 12.862918 218.487953
F 29.108366 12.862918 240.316529
F 30.784708 36.016175 0.202199
F 30.632313 36.016175 22.030774
F 30.479918 36.016175 43.859349
F 30.327524 36.016175 65.687926
F 30.175129 36.016175 87.516501
F 30.022734 36.016175 109.345077
F 29.870339 36.016175 131.173652
F 29.717945 36.016175 153.002227
F 29.565550 36.016175 174.830803
F 29.413155 36.016175 196.659378
F 29.260761 36.016175 218.487953
F 29.108366 36.016175 240.316529
F 30.784708 59.169433 0.202199
F 30.632313 59.169433 22.030774
F 30.479918 59.169433 43.859349
F 30.327524 59.169433 65.687926
F 30.175129 59.169433 87.516501
F 30.022734 59.169433 109.345077
F 29.870339 59.169433 131.173652
F 29.717945 59.169433 153.002227
F 29.565550 59.169433 174.830803
F 29.413155 59.169433 196.659378
F 29.260761 59.169433 218.487953
F 29.108366 59.169433 240.316529
F 57.519159 12.862918 0.388844
F 57.366764 12.862918 22.217419
F 57.214370 12.862918 44.045994
F 57.061975 12.862918 65.874570
F 56.909580 12.862918 87.703145
F 56.757186 12.862918 109.531721
F 56.604791 12.862918 131.360296
F 56.452396 12.862918 153.188871
F 56.300002 12.862918 175.017447
F 56.147607 12.862918 196.846022
F 55.995212 12.862918 218.674598
F 55.842818 12.862918 240.503174
F 57.519159 36.016175 0.388844
F 57.366764 36.016175 22.217419
F 57.214370 36.016175 44.045994
F 57.061975 36.016175 65.874570
F 56.909580 36.016175 87.703145
F 56.757186 36.016175 109.531721
F 56.604791 36.016175 131.360296
F 56.452396 36.016175 153.188871
F 56.300002 36.016175 175.017447
F 56.147607 36.016175 196.846022
F 55.995212 36.016175 218.674598
F 55.842818 36.016175 240.503174
F 57.519159 59.169433 0.388844
F 57.366764 59.169433 22.217419
F 57.214370 59.169433 44.045994
F 57.061975 59.169433 65.874570
F 56.909580 59.169433 87.703145
F 56.757186 59.169433 109.531721
F 56.604791 59.169433 131.360296
F 56.452396 59.169433 153.188871
F 56.300002 59.169433 175.017447
F 56.147607 59.169433 196.846022
F 55.995212 59.169433 218.674598
F 55.842818 59.169433 240.503174
F 4.050256 20.580673 0.015555
F 3.897861 20.580673 21.844131
F 3.745467 20.580673 43.672706
F 3.593072 20.580673 65.501281
F 3.440677 20.580673 87.329857
F 3.288283 20.580673 109.158432
F 3.135888 20.580673 130.987008
F 2.983493 20.580673 152.815583
F 2.831099 20.580673 174.644158
F 2.678704 20.580673 196.472734
F 2.526309 20.580673 218.301309
F 2.373915 20.580673 240.129885
F 4.050256 43.733931 0.015555
F 3.897861 43.733931 21.844131
F 3.745467 43.733931 43.672706
F 3.593072 43.733931 65.501281
F 3.440677 43.733931 87.329857
F 3.288283 43.733931 109.158432
F 3.135888 43.733931 130.987008
F 2.983493 43.733931 152.815583
F 2.831099 43.733931 174.644158
F 2.678704 43.733931 196.472734
F 2.526309 43.733931 218.301309
F 2.373915 43.733931 240.129885
F 4.050256 66.887188 0.015555
F 3.897861 66.887188 21.844131
F 3.745467 66.887188 43.672706
F 3.593072 66.887188 65.501281
F 3.440677 66.887188 87.329857
F 3.288283 66.887188 109.158432
F 3.135888 66.887188 130.987008
F 2.983493 66.887188 152.815583
F 2.831099 66.887188 174.644158
F 2.678704 66.887188 196.472734
F 2.526309 66.887188 218.301309
F 2.373915 66.887188 240.129885
F 30.784708 20.580673 0.202199
F 30.632313 20.580673 22.030775
F 30.479918 20.580673 43.859350
F 30.327524 20.580673 65.687926
F 30.175129 20.580673 87.516502
F 30.022734 20.580673 109.345077
F 29.870339 20.580673 131.173653
F 29.717945 20.580673 153.002228
F 29.565550 20.580673 174.830803
F 29.413155 20.580673 196.659379
F 29.260761 20.580673 218.487954
F 29.108366 20.580673 240.316530
F 30.784708 43.733931 0.202199
F 30.632313 43.733931 22.030775
F 30.479918 43.733931 43.859350
F 30.327524 43.733931 65.687926
F 30.175129 43.733931 87.516502
F 30.022734 43.733931 109.345077
F 29.870339 43.733931 131.173653
F 29.717945 43.733931 153.002228
F 29.565550 43.733931 174.830803
F 29.413155 43.733931 196.659379
F 29.260761 43.733931 218.487954
F 29.108366 43.733931 240.316530
F 30.784708 66.887188 0.202199
F 30.632313 66.887188 22.030775
F 30.479918 66.887188 43.859350
F 30.327524 66.887188 65.687926
F 30.175129 66.887188 87.516502
F 30.022734 66.887188 109.345077
F 29.870339 66.887188 131.173653
F 29.717945 66.887188 153.002228
F 29.565550 66.887188 174.830803
F 29.413155 66.887188 196.659379
F 29.260761 66.887188 218.487954
F 29.108366 66.887188 240.316530
F 57.519159 20.580673 0.388844
F 57.366764 20.580673 22.217420
F 57.214370 20.580673 44.045995
F 57.061975 20.580673 65.874570
F 56.909580 20.580673 87.703146
F 56.757186 20.580673 109.531721
F 56.604791 20.580673 131.360297
F 56.452396 20.580673 153.188872
F 56.300002 20.580673 175.017447
F 56.147607 20.580673 196.846023
F 55.995212 20.580673 218.674599
F 55.842818 20.580673 240.503175
F 57.519159 43.733931 0.388844
F 57.366764 43.733931 22.217420
F 57.214370 43.733931 44.045995
F 57.061975 43.733931 65.874570
F 56.909580 43.733931 87.703146
F 56.757186 43.733931 109.531721
F 56.604791 43.733931 131.360297
F 56.452396 43.733931 153.188872
F 56.300002 43.733931 175.017447
F 56.147607 43.733931 196.846023
F 55.995212 43.733931 218.674599
F 55.842818 43.733931 240.503175
F 57.519159 66.887188 0.388844
F 57.366764 66.887188 22.217420
F 57.214370 66.887188 44.045995
F 57.061975 66.887188 65.874570
F 56.909580 66.887188 87.703146
F 56.757186 66.887188 109.531721
F 56.604791 66.887188 131.360297
F 56.452396 66.887188 153.188872
F 56.300002 66.887188 175.017447
F 56.147607 66.887188 196.846023
F 55.995212 66.887188 218.674599
F 55.842818 66.887188 240.503175
F 12.961736 5.145165 0.077770
F 12.809341 5.145165 21.906345
F 12.656947 5.145165 43.734921
F 12.504552 5.145165 65.563496
F 12.352157 5.145165 87.392072
F 12.199763 5.145165 109.220647
F 12.047368 5.145165 131.049222
F 11.894973 5.145165 152.877798
F 11.742578 5.145165 174.706373
F 11.590184 5.145165 196.534949
F 11.437789 5.145165 218.363524
F 11.285394 5.145165 240.192099
F 12.961736 28.298422 0.077770
F 12.809341 28.298422 21.906345
F 12.656947 28.298422 43.734921
F 12.504552 28.298422 65.563496
F 12.352157 28.298422 87.392072
F 12.199763 28.298422 109.220647
F 12.047368 28.298422 131.049222
F 11.894973 28.298422 152.877798
F 11.742578 28.298422 174.706373
F 11.590184 28.298422 196.534949
F 11.437789 28.298422 218.363524
F 11.285394 28.298422 240.192099
F 12.961736 51.451680 0.077770
F 12.809341 51.451680 21.906345
F 12.656947 51.451680 43.734921
F 12.504552 51.451680 65.563496
F 12.352157 51.451680 87.392072
F 12.199763 51.451680 109.220647
F 12.047368 51.451680 131.049222
F 11.894973 51.451680 152.877798
F 11.742578 51.451680 174.706373
F 11.590184 51.451680 196.534949
F 11.437789 51.451680 218.363524
F 11.285394 51.451680 240.192099
F 39.696187 5.145165 0.264414
F 39.543793 5.145165 22.092989
F 39.391398 5.145165 43.921565
F 39.239003 5.145165 65.750140
F 39.086609 5.145165 87.578716
F 38.934214 5.145165 109.407291
F 38.781819 5.145165 131.235867
F 38.629425 5.145165 153.064443
F 38.477030 5.145165 174.893018
F 38.324635 5.145165 196.721594
F 38.172241 5.145165 218.550169
F 38.019846 5.145165 240.378744
F 39.696187 28.298422 0.264414
F 39.543793 28.298422 22.092989
F 39.391398 28.298422 43.921565
F 39.239003 28.298422 65.750140
F 39.086609 28.298422 87.578716
F 38.934214 28.298422 109.407291
F 38.781819 28.298422 131.235867
F 38.629425 28.298422 153.064443
F 38.477030 28.298422 174.893018
F 38.324635 28.298422 196.721594
F 38.172241 28.298422 218.550169
F 38.019846 28.298422 240.378744
F 39.696187 51.451680 0.264414
F 39.543793 51.451680 22.092989
F 39.391398 51.451680 43.921565
F 39.239003 51.451680 65.750140
F 39.086609 51.451680 87.578716
F 38.934214 51.451680 109.407291
F 38.781819 51.451680 131.235867
F 38.629425 51.451680 153.064443
F 38.477030 51.451680 174.893018
F 38.324635 51.451680 196.721594
F 38.172241 51.451680 218.550169
F 38.019846 51.451680 240.378744
F 65.211481 5.145165 175.079662
F 65.059087 5.145165 196.908238
F 64.906692 5.145165 218.736813
F 64.754297 5.145165 240.565388
F 65.211481 28.298422 175.079662
F 65.059087 28.298422 196.908238
F 64.906692 28.298422 218.736813
F 64.754297 28.298422 240.565388
F 65.211481 51.451680 175.079662
F 65.059087 51.451680 196.908238
F 64.906692 51.451680 218.736813
F 64.754297 51.451680 240.565388
F 12.961736 12.862917 0.077769
F 12.809341 12.862917 21.906344
F 12.656947 12.862917 43.734920
F 12.504552 12.862917 65.563495
F 12.352157 12.862917 87.392071
F 12.199763 12.862917 109.220646
F 12.047368 12.862917 131.049221
F 11.894973 12.862917 152.877797
F 11.742578 12.862917 174.706372
F 11.590184 12.862917 196.534948
F 11.437789 12.862917 218.363523
F 11.285394 12.862917 240.192098
F 12.961736 36.016174 0.077769
F 12.809341 36.016174 21.906344
F 12.656947 36.016174 43.734920
F 12.504552 36.016174 65.563495
F 12.352157 36.016174 87.392071
F 12.199763 36.016174 109.220646
F 12.047368 36.016174 131.049221
F 11.894973 36.016174 152.877797
F 11.742578 36.016174 174.706372
F 11.590184 36.016174 196.534948
F 11.437789 36.016174 218.363523
F 11.285394 36.016174 240.192098
F 12.961736 59.169432 0.077769
F 12.809341 59.169432 21.906344
F 12.656947 59.169432 43.734920
F 12.504552 59.169432 65.563495
F 12.352157 59.169432 87.392071
F 12.199763 59.169432 109.220646
F 12.047368 59.169432 131.049221
F 11.894973 59.169432 152.877797
F 11.742578 59.169432 174.706372
F 11.590184 59.169432 196.534948
F 11.437789 59.169432 218.363523
F 11.285394 59.169432 240.192098
F 39.696187 12.862917 0.264413
F 39.543793 12.862917 22.092988
F 39.391398 12.862917 43.921564
F 39.239003 12.862917 65.750139
F 39.086609 12.862917 87.578715
F 38.934214 12.862917 109.407290
F 38.781819 12.862917 131.235866
F 38.629425 12.862917 153.064442
F 38.477030 12.862917 174.893017
F 38.324635 12.862917 196.721593
F 38.172241 12.862917 218.550168
F 38.019846 12.862917 240.378743
F 39.696187 36.016174 0.264413
F 39.543793 36.016174 22.092988
F 39.391398 36.016174 43.921564
F 39.239003 36.016174 65.750139
F 39.086609 36.016174 87.578715
F 38.934214 36.016174 109.407290
F 38.781819 36.016174 131.235866
F 38.629425 36.016174 153.064442
F 38.477030 36.016174 174.893017
F 38.324635 36.016174 196.721593
F 38.172241 36.016174 218.550168
F 38.019846 36.016174 240.378743
F 39.696187 59.169432 0.264413
F 39.543793 59.169432 22.092988
F 39.391398 59.169432 43.921564
F 39.239003 59.169432 65.750139
F 39.086609 59.169432 87.578715
F 38.934214 59.169432 109.407290
F 38.781819 59.169432 131.235866
F 38.629425 59.169432 153.064442
F 38.477030 59.169432 174.893017
F 38.324635 59.169432 196.721593
F 38.172241 59.169432 218.550168
F 38.019846 59.169432 240.378743
F 65.211481 12.862917 175.079661
F 65.059087 12.862917 196.908237
F 64.906692 12.862917 218.736812
F 64.754297 12.862917 240.565387
F 65.211481 36.016174 175.079661
F 65.059087 36.016174 196.908237
F 64.906692 36.016174 218.736812
F 64.754297 36.016174 240.565387
F 65.211481 59.169432 175.079661
F 65.059087 59.169432 196.908237
F 64.906692 59.169432 218.736812
F 64.754297 59.169432 240.565387
F 12.961736 20.580672 0.077770
F 12.809341 20.580672 21.906345
F 12.656947 20.580672 43.734921
F 12.504552 20.580672 65.563496
F 12.352157 20.580672 87.392071
F 12.199763 20.580672 109.220647
F 12.047368 20.580672 131.049222
F 11.894973 20.580672 152.877798
F 11.742578 20.580672 174.706373
F 11.590184 20.580672 196.534948
F 11.437789 20.580672 218.363524
F 11.285394 20.580672 240.192099
F 12.961736 43.733930 0.077770
F 12.809341 43.733930 21.906345
F 12.656947 43.733930 43.734921
F 12.504552 43.733930 65.563496
F 12.352157 43.733930 87.392071
F 12.199763 43.733930 109.220647
F 12.047368 43.733930 131.049222
F 11.894973 43.733930 152.877798
F 11.742578 43.733930 174.706373
F 11.590184 43.733930 196.534948
F 11.437789 43.733930 218.363524
F 11.285394 43.733930 240.192099
F 12.961736 66.887187 0.077770
F 12.809341 66.887187 21.906345
F 12.656947 66.887187 43.734921
F 12.504552 66.887187 65.563496
F 12.352157 66.887187 87.392071
F 12.199763 66.887187 109.220647
F 12.047368 66.887187 131.049222
F 11.894973 66.887187 152.877798
F 11.742578 66.887187 174.706373
F 11.590184 66.887187 196.534948
F 11.437789 66.887187 218.363524
F 11.285394 66.887187 240.192099
F 39.696187 20.580672 0.264414
F 39.543793 20.580672 22.092989
F 39.391398 20.580672 43.921565
F 39.239003 20.580672 65.750140
F 39.086609 20.580672 87.578715
F 38.934214 20.580672 109.407291
F 38.781819 20.580672 131.235867
F 38.629425 20.580672 153.064443
F 38.477030 20.580672 174.893018
F 38.324635 20.580672 196.721593
F 38.172241 20.580672 218.550169
F 38.019846 20.580672 240.378744
F 39.696187 43.733930 0.264414
F 39.543793 43.733930 22.092989
F 39.391398 43.733930 43.921565
F 39.239003 43.733930 65.750140
F 39.086609 43.733930 87.578715
F 38.934214 43.733930 109.407291
F 38.781819 43.733930 131.235867
F 38.629425 43.733930 153.064443
F 38.477030 43.733930 174.893018
F 38.324635 43.733930 196.721593
F 38.172241 43.733930 218.550169
F 38.019846 43.733930 240.378744
F 39.696187 66.887187 0.264414
F 39.543793 66.887187 22.092989
F 39.391398 66.887187 43.921565
F 39.239003 66.887187 65.750140
F 39.086609 66.887187 87.578715
F 38.934214 66.887187 109.407291
F 38.781819 66.887187 131.235867
F 38.629425 66.887187 153.064443
F 38.477030 66.887187 174.893018
F 38.324635 66.887187 196.721593
F 38.172241 66.887187 218.550169
F 38.019846 66.887187 240.378744
F 65.211481 20.580672 175.079662
F 65.059087 20.580672 196.908237
F 64.906692 20.580672 218.736813
F 64.754297 20.580672 240.565388
F 65.211481 43.733930 175.079662
F 65.059087 43.733930 196.908237
F 64.906692 43.733930 218.736813
F 64.754297 43.733930 240.565388
F 65.211481 66.887187 175.079662
F 65.059087 66.887187 196.908237
F 64.906692 66.887187 218.736813
F 64.754297 66.887187 240.565388
F 21.873226 5.145164 0.139984
F 21.720831 5.145164 21.968560
F 21.568436 5.145164 43.797135
F 21.416042 5.145164 65.625711
F 21.263647 5.145164 87.454286
F 21.111252 5.145164 109.282861
F 20.958858 5.145164 131.111437
F 20.806463 5.145164 152.940012
F 20.654068 5.145164 174.768588
F 20.501674 5.145164 196.597163
F 20.349279 5.145164 218.425738
F 20.196884 5.145164 240.254314
F 21.873226 28.298422 0.139984
F 21.720831 28.298422 21.968560
F 21.568436 28.298422 43.797135
F 21.416042 28.298422 65.625711
F 21.263647 28.298422 87.454286
F 21.111252 28.298422 109.282861
F 20.958858 28.298422 131.111437
F 20.806463 28.298422 152.940012
F 20.654068 28.298422 174.768588
F 20.501674 28.298422 196.597163
F 20.349279 28.298422 218.425738
F 20.196884 28.298422 240.254314
F 21.873226 51.451679 0.139984
F 21.720831 51.451679 21.968560
F 21.568436 51.451679 43.797135
F 21.416042 51.451679 65.625711
F 21.263647 51.451679 87.454286
F 21.111252 51.451679 109.282861
F 20.958858 51.451679 131.111437
F 20.806463 51.451679 152.940012
F 20.654068 51.451679 174.768588
F 20.501674 51.451679 196.597163
F 20.349279 51.451679 218.425738
F 20.196884 51.451679 240.254314
F 48.607677 5.145164 0.326628
F 48.455283 5.145164 22.155204
F 48.302888 5.145164 43.983779
F 48.150493 5.145164 65.812355
F 47.998099 5.145164 87.640930
F 47.845704 5.145164 109.469505
F 47.693309 5.145164 131.298081
F 47.540914 5.145164 153.126657
F 47.388520 5.145164 174.955233
F 47.236125 5.145164 196.783808
F 47.083730 5.145164 218.612383
F 46.931336 5.145164 240.440959
F 48.607677 28.298422 0.326628
F 48.455283 28.298422 22.155204
F 48.302888 28.298422 43.983779
F 48.150493 28.298422 65.812355
F 47.998099 28.298422 87.640930
F 47.845704 28.298422 109.469505
F 47.693309 28.298422 131.298081
F 47.540914 28.298422 153.126657
F 47.388520 28.298422 174.955233
F 47.236125 28.298422 196.783808
F 47.083730 28.298422 218.612383
F 46.931336 28.298422 240.440959
F 48.607677 51.451679 0.326628
F 48.455283 51.451679 22.155204
F 48.302888 51.451679 43.983779
F 48.150493 51.451679 65.812355
F 47.998099 51.451679 87.640930
F 47.845704 51.451679 109.469505
F 47.693309 51.451679 131.298081
F 47.540914 51.451679 153.126657
F 47.388520 51.451679 174.955233
F 47.236125 51.451679 196.783808
F 47.083730 51.451679 218.612383
F 46.931336 51.451679 240.440959
F 21.873226 12.862916 0.139984
F 21.720831 12.862916 21.968559
F 21.568436 12.862916 43.797134
F 21.416042 12.862916 65.625710
F 21.263647 12.862916 87.454285
F 21.111252 12.862916 109.282861
F 20.958858 12.862916 131.111436
F 20.806463 12.862916 152.940011
F 20.654068 12.862916 174.768587
F 20.501674 12.862916 196.597162
F 20.349279 12.862916 218.425737
F 20.196884 12.862916 240.254313
F 21.873226 36.016174 0.139984
F 21.720831 36.016174 21.968559
F 21.568436 36.016174 43.797134
F 21.416042 36.016174 65.625710
F 21.263647 36.016174 87.454285
F 21.111252 36.016174 109.282861
F 20.958858 36.016174 131.111436
F 20.806463 36.016174 152.940011
F 20.654068 36.016174 174.768587
F 20.501674 36.016174 196.597162
F 20.349279 36.016174 218.425737
F 20.196884 36.016174 240.254313
F 21.873226 59.169431 0.139984
F 21.720831 59.169431 21.968559
F 21.568436 59.169431 43.797134
F 21.416042 59.169431 65.625710
F 21.263647 59.169431 87.454285
F 21.111252 59.169431 109.282861
F 20.958858 59.169431 131.111436
F 20.806463 59.169431 152.940011
F 20.654068 59.169431 174.768587
F 20.501674 59.169431 196.597162
F 20.349279 59.169431 218.425737
F 20.196884 59.169431 240.254313
F 48.607677 12.862916 0.326628
F 48.455283 12.862916 22.155203
F 48.302888 12.862916 43.983778
F 48.150493 12.862916 65.812354
F 47.998099 12.862916 87.640929
F 47.845704 12.862916 109.469505
F 47.693309 12.862916 131.298080
F 47.540914 12.862916 153.126656
F 47.388520 12.862916 174.955232
F 47.236125 12.862916 196.783807
F 47.083730 12.862916 218.612382
F 46.931336 12.862916 240.440958
F 48.607677 36.016174 0.326628
F 48.455283 36.016174 22.155203
F 48.302888 36.016174 43.983778
F 48.150493 36.016174 65.812354
F 47.998099 36.016174 87.640929
F 47.845704 36.016174 109.469505
F 47.693309 36.016174 131.298080
F 47.540914 36.016174 153.126656
F 47.388520 36.016174 174.955232
F 47.236125 36.016174 196.783807
F 47.083730 36.016174 218.612382
F 46.931336 36.016174 240.440958
F 48.607677 59.169431 0.326628
F 48.455283 59.169431 22.155203
F 48.302888 59.169431 43.983778
F 48.150493 59.169431 65.812354
F 47.998099 59.169431 87.640929
F 47.845704 59.169431 109.469505
F 47.693309 59.169431 131.298080
F 47.540914 59.169431 153.126656
F 47.388520 59.169431 174.955232
F 47.236125 59.169431 196.783807
F 47.083730 59.169431 218.612382
F 46.931336 59.169431 240.440958
F 21.873226 20.580672 0.139984
F 21.720831 20.580672 21.968560
F 21.568436 20.580672 43.797135
F 21.416042 20.580672 65.625710
F 21.263647 20.580672 87.454286
F 21.111252 20.580672 109.282861
F 20.958858 20.580672 131.111437
F 20.806463 20.580672 152.940012
F 20.654068 20.580672 174.768587
F 20.501674 20.580672 196.597163
F 20.349279 20.580672 218.425738
F 20.196884 20.580672 240.254314
F 21.873226 43.733929 0.139984
F 21.720831 43.733929 21.968560
F 21.568436 43.733929 43.797135
F 21.416042 43.733929 65.625710
F 21.263647 43.733929 87.454286
F 21.111252 43.733929 109.282861
F 20.958858 43.733929 131.111437
F 20.806463 43.733929 152.940012
F 20.654068 43.733929 174.768587
F 20.501674 43.733929 196.597163
F 20.349279 43.733929 218.425738
F 20.196884 43.733929 240.254314
F 21.873226 66.887187 0.139984
F 21.720831 66.887187 21.968560
F 21.568436 66.887187 43.797135
F 21.416042 66.887187 65.625710
F 21.263647 66.887187 87.454286
F 21.111252 66.887187 109.282861
F 20.958858 66.887187 131.111437
F 20.806463 66.887187 152.940012
F 20.654068 66.887187 174.768587
F 20.501674 66.887187 196.597163
F 20.349279 66.887187 218.425738
F 20.196884 66.887187 240.254314
F 48.607677 20.580672 0.326628
F 48.455283 20.580672 22.155204
F 48.302888 20.580672 43.983779
F 48.150493 20.580672 65.812354
F 47.998099 20.580672 87.640930
F 47.845704 20.580672 109.469505
F 47.693309 20.580672 131.298081
F 47.540914 20.580672 153.126657
F 47.388520 20.580672 174.955232
F 47.236125 20.580672 196.783808
F 47.083730 20.580672 218.612383
F 46.931336 20.580672 240.440959
F 48.607677 43.733929 0.326628
F 48.455283 43.733929 22.155204
F 48.302888 43.733929 43.983779
F 48.150493 43.733929 65.812354
F 47.998099 43.733929 87.640930
F 47.845704 43.733929 109.469505
F 47.693309 43.733929 131.298081
F 47.540914 43.733929 153.126657
F 47.388520 43.733929 174.955232
F 47.236125 43.733929 196.783808
F 47.083730 43.733929 218.612383
F 46.931336 43.733929 240.440959
F 48.607677 66.887187 0.326628
F 48.455283 66.887187 22.155204
F 48.302888 66.887187 43.983779
F 48.150493 66.887187 65.812354
F 47.998099 66.887187 87.640930
F 47.845704 66.887187 109.469505
F 47.693309 66.887187 131.298081
F 47.540914 66.887187 153.126657
F 47.388520 66.887187 174.955232
F 47.236125 66.887187 196.783808
F 47.083730 66.887187 218.612383
F 46.931336 66.887187 240.440959
F 4.031219 5.145165 2.744125
F 3.878824 5.145165 24.572701
F 3.726429 5.145165 46.401276
F 3.574035 5.145165 68.229852
F 3.421640 5.145165 90.058427
F 3.269245 5.145165 111.887002
F 3.116851 5.145165 133.715579
F 2.964456 5.145165 155.544154
F 2.812061 5.145165 177.372730
F 2.659667 5.145165 199.201305
F 2.507272 5.145165 221.029880
F 2.354877 5.145165 242.858456
F 4.031219 28.298423 2.744125
F 3.878824 28.298423 24.572701
F 3.726429 28.298423 46.401276
F 3.574035 28.298423 68.229852
F 3.421640 28.298423 90.058427
F 3.269245 28.298423 111.887002
F 3.116851 28.298423 133.715579
F 2.964456 28.298423 155.544154
F 2.812061 28.298423 177.372730
F 2.659667 28.298423 199.201305
F 2.507272 28.298423 221.029880
F 2.354877 28.298423 242.858456
F 4.031219 51.451680 2.744125
F 3.878824 51.451680 24.572701
F 3.726429 51.451680 46.401276
F 3.574035 51.451680 68.229852
F 3.421640 51.451680 90.058427
F 3.269245 51.451680 111.887002
F 3.116851 51.451680 133.715579
F 2.964456 51.451680 155.544154
F 2.812061 51.451680 177.372730
F 2.659667 51.451680 199.201305
F 2.507272 51.451680 221.029880
F 2.354877 51.451680 242.858456
F 30.765670 5.145165 2.930770
F 30.613276 5.145165 24.759346
F 30.460881 5.145165 46.587921
F 30.308486 5.145165 68.416497
F 30.156092 5.145165 90.245072
F 30.003697 5.145165 112.073647
F 29.851302 5.145165 133.902223
F 29.698907 5.145165 155.730798
F 29.546513 5.145165 177.559374
F 29.394118 5.145165 199.387949
F 29.241723 5.145165 221.216524
F 29.089329 5.145165 243.045100
F 30.765670 28.298423 2.930770
F 30.613276 28.298423 24.759346
F 30.460881 28.298423 46.587921
F 30.308486 28.298423 68.416497
F 30.156092 28.298423 90.245072
F 30.003697 28.298423 112.073647
F 29.851302 28.298423 133.902223
F 29.698907 28.298423 155.730798
F 29.546513 28.298423 177.559374
F 29.394118 28.298423 199.387949
F 29.241723 28.298423 221.216524
F 29.089329 28.298423 243.045100
F 30.765670 51.451680 2.930770
F 30.613276 51.451680 24.759346
F 30.460881 51.451680 46.587921
F 30.308486 51.451680 68.416497
F 30.156092 51.451680 90.245072
F 30.003697 51.451680 112.073647
F 29.851302 51.451680 133.902223
F 29.698907 51.451680 155.730798
F 29.546513 51.451680 177.559374
F 29.394118 51.451680 199.387949
F 29.241723 51.451680 221.216524
F 29.089329 51.451680 243.045100
F 57.500122 5.145165 3.117415
F 57.347727 5.145165 24.945991
F 57.195332 5.145165 46.774566
F 57.042938 5.145165 68.603142
F 56.890543 5.145165 90.431717
F 56.738148 5.145165 112.260292
F 56.585754 5.145165 134.088868
F 56.433359 5.145165 155.917443
F 56.280964 5.145165 177.746019
F 56.128570 5.145165 199.574594
F 55.976175 5.145165 221.403169
F 55.823780 5.145165 243.231745
F 57.500122 28.298423 3.117415
F 57.347727 28.298423 24.945991
F 57.195332 28.298423 46.774566
F 57.042938 28.298423 68.603142
F 56.890543 28.298423 90.431717
F 56.738148 28.298423 112.260292
F 56.585754 28.298423 134.088868
F 56.433359 28.298423 155.917443
F 56.280964 28.298423 177.746019
F 56.128570 28.298423 199.574594
F 55.976175 28.298423 221.403169
F 55.823780 28.298423 243.231745
F 57.500122 51.451680 3.117415
F 57.347727 51.451680 24.945991
F 57.195332 51.451680 46.774566
F 57.042938 51.451680 68.603142
F 56.890543 51.451680 90.431717
F 56.738148 51.451680 112.260292
F 56.585754 51.451680 134.088868
F 56.433359 51.451680 155.917443
F 56.280964 51.451680 177.746019
F 56.128570 51.451680 199.574594
F 55.976175 51.451680 221.403169
F 55.823780 51.451680 243.231745
F 4.031219 12.862917 2.744126
F 3.878824 12.862917 24.572702
F 3.726429 12.862917 46.401277
F 3.574035 12.862917 68.229853
F 3.421640 12.862917 90.058428
F 3.269245 12.862917 111.887003
F 3.116851 12.862917 133.715580
F 2.964456 12.862917 155.544155
F 2.812061 12.862917 177.372731
F 2.659667 12.862917 199.201306
F 2.507272 12.862917 221.029881
F 2.354877 12.862917 242.858457
F 4.031219 36.016175 2.744126
F 3.878824 36.016175 24.572702
F 3.726429 36.016175 46.401277
F 3.574035 36.016175 68.229853
F 3.421640 36.016175 90.058428
F 3.269245 36.016175 111.887003
F 3.116851 36.016175 133.715580
F 2.964456 36.016175 155.544155
F 2.812061 36.016175 177.372731
F 2.659667 36.016175 199.201306
F 2.507272 36.016175 221.029881
F 2.354877 36.016175 242.858457
F 4.031219 59.169432 2.744126
F 3.878824 59.169432 24.572702
F 3.726429 59.169432 46.401277
F 3.574035 59.169432 68.229853
F 3.421640 59.169432 90.058428
F 3.269245 59.169432 111.887003
F 3.116851 59.169432 133.715580
F 2.964456 59.169432 155.544155
F 2.812061 59.169432 177.372731
F 2.659667 59.169432 199.201306
F 2.507272 59.169432 221.029881
F 2.354877 59.169432 242.858457
F 30.765670 12.862917 2.930771
F 30.613276 12.862917 24.759347
F 30.460881 12.862917 46.587922
F 30.308486 12.862917 68.416498
F 30.156092 12.862917 90.245073
F 30.003697 12.862917 112.073648
F 29.851302 12.862917 133.902224
F 29.698907 12.862917 155.730799
F 29.546513 12.862917 177.559375
F 29.394118 12.862917 199.387950
F 29.241723 12.862917 221.216525
F 29.089329 12.862917 243.045101
F 30.765670 36.016175 2.930771
F 30.613276 36.016175 24.759347
F 30.460881 36.016175 46.587922
F 30.308486 36.016175 68.416498
F 30.156092 36.016175 90.245073
F 30.003697 36.016175 112.073648
F 29.851302 36.016175 133.902224
F 29.698907 36.016175 155.730799
F 29.546513 36.016175 177.559375
F 29.394118 36.016175 199.387950
F 29.241723 36.016175 221.216525
F 29.089329 36.016175 243.045101
F 30.765670 59.169432 2.930771
F 30.613276 59.169432 24.759347
F 30.460881 59.169432 46.587922
F 30.308486 59.169432 68.416498
F 30.156092 59.169432 90.245073
F 30.003697 59.169432 112.073648
F 29.851302 59.169432 133.902224
F 29.698907 59.169432 155.730799
F 29.546513 59.169432 177.559375
F 29.394118 59.169432 199.387950
F 29.241723 59.169432 221.216525
F 29.089329 59.169432 243.045101
F 57.500122 12.862917 3.117416
F 57.347727 12.862917 24.945992
F 57.195332 12.862917 46.774567
F 57.042938 12.862917 68.603143
F 56.890543 12.862917 90.431718
F 56.738148 12.862917 112.260293
F 56.585754 12.862917 134.088869
F 56.433359 12.862917 155.917444
F 56.280964 12.862917 177.746020
F 56.128570 12.862917 199.574595
F 55.976175 12.862917 221.403170
F 55.823780 12.862917 243.231746
F 57.500122 36.016175 3.117416
F 57.347727 36.016175 24.945992
F 57.195332 36.016175 46.774567
F 57.042938 36.016175 68.603143
F 56.890543 36.016175 90.431718
F 56.738148 36.016175 112.260293
F 56.585754 36.016175 134.088869
F 56.433359 36.016175 155.917444
F 56.280964 36.016175 177.746020
F 56.128570 36.016175 199.574595
F 55.976175 36.016175 221.403170
F 55.823780 36.016175 243.231746
F 57.500122 59.169432 3.117416
F 57.347727 59.169432 24.945992
F 57.195332 59.169432 46.774567
F 57.042938 59.169432 68.603143
F 56.890543 59.169432 90.431718
F 56.738148 59.169432 112.260293
F 56.585754 59.169432 134.088869
F 56.433359 59.169432 155.917444
F 56.280964 59.169432 177.746020
F 56.128570 59.169432 199.574595
F 55.976175 59.169432 221.403170
F 55.823780 59.169432 243.231746
F 4.031219 20.580673 2.744126
F 3.878824 20.580673 24.572701
F 3.726429 20.580673 46.401276
F 3.574035 20.580673 68.229852
F 3.421640 20.580673 90.058427
F 3.269245 20.580673 111.887003
F 3.116851 20.580673 133.715579
F 2.964456 20.580673 155.544154
F 2.812061 20.580673 177.372730
F 2.659667 20.580673 199.201305
F 2.507272 20.580673 221.029881
F 2.354877 20.580673 242.858456
F 4.031219 43.733930 2.744126
F 3.878824 43.733930 24.572701
F 3.726429 43.733930 46.401276
F 3.574035 43.733930 68.229852
F 3.421640 43.733930 90.058427
F 3.269245 43.733930 111.887003
F 3.116851 43.733930 133.715579
F 2.964456 43.733930 155.544154
F 2.812061 43.733930 177.372730
F 2.659667 43.733930 199.201305
F 2.507272 43.733930 221.029881
F 2.354877 43.733930 242.858456
F 4.031219 66.887188 2.744126
F 3.878824 66.887188 24.572701
F 3.726429 66.887188 46.401276
F 3.574035 66.887188 68.229852
F 3.421640 66.887188 90.058427
F 3.269245 66.887188 111.887003
F 3.116851 66.887188 133.715579
F 2.964456 66.887188 155.544154
F 2.812061 66.887188 177.372730
F 2.659667 66.887188 199.201305
F 2.507272 66.887188 221.029881
F 2.354877 66.887188 242.858456
F 30.765670 20.580673 2.930771
F 30.613276 20.580673 24.759346
F 30.460881 20.580673 46.587921
F 30.308486 20.580673 68.416497
F 30.156092 20.580673 90.245072
F 30.003697 20.580673 112.073648
F 29.851302 20.580673 133.902223
F 29.698907 20.580673 155.730798
F 29.546513 20.580673 177.559374
F 29.394118 20.580673 199.387949
F 29.241723 20.580673 221.216525
F 29.089329 20.580673 243.045100
F 30.765670 43.733930 2.930771
F 30.613276 43.733930 24.759346
F 30.460881 43.733930 46.587921
F 30.308486 43.733930 68.416497
F 30.156092 43.733930 90.245072
F 30.003697 43.733930 112.073648
F 29.851302 43.733930 133.902223
F 29.698907 43.733930 155.730798
F 29.546513 43.733930 177.559374
F 29.394118 43.733930 199.387949
F 29.241723 43.733930 221.216525
F 29.089329 43.733930 243.045100
F 30.765670 66.887188 2.930771
F 30.613276 66.887188 24.759346
F 30.460881 66.887188 46.587921
F 30.308486 66.887188 68.416497
F 30.156092 66.887188 90.245072
F 30.003697 66.887188 112.073648
F 29.851302 66.887188 133.902223
F 29.698907 66.887188 155.730798
F 29.546513 66.887188 177.559374
F 29.394118 66.887188 199.387949
F 29.241723 66.887188 221.216525
F 29.089329 66.887188 243.045100
F 57.500122 20.580673 3.117416
F 57.347727 20.580673 24.945991
F 57.195332 20.580673 46.774566
F 57.042938 20.580673 68.603142
F 56.890543 20.580673 90.431717
F 56.738148 20.580673 112.260293
F 56.585754 20.580673 134.088868
F 56.433359 20.580673 155.917443
F 56.280964 20.580673 177.746019
F 56.128570 20.580673 199.574594
F 55.976175 20.580673 221.403170
F 55.823780 20.580673 243.231745
F 57.500122 43.733930 3.117416
F 57.347727 43.733930 24.945991
F 57.195332 43.733930 46.774566
F 57.042938 43.733930 68.603142
F 56.890543 43.733930 90.431717
F 56.738148 43.733930 112.260293
F 56.585754 43.733930 134.088868
F 56.433359 43.733930 155.917443
F 56.280964 43.733930 177.746019
F 56.128570 43.733930 199.574594
F 55.976175 43.733930 221.403170
F 55.823780 43.733930 243.231745
F 57.500122 66.887188 3.117416
F 57.347727 66.887188 24.945991
F 57.195332 66.887188 46.774566
F 57.042938 66.887188 68.603142
F 56.890543 66.887188 90.431717
F 56.738148 66.887188 112.260293
F 56.585754 66.887188 134.088868
F 56.433359 66.887188 155.917443
F 56.280964 66.887188 177.746019
F 56.128570 66.887188 199.574594
F 55.976175 66.887188 221.403170
F 55.823780 66.887188 243.231745
F 12.942700 5.145165 2.806341
F 12.790305 5.145165 24.634916
F 12.637910 5.145165 46.463492
F 12.485516 5.145165 68.292067
F 12.333121 5.145165 90.120642
F 12.180726 5.145165 111.949218
F 12.028332 5.145165 133.777793
F 11.875937 5.145165 155.606369
F 11.723542 5.145165 177.434944
F 11.571147 5.145165 199.263520
F 11.418753 5.145165 221.092096
F 11.266358 5.145165 242.920671
F 12.942700 28.298422 2.806341
F 12.790305 28.298422 24.634916
F 12.637910 28.298422 46.463492
F 12.485516 28.298422 68.292067
F 12.333121 28.298422 90.120642
F 12.180726 28.298422 111.949218
F 12.028332 28.298422 133.777793
F 11.875937 28.298422 155.606369
F 11.723542 28.298422 177.434944
F 11.571147 28.298422 199.263520
F 11.418753 28.298422 221.092096
F 11.266358 28.298422 242.920671
F 12.942700 51.451680 2.806341
F 12.790305 51.451680 24.634916
F 12.637910 51.451680 46.463492
F 12.485516 51.451680 68.292067
F 12.333121 51.451680 90.120642
F 12.180726 51.451680 111.949218
F 12.028332 51.451680 133.777793
F 11.875937 51.451680 155.606369
F 11.723542 51.451680 177.434944
F 11.571147 51.451680 199.263520
F 11.418753 51.451680 221.092096
F 11.266358 51.451680 242.920671
F 39.677151 5.145165 2.992986
F 39.524756 5.145165 24.821561
F 39.372362 5.145165 46.650137
F 39.219967 5.145165 68.478712
F 39.067572 5.145165 90.307287
F 38.915178 5.145165 112.135863
F 38.762783 5.145165 133.964438
F 38.610388 5.145165 155.793014
F 38.457994 5.145165 177.621589
F 38.305599 5.145165 199.450164
F 38.153204 5.145165 221.278740
F 38.000810 5.145165 243.107315
F 39.677151 28.298422 2.992986
F 39.524756 28.298422 24.821561
F 39.372362 28.298422 46.650137
F 39.219967 28.298422 68.478712
F 39.067572 28.298422 90.307287
F 38.915178 28.298422 112.135863
F 38.762783 28.298422 133.964438
F 38.610388 28.298422 155.793014
F 38.457994 28.298422 177.621589
F 38.305599 28.298422 199.450164
F 38.153204 28.298422 221.278740
F 38.000810 28.298422 243.107315
F 39.677151 51.451680 2.992986
F 39.524756 51.451680 24.821561
F 39.372362 51.451680 46.650137
F 39.219967 51.451680 68.478712
F 39.067572 51.451680 90.307287
F 38.915178 51.451680 112.135863
F 38.762783 51.451680 133.964438
F 38.610388 51.451680 155.793014
F 38.457994 51.451680 177.621589
F 38.305599 51.451680 199.450164
F 38.153204 51.451680 221.278740
F 38.000810 51.451680 243.107315
F 65.192445 5.145165 177.808234
F 65.040050 5.145165 199.636809
F 64.887656 5.145165 221.465385
F 64.735261 5.145165 243.293960
F 65.192445 28.298422 177.808234
F 65.040050 28.298422 199.636809
F 64.887656 28.298422 221.465385
F 64.735261 28.298422 243.293960
F 65.192445 51.451680 177.808234
F 65.040050 51.451680 199.636809
F 64.887656 51.451680 221.465385
F 64.735261 51.451680 243.293960
F 12.942700 12.862917 2.806342
F 12.790305 12.862917 24.634917
F 12.637910 12.862917 46.463493
F 12.485516 12.862917 68.292068
F 12.333121 12.862917 90.120643
F 12.180726 12.862917 111.949219
F 12.028332 12.862917 133.777794
F 11.875937 12.862917 155.606370
F 11.723542 12.862917 177.434945
F 11.571147 12.862917 199.263521
F 11.418753 12.862917 221.092097
F 11.266358 12.862917 242.920672
F 12.942700 36.016175 2.806342
F 12.790305 36.016175 24.634917
F 12.637910 36.016175 46.463493
F 12.485516 36.016175 68.292068
F 12.333121 36.016175 90.120643
F 12.180726 36.016175 111.949219
F 12.028332 36.016175 133.777794
F 11.875937 36.016175 155.606370
F 11.723542 36.016175 177.434945
F 11.571147 36.016175 199.263521
F 11.418753 36.016175 221.092097
F 11.266358 36.016175 242.920672
F 12.942700 59.169432 2.806342
F 12.790305 59.169432 24.634917
F 12.637910 59.169432 46.463493
F 12.485516 59.169432 68.292068
F 12.333121 59.169432 90.120643
F 12.180726 59.169432 111.949219
F 12.028332 59.169432 133.777794
F 11.875937 59.169432 155.606370
F 11.723542 59.169432 177.434945
F 11.571147 59.169432 199.263521
F 11.418753 59.169432 221.092097
F 11.266358 59.169432 242.920672
F 39.677151 12.862917 2.992987
F 39.524756 12.862917 24.821562
F 39.372362 12.862917 46.650138
F 39.219967 12.862917 68.478713
F 39.067572 12.862917 90.307288
F 38.915178 12.862917 112.135864
F 38.762783 12.862917 133.964439
F 38.610388 12.862917 155.793015
F 38.457994 12.862917 177.621590
F 38.305599 12.862917 199.450165
F 38.153204 12.862917 221.278741
F 38.000810 12.862917 243.107316
F 39.677151 36.016175 2.992987
F 39.524756 36.016175 24.821562
F 39.372362 36.016175 46.650138
F 39.219967 36.016175 68.478713
F 39.067572 36.016175 90.307288
F 38.915178 36.016175 112.135864
F 38.762783 36.016175 133.964439
F 38.610388 36.016175 155.793015
F 38.457994 36.016175 177.621590
F 38.305599 36.016175 199.450165
F 38.153204 36.016175 221.278741
F 38.000810 36.016175 243.107316
F 39.677151 59.169432 2.992987
F 39.524756 59.169432 24.821562
F 39.372362 59.169432 46.650138
F 39.219967 59.169432 68.478713
F 39.067572 59.169432 90.307288
F 38.915178 59.169432 112.135864
F 38.762783 59.169432 133.964439
F 38.610388 59.169432 155.793015
F 38.457994 59.169432 177.621590
F 38.305599 59.169432 199.450165
F 38.153204 59.169432 221.278741
F 38.000810 59.169432 243.107316
F 65.192445 12.862917 177.808235
F 65.040050 12.862917 199.636810
F 64.887656 12.862917 221.465386
F 64.735261 12.862917 243.293961
F 65.192445 36.016175 177.808235
F 65.040050 36.016175 199.636810
F 64.887656 36.016175 221.465386
F 64.735261 36.016175 243.293961
F 65.192445 59.169432 177.808235
F 65.040050 59.169432 199.636810
F 64.887656 59.169432 221.465386
F 64.735261 59.169432 243.293961
F 12.942700 20.580672 2.806341
F 12.790305 20.580672 24.634917
F 12.637910 20.580672 46.463492
F 12.485516 20.580672 68.292067
F 12.333121 20.580672 90.120643
F 12.180726 20.580672 111.949218
F 12.028332 20.580672 133.777793
F 11.875937 20.580672 155.606369
F 11.723542 20.580672 177.434944
F 11.571147 20.580672 199.263521
F 11.418753 20.580672 221.092096
F 11.266358 20.580672 242.920671
F 12.942700 43.733930 2.806341
F 12.790305 43.733930 24.634917
F 12.637910 43.733930 46.463492
F 12.485516 43.733930 68.292067
F 12.333121 43.733930 90.120643
F 12.180726 43.733930 111.949218
F 12.028332 43.733930 133.777793
F 11.875937 43.733930 155.606369
F 11.723542 43.733930 177.434944
F 11.571147 43.733930 199.263521
F 11.418753 43.733930 221.092096
F 11.266358 43.733930 242.920671
F 12.942700 66.887187 2.806341
F 12.790305 66.887187 24.634917
F 12.637910 66.887187 46.463492
F 12.485516 66.887187 68.292067
F 12.333121 66.887187 90.120643
F 12.180726 66.887187 111.949218
F 12.028332 66.887187 133.777793
F 11.875937 66.887187 155.606369
F 11.723542 66.887187 177.434944
F 11.571147 66.887187 199.263521
F 11.418753 66.887187 221.092096
F 11.266358 66.887187 242.920671
F 39.677151 20.580672 2.992986
F 39.524756 20.580672 24.821562
F 39.372362 20.580672 46.650137
F 39.219967 20.580672 68.478712
F 39.067572 20.580672 90.307288
F 38.915178 20.580672 112.135863
F 38.762783 20.580672 133.964438
F 38.610388 20.580672 155.793014
F 38.457994 20.580672 177.621589
F 38.305599 20.580672 199.450165
F 38.153204 20.580672 221.278740
F 38.000810 20.580672 243.107315
F 39.677151 43.733930 2.992986
F 39.524756 43.733930 24.821562
F 39.372362 43.733930 46.650137
F 39.219967 43.733930 68.478712
F 39.067572 43.733930 90.307288
F 38.915178 43.733930 112.135863
F 38.762783 43.733930 133.964438
F 38.610388 43.733930 155.793014
F 38.457994 43.733930 177.621589
F 38.305599 43.733930 199.450165
F 38.153204 43.733930 221.278740
F 38.000810 43.733930 243.107315
F 39.677151 66.887187 2.992986
F 39.524756 66.887187 24.821562
F 39.372362 66.887187 46.650137
F 39.219967 66.887187 68.478712
F 39.067572 66.887187 90.307288
F 38.915178 66.887187 112.135863
F 38.762783 66.887187 133.964438
F 38.610388 66.887187 155.793014
F 38.457994 66.887187 177.621589
F 38.305599 66.887187 199.450165
F 38.153204 66.887187 221.278740
F 38.000810 66.887187 243.107315
F 65.192445 20.580672 177.808234
F 65.040050 20.580672 199.636810
F 64.887656 20.580672 221.465385
F 64.735261 20.580672 243.293960
F 65.192445 43.733930 177.808234
F 65.040050 43.733930 199.636810
F 64.887656 43.733930 221.465385
F 64.735261 43.733930 243.293960
F 65.192445 66.887187 177.808234
F 65.040050 66.887187 199.636810
F 64.887656 66.887187 221.465385
F 64.735261 66.887187 243.293960
F 21.854187 5.145164 2.868556
F 21.701793 5.145164 24.697132
F 21.549398 5.145164 46.525707
F 21.397003 5.145164 68.354283
F 21.244609 5.145164 90.182858
F 21.092214 5.145164 112.011433
F 20.939819 5.145164 133.840009
F 20.787425 5.145164 155.668584
F 20.635030 5.145164 177.497159
F 20.482635 5.145164 199.325735
F 20.330241 5.145164 221.154311
F 20.177846 5.145164 242.982887
F 21.854187 28.298422 2.868556
F 21.701793 28.298422 24.697132
F 21.549398 28.298422 46.525707
F 21.397003 28.298422 68.354283
F 21.244609 28.298422 90.182858
F 21.092214 28.298422 112.011433
F 20.939819 28.298422 133.840009
F 20.787425 28.298422 155.668584
F 20.635030 28.298422 177.497159
F 20.482635 28.298422 199.325735
F 20.330241 28.298422 221.154311
F 20.177846 28.298422 242.982887
F 21.854187 51.451679 2.868556
F 21.701793 51.451679 24.697132
F 21.549398 51.451679 46.525707
F 21.397003 51.451679 68.354283
F 21.244609 51.451679 90.182858
F 21.092214 51.451679 112.011433
F 20.939819 51.451679 133.840009
F 20.787425 51.451679 155.668584
F 20.635030 51.451679 177.497159
F 20.482635 51.451679 199.325735
F 20.330241 51.451679 221.154311
F 20.177846 51.451679 242.982887
F 48.588640 5.145164 3.055201
F 48.436245 5.145164 24.883777
F 48.283851 5.145164 46.712352
F 48.131456 5.145164 68.540928
F 47.979061 5.145164 90.369503
F 47.826666 5.145164 112.198078
F 47.674272 5.145164 134.026654
F 47.521877 5.145164 155.855229
F 47.369482 5.145164 177.683804
F 47.217088 5.145164 199.512380
F 47.064693 5.145164 221.340955
F 46.912298 5.145164 243.169531
F 48.588640 28.298422 3.055201
F 48.436245 28.298422 24.883777
F 48.283851 28.298422 46.712352
F 48.131456 28.298422 68.540928
F 47.979061 28.298422 90.369503
F 47.826666 28.298422 112.198078
F 47.674272 28.298422 134.026654
F 47.521877 28.298422 155.855229
F 47.369482 28.298422 177.683804
F 47.217088 28.298422 199.512380
F 47.064693 28.298422 221.340955
F 46.912298 28.298422 243.169531
F 48.588640 51.451679 3.055201
F 48.436245 51.451679 24.883777
F 48.283851 51.451679 46.712352
F 48.131456 51.451679 68.540928
F 47.979061 51.451679 90.369503
F 47.826666 51.451679 112.198078
F 47.674272 51.451679 134.026654
F 47.521877 51.451679 155.855229
F 47.369482 51.451679 177.683804
F 47.217088 51.451679 199.512380
F 47.064693 51.451679 221.340955
F 46.912298 51.451679 243.169531
F 21.854187 12.862917 2.868557
F 21.701793 12.862917 24.697133
F 21.549398 12.862917 46.525708
F 21.397003 12.862917 68.354283
F 21.244609 12.862917 90.182859
F 21.092214 12.862917 112.011434
F 20.939819 12.862917 133.840010
F 20.787425 12.862917 155.668585
F 20.635030 12.862917 177.497160
F 20.482635 12.862917 199.325736
F 20.330241 12.862917 221.154312
F 20.177846 12.862917 242.982888
F 21.854187 36.016174 2.868557
F 21.701793 36.016174 24.697133
F 21.549398 36.016174 46.525708
F 21.397003 36.016174 68.354283
F 21.244609 36.016174 90.182859
F 21.092214 36.016174 112.011434
F 20.939819 36.016174 133.840010
F 20.787425 36.016174 155.668585
F 20.635030 36.016174 177.497160
F 20.482635 36.016174 199.325736
F 20.330241 36.016174 221.154312
F 20.177846 36.016174 242.982888
F 21.854187 59.169432 2.868557
F 21.701793 59.169432 24.697133
F 21.549398 59.169432 46.525708
F 21.397003 59.169432 68.354283
F 21.244609 59.169432 90.182859
F 21.092214 59.169432 112.011434
F 20.939819 59.169432 133.840010
F 20.787425 59.169432 155.668585
F 20.635030 59.169432 177.497160
F 20.482635 59.169432 199.325736
F 20.330241 59.169432 221.154312
F 20.177846 59.169432 242.982888
F 48.588640 12.862917 3.055202
F 48.436245 12.862917 24.883778
F 48.283851 12.862917 46.712353
F 48.131456 12.862917 68.540928
F 47.979061 12.862917 90.369504
F 47.826666 12.862917 112.198079
F 47.674272 12.862917 134.026655
F 47.521877 12.862917 155.855230
F 47.369482 12.862917 177.683805
F 47.217088 12.862917 199.512381
F 47.064693 12.862917 221.340956
F 46.912298 12.862917 243.169532
F 48.588640 36.016174 3.055202
F 48.436245 36.016174 24.883778
F 48.283851 36.016174 46.712353
F 48.131456 36.016174 68.540928
F 47.979061 36.016174 90.369504
F 47.826666 36.016174 112.198079
F 47.674272 36.016174 134.026655
F 47.521877 36.016174 155.855230
F 47.369482 36.016174 177.683805
F 47.217088 36.016174 199.512381
F 47.064693 36.016174 221.340956
F 46.912298 36.016174 243.169532
F 48.588640 59.169432 3.055202
F 48.436245 59.169432 24.883778
F 48.283851 59.169432 46.712353
F 48.131456 59.169432 68.540928
F 47.979061 59.169432 90.369504
F 47.826666 59.169432 112.198079
F 47.674272 59.169432 134.026655
F 47.521877 59.169432 155.855230
F 47.369482 59.169432 177.683805
F 47.217088 59.169432 199.512381
F 47.064693 59.169432 221.340956
F 46.912298 59.169432 243.169532
F 21.854187 20.580672 2.868557
F 21.701793 20.580672 24.697132
F 21.549398 20.580672 46.525707
F 21.397003 20.580672 68.354283
F 21.244609 20.580672 90.182858
F 21.092214 20.580672 112.011434
F 20.939819 20.580672 133.840009
F 20.787425 20.580672 155.668584
F 20.635030 20.580672 177.497160
F 20.482635 20.580672 199.325735
F 20.330241 20.580672 221.154312
F 20.177846 20.580672 242.982887
F 21.854187 43.733929 2.868557
F 21.701793 43.733929 24.697132
F 21.549398 43.733929 46.525707
F 21.397003 43.733929 68.354283
F 21.244609 43.733929 90.182858
F 21.092214 43.733929 112.011434
F 20.939819 43.733929 133.840009
F 20.787425 43.733929 155.668584
F 20.635030 43.733929 177.497160
F 20.482635 43.733929 199.325735
F 20.330241 43.733929 221.154312
F 20.177846 43.733929 242.982887
F 21.854187 66.887187 2.868557
F 21.701793 66.887187 24.697132
F 21.549398 66.887187 46.525707
F 21.397003 66.887187 68.354283
F 21.244609 66.887187 90.182858
F 21.092214 66.887187 112.011434
F 20.939819 66.887187 133.840009
F 20.787425 66.887187 155.668584
F 20.635030 66.887187 177.497160
F 20.482635 66.887187 199.325735
F 20.330241 66.887187 221.154312
F 20.177846 66.887187 242.982887
F 48.588640 20.580672 3.055202
F 48.436245 20.580672 24.883777
F 48.283851 20.580672 46.712352
F 48.131456 20.580672 68.540928
F 47.979061 20.580672 90.369503
F 47.826666 20.580672 112.198079
F 47.674272 20.580672 134.026654
F 47.521877 20.580672 155.855229
F 47.369482 20.580672 177.683805
F 47.217088 20.580672 199.512380
F 47.064693 20.580672 221.340956
F 46.912298 20.580672 243.169531
F 48.588640 43.733929 3.055202
F 48.436245 43.733929 24.883777
F 48.283851 43.733929 46.712352
F 48.131456 43.733929 68.540928
F 47.979061 43.733929 90.369503
F 47.826666 43.733929 112.198079
F 47.674272 43.733929 134.026654
F 47.521877 43.733929 155.855229
F 47.369482 43.733929 177.683805
F 47.217088 43.733929 199.512380
F 47.064693 43.733929 221.340956
F 46.912298 43.733929 243.169531
F 48.588640 66.887187 3.055202
F 48.436245 66.887187 24.883777
F 48.283851 66.887187 46.712352
F 48.131456 66.887187 68.540928
F 47.979061 66.887187 90.369503
F 47.826666 66.887187 112.198079
F 47.674272 66.887187 134.026654
F 47.521877 66.887187 155.855229
F 47.369482 66.887187 177.683805
F 47.217088 66.887187 199.512380
F 47.064693 66.887187 221.340956
F 46.912298 66.887187 243.169531
F 4.005810 7.717749 6.382222
F 3.853415 7.717749 28.210798
F 3.701020 7.717749 50.039373
F 3.548626 7.717749 71.867948
F 3.396231 7.717749 93.696524
F 3.243836 7.717749 115.525099
F 3.091442 7.717749 137.353674
F 2.939047 7.717749 159.182250
F 2.786652 7.717749 181.010825
F 2.634258 7.717749 202.839401
F 2.481863 7.717749 224.667976
F 2.329468 7.717749 246.496551
F 4.005810 30.871007 6.382222
F 3.853415 30.871007 28.210798
F 3.701020 30.871007 50.039373
F 3.548626 30.871007 71.867948
F 3.396231 30.871007 93.696524
F 3.243836 30.871007 115.525099
F 3.091442 30.871007 137.353674
F 2.939047 30.871007 159.182250
F 2.786652 30.871007 181.010825
F 2.634258 30.871007 202.839401
F 2.481863 30.871007 224.667976
F 2.329468 30.871007 246.496551
F 4.005810 54.024264 6.382222
F 3.853415 54.024264 28.210798
F 3.701020 54.024264 50.039373
F 3.548626 54.024264 71.867948
F 3.396231 54.024264 93.696524
F 3.243836 54.024264 115.525099
F 3.091442 54.024264 137.353674
F 2.939047 54.024264 159.182250
F 2.786652 54.024264 181.010825
F 2.634258 54.024264 202.839401
F 2.481863 54.024264 224.667976
F 2.329468 54.024264 246.496551
F 30.740261 7.717749 6.568866
F 30.587866 7.717749 28.397442
F 30.435472 7.717749 50.226017
F 30.283077 7.717749 72.054592
F 30.130682 7.717749 93.883168
F 29.978288 7.717749 115.711743
F 29.825893 7.717749 137.540319
F 29.673498 7.717749 159.368895
F 29.521104 7.717749 181.197470
F 29.368709 7.717749 203.026046
F 29.216314 7.717749 224.854621
F 29.063920 7.717749 246.683196
F 30.740261 30.871007 6.568866
F 30.587866 30.871007 28.397442
F 30.435472 30.871007 50.226017
F 30.283077 30.871007 72.054592
F 30.130682 30.871007 93.883168
F 29.978288 30.871007 115.711743
F 29.825893 30.871007 137.540319
F 29.673498 30.871007 159.368895
F 29.521104 30.871007 181.197470
F 29.368709 30.871007 203.026046
F 29.216314 30.871007 224.854621
F 29.063920 30.871007 246.683196
F 30.740261 54.024264 6.568866
F 30.587866 54.024264 28.397442
F 30.435472 54.024264 50.226017
F 30.283077 54.024264 72.054592
F 30.130682 54.024264 93.883168
F 29.978288 54.024264 115.711743
F 29.825893 54.024264 137.540319
F 29.673498 54.024264 159.368895
F 29.521104 54.024264 181.197470
F 29.368709 54.024264 203.026046
F 29.216314 54.024264 224.854621
F 29.063920 54.024264 246.683196
F 57.474713 7.717749 6.755511
F 57.322318 7.717749 28.584087
F 57.169923 7.717749 50.412662
F 57.017529 7.717749 72.241237
F 56.865134 7.717749 94.069813
F 56.712739 7.717749 115.898388
F 56.560345 7.717749 137.726963
F 56.407950 7.717749 159.555539
F 56.255555 7.717749 181.384114
F 56.103160 7.717749 203.212690
F 55.950766 7.717749 225.041265
F 55.798371 7.717749 246.869840
F 57.474713 30.871007 6.755511
F 57.322318 30.871007 28.584087
F 57.169923 30.871007 50.412662
F 57.017529 30.871007 72.241237
F 56.865134 30.871007 94.069813
F 56.712739 30.871007 115.898388
F 56.560345 30.871007 137.726963
F 56.407950 30.871007 159.555539
F 56.255555 30.871007 181.384114
F 56.103160 30.871007 203.212690
F 55.950766 30.871007 225.041265
F 55.798371 30.871007 246.869840
F 57.474713 54.024264 6.755511
F 57.322318 54.024264 28.584087
F 57.169923 54.024264 50.412662
F 57.017529 54.024264 72.241237
F 56.865134 54.024264 94.069813
F 56.712739 54.024264 115.898388
F 56.560345 54.024264 137.726963
F 56.407950 54.024264 159.555539
F 56.255555 54.024264 181.384114
F 56.103160 54.024264 203.212690
F 55.950766 54.024264 225.041265
F 55.798371 54.024264 246.869840
F 4.005810 15.435502 6.382223
F 3.853415 15.435502 28.210799
F 3.701020 15.435502 50.039374
F 3.548626 15.435502 71.867949
F 3.396231 15.435502 93.696525
F 3.243836 15.435502 115.525100
F 3.091442 15.435502 137.353676
F 2.939047 15.435502 159.182251
F 2.786652 15.435502 181.010826
F 2.634258 15.435502 202.839402
F 2.481863 15.435502 224.667977
F 2.329468 15.435502 246.496552
F 4.005810 38.588760 6.382223
F 3.853415 38.588760 28.210799
F 3.701020 38.588760 50.039374
F 3.548626 38.588760 71.867949
F 3.396231 38.588760 93.696525
F 3.243836 38.588760 115.525100
F 3.091442 38.588760 137.353676
F 2.939047 38.588760 159.182251
F 2.786652 38.588760 181.010826
F 2.634258 38.588760 202.839402
F 2.481863 38.588760 224.667977
F 2.329468 38.588760 246.496552
F 4.005810 61.742017 6.382223
F 3.853415 61.742017 28.210799
F 3.701020 61.742017 50.039374
F 3.548626 61.742017 71.867949
F 3.396231 61.742017 93.696525
F 3.243836 61.742017 115.525100
F 3.091442 61.742017 137.353676
F 2.939047 61.742017 159.182251
F 2.786652 61.742017 181.010826
F 2.634258 61.742017 202.839402
F 2.481863 61.742017 224.667977
F 2.329468 61.742017 246.496552
F 30.740261 15.435502 6.568867
F 30.587866 15.435502 28.397443
F 30.435472 15.435502 50.226018
F 30.283077 15.435502 72.054593
F 30.130682 15.435502 93.883169
F 29.978288 15.435502 115.711744
F 29.825893 15.435502 137.540321
F 29.673498 15.435502 159.368896
F 29.521104 15.435502 181.197471
F 29.368709 15.435502 203.026047
F 29.216314 15.435502 224.854622
F 29.063920 15.435502 246.683197
F 30.740261 38.588760 6.568867
F 30.587866 38.588760 28.397443
F 30.435472 38.588760 50.226018
F 30.283077 38.588760 72.054593
F 30.130682 38.588760 93.883169
F 29.978288 38.588760 115.711744
F 29.825893 38.588760 137.540321
F 29.673498 38.588760 159.368896
F 29.521104 38.588760 181.197471
F 29.368709 38.588760 203.026047
F 29.216314 38.588760 224.854622
F 29.063920 38.588760 246.683197
F 30.740261 61.742017 6.568867
F 30.587866 61.742017 28.397443
F 30.435472 61.742017 50.226018
F 30.283077 61.742017 72.054593
F 30.130682 61.742017 93.883169
F 29.978288 61.742017 115.711744
F 29.825893 61.742017 137.540321
F 29.673498 61.742017 159.368896
F 29.521104 61.742017 181.197471
F 29.368709 61.742017 203.026047
F 29.216314 61.742017 224.854622
F 29.063920 61.742017 246.683197
F 57.474713 15.435502 6.755512
F 57.322318 15.435502 28.584088
F 57.169923 15.435502 50.412663
F 57.017529 15.435502 72.241238
F 56.865134 15.435502 94.069814
F 56.712739 15.435502 115.898389
F 56.560345 15.435502 137.726965
F 56.407950 15.435502 159.555540
F 56.255555 15.435502 181.384115
F 56.103160 15.435502 203.212691
F 55.950766 15.435502 225.041266
F 55.798371 15.435502 246.869841
F 57.474713 38.588760 6.755512
F 57.322318 38.588760 28.584088
F 57.169923 38.588760 50.412663
F 57.017529 38.588760 72.241238
F 56.865134 38.588760 94.069814
F 56.712739 38.588760 115.898389
F 56.560345 38.588760 137.726965
F 56.407950 38.588760 159.555540
F 56.255555 38.588760 181.384115
F 56.103160 38.588760 203.212691
F 55.950766 38.588760 225.041266
F 55.798371 38.588760 246.869841
F 57.474713 61.742017 6.755512
F 57.322318 61.742017 28.584088
F 57.169923 61.742017 50.412663
F 57.017529 61.742017 72.241238
F 56.865134 61.742017 94.069814
F 56.712739 61.742017 115.898389
F 56.560345 61.742017 137.726965
F 56.407950 61.742017 159.555540
F 56.255555 61.742017 181.384115
F 56.103160 61.742017 203.212691
F 55.950766 61.742017 225.041266
F 55.798371 61.742017 246.869841
F 4.005810 0.000000 6.382222
F 3.853415 0.000000 28.210798
F 3.701020 0.000000 50.039373
F 3.548626 0.000000 71.867948
F 3.396231 0.000000 93.696524
F 3.243836 0.000000 115.525099
F 3.091442 0.000000 137.353675
F 2.939047 0.000000 159.182250
F 2.786652 0.000000 181.010825
F 2.634258 0.000000 202.839401
F 2.481863 0.000000 224.667976
F 2.329468 0.000000 246.496552
F 4.005810 23.153257 6.382222
F 3.853415 23.153257 28.210798
F 3.701020 23.153257 50.039373
F 3.548626 23.153257 71.867948
F 3.396231 23.153257 93.696524
F 3.243836 23.153257 115.525099
F 3.091442 23.153257 137.353675
F 2.939047 23.153257 159.182250
F 2.786652 23.153257 181.010825
F 2.634258 23.153257 202.839401
F 2.481863 23.153257 224.667976
F 2.329468 23.153257 246.496552
F 4.005810 46.306515 6.382222
F 3.853415 46.306515 28.210798
F 3.701020 46.306515 50.039373
F 3.548626 46.306515 71.867948
F 3.396231 46.306515 93.696524
F 3.243836 46.306515 115.525099
F 3.091442 46.306515 137.353675
F 2.939047 46.306515 159.182250
F 2.786652 46.306515 181.010825
F 2.634258 46.306515 202.839401
F 2.481863 46.306515 224.667976
F 2.329468 46.306515 246.496552
F 30.740261 0.000000 6.568866
F 30.587866 0.000000 28.397442
F 30.435472 0.000000 50.226017
F 30.283077 0.000000 72.054592
F 30.130682 0.000000 93.883168
F 29.978288 0.000000 115.711743
F 29.825893 0.000000 137.540320
F 29.673498 0.000000 159.368895
F 29.521104 0.000000 181.197470
F 29.368709 0.000000 203.026046
F 29.216314 0.000000 224.854621
F 29.063920 0.000000 246.683197
F 30.740261 23.153257 6.568866
F 30.587866 23.153257 28.397442
F 30.435472 23.153257 50.226017
F 30.283077 23.153257 72.054592
F 30.130682 23.153257 93.883168
F 29.978288 23.153257 115.711743
F 29.825893 23.153257 137.540320
F 29.673498 23.153257 159.368895
F 29.521104 23.153257 181.197470
F 29.368709 23.153257 203.026046
F 29.216314 23.153257 224.854621
F 29.063920 23.153257 246.683197
F 30.740261 46.306515 6.568866
F 30.587866 46.306515 28.397442
F 30.435472 46.306515 50.226017
F 30.283077 46.306515 72.054592
F 30.130682 46.306515 93.883168
F 29.978288 46.306515 115.711743
F 29.825893 46.306515 137.540320
F 29.673498 46.306515 159.368895
F 29.521104 46.306515 181.197470
F 29.368709 46.306515 203.026046
F 29.216314 46.306515 224.854621
F 29.063920 46.306515 246.683197
F 57.474713 0.000000 6.755511
F 57.322318 0.000000 28.584087
F 57.169923 0.000000 50.412662
F 57.017529 0.000000 72.241237
F 56.865134 0.000000 94.069813
F 56.712739 0.000000 115.898388
F 56.560345 0.000000 137.726964
F 56.407950 0.000000 159.555539
F 56.255555 0.000000 181.384114
F 56.103160 0.000000 203.212690
F 55.950766 0.000000 225.041265
F 55.798371 0.000000 246.869841
F 57.474713 23.153257 6.755511
F 57.322318 23.153257 28.584087
F 57.169923 23.153257 50.412662
F 57.017529 23.153257 72.241237
F 56.865134 23.153257 94.069813
F 56.712739 23.153257 115.898388
F 56.560345 23.153257 137.726964
F 56.407950 23.153257 159.555539
F 56.255555 23.153257 181.384114
F 56.103160 23.153257 203.212690
F 55.950766 23.153257 225.041265
F 55.798371 23.153257 246.869841
F 57.474713 46.306515 6.755511
F 57.322318 46.306515 28.584087
F 57.169923 46.306515 50.412662
F 57.017529 46.306515 72.241237
F 56.865134 46.306515 94.069813
F 56.712739 46.306515 115.898388
F 56.560345 46.306515 137.726964
F 56.407950 46.306515 159.555539
F 56.255555 46.306515 181.384114
F 56.103160 46.306515 203.212690
F 55.950766 46.306515 225.041265
F 55.798371 46.306515 246.869841
F 12.917289 7.717750 6.444437
F 12.764895 7.717750 28.273012
F 12.612500 7.717750 50.101588
F 12.460105 7.717750 71.930164
F 12.307711 7.717750 93.758739
F 12.155316 7.717750 115.587315
F 12.002921 7.717750 137.415890
F 11.850527 7.717750 159.244465
F 11.698132 7.717750 181.073041
F 11.545737 7.717750 202.901616
F 11.393343 7.717750 224.730192
F 11.240948 7.717750 246.558767
F 12.917289 30.871007 6.444437
F 12.764895 30.871007 28.273012
F 12.612500 30.871007 50.101588
F 12.460105 30.871007 71.930164
F 12.307711 30.871007 93.758739
F 12.155316 30.871007 115.587315
F 12.002921 30.871007 137.415890
F 11.850527 30.871007 159.244465
F 11.698132 30.871007 181.073041
F 11.545737 30.871007 202.901616
F 11.393343 30.871007 224.730192
F 11.240948 30.871007 246.558767
F 12.917289 54.024265 6.444437
F 12.764895 54.024265 28.273012
F 12.612500 54.024265 50.101588
F 12.460105 54.024265 71.930164
F 12.307711 54.024265 93.758739
F 12.155316 54.024265 115.587315
F 12.002921 54.024265 137.415890
F 11.850527 54.024265 159.244465
F 11.698132 54.024265 181.073041
F 11.545737 54.024265 202.901616
F 11.393343 54.024265 224.730192
F 11.240948 54.024265 246.558767
F 39.651741 7.717750 6.631082
F 39.499346 7.717750 28.459657
F 39.346952 7.717750 50.288232
F 39.194557 7.717750 72.116808
F 39.042162 7.717750 93.945383
F 38.889768 7.717750 115.773959
F 38.737373 7.717750 137.602534
F 38.584978 7.717750 159.431109
F 38.432584 7.717750 181.259685
F 38.280189 7.717750 203.088261
F 38.127794 7.717750 224.916837
F 37.975399 7.717750 246.745412
F 39.651741 30.871007 6.631082
F 39.499346 30.871007 28.459657
F 39.346952 30.871007 50.288232
F 39.194557 30.871007 72.116808
F 39.042162 30.871007 93.945383
F 38.889768 30.871007 115.773959
F 38.737373 30.871007 137.602534
F 38.584978 30.871007 159.431109
F 38.432584 30.871007 181.259685
F 38.280189 30.871007 203.088261
F 38.127794 30.871007 224.916837
F 37.975399 30.871007 246.745412
F 39.651741 54.024265 6.631082
F 39.499346 54.024265 28.459657
F 39.346952 54.024265 50.288232
F 39.194557 54.024265 72.116808
F 39.042162 54.024265 93.945383
F 38.889768 54.024265 115.773959
F 38.737373 54.024265 137.602534
F 38.584978 54.024265 159.431109
F 38.432584 54.024265 181.259685
F 38.280189 54.024265 203.088261
F 38.127794 54.024265 224.916837
F 37.975399 54.024265 246.745412
F 65.167035 7.717750 181.446330
F 65.014640 7.717750 203.274905
F 64.862246 7.717750 225.103481
F 64.709851 7.717750 246.932056
F 65.167035 30.871007 181.446330
F 65.014640 30.871007 203.274905
F 64.862246 30.871007 225.103481
F 64.709851 30.871007 246.932056
F 65.167035 54.024265 181.446330
F 65.014640 54.024265 203.274905
F 64.862246 54.024265 225.103481
F 64.709851 54.024265 246.932056
F 12.917289 15.435503 6.444438
F 12.764895 15.435503 28.273013
F 12.612500 15.435503 50.101589
F 12.460105 15.435503 71.930165
F 12.307711 15.435503 93.758740
F 12.155316 15.435503 115.587316
F 12.002921 15.435503 137.415891
F 11.850527 15.435503 159.244466
F 11.698132 15.435503 181.073042
F 11.545737 15.435503 202.901617
F 11.393343 15.435503 224.730193
F 11.240948 15.435503 246.558768
F 12.917289 38.588760 6.444438
F 12.764895 38.588760 28.273013
F 12.612500 38.588760 50.101589
F 12.460105 38.588760 71.930165
F 12.307711 38.588760 93.758740
F 12.155316 38.588760 115.587316
F 12.002921 38.588760 137.415891
F 11.850527 38.588760 159.244466
F 11.698132 38.588760 181.073042
F 11.545737 38.588760 202.901617
F 11.393343 38.588760 224.730193
F 11.240948 38.588760 246.558768
F 12.917289 61.742018 6.444438
F 12.764895 61.742018 28.273013
F 12.612500 61.742018 50.101589
F 12.460105 61.742018 71.930165
F 12.307711 61.742018 93.758740
F 12.155316 61.742018 115.587316
F 12.002921 61.742018 137.415891
F 11.850527 61.742018 159.244466
F 11.698132 61.742018 181.073042
F 11.545737 61.742018 202.901617
F 11.393343 61.742018 224.730193
F 11.240948 61.742018 246.558768
F 39.651741 15.435503 6.631083
F 39.499346 15.435503 28.459658
F 39.346952 15.435503 50.288233
F 39.194557 15.435503 72.116809
F 39.042162 15.435503 93.945384
F 38.889768 15.435503 115.773960
F 38.737373 15.435503 137.602535
F 38.584978 15.435503 159.431110
F 38.432584 15.435503 181.259686
F 38.280189 15.435503 203.088262
F 38.127794 15.435503 224.916838
F 37.975399 15.435503 246.745413
F 39.651741 38.588760 6.631083
F 39.499346 38.588760 28.459658
F 39.346952 38.588760 50.288233
F 39.194557 38.588760 72.116809
F 39.042162 38.588760 93.945384
F 38.889768 38.588760 115.773960
F 38.737373 38.588760 137.602535
F 38.584978 38.588760 159.431110
F 38.432584 38.588760 181.259686
F 38.280189 38.588760 203.088262
F 38.127794 38.588760 224.916838
F 37.975399 38.588760 246.745413
F 39.651741 61.742018 6.631083
F 39.499346 61.742018 28.459658
F 39.346952 61.742018 50.288233
F 39.194557 61.742018 72.116809
F 39.042162 61.742018 93.945384
F 38.889768 61.742018 115.773960
F 38.737373 61.742018 137.602535
F 38.584978 61.742018 159.431110
F 38.432584 61.742018 181.259686
F 38.280189 61.742018 203.088262
F 38.127794 61.742018 224.916838
F 37.975399 61.742018 246.745413
F 65.167035 15.435503 181.446331
F 65.014640 15.435503 203.274906
F 64.862246 15.435503 225.103482
F 64.709851 15.435503 246.932057
F 65.167035 38.588760 181.446331
F 65.014640 38.588760 203.274906
F 64.862246 38.588760 225.103482
F 64.709851 38.588760 246.932057
F 65.167035 61.742018 181.446331
F 65.014640 61.742018 203.274906
F 64.862246 61.742018 225.103482
F 64.709851 61.742018 246.932057
F 12.917289 0.000000 6.444437
F 12.764895 0.000000 28.273012
F 12.612500 0.000000 50.101588
F 12.460105 0.000000 71.930164
F 12.307711 0.000000 93.758739
F 12.155316 0.000000 115.587315
F 12.002921 0.000000 137.415890
F 11.850527 0.000000 159.244465
F 11.698132 0.000000 181.073041
F 11.545737 0.000000 202.901616
F 11.393343 0.000000 224.730192
F 11.240948 0.000000 246.558767
F 12.917289 23.153258 6.444437
F 12.764895 23.153258 28.273012
F 12.612500 23.153258 50.101588
F 12.460105 23.153258 71.930164
F 12.307711 23.153258 93.758739
F 12.155316 23.153258 115.587315
F 12.002921 23.153258 137.415890
F 11.850527 23.153258 159.244465
F 11.698132 23.153258 181.073041
F 11.545737 23.153258 202.901616
F 11.393343 23.153258 224.730192
F 11.240948 23.153258 246.558767
F 12.917289 46.306515 6.444437
F 12.764895 46.306515 28.273012
F 12.612500 46.306515 50.101588
F 12.460105 46.306515 71.930164
F 12.307711 46.306515 93.758739
F 12.155316 46.306515 115.587315
F 12.002921 46.306515 137.415890
F 11.850527 46.306515 159.244465
F 11.698132 46.306515 181.073041
F 11.545737 46.306515 202.901616
F 11.393343 46.306515 224.730192
F 11.240948 46.306515 246.558767
F 39.651741 0.000000 6.631082
F 39.499346 0.000000 28.459657
F 39.346952 0.000000 50.288232
F 39.194557 0.000000 72.116808
F 39.042162 0.000000 93.945383
F 38.889768 0.000000 115.773959
F 38.737373 0.000000 137.602534
F 38.584978 0.000000 159.431109
F 38.432584 0.000000 181.259685
F 38.280189 0.000000 203.088261
F 38.127794 0.000000 224.916837
F 37.975399 0.000000 246.745412
F 39.651741 23.153258 6.631082
F 39.499346 23.153258 28.459657
F 39.346952 23.153258 50.288232
F 39.194557 23.153258 72.116808
F 39.042162 23.153258 93.945383
F 38.889768 23.153258 115.773959
F 38.737373 23.153258 137.602534
F 38.584978 23.153258 159.431109
F 38.432584 23.153258 181.259685
F 38.280189 23.153258 203.088261
F 38.127794 23.153258 224.916837
F 37.975399 23.153258 246.745412
F 39.651741 46.306515 6.631082
F 39.499346 46.306515 28.459657
F 39.346952 46.306515 50.288232
F 39.194557 46.306515 72.116808
F 39.042162 46.306515 93.945383
F 38.889768 46.306515 115.773959
F 38.737373 46.306515 137.602534
F 38.584978 46.306515 159.431109
F 38.432584 46.306515 181.259685
F 38.280189 46.306515 203.088261
F 38.127794 46.306515 224.916837
F 37.975399 46.306515 246.745412
F 65.167035 0.000000 181.446330
F 65.014640 0.000000 203.274905
F 64.862246 0.000000 225.103481
F 64.709851 0.000000 246.932056
F 65.167035 23.153258 181.446330
F 65.014640 23.153258 203.274905
F 64.862246 23.153258 225.103481
F 64.709851 23.153258 246.932056
F 65.167035 46.306515 181.446330
F 65.014640 46.306515 203.274905
F 64.862246 46.306515 225.103481
F 64.709851 46.306515 246.932056
F 21.828778 7.717751 6.506652
F 21.676384 7.717751 28.335228
F 21.523989 7.717751 50.163803
F 21.371594 7.717751 71.992379
F 21.219200 7.717751 93.820955
F 21.066805 7.717751 115.649530
F 20.914410 7.717751 137.478106
F 20.762016 7.717751 159.306681
F 20.609621 7.717751 181.135256
F 20.457226 7.717751 202.963832
F 20.304831 7.717751 224.792407
F 20.152437 7.717751 246.620983
F 21.828778 30.871008 6.506652
F 21.676384 30.871008 28.335228
F 21.523989 30.871008 50.163803
F 21.371594 30.871008 71.992379
F 21.219200 30.871008 93.820955
F 21.066805 30.871008 115.649530
F 20.914410 30.871008 137.478106
F 20.762016 30.871008 159.306681
F 20.609621 30.871008 181.135256
F 20.457226 30.871008 202.963832
F 20.304831 30.871008 224.792407
F 20.152437 30.871008 246.620983
F 21.828778 54.024266 6.506652
F 21.676384 54.024266 28.335228
F 21.523989 54.024266 50.163803
F 21.371594 54.024266 71.992379
F 21.219200 54.024266 93.820955
F 21.066805 54.024266 115.649530
F 20.914410 54.024266 137.478106
F 20.762016 54.024266 159.306681
F 20.609621 54.024266 181.135256
F 20.457226 54.024266 202.963832
F 20.304831 54.024266 224.792407
F 20.152437 54.024266 246.620983
F 48.563230 7.717751 6.693297
F 48.410835 7.717751 28.521873
F 48.258440 7.717751 50.350448
F 48.106046 7.717751 72.179024
F 47.953651 7.717751 94.007599
F 47.801256 7.717751 115.836174
F 47.648862 7.717751 137.664750
F 47.496467 7.717751 159.493325
F 47.344072 7.717751 181.321900
F 47.191678 7.717751 203.150476
F 47.039283 7.717751 224.979051
F 46.886888 7.717751 246.807628
F 48.563230 30.871008 6.693297
F 48.410835 30.871008 28.521873
F 48.258440 30.871008 50.350448
F 48.106046 30.871008 72.179024
F 47.953651 30.871008 94.007599
F 47.801256 30.871008 115.836174
F 47.648862 30.871008 137.664750
F 47.496467 30.871008 159.493325
F 47.344072 30.871008 181.321900
F 47.191678 30.871008 203.150476
F 47.039283 30.871008 224.979051
F 46.886888 30.871008 246.807628
F 48.563230 54.024266 6.693297
F 48.410835 54.024266 28.521873
F 48.258440 54.024266 50.350448
F 48.106046 54.024266 72.179024
F 47.953651 54.024266 94.007599
F 47.801256 54.024266 115.836174
F 47.648862 54.024266 137.664750
F 47.496467 54.024266 159.493325
F 47.344072 54.024266 181.321900
F 47.191678 54.024266 203.150476
F 47.039283 54.024266 224.979051
F 46.886888 54.024266 246.807628
F 21.828778 15.435503 6.506653
F 21.676384 15.435503 28.335229
F 21.523989 15.435503 50.163804
F 21.371594 15.435503 71.992380
F 21.219200 15.435503 93.820956
F 21.066805 15.435503 115.649531
F 20.914410 15.435503 137.478107
F 20.762016 15.435503 159.306682
F 20.609621 15.435503 181.135258
F 20.457226 15.435503 202.963833
F 20.304831 15.435503 224.792408
F 20.152437 15.435503 246.620984
F 21.828778 38.588761 6.506653
F 21.676384 38.588761 28.335229
F 21.523989 38.588761 50.163804
F 21.371594 38.588761 71.992380
F 21.219200 38.588761 93.820956
F 21.066805 38.588761 115.649531
F 20.914410 38.588761 137.478107
F 20.762016 38.588761 159.306682
F 20.609621 38.588761 181.135258
F 20.457226 38.588761 202.963833
F 20.304831 38.588761 224.792408
F 20.152437 38.588761 246.620984
F 21.828778 61.742018 6.506653
F 21.676384 61.742018 28.335229
F 21.523989 61.742018 50.163804
F 21.371594 61.742018 71.992380
F 21.219200 61.742018 93.820956
F 21.066805 61.742018 115.649531
F 20.914410 61.742018 137.478107
F 20.762016 61.742018 159.306682
F 20.609621 61.742018 181.135258
F 20.457226 61.742018 202.963833
F 20.304831 61.742018 224.792408
F 20.152437 61.742018 246.620984
F 48.563230 15.435503 6.693298
F 48.410835 15.435503 28.521874
F 48.258440 15.435503 50.350449
F 48.106046 15.435503 72.179025
F 47.953651 15.435503 94.007600
F 47.801256 15.435503 115.836175
F 47.648862 15.435503 137.664751
F 47.496467 15.435503 159.493326
F 47.344072 15.435503 181.321902
F 47.191678 15.435503 203.150477
F 47.039283 15.435503 224.979052
F 46.886888 15.435503 246.807629
F 48.563230 38.588761 6.693298
F 48.410835 38.588761 28.521874
F 48.258440 38.588761 50.350449
F 48.106046 38.588761 72.179025
F 47.953651 38.588761 94.007600
F 47.801256 38.588761 115.836175
F 47.648862 38.588761 137.664751
F 47.496467 38.588761 159.493326
F 47.344072 38.588761 181.321902
F 47.191678 38.588761 203.150477
F 47.039283 38.588761 224.979052
F 46.886888 38.588761 246.807629
F 48.563230 61.742018 6.693298
F 48.410835 61.742018 28.521874
F 48.258440 61.742018 50.350449
F 48.106046 61.742018 72.179025
F 47.953651 61.742018 94.007600
F 47.801256 61.742018 115.836175
F 47.648862 61.742018 137.664751
F 47.496467 61.742018 159.493326
F 47.344072 61.742018 181.321902
F 47.191678 61.742018 203.150477
F 47.039283 61.742018 224.979052
F 46.886888 61.742018 246.807629
F 21.828778 0.000001 6.506652
F 21.676384 0.000001 28.335228
F 21.523989 0.000001 50.163803
F 21.371594 0.000001 71.992379
F 21.219200 0.000001 93.820955
F 21.066805 0.000001 115.649530
F 20.914410 0.000001 137.478106
F 20.762016 0.000001 159.306681
F 20.609621 0.000001 181.135257
F 20.457226 0.000001 202.963832
F 20.304831 0.000001 224.792407
F 20.152437 0.000001 246.620983
F 21.828778 23.153259 6.506652
F 21.676384 23.153259 28.335228
F 21.523989 23.153259 50.163803
F 21.371594 23.153259 71.992379
F 21.219200 23.153259 93.820955
F 21.066805 23.153259 115.649530
F 20.914410 23.153259 137.478106
F 20.762016 23.153259 159.306681
F 20.609621 23.153259 181.135257
F 20.457226 23.153259 202.963832
F 20.304831 23.153259 224.792407
F 20.152437 23.153259 246.620983
F 21.828778 46.306516 6.506652
F 21.676384 46.306516 28.335228
F 21.523989 46.306516 50.163803
F 21.371594 46.306516 71.992379
F 21.219200 46.306516 93.820955
F 21.066805 46.306516 115.649530
F 20.914410 46.306516 137.478106
F 20.762016 46.306516 159.306681
F 20.609621 46.306516 181.135257
F 20.457226 46.306516 202.963832
F 20.304831 46.306516 224.792407
F 20.152437 46.306516 246.620983
F 48.563230 0.000001 6.693297
F 48.410835 0.000001 28.521873
F 48.258440 0.000001 50.350448
F 48.106046 0.000001 72.179024
F 47.953651 0.000001 94.007599
F 47.801256 0.000001 115.836174
F 47.648862 0.000001 137.664750
F 47.496467 0.000001 159.493325
F 47.344072 0.000001 181.321901
F 47.191678 0.000001 203.150476
F 47.039283 0.000001 224.979051
F 46.886888 0.000001 246.807628
F 48.563230 23.153259 6.693297
F 48.410835 23.153259 28.521873
F 48.258440 23.153259 50.350448
F 48.106046 23.153259 72.179024
F 47.953651 23.153259 94.007599
F 47.801256 23.153259 115.836174
F 47.648862 23.153259 137.664750
F 47.496467 23.153259 159.493325
F 47.344072 23.153259 181.321901
F 47.191678 23.153259 203.150476
F 47.039283 23.153259 224.979051
F 46.886888 23.153259 246.807628
F 48.563230 46.306516 6.693297
F 48.410835 46.306516 28.521873
F 48.258440 46.306516 50.350448
F 48.106046 46.306516 72.179024
F 47.953651 46.306516 94.007599
F 47.801256 46.306516 115.836174
F 47.648862 46.306516 137.664750
F 47.496467 46.306516 159.493325
F 47.344072 46.306516 181.321901
F 47.191678 46.306516 203.150476
F 47.039283 46.306516 224.979051
F 46.886888 46.306516 246.807628
F 6.259090 1.286291 2.759680
F 6.106696 1.286291 24.588255
F 5.954301 1.286291 46.416831
F 5.801906 1.286291 68.245406
F 5.649512 1.286291 90.073981
F 5.497117 1.286291 111.902557
F 5.344722 1.286291 133.731132
F 5.192328 1.286291 155.559708
F 5.039933 1.286291 177.388283
F 4.887538 1.286291 199.216858
F 4.735144 1.286291 221.045434
F 4.582749 1.286291 242.874009
F 6.259090 24.439548 2.759680
F 6.106696 24.439548 24.588255
F 5.954301 24.439548 46.416831
F 5.801906 24.439548 68.245406
F 5.649512 24.439548 90.073981
F 5.497117 24.439548 111.902557
F 5.344722 24.439548 133.731132
F 5.192328 24.439548 155.559708
F 5.039933 24.439548 177.388283
F 4.887538 24.439548 199.216858
F 4.735144 24.439548 221.045434
F 4.582749 24.439548 242.874009
F 6.259090 47.592806 2.759680
F 6.106696 47.592806 24.588255
F 5.954301 47.592806 46.416831
F 5.801906 47.592806 68.245406
F 5.649512 47.592806 90.073981
F 5.497117 47.592806 111.902557
F 5.344722 47.592806 133.731132
F 5.192328 47.592806 155.559708
F 5.039933 47.592806 177.388283
F 4.887538 47.592806 199.216858
F 4.735144 47.592806 221.045434
F 4.582749 47.592806 242.874009
F 32.993543 1.286291 2.946325
F 32.841148 1.286291 24.774900
F 32.688754 1.286291 46.603476
F 32.536359 1.286291 68.432051
F 32.383964 1.286291 90.260626
F 32.231570 1.286291 112.089202
F 32.079175 1.286291 133.917777
F 31.926780 1.286291 155.746353
F 31.774386 1.286291 177.574928
F 31.621991 1.286291 199.403503
F 31.469596 1.286291 221.232079
F 31.317201 1.286291 243.060654
F 32.993543 24.439548 2.946325
F 32.841148 24.439548 24.774900
F 32.688754 24.439548 46.603476
F 32.536359 24.439548 68.432051
F 32.383964 24.439548 90.260626
F 32.231570 24.439548 112.089202
F 32.079175 24.439548 133.917777
F 31.926780 24.439548 155.746353
F 31.774386 24.439548 177.574928
F 31.621991 24.439548 199.403503
F 31.469596 24.439548 221.232079
F 31.317201 24.439548 243.060654
F 32.993543 47.592806 2.946325
F 32.841148 47.592806 24.774900
F 32.688754 47.592806 46.603476
F 32.536359 47.592806 68.432051
F 32.383964 47.592806 90.260626
F 32.231570 47.592806 112.089202
F 32.079175 47.592806 133.917777
F 31.926780 47.592806 155.746353
F 31.774386 47.592806 177.574928
F 31.621991 47.592806 199.403503
F 31.469596 47.592806 221.232079
F 31.317201 47.592806 243.060654
F 59.727994 1.286291 3.132969
F 59.575600 1.286291 24.961544
F 59.423205 1.286291 46.790121
F 59.270810 1.286291 68.618696
F 59.118416 1.286291 90.447271
F 58.966021 1.286291 112.275847
F 58.813626 1.286291 134.104422
F 58.661232 1.286291 155.932998
F 58.508837 1.286291 177.761573
F 58.356442 1.286291 199.590148
F 58.204048 1.286291 221.418724
F 58.051653 1.286291 243.247299
F 59.727994 24.439548 3.132969
F 59.575600 24.439548 24.961544
F 59.423205 24.439548 46.790121
F 59.270810 24.439548 68.618696
F 59.118416 24.439548 90.447271
F 58.966021 24.439548 112.275847
F 58.813626 24.439548 134.104422
F 58.661232 24.439548 155.932998
F 58.508837 24.439548 177.761573
F 58.356442 24.439548 199.590148
F 58.204048 24.439548 221.418724
F 58.051653 24.439548 243.247299
F 59.727994 47.592806 3.132969
F 59.575600 47.592806 24.961544
F 59.423205 47.592806 46.790121
F 59.270810 47.592806 68.618696
F 59.118416 47.592806 90.447271
F 58.966021 47.592806 112.275847
F 58.813626 47.592806 134.104422
F 58.661232 47.592806 155.932998
F 58.508837 47.592806 177.761573
F 58.356442 47.592806 199.590148
F 58.204048 47.592806 221.418724
F 58.051653 47.592806 243.247299
F 6.259090 9.004040 2.759680
F 6.106696 9.004040 24.588255
F 5.954301 9.004040 46.416831
F 5.801906 9.004040 68.245406
F 5.649512 9.004040 90.073981
F 5.497117 9.004040 111.902557
F 5.344722 9.004040 133.731132
F 5.192328 9.004040 155.559708
F 5.039933 9.004040 177.388283
F 4.887538 9.004040 199.216858
F 4.735144 9.004040 221.045434
F 4.582749 9.004040 242.874009
F 6.259090 32.157298 2.759680
F 6.106696 32.157298 24.588255
F 5.954301 32.157298 46.416831
F 5.801906 32.157298 68.245406
F 5.649512 32.157298 90.073981
F 5.497117 32.157298 111.902557
F 5.344722 32.157298 133.731132
F 5.192328 32.157298 155.559708
F 5.039933 32.157298 177.388283
F 4.887538 32.157298 199.216858
F 4.735144 32.157298 221.045434
F 4.582749 32.157298 242.874009
F 6.259090 55.310555 2.759680
F 6.106696 55.310555 24.588255
F 5.954301 55.310555 46.416831
F 5.801906 55.310555 68.245406
F 5.649512 55.310555 90.073981
F 5.497117 55.310555 111.902557
F 5.344722 55.310555 133.731132
F 5.192328 55.310555 155.559708
F 5.039933 55.310555 177.388283
F 4.887538 55.310555 199.216858
F 4.735144 55.310555 221.045434
F 4.582749 55.310555 242.874009
F 32.993543 9.004040 2.946325
F 32.841148 9.004040 24.774900
F 32.688754 9.004040 46.603476
F 32.536359 9.004040 68.432051
F 32.383964 9.004040 90.260626
F 32.231570 9.004040 112.089202
F 32.079175 9.004040 133.917777
F 31.926780 9.004040 155.746353
F 31.774386 9.004040 177.574928
F 31.621991 9.004040 199.403503
F 31.469596 9.004040 221.232079
F 31.317201 9.004040 243.060654
F 32.993543 32.157298 2.946325
F 32.841148 32.157298 24.774900
F 32.688754 32.157298 46.603476
F 32.536359 32.157298 68.432051
F 32.383964 32.157298 90.260626
F 32.231570 32.157298 112.089202
F 32.079175 32.157298 133.917777
F 31.926780 32.157298 155.746353
F 31.774386 32.157298 177.574928
F 31.621991 32.157298 199.403503
F 31.469596 32.157298 221.232079
F 31.317201 32.157298 243.060654
F 32.993543 55.310555 2.946325
F 32.841148 55.310555 24.774900
F 32.688754 55.310555 46.603476
F 32.536359 55.310555 68.432051
F 32.383964 55.310555 90.260626
F 32.231570 55.310555 112.089202
F 32.079175 55.310555 133.917777
F 31.926780 55.310555 155.746353
F 31.774386 55.310555 177.574928
F 31.621991 55.310555 199.403503
F 31.469596 55.310555 221.232079
F 31.317201 55.310555 243.060654
F 59.727994 9.004040 3.132969
F 59.575600 9.004040 24.961544
F 59.423205 9.004040 46.790121
F 59.270810 9.004040 68.618696
F 59.118416 9.004040 90.447271
F 58.966021 9.004040 112.275847
F 58.813626 9.004040 134.104422
F 58.661232 9.004040 155.932998
F 58.508837 9.004040 177.761573
F 58.356442 9.004040 199.590148
F 58.204048 9.004040 221.418724
F 58.051653 9.004040 243.247299
F 59.727994 32.157298 3.132969
F 59.575600 32.157298 24.961544
F 59.423205 32.157298 46.790121
F 59.270810 32.157298 68.618696
F 59.118416 32.157298 90.447271
F 58.966021 32.157298 112.275847
F 58.813626 32.157298 134.104422
F 58.661232 32.157298 155.932998
F 58.508837 32.157298 177.761573
F 58.356442 32.157298 199.590148
F 58.204048 32.157298 221.418724
F 58.051653 32.157298 243.247299
F 59.727994 55.310555 3.132969
F 59.575600 55.310555 24.961544
F 59.423205 55.310555 46.790121
F 59.270810 55.310555 68.618696
F 59.118416 55.310555 90.447271
F 58.966021 55.310555 112.275847
F 58.813626 55.310555 134.104422
F 58.661232 55.310555 155.932998
F 58.508837 55.310555 177.761573
F 58.356442 55.310555 199.590148
F 58.204048 55.310555 221.418724
F 58.051653 55.310555 243.247299
F 6.259090 16.721795 2.759681
F 6.106696 16.721795 24.588256
F 5.954301 16.721795 46.416831
F 5.801906 16.721795 68.245407
F 5.649512 16.721795 90.073982
F 5.497117 16.721795 111.902558
F 5.344722 16.721795 133.731133
F 5.192328 16.721795 155.559708
F 5.039933 16.721795 177.388284
F 4.887538 16.721795 199.216859
F 4.735144 16.721795 221.045435
F 4.582749 16.721795 242.874010
F 6.259090 39.875053 2.759681
F 6.106696 39.875053 24.588256
F 5.954301 39.875053 46.416831
F 5.801906 39.875053 68.245407
F 5.649512 39.875053 90.073982
F 5.497117 39.875053 111.902558
F 5.344722 39.875053 133.731133
F 5.192328 39.875053 155.559708
F 5.039933 39.875053 177.388284
F 4.887538 39.875053 199.216859
F 4.735144 39.875053 221.045435
F 4.582749 39.875053 242.874010
F 6.259090 63.028310 2.759681
F 6.106696 63.028310 24.588256
F 5.954301 63.028310 46.416831
F 5.801906 63.028310 68.245407
F 5.649512 63.028310 90.073982
F 5.497117 63.028310 111.902558
F 5.344722 63.028310 133.731133
F 5.192328 63.028310 155.559708
F 5.039933 63.028310 177.388284
F 4.887538 63.028310 199.216859
F 4.735144 63.028310 221.045435
F 4.582749 63.028310 242.874010
F 32.993543 16.721795 2.946326
F 32.841148 16.721795 24.774901
F 32.688754 16.721795 46.603476
F 32.536359 16.721795 68.432052
F 32.383964 16.721795 90.260627
F 32.231570 16.721795 112.089203
F 32.079175 16.721795 133.917778
F 31.926780 16.721795 155.746353
F 31.774386 16.721795 177.574929
F 31.621991 16.721795 199.403504
F 31.469596 16.721795 221.232080
F 31.317201 16.721795 243.060655
F 32.993543 39.875053 2.946326
F 32.841148 39.875053 24.774901
F 32.688754 39.875053 46.603476
F 32.536359 39.875053 68.432052
F 32.383964 39.875053 90.260627
F 32.231570 39.875053 112.089203
F 32.079175 39.875053 133.917778
F 31.926780 39.875053 155.746353
F 31.774386 39.875053 177.574929
F 31.621991 39.875053 199.403504
F 31.469596 39.875053 221.232080
F 31.317201 39.875053 243.060655
F 32.993543 63.028310 2.946326
F 32.841148 63.028310 24.774901
F 32.688754 63.028310 46.603476
F 32.536359 63.028310 68.432052
F 32.383964 63.028310 90.260627
F 32.231570 63.028310 112.089203
F 32.079175 63.028310 133.917778
F 31.926780 63.028310 155.746353
F 31.774386 63.028310 177.574929
F 31.621991 63.028310 199.403504
F 31.469596 63.028310 221.232080
F 31.317201 63.028310 243.060655
F 59.727994 16.721795 3.132970
F 59.575600 16.721795 24.961545
F 59.423205 16.721795 46.790121
F 59.270810 16.721795 68.618697
F 59.118416 16.721795 90.447272
F 58.966021 16.721795 112.275848
F 58.813626 16.721795 134.104423
F 58.661232 16.721795 155.932998
F 58.508837 16.721795 177.761574
F 58.356442 16.721795 199.590149
F 58.204048 16.721795 221.418725
F 58.051653 16.721795 243.247300
F 59.727994 39.875053 3.132970
F 59.575600 39.875053 24.961545
F 59.423205 39.875053 46.790121
F 59.270810 39.875053 68.618697
F 59.118416 39.875053 90.447272
F 58.966021 39.875053 112.275848
F 58.813626 39.875053 134.104423
F 58.661232 39.875053 155.932998
F 58.508837 39.875053 177.761574
F 58.356442 39.875053 199.590149
F 58.204048 39.875053 221.418725
F 58.051653 39.875053 243.247300
F 59.727994 63.028310 3.132970
F 59.575600 63.028310 24.961545
F 59.423205 63.028310 46.790121
F 59.270810 63.028310 68.618697
F 59.118416 63.028310 90.447272
F 58.966021 63.028310 112.275848
F 58.813626 63.028310 134.104423
F 58.661232 63.028310 155.932998
F 58.508837 63.028310 177.761574
F 58.356442 63.028310 199.590149
F 58.204048 63.028310 221.418725
F 58.051653 63.028310 243.247300
F 15.170573 1.286290 2.821895
F 15.018179 1.286290 24.650471
F 14.865784 1.286290 46.479046
F 14.713389 1.286290 68.307621
F 14.560995 1.286290 90.136197
F 14.408600 1.286290 111.964772
F 14.256205 1.286290 133.793348
F 14.103811 1.286290 155.621923
F 13.951416 1.286290 177.450498
F 13.799021 1.286290 199.279074
F 13.646626 1.286290 221.107649
F 13.494232 1.286290 242.936225
F 15.170573 24.439548 2.821895
F 15.018179 24.439548 24.650471
F 14.865784 24.439548 46.479046
F 14.713389 24.439548 68.307621
F 14.560995 24.439548 90.136197
F 14.408600 24.439548 111.964772
F 14.256205 24.439548 133.793348
F 14.103811 24.439548 155.621923
F 13.951416 24.439548 177.450498
F 13.799021 24.439548 199.279074
F 13.646626 24.439548 221.107649
F 13.494232 24.439548 242.936225
F 15.170573 47.592806 2.821895
F 15.018179 47.592806 24.650471
F 14.865784 47.592806 46.479046
F 14.713389 47.592806 68.307621
F 14.560995 47.592806 90.136197
F 14.408600 47.592806 111.964772
F 14.256205 47.592806 133.793348
F 14.103811 47.592806 155.621923
F 13.951416 47.592806 177.450498
F 13.799021 47.592806 199.279074
F 13.646626 47.592806 221.107649
F 13.494232 47.592806 242.936225
F 41.905025 1.286290 3.008540
F 41.752630 1.286290 24.837116
F 41.600235 1.286290 46.665691
F 41.447841 1.286290 68.494266
F 41.295446 1.286290 90.322842
F 41.143051 1.286290 112.151417
F 40.990657 1.286290 133.979993
F 40.838262 1.286290 155.808568
F 40.685867 1.286290 177.637143
F 40.533473 1.286290 199.465719
F 40.381078 1.286290 221.294294
F 40.228683 1.286290 243.122870
F 41.905025 24.439548 3.008540
F 41.752630 24.439548 24.837116
F 41.600235 24.439548 46.665691
F 41.447841 24.439548 68.494266
F 41.295446 24.439548 90.322842
F 41.143051 24.439548 112.151417
F 40.990657 24.439548 133.979993
F 40.838262 24.439548 155.808568
F 40.685867 24.439548 177.637143
F 40.533473 24.439548 199.465719
F 40.381078 24.439548 221.294294
F 40.228683 24.439548 243.122870
F 41.905025 47.592806 3.008540
F 41.752630 47.592806 24.837116
F 41.600235 47.592806 46.665691
F 41.447841 47.592806 68.494266
F 41.295446 47.592806 90.322842
F 41.143051 47.592806 112.151417
F 40.990657 47.592806 133.979993
F 40.838262 47.592806 155.808568
F 40.685867 47.592806 177.637143
F 40.533473 47.592806 199.465719
F 40.381078 47.592806 221.294294
F 40.228683 47.592806 243.122870
F 15.170573 9.004040 2.821895
F 15.018179 9.004040 24.650471
F 14.865784 9.004040 46.479046
F 14.713389 9.004040 68.307621
F 14.560995 9.004040 90.136197
F 14.408600 9.004040 111.964772
F 14.256205 9.004040 133.793347
F 14.103811 9.004040 155.621923
F 13.951416 9.004040 177.450498
F 13.799021 9.004040 199.279074
F 13.646626 9.004040 221.107649
F 13.494232 9.004040 242.936224
F 15.170573 32.157297 2.821895
F 15.018179 32.157297 24.650471
F 14.865784 32.157297 46.479046
F 14.713389 32.157297 68.307621
F 14.560995 32.157297 90.136197
F 14.408600 32.157297 111.964772
F 14.256205 32.157297 133.793347
F 14.103811 32.157297 155.621923
F 13.951416 32.157297 177.450498
F 13.799021 32.157297 199.279074
F 13.646626 32.157297 221.107649
F 13.494232 32.157297 242.936224
F 15.170573 55.310555 2.821895
F 15.018179 55.310555 24.650471
F 14.865784 55.310555 46.479046
F 14.713389 55.310555 68.307621
F 14.560995 55.310555 90.136197
F 14.408600 55.310555 111.964772
F 14.256205 55.310555 133.793347
F 14.103811 55.310555 155.621923
F 13.951416 55.310555 177.450498
F 13.799021 55.310555 199.279074
F 13.646626 55.310555 221.107649
F 13.494232 55.310555 242.936224
F 41.905025 9.004040 3.008540
F 41.752630 9.004040 24.837116
F 41.600235 9.004040 46.665691
F 41.447841 9.004040 68.494266
F 41.295446 9.004040 90.322842
F 41.143051 9.004040 112.151417
F 40.990657 9.004040 133.979992
F 40.838262 9.004040 155.808568
F 40.685867 9.004040 177.637143
F 40.533473 9.004040 199.465719
F 40.381078 9.004040 221.294294
F 40.228683 9.004040 243.122869
F 41.905025 32.157297 3.008540
F 41.752630 32.157297 24.837116
F 41.600235 32.157297 46.665691
F 41.447841 32.157297 68.494266
F 41.295446 32.157297 90.322842
F 41.143051 32.157297 112.151417
F 40.990657 32.157297 133.979992
F 40.838262 32.157297 155.808568
F 40.685867 32.157297 177.637143
F 40.533473 32.157297 199.465719
F 40.381078 32.157297 221.294294
F 40.228683 32.157297 243.122869
F 41.905025 55.310555 3.008540
F 41.752630 55.310555 24.837116
F 41.600235 55.310555 46.665691
F 41.447841 55.310555 68.494266
F 41.295446 55.310555 90.322842
F 41.143051 55.310555 112.151417
F 40.990657 55.310555 133.979992
F 40.838262 55.310555 155.808568
F 40.685867 55.310555 177.637143
F 40.533473 55.310555 199.465719
F 40.381078 55.310555 221.294294
F 40.228683 55.310555 243.122869
F 15.170573 16.721795 2.821896
F 15.018179 16.721795 24.650471
F 14.865784 16.721795 46.479047
F 14.713389 16.721795 68.307622
F 14.560995 16.721795 90.136198
F 14.408600 16.721795 111.964773
F 14.256205 16.721795 133.793348
F 14.103811 16.721795 155.621924
F 13.951416 16.721795 177.450499
F 13.799021 16.721795 199.279074
F 13.646626 16.721795 221.107650
F 13.494232 16.721795 242.936225
F 15.170573 39.875053 2.821896
F 15.018179 39.875053 24.650471
F 14.865784 39.875053 46.479047
F 14.713389 39.875053 68.307622
F 14.560995 39.875053 90.136198
F 14.408600 39.875053 111.964773
F 14.256205 39.875053 133.793348
F 14.103811 39.875053 155.621924
F 13.951416 39.875053 177.450499
F 13.799021 39.875053 199.279074
F 13.646626 39.875053 221.107650
F 13.494232 39.875053 242.936225
F 15.170573 63.028310 2.821896
F 15.018179 63.028310 24.650471
F 14.865784 63.028310 46.479047
F 14.713389 63.028310 68.307622
F 14.560995 63.028310 90.136198
F 14.408600 63.028310 111.964773
F 14.256205 63.028310 133.793348
F 14.103811 63.028310 155.621924
F 13.951416 63.028310 177.450499
F 13.799021 63.028310 199.279074
F 13.646626 63.028310 221.107650
F 13.494232 63.028310 242.936225
F 41.905025 16.721795 3.008541
F 41.752630 16.721795 24.837116
F 41.600235 16.721795 46.665692
F 41.447841 16.721795 68.494267
F 41.295446 16.721795 90.322843
F 41.143051 16.721795 112.151418
F 40.990657 16.721795 133.979993
F 40.838262 16.721795 155.808569
F 40.685867 16.721795 177.637144
F 40.533473 16.721795 199.465719
F 40.381078 16.721795 221.294295
F 40.228683 16.721795 243.122870
F 41.905025 39.875053 3.008541
F 41.752630 39.875053 24.837116
F 41.600235 39.875053 46.665692
F 41.447841 39.875053 68.494267
F 41.295446 39.875053 90.322843
F 41.143051 39.875053 112.151418
F 40.990657 39.875053 133.979993
F 40.838262 39.875053 155.808569
F 40.685867 39.875053 177.637144
F 40.533473 39.875053 199.465719
F 40.381078 39.875053 221.294295
F 40.228683 39.875053 243.122870
F 41.905025 63.028310 3.008541
F 41.752630 63.028310 24.837116
F 41.600235 63.028310 46.665692
F 41.447841 63.028310 68.494267
F 41.295446 63.028310 90.322843
F 41.143051 63.028310 112.151418
F 40.990657 63.028310 133.979993
F 40.838262 63.028310 155.808569
F 40.685867 63.028310 177.637144
F 40.533473 63.028310 199.465719
F 40.381078 63.028310 221.294295
F 40.228683 63.028310 243.122870
F 24.082061 1.286290 2.884110
F 23.929666 1.286290 24.712686
F 23.777272 1.286290 46.541261
F 23.624877 1.286290 68.369836
F 23.472482 1.286290 90.198412
F 23.320088 1.286290 112.026987
F 23.167693 1.286290 133.855563
F 23.015298 1.286290 155.684138
F 22.862904 1.286290 177.512713
F 22.710509 1.286290 199.341289
F 22.558114 1.286290 221.169864
F 22.405720 1.286290 242.998440
F 24.082061 24.439548 2.884110
F 23.929666 24.439548 24.712686
F 23.777272 24.439548 46.541261
F 23.624877 24.439548 68.369836
F 23.472482 24.439548 90.198412
F 23.320088 24.439548 112.026987
F 23.167693 24.439548 133.855563
F 23.015298 24.439548 155.684138
F 22.862904 24.439548 177.512713
F 22.710509 24.439548 199.341289
F 22.558114 24.439548 221.169864
F 22.405720 24.439548 242.998440
F 24.082061 47.592805 2.884110
F 23.929666 47.592805 24.712686
F 23.777272 47.592805 46.541261
F 23.624877 47.592805 68.369836
F 23.472482 47.592805 90.198412
F 23.320088 47.592805 112.026987
F 23.167693 47.592805 133.855563
F 23.015298 47.592805 155.684138
F 22.862904 47.592805 177.512713
F 22.710509 47.592805 199.341289
F 22.558114 47.592805 221.169864
F 22.405720 47.592805 242.998440
F 50.816513 1.286290 3.070755
F 50.664118 1.286290 24.899331
F 50.511723 1.286290 46.727906
F 50.359329 1.286290 68.556481
F 50.206934 1.286290 90.385057
F 50.054539 1.286290 112.213632
F 49.902145 1.286290 134.042208
F 49.749750 1.286290 155.870783
F 49.597355 1.286290 177.699358
F 49.444960 1.286290 199.527934
F 49.292566 1.286290 221.356509
F 49.140171 1.286290 243.185085
F 50.816513 24.439548 3.070755
F 50.664118 24.439548 24.899331
F 50.511723 24.439548 46.727906
F 50.359329 24.439548 68.556481
F 50.206934 24.439548 90.385057
F 50.054539 24.439548 112.213632
F 49.902145 24.439548 134.042208
F 49.749750 24.439548 155.870783
F 49.597355 24.439548 177.699358
F 49.444960 24.439548 199.527934
F 49.292566 24.439548 221.356509
F 49.140171 24.439548 243.185085
F 50.816513 47.592805 3.070755
F 50.664118 47.592805 24.899331
F 50.511723 47.592805 46.727906
F 50.359329 47.592805 68.556481
F 50.206934 47.592805 90.385057
F 50.054539 47.592805 112.213632
F 49.902145 47.592805 134.042208
F 49.749750 47.592805 155.870783
F 49.597355 47.592805 177.699358
F 49.444960 47.592805 199.527934
F 49.292566 47.592805 221.356509
F 49.140171 47.592805 243.185085
F 24.082061 9.004040 2.884110
F 23.929666 9.004040 24.712686
F 23.777272 9.004040 46.541261
F 23.624877 9.004040 68.369836
F 23.472482 9.004040 90.198412
F 23.320088 9.004040 112.026987
F 23.167693 9.004040 133.855562
F 23.015298 9.004040 155.684138
F 22.862904 9.004040 177.512713
F 22.710509 9.004040 199.341289
F 22.558114 9.004040 221.169864
F 22.405720 9.004040 242.998439
F 24.082061 32.157297 2.884110
F 23.929666 32.157297 24.712686
F 23.777272 32.157297 46.541261
F 23.624877 32.157297 68.369836
F 23.472482 32.157297 90.198412
F 23.320088 32.157297 112.026987
F 23.167693 32.157297 133.855562
F 23.015298 32.157297 155.684138
F 22.862904 32.157297 177.512713
F 22.710509 32.157297 199.341289
F 22.558114 32.157297 221.169864
F 22.405720 32.157297 242.998439
F 24.082061 55.310555 2.884110
F 23.929666 55.310555 24.712686
F 23.777272 55.310555 46.541261
F 23.624877 55.310555 68.369836
F 23.472482 55.310555 90.198412
F 23.320088 55.310555 112.026987
F 23.167693 55.310555 133.855562
F 23.015298 55.310555 155.684138
F 22.862904 55.310555 177.512713
F 22.710509 55.310555 199.341289
F 22.558114 55.310555 221.169864
F 22.405720 55.310555 242.998439
F 50.816513 9.004040 3.070755
F 50.664118 9.004040 24.899331
F 50.511723 9.004040 46.727906
F 50.359329 9.004040 68.556481
F 50.206934 9.004040 90.385057
F 50.054539 9.004040 112.213632
F 49.902145 9.004040 134.042207
F 49.749750 9.004040 155.870783
F 49.597355 9.004040 177.699358
F 49.444960 9.004040 199.527934
F 49.292566 9.004040 221.356509
F 49.140171 9.004040 243.185084
F 50.816513 32.157297 3.070755
F 50.664118 32.157297 24.899331
F 50.511723 32.157297 46.727906
F 50.359329 32.157297 68.556481
F 50.206934 32.157297 90.385057
F 50.054539 32.157297 112.213632
F 49.902145 32.157297 134.042207
F 49.749750 32.157297 155.870783
F 49.597355 32.157297 177.699358
F 49.444960 32.157297 199.527934
F 49.292566 32.157297 221.356509
F 49.140171 32.157297 243.185084
F 50.816513 55.310555 3.070755
F 50.664118 55.310555 24.899331
F 50.511723 55.310555 46.727906
F 50.359329 55.310555 68.556481
F 50.206934 55.310555 90.385057
F 50.054539 55.310555 112.213632
F 49.902145 55.310555 134.042207
F 49.749750 55.310555 155.870783
F 49.597355 55.310555 177.699358
F 49.444960 55.310555 199.527934
F 49.292566 55.310555 221.356509
F 49.140171 55.310555 243.185084
F 24.082061 16.721795 2.884111
F 23.929666 16.721795 24.712686
F 23.777272 16.721795 46.541262
F 23.624877 16.721795 68.369837
F 23.472482 16.721795 90.198413
F 23.320088 16.721795 112.026988
F 23.167693 16.721795 133.855563
F 23.015298 16.721795 155.684139
F 22.862904 16.721795 177.512714
F 22.710509 16.721795 199.341290
F 22.558114 16.721795 221.169865
F 22.405720 16.721795 242.998440
F 24.082061 39.875052 2.884111
F 23.929666 39.875052 24.712686
F 23.777272 39.875052 46.541262
F 23.624877 39.875052 68.369837
F 23.472482 39.875052 90.198413
F 23.320088 39.875052 112.026988
F 23.167693 39.875052 133.855563
F 23.015298 39.875052 155.684139
F 22.862904 39.875052 177.512714
F 22.710509 39.875052 199.341290
F 22.558114 39.875052 221.169865
F 22.405720 39.875052 242.998440
F 24.082061 63.028310 2.884111
F 23.929666 63.028310 24.712686
F 23.777272 63.028310 46.541262
F 23.624877 63.028310 68.369837
F 23.472482 63.028310 90.198413
F 23.320088 63.028310 112.026988
F 23.167693 63.028310 133.855563
F 23.015298 63.028310 155.684139
F 22.862904 63.028310 177.512714
F 22.710509 63.028310 199.341290
F 22.558114 63.028310 221.169865
F 22.405720 63.028310 242.998440
F 50.816513 16.721795 3.070756
F 50.664118 16.721795 24.899331
F 50.511723 16.721795 46.727907
F 50.359329 16.721795 68.556482
F 50.206934 16.721795 90.385058
F 50.054539 16.721795 112.213633
F 49.902145 16.721795 134.042208
F 49.749750 16.721795 155.870784
F 49.597355 16.721795 177.699359
F 49.444960 16.721795 199.527935
F 49.292566 16.721795 221.356510
F 49.140171 16.721795 243.185085
F 50.816513 39.875052 3.070756
F 50.664118 39.875052 24.899331
F 50.511723 39.875052 46.727907
F 50.359329 39.875052 68.556482
F 50.206934 39.875052 90.385058
F 50.054539 39.875052 112.213633
F 49.902145 39.875052 134.042208
F 49.749750 39.875052 155.870784
F 49.597355 39.875052 177.699359
F 49.444960 39.875052 199.527935
F 49.292566 39.875052 221.356510
F 49.140171 39.875052 243.185085
F 50.816513 63.028310 3.070756
F 50.664118 63.028310 24.899331
F 50.511723 63.028310 46.727907
F 50.359329 63.028310 68.556482
F 50.206934 63.028310 90.385058
F 50.054539 63.028310 112.213633
F 49.902145 63.028310 134.042208
F 49.749750 63.028310 155.870784
F 49.597355 63.028310 177.699359
F 49.444960 63.028310 199.527935
F 49.292566 63.028310 221.356510
F 49.140171 63.028310 243.185085
F 6.233676 3.858875 6.397775
F 6.081282 3.858875 28.226351
F 5.928887 3.858875 50.054926
F 5.776492 3.858875 71.883501
F 5.624098 3.858875 93.712077
F 5.471703 3.858875 115.540652
F 5.319308 3.858875 137.369228
F 5.166914 3.858875 159.197804
F 5.014519 3.858875 181.026379
F 4.862124 3.858875 202.854955
F 4.709730 3.858875 224.683530
F 4.557335 3.858875 246.512106
F 6.233676 27.012132 6.397775
F 6.081282 27.012132 28.226351
F 5.928887 27.012132 50.054926
F 5.776492 27.012132 71.883501
F 5.624098 27.012132 93.712077
F 5.471703 27.012132 115.540652
F 5.319308 27.012132 137.369228
F 5.166914 27.012132 159.197804
F 5.014519 27.012132 181.026379
F 4.862124 27.012132 202.854955
F 4.709730 27.012132 224.683530
F 4.557335 27.012132 246.512106
F 6.233676 50.165390 6.397775
F 6.081282 50.165390 28.226351
F 5.928887 50.165390 50.054926
F 5.776492 50.165390 71.883501
F 5.624098 50.165390 93.712077
F 5.471703 50.165390 115.540652
F 5.319308 50.165390 137.369228
F 5.166914 50.165390 159.197804
F 5.014519 50.165390 181.026379
F 4.862124 50.165390 202.854955
F 4.709730 50.165390 224.683530
F 4.557335 50.165390 246.512106
F 32.968129 3.858875 6.584420
F 32.815734 3.858875 28.412996
F 32.663339 3.858875 50.241571
F 32.510945 3.858875 72.070146
F 32.358550 3.858875 93.898722
F 32.206155 3.858875 115.727297
F 32.053761 3.858875 137.555873
F 31.901366 3.858875 159.384448
F 31.748971 3.858875 181.213023
F 31.596577 3.858875 203.041599
F 31.444182 3.858875 224.870174
F 31.291787 3.858875 246.698750
F 32.968129 27.012132 6.584420
F 32.815734 27.012132 28.412996
F 32.663339 27.012132 50.241571
F 32.510945 27.012132 72.070146
F 32.358550 27.012132 93.898722
F 32.206155 27.012132 115.727297
F 32.053761 27.012132 137.555873
F 31.901366 27.012132 159.384448
F 31.748971 27.012132 181.213023
F 31.596577 27.012132 203.041599
F 31.444182 27.012132 224.870174
F 31.291787 27.012132 246.698750
F 32.968129 50.165390 6.584420
F 32.815734 50.165390 28.412996
F 32.663339 50.165390 50.241571
F 32.510945 50.165390 72.070146
F 32.358550 50.165390 93.898722
F 32.206155 50.165390 115.727297
F 32.053761 50.165390 137.555873
F 31.901366 50.165390 159.384448
F 31.748971 50.165390 181.213023
F 31.596577 50.165390 203.041599
F 31.444182 50.165390 224.870174
F 31.291787 50.165390 246.698750
F 59.702580 3.858875 6.771065
F 59.550186 3.858875 28.599641
F 59.397791 3.858875 50.428216
F 59.245396 3.858875 72.256791
F 59.093002 3.858875 94.085367
F 58.940607 3.858875 115.913942
F 58.788212 3.858875 137.742518
F 58.635818 3.858875 159.571093
F 58.483423 3.858875 181.399668
F 58.331028 3.858875 203.228244
F 58.178634 3.858875 225.056819
F 58.026239 3.858875 246.885395
F 59.702580 27.012132 6.771065
F 59.550186 27.012132 28.599641
F 59.397791 27.012132 50.428216
F 59.245396 27.012132 72.256791
F 59.093002 27.012132 94.085367
F 58.940607 27.012132 115.913942
F 58.788212 27.012132 137.742518
F 58.635818 27.012132 159.571093
F 58.483423 27.012132 181.399668
F 58.331028 27.012132 203.228244
F 58.178634 27.012132 225.056819
F 58.026239 27.012132 246.885395
F 59.702580 50.165390 6.771065
F 59.550186 50.165390 28.599641
F 59.397791 50.165390 50.428216
F 59.245396 50.165390 72.256791
F 59.093002 50.165390 94.085367
F 58.940607 50.165390 115.913942
F 58.788212 50.165390 137.742518
F 58.635818 50.165390 159.571093
F 58.483423 50.165390 181.399668
F 58.331028 50.165390 203.228244
F 58.178634 50.165390 225.056819
F 58.026239 50.165390 246.885395
F 6.233676 11.576625 6.397775
F 6.081282 11.576625 28.226351
F 5.928887 11.576625 50.054926
F 5.776492 11.576625 71.883502
F 5.624098 11.576625 93.712077
F 5.471703 11.576625 115.540652
F 5.319308 11.576625 137.369228
F 5.166914 11.576625 159.197804
F 5.014519 11.576625 181.026380
F 4.862124 11.576625 202.854955
F 4.709730 11.576625 224.683530
F 4.557335 11.576625 246.512106
F 6.233676 34.729882 6.397775
F 6.081282 34.729882 28.226351
F 5.928887 34.729882 50.054926
F 5.776492 34.729882 71.883502
F 5.624098 34.729882 93.712077
F 5.471703 34.729882 115.540652
F 5.319308 34.729882 137.369228
F 5.166914 34.729882 159.197804
F 5.014519 34.729882 181.026380
F 4.862124 34.729882 202.854955
F 4.709730 34.729882 224.683530
F 4.557335 34.729882 246.512106
F 6.233676 57.883140 6.397775
F 6.081282 57.883140 28.226351
F 5.928887 57.883140 50.054926
F 5.776492 57.883140 71.883502
F 5.624098 57.883140 93.712077
F 5.471703 57.883140 115.540652
F 5.319308 57.883140 137.369228
F 5.166914 57.883140 159.197804
F 5.014519 57.883140 181.026380
F 4.862124 57.883140 202.854955
F 4.709730 57.883140 224.683530
F 4.557335 57.883140 246.512106
F 32.968129 11.576625 6.584420
F 32.815734 11.576625 28.412996
F 32.663339 11.576625 50.241571
F 32.510945 11.576625 72.070147
F 32.358550 11.576625 93.898722
F 32.206155 11.576625 115.727297
F 32.053761 11.576625 137.555873
F 31.901366 11.576625 159.384448
F 31.748971 11.576625 181.213024
F 31.596577 11.576625 203.041599
F 31.444182 11.576625 224.870174
F 31.291787 11.576625 246.698750
F 32.968129 34.729882 6.584420
F 32.815734 34.729882 28.412996
F 32.663339 34.729882 50.241571
F 32.510945 34.729882 72.070147
F 32.358550 34.729882 93.898722
F 32.206155 34.729882 115.727297
F 32.053761 34.729882 137.555873
F 31.901366 34.729882 159.384448
F 31.748971 34.729882 181.213024
F 31.596577 34.729882 203.041599
F 31.444182 34.729882 224.870174
F 31.291787 34.729882 246.698750
F 32.968129 57.883140 6.584420
F 32.815734 57.883140 28.412996
F 32.663339 57.883140 50.241571
F 32.510945 57.883140 72.070147
F 32.358550 57.883140 93.898722
F 32.206155 57.883140 115.727297
F 32.053761 57.883140 137.555873
F 31.901366 57.883140 159.384448
F 31.748971 57.883140 181.213024
F 31.596577 57.883140 203.041599
F 31.444182 57.883140 224.870174
F 31.291787 57.883140 246.698750
F 59.702580 11.576625 6.771065
F 59.550186 11.576625 28.599641
F 59.397791 11.576625 50.428216
F 59.245396 11.576625 72.256792
F 59.093002 11.576625 94.085367
F 58.940607 11.576625 115.913942
F 58.788212 11.576625 137.742518
F 58.635818 11.576625 159.571093
F 58.483423 11.576625 181.399669
F 58.331028 11.576625 203.228244
F 58.178634 11.576625 225.056819
F 58.026239 11.576625 246.885395
F 59.702580 34.729882 6.771065
F 59.550186 34.729882 28.599641
F 59.397791 34.729882 50.428216
F 59.245396 34.729882 72.256792
F 59.093002 34.729882 94.085367
F 58.940607 34.729882 115.913942
F 58.788212 34.729882 137.742518
F 58.635818 34.729882 159.571093
F 58.483423 34.729882 181.399669
F 58.331028 34.729882 203.228244
F 58.178634 34.729882 225.056819
F 58.026239 34.729882 246.885395
F 59.702580 57.883140 6.771065
F 59.550186 57.883140 28.599641
F 59.397791 57.883140 50.428216
F 59.245396 57.883140 72.256792
F 59.093002 57.883140 94.085367
F 58.940607 57.883140 115.913942
F 58.788212 57.883140 137.742518
F 58.635818 57.883140 159.571093
F 58.483423 57.883140 181.399669
F 58.331028 57.883140 203.228244
F 58.178634 57.883140 225.056819
F 58.026239 57.883140 246.885395
F 6.233676 19.294380 6.397776
F 6.081282 19.294380 28.226351
F 5.928887 19.294380 50.054927
F 5.776492 19.294380 71.883502
F 5.624098 19.294380 93.712077
F 5.471703 19.294380 115.540653
F 5.319308 19.294380 137.369228
F 5.166914 19.294380 159.197805
F 5.014519 19.294380 181.026380
F 4.862124 19.294380 202.854955
F 4.709730 19.294380 224.683531
F 4.557335 19.294380 246.512106
F 6.233676 42.447638 6.397776
F 6.081282 42.447638 28.226351
F 5.928887 42.447638 50.054927
F 5.776492 42.447638 71.883502
F 5.624098 42.447638 93.712077
F 5.471703 42.447638 115.540653
F 5.319308 42.447638 137.369228
F 5.166914 42.447638 159.197805
F 5.014519 42.447638 181.026380
F 4.862124 42.447638 202.854955
F 4.709730 42.447638 224.683531
F 4.557335 42.447638 246.512106
F 6.233676 65.600895 6.397776
F 6.081282 65.600895 28.226351
F 5.928887 65.600895 50.054927
F 5.776492 65.600895 71.883502
F 5.624098 65.600895 93.712077
F 5.471703 65.600895 115.540653
F 5.319308 65.600895 137.369228
F 5.166914 65.600895 159.197805
F 5.014519 65.600895 181.026380
F 4.862124 65.600895 202.854955
F 4.709730 65.600895 224.683531
F 4.557335 65.600895 246.512106
F 32.968129 19.294380 6.584421
F 32.815734 19.294380 28.412996
F 32.663339 19.294380 50.241572
F 32.510945 19.294380 72.070147
F 32.358550 19.294380 93.898722
F 32.206155 19.294380 115.727298
F 32.053761 19.294380 137.555873
F 31.901366 19.294380 159.384449
F 31.748971 19.294380 181.213024
F 31.596577 19.294380 203.041599
F 31.444182 19.294380 224.870175
F 31.291787 19.294380 246.698750
F 32.968129 42.447638 6.584421
F 32.815734 42.447638 28.412996
F 32.663339 42.447638 50.241572
F 32.510945 42.447638 72.070147
F 32.358550 42.447638 93.898722
F 32.206155 42.447638 115.727298
F 32.053761 42.447638 137.555873
F 31.901366 42.447638 159.384449
F 31.748971 42.447638 181.213024
F 31.596577 42.447638 203.041599
F 31.444182 42.447638 224.870175
F 31.291787 42.447638 246.698750
F 32.968129 65.600895 6.584421
F 32.815734 65.600895 28.412996
F 32.663339 65.600895 50.241572
F 32.510945 65.600895 72.070147
F 32.358550 65.600895 93.898722
F 32.206155 65.600895 115.727298
F 32.053761 65.600895 137.555873
F 31.901366 65.600895 159.384449
F 31.748971 65.600895 181.213024
F 31.596577 65.600895 203.041599
F 31.444182 65.600895 224.870175
F 31.291787 65.600895 246.698750
F 59.702580 19.294380 6.771066
F 59.550186 19.294380 28.599641
F 59.397791 19.294380 50.428217
F 59.245396 19.294380 72.256792
F 59.093002 19.294380 94.085367
F 58.940607 19.294380 115.913943
F 58.788212 19.294380 137.742518
F 58.635818 19.294380 159.571094
F 58.483423 19.294380 181.399669
F 58.331028 19.294380 203.228244
F 58.178634 19.294380 225.056820
F 58.026239 19.294380 246.885395
F 59.702580 42.447638 6.771066
F 59.550186 42.447638 28.599641
F 59.397791 42.447638 50.428217
F 59.245396 42.447638 72.256792
F 59.093002 42.447638 94.085367
F 58.940607 42.447638 115.913943
F 58.788212 42.447638 137.742518
F 58.635818 42.447638 159.571094
F 58.483423 42.447638 181.399669
F 58.331028 42.447638 203.228244
F 58.178634 42.447638 225.056820
F 58.026239 42.447638 246.885395
F 59.702580 65.600895 6.771066
F 59.550186 65.600895 28.599641
F 59.397791 65.600895 50.428217
F 59.245396 65.600895 72.256792
F 59.093002 65.600895 94.085367
F 58.940607 65.600895 115.913943
F 58.788212 65.600895 137.742518
F 58.635818 65.600895 159.571094
F 58.483423 65.600895 181.399669
F 58.331028 65.600895 203.228244
F 58.178634 65.600895 225.056820
F 58.026239 65.600895 246.885395
F 15.145159 3.858876 6.459991
F 14.992764 3.858876 28.288567
F 14.840370 3.858876 50.117142
F 14.687975 3.858876 71.945717
F 14.535580 3.858876 93.774293
F 14.383186 3.858876 115.602868
F 14.230791 3.858876 137.431444
F 14.078396 3.858876 159.260019
F 13.926002 3.858876 181.088594
F 13.773607 3.858876 202.917171
F 13.621212 3.858876 224.745746
F 13.468818 3.858876 246.574322
F 15.145159 27.012134 6.459991
F 14.992764 27.012134 28.288567
F 14.840370 27.012134 50.117142
F 14.687975 27.012134 71.945717
F 14.535580 27.012134 93.774293
F 14.383186 27.012134 115.602868
F 14.230791 27.012134 137.431444
F 14.078396 27.012134 159.260019
F 13.926002 27.012134 181.088594
F 13.773607 27.012134 202.917171
F 13.621212 27.012134 224.745746
F 13.468818 27.012134 246.574322
F 15.145159 50.165391 6.459991
F 14.992764 50.165391 28.288567
F 14.840370 50.165391 50.117142
F 14.687975 50.165391 71.945717
F 14.535580 50.165391 93.774293
F 14.383186 50.165391 115.602868
F 14.230791 50.165391 137.431444
F 14.078396 50.165391 159.260019
F 13.926002 50.165391 181.088594
F 13.773607 50.165391 202.917171
F 13.621212 50.165391 224.745746
F 13.468818 50.165391 246.574322
F 41.879611 3.858876 6.646636
F 41.727216 3.858876 28.475212
F 41.574821 3.858876 50.303787
F 41.422427 3.858876 72.132362
F 41.270032 3.858876 93.960938
F 41.117637 3.858876 115.789513
F 40.965243 3.858876 137.618089
F 40.812848 3.858876 159.446664
F 40.660453 3.858876 181.275239
F 40.508059 3.858876 203.103815
F 40.355664 3.858876 224.932390
F 40.203269 3.858876 246.760966
F 41.879611 27.012134 6.646636
F 41.727216 27.012134 28.475212
F 41.574821 27.012134 50.303787
F 41.422427 27.012134 72.132362
F 41.270032 27.012134 93.960938
F 41.117637 27.012134 115.789513
F 40.965243 27.012134 137.618089
F 40.812848 27.012134 159.446664
F 40.660453 27.012134 181.275239
F 40.508059 27.012134 203.103815
F 40.355664 27.012134 224.932390
F 40.203269 27.012134 246.760966
F 41.879611 50.165391 6.646636
F 41.727216 50.165391 28.475212
F 41.574821 50.165391 50.303787
F 41.422427 50.165391 72.132362
F 41.270032 50.165391 93.960938
F 41.117637 50.165391 115.789513
F 40.965243 50.165391 137.618089
F 40.812848 50.165391 159.446664
F 40.660453 50.165391 181.275239
F 40.508059 50.165391 203.103815
F 40.355664 50.165391 224.932390
F 40.203269 50.165391 246.760966
F 15.145159 11.576626 6.459991
F 14.992764 11.576626 28.288567
F 14.840370 11.576626 50.117142
F 14.687975 11.576626 71.945718
F 14.535580 11.576626 93.774293
F 14.383186 11.576626 115.602868
F 14.230791 11.576626 137.431444
F 14.078396 11.576626 159.260019
F 13.926002 11.576626 181.088595
F 13.773607 11.576626 202.917171
F 13.621212 11.576626 224.745746
F 13.468818 11.576626 246.574322
F 15.145159 34.729884 6.459991
F 14.992764 34.729884 28.288567
F 14.840370 34.729884 50.117142
F 14.687975 34.729884 71.945718
F 14.535580 34.729884 93.774293
F 14.383186 34.729884 115.602868
F 14.230791 34.729884 137.431444
F 14.078396 34.729884 159.260019
F 13.926002 34.729884 181.088595
F 13.773607 34.729884 202.917171
F 13.621212 34.729884 224.745746
F 13.468818 34.729884 246.574322
F 15.145159 57.883141 6.459991
F 14.992764 57.883141 28.288567
F 14.840370 57.883141 50.117142
F 14.687975 57.883141 71.945718
F 14.535580 57.883141 93.774293
F 14.383186 57.883141 115.602868
F 14.230791 57.883141 137.431444
F 14.078396 57.883141 159.260019
F 13.926002 57.883141 181.088595
F 13.773607 57.883141 202.917171
F 13.621212 57.883141 224.745746
F 13.468818 57.883141 246.574322
F 41.879611 11.576626 6.646636
F 41.727216 11.576626 28.475212
F 41.574821 11.576626 50.303787
F 41.422427 11.576626 72.132363
F 41.270032 11.576626 93.960938
F 41.117637 11.576626 115.789513
F 40.965243 11.576626 137.618089
F 40.812848 11.576626 159.446664
F 40.660453 11.576626 181.275240
F 40.508059 11.576626 203.103815
F 40.355664 11.576626 224.932390
F 40.203269 11.576626 246.760966
F 41.879611 34.729884 6.646636
F 41.727216 34.729884 28.475212
F 41.574821 34.729884 50.303787
F 41.422427 34.729884 72.132363
F 41.270032 34.729884 93.960938
F 41.117637 34.729884 115.789513
F 40.965243 34.729884 137.618089
F 40.812848 34.729884 159.446664
F 40.660453 34.729884 181.275240
F 40.508059 34.729884 203.103815
F 40.355664 34.729884 224.932390
F 40.203269 34.729884 246.760966
F 41.879611 57.883141 6.646636
F 41.727216 57.883141 28.475212
F 41.574821 57.883141 50.303787
F 41.422427 57.883141 72.132363
F 41.270032 57.883141 93.960938
F 41.117637 57.883141 115.789513
F 40.965243 57.883141 137.618089
F 40.812848 57.883141 159.446664
F 40.660453 57.883141 181.275240
F 40.508059 57.883141 203.103815
F 40.355664 57.883141 224.932390
F 40.203269 57.883141 246.760966
F 15.145159 19.294382 6.459992
F 14.992764 19.294382 28.288567
F 14.840370 19.294382 50.117143
F 14.687975 19.294382 71.945718
F 14.535580 19.294382 93.774293
F 14.383186 19.294382 115.602869
F 14.230791 19.294382 137.431444
F 14.078396 19.294382 159.260020
F 13.926002 19.294382 181.088595
F 13.773607 19.294382 202.917171
F 13.621212 19.294382 224.745747
F 13.468818 19.294382 246.574322
F 15.145159 42.447639 6.459992
F 14.992764 42.447639 28.288567
F 14.840370 42.447639 50.117143
F 14.687975 42.447639 71.945718
F 14.535580 42.447639 93.774293
F 14.383186 42.447639 115.602869
F 14.230791 42.447639 137.431444
F 14.078396 42.447639 159.260020
F 13.926002 42.447639 181.088595
F 13.773607 42.447639 202.917171
F 13.621212 42.447639 224.745747
F 13.468818 42.447639 246.574322
F 15.145159 65.600897 6.459992
F 14.992764 65.600897 28.288567
F 14.840370 65.600897 50.117143
F 14.687975 65.600897 71.945718
F 14.535580 65.600897 93.774293
F 14.383186 65.600897 115.602869
F 14.230791 65.600897 137.431444
F 14.078396 65.600897 159.260020
F 13.926002 65.600897 181.088595
F 13.773607 65.600897 202.917171
F 13.621212 65.600897 224.745747
F 13.468818 65.600897 246.574322
F 41.879611 19.294382 6.646637
F 41.727216 19.294382 28.475212
F 41.574821 19.294382 50.303788
F 41.422427 19.294382 72.132363
F 41.270032 19.294382 93.960938
F 41.117637 19.294382 115.789514
F 40.965243 19.294382 137.618089
F 40.812848 19.294382 159.446665
F 40.660453 19.294382 181.275240
F 40.508059 19.294382 203.103815
F 40.355664 19.294382 224.932391
F 40.203269 19.294382 246.760966
F 41.879611 42.447639 6.646637
F 41.727216 42.447639 28.475212
F 41.574821 42.447639 50.303788
F 41.422427 42.447639 72.132363
F 41.270032 42.447639 93.960938
F 41.117637 42.447639 115.789514
F 40.965243 42.447639 137.618089
F 40.812848 42.447639 159.446665
F 40.660453 42.447639 181.275240
F 40.508059 42.447639 203.103815
F 40.355664 42.447639 224.932391
F 40.203269 42.447639 246.760966
F 41.879611 65.600897 6.646637
F 41.727216 65.600897 28.475212
F 41.574821 65.600897 50.303788
F 41.422427 65.600897 72.132363
F 41.270032 65.600897 93.960938
F 41.117637 65.600897 115.789514
F 40.965243 65.600897 137.618089
F 40.812848 65.600897 159.446665
F 40.660453 65.600897 181.275240
F 40.508059 65.600897 203.103815
F 40.355664 65.600897 224.932391
F 40.203269 65.600897 246.760966
F 24.056649 3.858875 6.522206
F 23.904254 3.858875 28.350781
F 23.751860 3.858875 50.179357
F 23.599465 3.858875 72.007932
F 23.447070 3.858875 93.836507
F 23.294676 3.858875 115.665083
F 23.142281 3.858875 137.493658
F 22.989886 3.858875 159.322234
F 22.837492 3.858875 181.150809
F 22.685097 3.858875 202.979384
F 22.532702 3.858875 224.807961
F 22.380308 3.858875 246.636536
F 24.056649 27.012133 6.522206
F 23.904254 27.012133 28.350781
F 23.751860 27.012133 50.179357
F 23.599465 27.012133 72.007932
F 23.447070 27.012133 93.836507
F 23.294676 27.012133 115.665083
F 23.142281 27.012133 137.493658
F 22.989886 27.012133 159.322234
F 22.837492 27.012133 181.150809
F 22.685097 27.012133 202.979384
F 22.532702 27.012133 224.807961
F 22.380308 27.012133 246.636536
F 24.056649 50.165390 6.522206
F 23.904254 50.165390 28.350781
F 23.751860 50.165390 50.179357
F 23.599465 50.165390 72.007932
F 23.447070 50.165390 93.836507
F 23.294676 50.165390 115.665083
F 23.142281 50.165390 137.493658
F 22.989886 50.165390 159.322234
F 22.837492 50.165390 181.150809
F 22.685097 50.165390 202.979384
F 22.532702 50.165390 224.807961
F 22.380308 50.165390 246.636536
F 50.791100 3.858875 6.708851
F 50.638706 3.858875 28.537426
F 50.486311 3.858875 50.366002
F 50.333916 3.858875 72.194577
F 50.181522 3.858875 94.023152
F 50.029127 3.858875 115.851728
F 49.876732 3.858875 137.680303
F 49.724338 3.858875 159.508879
F 49.571943 3.858875 181.337454
F 49.419548 3.858875 203.166029
F 49.267154 3.858875 224.994605
F 49.114759 3.858875 246.823180
F 50.791100 27.012133 6.708851
F 50.638706 27.012133 28.537426
F 50.486311 27.012133 50.366002
F 50.333916 27.012133 72.194577
F 50.181522 27.012133 94.023152
F 50.029127 27.012133 115.851728
F 49.876732 27.012133 137.680303
F 49.724338 27.012133 159.508879
F 49.571943 27.012133 181.337454
F 49.419548 27.012133 203.166029
F 49.267154 27.012133 224.994605
F 49.114759 27.012133 246.823180
F 50.791100 50.165390 6.708851
F 50.638706 50.165390 28.537426
F 50.486311 50.165390 50.366002
F 50.333916 50.165390 72.194577
F 50.181522 50.165390 94.023152
F 50.029127 50.165390 115.851728
F 49.876732 50.165390 137.680303
F 49.724338 50.165390 159.508879
F 49.571943 50.165390 181.337454
F 49.419548 50.165390 203.166029
F 49.267154 50.165390 224.994605
F 49.114759 50.165390 246.823180
F 24.056649 11.576625 6.522206
F 23.904254 11.576625 28.350781
F 23.751860 11.576625 50.179357
F 23.599465 11.576625 72.007932
F 23.447070 11.576625 93.836508
F 23.294676 11.576625 115.665083
F 23.142281 11.576625 137.493658
F 22.989886 11.576625 159.322234
F 22.837492 11.576625 181.150809
F 22.685097 11.576625 202.979385
F 22.532702 11.576625 224.807961
F 22.380308 11.576625 246.636536
F 24.056649 34.729883 6.522206
F 23.904254 34.729883 28.350781
F 23.751860 34.729883 50.179357
F 23.599465 34.729883 72.007932
F 23.447070 34.729883 93.836508
F 23.294676 34.729883 115.665083
F 23.142281 34.729883 137.493658
F 22.989886 34.729883 159.322234
F 22.837492 34.729883 181.150809
F 22.685097 34.729883 202.979385
F 22.532702 34.729883 224.807961
F 22.380308 34.729883 246.636536
F 24.056649 57.883140 6.522206
F 23.904254 57.883140 28.350781
F 23.751860 57.883140 50.179357
F 23.599465 57.883140 72.007932
F 23.447070 57.883140 93.836508
F 23.294676 57.883140 115.665083
F 23.142281 57.883140 137.493658
F 22.989886 57.883140 159.322234
F 22.837492 57.883140 181.150809
F 22.685097 57.883140 202.979385
F 22.532702 57.883140 224.807961
F 22.380308 57.883140 246.636536
F 50.791100 11.576625 6.708851
F 50.638706 11.576625 28.537426
F 50.486311 11.576625 50.366002
F 50.333916 11.576625 72.194577
F 50.181522 11.576625 94.023153
F 50.029127 11.576625 115.851728
F 49.876732 11.576625 137.680303
F 49.724338 11.576625 159.508879
F 49.571943 11.576625 181.337454
F 49.419548 11.576625 203.166030
F 49.267154 11.576625 224.994605
F 49.114759 11.576625 246.823180
F 50.791100 34.729883 6.708851
F 50.638706 34.729883 28.537426
F 50.486311 34.729883 50.366002
F 50.333916 34.729883 72.194577
F 50.181522 34.729883 94.023153
F 50.029127 34.729883 115.851728
F 49.876732 34.729883 137.680303
F 49.724338 34.729883 159.508879
F 49.571943 34.729883 181.337454
F 49.419548 34.729883 203.166030
F 49.267154 34.729883 224.994605
F 49.114759 34.729883 246.823180
F 50.791100 57.883140 6.708851
F 50.638706 57.883140 28.537426
F 50.486311 57.883140 50.366002
F 50.333916 57.883140 72.194577
F 50.181522 57.883140 94.023153
F 50.029127 57.883140 115.851728
F 49.876732 57.883140 137.680303
F 49.724338 57.883140 159.508879
F 49.571943 57.883140 181.337454
F 49.419548 57.883140 203.166030
F 49.267154 57.883140 224.994605
F 49.114759 57.883140 246.823180
F 24.056649 19.294381 6.522206
F 23.904254 19.294381 28.350782
F 23.751860 19.294381 50.179357
F 23.599465 19.294381 72.007933
F 23.447070 19.294381 93.836508
F 23.294676 19.294381 115.665083
F 23.142281 19.294381 137.493659
F 22.989886 19.294381 159.322234
F 22.837492 19.294381 181.150810
F 22.685097 19.294381 202.979385
F 22.532702 19.294381 224.807961
F 22.380308 19.294381 246.636537
F 24.056649 42.447638 6.522206
F 23.904254 42.447638 28.350782
F 23.751860 42.447638 50.179357
F 23.599465 42.447638 72.007933
F 23.447070 42.447638 93.836508
F 23.294676 42.447638 115.665083
F 23.142281 42.447638 137.493659
F 22.989886 42.447638 159.322234
F 22.837492 42.447638 181.150810
F 22.685097 42.447638 202.979385
F 22.532702 42.447638 224.807961
F 22.380308 42.447638 246.636537
F 24.056649 65.600896 6.522206
F 23.904254 65.600896 28.350782
F 23.751860 65.600896 50.179357
F 23.599465 65.600896 72.007933
F 23.447070 65.600896 93.836508
F 23.294676 65.600896 115.665083
F 23.142281 65.600896 137.493659
F 22.989886 65.600896 159.322234
F 22.837492 65.600896 181.150810
F 22.685097 65.600896 202.979385
F 22.532702 65.600896 224.807961
F 22.380308 65.600896 246.636537
F 50.791100 19.294381 6.708851
F 50.638706 19.294381 28.537427
F 50.486311 19.294381 50.366002
F 50.333916 19.294381 72.194578
F 50.181522 19.294381 94.023153
F 50.029127 19.294381 115.851728
F 49.876732 19.294381 137.680304
F 49.724338 19.294381 159.508879
F 49.571943 19.294381 181.337455
F 49.419548 19.294381 203.166030
F 49.267154 19.294381 224.994605
F 49.114759 19.294381 246.823181
F 50.791100 42.447638 6.708851
F 50.638706 42.447638 28.537427
F 50.486311 42.447638 50.366002
F 50.333916 42.447638 72.194578
F 50.181522 42.447638 94.023153
F 50.029127 42.447638 115.851728
F 49.876732 42.447638 137.680304
F 49.724338 42.447638 159.508879
F 49.571943 42.447638 181.337455
F 49.419548 42.447638 203.166030
F 49.267154 42.447638 224.994605
F 49.114759 42.447638 246.823181
F 50.791100 65.600896 6.708851
F 50.638706 65.600896 28.537427
F 50.486311 65.600896 50.366002
F 50.333916 65.600896 72.194578
F 50.181522 65.600896 94.023153
F 50.029127 65.600896 115.851728
F 49.876732 65.600896 137.680304
F 49.724338 65.600896 159.508879
F 49.571943 65.600896 181.337455
F 49.419548 65.600896 203.166030
F 49.267154 65.600896 224.994605
F 49.114759 65.600896 246.823181
F 6.252739 3.858875 3.669205
F 6.100344 3.858875 25.497780
F 5.947949 3.858875 47.326356
F 5.795555 3.858875 69.154931
F 5.643160 3.858875 90.983506
F 5.490765 3.858875 112.812082
F 5.338371 3.858875 134.640657
F 5.185976 3.858875 156.469233
F 5.033581 3.858875 178.297808
F 4.881187 3.858875 200.126383
F 4.728792 3.858875 221.954959
F 4.576397 3.858875 243.783534
F 6.252739 27.012133 3.669205
F 6.100344 27.012133 25.497780
F 5.947949 27.012133 47.326356
F 5.795555 27.012133 69.154931
F 5.643160 27.012133 90.983506
F 5.490765 27.012133 112.812082
F 5.338371 27.012133 134.640657
F 5.185976 27.012133 156.469233
F 5.033581 27.012133 178.297808
F 4.881187 27.012133 200.126383
F 4.728792 27.012133 221.954959
F 4.576397 27.012133 243.783534
F 6.252739 50.165390 3.669205
F 6.100344 50.165390 25.497780
F 5.947949 50.165390 47.326356
F 5.795555 50.165390 69.154931
F 5.643160 50.165390 90.983506
F 5.490765 50.165390 112.812082
F 5.338371 50.165390 134.640657
F 5.185976 50.165390 156.469233
F 5.033581 50.165390 178.297808
F 4.881187 50.165390 200.126383
F 4.728792 50.165390 221.954959
F 4.576397 50.165390 243.783534
F 32.987190 3.858875 3.855850
F 32.834795 3.858875 25.684425
F 32.682401 3.858875 47.513001
F 32.530006 3.858875 69.341576
F 32.377611 3.858875 91.170151
F 32.225217 3.858875 112.998727
F 32.072822 3.858875 134.827302
F 31.920427 3.858875 156.655878
F 31.768033 3.858875 178.484453
F 31.615638 3.858875 200.313028
F 31.463243 3.858875 222.141604
F 31.310849 3.858875 243.970179
F 32.987190 27.012133 3.855850
F 32.834795 27.012133 25.684425
F 32.682401 27.012133 47.513001
F 32.530006 27.012133 69.341576
F 32.377611 27.012133 91.170151
F 32.225217 27.012133 112.998727
F 32.072822 27.012133 134.827302
F 31.920427 27.012133 156.655878
F 31.768033 27.012133 178.484453
F 31.615638 27.012133 200.313028
F 31.463243 27.012133 222.141604
F 31.310849 27.012133 243.970179
F 32.987190 50.165390 3.855850
F 32.834795 50.165390 25.684425
F 32.682401 50.165390 47.513001
F 32.530006 50.165390 69.341576
F 32.377611 50.165390 91.170151
F 32.225217 50.165390 112.998727
F 32.072822 50.165390 134.827302
F 31.920427 50.165390 156.655878
F 31.768033 50.165390 178.484453
F 31.615638 50.165390 200.313028
F 31.463243 50.165390 222.141604
F 31.310849 50.165390 243.970179
F 59.721642 3.858875 4.042494
F 59.569247 3.858875 25.871069
F 59.416852 3.858875 47.699645
F 59.264458 3.858875 69.528220
F 59.112063 3.858875 91.356795
F 58.959668 3.858875 113.185371
F 58.807274 3.858875 135.013947
F 58.654879 3.858875 156.842523
F 58.502484 3.858875 178.671098
F 58.350090 3.858875 200.499673
F 58.197695 3.858875 222.328249
F 58.045300 3.858875 244.156824
F 59.721642 27.012133 4.042494
F 59.569247 27.012133 25.871069
F 59.416852 27.012133 47.699645
F 59.264458 27.012133 69.528220
F 59.112063 27.012133 91.356795
F 58.959668 27.012133 113.185371
F 58.807274 27.012133 135.013947
F 58.654879 27.012133 156.842523
F 58.502484 27.012133 178.671098
F 58.350090 27.012133 200.499673
F 58.197695 27.012133 222.328249
F 58.045300 27.012133 244.156824
F 59.721642 50.165390 4.042494
F 59.569247 50.165390 25.871069
F 59.416852 50.165390 47.699645
F 59.264458 50.165390 69.528220
F 59.112063 50.165390 91.356795
F 58.959668 50.165390 113.185371
F 58.807274 50.165390 135.013947
F 58.654879 50.165390 156.842523
F 58.502484 50.165390 178.671098
F 58.350090 50.165390 200.499673
F 58.197695 50.165390 222.328249
F 58.045300 50.165390 244.156824
F 6.252739 11.576625 3.669205
F 6.100344 11.576625 25.497780
F 5.947949 11.576625 47.326355
F 5.795555 11.576625 69.154931
F 5.643160 11.576625 90.983506
F 5.490765 11.576625 112.812082
F 5.338371 11.576625 134.640657
F 5.185976 11.576625 156.469232
F 5.033581 11.576625 178.297808
F 4.881187 11.576625 200.126383
F 4.728792 11.576625 221.954959
F 4.576397 11.576625 243.783534
F 6.252739 34.729883 3.669205
F 6.100344 34.729883 25.497780
F 5.947949 34.729883 47.326355
F 5.795555 34.729883 69.154931
F 5.643160 34.729883 90.983506
F 5.490765 34.729883 112.812082
F 5.338371 34.729883 134.640657
F 5.185976 34.729883 156.469232
F 5.033581 34.729883 178.297808
F 4.881187 34.729883 200.126383
F 4.728792 34.729883 221.954959
F 4.576397 34.729883 243.783534
F 6.252739 57.883140 3.669205
F 6.100344 57.883140 25.497780
F 5.947949 57.883140 47.326355
F 5.795555 57.883140 69.154931
F 5.643160 57.883140 90.983506
F 5.490765 57.883140 112.812082
F 5.338371 57.883140 134.640657
F 5.185976 57.883140 156.469232
F 5.033581 57.883140 178.297808
F 4.881187 57.883140 200.126383
F 4.728792 57.883140 221.954959
F 4.576397 57.883140 243.783534
F 32.987190 11.576625 3.855850
F 32.834795 11.576625 25.684425
F 32.682401 11.576625 47.513000
F 32.530006 11.576625 69.341576
F 32.377611 11.576625 91.170151
F 32.225217 11.576625 112.998727
F 32.072822 11.576625 134.827302
F 31.920427 11.576625 156.655877
F 31.768033 11.576625 178.484453
F 31.615638 11.576625 200.313028
F 31.463243 11.576625 222.141604
F 31.310849 11.576625 243.970179
F 32.987190 34.729883 3.855850
F 32.834795 34.729883 25.684425
F 32.682401 34.729883 47.513000
F 32.530006 34.729883 69.341576
F 32.377611 34.729883 91.170151
F 32.225217 34.729883 112.998727
F 32.072822 34.729883 134.827302
F 31.920427 34.729883 156.655877
F 31.768033 34.729883 178.484453
F 31.615638 34.729883 200.313028
F 31.463243 34.729883 222.141604
F 31.310849 34.729883 243.970179
F 32.987190 57.883140 3.855850
F 32.834795 57.883140 25.684425
F 32.682401 57.883140 47.513000
F 32.530006 57.883140 69.341576
F 32.377611 57.883140 91.170151
F 32.225217 57.883140 112.998727
F 32.072822 57.883140 134.827302
F 31.920427 57.883140 156.655877
F 31.768033 57.883140 178.484453
F 31.615638 57.883140 200.313028
F 31.463243 57.883140 222.141604
F 31.310849 57.883140 243.970179
F 59.721642 11.576625 4.042494
F 59.569247 11.576625 25.871069
F 59.416852 11.576625 47.699644
F 59.264458 11.576625 69.528220
F 59.112063 11.576625 91.356795
F 58.959668 11.576625 113.185371
F 58.807274 11.576625 135.013947
F 58.654879 11.576625 156.842522
F 58.502484 11.576625 178.671098
F 58.350090 11.576625 200.499673
F 58.197695 11.576625 222.328249
F 58.045300 11.576625 244.156824
F 59.721642 34.729883 4.042494
F 59.569247 34.729883 25.871069
F 59.416852 34.729883 47.699644
F 59.264458 34.729883 69.528220
F 59.112063 34.729883 91.356795
F 58.959668 34.729883 113.185371
F 58.807274 34.729883 135.013947
F 58.654879 34.729883 156.842522
F 58.502484 34.729883 178.671098
F 58.350090 34.729883 200.499673
F 58.197695 34.729883 222.328249
F 58.045300 34.729883 244.156824
F 59.721642 57.883140 4.042494
F 59.569247 57.883140 25.871069
F 59.416852 57.883140 47.699644
F 59.264458 57.883140 69.528220
F 59.112063 57.883140 91.356795
F 58.959668 57.883140 113.185371
F 58.807274 57.883140 135.013947
F 58.654879 57.883140 156.842522
F 58.502484 57.883140 178.671098
F 58.350090 57.883140 200.499673
F 58.197695 57.883140 222.328249
F 58.045300 57.883140 244.156824
F 6.252739 19.294381 3.669204
F 6.100344 19.294381 25.497780
F 5.947949 19.294381 47.326355
F 5.795555 19.294381 69.154930
F 5.643160 19.294381 90.983506
F 5.490765 19.294381 112.812081
F 5.338371 19.294381 134.640657
F 5.185976 19.294381 156.469232
F 5.033581 19.294381 178.297807
F 4.881187 19.294381 200.126383
F 4.728792 19.294381 221.954958
F 4.576397 19.294381 243.783534
F 6.252739 42.447638 3.669204
F 6.100344 42.447638 25.497780
F 5.947949 42.447638 47.326355
F 5.795555 42.447638 69.154930
F 5.643160 42.447638 90.983506
F 5.490765 42.447638 112.812081
F 5.338371 42.447638 134.640657
F 5.185976 42.447638 156.469232
F 5.033581 42.447638 178.297807
F 4.881187 42.447638 200.126383
F 4.728792 42.447638 221.954958
F 4.576397 42.447638 243.783534
F 6.252739 65.600896 3.669204
F 6.100344 65.600896 25.497780
F 5.947949 65.600896 47.326355
F 5.795555 65.600896 69.154930
F 5.643160 65.600896 90.983506
F 5.490765 65.600896 112.812081
F 5.338371 65.600896 134.640657
F 5.185976 65.600896 156.469232
F 5.033581 65.600896 178.297807
F 4.881187 65.600896 200.126383
F 4.728792 65.600896 221.954958
F 4.576397 65.600896 243.783534
F 32.987190 19.294381 3.855849
F 32.834795 19.294381 25.684425
F 32.682401 19.294381 47.513000
F 32.530006 19.294381 69.341575
F 32.377611 19.294381 91.170151
F 32.225217 19.294381 112.998726
F 32.072822 19.294381 134.827302
F 31.920427 19.294381 156.655877
F 31.768033 19.294381 178.484452
F 31.615638 19.294381 200.313028
F 31.463243 19.294381 222.141603
F 31.310849 19.294381 243.970179
F 32.987190 42.447638 3.855849
F 32.834795 42.447638 25.684425
F 32.682401 42.447638 47.513000
F 32.530006 42.447638 69.341575
F 32.377611 42.447638 91.170151
F 32.225217 42.447638 112.998726
F 32.072822 42.447638 134.827302
F 31.920427 42.447638 156.655877
F 31.768033 42.447638 178.484452
F 31.615638 42.447638 200.313028
F 31.463243 42.447638 222.141603
F 31.310849 42.447638 243.970179
F 32.987190 65.600896 3.855849
F 32.834795 65.600896 25.684425
F 32.682401 65.600896 47.513000
F 32.530006 65.600896 69.341575
F 32.377611 65.600896 91.170151
F 32.225217 65.600896 112.998726
F 32.072822 65.600896 134.827302
F 31.920427 65.600896 156.655877
F 31.768033 65.600896 178.484452
F 31.615638 65.600896 200.313028
F 31.463243 65.600896 222.141603
F 31.310849 65.600896 243.970179
F 59.721642 19.294381 4.042493
F 59.569247 19.294381 25.871069
F 59.416852 19.294381 47.699644
F 59.264458 19.294381 69.528219
F 59.112063 19.294381 91.356795
F 58.959668 19.294381 113.185370
F 58.807274 19.294381 135.013947
F 58.654879 19.294381 156.842522
F 58.502484 19.294381 178.671097
F 58.350090 19.294381 200.499673
F 58.197695 19.294381 222.328248
F 58.045300 19.294381 244.156824
F 59.721642 42.447638 4.042493
F 59.569247 42.447638 25.871069
F 59.416852 42.447638 47.699644
F 59.264458 42.447638 69.528219
F 59.112063 42.447638 91.356795
F 58.959668 42.447638 113.185370
F 58.807274 42.447638 135.013947
F 58.654879 42.447638 156.842522
F 58.502484 42.447638 178.671097
F 58.350090 42.447638 200.499673
F 58.197695 42.447638 222.328248
F 58.045300 42.447638 244.156824
F 59.721642 65.600896 4.042493
F 59.569247 65.600896 25.871069
F 59.416852 65.600896 47.699644
F 59.264458 65.600896 69.528219
F 59.112063 65.600896 91.356795
F 58.959668 65.600896 113.185370
F 58.807274 65.600896 135.013947
F 58.654879 65.600896 156.842522
F 58.502484 65.600896 178.671097
F 58.350090 65.600896 200.499673
F 58.197695 65.600896 222.328248
F 58.045300 65.600896 244.156824
F 15.164222 3.858876 3.731419
F 15.011827 3.858876 25.559995
F 14.859432 3.858876 47.388570
F 14.707037 3.858876 69.217145
F 14.554643 3.858876 91.045721
F 14.402248 3.858876 112.874296
F 14.249853 3.858876 134.702872
F 14.097459 3.858876 156.531447
F 13.945064 3.858876 178.360022
F 13.792669 3.858876 200.188598
F 13.640275 3.858876 222.017173
F 13.487880 3.858876 243.845749
F 15.164222 27.012133 3.731419
F 15.011827 27.012133 25.559995
F 14.859432 27.012133 47.388570
F 14.707037 27.012133 69.217145
F 14.554643 27.012133 91.045721
F 14.402248 27.012133 112.874296
F 14.249853 27.012133 134.702872
F 14.097459 27.012133 156.531447
F 13.945064 27.012133 178.360022
F 13.792669 27.012133 200.188598
F 13.640275 27.012133 222.017173
F 13.487880 27.012133 243.845749
F 15.164222 50.165391 3.731419
F 15.011827 50.165391 25.559995
F 14.859432 50.165391 47.388570
F 14.707037 50.165391 69.217145
F 14.554643 50.165391 91.045721
F 14.402248 50.165391 112.874296
F 14.249853 50.165391 134.702872
F 14.097459 50.165391 156.531447
F 13.945064 50.165391 178.360022
F 13.792669 50.165391 200.188598
F 13.640275 50.165391 222.017173
F 13.487880 50.165391 243.845749
F 41.898673 3.858876 3.918063
F 41.746278 3.858876 25.746639
F 41.593884 3.858876 47.575215
F 41.441489 3.858876 69.403790
F 41.289094 3.858876 91.232366
F 41.136700 3.858876 113.060941
F 40.984305 3.858876 134.889517
F 40.831910 3.858876 156.718092
F 40.679516 3.858876 178.546667
F 40.527121 3.858876 200.375243
F 40.374726 3.858876 222.203818
F 40.222332 3.858876 244.032394
F 41.898673 27.012133 3.918063
F 41.746278 27.012133 25.746639
F 41.593884 27.012133 47.575215
F 41.441489 27.012133 69.403790
F 41.289094 27.012133 91.232366
F 41.136700 27.012133 113.060941
F 40.984305 27.012133 134.889517
F 40.831910 27.012133 156.718092
F 40.679516 27.012133 178.546667
F 40.527121 27.012133 200.375243
F 40.374726 27.012133 222.203818
F 40.222332 27.012133 244.032394
F 41.898673 50.165391 3.918063
F 41.746278 50.165391 25.746639
F 41.593884 50.165391 47.575215
F 41.441489 50.165391 69.403790
F 41.289094 50.165391 91.232366
F 41.136700 50.165391 113.060941
F 40.984305 50.165391 134.889517
F 40.831910 50.165391 156.718092
F 40.679516 50.165391 178.546667
F 40.527121 50.165391 200.375243
F 40.374726 50.165391 222.203818
F 40.222332 50.165391 244.032394
F 15.164222 11.576626 3.731419
F 15.011827 11.576626 25.559994
F 14.859432 11.576626 47.388570
F 14.707037 11.576626 69.217145
F 14.554643 11.576626 91.045721
F 14.402248 11.576626 112.874296
F 14.249853 11.576626 134.702871
F 14.097459 11.576626 156.531447
F 13.945064 11.576626 178.360022
F 13.792669 11.576626 200.188598
F 13.640275 11.576626 222.017173
F 13.487880 11.576626 243.845748
F 15.164222 34.729883 3.731419
F 15.011827 34.729883 25.559994
F 14.859432 34.729883 47.388570
F 14.707037 34.729883 69.217145
F 14.554643 34.729883 91.045721
F 14.402248 34.729883 112.874296
F 14.249853 34.729883 134.702871
F 14.097459 34.729883 156.531447
F 13.945064 34.729883 178.360022
F 13.792669 34.729883 200.188598
F 13.640275 34.729883 222.017173
F 13.487880 34.729883 243.845748
F 15.164222 57.883141 3.731419
F 15.011827 57.883141 25.559994
F 14.859432 57.883141 47.388570
F 14.707037 57.883141 69.217145
F 14.554643 57.883141 91.045721
F 14.402248 57.883141 112.874296
F 14.249853 57.883141 134.702871
F 14.097459 57.883141 156.531447
F 13.945064 57.883141 178.360022
F 13.792669 57.883141 200.188598
F 13.640275 57.883141 222.017173
F 13.487880 57.883141 243.845748
F 41.898673 11.576626 3.918063
F 41.746278 11.576626 25.746638
F 41.593884 11.576626 47.575215
F 41.441489 11.576626 69.403790
F 41.289094 11.576626 91.232366
F 41.136700 11.576626 113.060941
F 40.984305 11.576626 134.889516
F 40.831910 11.576626 156.718092
F 40.679516 11.576626 178.546667
F 40.527121 11.576626 200.375243
F 40.374726 11.576626 222.203818
F 40.222332 11.576626 244.032393
F 41.898673 34.729883 3.918063
F 41.746278 34.729883 25.746638
F 41.593884 34.729883 47.575215
F 41.441489 34.729883 69.403790
F 41.289094 34.729883 91.232366
F 41.136700 34.729883 113.060941
F 40.984305 34.729883 134.889516
F 40.831910 34.729883 156.718092
F 40.679516 34.729883 178.546667
F 40.527121 34.729883 200.375243
F 40.374726 34.729883 222.203818
F 40.222332 34.729883 244.032393
F 41.898673 57.883141 3.918063
F 41.746278 57.883141 25.746638
F 41.593884 57.883141 47.575215
F 41.441489 57.883141 69.403790
F 41.289094 57.883141 91.232366
F 41.136700 57.883141 113.060941
F 40.984305 57.883141 134.889516
F 40.831910 57.883141 156.718092
F 40.679516 57.883141 178.546667
F 40.527121 57.883141 200.375243
F 40.374726 57.883141 222.203818
F 40.222332 57.883141 244.032393
F 15.164222 19.294381 3.731419
F 15.011827 19.294381 25.559994
F 14.859432 19.294381 47.388569
F 14.707037 19.294381 69.217145
F 14.554643 19.294381 91.045720
F 14.402248 19.294381 112.874295
F 14.249853 19.294381 134.702871
F 14.097459 19.294381 156.531446
F 13.945064 19.294381 178.360022
F 13.792669 19.294381 200.188597
F 13.640275 19.294381 222.017172
F 13.487880 19.294381 243.845748
F 15.164222 42.447639 3.731419
F 15.011827 42.447639 25.559994
F 14.859432 42.447639 47.388569
F 14.707037 42.447639 69.217145
F 14.554643 42.447639 91.045720
F 14.402248 42.447639 112.874295
F 14.249853 42.447639 134.702871
F 14.097459 42.447639 156.531446
F 13.945064 42.447639 178.360022
F 13.792669 42.447639 200.188597
F 13.640275 42.447639 222.017172
F 13.487880 42.447639 243.845748
F 15.164222 65.600896 3.731419
F 15.011827 65.600896 25.559994
F 14.859432 65.600896 47.388569
F 14.707037 65.600896 69.217145
F 14.554643 65.600896 91.045720
F 14.402248 65.600896 112.874295
F 14.249853 65.600896 134.702871
F 14.097459 65.600896 156.531446
F 13.945064 65.600896 178.360022
F 13.792669 65.600896 200.188597
F 13.640275 65.600896 222.017172
F 13.487880 65.600896 243.845748
F 41.898673 19.294381 3.918063
F 41.746278 19.294381 25.746638
F 41.593884 19.294381 47.575214
F 41.441489 19.294381 69.403790
F 41.289094 19.294381 91.232365
F 41.136700 19.294381 113.060940
F 40.984305 19.294381 134.889516
F 40.831910 19.294381 156.718091
F 40.679516 19.294381 178.546667
F 40.527121 19.294381 200.375242
F 40.374726 19.294381 222.203817
F 40.222332 19.294381 244.032393
F 41.898673 42.447639 3.918063
F 41.746278 42.447639 25.746638
F 41.593884 42.447639 47.575214
F 41.441489 42.447639 69.403790
F 41.289094 42.447639 91.232365
F 41.136700 42.447639 113.060940
F 40.984305 42.447639 134.889516
F 40.831910 42.447639 156.718091
F 40.679516 42.447639 178.546667
F 40.527121 42.447639 200.375242
F 40.374726 42.447639 222.203817
F 40.222332 42.447639 244.032393
F 41.898673 65.600896 3.918063
F 41.746278 65.600896 25.746638
F 41.593884 65.600896 47.575214
F 41.441489 65.600896 69.403790
F 41.289094 65.600896 91.232365
F 41.136700 65.600896 113.060940
F 40.984305 65.600896 134.889516
F 40.831910 65.600896 156.718091
F 40.679516 65.600896 178.546667
F 40.527121 65.600896 200.375242
F 40.374726 65.600896 222.203817
F 40.222332 65.600896 244.032393
F 24.075709 3.858875 3.793635
F 23.923315 3.858875 25.622210
F 23.770920 3.858875 47.450785
F 23.618525 3.858875 69.279361
F 23.466131 3.858875 91.107936
F 23.313736 3.858875 112.936512
F 23.161341 3.858875 134.765087
F 23.008947 3.858875 156.593662
F 22.856552 3.858875 178.422238
F 22.704157 3.858875 200.250813
F 22.551763 3.858875 222.079388
F 22.399368 3.858875 243.907964
F 24.075709 27.012133 3.793635
F 23.923315 27.012133 25.622210
F 23.770920 27.012133 47.450785
F 23.618525 27.012133 69.279361
F 23.466131 27.012133 91.107936
F 23.313736 27.012133 112.936512
F 23.161341 27.012133 134.765087
F 23.008947 27.012133 156.593662
F 22.856552 27.012133 178.422238
F 22.704157 27.012133 200.250813
F 22.551763 27.012133 222.079388
F 22.399368 27.012133 243.907964
F 24.075709 50.165390 3.793635
F 23.923315 50.165390 25.622210
F 23.770920 50.165390 47.450785
F 23.618525 50.165390 69.279361
F 23.466131 50.165390 91.107936
F 23.313736 50.165390 112.936512
F 23.161341 50.165390 134.765087
F 23.008947 50.165390 156.593662
F 22.856552 50.165390 178.422238
F 22.704157 50.165390 200.250813
F 22.551763 50.165390 222.079388
F 22.399368 50.165390 243.907964
F 50.810161 3.858875 3.980279
F 50.657766 3.858875 25.808854
F 50.505371 3.858875 47.637429
F 50.352977 3.858875 69.466006
F 50.200582 3.858875 91.294581
F 50.048187 3.858875 113.123157
F 49.895793 3.858875 134.951732
F 49.743398 3.858875 156.780307
F 49.591003 3.858875 178.608883
F 49.438609 3.858875 200.437458
F 49.286214 3.858875 222.266033
F 49.133819 3.858875 244.094609
F 50.810161 27.012133 3.980279
F 50.657766 27.012133 25.808854
F 50.505371 27.012133 47.637429
F 50.352977 27.012133 69.466006
F 50.200582 27.012133 91.294581
F 50.048187 27.012133 113.123157
F 49.895793 27.012133 134.951732
F 49.743398 27.012133 156.780307
F 49.591003 27.012133 178.608883
F 49.438609 27.012133 200.437458
F 49.286214 27.012133 222.266033
F 49.133819 27.012133 244.094609
F 50.810161 50.165390 3.980279
F 50.657766 50.165390 25.808854
F 50.505371 50.165390 47.637429
F 50.352977 50.165390 69.466006
F 50.200582 50.165390 91.294581
F 50.048187 50.165390 113.123157
F 49.895793 50.165390 134.951732
F 49.743398 50.165390 156.780307
F 49.591003 50.165390 178.608883
F 49.438609 50.165390 200.437458
F 49.286214 50.165390 222.266033
F 49.133819 50.165390 244.094609
F 24.075709 11.576625 3.793634
F 23.923315 11.576625 25.622210
F 23.770920 11.576625 47.450785
F 23.618525 11.576625 69.279361
F 23.466131 11.576625 91.107936
F 23.313736 11.576625 112.936511
F 23.161341 11.576625 134.765087
F 23.008947 11.576625 156.593662
F 22.856552 11.576625 178.422238
F 22.704157 11.576625 200.250813
F 22.551763 11.576625 222.079388
F 22.399368 11.576625 243.907964
F 24.075709 34.729883 3.793634
F 23.923315 34.729883 25.622210
F 23.770920 34.729883 47.450785
F 23.618525 34.729883 69.279361
F 23.466131 34.729883 91.107936
F 23.313736 34.729883 112.936511
F 23.161341 34.729883 134.765087
F 23.008947 34.729883 156.593662
F 22.856552 34.729883 178.422238
F 22.704157 34.729883 200.250813
F 22.551763 34.729883 222.079388
F 22.399368 34.729883 243.907964
F 24.075709 57.883140 3.793634
F 23.923315 57.883140 25.622210
F 23.770920 57.883140 47.450785
F 23.618525 57.883140 69.279361
F 23.466131 57.883140 91.107936
F 23.313736 57.883140 112.936511
F 23.161341 57.883140 134.765087
F 23.008947 57.883140 156.593662
F 22.856552 57.883140 178.422238
F 22.704157 57.883140 200.250813
F 22.551763 57.883140 222.079388
F 22.399368 57.883140 243.907964
F 50.810161 11.576625 3.980278
F 50.657766 11.576625 25.808854
F 50.505371 11.576625 47.637429
F 50.352977 11.576625 69.466006
F 50.200582 11.576625 91.294581
F 50.048187 11.576625 113.123156
F 49.895793 11.576625 134.951732
F 49.743398 11.576625 156.780307
F 49.591003 11.576625 178.608883
F 49.438609 11.576625 200.437458
F 49.286214 11.576625 222.266033
F 49.133819 11.576625 244.094609
F 50.810161 34.729883 3.980278
F 50.657766 34.729883 25.808854
F 50.505371 34.729883 47.637429
F 50.352977 34.729883 69.466006
F 50.200582 34.729883 91.294581
F 50.048187 34.729883 113.123156
F 49.895793 34.729883 134.951732
F 49.743398 34.729883 156.780307
F 49.591003 34.729883 178.608883
F 49.438609 34.729883 200.437458
F 49.286214 34.729883 222.266033
F 49.133819 34.729883 244.094609
F 50.810161 57.883140 3.980278
F 50.657766 57.883140 25.808854
F 50.505371 57.883140 47.637429
F 50.352977 57.883140 69.466006
F 50.200582 57.883140 91.294581
F 50.048187 57.883140 113.123156
F 49.895793 57.883140 134.951732
F 49.743398 57.883140 156.780307
F 49.591003 57.883140 178.608883
F 49.438609 57.883140 200.437458
F 49.286214 57.883140 222.266033
F 49.133819 57.883140 244.094609
F 24.075709 19.294381 3.793634
F 23.923315 19.294381 25.622209
F 23.770920 19.294381 47.450785
F 23.618525 19.294381 69.279360
F 23.466131 19.294381 91.107935
F 23.313736 19.294381 112.936511
F 23.161341 19.294381 134.765086
F 23.008947 19.294381 156.593662
F 22.856552 19.294381 178.422237
F 22.704157 19.294381 200.250812
F 22.551763 19.294381 222.079388
F 22.399368 19.294381 243.907963
F 24.075709 42.447638 3.793634
F 23.923315 42.447638 25.622209
F 23.770920 42.447638 47.450785
F 23.618525 42.447638 69.279360
F 23.466131 42.447638 91.107935
F 23.313736 42.447638 112.936511
F 23.161341 42.447638 134.765086
F 23.008947 42.447638 156.593662
F 22.856552 42.447638 178.422237
F 22.704157 42.447638 200.250812
F 22.551763 42.447638 222.079388
F 22.399368 42.447638 243.907963
F 24.075709 65.600896 3.793634
F 23.923315 65.600896 25.622209
F 23.770920 65.600896 47.450785
F 23.618525 65.600896 69.279360
F 23.466131 65.600896 91.107935
F 23.313736 65.600896 112.936511
F 23.161341 65.600896 134.765086
F 23.008947 65.600896 156.593662
F 22.856552 65.600896 178.422237
F 22.704157 65.600896 200.250812
F 22.551763 65.600896 222.079388
F 22.399368 65.600896 243.907963
F 50.810161 19.294381 3.980278
F 50.657766 19.294381 25.808853
F 50.505371 19.294381 47.637429
F 50.352977 19.294381 69.466005
F 50.200582 19.294381 91.294580
F 50.048187 19.294381 113.123156
F 49.895793 19.294381 134.951731
F 49.743398 19.294381 156.780307
F 49.591003 19.294381 178.608882
F 49.438609 19.294381 200.437457
F 49.286214 19.294381 222.266033
F 49.133819 19.294381 244.094608
F 50.810161 42.447638 3.980278
F 50.657766 42.447638 25.808853
F 50.505371 42.447638 47.637429
F 50.352977 42.447638 69.466005
F 50.200582 42.447638 91.294580
F 50.048187 42.447638 113.123156
F 49.895793 42.447638 134.951731
F 49.743398 42.447638 156.780307
F 49.591003 42.447638 178.608882
F 49.438609 42.447638 200.437457
F 49.286214 42.447638 222.266033
F 49.133819 42.447638 244.094608
F 50.810161 65.600896 3.980278
F 50.657766 65.600896 25.808853
F 50.505371 65.600896 47.637429
F 50.352977 65.600896 69.466005
F 50.200582 65.600896 91.294580
F 50.048187 65.600896 113.123156
F 49.895793 65.600896 134.951731
F 49.743398 65.600896 156.780307
F 49.591003 65.600896 178.608882
F 49.438609 65.600896 200.437457
F 49.286214 65.600896 222.266033
F 49.133819 65.600896 244.094608
F 6.278127 1.286291 0.031108
F 6.125732 1.286291 21.859684
F 5.973337 1.286291 43.688260
F 5.820943 1.286291 65.516835
F 5.668548 1.286291 87.345411
F 5.516153 1.286291 109.173986
F 5.363759 1.286291 131.002562
F 5.211364 1.286291 152.831137
F 5.058969 1.286291 174.659712
F 4.906575 1.286291 196.488288
F 4.754180 1.286291 218.316863
F 4.601785 1.286291 240.145439
F 6.278127 24.439549 0.031108
F 6.125732 24.439549 21.859684
F 5.973337 24.439549 43.688260
F 5.820943 24.439549 65.516835
F 5.668548 24.439549 87.345411
F 5.516153 24.439549 109.173986
F 5.363759 24.439549 131.002562
F 5.211364 24.439549 152.831137
F 5.058969 24.439549 174.659712
F 4.906575 24.439549 196.488288
F 4.754180 24.439549 218.316863
F 4.601785 24.439549 240.145439
F 6.278127 47.592806 0.031108
F 6.125732 47.592806 21.859684
F 5.973337 47.592806 43.688260
F 5.820943 47.592806 65.516835
F 5.668548 47.592806 87.345411
F 5.516153 47.592806 109.173986
F 5.363759 47.592806 131.002562
F 5.211364 47.592806 152.831137
F 5.058969 47.592806 174.659712
F 4.906575 47.592806 196.488288
F 4.754180 47.592806 218.316863
F 4.601785 47.592806 240.145439
F 33.012579 1.286291 0.217753
F 32.860185 1.286291 22.046329
F 32.707790 1.286291 43.874904
F 32.555395 1.286291 65.703479
F 32.403001 1.286291 87.532055
F 32.250606 1.286291 109.360630
F 32.098211 1.286291 131.189206
F 31.945817 1.286291 153.017781
F 31.793422 1.286291 174.846356
F 31.641027 1.286291 196.674933
F 31.488632 1.286291 218.503508
F 31.336238 1.286291 240.332084
F 33.012579 24.439549 0.217753
F 32.860185 24.439549 22.046329
F 32.707790 24.439549 43.874904
F 32.555395 24.439549 65.703479
F 32.403001 24.439549 87.532055
F 32.250606 24.439549 109.360630
F 32.098211 24.439549 131.189206
F 31.945817 24.439549 153.017781
F 31.793422 24.439549 174.846356
F 31.641027 24.439549 196.674933
F 31.488632 24.439549 218.503508
F 31.336238 24.439549 240.332084
F 33.012579 47.592806 0.217753
F 32.860185 47.592806 22.046329
F 32.707790 47.592806 43.874904
F 32.555395 47.592806 65.703479
F 32.403001 47.592806 87.532055
F 32.250606 47.592806 109.360630
F 32.098211 47.592806 131.189206
F 31.945817 47.592806 153.017781
F 31.793422 47.592806 174.846356
F 31.641027 47.592806 196.674933
F 31.488632 47.592806 218.503508
F 31.336238 47.592806 240.332084
F 59.747031 1.286291 0.404398
F 59.594636 1.286291 22.232974
F 59.442241 1.286291 44.061549
F 59.289847 1.286291 65.890124
F 59.137452 1.286291 87.718700
F 58.985057 1.286291 109.547275
F 58.832663 1.286291 131.375851
F 58.680268 1.286291 153.204426
F 58.527873 1.286291 175.033001
F 58.375479 1.286291 196.861577
F 58.223084 1.286291 218.690152
F 58.070689 1.286291 240.518728
F 59.747031 24.439549 0.404398
F 59.594636 24.439549 22.232974
F 59.442241 24.439549 44.061549
F 59.289847 24.439549 65.890124
F 59.137452 24.439549 87.718700
F 58.985057 24.439549 109.547275
F 58.832663 24.439549 131.375851
F 58.680268 24.439549 153.204426
F 58.527873 24.439549 175.033001
F 58.375479 24.439549 196.861577
F 58.223084 24.439549 218.690152
F 58.070689 24.439549 240.518728
F 59.747031 47.592806 0.404398
F 59.594636 47.592806 22.232974
F 59.442241 47.592806 44.061549
F 59.289847 47.592806 65.890124
F 59.137452 47.592806 87.718700
F 58.985057 47.592806 109.547275
F 58.832663 47.592806 131.375851
F 58.680268 47.592806 153.204426
F 58.527873 47.592806 175.033001
F 58.375479 47.592806 196.861577
F 58.223084 47.592806 218.690152
F 58.070689 47.592806 240.518728
F 6.278127 9.004041 0.031108
F 6.125732 9.004041 21.859684
F 5.973337 9.004041 43.688260
F 5.820943 9.004041 65.516835
F 5.668548 9.004041 87.345411
F 5.516153 9.004041 109.173986
F 5.363759 9.004041 131.002562
F 5.211364 9.004041 152.831137
F 5.058969 9.004041 174.659712
F 4.906575 9.004041 196.488288
F 4.754180 9.004041 218.316863
F 4.601785 9.004041 240.145439
F 6.278127 32.157298 0.031108
F 6.125732 32.157298 21.859684
F 5.973337 32.157298 43.688260
F 5.820943 32.157298 65.516835
F 5.668548 32.157298 87.345411
F 5.516153 32.157298 109.173986
F 5.363759 32.157298 131.002562
F 5.211364 32.157298 152.831137
F 5.058969 32.157298 174.659712
F 4.906575 32.157298 196.488288
F 4.754180 32.157298 218.316863
F 4.601785 32.157298 240.145439
F 6.278127 55.310556 0.031108
F 6.125732 55.310556 21.859684
F 5.973337 55.310556 43.688260
F 5.820943 55.310556 65.516835
F 5.668548 55.310556 87.345411
F 5.516153 55.310556 109.173986
F 5.363759 55.310556 131.002562
F 5.211364 55.310556 152.831137
F 5.058969 55.310556 174.659712
F 4.906575 55.310556 196.488288
F 4.754180 55.310556 218.316863
F 4.601785 55.310556 240.145439
F 33.012579 9.004041 0.217753
F 32.860185 9.004041 22.046329
F 32.707790 9.004041 43.874904
F 32.555395 9.004041 65.703479
F 32.403001 9.004041 87.532055
F 32.250606 9.004041 109.360630
F 32.098211 9.004041 131.189206
F 31.945817 9.004041 153.017781
F 31.793422 9.004041 174.846356
F 31.641027 9.004041 196.674933
F 31.488632 9.004041 218.503508
F 31.336238 9.004041 240.332084
F 33.012579 32.157298 0.217753
F 32.860185 32.157298 22.046329
F 32.707790 32.157298 43.874904
F 32.555395 32.157298 65.703479
F 32.403001 32.157298 87.532055
F 32.250606 32.157298 109.360630
F 32.098211 32.157298 131.189206
F 31.945817 32.157298 153.017781
F 31.793422 32.157298 174.846356
F 31.641027 32.157298 196.674933
F 31.488632 32.157298 218.503508
F 31.336238 32.157298 240.332084
F 33.012579 55.310556 0.217753
F 32.860185 55.310556 22.046329
F 32.707790 55.310556 43.874904
F 32.555395 55.310556 65.703479
F 32.403001 55.310556 87.532055
F 32.250606 55.310556 109.360630
F 32.098211 55.310556 131.189206
F 31.945817 55.310556 153.017781
F 31.793422 55.310556 174.846356
F 31.641027 55.310556 196.674933
F 31.488632 55.310556 218.503508
F 31.336238 55.310556 240.332084
F 59.747031 9.004041 0.404398
F 59.594636 9.004041 22.232974
F 59.442241 9.004041 44.061549
F 59.289847 9.004041 65.890124
F 59.137452 9.004041 87.718700
F 58.985057 9.004041 109.547275
F 58.832663 9.004041 131.375851
F 58.680268 9.004041 153.204426
F 58.527873 9.004041 175.033001
F 58.375479 9.004041 196.861577
F 58.223084 9.004041 218.690152
F 58.070689 9.004041 240.518728
F 59.747031 32.157298 0.404398
F 59.594636 32.157298 22.232974
F 59.442241 32.157298 44.061549
F 59.289847 32.157298 65.890124
F 59.137452 32.157298 87.718700
F 58.985057 32.157298 109.547275
F 58.832663 32.157298 131.375851
F 58.680268 32.157298 153.204426
F 58.527873 32.157298 175.033001
F 58.375479 32.157298 196.861577
F 58.223084 32.157298 218.690152
F 58.070689 32.157298 240.518728
F 59.747031 55.310556 0.404398
F 59.594636 55.310556 22.232974
F 59.442241 55.310556 44.061549
F 59.289847 55.310556 65.890124
F 59.137452 55.310556 87.718700
F 58.985057 55.310556 109.547275
F 58.832663 55.310556 131.375851
F 58.680268 55.310556 153.204426
F 58.527873 55.310556 175.033001
F 58.375479 55.310556 196.861577
F 58.223084 55.310556 218.690152
F 58.070689 55.310556 240.518728
F 6.278127 16.721796 0.031107
F 6.125732 16.721796 21.859683
F 5.973337 16.721796 43.688259
F 5.820943 16.721796 65.516835
F 5.668548 16.721796 87.345410
F 5.516153 16.721796 109.173985
F 5.363759 16.721796 131.002561
F 5.211364 16.721796 152.831136
F 5.058969 16.721796 174.659712
F 4.906575 16.721796 196.488287
F 4.754180 16.721796 218.316862
F 4.601785 16.721796 240.145438
F 6.278127 39.875053 0.031107
F 6.125732 39.875053 21.859683
F 5.973337 39.875053 43.688259
F 5.820943 39.875053 65.516835
F 5.668548 39.875053 87.345410
F 5.516153 39.875053 109.173985
F 5.363759 39.875053 131.002561
F 5.211364 39.875053 152.831136
F 5.058969 39.875053 174.659712
F 4.906575 39.875053 196.488287
F 4.754180 39.875053 218.316862
F 4.601785 39.875053 240.145438
F 6.278127 63.028311 0.031107
F 6.125732 63.028311 21.859683
F 5.973337 63.028311 43.688259
F 5.820943 63.028311 65.516835
F 5.668548 63.028311 87.345410
F 5.516153 63.028311 109.173985
F 5.363759 63.028311 131.002561
F 5.211364 63.028311 152.831136
F 5.058969 63.028311 174.659712
F 4.906575 63.028311 196.488287
F 4.754180 63.028311 218.316862
F 4.601785 63.028311 240.145438
F 33.012579 16.721796 0.217752
F 32.860185 16.721796 22.046328
F 32.707790 16.721796 43.874903
F 32.555395 16.721796 65.703479
F 32.403001 16.721796 87.532054
F 32.250606 16.721796 109.360629
F 32.098211 16.721796 131.189205
F 31.945817 16.721796 153.017780
F 31.793422 16.721796 174.846356
F 31.641027 16.721796 196.674932
F 31.488632 16.721796 218.503507
F 31.336238 16.721796 240.332083
F 33.012579 39.875053 0.217752
F 32.860185 39.875053 22.046328
F 32.707790 39.875053 43.874903
F 32.555395 39.875053 65.703479
F 32.403001 39.875053 87.532054
F 32.250606 39.875053 109.360629
F 32.098211 39.875053 131.189205
F 31.945817 39.875053 153.017780
F 31.793422 39.875053 174.846356
F 31.641027 39.875053 196.674932
F 31.488632 39.875053 218.503507
F 31.336238 39.875053 240.332083
F 33.012579 63.028311 0.217752
F 32.860185 63.028311 22.046328
F 32.707790 63.028311 43.874903
F 32.555395 63.028311 65.703479
F 32.403001 63.028311 87.532054
F 32.250606 63.028311 109.360629
F 32.098211 63.028311 131.189205
F 31.945817 63.028311 153.017780
F 31.793422 63.028311 174.846356
F 31.641027 63.028311 196.674932
F 31.488632 63.028311 218.503507
F 31.336238 63.028311 240.332083
F 59.747031 16.721796 0.404397
F 59.594636 16.721796 22.232973
F 59.442241 16.721796 44.061548
F 59.289847 16.721796 65.890124
F 59.137452 16.721796 87.718699
F 58.985057 16.721796 109.547274
F 58.832663 16.721796 131.375850
F 58.680268 16.721796 153.204425
F 58.527873 16.721796 175.033001
F 58.375479 16.721796 196.861576
F 58.223084 16.721796 218.690151
F 58.070689 16.721796 240.518727
F 59.747031 39.875053 0.404397
F 59.594636 39.875053 22.232973
F 59.442241 39.875053 44.061548
F 59.289847 39.875053 65.890124
F 59.137452 39.875053 87.718699
F 58.985057 39.875053 109.547274
F 58.832663 39.875053 131.375850
F 58.680268 39.875053 153.204425
F 58.527873 39.875053 175.033001
F 58.375479 39.875053 196.861576
F 58.223084 39.875053 218.690151
F 58.070689 39.875053 240.518727
F 59.747031 63.028311 0.404397
F 59.594636 63.028311 22.232973
F 59.442241 63.028311 44.061548
F 59.289847 63.028311 65.890124
F 59.137452 63.028311 87.718699
F 58.985057 63.028311 109.547274
F 58.832663 63.028311 131.375850
F 58.680268 63.028311 153.204425
F 58.527873 63.028311 175.033001
F 58.375479 63.028311 196.861576
F 58.223084 63.028311 218.690151
F 58.070689 63.028311 240.518727
F 15.189610 1.286290 0.093323
F 15.037215 1.286290 21.921898
F 14.884820 1.286290 43.750473
F 14.732426 1.286290 65.579049
F 14.580031 1.286290 87.407624
F 14.427636 1.286290 109.236200
F 14.275242 1.286290 131.064776
F 14.122847 1.286290 152.893351
F 13.970452 1.286290 174.721927
F 13.818058 1.286290 196.550502
F 13.665663 1.286290 218.379077
F 13.513268 1.286290 240.207653
F 15.189610 24.439547 0.093323
F 15.037215 24.439547 21.921898
F 14.884820 24.439547 43.750473
F 14.732426 24.439547 65.579049
F 14.580031 24.439547 87.407624
F 14.427636 24.439547 109.236200
F 14.275242 24.439547 131.064776
F 14.122847 24.439547 152.893351
F 13.970452 24.439547 174.721927
F 13.818058 24.439547 196.550502
F 13.665663 24.439547 218.379077
F 13.513268 24.439547 240.207653
F 15.189610 47.592805 0.093323
F 15.037215 47.592805 21.921898
F 14.884820 47.592805 43.750473
F 14.732426 47.592805 65.579049
F 14.580031 47.592805 87.407624
F 14.427636 47.592805 109.236200
F 14.275242 47.592805 131.064776
F 14.122847 47.592805 152.893351
F 13.970452 47.592805 174.721927
F 13.818058 47.592805 196.550502
F 13.665663 47.592805 218.379077
F 13.513268 47.592805 240.207653
F 41.924061 1.286290 0.279968
F 41.771666 1.286290 22.108543
F 41.619272 1.286290 43.937118
F 41.466877 1.286290 65.765694
F 41.314482 1.286290 87.594269
F 41.162088 1.286290 109.422844
F 41.009693 1.286290 131.251420
F 40.857298 1.286290 153.079995
F 40.704904 1.286290 174.908571
F 40.552509 1.286290 196.737146
F 40.400114 1.286290 218.565721
F 40.247720 1.286290 240.394297
F 41.924061 24.439547 0.279968
F 41.771666 24.439547 22.108543
F 41.619272 24.439547 43.937118
F 41.466877 24.439547 65.765694
F 41.314482 24.439547 87.594269
F 41.162088 24.439547 109.422844
F 41.009693 24.439547 131.251420
F 40.857298 24.439547 153.079995
F 40.704904 24.439547 174.908571
F 40.552509 24.439547 196.737146
F 40.400114 24.439547 218.565721
F 40.247720 24.439547 240.394297
F 41.924061 47.592805 0.279968
F 41.771666 47.592805 22.108543
F 41.619272 47.592805 43.937118
F 41.466877 47.592805 65.765694
F 41.314482 47.592805 87.594269
F 41.162088 47.592805 109.422844
F 41.009693 47.592805 131.251420
F 40.857298 47.592805 153.079995
F 40.704904 47.592805 174.908571
F 40.552509 47.592805 196.737146
F 40.400114 47.592805 218.565721
F 40.247720 47.592805 240.394297
F 15.189610 9.004039 0.093323
F 15.037215 9.004039 21.921898
F 14.884820 9.004039 43.750473
F 14.732426 9.004039 65.579049
F 14.580031 9.004039 87.407624
F 14.427636 9.004039 109.236201
F 14.275242 9.004039 131.064776
F 14.122847 9.004039 152.893351
F 13.970452 9.004039 174.721927
F 13.818058 9.004039 196.550502
F 13.665663 9.004039 218.379078
F 13.513268 9.004039 240.207653
F 15.189610 32.157297 0.093323
F 15.037215 32.157297 21.921898
F 14.884820 32.157297 43.750473
F 14.732426 32.157297 65.579049
F 14.580031 32.157297 87.407624
F 14.427636 32.157297 109.236201
F 14.275242 32.157297 131.064776
F 14.122847 32.157297 152.893351
F 13.970452 32.157297 174.721927
F 13.818058 32.157297 196.550502
F 13.665663 32.157297 218.379078
F 13.513268 32.157297 240.207653
F 15.189610 55.310554 0.093323
F 15.037215 55.310554 21.921898
F 14.884820 55.310554 43.750473
F 14.732426 55.310554 65.579049
F 14.580031 55.310554 87.407624
F 14.427636 55.310554 109.236201
F 14.275242 55.310554 131.064776
F 14.122847 55.310554 152.893351
F 13.970452 55.310554 174.721927
F 13.818058 55.310554 196.550502
F 13.665663 55.310554 218.379078
F 13.513268 55.310554 240.207653
F 41.924061 9.004039 0.279968
F 41.771666 9.004039 22.108543
F 41.619272 9.004039 43.937118
F 41.466877 9.004039 65.765694
F 41.314482 9.004039 87.594269
F 41.162088 9.004039 109.422845
F 41.009693 9.004039 131.251420
F 40.857298 9.004039 153.079995
F 40.704904 9.004039 174.908571
F 40.552509 9.004039 196.737146
F 40.400114 9.004039 218.565722
F 40.247720 9.004039 240.394297
F 41.924061 32.157297 0.279968
F 41.771666 32.157297 22.108543
F 41.619272 32.157297 43.937118
F 41.466877 32.157297 65.765694
F 41.314482 32.157297 87.594269
F 41.162088 32.157297 109.422845
F 41.009693 32.157297 131.251420
F 40.857298 32.157297 153.079995
F 40.704904 32.157297 174.908571
F 40.552509 32.157297 196.737146
F 40.400114 32.157297 218.565722
F 40.247720 32.157297 240.394297
F 41.924061 55.310554 0.279968
F 41.771666 55.310554 22.108543
F 41.619272 55.310554 43.937118
F 41.466877 55.310554 65.765694
F 41.314482 55.310554 87.594269
F 41.162088 55.310554 109.422845
F 41.009693 55.310554 131.251420
F 40.857298 55.310554 153.079995
F 40.704904 55.310554 174.908571
F 40.552509 55.310554 196.737146
F 40.400114 55.310554 218.565722
F 40.247720 55.310554 240.394297
F 15.189610 16.721795 0.093322
F 15.037215 16.721795 21.921897
F 14.884820 16.721795 43.750473
F 14.732426 16.721795 65.579048
F 14.580031 16.721795 87.407623
F 14.427636 16.721795 109.236200
F 14.275242 16.721795 131.064775
F 14.122847 16.721795 152.893351
F 13.970452 16.721795 174.721926
F 13.818058 16.721795 196.550501
F 13.665663 16.721795 218.379077
F 13.513268 16.721795 240.207652
F 15.189610 39.875052 0.093322
F 15.037215 39.875052 21.921897
F 14.884820 39.875052 43.750473
F 14.732426 39.875052 65.579048
F 14.580031 39.875052 87.407623
F 14.427636 39.875052 109.236200
F 14.275242 39.875052 131.064775
F 14.122847 39.875052 152.893351
F 13.970452 39.875052 174.721926
F 13.818058 39.875052 196.550501
F 13.665663 39.875052 218.379077
F 13.513268 39.875052 240.207652
F 15.189610 63.028310 0.093322
F 15.037215 63.028310 21.921897
F 14.884820 63.028310 43.750473
F 14.732426 63.028310 65.579048
F 14.580031 63.028310 87.407623
F 14.427636 63.028310 109.236200
F 14.275242 63.028310 131.064775
F 14.122847 63.028310 152.893351
F 13.970452 63.028310 174.721926
F 13.818058 63.028310 196.550501
F 13.665663 63.028310 218.379077
F 13.513268 63.028310 240.207652
F 41.924061 16.721795 0.279967
F 41.771666 16.721795 22.108542
F 41.619272 16.721795 43.937118
F 41.466877 16.721795 65.765693
F 41.314482 16.721795 87.594268
F 41.162088 16.721795 109.422844
F 41.009693 16.721795 131.251419
F 40.857298 16.721795 153.079995
F 40.704904 16.721795 174.908570
F 40.552509 16.721795 196.737145
F 40.400114 16.721795 218.565721
F 40.247720 16.721795 240.394296
F 41.924061 39.875052 0.279967
F 41.771666 39.875052 22.108542
F 41.619272 39.875052 43.937118
F 41.466877 39.875052 65.765693
F 41.314482 39.875052 87.594268
F 41.162088 39.875052 109.422844
F 41.009693 39.875052 131.251419
F 40.857298 39.875052 153.079995
F 40.704904 39.875052 174.908570
F 40.552509 39.875052 196.737145
F 40.400114 39.875052 218.565721
F 40.247720 39.875052 240.394296
F 41.924061 63.028310 0.279967
F 41.771666 63.028310 22.108542
F 41.619272 63.028310 43.937118
F 41.466877 63.028310 65.765693
F 41.314482 63.028310 87.594268
F 41.162088 63.028310 109.422844
F 41.009693 63.028310 131.251419
F 40.857298 63.028310 153.079995
F 40.704904 63.028310 174.908570
F 40.552509 63.028310 196.737145
F 40.400114 63.028310 218.565721
F 40.247720 63.028310 240.394296
F 24.101098 1.286290 0.155538
F 23.948704 1.286290 21.984113
F 23.796309 1.286290 43.812688
F 23.643914 1.286290 65.641264
F 23.491520 1.286290 87.469839
F 23.339125 1.286290 109.298415
F 23.186730 1.286290 131.126991
F 23.034336 1.286290 152.955566
F 22.881941 1.286290 174.784142
F 22.729546 1.286290 196.612717
F 22.577152 1.286290 218.441293
F 22.424757 1.286290 240.269868
F 24.101098 24.439548 0.155538
F 23.948704 24.439548 21.984113
F 23.796309 24.439548 43.812688
F 23.643914 24.439548 65.641264
F 23.491520 24.439548 87.469839
F 23.339125 24.439548 109.298415
F 23.186730 24.439548 131.126991
F 23.034336 24.439548 152.955566
F 22.881941 24.439548 174.784142
F 22.729546 24.439548 196.612717
F 22.577152 24.439548 218.441293
F 22.424757 24.439548 240.269868
F 24.101098 47.592805 0.155538
F 23.948704 47.592805 21.984113
F 23.796309 47.592805 43.812688
F 23.643914 47.592805 65.641264
F 23.491520 47.592805 87.469839
F 23.339125 47.592805 109.298415
F 23.186730 47.592805 131.126991
F 23.034336 47.592805 152.955566
F 22.881941 47.592805 174.784142
F 22.729546 47.592805 196.612717
F 22.577152 47.592805 218.441293
F 22.424757 47.592805 240.269868
F 50.835551 1.286290 0.342183
F 50.683156 1.286290 22.170758
F 50.530762 1.286290 43.999333
F 50.378367 1.286290 65.827909
F 50.225972 1.286290 87.656484
F 50.073578 1.286290 109.485060
F 49.921183 1.286290 131.313635
F 49.768788 1.286290 153.142210
F 49.616393 1.286290 174.970786
F 49.463999 1.286290 196.799361
F 49.311604 1.286290 218.627937
F 49.159209 1.286290 240.456512
F 50.835551 24.439548 0.342183
F 50.683156 24.439548 22.170758
F 50.530762 24.439548 43.999333
F 50.378367 24.439548 65.827909
F 50.225972 24.439548 87.656484
F 50.073578 24.439548 109.485060
F 49.921183 24.439548 131.313635
F 49.768788 24.439548 153.142210
F 49.616393 24.439548 174.970786
F 49.463999 24.439548 196.799361
F 49.311604 24.439548 218.627937
F 49.159209 24.439548 240.456512
F 50.835551 47.592805 0.342183
F 50.683156 47.592805 22.170758
F 50.530762 47.592805 43.999333
F 50.378367 47.592805 65.827909
F 50.225972 47.592805 87.656484
F 50.073578 47.592805 109.485060
F 49.921183 47.592805 131.313635
F 49.768788 47.592805 153.142210
F 49.616393 47.592805 174.970786
F 49.463999 47.592805 196.799361
F 49.311604 47.592805 218.627937
F 49.159209 47.592805 240.456512
F 24.101098 9.004039 0.155538
F 23.948704 9.004039 21.984113
F 23.796309 9.004039 43.812689
F 23.643914 9.004039 65.641264
F 23.491520 9.004039 87.469839
F 23.339125 9.004039 109.298415
F 23.186730 9.004039 131.126991
F 23.034336 9.004039 152.955567
F 22.881941 9.004039 174.784142
F 22.729546 9.004039 196.612717
F 22.577152 9.004039 218.441293
F 22.424757 9.004039 240.269868
F 24.101098 32.157297 0.155538
F 23.948704 32.157297 21.984113
F 23.796309 32.157297 43.812689
F 23.643914 32.157297 65.641264
F 23.491520 32.157297 87.469839
F 23.339125 32.157297 109.298415
F 23.186730 32.157297 131.126991
F 23.034336 32.157297 152.955567
F 22.881941 32.157297 174.784142
F 22.729546 32.157297 196.612717
F 22.577152 32.157297 218.441293
F 22.424757 32.157297 240.269868
F 24.101098 55.310555 0.155538
F 23.948704 55.310555 21.984113
F 23.796309 55.310555 43.812689
F 23.643914 55.310555 65.641264
F 23.491520 55.310555 87.469839
F 23.339125 55.310555 109.298415
F 23.186730 55.310555 131.126991
F 23.034336 55.310555 152.955567
F 22.881941 55.310555 174.784142
F 22.729546 55.310555 196.612717
F 22.577152 55.310555 218.441293
F 22.424757 55.310555 240.269868
F 50.835551 9.004039 0.342183
F 50.683156 9.004039 22.170758
F 50.530762 9.004039 43.999334
F 50.378367 9.004039 65.827909
F 50.225972 9.004039 87.656484
F 50.073578 9.004039 109.485060
F 49.921183 9.004039 131.313635
F 49.768788 9.004039 153.142211
F 49.616393 9.004039 174.970786
F 49.463999 9.004039 196.799361
F 49.311604 9.004039 218.627937
F 49.159209 9.004039 240.456512
F 50.835551 32.157297 0.342183
F 50.683156 32.157297 22.170758
F 50.530762 32.157297 43.999334
F 50.378367 32.157297 65.827909
F 50.225972 32.157297 87.656484
F 50.073578 32.157297 109.485060
F 49.921183 32.157297 131.313635
F 49.768788 32.157297 153.142211
F 49.616393 32.157297 174.970786
F 49.463999 32.157297 196.799361
F 49.311604 32.157297 218.627937
F 49.159209 32.157297 240.456512
F 50.835551 55.310555 0.342183
F 50.683156 55.310555 22.170758
F 50.530762 55.310555 43.999334
F 50.378367 55.310555 65.827909
F 50.225972 55.310555 87.656484
F 50.073578 55.310555 109.485060
F 49.921183 55.310555 131.313635
F 49.768788 55.310555 153.142211
F 49.616393 55.310555 174.970786
F 49.463999 55.310555 196.799361
F 49.311604 55.310555 218.627937
F 49.159209 55.310555 240.456512
F 24.101098 16.721795 0.155537
F 23.948704 16.721795 21.984112
F 23.796309 16.721795 43.812688
F 23.643914 16.721795 65.641263
F 23.491520 16.721795 87.469838
F 23.339125 16.721795 109.298414
F 23.186730 16.721795 131.126990
F 23.034336 16.721795 152.955566
F 22.881941 16.721795 174.784141
F 22.729546 16.721795 196.612716
F 22.577152 16.721795 218.441292
F 22.424757 16.721795 240.269867
F 24.101098 39.875052 0.155537
F 23.948704 39.875052 21.984112
F 23.796309 39.875052 43.812688
F 23.643914 39.875052 65.641263
F 23.491520 39.875052 87.469838
F 23.339125 39.875052 109.298414
F 23.186730 39.875052 131.126990
F 23.034336 39.875052 152.955566
F 22.881941 39.875052 174.784141
F 22.729546 39.875052 196.612716
F 22.577152 39.875052 218.441292
F 22.424757 39.875052 240.269867
F 24.101098 63.028310 0.155537
F 23.948704 63.028310 21.984112
F 23.796309 63.028310 43.812688
F 23.643914 63.028310 65.641263
F 23.491520 63.028310 87.469838
F 23.339125 63.028310 109.298414
F 23.186730 63.028310 131.126990
F 23.034336 63.028310 152.955566
F 22.881941 63.028310 174.784141
F 22.729546 63.028310 196.612716
F 22.577152 63.028310 218.441292
F 22.424757 63.028310 240.269867
F 50.835551 16.721795 0.342182
F 50.683156 16.721795 22.170757
F 50.530762 16.721795 43.999333
F 50.378367 16.721795 65.827908
F 50.225972 16.721795 87.656483
F 50.073578 16.721795 109.485059
F 49.921183 16.721795 131.313634
F 49.768788 16.721795 153.142210
F 49.616394 16.721795 174.970785
F 49.463999 16.721795 196.799360
F 49.311604 16.721795 218.627936
F 49.159209 16.721795 240.456511
F 50.835551 39.875052 0.342182
F 50.683156 39.875052 22.170757
F 50.530762 39.875052 43.999333
F 50.378367 39.875052 65.827908
F 50.225972 39.875052 87.656483
F 50.073578 39.875052 109.485059
F 49.921183 39.875052 131.313634
F 49.768788 39.875052 153.142210
F 49.616394 39.875052 174.970785
F 49.463999 39.875052 196.799360
F 49.311604 39.875052 218.627936
F 49.159209 39.875052 240.456511
F 50.835551 63.028310 0.342182
F 50.683156 63.028310 22.170757
F 50.530762 63.028310 43.999333
F 50.378367 63.028310 65.827908
F 50.225972 63.028310 87.656483
F 50.073578 63.028310 109.485059
F 49.921183 63.028310 131.313634
F 49.768788 63.028310 153.142210
F 49.616394 63.028310 174.970785
F 49.463999 63.028310 196.799360
F 49.311604 63.028310 218.627936
F 49.159209 63.028310 240.456511
F 8.480610 7.717750 3.684759
F 8.328216 7.717750 25.513334
F 8.175821 7.717750 47.341910
F 8.023426 7.717750 69.170485
F 7.871032 7.717750 90.999061
F 7.718637 7.717750 112.827636
F 7.566242 7.717750 134.656211
F 7.413848 7.717750 156.484787
F 7.261453 7.717750 178.313362
F 7.109058 7.717750 200.141937
F 6.956664 7.717750 221.970513
F 6.804269 7.717750 243.799088
F 8.480610 30.871007 3.684759
F 8.328216 30.871007 25.513334
F 8.175821 30.871007 47.341910
F 8.023426 30.871007 69.170485
F 7.871032 30.871007 90.999061
F 7.718637 30.871007 112.827636
F 7.566242 30.871007 134.656211
F 7.413848 30.871007 156.484787
F 7.261453 30.871007 178.313362
F 7.109058 30.871007 200.141937
F 6.956664 30.871007 221.970513
F 6.804269 30.871007 243.799088
F 8.480610 54.024265 3.684759
F 8.328216 54.024265 25.513334
F 8.175821 54.024265 47.341910
F 8.023426 54.024265 69.170485
F 7.871032 54.024265 90.999061
F 7.718637 54.024265 112.827636
F 7.566242 54.024265 134.656211
F 7.413848 54.024265 156.484787
F 7.261453 54.024265 178.313362
F 7.109058 54.024265 200.141937
F 6.956664 54.024265 221.970513
F 6.804269 54.024265 243.799088
F 35.215063 7.717750 3.871403
F 35.062668 7.717750 25.699978
F 34.910274 7.717750 47.528554
F 34.757879 7.717750 69.357129
F 34.605484 7.717750 91.185705
F 34.453089 7.717750 113.014280
F 34.300695 7.717750 134.842856
F 34.148300 7.717750 156.671432
F 33.995905 7.717750 178.500007
F 33.843511 7.717750 200.328582
F 33.691116 7.717750 222.157158
F 33.538721 7.717750 243.985733
F 35.215063 30.871007 3.871403
F 35.062668 30.871007 25.699978
F 34.910274 30.871007 47.528554
F 34.757879 30.871007 69.357129
F 34.605484 30.871007 91.185705
F 34.453089 30.871007 113.014280
F 34.300695 30.871007 134.842856
F 34.148300 30.871007 156.671432
F 33.995905 30.871007 178.500007
F 33.843511 30.871007 200.328582
F 33.691116 30.871007 222.157158
F 33.538721 30.871007 243.985733
F 35.215063 54.024265 3.871403
F 35.062668 54.024265 25.699978
F 34.910274 54.024265 47.528554
F 34.757879 54.024265 69.357129
F 34.605484 54.024265 91.185705
F 34.453089 54.024265 113.014280
F 34.300695 54.024265 134.842856
F 34.148300 54.024265 156.671432
F 33.995905 54.024265 178.500007
F 33.843511 54.024265 200.328582
F 33.691116 54.024265 222.157158
F 33.538721 54.024265 243.985733
F 61.949514 7.717750 4.058048
F 61.797120 7.717750 25.886623
F 61.644725 7.717750 47.715199
F 61.492330 7.717750 69.543774
F 61.339936 7.717750 91.372350
F 61.187541 7.717750 113.200925
F 61.035146 7.717750 135.029500
F 60.882752 7.717750 156.858076
F 60.730357 7.717750 178.686651
F 60.577962 7.717750 200.515226
F 60.425568 7.717750 222.343802
F 60.273173 7.717750 244.172377
F 61.949514 30.871007 4.058048
F 61.797120 30.871007 25.886623
F 61.644725 30.871007 47.715199
F 61.492330 30.871007 69.543774
F 61.339936 30.871007 91.372350
F 61.187541 30.871007 113.200925
F 61.035146 30.871007 135.029500
F 60.882752 30.871007 156.858076
F 60.730357 30.871007 178.686651
F 60.577962 30.871007 200.515226
F 60.425568 30.871007 222.343802
F 60.273173 30.871007 244.172377
F 61.949514 54.024265 4.058048
F 61.797120 54.024265 25.886623
F 61.644725 54.024265 47.715199
F 61.492330 54.024265 69.543774
F 61.339936 54.024265 91.372350
F 61.187541 54.024265 113.200925
F 61.035146 54.024265 135.029500
F 60.882752 54.024265 156.858076
F 60.730357 54.024265 178.686651
F 60.577962 54.024265 200.515226
F 60.425568 54.024265 222.343802
F 60.273173 54.024265 244.172377
F 8.480610 15.435502 3.684758
F 8.328216 15.435502 25.513333
F 8.175821 15.435502 47.341909
F 8.023426 15.435502 69.170484
F 7.871032 15.435502 90.999059
F 7.718637 15.435502 112.827635
F 7.566242 15.435502 134.656210
F 7.413848 15.435502 156.484786
F 7.261453 15.435502 178.313361
F 7.109058 15.435502 200.141936
F 6.956664 15.435502 221.970512
F 6.804269 15.435502 243.799087
F 8.480610 38.588760 3.684758
F 8.328216 38.588760 25.513333
F 8.175821 38.588760 47.341909
F 8.023426 38.588760 69.170484
F 7.871032 38.588760 90.999059
F 7.718637 38.588760 112.827635
F 7.566242 38.588760 134.656210
F 7.413848 38.588760 156.484786
F 7.261453 38.588760 178.313361
F 7.109058 38.588760 200.141936
F 6.956664 38.588760 221.970512
F 6.804269 38.588760 243.799087
F 8.480610 61.742018 3.684758
F 8.328216 61.742018 25.513333
F 8.175821 61.742018 47.341909
F 8.023426 61.742018 69.170484
F 7.871032 61.742018 90.999059
F 7.718637 61.742018 112.827635
F 7.566242 61.742018 134.656210
F 7.413848 61.742018 156.484786
F 7.261453 61.742018 178.313361
F 7.109058 61.742018 200.141936
F 6.956664 61.742018 221.970512
F 6.804269 61.742018 243.799087
F 35.215063 15.435502 3.871402
F 35.062668 15.435502 25.699977
F 34.910274 15.435502 47.528553
F 34.757879 15.435502 69.357128
F 34.605484 15.435502 91.185703
F 34.453089 15.435502 113.014279
F 34.300695 15.435502 134.842855
F 34.148300 15.435502 156.671431
F 33.995905 15.435502 178.500006
F 33.843511 15.435502 200.328581
F 33.691116 15.435502 222.157157
F 33.538721 15.435502 243.985732
F 35.215063 38.588760 3.871402
F 35.062668 38.588760 25.699977
F 34.910274 38.588760 47.528553
F 34.757879 38.588760 69.357128
F 34.605484 38.588760 91.185703
F 34.453089 38.588760 113.014279
F 34.300695 38.588760 134.842855
F 34.148300 38.588760 156.671431
F 33.995905 38.588760 178.500006
F 33.843511 38.588760 200.328581
F 33.691116 38.588760 222.157157
F 33.538721 38.588760 243.985732
F 35.215063 61.742018 3.871402
F 35.062668 61.742018 25.699977
F 34.910274 61.742018 47.528553
F 34.757879 61.742018 69.357128
F 34.605484 61.742018 91.185703
F 34.453089 61.742018 113.014279
F 34.300695 61.742018 134.842855
F 34.148300 61.742018 156.671431
F 33.995905 61.742018 178.500006
F 33.843511 61.742018 200.328581
F 33.691116 61.742018 222.157157
F 33.538721 61.742018 243.985732
F 61.949514 15.435502 4.058047
F 61.797120 15.435502 25.886622
F 61.644725 15.435502 47.715198
F 61.492330 15.435502 69.543773
F 61.339936 15.435502 91.372348
F 61.187541 15.435502 113.200924
F 61.035146 15.435502 135.029499
F 60.882752 15.435502 156.858075
F 60.730357 15.435502 178.686650
F 60.577962 15.435502 200.515225
F 60.425568 15.435502 222.343801
F 60.273173 15.435502 244.172376
F 61.949514 38.588760 4.058047
F 61.797120 38.588760 25.886622
F 61.644725 38.588760 47.715198
F 61.492330 38.588760 69.543773
F 61.339936 38.588760 91.372348
F 61.187541 38.588760 113.200924
F 61.035146 38.588760 135.029499
F 60.882752 38.588760 156.858075
F 60.730357 38.588760 178.686650
F 60.577962 38.588760 200.515225
F 60.425568 38.588760 222.343801
F 60.273173 38.588760 244.172376
F 61.949514 61.742018 4.058047
F 61.797120 61.742018 25.886622
F 61.644725 61.742018 47.715198
F 61.492330 61.742018 69.543773
F 61.339936 61.742018 91.372348
F 61.187541 61.742018 113.200924
F 61.035146 61.742018 135.029499
F 60.882752 61.742018 156.858075
F 60.730357 61.742018 178.686650
F 60.577962 61.742018 200.515225
F 60.425568 61.742018 222.343801
F 60.273173 61.742018 244.172376
F 8.480610 0.000000 3.684759
F 8.328216 0.000000 25.513334
F 8.175821 0.000000 47.341910
F 8.023426 0.000000 69.170485
F 7.871032 0.000000 90.999060
F 7.718637 0.000000 112.827636
F 7.566242 0.000000 134.656211
F 7.413848 0.000000 156.484787
F 7.261453 0.000000 178.313362
F 7.109058 0.000000 200.141937
F 6.956664 0.000000 221.970513
F 6.804269 0.000000 243.799088
F 8.480610 23.153258 3.684759
F 8.328216 23.153258 25.513334
F 8.175821 23.153258 47.341910
F 8.023426 23.153258 69.170485
F 7.871032 23.153258 90.999060
F 7.718637 23.153258 112.827636
F 7.566242 23.153258 134.656211
F 7.413848 23.153258 156.484787
F 7.261453 23.153258 178.313362
F 7.109058 23.153258 200.141937
F 6.956664 23.153258 221.970513
F 6.804269 23.153258 243.799088
F 8.480610 46.306515 3.684759
F 8.328216 46.306515 25.513334
F 8.175821 46.306515 47.341910
F 8.023426 46.306515 69.170485
F 7.871032 46.306515 90.999060
F 7.718637 46.306515 112.827636
F 7.566242 46.306515 134.656211
F 7.413848 46.306515 156.484787
F 7.261453 46.306515 178.313362
F 7.109058 46.306515 200.141937
F 6.956664 46.306515 221.970513
F 6.804269 46.306515 243.799088
F 35.215063 0.000000 3.871403
F 35.062668 0.000000 25.699978
F 34.910274 0.000000 47.528554
F 34.757879 0.000000 69.357129
F 34.605484 0.000000 91.185704
F 34.453089 0.000000 113.014280
F 34.300695 0.000000 134.842856
F 34.148300 0.000000 156.671432
F 33.995905 0.000000 178.500007
F 33.843511 0.000000 200.328582
F 33.691116 0.000000 222.157158
F 33.538721 0.000000 243.985733
F 35.215063 23.153258 3.871403
F 35.062668 23.153258 25.699978
F 34.910274 23.153258 47.528554
F 34.757879 23.153258 69.357129
F 34.605484 23.153258 91.185704
F 34.453089 23.153258 113.014280
F 34.300695 23.153258 134.842856
F 34.148300 23.153258 156.671432
F 33.995905 23.153258 178.500007
F 33.843511 23.153258 200.328582
F 33.691116 23.153258 222.157158
F 33.538721 23.153258 243.985733
F 35.215063 46.306515 3.871403
F 35.062668 46.306515 25.699978
F 34.910274 46.306515 47.528554
F 34.757879 46.306515 69.357129
F 34.605484 46.306515 91.185704
F 34.453089 46.306515 113.014280
F 34.300695 46.306515 134.842856
F 34.148300 46.306515 156.671432
F 33.995905 46.306515 178.500007
F 33.843511 46.306515 200.328582
F 33.691116 46.306515 222.157158
F 33.538721 46.306515 243.985733
F 61.949514 0.000000 4.058048
F 61.797120 0.000000 25.886623
F 61.644725 0.000000 47.715199
F 61.492330 0.000000 69.543774
F 61.339936 0.000000 91.372349
F 61.187541 0.000000 113.200925
F 61.035146 0.000000 135.029500
F 60.882752 0.000000 156.858076
F 60.730357 0.000000 178.686651
F 60.577962 0.000000 200.515226
F 60.425568 0.000000 222.343802
F 60.273173 0.000000 244.172377
F 61.949514 23.153258 4.058048
F 61.797120 23.153258 25.886623
F 61.644725 23.153258 47.715199
F 61.492330 23.153258 69.543774
F 61.339936 23.153258 91.372349
F 61.187541 23.153258 113.200925
F 61.035146 23.153258 135.029500
F 60.882752 23.153258 156.858076
F 60.730357 23.153258 178.686651
F 60.577962 23.153258 200.515226
F 60.425568 23.153258 222.343802
F 60.273173 23.153258 244.172377
F 61.949514 46.306515 4.058048
F 61.797120 46.306515 25.886623
F 61.644725 46.306515 47.715199
F 61.492330 46.306515 69.543774
F 61.339936 46.306515 91.372349
F 61.187541 46.306515 113.200925
F 61.035146 46.306515 135.029500
F 60.882752 46.306515 156.858076
F 60.730357 46.306515 178.686651
F 60.577962 46.306515 200.515226
F 60.425568 46.306515 222.343802
F 60.273173 46.306515 244.172377
F 17.392095 7.717750 3.746972
F 17.239701 7.717750 25.575549
F 17.087306 7.717750 47.404124
F 16.934911 7.717750 69.232699
F 16.782517 7.717750 91.061275
F 16.630122 7.717750 112.889850
F 16.477727 7.717750 134.718425
F 16.325332 7.717750 156.547001
F 16.172938 7.717750 178.375576
F 16.020543 7.717750 200.204152
F 15.868148 7.717750 222.032727
F 15.715754 7.717750 243.861302
F 17.392095 30.871008 3.746972
F 17.239701 30.871008 25.575549
F 17.087306 30.871008 47.404124
F 16.934911 30.871008 69.232699
F 16.782517 30.871008 91.061275
F 16.630122 30.871008 112.889850
F 16.477727 30.871008 134.718425
F 16.325332 30.871008 156.547001
F 16.172938 30.871008 178.375576
F 16.020543 30.871008 200.204152
F 15.868148 30.871008 222.032727
F 15.715754 30.871008 243.861302
F 17.392095 54.024265 3.746972
F 17.239701 54.024265 25.575549
F 17.087306 54.024265 47.404124
F 16.934911 54.024265 69.232699
F 16.782517 54.024265 91.061275
F 16.630122 54.024265 112.889850
F 16.477727 54.024265 134.718425
F 16.325332 54.024265 156.547001
F 16.172938 54.024265 178.375576
F 16.020543 54.024265 200.204152
F 15.868148 54.024265 222.032727
F 15.715754 54.024265 243.861302
F 44.126547 7.717750 3.933617
F 43.974152 7.717750 25.762193
F 43.821757 7.717750 47.590768
F 43.669363 7.717750 69.419343
F 43.516968 7.717750 91.247919
F 43.364573 7.717750 113.076494
F 43.212179 7.717750 134.905069
F 43.059784 7.717750 156.733645
F 42.907389 7.717750 178.562221
F 42.754995 7.717750 200.390797
F 42.602600 7.717750 222.219372
F 42.450205 7.717750 244.047947
F 44.126547 30.871008 3.933617
F 43.974152 30.871008 25.762193
F 43.821757 30.871008 47.590768
F 43.669363 30.871008 69.419343
F 43.516968 30.871008 91.247919
F 43.364573 30.871008 113.076494
F 43.212179 30.871008 134.905069
F 43.059784 30.871008 156.733645
F 42.907389 30.871008 178.562221
F 42.754995 30.871008 200.390797
F 42.602600 30.871008 222.219372
F 42.450205 30.871008 244.047947
F 44.126547 54.024265 3.933617
F 43.974152 54.024265 25.762193
F 43.821757 54.024265 47.590768
F 43.669363 54.024265 69.419343
F 43.516968 54.024265 91.247919
F 43.364573 54.024265 113.076494
F 43.212179 54.024265 134.905069
F 43.059784 54.024265 156.733645
F 42.907389 54.024265 178.562221
F 42.754995 54.024265 200.390797
F 42.602600 54.024265 222.219372
F 42.450205 54.024265 244.047947
F 17.392095 15.435503 3.746971
F 17.239701 15.435503 25.575547
F 17.087306 15.435503 47.404123
F 16.934911 15.435503 69.232698
F 16.782517 15.435503 91.061274
F 16.630122 15.435503 112.889849
F 16.477727 15.435503 134.718424
F 16.325332 15.435503 156.547000
F 16.172938 15.435503 178.375575
F 16.020543 15.435503 200.204151
F 15.868148 15.435503 222.032726
F 15.715754 15.435503 243.861301
F 17.392095 38.588760 3.746971
F 17.239701 38.588760 25.575547
F 17.087306 38.588760 47.404123
F 16.934911 38.588760 69.232698
F 16.782517 38.588760 91.061274
F 16.630122 38.588760 112.889849
F 16.477727 38.588760 134.718424
F 16.325332 38.588760 156.547000
F 16.172938 38.588760 178.375575
F 16.020543 38.588760 200.204151
F 15.868148 38.588760 222.032726
F 15.715754 38.588760 243.861301
F 17.392095 61.742018 3.746971
F 17.239701 61.742018 25.575547
F 17.087306 61.742018 47.404123
F 16.934911 61.742018 69.232698
F 16.782517 61.742018 91.061274
F 16.630122 61.742018 112.889849
F 16.477727 61.742018 134.718424
F 16.325332 61.742018 156.547000
F 16.172938 61.742018 178.375575
F 16.020543 61.742018 200.204151
F 15.868148 61.742018 222.032726
F 15.715754 61.742018 243.861301
F 44.126547 15.435503 3.933616
F 43.974152 15.435503 25.762191
F 43.821757 15.435503 47.590767
F 43.669363 15.435503 69.419342
F 43.516968 15.435503 91.247918
F 43.364573 15.435503 113.076493
F 43.212179 15.435503 134.905068
F 43.059784 15.435503 156.733644
F 42.907389 15.435503 178.562220
F 42.754995 15.435503 200.390796
F 42.602600 15.435503 222.219371
F 42.450205 15.435503 244.047946
F 44.126547 38.588760 3.933616
F 43.974152 38.588760 25.762191
F 43.821757 38.588760 47.590767
F 43.669363 38.588760 69.419342
F 43.516968 38.588760 91.247918
F 43.364573 38.588760 113.076493
F 43.212179 38.588760 134.905068
F 43.059784 38.588760 156.733644
F 42.907389 38.588760 178.562220
F 42.754995 38.588760 200.390796
F 42.602600 38.588760 222.219371
F 42.450205 38.588760 244.047946
F 44.126547 61.742018 3.933616
F 43.974152 61.742018 25.762191
F 43.821757 61.742018 47.590767
F 43.669363 61.742018 69.419342
F 43.516968 61.742018 91.247918
F 43.364573 61.742018 113.076493
F 43.212179 61.742018 134.905068
F 43.059784 61.742018 156.733644
F 42.907389 61.742018 178.562220
F 42.754995 61.742018 200.390796
F 42.602600 61.742018 222.219371
F 42.450205 61.742018 244.047946
F 17.392095 0.000001 3.746972
F 17.239701 0.000001 25.575548
F 17.087306 0.000001 47.404124
F 16.934911 0.000001 69.232699
F 16.782517 0.000001 91.061275
F 16.630122 0.000001 112.889850
F 16.477727 0.000001 134.718425
F 16.325332 0.000001 156.547001
F 16.172938 0.000001 178.375576
F 16.020543 0.000001 200.204152
F 15.868148 0.000001 222.032727
F 15.715754 0.000001 243.861302
F 17.392095 23.153258 3.746972
F 17.239701 23.153258 25.575548
F 17.087306 23.153258 47.404124
F 16.934911 23.153258 69.232699
F 16.782517 23.153258 91.061275
F 16.630122 23.153258 112.889850
F 16.477727 23.153258 134.718425
F 16.325332 23.153258 156.547001
F 16.172938 23.153258 178.375576
F 16.020543 23.153258 200.204152
F 15.868148 23.153258 222.032727
F 15.715754 23.153258 243.861302
F 17.392095 46.306516 3.746972
F 17.239701 46.306516 25.575548
F 17.087306 46.306516 47.404124
F 16.934911 46.306516 69.232699
F 16.782517 46.306516 91.061275
F 16.630122 46.306516 112.889850
F 16.477727 46.306516 134.718425
F 16.325332 46.306516 156.547001
F 16.172938 46.306516 178.375576
F 16.020543 46.306516 200.204152
F 15.868148 46.306516 222.032727
F 15.715754 46.306516 243.861302
F 44.126547 0.000001 3.933617
F 43.974152 0.000001 25.762192
F 43.821757 0.000001 47.590768
F 43.669363 0.000001 69.419343
F 43.516968 0.000001 91.247919
F 43.364573 0.000001 113.076494
F 43.212179 0.000001 134.905069
F 43.059784 0.000001 156.733645
F 42.907389 0.000001 178.562221
F 42.754995 0.000001 200.390797
F 42.602600 0.000001 222.219372
F 42.450205 0.000001 244.047947
F 44.126547 23.153258 3.933617
F 43.974152 23.153258 25.762192
F 43.821757 23.153258 47.590768
F 43.669363 23.153258 69.419343
F 43.516968 23.153258 91.247919
F 43.364573 23.153258 113.076494
F 43.212179 23.153258 134.905069
F 43.059784 23.153258 156.733645
F 42.907389 23.153258 178.562221
F 42.754995 23.153258 200.390797
F 42.602600 23.153258 222.219372
F 42.450205 23.153258 244.047947
F 44.126547 46.306516 3.933617
F 43.974152 46.306516 25.762192
F 43.821757 46.306516 47.590768
F 43.669363 46.306516 69.419343
F 43.516968 46.306516 91.247919
F 43.364573 46.306516 113.076494
F 43.212179 46.306516 134.905069
F 43.059784 46.306516 156.733645
F 42.907389 46.306516 178.562221
F 42.754995 46.306516 200.390797
F 42.602600 46.306516 222.219372
F 42.450205 46.306516 244.047947
F 26.303582 7.717750 3.809188
F 26.151187 7.717750 25.637763
F 25.998793 7.717750 47.466339
F 25.846398 7.717750 69.294915
F 25.694003 7.717750 91.123490
F 25.541609 7.717750 112.952066
F 25.389214 7.717750 134.780641
F 25.236819 7.717750 156.609217
F 25.084425 7.717750 178.437792
F 24.932030 7.717750 200.266367
F 24.779635 7.717750 222.094943
F 24.627241 7.717750 243.923518
F 26.303582 30.871007 3.809188
F 26.151187 30.871007 25.637763
F 25.998793 30.871007 47.466339
F 25.846398 30.871007 69.294915
F 25.694003 30.871007 91.123490
F 25.541609 30.871007 112.952066
F 25.389214 30.871007 134.780641
F 25.236819 30.871007 156.609217
F 25.084425 30.871007 178.437792
F 24.932030 30.871007 200.266367
F 24.779635 30.871007 222.094943
F 24.627241 30.871007 243.923518
F 26.303582 54.024265 3.809188
F 26.151187 54.024265 25.637763
F 25.998793 54.024265 47.466339
F 25.846398 54.024265 69.294915
F 25.694003 54.024265 91.123490
F 25.541609 54.024265 112.952066
F 25.389214 54.024265 134.780641
F 25.236819 54.024265 156.609217
F 25.084425 54.024265 178.437792
F 24.932030 54.024265 200.266367
F 24.779635 54.024265 222.094943
F 24.627241 54.024265 243.923518
F 53.038035 7.717750 3.995833
F 52.885640 7.717750 25.824408
F 52.733245 7.717750 47.652984
F 52.580850 7.717750 69.481559
F 52.428456 7.717750 91.310134
F 52.276061 7.717750 113.138710
F 52.123666 7.717750 134.967285
F 51.971272 7.717750 156.795861
F 51.818877 7.717750 178.624436
F 51.666482 7.717750 200.453011
F 51.514088 7.717750 222.281588
F 51.361693 7.717750 244.110163
F 53.038035 30.871007 3.995833
F 52.885640 30.871007 25.824408
F 52.733245 30.871007 47.652984
F 52.580850 30.871007 69.481559
F 52.428456 30.871007 91.310134
F 52.276061 30.871007 113.138710
F 52.123666 30.871007 134.967285
F 51.971272 30.871007 156.795861
F 51.818877 30.871007 178.624436
F 51.666482 30.871007 200.453011
F 51.514088 30.871007 222.281588
F 51.361693 30.871007 244.110163
F 53.038035 54.024265 3.995833
F 52.885640 54.024265 25.824408
F 52.733245 54.024265 47.652984
F 52.580850 54.024265 69.481559
F 52.428456 54.024265 91.310134
F 52.276061 54.024265 113.138710
F 52.123666 54.024265 134.967285
F 51.971272 54.024265 156.795861
F 51.818877 54.024265 178.624436
F 51.666482 54.024265 200.453011
F 51.514088 54.024265 222.281588
F 51.361693 54.024265 244.110163
F 26.303582 15.435502 3.809187
F 26.151187 15.435502 25.637762
F 25.998793 15.435502 47.466338
F 25.846398 15.435502 69.294914
F 25.694003 15.435502 91.123489
F 25.541609 15.435502 112.952065
F 25.389214 15.435502 134.780640
F 25.236819 15.435502 156.609216
F 25.084425 15.435502 178.437791
F 24.932030 15.435502 200.266366
F 24.779635 15.435502 222.094942
F 24.627241 15.435502 243.923517
F 26.303582 38.588760 3.809187
F 26.151187 38.588760 25.637762
F 25.998793 38.588760 47.466338
F 25.846398 38.588760 69.294914
F 25.694003 38.588760 91.123489
F 25.541609 38.588760 112.952065
F 25.389214 38.588760 134.780640
F 25.236819 38.588760 156.609216
F 25.084425 38.588760 178.437791
F 24.932030 38.588760 200.266366
F 24.779635 38.588760 222.094942
F 24.627241 38.588760 243.923517
F 26.303582 61.742018 3.809187
F 26.151187 61.742018 25.637762
F 25.998793 61.742018 47.466338
F 25.846398 61.742018 69.294914
F 25.694003 61.742018 91.123489
F 25.541609 61.742018 112.952065
F 25.389214 61.742018 134.780640
F 25.236819 61.742018 156.609216
F 25.084425 61.742018 178.437791
F 24.932030 61.742018 200.266366
F 24.779635 61.742018 222.094942
F 24.627241 61.742018 243.923517
F 53.038035 15.435502 3.995832
F 52.885640 15.435502 25.824407
F 52.733245 15.435502 47.652983
F 52.580850 15.435502 69.481558
F 52.428456 15.435502 91.310133
F 52.276061 15.435502 113.138709
F 52.123666 15.435502 134.967284
F 51.971272 15.435502 156.795860
F 51.818877 15.435502 178.624435
F 51.666482 15.435502 200.453010
F 51.514088 15.435502 222.281587
F 51.361693 15.435502 244.110162
F 53.038035 38.588760 3.995832
F 52.885640 38.588760 25.824407
F 52.733245 38.588760 47.652983
F 52.580850 38.588760 69.481558
F 52.428456 38.588760 91.310133
F 52.276061 38.588760 113.138709
F 52.123666 38.588760 134.967284
F 51.971272 38.588760 156.795860
F 51.818877 38.588760 178.624435
F 51.666482 38.588760 200.453010
F 51.514088 38.588760 222.281587
F 51.361693 38.588760 244.110162
F 53.038035 61.742018 3.995832
F 52.885640 61.742018 25.824407
F 52.733245 61.742018 47.652983
F 52.580850 61.742018 69.481558
F 52.428456 61.742018 91.310133
F 52.276061 61.742018 113.138709
F 52.123666 61.742018 134.967284
F 51.971272 61.742018 156.795860
F 51.818877 61.742018 178.624435
F 51.666482 61.742018 200.453010
F 51.514088 61.742018 222.281587
F 51.361693 61.742018 244.110162
F 26.303582 0.000000 3.809188
F 26.151187 0.000000 25.637763
F 25.998793 0.000000 47.466339
F 25.846398 0.000000 69.294915
F 25.694003 0.000000 91.123490
F 25.541609 0.000000 112.952066
F 25.389214 0.000000 134.780641
F 25.236819 0.000000 156.609217
F 25.084425 0.000000 178.437792
F 24.932030 0.000000 200.266367
F 24.779635 0.000000 222.094943
F 24.627241 0.000000 243.923518
F 26.303582 23.153258 3.809188
F 26.151187 23.153258 25.637763
F 25.998793 23.153258 47.466339
F 25.846398 23.153258 69.294915
F 25.694003 23.153258 91.123490
F 25.541609 23.153258 112.952066
F 25.389214 23.153258 134.780641
F 25.236819 23.153258 156.609217
F 25.084425 23.153258 178.437792
F 24.932030 23.153258 200.266367
F 24.779635 23.153258 222.094943
F 24.627241 23.153258 243.923518
F 26.303582 46.306515 3.809188
F 26.151187 46.306515 25.637763
F 25.998793 46.306515 47.466339
F 25.846398 46.306515 69.294915
F 25.694003 46.306515 91.123490
F 25.541609 46.306515 112.952066
F 25.389214 46.306515 134.780641
F 25.236819 46.306515 156.609217
F 25.084425 46.306515 178.437792
F 24.932030 46.306515 200.266367
F 24.779635 46.306515 222.094943
F 24.627241 46.306515 243.923518
F 53.038035 0.000000 3.995833
F 52.885640 0.000000 25.824408
F 52.733245 0.000000 47.652984
F 52.580850 0.000000 69.481559
F 52.428456 0.000000 91.310134
F 52.276061 0.000000 113.138710
F 52.123666 0.000000 134.967285
F 51.971272 0.000000 156.795861
F 51.818877 0.000000 178.624436
F 51.666482 0.000000 200.453011
F 51.514088 0.000000 222.281588
F 51.361693 0.000000 244.110163
F 53.038035 23.153258 3.995833
F 52.885640 23.153258 25.824408
F 52.733245 23.153258 47.652984
F 52.580850 23.153258 69.481559
F 52.428456 23.153258 91.310134
F 52.276061 23.153258 113.138710
F 52.123666 23.153258 134.967285
F 51.971272 23.153258 156.795861
F 51.818877 23.153258 178.624436
F 51.666482 23.153258 200.453011
F 51.514088 23.153258 222.281588
F 51.361693 23.153258 244.110163
F 53.038035 46.306515 3.995833
F 52.885640 46.306515 25.824408
F 52.733245 46.306515 47.652984
F 52.580850 46.306515 69.481559
F 52.428456 46.306515 91.310134
F 52.276061 46.306515 113.138710
F 52.123666 46.306515 134.967285
F 51.971272 46.306515 156.795861
F 51.818877 46.306515 178.624436
F 51.666482 46.306515 200.453011
F 51.514088 46.306515 222.281588
F 51.361693 46.306515 244.110163
F 8.505995 5.145165 0.046663
F 8.353600 5.145165 21.875238
F 8.201205 5.145165 43.703813
F 8.048810 5.145165 65.532389
F 7.896416 5.145165 87.360964
F 7.744021 5.145165 109.189539
F 7.591626 5.145165 131.018115
F 7.439232 5.145165 152.846690
F 7.286837 5.145165 174.675266
F 7.134442 5.145165 196.503841
F 6.982048 5.145165 218.332417
F 6.829653 5.145165 240.160993
F 8.505995 28.298423 0.046663
F 8.353600 28.298423 21.875238
F 8.201205 28.298423 43.703813
F 8.048810 28.298423 65.532389
F 7.896416 28.298423 87.360964
F 7.744021 28.298423 109.189539
F 7.591626 28.298423 131.018115
F 7.439232 28.298423 152.846690
F 7.286837 28.298423 174.675266
F 7.134442 28.298423 196.503841
F 6.982048 28.298423 218.332417
F 6.829653 28.298423 240.160993
F 8.505995 51.451680 0.046663
F 8.353600 51.451680 21.875238
F 8.201205 51.451680 43.703813
F 8.048810 51.451680 65.532389
F 7.896416 51.451680 87.360964
F 7.744021 51.451680 109.189539
F 7.591626 51.451680 131.018115
F 7.439232 51.451680 152.846690
F 7.286837 51.451680 174.675266
F 7.134442 51.451680 196.503841
F 6.982048 51.451680 218.332417
F 6.829653 51.451680 240.160993
F 35.240446 5.145165 0.233308
F 35.088051 5.145165 22.061883
F 34.935657 5.145165 43.890458
F 34.783262 5.145165 65.719034
F 34.630867 5.145165 87.547609
F 34.478473 5.145165 109.376184
F 34.326078 5.145165 131.204760
F 34.173683 5.145165 153.033335
F 34.021289 5.145165 174.861911
F 33.868894 5.145165 196.690486
F 33.716499 5.145165 218.519061
F 33.564104 5.145165 240.347637
F 35.240446 28.298423 0.233308
F 35.088051 28.298423 22.061883
F 34.935657 28.298423 43.890458
F 34.783262 28.298423 65.719034
F 34.630867 28.298423 87.547609
F 34.478473 28.298423 109.376184
F 34.326078 28.298423 131.204760
F 34.173683 28.298423 153.033335
F 34.021289 28.298423 174.861911
F 33.868894 28.298423 196.690486
F 33.716499 28.298423 218.519061
F 33.564104 28.298423 240.347637
F 35.240446 51.451680 0.233308
F 35.088051 51.451680 22.061883
F 34.935657 51.451680 43.890458
F 34.783262 51.451680 65.719034
F 34.630867 51.451680 87.547609
F 34.478473 51.451680 109.376184
F 34.326078 51.451680 131.204760
F 34.173683 51.451680 153.033335
F 34.021289 51.451680 174.861911
F 33.868894 51.451680 196.690486
F 33.716499 51.451680 218.519061
F 33.564104 51.451680 240.347637
F 61.974898 5.145165 0.419953
F 61.822504 5.145165 22.248528
F 61.670109 5.145165 44.077103
F 61.517714 5.145165 65.905679
F 61.365320 5.145165 87.734254
F 61.212925 5.145165 109.562829
F 61.060530 5.145165 131.391405
F 60.908136 5.145165 153.219980
F 60.755741 5.145165 175.048556
F 60.603346 5.145165 196.877131
F 60.450952 5.145165 218.705706
F 60.298557 5.145165 240.534282
F 61.974898 28.298423 0.419953
F 61.822504 28.298423 22.248528
F 61.670109 28.298423 44.077103
F 61.517714 28.298423 65.905679
F 61.365320 28.298423 87.734254
F 61.212925 28.298423 109.562829
F 61.060530 28.298423 131.391405
F 60.908136 28.298423 153.219980
F 60.755741 28.298423 175.048556
F 60.603346 28.298423 196.877131
F 60.450952 28.298423 218.705706
F 60.298557 28.298423 240.534282
F 61.974898 51.451680 0.419953
F 61.822504 51.451680 22.248528
F 61.670109 51.451680 44.077103
F 61.517714 51.451680 65.905679
F 61.365320 51.451680 87.734254
F 61.212925 51.451680 109.562829
F 61.060530 51.451680 131.391405
F 60.908136 51.451680 153.219980
F 60.755741 51.451680 175.048556
F 60.603346 51.451680 196.877131
F 60.450952 51.451680 218.705706
F 60.298557 51.451680 240.534282
F 8.505995 12.862918 0.046662
F 8.353600 12.862918 21.875237
F 8.201205 12.862918 43.703812
F 8.048810 12.862918 65.532388
F 7.896416 12.862918 87.360963
F 7.744021 12.862918 109.189539
F 7.591626 12.862918 131.018114
F 7.439232 12.862918 152.846689
F 7.286837 12.862918 174.675265
F 7.134442 12.862918 196.503840
F 6.982048 12.862918 218.332417
F 6.829653 12.862918 240.160992
F 8.505995 36.016175 0.046662
F 8.353600 36.016175 21.875237
F 8.201205 36.016175 43.703812
F 8.048810 36.016175 65.532388
F 7.896416 36.016175 87.360963
F 7.744021 36.016175 109.189539
F 7.591626 36.016175 131.018114
F 7.439232 36.016175 152.846689
F 7.286837 36.016175 174.675265
F 7.134442 36.016175 196.503840
F 6.982048 36.016175 218.332417
F 6.829653 36.016175 240.160992
F 8.505995 59.169433 0.046662
F 8.353600 59.169433 21.875237
F 8.201205 59.169433 43.703812
F 8.048810 59.169433 65.532388
F 7.896416 59.169433 87.360963
F 7.744021 59.169433 109.189539
F 7.591626 59.169433 131.018114
F 7.439232 59.169433 152.846689
F 7.286837 59.169433 174.675265
F 7.134442 59.169433 196.503840
F 6.982048 59.169433 218.332417
F 6.829653 59.169433 240.160992
F 35.240446 12.862918 0.233307
F 35.088051 12.862918 22.061882
F 34.935657 12.862918 43.890457
F 34.783262 12.862918 65.719033
F 34.630867 12.862918 87.547608
F 34.478473 12.862918 109.376184
F 34.326078 12.862918 131.204759
F 34.173683 12.862918 153.033334
F 34.021289 12.862918 174.861910
F 33.868894 12.862918 196.690485
F 33.716499 12.862918 218.519061
F 33.564105 12.862918 240.347636
F 35.240446 36.016175 0.233307
F 35.088051 36.016175 22.061882
F 34.935657 36.016175 43.890457
F 34.783262 36.016175 65.719033
F 34.630867 36.016175 87.547608
F 34.478473 36.016175 109.376184
F 34.326078 36.016175 131.204759
F 34.173683 36.016175 153.033334
F 34.021289 36.016175 174.861910
F 33.868894 36.016175 196.690485
F 33.716499 36.016175 218.519061
F 33.564105 36.016175 240.347636
F 35.240446 59.169433 0.233307
F 35.088051 59.169433 22.061882
F 34.935657 59.169433 43.890457
F 34.783262 59.169433 65.719033
F 34.630867 59.169433 87.547608
F 34.478473 59.169433 109.376184
F 34.326078 59.169433 131.204759
F 34.173683 59.169433 153.033334
F 34.021289 59.169433 174.861910
F 33.868894 59.169433 196.690485
F 33.716499 59.169433 218.519061
F 33.564105 59.169433 240.347636
F 61.974898 12.862918 0.419952
F 61.822504 12.862918 22.248527
F 61.670109 12.862918 44.077102
F 61.517714 12.862918 65.905678
F 61.365320 12.862918 87.734253
F 61.212925 12.862918 109.562829
F 61.060530 12.862918 131.391404
F 60.908136 12.862918 153.219979
F 60.755741 12.862918 175.048555
F 60.603346 12.862918 196.877130
F 60.450952 12.862918 218.705706
F 60.298557 12.862918 240.534281
F 61.974898 36.016175 0.419952
F 61.822504 36.016175 22.248527
F 61.670109 36.016175 44.077102
F 61.517714 36.016175 65.905678
F 61.365320 36.016175 87.734253
F 61.212925 36.016175 109.562829
F 61.060530 36.016175 131.391404
F 60.908136 36.016175 153.219979
F 60.755741 36.016175 175.048555
F 60.603346 36.016175 196.877130
F 60.450952 36.016175 218.705706
F 60.298557 36.016175 240.534281
F 61.974898 59.169433 0.419952
F 61.822504 59.169433 22.248527
F 61.670109 59.169433 44.077102
F 61.517714 59.169433 65.905678
F 61.365320 59.169433 87.734253
F 61.212925 59.169433 109.562829
F 61.060530 59.169433 131.391404
F 60.908136 59.169433 153.219979
F 60.755741 59.169433 175.048555
F 60.603346 59.169433 196.877130
F 60.450952 59.169433 218.705706
F 60.298557 59.169433 240.534281
F 8.505995 20.580673 0.046662
F 8.353600 20.580673 21.875238
F 8.201205 20.580673 43.703813
F 8.048810 20.580673 65.532388
F 7.896416 20.580673 87.360964
F 7.744021 20.580673 109.189539
F 7.591626 20.580673 131.018115
F 7.439232 20.580673 152.846690
F 7.286837 20.580673 174.675265
F 7.134442 20.580673 196.503841
F 6.982048 20.580673 218.332417
F 6.829653 20.580673 240.160993
F 8.505995 43.733930 0.046662
F 8.353600 43.733930 21.875238
F 8.201205 43.733930 43.703813
F 8.048810 43.733930 65.532388
F 7.896416 43.733930 87.360964
F 7.744021 43.733930 109.189539
F 7.591626 43.733930 131.018115
F 7.439232 43.733930 152.846690
F 7.286837 43.733930 174.675265
F 7.134442 43.733930 196.503841
F 6.982048 43.733930 218.332417
F 6.829653 43.733930 240.160993
F 8.505995 66.887188 0.046662
F 8.353600 66.887188 21.875238
F 8.201205 66.887188 43.703813
F 8.048810 66.887188 65.532388
F 7.896416 66.887188 87.360964
F 7.744021 66.887188 109.189539
F 7.591626 66.887188 131.018115
F 7.439232 66.887188 152.846690
F 7.286837 66.887188 174.675265
F 7.134442 66.887188 196.503841
F 6.982048 66.887188 218.332417
F 6.829653 66.887188 240.160993
F 35.240446 20.580673 0.233307
F 35.088051 20.580673 22.061883
F 34.935657 20.580673 43.890458
F 34.783262 20.580673 65.719033
F 34.630867 20.580673 87.547609
F 34.478473 20.580673 109.376184
F 34.326078 20.580673 131.204760
F 34.173683 20.580673 153.033335
F 34.021289 20.580673 174.861910
F 33.868894 20.580673 196.690486
F 33.716499 20.580673 218.519061
F 33.564104 20.580673 240.347637
F 35.240446 43.733930 0.233307
F 35.088051 43.733930 22.061883
F 34.935657 43.733930 43.890458
F 34.783262 43.733930 65.719033
F 34.630867 43.733930 87.547609
F 34.478473 43.733930 109.376184
F 34.326078 43.733930 131.204760
F 34.173683 43.733930 153.033335
F 34.021289 43.733930 174.861910
F 33.868894 43.733930 196.690486
F 33.716499 43.733930 218.519061
F 33.564104 43.733930 240.347637
F 35.240446 66.887188 0.233307
F 35.088051 66.887188 22.061883
F 34.935657 66.887188 43.890458
F 34.783262 66.887188 65.719033
F 34.630867 66.887188 87.547609
F 34.478473 66.887188 109.376184
F 34.326078 66.887188 131.204760
F 34.173683 66.887188 153.033335
F 34.021289 66.887188 174.861910
F 33.868894 66.887188 196.690486
F 33.716499 66.887188 218.519061
F 33.564104 66.887188 240.347637
F 61.974898 20.580673 0.419952
F 61.822504 20.580673 22.248528
F 61.670109 20.580673 44.077103
F 61.517714 20.580673 65.905678
F 61.365320 20.580673 87.734254
F 61.212925 20.580673 109.562829
F 61.060530 20.580673 131.391405
F 60.908136 20.580673 153.219980
F 60.755741 20.580673 175.048555
F 60.603346 20.580673 196.877131
F 60.450952 20.580673 218.705706
F 60.298557 20.580673 240.534282
F 61.974898 43.733930 0.419952
F 61.822504 43.733930 22.248528
F 61.670109 43.733930 44.077103
F 61.517714 43.733930 65.905678
F 61.365320 43.733930 87.734254
F 61.212925 43.733930 109.562829
F 61.060530 43.733930 131.391405
F 60.908136 43.733930 153.219980
F 60.755741 43.733930 175.048555
F 60.603346 43.733930 196.877131
F 60.450952 43.733930 218.705706
F 60.298557 43.733930 240.534282
F 61.974898 66.887188 0.419952
F 61.822504 66.887188 22.248528
F 61.670109 66.887188 44.077103
F 61.517714 66.887188 65.905678
F 61.365320 66.887188 87.734254
F 61.212925 66.887188 109.562829
F 61.060530 66.887188 131.391405
F 60.908136 66.887188 153.219980
F 60.755741 66.887188 175.048555
F 60.603346 66.887188 196.877131
F 60.450952 66.887188 218.705706
F 60.298557 66.887188 240.534282
F 17.417480 5.145164 0.108876
F 17.265086 5.145164 21.937452
F 17.112691 5.145164 43.766027
F 16.960296 5.145164 65.594602
F 16.807902 5.145164 87.423178
F 16.655507 5.145164 109.251753
F 16.503112 5.145164 131.080328
F 16.350718 5.145164 152.908904
F 16.198323 5.145164 174.737479
F 16.045928 5.145164 196.566055
F 15.893534 5.145164 218.394630
F 15.741139 5.145164 240.223205
F 17.417480 28.298421 0.108876
F 17.265086 28.298421 21.937452
F 17.112691 28.298421 43.766027
F 16.960296 28.298421 65.594602
F 16.807902 28.298421 87.423178
F 16.655507 28.298421 109.251753
F 16.503112 28.298421 131.080328
F 16.350718 28.298421 152.908904
F 16.198323 28.298421 174.737479
F 16.045928 28.298421 196.566055
F 15.893534 28.298421 218.394630
F 15.741139 28.298421 240.223205
F 17.417480 51.451679 0.108876
F 17.265086 51.451679 21.937452
F 17.112691 51.451679 43.766027
F 16.960296 51.451679 65.594602
F 16.807902 51.451679 87.423178
F 16.655507 51.451679 109.251753
F 16.503112 51.451679 131.080328
F 16.350718 51.451679 152.908904
F 16.198323 51.451679 174.737479
F 16.045928 51.451679 196.566055
F 15.893534 51.451679 218.394630
F 15.741139 51.451679 240.223205
F 44.151932 5.145164 0.295521
F 43.999537 5.145164 22.124097
F 43.847142 5.145164 43.952672
F 43.694748 5.145164 65.781247
F 43.542353 5.145164 87.609823
F 43.389958 5.145164 109.438398
F 43.237564 5.145164 131.266973
F 43.085169 5.145164 153.095549
F 42.932774 5.145164 174.924124
F 42.780380 5.145164 196.752700
F 42.627985 5.145164 218.581275
F 42.475590 5.145164 240.409850
F 44.151932 28.298421 0.295521
F 43.999537 28.298421 22.124097
F 43.847142 28.298421 43.952672
F 43.694748 28.298421 65.781247
F 43.542353 28.298421 87.609823
F 43.389958 28.298421 109.438398
F 43.237564 28.298421 131.266973
F 43.085169 28.298421 153.095549
F 42.932774 28.298421 174.924124
F 42.780380 28.298421 196.752700
F 42.627985 28.298421 218.581275
F 42.475590 28.298421 240.409850
F 44.151932 51.451679 0.295521
F 43.999537 51.451679 22.124097
F 43.847142 51.451679 43.952672
F 43.694748 51.451679 65.781247
F 43.542353 51.451679 87.609823
F 43.389958 51.451679 109.438398
F 43.237564 51.451679 131.266973
F 43.085169 51.451679 153.095549
F 42.932774 51.451679 174.924124
F 42.780380 51.451679 196.752700
F 42.627985 51.451679 218.581275
F 42.475590 51.451679 240.409850
F 17.417480 12.862916 0.108875
F 17.265086 12.862916 21.937451
F 17.112691 12.862916 43.766026
F 16.960296 12.862916 65.594601
F 16.807902 12.862916 87.423177
F 16.655507 12.862916 109.251752
F 16.503112 12.862916 131.080328
F 16.350718 12.862916 152.908903
F 16.198323 12.862916 174.737478
F 16.045928 12.862916 196.566054
F 15.893534 12.862916 218.394629
F 15.741139 12.862916 240.223205
F 17.417480 36.016174 0.108875
F 17.265086 36.016174 21.937451
F 17.112691 36.016174 43.766026
F 16.960296 36.016174 65.594601
F 16.807902 36.016174 87.423177
F 16.655507 36.016174 109.251752
F 16.503112 36.016174 131.080328
F 16.350718 36.016174 152.908903
F 16.198323 36.016174 174.737478
F 16.045928 36.016174 196.566054
F 15.893534 36.016174 218.394629
F 15.741139 36.016174 240.223205
F 17.417480 59.169431 0.108875
F 17.265086 59.169431 21.937451
F 17.112691 59.169431 43.766026
F 16.960296 59.169431 65.594601
F 16.807902 59.169431 87.423177
F 16.655507 59.169431 109.251752
F 16.503112 59.169431 131.080328
F 16.350718 59.169431 152.908903
F 16.198323 59.169431 174.737478
F 16.045928 59.169431 196.566054
F 15.893534 59.169431 218.394629
F 15.741139 59.169431 240.223205
F 44.151932 12.862916 0.295520
F 43.999537 12.862916 22.124096
F 43.847142 12.862916 43.952671
F 43.694748 12.862916 65.781246
F 43.542353 12.862916 87.609822
F 43.389958 12.862916 109.438397
F 43.237564 12.862916 131.266973
F 43.085169 12.862916 153.095548
F 42.932774 12.862916 174.924123
F 42.780380 12.862916 196.752699
F 42.627985 12.862916 218.581274
F 42.475590 12.862916 240.409850
F 44.151932 36.016174 0.295520
F 43.999537 36.016174 22.124096
F 43.847142 36.016174 43.952671
F 43.694748 36.016174 65.781246
F 43.542353 36.016174 87.609822
F 43.389958 36.016174 109.438397
F 43.237564 36.016174 131.266973
F 43.085169 36.016174 153.095548
F 42.932774 36.016174 174.924123
F 42.780380 36.016174 196.752699
F 42.627985 36.016174 218.581274
F 42.475590 36.016174 240.409850
F 44.151932 59.169431 0.295520
F 43.999537 59.169431 22.124096
F 43.847142 59.169431 43.952671
F 43.694748 59.169431 65.781246
F 43.542353 59.169431 87.609822
F 43.389958 59.169431 109.438397
F 43.237564 59.169431 131.266973
F 43.085169 59.169431 153.095548
F 42.932774 59.169431 174.924123
F 42.780380 59.169431 196.752699
F 42.627985 59.169431 218.581274
F 42.475590 59.169431 240.409850
F 17.417480 20.580671 0.108876
F 17.265086 20.580671 21.937451
F 17.112691 20.580671 43.766027
F 16.960296 20.580671 65.594602
F 16.807902 20.580671 87.423177
F 16.655507 20.580671 109.251753
F 16.503112 20.580671 131.080328
F 16.350718 20.580671 152.908904
F 16.198323 20.580671 174.737479
F 16.045928 20.580671 196.566054
F 15.893534 20.580671 218.394630
F 15.741139 20.580671 240.223205
F 17.417480 43.733929 0.108876
F 17.265086 43.733929 21.937451
F 17.112691 43.733929 43.766027
F 16.960296 43.733929 65.594602
F 16.807902 43.733929 87.423177
F 16.655507 43.733929 109.251753
F 16.503112 43.733929 131.080328
F 16.350718 43.733929 152.908904
F 16.198323 43.733929 174.737479
F 16.045928 43.733929 196.566054
F 15.893534 43.733929 218.394630
F 15.741139 43.733929 240.223205
F 17.417480 66.887186 0.108876
F 17.265086 66.887186 21.937451
F 17.112691 66.887186 43.766027
F 16.960296 66.887186 65.594602
F 16.807902 66.887186 87.423177
F 16.655507 66.887186 109.251753
F 16.503112 66.887186 131.080328
F 16.350718 66.887186 152.908904
F 16.198323 66.887186 174.737479
F 16.045928 66.887186 196.566054
F 15.893534 66.887186 218.394630
F 15.741139 66.887186 240.223205
F 44.151932 20.580671 0.295521
F 43.999537 20.580671 22.124096
F 43.847142 20.580671 43.952672
F 43.694748 20.580671 65.781247
F 43.542353 20.580671 87.609822
F 43.389958 20.580671 109.438398
F 43.237564 20.580671 131.266973
F 43.085169 20.580671 153.095549
F 42.932774 20.580671 174.924124
F 42.780380 20.580671 196.752699
F 42.627985 20.580671 218.581275
F 42.475590 20.580671 240.409850
F 44.151932 43.733929 0.295521
F 43.999537 43.733929 22.124096
F 43.847142 43.733929 43.952672
F 43.694748 43.733929 65.781247
F 43.542353 43.733929 87.609822
F 43.389958 43.733929 109.438398
F 43.237564 43.733929 131.266973
F 43.085169 43.733929 153.095549
F 42.932774 43.733929 174.924124
F 42.780380 43.733929 196.752699
F 42.627985 43.733929 218.581275
F 42.475590 43.733929 240.409850
F 44.151932 66.887186 0.295521
F 43.999537 66.887186 22.124096
F 43.847142 66.887186 43.952672
F 43.694748 66.887186 65.781247
F 43.542353 66.887186 87.609822
F 43.389958 66.887186 109.438398
F 43.237564 66.887186 131.266973
F 43.085169 66.887186 153.095549
F 42.932774 66.887186 174.924124
F 42.780380 66.887186 196.752699
F 42.627985 66.887186 218.581275
F 42.475590 66.887186 240.409850
F 26.328968 5.145165 0.171092
F 26.176573 5.145165 21.999668
F 26.024179 5.145165 43.828243
F 25.871784 5.145165 65.656819
F 25.719389 5.145165 87.485394
F 25.566995 5.145165 109.313969
F 25.414600 5.145165 131.142545
F 25.262205 5.145165 152.971120
F 25.109811 5.145165 174.799696
F 24.957416 5.145165 196.628271
F 24.805021 5.145165 218.456846
F 24.652627 5.145165 240.285422
F 26.328968 28.298423 0.171092
F 26.176573 28.298423 21.999668
F 26.024179 28.298423 43.828243
F 25.871784 28.298423 65.656819
F 25.719389 28.298423 87.485394
F 25.566995 28.298423 109.313969
F 25.414600 28.298423 131.142545
F 25.262205 28.298423 152.971120
F 25.109811 28.298423 174.799696
F 24.957416 28.298423 196.628271
F 24.805021 28.298423 218.456846
F 24.652627 28.298423 240.285422
F 26.328968 51.451680 0.171092
F 26.176573 51.451680 21.999668
F 26.024179 51.451680 43.828243
F 25.871784 51.451680 65.656819
F 25.719389 51.451680 87.485394
F 25.566995 51.451680 109.313969
F 25.414600 51.451680 131.142545
F 25.262205 51.451680 152.971120
F 25.109811 51.451680 174.799696
F 24.957416 51.451680 196.628271
F 24.805021 51.451680 218.456846
F 24.652627 51.451680 240.285422
F 53.063420 5.145165 0.357737
F 52.911025 5.145165 22.186313
F 52.758630 5.145165 44.014888
F 52.606236 5.145165 65.843464
F 52.453841 5.145165 87.672039
F 52.301446 5.145165 109.500614
F 52.149052 5.145165 131.329190
F 51.996657 5.145165 153.157765
F 51.844262 5.145165 174.986341
F 51.691868 5.145165 196.814916
F 51.539473 5.145165 218.643491
F 51.387078 5.145165 240.472067
F 53.063420 28.298423 0.357737
F 52.911025 28.298423 22.186313
F 52.758630 28.298423 44.014888
F 52.606236 28.298423 65.843464
F 52.453841 28.298423 87.672039
F 52.301446 28.298423 109.500614
F 52.149052 28.298423 131.329190
F 51.996657 28.298423 153.157765
F 51.844262 28.298423 174.986341
F 51.691868 28.298423 196.814916
F 51.539473 28.298423 218.643491
F 51.387078 28.298423 240.472067
F 53.063420 51.451680 0.357737
F 52.911025 51.451680 22.186313
F 52.758630 51.451680 44.014888
F 52.606236 51.451680 65.843464
F 52.453841 51.451680 87.672039
F 52.301446 51.451680 109.500614
F 52.149052 51.451680 131.329190
F 51.996657 51.451680 153.157765
F 51.844262 51.451680 174.986341
F 51.691868 51.451680 196.814916
F 51.539473 51.451680 218.643491
F 51.387078 51.451680 240.472067
F 26.328968 12.862917 0.171091
F 26.176573 12.862917 21.999667
F 26.024179 12.862917 43.828242
F 25.871784 12.862917 65.656818
F 25.719389 12.862917 87.485393
F 25.566995 12.862917 109.313968
F 25.414600 12.862917 131.142544
F 25.262205 12.862917 152.971119
F 25.109811 12.862917 174.799695
F 24.957416 12.862917 196.628270
F 24.805021 12.862917 218.456845
F 24.652627 12.862917 240.285421
F 26.328968 36.016175 0.171091
F 26.176573 36.016175 21.999667
F 26.024179 36.016175 43.828242
F 25.871784 36.016175 65.656818
F 25.719389 36.016175 87.485393
F 25.566995 36.016175 109.313968
F 25.414600 36.016175 131.142544
F 25.262205 36.016175 152.971119
F 25.109811 36.016175 174.799695
F 24.957416 36.016175 196.628270
F 24.805021 36.016175 218.456845
F 24.652627 36.016175 240.285421
F 26.328968 59.169432 0.171091
F 26.176573 59.169432 21.999667
F 26.024179 59.169432 43.828242
F 25.871784 59.169432 65.656818
F 25.719389 59.169432 87.485393
F 25.566995 59.169432 109.313968
F 25.414600 59.169432 131.142544
F 25.262205 59.169432 152.971119
F 25.109811 59.169432 174.799695
F 24.957416 59.169432 196.628270
F 24.805021 59.169432 218.456845
F 24.652627 59.169432 240.285421
F 53.063420 12.862917 0.357736
F 52.911025 12.862917 22.186312
F 52.758630 12.862917 44.014887
F 52.606236 12.862917 65.843463
F 52.453841 12.862917 87.672038
F 52.301446 12.862917 109.500613
F 52.149052 12.862917 131.329189
F 51.996657 12.862917 153.157764
F 51.844262 12.862917 174.986340
F 51.691868 12.862917 196.814915
F 51.539473 12.862917 218.643490
F 51.387078 12.862917 240.472066
F 53.063420 36.016175 0.357736
F 52.911025 36.016175 22.186312
F 52.758630 36.016175 44.014887
F 52.606236 36.016175 65.843463
F 52.453841 36.016175 87.672038
F 52.301446 36.016175 109.500613
F 52.149052 36.016175 131.329189
F 51.996657 36.016175 153.157764
F 51.844262 36.016175 174.986340
F 51.691868 36.016175 196.814915
F 51.539473 36.016175 218.643490
F 51.387078 36.016175 240.472066
F 53.063420 59.169432 0.357736
F 52.911025 59.169432 22.186312
F 52.758630 59.169432 44.014887
F 52.606236 59.169432 65.843463
F 52.453841 59.169432 87.672038
F 52.301446 59.169432 109.500613
F 52.149052 59.169432 131.329189
F 51.996657 59.169432 153.157764
F 51.844262 59.169432 174.986340
F 51.691868 59.169432 196.814915
F 51.539473 59.169432 218.643490
F 51.387078 59.169432 240.472066
F 26.328968 20.580673 0.171092
F 26.176573 20.580673 21.999668
F 26.024179 20.580673 43.828243
F 25.871784 20.580673 65.656818
F 25.719389 20.580673 87.485394
F 25.566995 20.580673 109.313969
F 25.414600 20.580673 131.142545
F 25.262205 20.580673 152.971120
F 25.109811 20.580673 174.799695
F 24.957416 20.580673 196.628271
F 24.805021 20.580673 218.456846
F 24.652627 20.580673 240.285422
F 26.328968 43.733930 0.171092
F 26.176573 43.733930 21.999668
F 26.024179 43.733930 43.828243
F 25.871784 43.733930 65.656818
F 25.719389 43.733930 87.485394
F 25.566995 43.733930 109.313969
F 25.414600 43.733930 131.142545
F 25.262205 43.733930 152.971120
F 25.109811 43.733930 174.799695
F 24.957416 43.733930 196.628271
F 24.805021 43.733930 218.456846
F 24.652627 43.733930 240.285422
F 26.328968 66.887188 0.171092
F 26.176573 66.887188 21.999668
F 26.024179 66.887188 43.828243
F 25.871784 66.887188 65.656818
F 25.719389 66.887188 87.485394
F 25.566995 66.887188 109.313969
F 25.414600 66.887188 131.142545
F 25.262205 66.887188 152.971120
F 25.109811 66.887188 174.799695
F 24.957416 66.887188 196.628271
F 24.805021 66.887188 218.456846
F 24.652627 66.887188 240.285422
F 53.063420 20.580673 0.357737
F 52.911025 20.580673 22.186313
F 52.758630 20.580673 44.014888
F 52.606236 20.580673 65.843463
F 52.453841 20.580673 87.672039
F 52.301446 20.580673 109.500614
F 52.149052 20.580673 131.329190
F 51.996657 20.580673 153.157765
F 51.844262 20.580673 174.986340
F 51.691868 20.580673 196.814916
F 51.539473 20.580673 218.643491
F 51.387078 20.580673 240.472067
F 53.063420 43.733930 0.357737
F 52.911025 43.733930 22.186313
F 52.758630 43.733930 44.014888
F 52.606236 43.733930 65.843463
F 52.453841 43.733930 87.672039
F 52.301446 43.733930 109.500614
F 52.149052 43.733930 131.329190
F 51.996657 43.733930 153.157765
F 51.844262 43.733930 174.986340
F 51.691868 43.733930 196.814916
F 51.539473 43.733930 218.643491
F 51.387078 43.733930 240.472067
F 53.063420 66.887188 0.357737
F 52.911025 66.887188 22.186313
F 52.758630 66.887188 44.014888
F 52.606236 66.887188 65.843463
F 52.453841 66.887188 87.672039
F 52.301446 66.887188 109.500614
F 52.149052 66.887188 131.329190
F 51.996657 66.887188 153.157765
F 51.844262 66.887188 174.986340
F 51.691868 66.887188 196.814916
F 51.539473 66.887188 218.643491
F 51.387078 66.887188 240.472067
F 8.486958 5.145165 2.775234
F 8.334563 5.145165 24.603809
F 8.182169 5.145165 46.432384
F 8.029774 5.145165 68.260960
F 7.877379 5.145165 90.089535
F 7.724985 5.145165 111.918110
F 7.572590 5.145165 133.746686
F 7.420195 5.145165 155.575261
F 7.267801 5.145165 177.403837
F 7.115406 5.145165 199.232412
F 6.963011 5.145165 221.060987
F 6.810617 5.145165 242.889563
F 8.486958 28.298423 2.775234
F 8.334563 28.298423 24.603809
F 8.182169 28.298423 46.432384
F 8.029774 28.298423 68.260960
F 7.877379 28.298423 90.089535
F 7.724985 28.298423 111.918110
F 7.572590 28.298423 133.746686
F 7.420195 28.298423 155.575261
F 7.267801 28.298423 177.403837
F 7.115406 28.298423 199.232412
F 6.963011 28.298423 221.060987
F 6.810617 28.298423 242.889563
F 8.486958 51.451680 2.775234
F 8.334563 51.451680 24.603809
F 8.182169 51.451680 46.432384
F 8.029774 51.451680 68.260960
F 7.877379 51.451680 90.089535
F 7.724985 51.451680 111.918110
F 7.572590 51.451680 133.746686
F 7.420195 51.451680 155.575261
F 7.267801 51.451680 177.403837
F 7.115406 51.451680 199.232412
F 6.963011 51.451680 221.060987
F 6.810617 51.451680 242.889563
F 35.221410 5.145165 2.961878
F 35.069015 5.145165 24.790453
F 34.916620 5.145165 46.619029
F 34.764226 5.145165 68.447605
F 34.611831 5.145165 90.276180
F 34.459436 5.145165 112.104755
F 34.307042 5.145165 133.933331
F 34.154647 5.145165 155.761906
F 34.002252 5.145165 177.590482
F 33.849858 5.145165 199.419057
F 33.697463 5.145165 221.247632
F 33.545068 5.145165 243.076208
F 35.221410 28.298423 2.961878
F 35.069015 28.298423 24.790453
F 34.916620 28.298423 46.619029
F 34.764226 28.298423 68.447605
F 34.611831 28.298423 90.276180
F 34.459436 28.298423 112.104755
F 34.307042 28.298423 133.933331
F 34.154647 28.298423 155.761906
F 34.002252 28.298423 177.590482
F 33.849858 28.298423 199.419057
F 33.697463 28.298423 221.247632
F 33.545068 28.298423 243.076208
F 35.221410 51.451680 2.961878
F 35.069015 51.451680 24.790453
F 34.916620 51.451680 46.619029
F 34.764226 51.451680 68.447605
F 34.611831 51.451680 90.276180
F 34.459436 51.451680 112.104755
F 34.307042 51.451680 133.933331
F 34.154647 51.451680 155.761906
F 34.002252 51.451680 177.590482
F 33.849858 51.451680 199.419057
F 33.697463 51.451680 221.247632
F 33.545068 51.451680 243.076208
F 61.955861 5.145165 3.148523
F 61.803466 5.145165 24.977098
F 61.651072 5.145165 46.805673
F 61.498677 5.145165 68.634249
F 61.346282 5.145165 90.462824
F 61.193888 5.145165 112.291399
F 61.041493 5.145165 134.119975
F 60.889098 5.145165 155.948550
F 60.736704 5.145165 177.777126
F 60.584309 5.145165 199.605702
F 60.431914 5.145165 221.434277
F 60.279520 5.145165 243.262853
F 61.955861 28.298423 3.148523
F 61.803466 28.298423 24.977098
F 61.651072 28.298423 46.805673
F 61.498677 28.298423 68.634249
F 61.346282 28.298423 90.462824
F 61.193888 28.298423 112.291399
F 61.041493 28.298423 134.119975
F 60.889098 28.298423 155.948550
F 60.736704 28.298423 177.777126
F 60.584309 28.298423 199.605702
F 60.431914 28.298423 221.434277
F 60.279520 28.298423 243.262853
F 61.955861 51.451680 3.148523
F 61.803466 51.451680 24.977098
F 61.651072 51.451680 46.805673
F 61.498677 51.451680 68.634249
F 61.346282 51.451680 90.462824
F 61.193888 51.451680 112.291399
F 61.041493 51.451680 134.119975
F 60.889098 51.451680 155.948550
F 60.736704 51.451680 177.777126
F 60.584309 51.451680 199.605702
F 60.431914 51.451680 221.434277
F 60.279520 51.451680 243.262853
F 8.486958 12.862917 2.775234
F 8.334563 12.862917 24.603810
F 8.182169 12.862917 46.432385
F 8.029774 12.862917 68.260961
F 7.877379 12.862917 90.089536
F 7.724985 12.862917 111.918111
F 7.572590 12.862917 133.746687
F 7.420195 12.862917 155.575262
F 7.267801 12.862917 177.403838
F 7.115406 12.862917 199.232413
F 6.963011 12.862917 221.060988
F 6.810617 12.862917 242.889564
F 8.486958 36.016175 2.775234
F 8.334563 36.016175 24.603810
F 8.182169 36.016175 46.432385
F 8.029774 36.016175 68.260961
F 7.877379 36.016175 90.089536
F 7.724985 36.016175 111.918111
F 7.572590 36.016175 133.746687
F 7.420195 36.016175 155.575262
F 7.267801 36.016175 177.403838
F 7.115406 36.016175 199.232413
F 6.963011 36.016175 221.060988
F 6.810617 36.016175 242.889564
F 8.486958 59.169432 2.775234
F 8.334563 59.169432 24.603810
F 8.182169 59.169432 46.432385
F 8.029774 59.169432 68.260961
F 7.877379 59.169432 90.089536
F 7.724985 59.169432 111.918111
F 7.572590 59.169432 133.746687
F 7.420195 59.169432 155.575262
F 7.267801 59.169432 177.403838
F 7.115406 59.169432 199.232413
F 6.963011 59.169432 221.060988
F 6.810617 59.169432 242.889564
F 35.221410 12.862917 2.961878
F 35.069015 12.862917 24.790454
F 34.916620 12.862917 46.619030
F 34.764226 12.862917 68.447606
F 34.611831 12.862917 90.276181
F 34.459436 12.862917 112.104756
F 34.307042 12.862917 133.933332
F 34.154647 12.862917 155.761907
F 34.002252 12.862917 177.590483
F 33.849858 12.862917 199.419058
F 33.697463 12.862917 221.247633
F 33.545068 12.862917 243.076209
F 35.221410 36.016175 2.961878
F 35.069015 36.016175 24.790454
F 34.916620 36.016175 46.619030
F 34.764226 36.016175 68.447606
F 34.611831 36.016175 90.276181
F 34.459436 36.016175 112.104756
F 34.307042 36.016175 133.933332
F 34.154647 36.016175 155.761907
F 34.002252 36.016175 177.590483
F 33.849858 36.016175 199.419058
F 33.697463 36.016175 221.247633
F 33.545068 36.016175 243.076209
F 35.221410 59.169432 2.961878
F 35.069015 59.169432 24.790454
F 34.916620 59.169432 46.619030
F 34.764226 59.169432 68.447606
F 34.611831 59.169432 90.276181
F 34.459436 59.169432 112.104756
F 34.307042 59.169432 133.933332
F 34.154647 59.169432 155.761907
F 34.002252 59.169432 177.590483
F 33.849858 59.169432 199.419058
F 33.697463 59.169432 221.247633
F 33.545068 59.169432 243.076209
F 61.955861 12.862917 3.148523
F 61.803466 12.862917 24.977099
F 61.651072 12.862917 46.805674
F 61.498677 12.862917 68.634250
F 61.346282 12.862917 90.462825
F 61.193888 12.862917 112.291400
F 61.041493 12.862917 134.119976
F 60.889098 12.862917 155.948551
F 60.736704 12.862917 177.777127
F 60.584309 12.862917 199.605703
F 60.431914 12.862917 221.434278
F 60.279520 12.862917 243.262854
F 61.955861 36.016175 3.148523
F 61.803466 36.016175 24.977099
F 61.651072 36.016175 46.805674
F 61.498677 36.016175 68.634250
F 61.346282 36.016175 90.462825
F 61.193888 36.016175 112.291400
F 61.041493 36.016175 134.119976
F 60.889098 36.016175 155.948551
F 60.736704 36.016175 177.777127
F 60.584309 36.016175 199.605703
F 60.431914 36.016175 221.434278
F 60.279520 36.016175 243.262854
F 61.955861 59.169432 3.148523
F 61.803466 59.169432 24.977099
F 61.651072 59.169432 46.805674
F 61.498677 59.169432 68.634250
F 61.346282 59.169432 90.462825
F 61.193888 59.169432 112.291400
F 61.041493 59.169432 134.119976
F 60.889098 59.169432 155.948551
F 60.736704 59.169432 177.777127
F 60.584309 59.169432 199.605703
F 60.431914 59.169432 221.434278
F 60.279520 59.169432 243.262854
F 8.486958 20.580673 2.775234
F 8.334563 20.580673 24.603809
F 8.182169 20.580673 46.432385
F 8.029774 20.580673 68.260960
F 7.877379 20.580673 90.089535
F 7.724985 20.580673 111.918111
F 7.572590 20.580673 133.746686
F 7.420195 20.580673 155.575262
F 7.267801 20.580673 177.403837
F 7.115406 20.580673 199.232412
F 6.963011 20.580673 221.060988
F 6.810617 20.580673 242.889563
F 8.486958 43.733930 2.775234
F 8.334563 43.733930 24.603809
F 8.182169 43.733930 46.432385
F 8.029774 43.733930 68.260960
F 7.877379 43.733930 90.089535
F 7.724985 43.733930 111.918111
F 7.572590 43.733930 133.746686
F 7.420195 43.733930 155.575262
F 7.267801 43.733930 177.403837
F 7.115406 43.733930 199.232412
F 6.963011 43.733930 221.060988
F 6.810617 43.733930 242.889563
F 8.486958 66.887188 2.775234
F 8.334563 66.887188 24.603809
F 8.182169 66.887188 46.432385
F 8.029774 66.887188 68.260960
F 7.877379 66.887188 90.089535
F 7.724985 66.887188 111.918111
F 7.572590 66.887188 133.746686
F 7.420195 66.887188 155.575262
F 7.267801 66.887188 177.403837
F 7.115406 66.887188 199.232412
F 6.963011 66.887188 221.060988
F 6.810617 66.887188 242.889563
F 35.221410 20.580673 2.961878
F 35.069015 20.580673 24.790453
F 34.916620 20.580673 46.619030
F 34.764226 20.580673 68.447605
F 34.611831 20.580673 90.276180
F 34.459436 20.580673 112.104756
F 34.307042 20.580673 133.933331
F 34.154647 20.580673 155.761907
F 34.002252 20.580673 177.590482
F 33.849858 20.580673 199.419057
F 33.697463 20.580673 221.247633
F 33.545068 20.580673 243.076208
F 35.221410 43.733930 2.961878
F 35.069015 43.733930 24.790453
F 34.916620 43.733930 46.619030
F 34.764226 43.733930 68.447605
F 34.611831 43.733930 90.276180
F 34.459436 43.733930 112.104756
F 34.307042 43.733930 133.933331
F 34.154647 43.733930 155.761907
F 34.002252 43.733930 177.590482
F 33.849858 43.733930 199.419057
F 33.697463 43.733930 221.247633
F 33.545068 43.733930 243.076208
F 35.221410 66.887188 2.961878
F 35.069015 66.887188 24.790453
F 34.916620 66.887188 46.619030
F 34.764226 66.887188 68.447605
F 34.611831 66.887188 90.276180
F 34.459436 66.887188 112.104756
F 34.307042 66.887188 133.933331
F 34.154647 66.887188 155.761907
F 34.002252 66.887188 177.590482
F 33.849858 66.887188 199.419057
F 33.697463 66.887188 221.247633
F 33.545068 66.887188 243.076208
F 61.955861 20.580673 3.148523
F 61.803466 20.580673 24.977098
F 61.651072 20.580673 46.805674
F 61.498677 20.580673 68.634249
F 61.346282 20.580673 90.462824
F 61.193888 20.580673 112.291400
F 61.041493 20.580673 134.119975
F 60.889098 20.580673 155.948551
F 60.736704 20.580673 177.777126
F 60.584309 20.580673 199.605702
F 60.431914 20.580673 221.434278
F 60.279520 20.580673 243.262853
F 61.955861 43.733930 3.148523
F 61.803466 43.733930 24.977098
F 61.651072 43.733930 46.805674
F 61.498677 43.733930 68.634249
F 61.346282 43.733930 90.462824
F 61.193888 43.733930 112.291400
F 61.041493 43.733930 134.119975
F 60.889098 43.733930 155.948551
F 60.736704 43.733930 177.777126
F 60.584309 43.733930 199.605702
F 60.431914 43.733930 221.434278
F 60.279520 43.733930 243.262853
F 61.955861 66.887188 3.148523
F 61.803466 66.887188 24.977098
F 61.651072 66.887188 46.805674
F 61.498677 66.887188 68.634249
F 61.346282 66.887188 90.462824
F 61.193888 66.887188 112.291400
F 61.041493 66.887188 134.119975
F 60.889098 66.887188 155.948551
F 60.736704 66.887188 177.777126
F 60.584309 66.887188 199.605702
F 60.431914 66.887188 221.434278
F 60.279520 66.887188 243.262853
F 17.398443 5.145164 2.837450
F 17.246048 5.145164 24.666025
F 17.093654 5.145164 46.494600
F 16.941259 5.145164 68.323176
F 16.788864 5.145164 90.151751
F 16.636470 5.145164 111.980327
F 16.484075 5.145164 133.808902
F 16.331680 5.145164 155.637477
F 16.179286 5.145164 177.466053
F 16.026891 5.145164 199.294628
F 15.874496 5.145164 221.123203
F 15.722102 5.145164 242.951779
F 17.398443 28.298422 2.837450
F 17.246048 28.298422 24.666025
F 17.093654 28.298422 46.494600
F 16.941259 28.298422 68.323176
F 16.788864 28.298422 90.151751
F 16.636470 28.298422 111.980327
F 16.484075 28.298422 133.808902
F 16.331680 28.298422 155.637477
F 16.179286 28.298422 177.466053
F 16.026891 28.298422 199.294628
F 15.874496 28.298422 221.123203
F 15.722102 28.298422 242.951779
F 17.398443 51.451679 2.837450
F 17.246048 51.451679 24.666025
F 17.093654 51.451679 46.494600
F 16.941259 51.451679 68.323176
F 16.788864 51.451679 90.151751
F 16.636470 51.451679 111.980327
F 16.484075 51.451679 133.808902
F 16.331680 51.451679 155.637477
F 16.179286 51.451679 177.466053
F 16.026891 51.451679 199.294628
F 15.874496 51.451679 221.123203
F 15.722102 51.451679 242.951779
F 44.132894 5.145164 3.024094
F 43.980500 5.145164 24.852669
F 43.828105 5.145164 46.681244
F 43.675710 5.145164 68.509820
F 43.523316 5.145164 90.338396
F 43.370921 5.145164 112.166972
F 43.218526 5.145164 133.995547
F 43.066132 5.145164 155.824122
F 42.913737 5.145164 177.652698
F 42.761342 5.145164 199.481273
F 42.608948 5.145164 221.309848
F 42.456553 5.145164 243.138424
F 44.132894 28.298422 3.024094
F 43.980500 28.298422 24.852669
F 43.828105 28.298422 46.681244
F 43.675710 28.298422 68.509820
F 43.523316 28.298422 90.338396
F 43.370921 28.298422 112.166972
F 43.218526 28.298422 133.995547
F 43.066132 28.298422 155.824122
F 42.913737 28.298422 177.652698
F 42.761342 28.298422 199.481273
F 42.608948 28.298422 221.309848
F 42.456553 28.298422 243.138424
F 44.132894 51.451679 3.024094
F 43.980500 51.451679 24.852669
F 43.828105 51.451679 46.681244
F 43.675710 51.451679 68.509820
F 43.523316 51.451679 90.338396
F 43.370921 51.451679 112.166972
F 43.218526 51.451679 133.995547
F 43.066132 51.451679 155.824122
F 42.913737 51.451679 177.652698
F 42.761342 51.451679 199.481273
F 42.608948 51.451679 221.309848
F 42.456553 51.451679 243.138424
F 17.398443 12.862917 2.837450
F 17.246048 12.862917 24.666026
F 17.093654 12.862917 46.494601
F 16.941259 12.862917 68.323177
F 16.788864 12.862917 90.151752
F 16.636470 12.862917 111.980327
F 16.484075 12.862917 133.808903
F 16.331680 12.862917 155.637478
F 16.179286 12.862917 177.466054
F 16.026891 12.862917 199.294629
F 15.874496 12.862917 221.123204
F 15.722102 12.862917 242.951780
F 17.398443 36.016174 2.837450
F 17.246048 36.016174 24.666026
F 17.093654 36.016174 46.494601
F 16.941259 36.016174 68.323177
F 16.788864 36.016174 90.151752
F 16.636470 36.016174 111.980327
F 16.484075 36.016174 133.808903
F 16.331680 36.016174 155.637478
F 16.179286 36.016174 177.466054
F 16.026891 36.016174 199.294629
F 15.874496 36.016174 221.123204
F 15.722102 36.016174 242.951780
F 17.398443 59.169432 2.837450
F 17.246048 59.169432 24.666026
F 17.093654 59.169432 46.494601
F 16.941259 59.169432 68.323177
F 16.788864 59.169432 90.151752
F 16.636470 59.169432 111.980327
F 16.484075 59.169432 133.808903
F 16.331680 59.169432 155.637478
F 16.179286 59.169432 177.466054
F 16.026891 59.169432 199.294629
F 15.874496 59.169432 221.123204
F 15.722102 59.169432 242.951780
F 44.132894 12.862917 3.024094
F 43.980500 12.862917 24.852670
F 43.828105 12.862917 46.681245
F 43.675710 12.862917 68.509821
F 43.523316 12.862917 90.338397
F 43.370921 12.862917 112.166972
F 43.218526 12.862917 133.995548
F 43.066132 12.862917 155.824123
F 42.913737 12.862917 177.652699
F 42.761342 12.862917 199.481274
F 42.608948 12.862917 221.309849
F 42.456553 12.862917 243.138425
F 44.132894 36.016174 3.024094
F 43.980500 36.016174 24.852670
F 43.828105 36.016174 46.681245
F 43.675710 36.016174 68.509821
F 43.523316 36.016174 90.338397
F 43.370921 36.016174 112.166972
F 43.218526 36.016174 133.995548
F 43.066132 36.016174 155.824123
F 42.913737 36.016174 177.652699
F 42.761342 36.016174 199.481274
F 42.608948 36.016174 221.309849
F 42.456553 36.016174 243.138425
F 44.132894 59.169432 3.024094
F 43.980500 59.169432 24.852670
F 43.828105 59.169432 46.681245
F 43.675710 59.169432 68.509821
F 43.523316 59.169432 90.338397
F 43.370921 59.169432 112.166972
F 43.218526 59.169432 133.995548
F 43.066132 59.169432 155.824123
F 42.913737 59.169432 177.652699
F 42.761342 59.169432 199.481274
F 42.608948 59.169432 221.309849
F 42.456553 59.169432 243.138425
F 17.398443 20.580672 2.837450
F 17.246048 20.580672 24.666025
F 17.093654 20.580672 46.494601
F 16.941259 20.580672 68.323176
F 16.788864 20.580672 90.151751
F 16.636470 20.580672 111.980327
F 16.484075 20.580672 133.808902
F 16.331680 20.580672 155.637478
F 16.179286 20.580672 177.466053
F 16.026891 20.580672 199.294628
F 15.874496 20.580672 221.123204
F 15.722102 20.580672 242.951779
F 17.398443 43.733929 2.837450
F 17.246048 43.733929 24.666025
F 17.093654 43.733929 46.494601
F 16.941259 43.733929 68.323176
F 16.788864 43.733929 90.151751
F 16.636470 43.733929 111.980327
F 16.484075 43.733929 133.808902
F 16.331680 43.733929 155.637478
F 16.179286 43.733929 177.466053
F 16.026891 43.733929 199.294628
F 15.874496 43.733929 221.123204
F 15.722102 43.733929 242.951779
F 17.398443 66.887187 2.837450
F 17.246048 66.887187 24.666025
F 17.093654 66.887187 46.494601
F 16.941259 66.887187 68.323176
F 16.788864 66.887187 90.151751
F 16.636470 66.887187 111.980327
F 16.484075 66.887187 133.808902
F 16.331680 66.887187 155.637478
F 16.179286 66.887187 177.466053
F 16.026891 66.887187 199.294628
F 15.874496 66.887187 221.123204
F 15.722102 66.887187 242.951779
F 44.132894 20.580672 3.024094
F 43.980500 20.580672 24.852669
F 43.828105 20.580672 46.681245
F 43.675710 20.580672 68.509820
F 43.523316 20.580672 90.338396
F 43.370921 20.580672 112.166972
F 43.218526 20.580672 133.995547
F 43.066132 20.580672 155.824123
F 42.913737 20.580672 177.652698
F 42.761342 20.580672 199.481273
F 42.608948 20.580672 221.309849
F 42.456553 20.580672 243.138424
F 44.132894 43.733929 3.024094
F 43.980500 43.733929 24.852669
F 43.828105 43.733929 46.681245
F 43.675710 43.733929 68.509820
F 43.523316 43.733929 90.338396
F 43.370921 43.733929 112.166972
F 43.218526 43.733929 133.995547
F 43.066132 43.733929 155.824123
F 42.913737 43.733929 177.652698
F 42.761342 43.733929 199.481273
F 42.608948 43.733929 221.309849
F 42.456553 43.733929 243.138424
F 44.132894 66.887187 3.024094
F 43.980500 66.887187 24.852669
F 43.828105 66.887187 46.681245
F 43.675710 66.887187 68.509820
F 43.523316 66.887187 90.338396
F 43.370921 66.887187 112.166972
F 43.218526 66.887187 133.995547
F 43.066132 66.887187 155.824123
F 42.913737 66.887187 177.652698
F 42.761342 66.887187 199.481273
F 42.608948 66.887187 221.309849
F 42.456553 66.887187 243.138424
F 26.309930 5.145165 2.899663
F 26.157535 5.145165 24.728239
F 26.005140 5.145165 46.556814
F 25.852746 5.145165 68.385390
F 25.700351 5.145165 90.213965
F 25.547956 5.145165 112.042540
F 25.395562 5.145165 133.871116
F 25.243167 5.145165 155.699691
F 25.090772 5.145165 177.528267
F 24.938378 5.145165 199.356842
F 24.785983 5.145165 221.185417
F 24.633588 5.145165 243.013993
F 26.309930 28.298423 2.899663
F 26.157535 28.298423 24.728239
F 26.005140 28.298423 46.556814
F 25.852746 28.298423 68.385390
F 25.700351 28.298423 90.213965
F 25.547956 28.298423 112.042540
F 25.395562 28.298423 133.871116
F 25.243167 28.298423 155.699691
F 25.090772 28.298423 177.528267
F 24.938378 28.298423 199.356842
F 24.785983 28.298423 221.185417
F 24.633588 28.298423 243.013993
F 26.309930 51.451680 2.899663
F 26.157535 51.451680 24.728239
F 26.005140 51.451680 46.556814
F 25.852746 51.451680 68.385390
F 25.700351 51.451680 90.213965
F 25.547956 51.451680 112.042540
F 25.395562 51.451680 133.871116
F 25.243167 51.451680 155.699691
F 25.090772 51.451680 177.528267
F 24.938378 51.451680 199.356842
F 24.785983 51.451680 221.185417
F 24.633588 51.451680 243.013993
F 53.044382 5.145165 3.086307
F 52.891988 5.145165 24.914883
F 52.739593 5.145165 46.743458
F 52.587198 5.145165 68.572034
F 52.434804 5.145165 90.400609
F 52.282409 5.145165 112.229184
F 52.130014 5.145165 134.057761
F 51.977620 5.145165 155.886336
F 51.825225 5.145165 177.714912
F 51.672830 5.145165 199.543487
F 51.520436 5.145165 221.372062
F 51.368041 5.145165 243.200638
F 53.044382 28.298423 3.086307
F 52.891988 28.298423 24.914883
F 52.739593 28.298423 46.743458
F 52.587198 28.298423 68.572034
F 52.434804 28.298423 90.400609
F 52.282409 28.298423 112.229184
F 52.130014 28.298423 134.057761
F 51.977620 28.298423 155.886336
F 51.825225 28.298423 177.714912
F 51.672830 28.298423 199.543487
F 51.520436 28.298423 221.372062
F 51.368041 28.298423 243.200638
F 53.044382 51.451680 3.086307
F 52.891988 51.451680 24.914883
F 52.739593 51.451680 46.743458
F 52.587198 51.451680 68.572034
F 52.434804 51.451680 90.400609
F 52.282409 51.451680 112.229184
F 52.130014 51.451680 134.057761
F 51.977620 51.451680 155.886336
F 51.825225 51.451680 177.714912
F 51.672830 51.451680 199.543487
F 51.520436 51.451680 221.372062
F 51.368041 51.451680 243.200638
F 26.309930 12.862917 2.899664
F 26.157535 12.862917 24.728240
F 26.005140 12.862917 46.556815
F 25.852746 12.862917 68.385391
F 25.700351 12.862917 90.213966
F 25.547956 12.862917 112.042541
F 25.395562 12.862917 133.871117
F 25.243167 12.862917 155.699692
F 25.090772 12.862917 177.528268
F 24.938378 12.862917 199.356843
F 24.785983 12.862917 221.185418
F 24.633588 12.862917 243.013994
F 26.309930 36.016175 2.899664
F 26.157535 36.016175 24.728240
F 26.005140 36.016175 46.556815
F 25.852746 36.016175 68.385391
F 25.700351 36.016175 90.213966
F 25.547956 36.016175 112.042541
F 25.395562 36.016175 133.871117
F 25.243167 36.016175 155.699692
F 25.090772 36.016175 177.528268
F 24.938378 36.016175 199.356843
F 24.785983 36.016175 221.185418
F 24.633588 36.016175 243.013994
F 26.309930 59.169432 2.899664
F 26.157535 59.169432 24.728240
F 26.005140 59.169432 46.556815
F 25.852746 59.169432 68.385391
F 25.700351 59.169432 90.213966
F 25.547956 59.169432 112.042541
F 25.395562 59.169432 133.871117
F 25.243167 59.169432 155.699692
F 25.090772 59.169432 177.528268
F 24.938378 59.169432 199.356843
F 24.785983 59.169432 221.185418
F 24.633588 59.169432 243.013994
F 53.044382 12.862917 3.086308
F 52.891988 12.862917 24.914884
F 52.739593 12.862917 46.743459
F 52.587198 12.862917 68.572035
F 52.434804 12.862917 90.400610
F 52.282409 12.862917 112.229185
F 52.130014 12.862917 134.057762
F 51.977620 12.862917 155.886337
F 51.825225 12.862917 177.714913
F 51.672830 12.862917 199.543488
F 51.520436 12.862917 221.372063
F 51.368041 12.862917 243.200639
F 53.044382 36.016175 3.086308
F 52.891988 36.016175 24.914884
F 52.739593 36.016175 46.743459
F 52.587198 36.016175 68.572035
F 52.434804 36.016175 90.400610
F 52.282409 36.016175 112.229185
F 52.130014 36.016175 134.057762
F 51.977620 36.016175 155.886337
F 51.825225 36.016175 177.714913
F 51.672830 36.016175 199.543488
F 51.520436 36.016175 221.372063
F 51.368041 36.016175 243.200639
F 53.044382 59.169432 3.086308
F 52.891988 59.169432 24.914884
F 52.739593 59.169432 46.743459
F 52.587198 59.169432 68.572035
F 52.434804 59.169432 90.400610
F 52.282409 59.169432 112.229185
F 52.130014 59.169432 134.057762
F 51.977620 59.169432 155.886337
F 51.825225 59.169432 177.714913
F 51.672830 59.169432 199.543488
F 51.520436 59.169432 221.372063
F 51.368041 59.169432 243.200639
F 26.309930 20.580672 2.899664
F 26.157535 20.580672 24.728239
F 26.005140 20.580672 46.556814
F 25.852746 20.580672 68.385390
F 25.700351 20.580672 90.213965
F 25.547956 20.580672 112.042541
F 25.395562 20.580672 133.871116
F 25.243167 20.580672 155.699691
F 25.090772 20.580672 177.528267
F 24.938378 20.580672 199.356842
F 24.785983 20.580672 221.185418
F 24.633588 20.580672 243.013993
F 26.309930 43.733930 2.899664
F 26.157535 43.733930 24.728239
F 26.005140 43.733930 46.556814
F 25.852746 43.733930 68.385390
F 25.700351 43.733930 90.213965
F 25.547956 43.733930 112.042541
F 25.395562 43.733930 133.871116
F 25.243167 43.733930 155.699691
F 25.090772 43.733930 177.528267
F 24.938378 43.733930 199.356842
F 24.785983 43.733930 221.185418
F 24.633588 43.733930 243.013993
F 26.309930 66.887188 2.899664
F 26.157535 66.887188 24.728239
F 26.005140 66.887188 46.556814
F 25.852746 66.887188 68.385390
F 25.700351 66.887188 90.213965
F 25.547956 66.887188 112.042541
F 25.395562 66.887188 133.871116
F 25.243167 66.887188 155.699691
F 25.090772 66.887188 177.528267
F 24.938378 66.887188 199.356842
F 24.785983 66.887188 221.185418
F 24.633588 66.887188 243.013993
F 53.044382 20.580672 3.086308
F 52.891988 20.580672 24.914883
F 52.739593 20.580672 46.743458
F 52.587198 20.580672 68.572034
F 52.434804 20.580672 90.400609
F 52.282409 20.580672 112.229185
F 52.130014 20.580672 134.057761
F 51.977620 20.580672 155.886336
F 51.825225 20.580672 177.714912
F 51.672830 20.580672 199.543487
F 51.520436 20.580672 221.372063
F 51.368041 20.580672 243.200638
F 53.044382 43.733930 3.086308
F 52.891988 43.733930 24.914883
F 52.739593 43.733930 46.743458
F 52.587198 43.733930 68.572034
F 52.434804 43.733930 90.400609
F 52.282409 43.733930 112.229185
F 52.130014 43.733930 134.057761
F 51.977620 43.733930 155.886336
F 51.825225 43.733930 177.714912
F 51.672830 43.733930 199.543487
F 51.520436 43.733930 221.372063
F 51.368041 43.733930 243.200638
F 53.044382 66.887188 3.086308
F 52.891988 66.887188 24.914883
F 52.739593 66.887188 46.743458
F 52.587198 66.887188 68.572034
F 52.434804 66.887188 90.400609
F 52.282409 66.887188 112.229185
F 52.130014 66.887188 134.057761
F 51.977620 66.887188 155.886336
F 51.825225 66.887188 177.714912
F 51.672830 66.887188 199.543487
F 51.520436 66.887188 221.372063
F 51.368041 66.887188 243.200638
F 8.461548 7.717749 6.413329
F 8.309153 7.717749 28.241905
F 8.156759 7.717749 50.070480
F 8.004364 7.717749 71.899055
F 7.851969 7.717749 93.727631
F 7.699575 7.717749 115.556206
F 7.547180 7.717749 137.384782
F 7.394785 7.717749 159.213357
F 7.242391 7.717749 181.041932
F 7.089996 7.717749 202.870508
F 6.937601 7.717749 224.699083
F 6.785207 7.717749 246.527659
F 8.461548 30.871007 6.413329
F 8.309153 30.871007 28.241905
F 8.156759 30.871007 50.070480
F 8.004364 30.871007 71.899055
F 7.851969 30.871007 93.727631
F 7.699575 30.871007 115.556206
F 7.547180 30.871007 137.384782
F 7.394785 30.871007 159.213357
F 7.242391 30.871007 181.041932
F 7.089996 30.871007 202.870508
F 6.937601 30.871007 224.699083
F 6.785207 30.871007 246.527659
F 8.461548 54.024264 6.413329
F 8.309153 54.024264 28.241905
F 8.156759 54.024264 50.070480
F 8.004364 54.024264 71.899055
F 7.851969 54.024264 93.727631
F 7.699575 54.024264 115.556206
F 7.547180 54.024264 137.384782
F 7.394785 54.024264 159.213357
F 7.242391 54.024264 181.041932
F 7.089996 54.024264 202.870508
F 6.937601 54.024264 224.699083
F 6.785207 54.024264 246.527659
F 35.196001 7.717749 6.599974
F 35.043606 7.717749 28.428550
F 34.891211 7.717749 50.257125
F 34.738817 7.717749 72.085700
F 34.586422 7.717749 93.914276
F 34.434027 7.717749 115.742851
F 34.281632 7.717749 137.571427
F 34.129238 7.717749 159.400002
F 33.976843 7.717749 181.228577
F 33.824448 7.717749 203.057153
F 33.672054 7.717749 224.885728
F 33.519659 7.717749 246.714304
F 35.196001 30.871007 6.599974
F 35.043606 30.871007 28.428550
F 34.891211 30.871007 50.257125
F 34.738817 30.871007 72.085700
F 34.586422 30.871007 93.914276
F 34.434027 30.871007 115.742851
F 34.281632 30.871007 137.571427
F 34.129238 30.871007 159.400002
F 33.976843 30.871007 181.228577
F 33.824448 30.871007 203.057153
F 33.672054 30.871007 224.885728
F 33.519659 30.871007 246.714304
F 35.196001 54.024264 6.599974
F 35.043606 54.024264 28.428550
F 34.891211 54.024264 50.257125
F 34.738817 54.024264 72.085700
F 34.586422 54.024264 93.914276
F 34.434027 54.024264 115.742851
F 34.281632 54.024264 137.571427
F 34.129238 54.024264 159.400002
F 33.976843 54.024264 181.228577
F 33.824448 54.024264 203.057153
F 33.672054 54.024264 224.885728
F 33.519659 54.024264 246.714304
F 61.930452 7.717749 6.786618
F 61.778057 7.717749 28.615194
F 61.625663 7.717749 50.443770
F 61.473268 7.717749 72.272345
F 61.320873 7.717749 94.100921
F 61.168479 7.717749 115.929496
F 61.016084 7.717749 137.758072
F 60.863689 7.717749 159.586647
F 60.711295 7.717749 181.415222
F 60.558900 7.717749 203.243798
F 60.406505 7.717749 225.072373
F 60.254111 7.717749 246.900949
F 61.930452 30.871007 6.786618
F 61.778057 30.871007 28.615194
F 61.625663 30.871007 50.443770
F 61.473268 30.871007 72.272345
F 61.320873 30.871007 94.100921
F 61.168479 30.871007 115.929496
F 61.016084 30.871007 137.758072
F 60.863689 30.871007 159.586647
F 60.711295 30.871007 181.415222
F 60.558900 30.871007 203.243798
F 60.406505 30.871007 225.072373
F 60.254111 30.871007 246.900949
F 61.930452 54.024264 6.786618
F 61.778057 54.024264 28.615194
F 61.625663 54.024264 50.443770
F 61.473268 54.024264 72.272345
F 61.320873 54.024264 94.100921
F 61.168479 54.024264 115.929496
F 61.016084 54.024264 137.758072
F 60.863689 54.024264 159.586647
F 60.711295 54.024264 181.415222
F 60.558900 54.024264 203.243798
F 60.406505 54.024264 225.072373
F 60.254111 54.024264 246.900949
F 8.461548 15.435502 6.413330
F 8.309153 15.435502 28.241906
F 8.156759 15.435502 50.070481
F 8.004364 15.435502 71.899056
F 7.851969 15.435502 93.727632
F 7.699575 15.435502 115.556207
F 7.547180 15.435502 137.384783
F 7.394785 15.435502 159.213358
F 7.242391 15.435502 181.041933
F 7.089996 15.435502 202.870509
F 6.937601 15.435502 224.699084
F 6.785207 15.435502 246.527660
F 8.461548 38.588760 6.413330
F 8.309153 38.588760 28.241906
F 8.156759 38.588760 50.070481
F 8.004364 38.588760 71.899056
F 7.851969 38.588760 93.727632
F 7.699575 38.588760 115.556207
F 7.547180 38.588760 137.384783
F 7.394785 38.588760 159.213358
F 7.242391 38.588760 181.041933
F 7.089996 38.588760 202.870509
F 6.937601 38.588760 224.699084
F 6.785207 38.588760 246.527660
F 8.461548 61.742017 6.413330
F 8.309153 61.742017 28.241906
F 8.156759 61.742017 50.070481
F 8.004364 61.742017 71.899056
F 7.851969 61.742017 93.727632
F 7.699575 61.742017 115.556207
F 7.547180 61.742017 137.384783
F 7.394785 61.742017 159.213358
F 7.242391 61.742017 181.041933
F 7.089996 61.742017 202.870509
F 6.937601 61.742017 224.699084
F 6.785207 61.742017 246.527660
F 35.196001 15.435502 6.599975
F 35.043606 15.435502 28.428551
F 34.891211 15.435502 50.257126
F 34.738817 15.435502 72.085701
F 34.586422 15.435502 93.914277
F 34.434027 15.435502 115.742852
F 34.281632 15.435502 137.571428
F 34.129238 15.435502 159.400003
F 33.976843 15.435502 181.228578
F 33.824448 15.435502 203.057154
F 33.672054 15.435502 224.885729
F 33.519659 15.435502 246.714305
F 35.196001 38.588760 6.599975
F 35.043606 38.588760 28.428551
F 34.891211 38.588760 50.257126
F 34.738817 38.588760 72.085701
F 34.586422 38.588760 93.914277
F 34.434027 38.588760 115.742852
F 34.281632 38.588760 137.571428
F 34.129238 38.588760 159.400003
F 33.976843 38.588760 181.228578
F 33.824448 38.588760 203.057154
F 33.672054 38.588760 224.885729
F 33.519659 38.588760 246.714305
F 35.196001 61.742017 6.599975
F 35.043606 61.742017 28.428551
F 34.891211 61.742017 50.257126
F 34.738817 61.742017 72.085701
F 34.586422 61.742017 93.914277
F 34.434027 61.742017 115.742852
F 34.281632 61.742017 137.571428
F 34.129238 61.742017 159.400003
F 33.976843 61.742017 181.228578
F 33.824448 61.742017 203.057154
F 33.672054 61.742017 224.885729
F 33.519659 61.742017 246.714305
F 61.930452 15.435502 6.786619
F 61.778057 15.435502 28.615195
F 61.625663 15.435502 50.443771
F 61.473268 15.435502 72.272346
F 61.320873 15.435502 94.100922
F 61.168479 15.435502 115.929497
F 61.016084 15.435502 137.758073
F 60.863689 15.435502 159.586648
F 60.711295 15.435502 181.415223
F 60.558900 15.435502 203.243799
F 60.406505 15.435502 225.072374
F 60.254111 15.435502 246.900950
F 61.930452 38.588760 6.786619
F 61.778057 38.588760 28.615195
F 61.625663 38.588760 50.443771
F 61.473268 38.588760 72.272346
F 61.320873 38.588760 94.100922
F 61.168479 38.588760 115.929497
F 61.016084 38.588760 137.758073
F 60.863689 38.588760 159.586648
F 60.711295 38.588760 181.415223
F 60.558900 38.588760 203.243799
F 60.406505 38.588760 225.072374
F 60.254111 38.588760 246.900950
F 61.930452 61.742017 6.786619
F 61.778057 61.742017 28.615195
F 61.625663 61.742017 50.443771
F 61.473268 61.742017 72.272346
F 61.320873 61.742017 94.100922
F 61.168479 61.742017 115.929497
F 61.016084 61.742017 137.758073
F 60.863689 61.742017 159.586648
F 60.711295 61.742017 181.415223
F 60.558900 61.742017 203.243799
F 60.406505 61.742017 225.072374
F 60.254111 61.742017 246.900950
F 8.461548 0.000000 6.413329
F 8.309153 0.000000 28.241905
F 8.156759 0.000000 50.070480
F 8.004364 0.000000 71.899056
F 7.851969 0.000000 93.727631
F 7.699575 0.000000 115.556206
F 7.547180 0.000000 137.384782
F 7.394785 0.000000 159.213357
F 7.242391 0.000000 181.041933
F 7.089996 0.000000 202.870508
F 6.937601 0.000000 224.699083
F 6.785207 0.000000 246.527659
F 8.461548 23.153257 6.413329
F 8.309153 23.153257 28.241905
F 8.156759 23.153257 50.070480
F 8.004364 23.153257 71.899056
F 7.851969 23.153257 93.727631
F 7.699575 23.153257 115.556206
F 7.547180 23.153257 137.384782
F 7.394785 23.153257 159.213357
F 7.242391 23.153257 181.041933
F 7.089996 23.153257 202.870508
F 6.937601 23.153257 224.699083
F 6.785207 23.153257 246.527659
F 8.461548 46.306515 6.413329
F 8.309153 46.306515 28.241905
F 8.156759 46.306515 50.070480
F 8.004364 46.306515 71.899056
F 7.851969 46.306515 93.727631
F 7.699575 46.306515 115.556206
F 7.547180 46.306515 137.384782
F 7.394785 46.306515 159.213357
F 7.242391 46.306515 181.041933
F 7.089996 46.306515 202.870508
F 6.937601 46.306515 224.699083
F 6.785207 46.306515 246.527659
F 35.196001 0.000000 6.599974
F 35.043606 0.000000 28.428550
F 34.891211 0.000000 50.257125
F 34.738817 0.000000 72.085701
F 34.586422 0.000000 93.914276
F 34.434027 0.000000 115.742851
F 34.281632 0.000000 137.571427
F 34.129238 0.000000 159.400002
F 33.976843 0.000000 181.228578
F 33.824448 0.000000 203.057153
F 33.672054 0.000000 224.885728
F 33.519659 0.000000 246.714304
F 35.196001 23.153257 6.599974
F 35.043606 23.153257 28.428550
F 34.891211 23.153257 50.257125
F 34.738817 23.153257 72.085701
F 34.586422 23.153257 93.914276
F 34.434027 23.153257 115.742851
F 34.281632 23.153257 137.571427
F 34.129238 23.153257 159.400002
F 33.976843 23.153257 181.228578
F 33.824448 23.153257 203.057153
F 33.672054 23.153257 224.885728
F 33.519659 23.153257 246.714304
F 35.196001 46.306515 6.599974
F 35.043606 46.306515 28.428550
F 34.891211 46.306515 50.257125
F 34.738817 46.306515 72.085701
F 34.586422 46.306515 93.914276
F 34.434027 46.306515 115.742851
F 34.281632 46.306515 137.571427
F 34.129238 46.306515 159.400002
F 33.976843 46.306515 181.228578
F 33.824448 46.306515 203.057153
F 33.672054 46.306515 224.885728
F 33.519659 46.306515 246.714304
F 61.930452 0.000000 6.786618
F 61.778057 0.000000 28.615194
F 61.625663 0.000000 50.443770
F 61.473268 0.000000 72.272346
F 61.320873 0.000000 94.100921
F 61.168479 0.000000 115.929496
F 61.016084 0.000000 137.758072
F 60.863689 0.000000 159.586647
F 60.711295 0.000000 181.415223
F 60.558900 0.000000 203.243798
F 60.406505 0.000000 225.072373
F 60.254111 0.000000 246.900949
F 61.930452 23.153257 6.786618
F 61.778057 23.153257 28.615194
F 61.625663 23.153257 50.443770
F 61.473268 23.153257 72.272346
F 61.320873 23.153257 94.100921
F 61.168479 23.153257 115.929496
F 61.016084 23.153257 137.758072
F 60.863689 23.153257 159.586647
F 60.711295 23.153257 181.415223
F 60.558900 23.153257 203.243798
F 60.406505 23.153257 225.072373
F 60.254111 23.153257 246.900949
F 61.930452 46.306515 6.786618
F 61.778057 46.306515 28.615194
F 61.625663 46.306515 50.443770
F 61.473268 46.306515 72.272346
F 61.320873 46.306515 94.100921
F 61.168479 46.306515 115.929496
F 61.016084 46.306515 137.758072
F 60.863689 46.306515 159.586647
F 60.711295 46.306515 181.415223
F 60.558900 46.306515 203.243798
F 60.406505 46.306515 225.072373
F 60.254111 46.306515 246.900949
F 17.373033 7.717751 6.475545
F 17.220638 7.717751 28.304121
F 17.068244 7.717751 50.132696
F 16.915849 7.717751 71.961272
F 16.763454 7.717751 93.789847
F 16.611059 7.717751 115.618422
F 16.458665 7.717751 137.446998
F 16.306270 7.717751 159.275573
F 16.153875 7.717751 181.104148
F 16.001481 7.717751 202.932724
F 15.849086 7.717751 224.761299
F 15.696691 7.717751 246.589875
F 17.373033 30.871008 6.475545
F 17.220638 30.871008 28.304121
F 17.068244 30.871008 50.132696
F 16.915849 30.871008 71.961272
F 16.763454 30.871008 93.789847
F 16.611059 30.871008 115.618422
F 16.458665 30.871008 137.446998
F 16.306270 30.871008 159.275573
F 16.153875 30.871008 181.104148
F 16.001481 30.871008 202.932724
F 15.849086 30.871008 224.761299
F 15.696691 30.871008 246.589875
F 17.373033 54.024266 6.475545
F 17.220638 54.024266 28.304121
F 17.068244 54.024266 50.132696
F 16.915849 54.024266 71.961272
F 16.763454 54.024266 93.789847
F 16.611059 54.024266 115.618422
F 16.458665 54.024266 137.446998
F 16.306270 54.024266 159.275573
F 16.153875 54.024266 181.104148
F 16.001481 54.024266 202.932724
F 15.849086 54.024266 224.761299
F 15.696691 54.024266 246.589875
F 44.107484 7.717751 6.662190
F 43.955090 7.717751 28.490766
F 43.802695 7.717751 50.319341
F 43.650300 7.717751 72.147917
F 43.497906 7.717751 93.976492
F 43.345511 7.717751 115.805067
F 43.193116 7.717751 137.633643
F 43.040722 7.717751 159.462218
F 42.888327 7.717751 181.290793
F 42.735932 7.717751 203.119369
F 42.583538 7.717751 224.947944
F 42.431143 7.717751 246.776520
F 44.107484 30.871008 6.662190
F 43.955090 30.871008 28.490766
F 43.802695 30.871008 50.319341
F 43.650300 30.871008 72.147917
F 43.497906 30.871008 93.976492
F 43.345511 30.871008 115.805067
F 43.193116 30.871008 137.633643
F 43.040722 30.871008 159.462218
F 42.888327 30.871008 181.290793
F 42.735932 30.871008 203.119369
F 42.583538 30.871008 224.947944
F 42.431143 30.871008 246.776520
F 44.107484 54.024266 6.662190
F 43.955090 54.024266 28.490766
F 43.802695 54.024266 50.319341
F 43.650300 54.024266 72.147917
F 43.497906 54.024266 93.976492
F 43.345511 54.024266 115.805067
F 43.193116 54.024266 137.633643
F 43.040722 54.024266 159.462218
F 42.888327 54.024266 181.290793
F 42.735932 54.024266 203.119369
F 42.583538 54.024266 224.947944
F 42.431143 54.024266 246.776520
F 17.373033 15.435503 6.475546
F 17.220638 15.435503 28.304122
F 17.068244 15.435503 50.132697
F 16.915849 15.435503 71.961273
F 16.763454 15.435503 93.789848
F 16.611059 15.435503 115.618423
F 16.458665 15.435503 137.446999
F 16.306270 15.435503 159.275574
F 16.153875 15.435503 181.104150
F 16.001481 15.435503 202.932725
F 15.849086 15.435503 224.761300
F 15.696691 15.435503 246.589876
F 17.373033 38.588761 6.475546
F 17.220638 38.588761 28.304122
F 17.068244 38.588761 50.132697
F 16.915849 38.588761 71.961273
F 16.763454 38.588761 93.789848
F 16.611059 38.588761 115.618423
F 16.458665 38.588761 137.446999
F 16.306270 38.588761 159.275574
F 16.153875 38.588761 181.104150
F 16.001481 38.588761 202.932725
F 15.849086 38.588761 224.761300
F 15.696691 38.588761 246.589876
F 17.373033 61.742018 6.475546
F 17.220638 61.742018 28.304122
F 17.068244 61.742018 50.132697
F 16.915849 61.742018 71.961273
F 16.763454 61.742018 93.789848
F 16.611059 61.742018 115.618423
F 16.458665 61.742018 137.446999
F 16.306270 61.742018 159.275574
F 16.153875 61.742018 181.104150
F 16.001481 61.742018 202.932725
F 15.849086 61.742018 224.761300
F 15.696691 61.742018 246.589876
F 44.107484 15.435503 6.662191
F 43.955090 15.435503 28.490767
F 43.802695 15.435503 50.319342
F 43.650300 15.435503 72.147918
F 43.497906 15.435503 93.976493
F 43.345511 15.435503 115.805068
F 43.193116 15.435503 137.633644
F 43.040722 15.435503 159.462219
F 42.888327 15.435503 181.290795
F 42.735932 15.435503 203.119370
F 42.583538 15.435503 224.947945
F 42.431143 15.435503 246.776521
F 44.107484 38.588761 6.662191
F 43.955090 38.588761 28.490767
F 43.802695 38.588761 50.319342
F 43.650300 38.588761 72.147918
F 43.497906 38.588761 93.976493
F 43.345511 38.588761 115.805068
F 43.193116 38.588761 137.633644
F 43.040722 38.588761 159.462219
F 42.888327 38.588761 181.290795
F 42.735932 38.588761 203.119370
F 42.583538 38.588761 224.947945
F 42.431143 38.588761 246.776521
F 44.107484 61.742018 6.662191
F 43.955090 61.742018 28.490767
F 43.802695 61.742018 50.319342
F 43.650300 61.742018 72.147918
F 43.497906 61.742018 93.976493
F 43.345511 61.742018 115.805068
F 43.193116 61.742018 137.633644
F 43.040722 61.742018 159.462219
F 42.888327 61.742018 181.290795
F 42.735932 61.742018 203.119370
F 42.583538 61.742018 224.947945
F 42.431143 61.742018 246.776521
F 17.373033 0.000001 6.475545
F 17.220638 0.000001 28.304121
F 17.068244 0.000001 50.132696
F 16.915849 0.000001 71.961272
F 16.763454 0.000001 93.789847
F 16.611059 0.000001 115.618422
F 16.458665 0.000001 137.446998
F 16.306270 0.000001 159.275573
F 16.153875 0.000001 181.104149
F 16.001481 0.000001 202.932724
F 15.849086 0.000001 224.761299
F 15.696691 0.000001 246.589875
F 17.373033 23.153259 6.475545
F 17.220638 23.153259 28.304121
F 17.068244 23.153259 50.132696
F 16.915849 23.153259 71.961272
F 16.763454 23.153259 93.789847
F 16.611059 23.153259 115.618422
F 16.458665 23.153259 137.446998
F 16.306270 23.153259 159.275573
F 16.153875 23.153259 181.104149
F 16.001481 23.153259 202.932724
F 15.849086 23.153259 224.761299
F 15.696691 23.153259 246.589875
F 17.373033 46.306516 6.475545
F 17.220638 46.306516 28.304121
F 17.068244 46.306516 50.132696
F 16.915849 46.306516 71.961272
F 16.763454 46.306516 93.789847
F 16.611059 46.306516 115.618422
F 16.458665 46.306516 137.446998
F 16.306270 46.306516 159.275573
F 16.153875 46.306516 181.104149
F 16.001481 46.306516 202.932724
F 15.849086 46.306516 224.761299
F 15.696691 46.306516 246.589875
F 44.107484 0.000001 6.662190
F 43.955090 0.000001 28.490766
F 43.802695 0.000001 50.319341
F 43.650300 0.000001 72.147917
F 43.497906 0.000001 93.976492
F 43.345511 0.000001 115.805067
F 43.193116 0.000001 137.633643
F 43.040722 0.000001 159.462218
F 42.888327 0.000001 181.290794
[truncated: 2,108,470 more chars]
