# Supplementary material for: Molecular-resolution imaging of ice crystallized from liquid water by cryogenic liquid-cell TEM
Source: Nat Commun. 2025 Sep 25;16:8342. doi: 10.1038/s41467-025-62451-0 (PMC12462463; doi:10.1038/s41467-025-62451-0)
Supplement: Supplementary file 9 — Supplementary Data 1 [file 41467_2025_62451_MOESM9_ESM.zip › supercell_5_3_12/0.4/minimized.xyz]

76959
F76959
F 1.802268 1.308236 2.851365
F 1.662903 1.299699 24.550703
F 28.532200 1.300037 3.052181
F 28.392625 1.286618 24.750086
F 1.802268 9.027949 2.851365
F 1.662903 9.019411 24.550703
F 28.532200 9.019750 3.052181
F 28.392625 9.006330 24.750086
F 1.802268 16.747667 2.851364
F 1.662903 16.739129 24.550703
F 28.532200 16.739467 3.052180
F 28.392625 16.726048 24.750086
F 10.704681 1.300040 2.927717
F 10.565106 1.286620 24.625622
F 10.704681 9.019753 2.927717
F 10.565106 9.006333 24.625622
F 10.704681 16.739470 2.927717
F 10.565106 16.726050 24.625623
F 19.618449 1.300036 2.989951
F 19.478874 1.286617 24.687855
F 19.618449 9.019749 2.989951
F 19.478874 9.006330 24.687855
F 19.618449 16.739466 2.989951
F 19.478874 16.726047 24.687855
F 1.788520 3.847671 6.362168
F 1.637484 3.846776 28.189724
F 28.519599 3.859915 6.560775
F 28.367208 3.859856 28.389106
F 1.788520 11.567384 6.362168
F 1.637485 11.566489 28.189724
F 28.519599 11.579628 6.560775
F 28.367208 11.579569 28.389107
F 1.788520 19.287102 6.362168
F 1.637485 19.286207 28.189724
F 28.519599 19.299346 6.560775
F 28.367208 19.299287 28.389107
F 10.692079 3.859912 6.436312
F 10.539688 3.859854 28.264643
F 10.692079 11.579626 6.436312
F 10.539688 11.579567 28.264643
F 10.692079 19.299343 6.436312
F 10.539688 19.299284 28.264643
F 19.605848 3.859916 6.498545
F 19.453457 3.859857 28.326876
F 19.605848 11.579629 6.498545
F 19.453457 11.579570 28.326876
F 19.605848 19.299347 6.498545
F 19.453457 19.299288 28.326876
F 1.798175 3.859201 3.680493
F 1.656372 3.846775 25.485999
F 28.536141 3.865715 3.855740
F 28.386272 3.859856 25.659841
F 1.798175 11.578913 3.680493
F 1.656372 11.566488 25.485999
F 28.536141 11.585428 3.855739
F 28.386272 11.579569 25.659841
F 1.798175 19.298631 3.680493
F 1.656372 19.286206 25.485999
F 28.536141 19.305146 3.855739
F 28.386272 19.299287 25.659841
F 10.708620 3.865710 3.731280
F 10.558753 3.859854 25.535381
F 10.708620 11.585424 3.731280
F 10.558753 11.579567 25.535381
F 10.708620 19.305142 3.731280
F 10.558753 19.299285 25.535381
F 19.622390 3.865715 3.793509
F 19.472521 3.859857 25.597610
F 19.622389 11.585428 3.793509
F 19.472521 11.579570 25.597610
F 19.622390 19.305146 3.793508
F 19.472521 19.299288 25.597610
F 1.599915 1.815515 0.152466
F 1.681768 1.299699 21.846978
F 28.459732 1.709933 0.359367
F 28.411670 1.286618 22.020820
F 1.599915 9.535227 0.152466
F 1.681768 9.019411 21.846978
F 28.459732 9.429645 0.359367
F 28.411670 9.006331 22.020820
F 1.599916 17.254945 0.152466
F 1.681769 16.739129 21.846978
F 28.459733 17.149363 0.359366
F 28.411670 16.726048 22.020819
F 10.632226 1.709932 0.234906
F 10.584150 1.286620 21.896360
F 10.632225 9.429645 0.234906
F 10.584150 9.006333 21.896360
F 10.632226 17.149362 0.234905
F 10.584150 16.726050 21.896360
F 19.545980 1.709931 0.297137
F 19.497918 1.286617 21.958588
F 19.545979 9.429643 0.297137
F 19.497918 9.006330 21.958588
F 19.545979 17.149360 0.297137
F 19.497918 16.726047 21.958588
F 4.019052 7.720394 3.686028
F 3.865532 7.715909 25.491095
F 30.764579 7.725571 3.871297
F 30.614710 7.719712 25.675399
F 4.019052 15.440110 3.686027
F 3.865532 15.435624 25.491094
F 30.764579 15.445287 3.871297
F 30.614710 15.439428 25.675398
F 26.189584 15.439428 21.095507
F 26.189584 7.719712 21.095507
F 3.916343 23.155342 18.213052
F 17.275830 15.439428 21.033276
F 12.937075 7.725572 3.746835
F 12.787207 7.719713 25.550937
F 12.937075 15.445287 3.746835
F 12.787207 15.439429 25.550936
F 17.275830 7.719713 21.033276
F 3.967154 23.155342 10.935010
F 21.850830 7.725571 3.809066
F 21.700961 7.719713 25.613168
F 21.850830 15.445287 3.809066
F 21.700961 15.439429 25.613168
F 15.091851 16.726048 14.649430
F 3.865532 23.155342 25.491094
F 3.942385 5.574868 0.184857
F 3.890925 5.150278 21.852073
F 30.688168 5.569788 0.374926
F 30.640104 5.146474 22.036377
F 3.942385 13.294583 0.184857
F 3.890925 12.869992 21.852073
F 30.688168 13.289502 0.374925
F 30.640104 12.866189 22.036377
F 3.942385 21.014300 0.184857
F 3.890925 20.589710 21.852073
F 30.688168 21.009220 0.374925
F 30.640104 20.585906 22.036377
F 12.860663 5.569787 0.250465
F 12.812599 5.146473 21.911915
F 12.860663 13.289501 0.250464
F 12.812599 12.866188 21.911915
F 12.860663 21.009219 0.250465
F 12.812599 20.585906 21.911915
F 21.774418 5.569787 0.312695
F 21.726356 5.146473 21.974146
F 21.774418 13.289501 0.312695
F 21.726356 12.866188 21.974146
F 21.774419 21.009219 0.312695
F 21.726356 20.585906 21.974146
F 4.012346 5.162523 2.877637
F 3.871916 5.150278 24.576453
F 30.760635 5.159893 3.067739
F 30.621060 5.146474 24.765643
F 4.012346 12.882237 2.877637
F 3.871916 12.869992 24.576453
F 30.760635 12.879608 3.067739
F 30.621060 12.866189 24.765643
F 4.012346 20.601955 2.877637
F 3.871916 20.589710 24.576453
F 30.760635 20.599326 3.067738
F 30.621060 20.585907 24.765643
F 12.933131 5.159892 2.943278
F 12.793556 5.146473 24.641182
F 12.933131 12.879607 2.943278
F 12.793556 12.866188 24.641182
F 12.933131 20.599325 2.943278
F 12.793556 20.585906 24.641182
F 21.846886 5.159892 3.005508
F 21.707311 5.146473 24.703413
F 21.846886 12.879607 3.005509
F 21.707311 12.866188 24.703413
F 21.846886 20.599325 3.005508
F 21.707311 20.585906 24.703413
F 3.998976 7.715954 6.387042
F 3.846501 7.715909 28.215474
F 30.748038 7.719771 6.576333
F 30.595646 7.719712 28.404664
F 3.998976 15.435670 6.387042
F 3.846501 15.435625 28.215474
F 30.748037 15.439487 6.576333
F 30.595646 15.439428 28.404664
F 8.361974 15.439442 20.971051
F 8.361974 7.719726 20.971051
F 3.998976 23.155387 6.387043
F 3.846501 23.155342 28.215474
F 26.214997 20.585906 17.456485
F 26.214997 12.866188 17.456485
F 15.091851 1.286617 14.649431
F 30.595646 23.159145 28.404664
F 12.920532 7.719772 6.451872
F 12.768142 7.719713 28.280203
F 12.920533 15.439488 6.451872
F 12.768142 15.439429 28.280203
F 26.214998 5.146474 17.456485
F 17.301245 20.585906 17.394254
F 21.834288 7.719772 6.514102
F 21.681897 7.719713 28.342434
F 21.834288 15.439487 6.514103
F 21.681897 15.439428 28.342434
F 21.834288 0.000059 6.514103
F 21.681897 0.000000 28.342434
F 6.245832 1.298710 2.897577
F 6.106162 1.285358 24.595385
F 32.989073 1.300037 3.083296
F 32.849498 1.286618 24.781201
F 6.245832 9.018423 2.897577
F 6.106162 9.005071 24.595385
F 32.989073 9.019750 3.083296
F 32.849498 9.006331 24.781201
F 6.245832 16.738140 2.897577
F 6.106162 16.724788 24.595385
F 32.989073 16.739467 3.083296
F 32.849499 16.726048 24.781201
F 15.161571 1.300036 2.958835
F 15.021997 1.286617 24.656740
F 15.161572 9.019749 2.958835
F 15.021997 9.006330 24.656740
F 15.161571 16.739466 2.958835
F 15.021997 16.726047 24.656739
F 24.075325 1.300036 3.021066
F 23.935750 1.286617 24.718970
F 24.075325 9.019749 3.021066
F 23.935750 9.006330 24.718970
F 24.075325 16.739467 3.021066
F 23.935750 16.726048 24.718970
F 6.233121 3.861176 6.406078
F 6.080744 3.861116 28.234406
F 32.976472 3.859915 6.591891
F 32.824081 3.859856 28.420222
F 6.233122 11.580890 6.406078
F 6.080744 11.580829 28.234406
F 32.976472 11.579628 6.591891
F 32.824081 11.579570 28.420222
F 6.233122 19.300608 6.406078
F 6.080744 19.300547 28.234406
F 32.976472 19.299346 6.591891
F 32.824081 19.299287 28.420222
F 15.148970 3.859916 6.467430
F 14.996579 3.859857 28.295761
F 15.148970 11.579629 6.467430
F 14.996579 11.579570 28.295761
F 15.148970 19.299347 6.467430
F 14.996579 19.299288 28.295761
F 24.062725 3.859915 6.529660
F 23.910334 3.859856 28.357991
F 24.062725 11.579628 6.529660
F 23.910334 11.579569 28.357992
F 24.062725 19.299346 6.529660
F 23.910334 19.299288 28.357991
F 6.249657 3.866968 3.699328
F 6.099821 3.861116 25.503359
F 32.993014 3.865715 3.886855
F 32.843145 3.859856 25.690957
F 6.249657 11.586681 3.699328
F 6.099821 11.580829 25.503358
F 32.993014 11.585428 3.886854
F 32.843145 11.579569 25.690956
F 6.249657 19.306399 3.699328
F 6.099821 19.300547 25.503358
F 32.993014 19.305146 3.886855
F 32.843145 19.299287 25.690956
F 15.165512 3.865715 3.762393
F 15.015643 3.859856 25.566495
F 15.165513 11.585429 3.762393
F 15.015643 11.579570 25.566495
F 15.165513 19.305146 3.762393
F 15.015644 19.299288 25.566494
F 24.079266 3.865715 3.824624
F 23.929398 3.859856 25.628726
F 24.079266 11.585428 3.824624
F 23.929397 11.579570 25.628725
F 24.079266 19.305146 3.824624
F 23.929398 19.299287 25.628725
F 6.175281 1.709952 0.204028
F 6.125218 1.285358 21.864337
F 32.916604 1.709932 0.390483
F 32.868542 1.286618 22.051935
F 6.175281 9.429665 0.204028
F 6.125218 9.005071 21.864337
F 32.916604 9.429645 0.390483
F 32.868543 9.006331 22.051935
F 6.175281 17.149382 0.204028
F 6.125218 16.724788 21.864337
F 32.916605 17.149362 0.390482
F 32.868542 16.726048 22.051935
F 15.089102 1.709932 0.266021
F 15.041040 1.286617 21.927473
F 15.089101 9.429644 0.266021
F 15.041040 9.006330 21.927473
F 15.089102 17.149362 0.266021
F 15.041040 16.726048 21.927473
F 24.002857 1.709931 0.328253
F 23.954795 1.286617 21.989704
F 24.002856 9.429643 0.328252
F 23.954795 9.006330 21.989704
F 24.002857 17.149361 0.328252
F 23.954795 16.726047 21.989704
F 8.480107 7.725592 3.715718
F 8.330228 7.719726 25.519815
F 8.480107 15.445307 3.715717
F 8.330228 15.439442 25.519815
F 17.301245 12.866188 17.394254
F 17.301245 5.146473 17.394254
F 17.393952 7.725571 3.777951
F 17.244084 7.719713 25.582053
F 17.393952 15.445287 3.777950
F 17.244084 15.439429 25.582052
F 15.091851 9.006330 14.649431
F 32.919353 16.726048 14.773892
F 26.307705 7.725571 3.840181
F 26.157837 7.719713 25.644283
F 26.307705 15.445287 3.840181
F 26.157837 15.439428 25.644283
F 8.387388 20.585893 17.332029
F 8.387388 12.866175 17.332029
F 8.403794 5.569791 0.219345
F 8.355621 5.146460 21.880794
F 8.403794 13.289506 0.219345
F 8.355621 12.866175 21.880793
F 8.403794 21.009223 0.219344
F 8.355621 20.585893 21.880793
F 17.317539 5.569786 0.281580
F 17.269478 5.146474 21.943031
F 17.317539 13.289501 0.281579
F 17.269478 12.866188 21.943031
F 17.317539 21.009218 0.281580
F 17.269478 20.585906 21.943031
F 26.231295 5.569787 0.343810
F 26.183231 5.146474 22.005262
F 26.231295 13.289501 0.343810
F 26.183231 12.866188 22.005262
F 26.231295 21.009220 0.343810
F 26.183231 20.585907 22.005262
F 8.476137 5.159868 2.912175
F 8.336577 5.146460 24.610072
F 8.476137 12.879582 2.912175
F 8.336577 12.866175 24.610072
F 8.476137 20.599301 2.912174
F 8.336577 20.585893 24.610072
F 17.390009 5.159892 2.974393
F 17.250433 5.146473 24.672297
F 17.390009 12.879607 2.974393
F 17.250434 12.866188 24.672297
F 17.390009 20.599325 2.974393
F 17.250434 20.585906 24.672297
F 26.303761 5.159893 3.036624
F 26.164186 5.146474 24.734528
F 26.303761 12.879607 3.036624
F 26.164186 12.866188 24.734528
F 26.303761 20.599325 3.036624
F 26.164186 20.585906 24.734528
F 8.463554 7.719785 6.420763
F 8.311163 7.719726 28.249093
F 8.463554 15.439501 6.420763
F 8.311163 15.439442 28.249093
F 8.387388 5.146460 17.332029
F 26.234043 20.585907 14.727219
F 6.176029 16.724788 14.586294
F 32.919354 9.006331 14.773892
F 17.377410 7.719772 6.482987
F 17.225019 7.719713 28.311319
F 17.377410 15.439487 6.482987
F 17.225019 15.439428 28.311319
F 17.377410 0.000059 6.482987
F 6.176029 9.005071 14.586294
F 26.291164 7.719771 6.545218
F 26.138773 7.719712 28.373549
F 26.291164 15.439487 6.545218
F 26.138773 15.439428 28.373549
F 26.234042 12.866188 14.727219
F 26.234042 5.146474 14.727219
F 1.764514 1.299689 9.994641
F 1.612092 1.299699 31.828744
F 28.494247 1.286618 10.194033
F 28.341814 1.286618 32.028127
F 1.764514 9.019401 9.994642
F 1.612092 9.019411 31.828745
F 28.494247 9.006331 10.194033
F 28.341814 9.006330 32.028128
F 1.764515 16.739119 9.994641
F 1.612092 16.739129 31.828745
F 28.494247 16.726048 10.194033
F 28.341814 16.726048 32.028128
F 10.666729 1.286620 10.069570
F 10.514295 1.286620 31.903664
F 10.666728 9.006333 10.069570
F 10.514295 9.006333 31.903664
F 10.666728 16.726050 10.069570
F 10.514295 16.726050 31.903665
F 19.580496 1.286617 10.131803
F 19.428063 1.286617 31.965897
F 19.580496 9.006330 10.131803
F 19.428063 9.006330 31.965897
F 19.580496 16.726047 10.131803
F 19.428063 16.726047 31.965897
F 1.739107 3.846776 13.633638
F 28.468831 3.859856 13.833021
F 1.739108 11.566489 13.633639
F 28.468831 11.579569 13.833022
F 1.739108 19.286207 13.633638
F 28.468831 19.299287 13.833021
F 10.641311 3.859853 13.708558
F 10.641310 11.579567 13.708558
F 10.641310 19.299284 13.708558
F 19.555079 3.859857 13.770791
F 19.555079 11.579570 13.770791
F 19.555079 19.299288 13.770791
F 1.757994 3.846775 10.929915
F 12.920532 0.000059 6.451872
F 28.487894 3.859856 11.103757
F 1.757994 11.566488 10.929915
F 30.748037 0.000058 6.576333
F 28.487894 11.579569 11.103757
F 1.757994 19.286206 10.929914
F 8.480107 0.005879 3.715717
F 28.487894 19.299287 11.103757
F 10.660375 3.859854 10.979297
F 10.660375 11.579567 10.979297
F 10.660375 19.299285 10.979297
F 19.574143 3.859857 11.041526
F 19.574143 11.579570 11.041526
F 19.574143 19.299288 11.041526
F 1.783305 1.299685 7.291101
F 1.630956 1.299698 29.125020
F 28.513293 1.286620 7.465127
F 28.360858 1.286618 29.298862
F 1.783305 9.019397 7.291100
F 1.630957 9.019411 29.125020
F 28.513293 9.006333 7.465127
F 28.360858 9.006331 29.298862
F 1.783306 16.739115 7.291100
F 1.630957 16.739129 29.125020
F 28.513293 16.726050 7.465127
F 28.360858 16.726048 29.298862
F 10.685773 1.286622 7.340668
F 10.533339 1.286620 29.174402
F 10.685773 9.006335 7.340667
F 10.533338 9.006333 29.174402
F 10.685773 16.726052 7.340667
F 10.533339 16.726050 29.174402
F 19.599541 1.286619 7.402896
F 19.447107 1.286617 29.236631
F 19.599541 9.006332 7.402896
F 19.447107 9.006330 29.236631
F 19.599541 16.726049 7.402896
F 19.447107 16.726047 29.236631
F 3.967154 7.715908 10.935010
F 30.716333 7.719712 11.119315
F 3.967154 15.435624 10.935010
F 30.716333 15.439428 11.119314
F 17.320289 20.585906 14.664988
F 17.320289 12.866188 14.664988
F 12.888829 7.719713 10.994853
F 12.888829 15.439428 10.994853
F 17.320289 5.146474 14.664988
F 21.802583 7.719713 11.057084
F 21.802583 15.439429 11.057084
F 32.919354 1.286618 14.773892
F 3.992516 5.150256 7.296386
F 3.840114 5.150278 29.130115
F 30.741727 5.146476 7.480685
F 30.589293 5.146474 29.314420
F 3.992516 12.869971 7.296386
F 3.840114 12.869992 29.130115
F 30.741727 12.866191 7.480684
F 30.589293 12.866189 29.314420
F 3.992516 20.589689 7.296386
F 3.840114 20.589710 29.130115
F 30.741727 20.585908 7.480685
F 30.589293 20.585906 29.314419
F 12.914223 5.146475 7.356223
F 12.761788 5.146474 29.189958
F 12.914223 12.866190 7.356223
F 12.761788 12.866188 29.189957
F 12.914222 20.585908 7.356223
F 12.761788 20.585906 29.189958
F 21.827979 5.146476 7.418454
F 21.675545 5.146474 29.252189
F 21.827979 12.866190 7.418453
F 21.675545 12.866188 29.252189
F 21.827979 20.585908 7.418454
F 21.675545 20.585906 29.252188
F 3.973540 5.150279 10.020403
F 3.821104 5.150278 31.854495
F 30.722682 5.146474 10.209591
F 30.570249 5.146474 32.043685
F 3.973540 12.869994 10.020403
F 3.821104 12.869992 31.854495
F 30.722682 12.866189 10.209591
F 30.570249 12.866189 32.043685
F 3.973540 20.589712 10.020404
F 3.821104 20.589710 31.854494
F 30.722682 20.585907 10.209591
F 30.570249 20.585907 32.043685
F 12.895178 5.146474 10.085130
F 12.742745 5.146473 31.919224
F 12.895178 12.866188 10.085130
F 12.742745 12.866188 31.919224
F 12.895178 20.585906 10.085130
F 12.742745 20.585906 31.919224
F 21.808933 5.146473 10.147360
F 21.656500 5.146474 31.981454
F 21.808933 12.866188 10.147360
F 21.656500 12.866188 31.981455
F 21.808933 20.585906 10.147360
F 21.656500 20.585906 31.981454
F 3.948124 7.715909 13.659388
F 30.697269 7.719713 13.848579
F 3.948124 15.435624 13.659388
F 30.697269 15.439428 13.848579
F 8.406432 20.585892 14.602750
F 3.948124 23.155342 13.659389
F 8.406432 12.866175 14.602750
F 30.697269 23.159145 13.848580
F 12.869764 7.719713 13.724118
F 12.869764 15.439429 13.724118
F 8.406432 5.146460 14.602751
F 21.783519 7.719712 13.786349
F 21.783519 15.439428 13.786349
F 6.176029 1.285358 14.586294
F 6.207784 1.285358 10.039333
F 6.055351 1.285358 31.873427
F 32.951121 1.286618 10.225149
F 32.798687 1.286618 32.059242
F 6.207784 9.005071 10.039333
F 6.055351 9.005071 31.873427
F 32.951121 9.006330 10.225149
F 32.798687 9.006330 32.059243
F 6.207784 16.724788 10.039333
F 6.055351 16.724788 31.873427
F 32.951121 16.726048 10.225149
F 32.798687 16.726048 32.059243
F 15.123619 1.286617 10.100687
F 14.971185 1.286617 31.934782
F 15.123619 9.006330 10.100687
F 14.971185 9.006330 31.934782
F 15.123619 16.726047 10.100688
F 14.971185 16.726047 31.934781
F 24.037373 1.286617 10.162918
F 23.884939 1.286617 31.997012
F 24.037372 9.006330 10.162918
F 23.884939 9.006330 31.997012
F 24.037373 16.726047 10.162918
F 23.884939 16.726047 31.997012
F 6.182366 3.861116 13.678321
F 32.925703 3.859856 13.864137
F 6.182367 11.580829 13.678321
F 32.925703 11.579570 13.864137
F 6.182367 19.300547 13.678321
F 32.925703 19.299287 13.864137
F 15.098201 3.859857 13.739675
F 15.098201 11.579570 13.739676
F 15.098201 19.299288 13.739676
F 24.011957 3.859856 13.801906
F 24.011956 11.579569 13.801906
F 24.011957 19.299288 13.801906
F 6.201443 3.861116 10.947275
F 32.944767 3.859856 11.134873
F 6.201444 11.580829 10.947275
F 32.944767 11.579569 11.134872
F 6.201444 19.300547 10.947275
F 32.944767 19.299287 11.134872
F 15.117266 3.859857 11.010411
F 15.117266 11.579570 11.010411
F 15.117266 19.299288 11.010411
F 24.031020 3.859856 11.072642
F 24.031020 11.579570 11.072641
F 24.031020 19.299288 11.072642
F 6.226839 1.285359 7.308648
F 6.074407 1.285358 29.142380
F 32.970165 1.286620 7.496242
F 32.817731 1.286618 29.329977
F 6.226839 9.005072 7.308648
F 6.074407 9.005071 29.142380
F 32.970165 9.006333 7.496242
F 32.817731 9.006331 29.329977
F 6.226839 16.724789 7.308648
F 6.074407 16.724788 29.142380
F 32.970165 16.726050 7.496242
F 32.817731 16.726048 29.329977
F 15.142663 1.286619 7.371780
F 14.990229 1.286617 29.205516
F 15.142663 9.006332 7.371780
F 14.990229 9.006330 29.205516
F 15.142663 16.726050 7.371781
F 14.990229 16.726048 29.205515
F 24.056418 1.286619 7.434012
F 23.903984 1.286617 29.267747
F 24.056418 9.006332 7.434012
F 23.903984 9.006330 29.267747
F 24.056418 16.726049 7.434011
F 23.903984 16.726047 29.267746
F 8.431850 7.719726 10.963731
F 8.431850 15.439442 10.963731
F 26.208648 15.439428 18.366240
F 17.345706 7.719712 11.025969
F 17.345706 15.439428 11.025969
F 23.980209 19.299287 18.350682
F 26.259459 7.719712 11.088200
F 26.259459 15.439428 11.088199
F 26.208648 7.719712 18.366241
F 8.457243 5.146462 7.325101
F 8.304810 5.146460 29.158836
F 8.457243 12.866177 7.325100
F 8.304810 12.866175 29.158835
F 8.457243 20.585894 7.325100
F 8.304810 20.585893 29.158835
F 17.371101 5.146476 7.387338
F 17.218666 5.146473 29.221073
F 17.371101 12.866190 7.387338
F 17.218666 12.866188 29.221073
F 17.371101 20.585908 7.387338
F 17.218666 20.585906 29.221073
F 26.284854 5.146476 7.449569
F 26.132420 5.146474 29.283304
F 26.284854 12.866190 7.449569
F 26.132420 12.866188 29.283304
F 26.284854 20.585909 7.449569
F 26.132420 20.585907 29.283304
F 8.438199 5.146460 10.054020
F 8.285766 5.146460 31.888114
F 8.438199 12.866175 10.054020
F 8.285766 12.866175 31.888114
F 8.438199 20.585893 10.054020
F 8.285766 20.585893 31.888114
F 17.352056 5.146473 10.116245
F 17.199622 5.146473 31.950339
F 17.352056 12.866188 10.116245
F 17.199623 12.866188 31.950339
F 17.352056 20.585906 10.116245
F 17.199623 20.585906 31.950339
F 26.265809 5.146474 10.178476
F 26.113375 5.146474 32.012570
F 26.265809 12.866188 10.178476
F 26.113375 12.866188 32.012570
F 26.265809 20.585906 10.178476
F 26.113375 20.585906 32.012570
F 8.412785 7.719726 13.693008
F 8.412785 15.439442 13.693008
F 23.980209 11.579570 18.350683
F 23.980209 3.859856 18.350682
F 17.326641 7.719713 13.755233
F 17.326641 15.439428 13.755233
F 15.066455 19.299288 18.288452
F 26.240395 7.719712 13.817464
F 26.240395 15.439428 13.817464
F 17.294895 15.439429 18.304010
F 1.713715 1.299699 17.272660
F 28.443436 1.286618 17.472043
F 1.713715 9.019411 17.272660
F 28.443436 9.006330 17.472043
F 1.713715 16.739129 17.272660
F 28.443436 16.726048 17.472043
F 10.615917 1.286620 17.347579
F 10.615917 9.006333 17.347579
F 10.615917 16.726050 17.347579
F 19.529685 1.286617 17.409812
F 19.529685 9.006330 17.409812
F 19.529685 16.726047 17.409812
F 1.688296 3.846776 20.911681
F 28.418019 3.859856 21.111064
F 1.688296 11.566488 20.911681
F 28.418019 11.579569 21.111064
F 1.688296 19.286207 20.911681
F 28.418019 19.299287 21.111064
F 10.590499 3.859853 20.986600
F 10.590499 11.579567 20.986601
F 10.590499 19.299284 20.986601
F 19.504268 3.859857 21.048833
F 19.504268 11.579570 21.048834
F 19.504268 19.299288 21.048834
F 1.707183 3.846775 18.207957
F 28.437083 3.859856 18.381798
F 1.707183 11.566488 18.207956
F 28.437083 11.579569 18.381798
F 1.707183 19.286206 18.207956
F 28.437083 19.299287 18.381798
F 10.609564 3.859854 18.257338
F 10.609564 11.579567 18.257338
F 10.609564 19.299285 18.257339
F 19.523332 3.859857 18.319567
F 19.523332 11.579570 18.319567
F 19.523332 19.299288 18.319567
F 1.732579 1.299699 14.568935
F 28.462481 1.286618 14.742777
F 1.732579 9.019411 14.568935
F 28.462481 9.006330 14.742777
F 1.732580 16.739129 14.568935
F 28.462481 16.726048 14.742777
F 10.634961 1.286620 14.618317
F 10.634961 9.006333 14.618317
F 10.634961 16.726050 14.618317
F 19.548729 1.286617 14.680546
F 19.548729 9.006330 14.680546
F 19.548729 16.726047 14.680546
F 3.916343 7.715909 18.213052
F 30.665522 7.719712 18.397356
F 3.916343 15.435624 18.213052
F 30.665522 15.439428 18.397356
F 17.294895 7.719712 18.304010
F 8.381039 15.439442 18.241772
F 12.838018 7.719713 18.272894
F 12.838018 15.439429 18.272894
F 8.381039 7.719726 18.241772
F 21.751772 7.719713 18.335125
F 21.751772 15.439429 18.335125
F 15.066455 11.579570 18.288452
F 3.941737 5.150278 14.574031
F 30.690915 5.146474 14.758334
F 3.941737 12.869993 14.574030
F 30.690916 12.866189 14.758334
F 3.941737 20.589710 14.574030
F 30.690916 20.585906 14.758334
F 12.863411 5.146473 14.633873
F 12.863411 12.866188 14.633872
F 12.863410 20.585906 14.633873
F 21.777167 5.146473 14.696103
F 21.777167 12.866188 14.696103
F 21.777167 20.585906 14.696103
F 3.922727 5.150278 17.298410
F 30.671871 5.146474 17.487600
F 3.922727 12.869993 17.298410
F 30.671871 12.866189 17.487600
F 3.922727 20.589710 17.298410
F 30.671871 20.585907 17.487600
F 12.844367 5.146474 17.363139
F 12.844367 12.866188 17.363139
F 12.844367 20.585906 17.363139
F 21.758122 5.146473 17.425370
F 21.758122 12.866188 17.425370
F 21.758122 20.585906 17.425370
F 3.897313 7.715909 20.937431
F 30.646458 7.719713 21.126622
F 3.897313 15.435624 20.937431
F 30.646458 15.439428 21.126622
F 24.005606 16.726047 14.711661
F 3.897313 23.155341 20.937431
F 24.005606 9.006330 14.711661
F 30.646458 23.159145 21.126622
F 12.818953 7.719713 21.002161
F 12.818953 15.439429 21.002160
F 24.005606 1.286617 14.711661
F 21.732708 7.719713 21.064391
F 21.732708 15.439428 21.064391
F 15.066455 3.859857 18.288452
F 6.156973 1.285358 17.317342
F 32.900310 1.286618 17.503158
F 6.156973 9.005071 17.317342
F 32.900310 9.006330 17.503158
F 6.156973 16.724788 17.317343
F 32.900310 16.726048 17.503158
F 15.072808 1.286617 17.378697
F 15.072808 9.006330 17.378697
F 15.072808 16.726047 17.378697
F 23.986562 1.286617 17.440927
F 23.986562 9.006330 17.440928
F 23.986562 16.726047 17.440928
F 6.131555 3.861116 20.956364
F 32.874892 3.859856 21.142179
F 6.131555 11.580829 20.956363
F 32.874892 11.579569 21.142179
F 6.131555 19.300547 20.956364
F 32.874892 19.299287 21.142179
F 15.047390 3.859857 21.017718
F 15.047390 11.579570 21.017718
F 15.047390 19.299288 21.017718
F 23.961145 3.859856 21.079948
F 23.961145 11.579569 21.079949
F 23.961145 19.299288 21.079949
F 6.150632 3.861116 18.225316
F 32.893956 3.859856 18.412914
F 6.150632 11.580829 18.225316
F 32.893956 11.579569 18.412913
F 6.150632 19.300547 18.225315
F 32.893956 19.299287 18.412913
F 26.189584 23.159146 21.095506
F 30.614710 23.159145 25.675399
F 12.787207 23.159146 25.550937
F 17.275830 23.159146 21.033276
F 21.700961 23.159146 25.613168
F 12.768142 23.159146 28.280203
F 17.244084 23.159146 25.582053
F 26.157837 23.159145 25.644283
F 17.225019 23.159146 28.311319
F 26.208648 23.159145 18.366240
F 26.138773 23.159146 28.373549
F 17.294895 23.159145 18.304010
F 30.716333 23.159146 11.119315
F 12.888829 23.159146 10.994853
F 21.802583 23.159146 11.057084
F 12.869764 23.159146 13.724118
F 21.783519 23.159146 13.786349
F 17.345706 23.159146 11.025969
F 26.259459 23.159145 11.088200
F 17.326641 23.159146 13.755233
F 26.240395 23.159146 13.817464
F 30.665522 23.159146 18.397356
F 12.838018 23.159146 18.272894
F 21.751772 23.159146 18.335125
F 12.818953 23.159146 21.002160
F 21.732708 23.159146 21.064391
F 17.393952 0.005858 3.777951
F 21.850830 0.005858 3.809066
F 8.381039 0.000013 18.241772
F 8.412785 0.000013 13.693008
F 8.431850 0.000013 10.963731
F 4.019052 0.000681 3.686028
F 30.764579 0.005858 3.871297
F 12.937075 0.005858 3.746835
F 26.291164 0.000059 6.545218
F 8.311163 0.000013 28.249093
F 8.463554 0.000072 6.420763
F 8.361974 0.000013 20.971051
F 26.307706 0.005858 3.840181
F 8.330228 0.000013 25.519815
F 1.510470 1.299699 46.384829
F 28.240192 1.286618 46.584212
F 1.510470 9.019411 46.384829
F 28.240192 9.006331 46.584212
F 1.510470 16.739129 46.384829
F 28.240192 16.726048 46.584212
F 10.412673 1.286620 46.459749
F 10.412673 9.006333 46.459749
F 10.412673 16.726050 46.459749
F 19.326440 1.286617 46.521982
F 19.326440 9.006330 46.521982
F 19.326440 16.726047 46.521982
F 1.485052 3.846776 50.023850
F 28.214775 3.859856 50.223233
F 1.485052 11.566489 50.023851
F 28.214775 11.579569 50.223233
F 1.485052 19.286207 50.023850
F 28.214775 19.299287 50.223233
F 10.387255 3.859853 50.098770
F 10.387255 11.579567 50.098770
F 10.387254 19.299284 50.098770
F 19.301024 3.859857 50.161003
F 19.301024 11.579570 50.161003
F 19.301024 19.299288 50.161003
F 1.503938 3.846775 47.320126
F 28.233838 3.859856 47.493968
F 1.503938 11.566488 47.320126
F 28.233838 11.579569 47.493967
F 1.503938 19.286206 47.320126
F 28.233839 19.299287 47.493967
F 10.406320 3.859854 47.369508
F 10.406320 11.579567 47.369508
F 10.406319 19.299284 47.369508
F 19.320088 3.859857 47.431737
F 19.320088 11.579570 47.431737
F 19.320088 19.299288 47.431737
F 1.529335 1.299698 43.681104
F 8.209540 0.000013 42.805177
F 28.259236 1.286618 43.854946
F 1.529335 9.019411 43.681104
F 8.057107 0.000013 64.639304
F 28.259236 9.006331 43.854946
F 1.529335 16.739129 43.681104
F 8.158730 0.000013 50.083220
F 28.259236 16.726048 43.854946
F 10.431716 1.286620 43.730487
F 10.431716 9.006333 43.730487
F 10.431716 16.726050 43.730487
F 19.345484 1.286617 43.792715
F 19.345484 9.006330 43.792715
F 19.345484 16.726047 43.792715
F 3.713098 7.715908 47.325221
F 30.462277 7.719712 47.509525
F 3.713098 15.435624 47.325221
F 30.462277 15.439428 47.509525
F 25.884717 15.439428 64.763760
F 26.037151 15.439428 42.929633
F 12.634773 7.719713 47.385064
F 12.634773 15.439428 47.385064
F 25.884717 7.719712 64.763760
F 21.548527 7.719713 47.447294
F 21.548527 15.439429 47.447294
F 3.611476 23.155342 61.881305
F 3.738492 5.150278 43.686200
F 30.487671 5.146474 43.870504
F 3.738492 12.869992 43.686199
F 30.487671 12.866189 43.870504
F 3.738492 20.589710 43.686199
F 30.487671 20.585906 43.870504
F 12.660166 5.146473 43.746042
F 12.660166 12.866188 43.746042
F 12.660166 20.585906 43.746042
F 21.573922 5.146474 43.808273
F 21.573922 12.866188 43.808273
F 21.573922 20.585906 43.808273
F 3.719482 5.150278 46.410579
F 30.468627 5.146474 46.599770
F 3.719482 12.869993 46.410579
F 30.468626 12.866189 46.599770
F 3.719482 20.589711 46.410579
F 30.468627 20.585907 46.599770
F 12.641123 5.146474 46.475309
F 12.641123 12.866188 46.475309
F 12.641123 20.585906 46.475309
F 21.554878 5.146473 46.537539
F 21.554878 12.866188 46.537539
F 21.554878 20.585906 46.537539
F 3.694068 7.715909 50.049600
F 30.443213 7.719713 50.238791
F 3.694068 15.435625 50.049600
F 30.443213 15.439428 50.238791
F 26.037151 7.719712 42.929633
F 3.694068 23.155342 50.049600
F 3.763909 23.155342 40.047178
F 30.443213 23.159145 50.238791
F 12.615708 7.719713 50.114330
F 12.615708 15.439429 50.114330
F 3.662287 23.155342 54.603262
F 21.529463 7.719713 50.176560
F 21.529463 15.439429 50.176561
F 3.814721 23.155342 32.769136
F 5.953729 1.285358 46.429512
F 32.697065 1.286618 46.615328
F 5.953729 9.005071 46.429512
F 32.697065 9.006330 46.615328
F 5.953729 16.724788 46.429512
F 32.697065 16.726048 46.615328
F 14.869563 1.286617 46.490866
F 14.869563 9.006330 46.490866
F 14.869563 16.726047 46.490867
F 23.783317 1.286617 46.553097
F 23.783317 9.006330 46.553097
F 23.783317 16.726047 46.553097
F 5.928311 3.861116 50.068533
F 32.671647 3.859856 50.254349
F 5.928311 11.580829 50.068533
F 32.671647 11.579569 50.254349
F 5.928311 19.300547 50.068533
F 32.671647 19.299287 50.254349
F 14.844145 3.859857 50.129887
F 14.844145 11.579570 50.129888
F 14.844146 19.299288 50.129888
F 23.757901 3.859856 50.192118
F 23.757901 11.579569 50.192118
F 23.757901 19.299288 50.192118
F 5.947388 3.861116 47.337485
F 32.690712 3.859856 47.525083
F 5.947388 11.580829 47.337485
F 32.690711 11.579569 47.525083
F 5.947388 19.300547 47.337485
F 32.690711 19.299287 47.525083
F 14.863210 3.859857 47.400621
F 14.863210 11.579570 47.400621
F 14.863210 19.299288 47.400621
F 23.776964 3.859856 47.462852
F 23.776964 11.579570 47.462852
F 23.776964 19.299287 47.462852
F 5.972785 1.285358 43.698464
F 32.716109 1.286618 43.886062
F 5.972785 9.005071 43.698464
F 32.716109 9.006331 43.886062
F 5.972785 16.724788 43.698464
F 32.716109 16.726048 43.886062
F 14.888607 1.286617 43.761600
F 14.888607 9.006330 43.761600
F 14.888607 16.726048 43.761600
F 23.802362 1.286617 43.823831
F 23.802362 9.006330 43.823831
F 23.802362 16.726047 43.823831
F 8.177794 7.719726 47.353942
F 8.177794 15.439442 47.353941
F 16.970963 15.439428 64.701530
F 17.091650 7.719712 47.416179
F 17.091650 15.439429 47.416179
F 3.713098 23.155342 47.325221
F 26.005403 7.719712 47.478410
F 26.005403 15.439428 47.478410
F 17.123397 15.439429 42.867403
F 8.203187 5.146460 43.714920
F 8.203187 12.866175 43.714920
F 8.203187 20.585893 43.714920
F 17.117044 5.146474 43.777158
F 17.117044 12.866188 43.777158
F 17.117044 20.585906 43.777158
F 26.030798 5.146474 43.839389
F 26.030798 12.866188 43.839389
F 26.030798 20.585907 43.839388
F 8.184144 5.146460 46.444199
F 8.184144 12.866175 46.444199
F 8.184144 20.585893 46.444199
F 17.098000 5.146473 46.506424
F 17.098000 12.866188 46.506424
F 17.098000 20.585906 46.506424
F 26.011753 5.146474 46.568655
F 26.011753 12.866188 46.568655
F 26.011753 20.585906 46.568655
F 8.158729 7.719726 50.083220
F 8.158729 15.439442 50.083220
F 16.970963 7.719713 64.701529
F 8.101565 20.585893 58.271004
F 17.072586 7.719713 50.145445
F 17.072586 15.439428 50.145445
F 8.253998 20.585893 36.436877
F 25.986339 7.719712 50.207675
F 25.986339 15.439428 50.207676
F 17.123397 7.719713 42.867402
F 1.459658 1.299699 53.662871
F 28.189380 1.286618 53.862254
F 1.459658 9.019411 53.662871
F 28.189380 9.006330 53.862254
F 1.459658 16.739129 53.662871
F 28.189380 16.726048 53.862254
F 10.361862 1.286620 53.737791
F 10.361862 9.006333 53.737791
F 10.361862 16.726050 53.737791
F 19.275629 1.286617 53.800024
F 19.275629 9.006330 53.800024
F 19.275629 16.726047 53.800024
F 1.586673 3.846776 35.467766
F 1.434240 3.846776 57.301892
F 28.316397 3.859856 35.667148
F 28.163964 3.859856 57.501275
F 1.586674 11.566489 35.467765
F 1.434240 11.566489 57.301892
F 28.316397 11.579569 35.667148
F 28.163964 11.579569 57.501275
F 1.586674 19.286207 35.467765
F 1.434240 19.286207 57.301892
F 28.316397 19.299287 35.667148
F 28.163964 19.299287 57.501275
F 10.488877 3.859854 35.542684
F 10.336444 3.859854 57.376811
F 10.488877 11.579567 35.542685
F 10.336443 11.579567 57.376812
F 10.488877 19.299285 35.542685
F 10.336444 19.299284 57.376811
F 19.402646 3.859857 35.604917
F 19.250213 3.859857 57.439044
F 19.402646 11.579570 35.604918
F 19.250213 11.579570 57.439044
F 19.402646 19.299288 35.604918
F 19.250213 19.299288 57.439044
F 1.453127 3.846775 54.598168
F 28.335461 3.859856 32.937883
F 28.183027 3.859856 54.772009
F 1.453127 11.566488 54.598167
F 28.335461 11.579569 32.937882
F 28.183027 11.579569 54.772009
F 1.453127 19.286206 54.598167
F 28.335461 19.299287 32.937882
F 28.183027 19.299287 54.772009
F 10.507942 3.859854 32.813423
F 10.355508 3.859854 54.647550
F 10.507942 11.579567 32.813422
F 10.355508 11.579567 54.647550
F 10.507942 19.299285 32.813423
F 10.355509 19.299284 54.647549
F 19.421710 3.859857 32.875651
F 19.269276 3.859857 54.709779
F 19.421710 11.579570 32.875652
F 19.269276 11.579570 54.709778
F 19.421710 19.299288 32.875652
F 19.269276 19.299288 54.709778
F 1.478523 1.299699 50.959146
F 28.208425 1.286618 51.132988
F 1.478523 9.019411 50.959146
F 28.208425 9.006330 51.132988
F 1.478524 16.739129 50.959147
F 28.208425 16.726048 51.132988
F 10.380905 1.286620 51.008529
F 10.380905 9.006333 51.008529
F 10.380905 16.726050 51.008529
F 19.294673 1.286617 51.070758
F 19.294673 9.006330 51.070758
F 19.294673 16.726047 51.070757
F 3.814721 7.715909 32.769136
F 3.662287 7.715909 54.603262
F 30.563900 7.719712 32.953440
F 30.411466 7.719712 54.787567
F 3.814721 15.435624 32.769136
F 3.662287 15.435624 54.603262
F 30.563900 15.439428 32.953440
F 30.411466 15.439428 54.787567
F 8.101565 12.866175 58.271004
F 8.253998 12.866175 36.436877
F 8.057107 15.439442 64.639304
F 8.209540 15.439442 42.805177
F 12.736395 7.719713 32.828978
F 12.583962 7.719713 54.663105
F 12.736395 15.439428 32.828978
F 12.583962 15.439429 54.663105
F 8.057107 7.719726 64.639304
F 8.209540 7.719726 42.805177
F 21.650150 7.719713 32.891210
F 21.497716 7.719712 54.725336
F 21.650150 15.439429 32.891209
F 21.497716 15.439429 54.725336
F 8.101565 5.146460 58.271004
F 8.253998 5.146460 36.436877
F 3.687681 5.150278 50.964242
F 30.436860 5.146474 51.148546
F 3.687681 12.869992 50.964242
F 30.436860 12.866189 51.148546
F 3.687681 20.589710 50.964242
F 30.436860 20.585907 51.148546
F 12.609355 5.146473 51.024085
F 12.609355 12.866188 51.024084
F 12.609355 20.585906 51.024084
F 21.523111 5.146474 51.086315
F 21.523111 12.866188 51.086315
F 21.523111 20.585906 51.086315
F 3.668671 5.150278 53.688621
F 30.417816 5.146474 53.877812
F 3.668671 12.869992 53.688621
F 30.417816 12.866189 53.877812
F 3.668671 20.589710 53.688621
F 30.417816 20.585907 53.877812
F 12.590312 5.146474 53.753351
F 12.590312 12.866188 53.753351
F 12.590312 20.585906 53.753351
F 21.504066 5.146473 53.815581
F 21.504066 12.866188 53.815581
F 21.504066 20.585906 53.815581
F 3.795690 7.715909 35.493515
F 3.643257 7.715909 57.327642
F 30.544835 7.719712 35.682706
F 30.392402 7.719712 57.516832
F 3.795690 15.435625 35.493515
F 3.643257 15.435624 57.327642
F 30.544835 15.439428 35.682706
F 30.392402 15.439428 57.516833
F 25.910131 20.585906 61.124738
F 26.062564 20.585906 39.290612
F 3.795690 23.155342 35.493515
F 3.643257 23.155341 57.327642
F 25.910131 12.866188 61.124739
F 26.062564 12.866188 39.290612
F 30.544835 23.159145 35.682706
F 30.392402 23.159145 57.516833
F 12.717331 7.719713 35.558245
F 12.564897 7.719713 57.392372
F 12.717331 15.439429 35.558245
F 12.564897 15.439429 57.392372
F 25.910131 5.146474 61.124739
F 26.062564 5.146474 39.290612
F 21.631086 7.719713 35.620476
F 21.478652 7.719713 57.454602
F 21.631086 15.439428 35.620476
F 21.478652 15.439428 57.454602
F 17.167855 5.146473 36.499115
F 17.015422 5.146474 58.333241
F 5.902917 1.285358 53.707554
F 32.646254 1.286618 53.893370
F 5.902917 9.005071 53.707554
F 32.646254 9.006331 53.893370
F 5.902917 16.724788 53.707554
F 32.646254 16.726048 53.893370
F 14.818752 1.286617 53.768908
F 14.818752 9.006330 53.768908
F 14.818752 16.726047 53.768908
F 23.732506 1.286617 53.831139
F 23.732506 9.006330 53.831139
F 23.732506 16.726047 53.831139
F 6.029933 3.861116 35.512448
F 5.877500 3.861116 57.346575
F 32.773269 3.859856 35.698263
F 32.620836 3.859856 57.532390
F 6.029933 11.580829 35.512448
F 5.877500 11.580830 57.346575
F 32.773269 11.579569 35.698263
F 32.620836 11.579570 57.532390
F 6.029933 19.300547 35.512448
F 5.877500 19.300547 57.346575
F 32.773269 19.299287 35.698263
F 32.620836 19.299287 57.532390
F 14.945768 3.859857 35.573802
F 14.793334 3.859857 57.407929
F 14.945768 11.579570 35.573802
F 14.793334 11.579570 57.407929
F 14.945768 19.299288 35.573802
F 14.793334 19.299288 57.407929
F 23.859523 3.859856 35.636033
F 23.707090 3.859856 57.470160
F 23.859523 11.579569 35.636033
F 23.707090 11.579569 57.470160
F 23.859523 19.299287 35.636033
F 23.707090 19.299288 57.470160
F 6.049010 3.861116 32.781400
F 5.896577 3.861116 54.615527
F 32.792334 3.859856 32.968998
F 32.639901 3.859856 54.803125
F 6.049010 11.580829 32.781400
F 5.896577 11.580829 54.615527
F 32.792334 11.579569 32.968998
F 32.639901 11.579569 54.803125
F 6.049010 19.300547 32.781400
F 5.896577 19.300547 54.615527
F 32.792334 19.299287 32.968998
F 32.639901 19.299287 54.803125
F 14.964832 3.859857 32.844536
F 14.812399 3.859856 54.678663
F 14.964833 11.579570 32.844536
F 14.812399 11.579570 54.678663
F 14.964833 19.299288 32.844536
F 14.812399 19.299288 54.678663
F 23.878587 3.859856 32.906767
F 23.726153 3.859856 54.740894
F 23.878586 11.579570 32.906767
F 23.726153 11.579570 54.740894
F 23.878586 19.299287 32.906767
F 23.726153 19.299288 54.740894
F 5.921974 1.285358 50.976507
F 32.665298 1.286618 51.164104
F 5.921974 9.005071 50.976506
F 32.665298 9.006331 51.164104
F 5.921974 16.724788 50.976506
F 32.665298 16.726048 51.164104
F 14.837796 1.286617 51.039642
F 14.837796 9.006330 51.039642
F 14.837796 16.726048 51.039642
F 23.751551 1.286617 51.101873
F 23.751551 9.006330 51.101873
F 23.751551 16.726047 51.101873
F 8.279417 7.719726 32.797856
F 8.126983 7.719726 54.631983
F 8.279417 15.439442 32.797856
F 8.126983 15.439442 54.631983
F 16.996378 20.585906 61.062508
F 17.148811 20.585906 39.228381
F 17.193272 7.719713 32.860094
F 17.040839 7.719712 54.694221
F 17.193272 15.439429 32.860094
F 17.040839 15.439429 54.694221
F 25.903781 15.439428 62.034494
F 26.056214 15.439428 40.200367
F 26.107026 7.719712 32.922325
F 25.954592 7.719712 54.756452
F 26.107026 15.439428 32.922325
F 25.954592 15.439428 54.756452
F 16.996378 12.866188 61.062508
F 17.148811 12.866188 39.228381
F 8.152376 5.146460 50.992962
F 8.152376 12.866175 50.992962
F 8.152376 20.585893 50.992962
F 17.066233 5.146474 51.055200
F 17.066233 12.866188 51.055200
F 17.066233 20.585906 51.055200
F 25.979987 5.146474 51.117431
F 25.979987 12.866188 51.117431
F 25.979987 20.585907 51.117431
F 8.133333 5.146460 53.722241
F 8.133333 12.866175 53.722241
F 8.133333 20.585893 53.722241
F 17.047189 5.146473 53.784466
F 17.047189 12.866188 53.784466
F 17.047189 20.585906 53.784466
F 25.960942 5.146474 53.846697
F 25.960942 12.866188 53.846697
F 25.960942 20.585906 53.846697
F 8.260352 7.719726 35.527135
F 8.107918 7.719726 57.361261
F 8.260352 15.439442 35.527135
F 8.107918 15.439442 57.361261
F 16.996378 5.146473 61.062507
F 17.148811 5.146473 39.228381
F 25.903781 7.719713 62.034494
F 26.056214 7.719712 40.200367
F 17.174208 7.719713 35.589360
F 17.021774 7.719713 57.423486
F 17.174208 15.439428 35.589360
F 17.021774 15.439428 57.423487
F 16.990028 15.439429 61.972263
F 17.142461 15.439429 40.138136
F 26.087962 7.719712 35.651591
F 25.935528 7.719712 57.485717
F 26.087962 15.439428 35.651591
F 25.935528 15.439428 57.485717
F 8.082521 20.585893 61.000283
F 8.234955 20.585893 39.166156
F 1.561281 1.299699 39.106786
F 1.408847 1.299699 60.940913
F 28.291003 1.286618 39.306169
F 28.138569 1.286618 61.140296
F 1.561281 9.019411 39.106786
F 1.408847 9.019411 60.940913
F 28.291003 9.006331 39.306169
F 28.138569 9.006330 61.140296
F 1.561281 16.739129 39.106786
F 1.408848 16.739129 60.940913
F 28.291003 16.726048 39.306169
F 28.138569 16.726048 61.140296
F 10.463484 1.286620 39.181706
F 10.311051 1.286620 61.015832
F 10.463484 9.006333 39.181706
F 10.311051 9.006333 61.015832
F 10.463484 16.726050 39.181706
F 10.311051 16.726051 61.015833
F 19.377252 1.286617 39.243939
F 19.224818 1.286617 61.078065
F 19.377252 9.006330 39.243939
F 19.224818 9.006330 61.078066
F 19.377252 16.726047 39.243939
F 19.224818 16.726047 61.078066
F 1.535863 3.846776 42.745808
F 1.383429 3.846776 64.579935
F 28.265586 3.859856 42.945191
F 28.113153 3.859856 64.779318
F 1.535863 11.566488 42.745808
F 1.383429 11.566489 64.579935
F 28.265586 11.579569 42.945191
F 28.113153 11.579569 64.779318
F 1.535863 19.286207 42.745808
F 1.383429 19.286207 64.579935
F 28.265586 19.299287 42.945191
F 28.113153 19.299287 64.779318
F 10.438066 3.859854 42.820728
F 10.285632 3.859854 64.654854
F 10.438066 11.579567 42.820728
F 10.285632 11.579567 64.654854
F 10.438066 19.299285 42.820728
F 10.285632 19.299284 64.654855
F 19.351835 3.859857 42.882960
F 19.199401 3.859857 64.717087
F 19.351835 11.579570 42.882961
F 19.199401 11.579570 64.717087
F 19.351835 19.299288 42.882960
F 19.199401 19.299288 64.717087
F 1.554749 3.846775 40.042083
F 1.402315 3.846775 61.876210
F 28.284650 3.859856 40.215925
F 28.132216 3.859856 62.050052
F 1.554750 11.566488 40.042083
F 1.402316 11.566488 61.876210
F 28.284650 11.579569 40.215925
F 28.132216 11.579569 62.050052
F 1.554750 19.286206 40.042083
F 1.402316 19.286206 61.876210
F 28.284650 19.299287 40.215925
F 28.132216 19.299287 62.050052
F 10.457131 3.859854 40.091466
F 10.304697 3.859854 61.925592
F 10.457131 11.579567 40.091465
F 10.304697 11.579567 61.925592
F 10.457131 19.299284 40.091465
F 10.304697 19.299285 61.925592
F 19.370898 3.859857 40.153694
F 19.218465 3.859857 61.987821
F 19.370898 11.579570 40.153694
F 19.218465 11.579570 61.987820
F 19.370899 19.299288 40.153694
F 19.218465 19.299288 61.987821
F 1.580146 1.299698 36.403062
F 1.427712 1.299698 58.237188
F 28.310047 1.286618 36.576904
F 28.157614 1.286618 58.411030
F 1.580146 9.019411 36.403061
F 1.427712 9.019411 58.237188
F 28.310047 9.006331 36.576903
F 28.157614 9.006331 58.411030
F 1.580146 16.739128 36.403061
F 1.427713 16.739129 58.237189
F 28.310047 16.726048 36.576903
F 28.157614 16.726048 58.411030
F 10.482528 1.286620 36.452444
F 10.330094 1.286620 58.286570
F 10.482528 9.006333 36.452444
F 10.330094 9.006333 58.286570
F 10.482528 16.726050 36.452443
F 10.330094 16.726050 58.286570
F 19.396295 1.286617 36.514673
F 19.243862 1.286617 58.348799
F 19.396295 9.006330 36.514673
F 19.243862 9.006330 58.348799
F 19.396295 16.726047 36.514672
F 19.243862 16.726047 58.348799
F 3.763909 7.715908 40.047178
F 3.611476 7.715909 61.881305
F 30.513088 7.719712 40.231482
F 30.360655 7.719712 62.065609
F 3.763909 15.435624 40.047178
F 3.611476 15.435624 61.881305
F 30.513088 15.439428 40.231482
F 30.360655 15.439428 62.065609
F 8.082521 12.866175 61.000283
F 8.234955 12.866175 39.166156
F 8.082521 5.146460 61.000283
F 8.234955 5.146460 39.166156
F 12.685584 7.719713 40.107021
F 12.533151 7.719713 61.941147
F 12.685584 15.439429 40.107021
F 12.533151 15.439428 61.941147
F 25.929176 20.585907 58.395472
F 26.081609 20.585907 36.561346
F 21.599339 7.719712 40.169252
F 21.446905 7.719713 62.003379
F 21.599339 15.439429 40.169251
F 21.446905 15.439429 62.003378
F 16.990028 7.719713 61.972263
F 17.142461 7.719712 40.138136
F 3.789303 5.150278 36.408157
F 3.636870 5.150278 58.242284
F 30.538482 5.146474 36.592461
F 30.386049 5.146474 58.426588
F 3.789303 12.869992 36.408157
F 3.636869 12.869992 58.242284
F 30.538482 12.866189 36.592461
F 30.386049 12.866189 58.426588
F 3.789303 20.589710 36.408157
F 3.636870 20.589710 58.242284
F 30.538482 20.585907 36.592461
F 30.386049 20.585906 58.426588
F 12.710977 5.146473 36.468000
F 12.558544 5.146473 58.302126
F 12.710977 12.866188 36.467999
F 12.558544 12.866188 58.302126
F 12.710977 20.585906 36.467999
F 12.558544 20.585906 58.302126
F 21.624734 5.146473 36.530230
F 21.472300 5.146474 58.364357
F 21.624734 12.866188 36.530230
F 21.472300 12.866188 58.364357
F 21.624734 20.585906 36.530230
F 21.472300 20.585906 58.364357
F 3.770293 5.150278 39.132536
F 3.617860 5.150278 60.966663
F 30.519438 5.146474 39.321727
F 30.367004 5.146474 61.155854
F 3.770293 12.869992 39.132537
F 3.617860 12.869992 60.966664
F 30.519438 12.866189 39.321727
F 30.367004 12.866189 61.155854
F 3.770293 20.589710 39.132537
F 3.617860 20.589710 60.966663
F 30.519438 20.585907 39.321727
F 30.367004 20.585907 61.155854
F 12.691933 5.146473 39.197266
F 12.539500 5.146473 61.031393
F 12.691933 12.866188 39.197266
F 12.539500 12.866188 61.031393
F 12.691934 20.585906 39.197266
F 12.539500 20.585906 61.031393
F 21.605689 5.146473 39.259496
F 21.453255 5.146473 61.093623
F 21.605689 12.866188 39.259496
F 21.453255 12.866188 61.093623
F 21.605689 20.585906 39.259497
F 21.453255 20.585906 61.093623
F 3.744879 7.715909 42.771558
F 3.592446 7.715909 64.605684
F 30.494024 7.719712 42.960748
F 30.341591 7.719712 64.794875
F 3.744879 15.435625 42.771558
F 3.592446 15.435625 64.605685
F 30.494024 15.439428 42.960748
F 30.341591 15.439428 64.794875
F 25.929175 12.866188 58.395472
F 26.081609 12.866188 36.561345
F 3.744879 23.155342 42.771558
F 3.592446 23.155342 64.605685
F 25.929175 5.146474 58.395473
F 26.081609 5.146474 36.561346
F 30.494024 23.159145 42.960748
F 30.341591 23.159145 64.794875
F 12.666519 7.719713 42.836287
F 12.514086 7.719713 64.670414
F 12.666519 15.439429 42.836287
F 12.514086 15.439429 64.670414
F 17.015422 20.585906 58.333241
F 17.167855 20.585906 36.499115
F 21.580275 7.719713 42.898518
F 21.427841 7.719712 64.732645
F 21.580275 15.439428 42.898518
F 21.427841 15.439428 64.732645
F 17.167855 12.866188 36.499115
F 17.015422 12.866188 58.333241
F 6.004539 1.285358 39.151469
F 5.852106 1.285358 60.985596
F 32.747876 1.286618 39.337285
F 32.595443 1.286618 61.171411
F 6.004539 9.005071 39.151469
F 5.852106 9.005071 60.985595
F 32.747876 9.006330 39.337285
F 32.595443 9.006331 61.171411
F 6.004540 16.724788 39.151469
F 5.852106 16.724788 60.985596
F 32.747876 16.726048 39.337285
F 32.595443 16.726048 61.171412
F 14.920374 1.286617 39.212823
F 14.767941 1.286618 61.046950
F 14.920374 9.006330 39.212823
F 14.767941 9.006330 61.046950
F 14.920374 16.726047 39.212824
F 14.767941 16.726047 61.046950
F 23.834128 1.286617 39.275054
F 23.681695 1.286617 61.109181
F 23.834128 9.006330 39.275054
F 23.681695 9.006330 61.109181
F 23.834128 16.726048 39.275054
F 23.681695 16.726047 61.109181
F 5.979122 3.861116 42.790490
F 5.826688 3.861116 64.624617
F 32.722458 3.859856 42.976306
F 32.570025 3.859856 64.810433
F 5.979122 11.580829 42.790490
F 5.826688 11.580829 64.624617
F 32.722459 11.579570 42.976306
F 32.570025 11.579570 64.810433
F 5.979122 19.300547 42.790490
F 5.826688 19.300547 64.624617
F 32.722459 19.299287 42.976306
F 32.570025 19.299287 64.810433
F 14.894957 3.859857 42.851845
F 14.742523 3.859857 64.685972
F 14.894957 11.579570 42.851845
F 14.742523 11.579570 64.685972
F 14.894957 19.299288 42.851845
F 14.742523 19.299288 64.685972
F 23.808712 3.859856 42.914076
F 23.656279 3.859856 64.748202
F 23.808712 11.579569 42.914076
F 23.656279 11.579569 64.748202
F 23.808712 19.299288 42.914076
F 23.656279 19.299288 64.748202
F 5.998199 3.861116 40.059443
F 5.845765 3.861116 61.893570
F 32.741523 3.859856 40.247040
F 32.589089 3.859856 62.081167
F 5.998199 11.580829 40.059442
F 5.845765 11.580829 61.893569
F 32.741523 11.579569 40.247040
F 32.589089 11.579569 62.081167
F 5.998199 19.300547 40.059442
F 5.845765 19.300547 61.893569
F 32.741523 19.299287 40.247040
F 32.589089 19.299287 62.081167
F 14.914021 3.859857 40.122579
F 14.761588 3.859856 61.956706
F 14.914021 11.579570 40.122578
F 14.761588 11.579570 61.956705
F 14.914021 19.299288 40.122579
F 14.761588 19.299288 61.956705
F 23.827775 3.859856 40.184810
F 23.675342 3.859856 62.018936
F 23.827775 11.579570 40.184809
F 23.675342 11.579569 62.018936
F 23.827775 19.299288 40.184809
F 23.675342 19.299287 62.018936
F 6.023596 1.285358 36.420421
F 5.871162 1.285358 58.254548
F 32.766920 1.286618 36.608019
F 32.614487 1.286618 58.442146
F 6.023596 9.005071 36.420421
F 5.871162 9.005071 58.254548
F 32.766920 9.006331 36.608019
F 32.614487 9.006331 58.442145
F 6.023596 16.724788 36.420421
F 5.871162 16.724788 58.254548
F 32.766920 16.726048 36.608019
F 32.614487 16.726048 58.442146
F 14.939418 1.286617 36.483557
F 14.786984 1.286617 58.317684
F 14.939418 9.006330 36.483557
F 14.786984 9.006330 58.317684
F 14.939418 16.726048 36.483557
F 14.786985 16.726048 58.317684
F 23.853173 1.286617 36.545788
F 23.700740 1.286617 58.379915
F 23.853173 9.006330 36.545788
F 23.700739 9.006330 58.379915
F 23.853173 16.726047 36.545788
F 23.700739 16.726047 58.379914
F 8.228605 7.719726 40.075898
F 8.076172 7.719726 61.910025
F 8.228605 15.439442 40.075898
F 8.076172 15.439442 61.910025
F 30.462277 23.159146 47.509525
F 12.634773 23.159146 47.385064
F 21.548527 23.159146 47.447294
F 12.615708 23.159146 50.114330
F 16.970963 23.159146 64.701529
F 17.123397 23.159146 42.867403
F 17.091650 23.159146 47.416179
F 26.005403 23.159145 47.478410
F 17.072586 23.159146 50.145446
F 25.986339 23.159146 50.207676
F 25.884717 23.159146 64.763760
F 30.563900 23.159146 32.953440
F 30.411466 23.159145 54.787567
F 12.736395 23.159146 32.828978
F 12.583962 23.159146 54.663105
F 21.650150 23.159146 32.891210
F 21.497716 23.159146 54.725336
F 12.717331 23.159146 35.558245
F 12.564897 23.159146 57.392372
F 21.631086 23.159146 35.620476
F 17.193272 23.159146 32.860094
F 17.040839 23.159146 54.694221
F 26.107026 23.159145 32.922325
F 25.954592 23.159145 54.756451
F 17.174208 23.159146 35.589360
F 17.021774 23.159146 57.423487
F 26.087962 23.159146 35.651590
F 25.935528 23.159146 57.485717
F 26.037151 23.159146 42.929633
F 30.513088 23.159146 40.231483
F 30.360655 23.159145 62.065609
F 12.685584 23.159146 40.107021
F 12.533151 23.159146 61.941147
F 21.599339 23.159146 40.169252
F 21.446905 23.159146 62.003378
F 12.666519 23.159146 42.836287
F 12.514086 23.159146 64.670414
F 21.580275 23.159146 42.898518
F 17.142461 23.159146 40.138136
F 16.990028 23.159146 61.972263
F 26.056214 23.159145 40.200367
F 25.903781 23.159145 62.034494
F 8.076172 0.000013 61.910025
F 8.228605 0.000013 40.075898
F 8.107918 0.000013 57.361261
F 8.260352 0.000013 35.527135
F 8.126983 0.000013 54.631983
F 8.279417 0.000013 32.797856
F 8.177794 0.000013 47.353942
F 1.605560 3.846775 32.764041
F 1.605560 11.566488 32.764041
F 1.605561 19.286206 32.764041
F 1.358036 1.299699 68.218956
F 1.205603 1.299699 90.053083
F 28.087758 1.286618 68.418339
F 27.935325 1.286618 90.252466
F 1.358036 9.019411 68.218956
F 1.205602 9.019411 90.053083
F 28.087758 9.006331 68.418339
F 27.935325 9.006330 90.252466
F 1.358036 16.739129 68.218956
F 1.205603 16.739129 90.053083
F 28.087758 16.726048 68.418339
F 27.935325 16.726048 90.252466
F 10.260239 1.286620 68.293876
F 10.107806 1.286620 90.128002
F 10.260239 9.006333 68.293876
F 10.107806 9.006333 90.128002
F 10.260239 16.726050 68.293876
F 10.107806 16.726050 90.128003
F 19.174007 1.286617 68.356109
F 19.021573 1.286617 90.190235
F 19.174007 9.006330 68.356109
F 19.021573 9.006330 90.190235
F 19.174007 16.726047 68.356109
F 19.021573 16.726047 90.190235
F 1.332618 3.846776 71.857977
F 1.180184 3.846776 93.692104
F 28.062341 3.859856 72.057360
F 27.909908 3.859856 93.891487
F 1.332618 11.566489 71.857978
F 1.180185 11.566489 93.692104
F 28.062342 11.579569 72.057360
F 27.909908 11.579569 93.891487
F 1.332618 19.286207 71.857977
F 1.180185 19.286207 93.692104
F 28.062341 19.299287 72.057360
F 27.909908 19.299287 93.891487
F 10.234821 3.859854 71.932897
F 10.082388 3.859853 93.767023
F 10.234821 11.579567 71.932897
F 10.082388 11.579567 93.767023
F 10.234821 19.299285 71.932896
F 10.082388 19.299284 93.767024
F 19.148590 3.859857 71.995129
F 18.996157 3.859857 93.829256
F 19.148590 11.579570 71.995130
F 18.996157 11.579570 93.829256
F 19.148590 19.299288 71.995130
F 18.996157 19.299288 93.829257
F 1.351505 3.846775 69.154253
F 1.199071 3.846775 90.988380
F 28.081405 3.859856 69.328094
F 27.928972 3.859856 91.162221
F 1.351505 11.566488 69.154253
F 1.199072 11.566488 90.988380
F 28.081405 11.579569 69.328095
F 27.928972 11.579569 91.162221
F 1.351505 19.286206 69.154253
F 1.199072 19.286206 90.988379
F 28.081405 19.299287 69.328094
F 27.928972 19.299287 91.162221
F 10.253886 3.859854 69.203635
F 10.101453 3.859854 91.037761
F 10.253886 11.579567 69.203635
F 10.101453 11.579567 91.037761
F 10.253886 19.299285 69.203634
F 10.101452 19.299285 91.037761
F 19.167654 3.859857 69.265864
F 19.015221 3.859857 91.099990
F 19.167654 11.579570 69.265864
F 19.015221 11.579570 91.099990
F 19.167654 19.299288 69.265864
F 19.015221 19.299288 91.099990
F 1.224468 1.299699 87.349358
F 28.106803 1.286618 65.689073
F 27.954369 1.286618 87.523200
F 1.224468 9.019411 87.349358
F 28.106803 9.006331 65.689073
F 27.954369 9.006330 87.523200
F 1.224468 16.739129 87.349358
F 28.106803 16.726048 65.689073
F 27.954369 16.726048 87.523200
F 10.279283 1.286620 65.564613
F 10.126849 1.286620 87.398740
F 10.279283 9.006333 65.564613
F 10.126849 9.006333 87.398740
F 10.279283 16.726050 65.564614
F 10.126849 16.726050 87.398740
F 19.193051 1.286617 65.626842
F 19.040617 1.286617 87.460969
F 19.193051 9.006330 65.626842
F 19.040617 9.006330 87.460969
F 19.193051 16.726047 65.626842
F 19.040617 16.726047 87.460969
F 3.560665 7.715908 69.159348
F 3.408231 7.715909 90.993475
F 30.309843 7.719712 69.343652
F 30.157410 7.719712 91.177779
F 3.560665 15.435624 69.159348
F 3.408231 15.435624 90.993475
F 30.309843 15.439428 69.343652
F 30.157410 15.439428 91.177779
F 25.732284 15.439428 86.597887
F 25.732284 7.719712 86.597887
F 3.459042 23.155342 83.715432
F 16.818530 15.439428 86.535656
F 12.482340 7.719713 69.219191
F 12.329906 7.719713 91.053317
F 12.482340 15.439428 69.219190
F 12.329906 15.439429 91.053317
F 16.818530 7.719713 86.535656
F 3.509854 23.155342 76.437389
F 21.396094 7.719713 69.281421
F 21.243661 7.719712 91.115548
F 21.396094 15.439429 69.281421
F 21.243660 15.439429 91.115548
F 3.408231 23.155342 90.993475
F 3.560665 23.155342 69.159348
F 3.586058 5.150278 65.520327
F 3.433625 5.150278 87.354453
F 30.335238 5.146474 65.704631
F 30.182804 5.146474 87.538758
F 3.586058 12.869992 65.520327
F 3.433625 12.869992 87.354453
F 30.335238 12.866189 65.704631
F 30.182804 12.866189 87.538757
F 3.586059 20.589710 65.520326
F 3.433625 20.589710 87.354453
F 30.335238 20.585906 65.704631
F 30.182804 20.585906 87.538757
F 12.507733 5.146474 65.580169
F 12.355299 5.146473 87.414296
F 12.507733 12.866188 65.580169
F 12.355299 12.866188 87.414295
F 12.507733 20.585906 65.580169
F 12.355299 20.585906 87.414295
F 21.421489 5.146473 65.642400
F 21.269056 5.146474 87.476526
F 21.421489 12.866188 65.642400
F 21.269056 12.866188 87.476526
F 21.421489 20.585906 65.642400
F 21.269056 20.585906 87.476526
F 3.567049 5.150278 68.244706
F 3.414615 5.150278 90.078833
F 30.316193 5.146474 68.433897
F 30.163760 5.146474 90.268023
F 3.567049 12.869992 68.244706
F 3.414615 12.869992 90.078833
F 30.316193 12.866189 68.433897
F 30.163760 12.866189 90.268023
F 3.567049 20.589710 68.244706
F 3.414615 20.589710 90.078833
F 30.316193 20.585907 68.433897
F 30.163760 20.585907 90.268024
F 12.488689 5.146474 68.309435
F 12.336256 5.146473 90.143562
F 12.488689 12.866188 68.309436
F 12.336256 12.866188 90.143562
F 12.488689 20.585906 68.309436
F 12.336256 20.585906 90.143562
F 21.402444 5.146473 68.371666
F 21.250011 5.146473 90.205793
F 21.402444 12.866188 68.371666
F 21.250011 12.866188 90.205793
F 21.402444 20.585906 68.371666
F 21.250011 20.585906 90.205793
F 3.541635 7.715909 71.883727
F 3.389201 7.715909 93.717854
F 30.290780 7.719712 72.072917
F 30.138346 7.719712 93.907044
F 3.541635 15.435624 71.883727
F 3.389201 15.435625 93.717854
F 30.290779 15.439428 72.072918
F 30.138346 15.439428 93.907044
F 7.904674 15.439442 86.473431
F 7.904674 7.719726 86.473431
F 3.541635 23.155342 71.883727
F 3.389201 23.155342 93.717854
F 25.757697 20.585906 82.958865
F 25.757697 12.866188 82.958865
F 30.290779 23.159145 72.072918
F 30.138346 23.159145 93.907044
F 12.463275 7.719713 71.948457
F 12.310841 7.719713 93.782583
F 12.463275 15.439429 71.948457
F 12.310841 15.439429 93.782583
F 25.757697 5.146474 82.958865
F 16.843944 20.585906 82.896635
F 21.377030 7.719713 72.010687
F 21.224597 7.719713 93.844814
F 21.377030 15.439428 72.010687
F 21.224597 15.439428 93.844814
F 14.634551 16.726048 80.151810
F 14.634551 9.006330 80.151811
F 5.801295 1.285358 68.263639
F 5.648862 1.285358 90.097765
F 32.544632 1.286618 68.449454
F 32.392198 1.286618 90.283581
F 5.801295 9.005071 68.263639
F 5.648862 9.005071 90.097766
F 32.544631 9.006331 68.449454
F 32.392198 9.006331 90.283581
F 5.801295 16.724788 68.263639
F 5.648862 16.724788 90.097766
F 32.544632 16.726048 68.449455
F 32.392198 16.726048 90.283581
F 14.717130 1.286617 68.324993
F 14.564696 1.286617 90.159120
F 14.717130 9.006330 68.324993
F 14.564697 9.006330 90.159120
F 14.717130 16.726047 68.324993
F 14.564696 16.726047 90.159120
F 23.630884 1.286617 68.387224
F 23.478450 1.286617 90.221350
F 23.630884 9.006330 68.387224
F 23.478450 9.006330 90.221350
F 23.630884 16.726048 68.387224
F 23.478450 16.726047 90.221350
F 5.775877 3.861116 71.902659
F 5.623444 3.861116 93.736786
F 32.519214 3.859856 72.088475
F 32.366780 3.859856 93.922602
F 5.775877 11.580829 71.902660
F 5.623444 11.580829 93.736786
F 32.519214 11.579570 72.088476
F 32.366780 11.579569 93.922602
F 5.775877 19.300547 71.902659
F 5.623444 19.300547 93.736786
F 32.519214 19.299287 72.088475
F 32.366780 19.299287 93.922602
F 14.691712 3.859857 71.964014
F 14.539279 3.859857 93.798141
F 14.691712 11.579570 71.964014
F 14.539279 11.579570 93.798141
F 14.691712 19.299288 71.964014
F 14.539279 19.299288 93.798141
F 23.605467 3.859856 72.026245
F 23.453034 3.859856 93.860371
F 23.605467 11.579569 72.026245
F 23.453034 11.579569 93.860372
F 23.605467 19.299288 72.026245
F 23.453034 19.299288 93.860372
F 5.794954 3.861116 69.171612
F 5.642521 3.861116 91.005739
F 32.538278 3.859856 69.359210
F 32.385845 3.859856 91.193337
F 5.794954 11.580829 69.171612
F 5.642521 11.580829 91.005739
F 32.538278 11.579569 69.359210
F 32.385845 11.579569 91.193336
F 5.794954 19.300547 69.171612
F 5.642521 19.300547 91.005738
F 32.538278 19.299287 69.359210
F 32.385845 19.299287 91.193336
F 14.710777 3.859856 69.234748
F 14.558343 3.859856 91.068875
F 14.710777 11.579570 69.234748
F 14.558343 11.579570 91.068875
F 14.710777 19.299288 69.234748
F 14.558343 19.299288 91.068875
F 23.624531 3.859856 69.296979
F 23.472097 3.859856 91.131106
F 23.624530 11.579570 69.296979
F 23.472097 11.579570 91.131106
F 23.624531 19.299288 69.296979
F 23.472097 19.299287 91.131106
F 5.820351 1.285358 65.532591
F 5.667918 1.285358 87.366717
F 32.563675 1.286618 65.720188
F 32.411242 1.286618 87.554315
F 5.820351 9.005071 65.532591
F 5.667918 9.005071 87.366717
F 32.563675 9.006331 65.720188
F 32.411242 9.006331 87.554315
F 5.820351 16.724788 65.532591
F 5.667918 16.724788 87.366717
F 32.563676 16.726048 65.720189
F 32.411242 16.726048 87.554315
F 14.736173 1.286617 65.595727
F 14.583740 1.286617 87.429853
F 14.736173 9.006330 65.595727
F 14.583740 9.006330 87.429853
F 14.736173 16.726048 65.595727
F 14.583740 16.726048 87.429853
F 23.649928 1.286617 65.657957
F 23.497495 1.286617 87.492084
F 23.649928 9.006330 65.657957
F 23.497495 9.006330 87.492084
F 23.649928 16.726047 65.657957
F 23.497495 16.726047 87.492084
F 8.025361 7.719726 69.188068
F 7.872927 7.719726 91.022195
F 8.025361 15.439442 69.188068
F 7.872927 15.439442 91.022195
F 16.843945 12.866188 82.896635
F 16.843944 5.146473 82.896635
F 16.939217 7.719713 69.250306
F 16.786783 7.719712 91.084433
F 16.939217 15.439429 69.250306
F 16.786783 15.439429 91.084433
F 14.634551 1.286617 80.151811
F 32.462053 16.726048 80.276272
F 25.852970 7.719713 69.312537
F 25.700536 7.719713 91.146663
F 25.852970 15.439428 69.312537
F 25.700536 15.439428 91.146663
F 7.930088 20.585893 82.834410
F 7.930088 12.866175 82.834409
F 8.050754 5.146460 65.549047
F 7.898320 5.146460 87.383174
F 8.050754 12.866175 65.549047
F 7.898321 12.866175 87.383173
F 8.050754 20.585893 65.549047
F 7.898321 20.585893 87.383173
F 16.964611 5.146473 65.611284
F 16.812177 5.146474 87.445411
F 16.964611 12.866188 65.611284
F 16.812177 12.866188 87.445411
F 16.964611 20.585906 65.611284
F 16.812178 20.585906 87.445411
F 25.878364 5.146474 65.673516
F 25.725931 5.146474 87.507642
F 25.878364 12.866188 65.673516
F 25.725931 12.866188 87.507642
F 25.878365 20.585907 65.673515
F 25.725931 20.585907 87.507642
F 8.031710 5.146460 68.278326
F 7.879277 5.146461 90.112452
F 8.031710 12.866175 68.278326
F 7.879277 12.866175 90.112452
F 8.031710 20.585893 68.278325
F 7.879277 20.585893 90.112452
F 16.945567 5.146473 68.340551
F 16.793133 5.146473 90.174677
F 16.945567 12.866188 68.340551
F 16.793133 12.866188 90.174678
F 16.945567 20.585906 68.340551
F 16.793133 20.585906 90.174677
F 25.859319 5.146474 68.402782
F 25.706886 5.146474 90.236908
F 25.859319 12.866188 68.402782
F 25.706886 12.866188 90.236908
F 25.859319 20.585906 68.402782
F 25.706886 20.585906 90.236908
F 8.006296 7.719726 71.917347
F 7.853862 7.719726 93.751474
F 8.006296 15.439442 71.917347
F 7.853862 15.439442 93.751473
F 7.930088 5.146460 82.834409
F 25.776742 20.585907 80.229599
F 5.718729 16.724788 80.088675
F 32.462053 9.006331 80.276272
F 16.920152 7.719713 71.979572
F 16.767719 7.719713 93.813699
F 16.920152 15.439429 71.979572
F 16.767719 15.439428 93.813699
F 5.718729 9.005071 80.088675
F 32.462053 1.286618 80.276272
F 25.833906 7.719712 72.041803
F 25.681473 7.719712 93.875929
F 25.833906 15.439428 72.041803
F 25.681473 15.439428 93.875929
F 25.776742 12.866188 80.229599
F 25.776742 5.146474 80.229599
F 1.307225 1.299699 75.496998
F 1.154792 1.299699 97.331125
F 28.036947 1.286618 75.696381
F 27.884514 1.286618 97.530508
F 1.307225 9.019411 75.496998
F 1.154791 9.019411 97.331125
F 28.036947 9.006330 75.696381
F 27.884514 9.006330 97.530508
F 1.307225 16.739129 75.496998
F 1.154792 16.739129 97.331125
F 28.036947 16.726048 75.696381
F 27.884514 16.726048 97.530508
F 10.209428 1.286620 75.571918
F 10.056995 1.286620 97.406045
F 10.209428 9.006333 75.571918
F 10.056995 9.006333 97.406044
F 10.209428 16.726050 75.571918
F 10.056995 16.726050 97.406045
F 19.123196 1.286617 75.634150
F 18.970762 1.286617 97.468277
F 19.123196 9.006330 75.634151
F 18.970762 9.006330 97.468277
F 19.123195 16.726047 75.634151
F 18.970762 16.726047 97.468277
F 1.281807 3.846776 79.136019
F 28.011530 3.859856 79.335401
F 1.281807 11.566489 79.136019
F 28.011530 11.579569 79.335402
F 1.281807 19.286207 79.136019
F 28.011530 19.299287 79.335402
F 10.184010 3.859854 79.210938
F 10.184010 11.579567 79.210938
F 10.184010 19.299284 79.210938
F 19.097779 3.859857 79.273171
F 19.097779 11.579570 79.273171
F 19.097779 19.299288 79.273171
F 1.300693 3.846775 76.432295
F 7.872927 0.000013 91.022195
F 28.030594 3.859856 76.606136
F 1.300693 11.566488 76.432294
F 8.006296 0.000013 71.917347
F 28.030594 11.579569 76.606136
F 1.300694 19.286206 76.432294
F 7.853863 0.000013 93.751473
F 28.030594 19.299287 76.606136
F 10.203075 3.859854 76.481676
F 10.203075 11.579567 76.481676
F 10.203075 19.299285 76.481676
F 19.116843 3.859857 76.543905
F 19.116843 11.579570 76.543905
F 19.116843 19.299288 76.543905
F 1.326090 1.299698 72.793273
F 1.173656 1.299698 94.627400
F 28.055992 1.286618 72.967115
F 27.903558 1.286618 94.801242
F 1.326090 9.019411 72.793273
F 1.173656 9.019411 94.627400
F 28.055992 9.006330 72.967115
F 27.903558 9.006331 94.801242
F 1.326091 16.739128 72.793273
F 1.173657 16.739129 94.627400
F 28.055992 16.726048 72.967115
F 27.903558 16.726048 94.801242
F 10.228472 1.286620 72.842656
F 10.076038 1.286620 94.676782
F 10.228471 9.006333 72.842656
F 10.076038 9.006333 94.676782
F 10.228472 16.726050 72.842656
F 10.076038 16.726050 94.676782
F 19.142240 1.286617 72.904884
F 18.989806 1.286617 94.739011
F 19.142240 9.006330 72.904884
F 18.989806 9.006330 94.739011
F 19.142240 16.726047 72.904884
F 18.989806 16.726047 94.739011
F 3.509854 7.715909 76.437390
F 30.259033 7.719712 76.621694
F 3.509854 15.435624 76.437389
F 30.259033 15.439428 76.621694
F 16.862989 20.585906 80.167368
F 16.862989 12.866188 80.167368
F 12.431529 7.719713 76.497232
F 12.431529 15.439428 76.497232
F 16.862989 5.146474 80.167368
F 21.345283 7.719713 76.559463
F 21.345283 15.439429 76.559463
F 5.718729 1.285358 80.088675
F 3.535247 5.150278 72.798369
F 3.382814 5.150278 94.632496
F 30.284426 5.146474 72.982673
F 30.131993 5.146474 94.816800
F 3.535247 12.869993 72.798369
F 3.382814 12.869992 94.632496
F 30.284426 12.866189 72.982673
F 30.131993 12.866189 94.816800
F 3.535247 20.589710 72.798369
F 3.382814 20.589710 94.632495
F 30.284426 20.585906 72.982673
F 30.131993 20.585906 94.816800
F 12.456922 5.146473 72.858211
F 12.304488 5.146473 94.692338
F 12.456922 12.866188 72.858211
F 12.304488 12.866188 94.692338
F 12.456921 20.585906 72.858211
F 12.304488 20.585906 94.692338
F 21.370678 5.146474 72.920442
F 21.218244 5.146473 94.754569
F 21.370678 12.866188 72.920442
F 21.218244 12.866188 94.754569
F 21.370678 20.585906 72.920442
F 21.218244 20.585906 94.754569
F 3.516237 5.150278 75.522748
F 3.363804 5.150278 97.356875
F 30.265382 5.146474 75.711939
F 30.112949 5.146474 97.546065
F 3.516237 12.869992 75.522749
F 3.363804 12.869992 97.356875
F 30.265382 12.866189 75.711939
F 30.112949 12.866189 97.546065
F 3.516237 20.589710 75.522748
F 3.363804 20.589710 97.356875
F 30.265382 20.585907 75.711939
F 30.112949 20.585907 97.546065
F 12.437878 5.146473 75.587477
F 12.285445 5.146473 97.421604
F 12.437878 12.866188 75.587477
F 12.285445 12.866188 97.421604
F 12.437878 20.585906 75.587478
F 12.285445 20.585906 97.421604
F 21.351633 5.146474 75.649708
F 21.199199 5.146473 97.483835
F 21.351633 12.866188 75.649708
F 21.199199 12.866188 97.483835
F 21.351633 20.585906 75.649708
F 21.199199 20.585906 97.483835
F 3.490823 7.715909 79.161768
F 30.239968 7.719713 79.350959
F 3.490823 15.435625 79.161769
F 30.239968 15.439428 79.350959
F 7.949132 20.585893 80.105131
F 3.490823 23.155342 79.161769
F 7.949132 12.866175 80.105131
F 30.239968 23.159145 79.350959
F 12.412464 7.719713 79.226498
F 12.412464 15.439429 79.226498
F 7.949132 5.146460 80.105131
F 21.326219 7.719712 79.288729
F 21.326219 15.439428 79.288729
F 23.522908 19.299287 83.853063
F 5.750484 1.285358 75.541680
F 5.598050 1.285358 97.375807
F 32.493821 1.286618 75.727496
F 32.341387 1.286618 97.561623
F 5.750484 9.005071 75.541680
F 5.598050 9.005071 97.375807
F 32.493821 9.006330 75.727496
F 32.341387 9.006331 97.561623
F 5.750484 16.724788 75.541681
F 5.598050 16.724788 97.375807
F 32.493821 16.726048 75.727496
F 32.341387 16.726048 97.561623
F 14.666318 1.286618 75.603035
F 14.513885 1.286617 97.437162
F 14.666319 9.006330 75.603035
F 14.513885 9.006330 97.437162
F 14.666319 16.726047 75.603035
F 14.513885 16.726047 97.437162
F 23.580072 1.286617 75.665266
F 23.427639 1.286617 97.499392
F 23.580072 9.006330 75.665266
F 23.427639 9.006330 97.499393
F 23.580072 16.726047 75.665266
F 23.427639 16.726048 97.499393
F 5.725066 3.861116 79.180701
F 32.468402 3.859856 79.366517
F 5.725066 11.580829 79.180701
F 32.468403 11.579570 79.366517
F 5.725066 19.300547 79.180701
F 32.468403 19.299287 79.366517
F 14.640901 3.859857 79.242056
F 14.640901 11.579570 79.242056
F 14.640901 19.299288 79.242056
F 23.554656 3.859856 79.304286
F 23.554656 11.579569 79.304286
F 23.554656 19.299288 79.304286
F 5.744143 3.861116 76.449654
F 32.487467 3.859856 76.637252
F 5.744143 11.580829 76.449654
F 32.487467 11.579569 76.637252
F 5.744143 19.300547 76.449654
F 32.487467 19.299287 76.637251
F 14.659965 3.859857 76.512790
F 14.659966 11.579570 76.512790
F 14.659966 19.299288 76.512790
F 23.573720 3.859856 76.575021
F 23.573719 11.579570 76.575020
F 23.573720 19.299288 76.575020
F 5.769540 1.285358 72.810633
F 5.617107 1.285358 94.644760
F 32.512864 1.286618 72.998231
F 32.360431 1.286618 94.832358
F 5.769540 9.005071 72.810633
F 5.617107 9.005071 94.644760
F 32.512864 9.006331 72.998231
F 32.360431 9.006331 94.832358
F 5.769540 16.724788 72.810633
F 5.617107 16.724788 94.644760
F 32.512864 16.726048 72.998231
F 32.360431 16.726048 94.832357
F 14.685362 1.286617 72.873769
F 14.532929 1.286617 94.707896
F 14.685362 9.006330 72.873769
F 14.532929 9.006330 94.707896
F 14.685362 16.726048 72.873769
F 14.532929 16.726048 94.707896
F 23.599117 1.286617 72.936000
F 23.446684 1.286617 94.770127
F 23.599117 9.006330 72.936000
F 23.446684 9.006330 94.770127
F 23.599117 16.726047 72.936000
F 23.446684 16.726047 94.770127
F 7.974550 7.719726 76.466110
F 7.974550 15.439442 76.466110
F 25.751348 15.439428 83.868620
F 16.888405 7.719712 76.528348
F 16.888405 15.439429 76.528348
F 23.522908 11.579570 83.853063
F 25.802159 7.719712 76.590578
F 25.802159 15.439428 76.590578
F 25.751348 7.719712 83.868620
F 7.999943 5.146460 72.827089
F 7.847509 5.146460 94.661216
F 7.999943 12.866175 72.827089
F 7.847509 12.866175 94.661216
F 7.999943 20.585892 72.827089
F 7.847509 20.585893 94.661216
F 16.913800 5.146473 72.889327
F 16.761366 5.146473 94.723453
F 16.913800 12.866188 72.889327
F 16.761366 12.866188 94.723453
F 16.913800 20.585906 72.889326
F 16.761366 20.585906 94.723453
F 25.827553 5.146474 72.951558
F 25.675120 5.146474 94.785684
F 25.827553 12.866188 72.951558
F 25.675120 12.866188 94.785684
F 25.827553 20.585907 72.951557
F 25.675120 20.585906 94.785684
F 7.980899 5.146460 75.556368
F 7.828466 5.146460 97.390494
F 7.980899 12.866175 75.556368
F 7.828466 12.866175 97.390494
F 7.980899 20.585893 75.556368
F 7.828466 20.585893 97.390495
F 16.894755 5.146473 75.618593
F 16.742322 5.146473 97.452719
F 16.894756 12.866188 75.618593
F 16.742322 12.866188 97.452719
F 16.894756 20.585906 75.618593
F 16.742322 20.585906 97.452719
F 25.808508 5.146474 75.680823
F 25.656075 5.146474 97.514950
F 25.808508 12.866188 75.680823
F 25.656075 12.866188 97.514950
F 25.808508 20.585906 75.680823
F 25.656075 20.585906 97.514950
F 7.955485 7.719726 79.195388
F 7.955485 15.439442 79.195388
F 23.522909 3.859856 83.853063
F 14.609155 19.299288 83.790832
F 16.869341 7.719713 79.257614
F 16.869341 15.439428 79.257614
F 14.609155 11.579570 83.790832
F 25.783095 7.719712 79.319844
F 25.783095 15.439428 79.319844
F 16.837594 15.439429 83.806390
F 1.256414 1.299699 82.775040
F 27.986136 1.286618 82.974423
F 1.256414 9.019412 82.775040
F 27.986136 9.006331 82.974423
F 1.256414 16.739129 82.775040
F 27.986136 16.726048 82.974423
F 10.158617 1.286620 82.849959
F 10.158617 9.006333 82.849959
F 10.158617 16.726050 82.849960
F 19.072384 1.286617 82.912192
F 19.072384 9.006330 82.912192
F 19.072384 16.726047 82.912192
F 1.230995 3.846776 86.414061
F 27.960719 3.859856 86.613444
F 1.230996 11.566488 86.414062
F 27.960719 11.579569 86.613445
F 1.230996 19.286207 86.414061
F 27.960719 19.299287 86.613444
F 10.133199 3.859854 86.488981
F 10.133199 11.579567 86.488981
F 10.133199 19.299284 86.488981
F 19.046968 3.859857 86.551214
F 19.046968 11.579570 86.551214
F 19.046968 19.299288 86.551214
F 1.249882 3.846775 83.710337
F 27.979783 3.859856 83.884178
F 1.249883 11.566488 83.710337
F 27.979783 11.579569 83.884178
F 1.249883 19.286206 83.710337
F 27.979783 19.299287 83.884178
F 10.152264 3.859854 83.759719
F 10.152264 11.579567 83.759718
F 10.152264 19.299284 83.759719
F 19.066032 3.859856 83.821948
F 19.066032 11.579570 83.821947
F 19.066032 19.299288 83.821947
F 1.275279 1.299698 80.071315
F 28.005180 1.286618 80.245157
F 1.275279 9.019411 80.071315
F 28.005180 9.006331 80.245157
F 1.275279 16.739129 80.071315
F 28.005180 16.726048 80.245157
F 10.177661 1.286620 80.120697
F 10.177661 9.006333 80.120697
F 10.177661 16.726050 80.120697
F 19.091429 1.286617 80.182926
F 19.091429 9.006330 80.182926
F 19.091429 16.726047 80.182926
F 3.459042 7.715908 83.715432
F 30.208221 7.719712 83.899736
F 3.459042 15.435624 83.715432
F 30.208221 15.439428 83.899736
F 16.837594 7.719712 83.806390
F 7.923739 15.439442 83.744152
F 12.380717 7.719713 83.775274
F 12.380717 15.439429 83.775274
F 7.923739 7.719726 83.744152
F 21.294472 7.719713 83.837505
F 21.294472 15.439429 83.837505
F 14.609154 3.859857 83.790832
F 3.484436 5.150278 80.076411
F 30.233615 5.146474 80.260715
F 3.484436 12.869993 80.076411
F 30.233615 12.866189 80.260714
F 3.484436 20.589710 80.076410
F 30.233615 20.585906 80.260714
F 12.406110 5.146474 80.136253
F 12.406110 12.866188 80.136253
F 12.406110 20.585906 80.136253
F 21.319867 5.146473 80.198484
F 21.319867 12.866188 80.198484
F 21.319867 20.585906 80.198484
F 3.465426 5.150278 82.800790
F 30.214571 5.146474 82.989980
F 3.465426 12.869993 82.800790
F 30.214571 12.866189 82.989981
F 3.465426 20.589711 82.800790
F 30.214571 20.585907 82.989981
F 12.387067 5.146474 82.865520
F 12.387067 12.866188 82.865519
F 12.387067 20.585906 82.865520
F 21.300822 5.146473 82.927750
F 21.300822 12.866188 82.927750
F 21.300822 20.585906 82.927750
F 3.440012 7.715909 86.439811
F 30.189157 7.719712 86.629002
F 3.440012 15.435624 86.439812
F 30.189157 15.439428 86.629002
F 23.548306 16.726047 80.214041
F 3.440012 23.155342 86.439812
F 23.548306 9.006330 80.214042
F 30.189157 23.159145 86.629002
F 12.361652 7.719713 86.504541
F 12.361652 15.439429 86.504541
F 23.548306 1.286617 80.214041
F 21.275408 7.719713 86.566771
F 21.275408 15.439428 86.566771
F 32.436656 19.299287 83.915293
F 5.699673 1.285358 82.819723
F 32.443009 1.286618 83.005538
F 5.699673 9.005071 82.819723
F 32.443009 9.006331 83.005538
F 5.699673 16.724788 82.819723
F 32.443009 16.726048 83.005538
F 14.615507 1.286617 82.881077
F 14.615507 9.006330 82.881077
F 14.615507 16.726047 82.881077
F 23.529262 1.286617 82.943308
F 23.529261 9.006330 82.943308
F 23.529262 16.726047 82.943308
F 5.674255 3.861116 86.458744
F 32.417591 3.859856 86.644559
F 5.674255 11.580829 86.458744
F 32.417591 11.579570 86.644559
F 5.674255 19.300547 86.458744
F 32.417591 19.299287 86.644559
F 14.590090 3.859857 86.520098
F 14.590090 11.579570 86.520099
F 14.590090 19.299288 86.520098
F 23.503845 3.859856 86.582329
F 23.503845 11.579569 86.582329
F 23.503845 19.299288 86.582329
F 5.693332 3.861116 83.727696
F 32.436656 3.859856 83.915294
F 5.693332 11.580829 83.727696
F 32.436656 11.579569 83.915293
F 5.693332 19.300547 83.727696
F 25.732284 23.159146 86.597887
F 16.818530 23.159146 86.535656
F 30.309843 23.159146 69.343652
F 30.157410 23.159146 91.177779
F 12.482340 23.159146 69.219190
F 12.329906 23.159146 91.053317
F 21.396094 23.159146 69.281421
F 21.243661 23.159146 91.115548
F 12.463275 23.159146 71.948457
F 12.310841 23.159146 93.782583
F 16.939217 23.159146 69.250306
F 16.786783 23.159145 91.084433
F 25.852970 23.159145 69.312537
F 25.700536 23.159145 91.146663
F 16.920152 23.159146 71.979572
F 16.767719 23.159146 93.813699
F 25.833906 23.159146 72.041803
F 25.681473 23.159146 93.875929
F 30.259033 23.159146 76.621694
F 12.431529 23.159146 76.497232
F 21.345283 23.159146 76.559463
F 25.751348 23.159145 83.868620
F 12.412464 23.159146 79.226498
F 21.326219 23.159146 79.288729
F 16.837594 23.159146 83.806390
F 16.888405 23.159145 76.528348
F 25.802159 23.159145 76.590578
F 16.869341 23.159146 79.257613
F 25.783095 23.159146 79.319844
F 30.208221 23.159145 83.899736
F 12.380717 23.159146 83.775274
F 21.294472 23.159146 83.837505
F 12.361652 23.159146 86.504541
F 7.923739 0.000013 83.744152
F 7.955485 0.000013 79.195388
F 7.974550 0.000013 76.466110
F 7.904674 0.000013 86.473431
F 8.025361 0.000013 69.188068
F 1.376901 1.299698 65.515231
F 1.376901 9.019411 65.515231
F 1.376902 16.739129 65.515232
F 1.053106 1.300104 111.887301
F 27.782891 1.286618 112.086593
F 1.053106 9.019816 111.887301
F 27.782891 9.006331 112.086593
F 1.053106 16.739534 111.887301
F 27.782891 16.726048 112.086593
F 9.955372 1.286620 111.962129
F 9.955372 9.006333 111.962129
F 9.955372 16.726050 111.962129
F 18.869140 1.286617 112.024362
F 18.869140 9.006330 112.024362
F 18.869140 16.726047 112.024362
F 1.027480 3.844748 115.526661
F 27.757475 3.859856 115.725613
F 1.027480 11.564460 115.526661
F 27.757475 11.579569 115.725614
F 1.027480 19.284179 115.526661
F 27.757475 19.299287 115.725613
F 9.929954 3.859854 115.601150
F 9.929954 11.579567 115.601150
F 9.929954 19.299284 115.601150
F 18.843723 3.859857 115.663383
F 18.843723 11.579570 115.663383
F 18.843723 19.299288 115.663383
F 1.043472 3.848216 112.821874
F 27.776538 3.859856 112.996348
F 1.043474 11.567928 112.821874
F 27.776538 11.579570 112.996348
F 1.043473 19.287647 112.821874
F 27.776538 19.299287 112.996348
F 9.949019 3.859854 112.871889
F 9.949019 11.579567 112.871888
F 9.949019 19.299285 112.871888
F 18.862787 3.859857 112.934117
F 18.862787 11.579570 112.934117
F 18.862787 19.299288 112.934117
F 1.072036 1.299694 109.183494
F 0.674970 1.200407 130.979784
F 27.801936 1.286618 109.357327
F 1.072036 9.019406 109.183494
F 0.674969 8.920119 130.979784
F 27.801936 9.006331 109.357327
F 1.072036 16.739124 109.183494
F 0.674972 16.639837 130.979784
F 27.801936 16.726048 109.357326
F 9.974416 1.286620 109.232867
F 9.974416 9.006333 109.232867
F 9.974416 16.726050 109.232867
F 18.888184 1.286617 109.295096
F 18.888184 9.006330 109.295096
F 18.888184 16.726047 109.295096
F 3.255774 7.715963 112.827700
F 30.004977 7.719712 113.011905
F 3.255774 15.435679 112.827699
F 30.004977 15.439428 113.011905
F 25.427417 15.439428 130.266140
F 25.579850 15.439428 108.432013
F 12.177473 7.719713 112.887444
F 12.177473 15.439429 112.887444
F 25.427417 7.719712 130.266140
F 21.091227 7.719713 112.949675
F 21.091227 15.439429 112.949675
F 3.154210 23.156540 127.384044
F 3.281190 5.150277 109.188600
F 30.030371 5.146474 109.372884
F 3.281189 12.869991 109.188600
F 30.030371 12.866189 109.372884
F 3.281190 20.589709 109.188600
F 30.030371 20.585906 109.372884
F 12.202866 5.146473 109.248422
F 12.202866 12.866188 109.248422
F 12.202866 20.585906 109.248422
F 21.116622 5.146474 109.310653
F 21.116622 12.866188 109.310653
F 21.116622 20.585906 109.310653
F 3.261554 5.150017 111.913175
F 30.011326 5.146474 112.102150
F 3.261554 12.869732 111.913176
F 30.011326 12.866189 112.102150
F 3.261554 20.589450 111.913176
F 30.011326 20.585907 112.102150
F 12.183822 5.146474 111.977689
F 12.183822 12.866188 111.977689
F 12.183822 20.585906 111.977689
F 21.097577 5.146473 112.039919
F 21.097577 12.866188 112.039920
F 21.097577 20.585906 112.039920
F 3.233455 7.717271 115.553112
F 29.985913 7.719713 115.741171
F 3.233455 15.436987 115.553112
F 29.985913 15.439428 115.741171
F 25.579850 7.719712 108.432013
F 3.233455 23.156704 115.553113
F 3.306609 23.155342 105.549559
F 29.985913 23.159145 115.741171
F 12.158408 7.719713 115.616710
F 12.158408 15.439429 115.616710
F 3.204892 23.155898 120.105876
F 21.072163 7.719713 115.678941
F 21.072163 15.439429 115.678941
F 3.357420 23.155342 98.271516
F 5.496431 1.285354 111.931900
F 32.239765 1.286618 112.117708
F 5.496431 9.005067 111.931900
F 32.239765 9.006331 112.117708
F 5.496431 16.724784 111.931900
F 32.239765 16.726048 112.117708
F 14.412263 1.286617 111.993247
F 14.412263 9.006330 111.993247
F 14.412263 16.726047 111.993247
F 23.326017 1.286617 112.055477
F 23.326017 9.006330 112.055477
F 23.326017 16.726047 112.055477
F 5.471022 3.861132 115.570925
F 32.214347 3.859856 115.756729
F 5.471022 11.580845 115.570925
F 32.214347 11.579569 115.756729
F 5.471022 19.300563 115.570925
F 32.214347 19.299287 115.756729
F 14.386845 3.859857 115.632268
F 14.386845 11.579570 115.632268
F 14.386845 19.299288 115.632268
F 23.300601 3.859856 115.694498
F 23.300601 11.579569 115.694498
F 23.300601 19.299288 115.694499
F 5.490011 3.861105 112.839874
F 32.233411 3.859856 113.027463
F 5.490011 11.580818 112.839873
F 32.233411 11.579569 113.027463
F 5.490011 19.300536 112.839874
F 32.233411 19.299287 113.027463
F 14.405910 3.859857 112.903002
F 14.405910 11.579570 112.903001
F 14.405910 19.299288 112.903002
F 23.319664 3.859856 112.965233
F 23.319664 11.579570 112.965232
F 23.319664 19.299287 112.965232
F 5.515484 1.285358 109.200845
F 32.258808 1.286618 109.388442
F 5.515484 9.005071 109.200845
F 32.258809 9.006331 109.388442
F 5.515484 16.724788 109.200845
F 32.258809 16.726048 109.388442
F 14.431306 1.286617 109.263980
F 14.431306 9.006330 109.263980
F 14.431307 16.726048 109.263980
F 23.345062 1.286617 109.326211
F 23.345062 9.006330 109.326211
F 23.345062 16.726047 109.326211
F 7.720494 7.719726 112.856322
F 7.720494 15.439442 112.856322
F 16.513663 15.439428 130.203910
F 16.634350 7.719712 112.918559
F 16.634350 15.439428 112.918559
F 3.255774 23.155396 112.827700
F 25.548103 7.719712 112.980790
F 25.548103 15.439428 112.980790
F 16.666096 15.439429 108.369783
F 7.745887 5.146460 109.217300
F 7.745887 12.866175 109.217300
F 7.745887 20.585892 109.217300
F 16.659744 5.146474 109.279538
F 16.659744 12.866188 109.279538
F 16.659744 20.585906 109.279538
F 25.573498 5.146474 109.341769
F 25.573498 12.866188 109.341769
F 25.573498 20.585907 109.341769
F 7.726835 5.146459 111.946580
F 7.726835 12.866173 111.946580
F 7.726835 20.585891 111.946580
F 16.640700 5.146473 112.008804
F 16.640700 12.866188 112.008804
F 16.640700 20.585906 112.008804
F 25.554452 5.146474 112.071035
F 25.554453 12.866188 112.071035
F 25.554453 20.585906 112.071035
F 7.701391 7.719734 115.585605
F 7.701391 15.439450 115.585605
F 16.513663 7.719713 130.203909
F 7.644264 20.585893 123.773385
F 16.615285 7.719713 115.647825
F 16.615285 15.439428 115.647826
F 7.796698 20.585893 101.939257
F 25.529039 7.719712 115.710056
F 25.529039 15.439428 115.710056
F 16.666096 7.719713 108.369783
F 1.002170 1.303793 119.165897
F 27.732080 1.286618 119.364635
F 1.002170 9.023506 119.165897
F 27.732080 9.006330 119.364635
F 1.002170 16.743224 119.165897
F 27.732080 16.726048 119.364635
F 9.904561 1.286620 119.240171
F 9.904561 9.006333 119.240171
F 9.904561 16.726050 119.240171
F 18.818329 1.286617 119.302404
F 18.818329 9.006330 119.302404
F 18.818329 16.726047 119.302404
F 1.129373 3.846776 100.970146
F 0.977449 3.840050 122.805470
F 27.859097 3.859856 101.169528
F 27.706663 3.859856 123.003655
F 1.129374 11.566489 100.970146
F 0.977450 11.559763 122.805470
F 27.859097 11.579569 101.169528
F 27.706663 11.579569 123.003655
F 1.129374 19.286207 100.970145
F 0.977450 19.279481 122.805469
F 27.859097 19.299287 101.169528
F 27.706663 19.299287 123.003655
F 10.031577 3.859854 101.045065
F 9.879143 3.859854 122.879192
F 10.031577 11.579567 101.045065
F 9.879143 11.579567 122.879192
F 10.031577 19.299285 101.045065
F 9.879143 19.299285 122.879192
F 18.945346 3.859857 101.107298
F 18.792912 3.859857 122.941425
F 18.945346 11.579570 101.107298
F 18.792912 11.579570 122.941425
F 18.945346 19.299288 101.107298
F 18.792912 19.299288 122.941425
F 0.919968 3.878103 120.087769
F 27.878160 3.859856 98.440263
F 27.725727 3.859856 120.274389
F 0.919970 11.597815 120.087770
F 27.878160 11.579569 98.440263
F 27.725727 11.579570 120.274389
F 0.919969 19.317533 120.087769
F 27.878161 19.299287 98.440263
F 27.725727 19.299287 120.274389
F 10.050642 3.859854 98.315803
F 9.898205 3.859854 120.149930
F 10.050642 11.579567 98.315803
F 9.898205 11.579567 120.149930
F 10.050642 19.299285 98.315803
F 9.898205 19.299285 120.149930
F 18.964409 3.859856 98.378032
F 18.811976 3.859857 120.212159
F 18.964409 11.579570 98.378032
F 18.811976 11.579570 120.212159
F 18.964409 19.299288 98.378032
F 18.811976 19.299288 120.212159
F 0.988024 1.285787 116.455744
F 27.751125 1.286618 116.635369
F 0.988024 9.005499 116.455744
F 27.751125 9.006330 116.635369
F 0.988026 16.725217 116.455744
F 27.751125 16.726048 116.635369
F 9.923604 1.286620 116.510909
F 9.923603 9.006333 116.510909
F 9.923603 16.726050 116.510909
F 18.837373 1.286617 116.573138
F 18.837373 9.006330 116.573138
F 18.837373 16.726047 116.573138
F 3.357420 7.715909 98.271516
F 3.204892 7.716464 120.105876
F 30.106599 7.719712 98.455821
F 29.954166 7.719712 120.289947
F 3.357420 15.435624 98.271516
F 3.204891 15.436180 120.105876
F 30.106599 15.439428 98.455821
F 29.954166 15.439428 120.289947
F 7.644264 12.866175 123.773385
F 7.796698 12.866175 101.939257
F 7.599599 15.439485 130.141714
F 7.752240 15.439442 108.307558
F 12.279095 7.719713 98.331359
F 12.126662 7.719713 120.165485
F 12.279095 15.439428 98.331358
F 12.126662 15.439429 120.165485
F 7.599599 7.719769 130.141714
F 7.752240 7.719726 108.307558
F 21.192849 7.719712 98.393590
F 21.040416 7.719712 120.227716
F 21.192849 15.439429 98.393590
F 21.040416 15.439429 120.227716
F 7.644264 5.146460 123.773385
F 7.796698 5.146460 101.939258
F 3.230306 5.150000 116.466816
F 29.979559 5.146474 116.650926
F 3.230306 12.869714 116.466816
F 29.979559 12.866189 116.650926
F 3.230306 20.589432 116.466817
F 29.979559 20.585907 116.650926
F 12.152055 5.146473 116.526465
F 12.152055 12.866188 116.526465
F 12.152054 20.585906 116.526464
F 21.065811 5.146473 116.588695
F 21.065811 12.866188 116.588695
F 21.065811 20.585906 116.588695
F 3.204709 5.147602 119.193297
F 29.960515 5.146474 119.380192
F 3.204709 12.867317 119.193297
F 29.960515 12.866189 119.380192
F 3.204709 20.587035 119.193297
F 29.960515 20.585907 119.380192
F 12.133011 5.146473 119.255731
F 12.133011 12.866188 119.255731
F 12.133011 20.585906 119.255731
F 21.046766 5.146473 119.317961
F 21.046766 12.866188 119.317961
F 21.046766 20.585906 119.317962
F 3.338390 7.715909 100.995895
F 3.175368 7.720035 122.833636
F 30.087535 7.719712 101.185086
F 29.935102 7.719712 123.019213
F 3.338390 15.435625 100.995896
F 3.175369 15.439751 122.833636
F 30.087535 15.439428 101.185086
F 29.935101 15.439428 123.019213
F 25.452830 20.585906 126.627119
F 25.605264 20.585906 104.792992
F 3.338390 23.155342 100.995896
F 16.710555 5.146473 102.001495
F 25.452830 12.866188 126.627119
F 25.605264 12.866188 104.792992
F 30.087535 23.159145 101.185086
F 29.935101 23.159145 123.019213
F 12.260030 7.719713 101.060625
F 12.107596 7.719713 122.894752
F 12.260030 15.439429 101.060625
F 12.107597 15.439429 122.894752
F 25.452830 5.146474 126.627119
F 25.605264 5.146474 104.792992
F 21.173785 7.719713 101.122856
F 21.021352 7.719713 122.956982
F 21.173785 15.439428 101.122856
F 21.021352 15.439428 122.956982
F 16.558122 5.146474 123.835622
F 25.446481 15.439428 127.536874
F 5.445646 1.285331 119.209955
F 32.188954 1.286618 119.395750
F 5.445646 9.005044 119.209955
F 32.188954 9.006331 119.395750
F 5.445646 16.724761 119.209955
F 32.188954 16.726048 119.395750
F 14.361452 1.286617 119.271288
F 14.361452 9.006330 119.271288
F 14.361452 16.726047 119.271289
F 23.275205 1.286617 119.333519
F 23.275205 9.006330 119.333519
F 23.275205 16.726048 119.333519
F 5.572633 3.861116 101.014828
F 5.420252 3.861156 122.848986
F 32.315969 3.859856 101.200643
F 32.163536 3.859856 123.034770
F 5.572633 11.580829 101.014828
F 5.420252 11.580869 122.848987
F 32.315969 11.579570 101.200644
F 32.163536 11.579569 123.034770
F 5.572633 19.300547 101.014828
F 5.420252 19.300587 122.848986
F 32.315969 19.299287 101.200644
F 32.163536 19.299287 123.034770
F 14.488468 3.859857 101.076183
F 14.336034 3.859857 122.910309
F 14.488467 11.579570 101.076183
F 14.336034 11.579570 122.910310
F 14.488468 19.299288 101.076183
F 14.336034 19.299288 122.910310
F 23.402223 3.859856 101.138413
F 23.249789 3.859856 122.972540
F 23.402223 11.579569 101.138413
F 23.249789 11.579569 122.972540
F 23.402223 19.299288 101.138414
F 23.249789 19.299288 122.972540
F 5.591710 3.861116 98.283781
F 5.438532 3.860977 120.118008
F 32.335034 3.859856 98.471378
F 32.182600 3.859856 120.305505
F 5.591710 11.580829 98.283780
F 5.438532 11.580690 120.118008
F 32.335034 11.579569 98.471378
F 32.182600 11.579569 120.305505
F 5.591710 19.300547 98.283780
F 5.438532 19.300408 120.118008
F 32.335034 19.299287 98.471378
F 32.182600 19.299287 120.305505
F 14.507532 3.859857 98.346917
F 14.355098 3.859856 120.181043
F 14.507532 11.579570 98.346917
F 14.355099 11.579570 120.181043
F 14.507532 19.299288 98.346917
F 14.355099 19.299288 120.181043
F 23.421286 3.859856 98.409148
F 23.268853 3.859856 120.243274
F 23.421286 11.579570 98.409147
F 23.268853 11.579570 120.243274
F 23.421286 19.299288 98.409147
F 23.268853 19.299287 120.243274
F 5.464298 1.285425 116.478934
F 32.207997 1.286618 116.666484
F 5.464298 9.005138 116.478934
F 32.207998 9.006331 116.666484
F 5.464298 16.724855 116.478934
F 32.207997 16.726048 116.666484
F 14.380495 1.286618 116.542022
F 14.380495 9.006330 116.542022
F 14.380495 16.726048 116.542023
F 23.294250 1.286617 116.604253
F 23.294250 9.006330 116.604253
F 23.294250 16.726047 116.604253
F 7.822116 7.719726 98.300237
F 7.669682 7.719726 120.134364
F 7.822116 15.439442 98.300236
F 7.669682 15.439442 120.134364
F 16.539078 20.585906 126.564888
F 16.691511 20.585906 104.730762
F 16.735972 7.719713 98.362474
F 16.583539 7.719713 120.196601
F 16.735972 15.439429 98.362474
F 16.583539 15.439429 120.196601
F 25.598914 15.439428 105.702747
F 25.446481 7.719713 127.536874
F 25.649725 7.719712 98.424705
F 25.497292 7.719712 120.258832
F 25.649725 15.439428 98.424705
F 25.497292 15.439428 120.258832
F 16.539078 12.866188 126.564888
F 16.691511 12.866188 104.730761
F 7.695075 5.146460 116.495343
F 7.695075 12.866175 116.495343
F 7.695075 20.585893 116.495343
F 16.608933 5.146474 116.557580
F 16.608933 12.866188 116.557580
F 16.608933 20.585906 116.557580
F 25.522687 5.146474 116.619811
F 25.522686 12.866188 116.619811
F 25.522687 20.585907 116.619811
F 7.675958 5.146445 119.224631
F 7.675958 12.866160 119.224631
F 7.675958 20.585878 119.224631
F 16.589889 5.146473 119.286846
F 16.589889 12.866188 119.286846
F 16.589889 20.585906 119.286846
F 25.503641 5.146474 119.349077
F 25.503641 12.866188 119.349077
F 25.503641 20.585906 119.349077
F 7.803051 7.719726 101.029515
F 7.650503 7.719750 122.863658
F 7.803051 15.439442 101.029515
F 7.650503 15.439466 122.863658
F 16.539078 5.146473 126.564888
F 16.691511 5.146473 104.730761
F 25.598914 7.719712 105.702747
F 16.532727 15.439429 127.474643
F 16.716908 7.719713 101.091740
F 16.564474 7.719713 122.925867
F 16.716907 15.439428 101.091740
F 16.564474 15.439428 122.925867
F 16.685161 15.439429 105.640516
F 16.532727 7.719713 127.474643
F 25.630662 7.719712 101.153971
F 25.478228 7.719712 122.988098
F 25.630661 15.439428 101.153971
F 25.478228 15.439428 122.988098
F 7.625061 20.585860 126.502685
F 7.777655 20.585893 104.668536
F 1.103981 1.299699 104.609167
F 0.953260 1.309551 126.445266
F 27.833702 1.286618 104.808549
F 27.681269 1.286618 126.642676
F 1.103981 9.019411 104.609167
F 0.953260 9.029263 126.445266
F 27.833702 9.006331 104.808549
F 27.681269 9.006330 126.642676
F 1.103981 16.739129 104.609166
F 0.953260 16.748981 126.445266
F 27.833702 16.726048 104.808549
F 27.681269 16.726048 126.642677
F 10.006184 1.286620 104.684086
F 9.853750 1.286620 126.518213
F 10.006184 9.006333 104.684086
F 9.853750 9.006333 126.518213
F 10.006184 16.726050 104.684086
F 9.853750 16.726050 126.518213
F 18.919951 1.286617 104.746319
F 18.767518 1.286617 126.580446
F 18.919951 9.006330 104.746319
F 18.767518 9.006330 126.580446
F 18.919951 16.726047 104.746319
F 18.767518 16.726047 126.580446
F 1.078563 3.846775 108.248184
F 0.929329 3.833481 130.085091
F 27.808286 3.859856 108.447571
F 27.655852 3.859856 130.281698
F 1.078563 11.566488 108.248184
F 0.929329 11.553193 130.085091
F 27.808286 11.579569 108.447571
F 27.655852 11.579569 130.281698
F 1.078563 19.286206 108.248184
F 0.929330 19.272911 130.085091
F 27.808286 19.299287 108.447571
F 27.655852 19.299287 130.281698
F 9.980766 3.859854 108.323108
F 9.828332 3.859854 130.157234
F 9.980766 11.579567 108.323108
F 9.828332 11.579567 130.157235
F 9.980766 19.299284 108.323108
F 9.828332 19.299285 130.157235
F 18.894534 3.859857 108.385340
F 18.742101 3.859857 130.219467
F 18.894534 11.579570 108.385341
F 18.742101 11.579570 130.219467
F 18.894534 19.299288 108.385341
F 18.742101 19.299288 130.219468
F 1.097449 3.846775 105.544463
F 0.755322 3.924029 127.348480
F 27.827349 3.859856 105.718305
F 27.674916 3.859856 127.552432
F 1.097449 11.566488 105.544463
F 0.755323 11.643741 127.348479
F 27.827349 11.579569 105.718305
F 27.674916 11.579569 127.552432
F 1.097449 19.286206 105.544463
F 0.755323 19.363460 127.348479
F 27.827350 19.299287 105.718305
F 27.674916 19.299287 127.552432
F 9.999830 3.859854 105.593846
F 9.847391 3.859854 127.427972
F 9.999830 11.579567 105.593845
F 9.847391 11.579567 127.427972
F 9.999830 19.299284 105.593845
F 9.847391 19.299285 127.427972
F 18.913598 3.859857 105.656074
F 18.761165 3.859857 127.490201
F 18.913598 11.579570 105.656074
F 18.761165 11.579570 127.490201
F 18.913598 19.299288 105.656074
F 18.761165 19.299288 127.490201
F 1.122846 1.299698 101.905442
F 0.840422 1.246472 123.718342
F 27.852747 1.286618 102.079284
F 27.700314 1.286618 123.913410
F 1.122846 9.019411 101.905442
F 0.840421 8.966184 123.718342
F 27.852747 9.006331 102.079284
F 27.700314 9.006331 123.913411
F 1.122846 16.739128 101.905442
F 0.840425 16.685903 123.718342
F 27.852747 16.726048 102.079283
F 27.700314 16.726048 123.913410
F 10.025227 1.286620 101.954824
F 9.872789 1.286620 123.788950
F 10.025227 9.006333 101.954824
F 9.872789 9.006333 123.788951
F 10.025227 16.726050 101.954824
F 9.872789 16.726050 123.788951
F 18.938995 1.286617 102.017053
F 18.786562 1.286617 123.851179
F 18.938995 9.006330 102.017053
F 18.786562 9.006330 123.851179
F 18.938995 16.726047 102.017053
F 18.786562 16.726047 123.851179
F 3.306609 7.715908 105.549559
F 3.154210 7.717107 127.384044
F 30.055788 7.719712 105.733863
F 29.903355 7.719712 127.567990
F 3.306609 15.435624 105.549558
F 3.154210 15.436823 127.384044
F 30.055788 15.439428 105.733862
F 29.903355 15.439428 127.567990
F 7.625061 12.866142 126.502685
F 7.777655 12.866175 104.668536
F 7.625061 5.146427 126.502685
F 7.777655 5.146460 104.668536
F 12.228284 7.719713 105.609401
F 12.075851 7.719713 127.443528
F 12.228284 15.439429 105.609401
F 12.075851 15.439428 127.443528
F 25.471875 20.585906 123.897853
F 25.624309 20.585907 102.063726
F 21.142038 7.719712 105.671632
F 20.989605 7.719713 127.505759
F 21.142038 15.439429 105.671632
F 20.989605 15.439429 127.505759
F 16.685161 7.719713 105.640516
F 16.710555 12.866188 102.001495
F 3.332003 5.150278 101.910537
F 3.179514 5.149412 123.744955
F 30.081182 5.146474 102.094841
F 29.928748 5.146474 123.928968
F 3.332003 12.869993 101.910537
F 3.179514 12.869127 123.744955
F 30.081182 12.866189 102.094841
F 29.928748 12.866189 123.928968
F 3.332003 20.589710 101.910537
F 3.179514 20.588845 123.744955
F 30.081182 20.585906 102.094841
F 29.928748 20.585906 123.928968
F 12.253677 5.146474 101.970380
F 12.101244 5.146473 123.804506
F 12.253677 12.866188 101.970380
F 12.101244 12.866188 123.804506
F 12.253677 20.585906 101.970380
F 12.101243 20.585906 123.804506
F 21.167433 5.146474 102.032610
F 21.015000 5.146474 123.866738
F 21.167433 12.866188 102.032610
F 21.015000 12.866188 123.866737
F 21.167433 20.585906 102.032610
F 21.015000 20.585906 123.866737
F 3.312993 5.150278 104.634916
F 3.145654 5.144662 126.474027
F 30.062137 5.146474 104.824107
F 29.909704 5.146474 126.658234
F 3.312993 12.869992 104.634917
F 3.145654 12.864377 126.474027
F 30.062137 12.866189 104.824107
F 29.909704 12.866189 126.658234
F 3.312993 20.589710 104.634917
F 3.145654 20.584094 126.474027
F 30.062137 20.585907 104.824107
F 29.909704 20.585907 126.658234
F 12.234633 5.146474 104.699646
F 12.082200 5.146473 126.533773
F 12.234633 12.866188 104.699646
F 12.082200 12.866188 126.533773
F 12.234633 20.585906 104.699646
F 12.082200 20.585906 126.533773
F 21.148388 5.146473 104.761876
F 20.995955 5.146474 126.596004
F 21.148388 12.866188 104.761877
F 20.995955 12.866188 126.596004
F 21.148388 20.585906 104.761877
F 20.995955 20.585906 126.596004
F 3.287579 7.715908 108.273941
F 3.115820 7.722942 130.114362
F 30.036724 7.719712 108.463128
F 29.884290 7.719712 130.297255
F 3.287579 15.435624 108.273941
F 3.115820 15.442658 130.114362
F 30.036724 15.439428 108.463128
F 29.884290 15.439428 130.297256
F 25.471875 12.866188 123.897853
F 25.624309 12.866188 102.063726
F 3.287579 23.155341 108.273941
F 16.558122 12.866188 123.835622
F 25.471875 5.146474 123.897853
F 25.624309 5.146474 102.063726
F 30.036724 23.159145 108.463129
F 29.884290 23.159145 130.297255
F 12.209219 7.719713 108.338668
F 12.056785 7.719713 130.172794
F 12.209219 15.439429 108.338668
F 12.056785 15.439429 130.172794
F 16.558122 20.585906 123.835622
F 16.710555 20.585906 102.001495
F 21.122974 7.719713 108.400898
F 20.970541 7.719713 130.235025
F 21.122974 15.439428 108.400898
F 20.970541 15.439428 130.235025
F 7.618871 15.439442 127.412407
F 7.771305 15.439442 105.578279
F 5.547239 1.285358 104.653849
F 5.394889 1.285304 126.488020
F 32.290576 1.286618 104.839665
F 32.138143 1.286618 126.673792
F 5.547239 9.005071 104.653849
F 5.394889 9.005017 126.488020
F 32.290576 9.006330 104.839665
F 32.138143 9.006331 126.673792
F 5.547239 16.724788 104.653849
F 5.394889 16.724734 126.488020
F 32.290576 16.726048 104.839665
F 32.138143 16.726048 126.673792
F 14.463074 1.286617 104.715203
F 14.310640 1.286617 126.549330
F 14.463074 9.006330 104.715204
F 14.310640 9.006330 126.549331
F 14.463074 16.726047 104.715204
F 14.310640 16.726047 126.549330
F 23.376828 1.286617 104.777434
F 23.224394 1.286617 126.611561
F 23.376828 9.006330 104.777434
F 23.224394 9.006330 126.611561
F 23.376828 16.726047 104.777435
F 23.224394 16.726048 126.611561
F 5.521822 3.861116 108.292872
F 5.369506 3.861184 130.127053
F 32.265158 3.859856 108.478686
F 32.112724 3.859856 130.312813
F 5.521822 11.580829 108.292873
F 5.369506 11.580897 130.127053
F 32.265158 11.579570 108.478686
F 32.112725 11.579570 130.312813
F 5.521822 19.300547 108.292872
F 5.369506 19.300615 130.127053
F 32.265158 19.299287 108.478686
F 32.112725 19.299287 130.312813
F 14.437656 3.859857 108.354225
F 14.285223 3.859856 130.188352
F 14.437656 11.579570 108.354225
F 14.285223 11.579570 130.188352
F 14.437656 19.299288 108.354225
F 14.285223 19.299288 130.188352
F 23.351412 3.859856 108.416456
F 23.198978 3.859856 130.250582
F 23.351412 11.579569 108.416456
F 23.198978 11.579569 130.250583
F 23.351412 19.299288 108.416456
F 23.198978 19.299288 130.250583
F 5.540899 3.861116 105.561823
F 5.386819 3.860798 127.396183
F 32.284222 3.859856 105.749420
F 32.131789 3.859856 127.583548
F 5.540899 11.580829 105.561823
F 5.386819 11.580511 127.396183
F 32.284222 11.579569 105.749420
F 32.131789 11.579569 127.583547
F 5.540899 19.300547 105.561823
F 5.386820 19.300229 127.396183
F 32.284222 19.299287 105.749420
F 32.131789 19.299287 127.583547
F 14.456721 3.859856 105.624959
F 14.304287 3.859856 127.459086
F 14.456721 11.579570 105.624959
F 14.304288 11.579570 127.459086
F 14.456721 19.299288 105.624959
F 14.304288 19.299287 127.459085
F 23.370475 3.859856 105.687190
F 23.218042 3.859856 127.521317
F 23.370475 11.579570 105.687190
F 23.218041 11.579569 127.521317
F 23.370475 19.299287 105.687190
F 23.218042 19.299287 127.521317
F 5.566296 1.285358 101.922802
F 5.412689 1.285583 123.757092
F 32.309620 1.286618 102.110399
F 32.157186 1.286618 123.944526
F 5.566296 9.005071 101.922802
F 5.412689 9.005296 123.757092
F 32.309620 9.006331 102.110399
F 32.157186 9.006331 123.944526
F 5.566296 16.724788 101.922802
F 5.412689 16.725013 123.757092
F 32.309620 16.726048 102.110399
F 32.157186 16.726048 123.944526
F 14.482118 1.286617 101.985937
F 14.329684 1.286618 123.820064
F 14.482117 9.006330 101.985937
F 14.329684 9.006330 123.820064
F 14.482118 16.726048 101.985937
F 14.329684 16.726048 123.820064
F 23.395873 1.286617 102.048168
F 23.243439 1.286617 123.882295
F 23.395872 9.006330 102.048168
F 23.243439 9.006330 123.882295
F 23.395873 16.726047 102.048168
F 23.243439 16.726047 123.882295
F 7.771305 7.719726 105.578279
F 7.618871 7.719726 127.412407
F 30.004977 23.159146 113.011905
F 12.177473 23.159146 112.887444
F 21.091227 23.159146 112.949675
F 12.158408 23.159146 115.616710
F 16.513663 23.159146 130.203910
F 16.666097 23.159146 108.369783
F 16.634350 23.159146 112.918559
F 25.548103 23.159145 112.980790
F 16.615285 23.159145 115.647826
F 25.529039 23.159146 115.710056
F 25.427417 23.159146 130.266140
F 30.106599 23.159145 98.455821
F 29.954166 23.159145 120.289947
F 12.279095 23.159146 98.331359
F 12.126662 23.159146 120.165485
F 21.192849 23.159146 98.393590
F 21.040416 23.159146 120.227716
F 12.260030 23.159146 101.060625
F 12.107597 23.159146 122.894752
F 21.173785 23.159146 101.122856
F 16.735972 23.159146 98.362474
F 16.583539 23.159146 120.196601
F 25.649725 23.159145 98.424705
F 25.497292 23.159145 120.258832
F 16.716908 23.159146 101.091740
F 16.564474 23.159146 122.925867
F 25.630661 23.159146 101.153971
F 25.478228 23.159146 122.988098
F 25.579850 23.159146 108.432013
F 30.055788 23.159146 105.733863
F 29.903355 23.159146 127.567990
F 12.228284 23.159146 105.609401
F 12.075850 23.159146 127.443528
F 21.142038 23.159146 105.671632
F 20.989605 23.159146 127.505759
F 12.209219 23.159146 108.338668
F 12.056785 23.159146 130.172794
F 21.122974 23.159146 108.400898
F 20.970541 23.159146 130.235025
F 16.685161 23.159146 105.640516
F 16.532727 23.159146 127.474643
F 25.598914 23.159145 105.702747
F 25.446481 23.159145 127.536874
F 7.618871 0.000013 127.412407
F 7.771305 0.000013 105.578279
F 3.115820 0.003229 130.114361
F 7.650503 0.000037 122.863658
F 7.803051 0.000013 101.029515
F 7.669682 0.000013 120.134364
F 7.822116 0.000013 98.300236
F 7.720494 0.000013 112.856322
F 7.701391 0.000021 115.585606
F 3.175368 0.000322 122.833636
F 7.599599 0.000056 130.141713
F 7.752240 0.000013 108.307558
F 1.148260 3.846775 98.266421
F 1.148260 11.566488 98.266421
F 1.148260 19.286206 98.266421
F 0.905458 1.316492 133.724735
F 0.722275 1.309424 155.575297
F 27.630458 1.286618 133.920720
F 27.478024 1.286618 155.754846
F 0.905458 9.036205 133.724735
F 0.722274 9.029136 155.575297
F 27.630458 9.006331 133.920719
F 27.478024 9.006330 155.754846
F 0.905458 16.755923 133.724735
F 0.722275 16.748854 155.575297
F 27.630458 16.726048 133.920720
F 27.478024 16.726048 155.754846
F 9.802939 1.286620 133.796256
F 9.650505 1.286619 155.630383
F 9.802939 9.006333 133.796256
F 9.650505 9.006332 155.630383
F 9.802939 16.726050 133.796257
F 9.650505 16.726049 155.630383
F 18.716707 1.286617 133.858489
F 18.564273 1.286617 155.692616
F 18.716707 9.006330 133.858489
F 18.564273 9.006330 155.692616
F 18.716707 16.726047 133.858489
F 18.564273 16.726047 155.692616
F 0.881392 3.826731 137.364063
F 0.655374 3.857258 159.234305
F 27.605041 3.859856 137.559740
F 27.452608 3.859856 159.393867
F 0.881393 11.546443 137.364063
F 0.655376 11.576970 159.234304
F 27.605041 11.579569 137.559740
F 27.452608 11.579569 159.393867
F 0.881393 19.266161 137.364063
F 0.655376 19.296688 159.234304
F 27.605041 19.299287 137.559740
F 27.452608 19.299287 159.393867
F 9.777521 3.859854 137.435277
F 9.625086 3.859855 159.269405
F 9.777521 11.579568 137.435278
F 9.625086 11.579568 159.269404
F 9.777521 19.299285 137.435278
F 9.625085 19.299285 159.269405
F 18.691290 3.859857 137.497510
F 18.538856 3.859857 159.331636
F 18.691290 11.579570 137.497510
F 18.538856 11.579570 159.331637
F 18.691290 19.299288 137.497510
F 18.538857 19.299288 159.331637
F 0.610570 3.961645 134.613867
F 0.548957 3.921137 156.473018
F 27.624105 3.859856 134.830475
F 27.471671 3.859856 156.664602
F 0.610571 11.681357 134.613867
F 0.548957 11.640850 156.473017
F 27.624105 11.579569 134.830475
F 27.471671 11.579569 156.664601
F 0.610571 19.401076 134.613867
F 0.548957 19.360568 156.473017
F 27.624105 19.299287 134.830475
F 27.471671 19.299287 156.664601
F 9.796576 3.859854 134.706015
F 9.644133 3.859855 156.540141
F 9.796576 11.579567 134.706015
F 9.644133 11.579568 156.540141
F 9.796576 19.299285 134.706015
F 9.644133 19.299286 156.540141
F 18.710354 3.859857 134.768244
F 18.557920 3.859857 156.602371
F 18.710354 11.579570 134.768244
F 18.557920 11.579570 156.602370
F 18.710354 19.299288 134.768244
F 18.557920 19.299288 156.602370
F 0.548901 1.213465 152.827175
F 27.649502 1.286618 131.191454
F 27.497069 1.286618 153.025580
F 0.548902 8.933178 152.827175
F 27.649502 9.006331 131.191454
F 27.497069 9.006330 153.025580
F 0.548901 16.652895 152.827175
F 27.649502 16.726048 131.191454
F 27.497069 16.726048 153.025580
F 9.821975 1.286620 131.066993
F 9.669531 1.286620 152.901120
F 9.821975 9.006333 131.066993
F 9.669531 9.006332 152.901120
F 9.821975 16.726050 131.066993
F 9.669531 16.726049 152.901120
F 18.735750 1.286617 131.129222
F 18.583317 1.286617 152.963349
F 18.735750 9.006330 131.129222
F 18.583317 9.006330 152.963349
F 18.735750 16.726047 131.129222
F 18.583317 16.726047 152.963349
F 3.103670 7.717762 134.662224
F 2.948808 7.719527 156.495959
F 29.852543 7.719712 134.846032
F 29.700110 7.719712 156.680159
F 3.103670 15.437478 134.662224
F 2.948808 15.439243 156.495958
F 29.852543 15.439428 134.846033
F 29.700110 15.439428 156.680159
F 25.274983 15.439428 152.100267
F 25.274983 7.719712 152.100267
F 3.002578 23.157820 149.218590
F 16.361229 15.439428 152.038036
F 12.025040 7.719713 134.721571
F 11.872606 7.719713 156.555697
F 12.025039 15.439428 134.721571
F 11.872606 15.439429 156.555697
F 16.361230 7.719713 152.038036
F 3.053152 23.157667 141.940391
F 20.938794 7.719713 134.783802
F 20.786360 7.719712 156.617928
F 20.938794 15.439429 134.783802
F 20.786360 15.439429 156.617928
F 2.948808 23.158960 156.495959
F 3.103670 23.157196 134.662224
F 3.128919 5.148742 131.023135
F 2.976313 5.147481 152.857451
F 29.877937 5.146474 131.207011
F 29.725504 5.146474 153.041138
F 3.128919 12.868456 131.023135
F 2.976313 12.867196 152.857451
F 29.877937 12.866189 131.207011
F 29.725504 12.866189 153.041138
F 3.128919 20.588174 131.023135
F 2.976313 20.586914 152.857451
F 29.877937 20.585906 131.207011
F 29.725504 20.585907 153.041138
F 12.050432 5.146473 131.082549
F 11.897999 5.146473 152.916676
F 12.050432 12.866188 131.082549
F 11.897999 12.866188 152.916676
F 12.050432 20.585906 131.082549
F 11.897999 20.585906 152.916676
F 20.964189 5.146473 131.144780
F 20.811755 5.146474 152.978907
F 20.964189 12.866188 131.144780
F 20.811755 12.866188 152.978907
F 20.964189 20.585906 131.144780
F 20.811755 20.585906 152.978906
F 3.086234 5.141992 133.754551
F 2.924181 5.139096 155.591686
F 29.858893 5.146474 133.936277
F 29.706459 5.146474 155.770404
F 3.086235 12.861706 133.754551
F 2.924181 12.858811 155.591686
F 29.858893 12.866189 133.936277
F 29.706459 12.866189 155.770404
F 3.086235 20.581424 133.754551
F 2.924181 20.578529 155.591686
F 29.858893 20.585907 133.936277
F 29.706459 20.585907 155.770404
F 12.031388 5.146474 133.811816
F 11.878954 5.146474 155.645943
F 12.031388 12.866188 133.811816
F 11.878954 12.866188 155.645943
F 12.031388 20.585906 133.811816
F 11.878954 20.585906 155.645943
F 20.945144 5.146473 133.874046
F 20.792711 5.146473 155.708173
F 20.945144 12.866188 133.874047
F 20.792710 12.866188 155.708173
F 20.945144 20.585906 133.874047
F 20.792710 20.585906 155.708173
F 3.057177 7.725222 137.394539
F 2.899713 7.727035 159.230707
F 29.833479 7.719712 137.575298
F 29.681046 7.719712 159.409425
F 3.057178 15.444938 137.394540
F 2.899713 15.446750 159.230707
F 29.833479 15.439428 137.575298
F 29.681046 15.439428 159.409425
F 7.446928 15.439538 151.975877
F 7.446928 7.719822 151.975877
F 14.177251 16.726048 145.654191
F 14.177251 9.006330 145.654191
F 25.300397 20.585906 148.461246
F 25.300397 12.866188 148.461246
F 29.833479 23.159145 137.575298
F 29.681046 23.159145 159.409425
F 12.005974 7.719713 137.450837
F 11.853540 7.719713 159.284964
F 12.005974 15.439428 137.450837
F 11.853540 15.439428 159.284964
F 25.300397 5.146474 148.461246
F 16.386644 20.585906 148.399015
F 20.919730 7.719713 137.513067
F 20.767296 7.719713 159.347194
F 20.919730 15.439428 137.513068
F 20.767296 15.439428 159.347194
F 14.177251 1.286617 145.654191
F 32.004753 16.726048 145.778652
F 5.344150 1.285276 133.766087
F 5.191463 1.285331 155.600185
F 32.087331 1.286618 133.951835
F 31.934898 1.286618 155.785961
F 5.344150 9.004989 133.766087
F 5.191463 9.005044 155.600185
F 32.087331 9.006330 133.951835
F 31.934898 9.006330 155.785961
F 5.344150 16.724706 133.766087
F 5.191464 16.724761 155.600185
F 32.087331 16.726048 133.951835
F 31.934898 16.726048 155.785961
F 14.259829 1.286618 133.827374
F 14.107396 1.286617 155.661500
F 14.259829 9.006330 133.827373
F 14.107396 9.006330 155.661500
F 14.259829 16.726047 133.827373
F 14.107396 16.726047 155.661501
F 23.173583 1.286617 133.889604
F 23.021150 1.286617 155.723731
F 23.173583 9.006330 133.889604
F 23.021150 9.006330 155.723731
F 23.173583 16.726047 133.889604
F 23.021150 16.726047 155.723731
F 5.318771 3.861211 137.405120
F 5.165723 3.861036 159.239130
F 32.061913 3.859856 137.590856
F 31.909480 3.859856 159.424982
F 5.318771 11.580924 137.405120
F 5.165723 11.580749 159.239130
F 32.061914 11.579570 137.590856
F 31.909480 11.579569 159.424982
F 5.318771 19.300642 137.405120
F 5.165723 19.300467 159.239130
F 32.061914 19.299287 137.590856
F 31.909480 19.299287 159.424982
F 14.234412 3.859857 137.466395
F 14.081978 3.859857 159.300521
F 14.234412 11.579570 137.466394
F 14.081978 11.579570 159.300521
F 14.234412 19.299288 137.466394
F 14.081978 19.299288 159.300521
F 23.148167 3.859856 137.528625
F 22.995734 3.859856 159.362752
F 23.148167 11.579569 137.528625
F 22.995734 11.579569 159.362752
F 23.148167 19.299288 137.528625
F 22.995734 19.299288 159.362752
F 5.335030 3.860625 134.674357
F 5.181101 3.860647 156.508489
F 32.080978 3.859856 134.861590
F 31.928544 3.859856 156.695717
F 5.335030 11.580338 134.674357
F 5.181101 11.580360 156.508489
F 32.080978 11.579569 134.861590
F 31.928544 11.579569 156.695716
F 5.335030 19.300056 134.674357
F 5.181101 19.300078 156.508489
F 32.080978 19.299287 134.861590
F 31.928544 19.299287 156.695717
F 14.253476 3.859857 134.737129
F 14.101043 3.859856 156.571255
F 14.253476 11.579570 134.737128
F 14.101043 11.579570 156.571255
F 14.253476 19.299288 134.737128
F 14.101043 19.299288 156.571255
F 23.167230 3.859856 134.799359
F 23.014797 3.859856 156.633486
F 23.167230 11.579570 134.799359
F 23.014797 11.579570 156.633486
F 23.167230 19.299288 134.799359
F 23.014797 19.299288 156.633486
F 5.360912 1.285768 131.035274
F 5.206527 1.285889 152.869507
F 32.106375 1.286618 131.222569
F 31.953942 1.286618 153.056696
F 5.360912 9.005481 131.035274
F 5.206527 9.005601 152.869507
F 32.106375 9.006331 131.222569
F 31.953942 9.006331 153.056696
F 5.360912 16.725198 131.035274
F 5.206527 16.725318 152.869507
F 32.106375 16.726048 131.222569
F 31.953942 16.726048 153.056695
F 14.278873 1.286617 131.098107
F 14.126439 1.286618 152.932234
F 14.278873 9.006330 131.098107
F 14.126439 9.006330 152.932234
F 14.278873 16.726048 131.098107
F 14.126440 16.726048 152.932234
F 23.192628 1.286617 131.160338
F 23.040195 1.286617 152.994465
F 23.192628 9.006330 131.160338
F 23.040195 9.006330 152.994465
F 23.192628 16.726047 131.160338
F 23.040195 16.726047 152.994465
F 7.568062 7.719726 134.690450
F 7.415592 7.719738 156.524566
F 7.568062 15.439442 134.690450
F 7.415592 15.439454 156.524566
F 16.386644 12.866188 148.399015
F 16.386644 5.146473 148.399015
F 16.481916 7.719713 134.752686
F 16.329483 7.719712 156.586813
F 16.481916 15.439429 134.752686
F 16.329483 15.439429 156.586813
F 5.257671 16.725379 145.591505
F 32.004753 9.006331 145.778653
F 25.395669 7.719712 134.814917
F 25.243236 7.719712 156.649044
F 25.395669 15.439428 134.814917
F 25.243236 15.439428 156.649044
F 7.472369 20.585803 148.336851
F 7.472369 12.866085 148.336851
F 7.593454 5.146460 131.051428
F 7.441013 5.146457 152.885551
F 7.593454 12.866175 131.051428
F 7.441013 12.866172 152.885551
F 7.593454 20.585893 131.051428
F 7.441013 20.585889 152.885551
F 16.507311 5.146473 131.113665
F 16.354877 5.146474 152.947791
F 16.507311 12.866188 131.113665
F 16.354877 12.866188 152.947791
F 16.507310 20.585906 131.113664
F 16.354877 20.585906 152.947791
F 25.421064 5.146474 131.175896
F 25.268631 5.146474 153.010022
F 25.421064 12.866188 131.175896
F 25.268630 12.866188 153.010022
F 25.421064 20.585907 131.175895
F 25.268631 20.585907 153.010022
F 7.574154 5.146407 133.780742
F 7.421513 5.146361 155.614901
F 7.574154 12.866121 133.780742
F 7.421513 12.866075 155.614901
F 7.574154 20.585839 133.780742
F 7.421513 20.585794 155.614901
F 16.488266 5.146473 133.842931
F 16.335833 5.146473 155.677058
F 16.488266 12.866188 133.842931
F 16.335833 12.866188 155.677058
F 16.488266 20.585906 133.842931
F 16.335833 20.585906 155.677058
F 25.402019 5.146474 133.905162
F 25.249586 5.146474 155.739288
F 25.402019 12.866188 133.905162
F 25.249586 12.866188 155.739288
F 25.402019 20.585906 133.905162
F 25.249586 20.585906 155.739288
F 7.548693 7.719790 137.419770
F 7.396090 7.719827 159.253924
F 7.548693 15.439506 137.419770
F 7.396090 15.439543 159.253924
F 7.472369 5.146370 148.336851
F 25.319442 20.585907 145.731979
F 5.257671 9.005662 145.591506
F 32.004753 1.286618 145.778653
F 16.462852 7.719713 137.481952
F 16.310419 7.719713 159.316079
F 16.462852 15.439428 137.481952
F 16.310418 15.439428 159.316079
F 5.257671 1.285949 145.591506
F 23.065608 19.299287 149.355443
F 25.376606 7.719712 137.544183
F 25.224172 7.719712 159.378310
F 25.376606 15.439428 137.544183
F 25.224172 15.439428 159.378310
F 25.319442 12.866188 145.731979
F 25.319442 5.146474 145.731979
F 0.857082 1.322483 141.003063
F 0.579823 1.264615 162.897875
F 27.579647 1.286618 141.198761
F 27.427213 1.286618 163.032888
F 0.857082 9.042195 141.003063
F 0.579822 8.984327 162.897876
F 27.579647 9.006330 141.198761
F 27.427213 9.006331 163.032888
F 0.857082 16.761913 141.003064
F 0.579824 16.704046 162.897875
F 27.579647 16.726048 141.198762
F 27.427213 16.726048 163.032888
F 9.752128 1.286620 141.074298
F 9.599691 1.286619 162.908425
F 9.752128 9.006332 141.074298
F 9.599691 9.006332 162.908425
F 9.752128 16.726050 141.074299
F 9.599691 16.726049 162.908425
F 18.665895 1.286617 141.136531
F 18.513462 1.286617 162.970657
F 18.665895 9.006330 141.136531
F 18.513462 9.006330 162.970658
F 18.665895 16.726047 141.136531
F 18.513462 16.726047 162.970657
F 0.832491 3.821937 144.641854
F 27.554230 3.859856 144.837782
F 0.832492 11.541650 144.641853
F 27.554230 11.579569 144.837782
F 0.832492 19.261368 144.641853
F 27.554230 19.299287 144.837782
F 9.726710 3.859854 144.713319
F 9.726710 11.579568 144.713319
F 9.726710 19.299285 144.713319
F 18.640479 3.859857 144.775551
F 18.640479 11.579570 144.775551
F 18.640479 19.299288 144.775552
F 0.548863 3.965573 141.892654
F 2.899713 0.007322 159.230707
F 27.573294 3.859856 142.108516
F 0.548863 11.685286 141.892653
F 7.568062 0.000013 134.690449
F 27.573294 11.579569 142.108516
F 0.548863 19.405004 141.892653
F 7.415592 0.000025 156.524566
F 27.573294 19.299287 142.108516
F 9.745761 3.859854 141.984056
F 9.745761 11.579567 141.984056
F 9.745761 19.299285 141.984056
F 18.659543 3.859856 142.046286
F 18.659543 11.579570 142.046285
F 18.659543 19.299288 142.046286
F 0.568781 1.178422 138.251586
F 0.536924 1.231776 160.117065
F 27.598691 1.286618 138.469496
F 27.446258 1.286618 160.303622
F 0.568781 8.898135 138.251586
F 0.536924 8.951489 160.117065
F 27.598692 9.006331 138.469496
F 27.446258 9.006331 160.303622
F 0.568782 16.617852 138.251587
F 0.536924 16.671206 160.117065
F 27.598691 16.726048 138.469496
F 27.446258 16.726048 160.303622
F 9.771160 1.286620 138.345035
F 9.618719 1.286619 160.179162
F 9.771160 9.006333 138.345035
F 9.618718 9.006332 160.179162
F 9.771160 16.726050 138.345035
F 9.618718 16.726049 160.179161
F 18.684939 1.286617 138.407265
F 18.532506 1.286617 160.241391
F 18.684939 9.006330 138.407265
F 18.532506 9.006330 160.241391
F 18.684939 16.726047 138.407264
F 18.532506 16.726047 160.241391
F 3.053152 7.718234 141.940391
F 29.801732 7.719712 142.124074
F 3.053152 15.437950 141.940391
F 29.801732 15.439428 142.124074
F 16.405688 20.585906 145.669749
F 16.405688 12.866188 145.669748
F 11.974228 7.719713 141.999612
F 11.974228 15.439428 141.999612
F 16.405688 5.146474 145.669748
F 20.887982 7.719713 142.061843
F 20.887982 15.439429 142.061843
F 23.065608 11.579569 149.355443
F 3.078403 5.148153 138.301309
F 2.921039 5.145661 160.134348
F 29.827126 5.146474 138.485054
F 29.674693 5.146474 160.319180
F 3.078403 12.867868 138.301309
F 2.921039 12.865375 160.134348
F 29.827126 12.866189 138.485053
F 29.674693 12.866189 160.319180
F 3.078403 20.587585 138.301309
F 2.921039 20.585093 160.134348
F 29.827126 20.585906 138.485053
F 29.674693 20.585906 160.319180
F 11.999621 5.146473 138.360592
F 11.847188 5.146473 160.194719
F 11.999621 12.866188 138.360591
F 11.847188 12.866188 160.194718
F 11.999621 20.585906 138.360591
F 11.847188 20.585906 160.194718
F 20.913378 5.146473 138.422822
F 20.760944 5.146473 160.256949
F 20.913378 12.866188 138.422822
F 20.760944 12.866188 160.256949
F 20.913377 20.585906 138.422822
F 20.760944 20.585906 160.256949
F 3.028913 5.140189 141.034301
F 2.875712 5.139313 162.869622
F 29.808082 5.146474 141.214319
F 29.655648 5.146474 163.048445
F 3.028913 12.859903 141.034300
F 2.875712 12.859028 162.869622
F 29.808082 12.866189 141.214319
F 29.655648 12.866189 163.048446
F 3.028913 20.579621 141.034300
F 2.875712 20.578746 162.869622
F 29.808082 20.585907 141.214319
F 29.655648 20.585907 163.048446
F 11.980577 5.146474 141.089858
F 11.828143 5.146474 162.923985
F 11.980577 12.866188 141.089858
F 11.828143 12.866188 162.923985
F 11.980577 20.585906 141.089858
F 11.828143 20.585906 162.923985
F 20.894333 5.146473 141.152088
F 20.741899 5.146473 162.986215
F 20.894333 12.866188 141.152088
F 20.741899 12.866188 162.986215
F 20.894333 20.585906 141.152088
F 20.741899 20.585906 162.986215
F 3.001519 7.726518 144.673831
F 29.782668 7.719712 144.853340
F 3.001519 15.446234 144.673831
F 29.782668 15.439428 144.853339
F 7.491837 20.585893 145.607512
F 23.065608 3.859856 149.355443
F 7.491837 12.866176 145.607512
F 29.782668 23.159145 144.853339
F 11.955163 7.719713 144.728878
F 11.955163 15.439428 144.728878
F 7.491837 5.146461 145.607512
F 20.868919 7.719713 144.791109
F 20.868919 15.439428 144.791109
F 14.151854 19.299288 149.293213
F 5.293416 1.285252 141.044151
F 5.139979 1.285573 162.878056
F 32.036520 1.286618 141.229876
F 31.884087 1.286618 163.064004
F 5.293416 9.004964 141.044152
F 5.139979 9.005285 162.878056
F 32.036520 9.006330 141.229877
F 31.884087 9.006331 163.064004
F 5.293417 16.724682 141.044152
F 5.139979 16.725003 162.878056
F 32.036520 16.726048 141.229877
F 31.884087 16.726048 163.064004
F 14.209018 1.286618 141.105415
F 14.056585 1.286617 162.939542
F 14.209018 9.006330 141.105415
F 14.056585 9.006330 162.939542
F 14.209018 16.726047 141.105415
F 14.056585 16.726047 162.939542
F 23.122772 1.286617 141.167646
F 22.970339 1.286617 163.001773
F 23.122772 9.006330 141.167646
F 22.970339 9.006330 163.001773
F 23.122772 16.726047 141.167646
F 22.970339 16.726048 163.001773
F 5.268035 3.861232 144.683182
F 32.011102 3.859856 144.868897
F 5.268036 11.580945 144.683182
F 32.011102 11.579569 144.868897
F 5.268036 19.300663 144.683182
F 32.011102 19.299287 144.868897
F 14.183601 3.859857 144.744436
F 14.183600 11.579570 144.744437
F 14.183601 19.299288 144.744436
F 23.097356 3.859856 144.806667
F 23.097356 11.579569 144.806667
F 23.097356 19.299288 144.806667
F 5.283388 3.860531 141.952475
F 32.030167 3.859856 142.139632
F 5.283388 11.580244 141.952475
F 32.030167 11.579569 142.139632
F 5.283388 19.299962 141.952475
F 32.030167 19.299287 142.139632
F 14.202665 3.859857 142.015170
F 14.202665 11.579570 142.015170
F 14.202665 19.299288 142.015170
F 23.116419 3.859856 142.077401
F 23.116419 11.579570 142.077401
F 23.116419 19.299288 142.077401
F 5.309169 1.285909 138.313426
F 5.155739 1.285760 160.147464
F 32.055564 1.286618 138.500611
F 31.903131 1.286618 160.334738
F 5.309169 9.005622 138.313425
F 5.155739 9.005473 160.147464
F 32.055564 9.006331 138.500611
F 31.903131 9.006331 160.334738
F 5.309169 16.725339 138.313426
F 5.155739 16.725190 160.147463
F 32.055564 16.726048 138.500611
F 31.903131 16.726048 160.334738
F 14.228062 1.286617 138.376149
F 14.075628 1.286618 160.210276
F 14.228062 9.006330 138.376149
F 14.075628 9.006330 160.210276
F 14.228062 16.726048 138.376149
F 14.075628 16.726048 160.210276
F 23.141817 1.286617 138.438380
F 22.989383 1.286617 160.272507
F 23.141817 9.006330 138.438380
F 22.989383 9.006330 160.272507
F 23.141817 16.726047 138.438380
F 22.989383 16.726047 160.272507
F 7.517253 7.719726 141.968491
F 7.517253 15.439441 141.968491
F 25.294047 15.439428 149.371001
F 16.431105 7.719713 142.030728
F 16.431105 15.439429 142.030728
F 14.151854 11.579570 149.293212
F 25.344858 7.719712 142.092958
F 25.344858 15.439428 142.092958
F 25.294047 7.719712 149.371001
F 7.542645 5.146460 138.329471
F 7.390142 5.146439 160.163580
F 7.542645 12.866175 138.329471
F 7.390142 12.866153 160.163580
F 7.542645 20.585893 138.329470
F 7.390142 20.585871 160.163580
F 16.456499 5.146473 138.391707
F 16.304066 5.146473 160.225834
F 16.456499 12.866188 138.391707
F 16.304066 12.866188 160.225834
F 16.456499 20.585906 138.391707
F 16.304066 20.585906 160.225834
F 25.370253 5.146474 138.453938
F 25.217820 5.146474 160.288065
F 25.370253 12.866188 138.453938
F 25.217820 12.866188 160.288065
F 25.370253 20.585907 138.453937
F 25.217820 20.585907 160.288065
F 7.523252 5.146387 141.058798
F 7.370692 5.146359 162.892945
F 7.523252 12.866101 141.058798
F 7.370692 12.866074 162.892945
F 7.523252 20.585819 141.058798
F 7.370692 20.585792 162.892945
F 16.437455 5.146473 141.120973
F 16.285022 5.146473 162.955100
F 16.437455 12.866188 141.120973
F 16.285022 12.866188 162.955100
F 16.437455 20.585906 141.120973
F 16.285022 20.585906 162.955100
F 25.351208 5.146474 141.183204
F 25.198775 5.146474 163.017331
F 25.351208 12.866188 141.183204
F 25.198775 12.866188 163.017331
F 25.351208 20.585906 141.183203
F 25.198775 20.585906 163.017331
F 7.497798 7.719809 144.697824
F 7.497798 15.439525 144.697824
F 14.151854 3.859856 149.293212
F 31.979356 19.299287 149.417674
F 16.412041 7.719713 144.759994
F 16.412041 15.439428 144.759994
F 5.232061 19.299974 149.230513
F 25.325795 7.719712 144.822224
F 25.325794 15.439428 144.822224
F 16.380294 15.439429 149.308770
F 0.807762 1.325887 148.280668
F 27.528836 1.286618 148.476803
F 0.807761 9.045600 148.280668
F 27.528836 9.006331 148.476803
F 0.807762 16.765318 148.280668
F 27.528836 16.726048 148.476803
F 9.701317 1.286619 148.352340
F 9.701317 9.006332 148.352340
F 9.701317 16.726049 148.352340
F 18.615084 1.286617 148.414573
F 18.615084 9.006330 148.414573
F 18.615084 16.726047 148.414572
F 0.778602 3.822245 151.921629
F 27.503419 3.859856 152.115824
F 0.778603 11.541957 151.921629
F 27.503419 11.579569 152.115825
F 0.778603 19.261675 151.921628
F 27.503419 19.299287 152.115824
F 9.675899 3.859854 151.991362
F 9.675899 11.579568 151.991362
F 9.675899 19.299285 151.991362
F 18.589668 3.859857 152.053594
F 18.589668 11.579570 152.053594
F 18.589668 19.299288 152.053594
F 0.546272 3.945369 149.181022
F 27.522482 3.859856 149.386559
F 0.546271 11.665082 149.181022
F 27.522483 11.579569 149.386558
F 0.546271 19.384800 149.181022
F 27.522483 19.299287 149.386558
F 9.694947 3.859854 149.262098
F 9.694947 11.579567 149.262098
F 9.694947 19.299285 149.262098
F 18.608731 3.859857 149.324328
F 18.608731 11.579570 149.324328
F 18.608731 19.299288 149.324328
F 0.544108 1.189578 145.535947
F 27.547880 1.286618 145.747537
F 0.544108 8.909291 145.535947
F 27.547880 9.006331 145.747537
F 0.544107 16.629008 145.535947
F 27.547880 16.726048 145.747537
F 9.720345 1.286620 145.623077
F 9.720345 9.006332 145.623077
F 9.720345 16.726049 145.623077
F 18.634128 1.286617 145.685306
F 18.634128 9.006330 145.685307
F 18.634128 16.726047 145.685306
F 3.002578 7.718387 149.218590
F 29.750921 7.719712 149.402116
F 3.002579 15.438103 149.218590
F 29.750921 15.439428 149.402116
F 16.380294 7.719712 149.308770
F 7.466446 15.439441 149.246533
F 11.923417 7.719713 149.277655
F 11.923417 15.439429 149.277655
F 7.466446 7.719725 149.246533
F 20.837172 7.719713 149.339885
F 20.837171 15.439429 149.339885
F 31.979356 11.579569 149.417674
F 3.027861 5.147834 145.579485
F 29.776315 5.146474 145.763095
F 3.027861 12.867548 145.579485
F 29.776315 12.866189 145.763095
F 3.027861 20.587266 145.579485
F 29.776315 20.585906 145.763095
F 11.948810 5.146473 145.638633
F 11.948810 12.866188 145.638633
F 11.948810 20.585906 145.638633
F 20.862566 5.146473 145.700864
F 20.862566 12.866188 145.700864
F 20.862566 20.585906 145.700864
F 2.975007 5.139371 148.313231
F 29.757271 5.146474 148.492361
F 2.975007 12.859086 148.313232
F 29.757271 12.866189 148.492361
F 2.975007 20.578804 148.313232
F 29.757271 20.585907 148.492361
F 11.929766 5.146474 148.367900
F 11.929766 12.866188 148.367900
F 11.929766 20.585906 148.367900
F 20.843521 5.146473 148.430130
F 20.843521 12.866188 148.430130
F 20.843521 20.585906 148.430130
F 2.949236 7.726997 151.952542
F 29.731857 7.719713 152.131382
F 2.949236 15.446713 151.952542
F 29.731857 15.439428 152.131382
F 23.091006 16.726047 145.716422
F 5.232061 11.580256 149.230513
F 23.091006 9.006330 145.716422
F 29.731857 23.159145 152.131382
F 11.904351 7.719713 152.006921
F 11.904351 15.439429 152.006921
F 23.091006 1.286617 145.716422
F 20.818107 7.719713 152.069152
F 20.818108 15.439429 152.069152
F 31.979356 3.859856 149.417674
F 5.242676 1.285234 148.322211
F 31.985709 1.286618 148.507919
F 5.242676 9.004947 148.322211
F 31.985709 9.006331 148.507919
F 5.242676 16.724664 148.322211
F 31.985709 16.726048 148.507918
F 14.158207 1.286617 148.383457
F 14.158207 9.006330 148.383457
F 14.158207 16.726047 148.383457
F 23.071961 1.286617 148.445688
F 23.071961 9.006330 148.445688
F 23.071961 16.726047 148.445688
F 5.217142 3.861220 151.961218
F 31.960291 3.859856 152.146940
F 5.217142 11.580934 151.961218
F 31.960291 11.579569 152.146940
F 5.217142 19.300651 151.961218
F 31.960291 19.299287 152.146940
F 14.132790 3.859857 152.022478
F 14.132790 11.579570 152.022479
F 14.132790 19.299288 152.022479
F 23.046545 3.859856 152.084709
F 23.046545 11.579569 152.084709
F 23.046545 19.299287 152.084709
F 5.232061 3.860543 149.230513
F 25.274984 23.159146 152.100267
F 16.361230 23.159146 152.038036
F 29.852543 23.159146 134.846033
F 29.700110 23.159145 156.680159
F 12.025039 23.159146 134.721571
F 11.872606 23.159146 156.555697
F 20.938794 23.159146 134.783802
F 20.786360 23.159146 156.617928
F 12.005974 23.159145 137.450837
F 11.853540 23.159146 159.284964
F 20.767296 23.159146 159.347194
F 16.481916 23.159146 134.752686
F 16.329483 23.159146 156.586813
F 25.395669 23.159145 134.814917
F 25.243236 23.159145 156.649044
F 16.462852 23.159146 137.481952
F 16.310419 23.159146 159.316079
F 25.376606 23.159146 137.544183
F 25.224172 23.159146 159.378310
F 25.294047 23.159145 149.371000
F 29.801732 23.159146 142.124074
F 11.974228 23.159146 141.999612
F 16.380294 23.159146 149.308770
F 20.887982 23.159146 142.061843
F 11.955163 23.159145 144.728878
F 20.868919 23.159146 144.791109
F 16.431105 23.159145 142.030728
F 25.344858 23.159145 142.092958
F 16.412041 23.159146 144.759994
F 25.325795 23.159146 144.822224
F 29.750921 23.159145 149.402116
F 11.923417 23.159146 149.277655
F 20.837172 23.159146 149.339885
F 11.904351 23.159146 152.006921
F 2.949236 0.007284 151.952542
F 7.466446 0.000012 149.246533
F 7.497798 0.000096 144.697824
F 7.517253 0.000013 141.968491
F 3.001519 0.006805 144.673831
F 7.396090 0.000114 159.253924
F 7.548693 0.000077 137.419770
F 3.057177 0.005509 137.394539
F 7.446928 0.000109 151.975877
F 0.324609 1.186967 177.534891
F 27.325591 1.286618 177.588973
F 0.324609 8.906680 177.534891
F 27.325591 9.006330 177.588973
F 0.324609 16.626397 177.534891
F 27.325591 16.726048 177.588973
F 9.498065 1.286619 177.464510
F 9.498065 9.006332 177.464510
F 9.498065 16.726049 177.464510
F 18.411840 1.286617 177.526742
F 18.411840 9.006330 177.526742
F 18.411840 16.726047 177.526742
F 0.300960 3.960605 181.175652
F 27.300174 3.859856 181.227994
F 0.300960 11.680318 181.175652
F 27.300174 11.579569 181.227994
F 0.300959 19.400036 181.175652
F 27.300174 19.299287 181.227994
F 9.472646 3.859855 181.103531
F 9.472646 11.579568 181.103532
F 9.472646 19.299286 181.103531
F 18.386423 3.859857 181.165764
F 18.386423 11.579570 181.165764
F 18.386423 19.299288 181.165764
F 0.439106 3.899609 178.330918
F 27.319238 3.859856 178.498728
F 0.439106 11.619322 178.330918
F 27.319238 11.579569 178.498728
F 0.439106 19.339040 178.330918
F 27.319238 19.299287 178.498728
F 9.491702 3.859856 178.374267
F 9.491702 11.579569 178.374267
F 9.491702 19.299287 178.374267
F 18.405487 3.859857 178.436498
F 18.405487 11.579570 178.436497
F 18.405487 19.299288 178.436497
F 0.458532 1.243678 174.688542
F 7.243767 0.000086 181.088032
F 27.344636 1.286618 174.859707
F 0.458532 8.963390 174.688542
F 2.893118 0.001941 163.772638
F 27.344636 9.006331 174.859707
F 0.458532 16.683108 174.688542
F 2.728673 0.007130 185.603019
F 27.344635 16.726048 174.859707
F 9.517097 1.286619 174.735246
F 9.517097 9.006331 174.735246
F 9.517097 16.726048 174.735246
F 18.430884 1.286617 174.797476
F 18.430884 9.006330 174.797476
F 18.430884 16.726047 174.797476
F 2.781975 7.725939 178.325779
F 29.547677 7.719712 178.514286
F 2.781975 15.445655 178.325779
F 29.547677 15.439428 178.514286
F 24.970117 15.439428 195.768521
F 25.122550 15.439428 173.934394
F 11.720172 7.719713 178.389824
F 11.720172 15.439428 178.389824
F 24.970117 7.719712 195.768521
F 20.633927 7.719713 178.452055
F 20.633927 15.439429 178.452055
F 7.186644 20.585783 189.275682
F 2.809380 5.141098 174.687392
F 29.573070 5.146474 174.875265
F 2.809380 12.860812 174.687392
F 29.573070 12.866189 174.875265
F 2.809381 20.580530 174.687391
F 29.573070 20.585906 174.875264
F 11.745565 5.146474 174.750803
F 11.745565 12.866188 174.750802
F 11.745565 20.585906 174.750802
F 20.659322 5.146473 174.813033
F 20.659322 12.866188 174.813033
F 20.659322 20.585906 174.813033
F 2.780405 5.140062 177.424892
F 29.554026 5.146474 177.604531
F 2.780405 12.859777 177.424892
F 29.554026 12.866189 177.604531
F 2.780405 20.579495 177.424892
F 29.554026 20.585907 177.604530
F 11.726521 5.146474 177.480069
F 11.726521 12.866188 177.480069
F 11.726521 20.585906 177.480069
F 20.640277 5.146473 177.542300
F 20.640277 12.866188 177.542300
F 20.640277 20.585906 177.542300
F 2.756892 7.725791 181.063539
F 29.528612 7.719713 181.243551
F 2.756892 15.445507 181.063539
F 29.528612 15.439428 181.243552
F 25.122550 7.719712 173.934393
F 7.339261 20.585849 167.441605
F 7.186644 12.866065 189.275682
F 29.528612 23.159145 181.243551
F 11.701107 7.719713 181.119090
F 11.701107 15.439428 181.119090
F 7.339261 12.866131 167.441605
F 20.614863 7.719713 181.181321
F 20.614863 15.439428 181.181321
F 7.186644 5.146350 189.275682
F 5.036999 1.286223 177.433680
F 31.782465 1.286618 177.620088
F 5.036999 9.005936 177.433680
F 31.782464 9.006331 177.620088
F 5.036999 16.725653 177.433680
F 31.782465 16.726048 177.620088
F 13.954962 1.286617 177.495627
F 13.954962 9.006330 177.495627
F 13.954962 16.726047 177.495627
F 22.868717 1.286617 177.557858
F 22.868716 9.006330 177.557858
F 22.868717 16.726047 177.557858
F 5.011344 3.860111 181.072602
F 31.757046 3.859856 181.259109
F 5.011345 11.579825 181.072602
F 31.757047 11.579570 181.259109
F 5.011345 19.299542 181.072602
F 31.757047 19.299287 181.259109
F 13.929545 3.859857 181.134648
F 13.929545 11.579570 181.134648
F 13.929545 19.299288 181.134648
F 22.843300 3.859856 181.196879
F 22.843300 11.579569 181.196879
F 22.843300 19.299288 181.196879
F 5.029727 3.860918 178.342428
F 31.776111 3.859856 178.529843
F 5.029727 11.580631 178.342428
F 31.776111 11.579569 178.529844
F 5.029727 19.300349 178.342428
F 31.776111 19.299287 178.529843
F 13.948609 3.859857 178.405382
F 13.948610 11.579570 178.405382
F 13.948610 19.299288 178.405382
F 22.862363 3.859856 178.467613
F 22.862363 11.579570 178.467613
F 22.862363 19.299287 178.467613
F 5.054849 1.285571 174.703417
F 31.801508 1.286618 174.890822
F 5.054849 9.005284 174.703417
F 31.801508 9.006331 174.890822
F 5.054849 16.725001 174.703417
F 31.801508 16.726048 174.890822
F 13.974006 1.286617 174.766360
F 13.974006 9.006330 174.766361
F 13.974006 16.726048 174.766360
F 22.887761 1.286617 174.828591
F 22.887761 9.006330 174.828591
F 22.887761 16.726047 174.828591
F 7.262951 7.719806 178.358642
F 7.262951 15.439521 178.358642
F 16.056363 15.439428 195.706290
F 16.177049 7.719712 178.420939
F 16.177049 15.439429 178.420940
F 7.339261 5.146416 167.441605
F 25.090803 7.719712 178.483170
F 25.090803 15.439428 178.483170
F 16.208796 15.439429 173.872164
F 7.288378 5.146392 174.719630
F 7.288378 12.866107 174.719630
F 7.288378 20.585825 174.719630
F 16.202444 5.146473 174.781918
F 16.202444 12.866188 174.781918
F 16.202444 20.585906 174.781918
F 25.116197 5.146474 174.844149
F 25.116197 12.866188 174.844149
F 25.116197 20.585907 174.844149
F 7.269146 5.146379 177.449017
F 7.269146 12.866093 177.449017
F 7.269146 20.585812 177.449017
F 16.183400 5.146473 177.511184
F 16.183400 12.866188 177.511184
F 16.183399 20.585906 177.511185
F 25.097152 5.146474 177.573415
F 25.097152 12.866188 177.573415
F 25.097152 20.585906 177.573415
F 7.243767 7.719799 181.088032
F 7.243767 15.439514 181.088032
F 16.056363 7.719713 195.706290
F 16.253255 5.146474 167.503875
F 16.157985 7.719713 181.150205
F 16.157985 15.439428 181.150206
F 16.100821 5.146474 189.338002
F 25.071739 7.719712 181.212436
F 25.071739 15.439428 181.212436
F 16.208796 7.719713 173.872163
F 0.291229 1.191196 184.809698
F 27.274780 1.286618 184.867015
F 0.291230 8.910909 184.809698
F 27.274780 9.006330 184.867015
F 0.291229 16.630626 184.809698
F 27.274780 16.726048 184.867015
F 9.447253 1.286619 184.742552
F 9.447253 9.006332 184.742552
F 9.447253 16.726049 184.742552
F 18.361029 1.286617 184.804784
F 18.361028 9.006330 184.804784
F 18.361029 16.726047 184.804784
F 0.501025 3.908260 166.563547
F 0.289162 3.946360 188.439848
F 27.401796 3.859856 166.671909
F 27.249363 3.859856 188.506035
F 0.501027 11.627973 166.563547
F 0.289162 11.666073 188.439849
F 27.401796 11.579569 166.671909
F 27.249363 11.579569 188.506036
F 0.501027 19.347690 166.563547
F 0.289161 19.385791 188.439849
F 27.401796 19.299287 166.671909
F 27.249363 19.299287 188.506036
F 9.574272 3.859855 166.547446
F 9.421835 3.859855 188.381573
F 9.574272 11.579568 166.547446
F 9.421834 11.579568 188.381573
F 9.574272 19.299285 166.547446
F 9.421834 19.299286 188.381573
F 18.488045 3.859857 166.609678
F 18.335612 3.859857 188.443805
F 18.488045 11.579570 166.609678
F 18.335612 11.579570 188.443805
F 18.488046 19.299288 166.609678
F 18.335612 19.299288 188.443805
F 0.400855 3.893140 185.614589
F 27.420860 3.859856 163.942643
F 27.268427 3.859856 185.776770
F 0.400855 11.612853 185.614589
F 27.420860 11.579569 163.942643
F 27.268427 11.579569 185.776770
F 0.400856 19.332571 185.614588
F 27.420860 19.299287 163.942643
F 27.268427 19.299287 185.776770
F 9.593321 3.859855 163.818183
F 9.440894 3.859856 185.652309
F 9.593321 11.579568 163.818183
F 9.440894 11.579569 185.652309
F 9.593322 19.299286 163.818182
F 9.440894 19.299287 185.652309
F 18.507109 3.859857 163.880413
F 18.354676 3.859857 185.714539
F 18.507109 11.579570 163.880412
F 18.354676 11.579570 185.714539
F 18.507109 19.299288 163.880412
F 18.354676 19.299288 185.714539
F 0.419892 1.250134 181.972954
F 27.293824 1.286618 182.137749
F 0.419892 8.969847 181.972954
F 27.293824 9.006330 182.137749
F 0.419892 16.689564 181.972954
F 27.293824 16.726048 182.137749
F 9.466289 1.286618 182.013288
F 9.466289 9.006331 182.013288
F 9.466289 16.726048 182.013288
F 18.380072 1.286617 182.075518
F 18.380072 9.006330 182.075518
F 18.380072 16.726047 182.075518
F 2.893118 7.721654 163.772639
F 2.728673 7.726843 185.603019
F 29.649299 7.719712 163.958201
F 29.496865 7.719712 185.792328
F 2.893118 15.441370 163.772639
F 2.728674 15.446559 185.603019
F 29.649299 15.439428 163.958201
F 29.496865 15.439428 185.792327
F 24.989180 15.439428 193.039254
F 25.141614 15.439428 171.205127
F 7.142299 15.439476 195.644090
F 7.294513 15.439531 173.810000
F 11.821795 7.719713 163.833739
F 11.669361 7.719713 185.667866
F 11.821794 15.439429 163.833739
F 11.669361 15.439428 185.667866
F 7.142299 7.719760 195.644090
F 7.294513 7.719815 173.810000
F 20.735549 7.719712 163.895970
F 20.583116 7.719712 185.730097
F 20.735549 15.439429 163.895970
F 20.583116 15.439429 185.730096
F 24.989180 7.719712 193.039255
F 25.141614 7.719712 171.205127
F 2.755026 5.139663 181.964320
F 29.522259 5.146474 182.153307
F 2.755026 12.859377 181.964320
F 29.522259 12.866189 182.153307
F 2.755026 20.579095 181.964319
F 29.522259 20.585906 182.153307
F 11.694754 5.146473 182.028845
F 11.694754 12.866188 182.028845
F 11.694754 20.585906 182.028845
F 20.608511 5.146474 182.091076
F 20.608511 12.866188 182.091076
F 20.608511 20.585906 182.091076
F 2.733564 5.140827 184.702103
F 29.503215 5.146474 184.882572
F 2.733564 12.860542 184.702104
F 29.503215 12.866189 184.882573
F 2.733564 20.580260 184.702103
F 29.503215 20.585907 184.882572
F 11.675710 5.146474 184.758111
F 11.675710 12.866188 184.758111
F 11.675710 20.585906 184.758112
F 20.589466 5.146473 184.820342
F 20.589466 12.866188 184.820342
F 20.589466 20.585906 184.820342
F 2.852037 7.726632 166.508441
F 2.710369 7.724828 188.340594
F 29.630235 7.719712 166.687466
F 29.477801 7.719712 188.521593
F 2.852037 15.446348 166.508441
F 2.710369 15.444544 188.340594
F 29.630235 15.439428 166.687466
F 29.477801 15.439428 188.521593
F 24.995530 20.585906 192.129499
F 25.147964 20.585906 170.295373
F 16.075427 15.439429 192.977024
F 16.227861 15.439429 171.142897
F 24.995530 12.866188 192.129499
F 25.147964 12.866188 170.295373
F 29.630235 23.159145 166.687466
F 29.477801 23.159145 188.521593
F 11.802729 7.719713 166.563005
F 11.650296 7.719713 188.397132
F 11.802729 15.439429 166.563005
F 11.650296 15.439429 188.397132
F 24.995530 5.146474 192.129499
F 25.147964 5.146474 170.295373
F 20.716485 7.719712 166.625236
F 20.564052 7.719713 188.459362
F 20.716485 15.439428 166.625236
F 20.564052 15.439428 188.459363
F 16.075427 7.719713 192.977024
F 16.227860 7.719712 171.142897
F 4.985782 1.286478 184.711541
F 31.731653 1.286618 184.898130
F 4.985782 9.006191 184.711541
F 31.731653 9.006331 184.898130
F 4.985783 16.725908 184.711541
F 31.731653 16.726048 184.898130
F 13.904151 1.286618 184.773668
F 13.904152 9.006330 184.773669
F 13.904151 16.726047 184.773669
F 22.817905 1.286617 184.835899
F 22.817905 9.006330 184.835899
F 22.817905 16.726048 184.835899
F 5.114196 3.860746 166.516966
F 4.960269 3.859907 188.350499
F 31.858669 3.859856 166.703024
F 31.706235 3.859856 188.537151
F 5.114196 11.580460 166.516966
F 4.960269 11.579620 188.350500
F 31.858669 11.579570 166.703024
F 31.706236 11.579569 188.537151
F 5.114196 19.300177 166.516966
F 4.960269 19.299338 188.350500
F 31.858669 19.299287 166.703024
F 31.706236 19.299287 188.537151
F 14.031167 3.859857 166.578563
F 13.878734 3.859857 188.412690
F 14.031167 11.579570 166.578563
F 13.878734 11.579570 188.412690
F 14.031167 19.299288 166.578563
F 13.878734 19.299288 188.412690
F 22.944923 3.859856 166.640794
F 22.792489 3.859856 188.474920
F 22.944923 11.579569 166.640794
F 22.792489 11.579569 188.474920
F 22.944923 19.299288 166.640794
F 22.792489 19.299288 188.474920
F 5.130464 3.860783 163.786437
F 4.979582 3.860937 185.620454
F 31.877733 3.859856 163.973759
F 31.725300 3.859856 185.807886
F 5.130464 11.580496 163.786437
F 4.979582 11.580650 185.620454
F 31.877733 11.579569 163.973758
F 31.725300 11.579569 185.807885
F 5.130464 19.300214 163.786437
F 4.979582 19.300368 185.620453
F 31.877733 19.299287 163.973758
F 31.725300 19.299287 185.807885
F 14.050232 3.859856 163.849297
F 13.897798 3.859856 185.683424
F 14.050232 11.579570 163.849297
F 13.897798 11.579570 185.683424
F 14.050232 19.299288 163.849297
F 13.897798 19.299288 185.683423
F 22.963986 3.859856 163.911528
F 22.811552 3.859856 185.745655
F 22.963986 11.579570 163.911528
F 22.811552 11.579570 185.745654
F 22.963986 19.299288 163.911528
F 22.811552 19.299287 185.745654
F 5.004629 1.285545 181.981440
F 31.750697 1.286618 182.168865
F 5.004629 9.005257 181.981440
F 31.750697 9.006331 182.168865
F 5.004629 16.724974 181.981440
F 31.750697 16.726048 182.168865
F 13.923195 1.286618 182.044403
F 13.923195 9.006330 182.044403
F 13.923195 16.726048 182.044403
F 22.836950 1.286617 182.106634
F 22.836950 9.006330 182.106633
F 22.836950 16.726047 182.106633
F 7.364715 7.719758 163.802593
F 7.212083 7.719827 185.636668
F 7.364715 15.439474 163.802592
F 7.212083 15.439543 185.636668
F 16.081777 20.585906 192.067268
F 16.234211 20.585906 170.233142
F 16.278672 7.719713 163.864854
F 16.126238 7.719713 185.698982
F 16.278672 15.439429 163.864854
F 16.126238 15.439429 185.698981
F 16.253255 12.866188 167.503875
F 16.100821 12.866188 189.338002
F 25.192425 7.719713 163.927085
F 25.039991 7.719713 185.761212
F 25.192425 15.439428 163.927085
F 25.039991 15.439428 185.761212
F 16.081777 12.866188 192.067268
F 16.234211 12.866188 170.233142
F 7.237503 5.146369 181.997655
F 7.237503 12.866084 181.997655
F 7.237503 20.585802 181.997655
F 16.151632 5.146474 182.059961
F 16.151632 12.866188 182.059961
F 16.151633 20.585906 182.059960
F 25.065386 5.146474 182.122192
F 25.065386 12.866188 182.122191
F 25.065386 20.585907 182.122191
F 7.218411 5.146398 184.727046
F 7.218411 12.866112 184.727046
F 7.218411 20.585831 184.727046
F 16.132588 5.146473 184.789226
F 16.132588 12.866188 184.789226
F 16.132588 20.585906 184.789227
F 25.046341 5.146474 184.851457
F 25.046341 12.866188 184.851457
F 25.046341 20.585906 184.851457
F 7.345286 7.719825 166.531964
F 7.193043 7.719777 188.366059
F 7.345286 15.439541 166.531964
F 7.193043 15.439493 188.366059
F 16.081777 5.146473 192.067268
F 16.234211 5.146473 170.233142
F 7.161235 15.439559 192.914698
F 7.313832 15.439497 171.080618
F 16.259607 7.719713 166.594120
F 16.107174 7.719713 188.428247
F 16.259607 15.439428 166.594120
F 16.107174 15.439428 188.428247
F 7.161235 7.719843 192.914699
F 7.313832 7.719782 171.080618
F 25.173361 7.719712 166.656351
F 25.020928 7.719712 188.490478
F 25.173361 15.439428 166.656351
F 25.020928 15.439428 188.490478
F 7.167690 20.585853 192.005073
F 7.319904 20.585798 170.170983
F 0.427194 1.214251 170.227513
F 0.289341 1.210401 192.068691
F 27.376402 1.286618 170.310930
F 27.223969 1.286618 192.145057
F 0.427193 8.933963 170.227514
F 0.289341 8.930114 192.068691
F 27.376402 9.006331 170.310930
F 27.223969 9.006330 192.145057
F 0.427194 16.653681 170.227514
F 0.289340 16.649831 192.068691
F 27.376402 16.726048 170.310930
F 27.223969 16.726048 192.145057
F 9.548878 1.286619 170.186467
F 9.396441 1.286619 192.020594
F 9.548878 9.006332 170.186467
F 9.396441 9.006332 192.020594
F 9.548878 16.726049 170.186468
F 9.396441 16.726049 192.020594
F 18.462651 1.286617 170.248699
F 18.310217 1.286617 192.082826
F 18.462651 9.006330 170.248699
F 18.310217 9.006330 192.082826
F 18.462651 16.726047 170.248699
F 18.310217 16.726047 192.082826
F 0.366648 3.950013 173.885494
F 0.288094 3.925469 195.697953
F 27.350985 3.859856 173.949951
F 27.198552 3.859856 195.784078
F 0.366649 11.669726 173.885494
F 0.288093 11.645182 195.697953
F 27.350986 11.579569 173.949951
F 27.198552 11.579569 195.784078
F 0.366649 19.389444 173.885494
F 0.288093 19.364900 195.697953
F 27.350985 19.299287 173.949951
F 27.198552 19.299287 195.784078
F 9.523459 3.859855 173.825488
F 9.371023 3.859855 195.659615
F 9.523459 11.579568 173.825489
F 9.371023 11.579568 195.659615
F 9.523459 19.299285 173.825489
F 9.371023 19.299286 195.659615
F 18.437234 3.859857 173.887721
F 18.284801 3.859857 195.721847
F 18.437234 11.579570 173.887721
F 18.284801 11.579570 195.721848
F 18.437234 19.299288 173.887721
F 18.284801 19.299288 195.721848
F 0.478325 3.905760 171.045903
F 0.362885 3.887533 192.896586
F 27.370049 3.859856 171.220685
F 27.217616 3.859856 193.054812
F 0.478325 11.625472 171.045903
F 0.362885 11.607246 192.896586
F 27.370049 11.579569 171.220685
F 27.217616 11.579569 193.054812
F 0.478325 19.345191 171.045903
F 0.362885 19.326964 192.896586
F 27.370049 19.299287 171.220685
F 27.217616 19.299287 193.054812
F 9.542511 3.859855 171.096224
F 9.390087 3.859856 192.930351
F 9.542511 11.579568 171.096224
F 9.390087 11.579569 192.930351
F 9.542511 19.299286 171.096224
F 9.390087 19.299287 192.930351
F 18.456298 3.859856 171.158455
F 18.303865 3.859857 192.992581
F 18.456298 11.579570 171.158454
F 18.303865 11.579570 192.992581
F 18.456298 19.299288 171.158455
F 18.303865 19.299288 192.992581
F 0.497894 1.237736 167.403001
F 0.381976 1.256362 189.255816
F 27.395447 1.286618 167.581664
F 27.243013 1.286618 189.415791
F 0.497894 8.957449 167.403001
F 0.381976 8.976074 189.255816
F 27.395447 9.006331 167.581664
F 27.243013 9.006331 189.415791
F 0.497894 16.677166 167.403002
F 0.381976 16.695792 189.255815
F 27.395447 16.726048 167.581664
F 27.243013 16.726048 189.415791
F 9.567907 1.286619 167.457203
F 9.415482 1.286618 189.291330
F 9.567907 9.006331 167.457203
F 9.415481 9.006331 189.291330
F 9.567907 16.726049 167.457203
F 9.415482 16.726048 189.291330
F 18.481695 1.286617 167.519433
F 18.329261 1.286617 189.353559
F 18.481695 9.006330 167.519433
F 18.329262 9.006330 189.353560
F 18.481695 16.726047 167.519433
F 18.329261 16.726047 189.353559
F 2.837153 7.724013 171.049104
F 2.677721 7.726821 192.880908
F 29.598488 7.719712 171.236243
F 29.446054 7.719712 193.070370
F 2.837153 15.443729 171.049104
F 2.677722 15.446537 192.880908
F 29.598488 15.439428 171.236243
F 29.446054 15.439428 193.070370
F 7.167690 12.866135 192.005073
F 7.319904 12.866080 170.170983
F 7.167690 5.146420 192.005073
F 7.319904 5.146366 170.170983
F 11.770983 7.719713 171.111781
F 11.618549 7.719713 192.945908
F 11.770983 15.439428 171.111781
F 11.618549 15.439428 192.945908
F 25.014575 20.585907 189.400233
F 25.167008 20.585907 167.566106
F 20.684738 7.719713 171.174012
F 20.532304 7.719713 193.008139
F 20.684738 15.439429 171.174012
F 20.532304 15.439429 193.008139
F 22.786139 16.726047 189.384675
F 22.938572 16.726047 167.550548
F 2.865097 5.143356 167.410864
F 2.702903 5.139269 189.241876
F 29.623881 5.146474 167.597222
F 29.471448 5.146474 189.431349
F 2.865097 12.863070 167.410864
F 2.702903 12.858984 189.241876
F 29.623881 12.866189 167.597222
F 29.471448 12.866189 189.431349
F 2.865097 20.582788 167.410864
F 2.702903 20.578702 189.241876
F 29.623881 20.585906 167.597222
F 29.471448 20.585906 189.431348
F 11.796376 5.146474 167.472760
F 11.643943 5.146474 189.306887
F 11.796376 12.866188 167.472760
F 11.643943 12.866188 189.306886
F 11.796376 20.585906 167.472760
F 11.643943 20.585906 189.306887
F 20.710133 5.146474 167.534991
F 20.557699 5.146474 189.369118
F 20.710133 12.866188 167.534991
F 20.557699 12.866188 189.369117
F 20.710133 20.585906 167.534991
F 20.557699 20.585906 189.369117
F 2.828145 5.139710 170.147295
F 2.686940 5.141870 191.979128
F 29.604837 5.146474 170.326488
F 29.452404 5.146474 192.160614
F 2.828145 12.859425 170.147295
F 2.686940 12.861584 191.979128
F 29.604837 12.866189 170.326488
F 29.452404 12.866189 192.160615
F 2.828145 20.579143 170.147295
F 2.686940 20.581302 191.979128
F 29.604837 20.585907 170.326488
F 29.452404 20.585907 192.160614
F 11.777332 5.146474 170.202026
F 11.624899 5.146474 192.036153
F 11.777332 12.866188 170.202026
F 11.624899 12.866188 192.036153
F 11.777332 20.585906 170.202026
F 11.624899 20.585906 192.036153
F 20.691088 5.146474 170.264257
F 20.538655 5.146473 192.098384
F 20.691088 12.866188 170.264257
F 20.538655 12.866188 192.098384
F 20.691088 20.585906 170.264257
F 20.538655 20.585906 192.098384
F 2.804129 7.726352 173.786146
F 2.662439 7.724058 195.617930
F 29.579423 7.719712 173.965508
F 29.426990 7.719712 195.799636
F 2.804129 15.446068 173.786146
F 2.662439 15.443774 195.617930
F 29.579423 15.439428 173.965509
F 29.426990 15.439428 195.799636
F 25.014575 12.866188 189.400233
F 25.167008 12.866188 167.566106
F 22.786139 9.006330 189.384676
F 22.938572 9.006330 167.550548
F 25.014575 5.146474 189.400233
F 25.167008 5.146474 167.566107
F 29.579423 23.159145 173.965509
F 29.426990 23.159145 195.799636
F 11.751918 7.719713 173.841048
F 11.599485 7.719713 195.675175
F 11.751918 15.439428 173.841048
F 11.599485 15.439429 195.675175
F 16.100821 20.585906 189.338002
F 16.253255 20.585906 167.503875
F 20.665674 7.719713 173.903279
F 20.513240 7.719713 195.737405
F 20.665674 15.439428 173.903279
F 20.513240 15.439428 195.737406
F 22.786139 1.286617 189.384676
F 22.938572 1.286617 167.550548
F 5.088442 1.285895 170.155869
F 4.934853 1.286629 191.989480
F 31.833276 1.286618 170.342045
F 31.680842 1.286618 192.176172
F 5.088442 9.005608 170.155869
F 4.934853 9.006342 191.989480
F 31.833276 9.006330 170.342045
F 31.680842 9.006331 192.176172
F 5.088442 16.725325 170.155869
F 4.934853 16.726059 191.989480
F 31.833276 16.726048 170.342046
F 31.680842 16.726048 192.176172
F 14.005774 1.286618 170.217584
F 13.853340 1.286617 192.051711
F 14.005774 9.006330 170.217584
F 13.853340 9.006330 192.051711
F 14.005774 16.726047 170.217584
F 13.853340 16.726047 192.051711
F 22.919527 1.286617 170.279814
F 22.767094 1.286617 192.113941
F 22.919527 9.006330 170.279815
F 22.767094 9.006330 192.113941
F 22.919527 16.726047 170.279815
F 22.767094 16.726047 192.113942
F 5.062687 3.860410 173.794771
F 4.909487 3.859813 195.628474
F 31.807858 3.859856 173.981066
F 31.655424 3.859856 195.815193
F 5.062687 11.580124 173.794771
F 4.909487 11.579526 195.628474
F 31.807858 11.579570 173.981067
F 31.655424 11.579569 195.815194
F 5.062687 19.299841 173.794771
F 4.909487 19.299244 195.628474
F 31.807858 19.299287 173.981067
F 31.655424 19.299287 195.815193
F 13.980356 3.859857 173.856605
F 13.827923 3.859857 195.690732
F 13.980356 11.579570 173.856605
F 13.827922 11.579570 195.690732
F 13.980356 19.299288 173.856605
F 13.827923 19.299288 195.690732
F 22.894111 3.859856 173.918836
F 22.741678 3.859856 195.752963
F 22.894111 11.579569 173.918836
F 22.741678 11.579569 195.752963
F 22.894111 19.299288 173.918836
F 22.741678 19.299288 195.752963
F 5.080038 3.860886 171.064408
F 4.929502 3.860935 192.898495
F 31.826922 3.859856 171.251801
F 31.674489 3.859856 193.085928
F 5.080038 11.580599 171.064408
F 4.929502 11.580648 192.898494
F 31.826922 11.579569 171.251801
F 31.674489 11.579569 193.085927
F 5.080038 19.300317 171.064407
F 4.929502 19.300366 192.898495
F 31.826922 19.299287 171.251801
F 31.674489 19.299287 193.085928
F 13.999420 3.859857 171.127339
F 13.846987 3.859857 192.961466
F 13.999421 11.579570 171.127339
F 13.846987 11.579570 192.961466
F 13.999421 19.299288 171.127339
F 13.846987 19.299288 192.961466
F 22.913175 3.859856 171.189570
F 22.760741 3.859856 193.023697
F 22.913175 11.579570 171.189570
F 22.760741 11.579570 193.023697
F 22.913175 19.299287 171.189570
F 22.760741 19.299288 193.023697
F 5.105233 1.285626 167.425412
F 4.954548 1.285534 189.259471
F 31.852319 1.286618 167.612779
F 31.699886 1.286618 189.446906
F 5.105233 9.005339 167.425412
F 4.954548 9.005246 189.259471
F 31.852320 9.006331 167.612779
F 31.699886 9.006331 189.446906
F 5.105233 16.725056 167.425413
F 4.954548 16.724964 189.259471
F 31.852320 16.726048 167.612779
F 31.699886 16.726048 189.446906
F 14.024817 1.286617 167.488318
F 13.872384 1.286617 189.322445
F 14.024817 9.006330 167.488318
F 13.872384 9.006330 189.322445
F 14.024817 16.726048 167.488318
F 13.872384 16.726048 189.322444
F 29.547677 23.159146 178.514286
F 11.720172 23.159146 178.389824
F 20.633927 23.159146 178.452055
F 16.056363 23.159146 195.706290
F 16.208796 23.159146 173.872163
F 11.701107 23.159145 181.119090
F 16.177049 23.159146 178.420940
F 25.090803 23.159145 178.483171
F 16.157985 23.159145 181.150206
F 25.071739 23.159146 181.212436
F 24.970117 23.159146 195.768521
F 29.649299 23.159145 163.958201
F 29.496865 23.159145 185.792328
F 11.821795 23.159146 163.833739
F 11.669361 23.159146 185.667866
F 20.735549 23.159146 163.895970
F 20.583116 23.159146 185.730097
F 11.802729 23.159145 166.563005
F 11.650296 23.159146 188.397132
F 20.716485 23.159146 166.625236
F 16.278672 23.159146 163.864854
F 16.126238 23.159146 185.698981
F 25.192425 23.159145 163.927085
F 25.039991 23.159145 185.761212
F 16.259607 23.159146 166.594120
F 16.107174 23.159146 188.428247
F 25.173361 23.159146 166.656351
F 25.020928 23.159146 188.490478
F 25.122550 23.159146 173.934393
F 29.598488 23.159146 171.236243
F 29.446054 23.159146 193.070370
F 11.770983 23.159146 171.111781
F 11.618549 23.159145 192.945908
F 20.684738 23.159146 171.174012
F 20.532304 23.159146 193.008139
F 11.751918 23.159145 173.841048
F 24.989180 23.159145 193.039254
F 25.141614 23.159145 171.205127
F 11.599485 23.159146 195.675175
F 20.513241 23.159146 195.737405
F 16.075427 23.159146 192.977024
F 16.227860 23.159145 171.142897
F 7.161235 0.000131 192.914699
F 7.313832 0.000069 171.080617
F 2.662439 0.004345 195.617930
F 2.804129 0.006639 173.786146
F 2.677721 0.007108 192.880908
F 2.837153 0.004300 171.049104
F 7.193043 0.000064 188.366059
F 7.345286 0.000112 166.531964
F 7.212083 0.000114 185.636668
F 7.364715 0.000046 163.802593
F 2.710369 0.005115 188.340594
F 2.852037 0.006919 166.508441
F 2.781975 0.006226 178.325778
F 2.756892 0.006078 181.063539
F 7.294513 0.000102 173.810000
F 7.142299 0.000047 195.644090
F 7.262951 0.000093 178.358642
F 0.517050 3.911862 163.759952
F 0.517050 11.631575 163.759952
F 0.517050 19.351293 163.759952
F 0.284043 1.230568 199.328006
F 0.170819 1.244084 221.152287
F 27.173157 1.286618 199.423100
F 27.020724 1.286618 221.257226
F 0.284043 8.950280 199.328006
F 0.170819 8.963796 221.152287
F 27.173157 9.006330 199.423100
F 27.020724 9.006330 221.257226
F 0.284042 16.669997 199.328006
F 0.170819 16.683514 221.152287
F 27.173157 16.726048 199.423100
F 27.020724 16.726048 221.257226
F 9.345631 1.286619 199.298637
F 9.193204 1.286619 221.132764
F 9.345631 9.006332 199.298637
F 9.193204 9.006331 221.132764
F 9.345631 16.726049 199.298637
F 9.193204 16.726048 221.132764
F 18.259406 1.286617 199.360869
F 18.106973 1.286617 221.194996
F 18.259406 9.006330 199.360869
F 18.106973 9.006330 221.194996
F 18.259406 16.726047 199.360869
F 18.106973 16.726047 221.194996
F 0.271333 3.910466 202.962199
F 0.151134 3.900815 224.790174
F 27.147741 3.859856 203.062120
F 26.995308 3.859856 224.896247
F 0.271334 11.630179 202.962199
F 0.151134 11.620528 224.790174
F 27.147741 11.579569 203.062120
F 26.995308 11.579569 224.896248
F 0.271334 19.349897 202.962199
F 0.151134 19.340246 224.790174
F 27.147741 19.299287 203.062120
F 26.995307 19.299287 224.896248
F 9.320213 3.859855 202.937658
F 9.167788 3.859856 224.771785
F 9.320213 11.579568 202.937658
F 9.167788 11.579569 224.771786
F 9.320213 19.299286 202.937659
F 9.167788 19.299286 224.771786
F 18.233989 3.859857 202.999890
F 18.081556 3.859857 224.834017
F 18.233989 11.579570 202.999890
F 18.081556 11.579570 224.834017
F 18.233990 19.299288 202.999891
F 18.081556 19.299288 224.834017
F 0.323147 3.884171 200.176744
F 0.215157 3.871921 222.016743
F 27.166805 3.859856 200.332855
F 27.014371 3.859856 222.166982
F 0.323148 11.603884 200.176743
F 0.215157 11.591634 222.016743
F 27.166805 11.579569 200.332855
F 27.014371 11.579569 222.166982
F 0.323148 19.323602 200.176743
F 0.215157 19.311352 222.016743
F 27.166805 19.299287 200.332855
F 27.014371 19.299287 222.166982
F 9.339278 3.859856 200.208394
F 9.186849 3.859856 222.042521
F 9.339278 11.579569 200.208394
F 9.186849 11.579569 222.042521
F 9.339278 19.299286 200.208394
F 9.186849 19.299287 222.042521
F 18.253053 3.859857 200.270624
F 18.100620 3.859857 222.104751
F 18.253053 11.579570 200.270624
F 18.100620 11.579570 222.104751
F 18.253053 19.299288 200.270624
F 18.100620 19.299288 222.104751
F 0.232071 1.271924 218.376600
F 27.192202 1.286618 196.693834
F 27.039769 1.286618 218.527961
F 0.232071 8.991636 218.376600
F 27.192202 9.006331 196.693834
F 27.039769 9.006331 218.527960
F 0.232071 16.711354 218.376599
F 27.192202 16.726048 196.693834
F 27.039769 16.726048 218.527960
F 9.364675 1.286618 196.569373
F 9.212245 1.286618 218.403499
F 9.364674 9.006331 196.569372
F 9.212245 9.006331 218.403499
F 9.364674 16.726048 196.569373
F 9.212245 16.726048 218.403499
F 18.278450 1.286617 196.631603
F 18.126017 1.286617 218.465730
F 18.278450 9.006330 196.631603
F 18.126017 9.006330 218.465729
F 18.278450 16.726047 196.631603
F 18.126017 16.726047 218.465729
F 2.628601 7.726453 200.159190
F 2.485820 7.724095 221.994511
F 29.395243 7.719712 200.348413
F 29.242810 7.719712 222.182539
F 2.628601 15.446168 200.159190
F 2.485820 15.443811 221.994511
F 29.395243 15.439428 200.348413
F 29.242810 15.439428 222.182539
F 24.817683 15.439428 217.602647
F 24.817683 7.719712 217.602647
F 13.719950 16.726048 211.156571
F 15.903929 15.439428 217.540417
F 11.567738 7.719713 200.223951
F 11.415305 7.719713 222.058078
F 11.567739 15.439428 200.223951
F 11.415305 15.439428 222.058078
F 15.903929 7.719713 217.540416
F 13.719950 9.006330 211.156571
F 20.481494 7.719712 200.286182
F 20.329060 7.719712 222.120309
F 20.481493 15.439429 200.286182
F 20.329060 15.439429 222.120308
F 13.719950 1.286617 211.156571
F 31.547453 16.726048 211.281033
F 2.652966 5.139510 196.520045
F 2.509603 5.141685 218.355295
F 29.420637 5.146474 196.709391
F 29.268203 5.146474 218.543518
F 2.652966 12.859225 196.520045
F 2.509603 12.861400 218.355294
F 29.420637 12.866189 196.709391
F 29.268203 12.866189 218.543518
F 2.652966 20.578942 196.520045
F 2.509603 20.581118 218.355295
F 29.420637 20.585906 196.709391
F 29.268203 20.585906 218.543518
F 11.593131 5.146474 196.584930
F 11.440698 5.146474 218.419057
F 11.593131 12.866188 196.584930
F 11.440698 12.866188 218.419057
F 11.593131 20.585906 196.584930
F 11.440698 20.585906 218.419056
F 20.506888 5.146474 196.647160
F 20.354455 5.146474 218.481287
F 20.506888 12.866188 196.647160
F 20.354455 12.866188 218.481287
F 20.506888 20.585906 196.647160
F 20.354455 20.585906 218.481287
F 2.637738 5.142368 199.256776
F 2.491254 5.144461 221.089272
F 29.401593 5.146474 199.438657
F 29.249159 5.146474 221.272784
F 2.637738 12.862083 199.256776
F 2.491254 12.864176 221.089272
F 29.401593 12.866189 199.438657
F 29.249159 12.866189 221.272784
F 2.637738 20.581801 199.256776
F 2.491254 20.583894 221.089272
F 29.401593 20.585907 199.438657
F 29.249159 20.585907 221.272784
F 11.574088 5.146474 199.314196
F 11.421655 5.146474 221.148323
F 11.574088 12.866188 199.314196
F 11.421655 12.866188 221.148323
F 11.574088 20.585906 199.314196
F 11.421655 20.585906 221.148323
F 20.487843 5.146473 199.376426
F 20.335410 5.146473 221.210553
F 20.487843 12.866188 199.376427
F 20.335410 12.866188 221.210553
F 20.487843 20.585906 199.376427
F 20.335410 20.585906 221.210554
F 2.613057 7.723541 202.895591
F 2.467234 7.721280 224.727927
F 29.376179 7.719712 203.077678
F 29.223745 7.719712 224.911805
F 2.613057 15.443257 202.895591
F 2.467234 15.440996 224.727927
F 29.376179 15.439428 203.077678
F 29.223745 15.439428 224.911805
F 6.989936 15.439458 217.478204
F 6.989936 7.719742 217.478204
F 4.803121 16.725011 211.093624
F 31.547453 9.006331 211.281033
F 24.843097 20.585906 213.963626
F 24.843097 12.866188 213.963626
F 29.376179 23.159145 203.077678
F 29.223745 23.159145 224.911805
F 11.548674 7.719713 202.953217
F 11.396241 7.719713 224.787344
F 11.548674 15.439429 202.953217
F 11.396241 15.439429 224.787344
F 24.843097 5.146474 213.963626
F 15.929344 20.585906 213.901395
F 20.462429 7.719712 203.015448
F 20.309996 7.719713 224.849574
F 20.462429 15.439428 203.015448
F 20.309996 15.439428 224.849575
F 4.803122 9.005294 211.093624
F 31.547453 1.286618 211.281033
F 4.884210 1.286677 199.267482
F 4.733244 1.286773 221.101535
F 31.630031 1.286618 199.454215
F 31.477598 1.286618 221.288342
F 4.884210 9.006390 199.267482
F 4.733244 9.006486 221.101535
F 31.630031 9.006330 199.454215
F 31.477598 9.006331 221.288342
F 4.884210 16.726107 199.267482
F 4.733244 16.726203 221.101535
F 31.630031 16.726048 199.454215
F 31.477598 16.726048 221.288342
F 13.802529 1.286618 199.329754
F 13.650095 1.286617 221.163880
F 13.802529 9.006330 199.329754
F 13.650096 9.006330 221.163881
F 13.802529 16.726047 199.329754
F 13.650095 16.726047 221.163881
F 22.716283 1.286617 199.391984
F 22.563850 1.286617 221.226111
F 22.716283 9.006330 199.391984
F 22.563849 9.006330 221.226111
F 22.716283 16.726047 199.391984
F 22.563850 16.726047 221.226111
F 4.858963 3.859790 202.906496
F 4.708144 3.859665 224.740530
F 31.604613 3.859856 203.093236
F 31.452180 3.859856 224.927362
F 4.858963 11.579503 202.906497
F 4.708144 11.579379 224.740530
F 31.604613 11.579570 203.093236
F 31.452180 11.579569 224.927363
F 4.858963 19.299221 202.906497
F 4.708144 19.299097 224.740530
F 31.604613 19.299287 203.093236
F 31.452180 19.299287 224.927363
F 13.777112 3.859857 202.968775
F 13.624678 3.859857 224.802901
F 13.777112 11.579570 202.968775
F 13.624678 11.579570 224.802902
F 13.777111 19.299288 202.968775
F 13.624678 19.299288 224.802902
F 22.690867 3.859856 203.031005
F 22.538433 3.859856 224.865132
F 22.690867 11.579569 203.031006
F 22.538433 11.579569 224.865132
F 22.690867 19.299288 203.031005
F 22.538433 19.299288 224.865132
F 4.878986 3.860915 200.176549
F 4.727374 3.860858 222.010707
F 31.623678 3.859856 200.363970
F 31.471244 3.859856 222.198097
F 4.878986 11.580628 200.176549
F 4.727374 11.580571 222.010707
F 31.623678 11.579569 200.363970
F 31.471244 11.579569 222.198097
F 4.878986 19.300346 200.176549
F 4.727374 19.300289 222.010707
F 31.623678 19.299287 200.363970
F 31.471244 19.299287 222.198097
F 13.796176 3.859857 200.239509
F 13.643743 3.859856 222.073636
F 13.796176 11.579570 200.239509
F 13.643743 11.579570 222.073635
F 13.796176 19.299288 200.239509
F 13.643743 19.299288 222.073636
F 22.709930 3.859856 200.301739
F 22.557497 3.859856 222.135866
F 22.709930 11.579570 200.301739
F 22.557497 11.579570 222.135866
F 22.709930 19.299288 200.301739
F 22.557497 19.299287 222.135866
F 4.904268 1.285553 196.537524
F 4.752604 1.285603 218.371678
F 31.649075 1.286618 196.724949
F 31.496641 1.286618 218.559076
F 4.904268 9.005265 196.537524
F 4.752604 9.005315 218.371678
F 31.649075 9.006331 196.724949
F 31.496642 9.006331 218.559076
F 4.904268 16.724983 196.537524
F 4.752604 16.725033 218.371678
F 31.649075 16.726048 196.724949
F 31.496642 16.726048 218.559076
F 13.821573 1.286617 196.600487
F 13.669139 1.286618 218.434614
F 13.821573 9.006330 196.600487
F 13.669139 9.006330 218.434614
F 13.821573 16.726048 196.600487
F 13.669139 16.726048 218.434614
F 22.735328 1.286617 196.662718
F 22.582894 1.286617 218.496845
F 22.735328 9.006330 196.662718
F 22.582894 9.006330 218.496845
F 22.735328 16.726047 196.662718
F 22.582894 16.726047 218.496845
F 7.110411 7.719853 200.192736
F 6.958087 7.719833 222.026876
F 7.110411 15.439568 200.192735
F 6.958087 15.439549 222.026876
F 15.929344 12.866188 213.901395
F 15.929344 5.146473 213.901395
F 16.024616 7.719713 200.255066
F 15.872182 7.719712 222.089193
F 16.024616 15.439429 200.255066
F 15.872182 15.439429 222.089193
F 4.803121 1.285581 211.093624
F 22.608308 19.299287 214.857824
F 24.938369 7.719712 200.317297
F 24.785936 7.719712 222.151424
F 24.938369 15.439428 200.317297
F 24.785936 15.439428 222.151424
F 7.015336 20.585873 213.839185
F 7.015336 12.866154 213.839185
F 7.135807 5.146337 196.553716
F 6.983449 5.146345 218.387849
F 7.135807 12.866052 196.553716
F 6.983449 12.866060 218.387850
F 7.135807 20.585769 196.553716
F 6.983449 20.585778 218.387849
F 16.050010 5.146473 196.616045
F 15.897577 5.146474 218.450171
F 16.050010 12.866188 196.616045
F 15.897577 12.866188 218.450171
F 16.050010 20.585906 196.616045
F 15.897577 20.585906 218.450172
F 24.963764 5.146474 196.678276
F 24.811330 5.146474 218.512402
F 24.963764 12.866188 196.678276
F 24.811330 12.866188 218.512402
F 24.963764 20.585907 196.678276
F 24.811330 20.585907 218.512402
F 7.116912 5.146429 199.283109
F 6.964557 5.146448 221.117223
F 7.116912 12.866143 199.283109
F 6.964557 12.866162 221.117223
F 7.116912 20.585862 199.283109
F 6.964557 20.585880 221.117223
F 16.030966 5.146473 199.345311
F 15.878533 5.146473 221.179438
F 16.030966 12.866188 199.345311
F 15.878533 12.866188 221.179438
F 16.030966 20.585906 199.345311
F 15.878533 20.585906 221.179438
F 24.944719 5.146474 199.407542
F 24.792286 5.146474 221.241668
F 24.944719 12.866188 199.407542
F 24.792286 12.866188 221.241668
F 24.944719 20.585906 199.407542
F 24.792286 20.585906 221.241669
F 7.091507 7.719755 202.922129
F 6.939161 7.719734 224.756241
F 7.091507 15.439471 202.922129
F 6.939161 15.439450 224.756241
F 7.015336 5.146440 213.839185
F 24.862142 20.585907 211.234360
F 22.608308 11.579570 214.857823
F 22.608308 3.859856 214.857824
F 16.005552 7.719713 202.984333
F 15.853118 7.719713 224.818459
F 16.005552 15.439428 202.984333
F 15.853118 15.439428 224.818459
F 13.694554 19.299288 214.795593
F 13.694554 11.579570 214.795593
F 24.919306 7.719712 203.046563
F 24.766872 7.719712 224.880690
F 24.919306 15.439428 203.046563
F 24.766872 15.439428 224.880690
F 24.862142 12.866188 211.234360
F 24.862142 5.146474 211.234360
F 0.250979 1.237652 206.600279
F 0.131742 1.247294 228.427942
F 27.122346 1.286618 206.701142
F 26.969913 1.286618 228.535268
F 0.250979 8.957365 206.600279
F 0.131742 8.967007 228.427942
F 27.122346 9.006331 206.701142
F 26.969913 9.006331 228.535268
F 0.250979 16.677083 206.600279
F 0.131742 16.686724 228.427942
F 27.122346 16.726048 206.701142
F 26.969913 16.726048 228.535268
F 9.294821 1.286619 206.576679
F 9.142397 1.286618 228.410806
F 9.294821 9.006331 206.576679
F 9.142397 9.006331 228.410806
F 9.294821 16.726049 206.576680
F 9.142397 16.726048 228.410807
F 18.208595 1.286617 206.638911
F 18.056162 1.286617 228.473038
F 18.208595 9.006330 206.638911
F 18.056162 9.006330 228.473038
F 18.208595 16.726047 206.638911
F 18.056162 16.726047 228.473038
F 0.231068 3.907013 210.238142
F 27.096930 3.859856 210.340162
F 0.231068 11.626726 210.238142
F 27.096930 11.579569 210.340162
F 0.231068 19.346444 210.238142
F 27.096930 19.299287 210.340162
F 9.269404 3.859855 210.215700
F 9.269404 11.579568 210.215700
F 9.269404 19.299286 210.215700
F 18.183178 3.859857 210.277932
F 18.183178 11.579570 210.277932
F 18.183179 19.299288 210.277932
F 0.285317 3.880848 207.456255
F 2.467234 0.001567 224.727928
F 27.115993 3.859856 207.610897
F 0.285317 11.600561 207.456255
F 6.989936 0.000030 217.478204
F 27.115993 11.579569 207.610897
F 0.285317 19.320279 207.456255
F 2.613057 0.003828 202.895591
F 27.115993 19.299287 207.610897
F 9.288468 3.859856 207.486436
F 9.288468 11.579569 207.486436
F 9.288468 19.299287 207.486436
F 18.202242 3.859856 207.548666
F 18.202242 11.579570 207.548666
F 18.202242 19.299288 207.548666
F 0.303938 1.263928 203.816538
F 0.198598 1.277251 225.656827
F 27.141391 1.286618 203.971876
F 26.988957 1.286618 225.806003
F 0.303938 8.983640 203.816538
F 0.198598 8.996964 225.656827
F 27.141391 9.006331 203.971876
F 26.988958 9.006331 225.806003
F 0.303938 16.703357 203.816538
F 0.198598 16.716681 225.656826
F 27.141391 16.726048 203.971876
F 26.988957 16.726048 225.806002
F 9.313864 1.286618 203.847415
F 9.161436 1.286618 225.681542
F 9.313864 9.006331 203.847415
F 9.161435 9.006331 225.681542
F 9.313864 16.726048 203.847415
F 9.161435 16.726048 225.681542
F 18.227639 1.286617 203.909645
F 18.075205 1.286617 225.743772
F 18.227639 9.006330 203.909645
F 18.075205 9.006330 225.743772
F 18.227639 16.726047 203.909645
F 18.075206 16.726047 225.743771
F 2.580750 7.725755 207.437593
F 29.344432 7.719712 207.626454
F 2.580750 15.445471 207.437593
F 29.344432 15.439428 207.626454
F 15.948388 20.585906 211.172129
F 15.948388 12.866188 211.172129
F 11.516927 7.719713 207.501993
F 11.516927 15.439428 207.501992
F 15.948388 5.146474 211.172129
F 20.430682 7.719713 207.564223
F 20.430682 15.439429 207.564223
F 13.694554 3.859856 214.795593
F 2.604534 5.140046 203.798372
F 2.462160 5.142547 225.633752
F 29.369826 5.146474 203.987434
F 29.217392 5.146474 225.821560
F 2.604534 12.859760 203.798372
F 2.462160 12.862261 225.633752
F 29.369826 12.866189 203.987433
F 29.217392 12.866189 225.821560
F 2.604534 20.579478 203.798372
F 2.462160 20.581979 225.633753
F 29.369826 20.585906 203.987433
F 29.217392 20.585906 225.821560
F 11.542320 5.146474 203.862972
F 11.389887 5.146474 225.697099
F 11.542320 12.866188 203.862972
F 11.389887 12.866188 225.697099
F 11.542320 20.585906 203.862972
F 11.389887 20.585906 225.697099
F 20.456077 5.146473 203.925203
F 20.303644 5.146474 225.759329
F 20.456077 12.866188 203.925203
F 20.303644 12.866188 225.759329
F 20.456077 20.585906 203.925202
F 20.303644 20.585906 225.759329
F 2.588485 5.142966 206.534369
F 2.443341 5.145391 228.366552
F 29.350781 5.146474 206.716699
F 29.198348 5.146474 228.550825
F 2.588485 12.862681 206.534369
F 2.443341 12.865105 228.366553
F 29.350781 12.866189 206.716699
F 29.198348 12.866189 228.550826
F 2.588485 20.582399 206.534369
F 2.443341 20.584823 228.366553
F 29.350781 20.585907 206.716699
F 29.198348 20.585907 228.550826
F 11.523277 5.146474 206.592238
F 11.370844 5.146474 228.426365
F 11.523277 12.866188 206.592238
F 11.370844 12.866188 228.426365
F 11.523277 20.585906 206.592238
F 11.370844 20.585906 228.426365
F 20.437032 5.146473 206.654469
F 20.284599 5.146473 228.488595
F 20.437032 12.866188 206.654469
F 20.284599 12.866188 228.488595
F 20.437032 20.585906 206.654469
F 20.284599 20.585906 228.488596
F 2.563996 7.722860 210.173124
F 29.325368 7.719713 210.355720
F 2.563996 15.442576 210.173124
F 29.325368 15.439428 210.355720
F 7.034211 20.585768 211.109799
F 31.522055 19.299287 214.920054
F 7.034210 12.866050 211.109799
F 29.325368 23.159145 210.355720
F 11.497863 7.719713 210.231259
F 11.497863 15.439429 210.231259
F 7.034211 5.146335 211.109799
F 20.411618 7.719713 210.293489
F 20.411618 15.439429 210.293489
F 4.777866 19.300314 214.732650
F 4.833785 1.286687 206.545515
F 4.683092 1.286841 228.379527
F 31.579220 1.286618 206.732257
F 31.426786 1.286618 228.566384
F 4.833785 9.006399 206.545515
F 4.683092 9.006554 228.379527
F 31.579220 9.006330 206.732257
F 31.426786 9.006331 228.566384
F 4.833785 16.726117 206.545515
F 4.683092 16.726271 228.379528
F 31.579220 16.726048 206.732257
F 31.426786 16.726048 228.566384
F 13.751718 1.286617 206.607796
F 13.599284 1.286617 228.441922
F 13.751718 9.006330 206.607796
F 13.599285 9.006330 228.441922
F 13.751718 16.726047 206.607795
F 13.599284 16.726047 228.441923
F 22.665472 1.286617 206.670026
F 22.513039 1.286617 228.504153
F 22.665472 9.006330 206.670026
F 22.513038 9.006330 228.504153
F 22.665472 16.726047 206.670026
F 22.513039 16.726048 228.504153
F 4.808621 3.859786 210.184533
F 31.553802 3.859856 210.371277
F 4.808621 11.579500 210.184533
F 31.553802 11.579569 210.371277
F 4.808621 19.299217 210.184534
F 31.553802 19.299287 210.371278
F 13.726300 3.859857 210.246816
F 13.726300 11.579570 210.246817
F 13.726300 19.299288 210.246816
F 22.640056 3.859856 210.309047
F 22.640056 11.579569 210.309047
F 22.640056 19.299288 210.309047
F 4.828406 3.860902 207.454598
F 31.572866 3.859856 207.642012
F 4.828405 11.580615 207.454597
F 31.572866 11.579569 207.642012
F 4.828406 19.300333 207.454597
F 31.572866 19.299287 207.642012
F 13.745365 3.859857 207.517550
F 13.745365 11.579570 207.517550
F 13.745365 19.299288 207.517550
F 22.659119 3.859856 207.579781
F 22.659119 11.579569 207.579781
F 22.659119 19.299287 207.579781
F 4.853683 1.285565 203.815573
F 4.702140 1.285630 225.649736
F 31.598264 1.286618 204.002991
F 31.445830 1.286618 225.837118
F 4.853683 9.005278 203.815573
F 4.702140 9.005343 225.649736
F 31.598264 9.006331 204.002991
F 31.445830 9.006331 225.837118
F 4.853683 16.724995 203.815573
F 4.702140 16.725060 225.649736
F 31.598264 16.726048 204.002991
F 31.445830 16.726048 225.837118
F 13.770761 1.286617 203.878530
F 13.618328 1.286617 225.712656
F 13.770761 9.006330 203.878530
F 13.618328 9.006330 225.712656
F 13.770762 16.726048 203.878529
F 13.618328 16.726048 225.712656
F 22.684517 1.286617 203.940760
F 22.532083 1.286617 225.774887
F 22.684517 9.006330 203.940760
F 22.532083 9.006330 225.774887
F 22.684517 16.726047 203.940760
F 22.532083 16.726047 225.774887
F 7.059613 7.719854 207.470777
F 7.059613 15.439569 207.470777
F 24.836747 15.439428 214.873381
F 15.973805 7.719713 207.533108
F 15.973805 15.439429 207.533108
F 31.522055 11.579569 214.920054
F 24.887558 7.719712 207.595339
F 24.887558 15.439428 207.595339
F 24.836747 7.719712 214.873381
F 7.084996 5.146332 203.831756
F 6.932706 5.146362 225.665903
F 7.084996 12.866047 203.831756
F 6.932705 12.866076 225.665903
F 7.084996 20.585765 203.831756
F 6.932706 20.585794 225.665903
F 15.999199 5.146474 203.894087
F 15.846765 5.146474 225.728214
F 15.999199 12.866188 203.894087
F 15.846765 12.866188 225.728214
F 15.999199 20.585906 203.894087
F 15.846766 20.585906 225.728214
F 24.912953 5.146474 203.956318
F 24.760519 5.146474 225.790445
F 24.912953 12.866188 203.956318
F 24.760519 12.866188 225.790445
F 24.912953 20.585907 203.956318
F 24.760519 20.585907 225.790445
F 7.066121 5.146434 206.561148
F 6.913785 5.146457 228.395258
F 7.066121 12.866148 206.561148
F 6.913785 12.866171 228.395258
F 7.066121 20.585867 206.561148
F 6.913785 20.585890 228.395258
F 15.980155 5.146473 206.623353
F 15.827721 5.146473 228.457480
F 15.980155 12.866188 206.623354
F 15.827721 12.866188 228.457480
F 15.980155 20.585906 206.623353
F 15.827721 20.585906 228.457480
F 24.893908 5.146474 206.685584
F 24.741474 5.146474 228.519711
F 24.893908 12.866188 206.685584
F 24.741474 12.866188 228.519711
F 24.893908 20.585906 206.685584
F 24.741474 20.585906 228.519711
F 7.040719 7.719749 210.200167
F 7.040719 15.439465 210.200167
F 4.777866 11.580597 214.732650
F 31.522055 3.859856 214.920054
F 15.954740 7.719713 210.262374
F 15.954740 15.439428 210.262374
F 4.777866 3.860883 214.732650
F 24.868494 7.719712 210.324604
F 24.868494 15.439428 210.324605
F 15.922994 15.439428 214.811150
F 0.211308 1.241261 213.875994
F 27.071535 1.286618 213.979183
F 0.211308 8.960973 213.875994
F 27.071535 9.006330 213.979183
F 0.211308 16.680691 213.875993
F 27.071535 16.726048 213.979183
F 9.244012 1.286619 213.854721
F 9.244012 9.006331 213.854721
F 9.244012 16.726048 213.854721
F 18.157784 1.286617 213.916953
F 18.157784 9.006330 213.916953
F 18.157784 16.726047 213.916953
F 0.190830 3.903867 217.514240
F 27.046119 3.859856 217.618204
F 0.190830 11.623580 217.514240
F 27.046119 11.579569 217.618205
F 0.190830 19.343298 217.514240
F 27.046118 19.299287 217.618205
F 9.218596 3.859855 217.493742
F 9.218596 11.579569 217.493743
F 9.218596 19.299286 217.493742
F 18.132367 3.859857 217.555974
F 18.132367 11.579570 217.555974
F 18.132368 19.299288 217.555974
F 0.249467 3.877088 214.736402
F 27.065182 3.859856 214.888939
F 0.249467 11.596801 214.736402
F 27.065182 11.579569 214.888938
F 0.249467 19.316519 214.736402
F 27.065182 19.299287 214.888938
F 9.237659 3.859856 214.764478
F 9.237659 11.579569 214.764478
F 9.237659 19.299287 214.764477
F 18.151431 3.859857 214.826708
F 18.151431 11.579570 214.826708
F 18.151431 19.299288 214.826708
F 0.267192 1.267423 211.096048
F 27.090580 1.286618 211.249918
F 0.267192 8.987135 211.096047
F 27.090580 9.006330 211.249918
F 0.267192 16.706852 211.096047
F 27.090580 16.726048 211.249917
F 9.263055 1.286618 211.125457
F 9.263055 9.006331 211.125457
F 9.263055 16.726048 211.125457
F 18.176828 1.286617 211.187687
F 18.176828 9.006330 211.187687
F 18.176828 16.726047 211.187687
F 2.533587 7.724852 214.716108
F 29.293621 7.719712 214.904496
F 2.533587 15.444568 214.716108
F 29.293621 15.439428 214.904496
F 15.922994 7.719712 214.811150
F 7.008839 15.439562 214.748824
F 11.466116 7.719713 214.780035
F 11.466116 15.439428 214.780035
F 7.008839 7.719847 214.748824
F 20.379871 7.719713 214.842266
F 20.379871 15.439429 214.842265
F 22.589244 19.299288 217.587090
F 2.557137 5.140874 211.076847
F 29.319014 5.146474 211.265475
F 2.557137 12.860589 211.076847
F 29.319014 12.866189 211.265475
F 2.557137 20.580307 211.076847
F 29.319014 20.585907 211.265475
F 11.491509 5.146474 211.141014
F 11.491509 12.866188 211.141013
F 11.491509 20.585906 211.141013
F 20.405266 5.146474 211.203244
F 20.405266 12.866188 211.203244
F 20.405266 20.585906 211.203244
F 2.539630 5.143709 213.811881
F 29.299970 5.146474 213.994741
F 2.539631 12.863424 213.811881
F 29.299970 12.866189 213.994741
F 2.539631 20.583142 213.811882
F 29.299970 20.585907 213.994741
F 11.472466 5.146474 213.870280
F 11.472466 12.866188 213.870280
F 11.472466 20.585906 213.870280
F 20.386221 5.146473 213.932510
F 20.386221 12.866188 213.932510
F 20.386221 20.585906 213.932511
F 2.515368 7.722128 217.450583
F 29.274557 7.719712 217.633762
F 2.515368 15.441844 217.450583
F 29.274557 15.439428 217.633762
F 22.633705 16.726047 211.218802
F 22.589244 11.579569 217.587090
F 22.633705 9.006330 211.218802
F 29.274557 23.159145 217.633763
F 11.447052 7.719713 217.509301
F 11.447052 15.439429 217.509302
F 22.633705 1.286617 211.218802
F 20.360807 7.719713 217.571532
F 20.360807 15.439428 217.571532
F 22.589244 3.859856 217.587089
F 4.783505 1.286695 213.823549
F 31.528409 1.286618 214.010299
F 4.783505 9.006408 213.823549
F 31.528409 9.006331 214.010299
F 4.783506 16.726125 213.823549
F 31.528409 16.726048 214.010299
F 13.700907 1.286617 213.885837
F 13.700907 9.006330 213.885838
F 13.700907 16.726047 213.885838
F 22.614661 1.286617 213.948068
F 22.614661 9.006330 213.948068
F 22.614661 16.726047 213.948068
F 4.758346 3.859738 217.462541
F 31.502991 3.859856 217.649320
F 4.758346 11.579452 217.462541
F 31.502991 11.579569 217.649320
F 4.758346 19.299170 217.462541
F 31.502991 19.299287 217.649320
F 13.675489 3.859857 217.524859
F 13.675489 11.579570 217.524859
F 13.675489 19.299288 217.524859
F 24.817683 23.159146 217.602647
F 15.903929 23.159146 217.540417
F 29.395243 23.159146 200.348413
F 29.242810 23.159145 222.182540
F 11.567738 23.159146 200.223951
F 11.415305 23.159145 222.058078
F 20.481494 23.159146 200.286182
F 20.329060 23.159146 222.120309
F 11.548674 23.159146 202.953217
F 11.396241 23.159146 224.787344
F 20.462430 23.159146 203.015448
F 20.309996 23.159146 224.849574
F 16.024616 23.159146 200.255066
F 15.872182 23.159146 222.089193
F 24.938369 23.159145 200.317297
F 24.785936 23.159145 222.151424
F 16.005552 23.159146 202.984333
F 24.836747 23.159145 214.873381
F 15.853118 23.159145 224.818459
F 24.919306 23.159146 203.046563
F 15.922994 23.159146 214.811151
F 24.766872 23.159146 224.880690
F 29.344432 23.159146 207.626454
F 11.516927 23.159145 207.501993
F 20.430682 23.159146 207.564223
F 11.497863 23.159145 210.231259
F 15.973805 23.159146 207.533108
F 24.887558 23.159145 207.595339
F 15.954741 23.159146 210.262374
F 24.868494 23.159146 210.324605
F 29.293621 23.159146 214.904497
F 11.466116 23.159145 214.780035
F 20.379871 23.159146 214.842266
F 11.447051 23.159146 217.509301
F 2.515368 0.002415 217.450583
F 7.008839 0.000134 214.748824
F 2.533587 0.005139 214.716108
F 7.040719 0.000037 210.200167
F 7.059613 0.000141 207.470777
F 2.563996 0.003147 210.173124
F 2.580750 0.006043 207.437593
F 6.939161 0.000022 224.756241
F 7.091507 0.000042 202.922129
F 6.958087 0.000121 222.026876
F 7.110411 0.000140 200.192735
F 2.628601 0.006740 200.159190
F 2.485820 0.004382 221.994511
F 0.342886 1.260703 196.536808
F 0.342886 8.980416 196.536807
F 0.342886 16.700133 196.536807
F 0.054338 1.253242 242.979479
F 26.868291 1.286618 243.091353
F 0.054338 8.972955 242.979479
F 26.868291 9.006331 243.091353
F 0.054338 16.692672 242.979479
F 26.868291 16.726048 243.091353
F 9.040784 1.286619 242.966891
F 9.040784 9.006331 242.966891
F 9.040784 16.726049 242.966891
F 17.954539 1.286617 243.029122
F 17.954539 9.006330 243.029122
F 17.954539 16.726047 243.029122
F 0.034280 3.892305 246.617949
F 26.842874 3.859856 246.730374
F 0.034280 11.612018 246.617950
F 26.842874 11.579569 246.730375
F 0.034280 19.331736 246.617950
F 26.842874 19.299287 246.730374
F 9.015367 3.859855 246.605912
F 9.015367 11.579568 246.605912
F 9.015367 19.299286 246.605912
F 17.929123 3.859857 246.668144
F 17.929123 11.579570 246.668144
F 17.929123 19.299288 246.668144
F 0.118809 3.854301 243.859483
F 26.861938 3.859856 244.001108
F 0.118809 11.574014 243.859483
F 26.861938 11.579569 244.001109
F 0.118809 19.293732 243.859483
F 26.861938 19.299287 244.001108
F 9.034423 3.859855 243.876648
F 9.034423 11.579568 243.876648
F 9.034423 19.299286 243.876648
F 17.948186 3.859857 243.938878
F 17.948186 11.579570 243.938878
F 17.948186 19.299288 243.938878
F 0.134784 1.288517 240.218134
F 26.887335 1.286618 240.362087
F 0.134784 9.008230 240.218134
F 26.887335 9.006331 240.362087
F 0.134784 16.727947 240.218133
F 26.887335 16.726048 240.362087
F 9.059818 1.286619 240.237626
F 9.059818 9.006331 240.237626
F 9.059818 16.726048 240.237626
F 17.973583 1.286617 240.299856
F 17.973584 9.006330 240.299856
F 17.973584 16.726047 240.299856
F 2.344220 7.721132 243.830078
F 29.090376 7.719712 244.016666
F 2.344220 15.440848 243.830078
F 29.090376 15.439428 244.016666
F 24.617186 15.016115 261.098226
F 24.665250 15.439428 239.436774
F 11.262873 7.719713 243.892204
F 11.262873 15.439428 243.892204
F 24.617186 7.296399 261.098225
F 20.176627 7.719713 243.954435
F 20.176627 15.439429 243.954435
F 15.795954 20.585906 233.006255
F 2.368428 5.144708 240.190923
F 29.115770 5.146474 240.377645
F 2.368428 12.864422 240.190923
F 29.115770 12.866189 240.377645
F 2.368428 20.584140 240.190923
F 29.115770 20.585906 240.377645
F 11.288265 5.146474 240.253183
F 11.288265 12.866188 240.253183
F 11.288265 20.585906 240.253183
F 20.202021 5.146473 240.315414
F 20.202021 12.866188 240.315414
F 20.202021 20.585906 240.315414
F 2.348600 5.147426 242.921026
F 29.096726 5.146474 243.106911
F 2.348600 12.867141 242.921026
F 29.096726 12.866189 243.106911
F 2.348600 20.586859 242.921026
F 29.096726 20.585907 243.106911
F 11.269222 5.146474 242.982449
F 11.269222 12.866188 242.982449
F 11.269222 20.585906 242.982450
F 20.182977 5.146473 243.044680
F 20.182977 12.866188 243.044680
F 20.182976 20.585906 243.044681
F 2.325052 7.718355 246.559673
F 29.071312 7.719712 246.745931
F 2.325052 15.438071 246.559673
F 29.071312 15.439428 246.745932
F 24.665250 7.719712 239.436774
F 2.325052 23.157788 246.559673
F 15.643563 12.866129 254.834586
F 29.071312 23.159145 246.745932
F 11.243808 7.719713 246.621470
F 11.243808 15.439429 246.621471
F 15.703431 15.016115 261.035995
F 20.157562 7.719713 246.683701
F 20.157563 15.439428 246.683701
F 15.795955 12.866188 233.006256
F 4.582781 1.286978 242.935511
F 31.325164 1.286618 243.122469
F 4.582781 9.006691 242.935511
F 31.325164 9.006331 243.122469
F 4.582781 16.726408 242.935511
F 31.325164 16.726048 243.122469
F 13.497662 1.286617 242.998007
F 13.497662 9.006330 242.998007
F 13.497662 16.726047 242.998007
F 22.411416 1.286617 243.060238
F 22.411416 9.006330 243.060238
F 22.411416 16.726047 243.060238
F 4.557524 3.859452 246.574498
F 31.299746 3.859856 246.761489
F 4.557524 11.579166 246.574498
F 31.299746 11.579570 246.761489
F 4.557524 19.298883 246.574498
F 31.299746 19.299287 246.761489
F 13.472245 3.859857 246.637028
F 13.472245 11.579570 246.637028
F 13.472245 19.299288 246.637028
F 22.386000 3.859856 246.699259
F 22.386000 11.579569 246.699259
F 22.386000 19.299288 246.699259
F 4.576278 3.860746 243.844893
F 31.318811 3.859856 244.032224
F 4.576278 11.580460 243.844893
F 31.318811 11.579569 244.032224
F 4.576278 19.300178 243.844893
F 31.318811 19.299287 244.032224
F 13.491309 3.859857 243.907763
F 13.491309 11.579570 243.907762
F 13.491309 19.299288 243.907762
F 22.405063 3.859856 243.969993
F 22.405063 11.579569 243.969993
F 22.405063 19.299287 243.969993
F 4.601400 1.285707 240.205859
F 31.344208 1.286618 240.393203
F 4.601400 9.005420 240.205859
F 31.344208 9.006331 240.393203
F 4.601400 16.725137 240.205859
F 31.344208 16.726048 240.393203
F 13.516706 1.286617 240.268741
F 13.516706 9.006330 240.268741
F 13.516706 16.726048 240.268740
F 22.430461 1.286617 240.330972
F 22.430461 9.006330 240.330971
F 22.430461 16.726047 240.330971
F 6.805891 7.719773 243.861046
F 6.805891 15.439489 243.861046
F 15.751496 15.439428 239.374544
F 15.719749 7.719712 243.923320
F 15.719749 15.439429 243.923320
F 15.643563 5.146414 254.834586
F 24.633502 7.719712 243.985551
F 24.633502 15.439428 243.985551
F 15.703431 7.296399 261.035995
F 6.831257 5.146406 240.222021
F 6.831257 12.866121 240.222020
F 6.831257 20.585839 240.222020
F 15.745143 5.146473 240.284298
F 15.745143 12.866188 240.284298
F 15.745143 20.585906 240.284298
F 24.658897 5.146474 240.346530
F 24.658897 12.866188 240.346529
F 24.658897 20.585907 240.346529
F 6.812265 5.146480 242.951328
F 6.812265 12.866195 242.951328
F 6.812265 20.585913 242.951328
F 15.726099 5.146473 243.013564
F 15.726099 12.866188 243.013565
F 15.726099 20.585906 243.013565
F 24.639852 5.146474 243.075795
F 24.639852 12.866188 243.075796
F 24.639852 20.585906 243.075796
F 6.786881 7.719699 246.590344
F 6.786881 15.439415 246.590345
F 15.751496 7.719713 239.374543
F 6.786881 23.159132 246.590344
F 15.700685 7.719713 246.652586
F 15.700685 15.439428 246.652586
F 15.795954 5.146473 233.006255
F 24.614439 7.719712 246.714816
F 24.614439 15.439428 246.714817
F 24.617187 22.735832 261.098226
F 0.014548 1.255171 250.256283
F 26.817479 1.286618 250.369394
F 0.014548 8.974884 250.256283
F 26.817479 9.006330 250.369394
F 0.014548 16.694601 250.256284
F 26.817479 16.726048 250.369394
F 8.989975 1.286619 250.244932
F 8.989975 9.006331 250.244932
F 8.989975 16.726049 250.244932
F 17.903728 1.286617 250.307163
F 17.903728 9.006330 250.307163
F 17.903728 16.726047 250.307163
F 0.112514 3.897530 232.065635
F 6.729745 20.585797 254.772319
F 26.944496 3.859856 232.174289
F 26.792062 3.859854 254.008024
F 0.112514 11.617243 232.065636
F 6.881977 20.585815 232.943960
F 26.944496 11.579569 232.174289
F 26.792062 11.579567 254.008024
F 0.112514 19.336961 232.065635
F 6.729745 12.866079 254.772318
F 26.944496 19.299287 232.174289
F 26.792062 19.299285 254.008024
F 9.116981 3.859856 232.049827
F 8.964558 3.859853 253.883561
F 9.116981 11.579569 232.049827
F 8.964557 11.579566 253.883562
F 9.116981 19.299286 232.049827
F 8.964557 19.299284 253.883562
F 18.030745 3.859857 232.112058
F 17.878311 3.859855 253.945793
F 18.030745 11.579570 232.112059
F 17.878311 11.579568 253.945793
F 18.030745 19.299288 232.112059
F 17.878311 19.299286 253.945794
F 0.086810 3.846543 251.142270
F 26.963560 3.859856 229.445023
F 26.811127 3.859856 251.279118
F 0.086809 11.566256 251.142269
F 26.963560 11.579569 229.445023
F 26.811127 11.579569 251.279117
F 0.086810 19.285974 251.142269
F 26.963560 19.299287 229.445023
F 26.811127 19.299287 251.279117
F 9.136040 3.859856 229.320563
F 8.983615 3.859856 251.154657
F 9.136040 11.579569 229.320562
F 8.983615 11.579569 251.154656
F 9.136040 19.299287 229.320562
F 8.983615 19.299287 251.154657
F 18.049809 3.859857 229.382793
F 17.897376 3.859857 251.216887
F 18.049809 11.579570 229.382792
F 17.897376 11.579570 251.216886
F 18.049809 19.299288 229.382793
F 17.897376 19.299288 251.216887
F 0.102821 1.296028 247.500907
F 26.836524 1.286618 247.640129
F 0.102821 9.015741 247.500907
F 26.836524 9.006330 247.640129
F 0.102821 16.735458 247.500907
F 26.836524 16.726048 247.640129
F 9.009010 1.286619 247.515668
F 9.009010 9.006331 247.515668
F 9.009010 16.726048 247.515669
F 17.922772 1.286617 247.577898
F 17.922772 9.006330 247.577898
F 17.922772 16.726047 247.577898
F 2.438643 7.723141 229.273016
F 2.295458 7.720482 251.108294
F 29.191999 7.719712 229.460581
F 29.039565 7.719712 251.294675
F 2.438643 15.442857 229.273016
F 2.295458 15.440198 251.108294
F 29.191998 15.439428 229.460581
F 29.039565 15.439428 251.294675
F 6.789678 22.735840 260.973765
F 6.837633 23.159146 239.312310
F 15.703432 22.735832 261.035995
F 6.789677 15.016123 260.973766
F 11.364495 7.719713 229.336120
F 11.212062 7.719713 251.170214
F 11.364494 15.439428 229.336120
F 11.212062 15.439428 251.170213
F 6.837633 15.439429 239.312311
F 20.160311 22.735832 261.067110
F 20.278249 7.719712 229.398350
F 20.125816 7.719713 251.232444
F 20.278249 15.439429 229.398350
F 20.125816 15.439429 251.232444
F 6.881977 12.866097 232.943960
F 6.729745 5.146364 254.772318
F 2.319840 5.145377 247.469198
F 29.064959 5.146474 247.655687
F 2.319840 12.865092 247.469198
F 29.064959 12.866189 247.655687
F 2.319840 20.584809 247.469197
F 29.064959 20.585906 247.655687
F 11.237455 5.146474 247.531225
F 11.237455 12.866188 247.531225
F 11.237454 20.585906 247.531225
F 20.151210 5.146473 247.593456
F 20.151210 12.866188 247.593456
F 20.151210 20.585906 247.593456
F 2.301608 5.148250 250.198289
F 29.045915 5.146474 250.384952
F 2.301608 12.867965 250.198290
F 29.045915 12.866189 250.384952
F 2.301608 20.587683 250.198289
F 29.045915 20.585907 250.384952
F 11.218411 5.146474 250.260490
F 11.218411 12.866188 250.260490
F 11.218411 20.585906 250.260491
F 20.132166 5.146473 250.322721
F 20.132166 12.866188 250.322721
F 20.132165 20.585906 250.322721
F 2.419542 7.720275 232.005147
F 2.278009 7.717519 253.836786
F 29.172934 7.719712 232.189846
F 29.020500 7.719710 254.023581
F 2.419541 15.439991 232.005147
F 2.278008 15.437235 253.836787
F 29.172934 15.439428 232.189846
F 29.020500 15.439426 254.023581
F 6.789677 7.296407 260.973765
F 6.837633 7.719713 239.312311
F 6.881977 5.146382 232.943960
F 2.278008 23.156952 253.836787
F 24.540795 20.580048 257.601854
F 24.690663 20.585906 235.797753
F 29.172934 23.159145 232.189846
F 29.020500 23.159143 254.023581
F 11.345429 7.719713 232.065385
F 11.192996 7.719711 253.899120
F 11.345430 15.439429 232.065386
F 11.192996 15.439427 253.899120
F 24.540795 12.860330 257.601854
F 24.690663 12.866188 235.797753
F 20.259185 7.719713 232.127616
F 20.106751 7.719711 253.961351
F 20.259185 15.439428 232.127616
F 20.106751 15.439427 253.961351
F 24.709708 5.146474 233.068487
F 24.544740 15.426009 258.405412
F 4.532277 1.287064 250.213485
F 31.274353 1.286618 250.400509
F 4.532277 9.006777 250.213485
F 31.274353 9.006331 250.400509
F 4.532277 16.726494 250.213486
F 31.274353 16.726048 250.400509
F 13.446851 1.286617 250.276048
F 13.446851 9.006330 250.276048
F 13.446851 16.726047 250.276048
F 22.360605 1.286617 250.338279
F 22.360605 9.006330 250.338278
F 22.360605 16.726047 250.338279
F 4.658031 3.859601 232.018525
F 4.506927 3.859401 253.852148
F 31.401369 3.859856 232.205404
F 31.248934 3.859854 254.039139
F 4.658031 11.579315 232.018525
F 4.506927 11.579115 253.852148
F 31.401369 11.579570 232.205405
F 31.248935 11.579567 254.039139
F 4.658031 19.299032 232.018525
F 4.506927 19.298832 253.852149
F 31.401369 19.299287 232.205404
F 31.248935 19.299285 254.039139
F 13.573867 3.859857 232.080943
F 13.421433 3.859855 253.914678
F 13.573867 11.579570 232.080943
F 13.421433 11.579568 253.914678
F 13.573867 19.299288 232.080943
F 13.421433 19.299286 253.914678
F 22.487622 3.859856 232.143174
F 22.335188 3.859854 253.976908
F 22.487622 11.579569 232.143174
F 22.335188 11.579567 253.976909
F 22.487622 19.299288 232.143174
F 22.335188 19.299285 253.976909
F 4.676938 3.860828 229.288766
F 4.526086 3.860702 251.122932
F 31.420433 3.859856 229.476139
F 31.268000 3.859856 251.310233
F 4.676938 11.580541 229.288766
F 4.526086 11.580415 251.122932
F 31.420433 11.579569 229.476139
F 31.268000 11.579569 251.310233
F 4.676938 19.300259 229.288766
F 4.526086 19.300133 251.122932
F 31.420433 19.299287 229.476139
F 31.268000 19.299287 251.310233
F 13.592931 3.859856 229.351677
F 13.440498 3.859856 251.185771
F 13.592932 11.579570 229.351677
F 13.440498 11.579570 251.185771
F 13.592931 19.299288 229.351677
F 13.440498 19.299288 251.185771
F 22.506685 3.859856 229.413908
F 22.354252 3.859856 251.248002
F 22.506685 11.579570 229.413908
F 22.354252 11.579569 251.248002
F 22.506685 19.299288 229.413908
F 22.354252 19.299287 251.248002
F 4.551164 1.285750 247.483927
F 31.293397 1.286618 247.671245
F 4.551164 9.005462 247.483927
F 31.293397 9.006331 247.671245
F 4.551164 16.725180 247.483927
F 31.293397 16.726048 247.671245
F 13.465895 1.286617 247.546783
F 13.465895 9.006330 247.546783
F 13.465895 16.726048 247.546783
F 22.379650 1.286617 247.609014
F 22.379650 9.006330 247.609014
F 22.379650 16.726047 247.609014
F 6.907352 7.719815 229.304931
F 6.755111 7.719768 251.139059
F 6.907352 15.439530 229.304932
F 6.755111 15.439483 251.139059
F 24.540795 5.140615 257.601854
F 24.690663 5.146474 235.797753
F 15.821371 7.719713 229.367235
F 15.668938 7.719713 251.201329
F 15.821371 15.439429 229.367235
F 15.668938 15.439429 251.201329
F 24.684313 15.439428 236.707508
F 24.544740 7.706294 258.405412
F 24.735125 7.719712 229.429465
F 24.582691 7.719713 251.263560
F 24.735125 15.439428 229.429466
F 24.582691 15.439428 251.263560
F 15.627043 20.580047 257.539624
F 15.776910 20.585906 235.735522
F 6.780490 5.146416 247.500070
F 6.780490 12.866131 247.500070
F 6.780490 20.585849 247.500069
F 15.694332 5.146474 247.562341
F 15.694332 12.866188 247.562341
F 15.694332 20.585906 247.562341
F 24.608086 5.146474 247.624572
F 24.608086 12.866188 247.624572
F 24.608086 20.585907 247.624572
F 6.761517 5.146496 250.229359
F 6.761517 12.866210 250.229359
F 6.761517 20.585929 250.229359
F 15.675288 5.146474 250.291605
F 15.675288 12.866188 250.291606
F 15.675288 20.585906 250.291606
F 24.589041 5.146474 250.353836
F 24.589041 12.866188 250.353837
F 24.589041 20.585906 250.353836
F 6.888393 7.719724 232.034276
F 6.736138 7.719679 253.867982
F 6.888393 15.439440 232.034276
F 6.736138 15.439395 253.867982
F 15.627043 12.860330 257.539623
F 15.776910 12.866188 235.735522
F 24.684313 7.719712 236.707508
F 6.736138 23.159112 253.867982
F 15.802307 7.719713 232.096501
F 15.649873 7.719711 253.930236
F 15.802307 15.439428 232.096501
F 15.649873 15.439426 253.930236
F 15.630987 15.426010 258.343181
F 15.770560 15.439429 236.645277
F 24.716061 7.719712 232.158731
F 24.563627 7.719710 253.992466
F 24.716061 15.439428 232.158731
F 24.563627 15.439426 253.992466
F 15.627043 5.140615 257.539623
F 15.776910 5.146473 235.735522
F 0.093469 1.250598 235.703280
F 15.630986 7.706294 258.343181
F 26.919102 1.286618 235.813310
F 26.769234 1.280759 257.617412
F 0.093469 8.970310 235.703280
F 11.246555 22.735832 261.004880
F 26.919102 9.006330 235.813310
F 26.769234 9.000472 257.617412
F 0.093469 16.690028 235.703280
F 15.643563 20.585847 254.834587
F 26.919102 16.726048 235.813310
F 26.769234 16.720189 257.617412
F 9.091591 1.286618 235.688848
F 8.941733 1.280760 257.492950
F 9.091591 9.006331 235.688848
F 8.941733 9.000473 257.492950
F 9.091591 16.726048 235.688849
F 8.941733 16.720190 257.492950
F 18.005350 1.286617 235.751080
F 17.855483 1.280759 257.555181
F 18.005350 9.006330 235.751080
F 17.855483 9.000472 257.555181
F 18.005350 16.726047 235.751080
F 17.855483 16.720189 257.555181
F 0.074428 3.894232 239.341042
F 0.011171 3.797656 261.177257
F 26.893685 3.859856 239.452332
F 26.845620 3.436541 261.113784
F 0.074429 11.613945 239.341041
F 0.011171 11.517368 261.177257
F 26.893685 11.579569 239.452332
F 26.845620 11.156254 261.113784
F 0.074429 19.333663 239.341041
F 0.011171 19.237087 261.177256
F 26.893685 19.299287 239.452332
F 26.845620 18.875972 261.113784
F 9.066175 3.859856 239.327869
F 9.018115 3.436541 260.989322
F 9.066175 11.579569 239.327869
F 9.018114 11.156254 260.989323
F 9.066175 19.299286 239.327870
F 9.018115 18.875972 260.989323
F 17.979934 3.859857 239.390101
F 17.931871 3.436543 261.051553
F 17.979934 11.579570 239.390101
F 17.931871 11.156256 261.051553
F 17.979934 19.299288 239.390101
F 17.931871 18.875974 261.051553
F 0.150598 3.860803 236.576901
F 0.060498 3.838347 258.436880
F 26.912749 3.859856 236.723066
F 26.773175 3.846438 258.420970
F 0.150598 11.580516 236.576901
F 0.060498 11.558061 258.436879
F 26.912749 11.579569 236.723065
F 26.773175 11.566151 258.420970
F 0.150598 19.300234 236.576901
F 0.060498 19.277779 258.436879
F 26.912749 19.299287 236.723065
F 26.773175 19.285869 258.420970
F 9.085231 3.859856 236.598604
F 8.945668 3.846438 258.296509
F 9.085231 11.579569 236.598604
F 8.945668 11.566151 258.296509
F 9.085231 19.299286 236.598605
F 8.945668 19.285869 258.296509
F 17.998998 3.859857 236.660835
F 17.859424 3.846438 258.358739
F 17.998998 11.579570 236.660834
F 17.859424 11.566151 258.358739
F 17.998998 19.299288 236.660835
F 17.859424 19.285869 258.358738
F 0.166381 1.282822 232.936861
F 0.069402 1.304672 254.783425
F 26.938147 1.286618 233.084044
F 26.785755 1.286559 254.912375
F 0.166381 9.002534 232.936861
F 0.069402 9.024384 254.783425
F 26.938147 9.006330 233.084044
F 26.785755 9.006272 254.912375
F 0.166381 16.722252 232.936861
F 0.069402 16.744102 254.783425
F 26.938147 16.726048 233.084044
F 26.785755 16.725989 254.912375
F 9.110627 1.286618 232.959583
F 8.958245 1.286559 254.787915
F 9.110626 9.006331 232.959583
F 8.958245 9.006272 254.787915
F 9.110626 16.726048 232.959583
F 8.958245 16.725989 254.787914
F 18.024395 1.286617 233.021813
F 17.872004 1.286558 254.850145
F 18.024395 9.006330 233.021813
F 17.872004 9.006271 254.850144
F 18.024395 16.726047 233.021813
F 17.872004 16.725988 254.850144
F 2.391822 7.722046 236.551607
F 2.260143 7.706348 258.249400
F 29.141187 7.719712 236.738624
F 29.001614 7.706294 258.436528
F 2.391822 15.441762 236.551607
F 2.260143 15.426064 258.249400
F 29.141187 15.439428 236.738623
F 29.001614 15.426009 258.436528
F 6.713352 20.580146 257.477326
F 15.770560 7.719712 236.645277
F 6.863021 20.585900 235.673293
F 24.557317 5.146415 254.896817
F 11.313684 7.719713 236.614162
F 11.174110 7.706294 258.312066
F 11.313684 15.439428 236.614162
F 11.174110 15.426009 258.312066
F 6.713352 12.860428 257.477326
F 6.717179 15.426072 258.280914
F 20.227438 7.719713 236.676393
F 20.087864 7.706294 258.374296
F 20.227437 15.439429 236.676392
F 20.087864 15.426010 258.374296
F 6.856629 15.439508 236.582990
F 6.717179 7.706357 258.280915
F 2.415187 5.143577 232.912297
F 2.269666 5.145092 254.742969
F 29.166581 5.146474 233.099602
F 29.014190 5.146415 254.927933
F 2.415187 12.863292 232.912297
F 2.269666 12.864807 254.742969
F 29.166581 12.866189 233.099602
F 29.014190 12.866130 254.927933
F 2.415187 20.583010 232.912296
F 2.269666 20.584525 254.742969
F 29.166581 20.585906 233.099602
F 29.014190 20.585848 254.927933
F 11.339077 5.146474 232.975140
F 11.186686 5.146415 254.803472
F 11.339076 12.866188 232.975140
F 11.186686 12.866129 254.803472
F 11.339076 20.585906 232.975140
F 11.186686 20.585847 254.803471
F 20.252833 5.146474 233.037371
F 20.100441 5.146415 254.865702
F 20.252833 12.866188 233.037371
F 20.100441 12.866129 254.865702
F 20.252833 20.585906 233.037371
F 20.100441 20.585847 254.865702
F 2.395865 5.146466 235.643720
F 2.245548 5.136084 257.453659
F 29.147537 5.146474 235.828868
F 28.997669 5.140616 257.632969
F 2.395865 12.866181 235.643720
F 2.245548 12.855799 257.453659
F 29.147537 12.866189 235.828868
F 28.997669 12.860330 257.632969
F 2.395865 20.585899 235.643720
F 2.245548 20.575517 257.453659
F 29.147537 20.585907 235.828868
F 28.997669 20.580048 257.632969
F 11.320033 5.146474 235.704406
F 11.170166 5.140615 257.508508
F 11.320033 12.866188 235.704406
F 11.170166 12.860329 257.508508
F 11.320033 20.585906 235.704407
F 11.170166 20.580047 257.508508
F 20.233788 5.146474 235.766637
F 20.083920 5.140615 257.570738
F 20.233788 12.866188 235.766637
F 20.083920 12.860330 257.570739
F 20.233788 20.585906 235.766637
F 20.083920 20.580048 257.570739
F 2.372216 7.719174 239.282372
F 2.320148 7.326647 260.951056
F 29.122123 7.719713 239.467890
F 29.074057 7.296398 261.129341
F 2.372216 15.438890 239.282372
F 2.320148 15.046363 260.951056
F 29.122123 15.439428 239.467889
F 29.074057 15.016114 261.129342
F 6.863021 12.866182 235.673293
F 6.713352 5.140714 257.477326
F 2.372216 23.158607 239.282372
F 2.320148 22.766080 260.951056
F 6.863021 5.146468 235.673293
F 24.557317 20.585848 254.896817
F 29.122123 23.159145 239.467889
F 29.074058 22.735831 261.129342
F 11.294619 7.719713 239.343428
F 11.246555 7.296399 261.004879
F 11.294619 15.439429 239.343428
F 11.246554 15.016115 261.004880
F 24.709708 20.585907 233.068486
F 24.557317 12.866129 254.896817
F 20.208374 7.719712 239.405659
F 20.160310 7.296399 261.067110
F 20.208374 15.439428 239.405659
F 20.160310 15.016114 261.067111
F 6.856629 7.719792 236.582990
F 24.709708 12.866188 233.068487
F 4.633009 1.286902 235.657525
F 4.484442 1.281413 257.461227
F 31.375975 1.286618 235.844425
F 31.226108 1.280759 257.648527
F 4.633009 9.006615 235.657525
F 4.484442 9.001126 257.461227
F 31.375975 9.006330 235.844426
F 31.226108 9.000472 257.648527
F 4.633010 16.726332 235.657525
F 4.484442 16.720843 257.461228
F 31.375975 16.726048 235.844426
F 31.226108 16.720189 257.648527
F 13.548473 1.286618 235.719964
F 13.398605 1.280759 257.524066
F 13.548474 9.006330 235.719964
F 13.398606 9.000472 257.524066
F 13.548473 16.726047 235.719964
F 13.398605 16.720189 257.524066
F 22.462227 1.286617 235.782195
F 22.312360 1.280759 257.586296
F 22.462227 9.006330 235.782195
F 22.312359 9.000472 257.586296
F 22.462227 16.726047 235.782195
F 22.312360 16.720189 257.586297
F 4.607962 3.859543 239.296525
F 4.561016 3.437050 260.958088
F 31.350557 3.859856 239.483447
F 31.302493 3.436541 261.144899
F 4.607962 11.579257 239.296525
F 4.561016 11.156764 260.958088
F 31.350558 11.579570 239.483447
F 31.302493 11.156255 261.144900
F 4.607962 19.298974 239.296525
F 4.561016 18.876481 260.958088
F 31.350557 19.299287 239.483447
F 31.302493 18.875972 261.144900
F 13.523056 3.859857 239.358986
F 13.474992 3.436542 261.020438
F 13.523056 11.579570 239.358986
F 13.474991 11.156255 261.020438
F 13.523056 19.299288 239.358986
F 13.474992 18.875973 261.020438
F 22.436811 3.859856 239.421216
F 22.388747 3.436542 261.082668
F 22.436811 11.579569 239.421216
F 22.388747 11.156255 261.082668
F 22.436811 19.299288 239.421216
F 22.388748 18.875973 261.082669
F 4.626566 3.860790 236.566830
F 4.488950 3.847494 258.264661
F 31.369622 3.859856 236.754181
F 31.230048 3.846438 258.452086
F 4.626566 11.580503 236.566829
F 4.488950 11.567207 258.264661
F 31.369622 11.579569 236.754181
F 31.230048 11.566151 258.452085
F 4.626566 19.300221 236.566829
F 4.488950 19.286925 258.264661
F 31.369622 19.299287 236.754181
F 31.230048 19.285869 258.452085
F 13.542120 3.859857 236.629720
F 13.402547 3.846438 258.327624
F 13.542120 11.579570 236.629720
F 13.402547 11.566151 258.327624
F 13.542120 19.299288 236.629719
F 13.402547 19.285869 258.327624
F 22.455874 3.859856 236.691950
F 22.316300 3.846438 258.389854
F 22.455874 11.579570 236.691950
F 22.316300 11.566151 258.389854
F 22.455874 19.299288 236.691950
F 22.316300 19.285869 258.389854
F 4.651735 1.285665 232.927797
F 4.501070 1.285739 254.756186
F 31.395019 1.286618 233.115160
F 31.242628 1.286559 254.943491
F 4.651735 9.005377 232.927797
F 4.501070 9.005452 254.756186
F 31.395019 9.006331 233.115160
F 31.242628 9.006272 254.943491
F 4.651735 16.725094 232.927797
F 4.501070 16.725169 254.756186
F 31.395019 16.726048 233.115160
F 31.242628 16.725989 254.943491
F 13.567517 1.286617 232.990698
F 13.415126 1.286559 254.819029
F 13.567517 9.006330 232.990698
F 13.415126 9.006271 254.819029
F 13.567517 16.726048 232.990698
F 13.415126 16.725989 254.819029
F 22.481272 1.286617 233.052929
F 22.328881 1.286558 254.881260
F 22.481272 9.006330 233.052929
F 22.328881 9.006271 254.881260
F 22.481272 16.726047 233.052929
F 22.328881 16.725989 254.881260
F 29.090376 23.159145 244.016666
F 11.262873 23.159146 243.892204
F 20.176627 23.159146 243.954435
F 11.243808 23.159145 246.621470
F 15.719749 23.159145 243.923320
F 24.633502 23.159145 243.985551
F 15.700685 23.159146 246.652586
F 24.614439 23.159146 246.714817
F 29.191998 23.159145 229.460581
F 29.039565 23.159146 251.294675
F 11.364495 23.159145 229.336120
F 11.212062 23.159145 251.170213
F 20.278249 23.159146 229.398350
F 20.125816 23.159146 251.232444
F 11.345430 23.159146 232.065386
F 11.192996 23.159144 253.899120
F 20.106751 23.159144 253.961351
F 15.821371 23.159146 229.367235
F 15.668938 23.159145 251.201329
F 24.735125 23.159146 229.429466
F 24.582691 23.159145 251.263560
F 15.802307 23.159146 232.096501
F 15.649873 23.159143 253.930236
F 24.716061 23.159146 232.158731
F 24.563627 23.159144 253.992466
F 24.665250 23.159146 239.436774
F 2.260143 23.145781 258.249401
F 15.751496 23.159146 239.374544
F 29.141187 23.159146 236.738623
F 29.001614 23.145727 258.436528
F 11.313684 23.159145 236.614162
F 11.174110 23.145727 258.312066
F 20.227437 23.159146 236.676393
F 24.544740 23.145727 258.405412
F 24.684314 23.159145 236.707508
F 20.087864 23.145727 258.374296
F 11.294619 23.159145 239.343428
F 20.208374 23.159146 239.405659
F 6.717179 23.145790 258.280915
F 15.630986 23.145727 258.343181
F 15.770560 23.159145 236.645277
F 2.391822 0.002334 236.551607
F 6.888393 0.000012 232.034276
F 6.755111 0.000055 251.139059
F 6.907352 0.000102 229.304932
F 2.419541 0.000562 232.005147
F 6.837633 0.000000 239.312310
F 6.856629 0.000079 236.582990
F 2.295458 0.000769 251.108294
F 2.438643 0.003429 229.273016
F 2.344220 0.001419 243.830078
F 6.805891 0.000060 243.861046
F 0.182370 3.866467 229.296869
F 0.182370 11.586180 229.296869
F 0.182370 19.305898 229.296869
F 1.802268 24.467382 2.851365
F 1.662903 24.458845 24.550703
F 28.532200 24.459183 3.052181
F 28.392625 24.445764 24.750086
F 1.802268 32.187095 2.851365
F 1.662903 32.178557 24.550703
F 28.532200 32.178895 3.052181
F 28.392625 32.165476 24.750086
F 1.802268 39.906812 2.851364
F 1.662903 39.898275 24.550703
F 28.532200 39.898612 3.052180
F 28.392625 39.885194 24.750086
F 10.704681 24.459186 2.927717
F 10.565106 24.445766 24.625622
F 10.704681 32.178899 2.927717
F 10.565106 32.165479 24.625622
F 10.704681 39.898616 2.927717
F 10.565106 39.885196 24.625622
F 19.618449 24.459182 2.989951
F 19.478874 24.445763 24.687855
F 19.618449 32.178895 2.989951
F 19.478874 32.165476 24.687855
F 19.618449 39.898612 2.989951
F 19.478874 39.885193 24.687855
F 1.788520 27.006817 6.362168
F 1.637485 27.005922 28.189724
F 28.519599 27.019061 6.560775
F 28.367208 27.019002 28.389106
F 1.788520 34.726529 6.362168
F 1.637485 34.725634 28.189724
F 28.519599 34.738774 6.560775
F 28.367208 34.738715 28.389107
F 1.788520 42.446248 6.362168
F 1.637485 42.445352 28.189724
F 28.519599 42.458492 6.560775
F 28.367208 42.458433 28.389107
F 10.692079 27.019058 6.436312
F 10.539688 27.018999 28.264643
F 10.692079 34.738772 6.436312
F 10.539688 34.738713 28.264643
F 10.692079 42.458489 6.436312
F 10.539688 42.458430 28.264643
F 19.605848 27.019061 6.498545
F 19.453457 27.019002 28.326876
F 19.605848 34.738774 6.498545
F 19.453457 34.738716 28.326876
F 19.605848 42.458493 6.498545
F 19.453457 42.458434 28.326876
F 1.798175 27.018346 3.680493
F 1.656371 27.005921 25.485999
F 28.536141 27.024861 3.855739
F 28.386272 27.019002 25.659841
F 1.798175 34.738059 3.680493
F 1.656372 34.725634 25.485999
F 28.536141 34.744574 3.855739
F 28.386272 34.738715 25.659841
F 1.798175 42.457777 3.680493
F 1.656372 42.445352 25.485999
F 28.536141 42.464292 3.855739
F 28.386272 42.458433 25.659841
F 10.708620 27.024856 3.731280
F 10.558753 27.018999 25.535381
F 10.708620 34.744570 3.731280
F 10.558753 34.738713 25.535381
F 10.708620 42.464287 3.731280
F 10.558753 42.458430 25.535381
F 19.622390 27.024861 3.793509
F 19.472521 27.019002 25.597610
F 19.622389 34.744574 3.793509
F 19.472521 34.738715 25.597610
F 19.622390 42.464292 3.793508
F 19.472521 42.458433 25.597610
F 1.599916 24.974661 0.152466
F 1.681768 24.458844 21.846978
F 28.459733 24.869078 0.359367
F 28.411670 24.445764 22.020820
F 1.599915 32.694373 0.152467
F 1.681768 32.178557 21.846978
F 28.459732 32.588791 0.359367
F 28.411670 32.165476 22.020820
F 1.599916 40.414090 0.152466
F 1.681769 39.898275 21.846978
F 28.459732 40.308508 0.359366
F 28.411670 39.885194 22.020819
F 10.632226 24.869078 0.234906
F 10.584150 24.445766 21.896360
F 10.632226 32.588791 0.234906
F 10.584150 32.165479 21.896360
F 10.632226 40.308508 0.234905
F 10.584150 39.885196 21.896360
F 19.545979 24.869076 0.297137
F 19.497918 24.445763 21.958588
F 19.545979 32.588789 0.297137
F 19.497918 32.165476 21.958588
F 19.545979 40.308507 0.297137
F 19.497918 39.885193 21.958588
F 4.019052 30.879540 3.686028
F 3.865532 30.875055 25.491095
F 30.764579 30.884717 3.871297
F 30.614710 30.878858 25.675399
F 4.019052 38.599256 3.686027
F 3.865532 38.594770 25.491094
F 30.764579 38.604433 3.871297
F 30.614710 38.598574 25.675398
F 26.189584 46.318291 21.095506
F 26.214997 43.745052 17.456485
F 26.214997 36.025334 17.456485
F 3.865532 46.314487 25.491094
F 26.189584 38.598574 21.095507
F 26.214998 28.305620 17.456485
F 17.301245 43.745052 17.394254
F 30.614710 46.318291 25.675398
F 12.937075 30.884717 3.746835
F 12.787207 30.878858 25.550937
F 12.937075 38.604433 3.746835
F 12.787207 38.598575 25.550936
F 26.189584 30.878858 21.095507
F 17.301245 36.025334 17.394254
F 17.301245 28.305619 17.394254
F 12.787207 46.318292 25.550937
F 21.850830 30.884717 3.809066
F 21.700961 30.878858 25.613168
F 21.850830 38.604433 3.809066
F 21.700961 38.598574 25.613168
F 8.387388 43.745038 17.332029
F 8.387388 36.025321 17.332029
F 3.942385 28.734014 0.184857
F 3.890925 28.309423 21.852073
F 30.688168 28.728933 0.374925
F 30.640104 28.305620 22.036377
F 3.942385 36.453728 0.184857
F 3.890925 36.029138 21.852073
F 30.688168 36.448648 0.374925
F 30.640104 36.025334 22.036377
F 3.942386 44.173446 0.184857
F 3.890925 43.748856 21.852073
F 30.688168 44.168366 0.374925
F 30.640104 43.745052 22.036377
F 12.860662 28.728932 0.250465
F 12.812599 28.305619 21.911915
F 12.860662 36.448647 0.250464
F 12.812599 36.025334 21.911915
F 12.860663 44.168365 0.250465
F 12.812600 43.745051 21.911915
F 21.774418 28.728933 0.312695
F 21.726356 28.305619 21.974146
F 21.774418 36.448647 0.312695
F 21.726356 36.025334 21.974146
F 21.774418 44.168365 0.312695
F 21.726356 43.745051 21.974146
F 4.012346 28.321668 2.877637
F 3.871916 28.309424 24.576453
F 30.760635 28.319039 3.067738
F 30.621060 28.305620 24.765643
F 4.012346 36.041383 2.877637
F 3.871916 36.029138 24.576453
F 30.760635 36.038754 3.067739
F 30.621060 36.025335 24.765643
F 4.012346 43.761101 2.877637
F 3.871916 43.748856 24.576453
F 30.760635 43.758471 3.067738
F 30.621060 43.745052 24.765643
F 12.933131 28.319038 2.943278
F 12.793556 28.305619 24.641182
F 12.933131 36.038753 2.943278
F 12.793556 36.025334 24.641182
F 12.933131 43.758470 2.943278
F 12.793556 43.745051 24.641182
F 21.846886 28.319038 3.005508
F 21.707311 28.305619 24.703413
F 21.846886 36.038753 3.005509
F 21.707311 36.025334 24.703413
F 21.846886 43.758471 3.005509
F 21.707311 43.745052 24.703413
F 3.998976 30.875099 6.387043
F 3.846501 30.875054 28.215474
F 30.748037 30.878917 6.576333
F 30.595646 30.878858 28.404664
F 3.998976 38.594815 6.387042
F 3.846501 38.594770 28.215474
F 30.748037 38.598633 6.576333
F 30.595646 38.598574 28.404664
F 3.998976 46.314533 6.387043
F 3.846501 46.314488 28.215473
F 8.387388 28.305606 17.332029
F 30.595646 46.318291 28.404664
F 12.920532 30.878917 6.451872
F 12.768142 30.878859 28.280203
F 12.920533 38.598633 6.451872
F 12.768142 38.598574 28.280203
F 12.920532 23.159204 6.451872
F 26.234042 43.745052 14.727219
F 26.234042 36.025334 14.727219
F 12.768142 46.318292 28.280203
F 21.834288 30.878917 6.514102
F 21.681897 30.878859 28.342434
F 21.834288 38.598633 6.514102
F 21.681897 38.598574 28.342434
F 21.834288 23.159205 6.514103
F 21.681897 23.159146 28.342434
F 6.245832 24.457856 2.897577
F 6.106162 24.444504 24.595385
F 32.989073 24.459183 3.083296
F 32.849498 24.445764 24.781201
F 6.245832 32.177569 2.897577
F 6.106162 32.164217 24.595385
F 32.989073 32.178895 3.083296
F 32.849498 32.165477 24.781201
F 6.245832 39.897286 2.897577
F 6.106162 39.883934 24.595385
F 32.989073 39.898612 3.083296
F 32.849498 39.885194 24.781201
F 15.161571 24.459182 2.958835
F 15.021997 24.445763 24.656740
F 15.161571 32.178895 2.958835
F 15.021997 32.165476 24.656740
F 15.161572 39.898612 2.958835
F 15.021997 39.885193 24.656740
F 24.075325 24.459182 3.021066
F 23.935750 24.445763 24.718970
F 24.075325 32.178895 3.021066
F 23.935750 32.165476 24.718970
F 24.075325 39.898612 3.021066
F 23.935750 39.885193 24.718970
F 6.233122 27.020322 6.406077
F 6.080744 27.020262 28.234406
F 32.976472 27.019061 6.591891
F 32.824081 27.019002 28.420222
F 6.233122 34.740035 6.406078
F 6.080744 34.739975 28.234406
F 32.976472 34.738774 6.591891
F 32.824081 34.738715 28.420222
F 6.233121 42.459753 6.406078
F 6.080744 42.459693 28.234406
F 32.976472 42.458492 6.591891
F 32.824081 42.458433 28.420222
F 15.148970 27.019061 6.467430
F 14.996579 27.019002 28.295761
F 15.148970 34.738774 6.467430
F 14.996579 34.738716 28.295761
F 15.148970 42.458492 6.467430
F 14.996579 42.458433 28.295761
F 24.062725 27.019061 6.529660
F 23.910334 27.019002 28.357991
F 24.062725 34.738774 6.529660
F 23.910334 34.738715 28.357992
F 24.062725 42.458492 6.529660
F 23.910334 42.458433 28.357991
F 6.249657 27.026114 3.699328
F 6.099821 27.020262 25.503359
F 32.993014 27.024861 3.886855
F 32.843145 27.019002 25.690956
F 6.249657 34.745827 3.699328
F 6.099821 34.739975 25.503358
F 32.993014 34.744574 3.886855
F 32.843145 34.738715 25.690956
F 6.249657 42.465545 3.699328
F 6.099821 42.459693 25.503358
F 32.993014 42.464292 3.886855
F 32.843145 42.458433 25.690956
F 15.165513 27.024861 3.762393
F 15.015643 27.019002 25.566495
F 15.165513 34.744574 3.762393
F 15.015643 34.738715 25.566495
F 15.165512 42.464292 3.762393
F 15.015643 42.458433 25.566495
F 24.079266 27.024861 3.824624
F 23.929398 27.019002 25.628726
F 24.079266 34.744574 3.824624
F 23.929398 34.738715 25.628725
F 24.079266 42.464292 3.824624
F 23.929398 42.458433 25.628725
F 6.175281 24.869098 0.204028
F 6.125218 24.444504 21.864337
F 32.916605 24.869078 0.390483
F 32.868542 24.445764 22.051935
F 6.175280 32.588810 0.204028
F 6.125218 32.164217 21.864337
F 32.916604 32.588791 0.390483
F 32.868542 32.165476 22.051935
F 6.175281 40.308528 0.204028
F 6.125218 39.883934 21.864337
F 32.916604 40.308508 0.390482
F 32.868542 39.885194 22.051935
F 15.089102 24.869077 0.266022
F 15.041040 24.445763 21.927473
F 15.089102 32.588790 0.266021
F 15.041040 32.165476 21.927473
F 15.089102 40.308507 0.266021
F 15.041040 39.885193 21.927473
F 24.002857 24.869077 0.328253
F 23.954795 24.445764 21.989704
F 24.002856 32.588789 0.328252
F 23.954795 32.165476 21.989704
F 24.002857 40.308506 0.328252
F 23.954795 39.885193 21.989704
F 8.480107 30.884738 3.715718
F 8.330228 30.878872 25.519815
F 8.480107 38.604454 3.715717
F 8.330228 38.598588 25.519815
F 17.275830 38.598574 21.033276
F 8.330228 23.159159 25.519815
F 26.234043 28.305620 14.727219
F 17.320289 43.745052 14.664988
F 17.393952 30.884717 3.777951
F 17.244084 30.878858 25.582053
F 17.393952 38.604433 3.777950
F 17.244084 38.598574 25.582052
F 17.275830 30.878858 21.033276
F 17.320289 36.025334 14.664988
F 26.307706 30.884717 3.840182
F 26.157837 30.878858 25.644283
F 26.307706 38.604433 3.840181
F 26.157837 38.598574 25.644283
F 17.320289 28.305619 14.664988
F 8.406432 43.745038 14.602750
F 8.406432 36.025321 14.602750
F 26.157837 46.318291 25.644283
F 8.403794 28.728937 0.219345
F 8.355621 28.305606 21.880793
F 8.403794 36.448651 0.219345
F 8.355621 36.025321 21.880793
F 8.403794 44.168369 0.219344
F 8.355621 43.745039 21.880793
F 17.317538 28.728932 0.281580
F 17.269478 28.305619 21.943031
F 17.317539 36.448647 0.281579
F 17.269478 36.025334 21.943031
F 17.317539 44.168364 0.281580
F 17.269478 43.745052 21.943031
F 26.231295 28.728933 0.343810
F 26.183231 28.305620 22.005262
F 26.231295 36.448647 0.343810
F 26.183231 36.025334 22.005262
F 26.231295 44.168365 0.343810
F 26.183231 43.745052 22.005262
F 8.476137 28.319014 2.912175
F 8.336577 28.305606 24.610072
F 8.476137 36.038728 2.912175
F 8.336577 36.025321 24.610072
F 8.476137 43.758446 2.912174
F 8.336577 43.745038 24.610072
F 17.390009 28.319038 2.974394
F 17.250434 28.305619 24.672298
F 17.390009 36.038753 2.974393
F 17.250434 36.025334 24.672297
F 17.390009 43.758471 2.974393
F 17.250434 43.745052 24.672297
F 26.303761 28.319038 3.036623
F 26.164186 28.305620 24.734528
F 26.303761 36.038753 3.036623
F 26.164186 36.025334 24.734528
F 26.303761 43.758471 3.036624
F 26.164186 43.745052 24.734528
F 8.463554 30.878931 6.420763
F 8.311163 30.878872 28.249093
F 8.463554 38.598647 6.420763
F 8.311163 38.598588 28.249093
F 8.406432 28.305606 14.602750
F 26.208648 46.318291 18.366240
F 17.377410 30.878917 6.482987
F 17.225019 30.878858 28.311319
F 17.377410 38.598633 6.482987
F 17.225019 38.598574 28.311318
F 17.377410 23.159204 6.482987
F 26.208648 38.598574 18.366240
F 26.291164 30.878917 6.545218
F 26.138773 30.878858 28.373549
F 26.291164 38.598633 6.545218
F 26.138773 38.598574 28.373549
F 26.291164 23.159205 6.545218
F 26.208648 30.878858 18.366241
F 17.294895 38.598574 18.304009
F 26.138773 46.318291 28.373549
F 1.764514 24.458835 9.994642
F 1.612092 24.458845 31.828744
F 28.494247 24.445764 10.194033
F 28.341814 24.445764 32.028127
F 1.764514 32.178548 9.994642
F 1.612092 32.178557 31.828745
F 28.494247 32.165476 10.194033
F 28.341814 32.165476 32.028128
F 1.764515 39.898265 9.994641
F 1.612092 39.898275 31.828745
F 28.494247 39.885193 10.194033
F 28.341814 39.885193 32.028128
F 10.666729 24.445766 10.069570
F 10.514295 24.445766 31.903664
F 10.666729 32.165479 10.069570
F 10.514295 32.165479 31.903664
F 10.666729 39.885196 10.069570
F 10.514295 39.885196 31.903664
F 19.580496 24.445763 10.131803
F 19.428063 24.445763 31.965897
F 19.580496 32.165476 10.131803
F 19.428063 32.165476 31.965897
F 19.580496 39.885193 10.131803
F 19.428062 39.885193 31.965897
F 1.739107 27.005922 13.633638
F 28.468831 27.019002 13.833021
F 1.739108 34.725634 13.633639
F 28.468831 34.738715 13.833022
F 1.739108 42.445352 13.633638
F 28.468831 42.458433 13.833021
F 10.641310 27.018999 13.708558
F 10.641310 34.738713 13.708558
F 10.641311 42.458430 13.708558
F 19.555079 27.019002 13.770791
F 19.555079 34.738716 13.770791
F 19.555079 42.458433 13.770791
F 1.757994 27.005921 10.929914
F 8.412785 23.159159 13.693008
F 28.487894 27.019002 11.103757
F 1.757994 34.725634 10.929915
F 8.311163 23.159159 28.249093
F 28.487894 34.738715 11.103757
F 1.757994 42.445352 10.929915
F 8.463554 23.159218 6.420763
F 28.487894 42.458433 11.103757
F 10.660375 27.018999 10.979297
F 10.660375 34.738713 10.979297
F 10.660375 42.458430 10.979297
F 19.574143 27.019002 11.041526
F 19.574143 34.738716 11.041526
F 19.574143 42.458433 11.041526
F 1.783305 24.458830 7.291101
F 1.630957 24.458844 29.125020
F 28.513293 24.445766 7.465127
F 28.360859 24.445764 29.298862
F 1.783305 32.178543 7.291101
F 1.630957 32.178557 29.125020
F 28.513293 32.165478 7.465127
F 28.360858 32.165476 29.298862
F 1.783305 39.898261 7.291100
F 1.630957 39.898274 29.125020
F 28.513293 39.885196 7.465127
F 28.360858 39.885194 29.298862
F 10.685773 24.445768 7.340667
F 10.533339 24.445766 29.174402
F 10.685773 32.165481 7.340667
F 10.533339 32.165479 29.174402
F 10.685773 39.885198 7.340667
F 10.533339 39.885196 29.174402
F 19.599541 24.445765 7.402896
F 19.447107 24.445763 29.236631
F 19.599541 32.165478 7.402896
F 19.447107 32.165476 29.236631
F 19.599541 39.885195 7.402896
F 19.447107 39.885193 29.236631
F 3.967154 30.875054 10.935010
F 30.716333 30.878858 11.119315
F 3.967154 38.594770 10.935010
F 30.716333 38.598574 11.119314
F 8.361974 38.598588 20.971051
F 3.967154 46.314487 10.935010
F 17.294895 30.878858 18.304010
F 30.716333 46.318291 11.119315
F 12.888829 30.878858 10.994853
F 12.888829 38.598574 10.994853
F 8.381039 23.159159 18.241772
F 12.888829 46.318292 10.994853
F 21.802583 30.878859 11.057084
F 21.802583 38.598574 11.057084
F 8.381039 38.598588 18.241772
F 3.992516 28.309402 7.296386
F 3.840114 28.309423 29.130115
F 30.741727 28.305622 7.480684
F 30.589293 28.305620 29.314420
F 3.992516 36.029117 7.296386
F 3.840114 36.029138 29.130115
F 30.741727 36.025336 7.480684
F 30.589293 36.025334 29.314420
F 3.992516 43.748835 7.296386
F 3.840114 43.748856 29.130115
F 30.741727 43.745054 7.480685
F 30.589293 43.745052 29.314419
F 12.914223 28.305621 7.356223
F 12.761788 28.305619 29.189958
F 12.914223 36.025336 7.356223
F 12.761788 36.025334 29.189957
F 12.914223 43.745054 7.356223
F 12.761788 43.745052 29.189958
F 21.827979 28.305621 7.418454
F 21.675545 28.305619 29.252189
F 21.827979 36.025336 7.418453
F 21.675545 36.025334 29.252189
F 21.827979 43.745054 7.418454
F 21.675545 43.745052 29.252188
F 3.973540 28.309425 10.020403
F 3.821104 28.309424 31.854495
F 30.722682 28.305620 10.209591
F 30.570249 28.305620 32.043685
F 3.973540 36.029140 10.020403
F 3.821104 36.029138 31.854495
F 30.722682 36.025335 10.209591
F 30.570249 36.025335 32.043685
F 3.973540 43.748857 10.020404
F 3.821104 43.748856 31.854494
F 30.722682 43.745052 10.209591
F 30.570249 43.745052 32.043685
F 12.895178 28.305619 10.085130
F 12.742745 28.305619 31.919224
F 12.895178 36.025334 10.085130
F 12.742745 36.025334 31.919224
F 12.895178 43.745052 10.085130
F 12.742745 43.745051 31.919224
F 21.808933 28.305619 10.147360
F 21.656500 28.305620 31.981454
F 21.808933 36.025334 10.147360
F 21.656500 36.025334 31.981455
F 21.808933 43.745052 10.147361
F 21.656500 43.745052 31.981455
F 3.948124 30.875054 13.659388
F 30.697269 30.878858 13.848579
F 3.948124 38.594770 13.659388
F 30.697269 38.598574 13.848579
F 3.948124 46.314487 13.659389
F 30.697269 46.318291 13.848579
F 12.869764 30.878858 13.724118
F 12.869764 38.598574 13.724118
F 8.381039 30.878872 18.241772
F 12.869764 46.318291 13.724118
F 21.783519 30.878858 13.786349
F 21.783519 38.598574 13.786349
F 24.005606 39.885193 14.711661
F 6.207784 24.444504 10.039333
F 6.055351 24.444504 31.873427
F 32.951121 24.445764 10.225149
F 32.798687 24.445764 32.059242
F 6.207784 32.164217 10.039333
F 6.055351 32.164217 31.873427
F 32.951121 32.165476 10.225149
F 32.798687 32.165476 32.059243
F 6.207784 39.883934 10.039333
F 6.055351 39.883934 31.873427
F 32.951121 39.885193 10.225149
F 32.798687 39.885194 32.059243
F 15.123619 24.445763 10.100687
F 14.971185 24.445763 31.934782
F 15.123619 32.165476 10.100687
F 14.971185 32.165476 31.934782
F 15.123619 39.885193 10.100688
F 14.971185 39.885193 31.934782
F 24.037372 24.445763 10.162918
F 23.884939 24.445763 31.997012
F 24.037373 32.165476 10.162918
F 23.884939 32.165476 31.997012
F 24.037372 39.885193 10.162918
F 23.884939 39.885193 31.997012
F 6.182367 27.020262 13.678321
F 32.925703 27.019002 13.864137
F 6.182367 34.739975 13.678321
F 32.925703 34.738715 13.864137
F 6.182366 42.459693 13.678321
F 32.925703 42.458433 13.864137
F 15.098201 27.019002 13.739675
F 15.098201 34.738716 13.739676
F 15.098201 42.458433 13.739676
F 24.011957 27.019002 13.801906
F 24.011957 34.738715 13.801906
F 24.011956 42.458433 13.801906
F 6.201443 27.020262 10.947275
F 32.944767 27.019002 11.134873
F 6.201444 34.739975 10.947275
F 32.944767 34.738715 11.134872
F 6.201444 42.459693 10.947275
F 32.944767 42.458433 11.134872
F 15.117266 27.019002 11.010411
F 15.117266 34.738716 11.010411
F 15.117266 42.458434 11.010411
F 24.031020 27.019002 11.072642
F 24.031020 34.738715 11.072641
F 24.031020 42.458433 11.072642
F 6.226839 24.444505 7.308648
F 6.074407 24.444504 29.142380
F 32.970165 24.445765 7.496242
F 32.817731 24.445763 29.329977
F 6.226839 32.164218 7.308648
F 6.074407 32.164217 29.142380
F 32.970165 32.165478 7.496242
F 32.817731 32.165476 29.329977
F 6.226839 39.883935 7.308648
F 6.074407 39.883934 29.142380
F 32.970165 39.885196 7.496242
F 32.817731 39.885194 29.329977
F 15.142663 24.445765 7.371780
F 14.990229 24.445763 29.205516
F 15.142663 32.165478 7.371780
F 14.990229 32.165476 29.205516
F 15.142663 39.885195 7.371781
F 14.990229 39.885193 29.205515
F 24.056418 24.445765 7.434012
F 23.903984 24.445763 29.267747
F 24.056418 32.165478 7.434011
F 23.903984 32.165476 29.267747
F 24.056418 39.885195 7.434011
F 23.903984 39.885193 29.267746
F 8.431850 30.878872 10.963731
F 8.431850 38.598588 10.963731
F 8.431850 23.159159 10.963731
F 24.005606 32.165476 14.711661
F 17.345706 30.878858 11.025969
F 17.345706 38.598574 11.025969
F 24.005606 24.445763 14.711661
F 26.259459 30.878858 11.088200
F 26.259459 38.598574 11.088199
F 15.091851 39.885193 14.649430
F 26.259459 46.318291 11.088200
F 8.457243 28.305608 7.325101
F 8.304810 28.305606 29.158836
F 8.457243 36.025323 7.325100
F 8.304810 36.025321 29.158835
F 8.457243 43.745040 7.325100
F 8.304810 43.745038 29.158835
F 17.371101 28.305621 7.387338
F 17.218666 28.305619 29.221073
F 17.371101 36.025336 7.387338
F 17.218666 36.025334 29.221073
F 17.371101 43.745054 7.387338
F 17.218666 43.745051 29.221073
F 26.284854 28.305622 7.449569
F 26.132420 28.305620 29.283304
F 26.284854 36.025336 7.449569
F 26.132420 36.025334 29.283304
F 26.284854 43.745054 7.449569
F 26.132420 43.745052 29.283304
F 8.438199 28.305606 10.054020
F 8.285766 28.305606 31.888114
F 8.438199 36.025321 10.054020
F 8.285766 36.025321 31.888114
F 8.438199 43.745038 10.054020
F 8.285766 43.745038 31.888114
F 17.352056 28.305619 10.116245
F 17.199623 28.305619 31.950339
F 17.352056 36.025334 10.116245
F 17.199622 36.025334 31.950339
F 17.352056 43.745052 10.116245
F 17.199623 43.745052 31.950339
F 26.265809 28.305620 10.178476
F 26.113375 28.305620 32.012570
F 26.265809 36.025334 10.178476
F 26.113375 36.025334 32.012570
F 26.265809 43.745052 10.178476
F 26.113375 43.745052 32.012570
F 8.412785 30.878872 13.693008
F 8.412785 38.598588 13.693008
F 15.091851 32.165476 14.649430
F 17.326641 30.878858 13.755233
F 17.326642 38.598574 13.755233
F 15.091851 24.445763 14.649431
F 26.240395 30.878858 13.817464
F 26.240395 38.598574 13.817464
F 32.919353 39.885194 14.773892
F 26.240395 46.318291 13.817464
F 1.713714 24.458845 17.272660
F 28.443436 24.445764 17.472043
F 1.713715 32.178557 17.272660
F 28.443436 32.165476 17.472043
F 1.713715 39.898275 17.272660
F 28.443436 39.885193 17.472043
F 10.615917 24.445766 17.347579
F 10.615917 32.165479 17.347579
F 10.615917 39.885196 17.347579
F 19.529685 24.445763 17.409812
F 19.529685 32.165476 17.409812
F 19.529685 39.885193 17.409812
F 1.688296 27.005922 20.911681
F 28.418019 27.019002 21.111064
F 1.688296 34.725634 20.911681
F 28.418019 34.738715 21.111064
F 1.688296 42.445352 20.911681
F 28.418019 42.458433 21.111064
F 10.590499 27.018999 20.986600
F 10.590499 34.738713 20.986601
F 10.590499 42.458430 20.986601
F 19.504268 27.019002 21.048833
F 19.504268 34.738716 21.048834
F 19.504268 42.458433 21.048834
F 1.707183 27.005921 18.207957
F 28.437083 27.019002 18.381798
F 1.707183 34.725634 18.207956
F 28.437083 34.738715 18.381798
F 1.707183 42.445352 18.207956
F 28.437083 42.458433 18.381798
F 10.609564 27.018999 18.257338
F 10.609564 34.738713 18.257338
F 10.609564 42.458430 18.257339
F 19.523332 27.019002 18.319567
F 19.523332 34.738715 18.319567
F 19.523332 42.458433 18.319567
F 1.732579 24.458844 14.568935
F 28.462481 24.445764 14.742777
F 1.732579 32.178557 14.568935
F 28.462481 32.165476 14.742777
F 1.732580 39.898274 14.568935
F 28.462481 39.885194 14.742777
F 10.634961 24.445766 14.618317
F 10.634961 32.165479 14.618317
F 10.634961 39.885196 14.618317
F 19.548729 24.445763 14.680546
F 19.548729 32.165476 14.680546
F 19.548729 39.885193 14.680546
F 3.916343 30.875054 18.213052
F 30.665522 30.878858 18.397356
F 3.916343 38.594770 18.213052
F 30.665522 38.598574 18.397356
F 8.361974 30.878872 20.971051
F 3.916343 46.314487 18.213052
F 6.176029 39.883934 14.586294
F 30.665522 46.318291 18.397356
F 12.838017 30.878858 18.272894
F 12.838018 38.598575 18.272894
F 32.919353 32.165476 14.773892
F 12.838018 46.318292 18.272894
F 21.751772 30.878859 18.335125
F 21.751772 38.598574 18.335125
F 6.176029 32.164216 14.586294
F 3.941737 28.309424 14.574030
F 30.690915 28.305620 14.758334
F 3.941737 36.029138 14.574030
F 30.690916 36.025334 14.758334
F 3.941737 43.748856 14.574030
F 30.690916 43.745052 14.758334
F 12.863411 28.305619 14.633873
F 12.863411 36.025334 14.633873
F 12.863411 43.745051 14.633873
F 21.777167 28.305619 14.696103
F 21.777167 36.025334 14.696103
F 21.777167 43.745051 14.696103
F 3.922727 28.309424 17.298410
F 30.671871 28.305620 17.487600
F 3.922727 36.029138 17.298410
F 30.671871 36.025335 17.487600
F 3.922727 43.748856 17.298410
F 30.671871 43.745052 17.487600
F 12.844367 28.305619 17.363139
F 12.844367 36.025334 17.363139
F 12.844367 43.745051 17.363139
F 21.758122 28.305619 17.425370
F 21.758122 36.025334 17.425370
F 21.758122 43.745052 17.425370
F 3.897313 30.875054 20.937431
F 30.646458 30.878858 21.126622
F 3.897312 38.594770 20.937431
F 30.646458 38.598574 21.126622
F 3.897313 46.314487 20.937431
F 30.646458 46.318291 21.126621
F 12.818953 30.878858 21.002161
F 12.818953 38.598574 21.002160
F 32.919354 24.445764 14.773892
F 12.818953 46.318291 21.002160
F 21.732708 30.878858 21.064391
F 21.732708 38.598574 21.064391
F 6.176029 24.444504 14.586295
F 6.156973 24.444504 17.317342
F 32.900310 24.445764 17.503158
F 6.156973 32.164217 17.317342
F 32.900310 32.165476 17.503158
F 6.156973 39.883934 17.317342
F 32.900310 39.885193 17.503158
F 15.072808 24.445763 17.378697
F 15.072808 32.165476 17.378697
F 15.072808 39.885193 17.378697
F 23.986562 24.445763 17.440927
F 23.986562 32.165476 17.440928
F 23.986562 39.885193 17.440928
F 6.131555 27.020262 20.956364
F 32.874892 27.019002 21.142179
F 6.131555 34.739975 20.956364
F 32.874892 34.738715 21.142179
F 6.131555 42.459693 20.956364
F 32.874892 42.458433 21.142179
F 15.047390 27.019002 21.017718
F 15.047390 34.738716 21.017718
F 15.047390 42.458434 21.017718
F 23.961145 27.019002 21.079948
F 23.961145 34.738715 21.079949
F 23.961145 42.458433 21.079949
F 6.150632 27.020262 18.225316
F 32.893956 27.019002 18.412914
F 6.150632 34.739975 18.225316
F 32.893956 34.738715 18.412913
F 6.150632 42.459693 18.225316
F 32.893956 42.458433 18.412913
F 15.066455 27.019002 18.288452
F 15.066455 34.738716 18.288452
F 15.066455 42.458434 18.288452
F 23.980209 27.019002 18.350682
F 23.980209 34.738715 18.350683
F 23.980209 42.458433 18.350682
F 21.700961 46.318291 25.613168
F 21.681897 46.318291 28.342434
F 17.244084 46.318291 25.582052
F 17.225019 46.318291 28.311319
F 21.802583 46.318291 11.057084
F 21.783519 46.318291 13.786349
F 17.345706 46.318291 11.025969
F 17.326641 46.318292 13.755233
F 21.751772 46.318291 18.335125
F 21.732708 46.318291 21.064391
F 17.294895 46.318291 18.304009
F 17.275830 46.318291 21.033276
F 8.361974 23.159159 20.971051
F 26.307705 23.165004 3.840181
F 17.393952 23.165004 3.777951
F 8.480107 23.165025 3.715718
F 21.850830 23.165004 3.809066
F 12.937075 23.165004 3.746835
F 30.764579 23.165004 3.871297
F 30.748037 23.159204 6.576333
F 4.019052 23.159827 3.686028
F 1.510470 24.458845 46.384829
F 28.240192 24.445764 46.584212
F 1.510470 32.178557 46.384829
F 28.240192 32.165477 46.584212
F 1.510470 39.898275 46.384829
F 28.240192 39.885194 46.584212
F 10.412673 24.445766 46.459749
F 10.412673 32.165479 46.459749
F 10.412673 39.885196 46.459749
F 19.326440 24.445763 46.521982
F 19.326440 32.165476 46.521982
F 19.326440 39.885193 46.521982
F 1.485052 27.005922 50.023850
F 28.214775 27.019002 50.223233
F 1.485052 34.725634 50.023850
F 28.214775 34.738715 50.223233
F 1.485052 42.445352 50.023850
F 28.214775 42.458433 50.223233
F 10.387255 27.018999 50.098770
F 10.387255 34.738713 50.098770
F 10.387255 42.458430 50.098770
F 19.301024 27.019002 50.161003
F 19.301024 34.738715 50.161003
F 19.301024 42.458433 50.161003
F 1.503938 27.005921 47.320126
F 28.233838 27.019002 47.493968
F 1.503938 34.725634 47.320126
F 28.233838 34.738715 47.493967
F 1.503938 42.445352 47.320126
F 28.233838 42.458433 47.493968
F 10.406319 27.018999 47.369508
F 10.406320 34.738713 47.369508
F 10.406320 42.458430 47.369508
F 19.320088 27.019002 47.431737
F 19.320088 34.738715 47.431737
F 19.320088 42.458433 47.431737
F 1.529335 24.458844 43.681104
F 8.107918 23.159159 57.361261
F 28.259236 24.445764 43.854946
F 1.529335 32.178557 43.681104
F 8.260352 23.159159 35.527135
F 28.259236 32.165476 43.854946
F 1.529335 39.898274 43.681104
F 8.209540 23.159159 42.805177
F 28.259236 39.885194 43.854946
F 10.431716 24.445766 43.730487
F 10.431716 32.165479 43.730487
F 10.431716 39.885196 43.730486
F 19.345484 24.445763 43.792715
F 19.345484 32.165476 43.792715
F 19.345484 39.885193 43.792715
F 3.713098 30.875054 47.325221
F 30.462277 30.878858 47.509525
F 3.713098 38.594770 47.325221
F 30.462277 38.598574 47.509525
F 25.884717 46.318291 64.763760
F 3.713098 46.314487 47.325221
F 26.037151 38.598574 42.929633
F 30.462277 46.318291 47.509525
F 12.634773 30.878858 47.385064
F 12.634773 38.598575 47.385064
F 25.884717 30.878858 64.763760
F 12.634773 46.318292 47.385064
F 21.548527 30.878859 47.447294
F 21.548527 38.598574 47.447294
F 26.037151 30.878858 42.929633
F 3.738492 28.309424 43.686200
F 30.487671 28.305620 43.870504
F 3.738492 36.029138 43.686199
F 30.487671 36.025334 43.870504
F 3.738492 43.748856 43.686199
F 30.487671 43.745052 43.870504
F 12.660166 28.305619 43.746043
F 12.660166 36.025334 43.746042
F 12.660166 43.745051 43.746042
F 21.573922 28.305619 43.808273
F 21.573922 36.025334 43.808273
F 21.573922 43.745052 43.808273
F 3.719482 28.309424 46.410579
F 30.468627 28.305620 46.599770
F 3.719482 36.029138 46.410579
F 30.468626 36.025335 46.599770
F 3.719482 43.748856 46.410579
F 30.468627 43.745052 46.599770
F 12.641123 28.305619 46.475309
F 12.641123 36.025334 46.475309
F 12.641123 43.745052 46.475309
F 21.554877 28.305619 46.537539
F 21.554878 36.025334 46.537539
F 21.554878 43.745052 46.537539
F 3.694068 30.875054 50.049600
F 30.443213 30.878858 50.238791
F 3.694068 38.594770 50.049600
F 30.443213 38.598574 50.238791
F 3.694068 46.314488 50.049600
F 30.443213 46.318291 50.238791
F 12.615708 30.878858 50.114330
F 12.615708 38.598574 50.114330
F 16.970963 38.598574 64.701529
F 12.615708 46.318292 50.114330
F 21.529463 30.878859 50.176560
F 21.529463 38.598574 50.176561
F 21.529463 23.159146 50.176561
F 5.953729 24.444504 46.429512
F 32.697065 24.445764 46.615328
F 5.953729 32.164217 46.429512
F 32.697065 32.165476 46.615328
F 5.953729 39.883934 46.429512
F 32.697065 39.885193 46.615328
F 14.869563 24.445763 46.490866
F 14.869563 32.165476 46.490866
F 14.869563 39.885193 46.490867
F 23.783317 24.445763 46.553097
F 23.783317 32.165476 46.553097
F 23.783317 39.885193 46.553097
F 5.928311 27.020262 50.068533
F 32.671647 27.019002 50.254349
F 5.928311 34.739975 50.068533
F 32.671647 34.738715 50.254349
F 5.928311 42.459693 50.068533
F 32.671647 42.458433 50.254349
F 14.844145 27.019002 50.129887
F 14.844146 34.738716 50.129888
F 14.844146 42.458434 50.129888
F 23.757901 27.019002 50.192118
F 23.757901 34.738715 50.192118
F 23.757901 42.458433 50.192118
F 5.947388 27.020262 47.337485
F 32.690712 27.019002 47.525083
F 5.947388 34.739975 47.337485
F 32.690712 34.738715 47.525083
F 5.947388 42.459693 47.337485
F 32.690711 42.458433 47.525083
F 14.863210 27.019002 47.400622
F 14.863210 34.738715 47.400621
F 14.863210 42.458434 47.400621
F 23.776964 27.019002 47.462852
F 23.776964 34.738715 47.462852
F 23.776964 42.458433 47.462852
F 5.972785 24.444504 43.698464
F 32.716109 24.445764 43.886062
F 5.972785 32.164217 43.698464
F 32.716109 32.165476 43.886062
F 5.972785 39.883934 43.698464
F 32.716109 39.885194 43.886062
F 14.888607 24.445763 43.761600
F 14.888607 32.165476 43.761600
F 14.888607 39.885193 43.761600
F 23.802362 24.445763 43.823831
F 23.802362 32.165476 43.823831
F 23.802362 39.885193 43.823831
F 8.177794 30.878872 47.353942
F 8.177794 38.598588 47.353941
F 8.177794 23.159159 47.353942
F 17.123397 38.598574 42.867402
F 17.091650 30.878858 47.416179
F 17.091650 38.598574 47.416179
F 16.970963 30.878858 64.701529
F 26.005403 30.878858 47.478410
F 26.005403 38.598574 47.478410
F 17.123397 30.878858 42.867402
F 26.005403 46.318291 47.478410
F 8.203187 28.305606 43.714920
F 8.203187 36.025321 43.714920
F 8.203187 43.745039 43.714920
F 17.117044 28.305619 43.777158
F 17.117044 36.025334 43.777158
F 17.117044 43.745052 43.777158
F 26.030798 28.305620 43.839389
F 26.030798 36.025334 43.839389
F 26.030798 43.745052 43.839388
F 8.184144 28.305606 46.444199
F 8.184144 36.025321 46.444199
F 8.184144 43.745038 46.444199
F 17.098000 28.305619 46.506424
F 17.098000 36.025334 46.506424
F 17.098000 43.745052 46.506424
F 26.011753 28.305620 46.568654
F 26.011753 36.025334 46.568655
F 26.011753 43.745052 46.568655
F 8.158730 30.878872 50.083220
F 8.158730 38.598588 50.083220
F 8.057107 38.598588 64.639304
F 17.072586 30.878858 50.145445
F 17.072586 38.598574 50.145445
F 8.209540 38.598588 42.805177
F 25.986339 30.878858 50.207676
F 25.986339 38.598574 50.207676
F 8.057107 30.878872 64.639304
F 25.986339 46.318291 50.207676
F 1.459658 24.458845 53.662871
F 28.189380 24.445764 53.862254
F 1.459658 32.178557 53.662871
F 28.189380 32.165476 53.862254
F 1.459658 39.898275 53.662871
F 28.189380 39.885193 53.862254
F 10.361862 24.445766 53.737791
F 10.361862 32.165479 53.737791
F 10.361862 39.885196 53.737791
F 19.275629 24.445763 53.800024
F 19.275629 32.165476 53.800024
F 19.275629 39.885193 53.800024
F 1.586673 27.005922 35.467765
F 1.434240 27.005922 57.301892
F 28.316397 27.019002 35.667148
F 28.163964 27.019002 57.501275
F 1.586674 34.725634 35.467765
F 1.434240 34.725634 57.301892
F 28.316397 34.738715 35.667148
F 28.163964 34.738715 57.501275
F 1.586674 42.445353 35.467766
F 1.434240 42.445352 57.301892
F 28.316397 42.458433 35.667148
F 28.163964 42.458433 57.501275
F 10.488877 27.018999 35.542684
F 10.336443 27.018999 57.376811
F 10.488877 34.738713 35.542685
F 10.336443 34.738713 57.376812
F 10.488877 42.458431 35.542685
F 10.336444 42.458430 57.376811
F 19.402646 27.019002 35.604917
F 19.250213 27.019002 57.439044
F 19.402646 34.738716 35.604918
F 19.250213 34.738715 57.439045
F 19.402646 42.458434 35.604918
F 19.250213 42.458433 57.439044
F 1.453127 27.005921 54.598167
F 28.335461 27.019002 32.937883
F 28.183027 27.019002 54.772009
F 1.453127 34.725634 54.598167
F 28.335461 34.738715 32.937882
F 28.183027 34.738715 54.772009
F 1.453127 42.445352 54.598168
F 28.335461 42.458433 32.937883
F 28.183027 42.458433 54.772009
F 10.507942 27.018999 32.813423
F 10.355508 27.018999 54.647550
F 10.507942 34.738713 32.813422
F 10.355508 34.738713 54.647550
F 10.507942 42.458430 32.813423
F 10.355509 42.458430 54.647549
F 19.421710 27.019002 32.875651
F 19.269276 27.019002 54.709778
F 19.421710 34.738715 32.875652
F 19.269276 34.738716 54.709778
F 19.421710 42.458433 32.875652
F 19.269276 42.458433 54.709778
F 1.478524 24.458844 50.959147
F 28.208425 24.445763 51.132988
F 1.478523 32.178557 50.959147
F 28.208425 32.165476 51.132988
F 1.478524 39.898274 50.959147
F 28.208425 39.885193 51.132988
F 10.380905 24.445766 51.008529
F 10.380905 32.165479 51.008529
F 10.380905 39.885196 51.008529
F 19.294673 24.445763 51.070758
F 19.294673 32.165476 51.070758
F 19.294673 39.885193 51.070757
F 3.814721 30.875055 32.769136
F 3.662287 30.875054 54.603262
F 30.563900 30.878858 32.953440
F 30.411466 30.878858 54.787567
F 3.814721 38.594770 32.769136
F 3.662287 38.594770 54.603262
F 30.563900 38.598574 32.953440
F 30.411466 38.598574 54.787567
F 26.037151 46.318291 42.929633
F 8.209541 30.878872 42.805177
F 3.814721 46.314487 32.769136
F 3.662287 46.314487 54.603262
F 25.910131 43.745052 61.124738
F 26.062564 43.745052 39.290612
F 30.563900 46.318291 32.953440
F 30.411466 46.318291 54.787567
F 12.736395 30.878858 32.828978
F 12.583962 30.878858 54.663105
F 12.736395 38.598574 32.828978
F 12.583962 38.598575 54.663105
F 25.910131 36.025334 61.124739
F 26.062564 36.025334 39.290612
F 12.736395 46.318292 32.828978
F 12.583962 46.318292 54.663105
F 21.650150 30.878858 32.891210
F 21.497716 30.878858 54.725336
F 21.650150 38.598574 32.891209
F 21.497716 38.598574 54.725336
F 25.910131 28.305620 61.124738
F 26.062564 28.305620 39.290612
F 3.687681 28.309423 50.964242
F 30.436860 28.305620 51.148546
F 3.687681 36.029138 50.964242
F 30.436860 36.025334 51.148546
F 3.687681 43.748856 50.964242
F 30.436860 43.745053 51.148546
F 12.609355 28.305619 51.024085
F 12.609355 36.025334 51.024085
F 12.609355 43.745051 51.024084
F 21.523111 28.305619 51.086315
F 21.523111 36.025334 51.086315
F 21.523111 43.745052 51.086315
F 3.668671 28.309424 53.688621
F 30.417816 28.305620 53.877812
F 3.668671 36.029138 53.688621
F 30.417816 36.025335 53.877812
F 3.668671 43.748856 53.688621
F 30.417816 43.745052 53.877812
F 12.590312 28.305619 53.753351
F 12.590312 36.025334 53.753351
F 12.590312 43.745052 53.753351
F 21.504066 28.305619 53.815581
F 21.504066 36.025334 53.815581
F 21.504066 43.745052 53.815581
F 3.795690 30.875054 35.493515
F 3.643257 30.875054 57.327642
F 30.544835 30.878858 35.682706
F 30.392402 30.878858 57.516833
F 3.795690 38.594770 35.493515
F 3.643257 38.594770 57.327642
F 30.544835 38.598574 35.682706
F 30.392402 38.598574 57.516833
F 3.795690 46.314488 35.493515
F 3.643257 46.314487 57.327642
F 30.544835 46.318291 35.682706
F 30.392402 46.318291 57.516832
F 12.717331 30.878858 35.558245
F 12.564897 30.878858 57.392372
F 12.717331 38.598574 35.558245
F 12.564897 38.598574 57.392372
F 16.996378 43.745052 61.062508
F 17.148811 43.745052 39.228381
F 12.717331 46.318291 35.558245
F 12.564897 46.318292 57.392372
F 21.631086 30.878858 35.620476
F 21.478652 30.878858 57.454602
F 21.631086 38.598574 35.620476
F 21.478652 38.598574 57.454602
F 16.996378 36.025334 61.062508
F 21.478652 23.159146 57.454602
F 5.902917 24.444504 53.707554
F 32.646254 24.445764 53.893370
F 5.902917 32.164217 53.707554
F 32.646254 32.165476 53.893370
F 5.902917 39.883934 53.707554
F 32.646254 39.885193 53.893370
F 14.818752 24.445763 53.768908
F 14.818752 32.165476 53.768908
F 14.818752 39.885193 53.768908
F 23.732506 24.445763 53.831139
F 23.732506 32.165476 53.831139
F 23.732506 39.885193 53.831139
F 6.029933 27.020262 35.512447
F 5.877500 27.020262 57.346574
F 32.773269 27.019002 35.698263
F 32.620836 27.019002 57.532390
F 6.029933 34.739975 35.512448
F 5.877500 34.739975 57.346575
F 32.773269 34.738715 35.698263
F 32.620836 34.738715 57.532390
F 6.029933 42.459693 35.512448
F 5.877500 42.459693 57.346575
F 32.773269 42.458433 35.698264
F 32.620836 42.458433 57.532390
F 14.945768 27.019002 35.573802
F 14.793334 27.019002 57.407929
F 14.945768 34.738716 35.573802
F 14.793335 34.738716 57.407929
F 14.945768 42.458433 35.573802
F 14.793334 42.458433 57.407930
F 23.859523 27.019002 35.636033
F 23.707090 27.019002 57.470160
F 23.859523 34.738715 35.636033
F 23.707090 34.738715 57.470160
F 23.859523 42.458433 35.636033
F 23.707089 42.458433 57.470160
F 6.049010 27.020262 32.781400
F 5.896577 27.020262 54.615527
F 32.792334 27.019002 32.968998
F 32.639901 27.019002 54.803125
F 6.049010 34.739975 32.781400
F 5.896577 34.739975 54.615527
F 32.792334 34.738715 32.968998
F 32.639901 34.738715 54.803125
F 6.049010 42.459693 32.781400
F 5.896577 42.459693 54.615527
F 32.792334 42.458433 32.968998
F 32.639900 42.458433 54.803125
F 14.964833 27.019002 32.844537
F 14.812399 27.019002 54.678663
F 14.964832 34.738716 32.844536
F 14.812399 34.738715 54.678663
F 14.964833 42.458434 32.844536
F 14.812399 42.458434 54.678663
F 23.878587 27.019002 32.906767
F 23.726153 27.019002 54.740894
F 23.878586 34.738715 32.906767
F 23.726153 34.738715 54.740894
F 23.878587 42.458433 32.906767
F 23.726153 42.458433 54.740894
F 5.921974 24.444504 50.976507
F 32.665298 24.445763 51.164104
F 5.921974 32.164217 50.976507
F 32.665298 32.165476 51.164104
F 5.921974 39.883934 50.976506
F 32.665298 39.885194 51.164104
F 14.837796 24.445763 51.039642
F 14.837796 32.165476 51.039642
F 14.837796 39.885193 51.039642
F 23.751551 24.445763 51.101873
F 23.751551 32.165476 51.101873
F 23.751551 39.885193 51.101873
F 8.279417 30.878872 32.797856
F 8.126983 30.878872 54.631983
F 8.279417 38.598588 32.797856
F 8.126983 38.598588 54.631983
F 8.279417 23.159159 32.797856
F 8.126983 23.159159 54.631983
F 17.148811 36.025333 39.228381
F 16.996378 28.305619 61.062508
F 17.193272 30.878858 32.860094
F 17.040839 30.878858 54.694221
F 17.193272 38.598574 32.860094
F 17.040839 38.598574 54.694221
F 17.148811 28.305619 39.228381
F 8.082521 43.745038 61.000283
F 26.107026 30.878858 32.922325
F 25.954592 30.878858 54.756452
F 26.107026 38.598574 32.922325
F 25.954592 38.598574 54.756452
F 8.234955 43.745039 39.166156
F 8.082521 36.025321 61.000283
F 26.107026 46.318291 32.922325
F 25.954592 46.318291 54.756451
F 8.152376 28.305606 50.992962
F 8.152376 36.025321 50.992962
F 8.152376 43.745039 50.992962
F 17.066233 28.305619 51.055200
F 17.066233 36.025334 51.055200
F 17.066233 43.745052 51.055200
F 25.979987 28.305620 51.117431
F 25.979987 36.025334 51.117431
F 25.979987 43.745052 51.117431
F 8.133333 28.305606 53.722240
F 8.133333 36.025321 53.722241
F 8.133333 43.745038 53.722241
F 17.047189 28.305619 53.784466
F 17.047189 36.025334 53.784466
F 17.047189 43.745052 53.784466
F 25.960942 28.305620 53.846696
F 25.960942 36.025334 53.846697
F 25.960942 43.745052 53.846697
F 8.260352 30.878872 35.527135
F 8.107918 30.878872 57.361261
F 8.260352 38.598588 35.527135
F 8.107918 38.598588 57.361261
F 8.234955 36.025321 39.166156
F 8.082521 28.305606 61.000283
F 17.174208 30.878858 35.589360
F 17.021774 30.878858 57.423487
F 17.174208 38.598574 35.589360
F 17.021774 38.598574 57.423487
F 8.234955 28.305606 39.166156
F 25.929176 43.745052 58.395472
F 26.087962 30.878858 35.651591
F 25.935528 30.878858 57.485717
F 26.087962 38.598574 35.651590
F 25.935529 38.598574 57.485717
F 26.081609 43.745052 36.561346
F 25.929176 36.025334 58.395472
F 26.087962 46.318291 35.651590
F 25.935528 46.318291 57.485717
F 1.561281 24.458845 39.106786
F 1.408847 24.458845 60.940913
F 28.291003 24.445764 39.306169
F 28.138569 24.445764 61.140296
F 1.561281 32.178558 39.106786
F 1.408847 32.178557 60.940913
F 28.291003 32.165477 39.306169
F 28.138569 32.165476 61.140296
F 1.561281 39.898275 39.106786
F 1.408848 39.898275 60.940913
F 28.291003 39.885194 39.306169
F 28.138569 39.885194 61.140296
F 10.463484 24.445766 39.181706
F 10.311051 24.445766 61.015832
F 10.463484 32.165479 39.181706
F 10.311051 32.165479 61.015832
F 10.463484 39.885196 39.181706
F 10.311051 39.885196 61.015833
F 19.377252 24.445763 39.243939
F 19.224818 24.445763 61.078065
F 19.377252 32.165476 39.243939
F 19.224818 32.165476 61.078065
F 19.377251 39.885193 39.243939
F 19.224818 39.885193 61.078066
F 1.535863 27.005922 42.745808
F 1.383429 27.005922 64.579934
F 28.265586 27.019002 42.945191
F 28.113153 27.019002 64.779318
F 1.535863 34.725634 42.745808
F 1.383429 34.725634 64.579935
F 28.265586 34.738715 42.945191
F 28.113153 34.738715 64.779318
F 1.535863 42.445352 42.745808
F 1.383429 42.445352 64.579935
F 28.265586 42.458433 42.945191
F 28.113153 42.458433 64.779318
F 10.438066 27.018999 42.820728
F 10.285632 27.018999 64.654854
F 10.438066 34.738713 42.820728
F 10.285632 34.738713 64.654854
F 10.438066 42.458430 42.820727
F 10.285632 42.458430 64.654855
F 19.351835 27.019002 42.882960
F 19.199402 27.019002 64.717087
F 19.351835 34.738715 42.882961
F 19.199401 34.738716 64.717087
F 19.351835 42.458434 42.882960
F 19.199401 42.458434 64.717087
F 1.554749 27.005921 40.042083
F 1.402315 27.005921 61.876210
F 28.284650 27.019002 40.215925
F 28.132216 27.019002 62.050052
F 1.554750 34.725634 40.042083
F 1.402316 34.725634 61.876210
F 28.284650 34.738715 40.215925
F 28.132216 34.738715 62.050052
F 1.554750 42.445352 40.042083
F 1.402316 42.445352 61.876210
F 28.284650 42.458433 40.215925
F 28.132216 42.458433 62.050052
F 10.457130 27.018999 40.091466
F 10.304697 27.018999 61.925592
F 10.457131 34.738713 40.091465
F 10.304697 34.738713 61.925592
F 10.457131 42.458430 40.091465
F 10.304697 42.458430 61.925592
F 19.370898 27.019002 40.153694
F 19.218465 27.019002 61.987821
F 19.370898 34.738716 40.153694
F 19.218465 34.738716 61.987821
F 19.370899 42.458433 40.153694
F 19.218465 42.458433 61.987821
F 1.580146 24.458844 36.403062
F 1.427713 24.458844 58.237188
F 28.310047 24.445764 36.576904
F 28.157614 24.445764 58.411030
F 1.580146 32.178557 36.403061
F 1.427712 32.178557 58.237188
F 28.310047 32.165476 36.576904
F 28.157614 32.165476 58.411030
F 1.580146 39.898274 36.403061
F 1.427713 39.898274 58.237188
F 28.310047 39.885194 36.576903
F 28.157614 39.885194 58.411030
F 10.482527 24.445766 36.452444
F 10.330094 24.445766 58.286570
F 10.482528 32.165479 36.452444
F 10.330094 32.165479 58.286570
F 10.482528 39.885196 36.452443
F 10.330094 39.885196 58.286570
F 19.396295 24.445763 36.514673
F 19.243862 24.445763 58.348799
F 19.396295 32.165476 36.514673
F 19.243862 32.165476 58.348799
F 19.396295 39.885193 36.514672
F 19.243862 39.885193 58.348799
F 3.763909 30.875054 40.047178
F 3.611476 30.875055 61.881305
F 30.513088 30.878858 40.231482
F 30.360655 30.878858 62.065609
F 3.763909 38.594770 40.047178
F 3.611476 38.594770 61.881305
F 30.513088 38.598574 40.231482
F 30.360655 38.598574 62.065609
F 26.081609 36.025334 36.561345
F 25.884717 38.598574 64.763760
F 3.763909 46.314487 40.047178
F 3.611476 46.314487 61.881305
F 25.929176 28.305620 58.395473
F 26.081609 28.305620 36.561346
F 30.513088 46.318291 40.231482
F 30.360655 46.318291 62.065609
F 12.685584 30.878858 40.107021
F 12.533151 30.878858 61.941147
F 12.685584 38.598575 40.107021
F 12.533151 38.598575 61.941147
F 17.015422 43.745052 58.333241
F 17.167855 43.745051 36.499115
F 12.685584 46.318292 40.107021
F 12.533151 46.318292 61.941147
F 21.599339 30.878858 40.169252
F 21.446905 30.878859 62.003379
F 21.599339 38.598574 40.169251
F 21.446905 38.598574 62.003378
F 17.015422 36.025334 58.333241
F 17.167855 36.025334 36.499115
F 3.789303 28.309424 36.408157
F 3.636870 28.309423 58.242284
F 30.538482 28.305620 36.592461
F 30.386049 28.305620 58.426588
F 3.789303 36.029138 36.408157
F 3.636870 36.029138 58.242284
F 30.538482 36.025334 36.592461
F 30.386049 36.025334 58.426588
F 3.789303 43.748856 36.408157
F 3.636870 43.748856 58.242284
F 30.538482 43.745052 36.592461
F 30.386049 43.745052 58.426588
F 12.710977 28.305619 36.468000
F 12.558544 28.305619 58.302126
F 12.710977 36.025334 36.468000
F 12.558544 36.025334 58.302126
F 12.710977 43.745052 36.467999
F 12.558544 43.745051 58.302126
F 21.624734 28.305619 36.530230
F 21.472300 28.305619 58.364357
F 21.624733 36.025334 36.530230
F 21.472300 36.025334 58.364357
F 21.624734 43.745052 36.530230
F 21.472300 43.745052 58.364357
F 3.770293 28.309424 39.132536
F 3.617860 28.309424 60.966663
F 30.519438 28.305620 39.321727
F 30.367004 28.305620 61.155854
F 3.770293 36.029138 39.132536
F 3.617860 36.029138 60.966663
F 30.519438 36.025335 39.321727
F 30.367004 36.025335 61.155854
F 3.770293 43.748856 39.132537
F 3.617860 43.748856 60.966663
F 30.519438 43.745052 39.321727
F 30.367004 43.745052 61.155854
F 12.691934 28.305619 39.197266
F 12.539500 28.305619 61.031393
F 12.691934 36.025334 39.197266
F 12.539500 36.025334 61.031393
F 12.691934 43.745052 39.197266
F 12.539500 43.745051 61.031393
F 21.605689 28.305619 39.259496
F 21.453255 28.305619 61.093624
F 21.605689 36.025334 39.259496
F 21.453255 36.025334 61.093623
F 21.605689 43.745052 39.259497
F 21.453255 43.745052 61.093623
F 3.744879 30.875054 42.771558
F 3.592446 30.875054 64.605684
F 30.494024 30.878858 42.960748
F 30.341591 30.878858 64.794875
F 3.744879 38.594770 42.771558
F 3.592446 38.594770 64.605685
F 30.494024 38.598574 42.960748
F 30.341591 38.598574 64.794875
F 3.744879 46.314487 42.771558
F 3.592446 46.314488 64.605685
F 30.494024 46.318291 42.960748
F 30.341591 46.318291 64.794875
F 12.666519 30.878858 42.836287
F 12.514086 30.878858 64.670414
F 12.666519 38.598574 42.836287
F 12.514086 38.598574 64.670414
F 17.015422 28.305619 58.333242
F 17.167855 28.305619 36.499115
F 12.666519 46.318291 42.836287
F 12.514086 46.318292 64.670414
F 21.580275 30.878858 42.898518
F 21.427841 30.878858 64.732645
F 21.580275 38.598574 42.898518
F 21.427841 38.598574 64.732645
F 8.101565 43.745038 58.271004
F 21.427841 23.159146 64.732644
F 6.004539 24.444504 39.151469
F 5.852106 24.444504 60.985596
F 32.747876 24.445764 39.337285
F 32.595443 24.445764 61.171411
F 6.004539 32.164217 39.151469
F 5.852106 32.164217 60.985596
F 32.747876 32.165476 39.337285
F 32.595443 32.165477 61.171411
F 6.004539 39.883934 39.151469
F 5.852106 39.883934 60.985596
F 32.747876 39.885193 39.337285
F 32.595443 39.885194 61.171412
F 14.920374 24.445763 39.212823
F 14.767941 24.445763 61.046950
F 14.920374 32.165476 39.212823
F 14.767941 32.165476 61.046950
F 14.920374 39.885193 39.212824
F 14.767941 39.885193 61.046950
F 23.834128 24.445763 39.275054
F 23.681695 24.445763 61.109181
F 23.834128 32.165476 39.275054
F 23.681695 32.165476 61.109181
F 23.834128 39.885193 39.275054
F 23.681695 39.885193 61.109181
F 5.979122 27.020262 42.790490
F 5.826688 27.020262 64.624617
F 32.722459 27.019002 42.976306
F 32.570025 27.019002 64.810432
F 5.979122 34.739975 42.790490
F 5.826688 34.739975 64.624617
F 32.722459 34.738715 42.976306
F 32.570025 34.738715 64.810433
F 5.979122 42.459693 42.790490
F 5.826688 42.459693 64.624617
F 32.722458 42.458433 42.976306
F 32.570025 42.458433 64.810433
F 14.894957 27.019002 42.851845
F 14.742523 27.019002 64.685972
F 14.894957 34.738716 42.851845
F 14.742523 34.738716 64.685972
F 14.894957 42.458433 42.851845
F 14.742523 42.458433 64.685972
F 23.808712 27.019002 42.914076
F 23.656279 27.019002 64.748202
F 23.808712 34.738715 42.914076
F 23.656279 34.738715 64.748202
F 23.808712 42.458433 42.914076
F 23.656279 42.458433 64.748202
F 5.998199 27.020262 40.059443
F 5.845765 27.020262 61.893569
F 32.741523 27.019002 40.247040
F 32.589089 27.019002 62.081167
F 5.998199 34.739975 40.059442
F 5.845765 34.739975 61.893569
F 32.741523 34.738715 40.247040
F 32.589089 34.738715 62.081167
F 5.998199 42.459693 40.059443
F 5.845765 42.459693 61.893569
F 32.741523 42.458433 40.247040
F 32.589089 42.458433 62.081167
F 14.914021 27.019002 40.122579
F 14.761588 27.019002 61.956706
F 14.914021 34.738715 40.122578
F 14.761588 34.738715 61.956705
F 14.914021 42.458434 40.122579
F 14.761588 42.458434 61.956705
F 23.827775 27.019002 40.184810
F 23.675342 27.019002 62.018936
F 23.827775 34.738715 40.184809
F 23.675342 34.738715 62.018936
F 23.827775 42.458433 40.184809
F 23.675342 42.458433 62.018936
F 6.023596 24.444504 36.420421
F 5.871162 24.444504 58.254548
F 32.766920 24.445763 36.608019
F 32.614487 24.445764 58.442146
F 6.023596 32.164217 36.420421
F 5.871162 32.164217 58.254548
F 32.766920 32.165476 36.608019
F 32.614487 32.165476 58.442146
F 6.023596 39.883934 36.420421
F 5.871162 39.883934 58.254548
F 32.766920 39.885194 36.608019
F 32.614487 39.885194 58.442146
F 14.939418 24.445763 36.483557
F 14.786984 24.445763 58.317684
F 14.939418 32.165476 36.483557
F 14.786984 32.165476 58.317684
F 14.939418 39.885193 36.483557
F 14.786984 39.885193 58.317684
F 23.853173 24.445763 36.545788
F 23.700740 24.445763 58.379915
F 23.853173 32.165476 36.545788
F 23.700739 32.165476 58.379914
F 23.853173 39.885193 36.545788
F 23.700739 39.885193 58.379915
F 8.228605 30.878872 40.075898
F 8.076172 30.878872 61.910025
F 8.228605 38.598588 40.075898
F 8.076172 38.598588 61.910025
F 8.228605 23.159159 40.075898
F 8.076172 23.159159 61.910025
F 8.253998 43.745038 36.436877
F 8.101565 36.025321 58.271004
F 17.142461 30.878858 40.138136
F 16.990028 30.878858 61.972263
F 17.142461 38.598574 40.138136
F 16.990028 38.598574 61.972263
F 8.253998 36.025321 36.436877
F 8.101565 28.305606 58.271004
F 26.056215 30.878858 40.200367
F 25.903781 30.878858 62.034494
F 26.056214 38.598574 40.200367
F 25.903781 38.598574 62.034494
F 8.253998 28.305606 36.436877
F 25.903781 46.318291 62.034494
F 26.056214 46.318291 40.200367
F 21.548527 46.318291 47.447294
F 21.529463 46.318291 50.176561
F 17.091650 46.318291 47.416179
F 17.072586 46.318291 50.145445
F 21.650150 46.318291 32.891209
F 21.497716 46.318291 54.725336
F 21.631086 46.318291 35.620476
F 21.478652 46.318291 57.454602
F 17.193272 46.318291 32.860094
F 17.040839 46.318291 54.694221
F 17.174208 46.318291 35.589360
F 17.021774 46.318291 57.423487
F 21.599339 46.318291 40.169252
F 21.446905 46.318291 62.003378
F 21.580275 46.318291 42.898518
F 21.427841 46.318291 64.732644
F 17.142461 46.318291 40.138136
F 16.990028 46.318291 61.972263
F 17.123397 46.318291 42.867403
F 16.970963 46.318291 64.701529
F 8.158729 23.159159 50.083220
F 8.057107 23.159159 64.639304
F 1.605560 27.005921 32.764041
F 1.605560 34.725634 32.764041
F 1.605561 42.445352 32.764041
F 1.358036 24.458845 68.218956
F 1.205602 24.458845 90.053083
F 28.087758 24.445764 68.418339
F 27.935325 24.445764 90.252466
F 1.358036 32.178558 68.218956
F 1.205603 32.178557 90.053083
F 28.087758 32.165476 68.418339
F 27.935325 32.165476 90.252466
F 1.358036 39.898275 68.218956
F 1.205603 39.898275 90.053083
F 28.087758 39.885193 68.418339
F 27.935325 39.885193 90.252466
F 10.260239 24.445766 68.293876
F 10.107806 24.445766 90.128002
F 10.260239 32.165479 68.293876
F 10.107806 32.165479 90.128002
F 10.260239 39.885196 68.293876
F 10.107806 39.885196 90.128002
F 19.174007 24.445763 68.356109
F 19.021573 24.445763 90.190235
F 19.174007 32.165476 68.356109
F 19.021573 32.165476 90.190235
F 19.174007 39.885193 68.356109
F 19.021573 39.885193 90.190236
F 1.332618 27.005922 71.857977
F 1.180184 27.005922 93.692104
F 28.062341 27.019002 72.057360
F 27.909908 27.019002 93.891486
F 1.332618 34.725634 71.857978
F 1.180185 34.725634 93.692104
F 28.062341 34.738715 72.057360
F 27.909908 34.738715 93.891487
F 1.332618 42.445353 71.857977
F 1.180185 42.445352 93.692104
F 28.062341 42.458433 72.057360
F 27.909908 42.458433 93.891487
F 10.234821 27.018999 71.932897
F 10.082388 27.018999 93.767023
F 10.234821 34.738713 71.932897
F 10.082388 34.738713 93.767023
F 10.234821 42.458430 71.932896
F 10.082388 42.458430 93.767023
F 19.148590 27.019002 71.995129
F 18.996157 27.019002 93.829256
F 19.148590 34.738715 71.995130
F 18.996157 34.738716 93.829256
F 19.148590 42.458433 71.995130
F 18.996157 42.458433 93.829257
F 1.351505 27.005921 69.154253
F 1.199071 27.005921 90.988380
F 28.081405 27.019002 69.328094
F 27.928972 27.019002 91.162221
F 1.351505 34.725634 69.154253
F 1.199072 34.725634 90.988380
F 28.081405 34.738715 69.328095
F 27.928972 34.738715 91.162221
F 1.351505 42.445352 69.154253
F 1.199072 42.445352 90.988380
F 28.081405 42.458433 69.328094
F 27.928972 42.458433 91.162221
F 10.253886 27.018999 69.203635
F 10.101452 27.018999 91.037761
F 10.253886 34.738713 69.203635
F 10.101453 34.738713 91.037761
F 10.253886 42.458431 69.203634
F 10.101453 42.458430 91.037761
F 19.167654 27.019002 69.265864
F 19.015221 27.019002 91.099990
F 19.167654 34.738715 69.265864
F 19.015221 34.738716 91.099990
F 19.167654 42.458433 69.265864
F 19.015221 42.458433 91.099990
F 1.224468 24.458844 87.349358
F 28.106803 24.445764 65.689073
F 27.954369 24.445764 87.523200
F 1.224468 32.178557 87.349358
F 28.106803 32.165476 65.689073
F 27.954369 32.165476 87.523200
F 1.224468 39.898275 87.349358
F 28.106803 39.885194 65.689073
F 27.954369 39.885194 87.523200
F 10.279283 24.445766 65.564613
F 10.126849 24.445766 87.398740
F 10.279283 32.165479 65.564613
F 10.126849 32.165479 87.398740
F 10.279283 39.885196 65.564614
F 10.126849 39.885196 87.398740
F 19.193051 24.445763 65.626842
F 19.040617 24.445763 87.460969
F 19.193051 32.165476 65.626842
F 19.040617 32.165476 87.460969
F 19.193051 39.885193 65.626842
F 19.040617 39.885193 87.460969
F 3.560665 30.875054 69.159348
F 3.408231 30.875055 90.993475
F 30.309843 30.878858 69.343652
F 30.157410 30.878858 91.177779
F 3.560665 38.594770 69.159348
F 3.408231 38.594770 90.993475
F 30.309843 38.598574 69.343652
F 30.157410 38.598574 91.177779
F 25.732284 46.318291 86.597887
F 16.818530 38.598574 86.535656
F 3.560665 46.314487 69.159348
F 3.408231 46.314487 90.993474
F 16.818530 30.878858 86.535656
F 7.904674 38.598588 86.473431
F 30.309843 46.318291 69.343652
F 30.157410 46.318291 91.177779
F 12.482340 30.878858 69.219191
F 12.329906 30.878858 91.053317
F 12.482340 38.598574 69.219190
F 12.329906 38.598575 91.053317
F 7.904674 30.878872 86.473431
F 25.757697 43.745052 82.958865
F 12.482340 46.318292 69.219190
F 12.329906 46.318292 91.053317
F 21.396094 30.878859 69.281421
F 21.243661 30.878858 91.115548
F 21.396094 38.598574 69.281421
F 21.243660 38.598574 91.115548
F 25.757697 36.025334 82.958865
F 25.757697 28.305620 82.958865
F 3.586058 28.309424 65.520327
F 3.433625 28.309423 87.354453
F 30.335238 28.305620 65.704631
F 30.182804 28.305620 87.538758
F 3.586058 36.029138 65.520327
F 3.433625 36.029138 87.354453
F 30.335238 36.025334 65.704631
F 30.182804 36.025334 87.538757
F 3.586058 43.748856 65.520326
F 3.433625 43.748856 87.354453
F 30.335238 43.745052 65.704631
F 30.182804 43.745052 87.538757
F 12.507733 28.305619 65.580169
F 12.355299 28.305619 87.414296
F 12.507733 36.025334 65.580169
F 12.355299 36.025334 87.414295
F 12.507733 43.745052 65.580169
F 12.355299 43.745051 87.414296
F 21.421489 28.305619 65.642400
F 21.269055 28.305619 87.476527
F 21.421489 36.025334 65.642400
F 21.269056 36.025334 87.476526
F 21.421489 43.745052 65.642400
F 21.269056 43.745052 87.476526
F 3.567049 28.309423 68.244706
F 3.414615 28.309424 90.078833
F 30.316193 28.305620 68.433897
F 30.163760 28.305620 90.268023
F 3.567049 36.029138 68.244706
F 3.414615 36.029138 90.078833
F 30.316193 36.025335 68.433897
F 30.163760 36.025335 90.268023
F 3.567049 43.748856 68.244706
F 3.414615 43.748856 90.078833
F 30.316193 43.745052 68.433897
F 30.163760 43.745052 90.268024
F 12.488689 28.305619 68.309435
F 12.336256 28.305619 90.143562
F 12.488689 36.025334 68.309436
F 12.336256 36.025334 90.143562
F 12.488689 43.745052 68.309436
F 12.336256 43.745051 90.143562
F 21.402444 28.305619 68.371666
F 21.250011 28.305619 90.205793
F 21.402444 36.025334 68.371666
F 21.250011 36.025334 90.205793
F 21.402444 43.745052 68.371666
F 21.250011 43.745052 90.205793
F 3.541635 30.875054 71.883727
F 3.389201 30.875054 93.717854
F 30.290779 30.878858 72.072917
F 30.138346 30.878858 93.907044
F 3.541635 38.594770 71.883727
F 3.389201 38.594770 93.717854
F 30.290779 38.598574 72.072918
F 30.138346 38.598574 93.907044
F 3.541635 46.314487 71.883727
F 3.389201 46.314487 93.717854
F 30.290779 46.318291 72.072917
F 30.138346 46.318291 93.907044
F 12.463275 30.878858 71.948457
F 12.310841 30.878859 93.782583
F 12.463275 38.598574 71.948457
F 12.310841 38.598574 93.782583
F 16.843945 43.745052 82.896635
F 16.843944 36.025334 82.896635
F 12.463275 46.318291 71.948457
F 12.310841 46.318292 93.782583
F 21.377030 30.878859 72.010687
F 21.224597 30.878859 93.844814
F 21.377030 38.598574 72.010687
F 21.224597 38.598574 93.844814
F 21.377030 23.159146 72.010687
F 21.224597 23.159146 93.844814
F 5.801295 24.444504 68.263639
F 5.648862 24.444504 90.097765
F 32.544632 24.445764 68.449454
F 32.392198 24.445764 90.283581
F 5.801295 32.164217 68.263639
F 5.648862 32.164217 90.097766
F 32.544631 32.165476 68.449454
F 32.392198 32.165476 90.283581
F 5.801295 39.883934 68.263639
F 5.648862 39.883934 90.097766
F 32.544632 39.885193 68.449455
F 32.392198 39.885194 90.283581
F 14.717130 24.445763 68.324993
F 14.564697 24.445763 90.159120
F 14.717130 32.165476 68.324993
F 14.564696 32.165476 90.159120
F 14.717130 39.885193 68.324993
F 14.564697 39.885193 90.159120
F 23.630884 24.445763 68.387224
F 23.478450 24.445763 90.221350
F 23.630884 32.165476 68.387224
F 23.478450 32.165476 90.221350
F 23.630884 39.885193 68.387224
F 23.478450 39.885193 90.221350
F 5.775877 27.020262 71.902659
F 5.623444 27.020262 93.736786
F 32.519214 27.019002 72.088475
F 32.366780 27.019002 93.922602
F 5.775877 34.739975 71.902660
F 5.623444 34.739975 93.736786
F 32.519214 34.738715 72.088476
F 32.366780 34.738715 93.922602
F 5.775877 42.459693 71.902659
F 5.623444 42.459693 93.736786
F 32.519214 42.458433 72.088475
F 32.366780 42.458433 93.922602
F 14.691712 27.019002 71.964014
F 14.539279 27.019002 93.798141
F 14.691712 34.738716 71.964014
F 14.539279 34.738716 93.798141
F 14.691712 42.458433 71.964014
F 14.539278 42.458433 93.798141
F 23.605467 27.019002 72.026245
F 23.453034 27.019002 93.860371
F 23.605467 34.738715 72.026245
F 23.453034 34.738715 93.860372
F 23.605467 42.458433 72.026245
F 23.453034 42.458433 93.860372
F 5.794954 27.020262 69.171612
F 5.642521 27.020262 91.005739
F 32.538278 27.019002 69.359210
F 32.385845 27.019002 91.193337
F 5.794954 34.739975 69.171612
F 5.642521 34.739975 91.005739
F 32.538278 34.738715 69.359210
F 32.385845 34.738715 91.193336
F 5.794954 42.459693 69.171612
F 5.642521 42.459693 91.005739
F 32.538278 42.458433 69.359210
F 32.385845 42.458433 91.193336
F 14.710777 27.019002 69.234748
F 14.558343 27.019002 91.068875
F 14.710777 34.738715 69.234748
F 14.558343 34.738715 91.068875
F 14.710777 42.458434 69.234748
F 14.558343 42.458434 91.068875
F 23.624531 27.019002 69.296979
F 23.472097 27.019002 91.131106
F 23.624531 34.738715 69.296979
F 23.472097 34.738715 91.131106
F 23.624531 42.458433 69.296979
F 23.472097 42.458433 91.131105
F 5.820351 24.444504 65.532591
F 5.667918 24.444504 87.366717
F 32.563675 24.445763 65.720188
F 32.411242 24.445764 87.554315
F 5.820351 32.164217 65.532591
F 5.667918 32.164216 87.366718
F 32.563675 32.165476 65.720188
F 32.411242 32.165476 87.554315
F 5.820351 39.883934 65.532591
F 5.667918 39.883934 87.366717
F 32.563675 39.885194 65.720189
F 32.411242 39.885194 87.554315
F 14.736173 24.445763 65.595727
F 14.583740 24.445763 87.429853
F 14.736173 32.165476 65.595727
F 14.583740 32.165476 87.429853
F 14.736173 39.885193 65.595727
F 14.583740 39.885193 87.429853
F 23.649928 24.445763 65.657957
F 23.497495 24.445763 87.492084
F 23.649928 32.165476 65.657957
F 23.497495 32.165476 87.492084
F 23.649928 39.885193 65.657957
F 23.497495 39.885193 87.492084
F 8.025361 30.878872 69.188068
F 7.872927 30.878872 91.022195
F 8.025361 38.598588 69.188068
F 7.872927 38.598588 91.022195
F 8.025361 23.159159 69.188068
F 7.872927 23.159159 91.022195
F 16.843945 28.305619 82.896635
F 7.930088 43.745038 82.834410
F 16.939217 30.878858 69.250306
F 16.786783 30.878858 91.084433
F 16.939217 38.598574 69.250306
F 16.786783 38.598574 91.084433
F 7.930088 36.025321 82.834409
F 7.930088 28.305606 82.834409
F 25.852970 30.878858 69.312537
F 25.700536 30.878858 91.146663
F 25.852970 38.598574 69.312537
F 25.700536 38.598574 91.146663
F 25.776742 43.745052 80.229599
F 25.776742 36.025334 80.229599
F 25.852970 46.318291 69.312537
F 25.700536 46.318291 91.146663
F 8.050754 28.305606 65.549047
F 7.898320 28.305606 87.383173
F 8.050754 36.025321 65.549047
F 7.898320 36.025321 87.383173
F 8.050754 43.745039 65.549047
F 7.898321 43.745039 87.383173
F 16.964611 28.305619 65.611285
F 16.812177 28.305619 87.445411
F 16.964611 36.025334 65.611284
F 16.812177 36.025334 87.445411
F 16.964611 43.745052 65.611284
F 16.812178 43.745052 87.445411
F 25.878365 28.305620 65.673516
F 25.725931 28.305620 87.507642
F 25.878365 36.025334 65.673516
F 25.725931 36.025334 87.507642
F 25.878364 43.745052 65.673515
F 25.725931 43.745052 87.507642
F 8.031710 28.305606 68.278326
F 7.879277 28.305606 90.112452
F 8.031710 36.025321 68.278326
F 7.879277 36.025321 90.112452
F 8.031710 43.745039 68.278325
F 7.879277 43.745039 90.112452
F 16.945567 28.305619 68.340551
F 16.793133 28.305619 90.174677
F 16.945567 36.025334 68.340551
F 16.793133 36.025334 90.174678
F 16.945567 43.745052 68.340551
F 16.793133 43.745052 90.174677
F 25.859320 28.305620 68.402782
F 25.706886 28.305620 90.236908
F 25.859319 36.025334 68.402782
F 25.706886 36.025334 90.236908
F 25.859319 43.745052 68.402782
F 25.706886 43.745052 90.236908
F 8.006296 30.878872 71.917347
F 7.853863 30.878872 93.751474
F 8.006296 38.598588 71.917347
F 7.853863 38.598588 93.751473
F 25.776742 28.305620 80.229599
F 16.862988 43.745052 80.167368
F 16.920152 30.878858 71.979572
F 16.767719 30.878858 93.813699
F 16.920152 38.598574 71.979572
F 16.767719 38.598574 93.813699
F 16.862989 36.025334 80.167368
F 16.862989 28.305619 80.167369
F 25.833906 30.878858 72.041803
F 25.681473 30.878858 93.875929
F 25.833906 38.598574 72.041803
F 25.681473 38.598574 93.875929
F 7.949132 43.745039 80.105131
F 7.949132 36.025321 80.105130
F 25.833906 46.318291 72.041803
F 25.681473 46.318291 93.875929
F 1.307225 24.458845 75.496998
F 1.154791 24.458845 97.331125
F 28.036947 24.445764 75.696381
F 27.884514 24.445764 97.530508
F 1.307225 32.178557 75.496998
F 1.154792 32.178557 97.331125
F 28.036947 32.165476 75.696381
F 27.884514 32.165476 97.530508
F 1.307225 39.898275 75.496998
F 1.154792 39.898275 97.331125
F 28.036947 39.885194 75.696381
F 27.884514 39.885193 97.530508
F 10.209428 24.445766 75.571918
F 10.056995 24.445766 97.406044
F 10.209428 32.165479 75.571918
F 10.056995 32.165479 97.406045
F 10.209428 39.885196 75.571918
F 10.056995 39.885196 97.406045
F 19.123196 24.445763 75.634150
F 18.970762 24.445763 97.468277
F 19.123196 32.165476 75.634150
F 18.970762 32.165476 97.468277
F 19.123195 39.885193 75.634151
F 18.970762 39.885193 97.468278
F 1.281807 27.005922 79.136019
F 28.011530 27.019002 79.335401
F 1.281807 34.725634 79.136019
F 28.011530 34.738715 79.335402
F 1.281807 42.445353 79.136019
F 28.011530 42.458433 79.335402
F 10.184010 27.018999 79.210938
F 10.184010 34.738713 79.210938
F 10.184010 42.458430 79.210938
F 19.097779 27.019002 79.273171
F 19.097779 34.738716 79.273171
F 19.097779 42.458433 79.273171
F 1.300693 27.005921 76.432294
F 7.955485 23.159159 79.195388
F 28.030594 27.019002 76.606136
F 1.300693 34.725634 76.432294
F 7.853862 23.159159 93.751473
F 28.030594 34.738715 76.606136
F 1.300694 42.445352 76.432294
F 8.006296 23.159159 71.917347
F 28.030594 42.458433 76.606136
F 10.203075 27.018999 76.481676
F 10.203075 34.738713 76.481676
F 10.203075 42.458430 76.481676
F 19.116843 27.019002 76.543905
F 19.116843 34.738715 76.543905
F 19.116843 42.458433 76.543905
F 1.326090 24.458844 72.793273
F 1.173656 24.458844 94.627400
F 28.055992 24.445764 72.967116
F 27.903558 24.445764 94.801242
F 1.326090 32.178556 72.793273
F 1.173656 32.178557 94.627400
F 28.055992 32.165476 72.967115
F 27.903558 32.165476 94.801242
F 1.326090 39.898274 72.793273
F 1.173657 39.898274 94.627400
F 28.055992 39.885194 72.967115
F 27.903558 39.885194 94.801242
F 10.228472 24.445766 72.842656
F 10.076038 24.445766 94.676782
F 10.228472 32.165479 72.842656
F 10.076038 32.165479 94.676782
F 10.228472 39.885196 72.842655
F 10.076038 39.885196 94.676782
F 19.142240 24.445763 72.904884
F 18.989806 24.445763 94.739011
F 19.142240 32.165476 72.904884
F 18.989806 32.165476 94.739011
F 19.142240 39.885193 72.904884
F 18.989806 39.885193 94.739011
F 3.509854 30.875055 76.437390
F 30.259033 30.878858 76.621694
F 3.509854 38.594770 76.437389
F 30.259033 38.598574 76.621694
F 25.732284 38.598574 86.597887
F 3.509854 46.314487 76.437389
F 7.949132 28.305606 80.105131
F 30.259033 46.318291 76.621694
F 12.431529 30.878858 76.497232
F 12.431529 38.598574 76.497232
F 25.751348 46.318291 83.868620
F 12.431529 46.318292 76.497232
F 21.345283 30.878859 76.559463
F 21.345283 38.598574 76.559463
F 25.751348 38.598574 83.868620
F 3.535247 28.309424 72.798369
F 3.382814 28.309423 94.632496
F 30.284426 28.305620 72.982673
F 30.131993 28.305620 94.816800
F 3.535247 36.029138 72.798369
F 3.382814 36.029138 94.632495
F 30.284426 36.025334 72.982673
F 30.131993 36.025334 94.816800
F 3.535247 43.748856 72.798369
F 3.382814 43.748856 94.632495
F 30.284426 43.745052 72.982673
F 30.131993 43.745052 94.816800
F 12.456922 28.305619 72.858211
F 12.304488 28.305619 94.692338
F 12.456922 36.025334 72.858211
F 12.304488 36.025334 94.692338
F 12.456922 43.745051 72.858211
F 12.304488 43.745052 94.692338
F 21.370678 28.305619 72.920442
F 21.218244 28.305619 94.754569
F 21.370678 36.025334 72.920442
F 21.218244 36.025334 94.754569
F 21.370678 43.745052 72.920442
F 21.218244 43.745052 94.754569
F 3.516237 28.309424 75.522748
F 3.363804 28.309423 97.356875
F 30.265382 28.305620 75.711939
F 30.112949 28.305620 97.546065
F 3.516237 36.029138 75.522748
F 3.363804 36.029138 97.356875
F 30.265382 36.025335 75.711939
F 30.112949 36.025335 97.546065
F 3.516237 43.748856 75.522748
F 3.363804 43.748856 97.356875
F 30.265382 43.745052 75.711939
F 30.112949 43.745052 97.546065
F 12.437878 28.305619 75.587477
F 12.285445 28.305619 97.421604
F 12.437878 36.025334 75.587477
F 12.285445 36.025334 97.421604
F 12.437878 43.745052 75.587478
F 12.285445 43.745052 97.421604
F 21.351633 28.305620 75.649708
F 21.199199 28.305619 97.483835
F 21.351633 36.025334 75.649708
F 21.199199 36.025334 97.483835
F 21.351633 43.745052 75.649708
F 21.199199 43.745052 97.483835
F 3.490823 30.875054 79.161769
F 30.239968 30.878858 79.350959
F 3.490823 38.594770 79.161769
F 30.239968 38.598574 79.350959
F 3.490823 46.314487 79.161768
F 30.239968 46.318291 79.350959
F 12.412464 30.878858 79.226498
F 12.412464 38.598574 79.226498
F 25.751348 30.878858 83.868621
F 12.412464 46.318291 79.226498
F 21.326219 30.878858 79.288729
F 21.326219 38.598574 79.288729
F 16.837594 38.598574 83.806390
F 5.750484 24.444504 75.541680
F 5.598050 24.444504 97.375807
F 32.493821 24.445764 75.727496
F 32.341387 24.445764 97.561623
F 5.750484 32.164217 75.541680
F 5.598050 32.164217 97.375807
F 32.493821 32.165476 75.727496
F 32.341387 32.165476 97.561623
F 5.750484 39.883934 75.541680
F 5.598050 39.883934 97.375807
F 32.493821 39.885193 75.727496
F 32.341387 39.885193 97.561623
F 14.666319 24.445763 75.603035
F 14.513885 24.445763 97.437162
F 14.666319 32.165476 75.603035
F 14.513885 32.165476 97.437162
F 14.666319 39.885193 75.603035
F 14.513885 39.885193 97.437162
F 23.580072 24.445763 75.665266
F 23.427639 24.445763 97.499393
F 23.580072 32.165476 75.665266
F 23.427639 32.165476 97.499393
F 23.580072 39.885193 75.665266
F 23.427639 39.885193 97.499393
F 5.725066 27.020262 79.180701
F 32.468403 27.019002 79.366517
F 5.725066 34.739975 79.180701
F 32.468403 34.738715 79.366517
F 5.725066 42.459693 79.180701
F 32.468402 42.458433 79.366517
F 14.640901 27.019002 79.242056
F 14.640901 34.738716 79.242056
F 14.640901 42.458434 79.242056
F 23.554656 27.019002 79.304286
F 23.554656 34.738715 79.304286
F 23.554656 42.458433 79.304286
F 5.744143 27.020262 76.449654
F 32.487467 27.019002 76.637252
F 5.744143 34.739975 76.449654
F 32.487467 34.738715 76.637252
F 5.744143 42.459693 76.449654
F 32.487467 42.458433 76.637251
F 14.659966 27.019002 76.512790
F 14.659965 34.738716 76.512790
F 14.659965 42.458434 76.512790
F 23.573720 27.019002 76.575021
F 23.573720 34.738715 76.575020
F 23.573720 42.458433 76.575020
F 5.769540 24.444504 72.810633
F 5.617107 24.444504 94.644760
F 32.512864 24.445763 72.998231
F 32.360431 24.445763 94.832358
F 5.769540 32.164217 72.810633
F 5.617107 32.164217 94.644760
F 32.512864 32.165476 72.998231
F 32.360431 32.165476 94.832358
F 5.769540 39.883934 72.810633
F 5.617107 39.883934 94.644760
F 32.512864 39.885194 72.998231
F 32.360431 39.885194 94.832357
F 14.685362 24.445763 72.873769
F 14.532929 24.445763 94.707896
F 14.685362 32.165476 72.873769
F 14.532929 32.165476 94.707896
F 14.685362 39.885193 72.873769
F 14.532929 39.885193 94.707896
F 23.599117 24.445763 72.936000
F 23.446684 24.445763 94.770127
F 23.599117 32.165476 72.936000
F 23.446684 32.165476 94.770127
F 23.599117 39.885193 72.936000
F 23.446684 39.885193 94.770127
F 7.974550 30.878872 76.466110
F 7.974550 38.598588 76.466110
F 7.974550 23.159159 76.466110
F 16.837594 30.878858 83.806390
F 16.888405 30.878858 76.528348
F 16.888405 38.598574 76.528348
F 7.923739 23.159159 83.744152
F 25.802159 30.878858 76.590578
F 25.802159 38.598574 76.590578
F 7.923739 38.598588 83.744152
F 25.802159 46.318291 76.590578
F 7.999943 28.305606 72.827089
F 7.847509 28.305606 94.661216
F 7.999943 36.025321 72.827089
F 7.847509 36.025321 94.661216
F 7.999943 43.745038 72.827089
F 7.847509 43.745039 94.661216
F 16.913800 28.305619 72.889327
F 16.761366 28.305619 94.723453
F 16.913800 36.025334 72.889327
F 16.761366 36.025334 94.723453
F 16.913800 43.745051 72.889326
F 16.761366 43.745051 94.723453
F 25.827553 28.305620 72.951558
F 25.675120 28.305620 94.785684
F 25.827553 36.025334 72.951558
F 25.675120 36.025334 94.785684
F 25.827553 43.745052 72.951557
F 25.675120 43.745052 94.785684
F 7.980899 28.305606 75.556368
F 7.828466 28.305606 97.390494
F 7.980899 36.025321 75.556368
F 7.828466 36.025321 97.390494
F 7.980899 43.745038 75.556368
F 7.828466 43.745038 97.390495
F 16.894756 28.305619 75.618593
F 16.742322 28.305619 97.452719
F 16.894756 36.025334 75.618593
F 16.742322 36.025334 97.452719
F 16.894756 43.745052 75.618593
F 16.742322 43.745052 97.452719
F 25.808508 28.305620 75.680823
F 25.656075 28.305620 97.514950
F 25.808508 36.025334 75.680823
F 25.656075 36.025334 97.514950
F 25.808508 43.745052 75.680823
F 25.656075 43.745052 97.514950
F 7.955485 30.878872 79.195388
F 7.955485 38.598588 79.195388
F 7.923739 30.878872 83.744152
F 16.869341 30.878858 79.257614
F 16.869341 38.598574 79.257614
F 23.548306 39.885193 80.214041
F 25.783095 30.878858 79.319844
F 25.783095 38.598574 79.319844
F 23.548306 32.165476 80.214041
F 25.783095 46.318291 79.319844
F 1.256414 24.458845 82.775040
F 27.986136 24.445764 82.974423
F 1.256414 32.178558 82.775040
F 27.986136 32.165477 82.974423
F 1.256415 39.898275 82.775040
F 27.986136 39.885194 82.974423
F 10.158617 24.445766 82.849959
F 10.158617 32.165479 82.849959
F 10.158617 39.885196 82.849959
F 19.072384 24.445763 82.912192
F 19.072384 32.165476 82.912192
F 19.072384 39.885193 82.912192
F 1.230995 27.005922 86.414061
F 27.960719 27.019002 86.613444
F 1.230996 34.725634 86.414061
F 27.960719 34.738715 86.613445
F 1.230996 42.445352 86.414061
F 27.960719 42.458433 86.613444
F 10.133199 27.018999 86.488981
F 10.133199 34.738713 86.488981
F 10.133199 42.458430 86.488981
F 19.046968 27.019002 86.551214
F 19.046968 34.738715 86.551214
F 19.046968 42.458433 86.551214
F 1.249882 27.005921 83.710337
F 27.979783 27.019002 83.884178
F 1.249883 34.725634 83.710337
F 27.979783 34.738715 83.884178
F 1.249883 42.445352 83.710337
F 27.979783 42.458433 83.884178
F 10.152264 27.018999 83.759719
F 10.152264 34.738713 83.759718
F 10.152264 42.458430 83.759719
F 19.066032 27.019002 83.821948
F 19.066032 34.738715 83.821948
F 19.066032 42.458433 83.821947
F 1.275279 24.458844 80.071315
F 28.005180 24.445764 80.245157
F 1.275279 32.178557 80.071315
F 28.005180 32.165476 80.245157
F 1.275279 39.898274 80.071315
F 28.005180 39.885194 80.245157
F 10.177661 24.445766 80.120697
F 10.177661 32.165479 80.120697
F 10.177661 39.885196 80.120697
F 19.091429 24.445763 80.182926
F 19.091429 32.165476 80.182926
F 19.091429 39.885193 80.182926
F 3.459042 30.875054 83.715432
F 30.208221 30.878858 83.899736
F 3.459042 38.594770 83.715432
F 30.208221 38.598574 83.899736
F 25.732284 30.878858 86.597887
F 3.459042 46.314487 83.715432
F 23.548306 24.445763 80.214041
F 30.208221 46.318291 83.899736
F 12.380717 30.878858 83.775274
F 12.380717 38.598575 83.775274
F 14.634551 39.885193 80.151811
F 12.380717 46.318292 83.775274
F 21.294472 30.878859 83.837505
F 21.294472 38.598574 83.837505
F 14.634551 32.165476 80.151811
F 3.484436 28.309424 80.076411
F 30.233615 28.305620 80.260715
F 3.484436 36.029138 80.076410
F 30.233615 36.025334 80.260714
F 3.484436 43.748856 80.076410
F 30.233615 43.745052 80.260714
F 12.406110 28.305619 80.136253
F 12.406110 36.025334 80.136253
F 12.406110 43.745051 80.136253
F 21.319867 28.305619 80.198484
F 21.319867 36.025334 80.198484
F 21.319867 43.745051 80.198484
F 3.465426 28.309424 82.800790
F 30.214571 28.305620 82.989980
F 3.465426 36.029138 82.800790
F 30.214571 36.025334 82.989980
F 3.465426 43.748856 82.800790
F 30.214571 43.745052 82.989981
F 12.387067 28.305619 82.865520
F 12.387067 36.025334 82.865520
F 12.387067 43.745052 82.865520
F 21.300822 28.305619 82.927750
F 21.300822 36.025334 82.927750
F 21.300822 43.745052 82.927750
F 3.440012 30.875054 86.439811
F 30.189157 30.878858 86.629002
F 3.440012 38.594770 86.439812
F 30.189157 38.598574 86.629002
F 3.440012 46.314487 86.439811
F 30.189157 46.318291 86.629002
F 12.361652 30.878858 86.504541
F 12.361652 38.598574 86.504541
F 14.634551 24.445763 80.151811
F 12.361652 46.318292 86.504541
F 21.275408 30.878859 86.566771
F 21.275408 38.598574 86.566771
F 21.275408 23.159146 86.566771
F 5.699673 24.444504 82.819723
F 32.443009 24.445764 83.005538
F 5.699673 32.164217 82.819723
F 32.443009 32.165476 83.005538
F 5.699673 39.883934 82.819723
F 32.443009 39.885194 83.005538
F 14.615507 24.445763 82.881077
F 14.615507 32.165476 82.881077
F 14.615507 39.885193 82.881077
F 23.529261 24.445763 82.943308
F 23.529262 32.165476 82.943308
F 23.529261 39.885193 82.943308
F 5.674255 27.020262 86.458744
F 32.417591 27.019002 86.644559
F 5.674255 34.739975 86.458744
F 32.417591 34.738715 86.644559
F 5.674255 42.459693 86.458744
F 32.417591 42.458433 86.644559
F 14.590090 27.019002 86.520098
F 14.590090 34.738716 86.520098
F 14.590090 42.458434 86.520098
F 23.503845 27.019002 86.582329
F 23.503845 34.738715 86.582329
F 23.503845 42.458433 86.582329
F 5.693332 27.020262 83.727696
F 32.436656 27.019002 83.915294
F 5.693332 34.739975 83.727696
F 32.436656 34.738715 83.915293
F 5.693332 42.459693 83.727696
F 32.436656 42.458433 83.915294
F 14.609155 27.019002 83.790832
F 14.609154 34.738715 83.790832
F 14.609155 42.458434 83.790832
F 23.522908 27.019002 83.853063
F 23.522909 34.738715 83.853063
F 23.522908 42.458433 83.853063
F 5.718729 24.444504 80.088675
F 32.462053 24.445764 80.276272
F 5.718729 32.164216 80.088675
F 32.462053 32.165476 80.276272
F 5.718729 39.883934 80.088675
F 32.462053 39.885194 80.276272
F 21.396094 46.318291 69.281421
F 21.243660 46.318291 91.115548
F 21.377030 46.318291 72.010687
F 21.224597 46.318291 93.844814
F 16.939217 46.318291 69.250306
F 16.786783 46.318291 91.084433
F 16.920152 46.318291 71.979572
F 16.767719 46.318291 93.813699
F 21.345283 46.318291 76.559463
F 21.326219 46.318291 79.288729
F 16.888405 46.318291 76.528347
F 16.869341 46.318291 79.257613
F 21.294472 46.318291 83.837505
F 21.275408 46.318291 86.566771
F 16.837594 46.318291 83.806389
F 16.818530 46.318291 86.535656
F 7.904674 23.159159 86.473431
F 1.376901 24.458844 65.515231
F 1.376901 32.178557 65.515231
F 1.376901 39.898274 65.515232
F 1.053106 24.459249 111.887301
F 27.782891 24.445764 112.086593
F 1.053106 32.178962 111.887301
F 27.782891 32.165476 112.086593
F 1.053106 39.898680 111.887301
F 27.782891 39.885193 112.086593
F 9.955372 24.445766 111.962129
F 9.955372 32.165479 111.962129
F 9.955372 39.885196 111.962129
F 18.869140 24.445763 112.024362
F 18.869140 32.165476 112.024362
F 18.869140 39.885193 112.024362
F 1.027480 27.003893 115.526661
F 27.757475 27.019002 115.725613
F 1.027480 34.723606 115.526661
F 27.757475 34.738715 115.725613
F 1.027480 42.443324 115.526661
F 27.757475 42.458433 115.725613
F 9.929954 27.018999 115.601150
F 9.929954 34.738713 115.601150
F 9.929954 42.458430 115.601150
F 18.843723 27.019002 115.663383
F 18.843723 34.738715 115.663383
F 18.843723 42.458433 115.663383
F 1.043472 27.007362 112.821874
F 27.776538 27.019002 112.996348
F 1.043474 34.727074 112.821874
F 27.776538 34.738716 112.996348
F 1.043473 42.446792 112.821875
F 27.776538 42.458433 112.996348
F 9.949019 27.018999 112.871888
F 9.949019 34.738713 112.871888
F 9.949019 42.458430 112.871888
F 18.862787 27.019002 112.934117
F 18.862787 34.738716 112.934117
F 18.862787 42.458433 112.934117
F 1.072036 24.458840 109.183494
F 0.674970 24.359552 130.979784
F 27.801936 24.445764 109.357327
F 1.072036 32.178552 109.183494
F 0.674970 32.079265 130.979784
F 27.801936 32.165476 109.357327
F 1.072036 39.898270 109.183493
F 0.674971 39.798983 130.979784
F 27.801936 39.885194 109.357326
F 9.974416 24.445766 109.232867
F 9.974416 32.165479 109.232867
F 9.974416 39.885196 109.232867
F 18.888184 24.445763 109.295096
F 18.888184 32.165476 109.295096
F 18.888184 39.885193 109.295096
F 3.255774 30.875109 112.827700
F 30.004977 30.878858 113.011905
F 3.255774 38.594824 112.827699
F 30.004977 38.598574 113.011905
F 25.427417 46.318291 130.266140
F 3.255774 46.314541 112.827700
F 25.579850 38.598574 108.432013
F 30.004977 46.318291 113.011905
F 12.177473 30.878858 112.887444
F 12.177473 38.598575 112.887444
F 25.427417 30.878858 130.266140
F 12.177473 46.318292 112.887444
F 21.091227 30.878858 112.949675
F 21.091227 38.598574 112.949675
F 25.579850 30.878858 108.432013
F 3.281190 28.309422 109.188600
F 30.030371 28.305620 109.372884
F 3.281190 36.029137 109.188600
F 30.030371 36.025334 109.372884
F 3.281190 43.748855 109.188600
F 30.030371 43.745052 109.372884
F 12.202866 28.305619 109.248423
F 12.202866 36.025334 109.248423
F 12.202866 43.745051 109.248422
F 21.116622 28.305619 109.310653
F 21.116622 36.025334 109.310653
F 21.116622 43.745051 109.310653
F 3.261554 28.309163 111.913175
F 30.011326 28.305620 112.102150
F 3.261554 36.028877 111.913176
F 30.011326 36.025334 112.102150
F 3.261554 43.748595 111.913176
F 30.011326 43.745052 112.102150
F 12.183822 28.305619 111.977689
F 12.183822 36.025334 111.977689
F 12.183822 43.745052 111.977689
F 21.097577 28.305619 112.039919
F 21.097577 36.025334 112.039920
F 21.097577 43.745052 112.039920
F 3.233455 30.876417 115.553112
F 29.985913 30.878858 115.741171
F 3.233455 38.596133 115.553112
F 29.985913 38.598574 115.741171
F 3.233455 46.315850 115.553112
F 29.985913 46.318291 115.741171
F 12.158408 30.878858 115.616710
F 12.158408 38.598574 115.616710
F 16.513663 38.598574 130.203910
F 12.158408 46.318291 115.616710
F 21.072163 30.878859 115.678941
F 21.072163 38.598574 115.678941
F 21.072163 23.159146 115.678941
F 5.496431 24.444500 111.931900
F 32.239765 24.445764 112.117708
F 5.496431 32.164213 111.931900
F 32.239765 32.165477 112.117708
F 5.496431 39.883930 111.931900
F 32.239765 39.885194 112.117708
F 14.412263 24.445763 111.993247
F 14.412263 32.165476 111.993247
F 14.412263 39.885193 111.993247
F 23.326017 24.445763 112.055477
F 23.326017 32.165476 112.055477
F 23.326017 39.885193 112.055477
F 5.471022 27.020277 115.570925
F 32.214347 27.019002 115.756729
F 5.471022 34.739990 115.570925
F 32.214347 34.738715 115.756729
F 5.471022 42.459708 115.570925
F 32.214347 42.458433 115.756729
F 14.386845 27.019002 115.632268
F 14.386845 34.738716 115.632268
F 14.386845 42.458434 115.632268
F 23.300601 27.019002 115.694498
F 23.300601 34.738715 115.694498
F 23.300601 42.458433 115.694499
F 5.490011 27.020251 112.839874
F 32.233411 27.019002 113.027463
F 5.490011 34.739964 112.839873
F 32.233411 34.738715 113.027463
F 5.490011 42.459682 112.839874
F 32.233411 42.458433 113.027463
F 14.405910 27.019002 112.903002
F 14.405910 34.738716 112.903001
F 14.405910 42.458434 112.903002
F 23.319664 27.019002 112.965233
F 23.319664 34.738715 112.965232
F 23.319664 42.458433 112.965232
F 5.515484 24.444504 109.200845
F 32.258808 24.445764 109.388442
F 5.515484 32.164216 109.200845
F 32.258809 32.165476 109.388442
F 5.515484 39.883934 109.200845
F 32.258809 39.885194 109.388442
F 14.431306 24.445763 109.263980
F 14.431306 32.165476 109.263980
F 14.431306 39.885193 109.263980
F 23.345062 24.445763 109.326211
F 23.345062 32.165476 109.326211
F 23.345062 39.885193 109.326211
F 7.720494 30.878872 112.856322
F 7.720494 38.598588 112.856322
F 7.720494 23.159159 112.856322
F 16.666096 38.598575 108.369783
F 16.634350 30.878858 112.918560
F 16.634350 38.598574 112.918559
F 16.513663 30.878858 130.203909
F 25.548103 30.878858 112.980790
F 25.548103 38.598574 112.980790
F 16.666096 30.878858 108.369783
F 25.548103 46.318291 112.980790
F 7.745887 28.305606 109.217300
F 7.745887 36.025321 109.217300
F 7.745887 43.745038 109.217300
F 16.659744 28.305619 109.279538
F 16.659744 36.025334 109.279538
F 16.659744 43.745052 109.279538
F 25.573498 28.305620 109.341769
F 25.573498 36.025334 109.341769
F 25.573498 43.745052 109.341769
F 7.726835 28.305605 111.946580
F 7.726835 36.025319 111.946580
F 7.726835 43.745037 111.946580
F 16.640700 28.305619 112.008804
F 16.640700 36.025334 112.008804
F 16.640700 43.745052 112.008804
F 25.554453 28.305620 112.071035
F 25.554453 36.025334 112.071035
F 25.554453 43.745052 112.071035
F 7.701391 30.878880 115.585605
F 7.701391 38.598596 115.585606
F 7.599599 38.598631 130.141714
F 16.615285 30.878858 115.647826
F 16.615285 38.598574 115.647826
F 7.752240 38.598588 108.307558
F 25.529039 30.878858 115.710056
F 25.529039 38.598574 115.710056
F 7.599599 30.878915 130.141714
F 25.529039 46.318291 115.710056
F 1.002170 24.462939 119.165897
F 27.732080 24.445764 119.364635
F 1.002170 32.182652 119.165897
F 27.732080 32.165476 119.364635
F 1.002170 39.902369 119.165897
F 27.732080 39.885193 119.364635
F 9.904561 24.445766 119.240171
F 9.904561 32.165479 119.240171
F 9.904561 39.885196 119.240171
F 18.818329 24.445763 119.302404
F 18.818329 32.165476 119.302404
F 18.818329 39.885193 119.302404
F 1.129373 27.005922 100.970146
F 0.977449 26.999196 122.805469
F 27.859097 27.019002 101.169528
F 27.706663 27.019002 123.003655
F 1.129374 34.725634 100.970146
F 0.977450 34.718909 122.805470
F 27.859097 34.738715 101.169528
F 27.706663 34.738715 123.003655
F 1.129374 42.445352 100.970146
F 0.977450 42.438627 122.805470
F 27.859097 42.458433 101.169528
F 27.706663 42.458433 123.003655
F 10.031577 27.018999 101.045065
F 9.879143 27.019000 122.879192
F 10.031577 34.738713 101.045065
F 9.879143 34.738713 122.879192
F 10.031577 42.458430 101.045065
F 9.879143 42.458431 122.879192
F 18.945346 27.019002 101.107298
F 18.792912 27.019003 122.941425
F 18.945346 34.738716 101.107298
F 18.792912 34.738716 122.941425
F 18.945346 42.458434 101.107298
F 18.792912 42.458434 122.941425
F 0.919968 27.037249 120.087769
F 27.878160 27.019002 98.440263
F 27.725727 27.019002 120.274389
F 0.919970 34.756961 120.087770
F 27.878160 34.738715 98.440263
F 27.725727 34.738716 120.274389
F 0.919969 42.476679 120.087770
F 27.878160 42.458433 98.440263
F 27.725727 42.458433 120.274389
F 10.050642 27.018999 98.315803
F 9.898205 27.018999 120.149930
F 10.050642 34.738713 98.315803
F 9.898205 34.738713 120.149930
F 10.050642 42.458430 98.315803
F 9.898205 42.458430 120.149930
F 18.964409 27.019002 98.378032
F 18.811976 27.019002 120.212159
F 18.964409 34.738715 98.378032
F 18.811976 34.738716 120.212159
F 18.964409 42.458433 98.378032
F 18.811976 42.458433 120.212159
F 0.988024 24.444932 116.455744
F 27.751125 24.445763 116.635369
F 0.988024 32.164645 116.455744
F 27.751125 32.165476 116.635369
F 0.988025 39.884363 116.455743
F 27.751125 39.885193 116.635369
F 9.923603 24.445766 116.510909
F 9.923603 32.165479 116.510909
F 9.923604 39.885196 116.510909
F 18.837373 24.445763 116.573138
F 18.837373 32.165476 116.573138
F 18.837373 39.885193 116.573138
F 3.357420 30.875055 98.271516
F 3.204892 30.875610 120.105876
F 30.106599 30.878858 98.455821
F 29.954166 30.878858 120.289947
F 3.357420 38.594770 98.271516
F 3.204891 38.595326 120.105876
F 30.106599 38.598574 98.455821
F 29.954166 38.598574 120.289947
F 25.579850 46.318291 108.432013
F 7.752240 30.878872 108.307557
F 3.357420 46.314487 98.271516
F 3.204892 46.315043 120.105876
F 25.452830 43.745052 126.627119
F 25.605264 43.745052 104.792992
F 30.106599 46.318291 98.455821
F 29.954166 46.318291 120.289947
F 12.279095 30.878858 98.331359
F 12.126662 30.878858 120.165485
F 12.279095 38.598574 98.331358
F 12.126662 38.598575 120.165485
F 25.452830 36.025334 126.627119
F 25.605264 36.025334 104.792992
F 12.279095 46.318292 98.331359
F 12.126662 46.318292 120.165485
F 21.192849 30.878858 98.393590
F 21.040416 30.878858 120.227716
F 21.192849 38.598574 98.393590
F 21.040416 38.598574 120.227716
F 25.452830 28.305620 126.627119
F 25.605264 28.305620 104.792992
F 3.230306 28.309145 116.466816
F 29.979559 28.305620 116.650926
F 3.230306 36.028860 116.466816
F 29.979559 36.025334 116.650926
F 3.230306 43.748578 116.466817
F 29.979559 43.745053 116.650926
F 12.152055 28.305619 116.526465
F 12.152055 36.025333 116.526465
F 12.152055 43.745051 116.526465
F 21.065811 28.305619 116.588695
F 21.065811 36.025334 116.588695
F 21.065811 43.745051 116.588695
F 3.204709 28.306748 119.193297
F 29.960515 28.305620 119.380192
F 3.204709 36.026463 119.193297
F 29.960515 36.025334 119.380192
F 3.204709 43.746180 119.193297
F 29.960515 43.745052 119.380192
F 12.133011 28.305619 119.255731
F 12.133011 36.025334 119.255731
F 12.133011 43.745052 119.255731
F 21.046766 28.305619 119.317961
F 21.046766 36.025334 119.317961
F 21.046766 43.745052 119.317962
F 3.338390 30.875054 100.995895
F 3.175368 30.879181 122.833636
F 30.087535 30.878858 101.185086
F 29.935101 30.878858 123.019213
F 3.338390 38.594770 100.995896
F 3.175368 38.598897 122.833636
F 30.087535 38.598574 101.185086
F 29.935101 38.598574 123.019213
F 3.338390 46.314488 100.995895
F 16.539078 43.745052 126.564888
F 30.087535 46.318291 101.185086
F 29.935101 46.318291 123.019213
F 12.260030 30.878858 101.060625
F 12.107596 30.878858 122.894752
F 12.260030 38.598574 101.060625
F 12.107596 38.598574 122.894752
F 16.691511 43.745052 104.730762
F 16.539078 36.025334 126.564888
F 12.260030 46.318291 101.060625
F 12.107597 46.318291 122.894752
F 21.173785 30.878858 101.122856
F 21.021352 30.878858 122.956982
F 21.173785 38.598574 101.122856
F 21.021352 38.598574 122.956982
F 16.691511 36.025333 104.730761
F 21.021352 23.159146 122.956982
F 5.445646 24.444477 119.209955
F 32.188954 24.445764 119.395750
F 5.445646 32.164190 119.209955
F 32.188954 32.165476 119.395750
F 5.445646 39.883907 119.209955
F 32.188954 39.885193 119.395750
F 14.361452 24.445763 119.271288
F 14.361452 32.165476 119.271288
F 14.361452 39.885193 119.271289
F 23.275205 24.445763 119.333519
F 23.275205 32.165476 119.333519
F 23.275205 39.885193 119.333519
F 5.572633 27.020262 101.014828
F 5.420252 27.020302 122.848986
F 32.315969 27.019002 101.200643
F 32.163536 27.019002 123.034770
F 5.572633 34.739975 101.014828
F 5.420252 34.740015 122.848987
F 32.315969 34.738715 101.200644
F 32.163536 34.738715 123.034770
F 5.572633 42.459693 101.014828
F 5.420252 42.459733 122.848987
F 32.315969 42.458433 101.200644
F 32.163536 42.458433 123.034770
F 14.488468 27.019002 101.076183
F 14.336034 27.019002 122.910309
F 14.488468 34.738716 101.076183
F 14.336034 34.738716 122.910310
F 14.488468 42.458433 101.076183
F 14.336034 42.458433 122.910310
F 23.402223 27.019002 101.138413
F 23.249789 27.019002 122.972540
F 23.402223 34.738715 101.138413
F 23.249789 34.738715 122.972540
F 23.402223 42.458433 101.138414
F 23.249789 42.458433 122.972540
F 5.591710 27.020262 98.283781
F 5.438532 27.020123 120.118008
F 32.335034 27.019002 98.471378
F 32.182600 27.019002 120.305505
F 5.591710 34.739975 98.283780
F 5.438532 34.739836 120.118008
F 32.335034 34.738715 98.471378
F 32.182600 34.738715 120.305505
F 5.591710 42.459693 98.283781
F 5.438532 42.459554 120.118008
F 32.335034 42.458433 98.471378
F 32.182600 42.458433 120.305505
F 14.507532 27.019002 98.346917
F 14.355099 27.019002 120.181043
F 14.507532 34.738715 98.346917
F 14.355099 34.738715 120.181043
F 14.507532 42.458434 98.346917
F 14.355098 42.458434 120.181044
F 23.421286 27.019002 98.409148
F 23.268853 27.019002 120.243274
F 23.421286 34.738715 98.409147
F 23.268853 34.738715 120.243274
F 23.421286 42.458433 98.409147
F 23.268853 42.458433 120.243274
F 5.464298 24.444571 116.478934
F 32.207997 24.445763 116.666484
F 5.464298 32.164284 116.478934
F 32.207997 32.165476 116.666484
F 5.464298 39.884001 116.478934
F 32.207997 39.885194 116.666484
F 14.380495 24.445763 116.542022
F 14.380495 32.165476 116.542022
F 14.380495 39.885193 116.542023
F 23.294250 24.445763 116.604253
F 23.294250 32.165476 116.604253
F 23.294250 39.885193 116.604253
F 7.822116 30.878872 98.300237
F 7.669682 30.878872 120.134364
F 7.822116 38.598588 98.300236
F 7.669682 38.598588 120.134364
F 7.822116 23.159159 98.300237
F 7.669682 23.159159 120.134364
F 16.539078 28.305619 126.564888
F 16.691511 28.305619 104.730761
F 16.735972 30.878858 98.362474
F 16.583539 30.878858 120.196601
F 16.735972 38.598574 98.362474
F 16.583539 38.598574 120.196601
F 7.625061 43.745005 126.502685
F 7.777655 43.745039 104.668536
F 25.649725 30.878858 98.424705
F 25.497292 30.878858 120.258832
F 25.649725 38.598574 98.424705
F 25.497292 38.598574 120.258832
F 7.625061 36.025288 126.502685
F 7.777655 36.025321 104.668536
F 25.649725 46.318291 98.424705
F 25.497292 46.318291 120.258832
F 7.695075 28.305606 116.495343
F 7.695075 36.025321 116.495343
F 7.695075 43.745038 116.495343
F 16.608933 28.305619 116.557581
F 16.608933 36.025334 116.557580
F 16.608933 43.745052 116.557580
F 25.522687 28.305620 116.619811
F 25.522687 36.025334 116.619811
F 25.522686 43.745052 116.619811
F 7.675958 28.305591 119.224631
F 7.675958 36.025306 119.224631
F 7.675958 43.745023 119.224631
F 16.589889 28.305619 119.286846
F 16.589889 36.025334 119.286846
F 16.589889 43.745052 119.286847
F 25.503641 28.305620 119.349077
F 25.503641 36.025334 119.349077
F 25.503641 43.745052 119.349077
F 7.803051 30.878872 101.029515
F 7.650503 30.878895 122.863658
F 7.803051 38.598588 101.029515
F 7.650503 38.598611 122.863658
F 7.625061 28.305573 126.502685
F 7.777655 28.305606 104.668536
F 16.716907 30.878858 101.091740
F 16.564474 30.878858 122.925867
F 16.716908 38.598574 101.091740
F 16.564474 38.598574 122.925867
F 25.471875 43.745052 123.897853
F 25.624309 43.745052 102.063726
F 25.630661 30.878858 101.153971
F 25.478228 30.878858 122.988098
F 25.630661 38.598574 101.153971
F 25.478228 38.598574 122.988098
F 25.471875 36.025334 123.897853
F 25.624309 36.025334 102.063726
F 25.630662 46.318291 101.153971
F 25.478228 46.318291 122.988098
F 1.103980 24.458845 104.609167
F 0.953259 24.468696 126.445266
F 27.833702 24.445764 104.808549
F 27.681269 24.445764 126.642676
F 1.103981 32.178557 104.609167
F 0.953260 32.188409 126.445266
F 27.833702 32.165477 104.808550
F 27.681269 32.165476 126.642677
F 1.103981 39.898275 104.609166
F 0.953260 39.908126 126.445266
F 27.833702 39.885194 104.808549
F 27.681269 39.885193 126.642677
F 10.006184 24.445766 104.684086
F 9.853750 24.445766 126.518213
F 10.006184 32.165479 104.684086
F 9.853750 32.165479 126.518213
F 10.006184 39.885196 104.684086
F 9.853750 39.885196 126.518213
F 18.919951 24.445763 104.746319
F 18.767518 24.445763 126.580446
F 18.919951 32.165476 104.746319
F 18.767518 32.165476 126.580446
F 18.919951 39.885193 104.746319
F 18.767518 39.885193 126.580446
F 1.078563 27.005921 108.248184
F 0.929329 26.992626 130.085091
F 27.808286 27.019002 108.447571
F 27.655852 27.019002 130.281698
F 1.078563 34.725634 108.248184
F 0.929330 34.712339 130.085091
F 27.808286 34.738715 108.447571
F 27.655852 34.738715 130.281698
F 1.078563 42.445352 108.248184
F 0.929330 42.432057 130.085091
F 27.808286 42.458433 108.447571
F 27.655852 42.458433 130.281698
F 9.980766 27.018999 108.323108
F 9.828332 27.019000 130.157234
F 9.980766 34.738713 108.323108
F 9.828332 34.738713 130.157235
F 9.980766 42.458430 108.323108
F 9.828332 42.458431 130.157235
F 18.894534 27.019002 108.385341
F 18.742101 27.019002 130.219467
F 18.894534 34.738715 108.385341
F 18.742101 34.738716 130.219467
F 18.894534 42.458433 108.385340
F 18.742101 42.458434 130.219468
F 1.097449 27.005921 105.544463
F 0.755322 27.083175 127.348479
F 27.827349 27.019002 105.718305
F 27.674916 27.019002 127.552432
F 1.097449 34.725634 105.544463
F 0.755323 34.802887 127.348479
F 27.827349 34.738715 105.718305
F 27.674916 34.738715 127.552432
F 1.097449 42.445352 105.544463
F 0.755324 42.522605 127.348479
F 27.827349 42.458433 105.718305
F 27.674916 42.458433 127.552432
F 9.999830 27.018999 105.593846
F 9.847391 27.019000 127.427972
F 9.999830 34.738713 105.593845
F 9.847391 34.738713 127.427972
F 9.999830 42.458430 105.593845
F 9.847391 42.458431 127.427972
F 18.913598 27.019002 105.656074
F 18.761165 27.019002 127.490201
F 18.913598 34.738716 105.656074
F 18.761165 34.738715 127.490201
F 18.913598 42.458433 105.656074
F 18.761165 42.458433 127.490201
F 1.122846 24.458844 101.905442
F 0.840422 24.405618 123.718342
F 27.852747 24.445764 102.079284
F 27.700314 24.445764 123.913411
F 1.122846 32.178557 101.905442
F 0.840422 32.125330 123.718342
F 27.852747 32.165476 102.079284
F 27.700314 32.165476 123.913411
F 1.122846 39.898274 101.905442
F 0.840424 39.845049 123.718342
F 27.852747 39.885194 102.079283
F 27.700314 39.885194 123.913410
F 10.025227 24.445766 101.954824
F 9.872789 24.445766 123.788950
F 10.025227 32.165479 101.954824
F 9.872789 32.165479 123.788951
F 10.025227 39.885196 101.954824
F 9.872789 39.885196 123.788950
F 18.938995 24.445763 102.017053
F 18.786562 24.445763 123.851179
F 18.938995 32.165476 102.017053
F 18.786562 32.165476 123.851179
F 18.938995 39.885193 102.017053
F 18.786562 39.885193 123.851179
F 3.306609 30.875054 105.549559
F 3.154210 30.876253 127.384044
F 30.055788 30.878858 105.733863
F 29.903355 30.878858 127.567990
F 3.306609 38.594770 105.549558
F 3.154210 38.595969 127.384044
F 30.055788 38.598574 105.733862
F 29.903355 38.598574 127.567990
F 25.471875 28.305620 123.897853
F 25.427417 38.598574 130.266140
F 3.306609 46.314487 105.549559
F 3.154210 46.315686 127.384044
F 25.624309 28.305620 102.063726
F 16.558122 43.745052 123.835622
F 30.055788 46.318291 105.733863
F 29.903355 46.318291 127.567989
F 12.228284 30.878858 105.609401
F 12.075850 30.878858 127.443528
F 12.228284 38.598575 105.609401
F 12.075851 38.598575 127.443528
F 16.710555 43.745052 102.001495
F 16.558122 36.025334 123.835622
F 12.228284 46.318292 105.609401
F 12.075850 46.318292 127.443528
F 21.142038 30.878858 105.671632
F 20.989605 30.878859 127.505759
F 21.142038 38.598574 105.671632
F 20.989605 38.598574 127.505759
F 16.710555 36.025334 102.001495
F 16.558122 28.305619 123.835622
F 3.332003 28.309424 101.910537
F 3.179514 28.308558 123.744955
F 30.081182 28.305620 102.094841
F 29.928748 28.305620 123.928968
F 3.332003 36.029138 101.910537
F 3.179514 36.028273 123.744955
F 30.081182 36.025334 102.094841
F 29.928748 36.025334 123.928968
F 3.332003 43.748856 101.910537
F 3.179514 43.747991 123.744955
F 30.081182 43.745052 102.094841
F 29.928748 43.745052 123.928968
F 12.253677 28.305619 101.970380
F 12.101244 28.305619 123.804506
F 12.253677 36.025334 101.970380
F 12.101244 36.025334 123.804506
F 12.253677 43.745051 101.970380
F 12.101244 43.745051 123.804506
F 21.167433 28.305619 102.032611
F 21.015000 28.305619 123.866738
F 21.167433 36.025334 102.032610
F 21.015000 36.025334 123.866737
F 21.167433 43.745052 102.032610
F 21.015000 43.745052 123.866737
F 3.312993 28.309424 104.634916
F 3.145654 28.303808 126.474027
F 30.062137 28.305620 104.824107
F 29.909704 28.305620 126.658234
F 3.312993 36.029138 104.634917
F 3.145654 36.023522 126.474027
F 30.062137 36.025335 104.824107
F 29.909704 36.025335 126.658234
F 3.312993 43.748856 104.634917
F 3.145655 43.743240 126.474027
F 30.062137 43.745052 104.824107
F 29.909704 43.745052 126.658234
F 12.234633 28.305619 104.699646
F 12.082200 28.305619 126.533773
F 12.234633 36.025334 104.699646
F 12.082200 36.025334 126.533773
F 12.234633 43.745052 104.699646
F 12.082200 43.745052 126.533773
F 21.148388 28.305619 104.761876
F 20.995955 28.305620 126.596004
F 21.148388 36.025334 104.761877
F 20.995955 36.025334 126.596004
F 21.148388 43.745052 104.761877
F 20.995955 43.745052 126.596004
F 3.287579 30.875054 108.273941
F 3.115820 30.882088 130.114362
F 30.036724 30.878858 108.463128
F 29.884290 30.878858 130.297255
F 3.287579 38.594770 108.273941
F 3.115820 38.601804 130.114362
F 30.036724 38.598574 108.463128
F 29.884290 38.598574 130.297256
F 3.287579 46.314487 108.273941
F 16.710555 28.305619 102.001495
F 30.036724 46.318291 108.463128
F 29.884290 46.318291 130.297255
F 12.209219 30.878858 108.338668
F 12.056785 30.878858 130.172794
F 12.209219 38.598574 108.338668
F 12.056785 38.598574 130.172794
F 7.644264 43.745038 123.773385
F 7.796698 43.745038 101.939257
F 12.209219 46.318291 108.338668
F 12.056785 46.318292 130.172794
F 21.122974 30.878858 108.400898
F 20.970541 30.878858 130.235025
F 21.122974 38.598574 108.400898
F 20.970541 38.598574 130.235025
F 7.644264 36.025321 123.773385
F 7.796698 36.025321 101.939257
F 5.547239 24.444504 104.653849
F 5.394889 24.444450 126.488020
F 32.290576 24.445764 104.839665
F 32.138143 24.445764 126.673792
F 5.547239 32.164217 104.653849
F 5.394889 32.164163 126.488020
F 32.290576 32.165476 104.839665
F 32.138143 32.165476 126.673792
F 5.547239 39.883934 104.653849
F 5.394889 39.883880 126.488020
F 32.290576 39.885193 104.839665
F 32.138143 39.885194 126.673792
F 14.463074 24.445763 104.715203
F 14.310640 24.445763 126.549330
F 14.463074 32.165476 104.715204
F 14.310640 32.165476 126.549330
F 14.463074 39.885193 104.715204
F 14.310640 39.885193 126.549330
F 23.376828 24.445763 104.777434
F 23.224394 24.445763 126.611561
F 23.376828 32.165476 104.777434
F 23.224394 32.165476 126.611561
F 23.376828 39.885193 104.777434
F 23.224394 39.885193 126.611561
F 5.521822 27.020262 108.292872
F 5.369506 27.020330 130.127053
F 32.265158 27.019002 108.478686
F 32.112725 27.019002 130.312813
F 5.521822 34.739975 108.292873
F 5.369506 34.740043 130.127053
F 32.265158 34.738715 108.478686
F 32.112725 34.738715 130.312813
F 5.521822 42.459693 108.292872
F 5.369506 42.459761 130.127053
F 32.265158 42.458433 108.478686
F 32.112724 42.458433 130.312813
F 14.437656 27.019002 108.354225
F 14.285223 27.019002 130.188352
F 14.437657 34.738715 108.354225
F 14.285223 34.738716 130.188352
F 14.437656 42.458433 108.354225
F 14.285223 42.458433 130.188352
F 23.351412 27.019002 108.416456
F 23.198978 27.019002 130.250582
F 23.351412 34.738715 108.416456
F 23.198978 34.738715 130.250583
F 23.351412 42.458433 108.416456
F 23.198978 42.458433 130.250583
F 5.540899 27.020262 105.561823
F 5.386819 27.019944 127.396183
F 32.284222 27.019002 105.749420
F 32.131789 27.019002 127.583547
F 5.540899 34.739975 105.561823
F 5.386820 34.739657 127.396183
F 32.284222 34.738715 105.749420
F 32.131789 34.738715 127.583547
F 5.540899 42.459693 105.561823
F 5.386820 42.459375 127.396183
F 32.284222 42.458433 105.749420
F 32.131789 42.458433 127.583547
F 14.456721 27.019002 105.624959
F 14.304288 27.019002 127.459086
F 14.456721 34.738715 105.624959
F 14.304287 34.738715 127.459086
F 14.456721 42.458434 105.624959
F 14.304288 42.458433 127.459085
F 23.370475 27.019002 105.687190
F 23.218042 27.019002 127.521317
F 23.370475 34.738715 105.687190
F 23.218042 34.738715 127.521317
F 23.370475 42.458433 105.687190
F 23.218042 42.458433 127.521317
F 5.566296 24.444504 101.922802
F 5.412689 24.444729 123.757092
F 32.309620 24.445763 102.110399
F 32.157186 24.445764 123.944526
F 5.566296 32.164217 101.922802
F 5.412689 32.164441 123.757092
F 32.309620 32.165476 102.110399
F 32.157186 32.165476 123.944526
F 5.566296 39.883934 101.922802
F 5.412689 39.884159 123.757092
F 32.309620 39.885194 102.110399
F 32.157186 39.885194 123.944526
F 14.482118 24.445763 101.985937
F 14.329684 24.445763 123.820064
F 14.482117 32.165476 101.985937
F 14.329684 32.165476 123.820064
F 14.482117 39.885193 101.985937
F 14.329684 39.885193 123.820064
F 23.395873 24.445763 102.048168
F 23.243439 24.445763 123.882295
F 23.395873 32.165476 102.048168
F 23.243439 32.165476 123.882295
F 23.395872 39.885193 102.048168
F 23.243439 39.885193 123.882295
F 7.771305 30.878872 105.578279
F 7.618871 30.878872 127.412407
F 7.771305 38.598588 105.578279
F 7.618871 38.598588 127.412407
F 7.771305 23.159159 105.578279
F 7.618871 23.159159 127.412407
F 7.644264 28.305606 123.773385
F 7.796698 28.305606 101.939257
F 16.685161 30.878858 105.640516
F 16.532727 30.878858 127.474643
F 16.685161 38.598574 105.640516
F 16.532727 38.598574 127.474643
F 25.446481 46.318291 127.536874
F 25.598914 46.318291 105.702747
F 25.598914 30.878858 105.702747
F 25.446481 30.878858 127.536874
F 25.598914 38.598574 105.702747
F 25.446481 38.598574 127.536874
F 21.091227 46.318291 112.949675
F 21.072163 46.318291 115.678941
F 16.634350 46.318291 112.918559
F 16.615285 46.318291 115.647826
F 21.192849 46.318291 98.393590
F 21.040416 46.318291 120.227716
F 21.173785 46.318291 101.122856
F 21.021352 46.318291 122.956982
F 16.735972 46.318291 98.362474
F 16.583539 46.318291 120.196601
F 16.716908 46.318291 101.091740
F 16.564474 46.318291 122.925867
F 21.142038 46.318291 105.671632
F 20.989605 46.318291 127.505759
F 21.122974 46.318291 108.400898
F 20.970541 46.318291 130.235025
F 16.685161 46.318291 105.640516
F 16.532727 46.318291 127.474643
F 16.666097 46.318291 108.369783
F 16.513663 46.318291 130.203910
F 7.701391 23.159167 115.585606
F 7.599599 23.159202 130.141713
F 7.752240 23.159159 108.307558
F 3.175368 23.159468 122.833636
F 7.803051 23.159159 101.029515
F 7.650503 23.159183 122.863658
F 3.115820 23.162375 130.114361
F 1.148260 27.005921 98.266421
F 1.148260 34.725634 98.266421
F 1.148260 42.445352 98.266421
F 0.905458 24.475638 133.724735
F 0.722274 24.468570 155.575297
F 27.630458 24.445764 133.920720
F 27.478024 24.445764 155.754846
F 0.905458 32.195351 133.724735
F 0.722275 32.188282 155.575297
F 27.630458 32.165476 133.920720
F 27.478024 32.165476 155.754846
F 0.905458 39.915068 133.724735
F 0.722276 39.908000 155.575297
F 27.630458 39.885194 133.920720
F 27.478024 39.885193 155.754846
F 9.802939 24.445766 133.796256
F 9.650505 24.445765 155.630383
F 9.802939 32.165479 133.796257
F 9.650505 32.165478 155.630383
F 9.802939 39.885196 133.796257
F 9.650505 39.885195 155.630383
F 18.716707 24.445763 133.858489
F 18.564273 24.445763 155.692616
F 18.716707 32.165476 133.858489
F 18.564273 32.165476 155.692615
F 18.716707 39.885193 133.858489
F 18.564273 39.885193 155.692616
F 0.881392 26.985876 137.364063
F 0.655375 27.016404 159.234304
F 27.605041 27.019002 137.559740
F 27.452608 27.019002 159.393867
F 0.881393 34.705589 137.364063
F 0.655376 34.736116 159.234303
F 27.605041 34.738715 137.559740
F 27.452608 34.738715 159.393867
F 0.881392 42.425307 137.364063
F 0.655376 42.455834 159.234304
F 27.605041 42.458433 137.559740
F 27.452608 42.458433 159.393867
F 9.777521 27.019000 137.435277
F 9.625086 27.019000 159.269405
F 9.777521 34.738713 137.435278
F 9.625086 34.738714 159.269404
F 9.777521 42.458431 137.435278
F 9.625086 42.458431 159.269405
F 18.691290 27.019002 137.497510
F 18.538856 27.019002 159.331636
F 18.691290 34.738715 137.497510
F 18.538856 34.738716 159.331637
F 18.691290 42.458433 137.497510
F 18.538856 42.458434 159.331637
F 0.610570 27.120791 134.613867
F 0.548957 27.080283 156.473018
F 27.624105 27.019002 134.830475
F 27.471671 27.019002 156.664601
F 0.610571 34.840504 134.613867
F 0.548957 34.799996 156.473017
F 27.624105 34.738715 134.830475
F 27.471671 34.738715 156.664601
F 0.610572 42.560221 134.613867
F 0.548957 42.519714 156.473017
F 27.624105 42.458433 134.830475
F 27.471671 42.458433 156.664601
F 9.796576 27.019000 134.706015
F 9.644133 27.019001 156.540141
F 9.796576 34.738713 134.706015
F 9.644133 34.738714 156.540141
F 9.796576 42.458431 134.706015
F 9.644133 42.458432 156.540141
F 18.710354 27.019002 134.768244
F 18.557920 27.019002 156.602370
F 18.710354 34.738715 134.768244
F 18.557920 34.738716 156.602370
F 18.710354 42.458433 134.768244
F 18.557920 42.458433 156.602370
F 0.548902 24.372611 152.827175
F 27.649502 24.445764 131.191454
F 27.497069 24.445764 153.025580
F 0.548902 32.092323 152.827175
F 27.649502 32.165476 131.191454
F 27.497069 32.165476 153.025580
F 0.548901 39.812041 152.827175
F 27.649502 39.885194 131.191454
F 27.497069 39.885194 153.025580
F 9.821975 24.445766 131.066993
F 9.669531 24.445765 152.901120
F 9.821975 32.165479 131.066993
F 9.669531 32.165478 152.901120
F 9.821975 39.885196 131.066993
F 9.669531 39.885195 152.901120
F 18.735750 24.445763 131.129222
F 18.583317 24.445763 152.963349
F 18.735750 32.165476 131.129222
F 18.583317 32.165476 152.963349
F 18.735750 39.885193 131.129223
F 18.583317 39.885193 152.963349
F 3.103670 30.876908 134.662224
F 2.948808 30.878673 156.495959
F 29.852543 30.878858 134.846032
F 29.700110 30.878858 156.680159
F 3.103670 38.596624 134.662224
F 2.948808 38.598388 156.495958
F 29.852543 38.598574 134.846033
F 29.700110 38.598574 156.680159
F 25.274984 46.318291 152.100267
F 16.361230 38.598574 152.038036
F 3.103670 46.316341 134.662224
F 2.948808 46.318105 156.495959
F 16.361229 30.878858 152.038036
F 7.446928 38.598683 151.975877
F 29.852543 46.318291 134.846032
F 29.700110 46.318291 156.680159
F 12.025039 30.878858 134.721571
F 11.872606 30.878858 156.555697
F 12.025040 38.598574 134.721571
F 11.872606 38.598575 156.555697
F 7.446928 30.878968 151.975877
F 25.300397 43.745052 148.461246
F 12.025039 46.318291 134.721571
F 11.872606 46.318292 156.555697
F 20.938794 30.878858 134.783802
F 20.786360 30.878858 156.617928
F 20.938794 38.598574 134.783802
F 20.786360 38.598574 156.617928
F 25.300397 36.025334 148.461246
F 25.300397 28.305620 148.461245
F 3.128919 28.307887 131.023135
F 2.976313 28.306627 152.857451
F 29.877937 28.305620 131.207011
F 29.725504 28.305620 153.041138
F 3.128919 36.027602 131.023135
F 2.976313 36.026342 152.857451
F 29.877937 36.025334 131.207011
F 29.725504 36.025334 153.041137
F 3.128919 43.747320 131.023135
F 2.976313 43.746060 152.857451
F 29.877937 43.745052 131.207011
F 29.725504 43.745053 153.041138
F 12.050432 28.305619 131.082549
F 11.897999 28.305619 152.916676
F 12.050432 36.025334 131.082549
F 11.897999 36.025334 152.916676
F 12.050432 43.745052 131.082549
F 11.897999 43.745051 152.916676
F 20.964189 28.305619 131.144780
F 20.811755 28.305619 152.978907
F 20.964188 36.025334 131.144780
F 20.811755 36.025334 152.978907
F 20.964189 43.745052 131.144780
F 20.811755 43.745052 152.978906
F 3.086234 28.301137 133.754551
F 2.924181 28.298242 155.591686
F 29.858893 28.305620 133.936277
F 29.706459 28.305620 155.770404
F 3.086235 36.020852 133.754551
F 2.924181 36.017957 155.591686
F 29.858893 36.025335 133.936277
F 29.706459 36.025335 155.770403
F 3.086235 43.740570 133.754551
F 2.924181 43.737674 155.591686
F 29.858893 43.745052 133.936277
F 29.706459 43.745052 155.770404
F 12.031388 28.305619 133.811816
F 11.878954 28.305619 155.645943
F 12.031388 36.025334 133.811816
F 11.878954 36.025334 155.645943
F 12.031388 43.745052 133.811816
F 11.878954 43.745052 155.645943
F 20.945144 28.305619 133.874046
F 20.792710 28.305619 155.708173
F 20.945144 36.025334 133.874046
F 20.792710 36.025334 155.708173
F 20.945144 43.745052 133.874047
F 20.792711 43.745052 155.708173
F 3.057177 30.884368 137.394539
F 2.899713 30.886180 159.230707
F 29.833479 30.878858 137.575298
F 29.681046 30.878858 159.409425
F 3.057178 38.604084 137.394540
F 2.899713 38.605896 159.230707
F 29.833479 38.598574 137.575298
F 29.681046 38.598574 159.409425
F 16.386644 43.745052 148.399015
F 16.386644 36.025334 148.399015
F 29.833479 46.318291 137.575298
F 29.681046 46.318291 159.409425
F 12.005974 30.878858 137.450837
F 11.853540 30.878858 159.284964
F 12.005974 38.598574 137.450837
F 11.853540 38.598574 159.284964
F 16.386644 28.305619 148.399015
F 7.472369 43.744948 148.336851
F 12.005974 46.318291 137.450837
F 11.853540 46.318291 159.284964
F 20.919730 30.878858 137.513067
F 20.767296 30.878858 159.347194
F 20.919730 38.598574 137.513067
F 20.767296 38.598574 159.347194
F 20.919730 23.159146 137.513067
F 7.472369 36.025231 148.336851
F 5.344150 24.444422 133.766087
F 5.191463 24.444477 155.600185
F 32.087331 24.445764 133.951835
F 31.934898 24.445764 155.785961
F 5.344150 32.164135 133.766087
F 5.191463 32.164190 155.600185
F 32.087331 32.165476 133.951835
F 31.934898 32.165476 155.785961
F 5.344150 39.883852 133.766087
F 5.191463 39.883907 155.600185
F 32.087331 39.885193 133.951835
F 31.934898 39.885193 155.785961
F 14.259829 24.445763 133.827374
F 14.107396 24.445763 155.661500
F 14.259829 32.165476 133.827373
F 14.107396 32.165476 155.661500
F 14.259829 39.885193 133.827373
F 14.107396 39.885193 155.661501
F 23.173583 24.445763 133.889604
F 23.021150 24.445763 155.723731
F 23.173583 32.165476 133.889604
F 23.021150 32.165476 155.723731
F 23.173583 39.885193 133.889604
F 23.021150 39.885193 155.723731
F 5.318771 27.020357 137.405120
F 5.165723 27.020181 159.239130
F 32.061914 27.019002 137.590855
F 31.909480 27.019002 159.424982
F 5.318771 34.740070 137.405120
F 5.165723 34.739894 159.239130
F 32.061914 34.738715 137.590856
F 31.909480 34.738715 159.424982
F 5.318771 42.459788 137.405120
F 5.165723 42.459612 159.239130
F 32.061913 42.458433 137.590856
F 31.909480 42.458433 159.424982
F 14.234412 27.019002 137.466395
F 14.081978 27.019002 159.300521
F 14.234412 34.738716 137.466394
F 14.081978 34.738716 159.300521
F 14.234412 42.458433 137.466394
F 14.081978 42.458433 159.300521
F 23.148167 27.019002 137.528625
F 22.995734 27.019002 159.362752
F 23.148167 34.738715 137.528625
F 22.995734 34.738715 159.362752
F 23.148167 42.458433 137.528625
F 22.995734 42.458433 159.362752
F 5.335030 27.019771 134.674357
F 5.181101 27.019792 156.508489
F 32.080978 27.019002 134.861590
F 31.928544 27.019002 156.695717
F 5.335030 34.739484 134.674357
F 5.181101 34.739506 156.508489
F 32.080978 34.738715 134.861590
F 31.928544 34.738715 156.695716
F 5.335030 42.459202 134.674357
F 5.181101 42.459223 156.508489
F 32.080978 42.458433 134.861590
F 31.928544 42.458433 156.695717
F 14.253476 27.019002 134.737129
F 14.101043 27.019002 156.571255
F 14.253476 34.738715 134.737128
F 14.101043 34.738715 156.571255
F 14.253476 42.458434 134.737128
F 14.101043 42.458434 156.571255
F 23.167230 27.019002 134.799359
F 23.014797 27.019002 156.633486
F 23.167230 34.738715 134.799359
F 23.014797 34.738715 156.633486
F 23.167230 42.458433 134.799359
F 23.014797 42.458433 156.633486
F 5.360912 24.444914 131.035274
F 5.206527 24.445034 152.869507
F 32.106375 24.445763 131.222569
F 31.953942 24.445763 153.056696
F 5.360912 32.164627 131.035274
F 5.206527 32.164747 152.869507
F 32.106375 32.165476 131.222569
F 31.953942 32.165476 153.056696
F 5.360912 39.884344 131.035274
F 5.206527 39.884464 152.869507
F 32.106375 39.885194 131.222569
F 31.953942 39.885194 153.056695
F 14.278873 24.445763 131.098107
F 14.126439 24.445763 152.932234
F 14.278873 32.165476 131.098107
F 14.126439 32.165476 152.932234
F 14.278873 39.885193 131.098107
F 14.126439 39.885193 152.932234
F 23.192628 24.445763 131.160338
F 23.040195 24.445763 152.994465
F 23.192628 32.165476 131.160338
F 23.040195 32.165476 152.994465
F 23.192628 39.885193 131.160338
F 23.040195 39.885193 152.994465
F 7.568062 30.878872 134.690450
F 7.415592 30.878884 156.524566
F 7.568062 38.598588 134.690450
F 7.415592 38.598600 156.524566
F 7.568062 23.159159 134.690450
F 7.415592 23.159171 156.524566
F 7.472369 28.305516 148.336851
F 25.319442 43.745052 145.731979
F 16.481916 30.878858 134.752686
F 16.329483 30.878858 156.586813
F 16.481916 38.598574 134.752686
F 16.329483 38.598574 156.586813
F 25.319442 36.025334 145.731979
F 25.319442 28.305620 145.731980
F 25.395669 30.878858 134.814917
F 25.243236 30.878858 156.649044
F 25.395669 38.598574 134.814917
F 25.243236 38.598574 156.649044
F 16.405688 43.745052 145.669749
F 16.405688 36.025334 145.669748
F 25.395670 46.318291 134.814917
F 25.243236 46.318291 156.649044
F 7.593454 28.305606 131.051428
F 7.441013 28.305603 152.885551
F 7.593454 36.025321 131.051428
F 7.441013 36.025317 152.885551
F 7.593454 43.745039 131.051428
F 7.441013 43.745035 152.885551
F 16.507311 28.305619 131.113665
F 16.354877 28.305619 152.947791
F 16.507311 36.025334 131.113665
F 16.354877 36.025334 152.947791
F 16.507310 43.745052 131.113664
F 16.354877 43.745052 152.947791
F 25.421064 28.305620 131.175896
F 25.268631 28.305620 153.010022
F 25.421064 36.025334 131.175896
F 25.268631 36.025334 153.010022
F 25.421064 43.745052 131.175896
F 25.268630 43.745052 153.010022
F 7.574154 28.305553 133.780742
F 7.421513 28.305507 155.614901
F 7.574154 36.025267 133.780742
F 7.421513 36.025222 155.614901
F 7.574154 43.744985 133.780742
F 7.421513 43.744939 155.614901
F 16.488266 28.305619 133.842931
F 16.335833 28.305619 155.677058
F 16.488266 36.025334 133.842931
F 16.335833 36.025334 155.677058
F 16.488266 43.745052 133.842931
F 16.335833 43.745052 155.677058
F 25.402019 28.305620 133.905162
F 25.249586 28.305620 155.739288
F 25.402019 36.025334 133.905162
F 25.249586 36.025334 155.739288
F 25.402019 43.745052 133.905162
F 25.249586 43.745052 155.739288
F 7.548693 30.878936 137.419770
F 7.396090 30.878973 159.253924
F 7.548693 38.598652 137.419770
F 7.396090 38.598689 159.253924
F 16.405688 28.305619 145.669749
F 7.491837 43.745039 145.607512
F 16.462852 30.878858 137.481952
F 16.310418 30.878858 159.316079
F 16.462852 38.598574 137.481952
F 16.310419 38.598574 159.316079
F 7.491837 36.025321 145.607512
F 7.491837 28.305607 145.607512
F 25.376606 30.878858 137.544183
F 25.224172 30.878858 159.378310
F 25.376606 38.598574 137.544183
F 25.224172 38.598574 159.378310
F 25.294047 46.318291 149.371001
F 25.294048 38.598574 149.371001
F 25.376606 46.318291 137.544183
F 25.224172 46.318291 159.378310
F 0.857082 24.481628 141.003064
F 0.579822 24.423761 162.897876
F 27.579647 24.445764 141.198761
F 27.427213 24.445764 163.032888
F 0.857082 32.201341 141.003063
F 0.579823 32.143474 162.897875
F 27.579647 32.165476 141.198761
F 27.427213 32.165477 163.032888
F 0.857082 39.921058 141.003064
F 0.579824 39.863191 162.897875
F 27.579647 39.885194 141.198762
F 27.427213 39.885194 163.032888
F 9.752128 24.445765 141.074298
F 9.599691 24.445765 162.908425
F 9.752128 32.165478 141.074298
F 9.599691 32.165478 162.908426
F 9.752128 39.885195 141.074299
F 9.599691 39.885195 162.908425
F 18.665895 24.445763 141.136531
F 18.513462 24.445763 162.970657
F 18.665895 32.165476 141.136531
F 18.513462 32.165476 162.970657
F 18.665895 39.885193 141.136531
F 18.513462 39.885193 162.970658
F 0.832491 26.981083 144.641853
F 27.554230 27.019002 144.837782
F 0.832492 34.700796 144.641853
F 27.554230 34.738715 144.837782
F 0.832492 42.420514 144.641853
F 27.554230 42.458433 144.837782
F 9.726710 27.019000 144.713319
F 9.726710 34.738713 144.713319
F 9.726710 42.458431 144.713319
F 18.640479 27.019002 144.775551
F 18.640479 34.738715 144.775552
F 18.640479 42.458434 144.775552
F 0.548863 27.124718 141.892653
F 2.949236 23.166430 151.952542
F 27.573294 27.019002 142.108516
F 0.548863 34.844432 141.892653
F 7.497798 23.159242 144.697824
F 27.573294 34.738715 142.108516
F 0.548863 42.564150 141.892653
F 3.001519 23.165951 144.673831
F 27.573294 42.458433 142.108516
F 9.745761 27.019000 141.984056
F 9.745761 34.738713 141.984056
F 9.745761 42.458431 141.984056
F 18.659543 27.019002 142.046286
F 18.659543 34.738715 142.046285
F 18.659543 42.458433 142.046286
F 0.568781 24.337568 138.251586
F 0.536924 24.390922 160.117065
F 27.598691 24.445764 138.469496
F 27.446258 24.445764 160.303622
F 0.568781 32.057280 138.251586
F 0.536924 32.110634 160.117065
F 27.598691 32.165476 138.469496
F 27.446258 32.165476 160.303622
F 0.568781 39.776998 138.251587
F 0.536924 39.830352 160.117065
F 27.598691 39.885194 138.469496
F 27.446258 39.885194 160.303622
F 9.771160 24.445766 138.345035
F 9.618718 24.445765 160.179162
F 9.771160 32.165479 138.345035
F 9.618718 32.165478 160.179162
F 9.771160 39.885196 138.345035
F 9.618719 39.885195 160.179161
F 18.684939 24.445763 138.407265
F 18.532506 24.445763 160.241391
F 18.684939 32.165476 138.407264
F 18.532506 32.165476 160.241391
F 18.684939 39.885193 138.407265
F 18.532506 39.885193 160.241391
F 3.053152 30.877380 141.940392
F 29.801732 30.878858 142.124074
F 3.053152 38.597096 141.940391
F 29.801732 38.598574 142.124074
F 25.274984 38.598574 152.100267
F 3.053152 46.316813 141.940391
F 25.294047 30.878858 149.371001
F 29.801732 46.318291 142.124074
F 11.974228 30.878858 141.999612
F 11.974229 38.598574 141.999612
F 16.380294 38.598574 149.308770
F 11.974228 46.318292 141.999612
F 20.887982 30.878859 142.061843
F 20.887982 38.598574 142.061843
F 16.380294 30.878858 149.308770
F 3.078403 28.307299 138.301309
F 2.921039 28.304806 160.134348
F 29.827126 28.305620 138.485053
F 29.674693 28.305620 160.319180
F 3.078403 36.027013 138.301309
F 2.921039 36.024521 160.134348
F 29.827126 36.025334 138.485053
F 29.674693 36.025334 160.319180
F 3.078403 43.746731 138.301309
F 2.921039 43.744239 160.134348
F 29.827126 43.745052 138.485053
F 29.674693 43.745052 160.319180
F 11.999621 28.305619 138.360592
F 11.847188 28.305619 160.194719
F 11.999621 36.025334 138.360591
F 11.847188 36.025334 160.194718
F 11.999621 43.745051 138.360591
F 11.847188 43.745052 160.194718
F 20.913378 28.305619 138.422823
F 20.760944 28.305619 160.256949
F 20.913378 36.025334 138.422822
F 20.760944 36.025334 160.256949
F 20.913377 43.745051 138.422822
F 20.760944 43.745052 160.256949
F 3.028913 28.299334 141.034300
F 2.875712 28.298459 162.869621
F 29.808082 28.305620 141.214319
F 29.655648 28.305620 163.048445
F 3.028913 36.019049 141.034300
F 2.875712 36.018174 162.869622
F 29.808082 36.025335 141.214319
F 29.655648 36.025335 163.048445
F 3.028913 43.738767 141.034300
F 2.875712 43.737891 162.869622
F 29.808082 43.745052 141.214319
F 29.655648 43.745052 163.048446
F 11.980577 28.305619 141.089858
F 11.828143 28.305619 162.923985
F 11.980577 36.025334 141.089858
F 11.828143 36.025334 162.923985
F 11.980577 43.745052 141.089858
F 11.828143 43.745052 162.923985
F 20.894333 28.305619 141.152088
F 20.741899 28.305619 162.986215
F 20.894333 36.025334 141.152088
F 20.741899 36.025334 162.986215
F 20.894333 43.745052 141.152088
F 20.741899 43.745052 162.986215
F 3.001519 30.885664 144.673831
F 29.782668 30.878858 144.853340
F 3.001519 38.605379 144.673831
F 29.782668 38.598574 144.853339
F 7.466446 23.159158 149.246533
F 29.782668 46.318291 144.853339
F 11.955163 30.878858 144.728878
F 11.955163 38.598574 144.728878
F 7.466446 38.598587 149.246533
F 11.955163 46.318291 144.728878
F 20.868919 30.878858 144.791109
F 20.868919 38.598574 144.791109
F 7.466446 30.878871 149.246533
F 5.293416 24.444398 141.044151
F 5.139979 24.444719 162.878056
F 32.036520 24.445764 141.229876
F 31.884087 24.445764 163.064004
F 5.293416 32.164110 141.044152
F 5.139979 32.164431 162.878056
F 32.036520 32.165476 141.229877
F 31.884087 32.165476 163.064004
F 5.293416 39.883827 141.044152
F 5.139979 39.884148 162.878055
F 32.036520 39.885193 141.229877
F 31.884087 39.885193 163.064003
F 14.209018 24.445763 141.105415
F 14.056585 24.445763 162.939542
F 14.209018 32.165476 141.105415
F 14.056585 32.165476 162.939542
F 14.209018 39.885193 141.105415
F 14.056585 39.885193 162.939542
F 23.122772 24.445763 141.167646
F 22.970339 24.445764 163.001773
F 23.122772 32.165476 141.167646
F 22.970339 32.165476 163.001773
F 23.122772 39.885193 141.167646
F 22.970339 39.885193 163.001773
F 5.268036 27.020378 144.683182
F 32.011102 27.019002 144.868897
F 5.268036 34.740091 144.683182
F 32.011102 34.738715 144.868897
F 5.268036 42.459809 144.683182
F 32.011102 42.458433 144.868897
F 14.183601 27.019002 144.744436
F 14.183601 34.738716 144.744436
F 14.183601 42.458434 144.744436
F 23.097356 27.019002 144.806667
F 23.097356 34.738715 144.806667
F 23.097356 42.458433 144.806667
F 5.283388 27.019677 141.952475
F 32.030167 27.019002 142.139632
F 5.283388 34.739390 141.952475
F 32.030167 34.738715 142.139631
F 5.283388 42.459108 141.952476
F 32.030167 42.458433 142.139632
F 14.202665 27.019002 142.015170
F 14.202665 34.738715 142.015170
F 14.202665 42.458434 142.015170
F 23.116419 27.019002 142.077401
F 23.116419 34.738715 142.077401
F 23.116419 42.458433 142.077401
F 5.309169 24.445055 138.313426
F 5.155739 24.444906 160.147464
F 32.055564 24.445764 138.500611
F 31.903131 24.445763 160.334738
F 5.309169 32.164768 138.313426
F 5.155739 32.164618 160.147464
F 32.055564 32.165476 138.500611
F 31.903131 32.165476 160.334738
F 5.309169 39.884485 138.313426
F 5.155739 39.884336 160.147463
F 32.055564 39.885194 138.500611
F 31.903131 39.885194 160.334738
F 14.228062 24.445763 138.376149
F 14.075628 24.445763 160.210276
F 14.228062 32.165476 138.376149
F 14.075628 32.165476 160.210276
F 14.228062 39.885193 138.376149
F 14.075628 39.885193 160.210276
F 23.141817 24.445763 138.438380
F 22.989383 24.445763 160.272507
F 23.141817 32.165476 138.438380
F 22.989383 32.165476 160.272507
F 23.141817 39.885193 138.438380
F 22.989383 39.885193 160.272507
F 7.517253 30.878872 141.968491
F 7.517253 38.598587 141.968491
F 7.517253 23.159159 141.968491
F 23.091006 39.885193 145.716422
F 16.431105 30.878858 142.030728
F 16.431105 38.598574 142.030728
F 23.091006 32.165476 145.716422
F 25.344858 30.878858 142.092959
F 25.344858 38.598574 142.092959
F 23.091006 24.445763 145.716422
F 25.344859 46.318291 142.092958
F 7.542645 28.305606 138.329471
F 7.390142 28.305585 160.163580
F 7.542645 36.025321 138.329471
F 7.390142 36.025299 160.163580
F 7.542645 43.745039 138.329470
F 7.390142 43.745017 160.163580
F 16.456499 28.305619 138.391707
F 16.304066 28.305619 160.225834
F 16.456499 36.025334 138.391707
F 16.304066 36.025334 160.225834
F 16.456499 43.745052 138.391707
F 16.304066 43.745051 160.225834
F 25.370253 28.305620 138.453938
F 25.217820 28.305620 160.288065
F 25.370253 36.025334 138.453938
F 25.217820 36.025334 160.288065
F 25.370253 43.745052 138.453937
F 25.217819 43.745052 160.288065
F 7.523252 28.305532 141.058798
F 7.370692 28.305505 162.892944
F 7.523252 36.025247 141.058798
F 7.370692 36.025220 162.892945
F 7.523252 43.744965 141.058798
F 7.370692 43.744938 162.892945
F 16.437455 28.305619 141.120973
F 16.285022 28.305619 162.955100
F 16.437455 36.025333 141.120973
F 16.285022 36.025334 162.955100
F 16.437455 43.745052 141.120973
F 16.285022 43.745052 162.955100
F 25.351208 28.305620 141.183204
F 25.198775 28.305620 163.017330
F 25.351208 36.025334 141.183204
F 25.198775 36.025334 163.017331
F 25.351208 43.745052 141.183203
F 25.198775 43.745052 163.017331
F 7.497798 30.878955 144.697824
F 7.497798 38.598670 144.697824
F 14.177251 39.885193 145.654191
F 16.412041 30.878858 144.759994
F 16.412041 38.598574 144.759994
F 14.177251 32.165476 145.654191
F 25.325795 30.878858 144.822224
F 25.325795 38.598574 144.822224
F 14.177251 24.445763 145.654191
F 25.325795 46.318291 144.822224
F 0.807761 24.485033 148.280668
F 27.528836 24.445764 148.476803
F 0.807762 32.204746 148.280668
F 27.528836 32.165477 148.476803
F 0.807762 39.924463 148.280668
F 27.528836 39.885194 148.476803
F 9.701317 24.445765 148.352340
F 9.701317 32.165478 148.352340
F 9.701317 39.885195 148.352340
F 18.615084 24.445763 148.414573
F 18.615084 32.165476 148.414573
F 18.615084 39.885193 148.414573
F 0.778602 26.981390 151.921629
F 27.503419 27.019002 152.115824
F 0.778604 34.701103 151.921628
F 27.503419 34.738715 152.115825
F 0.778603 42.420821 151.921629
F 27.503419 42.458433 152.115825
F 9.675899 27.019000 151.991362
F 9.675899 34.738714 151.991362
F 9.675899 42.458431 151.991362
F 18.589668 27.019002 152.053594
F 18.589668 34.738715 152.053594
F 18.589668 42.458433 152.053594
F 0.546272 27.104514 149.181022
F 27.522482 27.019002 149.386558
F 0.546271 34.824228 149.181022
F 27.522482 34.738715 149.386558
F 0.546271 42.543946 149.181022
F 27.522482 42.458433 149.386558
F 9.694947 27.019000 149.262098
F 9.694947 34.738714 149.262098
F 9.694947 42.458431 149.262098
F 18.608731 27.019002 149.324328
F 18.608731 34.738716 149.324328
F 18.608731 42.458433 149.324327
F 0.544108 24.348724 145.535947
F 27.547880 24.445764 145.747537
F 0.544108 32.068436 145.535947
F 27.547880 32.165476 145.747537
F 0.544108 39.788154 145.535947
F 27.547880 39.885194 145.747537
F 9.720345 24.445765 145.623077
F 9.720345 32.165478 145.623077
F 9.720345 39.885195 145.623077
F 18.634128 24.445763 145.685307
F 18.634128 32.165476 145.685306
F 18.634128 39.885193 145.685306
F 3.002578 30.877533 149.218590
F 29.750921 30.878858 149.402116
F 3.002579 38.597249 149.218590
F 29.750921 38.598574 149.402116
F 25.274983 30.878858 152.100267
F 3.002578 46.316966 149.218590
F 32.004753 39.885194 145.778652
F 29.750921 46.318291 149.402116
F 11.923417 30.878858 149.277655
F 11.923417 38.598575 149.277655
F 5.257671 39.884525 145.591505
F 11.923417 46.318292 149.277655
F 20.837172 30.878859 149.339885
F 20.837171 38.598574 149.339885
F 32.004753 32.165476 145.778653
F 3.027861 28.306979 145.579485
F 29.776315 28.305620 145.763095
F 3.027861 36.026694 145.579485
F 29.776315 36.025334 145.763095
F 3.027861 43.746412 145.579485
F 29.776315 43.745052 145.763095
F 11.948810 28.305619 145.638633
F 11.948810 36.025334 145.638633
F 11.948810 43.745052 145.638633
F 20.862566 28.305619 145.700864
F 20.862566 36.025334 145.700864
F 20.862566 43.745052 145.700864
F 2.975007 28.298517 148.313231
F 29.757271 28.305620 148.492361
F 2.975007 36.018231 148.313231
F 29.757271 36.025334 148.492361
F 2.975007 43.737949 148.313232
F 29.757271 43.745052 148.492361
F 11.929766 28.305619 148.367900
F 11.929766 36.025334 148.367900
F 11.929766 43.745052 148.367900
F 20.843521 28.305619 148.430130
F 20.843521 36.025334 148.430130
F 20.843521 43.745052 148.430130
F 2.949236 30.886143 151.952542
F 29.731857 30.878858 152.131382
F 2.949236 38.605858 151.952542
F 29.731857 38.598574 152.131382
F 5.257671 32.164808 145.591506
F 29.731857 46.318291 152.131382
F 11.904351 30.878858 152.006921
F 11.904351 38.598574 152.006921
F 32.004753 24.445764 145.778653
F 11.904351 46.318291 152.006921
F 20.818108 30.878859 152.069152
F 20.818107 38.598574 152.069152
F 20.818107 23.159146 152.069152
F 5.242676 24.444380 148.322211
F 31.985709 24.445764 148.507919
F 5.242676 32.164093 148.322211
F 31.985709 32.165477 148.507919
F 5.242676 39.883810 148.322211
F 31.985709 39.885194 148.507918
F 14.158207 24.445763 148.383457
F 14.158207 32.165476 148.383457
F 14.158207 39.885193 148.383457
F 23.071961 24.445763 148.445688
F 23.071961 32.165476 148.445688
F 23.071961 39.885193 148.445688
F 5.217142 27.020366 151.961218
F 31.960291 27.019002 152.146940
F 5.217142 34.740079 151.961218
F 31.960291 34.738715 152.146940
F 5.217142 42.459797 151.961218
F 31.960291 42.458433 152.146940
F 14.132790 27.019002 152.022478
F 14.132790 34.738716 152.022479
F 14.132790 42.458433 152.022479
F 23.046545 27.019002 152.084709
F 23.046545 34.738715 152.084709
F 23.046545 42.458433 152.084709
F 5.232061 27.019689 149.230513
F 31.979356 27.019002 149.417674
F 5.232061 34.739402 149.230513
F 31.979356 34.738715 149.417674
F 5.232061 42.459120 149.230513
F 31.979356 42.458433 149.417674
F 14.151854 27.019002 149.293213
F 14.151854 34.738715 149.293212
F 14.151854 42.458434 149.293213
F 23.065608 27.019002 149.355443
F 23.065608 34.738715 149.355443
F 23.065608 42.458433 149.355443
F 5.257671 24.445095 145.591506
F 20.938794 46.318291 134.783802
F 20.786360 46.318291 156.617928
F 20.919730 46.318291 137.513067
F 20.767296 46.318291 159.347194
F 16.481916 46.318291 134.752686
F 16.329483 46.318291 156.586813
F 16.462852 46.318291 137.481952
F 16.310418 46.318291 159.316079
F 20.887982 46.318291 142.061843
F 20.868919 46.318291 144.791109
F 16.431105 46.318291 142.030728
F 16.412041 46.318291 144.759994
F 20.837171 46.318291 149.339885
F 20.818107 46.318291 152.069152
F 16.380294 46.318291 149.308770
F 16.361230 46.318291 152.038036
F 7.446928 23.159255 151.975877
F 3.057177 23.164655 137.394539
F 2.899713 23.166467 159.230707
F 7.548693 23.159223 137.419770
F 7.396090 23.159260 159.253924
F 0.324609 24.346113 177.534891
F 27.325591 24.445764 177.588973
F 0.324609 32.065826 177.534891
F 27.325591 32.165476 177.588973
F 0.324609 39.785543 177.534891
F 27.325591 39.885193 177.588973
F 9.498065 24.445765 177.464510
F 9.498065 32.165478 177.464510
F 9.498065 39.885195 177.464510
F 18.411840 24.445763 177.526742
F 18.411840 32.165476 177.526742
F 18.411840 39.885193 177.526742
F 0.300960 27.119751 181.175652
F 27.300174 27.019002 181.227993
F 0.300960 34.839464 181.175652
F 27.300174 34.738715 181.227994
F 0.300959 42.559182 181.175652
F 27.300174 42.458433 181.227994
F 9.472646 27.019000 181.103531
F 9.472646 34.738714 181.103531
F 9.472646 42.458432 181.103531
F 18.386423 27.019002 181.165764
F 18.386423 34.738716 181.165764
F 18.386423 42.458434 181.165764
F 0.439106 27.058755 178.330918
F 27.319238 27.019002 178.498728
F 0.439106 34.778468 178.330918
F 27.319238 34.738715 178.498728
F 0.439106 42.498186 178.330918
F 27.319238 42.458433 178.498728
F 9.491702 27.019001 178.374267
F 9.491702 34.738715 178.374267
F 9.491702 42.458432 178.374267
F 18.405487 27.019002 178.436498
F 18.405487 34.738716 178.436498
F 18.405487 42.458433 178.436497
F 0.458532 24.402823 174.688542
F 2.662439 23.163491 195.617930
F 27.344636 24.445764 174.859707
F 0.458532 32.122536 174.688542
F 2.804129 23.165785 173.786146
F 27.344636 32.165476 174.859707
F 0.458532 39.842253 174.688542
F 7.193043 23.159210 188.366059
F 27.344635 39.885193 174.859707
F 9.517097 24.445764 174.735246
F 9.517097 32.165477 174.735246
F 9.517097 39.885194 174.735246
F 18.430884 24.445763 174.797476
F 18.430884 32.165476 174.797476
F 18.430884 39.885193 174.797476
F 2.781975 30.885085 178.325779
F 29.547677 30.878858 178.514286
F 2.781975 38.604800 178.325779
F 29.547677 38.598574 178.514286
F 24.970117 46.318291 195.768521
F 25.122550 38.598574 173.934394
F 24.970117 30.878858 195.768521
F 29.547677 46.318291 178.514286
F 11.720172 30.878858 178.389824
F 11.720172 38.598574 178.389824
F 25.122550 30.878858 173.934393
F 11.720172 46.318291 178.389824
F 20.633927 30.878858 178.452055
F 20.633927 38.598574 178.452055
F 16.056363 38.598574 195.706290
F 2.809380 28.300243 174.687392
F 29.573070 28.305620 174.875265
F 2.809381 36.019958 174.687392
F 29.573070 36.025334 174.875265
F 2.809380 43.739676 174.687391
F 29.573070 43.745052 174.875264
F 11.745565 28.305619 174.750803
F 11.745565 36.025334 174.750803
F 11.745565 43.745052 174.750802
F 20.659322 28.305619 174.813033
F 20.659322 36.025334 174.813033
F 20.659322 43.745052 174.813033
F 2.780405 28.299208 177.424892
F 29.554026 28.305620 177.604530
F 2.780405 36.018922 177.424892
F 29.554026 36.025335 177.604531
F 2.780405 43.738640 177.424892
F 29.554026 43.745052 177.604530
F 11.726521 28.305619 177.480069
F 11.726521 36.025334 177.480069
F 11.726521 43.745052 177.480069
F 20.640277 28.305619 177.542300
F 20.640277 36.025334 177.542300
F 20.640277 43.745052 177.542300
F 2.756892 30.884937 181.063539
F 29.528612 30.878858 181.243551
F 2.756892 38.604653 181.063539
F 29.528612 38.598574 181.243552
F 16.208796 38.598574 173.872163
F 29.528612 46.318291 181.243551
F 11.701107 30.878858 181.119090
F 11.701107 38.598574 181.119090
F 16.056363 30.878858 195.706290
F 11.701107 46.318291 181.119090
F 20.614863 30.878859 181.181321
F 20.614863 38.598574 181.181321
F 20.614863 23.159146 181.181321
F 5.036999 24.445369 177.433680
F 31.782465 24.445764 177.620088
F 5.036999 32.165082 177.433680
F 31.782464 32.165476 177.620088
F 5.036999 39.884799 177.433680
F 31.782464 39.885193 177.620088
F 13.954962 24.445763 177.495627
F 13.954962 32.165476 177.495627
F 13.954962 39.885193 177.495627
F 22.868717 24.445763 177.557858
F 22.868717 32.165476 177.557858
F 22.868716 39.885193 177.557858
F 5.011345 27.019257 181.072602
F 31.757047 27.019002 181.259109
F 5.011345 34.738970 181.072602
F 31.757047 34.738715 181.259109
F 5.011344 42.458688 181.072602
F 31.757046 42.458433 181.259109
F 13.929545 27.019002 181.134648
F 13.929545 34.738716 181.134648
F 13.929545 42.458434 181.134648
F 22.843300 27.019002 181.196879
F 22.843300 34.738715 181.196879
F 22.843300 42.458433 181.196879
F 5.029727 27.020064 178.342428
F 31.776111 27.019002 178.529843
F 5.029727 34.739777 178.342428
F 31.776111 34.738715 178.529844
F 5.029727 42.459495 178.342428
F 31.776111 42.458433 178.529843
F 13.948610 27.019002 178.405382
F 13.948609 34.738715 178.405382
F 13.948609 42.458434 178.405382
F 22.862363 27.019002 178.467613
F 22.862363 34.738715 178.467613
F 22.862363 42.458433 178.467613
F 5.054849 24.444717 174.703417
F 31.801508 24.445763 174.890822
F 5.054849 32.164429 174.703417
F 31.801508 32.165476 174.890822
F 5.054849 39.884147 174.703417
F 31.801508 39.885194 174.890822
F 13.974006 24.445763 174.766360
F 13.974006 32.165476 174.766360
F 13.974006 39.885193 174.766360
F 22.887761 24.445763 174.828591
F 22.887761 32.165476 174.828591
F 22.887761 39.885193 174.828591
F 7.262951 30.878952 178.358642
F 7.262951 38.598667 178.358642
F 7.262951 23.159239 178.358642
F 16.208796 30.878858 173.872163
F 16.177049 30.878858 178.420940
F 16.177049 38.598574 178.420940
F 7.142299 38.598622 195.644090
F 25.090803 30.878858 178.483170
F 25.090803 38.598574 178.483170
F 7.294513 38.598677 173.810000
F 25.090803 46.318291 178.483171
F 7.288378 28.305538 174.719630
F 7.288378 36.025253 174.719630
F 7.288378 43.744971 174.719630
F 16.202444 28.305619 174.781918
F 16.202444 36.025334 174.781918
F 16.202443 43.745052 174.781918
F 25.116197 28.305620 174.844149
F 25.116197 36.025334 174.844149
F 25.116197 43.745052 174.844149
F 7.269146 28.305525 177.449017
F 7.269146 36.025239 177.449017
F 7.269146 43.744957 177.449017
F 16.183400 28.305619 177.511184
F 16.183400 36.025334 177.511184
F 16.183400 43.745052 177.511185
F 25.097152 28.305620 177.573415
F 25.097152 36.025334 177.573415
F 25.097152 43.745052 177.573415
F 7.243767 30.878945 181.088032
F 7.243767 38.598660 181.088032
F 7.142299 30.878906 195.644090
F 16.157985 30.878858 181.150206
F 16.157985 38.598574 181.150206
F 7.294513 30.878961 173.810000
F 25.071739 30.878858 181.212436
F 25.071739 38.598574 181.212436
F 24.995530 43.745052 192.129499
F 25.071739 46.318291 181.212436
F 0.291230 24.350342 184.809698
F 27.274780 24.445764 184.867015
F 0.291229 32.070054 184.809698
F 27.274780 32.165476 184.867015
F 0.291229 39.789771 184.809698
F 27.274780 39.885193 184.867015
F 9.447253 24.445765 184.742552
F 9.447253 32.165478 184.742552
F 9.447253 39.885195 184.742552
F 18.361029 24.445763 184.804784
F 18.361028 32.165476 184.804784
F 18.361029 39.885193 184.804784
F 0.501026 27.067406 166.563547
F 0.289162 27.105506 188.439848
F 27.401796 27.019002 166.671909
F 27.249363 27.019002 188.506035
F 0.501028 34.787118 166.563546
F 0.289161 34.825219 188.439849
F 27.401796 34.738715 166.671909
F 27.249363 34.738715 188.506036
F 0.501026 42.506837 166.563547
F 0.289161 42.544937 188.439849
F 27.401796 42.458433 166.671909
F 27.249363 42.458433 188.506036
F 9.574272 27.019000 166.547446
F 9.421834 27.019000 188.381573
F 9.574272 34.738714 166.547446
F 9.421834 34.738714 188.381573
F 9.574272 42.458431 166.547446
F 9.421834 42.458431 188.381573
F 18.488046 27.019003 166.609678
F 18.335612 27.019003 188.443805
F 18.488045 34.738716 166.609679
F 18.335612 34.738716 188.443805
F 18.488045 42.458434 166.609678
F 18.335612 42.458434 188.443805
F 0.400855 27.052286 185.614589
F 27.420860 27.019002 163.942643
F 27.268427 27.019002 185.776770
F 0.400855 34.771999 185.614589
F 27.420860 34.738715 163.942643
F 27.268427 34.738715 185.776770
F 0.400855 42.491717 185.614589
F 27.420860 42.458433 163.942643
F 27.268427 42.458433 185.776770
F 9.593321 27.019001 163.818183
F 9.440894 27.019001 185.652309
F 9.593321 34.738714 163.818183
F 9.440894 34.738715 185.652309
F 9.593322 42.458432 163.818182
F 9.440894 42.458432 185.652309
F 18.507109 27.019002 163.880413
F 18.354676 27.019002 185.714539
F 18.507109 34.738715 163.880412
F 18.354676 34.738716 185.714539
F 18.507109 42.458433 163.880412
F 18.354676 42.458433 185.714539
F 0.419892 24.409280 181.972954
F 27.293825 24.445764 182.137749
F 0.419891 32.128993 181.972954
F 27.293824 32.165476 182.137749
F 0.419892 39.848710 181.972953
F 27.293824 39.885194 182.137749
F 9.466289 24.445764 182.013288
F 9.466289 32.165477 182.013288
F 9.466289 39.885194 182.013288
F 18.380072 24.445763 182.075518
F 18.380072 32.165476 182.075518
F 18.380072 39.885193 182.075518
F 2.893118 30.880800 163.772639
F 2.728673 30.885989 185.603019
F 29.649299 30.878858 163.958201
F 29.496865 30.878858 185.792328
F 2.893118 38.600516 163.772639
F 2.728674 38.605705 185.603019
F 29.649299 38.598574 163.958201
F 29.496865 38.598574 185.792327
F 25.122550 46.318291 173.934393
F 25.147964 43.745052 170.295373
F 24.995530 36.025334 192.129499
F 25.147964 36.025334 170.295373
F 24.995530 28.305620 192.129499
F 25.147964 28.305620 170.295373
F 29.649299 46.318291 163.958201
F 29.496865 46.318291 185.792327
F 11.821794 30.878858 163.833739
F 11.669361 30.878858 185.667866
F 11.821795 38.598575 163.833739
F 11.669361 38.598574 185.667866
F 16.081777 43.745052 192.067268
F 16.234211 43.745052 170.233142
F 11.821795 46.318292 163.833739
F 11.669361 46.318292 185.667866
F 20.735549 30.878858 163.895970
F 20.583116 30.878858 185.730097
F 20.735549 38.598574 163.895970
F 20.583115 38.598574 185.730096
F 16.081777 36.025334 192.067268
F 16.234211 36.025334 170.233142
F 2.755026 28.298808 181.964320
F 29.522259 28.305620 182.153307
F 2.755026 36.018523 181.964320
F 29.522259 36.025334 182.153307
F 2.755026 43.738241 181.964319
F 29.522259 43.745052 182.153307
F 11.694754 28.305619 182.028845
F 11.694754 36.025334 182.028845
F 11.694754 43.745051 182.028845
F 20.608511 28.305619 182.091076
F 20.608511 36.025334 182.091076
F 20.608511 43.745051 182.091076
F 2.733564 28.299973 184.702103
F 29.503215 28.305620 184.882572
F 2.733564 36.019688 184.702104
F 29.503215 36.025334 184.882573
F 2.733564 43.739405 184.702103
F 29.503215 43.745052 184.882572
F 11.675710 28.305619 184.758111
F 11.675710 36.025334 184.758111
F 11.675710 43.745052 184.758112
F 20.589466 28.305619 184.820342
F 20.589466 36.025334 184.820342
F 20.589466 43.745052 184.820342
F 2.852037 30.885777 166.508441
F 2.710369 30.883974 188.340594
F 29.630235 30.878858 166.687466
F 29.477801 30.878858 188.521593
F 2.852037 38.605493 166.508441
F 2.710369 38.603690 188.340594
F 29.630235 38.598574 166.687466
F 29.477801 38.598574 188.521593
F 16.081777 28.305619 192.067268
F 16.234211 28.305619 170.233142
F 29.630235 46.318291 166.687466
F 29.477801 46.318291 188.521593
F 11.802729 30.878858 166.563005
F 11.650296 30.878858 188.397132
F 11.802729 38.598574 166.563005
F 11.650296 38.598574 188.397132
F 7.167690 43.744998 192.005073
F 7.319904 43.744944 170.170983
F 11.802729 46.318291 166.563005
F 11.650296 46.318291 188.397132
F 20.716485 30.878858 166.625236
F 20.564052 30.878859 188.459362
F 20.716485 38.598574 166.625236
F 20.564052 38.598574 188.459363
F 7.167690 36.025281 192.005073
F 20.564052 23.159146 188.459362
F 4.985782 24.445624 184.711541
F 31.731653 24.445764 184.898130
F 4.985782 32.165337 184.711541
F 31.731653 32.165477 184.898130
F 4.985782 39.885054 184.711541
F 31.731653 39.885194 184.898130
F 13.904151 24.445763 184.773668
F 13.904151 32.165476 184.773669
F 13.904151 39.885193 184.773669
F 22.817905 24.445763 184.835899
F 22.817905 32.165476 184.835899
F 22.817905 39.885193 184.835899
F 5.114196 27.019892 166.516966
F 4.960269 27.019053 188.350499
F 31.858669 27.019002 166.703024
F 31.706236 27.019002 188.537151
F 5.114196 34.739605 166.516966
F 4.960269 34.738766 188.350500
F 31.858669 34.738715 166.703024
F 31.706236 34.738715 188.537151
F 5.114196 42.459323 166.516966
F 4.960269 42.458484 188.350500
F 31.858669 42.458433 166.703024
F 31.706235 42.458433 188.537151
F 14.031167 27.019002 166.578563
F 13.878734 27.019002 188.412690
F 14.031167 34.738716 166.578563
F 13.878734 34.738716 188.412690
F 14.031167 42.458433 166.578563
F 13.878734 42.458433 188.412690
F 22.944923 27.019002 166.640794
F 22.792489 27.019002 188.474920
F 22.944923 34.738715 166.640794
F 22.792489 34.738715 188.474920
F 22.944923 42.458433 166.640794
F 22.792489 42.458433 188.474920
F 5.130464 27.019929 163.786437
F 4.979582 27.020083 185.620454
F 31.877733 27.019002 163.973759
F 31.725300 27.019002 185.807885
F 5.130464 34.739642 163.786437
F 4.979582 34.739796 185.620454
F 31.877733 34.738715 163.973758
F 31.725300 34.738715 185.807885
F 5.130464 42.459360 163.786437
F 4.979582 42.459514 185.620454
F 31.877733 42.458433 163.973758
F 31.725300 42.458433 185.807885
F 14.050232 27.019002 163.849297
F 13.897798 27.019002 185.683424
F 14.050232 34.738715 163.849297
F 13.897798 34.738715 185.683424
F 14.050232 42.458434 163.849297
F 13.897798 42.458433 185.683424
F 22.963986 27.019002 163.911528
F 22.811552 27.019002 185.745655
F 22.963986 34.738715 163.911527
F 22.811552 34.738715 185.745654
F 22.963986 42.458433 163.911528
F 22.811552 42.458433 185.745654
F 5.004629 24.444690 181.981440
F 31.750697 24.445764 182.168865
F 5.004629 32.164403 181.981440
F 31.750697 32.165476 182.168865
F 5.004629 39.884120 181.981440
F 31.750697 39.885194 182.168865
F 13.923195 24.445764 182.044403
F 13.923195 32.165476 182.044403
F 13.923195 39.885193 182.044403
F 22.836950 24.445763 182.106634
F 22.836950 32.165476 182.106633
F 22.836950 39.885193 182.106633
F 7.364715 30.878904 163.802593
F 7.212083 30.878973 185.636668
F 7.364715 38.598620 163.802593
F 7.212083 38.598689 185.636668
F 7.364715 23.159192 163.802593
F 7.212083 23.159260 185.636668
F 7.319904 36.025226 170.170983
F 7.167690 28.305566 192.005073
F 16.278672 30.878858 163.864854
F 16.126238 30.878858 185.698982
F 16.278672 38.598574 163.864854
F 16.126238 38.598574 185.698981
F 7.319904 28.305511 170.170983
F 25.014575 43.745052 189.400233
F 25.192425 30.878858 163.927085
F 25.039991 30.878858 185.761212
F 25.192425 38.598574 163.927085
F 25.039991 38.598574 185.761212
F 25.167008 43.745052 167.566106
F 25.014575 36.025334 189.400233
F 25.192425 46.318291 163.927085
F 25.039991 46.318291 185.761212
F 7.237503 28.305515 181.997655
F 7.237503 36.025230 181.997655
F 7.237503 43.744948 181.997655
F 16.151632 28.305619 182.059961
F 16.151632 36.025334 182.059961
F 16.151632 43.745052 182.059960
F 25.065386 28.305620 182.122192
F 25.065386 36.025334 182.122191
F 25.065386 43.745052 182.122191
F 7.218411 28.305544 184.727046
F 7.218411 36.025259 184.727046
F 7.218411 43.744976 184.727046
F 16.132588 28.305619 184.789226
F 16.132588 36.025334 184.789226
F 16.132588 43.745052 184.789227
F 25.046341 28.305620 184.851457
F 25.046341 36.025334 184.851457
F 25.046341 43.745052 184.851457
F 7.345286 30.878971 166.531964
F 7.193043 30.878923 188.366059
F 7.345286 38.598687 166.531964
F 7.193043 38.598639 188.366059
F 25.167008 36.025334 167.566106
F 25.014575 28.305620 189.400233
F 16.259607 30.878858 166.594120
F 16.107174 30.878858 188.428247
F 16.259607 38.598574 166.594120
F 16.107174 38.598574 188.428247
F 25.167008 28.305620 167.566107
F 16.100821 43.745052 189.338002
F 25.173361 30.878858 166.656351
F 25.020928 30.878858 188.490478
F 25.173361 38.598574 166.656351
F 25.020928 38.598574 188.490478
F 16.253255 43.745052 167.503875
F 16.100821 36.025334 189.338002
F 25.173361 46.318291 166.656351
F 25.020928 46.318291 188.490478
F 0.427193 24.373396 170.227514
F 0.289341 24.369547 192.068691
F 27.376402 24.445764 170.310930
F 27.223969 24.445764 192.145057
F 0.427194 32.093109 170.227513
F 0.289341 32.089260 192.068691
F 27.376402 32.165477 170.310930
F 27.223969 32.165476 192.145057
F 0.427194 39.812827 170.227514
F 0.289341 39.808977 192.068691
F 27.376402 39.885194 170.310930
F 27.223969 39.885193 192.145057
F 9.548878 24.445765 170.186467
F 9.396441 24.445765 192.020594
F 9.548878 32.165478 170.186467
F 9.396441 32.165478 192.020594
F 9.548878 39.885195 170.186468
F 9.396441 39.885195 192.020594
F 18.462651 24.445763 170.248699
F 18.310217 24.445763 192.082826
F 18.462651 32.165476 170.248699
F 18.310217 32.165476 192.082826
F 18.462650 39.885193 170.248699
F 18.310217 39.885193 192.082826
F 0.366649 27.109159 173.885493
F 0.288093 27.084615 195.697953
F 27.350985 27.019002 173.949951
F 27.198552 27.019002 195.784078
F 0.366649 34.828872 173.885494
F 0.288093 34.804328 195.697954
F 27.350985 34.738715 173.949951
F 27.198552 34.738715 195.784078
F 0.366648 42.548590 173.885494
F 0.288093 42.524046 195.697953
F 27.350986 42.458433 173.949951
F 27.198552 42.458433 195.784078
F 9.523459 27.019000 173.825488
F 9.371023 27.019001 195.659615
F 9.523459 34.738714 173.825488
F 9.371023 34.738714 195.659615
F 9.523459 42.458431 173.825489
F 9.371023 42.458432 195.659615
F 18.437234 27.019002 173.887721
F 18.284801 27.019003 195.721847
F 18.437234 34.738715 173.887721
F 18.284801 34.738716 195.721848
F 18.437234 42.458433 173.887721
F 18.284801 42.458434 195.721848
F 0.478325 27.064905 171.045903
F 0.362885 27.046679 192.896586
F 27.370049 27.019002 171.220685
F 27.217616 27.019002 193.054812
F 0.478325 34.784618 171.045903
F 0.362885 34.766392 192.896586
F 27.370049 34.738715 171.220685
F 27.217616 34.738715 193.054812
F 0.478325 42.504336 171.045903
F 0.362885 42.486110 192.896586
F 27.370049 42.458433 171.220685
F 27.217616 42.458433 193.054812
F 9.542511 27.019001 171.096224
F 9.390087 27.019001 192.930351
F 9.542511 34.738714 171.096224
F 9.390087 34.738715 192.930351
F 9.542511 42.458432 171.096225
F 9.390087 42.458433 192.930351
F 18.456298 27.019002 171.158455
F 18.303865 27.019002 192.992581
F 18.456298 34.738715 171.158454
F 18.303865 34.738715 192.992581
F 18.456298 42.458433 171.158455
F 18.303865 42.458433 192.992581
F 0.497894 24.396882 167.403001
F 0.381976 24.415507 189.255816
F 27.395447 24.445764 167.581664
F 27.243013 24.445764 189.415791
F 0.497894 32.116595 167.403001
F 0.381976 32.135220 189.255816
F 27.395447 32.165476 167.581664
F 27.243013 32.165476 189.415791
F 0.497894 39.836312 167.403002
F 0.381976 39.854937 189.255815
F 27.395447 39.885194 167.581664
F 27.243013 39.885194 189.415791
F 9.567907 24.445765 167.457203
F 9.415481 24.445764 189.291330
F 9.567907 32.165477 167.457203
F 9.415482 32.165477 189.291330
F 9.567907 39.885195 167.457203
F 9.415482 39.885194 189.291330
F 18.481695 24.445763 167.519433
F 18.329261 24.445763 189.353559
F 18.481695 32.165476 167.519433
F 18.329261 32.165476 189.353560
F 18.481695 39.885193 167.519433
F 18.329261 39.885193 189.353560
F 2.837153 30.883159 171.049104
F 2.677721 30.885967 192.880908
F 29.598488 30.878858 171.236243
F 29.446054 30.878858 193.070370
F 2.837153 38.602875 171.049104
F 2.677722 38.605683 192.880908
F 29.598488 38.598574 171.236243
F 29.446054 38.598574 193.070370
F 16.253255 36.025334 167.503875
F 24.970117 38.598574 195.768521
F 16.100821 28.305619 189.338002
F 16.253255 28.305619 167.503875
F 7.186644 43.744928 189.275682
F 7.339261 43.744995 167.441605
F 29.598488 46.318291 171.236243
F 29.446054 46.318291 193.070370
F 11.770983 30.878858 171.111781
F 11.618549 30.878858 192.945908
F 11.770983 38.598574 171.111781
F 11.618550 38.598574 192.945908
F 7.186644 36.025211 189.275682
F 7.339261 36.025277 167.441605
F 11.770983 46.318291 171.111781
F 11.618549 46.318291 192.945908
F 20.684738 30.878859 171.174012
F 20.532304 30.878858 193.008139
F 20.684738 38.598574 171.174012
F 20.532304 38.598574 193.008139
F 7.186644 28.305496 189.275682
F 7.339261 28.305562 167.441605
F 2.865097 28.302501 167.410864
F 2.702903 28.298415 189.241876
F 29.623881 28.305620 167.597222
F 29.471448 28.305620 189.431349
F 2.865097 36.022216 167.410864
F 2.702903 36.018130 189.241876
F 29.623881 36.025334 167.597222
F 29.471448 36.025334 189.431349
F 2.865097 43.741934 167.410864
F 2.702903 43.737848 189.241876
F 29.623881 43.745052 167.597222
F 29.471448 43.745052 189.431348
F 11.796376 28.305619 167.472760
F 11.643943 28.305619 189.306887
F 11.796376 36.025334 167.472760
F 11.643943 36.025334 189.306887
F 11.796376 43.745052 167.472760
F 11.643943 43.745052 189.306887
F 20.710133 28.305620 167.534991
F 20.557699 28.305619 189.369118
F 20.710133 36.025334 167.534991
F 20.557699 36.025334 189.369117
F 20.710133 43.745052 167.534991
F 20.557699 43.745052 189.369117
F 2.828145 28.298856 170.147295
F 2.686940 28.301016 191.979128
F 29.604837 28.305620 170.326487
F 29.452404 28.305620 192.160614
F 2.828145 36.018571 170.147295
F 2.686940 36.020730 191.979128
F 29.604837 36.025335 170.326488
F 29.452404 36.025335 192.160614
F 2.828145 43.738288 170.147295
F 2.686940 43.740448 191.979128
F 29.604837 43.745052 170.326488
F 29.452404 43.745052 192.160614
F 11.777332 28.305619 170.202026
F 11.624899 28.305619 192.036153
F 11.777332 36.025334 170.202026
F 11.624899 36.025334 192.036153
F 11.777332 43.745052 170.202026
F 11.624899 43.745052 192.036153
F 20.691088 28.305620 170.264257
F 20.538654 28.305619 192.098384
F 20.691088 36.025334 170.264257
F 20.538655 36.025334 192.098384
F 20.691088 43.745052 170.264257
F 20.538655 43.745052 192.098384
F 2.804129 30.885498 173.786146
F 2.662439 30.883204 195.617930
F 29.579423 30.878858 173.965508
F 29.426990 30.878858 195.799636
F 2.804129 38.605214 173.786146
F 2.662439 38.602920 195.617930
F 29.579423 38.598574 173.965509
F 29.426990 38.598574 195.799636
F 24.989181 46.318291 193.039255
F 25.141614 46.318291 171.205127
F 29.579423 46.318291 173.965509
F 29.426990 46.318291 195.799636
F 11.751918 30.878858 173.841048
F 11.599485 30.878858 195.675175
F 11.751918 38.598574 173.841048
F 11.599485 38.598574 195.675175
F 24.989181 38.598574 193.039255
F 25.141614 38.598574 171.205128
F 11.751918 46.318291 173.841048
F 11.599485 46.318291 195.675175
F 20.665674 30.878858 173.903279
F 20.513240 30.878858 195.737405
F 20.665674 38.598574 173.903279
F 20.513240 38.598574 195.737405
F 20.665674 23.159146 173.903278
F 24.989181 30.878858 193.039255
F 5.088442 24.445041 170.155869
F 4.934853 24.445775 191.989480
F 31.833276 24.445764 170.342045
F 31.680842 24.445764 192.176172
F 5.088442 32.164754 170.155869
F 4.934853 32.165488 191.989480
F 31.833276 32.165476 170.342045
F 31.680842 32.165476 192.176172
F 5.088442 39.884471 170.155869
F 4.934853 39.885204 191.989480
F 31.833276 39.885193 170.342045
F 31.680842 39.885194 192.176172
F 14.005774 24.445763 170.217584
F 13.853340 24.445763 192.051711
F 14.005774 32.165476 170.217584
F 13.853340 32.165476 192.051711
F 14.005774 39.885193 170.217584
F 13.853340 39.885193 192.051711
F 22.919527 24.445763 170.279815
F 22.767094 24.445763 192.113941
F 22.919527 32.165476 170.279815
F 22.767094 32.165476 192.113941
F 22.919527 39.885193 170.279815
F 22.767094 39.885193 192.113942
F 5.062687 27.019556 173.794771
F 4.909487 27.018959 195.628474
F 31.807858 27.019002 173.981066
F 31.655424 27.019002 195.815193
F 5.062687 34.739269 173.794771
F 4.909487 34.738672 195.628474
F 31.807858 34.738715 173.981067
F 31.655424 34.738715 195.815194
F 5.062687 42.458987 173.794771
F 4.909487 42.458390 195.628474
F 31.807858 42.458433 173.981067
F 31.655424 42.458433 195.815193
F 13.980356 27.019002 173.856605
F 13.827923 27.019002 195.690732
F 13.980356 34.738716 173.856605
F 13.827923 34.738716 195.690732
F 13.980356 42.458433 173.856605
F 13.827923 42.458433 195.690732
F 22.894111 27.019002 173.918836
F 22.741678 27.019002 195.752963
F 22.894111 34.738715 173.918836
F 22.741678 34.738715 195.752963
F 22.894111 42.458433 173.918836
F 22.741678 42.458433 195.752963
F 5.080038 27.020032 171.064408
F 4.929502 27.020081 192.898495
F 31.826922 27.019002 171.251801
F 31.674489 27.019002 193.085928
F 5.080038 34.739745 171.064408
F 4.929502 34.739794 192.898494
F 31.826922 34.738715 171.251801
F 31.674489 34.738715 193.085927
F 5.080038 42.459463 171.064407
F 4.929502 42.459512 192.898495
F 31.826922 42.458433 171.251801
F 31.674489 42.458433 193.085928
F 13.999421 27.019002 171.127340
F 13.846987 27.019002 192.961466
F 13.999420 34.738716 171.127339
F 13.846987 34.738715 192.961466
F 13.999420 42.458434 171.127339
F 13.846987 42.458434 192.961466
F 22.913175 27.019002 171.189570
F 22.760741 27.019002 193.023697
F 22.913175 34.738715 171.189570
F 22.760741 34.738715 193.023697
F 22.913175 42.458433 171.189570
F 22.760741 42.458433 193.023697
F 5.105233 24.444771 167.425412
F 4.954548 24.444679 189.259471
F 31.852319 24.445763 167.612779
F 31.699886 24.445763 189.446906
F 5.105233 32.164484 167.425412
F 4.954548 32.164392 189.259471
F 31.852320 32.165476 167.612779
F 31.699886 32.165476 189.446906
F 5.105233 39.884202 167.425412
F 4.954548 39.884109 189.259471
F 31.852319 39.885194 167.612779
F 31.699886 39.885194 189.446906
F 14.024817 24.445763 167.488318
F 13.872384 24.445763 189.322445
F 14.024817 32.165476 167.488318
F 13.872384 32.165476 189.322445
F 14.024817 39.885193 167.488318
F 13.872384 39.885193 189.322445
F 22.938572 24.445763 167.550548
F 22.786139 24.445763 189.384676
F 22.938572 32.165476 167.550548
F 22.786139 32.165476 189.384675
F 22.938572 39.885193 167.550548
F 22.786139 39.885193 189.384675
F 7.313832 30.878928 171.080617
F 7.161235 30.878989 192.914699
F 7.313832 38.598643 171.080618
F 7.161235 38.598705 192.914699
F 7.313832 23.159215 171.080617
F 7.161235 23.159277 192.914699
F 25.141614 30.878858 171.205128
F 16.075427 38.598574 192.977024
F 16.227861 30.878858 171.142897
F 16.075427 30.878858 192.977024
F 16.227860 38.598574 171.142897
F 20.633927 46.318291 178.452055
F 20.614863 46.318291 181.181321
F 16.177049 46.318291 178.420940
F 16.157985 46.318291 181.150206
F 20.735549 46.318291 163.895970
F 20.583116 46.318291 185.730097
F 20.716485 46.318291 166.625236
F 20.564052 46.318291 188.459362
F 16.278672 46.318292 163.864854
F 16.126238 46.318291 185.698981
F 16.259607 46.318291 166.594120
F 16.107174 46.318291 188.428247
F 20.684738 46.318291 171.174012
F 20.532304 46.318291 193.008139
F 20.665674 46.318291 173.903278
F 20.513240 46.318291 195.737405
F 16.227860 46.318291 171.142897
F 16.075427 46.318291 192.977023
F 16.208796 46.318292 173.872163
F 16.056363 46.318291 195.706290
F 2.677721 23.166254 192.880908
F 2.837153 23.163446 171.049104
F 2.728673 23.166276 185.603019
F 2.893118 23.161087 163.772639
F 2.781975 23.165372 178.325779
F 2.756892 23.165224 181.063539
F 7.243767 23.159232 181.088032
F 7.142299 23.159193 195.644090
F 7.294513 23.159248 173.810000
F 2.852037 23.166065 166.508441
F 2.710369 23.164261 188.340594
F 7.345286 23.159258 166.531964
F 0.517050 27.071007 163.759952
F 0.517050 34.790721 163.759952
F 0.517050 42.510438 163.759952
F 0.284043 24.389714 199.328006
F 0.170819 24.403229 221.152287
F 27.173157 24.445764 199.423100
F 27.020724 24.445764 221.257226
F 0.284043 32.109426 199.328006
F 0.170819 32.122942 221.152287
F 27.173157 32.165476 199.423100
F 27.020724 32.165476 221.257227
F 0.284042 39.829143 199.328006
F 0.170819 39.842659 221.152287
F 27.173157 39.885194 199.423100
F 27.020724 39.885193 221.257226
F 9.345631 24.445765 199.298637
F 9.193204 24.445764 221.132764
F 9.345631 32.165478 199.298637
F 9.193204 32.165477 221.132764
F 9.345631 39.885195 199.298637
F 9.193204 39.885194 221.132764
F 18.259406 24.445763 199.360869
F 18.106973 24.445763 221.194996
F 18.259406 32.165476 199.360869
F 18.106973 32.165476 221.194996
F 18.259406 39.885193 199.360869
F 18.106973 39.885193 221.194996
F 0.271333 27.069612 202.962199
F 0.151134 27.059961 224.790174
F 27.147741 27.019002 203.062120
F 26.995307 27.019002 224.896247
F 0.271334 34.789325 202.962199
F 0.151134 34.779674 224.790174
F 27.147741 34.738715 203.062120
F 26.995307 34.738715 224.896248
F 0.271334 42.509043 202.962199
F 0.151134 42.499392 224.790174
F 27.147741 42.458433 203.062121
F 26.995308 42.458433 224.896248
F 9.320213 27.019001 202.937658
F 9.167788 27.019001 224.771785
F 9.320213 34.738714 202.937658
F 9.167788 34.738715 224.771786
F 9.320213 42.458432 202.937659
F 9.167788 42.458432 224.771786
F 18.233990 27.019002 202.999890
F 18.081556 27.019002 224.834017
F 18.233989 34.738716 202.999890
F 18.081556 34.738716 224.834018
F 18.233990 42.458433 202.999891
F 18.081556 42.458434 224.834017
F 0.323147 27.043317 200.176744
F 0.215157 27.031067 222.016743
F 27.166805 27.019002 200.332855
F 27.014371 27.019002 222.166982
F 0.323147 34.763030 200.176743
F 0.215157 34.750780 222.016743
F 27.166805 34.738715 200.332855
F 27.014371 34.738715 222.166982
F 0.323148 42.482748 200.176743
F 0.215157 42.470498 222.016743
F 27.166805 42.458433 200.332855
F 27.014371 42.458433 222.166982
F 9.339278 27.019001 200.208394
F 9.186849 27.019001 222.042521
F 9.339278 34.738715 200.208394
F 9.186849 34.738715 222.042521
F 9.339278 42.458432 200.208394
F 9.186849 42.458433 222.042521
F 18.253053 27.019002 200.270624
F 18.100620 27.019002 222.104751
F 18.253053 34.738715 200.270624
F 18.100620 34.738716 222.104751
F 18.253053 42.458433 200.270624
F 18.100620 42.458433 222.104751
F 0.232072 24.431069 218.376600
F 27.192202 24.445764 196.693834
F 27.039769 24.445764 218.527961
F 0.232071 32.150782 218.376600
F 27.192202 32.165476 196.693834
F 27.039769 32.165476 218.527961
F 0.232071 39.870499 218.376599
F 27.192202 39.885194 196.693834
F 27.039769 39.885194 218.527960
F 9.364674 24.445764 196.569372
F 9.212245 24.445764 218.403499
F 9.364675 32.165477 196.569372
F 9.212245 32.165477 218.403499
F 9.364675 39.885194 196.569372
F 9.212245 39.885194 218.403499
F 18.278450 24.445763 196.631603
F 18.126017 24.445763 218.465730
F 18.278450 32.165476 196.631603
F 18.126017 32.165476 218.465729
F 18.278450 39.885193 196.631603
F 18.126017 39.885193 218.465729
F 2.628601 30.885599 200.159190
F 2.485820 30.883241 221.994511
F 29.395243 30.878858 200.348413
F 29.242810 30.878858 222.182539
F 2.628601 38.605314 200.159190
F 2.485820 38.602956 221.994511
F 29.395243 38.598574 200.348413
F 29.242810 38.598574 222.182539
F 24.817683 46.318291 217.602647
F 15.903929 38.598574 217.540416
F 15.903929 30.878858 217.540416
F 6.989936 38.598604 217.478204
F 6.989936 30.878888 217.478204
F 24.843097 43.745052 213.963626
F 29.395243 46.318291 200.348413
F 29.242810 46.318291 222.182539
F 11.567738 30.878858 200.223951
F 11.415305 30.878858 222.058078
F 11.567739 38.598574 200.223951
F 11.415305 38.598574 222.058078
F 24.843097 36.025334 213.963626
F 24.843097 28.305620 213.963626
F 11.567738 46.318291 200.223951
F 11.415305 46.318291 222.058078
F 20.481493 30.878858 200.286182
F 20.329060 30.878858 222.120309
F 20.481493 38.598574 200.286182
F 20.329060 38.598574 222.120308
F 15.929344 43.745052 213.901395
F 15.929344 36.025334 213.901395
F 2.652966 28.298656 196.520045
F 2.509603 28.300831 218.355294
F 29.420637 28.305620 196.709391
F 29.268203 28.305620 218.543518
F 2.652966 36.018370 196.520045
F 2.509603 36.020546 218.355294
F 29.420637 36.025334 196.709391
F 29.268203 36.025334 218.543518
F 2.652966 43.738088 196.520045
F 2.509603 43.740264 218.355295
F 29.420637 43.745052 196.709391
F 29.268203 43.745052 218.543518
F 11.593131 28.305619 196.584930
F 11.440698 28.305619 218.419057
F 11.593131 36.025334 196.584930
F 11.440698 36.025334 218.419057
F 11.593131 43.745052 196.584930
F 11.440698 43.745052 218.419056
F 20.506888 28.305619 196.647160
F 20.354455 28.305619 218.481287
F 20.506888 36.025334 196.647160
F 20.354455 36.025334 218.481287
F 20.506888 43.745052 196.647160
F 20.354455 43.745052 218.481287
F 2.637738 28.301514 199.256776
F 2.491254 28.303607 221.089272
F 29.401593 28.305620 199.438657
F 29.249159 28.305620 221.272784
F 2.637738 36.021229 199.256776
F 2.491254 36.023322 221.089272
F 29.401593 36.025335 199.438657
F 29.249159 36.025335 221.272784
F 2.637738 43.740946 199.256776
F 2.491254 43.743039 221.089272
F 29.401593 43.745052 199.438657
F 29.249159 43.745052 221.272784
F 11.574088 28.305619 199.314196
F 11.421655 28.305619 221.148323
F 11.574088 36.025334 199.314196
F 11.421655 36.025334 221.148323
F 11.574088 43.745052 199.314196
F 11.421655 43.745052 221.148323
F 20.487843 28.305619 199.376427
F 20.335410 28.305619 221.210553
F 20.487843 36.025334 199.376427
F 20.335410 36.025334 221.210553
F 20.487843 43.745052 199.376427
F 20.335410 43.745052 221.210554
F 2.613057 30.882687 202.895591
F 2.467234 30.880426 224.727927
F 29.376179 30.878858 203.077678
F 29.223745 30.878858 224.911805
F 2.613057 38.602403 202.895591
F 2.467234 38.600142 224.727927
F 29.376179 38.598574 203.077678
F 29.223745 38.598574 224.911805
F 15.929344 28.305619 213.901395
F 7.015336 43.745018 213.839185
F 29.376179 46.318291 203.077678
F 29.223745 46.318291 224.911805
F 11.548674 30.878858 202.953217
F 11.396241 30.878858 224.787344
F 11.548674 38.598574 202.953217
F 11.396241 38.598574 224.787344
F 7.015336 36.025301 213.839185
F 7.015336 28.305586 213.839185
F 11.548674 46.318291 202.953217
F 11.396241 46.318291 224.787344
F 20.462430 30.878858 203.015448
F 20.309996 30.878858 224.849574
F 20.462429 38.598574 203.015448
F 20.309996 38.598574 224.849575
F 24.862142 43.745052 211.234360
F 24.862142 36.025334 211.234360
F 4.884210 24.445823 199.267482
F 4.733244 24.445919 221.101535
F 31.630031 24.445764 199.454215
F 31.477598 24.445764 221.288342
F 4.884210 32.165536 199.267482
F 4.733244 32.165632 221.101535
F 31.630031 32.165476 199.454215
F 31.477598 32.165476 221.288342
F 4.884210 39.885253 199.267482
F 4.733244 39.885349 221.101535
F 31.630031 39.885193 199.454215
F 31.477598 39.885193 221.288342
F 13.802529 24.445763 199.329754
F 13.650095 24.445763 221.163880
F 13.802529 32.165476 199.329754
F 13.650095 32.165476 221.163881
F 13.802529 39.885193 199.329754
F 13.650095 39.885193 221.163881
F 22.716283 24.445763 199.391984
F 22.563850 24.445763 221.226111
F 22.716283 32.165476 199.391984
F 22.563850 32.165476 221.226111
F 22.716283 39.885193 199.391984
F 22.563849 39.885193 221.226111
F 4.858963 27.018935 202.906496
F 4.708144 27.018811 224.740530
F 31.604613 27.019002 203.093236
F 31.452180 27.019002 224.927362
F 4.858963 34.738649 202.906497
F 4.708144 34.738524 224.740530
F 31.604613 34.738715 203.093236
F 31.452180 34.738715 224.927363
F 4.858963 42.458367 202.906497
F 4.708144 42.458242 224.740530
F 31.604613 42.458433 203.093236
F 31.452180 42.458433 224.927363
F 13.777112 27.019002 202.968775
F 13.624678 27.019002 224.802901
F 13.777112 34.738716 202.968775
F 13.624678 34.738716 224.802902
F 13.777111 42.458433 202.968775
F 13.624678 42.458433 224.802902
F 22.690867 27.019002 203.031005
F 22.538433 27.019002 224.865132
F 22.690867 34.738715 203.031006
F 22.538433 34.738715 224.865132
F 22.690867 42.458433 203.031005
F 22.538433 42.458433 224.865132
F 4.878986 27.020061 200.176549
F 4.727374 27.020004 222.010707
F 31.623678 27.019002 200.363970
F 31.471244 27.019002 222.198097
F 4.878986 34.739774 200.176549
F 4.727374 34.739717 222.010707
F 31.623678 34.738715 200.363970
F 31.471244 34.738715 222.198097
F 4.878986 42.459492 200.176549
F 4.727374 42.459435 222.010707
F 31.623678 42.458433 200.363970
F 31.471244 42.458433 222.198097
F 13.796176 27.019002 200.239509
F 13.643743 27.019002 222.073636
F 13.796176 34.738716 200.239509
F 13.643743 34.738715 222.073635
F 13.796176 42.458434 200.239509
F 13.643743 42.458434 222.073636
F 22.709930 27.019002 200.301739
F 22.557497 27.019002 222.135866
F 22.709930 34.738715 200.301739
F 22.557497 34.738715 222.135866
F 22.709930 42.458433 200.301739
F 22.557497 42.458433 222.135866
F 4.904268 24.444698 196.537524
F 4.752604 24.444748 218.371678
F 31.649075 24.445763 196.724949
F 31.496642 24.445763 218.559076
F 4.904268 32.164411 196.537524
F 4.752604 32.164461 218.371678
F 31.649075 32.165476 196.724949
F 31.496642 32.165476 218.559076
F 4.904268 39.884128 196.537524
F 4.752604 39.884178 218.371678
F 31.649075 39.885194 196.724949
F 31.496642 39.885194 218.559076
F 13.821573 24.445763 196.600487
F 13.669139 24.445763 218.434614
F 13.821573 32.165476 196.600487
F 13.669139 32.165476 218.434614
F 13.821573 39.885193 196.600487
F 13.669139 39.885193 218.434614
F 22.735328 24.445763 196.662718
F 22.582894 24.445763 218.496845
F 22.735328 32.165476 196.662718
F 22.582894 32.165476 218.496845
F 22.735328 39.885193 196.662718
F 22.582894 39.885193 218.496845
F 7.110411 30.878999 200.192736
F 6.958087 30.878979 222.026876
F 7.110411 38.598714 200.192735
F 6.958087 38.598695 222.026876
F 7.110411 23.159286 200.192736
F 6.958087 23.159267 222.026876
F 24.862142 28.305620 211.234360
F 15.948388 43.745052 211.172129
F 16.024616 30.878858 200.255067
F 15.872182 30.878858 222.089193
F 16.024616 38.598574 200.255066
F 15.872182 38.598574 222.089193
F 15.948388 36.025334 211.172129
F 15.948388 28.305619 211.172129
F 24.938369 30.878858 200.317297
F 24.785936 30.878858 222.151424
F 24.938369 38.598574 200.317297
F 24.785936 38.598574 222.151424
F 7.034211 43.744914 211.109799
F 7.034210 36.025196 211.109799
F 24.938369 46.318291 200.317297
F 24.785936 46.318291 222.151424
F 7.135807 28.305483 196.553716
F 6.983448 28.305491 218.387849
F 7.135807 36.025197 196.553716
F 6.983449 36.025206 218.387850
F 7.135807 43.744915 196.553716
F 6.983449 43.744924 218.387849
F 16.050010 28.305619 196.616045
F 15.897577 28.305619 218.450171
F 16.050010 36.025334 196.616045
F 15.897577 36.025334 218.450171
F 16.050010 43.745051 196.616045
F 15.897577 43.745051 218.450172
F 24.963764 28.305620 196.678276
F 24.811330 28.305620 218.512402
F 24.963764 36.025334 196.678276
F 24.811330 36.025334 218.512402
F 24.963764 43.745052 196.678276
F 24.811330 43.745052 218.512403
F 7.116912 28.305575 199.283109
F 6.964557 28.305594 221.117223
F 7.116912 36.025289 199.283109
F 6.964557 36.025308 221.117223
F 7.116912 43.745007 199.283109
F 6.964557 43.745026 221.117223
F 16.030966 28.305619 199.345311
F 15.878533 28.305619 221.179438
F 16.030966 36.025334 199.345311
F 15.878533 36.025334 221.179438
F 16.030966 43.745052 199.345311
F 15.878533 43.745052 221.179438
F 24.944719 28.305620 199.407542
F 24.792286 28.305620 221.241668
F 24.944719 36.025334 199.407542
F 24.792286 36.025334 221.241668
F 24.944719 43.745052 199.407542
F 24.792286 43.745052 221.241669
F 7.091507 30.878901 202.922129
F 6.939161 30.878880 224.756241
F 7.091507 38.598617 202.922129
F 6.939161 38.598596 224.756241
F 7.034210 28.305481 211.109799
F 24.836747 46.318291 214.873381
F 16.005551 30.878858 202.984333
F 15.853118 30.878858 224.818459
F 16.005552 38.598574 202.984333
F 15.853118 38.598574 224.818459
F 24.836747 38.598574 214.873381
F 24.836747 30.878858 214.873381
F 24.919306 30.878858 203.046563
F 24.766872 30.878858 224.880690
F 24.919306 38.598574 203.046563
F 24.766872 38.598574 224.880690
F 15.922994 38.598574 214.811150
F 15.922994 30.878858 214.811150
F 24.919306 46.318291 203.046563
F 24.766872 46.318291 224.880690
F 0.250979 24.396798 206.600279
F 0.131742 24.406440 228.427942
F 27.122346 24.445764 206.701142
F 26.969913 24.445764 228.535268
F 0.250979 32.116511 206.600279
F 0.131742 32.126153 228.427942
F 27.122346 32.165477 206.701142
F 26.969913 32.165477 228.535268
F 0.250979 39.836228 206.600279
F 0.131742 39.845870 228.427942
F 27.122346 39.885194 206.701142
F 26.969913 39.885193 228.535268
F 9.294821 24.445765 206.576679
F 9.142397 24.445764 228.410806
F 9.294821 32.165477 206.576679
F 9.142397 32.165477 228.410807
F 9.294821 39.885195 206.576679
F 9.142397 39.885194 228.410807
F 18.208595 24.445763 206.638911
F 18.056162 24.445763 228.473038
F 18.208595 32.165476 206.638911
F 18.056162 32.165476 228.473038
F 18.208595 39.885193 206.638911
F 18.056162 39.885193 228.473038
F 0.231068 27.066159 210.238142
F 27.096930 27.019002 210.340162
F 0.231068 34.785872 210.238142
F 27.096930 34.738715 210.340162
F 0.231068 42.505590 210.238142
F 27.096930 42.458433 210.340162
F 9.269404 27.019001 210.215700
F 9.269404 34.738714 210.215700
F 9.269404 42.458432 210.215700
F 18.183178 27.019002 210.277932
F 18.183178 34.738715 210.277932
F 18.183178 42.458433 210.277932
F 0.285317 27.039993 207.456255
F 2.515368 23.161561 217.450583
F 27.115993 27.019002 207.610897
F 0.285317 34.759707 207.456255
F 7.040719 23.159183 210.200167
F 27.115993 34.738715 207.610897
F 0.285317 42.479424 207.456255
F 2.563996 23.162293 210.173124
F 27.115993 42.458433 207.610897
F 9.288468 27.019001 207.486436
F 9.288468 34.738715 207.486436
F 9.288468 42.458432 207.486436
F 18.202242 27.019002 207.548666
F 18.202242 34.738715 207.548666
F 18.202242 42.458433 207.548666
F 0.303938 24.423073 203.816538
F 0.198598 24.436397 225.656827
F 27.141391 24.445764 203.971876
F 26.988958 24.445764 225.806003
F 0.303938 32.142786 203.816538
F 0.198598 32.156110 225.656827
F 27.141391 32.165476 203.971876
F 26.988957 32.165476 225.806003
F 0.303938 39.862503 203.816538
F 0.198598 39.875827 225.656826
F 27.141391 39.885194 203.971876
F 26.988957 39.885194 225.806002
F 9.313864 24.445764 203.847415
F 9.161435 24.445764 225.681542
F 9.313864 32.165477 203.847415
F 9.161436 32.165477 225.681542
F 9.313864 39.885194 203.847415
F 9.161436 39.885194 225.681542
F 18.227639 24.445763 203.909645
F 18.075205 24.445763 225.743772
F 18.227639 32.165476 203.909645
F 18.075205 32.165476 225.743772
F 18.227639 39.885193 203.909645
F 18.075205 39.885193 225.743772
F 2.580750 30.884901 207.437593
F 29.344432 30.878858 207.626454
F 2.580750 38.604617 207.437593
F 29.344432 38.598574 207.626454
F 24.817683 38.598574 217.602647
F 7.008839 23.159280 214.748824
F 7.008839 38.598708 214.748824
F 29.344432 46.318291 207.626454
F 11.516927 30.878858 207.501993
F 11.516928 38.598574 207.501992
F 7.008839 30.878993 214.748824
F 11.516927 46.318291 207.501993
F 20.430682 30.878859 207.564223
F 20.430682 38.598574 207.564223
F 22.633705 39.885193 211.218802
F 2.604534 28.299191 203.798372
F 2.462160 28.301692 225.633752
F 29.369826 28.305620 203.987434
F 29.217392 28.305620 225.821560
F 2.604534 36.018906 203.798372
F 2.462160 36.021407 225.633752
F 29.369826 36.025334 203.987433
F 29.217392 36.025334 225.821560
F 2.604534 43.738624 203.798372
F 2.462160 43.741125 225.633753
F 29.369826 43.745052 203.987433
F 29.217392 43.745052 225.821560
F 11.542320 28.305619 203.862972
F 11.389887 28.305619 225.697099
F 11.542320 36.025334 203.862972
F 11.389887 36.025334 225.697099
F 11.542320 43.745052 203.862972
F 11.389887 43.745052 225.697099
F 20.456077 28.305619 203.925203
F 20.303644 28.305619 225.759329
F 20.456077 36.025334 203.925203
F 20.303644 36.025334 225.759329
F 20.456077 43.745051 203.925202
F 20.303644 43.745052 225.759329
F 2.588485 28.302112 206.534369
F 2.443341 28.304536 228.366552
F 29.350781 28.305620 206.716699
F 29.198348 28.305620 228.550825
F 2.588485 36.021827 206.534369
F 2.443341 36.024251 228.366552
F 29.350781 36.025335 206.716699
F 29.198348 36.025335 228.550826
F 2.588485 43.741544 206.534369
F 2.443341 43.743969 228.366553
F 29.350781 43.745052 206.716699
F 29.198348 43.745052 228.550826
F 11.523277 28.305619 206.592238
F 11.370844 28.305619 228.426365
F 11.523277 36.025334 206.592238
F 11.370844 36.025334 228.426365
F 11.523277 43.745052 206.592238
F 11.370844 43.745052 228.426365
F 20.437032 28.305619 206.654469
F 20.284599 28.305619 228.488595
F 20.437032 36.025334 206.654469
F 20.284599 36.025334 228.488595
F 20.437032 43.745052 206.654469
F 20.284599 43.745052 228.488596
F 2.563996 30.882005 210.173124
F 29.325368 30.878858 210.355720
F 2.563996 38.601721 210.173124
F 29.325368 38.598574 210.355720
F 22.633705 32.165476 211.218802
F 29.325368 46.318291 210.355720
F 11.497863 30.878858 210.231259
F 11.497863 38.598574 210.231259
F 22.633705 24.445763 211.218802
F 11.497863 46.318291 210.231259
F 20.411618 30.878859 210.293489
F 20.411618 38.598574 210.293489
F 20.411618 23.159146 210.293489
F 4.833785 24.445833 206.545515
F 4.683092 24.445987 228.379527
F 31.579220 24.445764 206.732257
F 31.426786 24.445764 228.566384
F 4.833785 32.165545 206.545515
F 4.683092 32.165700 228.379528
F 31.579220 32.165476 206.732257
F 31.426786 32.165477 228.566384
F 4.833785 39.885262 206.545515
F 4.683092 39.885417 228.379528
F 31.579220 39.885193 206.732257
F 31.426786 39.885193 228.566384
F 13.751718 24.445763 206.607796
F 13.599285 24.445763 228.441922
F 13.751718 32.165476 206.607796
F 13.599284 32.165476 228.441922
F 13.751718 39.885193 206.607796
F 13.599285 39.885193 228.441923
F 22.665472 24.445763 206.670026
F 22.513038 24.445763 228.504153
F 22.665472 32.165476 206.670026
F 22.513038 32.165476 228.504153
F 22.665472 39.885193 206.670026
F 22.513038 39.885193 228.504153
F 4.808621 27.018932 210.184533
F 31.553802 27.019002 210.371277
F 4.808621 34.738645 210.184533
F 31.553802 34.738715 210.371277
F 4.808621 42.458363 210.184534
F 31.553802 42.458433 210.371278
F 13.726300 27.019002 210.246816
F 13.726300 34.738716 210.246817
F 13.726300 42.458433 210.246817
F 22.640056 27.019002 210.309047
F 22.640056 34.738715 210.309047
F 22.640056 42.458433 210.309047
F 4.828406 27.020048 207.454598
F 31.572866 27.019002 207.642012
F 4.828406 34.739761 207.454597
F 31.572866 34.738715 207.642012
F 4.828406 42.459479 207.454598
F 31.572866 42.458433 207.642012
F 13.745365 27.019002 207.517550
F 13.745365 34.738715 207.517550
F 13.745365 42.458434 207.517550
F 22.659119 27.019002 207.579781
F 22.659119 34.738715 207.579781
F 22.659119 42.458433 207.579781
F 4.853683 24.444710 203.815573
F 4.702140 24.444776 225.649736
F 31.598264 24.445764 204.002991
F 31.445830 24.445763 225.837118
F 4.853683 32.164423 203.815573
F 4.702140 32.164489 225.649736
F 31.598264 32.165476 204.002991
F 31.445830 32.165476 225.837118
F 4.853683 39.884140 203.815573
F 4.702140 39.884206 225.649736
F 31.598264 39.885194 204.002991
F 31.445830 39.885194 225.837118
F 13.770761 24.445763 203.878530
F 13.618328 24.445763 225.712656
F 13.770761 32.165476 203.878530
F 13.618328 32.165476 225.712656
F 13.770761 39.885193 203.878529
F 13.618328 39.885193 225.712656
F 22.684517 24.445763 203.940760
F 22.532083 24.445763 225.774887
F 22.684517 32.165476 203.940760
F 22.532083 32.165476 225.774887
F 22.684517 39.885193 203.940760
F 22.532083 39.885193 225.774887
F 7.059613 30.879000 207.470777
F 7.059613 38.598715 207.470777
F 7.059613 23.159287 207.470777
F 13.719950 39.885193 211.156571
F 15.973805 30.878858 207.533108
F 15.973805 38.598574 207.533108
F 13.719950 32.165476 211.156571
F 24.887558 30.878858 207.595339
F 24.887558 38.598574 207.595339
F 13.719950 24.445763 211.156571
F 24.887558 46.318291 207.595339
F 7.084996 28.305478 203.831756
F 6.932705 28.305508 225.665903
F 7.084996 36.025193 203.831756
F 6.932705 36.025222 225.665903
F 7.084996 43.744911 203.831756
F 6.932706 43.744940 225.665903
F 15.999199 28.305619 203.894088
F 15.846765 28.305619 225.728214
F 15.999199 36.025334 203.894087
F 15.846766 36.025334 225.728214
F 15.999199 43.745052 203.894087
F 15.846766 43.745052 225.728214
F 24.912953 28.305620 203.956318
F 24.760519 28.305620 225.790445
F 24.912953 36.025334 203.956318
F 24.760519 36.025334 225.790445
F 24.912953 43.745052 203.956318
F 24.760519 43.745052 225.790445
F 7.066121 28.305580 206.561148
F 6.913785 28.305603 228.395258
F 7.066121 36.025295 206.561148
F 6.913785 36.025317 228.395258
F 7.066121 43.745012 206.561148
F 6.913785 43.745035 228.395258
F 15.980155 28.305619 206.623354
F 15.827722 28.305619 228.457480
F 15.980155 36.025334 206.623354
F 15.827721 36.025334 228.457480
F 15.980155 43.745052 206.623353
F 15.827721 43.745052 228.457480
F 24.893908 28.305620 206.685584
F 24.741474 28.305620 228.519710
F 24.893908 36.025334 206.685584
F 24.741474 36.025334 228.519711
F 24.893908 43.745052 206.685584
F 24.741474 43.745052 228.519711
F 7.040719 30.878895 210.200167
F 7.040719 38.598611 210.200167
F 31.547453 39.885194 211.281033
F 15.954740 30.878858 210.262374
F 15.954740 38.598574 210.262374
F 4.803121 39.884156 211.093624
F 24.868494 30.878858 210.324604
F 24.868494 38.598574 210.324605
F 31.547453 32.165476 211.281033
F 24.868494 46.318291 210.324605
F 0.211308 24.400406 213.875994
F 27.071535 24.445764 213.979183
F 0.211308 32.120119 213.875994
F 27.071535 32.165476 213.979183
F 0.211308 39.839836 213.875993
F 27.071535 39.885193 213.979183
F 9.244012 24.445765 213.854721
F 9.244012 32.165477 213.854721
F 9.244012 39.885194 213.854721
F 18.157784 24.445763 213.916953
F 18.157784 32.165476 213.916953
F 18.157784 39.885193 213.916953
F 0.190830 27.063013 217.514240
F 27.046118 27.019002 217.618204
F 0.190830 34.782725 217.514240
F 27.046118 34.738715 217.618205
F 0.190830 42.502444 217.514240
F 27.046119 42.458433 217.618205
F 9.218596 27.019001 217.493742
F 9.218596 34.738715 217.493743
F 9.218596 42.458432 217.493742
F 18.132368 27.019002 217.555974
F 18.132367 34.738715 217.555974
F 18.132367 42.458433 217.555974
F 0.249467 27.036234 214.736402
F 27.065182 27.019002 214.888938
F 0.249467 34.755947 214.736402
F 27.065182 34.738715 214.888938
F 0.249467 42.475665 214.736402
F 27.065182 42.458433 214.888939
F 9.237658 27.019001 214.764478
F 9.237659 34.738715 214.764478
F 9.237659 42.458433 214.764477
F 18.151431 27.019002 214.826708
F 18.151431 34.738716 214.826708
F 18.151431 42.458433 214.826708
F 0.267192 24.426568 211.096048
F 27.090580 24.445763 211.249918
F 0.267192 32.146281 211.096048
F 27.090580 32.165476 211.249918
F 0.267192 39.865998 211.096047
F 27.090580 39.885193 211.249917
F 9.263054 24.445764 211.125457
F 9.263055 32.165477 211.125456
F 9.263055 39.885194 211.125456
F 18.176828 24.445763 211.187687
F 18.176828 32.165476 211.187687
F 18.176828 39.885193 211.187687
F 2.533587 30.883998 214.716108
F 29.293621 30.878858 214.904496
F 2.533587 38.603714 214.716108
F 29.293621 38.598574 214.904496
F 24.817683 30.878858 217.602647
F 4.803121 32.164439 211.093624
F 31.547453 24.445763 211.281033
F 29.293621 46.318291 214.904496
F 11.466116 30.878858 214.780035
F 11.466116 38.598574 214.780035
F 4.803121 24.444726 211.093624
F 11.466116 46.318291 214.780035
F 20.379871 30.878858 214.842266
F 20.379871 38.598574 214.842265
F 22.608308 42.458433 214.857824
F 2.557137 28.300020 211.076847
F 29.319014 28.305620 211.265475
F 2.557137 36.019734 211.076847
F 29.319014 36.025334 211.265475
F 2.557137 43.739453 211.076847
F 29.319014 43.745053 211.265475
F 11.491509 28.305619 211.141014
F 11.491509 36.025334 211.141014
F 11.491509 43.745052 211.141013
F 20.405266 28.305619 211.203244
F 20.405266 36.025334 211.203244
F 20.405266 43.745052 211.203244
F 2.539630 28.302855 213.811881
F 29.299970 28.305620 213.994741
F 2.539631 36.022570 213.811881
F 29.299970 36.025335 213.994741
F 2.539631 43.742288 213.811882
F 29.299970 43.745052 213.994741
F 11.472466 28.305619 213.870280
F 11.472466 36.025334 213.870280
F 11.472466 43.745052 213.870280
F 20.386221 28.305619 213.932510
F 20.386221 36.025334 213.932510
F 20.386221 43.745052 213.932511
F 2.515368 30.881274 217.450583
F 29.274556 30.878858 217.633762
F 2.515368 38.600989 217.450583
F 29.274557 38.598574 217.633762
F 22.608308 34.738715 214.857823
F 29.274557 46.318291 217.633762
F 11.447052 30.878858 217.509302
F 11.447052 38.598574 217.509302
F 22.608308 27.019002 214.857824
F 11.447052 46.318291 217.509301
F 20.360807 30.878859 217.571532
F 20.360807 38.598574 217.571532
F 20.360807 23.159146 217.571532
F 4.783505 24.445841 213.823549
F 31.528409 24.445764 214.010299
F 4.783505 32.165554 213.823549
F 31.528409 32.165477 214.010299
F 4.783505 39.885271 213.823549
F 31.528409 39.885193 214.010299
F 13.700907 24.445763 213.885837
F 13.700907 32.165476 213.885838
F 13.700907 39.885193 213.885838
F 22.614661 24.445763 213.948068
F 22.614661 32.165476 213.948068
F 22.614661 39.885193 213.948068
F 4.758346 27.018884 217.462540
F 31.502991 27.019002 217.649320
F 4.758346 34.738597 217.462541
F 31.502991 34.738715 217.649320
F 4.758346 42.458315 217.462541
F 31.502991 42.458433 217.649320
F 13.675489 27.019002 217.524859
F 13.675489 34.738716 217.524859
F 13.675489 42.458434 217.524859
F 22.589244 27.019002 217.587089
F 22.589244 34.738715 217.587090
F 22.589244 42.458433 217.587090
F 4.777866 27.020029 214.732650
F 31.522055 27.019002 214.920054
F 4.777866 34.739743 214.732650
F 31.522055 34.738715 214.920054
F 4.777866 42.459460 214.732650
F 31.522055 42.458433 214.920054
F 13.694554 27.019002 214.795593
F 13.694554 34.738715 214.795593
F 13.694554 42.458434 214.795593
F 20.481493 46.318291 200.286182
F 20.329060 46.318291 222.120309
F 20.462429 46.318291 203.015448
F 20.309996 46.318291 224.849575
F 16.024616 46.318291 200.255066
F 15.872182 46.318291 222.089193
F 16.005552 46.318291 202.984333
F 15.853118 46.318291 224.818459
F 20.430682 46.318291 207.564223
F 20.411618 46.318291 210.293489
F 15.973805 46.318291 207.533108
F 15.954741 46.318291 210.262374
F 20.379871 46.318291 214.842266
F 20.360807 46.318291 217.571532
F 15.922994 46.318291 214.811151
F 15.903929 46.318291 217.540417
F 2.533587 23.164285 214.716108
F 2.580750 23.165188 207.437593
F 2.485820 23.163528 221.994511
F 2.628601 23.165886 200.159190
F 6.989936 23.159176 217.478204
F 2.613057 23.162974 202.895591
F 2.467234 23.160713 224.727928
F 7.091507 23.159188 202.922129
F 6.939161 23.159167 224.756241
F 0.342886 24.419849 196.536808
F 0.342886 32.139562 196.536808
F 0.342886 39.859279 196.536807
F 0.054338 24.412388 242.979479
F 26.868291 24.445764 243.091353
F 0.054338 32.132101 242.979479
F 26.868291 32.165477 243.091353
F 0.054338 39.851818 242.979479
F 26.868291 39.885194 243.091353
F 9.040784 24.445765 242.966891
F 9.040784 32.165477 242.966891
F 9.040784 39.885194 242.966891
F 17.954539 24.445763 243.029122
F 17.954539 32.165476 243.029122
F 17.954539 39.885193 243.029122
F 0.034280 27.051451 246.617949
F 26.842874 27.019002 246.730374
F 0.034280 34.771164 246.617950
F 26.842874 34.738715 246.730374
F 0.034280 42.490881 246.617950
F 26.842874 42.458433 246.730374
F 9.015367 27.019001 246.605912
F 9.015367 34.738714 246.605912
F 9.015367 42.458432 246.605912
F 17.929123 27.019002 246.668144
F 17.929123 34.738715 246.668144
F 17.929123 42.458433 246.668144
F 0.118809 27.013447 243.859483
F 26.861938 27.019002 244.001108
F 0.118809 34.733160 243.859483
F 26.861938 34.738716 244.001109
F 0.118809 42.452878 243.859483
F 26.861938 42.458433 244.001108
F 9.034423 27.019001 243.876648
F 9.034423 34.738715 243.876648
F 9.034423 42.458432 243.876648
F 17.948186 27.019002 243.938878
F 17.948186 34.738715 243.938878
F 17.948186 42.458433 243.938878
F 0.134784 24.447663 240.218134
F 26.887335 24.445764 240.362087
F 0.134784 32.167376 240.218134
F 26.887335 32.165476 240.362087
F 0.134784 39.887093 240.218133
F 26.887335 39.885194 240.362087
F 9.059818 24.445764 240.237626
F 9.059818 32.165477 240.237626
F 9.059818 39.885194 240.237626
F 17.973584 24.445763 240.299856
F 17.973583 32.165476 240.299856
F 17.973584 39.885193 240.299856
F 2.344220 30.880278 243.830078
F 29.090376 30.878858 244.016666
F 2.344220 38.599993 243.830078
F 29.090376 38.598574 244.016666
F 24.665250 38.598574 239.436774
F 15.703432 45.894978 261.035995
F 6.789678 30.455553 260.973765
F 29.090376 46.318291 244.016666
F 11.262873 30.878858 243.892204
F 11.262873 38.598574 243.892204
F 6.837633 30.878859 239.312311
F 11.262873 46.318291 243.892204
F 20.176627 30.878859 243.954435
F 20.176626 38.598574 243.954435
F 24.540795 43.739193 257.601854
F 2.368428 28.303853 240.190923
F 29.115770 28.305620 240.377645
F 2.368428 36.023568 240.190923
F 29.115770 36.025334 240.377645
F 2.368428 43.743286 240.190923
F 29.115770 43.745052 240.377645
F 11.288265 28.305619 240.253183
F 11.288265 36.025334 240.253183
F 11.288266 43.745052 240.253183
F 20.202021 28.305619 240.315414
F 20.202021 36.025334 240.315414
F 20.202021 43.745051 240.315414
F 2.348600 28.306572 242.921026
F 29.096726 28.305620 243.106911
F 2.348600 36.026286 242.921026
F 29.096726 36.025334 243.106911
F 2.348600 43.746004 242.921026
F 29.096726 43.745052 243.106911
F 11.269222 28.305619 242.982449
F 11.269222 36.025334 242.982449
F 11.269222 43.745052 242.982450
F 20.182976 28.305619 243.044680
F 20.182976 36.025334 243.044680
F 20.182977 43.745052 243.044681
F 2.325052 30.877500 246.559673
F 29.071312 30.878858 246.745932
F 2.325052 38.597216 246.559673
F 29.071312 38.598574 246.745932
F 2.325052 46.316933 246.559673
F 29.071312 46.318291 246.745932
F 11.243808 30.878858 246.621470
F 11.243808 38.598574 246.621471
F 24.690663 43.745052 235.797753
F 11.243808 46.318291 246.621470
F 20.157563 30.878858 246.683701
F 20.157562 38.598574 246.683701
F 20.157563 23.159146 246.683701
F 4.582781 24.446124 242.935511
F 31.325164 24.445764 243.122469
F 4.582781 32.165837 242.935511
F 31.325164 32.165476 243.122469
F 4.582781 39.885554 242.935511
F 31.325164 39.885194 243.122469
F 13.497662 24.445763 242.998007
F 13.497662 32.165476 242.998007
F 13.497662 39.885193 242.998007
F 22.411416 24.445763 243.060238
F 22.411416 32.165476 243.060238
F 22.411416 39.885193 243.060238
F 4.557524 27.018598 246.574498
F 31.299746 27.019002 246.761489
F 4.557524 34.738311 246.574498
F 31.299746 34.738715 246.761489
F 4.557524 42.458029 246.574498
F 31.299746 42.458433 246.761489
F 13.472245 27.019002 246.637028
F 13.472245 34.738716 246.637028
F 13.472245 42.458434 246.637028
F 22.386000 27.019002 246.699259
F 22.386000 34.738715 246.699259
F 22.386000 42.458433 246.699259
F 4.576278 27.019892 243.844893
F 31.318811 27.019002 244.032224
F 4.576278 34.739606 243.844893
F 31.318811 34.738715 244.032224
F 4.576278 42.459323 243.844893
F 31.318811 42.458433 244.032224
F 13.491309 27.019002 243.907763
F 13.491309 34.738715 243.907762
F 13.491309 42.458434 243.907762
F 22.405063 27.019002 243.969993
F 22.405063 34.738715 243.969993
F 22.405063 42.458433 243.969993
F 4.601400 24.444853 240.205859
F 31.344208 24.445763 240.393203
F 4.601400 32.164566 240.205859
F 31.344208 32.165476 240.393203
F 4.601400 39.884283 240.205859
F 31.344208 39.885194 240.393203
F 13.516706 24.445763 240.268741
F 13.516706 32.165476 240.268740
F 13.516706 39.885193 240.268740
F 22.430461 24.445763 240.330972
F 22.430461 32.165476 240.330971
F 22.430461 39.885193 240.330971
F 6.805891 30.878919 243.861046
F 6.805891 38.598635 243.861046
F 6.805891 23.159206 243.861046
F 24.540795 36.019476 257.601854
F 15.719749 30.878858 243.923320
F 15.719749 38.598574 243.923320
F 24.690663 36.025334 235.797753
F 24.633502 30.878858 243.985551
F 24.633502 38.598574 243.985551
F 24.540795 28.299761 257.601854
F 24.633503 46.318291 243.985551
F 6.831257 28.305552 240.222021
F 6.831257 36.025267 240.222020
F 6.831257 43.744985 240.222020
F 15.745143 28.305619 240.284298
F 15.745143 36.025334 240.284298
F 15.745143 43.745052 240.284298
F 24.658897 28.305620 240.346530
F 24.658897 36.025334 240.346529
F 24.658897 43.745052 240.346529
F 6.812265 28.305626 242.951328
F 6.812265 36.025341 242.951328
F 6.812265 43.745058 242.951328
F 15.726099 28.305619 243.013564
F 15.726099 36.025334 243.013565
F 15.726099 43.745052 243.013565
F 24.639852 28.305620 243.075795
F 24.639852 36.025334 243.075796
F 24.639852 43.745052 243.075796
F 6.786881 30.878845 246.590344
F 6.786881 38.598560 246.590345
F 6.786881 46.318277 246.590344
F 15.700685 30.878858 246.652586
F 15.700685 38.598574 246.652586
F 24.690663 28.305620 235.797753
F 24.614439 30.878858 246.714816
F 24.614439 38.598574 246.714817
F 15.627043 43.739193 257.539624
F 24.614439 46.318291 246.714817
F 0.014548 24.414317 250.256283
F 26.817479 24.445764 250.369394
F 0.014548 32.134030 250.256283
F 26.817479 32.165476 250.369394
F 0.014548 39.853747 250.256284
F 26.817479 39.885193 250.369394
F 8.989975 24.445765 250.244932
F 8.989975 32.165477 250.244932
F 8.989975 39.885195 250.244932
F 17.903728 24.445763 250.307163
F 17.903728 32.165476 250.307163
F 17.903728 39.885193 250.307164
F 0.112514 27.056675 232.065635
F 24.617186 38.175261 261.098226
F 26.944496 27.019002 232.174289
F 26.792062 27.019000 254.008023
F 0.112514 34.776388 232.065636
F 6.789678 45.894986 260.973765
F 26.944496 34.738715 232.174289
F 26.792062 34.738713 254.008024
F 0.112515 42.496106 232.065636
F 6.837633 46.318291 239.312310
F 26.944496 42.458433 232.174289
F 26.792062 42.458431 254.008024
F 9.116981 27.019001 232.049827
F 8.964557 27.018999 253.883561
F 9.116981 34.738715 232.049827
F 8.964557 34.738712 253.883561
F 9.116981 42.458432 232.049827
F 8.964557 42.458430 253.883562
F 18.030745 27.019002 232.112058
F 17.878311 27.019000 253.945793
F 18.030745 34.738716 232.112059
F 17.878311 34.738714 253.945793
F 18.030745 42.458433 232.112059
F 17.878311 42.458432 253.945794
F 0.086809 27.005689 251.142270
F 26.963560 27.019002 229.445023
F 26.811127 27.019002 251.279117
F 0.086809 34.725402 251.142269
F 26.963560 34.738715 229.445023
F 26.811127 34.738715 251.279117
F 0.086810 42.445120 251.142269
F 26.963560 42.458433 229.445023
F 26.811127 42.458433 251.279117
F 9.136040 27.019001 229.320563
F 8.983615 27.019001 251.154657
F 9.136040 34.738715 229.320562
F 8.983615 34.738715 251.154656
F 9.136040 42.458433 229.320562
F 8.983615 42.458432 251.154657
F 18.049809 27.019002 229.382793
F 17.897376 27.019002 251.216887
F 18.049809 34.738715 229.382793
F 17.897376 34.738716 251.216886
F 18.049809 42.458433 229.382793
F 17.897376 42.458433 251.216887
F 0.102821 24.455174 247.500907
F 26.836524 24.445764 247.640129
F 0.102821 32.174886 247.500907
F 26.836524 32.165476 247.640129
F 0.102821 39.894604 247.500907
F 26.836524 39.885194 247.640129
F 9.009010 24.445764 247.515668
F 9.009010 32.165477 247.515668
F 9.009010 39.885194 247.515669
F 17.922772 24.445763 247.577898
F 17.922772 32.165476 247.577898
F 17.922772 39.885193 247.577898
F 2.438643 30.882287 229.273016
F 2.295458 30.879628 251.108294
F 29.191999 30.878858 229.460581
F 29.039565 30.878858 251.294675
F 2.438643 38.602003 229.273016
F 2.295458 38.599344 251.108294
F 29.191998 38.598574 229.460581
F 29.039565 38.598574 251.294675
F 24.617186 30.455545 261.098225
F 24.665250 30.878858 239.436774
F 15.776910 43.745052 235.735522
F 15.627043 36.019475 257.539623
F 15.776910 36.025334 235.735522
F 15.627043 28.299761 257.539623
F 29.191998 46.318291 229.460581
F 29.039565 46.318291 251.294675
F 11.364494 30.878858 229.336120
F 11.212062 30.878858 251.170213
F 11.364495 38.598574 229.336120
F 11.212062 38.598574 251.170213
F 15.776910 28.305619 235.735522
F 6.713352 43.739292 257.477326
F 11.364495 46.318291 229.336120
F 11.212062 46.318291 251.170213
F 20.278249 30.878858 229.398350
F 20.125816 30.878858 251.232444
F 20.278249 38.598574 229.398350
F 20.125815 38.598574 251.232444
F 6.863021 43.745045 235.673293
F 6.713352 36.019574 257.477326
F 2.319840 28.304523 247.469198
F 29.064959 28.305620 247.655687
F 2.319840 36.024237 247.469198
F 29.064959 36.025335 247.655687
F 2.319840 43.743955 247.469197
F 29.064959 43.745052 247.655687
F 11.237455 28.305619 247.531225
F 11.237455 36.025334 247.531225
F 11.237455 43.745052 247.531225
F 20.151210 28.305619 247.593456
F 20.151210 36.025334 247.593456
F 20.151210 43.745052 247.593456
F 2.301608 28.307396 250.198289
F 29.045915 28.305620 250.384952
F 2.301608 36.027110 250.198290
F 29.045915 36.025335 250.384952
F 2.301608 43.746828 250.198289
F 29.045915 43.745052 250.384952
F 11.218411 28.305619 250.260490
F 11.218411 36.025334 250.260490
F 11.218411 43.745052 250.260490
F 20.132165 28.305619 250.322721
F 20.132166 36.025334 250.322721
F 20.132166 43.745052 250.322721
F 2.419541 30.879421 232.005147
F 2.278008 30.876664 253.836786
F 29.172934 30.878858 232.189846
F 29.020500 30.878856 254.023581
F 2.419541 38.599137 232.005147
F 2.278008 38.596380 253.836787
F 29.172934 38.598574 232.189846
F 29.020500 38.598572 254.023581
F 6.863021 36.025328 235.673293
F 2.278008 46.316098 253.836786
F 29.172934 46.318291 232.189846
F 29.020500 46.318289 254.023581
F 11.345429 30.878858 232.065386
F 11.192996 30.878856 253.899120
F 11.345429 38.598574 232.065386
F 11.192996 38.598572 253.899120
F 6.713352 28.299860 257.477325
F 6.863021 28.305613 235.673293
F 11.345430 46.318291 232.065386
F 11.192996 46.318290 253.899120
F 20.259185 30.878858 232.127616
F 20.106751 30.878857 253.961351
F 20.259185 38.598574 232.127616
F 20.106751 38.598572 253.961351
F 20.259185 23.159146 232.127616
F 24.557317 43.744993 254.896817
F 4.532277 24.446210 250.213485
F 31.274353 24.445764 250.400509
F 4.532277 32.165923 250.213486
F 31.274353 32.165476 250.400509
F 4.532277 39.885640 250.213486
F 31.274353 39.885194 250.400509
[truncated: 2,110,264 more chars]
