# Supplementary material for: Molecular-resolution imaging of ice crystallized from liquid water by cryogenic liquid-cell TEM
Source: Nat Commun. 2025 Sep 25;16:8342. doi: 10.1038/s41467-025-62451-0 (PMC12462463; doi:10.1038/s41467-025-62451-0)
Supplement: Supplementary file 9 — Supplementary Data 1 [file 41467_2025_62451_MOESM9_ESM.zip › supercell_5_3_12/0.6/93K_relaxed.xyz]

76572
F76572
F 2.715978 1.294195 2.772310
F 2.484778 1.291705 24.568600
F 30.149888 1.550885 3.248770
F 29.496188 1.505835 24.696800
F 2.715978 9.017385 2.772310
F 2.484778 9.014895 24.568600
F 30.163388 9.380255 3.329020
F 29.148088 9.191625 24.805400
F 2.715978 16.740575 2.772310
F 2.484778 16.738075 24.568600
F 30.114288 16.824775 3.420970
F 29.580088 16.918575 24.637700
F 11.628988 1.289115 2.871120
F 11.398788 1.287195 24.667100
F 11.628988 9.012305 2.871120
F 11.398788 9.010385 24.667100
F 11.628988 16.735475 2.871120
F 11.398788 16.733575 24.667100
F 20.914888 1.332965 3.143660
F 20.465588 1.358195 24.610900
F 20.696788 9.028925 2.861210
F 20.273688 9.049205 24.732800
F 20.503588 17.113275 2.807800
F 20.348288 16.718875 24.686200
F 2.675338 3.857115 6.365940
F 2.446638 3.857085 28.209100
F 29.894188 4.241615 6.663190
F 29.176388 3.983895 28.339500
F 2.675338 11.580275 6.365940
F 2.446638 11.580275 28.209100
F 29.859788 12.149875 6.931420
F 29.294488 11.764275 28.709500
F 2.675338 19.303475 6.365940
F 2.446638 19.303475 28.209100
F 29.941988 19.541075 6.842150
F 29.285188 19.468975 28.480600
F 11.589388 3.861595 6.464470
F 11.360688 3.861595 28.307600
F 11.589388 11.584775 6.464470
F 11.360688 11.584775 28.307600
F 11.589388 19.307975 6.464470
F 11.360688 19.307975 28.307600
F 20.657688 4.086735 6.323080
F 20.166788 3.916525 28.190500
F 20.717588 11.841475 6.576460
F 20.398988 11.469975 28.247300
F 20.797488 19.528175 6.488380
F 20.244088 19.490075 28.446000
F 2.703358 3.857635 3.647550
F 2.475138 3.857085 25.489000
F 30.066688 4.044385 3.894240
F 29.585288 4.031295 25.754800
F 2.703358 11.580775 3.647550
F 2.475138 11.580275 25.489000
F 30.030688 11.940575 4.184360
F 29.462988 11.603875 25.996300
F 2.703358 19.303975 3.647550
F 2.475138 19.303475 25.489000
F 30.112788 19.464575 4.151160
F 29.599288 19.406275 25.656600
F 11.617688 3.861685 3.736230
F 11.389288 3.861595 25.577200
F 11.617688 11.584875 3.736230
F 11.389288 11.584775 25.577200
F 11.617688 19.308075 3.736230
F 11.389288 19.307975 25.577200
F 20.716988 4.042445 3.585070
F 20.339688 3.919815 25.578400
F 20.673188 11.578475 3.761570
F 20.472288 11.608075 25.644500
F 20.722388 19.658375 3.711390
F 20.412588 19.261275 25.766500
F 2.908958 1.713465 0.232902
F 2.513248 1.291705 21.848500
F 28.119988 20.715975 0.644918
F 29.437888 1.388335 21.944200
F 2.908958 9.436655 0.232902
F 2.513248 9.014895 21.848500
F 32.706688 18.311975 29.994800
F 29.485788 9.299765 22.110700
F 2.908958 17.159875 0.232901
F 2.513248 16.738075 21.848500
F 26.977388 12.950375 32.319700
F 29.496188 16.903375 21.845200
F 11.824388 1.707165 0.325265
F 11.427388 1.287195 21.936700
F 11.824388 9.430355 0.325265
F 11.427388 9.010385 21.936700
F 11.824388 17.153575 0.325265
F 11.427388 16.733575 21.936700
F 32.780888 13.187075 0.456481
F 20.433488 1.338855 21.900500
F 22.494988 5.243905 31.937100
F 20.572588 9.018445 21.951500
F 24.910588 16.740175 31.998600
F 20.337888 16.958275 21.857000
F 4.927218 7.721555 3.667270
F 4.698808 7.721545 25.508300
F 28.449488 5.494705 0.431394
F 31.595888 8.157755 25.869700
F 4.927218 15.444775 3.667270
F 4.698808 15.444775 25.508300
F 32.510488 15.794075 4.211260
F 31.834388 15.848575 25.928300
F 27.347488 15.596975 21.105400
F 27.479188 7.871145 21.325700
F 30.465088 1.658795 0.650909
F 18.184388 15.542875 21.138800
F 13.846988 7.723275 3.759570
F 13.618688 7.723185 25.600600
F 13.846988 15.446475 3.759570
F 13.618688 15.446375 25.600600
F 18.189288 7.754575 20.921400
F 9.207558 23.169575 21.003200
F 23.132288 7.879205 3.659190
F 22.524888 7.820625 25.589700
F 22.843688 15.568175 3.867930
F 22.718688 15.576675 25.776000
F 15.962388 16.733575 14.702300
F 22.678088 0.077395 28.198300
F 5.136268 5.568775 0.255088
F 4.736918 5.150435 21.867800
F 32.283188 8.106165 3.949330
F 31.949488 5.304995 22.230200
F 5.136268 13.291975 0.255087
F 4.736918 12.873675 21.867800
F 22.787288 0.421444 18.199200
F 31.760288 13.090975 22.303000
F 5.136268 21.015175 0.255087
F 4.736918 20.596775 21.867800
F 31.696688 20.712475 32.467300
F 31.765188 20.803075 22.273200
F 14.053788 5.568755 0.348612
F 13.656788 5.148795 21.960000
F 14.053788 13.291975 0.348612
F 13.656788 12.871975 21.960000
F 14.053788 21.015175 0.348612
F 13.656788 20.595175 21.960000
F 18.169688 23.245275 28.455400
F 22.737388 5.358475 21.878600
F 30.404788 16.885675 0.528588
F 22.615988 12.929375 22.030200
F 24.710988 8.957465 32.108800
F 22.804288 20.473775 22.035600
F 4.938548 5.152345 2.799920
F 4.708358 5.150435 24.595900
F 19.471488 12.800275 0.408137
F 31.741788 5.499885 25.084600
F 4.938548 12.875575 2.799920
F 4.708358 12.873675 24.595900
F 32.275788 13.329775 3.164630
F 31.753588 13.215975 25.073600
F 4.938548 20.598775 2.799920
F 4.708358 20.596775 24.595900
F 20.522588 1.146735 31.977300
F 31.735088 20.813175 24.944400
F 13.858288 5.150705 2.894470
F 13.628188 5.148795 24.690400
F 13.858288 12.873875 2.894470
F 13.628188 12.871975 24.690400
F 13.858288 20.597075 2.894470
F 13.628188 20.595175 24.690400
F 23.297988 5.006625 2.946470
F 22.611988 5.122015 24.779100
F 23.128088 12.967075 2.895450
F 22.623188 12.930575 24.727500
F 23.315488 20.757275 3.277450
F 22.708688 20.570075 24.931400
F 4.898968 7.721545 6.393260
F 4.670218 7.721545 28.236400
F 32.185088 8.285775 6.855110
F 31.440788 8.077965 28.617700
F 4.898968 15.444775 6.393260
F 4.670218 15.444775 28.236400
F 32.462888 15.663075 6.992380
F 31.918788 15.734875 28.759600
F 9.207558 15.446375 21.003200
F 9.207558 7.723185 21.003200
F 4.898968 23.167975 6.393260
F 4.670218 23.167975 28.236400
F 27.266788 20.693875 17.515400
F 27.247788 13.011575 17.585400
F 27.129888 5.144085 31.983800
F 32.440588 5.462975 3.229960
F 13.818788 7.723185 6.487820
F 13.590088 7.723185 28.331000
F 13.818788 15.446375 6.487820
F 13.590088 15.446375 28.331000
F 27.440088 5.411875 17.772400
F 18.278788 20.547975 17.439300
F 23.015388 8.004865 6.489600
F 22.524288 7.647445 28.350300
F 22.899888 15.547475 6.618780
F 22.689888 15.551775 28.545800
F 23.781788 20.860875 0.493808
F 30.340088 9.407525 0.640589
F 7.170078 1.289025 2.824490
F 6.939948 1.287105 24.620500
F 7.170078 9.012215 2.824490
F 6.939948 9.010295 24.620500
F 7.170078 16.735375 2.824490
F 6.939948 16.733475 24.620500
F 16.087688 1.289115 2.917820
F 15.857588 1.287195 24.713800
F 16.087688 9.012305 2.917820
F 15.857588 9.010385 24.713800
F 16.087688 16.735475 2.917820
F 15.857588 16.733575 24.713800
F 25.595588 1.280675 3.231430
F 25.055688 1.451385 24.555800
F 25.505388 9.329195 3.134740
F 24.766188 9.229445 24.777200
F 25.186488 16.920575 3.179270
F 25.015988 16.841375 24.670100
F 7.130548 3.861685 6.417840
F 6.901808 3.861685 28.261000
F 7.130548 11.584875 6.417840
F 6.901808 11.584875 28.261000
F 7.130548 19.308075 6.417840
F 6.901808 19.308075 28.261000
F 16.048188 3.861595 6.511170
F 15.819388 3.861595 28.354300
F 16.048188 11.584775 6.511170
F 15.819388 11.584775 28.354300
F 16.048188 19.307975 6.511170
F 15.819388 19.307975 28.354300
F 25.396888 4.080405 6.744330
F 24.699488 3.894155 28.273700
F 25.333488 11.792875 6.767850
F 24.802088 11.658575 28.471600
F 25.276088 19.365175 6.969450
F 24.943588 19.314075 28.426000
F 7.158788 3.861775 3.689470
F 6.930408 3.861685 25.530500
F 7.158788 11.584975 3.689470
F 6.930408 11.584875 25.530500
F 7.158788 19.308175 3.689470
F 6.930408 19.308075 25.530500
F 16.076388 3.861685 3.782920
F 15.847988 3.861595 25.623900
F 16.076388 11.584875 3.782920
F 15.847988 11.584775 25.623900
F 16.076388 19.308075 3.782920
F 15.847988 19.307975 25.623900
F 25.605188 3.919215 4.054270
F 24.883188 3.943855 25.606700
F 25.469888 12.028675 4.111220
F 24.776388 11.611975 25.870200
F 25.565088 19.421375 4.137950
F 25.010188 19.465275 25.719200
F 7.365638 1.707165 0.278575
F 6.968528 1.287105 21.889900
F 7.365638 9.430345 0.278575
F 6.968528 9.010295 21.889900
F 7.365638 17.153575 0.278575
F 6.968528 16.733475 21.889900
F 16.283088 1.707165 0.371959
F 15.886188 1.287195 21.983400
F 16.283088 9.430355 0.371960
F 15.886188 9.010385 21.983400
F 16.283088 17.153575 0.371959
F 15.886188 16.733575 21.983400
F 31.337188 20.761075 29.793100
F 24.908588 1.451205 21.989300
F 28.143888 12.971575 0.242355
F 25.020688 9.125955 22.152100
F 23.828588 5.265595 0.197913
F 24.792288 16.737275 21.878900
F 9.388288 7.723275 3.712880
F 9.159918 7.723185 25.553900
F 9.388288 15.446475 3.712880
F 9.159918 15.446375 25.553900
F 18.123788 12.908675 17.457800
F 18.296188 5.068695 17.535200
F 18.518988 7.871195 3.680590
F 18.146688 7.786525 25.640600
F 18.230488 15.500075 3.900610
F 18.299688 15.406875 25.602800
F 15.962388 9.010385 14.702300
F 23.234688 0.171791 4.077390
F 27.800288 7.991515 3.946530
F 27.029588 7.860275 25.748000
F 27.633688 15.921575 4.117760
F 27.395888 15.692275 25.770900
F 9.245698 20.595175 17.362600
F 9.245698 12.871975 17.362600
F 9.595008 5.568755 0.301919
F 9.198028 5.148795 21.913300
F 9.595008 13.291975 0.301918
F 9.198028 12.871975 21.913300
F 9.595008 21.015175 0.301918
F 9.198028 20.595175 21.913300
F 13.818788 23.169575 6.487820
F 18.293888 5.150665 21.964400
F 25.573188 16.553675 0.436215
F 18.177988 12.882775 22.019600
F 23.593888 12.903175 0.313919
F 18.301488 20.636775 22.058300
F 32.369188 20.838375 3.368410
F 27.324588 5.350575 22.130200
F 20.367088 1.510465 17.382500
F 27.273388 13.010275 22.200100
F 27.524588 0.245216 13.978100
F 27.135288 20.598175 22.085400
F 9.399578 5.150715 2.847780
F 9.169448 5.148795 24.643700
F 9.399578 12.873875 2.847780
F 9.169448 12.871975 24.643700
F 9.399578 20.597075 2.847780
F 9.169448 20.595175 24.643700
F 18.239888 5.101425 2.724460
F 18.095088 5.225735 24.620400
F 18.333488 12.929475 3.007600
F 18.233888 12.871175 24.667400
F 18.357988 20.642975 2.733260
F 18.180488 20.527975 24.771600
F 27.796688 5.386025 3.172390
F 27.275388 5.193575 24.816600
F 27.867988 13.388975 3.002500
F 27.059588 12.917975 25.101000
F 27.785288 20.691775 3.379870
F 27.386988 20.707075 24.826200
F 9.360058 7.723185 6.441130
F 9.131308 7.723185 28.284300
F 9.360058 15.446375 6.441130
F 9.131308 15.446375 28.284300
F 9.245698 5.148795 17.362600
F 27.207288 20.790975 14.728500
F 9.360058 23.169575 6.441130
F 9.131308 23.169575 28.284300
F 18.317888 8.005235 6.515320
F 17.974088 7.661445 28.303400
F 18.238388 15.436875 6.663680
F 18.111888 15.448075 28.347500
F 4.775058 23.167975 18.227200
F 32.768888 5.504535 0.517249
F 27.731488 8.042835 6.641600
F 27.194388 7.721885 28.499000
F 27.634988 15.555975 6.760750
F 27.181188 15.664575 28.467700
F 27.296588 13.051475 14.838500
F 27.291688 5.334245 14.915400
F 2.637278 1.291705 10.006390
F 2.408528 1.291705 31.849700
F 29.874388 1.749755 10.461100
F 25.960088 9.253925 0.408122
F 2.637278 9.014895 10.006390
F 2.408528 9.014895 31.849700
F 29.867088 9.352115 10.338700
F 31.617388 13.016275 32.376700
F 2.637278 16.738075 10.006390
F 2.408528 16.738075 31.849700
F 29.540988 16.798475 10.458700
F 32.501188 0.446406 6.582670
F 11.551288 1.287195 10.104900
F 11.322588 1.287195 31.948200
F 11.551288 9.010385 10.104900
F 11.322588 9.010385 31.948200
F 11.551288 16.733575 10.104900
F 11.322588 16.733575 31.948200
F 20.682188 1.524435 10.244200
F 21.299788 8.835245 0.216200
F 20.558988 9.039565 10.128000
F 29.417888 9.349295 32.323600
F 20.526988 16.803875 10.240100
F 31.375588 13.104675 29.580900
F 2.599138 3.857085 13.646900
F 29.754088 4.215945 14.107900
F 2.599138 11.580275 13.646900
F 29.697288 11.800675 14.011600
F 2.599138 19.303475 13.646900
F 29.596288 19.585075 14.122100
F 11.513188 3.861595 13.745400
F 11.513188 11.584775 13.745400
F 11.513188 19.307975 13.745400
F 20.547588 4.090585 13.774900
F 20.444988 11.589575 13.794500
F 20.346288 19.379375 13.923900
F 2.627638 3.857085 10.926800
F 17.777788 6.043905 -0.061812
F 29.735688 4.369585 11.272600
F 2.627638 11.580275 10.926800
F 9.388288 0.000089 3.712880
F 29.802288 12.032075 11.318200
F 2.627638 19.303475 10.926800
F 13.846988 0.000090 3.759570
F 29.691988 19.474375 11.443200
F 11.541788 3.861595 11.015000
F 11.541788 11.584775 11.015000
F 11.541788 19.307975 11.015000
F 20.599588 4.175115 11.092900
F 20.736788 11.690275 10.958800
F 20.490388 19.577975 11.003900
F 2.665748 1.291705 7.286290
F 2.436998 1.291705 29.129600
F 30.105088 1.480015 7.542100
F 29.454188 1.377515 29.442300
F 2.665748 9.014895 7.286290
F 2.436998 9.014895 29.129600
F 29.786188 9.549305 7.649410
F 29.195888 9.067425 29.679900
F 2.665748 16.738075 7.286290
F 2.436998 16.738075 29.129600
F 29.983488 16.891375 7.819440
F 29.462788 16.912875 29.403000
F 11.579888 1.287195 7.374490
F 11.351188 1.287195 29.217800
F 11.579888 9.010385 7.374490
F 11.351188 9.010385 29.217800
F 11.579888 16.733575 7.374490
F 11.351188 16.733575 29.217800
F 20.579188 1.356695 7.452650
F 29.392588 16.728475 32.214800
F 20.652288 9.157405 7.349880
F 20.280988 8.887505 29.243500
F 20.654288 16.984075 7.343700
F 20.350988 16.750975 29.316700
F 4.851308 7.721545 10.946100
F 31.917588 8.003225 11.484200
F 4.851308 15.444775 10.946100
F 31.901788 15.882275 11.309400
F 18.263388 20.575375 14.794800
F 18.176288 12.890775 14.745700
F 13.771188 7.723185 11.038400
F 13.771188 15.446375 11.038400
F 18.283488 5.359905 14.694100
F 22.936388 7.766265 11.101000
F 22.693888 15.586775 11.123900
F 9.236168 23.169575 18.272800
F 4.889418 5.150435 7.305560
F 4.660668 5.150435 29.148900
F 32.181088 5.436125 7.602210
F 31.424288 5.404035 29.316600
F 4.889418 12.873675 7.305560
F 4.660668 12.873675 29.148900
F 32.224388 13.071775 7.963330
F 32.426488 0.329929 3.897580
F 4.889418 20.596775 7.305560
F 4.660668 20.596775 29.148900
F 32.187288 20.918775 7.712360
F 19.969088 17.655275 0.136676
F 13.809288 5.148795 7.397840
F 13.580488 5.148795 29.241100
F 13.809288 12.871975 7.397830
F 13.580488 12.871975 29.241100
F 13.809288 20.595175 7.397840
F 13.580488 20.595175 29.241100
F 22.952888 5.427285 7.336150
F 22.494288 5.067905 29.098900
F 22.877888 13.050375 7.519560
F 22.574788 12.835775 29.177600
F 22.887088 20.821075 7.566290
F 22.677188 20.677275 29.460300
F 4.860858 5.150435 10.033690
F 4.632108 5.150435 31.877000
F 32.191888 5.583365 10.427900
F 4.698808 23.167975 25.508300
F 4.860858 12.873675 10.033690
F 4.632108 12.873675 31.877000
F 32.094488 13.191175 10.678200
F 26.017888 1.474025 0.346935
F 4.860858 20.596775 10.033690
F 4.632108 20.596775 31.877000
F 32.156688 20.603275 10.429700
F 4.927218 23.167975 3.667270
F 13.780688 5.148795 10.128200
F 13.551988 5.148795 31.971500
F 13.780688 12.871975 10.128200
F 13.551988 12.871975 31.971500
F 13.780688 20.595175 10.128200
F 13.551988 20.595175 31.971500
F 22.949388 5.130845 10.198300
F 31.432088 5.439825 32.238800
F 23.000188 13.010375 10.373100
F 20.377488 16.709575 32.142900
F 22.886488 20.615075 10.278600
F 23.008188 0.155135 6.850120
F 4.822718 7.721545 13.674200
F 31.876188 7.926515 14.097900
F 4.822718 15.444775 13.674200
F 31.920388 15.773475 13.973400
F 9.274278 20.595175 14.632200
F 4.822718 23.167975 13.674200
F 9.274278 12.871975 14.632200
F 13.618688 23.169575 25.600600
F 13.742588 7.723185 13.768800
F 13.742588 15.446375 13.768800
F 9.274278 5.148795 14.632200
F 23.047388 7.886395 13.780900
F 22.758988 15.547575 13.885000
F 27.163588 20.714375 32.383800
F 7.092448 1.287105 10.058270
F 6.863698 1.287105 31.901600
F 7.092448 9.010295 10.058270
F 6.863698 9.010295 31.901600
F 7.092448 16.733475 10.058270
F 6.863698 16.733475 31.901600
F 16.010088 1.287195 10.151600
F 15.781288 1.287195 31.994900
F 16.010088 9.010385 10.151600
F 15.781288 9.010385 31.994900
F 16.010088 16.733575 10.151600
F 15.781288 16.733575 31.994900
F 25.217088 1.350755 10.169500
F 24.823288 1.407335 32.043700
F 25.056488 9.318365 10.212000
F 22.790188 0.126125 25.404800
F 24.909088 16.740175 10.263500
F 21.303788 1.492465 0.302842
F 7.054308 3.861685 13.698800
F 7.054308 11.584875 13.698800
F 7.054308 19.308075 13.698800
F 15.971888 3.861595 13.792100
F 15.971888 11.584775 13.792100
F 15.971888 19.307975 13.792100
F 24.978288 3.936545 13.902000
F 25.153788 11.859275 13.881100
F 25.035088 19.398875 13.854300
F 7.082908 3.861685 10.968300
F 7.082908 11.584875 10.968300
F 7.082908 19.308075 10.968300
F 16.000488 3.861595 11.061700
F 16.000488 11.584775 11.061700
F 16.000488 19.307975 11.061700
F 25.222088 3.991035 11.075300
F 25.238588 11.839775 11.200000
F 25.130388 19.345075 11.176100
F 7.121028 1.287105 7.327730
F 6.892278 1.287105 29.171000
F 7.121028 9.010295 7.327730
F 6.892278 9.010295 29.171000
F 7.121028 16.733475 7.327730
F 6.892278 16.733475 29.171000
F 16.038688 1.287195 7.421180
F 15.809888 1.287195 29.264500
F 16.038688 9.010385 7.421180
F 15.809888 9.010385 29.264500
F 16.038688 16.733575 7.421180
F 15.809888 16.733575 29.264500
F 25.426488 1.391045 7.447900
F 24.857688 1.411015 29.285200
F 25.303688 9.083935 7.539560
F 24.811088 8.975685 29.473400
F 25.193788 16.674075 7.613480
F 24.955488 16.789475 29.334100
F 9.312418 7.723185 10.991700
F 9.312418 15.446375 10.991700
F 27.168488 15.538775 18.339200
F 18.222388 7.710915 11.118000
F 18.260388 15.357675 11.173700
F 9.312418 23.169575 10.991700
F 27.355088 8.061905 11.084900
F 27.172688 15.743575 11.244800
F 27.276588 8.015135 18.621100
F 9.350528 5.148795 7.351140
F 9.121778 5.148795 29.194400
F 9.350528 12.871975 7.351140
F 9.121778 12.871975 29.194400
F 9.350528 20.595175 7.351140
F 9.121778 20.595175 29.194400
F 18.325788 5.228015 7.366170
F 18.073688 5.110905 29.241500
F 18.344788 12.898675 7.513440
F 18.103888 12.842775 29.135600
F 18.388888 20.551775 7.345320
F 18.012488 20.560675 29.305000
F 27.733388 5.448715 7.603050
F 26.975788 5.118065 29.221600
F 27.457988 13.097675 7.827420
F 26.924988 12.977375 29.387900
F 27.411888 20.672675 7.788350
F 26.979288 20.657475 29.557700
F 9.321948 5.148795 10.081550
F 9.093198 5.148795 31.924800
F 9.321948 12.871975 10.081550
F 9.093198 12.871975 31.924800
F 9.321948 20.595175 10.081550
F 9.093198 20.595175 31.924800
F 18.352188 5.165375 10.188800
F 22.422688 12.923275 31.941500
F 18.272488 12.914375 10.139500
F 29.277388 1.342735 32.058900
F 18.244488 20.675375 10.083340
F 18.045088 20.551375 32.055700
F 27.442288 5.640095 10.325600
F 31.707088 0.244212 28.599400
F 27.439788 13.187075 10.396300
F 18.126688 4.982755 32.036900
F 27.605788 20.780475 10.509800
F 20.423888 1.284955 29.096900
F 9.283808 7.723185 13.722100
F 9.283808 15.446375 13.722100
F 4.851308 23.167975 10.946100
F 9.283808 23.169575 13.722100
F 18.359088 7.939135 13.822900
F 18.267888 15.444575 13.803200
F 9.159918 23.169575 25.553900
F 27.346388 8.015065 13.983800
F 27.411488 15.577575 13.897100
F 18.147588 15.420475 18.396600
F 2.561028 1.291705 17.287500
F 29.663388 1.402995 17.465700
F 2.561028 9.014895 17.287500
F 29.434988 9.219445 17.482600
F 2.561028 16.738075 17.287500
F 29.504188 16.947975 17.641100
F 11.475088 1.287195 17.386000
F 11.475088 9.010385 17.386000
F 11.475088 16.733575 17.386000
F 27.211188 0.155844 21.233400
F 20.490488 8.977725 17.371100
F 20.294688 16.504175 17.377800
F 2.522888 3.857085 20.928000
F 29.559788 4.141665 21.234300
F 2.522888 11.580275 20.928000
F 29.500988 11.841075 21.188100
F 2.522888 19.303475 20.928000
F 29.496688 19.616575 21.177900
F 11.436888 3.861595 21.026500
F 11.436888 11.584775 21.026500
F 11.436888 19.307975 21.026500
F 20.588188 3.910135 21.028400
F 20.443788 11.581675 20.996800
F 20.454588 19.476275 21.021200
F 2.551388 3.857085 18.207900
F 29.589688 4.054675 18.327000
F 2.551388 11.580275 18.207900
F 29.605388 11.883075 18.409100
F 2.551388 19.303475 18.207900
F 29.498888 19.578575 18.392500
F 11.465588 3.861595 18.296100
F 11.465588 11.584775 18.296100
F 11.465488 19.307975 18.296100
F 20.553788 4.142825 18.364300
F 20.550588 11.568275 18.311900
F 20.486288 19.079175 18.268600
F 2.589498 1.291705 14.567400
F 29.906988 1.517405 14.751900
F 2.589498 9.014895 14.567400
F 29.634088 9.185665 14.762300
F 2.589498 16.738075 14.567400
F 29.601288 17.020975 14.844800
F 11.503688 1.287195 14.655600
F 11.503688 9.010385 14.655600
F 11.503688 16.733575 14.655600
F 20.503788 1.501245 14.688800
F 20.625888 9.140345 14.696900
F 20.474488 16.708375 14.795200
F 4.775058 7.721545 18.227200
F 31.769788 8.155625 18.596100
F 4.775058 15.444775 18.227200
F 31.761088 15.818275 18.493900
F 18.224588 7.702285 18.234800
F 9.236168 15.446375 18.272800
F 13.694888 7.723185 18.319500
F 13.694888 15.446375 18.319500
F 9.236168 7.723185 18.272800
F 22.626288 7.705385 18.316800
F 22.658088 15.416575 18.264400
F 17.923388 12.947475 32.035300
F 4.813168 5.150435 14.586700
F 31.862088 5.444015 15.215200
F 4.813168 12.873675 14.586700
F 31.988888 13.096975 14.932300
F 4.813168 20.596775 14.586700
F 31.788388 20.989175 14.975500
F 13.732988 5.148795 14.678900
F 13.732988 12.871975 14.678900
F 13.732988 20.595175 14.678900
F 22.855288 5.316415 14.734200
F 22.777988 12.933875 14.670700
F 22.707688 20.725775 14.689500
F 4.784608 5.150435 17.314800
F 32.008388 5.419765 18.018700
F 4.784608 12.873675 17.314800
F 31.841388 13.249175 17.688000
F 4.784608 20.596775 17.314800
F 31.825388 21.009775 17.792600
F 13.704488 5.148795 17.409300
F 13.704488 12.871975 17.409300
F 13.704488 20.595175 17.409300
F 22.878488 5.255085 17.434700
F 22.816388 12.934875 17.385000
F 22.677788 20.535575 17.381500
F 4.746468 7.721545 20.955300
F 31.784988 8.013695 21.273400
F 4.746468 15.444775 20.955300
F 32.088688 15.697575 21.205000
F 25.007588 16.818175 14.819300
F 4.746468 23.167975 20.955300
F 25.078488 9.469115 14.856500
F 13.590088 23.169575 28.331000
F 13.666288 7.723185 21.049900
F 13.666288 15.446375 21.049900
F 25.071288 1.406395 14.889600
F 22.832288 7.846725 20.981500
F 22.494288 15.543075 21.058900
F 15.962388 1.287195 14.702300
F 7.016198 1.287105 17.339400
F 7.016198 9.010295 17.339400
F 7.016198 16.733475 17.339400
F 15.933788 1.287195 17.432700
F 15.933788 9.010385 17.432700
F 15.933788 16.733575 17.432700
F 25.168788 1.523505 17.553400
F 24.884988 9.308745 17.715400
F 24.903288 16.982075 17.592800
F 6.978058 3.861685 20.979900
F 6.978058 11.584875 20.979900
F 6.978058 19.308075 20.979900
F 15.895688 3.861595 21.073200
F 15.895688 11.584775 21.073200
F 15.895688 19.307975 21.073200
F 24.987588 4.155705 21.274700
F 24.972388 11.705875 21.271200
F 25.024988 19.221275 21.205300
F 7.006658 3.861685 18.249400
F 7.006658 11.584875 18.249400
F 7.006658 19.308075 18.249400
F 15.924288 3.861595 18.342800
F 15.924288 11.584775 18.342800
F 15.924288 19.307975 18.342800
F 25.075188 4.094075 18.525200
F 25.037088 11.919475 18.547700
F 24.960988 19.533775 18.463500
F 7.044778 1.287105 14.608800
F 7.044778 9.010295 14.608800
F 7.044778 16.733475 14.608800
F 32.489188 20.781275 0.609634
F 20.211088 9.076345 32.018200
F 22.642288 20.459375 32.186300
F 27.389388 0.147984 18.508500
F 31.902888 0.370021 21.205000
F 17.691488 21.406275 0.184890
F 22.726188 0.096718 21.027700
F 27.772888 0.198328 6.641760
F 32.023288 0.248364 18.458400
F 18.446288 0.205280 3.779220
F 27.460188 0.432082 11.208400
F 31.953788 0.133286 13.985500
F 31.756288 0.426877 25.851300
F 32.110388 0.436058 11.222800
F 22.796888 0.230460 11.207900
F 18.065388 23.190775 25.658700
F 23.312388 23.435175 4.110610
F 18.202288 23.186475 21.220100
F 18.222788 0.126593 18.409900
F 18.081988 -0.008661 21.081100
F 27.261788 0.235175 25.574700
F 27.195588 0.345157 28.408800
F 18.344088 -0.012975 6.517780
F 20.302188 19.341075 33.020900
F 2.256028 1.291705 46.411900
F 29.276088 1.425735 46.750000
F 2.256028 9.014895 46.411900
F 29.292188 9.044415 46.703200
F 2.256028 16.738075 46.411900
F 29.144788 16.705975 46.706300
F 11.170088 1.287195 46.510400
F 11.170088 9.010385 46.510400
F 11.170088 16.733575 46.510400
F 20.109788 1.308635 46.455900
F 20.111388 8.953315 46.612700
F 20.164188 16.814975 46.579000
F 2.217888 3.857085 50.052400
F 29.051188 4.056685 50.365300
F 2.217888 11.580275 50.052400
F 29.194888 11.671575 50.404000
F 2.217888 19.303475 50.052400
F 29.273588 19.312475 50.309300
F 11.131888 3.861595 50.150900
F 11.131888 11.584775 50.150900
F 11.131888 19.307975 50.150900
F 20.058888 3.935795 50.064300
F 20.166088 11.751475 50.079400
F 19.972688 19.328475 50.116000
F 2.246388 3.857085 47.332300
F 29.098788 4.043325 47.589000
F 2.246388 11.580275 47.332300
F 29.199788 11.656775 47.597400
F 2.246388 19.303475 47.332300
F 29.304688 19.289875 47.595100
F 11.160488 3.861595 47.420500
F 11.160488 11.584775 47.420500
F 11.160488 19.307975 47.420500
F 20.165788 3.903775 47.298800
F 19.963388 11.492875 47.443100
F 20.120588 19.412375 47.359500
F 2.284498 1.291705 43.691800
F 22.703988 15.686975 32.940100
F 29.164088 1.446205 43.930200
F 2.284498 9.014895 43.691800
F 8.778668 23.169575 61.959400
F 29.244788 9.137965 43.919200
F 2.284498 16.738075 43.691800
F 9.007418 23.169575 40.116100
F 29.238088 16.787675 44.002400
F 11.198688 1.287195 43.780000
F 11.198688 9.010385 43.780000
F 11.198688 16.733575 43.780000
F 20.208988 1.168145 43.712800
F 20.084788 8.943235 43.878700
F 20.186588 16.620675 43.762000
F 4.470048 7.721545 47.351600
F 31.565188 7.837285 47.642700
F 4.470048 15.444775 47.351600
F 31.436388 15.485775 47.768500
F 29.220788 4.084455 33.169400
F 27.008488 15.495275 43.088600
F 13.389888 7.723185 47.443900
F 13.389888 15.446375 47.443900
F 33.511988 19.181375 57.762000
F 22.437388 7.718175 47.457500
F 22.325088 15.610775 47.762800
F 28.883388 19.203975 64.731700
F 4.508168 5.150435 43.711100
F 31.607288 5.184225 44.163200
F 4.508168 12.873675 43.711000
F 31.558988 12.984075 44.123800
F 4.508168 20.596775 43.711100
F 31.567388 20.769375 43.994900
F 13.427988 5.148795 43.803300
F 13.427988 12.871975 43.803300
F 13.427988 20.595175 43.803300
F 22.514788 5.002645 43.953500
F 22.291288 12.951575 44.026900
F 22.323488 20.348075 43.838100
F 4.479608 5.150435 46.439200
F 31.529488 5.297995 46.784000
F 4.479608 12.873675 46.439200
F 31.507088 12.942375 46.864100
F 4.479608 20.596775 46.439200
F 31.535688 20.511975 46.702700
F 13.399488 5.148795 46.533700
F 13.399488 12.871975 46.533700
F 13.399488 20.595175 46.533700
F 22.558688 5.131015 46.708800
F 22.301788 13.056475 46.800500
F 22.482988 20.764875 46.530500
F 4.441468 7.721545 50.079700
F 31.318388 7.910925 50.408400
F 4.441468 15.444775 50.079700
F 31.428988 15.374375 50.495600
F 27.023588 7.941815 43.228700
F 4.441468 23.167975 50.079700
F 17.667588 0.000001 64.783200
F 33.737088 16.859875 54.175000
F 13.361288 7.723185 50.174300
F 13.361288 15.446375 50.174300
F 17.896288 0.000001 42.939900
F 22.362588 7.746855 50.209100
F 22.261788 15.529875 50.397600
F 33.413788 8.771035 61.489100
F 6.711188 1.287105 46.463800
F 6.711188 9.010295 46.463800
F 6.711188 16.733475 46.463800
F 15.628788 1.287195 46.557100
F 15.628788 9.010385 46.557100
F 15.628788 16.733575 46.557100
F 24.731688 1.315555 46.737100
F 24.618988 8.967515 46.752300
F 24.650788 16.749775 46.707700
F 6.673058 3.861685 50.104300
F 24.663488 11.595075 33.065400
F 6.673058 11.584875 50.104300
F 33.495388 19.458675 55.000000
F 6.673058 19.308075 50.104300
F 2.398888 19.303475 32.770100
F 15.590688 3.861595 50.197600
F 15.590688 11.584775 50.197600
F 15.590688 19.307975 50.197600
F 24.760988 4.068135 50.424800
F 24.625088 11.788375 50.329900
F 24.592988 19.302175 50.352000
F 6.701658 3.861685 47.373800
F 6.701658 11.584875 47.373800
F 6.701658 19.308075 47.373800
F 15.619288 3.861595 47.467200
F 15.619288 11.584775 47.467200
F 15.619288 19.307975 47.467200
F 24.773288 3.936205 47.675700
F 24.625288 11.591075 47.606100
F 24.553988 19.377075 47.549700
F 6.739778 1.287105 43.733200
F 6.739778 9.010295 43.733200
F 6.739778 16.733475 43.733200
F 15.657388 1.287195 43.826700
F 15.657388 9.010385 43.826700
F 15.657388 16.733575 43.826700
F 24.756688 1.484345 43.987100
F 24.580788 8.992025 43.959400
F 24.758888 16.656375 43.934700
F 8.931168 7.723185 47.397200
F 8.931168 15.446375 47.397200
F 17.667588 15.446375 64.783200
F 17.848688 7.723185 47.490600
F 17.848688 15.446375 47.490600
F 17.848688 0.000001 47.490600
F 27.101488 7.798685 47.532100
F 26.820788 15.369775 47.497300
F 17.896288 15.446375 42.939900
F 8.969278 5.148795 43.756600
F 8.969278 12.871975 43.756600
F 8.969278 20.595175 43.756600
F 17.886788 5.148795 43.850000
F 17.886788 12.871975 43.850000
F 17.886788 20.595175 43.850000
F 27.147888 5.288445 43.943400
F 26.886988 12.869475 43.910900
F 26.935088 20.684275 43.964800
F 8.940698 5.148795 46.487000
F 8.940698 12.871975 46.487000
F 8.940698 20.595175 46.487000
F 17.858188 5.148795 46.580400
F 17.858188 12.871975 46.580400
F 17.858188 20.595175 46.580400
F 26.917488 5.249895 46.538500
F 26.932588 12.780675 46.693000
F 27.070888 20.526075 46.693800
F 8.902558 7.723185 50.127600
F 8.902558 15.446375 50.127600
F 17.667588 7.723185 64.783200
F 8.902558 23.169575 50.127600
F 17.820088 7.723185 50.221000
F 17.820088 15.446375 50.221000
F 17.820088 0.000001 50.221000
F 26.873688 8.022005 50.227600
F 26.819288 15.531475 50.206300
F 17.896288 7.723185 42.939900
F 2.179778 1.291705 53.693000
F 29.343788 19.339775 33.204000
F 2.179778 9.014895 53.693000
F 28.825088 9.283645 54.166400
F 2.179778 16.738075 53.693000
F 29.191488 16.864175 53.962100
F 11.093788 1.287195 53.791500
F 11.093788 9.010385 53.791500
F 11.093788 16.733575 53.791500
F 19.965688 1.242375 53.825000
F 20.036488 8.907845 53.803400
F 20.166488 16.599875 53.946200
F 2.370388 3.857085 35.490200
F 2.141638 3.857085 57.333500
F 29.106388 4.202665 35.912700
F 28.775388 3.836235 57.687800
F 2.370388 11.580275 35.490200
F 2.141638 11.580275 57.333500
F 29.270488 11.733675 35.930700
F 28.967288 11.560975 57.771700
F 2.370388 19.303475 35.490200
F 2.141638 19.303475 57.333500
F 29.300888 19.268875 35.971700
F 29.046788 19.264475 57.558400
F 11.284388 3.861595 35.588700
F 11.055688 3.861595 57.432000
F 11.284388 11.584775 35.588700
F 11.055688 11.584775 57.432000
F 11.284388 19.307975 35.588700
F 11.055688 19.307975 57.432000
F 20.048088 3.839685 35.688600
F 20.017088 3.911995 57.328700
F 20.239188 11.597475 35.674500
F 20.128888 11.646375 57.631600
F 20.281788 19.272375 35.843500
F 19.960288 19.301075 57.336900
F 2.170138 3.857085 54.613400
F 22.086288 0.123789 64.993100
F 29.085788 3.918575 55.006800
F 2.170138 11.580275 54.613400
F 20.505088 3.616245 32.951700
F 29.004788 11.869175 55.128300
F 2.170138 19.303475 54.613400
F 33.628388 1.448135 61.548400
F 29.246588 19.446675 54.761600
F 11.312988 3.861595 32.858300
F 11.084288 3.861595 54.701600
F 11.312988 11.584775 32.858300
F 11.084288 11.584775 54.701600
F 11.312988 19.307975 32.858300
F 11.084288 19.307975 54.701600
F 22.222188 15.525775 64.618100
F 20.063888 3.831505 54.655100
F 29.432288 11.931175 33.229400
F 19.945088 11.503075 54.942800
F 22.299388 7.662265 33.008700
F 20.181288 19.248475 54.611400
F 2.208248 1.291705 50.972900
F 29.119788 1.416805 51.041600
F 2.208248 9.014895 50.972900
F 29.059088 9.126565 51.330700
F 2.208248 16.738075 50.972900
F 29.092888 16.687475 51.260800
F 11.122388 1.287195 51.061100
F 11.122388 9.010385 51.061100
F 11.122388 16.733575 51.061100
F 20.035488 1.385975 51.087100
F 19.976388 9.198515 51.096900
F 19.988888 16.754175 51.140700
F 4.622548 7.721545 32.789400
F 4.393798 7.721545 54.632700
F 28.815888 11.426275 64.961900
F 31.159288 7.738855 54.814500
F 4.622548 15.444775 32.789400
F 4.393798 15.444775 54.632700
F 20.198988 11.670275 32.964500
F 31.456888 15.701275 55.085000
F 8.750058 23.169575 64.689800
F 8.978808 23.169575 42.846500
F 8.750058 15.446375 64.689800
F 8.978808 15.446375 42.846500
F 13.542388 7.723185 32.881700
F 13.313688 7.723185 54.725000
F 13.542388 15.446375 32.881700
F 13.313688 15.446375 54.725000
F 8.750058 7.723185 64.689800
F 8.978808 7.723185 42.846500
F 21.935988 0.016820 62.166200
F 22.309888 7.800665 54.767800
F 27.007388 0.086797 32.950700
F 22.353388 15.287575 54.980700
F 31.647888 0.341221 35.803200
F 31.001888 15.355175 64.871500
F 4.431918 5.150435 50.992100
F 31.239588 5.371125 51.184700
F 4.431918 12.873675 50.992100
F 31.495888 12.945475 51.526300
F 4.431918 20.596775 50.992100
F 31.473388 20.796275 51.174800
F 13.351788 5.148795 51.084400
F 13.351788 12.871975 51.084400
F 13.351788 20.595175 51.084400
F 22.365888 5.231405 51.057700
F 22.404088 12.948075 51.343300
F 22.396188 20.599075 51.288600
F 4.403358 5.150435 53.720300
F 31.379888 5.023955 54.057600
F 4.403358 12.873675 53.720300
F 31.210988 13.097875 54.101700
F 4.403358 20.596775 53.720300
F 31.460988 20.757075 53.855600
F 13.323188 5.148795 53.814800
F 13.323188 12.871975 53.814800
F 13.323188 20.595175 53.814800
F 22.320688 5.303745 53.807700
F 22.227588 12.758475 54.026500
F 22.496288 20.560775 53.998600
F 4.593968 7.721545 35.517500
F 4.365218 7.721545 57.360800
F 31.748388 8.026375 36.035800
F 31.111088 7.541625 57.571000
F 4.593968 15.444775 35.517500
F 4.365218 15.444775 57.360800
F 31.636488 15.560475 35.947100
F 31.153188 15.436275 57.881400
F 26.801288 20.523675 61.164700
F 27.236288 20.603475 39.436000
F 4.593968 23.167975 35.517500
F 4.365218 23.167975 57.360800
F 26.769888 12.818875 61.201000
F 26.899588 12.966075 39.387300
F 24.465788 3.979995 64.769300
F 27.094588 15.528975 33.174000
F 13.513788 7.723185 35.612100
F 13.285088 7.723185 57.455400
F 13.513788 15.446375 35.612100
F 13.285088 15.446375 57.455400
F 26.711688 5.224065 61.463500
F 26.986388 5.246655 39.534700
F 22.563488 7.809055 35.665900
F 22.393888 7.757375 57.513000
F 22.696588 15.428375 35.734600
F 22.233488 15.422775 57.673000
F 33.381688 3.883975 65.117100
F 13.513788 23.169575 35.612100
F 6.634938 1.287105 53.744900
F 31.698188 7.983405 33.136900
F 6.634938 9.010295 53.744900
F 17.962988 5.148795 36.568900
F 6.634938 16.733475 53.744900
F 2.398888 11.580275 32.770100
F 15.552588 1.287195 53.838200
F 15.552588 9.010385 53.838200
F 15.552588 16.733575 53.838200
F 24.518488 1.370135 54.047000
F 24.518288 9.304325 53.917000
F 24.599088 16.693975 54.035900
F 6.825558 3.861685 35.542100
F 6.596808 3.861685 57.385400
F 33.635788 3.900975 57.712700
F 6.825558 11.584875 35.542100
F 6.596808 11.584875 57.385400
F 19.828688 19.147675 64.772900
F 6.825558 19.308075 35.542100
F 6.596808 19.308075 57.385400
F 13.313688 23.169575 54.725000
F 15.743188 3.861595 35.635400
F 15.514388 3.861595 57.478700
F 15.743188 11.584775 35.635400
F 15.514388 11.584775 57.478700
F 15.743188 19.307975 35.635400
F 15.514388 19.307975 57.478700
F 24.774088 4.061135 35.622500
F 24.338988 3.800255 57.602200
F 24.914688 11.682375 35.691600
F 24.508088 11.589875 57.649100
F 25.008588 19.302475 35.707900
F 24.605488 19.355475 57.592800
F 6.854158 3.861685 32.811600
F 6.625408 3.861685 54.654900
F 24.384188 11.426975 64.705800
F 6.854158 11.584875 32.811600
F 6.625408 11.584875 54.654900
F 27.051688 23.245875 40.409100
F 6.854158 19.308075 32.811600
F 6.625408 19.308075 54.654900
F 17.964888 23.186975 32.829600
F 15.771788 3.861595 32.905000
F 15.542988 3.861595 54.748300
F 15.771788 11.584775 32.905000
F 15.542988 11.584775 54.748300
F 15.771788 19.307975 32.905000
F 15.542988 19.307975 54.748300
F 33.480088 19.260475 62.296000
F 24.468088 4.019215 54.864400
F 31.518988 15.587575 33.148600
F 24.489188 11.702175 54.967500
F 26.618688 0.059797 64.889000
F 24.739288 19.240975 54.776700
F 6.663528 1.287105 51.014300
F 2.398888 3.857085 32.770100
F 6.663528 9.010295 51.014300
F 4.622548 23.167975 32.789400
F 6.663528 16.733475 51.014300
F 13.437588 23.169575 42.893200
F 15.581188 1.287195 51.107800
F 15.581188 9.010385 51.107800
F 15.581188 16.733575 51.107800
F 24.668788 1.505135 51.347000
F 24.568888 9.149875 51.158900
F 24.595388 16.697175 51.235900
F 9.083668 7.723185 32.835000
F 8.854918 7.723185 54.678300
F 9.083668 15.446375 32.835000
F 8.854918 15.446375 54.678300
F 17.705688 20.595175 61.142600
F 17.934488 20.595175 39.299300
F 4.470048 23.167975 47.351600
F 17.772388 7.723185 54.771700
F 8.816778 20.595175 58.318800
F 17.772388 15.446375 54.771700
F 17.696188 7.723185 62.052800
F 17.772388 0.000001 54.771700
F 19.902788 11.689675 64.895900
F 26.659888 7.917125 54.852200
F 24.824188 19.166075 33.047200
F 26.845388 15.699575 54.916600
F 17.705688 12.871975 61.142600
F 17.934488 12.871975 39.299300
F 8.893028 5.148795 51.037700
F 8.893028 12.871975 51.037700
F 8.893028 20.595175 51.037700
F 17.810488 5.148795 51.131100
F 17.810488 12.871975 51.131100
F 17.810488 20.595175 51.131100
F 26.808988 5.431735 51.379300
F 26.926988 12.942775 51.227100
F 26.867188 20.666675 51.255200
F 8.864448 5.148795 53.768100
F 8.864448 12.871975 53.768100
F 8.864448 20.595175 53.768100
F 17.781988 5.148795 53.861500
F 17.781988 12.871975 53.861500
F 17.781988 20.595175 53.861500
F 26.772388 5.334485 54.088300
F 26.650088 12.939075 53.940100
F 26.882388 20.689675 54.008700
F 9.055058 7.723185 35.565400
F 8.826308 7.723185 57.408700
F 9.055058 15.446375 35.565400
F 8.826308 15.446375 57.408700
F 17.705688 5.148795 61.142600
F 17.934488 5.148795 39.299300
F 9.055058 23.169575 35.565400
F 8.826308 23.169575 57.408700
F 17.972588 7.723185 35.658800
F 17.743788 7.723185 57.502100
F 17.972588 15.446375 35.658800
F 17.743788 15.446375 57.502100
F 17.972588 0.000001 35.658800
F 17.743788 0.000001 57.502100
F 27.170088 7.917785 35.826300
F 26.754688 7.786495 57.580700
F 27.052188 15.576775 35.899400
F 26.525488 15.457675 57.515000
F 8.788198 20.595175 61.049200
F 9.016948 20.595175 39.205900
F 2.332278 1.291705 39.130800
F 2.103528 1.291705 60.974100
F 29.341188 1.394845 39.175300
F 28.792688 1.502455 61.176300
F 2.332278 9.014895 39.130800
F 2.103528 9.014895 60.974100
F 29.355888 9.010725 39.621200
F 28.903288 8.954275 61.261800
F 2.332278 16.738075 39.130800
F 2.103528 16.738075 60.974100
F 29.340988 16.914475 39.596400
F 28.916588 16.655375 61.058300
F 11.246288 1.287195 39.229300
F 11.017588 1.287195 61.072600
F 11.246288 9.010385 39.229300
F 11.017588 9.010385 61.072600
F 11.246288 16.733575 39.229300
F 11.017588 16.733575 61.072600
F 20.336788 1.512785 39.365900
F 19.891588 1.369475 61.176300
F 20.316788 8.931755 39.272100
F 19.770588 9.085715 61.251700
F 20.192988 16.833775 39.279000
F 19.905388 16.640475 61.163000
F 2.294138 3.857085 42.771300
F 2.065388 3.857085 64.614600
F 29.299888 4.105895 43.037100
F 9.045528 20.595175 36.475500
F 2.294138 11.580275 42.771300
F 2.065388 11.580275 64.614600
F 29.224488 11.889475 43.075900
F 17.924888 7.723185 40.209500
F 2.294138 19.303475 42.771300
F 2.065388 19.303475 64.614600
F 29.269088 19.428975 43.209300
F 17.696188 0.000001 62.052800
F 11.208188 3.861595 42.869800
F 10.979388 3.861595 64.713100
F 11.208188 11.584775 42.869800
F 10.979388 11.584775 64.713100
F 11.208188 19.307975 42.869800
F 10.979388 19.307975 64.713100
F 20.075588 3.913165 42.903500
F 17.696188 15.446375 62.052800
F 20.152688 11.573175 42.916100
F 28.917788 1.592635 53.815100
F 20.058588 19.318375 42.726700
F 19.928288 3.918465 64.863200
F 2.322638 3.857085 40.051200
F 2.093878 3.857085 61.894500
F 29.201988 3.878405 40.304000
F 28.888588 3.994845 62.155700
F 2.322638 11.580275 40.051200
F 2.093878 11.580275 61.894500
F 29.311588 11.732575 40.295500
F 28.893588 11.459575 62.274400
F 2.322638 19.303475 40.051200
F 2.093878 19.303475 61.894500
F 29.443288 19.416875 40.550400
F 29.020488 19.231575 62.037800
F 11.236788 3.861595 40.139400
F 11.007988 3.861595 61.982700
F 11.236788 11.584775 40.139400
F 11.007988 11.584775 61.982700
F 11.236788 19.307975 40.139400
F 11.007988 19.307975 61.982700
F 20.216788 4.113955 40.329400
F 19.861588 3.867875 62.052600
F 20.199888 11.632775 40.143700
F 19.980188 11.688875 62.132900
F 20.343888 19.433475 40.057000
F 19.890488 19.218575 62.052400
F 2.360748 1.291705 36.410700
F 2.131998 1.291705 58.254000
F 29.271288 1.534295 36.402900
F 28.892788 1.174775 58.511200
F 2.360748 9.014895 36.410700
F 2.131998 9.014895 58.254000
F 29.363588 9.113995 36.965200
F 28.900588 9.059125 58.578200
F 2.360748 16.738075 36.410700
F 2.131998 16.738075 58.254000
F 29.335888 16.708075 36.884800
F 28.813888 16.704775 58.264600
F 11.274888 1.287195 36.498900
F 11.046188 1.287195 58.342200
F 11.274888 9.010385 36.498900
F 11.046188 9.010385 58.342200
F 11.274888 16.733575 36.498900
F 11.046188 16.733575 58.342200
F 20.081088 1.318175 36.674500
F 20.010688 1.364905 58.349000
F 20.171988 9.110455 36.521200
F 20.036588 8.928655 58.430100
F 20.284288 16.628675 36.612200
F 20.028288 16.642975 58.436900
F 4.546298 7.721545 40.070500
F 4.317548 7.721545 61.913800
F 31.779588 7.891545 40.456800
F 31.028588 7.597295 62.261200
F 4.546298 15.444775 40.070500
F 4.317548 15.444775 61.913800
F 31.510688 15.502975 40.493300
F 31.092588 15.315175 62.039800
F 8.788198 12.871975 61.049200
F 9.016948 12.871975 39.205900
F 8.788198 5.148795 61.049200
F 9.016948 5.148795 39.205900
F 13.466188 7.723185 40.162800
F 13.237388 7.723185 62.006100
F 13.466188 15.446375 40.162800
F 13.237388 15.446375 62.006100
F 26.915188 20.498175 58.586700
F 27.157288 20.529075 36.641600
F 22.461688 7.687755 40.279700
F 21.962088 7.708915 61.984800
F 22.418688 15.385375 40.101800
F 22.213788 15.565475 61.969900
F 24.475988 19.147275 64.892200
F 17.924888 15.446375 40.209500
F 4.584418 5.150435 36.430000
F 4.355668 5.150435 58.273200
F 31.429788 5.390795 36.770100
F 31.296388 4.916635 58.405500
F 4.584418 12.873675 36.430000
F 4.355668 12.873675 58.273200
F 31.745088 13.046775 36.728300
F 31.128188 12.793775 58.753800
F 4.584418 20.596775 36.430000
F 4.355668 20.596775 58.273200
F 31.594488 20.847275 36.699600
F 31.376988 20.507275 58.450500
F 13.504288 5.148795 36.522200
F 13.275488 5.148795 58.365500
F 13.504288 12.871975 36.522200
F 13.275488 12.871975 58.365500
F 13.504288 20.595175 36.522200
F 13.275488 20.595175 58.365500
F 22.377688 5.205365 36.513100
F 22.172888 5.159515 58.379300
F 22.445688 12.825275 36.484900
F 22.306688 12.863275 58.550300
F 22.605188 20.379175 36.532000
F 22.325888 20.582575 58.333200
F 4.555858 5.150435 39.158100
F 4.327108 5.150435 61.001400
F 31.530888 5.187995 39.476000
F 31.148188 5.002395 61.230600
F 4.555858 12.873675 39.158100
F 4.327108 12.873675 61.001400
F 31.541788 12.894075 39.505400
F 31.118088 12.516675 61.395300
F 4.555858 20.596775 39.158100
F 4.327108 20.596775 61.001400
F 31.590288 21.016575 39.550000
F 31.340788 20.557575 61.225900
F 13.475688 5.148795 39.252600
F 13.246988 5.148795 61.095900
F 13.475688 12.871975 39.252600
F 13.246988 12.871975 61.095900
F 13.475688 20.595175 39.252600
F 13.246988 20.595175 61.095900
F 22.532488 5.230635 39.250000
F 22.172388 5.159965 61.243900
F 22.476488 12.883875 39.294000
F 22.369588 12.828775 61.272600
F 22.758988 20.700975 39.266000
F 22.111388 20.311275 61.064100
F 4.517718 7.721545 42.798600
F 4.288968 7.721545 64.641900
F 31.699588 7.785625 43.089300
F 26.747488 7.843765 65.017500
F 4.517718 15.444775 42.798600
F 4.288968 15.444775 64.641900
F 31.432888 15.495375 43.219800
F 17.734288 5.148795 58.412200
F 26.749988 12.965375 58.355600
F 27.030288 12.977875 36.639300
F 4.517718 23.167975 42.798600
F 4.288968 23.167975 64.641900
F 26.620688 5.243765 58.566800
F 27.023288 5.356565 36.787800
F 28.879388 3.854655 64.916300
F 4.546298 23.167975 40.070500
F 13.437588 7.723185 42.893200
F 13.208788 7.723185 64.736500
F 13.437588 15.446375 42.893200
F 13.208788 15.446375 64.736500
F 17.734288 20.595175 58.412200
F 17.962988 20.595175 36.568900
F 22.338488 7.597065 42.971100
F 27.077788 15.453375 40.412200
F 22.486688 15.489175 42.844800
F 17.924888 0.000001 40.209500
F 8.854918 23.169575 54.678300
F 13.285088 23.169575 57.455400
F 6.787438 1.287105 39.182700
F 6.558688 1.287105 61.025900
F 8.931168 23.169575 47.397200
F 6.787438 9.010295 39.182700
F 6.558688 9.010295 61.025900
F 26.464588 15.240075 64.985600
F 6.787438 16.733475 39.182700
F 6.558688 16.733475 61.025900
F 31.192788 7.645135 64.994200
F 15.705088 1.287195 39.276000
F 15.476288 1.287195 61.119300
F 15.705088 9.010385 39.276000
F 15.476288 9.010385 61.119300
F 15.705088 16.733575 39.276000
F 15.476288 16.733575 61.119300
F 24.710388 1.383355 39.336800
F 24.214888 1.286365 61.294900
F 24.836588 9.057965 39.437600
F 24.270388 8.923455 61.079300
F 24.746288 16.718275 39.651600
F 24.541688 16.790975 61.288200
F 6.749308 3.861685 42.823200
F 6.520548 3.861685 64.666500
F 13.466188 23.169575 40.162800
F 6.749308 11.584875 42.823200
F 6.520548 11.584875 64.666500
F 26.473488 7.786595 62.254700
F 6.749308 19.308075 42.823200
F 6.520548 19.308075 64.666500
F 22.016488 7.719435 64.778400
F 15.666888 3.861595 42.916500
F 15.438188 3.861595 64.759800
F 15.666888 11.584775 42.916500
F 15.438188 11.584775 64.759800
F 15.666888 19.307975 42.916500
F 15.438188 19.307975 64.759800
F 24.916888 4.000155 43.034400
F 9.045528 12.871975 36.475500
F 24.489988 11.614775 43.007900
F 26.997488 7.767245 40.347500
F 24.852888 19.210975 43.128900
F 26.728288 15.379675 62.125600
F 6.777908 3.861685 40.092700
F 6.549158 3.861685 61.936000
F 8.816778 5.148795 58.318800
F 6.777908 11.584875 40.092700
F 6.549158 11.584875 61.936000
F 9.045528 5.148795 36.475500
F 6.777908 19.308075 40.092700
F 6.549158 19.308075 61.936000
F 4.393798 23.167975 54.632700
F 15.695488 3.861595 40.186100
F 15.466788 3.861595 62.029400
F 15.695488 11.584775 40.186100
F 15.466788 11.584775 62.029400
F 15.695488 19.307975 40.186100
F 15.466788 19.307975 62.029400
F 24.751688 3.878265 40.295700
F 24.419988 3.872115 62.024400
F 24.763488 11.641475 40.327800
F 24.630188 11.525475 62.041100
F 24.922488 19.300875 40.251400
F 24.472488 19.307175 62.233000
F 6.816028 1.287105 36.452100
F 6.587278 1.287105 58.295400
F 4.317548 23.167975 61.913800
F 6.816028 9.010295 36.452100
F 6.587278 9.010295 58.295400
F 9.083668 23.169575 32.835000
F 6.816028 16.733475 36.452100
F 6.587278 16.733475 58.295400
F 8.816778 12.871975 58.318800
F 15.733688 1.287195 36.545600
F 15.504888 1.287195 58.388900
F 15.733688 9.010385 36.545600
F 15.504888 9.010385 58.388900
F 15.733688 16.733575 36.545600
F 15.504888 16.733575 58.388900
F 24.907188 1.467785 36.612500
F 24.487388 1.252745 58.483300
F 24.827988 9.090125 36.731700
F 24.562888 9.026675 58.405000
F 24.739288 16.931375 36.824000
F 24.391688 16.673875 58.627300
F 9.007418 7.723185 40.116100
F 8.778668 7.723185 61.959400
F 9.007418 15.446375 40.116100
F 8.778668 15.446375 61.959400
F 17.734288 12.871975 58.412200
F 17.962988 12.871975 36.568900
F 33.206588 19.164675 65.009700
F 33.139788 8.952355 58.814500
F 33.552388 4.031355 62.356500
F 31.750188 0.398701 33.124800
F 17.956488 7.614045 32.915600
F 24.916488 3.952595 32.773100
F 18.116688 -0.031485 32.796900
F 18.034888 15.508675 32.899100
F 27.003688 7.749965 33.115000
F 22.441688 23.271575 54.727300
F 22.555588 23.185775 40.408700
F 31.619388 23.190175 43.098500
F 26.936688 23.147975 54.776300
F 22.374388 23.115575 50.312500
F 27.164688 23.236575 33.267900
F 31.246088 23.081775 62.414300
F 27.095288 23.205275 35.991300
F 31.110988 23.056375 65.154000
F 22.617488 0.130032 40.427100
F 26.920088 0.038018 42.866300
F 31.670688 0.312971 39.963500
F 27.079888 0.192919 35.626000
F 26.735188 -0.166931 54.688200
F 31.403488 0.007534 50.359600
F 22.047188 20.406875 65.867800
F 2.027278 1.291705 68.255200
F 1.798518 1.291705 90.098500
F 28.786488 1.074475 68.436600
F 28.564088 1.373425 90.427400
F 2.027278 9.014895 68.255200
F 1.798518 9.014895 90.098500
F 28.783188 8.915585 68.679800
F 28.534088 9.084195 90.500400
F 2.027278 16.738075 68.255200
F 1.798518 16.738075 90.098500
F 28.686188 16.615275 68.568300
F 26.426588 15.419275 93.862500
F 10.941288 1.287195 68.353700
F 10.712588 1.287195 90.197000
F 10.941288 9.010385 68.353700
F 10.712588 9.010385 90.197000
F 10.941288 16.733575 68.353700
F 10.712588 16.733575 90.197000
F 19.772588 1.351675 68.552100
F 19.659288 1.327225 90.337900
F 19.894988 9.052535 68.379900
F 19.541688 8.962015 90.414600
F 19.914488 16.586475 68.385600
F 19.570388 16.726975 90.279400
F 1.989138 3.857085 71.895700
F 1.760388 3.857085 93.739000
F 28.947188 3.870425 72.222600
F 28.534188 3.803775 94.142300
F 1.989138 11.580275 71.895700
F 1.760388 11.580275 93.739000
F 28.844688 11.402675 72.151100
F 28.546288 11.533575 94.069300
F 1.989138 19.303475 71.895700
F 1.760388 19.303475 93.739000
F 28.779888 19.131475 72.228900
F 28.720388 19.060375 94.036600
F 10.903188 3.861595 71.994200
F 10.674388 3.861595 93.837500
F 10.903188 11.584775 71.994200
F 10.674388 11.584775 93.837500
F 10.903188 19.307975 71.994200
F 10.674388 19.307975 93.837500
F 19.763488 3.918685 71.959100
F 19.718688 3.886915 94.130900
F 19.902888 11.697675 72.147700
F 19.581788 11.566575 94.060400
F 19.816288 19.262475 72.118600
F 19.599788 19.313475 93.765500
F 2.017628 3.857085 69.175600
F 1.788878 3.857085 91.018900
F 28.780688 3.671875 69.557900
F 28.591888 3.880495 91.295000
F 2.017628 11.580275 69.175600
F 1.788878 11.580275 91.018900
F 28.695588 11.468875 69.526100
F 28.602388 11.669575 91.396500
F 2.017628 19.303475 69.175600
F 1.788878 19.303475 91.018900
F 28.669288 19.190175 69.443500
F 28.662588 19.219075 91.336200
F 10.931788 3.861595 69.263800
F 10.702988 3.861595 91.107100
F 10.931788 11.584775 69.263800
F 10.702988 11.584775 91.107100
F 10.931788 19.307975 69.263800
F 10.702988 19.307975 91.107100
F 19.959788 3.923145 69.315200
F 19.524388 3.885825 91.418200
F 19.795888 11.657575 69.498700
F 19.532988 11.657675 91.305400
F 19.824188 19.122775 69.260700
F 19.659288 19.206175 91.151000
F 1.826998 1.291705 87.378400
F 33.226888 19.225275 91.572700
F 33.082788 11.501675 84.217400
F 1.826998 9.014895 87.378400
F 33.399388 19.263675 76.825100
F 28.696788 9.072365 87.805200
F 1.826998 16.738075 87.378400
F 31.176188 20.613475 75.918100
F 28.393688 16.788775 87.575500
F 10.969888 1.287195 65.623300
F 10.741188 1.287195 87.466600
F 10.969888 9.010385 65.623300
F 10.741188 9.010385 87.466600
F 10.969888 16.733575 65.623300
F 10.741188 16.733575 87.466600
F 33.044088 19.166075 79.568900
F 19.772188 1.212305 87.627700
F 33.079488 8.782005 90.296200
F 19.679288 8.997885 87.583000
F 33.248088 1.016946 73.216000
F 21.758488 15.630575 83.842900
F 4.241298 7.721545 69.194900
F 4.012548 7.721545 91.038200
F 31.019088 7.700505 69.477500
F 30.789288 7.541545 91.329500
F 4.241298 15.444775 69.194900
F 4.012548 15.444775 91.038200
F 30.892888 15.413775 69.364900
F 33.235088 19.101375 94.252300
F 26.309688 15.458875 86.627200
F 26.589688 7.627425 86.647600
F 17.438788 0.000001 86.626500
F 17.438788 15.446375 86.626500
F 13.161188 7.723185 69.287200
F 12.932388 7.723185 91.130500
F 13.161188 15.446375 69.287200
F 12.932388 15.446375 91.130500
F 17.438788 7.723185 86.626500
F 8.521308 23.169575 86.533100
F 22.072588 7.910775 69.565700
F 21.836188 7.576285 91.038400
F 22.252588 15.307875 69.250600
F 21.819488 15.406175 91.150500
F 2.055748 16.738075 65.535100
F 31.149888 12.850875 65.715300
F 4.279418 5.150435 65.554300
F 4.050658 5.150435 87.397600
F 33.149888 11.602875 69.422800
F 30.920988 4.889235 87.547300
F 4.279418 12.873675 65.554300
F 4.050658 12.873675 87.397600
F 28.927988 1.165775 65.793100
F 29.033988 8.971385 65.994100
F 4.279418 20.596775 65.554300
F 4.050658 20.596775 87.397600
F 28.753088 1.159555 76.053900
F 30.993588 20.426975 87.905800
F 13.199288 5.148795 65.646600
F 12.970488 5.148795 87.489900
F 13.199288 12.871975 65.646600
F 12.970488 12.871975 87.489900
F 13.199288 20.595175 65.646600
F 12.970488 20.595175 87.489900
F 33.267988 3.604525 86.849500
F 21.842988 5.084965 87.371700
F 26.619488 12.734975 65.762000
F 21.883188 12.856575 87.639100
F 19.831688 9.078395 65.648100
F 22.160188 20.333075 87.480300
F 4.250858 5.150435 68.282500
F 4.022108 5.150435 90.125800
F 31.127388 5.081035 68.655800
F 30.836788 4.904815 90.488700
F 4.250858 12.873675 68.282500
F 4.022108 12.873675 90.125800
F 30.859588 12.844475 68.500100
F 30.978088 12.687775 90.641700
F 4.250858 20.596775 68.282500
F 4.022108 20.596775 90.125800
F 30.990688 20.474775 68.671000
F 31.148788 12.895875 87.942600
F 13.170688 5.148795 68.377000
F 12.941988 5.148795 90.220300
F 13.170688 12.871975 68.377000
F 12.941988 12.871975 90.220300
F 13.170688 20.595175 68.377000
F 12.941988 20.595175 90.220300
F 22.085588 5.399545 68.550700
F 21.666688 4.924325 90.287200
F 22.010788 12.833975 68.436600
F 26.239888 15.428075 91.201000
F 22.071888 20.338475 68.457000
F 24.442488 19.158875 86.578100
F 4.212718 7.721545 71.923000
F 3.983968 7.721545 93.766300
F 30.888688 7.509455 72.187100
F 30.709788 7.691985 94.007900
F 4.212718 15.444775 71.923000
F 3.983968 15.444775 93.766300
F 30.950088 15.213875 72.356400
F 30.852788 15.343375 91.435600
F 8.521308 15.446375 86.533100
F 8.521308 7.723185 86.533100
F 4.212718 23.167975 71.923000
F 3.983968 23.167975 93.766300
F 19.814288 1.382655 65.799300
F 26.455388 12.965575 83.089100
F 33.397788 3.698665 69.487600
F 2.055748 9.014895 65.535100
F 13.132588 7.723185 72.017600
F 12.903788 7.723185 93.860900
F 13.132588 15.446375 72.017600
F 12.903788 15.446375 93.860900
F 26.607788 5.196275 83.075700
F 17.476988 20.595175 82.985900
F 22.159388 7.632165 72.246900
F 21.792788 7.611375 93.803100
F 22.307988 15.523275 71.881300
F 21.880188 15.416175 93.864800
F 33.201088 8.715635 80.503100
F 32.995088 18.984975 86.892200
F 6.482438 1.287105 68.307000
F 6.253688 1.287105 90.150300
F 33.164888 11.266875 79.604900
F 26.410388 5.097835 97.663900
F 6.482438 9.010295 68.307000
F 6.253688 9.010295 90.150300
F 26.411188 23.200475 86.855100
F 19.536988 16.751175 97.460700
F 6.482438 16.733475 68.307000
F 6.253688 16.733475 90.150300
F 26.659588 20.558375 65.958100
F 24.389288 16.502175 65.842700
F 15.400088 1.287195 68.400400
F 15.171288 1.287195 90.243700
F 15.400088 9.010385 68.400400
F 15.171288 9.010385 90.243700
F 15.400088 16.733575 68.400400
F 15.171288 16.733575 90.243700
F 24.375788 1.371005 68.535400
F 24.106788 1.404655 90.545500
F 24.338588 8.920155 68.514000
F 23.996088 8.852385 90.223000
F 24.468988 16.786275 68.529900
F 24.037288 16.749575 90.255400
F 6.444298 3.861685 71.947600
F 6.215548 3.861685 93.790900
F 33.109888 16.445075 83.187500
F 33.351288 19.174275 72.297700
F 6.444298 11.584875 71.947600
F 6.215548 11.584875 93.790900
F 28.829188 3.833085 83.924000
F 33.165188 1.117315 75.984700
F 6.444298 19.308075 71.947600
F 6.215548 19.308075 93.790900
F 33.165588 16.689375 75.849000
F 33.267388 1.132375 68.644000
F 15.361888 3.861595 72.040900
F 15.133188 3.861595 93.884200
F 15.361888 11.584775 72.040900
F 15.133188 11.584775 93.884200
F 15.361888 19.307975 72.040900
F 15.133188 19.307975 93.884200
F 24.342388 3.967515 72.080700
F 24.049988 3.709045 93.942800
F 24.307888 11.430275 72.040300
F 24.087188 11.474875 94.165000
F 24.381088 19.226075 72.246200
F 24.048188 19.283375 93.895000
F 6.472908 3.861685 69.217100
F 6.244158 3.861685 91.060300
F 30.982788 5.250185 65.838800
F 33.217288 1.093725 80.581600
F 6.472908 11.584875 69.217100
F 6.244158 11.584875 91.060300
F 30.966888 12.668375 97.757900
F 26.465288 23.097175 72.270900
F 6.472908 19.308075 69.217100
F 6.244158 19.308075 91.060300
F 33.271888 8.941035 73.023200
F 30.954988 20.600675 90.507400
F 15.390488 3.861595 69.310500
F 15.161788 3.861595 91.153800
F 15.390488 11.584775 69.310500
F 15.161788 11.584775 91.153800
F 15.390488 19.307975 69.310500
F 15.161788 19.307975 91.153800
F 24.284388 4.027595 69.426600
F 23.885588 3.872735 91.325700
F 24.292488 11.449075 69.367600
F 23.969788 11.415275 91.290200
F 24.409588 19.313975 69.532800
F 26.512088 20.542375 90.311400
F 6.511028 1.287105 65.576500
F 6.282278 1.287105 87.419800
F 26.427988 12.809275 97.439800
F 33.193588 16.504875 80.416500
F 6.511028 9.010295 65.576500
F 6.282278 9.010295 87.419800
F 33.218688 18.925075 84.095500
F 26.393388 23.103875 79.469900
F 6.511028 16.733475 65.576500
F 6.282278 16.733475 87.419800
F 33.273188 11.456175 86.942600
F 33.142488 8.674925 97.835300
F 15.428688 1.287195 65.670000
F 15.199888 1.287195 87.513300
F 15.428688 9.010385 65.670000
F 15.199888 9.010385 87.513300
F 15.428688 16.733575 65.670000
F 15.199888 16.733575 87.513300
F 26.564088 5.175765 65.839800
F 24.169388 1.118995 87.753000
F 33.284388 8.733205 87.660800
F 24.188188 8.900595 87.611800
F 33.292888 1.174905 65.856100
F 19.619188 16.756175 87.523200
F 8.702418 7.723185 69.240500
F 8.473668 7.723185 91.083800
F 8.702418 15.446375 69.240500
F 8.473668 15.446375 91.083800
F 17.476988 12.871975 82.985900
F 17.476988 5.148795 82.985900
F 17.619888 7.723185 69.333900
F 17.391188 7.723185 91.177100
F 17.619888 15.446375 69.333900
F 17.391188 15.446375 91.177100
F 17.619888 0.000001 69.333900
F 17.391188 0.000001 91.177100
F 26.588288 7.675415 69.580400
F 26.320588 7.693865 91.196400
F 26.580488 15.318775 69.598200
F 28.560988 16.553075 90.261600
F 8.559438 20.595175 82.892500
F 8.559438 12.871975 82.892500
F 8.740528 5.148795 65.599900
F 8.511778 5.148795 87.443200
F 8.740528 12.871975 65.599900
F 8.511778 12.871975 87.443200
F 8.740528 20.595175 65.599900
F 8.511778 20.595175 87.443200
F 17.657988 5.148795 65.693300
F 17.429288 5.148795 87.536600
F 17.657988 12.871975 65.693300
F 17.429288 12.871975 87.536600
F 17.657988 20.595175 65.693300
F 17.429288 20.595175 87.536600
F 19.583788 1.281995 97.686500
F 26.594788 5.112815 87.629500
F 24.384688 1.477755 65.780700
F 26.310688 12.859875 87.645300
F 8.626168 23.169575 76.521600
F 32.960788 3.853505 94.111200
F 8.711948 5.148795 68.330300
F 8.483188 5.148795 90.173600
F 8.711948 12.871975 68.330300
F 8.483188 12.871975 90.173600
F 8.711948 20.595175 68.330300
F 8.483188 20.595175 90.173600
F 17.629488 5.148795 68.423700
F 17.400688 5.148795 90.267000
F 17.629488 12.871975 68.423700
F 17.400688 12.871975 90.267000
F 17.629488 20.595175 68.423700
F 17.400688 20.595175 90.267000
F 26.732388 5.140145 68.627200
F 26.151188 5.137405 90.436800
F 26.431288 12.861875 68.462400
F 26.144888 12.853075 90.349800
F 26.595388 20.750775 68.666500
F 32.987088 8.777195 95.021700
F 8.673808 7.723185 71.970900
F 8.445058 7.723185 93.814200
F 8.673808 15.446375 71.970900
F 8.445058 15.446375 93.814200
F 8.559438 5.148795 82.892500
F 33.139988 16.493575 95.289800
F 8.673808 23.169575 71.970900
F 8.445058 23.169575 93.814200
F 17.591288 7.723185 72.064300
F 17.362588 7.723185 93.907600
F 17.591288 15.446375 72.064300
F 17.362588 15.446375 93.907600
F 17.591288 0.000001 72.064300
F 17.362588 0.000001 93.907600
F 26.460788 7.707945 72.224200
F 26.381688 7.679175 93.882500
F 26.509088 15.327575 72.291000
F 26.350488 12.863675 94.819600
F 26.482688 12.662975 80.344500
F 26.575188 5.075325 80.275600
F 1.951018 1.291705 75.536300
F 1.722268 1.291705 97.379600
F 26.121488 22.967575 91.243000
F 4.165048 23.167975 76.476000
F 1.951018 9.014895 75.536300
F 1.722268 9.014895 97.379600
F 28.941388 8.965145 75.953600
F 6.358528 9.010295 80.138700
F 1.951018 16.738075 75.536300
F 1.722268 16.738075 97.379600
F 28.801788 16.534775 75.797400
F 4.012548 23.167975 91.038200
F 10.865088 1.287195 75.634800
F 10.636288 1.287195 97.478100
F 10.865088 9.010385 75.634800
F 10.636288 9.010385 97.478100
F 10.865088 16.733575 75.634800
F 10.636288 16.733575 97.478100
F 19.797088 1.245025 75.735600
F 33.059788 3.624055 76.960700
F 19.846388 9.066065 75.630500
F 30.742188 4.846255 97.784700
F 19.772188 16.540775 75.553900
F 33.435388 3.574345 72.179400
F 1.912888 3.857085 79.176800
F 28.790288 3.752085 79.465100
F 1.912888 11.580275 79.176800
F 28.626788 11.340575 79.498900
F 1.912888 19.303475 79.176800
F 28.662688 19.130375 79.482900
F 10.826888 3.861595 79.275300
F 10.826888 11.584775 79.275300
F 10.826888 19.307975 79.275300
F 19.899388 3.801745 79.485100
F 21.852588 15.289975 79.298500
F 19.663788 19.394475 79.216600
F 1.941378 3.857085 76.456700
F 1.712628 3.857085 98.300000
F 28.651788 3.821675 76.732700
F 1.941378 11.580275 76.456700
F 1.712628 11.580275 98.300000
F 28.692288 11.512775 76.748900
F 1.941378 19.303475 76.456700
F 1.712628 19.303475 98.300000
F 28.904488 19.264275 76.658500
F 10.855488 3.861595 76.544900
F 10.855488 11.584775 76.544900
F 10.855488 19.307975 76.544900
F 19.664888 3.714135 76.719700
F 19.873988 11.539875 76.572900
F 19.751188 19.134575 76.542300
F 1.979498 1.291705 72.816200
F 1.750748 1.291705 94.659500
F 28.690688 1.327985 73.297400
F 28.686888 1.149575 94.903200
F 1.979498 9.014895 72.816200
F 1.750748 9.014895 94.659500
F 28.806088 8.915035 73.177000
F 28.444388 8.976515 95.067700
F 1.979498 16.738075 72.816200
F 1.750748 16.738075 94.659500
F 28.751988 16.620075 73.081700
F 26.323088 20.224175 94.889600
F 10.893688 1.287195 72.904400
F 10.664888 1.287195 94.747700
F 10.893688 9.010385 72.904400
F 10.664888 9.010385 94.747700
F 10.893688 16.733575 72.904400
F 10.664888 16.733575 94.747700
F 19.858888 1.234735 72.958700
F 19.650788 1.361465 94.848000
F 19.887388 8.989425 72.949700
F 19.624788 8.936005 94.812400
F 20.057488 16.675675 72.881800
F 19.565888 16.668875 94.730800
F 4.165048 7.721545 76.476000
F 31.116188 7.546925 76.843500
F 4.165048 15.444775 76.476000
F 31.041388 15.429375 76.919600
F 17.505488 20.595175 80.255500
F 17.505488 12.871975 80.255500
F 13.084888 7.723185 76.568300
F 13.084888 15.446375 76.568300
F 17.505488 5.148795 80.255500
F 21.988588 7.730685 76.647600
F 21.936088 15.355475 76.543500
F 33.289388 3.513315 84.209800
F 4.203158 5.150435 72.835400
F 3.974408 5.150435 94.678700
F 31.243388 4.925225 73.196500
F 30.817888 4.987755 95.006000
F 4.203158 12.873675 72.835400
F 3.974408 12.873675 94.678700
F 30.979088 12.776175 73.311800
F 30.834788 12.702575 95.085100
F 4.203158 20.596775 72.835400
F 3.974408 20.596775 94.678700
F 31.104388 20.346475 73.067000
F 30.913988 20.503875 95.042900
F 13.122988 5.148795 72.927700
F 12.894288 5.148795 94.771000
F 13.122988 12.871975 72.927700
F 12.894288 12.871975 94.771000
F 13.122988 20.595175 72.927700
F 12.894288 20.595175 94.771000
F 21.953988 5.109215 73.058700
F 22.032188 5.127085 95.085800
F 22.186888 13.043375 72.976600
F 21.759988 12.806375 94.748900
F 21.992888 20.411575 73.149300
F 21.792488 20.414875 94.944000
F 4.174608 5.150435 75.563600
F 3.945858 5.150435 97.406900
F 30.978888 5.044525 75.911100
F 33.237488 19.174075 69.446200
F 4.174608 12.873675 75.563600
F 3.945858 12.873675 97.406900
F 30.920388 12.858975 75.959400
F 21.890488 20.480575 90.305900
F 4.174608 20.596775 75.563600
F 3.945858 20.596775 97.406900
F 28.554088 1.154005 97.716700
F 26.479188 0.006627 69.572400
F 13.094488 5.148795 75.658100
F 12.865688 5.148795 97.501400
F 13.094488 12.871975 75.658100
F 12.865688 12.871975 97.501400
F 13.094488 20.595175 75.658100
F 12.865688 20.595175 97.501400
F 21.786588 5.069475 75.778500
F 33.351588 1.090165 90.501700
F 21.943188 12.807875 75.583200
F 33.086788 16.490875 88.062900
F 21.911388 20.386575 75.781400
F 33.425688 8.917095 65.995800
F 4.136468 7.721545 79.204100
F 30.946288 7.471045 79.722200
F 4.136468 15.444775 79.204100
F 30.854088 15.198275 79.590900
F 8.588028 20.595175 80.162100
F 4.136468 23.167975 79.204100
F 8.588028 12.871975 80.162100
F 2.055748 1.291705 65.535100
F 13.056288 7.723185 79.298700
F 13.056288 15.446375 79.298700
F 8.588028 5.148795 80.162100
F 21.962288 7.697035 79.464500
F 23.969488 16.657275 87.528300
F 21.760188 20.452875 97.706200
F 6.406188 1.287105 75.588100
F 6.177438 1.287105 97.431400
F 13.132588 23.169575 72.017600
F 33.200988 11.293875 94.234000
F 6.406188 9.010295 75.588100
F 6.177438 9.010295 97.431400
F 21.928988 5.064145 97.859200
F 26.440988 20.656075 83.116600
F 6.406188 16.733475 75.588100
F 6.177438 16.733475 97.431400
F 4.088798 23.167975 83.757100
F 26.319088 20.594875 97.662800
F 15.323788 1.287195 75.681500
F 15.095088 1.287195 97.524800
F 15.323788 9.010385 75.681500
F 15.095088 9.010385 97.524800
F 15.323788 16.733575 75.681500
F 15.095088 16.733575 97.524800
F 24.175588 1.179735 75.858800
F 28.749988 1.128785 87.576700
F 24.316388 8.937505 75.766800
F 30.971788 15.217675 94.135000
F 24.229888 16.637075 75.821700
F 21.810388 12.798875 97.561600
F 6.368048 3.861685 79.228700
F 24.149988 8.758105 97.688500
F 6.368048 11.584875 79.228700
F 33.321988 0.927469 83.318700
F 6.368048 19.308075 79.228700
F 33.145188 16.465775 97.920400
F 15.285688 3.861595 79.322000
F 15.285688 11.584775 79.322000
F 15.285688 19.307975 79.322000
F 24.163988 3.669195 79.608600
F 24.312888 11.499375 79.382500
F 24.159388 19.240275 79.426500
F 6.396658 3.861685 76.498200
F 8.473668 23.169575 91.083800
F 6.396658 11.584875 76.498200
F 33.124088 3.672275 91.440100
F 6.396658 19.308075 76.498200
F 26.373788 20.333375 80.423700
F 15.314288 3.861595 76.591600
F 15.314288 11.584775 76.591600
F 15.314288 19.307975 76.591600
F 24.073488 3.754675 76.744400
F 24.139588 11.531675 76.708500
F 24.308388 19.264075 76.836300
F 6.434778 1.287105 72.857600
F 6.206028 1.287105 94.700900
F 4.241298 23.167975 69.194900
F 30.765688 20.520275 80.471000
F 6.434778 9.010295 72.857600
F 6.206028 9.010295 94.700900
F 31.053388 20.446775 83.090800
F 32.977188 11.285475 91.552900
F 6.434778 16.733475 72.857600
F 6.206028 16.733475 94.700900
F 28.845088 8.889865 97.858300
F 28.728788 19.337175 86.639500
F 15.352388 1.287195 72.951100
F 15.123688 1.287195 94.794400
F 15.352388 9.010385 72.951100
F 15.123688 9.010385 94.794400
F 15.352388 16.733575 72.951100
F 15.123688 16.733575 94.794300
F 24.241888 1.328415 72.956200
F 23.996688 1.200085 95.000900
F 24.391988 9.008685 73.038800
F 24.088788 8.685575 94.872800
F 24.304988 16.713675 73.218400
F 24.186788 16.657875 94.794900
F 8.626168 7.723185 76.521600
F 8.626168 15.446375 76.521600
F 26.267388 15.531775 84.025700
F 17.543688 7.723185 76.615000
F 17.543688 15.446375 76.615000
F 17.543688 0.000001 76.615000
F 26.558688 7.735415 76.834300
F 26.375888 15.322775 76.583700
F 26.390588 7.633855 84.020100
F 8.664278 5.148795 72.881000
F 8.435528 5.148795 94.724300
F 8.664278 12.871975 72.881000
F 8.435528 12.871975 94.724300
F 8.664278 20.595175 72.881000
F 8.435528 20.595175 94.724300
F 17.581788 5.148795 72.974400
F 17.352988 5.148795 94.817700
F 17.581788 12.871975 72.974400
F 17.352988 12.871975 94.817700
F 17.581788 20.595175 72.974400
F 17.352988 20.595175 94.817700
F 26.482988 5.034135 73.112100
F 26.177088 5.030545 94.836200
F 26.697488 12.725975 73.075300
F 28.632688 16.493775 94.880400
F 26.641588 20.584175 73.312500
F 30.788588 20.409275 97.905300
F 8.635698 5.148795 75.611400
F 8.406938 5.148795 97.454700
F 8.635698 12.871975 75.611400
F 8.406938 12.871975 97.454700
F 8.635698 20.595175 75.611400
F 8.406938 20.595175 97.454700
F 17.553188 5.148795 75.704800
F 17.324388 5.148795 97.548100
F 17.553188 12.871975 75.704800
F 17.324388 12.871975 97.548100
F 17.553188 20.595175 75.704800
F 17.324388 20.595175 97.548100
F 26.434188 5.207005 75.965500
F 24.153688 19.129775 83.850600
F 26.435688 12.632375 75.767400
F 30.964388 23.045875 79.520500
F 26.470488 20.604475 75.942300
F 23.939388 1.213015 97.772800
F 8.597558 7.723185 79.252000
F 8.597558 15.446375 79.252000
F 17.467388 0.000001 83.896100
F 8.597558 23.169575 79.252000
F 17.515088 7.723185 79.345400
F 17.515088 15.446375 79.345400
F 17.515088 0.000001 79.345400
F 26.716288 7.594295 79.530900
F 26.395988 15.277775 79.529200
F 17.467388 15.446375 83.896000
F 1.874778 1.291705 82.817400
F 28.781988 1.133225 83.127800
F 1.874778 9.014895 82.817400
F 28.585088 8.967275 83.403700
F 1.874778 16.738075 82.817400
F 28.631888 16.682375 83.160800
F 10.788788 1.287195 82.915900
F 10.788788 9.010385 82.915900
F 10.788788 16.733575 82.915900
F 19.745688 1.317795 82.923800
F 19.636388 9.029415 83.067900
F 19.520788 16.829375 82.805900
F 1.836638 3.857085 86.457900
F 28.735288 3.600215 86.592400
F 1.836638 11.580275 86.457900
F 28.655988 11.769275 86.905500
F 1.836638 19.303475 86.457900
F 26.527388 20.632575 87.668200
F 10.750688 3.861595 86.556400
F 10.750688 11.584775 86.556400
F 10.750688 19.307975 86.556400
F 19.714088 3.754765 86.667900
F 19.620188 11.684275 86.700500
F 19.669788 19.380475 86.728500
F 1.865128 3.857085 83.737800
F 19.718988 9.061805 80.425600
F 1.865128 11.580275 83.737800
F 28.440788 11.520775 84.209200
F 1.865128 19.303475 83.737800
F 28.793788 19.332075 84.020800
F 10.779288 3.861595 83.826000
F 10.779288 11.584775 83.826000
F 10.779288 19.307975 83.826000
F 19.825488 3.892435 83.927900
F 19.743788 11.544075 83.985300
F 19.586488 19.425475 84.033900
F 1.903248 1.291705 80.097300
F 19.720188 8.814685 97.600600
F 1.903248 9.014895 80.097300
F 28.836388 8.965035 80.671800
F 1.903248 16.738075 80.097300
F 28.530188 16.553775 80.447100
F 10.817388 1.287195 80.185500
F 10.817388 9.010385 80.185500
F 10.817388 16.733575 80.185500
F 19.788688 1.126615 80.277400
F 19.824988 11.583675 79.361200
F 19.660088 16.882575 80.044900
F 4.088798 7.721545 83.757100
F 30.888488 7.716205 84.181700
F 4.088798 15.444775 83.757100
F 28.674288 1.265505 80.386400
F 17.467388 7.723185 83.896100
F 8.549918 15.446375 83.802700
F 13.008688 7.723185 83.849400
F 13.008688 15.446375 83.849400
F 8.549918 7.723185 83.802700
F 22.032688 7.841485 83.918100
F 24.119188 11.560375 86.675300
F 6.358528 16.733475 80.138700
F 4.126908 5.150435 80.116500
F 30.986888 4.851595 80.472600
F 4.126908 12.873675 80.116500
F 30.919188 12.524975 80.382100
F 4.126908 20.596775 80.116500
F 30.795988 15.473175 86.782500
F 13.046788 5.148795 80.208800
F 13.046788 12.871975 80.208800
F 13.046788 20.595175 80.208800
F 22.113788 5.121555 80.558300
F 22.028088 12.857675 80.401500
F 21.834788 20.653175 80.202800
F 4.098358 5.150435 82.844700
F 31.196688 5.050015 83.397000
F 4.098358 12.873675 82.844700
F 30.805388 12.804375 83.083300
F 4.098358 20.596775 82.844700
F 22.213188 12.938475 65.709600
F 13.018188 5.148795 82.939200
F 13.018188 12.871975 82.939200
F 13.018188 20.595175 82.939200
F 22.130188 5.333015 83.367500
F 21.979688 12.987775 83.148800
F 30.820288 23.034875 86.813200
F 4.060218 7.721545 86.485200
F 30.821688 7.504015 86.809400
F 4.060218 15.444775 86.485200
F 24.299688 8.889555 65.739900
F 24.002688 16.565875 80.298500
F 4.060218 23.167975 86.485200
F 24.441988 8.911025 80.237400
F 8.702418 23.169575 69.240500
F 12.980088 7.723185 86.579800
F 12.980088 15.446375 86.579800
F 24.354888 0.975738 80.352700
F 22.011088 7.730175 86.574500
F 21.787088 15.495675 86.733500
F 8.549918 23.169575 83.802700
F 6.329938 1.287105 82.869200
F 15.276188 16.733575 80.232200
F 6.329938 9.010295 82.869200
F 33.135788 16.632575 90.778100
F 6.329938 16.733475 82.869200
F 31.032188 23.155275 72.415300
F 15.247588 1.287195 82.962600
F 15.247588 9.010385 82.962600
F 15.247588 16.733575 82.962600
F 31.009488 23.147575 69.568400
F 24.248788 9.109775 83.007700
F 24.075888 16.743175 82.957400
F 6.291798 3.861685 86.509800
F 26.322388 23.166075 76.644100
F 6.291798 11.584875 86.509800
F 15.276188 1.287195 80.232200
F 6.291798 19.308075 86.509800
F 24.237588 19.350975 91.095200
F 15.209388 3.861595 86.603100
F 15.209388 11.584775 86.603100
F 15.209388 19.307975 86.603100
F 24.307488 3.732825 86.776300
F 21.766188 12.837175 90.352100
F 33.081688 8.763545 83.235000
F 6.320408 3.861685 83.779300
F 23.997688 16.656575 97.535400
F 6.320408 11.584875 83.779300
F 21.732588 20.466575 82.957300
F 6.320408 19.308075 83.779300
F 15.276188 9.010385 80.232200
F 15.237988 3.861595 83.872700
F 15.237988 11.584775 83.872700
F 15.237988 19.307975 83.872700
F 24.541488 3.823565 84.016800
F 24.195388 11.620775 83.918400
F 24.380588 1.251745 83.075100
F 6.358528 1.287105 80.138700
F 30.805488 15.373075 84.112200
F 28.517288 16.643375 97.622700
F 33.205788 0.956192 87.709400
F 31.005788 20.503575 65.900700
F 33.011388 1.115845 97.840000
F 22.005288 23.060875 72.059300
F 33.127388 1.274685 95.132800
F 28.809388 16.642875 65.831300
F 30.887488 23.001075 84.079600
F 30.742288 23.014575 94.050100
F 33.110988 11.375475 76.848600
F 21.882788 22.894475 76.737500
F 26.702488 23.235675 69.578200
F 33.228488 16.576575 68.524000
F 30.656088 23.132775 76.889700
F 21.892088 23.136575 91.138400
F 21.992888 22.968175 86.496300
F 21.974388 23.046975 69.402800
F 21.995788 23.246375 83.723300
F 26.365888 23.231775 84.027400
F 26.605588 -0.146664 79.530500
F 21.849988 -0.176729 86.559400
F 22.069188 -0.146716 79.421600
F 21.984188 0.137795 69.251300
F 22.046888 -0.147481 71.963900
F 30.911688 -0.052904 79.718600
F 30.984088 -0.065291 76.996700
F 22.100588 -0.019142 83.873900
F 26.480888 -0.174963 83.887300
F 26.465288 -0.104242 86.784500
F 19.995488 16.548975 65.711700
F 22.135288 5.128005 65.872300
F 1.569768 1.291705 111.941300
F 32.868488 3.634095 116.208300
F 1.569768 9.014895 111.941300
F 28.492488 8.815565 112.427300
F 1.569768 16.738075 111.941300
F 28.335388 16.523475 112.393300
F 10.483788 1.287195 112.040300
F 10.483788 9.010385 112.040300
F 10.483788 16.733575 112.040300
F 19.307788 1.310925 112.084300
F 19.357888 8.972545 112.198300
F 19.239088 16.703675 112.031300
F 1.531638 3.857085 115.582300
F 28.391488 3.659655 116.006300
F 1.531638 11.580275 115.582300
F 28.435788 11.435375 115.896300
F 1.531638 19.303475 115.582300
F 28.262588 19.198675 115.892300
F 10.445688 3.861595 115.681300
F 10.445688 11.584775 115.681300
F 10.445688 19.307975 115.681300
F 19.297088 3.916965 115.787300
F 19.449088 11.478575 115.782300
F 19.333688 19.269075 115.780300
F 1.560128 3.857085 112.862300
F 28.430088 3.774415 113.325300
F 1.560128 11.580275 112.862300
F 28.485688 11.507675 113.229300
F 1.560128 19.303475 112.862300
F 28.175988 19.184375 113.279300
F 10.474288 3.861595 112.950300
F 10.474288 11.584775 112.950300
F 10.474288 19.307975 112.950300
F 19.274388 3.804895 113.005300
F 19.508188 11.523375 113.006300
F 19.371588 19.295875 113.109300
F 1.598248 1.291705 109.221300
F 1.369498 1.291705 131.065300
F 32.995688 19.038575 101.556300
F 1.598248 9.014895 109.221300
F 1.369498 9.014895 131.065300
F 28.426688 8.745765 109.780300
F 1.598248 16.738075 109.221300
F 1.369498 16.738075 131.065300
F 28.383888 16.373275 109.714300
F 10.512388 1.287195 109.310300
F 10.512388 9.010385 109.310300
F 10.512388 16.733575 109.310300
F 19.406988 1.154185 109.384300
F 19.463788 8.969065 109.487300
F 19.548388 16.618575 109.379300
F 3.783798 7.721545 112.881300
F 30.717288 7.406385 113.236300
F 3.783798 15.444775 112.881300
F 30.538488 15.153275 113.237300
F 32.579188 19.041875 127.804300
F 26.246988 15.264375 108.675300
F 12.703688 7.723185 112.973300
F 12.703688 15.446375 112.973300
F 32.989488 16.469575 102.468300
F 21.692088 7.720135 112.998300
F 21.495688 15.446075 112.981300
F 22.005988 7.590745 98.807900
F 3.821908 5.150435 109.241300
F 26.126088 5.049465 112.317300
F 3.821908 12.873675 109.241300
F 30.723288 12.517975 109.514300
F 3.821908 20.596775 109.241300
F 30.566788 20.247875 109.743300
F 12.741788 5.148795 109.333300
F 12.741788 12.871975 109.333300
F 12.741788 20.595175 109.333300
F 21.643588 5.119895 109.610300
F 21.900788 12.879875 109.246300
F 21.657988 20.401575 109.399300
F 3.793358 5.150435 111.969300
F 30.760888 4.869395 112.449300
F 3.793358 12.873675 111.969300
F 30.747688 12.539175 112.197300
F 3.793358 20.596775 111.969300
F 30.700988 20.201175 112.552300
F 12.713188 5.148795 112.063300
F 12.713188 12.871975 112.063300
F 12.713188 20.595175 112.063300
F 21.510288 5.057205 112.288300
F 21.829388 12.667975 112.021300
F 21.566088 20.671675 112.298300
F 3.755218 7.721545 115.609300
F 30.551888 7.666175 115.924300
F 3.755218 15.444775 115.609300
F 30.668488 15.071975 115.949300
F 26.104688 7.416345 108.815300
F 3.755218 23.167975 115.609300
F 16.981288 0.000001 130.313300
F 32.985788 16.267275 105.169300
F 12.675088 7.723185 115.704300
F 12.675088 15.446375 115.704300
F 17.210088 0.000001 108.469300
F 21.601288 7.815035 115.876300
F 21.616688 15.561375 115.743300
F 8.092408 23.169575 127.489300
F 6.024938 1.287105 111.993300
F 32.805888 1.183045 119.633300
F 6.024938 9.010295 111.993300
F 33.124688 16.498975 109.914300
F 6.024938 16.733475 111.993300
F 32.756488 11.467375 120.377300
F 14.942588 1.287195 112.087300
F 14.942588 9.010385 112.087300
F 14.942588 16.733575 112.087300
F 23.823588 1.058255 112.059300
F 23.967688 9.020815 112.302300
F 23.926888 16.702775 112.327300
F 5.986798 3.861685 115.634300
F 32.979388 18.901275 113.547300
F 5.986798 11.584875 115.634300
F 33.041488 11.301675 106.014300
F 5.986798 19.308075 115.634300
F 32.748888 8.775105 119.599300
F 14.904388 3.861595 115.727300
F 14.904388 11.584775 115.727300
F 14.904388 19.307975 115.727300
F 23.751288 3.699655 115.788300
F 23.841188 11.597675 115.895300
F 23.869088 19.065875 115.753300
F 6.015408 3.861685 112.903300
F 32.805588 8.773905 116.814300
F 6.015408 11.584875 112.903300
F 32.779488 19.089275 116.242300
F 6.015408 19.308075 112.903300
F 19.446088 11.446875 98.410100
F 14.932988 3.861595 112.997300
F 14.932988 11.584775 112.997300
F 14.932988 19.307975 112.997300
F 23.909788 3.624145 113.078300
F 23.875588 11.588875 113.140300
F 23.788488 19.255375 113.097300
F 6.053528 1.287105 109.263300
F 32.787488 8.704995 102.386300
F 6.053528 9.010295 109.263300
F 32.968288 19.060375 108.780300
F 6.053528 16.733475 109.263300
F 32.797088 1.042075 126.992300
F 14.971188 1.287195 109.356300
F 14.971188 9.010385 109.356300
F 14.971188 16.733575 109.356300
F 23.790088 1.156085 109.474300
F 24.013088 8.886165 109.603300
F 23.993388 16.508475 109.536300
F 8.244918 7.723185 112.927300
F 8.244918 15.446375 112.927300
F 16.981288 15.446375 130.313300
F 17.162388 7.723185 113.020300
F 17.162388 15.446375 113.020300
F 17.162388 0.000001 113.020300
F 26.184788 7.588875 113.265300
F 26.188388 15.248875 113.228300
F 17.210088 15.446375 108.469300
F 8.283028 5.148795 109.286300
F 8.283028 12.871975 109.286300
F 8.283028 20.595175 109.286300
F 17.200488 5.148795 109.380300
F 17.200488 12.871975 109.380300
F 17.200488 20.595175 109.380300
F 26.129988 4.915945 109.502300
F 26.259488 12.750975 109.517300
F 26.078188 20.443475 109.626300
F 8.254438 5.148795 112.017300
F 8.254438 12.871975 112.017300
F 8.254438 20.595175 112.017300
F 17.171888 5.148795 112.110300
F 17.171888 12.871975 112.110300
F 17.171888 20.595175 112.110300
F 30.372788 7.483095 120.499300
F 26.172988 12.703975 112.209300
F 26.055488 20.624475 112.327300
F 8.216308 7.723185 115.657300
F 8.216308 15.446375 115.657300
F 16.981288 7.723185 130.313300
F 8.216308 23.169575 115.657300
F 17.133788 7.723185 115.751300
F 17.133788 15.446375 115.751300
F 17.133788 0.000001 115.751300
F 25.990888 7.446925 115.982300
F 26.326888 15.181175 116.042300
F 17.210088 7.723185 108.469300
F 1.493518 1.291705 119.223300
F 28.544188 0.868423 119.511300
F 1.493518 9.014895 119.223300
F 28.212788 8.879655 119.594300
F 1.493518 16.738075 119.223300
F 28.263688 16.416975 119.447300
F 10.407588 1.287195 119.321300
F 10.407588 9.010385 119.321300
F 10.407588 16.733575 119.321300
F 19.364188 1.182015 119.576300
F 19.475988 9.034825 119.634300
F 19.324088 16.978075 119.442300
F 1.684138 3.857085 101.020300
F 1.455388 3.857085 122.863300
F 28.476788 3.544295 101.450300
F 28.365688 3.740515 123.124300
F 1.684138 11.580275 101.020300
F 1.455388 11.580275 122.863300
F 28.508788 11.300675 101.402300
F 28.217688 11.536975 123.114300
F 1.684138 19.303475 101.020300
F 1.455388 19.303475 122.863300
F 28.634688 19.099675 101.408300
F 28.143388 19.200275 122.980300
F 10.598188 3.861595 101.118300
F 10.369388 3.861595 122.962300
F 10.598188 11.584775 101.118300
F 10.369388 11.584775 122.962300
F 10.598188 19.307975 101.118300
F 10.369388 19.307975 122.962300
F 19.469388 3.777635 101.169300
F 19.318588 3.833415 122.904300
F 19.382088 11.613375 101.143300
F 19.234088 11.601475 123.130300
F 19.520288 19.124675 101.357300
F 19.188188 19.448475 123.081300
F 1.483878 3.857085 120.143300
F 30.608288 4.986925 109.632300
F 23.840888 3.683785 123.046300
F 1.483878 11.580275 120.143300
F 33.086088 11.269275 108.844300
F 28.234588 11.565075 120.457300
F 1.483878 19.303475 120.143300
F 32.903488 0.901795 105.263300
F 28.214388 19.017775 120.279300
F 10.626788 3.861595 98.388200
F 10.397988 3.861595 120.231300
F 10.626788 11.584775 98.388200
F 10.397988 11.584775 120.231300
F 10.626788 19.307975 98.388200
F 10.397988 19.307975 120.231300
F 33.029288 3.455915 98.779900
F 19.236588 3.848995 120.159300
F 21.297088 15.209875 130.337300
F 19.250988 11.588175 120.443300
F 32.866388 8.676225 105.153300
F 19.336288 19.452375 120.276300
F 1.521998 1.291705 116.502300
F 28.697088 11.426075 98.721500
F 1.521998 9.014895 116.502300
F 28.197188 8.792575 116.886300
F 1.521998 16.738075 116.502300
F 28.555688 16.616075 116.765300
F 10.436188 1.287195 116.591300
F 10.436188 9.010385 116.591300
F 10.436188 16.733575 116.591300
F 19.413188 1.320305 116.655300
F 19.474688 9.060195 116.974300
F 19.242188 16.738475 116.788300
F 3.936298 7.721545 98.319300
F 3.707548 7.721545 120.162300
F 32.787688 11.295875 115.872300
F 30.619288 4.917915 119.591300
F 3.936298 15.444775 98.319300
F 3.707548 15.444775 120.162300
F 32.967288 1.015463 109.493300
F 30.515888 15.302675 120.636300
F 8.063808 23.169575 130.219300
F 8.292558 23.169575 108.376300
F 8.063808 15.446375 130.219300
F 8.292558 15.446375 108.376300
F 12.856188 7.723185 98.411600
F 12.627388 7.723185 120.255300
F 12.856188 15.446375 98.411600
F 12.627388 15.446375 120.255300
F 8.063808 7.723185 130.219300
F 8.292558 7.723185 108.376300
F 30.578788 22.821875 108.748300
F 21.697988 7.634785 120.322300
F 32.929188 1.005201 112.156300
F 21.514788 15.435275 120.338300
F 8.321168 23.169575 105.646300
F 12.751288 23.169575 108.423300
F 3.745658 5.150435 116.522300
F 30.804388 5.110745 116.867300
F 3.745658 12.873675 116.522300
F 30.548288 12.610475 116.953300
F 3.745658 20.596775 116.522300
F 30.528388 20.448975 116.788300
F 12.665488 5.148795 116.614300
F 12.665488 12.871975 116.614300
F 12.665488 20.595175 116.614300
F 21.540688 5.127165 116.637300
F 21.549888 13.075775 116.768300
F 21.771488 20.533475 116.765300
F 3.717108 5.150435 119.250300
F 28.438888 3.594375 120.416300
F 3.717108 12.873675 119.250300
F 30.434688 12.795675 119.656300
F 3.717108 20.596775 119.250300
F 30.507388 20.529375 119.584300
F 12.636988 5.148795 119.344300
F 12.636988 12.871975 119.344300
F 12.636988 20.595175 119.344300
F 21.493388 5.087865 119.446300
F 21.519488 12.953075 119.487300
F 21.862288 20.535875 119.467300
F 3.907718 7.721545 101.047300
F 3.678968 7.721545 122.890300
F 30.708988 7.335885 101.520300
F 30.334888 7.544985 123.255300
F 3.907718 15.444775 101.047300
F 3.678968 15.444775 122.890300
F 30.760788 15.243075 101.400300
F 30.646688 15.206675 123.290300
F 25.948588 20.438675 126.800300
F 26.253688 20.315775 104.931300
F 3.907718 23.167975 101.047300
F 3.678968 23.167975 122.890300
F 25.841288 12.756775 126.734300
F 26.207688 12.525375 104.923300
F 32.692288 18.942775 123.422300
F 32.436588 19.021375 130.656300
F 12.827588 7.723185 101.142300
F 12.598788 7.723185 122.985300
F 12.827588 15.446375 101.142300
F 12.598788 15.446375 122.985300
F 26.031288 4.984035 126.659300
F 26.141788 5.111915 105.123300
F 21.779388 7.809005 101.555300
F 21.549888 7.577545 123.009300
F 21.910988 15.120775 101.114300
F 21.423088 15.445275 123.059300
F 8.168658 23.169575 120.208300
F 8.397418 23.169575 98.364900
F 5.948688 1.287105 119.274300
F 32.486388 16.375975 126.865300
F 5.948688 9.010295 119.274300
F 32.788188 11.293775 123.135300
F 5.948688 16.733475 119.274300
F 32.851188 3.517635 108.674300
F 14.866288 1.287195 119.368300
F 14.866288 9.010385 119.368300
F 14.866288 16.733575 119.368300
F 23.757088 1.064195 119.416300
F 23.906288 8.878735 119.476300
F 23.789188 16.485475 119.339300
F 6.139298 3.861685 101.072300
F 5.910548 3.861685 122.915300
F 32.891688 3.596855 123.188300
F 19.464088 19.362775 98.582300
F 6.139298 11.584875 101.072300
F 5.910548 11.584875 122.915300
F 32.906588 16.398575 124.208300
F 24.121388 11.461375 98.448400
F 6.139298 19.308075 101.072300
F 5.910548 19.308075 122.915300
F 28.291588 3.729255 130.621300
F 32.878088 18.934275 106.029300
F 15.056888 3.861595 101.165300
F 14.828188 3.861595 123.008300
F 15.056888 11.584775 101.165300
F 14.828188 11.584775 123.008300
F 15.056888 19.307975 101.165300
F 14.828188 19.307975 123.008300
F 23.818988 3.928785 101.297300
F 21.581188 5.002625 123.820300
F 23.959688 11.361075 101.101300
F 21.572688 12.840575 123.906300
F 24.122588 19.078975 101.284300
F 23.723488 19.153575 122.927300
F 6.167908 3.861685 98.341400
F 5.939158 3.861685 120.184300
F 32.721288 8.609215 126.887300
F 26.408288 7.531905 98.776600
F 6.167908 11.584875 98.341400
F 5.939158 11.584875 120.184300
F 32.861188 3.481495 105.901300
F 32.719188 16.569675 117.049300
F 6.167908 19.308075 98.341400
F 5.939158 19.308075 120.184300
F 32.999488 0.905968 102.478300
F 32.952488 11.289175 101.630300
F 15.085488 3.861595 98.434900
F 14.856788 3.861595 120.278300
F 15.085488 11.584775 98.434900
F 14.856788 11.584775 120.278300
F 15.085488 19.307975 98.434900
F 14.856788 19.307975 120.278300
F 28.034988 19.135175 130.341300
F 23.700988 3.662125 120.311300
F 25.877888 15.291875 130.281300
F 23.711688 11.511475 120.420300
F 33.180788 8.671315 109.635300
F 23.843788 19.057075 120.362300
F 5.977268 1.287105 116.544300
F 30.807188 15.283775 98.511500
F 5.977268 9.010295 116.544300
F 30.887688 7.346765 98.828800
F 5.977268 16.733475 116.544300
F 28.523388 3.728615 98.673000
F 14.894888 1.287195 116.637300
F 14.894888 9.010385 116.637300
F 14.894888 16.733575 116.637300
F 23.739988 1.031175 116.752300
F 23.843588 9.065605 116.799300
F 24.118588 16.626175 116.590300
F 8.397418 7.723185 98.364900
F 8.168658 7.723185 120.208300
F 8.397418 15.446375 98.364900
F 8.168658 15.446375 120.208300
F 17.019388 20.595175 126.672300
F 17.248188 20.595175 104.829300
F 17.314888 7.723185 98.458200
F 17.086188 7.723185 120.301300
F 17.314888 15.446375 98.458200
F 17.086188 15.446375 120.301300
F 17.314888 0.000001 98.458200
F 17.086188 0.000001 120.301300
F 32.812488 1.015840 116.941300
F 25.939588 7.314355 120.456300
F 23.541488 19.033275 130.314300
F 26.031588 15.235275 120.231300
F 17.019388 12.871975 126.672300
F 17.248188 12.871975 104.829300
F 8.206778 5.148795 116.567300
F 8.206778 12.871975 116.567300
F 8.206778 20.595175 116.567300
F 17.124288 5.148795 116.661300
F 17.124288 12.871975 116.661300
F 17.124288 20.595175 116.661300
F 26.030088 4.896335 116.767300
F 26.159188 12.652675 116.970300
F 26.053488 20.469975 116.776300
F 8.178188 5.148795 119.298300
F 8.178188 12.871975 119.298300
F 8.178188 20.595175 119.298300
F 17.095688 5.148795 119.391300
F 17.095688 12.871975 119.391300
F 17.095688 20.595175 119.391300
F 26.137388 4.666415 119.537300
F 26.041888 12.650075 119.619300
F 26.012188 20.436375 119.373300
F 8.368808 7.723185 101.095300
F 8.140058 7.723185 122.938300
F 8.368808 15.446375 101.095300
F 8.140058 15.446375 122.938300
F 17.019388 5.148795 126.672300
F 17.248188 5.148795 104.829300
F 8.368808 23.169575 101.095300
F 8.140058 23.169575 122.938300
F 17.286288 7.723185 101.188300
F 17.057588 7.723185 123.032300
F 17.286288 15.446375 101.188300
F 17.057588 15.446375 123.032300
F 17.286288 0.000001 101.188300
F 17.057588 0.000001 123.032300
F 26.165088 7.336555 101.489300
F 26.013088 7.543815 123.069300
F 26.369888 15.207675 101.313300
F 25.976388 15.314175 122.970300
F 8.101938 20.595175 126.579300
F 8.330688 20.595175 104.736300
F 1.646018 1.291705 104.660300
F 1.417268 1.291705 126.504300
F 28.492788 1.108085 105.195300
F 28.402788 1.230025 126.885300
F 1.646018 9.014895 104.660300
F 1.417268 9.014895 126.504300
F 28.389888 8.755255 105.060300
F 28.414988 8.701725 126.911300
F 1.646018 16.738075 104.660300
F 1.417268 16.738075 126.504300
F 28.541088 16.298575 105.069300
F 28.235888 16.289875 126.629300
F 10.560088 1.287195 104.759300
F 10.331288 1.287195 126.602300
F 10.560088 9.010385 104.759300
F 10.331288 9.010385 126.602300
F 10.560088 16.733575 104.759300
F 10.331288 16.733575 126.602300
F 19.538388 1.205665 104.825300
F 19.259588 1.273015 126.579300
F 19.555188 8.936105 104.954300
F 19.304488 8.884635 126.533300
F 19.592688 16.691375 105.025300
F 19.125188 16.796075 126.778300
F 1.607888 3.857085 108.301300
F 1.379128 3.857085 130.144300
F 28.410088 3.786575 108.566300
F 28.377388 1.106675 112.244300
F 1.607888 11.580275 108.301300
F 1.379128 11.580275 130.144300
F 28.388588 11.212175 108.636300
F 28.198688 11.376975 130.294300
F 1.607888 19.303475 108.301300
F 1.379128 19.303475 130.144300
F 28.321688 19.045975 108.686300
F 32.936688 11.271075 113.263300
F 10.521888 3.861595 108.399300
F 10.293188 3.861595 130.243300
F 10.521888 11.584775 108.399300
F 10.293188 11.584775 130.243300
F 10.521888 19.307975 108.399300
F 10.293188 19.307975 130.243300
F 19.518988 3.799455 108.539300
F 28.473788 19.221275 98.789500
F 19.472688 11.512175 108.574300
F 32.847888 0.963762 124.161300
F 19.335688 19.263175 108.471300
F 32.825488 3.637155 128.105300
F 1.636378 3.857085 105.581300
F 1.407628 3.857085 127.424300
F 28.362488 3.754225 105.868300
F 28.156788 3.774445 127.762300
F 1.636378 11.580275 105.581300
F 1.407628 11.580275 127.424300
F 28.494688 11.464975 105.871300
F 27.935688 11.277375 127.704300
F 1.636378 19.303475 105.581300
F 1.407628 19.303475 127.424300
F 28.594788 19.079075 106.059300
F 28.137988 18.906275 127.623300
F 10.550488 3.861595 105.669300
F 10.321788 3.861595 127.512300
F 10.550488 11.584775 105.669300
F 10.321788 11.584775 127.512300
F 10.550488 19.307975 105.669300
F 10.321788 19.307975 127.512300
F 19.457188 3.826585 105.778300
F 19.161188 3.824825 127.595300
F 19.409988 11.594075 105.882300
F 19.154688 11.469675 127.380300
F 19.494388 19.411175 105.768300
F 19.214788 19.306575 127.673300
F 1.674498 1.291705 101.940300
F 1.445748 1.291705 123.784300
F 28.484688 1.137865 102.472300
F 28.383388 1.273045 124.177300
F 1.674498 9.014895 101.940300
F 1.445748 9.014895 123.784300
F 28.413888 8.667435 102.367300
F 28.189488 8.925955 124.110300
F 1.674498 16.738075 101.940300
F 1.445748 16.738075 123.784300
F 28.544488 16.524575 102.293300
F 28.272588 16.567175 124.010300
F 10.588688 1.287195 102.028300
F 10.359888 1.287195 123.872300
F 10.588688 9.010385 102.028300
F 10.359888 9.010385 123.872300
F 10.588688 16.733575 102.028300
F 10.359888 16.733575 123.872300
F 19.529588 1.233895 102.080300
F 19.395388 1.262535 123.856300
F 19.460588 9.045315 102.217300
F 19.327188 8.952975 123.742300
F 19.789788 16.469175 102.182300
F 19.207488 16.799275 123.949300
F 3.860048 7.721545 105.600300
F 3.631298 7.721545 127.443300
F 30.686988 7.496595 106.109300
F 30.411488 7.364905 127.938300
F 3.860048 15.444775 105.600300
F 3.631298 15.444775 127.443300
F 30.784688 15.064075 106.143300
F 30.355288 15.044575 127.711300
F 8.101938 12.871975 126.579300
F 8.330688 12.871975 104.736300
F 8.101938 5.148795 126.579300
F 8.330688 5.148795 104.736300
F 12.779888 7.723185 105.692300
F 12.551188 7.723185 127.536300
F 12.779888 15.446375 105.692300
F 12.551188 15.446375 127.536300
F 25.923588 20.444475 124.086300
F 26.320988 20.409375 102.222300
F 21.648788 7.637905 105.856300
F 21.472888 7.650285 127.512300
F 21.887188 15.365875 105.706300
F 21.407788 15.461375 127.640300
F 19.106388 11.424775 130.088300
F 12.598788 23.169575 122.985300
F 3.898158 5.150435 101.960300
F 3.669408 5.150435 123.803300
F 30.735888 4.743345 102.278300
F 30.600788 4.899305 124.121300
F 3.898158 12.873675 101.960300
F 3.669408 12.873675 123.803300
F 30.704588 12.741775 102.298300
F 30.434888 12.537475 124.246300
F 3.898158 20.596775 101.960300
F 3.669408 20.596775 123.803300
F 30.788588 20.378075 102.528300
F 30.441488 20.319575 124.120300
F 12.817988 5.148795 102.052300
F 12.589288 5.148795 123.895300
F 12.817988 12.871975 102.052300
F 12.589288 12.871975 123.895300
F 12.817988 20.595175 102.052300
F 12.589288 20.595175 123.895300
F 21.702788 5.234515 102.204300
F 23.911888 8.823475 124.127300
F 21.764588 12.616775 102.016300
F 21.413588 12.938875 126.719300
F 21.782088 20.539175 101.983300
F 21.567688 20.629975 123.966300
F 3.869608 5.150435 104.688300
F 3.640848 5.150435 126.531300
F 30.629788 4.939965 104.991300
F 30.569188 4.848405 127.071300
F 3.869608 12.873675 104.688300
F 3.640848 12.873675 126.531300
F 30.727888 12.534875 104.930300
F 30.365088 12.361575 127.058300
F 3.869608 20.596775 104.688300
F 3.640848 20.596775 126.531300
F 30.808288 20.306875 105.244300
F 30.389388 20.307575 126.928300
F 12.789488 5.148795 104.782300
F 12.560688 5.148795 126.626300
F 12.789488 12.871975 104.782300
F 12.560688 12.871975 126.626300
F 12.789488 20.595175 104.782300
F 12.560688 20.595175 126.626300
F 21.739788 5.143425 105.059300
F 21.509488 5.058245 126.630300
F 21.636588 12.769575 104.791300
F 33.053888 11.215475 98.881700
F 21.902088 20.443375 104.862300
F 21.352488 20.681675 126.705300
F 3.831468 7.721545 108.328300
F 3.602718 7.721545 130.172300
F 30.627588 7.575925 108.835300
F 21.612988 15.387875 98.410400
F 3.831468 15.444775 108.328300
F 3.602718 15.444775 130.172300
F 30.807788 15.242775 108.844300
F 32.826788 3.712045 120.444300
F 25.938588 12.738175 124.005300
F 26.109888 12.695175 102.148300
F 3.831468 23.167975 108.328300
F 3.602718 23.167975 130.172300
F 26.053188 5.077525 123.879300
F 26.275988 4.747615 102.355300
F 26.107588 23.195175 113.157300
F 32.568588 11.160975 127.760300
F 12.751288 7.723185 108.423300
F 12.522588 7.723185 130.266300
F 12.751288 15.446375 108.423300
F 12.522588 15.446375 130.266300
F 17.047988 20.595175 123.942300
F 17.276788 20.595175 102.098300
F 21.739488 7.793245 108.575300
F 30.477988 22.891875 123.306300
F 21.771388 15.386175 108.494300
F 24.003888 19.175075 98.502000
F 21.530988 22.998575 130.590300
F 8.244918 23.169575 112.927300
F 6.101188 1.287105 104.712300
F 5.872438 1.287105 126.556300
F 23.681688 11.447775 130.188300
F 32.936588 8.632145 112.300300
F 6.101188 9.010295 104.712300
F 5.872438 9.010295 126.556300
F 21.497088 7.645125 130.173300
F 33.066288 3.417185 101.547300
F 6.101188 16.733475 104.712300
F 5.872438 16.733475 126.556300
F 30.375588 15.078875 130.533300
F 32.869688 3.381985 113.499300
F 15.018788 1.287195 104.806300
F 14.790088 1.287195 126.649300
F 15.018788 9.010385 104.806300
F 14.790088 9.010385 126.649300
F 15.018788 16.733575 104.806300
F 14.790088 16.733575 126.649300
F 24.037688 1.161045 104.926300
F 23.839188 1.003529 126.721300
F 23.973188 8.925915 105.100300
F 23.756788 9.084645 126.902300
F 24.272388 16.490975 104.862300
F 23.659588 16.745875 126.578300
F 6.063048 3.861685 108.353300
F 5.834298 3.861685 130.196300
F 30.341588 7.472865 130.660300
F 3.860048 23.167975 105.600300
F 6.063048 11.584875 108.353300
F 5.834298 11.584875 130.196300
F 3.707548 23.167975 120.162300
F 32.711488 18.901275 120.582300
F 6.063048 19.308075 108.353300
F 5.834298 19.308075 130.196300
F 32.747588 8.562975 124.097300
F 19.646788 3.823065 98.407300
F 14.980688 3.861595 108.446300
F 14.751888 3.861595 130.289300
F 14.980688 11.584775 108.446300
F 14.751888 11.584775 130.289300
F 14.980688 19.307975 108.446300
F 14.751888 19.307975 130.289300
F 23.778288 3.645375 108.782300
F 19.276488 19.191675 130.231300
F 24.024888 11.447075 108.494300
F 3.936298 23.167975 98.319300
F 23.955888 19.065875 108.749300
F 32.910688 18.981575 98.844200
F 6.091658 3.861685 105.622300
F 5.862908 3.861685 127.466300
F 28.408388 1.098385 109.503300
F 19.097688 3.715615 130.360300
F 6.091658 11.584875 105.622300
F 5.862908 11.584875 127.466300
F 26.118188 22.934875 105.965300
F 33.021388 16.287375 112.572300
F 6.091658 19.308075 105.622300
F 5.862908 19.308075 127.466300
F 3.783798 23.167975 112.881300
F 26.029288 23.146275 115.916300
F 15.009288 3.861595 105.716300
F 14.780488 3.861595 127.559300
F 15.009288 11.584775 105.716300
F 14.780488 11.584775 127.559300
F 15.009288 19.307975 105.716300
F 14.780488 19.307975 127.559300
F 23.868488 3.739615 105.921300
F 23.702888 3.683495 127.517300
F 23.929188 11.472075 105.881300
F 23.588188 11.704575 127.678300
F 24.018788 19.099575 105.903300
F 23.646988 19.299475 127.650300
F 6.129778 1.287105 101.982300
F 5.901018 1.287105 123.825300
F 25.901788 7.684015 130.210300
F 8.130528 20.595175 123.848300
F 6.129778 9.010295 101.982300
F 5.901018 9.010295 123.825300
F 32.599988 11.229275 130.556300
F 28.349188 1.035725 116.761300
F 6.129778 16.733475 101.982300
F 5.901018 16.733475 123.825300
F 3.631298 23.167975 127.443300
F 32.690688 3.910285 130.936300
F 15.047388 1.287195 102.075300
F 14.818688 1.287195 123.918300
F 15.047388 9.010385 102.075300
F 14.818688 9.010385 123.918300
F 15.047388 16.733575 102.075300
F 14.818688 16.733575 123.918300
F 24.067388 1.343625 102.222300
F 23.820388 1.091155 124.015300
F 24.121788 8.887905 102.391300
F 23.867488 11.364375 123.033300
F 24.249088 16.529475 102.149300
F 23.711488 16.546175 124.023300
F 8.321168 7.723185 105.646300
F 8.092408 7.723185 127.489300
F 8.321168 15.446375 105.646300
F 8.092408 15.446375 127.489300
F 17.047988 12.871975 123.942300
F 17.276788 12.871975 102.098300
F 17.238688 7.723185 105.739300
F 17.009888 7.723185 127.582300
F 17.238688 15.446375 105.739300
F 17.009888 15.446375 127.582300
F 17.238688 0.000001 105.739300
F 17.009888 0.000001 127.582300
F 26.200388 7.621125 106.154300
F 25.946488 7.547275 127.554300
F 26.338588 15.080375 105.926300
F 25.834988 15.411475 127.669300
F 17.047988 5.148795 123.942300
F 17.276788 5.148795 102.098300
F 8.359278 5.148795 102.005300
F 8.130528 5.148795 123.848300
F 8.359278 12.871975 102.005300
F 8.130528 12.871975 123.848300
F 8.359278 20.595175 102.005300
F 23.738588 3.756255 130.269300
F 32.756488 16.356775 119.694300
F 26.101688 22.998775 108.677300
F 26.119388 23.106775 120.477300
F 30.537988 22.872975 98.916700
F 30.285488 23.036675 130.495300
F 26.306988 15.352175 98.460500
F 30.700988 22.833975 113.302300
F 30.468888 22.926575 120.609300
F 30.674788 23.063075 116.016300
F 24.277188 3.848355 98.574200
F 30.309888 22.880175 127.773300
F 30.623188 22.985875 101.575300
F 30.664788 22.968875 106.030300
F 21.524988 23.061475 98.564000
F 21.587488 23.207375 113.227300
F 25.888688 23.032675 127.655300
F 26.079188 23.025775 123.124300
F 21.802188 23.026275 120.460300
F 25.720588 23.112575 130.456300
F 21.701388 23.048875 115.941300
F 25.899588 23.143975 98.652000
F 21.616288 23.095975 101.259300
F 21.533988 23.066375 108.615300
F 21.522188 23.119675 127.689300
F 30.645388 -0.201575 108.709300
F 26.059688 -0.018197 113.119300
F 21.595888 -0.097478 112.955300
F 1.341018 1.291705 133.785300
F 1.112268 1.291705 155.628300
F 28.118088 0.935198 134.284300
F 32.572388 16.587675 134.033300
F 1.341018 9.014895 133.785300
F 1.112268 9.014895 155.628300
F 28.129388 9.035625 133.948300
F 25.774088 5.019495 153.134300
F 1.341018 16.738075 133.785300
F 1.112268 16.738075 155.628300
F 28.059188 16.697175 134.107300
F 27.925988 16.654975 155.929300
F 10.255088 1.287195 133.883300
F 10.026318 1.287195 155.727300
F 10.255088 9.010385 133.883300
F 10.026318 9.010385 155.727300
F 10.255088 16.733575 133.883300
F 10.026318 16.733575 155.727300
F 19.190988 1.260745 134.017300
F 32.627888 0.854757 141.540300
F 19.183188 8.858375 133.785300
F 19.047888 8.903075 155.759300
F 19.193688 16.683875 133.929300
F 19.275188 16.629575 155.725300
F 1.302878 3.857085 137.425300
F 1.074128 3.857075 159.269300
F 28.109088 3.570335 138.079300
F 27.962688 3.789075 159.613300
F 1.302878 11.580275 137.425300
F 1.074128 11.580275 159.269300
F 28.341988 11.294475 137.749300
F 28.164388 11.432075 156.709300
F 1.302878 19.303475 137.425300
F 1.074128 19.303475 159.269300
F 27.973588 19.191075 137.649300
F 25.709388 20.266375 160.546300
F 10.216888 3.861595 137.524300
F 9.988178 3.861595 159.367300
F 10.216888 11.584775 137.524300
F 9.988178 11.584775 159.367300
F 10.216888 19.307975 137.524300
F 9.988178 19.307975 159.367300
F 19.073288 3.820125 137.706300
F 18.914088 3.814235 159.498300
F 19.121888 11.564175 137.384300
F 18.859088 11.304975 159.361300
F 19.157588 19.310175 137.779300
F 18.917888 19.348675 159.399300
F 1.331378 3.857085 134.705300
F 1.102628 3.857085 156.548300
F 28.071988 3.539845 135.156300
F 30.193988 4.796735 156.052300
F 1.331378 11.580275 134.705300
F 1.102628 11.580275 156.548300
F 26.064188 12.711675 133.942300
F 30.289188 7.373335 156.981300
F 1.331378 19.303475 134.705300
F 1.102628 19.303475 156.548300
F 28.153488 19.179875 135.043300
F 27.985988 19.295975 159.320300
F 10.245488 3.861595 134.793300
F 10.016778 3.861595 156.637300
F 10.245488 11.584775 134.793300
F 10.016778 11.584775 156.637300
F 10.245488 19.307975 134.793300
F 10.016778 19.307975 156.637300
F 19.092888 3.877205 134.919300
F 21.080188 5.063675 155.902300
F 19.223788 11.498775 134.703300
F 19.047588 11.556675 156.708300
F 19.203688 19.158675 134.958300
F 19.052488 19.223975 156.659300
F 1.140748 1.291705 152.908300
F 32.557688 1.163285 148.642300
F 28.249688 1.173345 153.246300
F 1.140748 9.014895 152.908300
F 32.616788 18.867275 137.810300
F 28.061388 8.710715 153.248300
F 1.140748 16.738075 152.908300
F 21.193688 23.288975 159.590300
F 27.983088 16.453075 153.169300
F 10.283688 1.287195 131.153300
F 10.054888 1.287195 152.996300
F 10.283688 9.010385 131.153300
F 10.054888 9.010385 152.996300
F 10.283688 16.733575 131.153300
F 10.054888 16.733575 152.996300
F 21.095088 12.826175 163.013300
F 18.888388 1.337215 153.086300
F 30.397888 12.554675 131.386300
F 19.171088 8.938195 152.999300
F 25.798088 20.425675 131.227300
F 18.966088 16.690875 153.040300
F 3.555048 7.721545 134.724300
F 3.326298 7.721545 156.568300
F 30.306388 7.593815 134.927300
F 32.595888 1.089785 153.308300
F 3.555048 15.444775 134.724300
F 3.326298 15.444775 156.568300
F 30.393688 15.230175 135.061300
F 30.164688 15.394475 159.513300
F 25.833488 15.088175 152.270300
F 25.846688 7.565005 152.141300
F 16.752588 0.000001 152.156300
F 16.752588 15.446375 152.156300
F 12.474888 7.723185 134.817300
F 12.246188 7.723185 156.660300
F 12.474888 15.446375 134.817300
F 12.246188 15.446375 156.660300
F 16.752588 7.723185 152.156300
F 7.835058 23.169575 152.063300
F 21.288888 7.626845 134.776300
F 21.316488 7.740345 156.782300
F 21.639288 20.612375 138.736300
F 21.459288 15.414575 156.843300
F 32.462688 0.855348 145.909300
F 32.703788 16.502575 160.105300
F 3.593158 5.150435 131.084300
F 3.364408 5.150435 152.927300
F 32.382588 19.021075 149.571300
F 30.381988 4.686385 153.150300
F 3.593158 12.873675 131.084300
F 3.364408 12.873675 152.927300
F 32.577488 8.787505 131.517300
F 30.214688 12.685375 153.084300
F 3.593158 20.596775 131.084300
F 3.364408 20.596775 152.927300
F 32.722288 3.615595 152.355300
F 32.567288 1.208465 138.821300
F 12.512988 5.148795 131.176300
F 12.284288 5.148795 153.019300
F 12.512988 12.871975 131.176300
F 12.284288 12.871975 153.019300
F 12.512988 20.595175 131.176300
F 12.284288 20.595175 153.019300
F 32.723688 3.748545 138.056300
F 21.155688 4.846655 153.144300
F 32.814488 8.627115 134.392300
F 21.350388 12.641875 153.161300
F 32.351088 3.364815 142.561300
F 21.097688 20.431875 153.171300
F 3.564598 5.150435 133.812300
F 3.335848 5.150435 155.655300
F 30.362488 4.893985 134.370300
F 28.109688 8.802395 155.897300
F 3.564598 12.873675 133.812300
F 3.335848 12.873675 155.655300
F 30.316288 12.730275 134.157300
F 30.255388 15.280575 156.690300
F 3.564598 20.596775 133.812300
F 3.335848 20.596775 155.655300
F 30.495488 20.432175 134.165300
F 30.110288 20.396875 152.793300
F 12.484488 5.148795 133.907300
F 12.255688 5.148795 155.750300
F 12.484488 12.871975 133.907300
F 12.255688 12.871975 155.750300
F 12.484488 20.595175 133.907300
F 12.255688 20.595175 155.750300
F 21.371388 4.906335 133.961300
F 21.120288 5.213685 160.261300
F 23.757288 8.871115 138.337300
F 21.428488 12.798475 155.868300
F 21.470388 20.561475 134.051300
F 21.412388 20.432675 155.894300
F 3.526468 7.721545 137.453300
F 3.297698 7.721555 159.296300
F 30.376688 7.692415 137.676300
F 30.139788 7.672955 159.677300
F 3.526468 15.444775 137.453300
F 3.297698 15.444775 159.296300
F 30.378888 15.260575 137.750300
F 30.434888 12.608275 155.808300
F 7.835058 15.446375 152.063300
F 7.835058 7.723185 152.063300
F 3.526468 23.167975 137.453300
F 3.297698 23.167975 159.296300
F 25.691488 20.537975 148.713300
F 25.939388 12.649975 148.670300
F 32.589988 19.037775 135.157300
F 7.863658 23.169575 149.332300
F 12.446288 7.723185 137.547300
F 12.217588 7.723185 159.390300
F 12.446288 15.446375 137.547300
F 12.217588 15.446375 159.390300
F 23.337088 3.593615 149.575300
F 16.790688 20.595175 148.515300
F 21.361588 7.598225 137.630300
F 18.813388 3.825865 156.848300
F 21.494688 15.536875 137.605300
F 21.237388 15.380175 159.456300
F 7.939908 23.169575 142.051300
F 7.787408 23.169575 156.613300
F 5.796188 1.287105 133.837300
F 5.567438 1.287105 155.680300
F 30.350888 5.077905 131.609300
F 30.208288 20.353075 131.358300
F 5.796188 9.010295 133.837300
F 5.567438 9.010295 155.680300
F 23.490288 8.973535 163.048300
F 32.303688 8.921785 156.012300
F 5.796188 16.733475 133.837300
F 5.567438 16.733475 155.680300
F 32.324088 8.915475 160.495300
F 19.226388 8.902485 131.047300
F 14.713788 1.287195 133.930300
F 14.485088 1.287195 155.773300
F 14.713788 9.010385 133.930300
F 14.485088 9.010385 155.773300
F 14.713788 16.733575 133.930300
F 14.485088 16.733575 155.773300
F 28.029488 1.058925 145.943300
F 23.517888 1.174815 155.865300
F 23.764788 8.665775 133.939300
F 23.607288 8.937155 155.868300
F 23.870188 16.645075 133.921300
F 23.593288 16.497675 155.848300
F 5.758048 3.861685 137.477300
F 5.529298 3.861685 159.320300
F 32.633188 8.597615 145.784300
F 32.525888 3.650315 157.000300
F 5.758048 11.584875 137.477300
F 5.529298 11.584875 159.320300
F 23.648388 1.161295 133.955300
F 32.625888 11.522875 159.617300
F 5.758048 19.308075 137.477300
F 5.529298 19.308075 159.320300
F 32.694588 8.833675 138.772300
F 32.489988 19.131975 159.540300
F 14.675688 3.861595 137.571300
F 14.446888 3.861595 159.414300
F 14.675688 11.584775 137.571300
F 14.446888 11.584775 159.414300
F 14.675688 19.307975 137.571300
F 14.446888 19.307975 159.414300
F 23.591488 3.780035 137.622300
F 23.401488 3.733255 159.499300
F 25.933988 12.876875 141.222300
F 23.489388 11.675375 159.287300
F 23.860688 19.309875 137.767300
F 23.227488 19.326775 159.737300
F 5.786658 3.861685 134.747300
F 5.557908 3.861685 156.590300
F 27.970388 18.897275 145.019300
F 21.264788 20.546175 163.241300
F 5.786658 11.584875 134.747300
F 5.557908 11.584875 156.590300
F 27.777888 8.746545 163.167300
F 32.465788 3.658105 135.289300
F 5.786658 19.308075 134.747300
F 5.557908 19.308075 156.590300
F 32.562188 16.558975 156.027300
F 32.463988 19.079975 156.838300
F 14.704288 3.861595 134.840300
F 14.475488 3.861595 156.683300
F 14.704288 11.584775 134.840300
F 14.475488 11.584775 156.683300
F 14.704288 19.307975 134.840300
F 14.475488 19.307975 156.683300
F 23.604588 3.558515 134.948300
F 23.454388 3.830255 156.762300
F 23.751788 11.308375 134.668300
F 23.759788 11.612675 156.584300
F 23.579388 19.184775 134.926300
F 23.473588 19.031775 156.901300
F 5.824768 1.287105 131.106300
F 5.596018 1.287105 152.949300
F 21.493388 20.528375 131.243300
F 32.727188 16.344075 138.644300
F 5.824768 9.010295 131.106300
F 5.596018 9.010295 152.949300
F 32.462388 19.052075 142.003300
F 32.814888 1.184655 131.549300
F 5.824768 16.733475 131.106300
F 5.596018 16.733475 152.949300
F 21.508688 15.458275 134.752300
F 21.376688 12.552875 131.025300
F 14.742388 1.287195 131.200300
F 14.513688 1.287195 153.043300
F 14.742388 9.010385 131.200300
F 14.513688 9.010385 153.043300
F 14.742388 16.733575 131.200300
F 14.513688 16.733575 153.043300
F 3.555048 23.167975 134.724300
F 21.471888 5.198455 131.156300
F 28.315188 1.196335 131.458300
F 23.548688 8.682665 152.980300
F 32.522288 3.575355 145.283300
F 23.542688 16.362275 153.120300
F 8.016158 7.723185 134.770300
F 7.787408 7.723185 156.613300
F 8.016158 15.446375 134.770300
F 7.787408 15.446375 156.613300
F 16.790688 12.871975 148.515300
F 16.790688 5.148795 148.515300
F 16.933688 7.723185 134.863300
F 16.704888 7.723185 156.707300
F 16.933688 15.446375 134.863300
F 16.704888 15.446375 156.707300
F 16.933688 0.000001 134.863300
F 16.704888 0.000001 156.707300
F 25.974988 7.272765 134.766300
F 25.755988 7.571435 156.691300
F 21.560088 12.781275 133.828300
F 25.841288 15.264375 156.872300
F 7.873188 20.595175 148.422300
F 7.873188 12.871975 148.422300
F 8.054268 5.148795 131.130300
F 7.825518 5.148795 152.973300
F 8.054268 12.871975 131.129300
F 7.825518 12.871975 152.973300
F 8.054268 20.595175 131.130300
F 7.825518 20.595175 152.973300
F 16.971788 5.148795 131.223300
F 16.742988 5.148795 153.066300
F 16.971788 12.871975 131.223300
F 16.742988 12.871975 153.066300
F 16.971788 20.595175 131.223300
F 16.742988 20.595175 153.066300
F 30.099788 12.705375 163.072300
F 28.088488 1.137675 155.955300
F 30.497688 20.267375 163.122300
F 25.817888 12.613675 153.036300
F 28.039088 1.119405 160.441300
F 25.485288 20.428075 153.035300
F 8.025688 5.148795 133.860300
F 7.796938 5.148795 155.703300
F 8.025688 12.871975 133.860300
F 7.796938 12.871975 155.703300
F 8.025688 20.595175 133.860300
F 7.796938 20.595175 155.703300
F 16.943188 5.148795 133.953300
F 16.714388 5.148795 155.797300
F 16.943188 12.871975 133.953300
F 16.714388 12.871975 155.797300
F 16.943188 20.595175 133.953300
F 16.714388 20.595175 155.797300
F 25.929588 4.832225 133.796300
F 21.384788 7.748845 159.506300
F 32.564688 16.330275 141.245300
F 26.050888 12.789475 155.714300
F 25.883888 20.540775 133.932300
F 25.572488 20.349975 155.947300
F 7.987558 7.723185 137.500300
F 7.758808 7.723185 159.344300
F 7.987558 15.446375 137.500300
F 7.758808 15.446375 159.344300
F 7.873188 5.148795 148.422300
F 25.838288 20.408175 145.917300
F 7.987558 23.169575 137.500300
F 7.758808 23.169575 159.344300
F 16.905088 7.723185 137.594300
F 16.676288 7.723185 159.437300
F 16.905088 15.446375 137.594300
F 16.676288 15.446375 159.437300
F 16.905088 0.000001 137.594300
F 16.676288 0.000001 159.437300
F 25.942788 7.415195 137.406300
F 27.913988 3.708925 156.945300
F 26.022488 15.171775 137.603300
F 25.660788 15.353575 159.606300
F 25.781688 12.801875 145.914300
F 25.686088 4.947245 145.766300
F 1.264768 1.291705 141.066300
F 1.036035 1.291805 162.909300
F 28.058288 0.905487 141.548300
F 25.639888 12.701375 163.175300
F 1.264768 9.014895 141.066300
F 1.036035 9.014995 162.909300
F 28.049788 8.745375 141.298300
F 32.506388 3.717635 159.753300
F 1.264768 16.738075 141.066300
F 1.036035 16.738175 162.909300
F 28.108688 16.513875 141.359300
F 14.589888 16.733575 145.762300
F 10.178788 1.287195 141.164300
F 9.950068 1.287195 163.008300
F 10.178788 9.010385 141.164300
F 9.950068 9.010385 163.008300
F 10.178788 16.733575 141.164300
F 9.950068 16.733575 163.008300
F 19.212488 1.141925 141.288300
F 23.201088 1.262865 163.106300
F 19.172488 8.854085 141.229300
F 32.484088 16.401375 153.126300
F 19.239788 16.754175 141.170300
F 23.608788 1.128195 153.190300
F 1.226628 3.857085 144.706300
F 28.122988 3.520165 144.915300
F 1.226628 11.580275 144.706300
F 27.917588 11.313775 144.997300
F 1.226628 19.303475 144.706300
F 28.068188 19.188575 142.388300
F 10.140688 3.861595 144.805300
F 10.140688 11.584775 144.805300
F 10.140688 19.307975 144.805300
F 19.126388 3.790975 145.052300
F 19.025588 11.572375 144.728300
F 19.172488 19.362475 145.083300
F 1.255128 3.857085 141.986300
F 1.018027 3.860375 163.829300
F 30.375388 4.808715 141.558300
F 1.255128 11.580275 141.986300
F 1.018027 11.583575 163.829300
F 28.014288 11.374075 142.066300
F 1.255128 19.303475 141.986300
F 1.018027 19.306775 163.829300
F 25.878888 15.383675 134.826300
F 10.169288 3.861595 142.074300
F 10.169288 11.584775 142.074300
F 10.169288 19.307975 142.074300
F 19.085588 3.785735 142.329300
F 18.984588 11.514275 142.157300
F 19.079688 19.376275 142.241300
F 1.293248 1.291705 138.346300
F 1.063418 1.291275 160.189300
F 27.929488 0.993756 138.714300
F 32.698988 16.466175 131.432300
F 1.293248 9.014895 138.346300
F 1.063418 9.014465 160.189300
F 28.054788 8.793595 138.582300
F 27.897788 8.921235 160.439300
F 1.293248 16.738075 138.346300
F 1.063418 16.737675 160.189300
F 28.187388 16.587075 138.579300
F 27.922588 16.647475 160.474300
F 10.207388 1.287195 138.434300
F 9.978648 1.287195 160.277300
F 10.207388 9.010385 138.434300
F 9.978648 9.010385 160.277300
F 10.207388 16.733575 138.434300
F 9.978648 16.733575 160.277300
F 19.209288 1.275435 138.584300
F 18.947288 1.308075 160.261300
F 19.160188 9.040315 138.279300
F 18.902288 8.936935 160.536300
F 19.149588 16.706975 138.502300
F 19.021288 16.667575 160.314300
F 3.478798 7.721545 142.006300
F 30.340588 7.502105 142.304300
F 3.478798 15.444775 142.006300
F 30.339588 15.174975 142.228300
F 16.819288 20.595175 145.785300
F 16.819288 12.871975 145.785300
F 12.398688 7.723185 142.098300
F 12.398688 15.446375 142.098300
F 16.819288 5.148795 145.785300
F 21.285588 7.538975 142.160300
F 21.482988 15.428575 142.151300
F 8.016158 23.169575 134.770300
F 3.516908 5.150435 138.365300
F 3.288158 5.150435 160.208300
F 30.374388 4.951845 138.794300
F 30.155888 5.104205 160.583300
F 3.516908 12.873675 138.365300
F 3.288158 12.873675 160.208300
F 30.369088 12.740275 138.699300
F 30.466588 12.733975 160.320300
F 3.516908 20.596775 138.365300
F 3.288158 20.596775 160.208300
F 30.339888 20.406575 138.293300
F 32.526788 16.376075 162.983300
F 12.436788 5.148795 138.457300
F 12.207988 5.148795 160.301300
F 12.436788 12.871975 138.457300
F 12.207988 12.871975 160.301300
F 12.436788 20.595175 138.457300
F 12.207988 20.595175 160.301300
F 21.431888 5.060495 138.619300
F 25.780788 7.580255 159.441300
F 21.416788 12.892075 138.393300
F 21.238088 12.737275 160.307300
F 23.629288 16.553275 131.147300
F 21.078288 20.724375 160.489300
F 3.488348 5.150435 141.093300
F 3.259398 5.150365 162.937300
F 19.009788 16.658775 163.095300
F 30.048588 22.873275 149.462300
F 3.488348 12.873675 141.093300
F 3.259398 12.873575 162.937300
F 30.353588 12.529875 141.338300
F 32.556988 16.291575 145.838300
F 3.488348 20.596775 141.093300
F 3.259398 20.596775 162.937300
F 30.209088 20.399475 141.136300
F 32.705188 1.138825 134.197300
F 12.408188 5.148795 141.188300
F 12.179388 5.148795 163.031300
F 12.408188 12.871975 141.188300
F 12.179388 12.871975 163.031300
F 12.408188 20.595175 141.188300
F 12.179388 20.595175 163.031300
F 21.326088 4.982245 141.224300
F 32.443588 1.210295 156.155300
F 21.411788 12.779375 141.275300
F 28.033188 11.530875 159.540300
F 21.383988 20.601375 141.537300
F 32.582088 11.390475 137.840300
F 3.450218 7.721545 144.734300
F 30.339788 7.403145 145.067300
F 3.450218 15.444775 144.734300
F 32.293388 8.758315 163.200300
F 7.901768 20.595175 145.692300
F 3.450218 23.167975 144.734300
F 7.901768 12.871975 145.692300
F 3.402548 23.167975 149.287300
F 12.370088 7.723185 144.828300
F 12.370088 15.446375 144.828300
F 7.901768 5.148795 145.692300
F 21.261688 7.455025 144.894300
F 21.452388 15.255775 144.966300
F 3.478798 23.167975 142.006300
F 5.719938 1.287105 141.118300
F 5.491188 1.287105 162.961300
F 32.312488 8.751675 153.207300
F 28.213888 16.628275 163.216300
F 5.719938 9.010295 141.118300
F 5.491188 9.010295 162.961300
F 30.245088 23.060975 159.575300
F 19.297588 16.661375 131.259300
F 5.719938 16.733475 141.118300
F 5.491188 16.733475 162.961300
F 18.925888 9.081515 163.308300
F 30.302988 22.956575 156.790300
F 14.637588 1.287195 141.211300
F 14.408788 1.287195 163.054300
F 14.637588 9.010385 141.211300
F 14.408788 9.010385 163.054300
F 14.637588 16.733575 141.211300
F 14.408788 16.733575 163.054300
F 23.716388 1.059025 141.197300
F 23.724688 8.906985 131.130300
F 25.920188 5.030835 141.266300
F 18.969488 1.240285 155.903300
F 23.586588 16.674275 141.105300
F 32.519488 11.494375 156.881300
F 5.681798 3.861685 144.758300
F 25.800088 5.020805 163.359300
F 5.681798 11.584875 144.758300
F 32.360388 11.365875 145.222300
F 5.681798 19.308075 144.758300
F 32.546488 18.987675 144.769300
F 14.599388 3.861595 144.852300
F 14.599388 11.584775 144.852300
F 14.599388 19.307975 144.852300
F 23.365688 3.793295 144.714300
F 23.664888 11.470175 144.898300
F 25.691988 15.217675 149.541300
F 5.710408 3.861685 142.028300
F 30.341288 20.453175 155.766300
F 5.710408 11.584875 142.028300
F 25.673488 23.102575 149.271300
F 5.710408 19.308075 142.028300
F 21.157588 5.191825 163.039300
F 14.627988 3.861595 142.121300
F 14.627988 11.584775 142.121300
F 14.627988 19.307975 142.121300
F 23.601688 3.673655 142.022300
F 23.596588 11.412475 142.025300
F 23.679788 19.271875 142.204300
F 5.748518 1.287105 138.387300
F 5.519768 1.287105 160.230300
F 23.944388 1.196275 131.337300
F 23.508788 16.691075 163.187300
F 5.748518 9.010295 138.387300
F 5.519768 9.010295 160.230300
F 27.902888 19.175775 156.601300
F 32.631188 11.524775 135.048300
F 5.748518 16.733475 138.387300
F 5.519768 16.733475 160.230300
F 28.034288 0.845312 163.179300
F 28.202088 11.403875 135.072300
F 14.666188 1.287195 138.481300
F 14.437388 1.287195 160.324300
F 14.666188 9.010385 138.481300
F 14.437388 9.010385 160.324300
F 14.666188 16.733575 138.481300
F 14.437388 16.733575 160.324300
F 23.489888 1.300285 138.394300
F 23.410688 1.163615 160.465300
F 23.612888 11.430975 137.378300
F 23.562288 8.968925 160.325300
F 23.841388 16.719675 138.323300
F 23.354188 16.762075 160.452300
F 7.939908 7.723185 142.051300
F 7.939908 15.446375 142.051300
F 25.744788 15.385975 145.050300
F 16.857388 7.723185 142.145300
F 16.857388 15.446375 142.145300
F 16.857388 0.000001 142.145300
F 25.710588 7.511395 142.138300
F 25.727588 15.449875 142.141300
F 25.692188 7.395275 149.441300
F 7.978018 5.148795 138.411300
F 7.749268 5.148795 160.254300
F 7.978018 12.871975 138.411300
F 7.749268 12.871975 160.254300
F 7.978018 20.595175 138.411300
F 7.749268 20.595175 160.254300
F 16.895488 5.148795 138.504300
F 16.666788 5.148795 160.347300
F 16.895488 12.871975 138.504300
F 16.666788 12.871975 160.347300
F 16.895488 20.595175 138.504300
F 16.666788 20.595175 160.347300
F 25.774788 4.999615 138.608300
F 25.668988 5.059015 160.547300
F 25.825588 12.592775 138.489300
F 25.906688 12.863975 160.491300
F 25.968188 20.664975 138.658300
F 25.662588 4.703625 148.530300
F 7.949438 5.148795 141.141300
F 7.720688 5.148795 162.984300
F 7.949438 12.871975 141.141300
F 7.720688 12.871975 162.984300
F 7.949438 20.595175 141.141300
F 7.720688 20.595175 162.984300
F 16.866888 5.148795 141.234300
F 16.638188 5.148795 163.078300
F 16.866888 12.871975 141.234300
F 16.638188 12.871975 163.078300
F 16.866888 20.595175 141.234300
F 16.638188 20.595175 163.078300
F 28.067188 3.503065 142.212300
F 3.326298 23.167975 156.568300
F 23.496388 8.741395 141.161300
F 23.417388 1.089835 148.769300
F 25.893888 20.469975 141.321300
F 32.626388 1.137695 160.524300
F 7.911308 7.723185 144.782300
F 7.911308 15.446375 144.782300
F 16.781188 0.000001 149.426300
F 7.911308 23.169575 144.782300
F 16.828788 7.723185 144.875300
F 16.828788 15.446375 144.875300
F 16.828788 0.000001 144.875300
F 25.751288 7.568235 144.901300
F 30.318388 15.020575 145.034300
F 16.781188 15.446375 149.426300
F 1.188518 1.291705 148.347300
F 28.044488 1.066345 148.850300
F 1.188518 9.014895 148.347300
F 28.050988 8.429335 148.354300
F 1.188518 16.738075 148.347300
F 28.055688 16.439675 148.748300
F 10.102588 1.287195 148.445300
F 10.102588 9.010385 148.445300
F 10.102588 16.733575 148.445300
F 19.055288 1.245675 148.538300
F 18.960088 8.977445 148.582300
F 19.054688 16.688575 148.470300
F 1.150378 3.857085 151.987300
F 28.095288 3.618815 152.239300
F 1.150378 11.580275 151.987300
F 28.114588 11.292875 152.152300
F 1.150378 19.303475 151.987300
F 27.873788 19.104775 152.056300
F 10.064388 3.861595 152.086300
F 10.064388 11.584775 152.086300
F 10.064388 19.307975 152.086300
F 18.873988 3.972345 152.233300
F 19.104688 11.508575 152.166300
F 18.867688 19.215175 152.076300
F 1.178878 3.857085 149.267300
F 28.019688 3.770515 149.522300
F 1.178878 11.580275 149.267300
F 28.113588 11.164375 149.480300
F 1.178878 19.303475 149.267300
F 27.876488 19.029775 149.442300
F 10.092988 3.861595 149.356300
F 10.092988 11.584775 149.356300
F 10.092988 19.307975 149.356300
F 18.963988 3.768135 149.587300
F 19.021988 11.614275 149.386300
F 18.997988 19.201575 149.379300
F 1.216998 1.291705 145.627300
F 32.600788 8.799635 141.434300
F 1.216998 9.014895 145.627300
F 28.001488 8.754955 145.737300
F 1.216998 16.738075 145.627300
F 28.191388 16.335075 146.109300
F 10.131188 1.287195 145.715300
F 10.131188 9.010385 145.715300
F 10.131188 16.733575 145.715300
F 18.926288 1.259255 145.907300
F 19.136888 8.980655 145.904300
F 19.264388 16.582475 145.666300
F 3.402548 7.721545 149.287300
F 30.317388 7.466105 149.579300
F 3.402548 15.444775 149.287300
F 30.196588 15.151975 149.582300
F 16.781188 7.723185 149.426300
F 7.863658 15.446375 149.332300
F 12.322388 7.723185 149.379300
F 12.322388 15.446375 149.379300
F 7.863658 7.723185 149.332300
F 21.229788 7.636645 149.506300
F 21.215388 15.434875 149.508300
F 18.855488 1.258595 162.974300
F 3.440658 5.150435 145.646300
F 30.225788 4.814835 146.016300
F 3.440658 12.873675 145.646300
F 30.184388 12.621975 145.982300
F 3.440658 20.596775 145.646300
F 30.232788 20.236575 145.852300
F 12.360488 5.148795 145.738300
F 12.360488 12.871975 145.738300
F 12.360488 20.595175 145.738300
F 21.260388 5.031925 145.989300
F 21.402788 12.668175 145.700300
F 23.605388 19.302875 144.916300
F 3.412098 5.150435 148.374300
F 30.419188 4.852725 148.625300
F 3.412098 12.873675 148.374300
F 30.314888 12.517975 148.677300
F 3.412098 20.596775 148.374300
F 30.171788 20.398775 148.588300
F 12.331888 5.148795 148.469300
F 12.331888 12.871975 148.469300
F 12.331988 20.595175 148.469300
F 21.280188 5.023175 148.657300
F 21.378388 12.747875 148.453300
F 21.304788 20.490575 148.463300
F 3.373968 7.721545 152.015300
F 30.201788 7.413205 152.234300
F 3.373968 15.444775 152.015300
F 30.232488 15.184675 152.266300
F 23.604688 16.756475 145.859300
F 3.373968 23.167975 152.015300
F 23.457988 8.763285 145.969300
F 14.589888 9.010385 145.762300
F 12.293788 7.723185 152.109300
F 12.293788 15.446375 152.109300
F 28.098888 16.477075 131.196300
F 21.346388 7.341165 152.228300
F 21.150488 15.317075 152.282300
F 14.589888 1.287195 145.762300
F 5.643688 1.287105 148.399300
F 30.178588 23.152775 152.281300
F 5.643688 9.010295 148.399300
F 32.756788 8.490365 148.585300
F 5.643688 16.733475 148.399300
F 32.634388 16.199775 148.576300
F 14.561288 1.287195 148.492300
F 14.561288 9.010385 148.492300
F 14.561288 16.733575 148.492300
F 25.909588 12.745575 131.152300
F 23.433088 8.919835 148.643300
F 23.538288 16.601275 148.527300
F 5.605548 3.861685 152.039300
F 23.403488 1.245595 145.916300
F 5.605548 11.584875 152.039300
F 32.468188 11.288475 152.161300
F 5.605548 19.308075 152.039300
F 32.535388 19.008275 152.326300
F 14.523188 3.861595 152.133300
F 14.523188 11.584775 152.133300
F 14.523188 19.307975 152.133300
F 25.727488 4.995795 155.899300
F 23.474288 11.337575 152.309300
F 23.310688 19.019775 152.391300
F 5.634158 3.861685 149.309300
F 32.637288 3.726505 149.629300
F 5.634158 11.584875 149.309300
F 32.572388 11.140575 149.456300
F 5.634158 19.308075 149.309300
F 30.202688 20.462075 160.399300
F 14.551788 3.861595 149.402300
F 14.551788 11.584775 149.402300
F 14.551788 19.307975 149.402300
F 23.557188 3.826655 152.259300
F 23.613088 11.454975 149.466300
F 23.454788 19.110575 149.580300
F 5.672268 1.287105 145.668300
F 21.407088 20.751675 145.698300
F 5.672268 9.010295 145.668300
F 30.053488 5.029095 163.379300
F 5.672268 16.733475 145.668300
F 25.706988 20.525975 163.246300
F 32.500488 11.328075 142.480300
F 32.527188 1.046795 163.278300
F 25.540888 22.944675 159.646300
F 25.972588 5.203735 131.165300
F 25.810388 23.001575 144.922300
F 28.117188 8.886275 131.238300
F 30.479688 23.053075 137.819300
F 25.849988 22.999975 142.214300
F 19.179688 1.104995 131.317300
F 30.429588 22.859675 142.357300
F 25.670388 22.920075 156.942300
F 30.264688 22.889475 144.985300
F 25.689788 23.079875 134.931300
F 25.560488 23.095875 152.030300
F 25.942888 23.246775 137.660300
F 30.404288 23.104175 135.081300
F 21.471488 23.126675 135.146300
F 20.986788 23.098475 152.107300
F 25.734588 -0.232547 149.468300
F 21.345488 23.066175 137.769300
F 21.202388 23.247275 149.396300
F 21.423788 23.124275 142.199300
F 25.949788 -0.199733 152.451300
F 21.518588 -0.019206 142.292300
F 21.168388 -0.121779 149.429300
F 18.820888 11.608275 163.953300
F 0.885084 1.292815 177.473300
F 27.904288 1.138375 177.740300
F 0.885084 9.015995 177.473300
F 27.776288 8.908285 177.489300
F 0.885084 16.739175 177.473300
F 27.703388 16.621475 177.731300
F 9.797568 1.287195 177.570300
F 9.797568 9.010385 177.570300
F 9.797568 16.733575 177.570300
F 18.767388 1.180755 177.882300
F 18.850088 8.965535 177.683300
F 18.834088 16.479175 177.773300
F 0.847556 3.855625 181.114300
F 27.463888 3.685155 181.269300
F 0.847557 11.578775 181.114300
F 27.809088 11.556475 181.527300
F 0.847557 19.301975 181.114300
F 27.580688 19.302775 181.263300
F 9.759428 3.861595 181.210300
F 9.759428 11.584775 181.210300
F 9.759428 19.307975 181.210300
F 18.492488 3.816735 181.337300
F 18.531688 11.535275 181.328300
F 18.597288 19.198975 181.391300
F 0.817742 3.879335 178.387300
F 27.766888 3.721395 178.496300
F 0.817742 11.602475 178.387300
F 27.659488 8.884715 174.727300
F 0.817742 19.325675 178.387300
F 27.504788 19.116975 178.661300
F 9.788028 3.861595 178.480300
F 9.788028 11.584775 178.480300
F 9.788028 19.307975 178.480300
F 18.694888 3.782205 178.647300
F 18.759388 11.433075 178.688300
F 18.627188 19.234875 178.677300
F 0.868871 1.274695 174.748300
F 0.601475 1.258545 196.589300
F 28.047888 1.138845 175.000300
F 0.868871 8.997885 174.748300
F 0.601475 8.981735 196.589300
F 27.773488 3.784505 173.811300
F 0.868872 16.721075 174.748300
F 0.601475 16.704975 196.589300
F 27.770488 16.682775 175.023300
F 9.826148 1.287195 174.839300
F 9.826148 9.010385 174.839300
F 9.826148 16.733575 174.839300
F 18.874188 1.270825 174.965300
F 18.711488 8.969775 175.039300
F 18.897688 16.534775 174.834300
F 3.097628 7.721645 178.411300
F 29.791688 7.575355 178.904300
F 3.097628 15.444875 178.411300
F 32.223988 16.737575 177.745300
F 32.064388 8.860705 177.791300
F 25.438288 15.207275 171.184300
F 12.017388 7.723185 178.503300
F 12.017388 15.446375 178.503300
F 32.663488 11.414975 166.812300
F 21.092988 7.761175 178.552300
F 21.160988 15.313075 178.540300
F 32.320988 0.752826 167.768300
F 3.135708 5.150355 174.771300
F 30.000888 5.088685 175.161300
F 3.135708 12.873575 174.771300
F 29.919188 12.695275 175.058300
F 3.135708 20.596775 174.771300
F 29.893688 20.359675 175.232300
F 12.055488 5.148795 174.863300
F 12.055488 12.871975 174.863300
F 12.055488 20.595175 174.863300
F 21.077488 5.003825 174.983300
F 20.926288 12.728875 174.929300
F 20.982088 20.502675 174.826300
F 3.105708 5.150105 177.499300
F 29.984788 5.037065 177.843300
F 3.105708 12.873275 177.499300
F 29.985788 12.767675 177.851300
F 3.105708 20.596475 177.499300
F 29.861788 20.358275 177.904300
F 12.026888 5.148795 177.593300
F 12.026888 12.871975 177.593300
F 12.026888 20.595175 177.593300
F 21.017388 5.105185 177.694300
F 21.165588 12.691075 177.679300
F 21.026388 20.456775 177.510300
F 3.067248 7.721925 181.140300
F 29.721888 7.723695 181.592300
F 3.067248 15.445075 181.140300
F 29.821788 15.459675 181.242300
F 25.286188 7.618225 173.862300
F 3.067248 23.168275 181.140300
F 16.295088 0.000001 195.843300
F 27.640088 1.150995 182.185300
F 11.988788 7.723185 181.234300
F 11.988788 15.446375 181.234300
F 16.523788 0.000001 173.999300
F 20.804388 7.763465 181.127300
F 20.883688 15.364475 181.414300
F 7.406158 23.169575 193.019300
F 5.338688 1.287105 177.523300
F 32.377088 19.217075 178.650300
F 5.338688 9.010295 177.523300
F 27.855688 11.391975 178.756300
F 5.338688 16.733475 177.523300
F 29.592288 7.710695 195.887300
F 14.256288 1.287195 177.617300
F 14.256288 9.010385 177.617300
F 14.256288 16.733575 177.617300
F 23.314388 1.361895 177.565300
F 23.441288 8.857475 177.606300
F 23.369688 16.587575 177.544300
F 5.300548 3.861685 181.164300
F 32.142188 3.568785 181.578300
F 5.300548 11.584875 181.164300
F 32.097788 11.405075 181.424300
F 5.300548 19.308075 181.164300
F 32.278388 19.252375 181.310300
F 14.218188 3.861595 181.257300
F 14.218188 11.584775 181.257300
F 14.218188 19.307975 181.257300
F 22.980988 3.850685 181.347300
F 23.090988 11.672975 181.438300
F 22.960388 19.353675 181.241300
F 5.329058 3.861645 178.433300
F 32.293488 3.651955 178.593300
F 5.329058 11.584875 178.433300
F 30.053888 -0.361721 174.030300
F 5.329058 19.307975 178.433300
F 23.477088 3.838525 163.850300
F 14.246788 3.861595 178.527300
F 14.246788 11.584775 178.527300
F 14.246788 19.307975 178.527300
F 23.227188 3.887735 178.570300
F 23.394788 11.344175 178.650300
F 23.051588 19.121675 178.556300
F 5.367198 1.287145 174.793300
F 27.958988 11.451675 164.003300
F 5.367198 9.010325 174.793300
F 32.256188 8.869475 175.057300
F 5.367198 16.733475 174.793300
F 30.023388 15.268875 171.510300
F 14.284888 1.287195 174.886300
F 14.284888 9.010385 174.886300
F 14.284888 16.733575 174.886300
F 23.241688 11.498875 164.022300
F 23.144688 8.933545 174.842300
F 23.302088 16.704775 174.875300
F 7.558658 7.723185 178.457300
F 7.558658 15.446375 178.457300
F 16.295088 15.446375 195.843300
F 16.476188 7.723185 178.550300
F 16.476188 15.446375 178.550300
F 16.476188 0.000001 178.550300
F 25.659788 7.649945 178.547300
F 25.467288 15.380475 178.441300
F 16.523788 15.446375 173.999300
F 7.596768 5.148795 174.816300
F 7.596768 12.871975 174.816300
F 7.596768 20.595175 174.816300
F 16.514288 5.148795 174.909300
F 16.514288 12.871975 174.909300
F 16.514288 20.595175 174.909300
F 25.504988 4.985945 174.843300
F 25.472588 12.766475 175.061300
F 25.538888 20.469775 174.917300
F 7.568188 5.148795 177.546300
F 7.568188 12.871975 177.546300
F 7.568188 20.595175 177.546300
F 16.485688 5.148795 177.640300
F 16.485688 12.871975 177.640300
F 16.485688 20.595175 177.640300
F 25.571188 5.091905 177.533300
F 25.505288 12.682775 177.835300
F 25.345088 20.362675 177.621300
F 7.530048 7.723185 181.187300
F 7.530048 15.446375 181.187300
F 16.295088 7.723185 195.843300
F 7.530048 23.169575 181.187300
F 16.447588 7.723185 181.280300
F 16.447588 15.446375 181.280300
F 16.447588 0.000001 181.280300
F 25.511588 7.689825 181.246300
F 25.425688 15.450775 181.157300
F 16.523788 7.723185 173.999300
F 0.810063 1.293525 184.755300
F 27.852388 1.343045 184.994300
F 0.810063 9.016715 184.755300
F 27.806088 9.033595 185.153300
F 0.810063 16.739875 184.755300
F 27.652788 16.688375 184.959300
F 9.721318 1.287195 184.851300
F 9.721318 9.010385 184.851300
F 9.721318 16.733575 184.851300
F 18.536588 1.400925 184.939300
F 18.724588 8.909335 184.909300
F 18.646988 16.768875 185.015300
F 0.998052 3.856845 166.550300
F 0.772520 3.854945 188.396300
F 27.857188 3.841815 166.667300
F 27.490688 4.045345 188.614300
F 0.998052 11.580075 166.550300
F 0.772520 11.578175 188.396300
F 27.756988 16.588875 170.577300
F 27.548188 11.815875 188.578300
F 0.998052 19.303275 166.550300
F 0.772520 19.301375 188.396300
F 28.239988 19.125575 166.796300
F 27.542188 19.354975 188.365300
F 9.911928 3.861595 166.648300
F 9.683178 3.861595 188.491300
F 9.911928 11.584775 166.648300
F 9.683178 11.584775 188.491300
F 9.911928 19.307975 166.648300
F 9.683178 19.307975 188.491300
F 18.863588 3.923955 166.602300
F 18.575388 3.879785 188.646300
F 18.814688 11.573975 166.631300
F 18.630888 11.550775 188.628300
F 18.857988 19.350475 166.743300
F 18.642488 19.434775 188.587300
F 0.720923 3.887815 185.667300
F 32.361488 0.912052 174.927300
F 27.560388 3.883915 185.900300
F 0.720923 11.610975 185.667300
F 32.258288 11.493475 174.421300
F 27.766588 11.688275 185.816300
F 0.720923 19.334175 185.667300
F 18.680788 11.697875 195.901300
F 27.685288 19.333875 185.564300
F 9.940528 3.861595 163.918300
F 9.711778 3.861595 185.761300
F 9.940528 11.584775 163.918300
F 9.711778 11.584775 185.761300
F 9.940528 19.307975 163.918300
F 9.711778 19.307975 185.761300
F 32.340088 16.540875 175.005300
F 18.647788 3.902985 185.888300
F 32.169188 0.957495 170.457300
F 18.631388 11.517975 185.892300
F 25.526688 7.640375 164.146300
F 18.644588 19.340475 185.842300
F 0.768012 1.264725 182.027300
F 32.063588 19.103175 195.994300
F 0.768012 8.987915 182.027300
F 27.670388 8.916875 182.422300
F 0.768013 16.711075 182.027300
F 27.572088 16.667375 182.215300
F 9.749898 1.287195 182.121300
F 9.749898 9.010385 182.121300
F 9.749898 16.733575 182.121300
F 18.601088 1.147415 182.281300
F 18.662588 8.984065 182.316300
F 18.766488 16.702375 182.249300
F 3.250048 7.721565 163.849300
F 3.021428 7.721675 185.692300
F 32.182388 8.868035 170.334300
F 30.028888 7.610145 185.940300
F 3.250048 15.444775 163.849300
F 3.021428 15.444875 185.692300
F 23.224488 1.292285 167.464300
F 29.861988 15.529275 185.931300
F 7.377548 23.169575 195.749300
F 7.606298 23.169575 173.906300
F 7.377548 15.446375 195.749300
F 7.606298 15.446375 173.906300
F 12.169888 7.723185 163.941300
F 11.941188 7.723185 185.784300
F 12.169888 15.446375 163.941300
F 11.941188 15.446375 185.784300
F 7.377548 7.723185 195.749300
F 7.606298 7.723185 173.906300
F 29.853488 12.988375 189.360300
F 20.983988 7.630645 185.873300
F 31.730488 3.873635 196.071300
F 20.888688 15.550875 185.771300
F 7.634908 23.169575 171.176300
F 32.295488 11.426875 164.072300
F 3.059518 5.150315 182.052300
F 29.798188 5.029455 182.239300
F 3.059518 12.873475 182.052300
F 29.958888 12.862875 182.268300
F 3.059518 20.596675 182.052300
F 30.000988 20.428275 182.210300
F 11.979288 5.148795 182.144300
F 11.979288 12.871975 182.144300
F 11.979288 20.595175 182.144300
F 20.760488 5.096815 182.075300
F 20.796788 12.854475 182.258300
F 20.851588 20.846375 182.190300
F 3.028858 5.150025 184.781300
F 30.021688 5.032945 185.015300
F 3.028858 12.873175 184.781300
F 30.008288 12.923775 184.944300
F 3.028858 20.596375 184.781300
F 30.048388 20.581975 184.985300
F 11.950688 5.148795 184.874300
F 11.950688 12.871975 184.874300
F 11.950688 20.595175 184.874300
F 21.044288 5.061795 184.803300
F 20.820588 12.745475 185.022300
F 20.848188 20.813275 184.883300
F 3.221028 7.721685 166.577300
F 2.990508 7.721975 188.421300
F 30.016288 7.535455 166.939300
F 29.854088 7.737175 188.633300
F 3.221028 15.444875 166.577300
F 2.990508 15.445175 188.421300
F 30.490788 15.354675 166.898300
F 29.956388 15.608075 188.587300
F 25.471288 20.745175 192.032300
F 25.676888 20.543175 170.463300
F 3.221028 23.168075 166.577300
F 2.990508 23.168375 188.421300
F 25.223388 12.978175 192.295300
F 28.052088 11.603975 166.753300
F 25.359288 15.420975 195.898300
F 18.575588 3.795305 196.098300
F 12.141288 7.723185 166.672300
F 11.912588 7.723185 188.515300
F 12.141288 15.446375 166.672300
F 11.912588 15.446375 188.515300
F 25.027688 4.881725 192.211300
F 25.555388 5.153625 170.235300
F 21.188488 7.769325 166.561300
F 20.755988 7.627725 188.565300
F 21.116288 15.469975 166.715300
F 20.717988 15.598075 188.602300
F 32.347988 3.632015 164.151300
F 12.065088 23.169575 173.953300
F 5.262438 1.287105 184.804300
F 25.271588 7.684675 195.779300
F 5.262438 9.010295 184.804300
F 32.337488 8.880825 185.089300
F 5.262438 16.733475 184.804300
F 32.080688 16.854275 185.023300
F 14.180088 1.287195 184.898300
F 14.180088 9.010385 184.898300
F 14.180088 16.733575 184.898300
F 23.112588 1.237005 184.825300
F 23.117188 9.048075 185.106300
F 23.085188 16.852075 184.832300
F 5.453048 3.861685 166.602300
F 5.224308 3.861685 188.445300
F 32.455788 3.485925 166.852300
F 31.958588 4.112295 188.687300
F 5.453048 11.584875 166.602300
F 5.224308 11.584875 188.445300
F 18.916288 3.837255 163.946300
F 31.982188 11.515075 188.646300
F 5.453048 19.308075 166.602300
F 5.224308 19.308075 188.445300
F 32.591888 18.959675 166.854300
F 32.161388 19.477375 188.827300
F 14.370688 3.861595 166.695300
F 14.141888 3.861595 188.538300
F 14.370688 11.584775 166.695300
F 14.141888 11.584775 188.538300
F 14.370688 19.307975 166.695300
F 14.141888 19.307975 188.538300
F 23.286188 3.875505 166.645300
F 23.115588 3.909595 188.436300
F 23.354888 11.601075 166.733300
F 25.452088 12.808475 184.986300
F 23.554588 19.203675 166.961300
F 22.975088 19.370875 188.730300
F 5.481638 3.861675 163.871300
F 5.252768 3.861625 185.714300
F 32.201188 11.416075 178.790300
F 32.102588 19.236175 193.304300
F 5.481638 11.584875 163.871300
F 5.252768 11.584775 185.714300
F 3.021428 23.168075 185.692300
F 31.949088 11.540075 186.036300
F 5.481638 19.308075 163.871300
F 5.252768 19.307975 185.714300
F 23.544288 19.237175 164.142300
F 32.224988 19.386075 186.034300
F 14.399288 3.861595 163.964300
F 14.170488 3.861595 185.808300
F 14.399288 11.584775 163.964300
F 14.170488 11.584775 185.808300
F 14.399288 19.307975 163.964300
F 14.170488 19.307975 185.808300
F 32.077988 1.255315 184.967300
F 23.276888 3.761275 185.703300
F 27.972288 3.524465 163.928300
F 23.188488 11.739175 186.138300
F 18.874288 19.342675 164.035300
F 22.827688 19.250575 186.081300
F 5.290898 1.287155 182.074300
F 20.776888 15.383775 196.074300
F 5.290898 9.010345 182.074300
F 32.069888 8.934415 182.349300
F 5.290898 16.733575 182.074300
F 32.131688 16.797175 182.302300
F 14.208688 1.287195 182.167300
F 14.208688 9.010385 182.167300
F 14.208688 16.733575 182.167300
F 23.124688 1.220295 182.186300
F 23.073188 8.885545 182.425300
F 30.007788 15.448375 178.541300
F 7.711158 7.723185 163.894300
F 7.482408 7.723185 185.738300
F 7.711158 15.446375 163.894300
F 7.482408 15.446375 185.738300
F 16.333188 20.595175 192.202300
F 16.561888 20.595175 170.359300
F 16.628688 7.723185 163.988300
F 16.399888 7.723185 185.831300
F 16.628688 15.446375 163.988300
F 16.399888 15.446375 185.831300
F 16.628688 0.000001 163.988300
F 16.399888 0.000001 185.831300
F 22.901588 11.444775 195.703300
F 25.413488 7.653905 185.635300
F 21.335488 15.412675 164.040300
F 25.404888 15.400575 185.817300
F 16.333188 12.871975 192.202300
F 16.561888 12.871975 170.359300
F 7.520518 5.148795 182.097300
F 7.520518 12.871975 182.097300
F 7.520518 20.595175 182.097300
F 16.437988 5.148795 182.191300
F 16.437988 12.871975 182.191300
F 16.437988 20.595175 182.191300
F 25.317088 4.994365 182.015300
F 23.070388 16.686975 182.062300
F 25.360088 20.739175 182.011300
F 7.491938 5.148795 184.828300
F 7.491938 12.871975 184.828300
F 7.491938 20.595175 184.828300
F 16.409388 5.148795 184.921300
F 16.409388 12.871975 184.921300
F 16.409388 20.595175 184.921300
F 25.460188 5.020785 184.741300
F 25.528388 12.955775 182.257300
F 25.257688 20.540775 184.802300
F 7.682558 7.723185 166.625300
F 7.453798 7.723185 188.468300
F 7.682558 15.446375 166.625300
F 7.453798 15.446375 188.468300
F 16.333188 5.148795 192.202300
F 16.561888 5.148795 170.359300
F 7.682558 23.169575 166.625300
F 7.453798 23.169575 188.468300
F 16.600088 7.723185 166.718300
F 16.371288 7.723185 188.562300
F 16.600088 15.446375 166.718300
F 16.371288 15.446375 188.562300
F 16.600088 0.000001 166.718300
F 16.371288 0.000001 188.562300
F 25.646988 15.467675 166.778300
F 25.390388 7.682425 188.442300
F 32.340188 11.532475 171.456300
F 23.272088 11.646175 188.891300
F 7.415688 20.595175 192.109300
F 7.644438 20.595175 170.265300
F 0.960283 1.292175 170.191300
F 0.734960 1.294125 192.038300
F 22.907688 3.853555 195.925300
F 27.639788 1.178595 192.190300
F 0.960283 9.015365 170.191300
F 0.734960 9.017315 192.038300
F 27.860488 8.775545 170.459300
F 27.506688 9.195695 192.371300
F 0.960283 16.738575 170.191300
F 0.734960 16.740475 192.038300
F 29.996588 12.653575 170.680300
F 27.543488 16.735275 192.310300
F 9.873818 1.287195 170.289300
F 9.645068 1.287195 192.132300
F 9.873818 9.010385 170.289300
F 9.645068 9.010385 192.132300
F 9.873818 16.733575 170.289300
F 9.645068 16.733575 192.132300
F 18.766188 1.342595 170.447300
F 18.574288 1.413455 192.396300
F 18.758988 9.019525 170.287300
F 18.466588 9.079505 192.158300
F 18.639188 16.763675 170.269300
F 18.660888 16.894975 192.319300
F 0.922626 3.856325 173.832300
F 0.697317 3.854455 195.678300
F 32.407088 1.080855 177.756300
F 20.632188 7.683555 195.659300
F 0.922626 11.579475 173.832300
F 0.697318 11.577675 195.678300
F 27.717888 11.695675 173.977300
F 32.748988 18.833475 164.057300
F 0.922626 19.302675 173.832300
F 0.697318 19.300875 195.678300
F 27.863688 19.199375 174.088300
F 7.558658 23.169575 178.457300
F 9.835678 3.861595 173.929300
F 9.606928 3.861595 195.773300
F 9.835678 11.584775 173.929300
F 9.606928 11.584775 195.773300
F 9.835678 19.307975 173.929300
F 9.606928 19.307975 195.773300
F 18.763888 3.839835 173.996300
F 32.160988 3.666075 186.051300
F 18.593088 11.475875 174.003300
F 30.030588 7.624595 164.106300
F 18.765288 19.156875 174.044300
F 27.459588 19.223175 195.811300
F 0.920088 3.868895 171.108300
F 0.637498 3.891005 192.948300
F 27.696088 3.680275 171.177300
F 27.437088 3.780215 193.128300
F 0.920088 11.592075 171.108300
F 0.637498 11.614175 192.948300
F 27.469488 11.636175 195.862300
F 27.588788 11.772375 193.171300
F 0.920088 19.315275 171.108300
F 0.637498 19.337375 192.948300
F 27.858888 19.148775 171.429300
F 27.622288 19.351075 193.150300
F 9.864278 3.861595 171.199300
F 9.635528 3.861595 193.042300
F 9.864278 11.584775 171.199300
F 9.635528 11.584775 193.042300
F 9.864278 19.307975 171.199300
F 9.635528 19.307975 193.042300
F 18.933988 3.933485 171.213300
F 18.514688 3.956855 193.288300
F 18.750888 11.508375 171.029300
F 18.580388 11.668975 193.126300
F 18.843988 19.338875 171.258300
F 18.516088 19.525575 193.268300
F 0.970096 1.284575 167.469300
F 0.677280 1.258605 189.308300
F 27.836188 1.185415 167.578300
F 27.743588 1.339355 189.466300
F 0.970096 9.007765 167.469300
F 0.677280 8.981785 189.308300
F 27.837688 8.870555 167.763300
F 27.677688 9.198585 189.584300
F 0.970096 16.730975 167.469300
F 0.677280 16.704975 189.308300
F 28.132488 16.474475 167.757300
F 27.762488 16.849475 189.582300
F 9.902398 1.287195 167.558300
F 9.673648 1.287195 189.402300
F 9.902398 9.010385 167.558300
F 9.673648 9.010385 189.402300
F 9.902398 16.733575 167.558300
F 9.673648 16.733575 189.402300
F 18.742688 1.304615 167.600300
F 18.669888 1.278655 189.593300
F 18.809188 8.898035 167.522300
F 18.583888 8.964825 189.454300
F 18.847988 16.797575 167.627300
F 18.492888 16.893375 189.512300
F 3.173828 7.721605 171.130300
F 2.945228 7.721695 192.973300
F 30.115388 7.435475 171.275300
F 29.812288 7.819265 193.177300
F 3.173828 15.444775 171.130300
F 2.945228 15.444875 192.973300
F 25.661988 15.390475 174.044300
F 21.257888 7.779495 163.936300
F 7.415688 12.871975 192.109300
F 7.644438 12.871975 170.265300
F 7.415688 5.148795 192.109300
F 7.644438 5.148795 170.265300
F 12.093688 7.723185 171.222300
F 11.864888 7.723185 193.066300
F 12.093688 15.446375 171.222300
F 11.864888 15.446375 193.066300
F 25.416488 20.645775 189.255300
F 25.866588 20.411575 167.639300
F 20.921888 7.683305 171.277300
F 20.754088 7.605745 192.948300
F 20.919288 15.488575 171.236300
F 20.745388 15.512275 193.270300
F 7.444268 12.871975 189.378300
F 23.500388 1.227355 174.851300
F 3.211918 5.150395 167.489300
F 2.983318 5.150295 189.333300
F 30.141988 4.871785 167.705300
F 29.648588 5.322175 189.601300
F 3.211918 12.873575 167.489300
F 2.983318 12.873475 189.333300
F 30.280788 12.511175 167.971300
F 25.620588 15.646775 188.432300
F 3.211918 20.596775 167.489300
F 2.983318 20.596675 189.333300
F 30.377888 20.382975 167.873300
F 29.820188 20.556175 189.686300
F 12.131788 5.148795 167.582300
F 11.902988 5.148795 189.425300
F 12.131788 12.871975 167.582300
F 11.902988 12.871975 189.425300
F 12.131788 20.595175 167.582300
F 11.902988 20.595175 189.425300
F 25.510388 7.699735 166.874300
F 20.877888 5.080105 189.560300
F 21.025288 12.882775 167.438300
F 20.846488 12.946475 189.488300
F 21.140588 20.619275 167.596300
F 20.818588 20.753775 189.741300
F 3.182618 5.150225 170.218300
F 2.952258 5.150015 192.062300
F 29.886788 5.033675 170.355300
F 29.653288 5.276875 192.404300
F 3.182618 12.873375 170.218300
F 2.952258 12.873175 192.062300
F 28.181988 19.330075 163.973300
F 29.738388 12.968175 192.033300
F 3.182618 20.596575 170.218300
F 2.952258 20.596375 192.062300
F 30.098288 20.361875 170.596300
F 29.862388 20.481375 192.411300
F 12.103188 5.148795 170.312300
F 11.874388 5.148795 192.155300
F 12.103188 12.871975 170.312300
F 11.874388 12.871975 192.155300
F 12.103188 20.595175 170.312300
F 11.874388 20.595175 192.155300
F 21.145288 5.198435 170.280300
F 20.690688 5.036495 192.225300
F 20.860488 13.022975 170.230300
F 20.711888 13.078175 192.213300
F 21.078988 20.594675 170.371300
F 20.734988 20.628575 192.425300
F 3.144158 7.721815 173.859300
F 2.914078 7.721935 195.702300
F 29.920488 7.619065 174.113300
F 3.250048 23.167975 163.849300
F 3.144158 15.444975 173.859300
F 2.914078 15.445175 195.702300
F 29.919588 15.262575 174.230300
F 2.945228 23.168075 192.973300
F 25.408788 13.209475 189.527300
F 25.626288 12.818775 167.551300
F 3.144158 23.168175 173.859300
F 2.914078 23.168275 195.702300
F 25.238288 5.237765 189.525300
F 25.577088 5.146095 167.531300
F 7.482408 23.169575 185.738300
F 31.904588 0.973287 182.173300
F 12.065088 7.723185 173.953300
F 11.836288 7.723185 195.796300
F 12.065088 15.446375 173.953300
F 11.836288 15.446375 195.796300
F 16.361788 20.595175 189.472300
F 16.590488 20.595175 167.628300
F 20.857288 7.532845 174.058300
F 25.630588 23.143675 164.072300
F 21.009688 15.216175 173.999300
F 30.447888 15.189875 164.191300
F 3.173828 23.167975 171.130300
F 7.711158 23.169575 163.894300
F 5.414938 1.287105 170.242300
F 5.186198 1.287105 192.085300
F 29.827388 23.213175 188.607300
F 32.153088 1.167815 192.011300
F 5.414938 9.010295 170.242300
F 5.186198 9.010295 192.085300
F 23.037588 19.420475 195.751300
F 32.018188 9.172105 192.372300
F 5.414938 16.733475 170.242300
F 5.186198 16.733475 192.085300
F 32.352188 16.588875 170.592300
F 29.935188 15.506075 193.084300
F 14.332588 1.287195 170.335300
F 14.103788 1.287195 192.179300
F 14.332588 9.010385 170.335300
F 14.103788 9.010385 192.179300
F 14.332588 16.733575 170.335300
F 14.103788 16.733575 192.179300
F 23.483688 1.442215 170.116300
F 23.028788 1.203345 192.131300
F 23.269988 8.921055 170.492300
F 22.935988 9.029995 192.244300
F 23.298488 16.653875 170.350300
F 23.091288 16.749875 192.074300
F 5.376798 3.861685 173.883300
F 5.148058 3.861685 195.726300
F 32.067188 3.459175 174.120300
F 7.673018 20.595175 167.535300
F 5.376798 11.584875 173.883300
F 5.148058 11.584875 195.726300
F 27.811988 11.443875 171.302300
F 7.673018 12.871975 167.535300
F 5.376798 19.308075 173.883300
F 5.148058 19.308075 195.726300
F 32.342988 19.194975 174.173300
F 3.097628 23.168075 178.411300
F 14.294388 3.861595 173.976300
F 14.065688 3.861595 195.819300
F 14.294388 11.584775 173.976300
F 14.065688 11.584775 195.819300
F 14.294388 19.307975 173.976300
F 14.065688 19.307975 195.819300
F 23.282088 3.744375 173.954300
F 18.574188 19.219975 195.869300
F 23.349088 11.557175 173.964300
F 7.444268 20.595175 189.378300
F 23.264588 19.328875 173.978300
F 29.931888 15.341175 195.744300
F 5.405358 3.861665 171.152300
F 5.176488 3.861615 192.995300
F 32.152188 3.735065 171.328300
F 32.027888 3.682305 193.349300
F 5.405358 11.584875 171.152300
F 5.176488 11.584775 192.995300
F 31.817088 11.616975 195.846300
F 31.911788 11.763375 193.249300
F 5.405358 19.308075 171.152300
F 5.176488 19.307975 192.995300
F 32.246188 19.125275 171.406300
F 32.248388 16.712075 192.255300
F 14.322988 3.861595 171.246300
F 14.094288 3.861595 193.089300
F 14.322988 11.584775 171.246300
F 14.094288 11.584775 193.089300
F 14.322988 19.307975 171.246300
F 14.094288 19.307975 193.089300
F 23.301788 3.848335 171.252300
F 22.841688 3.716075 193.154300
F 23.292388 11.722175 171.253300
F 22.943888 11.707575 193.061300
F 23.353588 19.467975 171.289300
F 23.152388 19.561075 192.929300
F 5.443488 1.287125 167.512300
F 5.214618 1.287175 189.355300
F 27.774488 1.144315 170.308300
F 32.091988 1.382225 189.461300
F 5.443488 9.010315 167.512300
F 5.214618 9.010365 189.355300
F 32.428288 8.853745 167.623300
F 32.123688 9.072565 189.524300
F 5.443488 16.733475 167.512300
F 5.214618 16.733575 189.355300
F 32.635488 16.563575 167.877300
F 32.210788 16.717175 189.538300
F 14.361188 1.287195 167.605300
F 14.132388 1.287195 189.448300
F 14.361188 9.010385 167.605300
F 14.132388 9.010385 189.448300
F 14.361188 16.733575 167.605300
F 14.132388 16.733575 189.448300
F 21.108288 5.162565 167.462300
F 23.115288 1.223005 189.461300
F 23.231288 9.015325 167.684300
F 23.253388 8.948425 189.515300
F 23.314288 16.592175 167.611300
F 23.147988 16.659575 189.296300
F 7.634908 7.723185 171.176300
F 7.406158 7.723185 193.019300
F 7.634908 15.446375 171.176300
F 7.406158 15.446375 193.019300
F 16.361788 12.871975 189.472300
F 16.590488 12.871975 167.628300
F 16.552388 7.723185 171.269300
F 16.323688 7.723185 193.112300
F 16.552388 15.446375 171.269300
F 16.323688 15.446375 193.112300
F 16.552388 0.000001 171.269300
F 16.323688 0.000001 193.112300
F 25.473788 7.637365 171.238300
F 25.210988 7.821255 192.991300
F 25.741588 12.802475 170.198300
F 25.282388 15.418675 193.126300
F 16.361788 5.148795 189.472300
F 16.590488 5.148795 167.628300
F 7.673018 5.148795 167.535300
F 7.444268 5.148795 189.378300
F 27.474588 3.825125 195.846300
F 20.792488 0.200643 185.790300
F 30.305588 22.759275 164.183300
F 25.337688 0.027467 195.901300
F 25.714288 15.294775 164.171300
F 25.395388 -0.205317 193.091300
F 25.469288 23.043875 171.327300
F 20.971988 22.988575 173.948300
F 29.983988 22.970175 171.408300
F 21.227288 23.085975 163.984300
F 21.032988 22.984175 178.430300
F 30.143888 22.916475 167.008300
F 30.035588 22.829375 174.131300
F 25.512288 23.059775 178.516300
F 25.244388 23.240575 185.742300
F 29.882188 23.223875 193.183300
F 25.588988 23.026475 166.688300
F 25.377688 23.285075 181.246300
F 29.847888 23.188275 185.721300
F 25.288088 23.286375 192.978300
F 29.876188 23.116975 181.282300
F 20.806888 23.333875 185.895300
F 20.888988 23.449775 193.096300
F 29.878088 22.911775 178.460300
F 21.213788 23.153475 166.642300
F 20.772288 23.240975 188.654300
F 20.858988 23.316175 181.086300
F 20.978588 23.209775 171.277300
F 25.268188 23.184775 195.800300
F 20.843288 0.105186 195.736300
F 29.987588 -0.019979 193.184300
F 29.918988 -0.181233 171.353300
F 25.502688 0.187815 185.902300
F 20.757188 0.026476 192.916300
F 25.496588 -0.113880 171.300300
F 29.819888 0.224340 195.965300
F 25.779588 -0.047444 174.133300
F 29.918188 0.038178 188.459300
F 22.983788 8.816045 196.571300
F 0.657678 1.293595 199.320300
F 0.374534 1.266245 221.199300
F 27.339888 1.364125 199.531300
F 27.156588 1.298625 221.498300
F 0.657678 9.016785 199.320300
F 0.374534 8.989425 221.199300
F 27.414988 9.164725 199.557300
F 27.261688 9.140015 221.470300
F 0.657678 16.739975 199.320300
F 0.374535 16.712575 221.199300
F 27.265488 19.344375 200.305300
F 27.111088 16.985975 221.578300
F 9.568818 1.287195 199.413300
F 9.340068 1.287195 221.256300
F 9.568818 9.010385 199.413300
F 9.340068 9.010385 221.256300
F 9.568818 16.733575 199.413300
F 9.340068 16.733575 221.256300
F 18.349988 1.339495 199.550300
F 18.253888 1.374915 221.287300
F 18.371488 9.147195 199.489300
F 18.201188 9.188825 221.211300
F 18.578488 16.704575 199.447300
F 18.241288 16.781575 221.389300
F 0.612385 3.858605 202.965300
F 0.328994 3.886555 224.845300
F 27.411688 3.911295 203.192300
F 27.028488 3.833775 225.195300
F 0.612386 11.581775 202.965300
F 0.328994 11.609775 224.845300
F 27.357588 11.774275 200.442300
F 27.031688 11.681875 225.162300
F 0.612386 19.304975 202.965300
F 0.328994 19.332975 224.845300
F 27.236188 19.453875 203.097300
F 27.203588 19.412175 225.233300
F 9.530678 3.861595 203.054300
F 9.301928 3.861595 224.897300
F 9.530678 11.584775 203.054300
F 9.301928 11.584775 224.897300
F 9.530678 19.307975 203.054300
F 9.301928 19.307975 224.897300
F 18.490288 3.955595 203.059300
F 18.219288 3.948385 224.844300
F 18.408988 11.675775 203.122300
F 18.198188 11.662375 225.018300
F 18.392688 19.219775 203.109300
F 18.167788 19.238875 224.870300
F 0.568853 3.887995 200.231300
F 0.384185 3.870255 222.081300
F 27.471888 3.941215 200.413300
F 27.155988 3.948075 222.359300
F 0.568853 11.611175 200.231300
F 0.384185 11.593475 222.081300
F 31.753688 11.876775 200.580300
F 27.026888 11.621975 222.491300
F 0.568853 19.334375 200.231300
F 0.384185 19.316675 222.081300
F 25.032388 20.556575 199.401300
F 27.176488 19.535875 222.454300
F 9.559278 3.861595 200.323300
F 9.330528 3.861595 222.167300
F 9.559278 11.584775 200.323300
F 9.330528 11.584775 222.167300
F 9.559278 19.307975 200.323300
F 9.330528 19.307975 222.167300
F 18.394788 3.878765 200.350300
F 18.265888 3.967155 222.143300
F 18.503288 11.723975 200.388300
F 18.359888 11.628675 222.392300
F 18.364888 19.187875 200.432300
F 18.358588 19.353875 222.162300
F 0.419918 1.277985 218.440300
F 29.644688 12.905575 196.757300
F 27.506388 1.239705 196.811300
F 0.419918 9.001175 218.440300
F 24.941488 0.003115 222.193300
F 29.421988 5.065105 218.725300
F 0.419918 16.724375 218.440300
F 27.684388 16.570475 196.742300
F 27.139988 16.857375 218.951300
F 9.597398 1.287195 196.683300
F 9.368648 1.287195 218.526300
F 9.597398 9.010385 196.683300
F 9.368648 9.010385 218.526300
F 9.597398 16.733575 196.683300
F 9.368648 16.733575 218.526300
F 31.587188 4.186105 222.398300
F 18.266688 1.318605 218.528300
F 29.641788 -0.048232 207.808300
F 18.268088 9.020635 218.500300
F 32.050888 1.373815 197.060300
F 18.268988 16.872975 218.596300
F 2.868988 7.721685 200.254300
F 2.640228 7.722355 222.097300
F 29.588788 7.824625 200.243300
F 29.306288 7.885775 222.482300
F 2.868988 15.444875 200.254300
F 2.640228 15.445575 222.097300
F 31.739788 16.689875 199.583300
F 29.368988 15.772775 222.302300
F 24.887988 15.734975 217.731300
F 27.126188 9.075545 218.648300
F 16.066288 0.000001 217.686300
F 16.066288 15.446375 217.686300
F 11.788688 7.723185 200.347300
F 11.559888 7.723185 222.190300
F 11.788688 15.446375 200.347300
F 11.559888 15.446375 222.190300
F 16.066288 7.723185 217.686300
F 7.148798 23.169575 217.593300
F 20.710388 7.752885 200.286300
F 20.230188 7.771935 222.139300
F 20.805788 15.547375 200.369300
F 20.525588 15.598475 222.186300
F 7.101158 0.000000 222.143300
F 29.273488 20.631275 228.823300
F 2.907118 5.150295 196.614300
F 2.678238 5.149785 218.457300
F 24.701988 5.331295 228.614300
F 26.945988 3.759425 217.761300
F 2.907118 12.873475 196.614300
F 2.678238 12.872975 218.457300
F 20.857788 12.766475 196.909300
F 31.571088 11.467275 218.063300
F 2.907118 20.596675 196.614300
F 2.678238 20.596175 218.457300
F 22.750188 1.477165 218.605300
F 29.359388 20.793775 218.721300
F 11.826788 5.148795 196.706300
F 11.597988 5.148795 218.549300
F 11.826788 12.871975 196.706300
F 11.597988 12.871975 218.549300
F 11.826788 20.595175 196.706300
F 11.597988 20.595175 218.549300
F 18.110588 9.058975 228.618300
F 20.406088 5.028825 218.688300
F 20.805788 20.615475 196.690300
F 20.281788 12.920975 218.751300
F 23.032588 1.341665 196.902300
F 20.412188 20.709575 218.645300
F 2.876018 5.150085 199.343300
F 2.648628 5.150365 221.186300
F 29.806188 5.323675 199.551300
F 29.428788 5.212005 221.344300
F 2.876018 12.873275 199.343300
F 2.648628 12.873575 221.186300
F 27.484388 16.581475 199.423300
F 29.462688 12.953275 221.698300
F 2.876018 20.596475 199.343300
F 2.648628 20.596775 221.186300
F 25.202988 15.339175 200.595300
F 29.401088 20.693975 221.723300
F 11.798188 5.148795 199.436300
F 11.569388 5.148795 221.280300
F 11.798188 12.871975 199.436300
F 11.569388 12.871975 221.280300
F 11.798188 20.595175 199.436300
F 11.569388 20.595175 221.280300
F 20.701388 5.217775 199.441300
F 20.548088 5.191295 221.451300
F 20.748188 12.899175 199.623300
F 20.499488 12.883075 221.611300
F 20.539588 20.486275 199.399300
F 20.560888 20.680275 221.349300
F 2.838038 7.721845 202.983300
F 2.610598 7.721635 224.827300
F 29.780588 7.909055 203.092300
F 29.493688 8.023535 225.120300
F 2.838038 15.445075 202.983300
F 2.610598 15.444875 224.827300
F 29.630588 15.688775 203.387300
F 29.404788 15.595975 225.167300
F 7.148798 15.446375 217.593300
F 7.148798 7.723185 217.593300
F 2.838038 23.168275 202.983300
F 2.610598 23.167975 224.827300
F 24.950388 20.705975 213.930300
F 29.550188 12.615975 214.501300
F 20.780888 5.165615 196.789300
F 27.002488 1.534505 228.801300
F 11.760088 7.723185 203.077300
F 11.531288 7.723185 224.920300
F 11.760088 15.446375 203.077300
F 11.531288 15.446375 224.920300
F 25.025788 5.159495 214.101300
F 16.104388 20.595175 214.045300
F 20.684988 7.914985 203.101300
F 20.425588 7.987425 224.864300
F 20.465688 15.535875 203.119300
F 20.449188 15.588375 225.040300
F 23.053188 16.731275 196.591300
F 25.315688 20.694775 196.780300
F 5.109938 1.287105 199.367300
F 4.881118 1.287185 221.210300
F 31.795588 1.486285 199.761300
F 31.646688 1.394805 221.695300
F 5.109938 9.010295 199.367300
F 4.881118 9.010375 221.210300
F 31.800388 9.332295 199.530300
F 31.659288 9.022255 221.603300
F 5.109938 16.733475 199.367300
F 4.881118 16.733575 221.210300
F 29.569488 5.085885 196.806300
F 31.664588 16.849175 221.323300
F 14.027588 1.287195 199.460300
F 13.798788 1.287195 221.303300
F 14.027588 9.010385 199.460300
F 13.798788 9.010385 221.303300
F 14.027588 16.733575 199.460300
F 13.798788 16.733575 221.303300
F 22.989388 1.560255 199.560300
F 22.686488 1.489915 221.332300
F 22.963188 8.917845 199.288300
F 22.629888 9.208705 221.343300
F 23.031588 16.700275 199.337300
F 22.713088 16.869975 221.378300
F 5.071788 3.861675 203.007300
F 4.842978 3.861595 224.850300
F 31.899488 4.146725 203.321300
F 31.624288 4.061715 225.073300
F 5.071788 11.584875 203.007300
F 4.842978 11.584775 224.850300
F 31.767288 11.887475 203.215300
F 31.518788 11.849775 225.360300
F 5.071788 19.308075 203.007300
F 4.842978 19.307975 224.850300
F 31.760288 19.552575 203.187300
F 31.630488 19.550475 225.283300
F 13.989388 3.861595 203.100300
F 13.760688 3.861595 224.944300
F 13.989388 11.584775 203.100300
F 13.760688 11.584775 224.944300
F 13.989388 19.307975 203.100300
F 13.760688 19.307975 224.944300
F 22.916888 3.954685 203.150300
F 22.691388 3.988375 225.082300
F 22.889288 11.755875 203.309300
F 22.563388 11.679875 225.010300
F 22.731988 19.283975 203.048300
F 22.686588 19.372575 225.118300
F 5.100238 3.861625 200.277300
F 4.871588 3.861665 222.120300
F 31.983488 4.095475 200.680300
F 20.452288 20.698075 228.563300
F 5.100238 11.584775 200.277300
F 4.871588 11.584875 222.120300
F 18.174388 1.176705 228.735300
F 31.718688 11.634275 222.485300
F 5.100238 19.307975 200.277300
F 4.871588 19.308075 222.120300
F 20.456788 0.165721 222.371300
F 31.722388 19.389575 222.425300
F 14.017988 3.861595 200.370300
F 13.789288 3.861595 222.213300
F 14.017988 11.584775 200.370300
F 13.789288 11.584775 222.213300
F 14.017988 19.307975 200.370300
F 13.789288 19.307975 222.213300
F 23.005488 4.285685 200.401300
F 22.652488 4.034875 222.355300
F 22.958588 11.427275 200.491300
F 22.787988 11.778275 222.353300
F 22.891988 19.116375 200.336300
F 22.640088 19.415075 222.485300
F 5.138348 1.287175 196.636300
F 4.909698 1.287135 218.479300
F 29.697788 20.723175 196.670300
F 31.854088 1.373725 218.929300
F 5.138348 9.010365 196.636300
F 4.909698 9.010325 218.479300
F 20.511288 13.116575 228.633300
F 29.422888 7.698455 217.814300
F 5.138348 16.733575 196.636300
F 4.909698 16.733475 218.479300
F 31.527988 9.306195 228.782300
F 29.300388 15.546575 217.694300
F 14.056188 1.287195 196.729300
F 13.827388 1.287195 218.573300
F 14.056188 9.010385 196.729300
F 13.827388 9.010385 218.573300
F 14.056188 16.733575 196.729300
F 13.827388 16.733575 218.573300
F 27.172888 16.732075 228.740300
F 22.688888 4.190605 217.834300
F 31.558988 16.878575 228.923300
F 22.585088 9.311295 218.648300
F 2.868988 23.168075 200.254300
F 22.671288 16.918775 218.602300
F 7.329908 7.723185 200.300300
F 7.101158 7.723185 222.143300
F 7.329908 15.446375 200.300300
F 7.101158 15.446375 222.143300
F 16.104388 12.871975 214.045300
F 16.104388 5.148795 214.045300
F 16.247388 7.723185 200.393300
F 16.018688 7.723185 222.237300
F 16.247388 15.446375 200.393300
F 16.018688 15.446375 222.237300
F 16.247388 0.000001 200.393300
F 16.018688 0.000001 222.237300
F 25.153788 7.869265 200.338300
F 24.814988 7.939165 222.157300
F 25.055188 12.959375 228.684300
F 24.903888 15.664775 222.290300
F 7.186938 20.595175 213.952300
F 7.186938 12.871975 213.952300
F 7.368018 5.148795 196.659300
F 7.139268 5.148795 218.503300
F 7.368018 12.871975 196.659300
F 7.139268 12.871975 218.503300
F 7.368018 20.595175 196.659300
F 7.139268 20.595175 218.503300
F 16.285488 5.148795 196.753300
F 16.056788 5.148795 218.596300
F 16.285488 12.871975 196.753300
F 16.056788 12.871975 218.596300
F 16.285488 20.595175 196.753300
F 16.056788 20.595175 218.596300
F 13.903688 16.733575 211.292300
F 24.845388 7.911515 217.781300
F 31.761888 19.196375 200.558300
F 24.857988 13.095075 218.682300
F 29.635188 15.348775 200.689300
F 25.010888 20.633175 218.795300
F 7.339438 5.148795 199.390300
F 7.110688 5.148795 221.233300
F 7.339438 12.871975 199.390300
F 7.110688 12.871975 221.233300
F 7.339438 20.595175 199.390300
F 7.110688 20.595175 221.233300
F 16.256888 5.148795 199.483300
F 16.028188 5.148795 221.326300
F 16.256888 12.871975 199.483300
F 16.028188 12.871975 221.326300
F 16.256888 20.595175 199.483300
F 16.028188 20.595175 221.326300
F 25.284288 5.216225 199.430300
F 25.007788 5.368115 221.508300
F 25.129488 12.636075 199.506300
F 24.923488 13.092975 221.476300
F 22.674788 8.995255 228.668300
F 24.832688 20.805475 221.599300
F 7.301298 7.723185 203.030300
F 7.072548 7.723185 224.874300
F 7.301298 15.446375 203.030300
F 7.072548 15.446375 224.874300
F 7.186938 5.148795 213.952300
F 25.015288 20.799375 211.291300
F 7.301298 23.169575 203.030300
F 7.072548 23.169575 224.874300
F 16.218788 7.723185 203.124300
F 15.990088 7.723185 224.967300
F 16.218788 15.446375 203.124300
F 15.990088 15.446375 224.967300
F 16.218788 0.000001 203.124300
F 15.990088 0.000001 224.967300
F 25.156888 7.947985 202.967300
F 24.875188 7.874745 224.866300
F 25.191188 15.509775 203.354300
F 25.012288 15.478575 225.120300
F 25.048388 12.697175 214.197300
F 24.983488 5.199305 211.245300
F 0.565700 1.285975 206.611300
F 0.285581 1.259155 228.490300
F 27.482388 1.359015 206.816300
F 29.400888 13.124675 228.716300
F 0.565699 9.009165 206.611300
F 0.285581 8.982345 228.490300
F 27.463488 9.033545 203.851300
F 18.418388 9.175895 196.758300
F 0.565699 16.732375 206.611300
F 0.285581 16.705575 228.490300
F 27.464288 19.533075 207.984300
F 11.531288 23.169575 224.920300
F 9.492568 1.287195 206.694300
F 9.263818 1.287195 228.538300
F 9.492568 9.010385 206.694300
F 9.263818 9.010385 228.538300
F 9.492568 16.733575 206.694300
F 9.263818 16.733575 228.538300
F 18.432588 1.461485 206.868300
F 25.312888 12.827475 196.781300
F 18.331788 9.104785 206.786300
F 29.577988 12.841675 199.461300
F 18.306988 16.747275 206.844300
F 29.126088 5.382055 228.625300
F 0.517944 3.867655 210.258300
F 27.205688 3.978435 210.443300
F 0.517944 11.590875 210.258300
F 24.943188 12.814775 211.439300
F 0.517944 19.314075 210.258300
F 29.454788 20.898375 211.676300
F 9.454428 3.861595 210.335300
F 9.454428 11.584775 210.335300
F 9.454428 19.307975 210.335300
F 18.407588 3.854755 210.704300
F 18.352588 11.544975 210.622300
F 18.363188 19.223375 210.497300
F 0.511526 3.879985 207.515300
F 0.314277 3.868375 229.363300
F 27.452288 3.943115 207.769300
F 0.511526 11.603175 207.515300
F 0.314277 11.591575 229.363300
F 27.327188 11.707575 207.575300
F 0.511526 19.326375 207.515300
F 0.314277 19.314775 229.363300
F 27.303088 19.464475 210.613300
F 9.483028 3.861595 207.604300
F 9.483028 11.584775 207.604300
F 9.483028 19.307975 207.604300
F 18.540888 4.094005 207.880300
F 18.317788 11.651275 207.796300
F 18.337188 19.346075 207.697300
F 0.539059 1.264315 203.873300
F 0.348945 1.279335 225.722300
F 27.545088 1.387885 204.040300
F 27.104788 1.238465 226.106300
F 0.539059 8.987505 203.873300
F 0.348945 9.002525 225.722300
F 27.424388 11.609475 203.126300
F 27.137488 9.131755 226.007300
F 0.539059 16.710675 203.873300
F 0.348945 16.725675 225.722300
F 27.482088 16.926275 204.058300
F 27.259888 16.896275 225.989300
F 9.521148 1.287195 203.964300
F 9.292398 1.287195 225.807300
F 9.521148 9.010385 203.964300
F 9.292398 9.010385 225.807300
F 9.521148 16.733575 203.964300
F 9.292398 16.733575 225.807300
F 18.421488 1.407065 204.058300
F 18.272488 1.425275 225.973300
F 18.341988 9.151095 204.075300
F 18.280788 9.173305 225.953300
F 18.355388 16.754275 204.192300
F 18.108888 16.762075 225.851300
F 2.792598 7.721815 207.535300
F 27.153488 9.120965 206.692300
F 2.792598 15.444975 207.535300
F 27.283088 17.007675 206.884300
F 16.132988 20.595175 211.315300
F 16.132988 12.871975 211.315300
F 11.712388 7.723185 207.628300
F 11.712388 15.446375 207.628300
F 16.132988 5.148795 211.315300
F 20.489488 7.911115 207.870300
F 20.388788 15.426375 207.765300
F 11.607588 23.169575 217.639300
F 2.830768 5.150245 203.895300
F 2.602238 5.149475 225.738300
F 29.529588 5.343715 204.101300
F 29.359788 5.316515 225.936300
F 2.830768 12.873475 203.895300
F 2.602238 12.872675 225.738300
F 29.495488 13.138475 204.119300
F 29.229288 13.077375 225.994300
F 2.830768 20.596675 203.895300
F 2.602238 20.595875 225.738300
F 29.461888 20.802975 204.182300
F 29.329488 20.808775 226.196300
F 11.750488 5.148795 203.987300
F 11.521788 5.148795 225.830300
F 11.750488 12.871975 203.987300
F 11.521788 12.871975 225.830300
F 11.750488 20.595175 203.987300
F 11.521788 20.595175 225.830300
F 20.601388 5.274995 203.973300
F 20.381688 5.340715 225.888300
F 20.602788 12.944875 204.133300
F 20.316788 13.045175 225.906300
F 20.641688 20.712875 203.942300
F 20.352588 20.560775 225.884300
F 2.800178 5.150205 206.624300
F 2.572618 5.150325 228.467300
F 29.545688 5.319905 206.734300
F 29.616188 0.318371 217.692300
F 2.800178 12.873375 206.624300
F 2.572618 12.873475 228.467300
F 29.595988 15.797475 207.936300
F 31.659688 16.974575 211.469300
F 2.800178 20.596575 206.624300
F 2.572618 20.596675 228.467300
F 31.820188 19.561575 208.058300
F 13.903688 9.010385 211.292300
F 11.721888 5.148795 206.718300
F 11.493188 5.148795 228.561300
F 11.721888 12.871975 206.718300
F 11.493188 12.871975 228.561300
F 11.721888 20.595175 206.718300
F 11.493188 20.595175 228.561300
F 20.597088 5.422325 206.659300
F 18.618288 1.146465 196.801300
F 20.667688 12.805375 206.850300
F 24.951088 20.678675 228.664300
F 20.491188 20.802475 206.807300
F 29.687788 20.505875 199.369300
F 2.762378 7.721685 210.264300
F 29.376288 7.885025 207.622300
F 2.762378 15.444875 210.264300
F 31.531888 11.664175 210.399300
F 7.215518 20.595175 211.222300
F 2.762378 23.168075 210.264300
F 7.215518 12.871975 211.222300
F 7.177408 23.169575 214.862300
F 11.683788 7.723185 210.358300
F 11.683788 15.446375 210.358300
F 7.215518 5.148795 211.222300
F 20.495088 7.752885 210.545300
F 20.501188 15.504175 210.610300
F 22.501788 16.777575 228.681300
F 5.033668 1.287125 206.648300
F 4.804868 1.287215 228.491300
F 31.719188 1.313925 206.890300
F 2.716328 23.168375 214.816300
F 5.033668 9.010315 206.648300
F 4.804868 9.010405 228.491300
F 31.644888 9.073435 206.859300
F 24.931288 0.179069 217.843300
F 5.033668 16.733475 206.648300
F 4.804868 16.733575 228.491300
F 31.872088 17.035675 207.075300
F 27.118288 9.311685 228.813300
F 13.951288 1.287195 206.741300
F 13.722588 1.287195 228.584300
F 13.951288 9.010385 206.741300
F 13.722588 9.010385 228.584300
F 13.951288 16.733575 206.741300
F 13.722588 16.733575 228.584300
F 22.732088 1.249365 206.748300
F 13.903688 1.287195 211.292300
F 22.839288 9.034025 206.820300
F 22.456988 1.476825 228.691300
F 22.510488 16.731975 206.926300
F 7.329908 23.169575 200.300300
F 4.995508 3.861655 210.288300
F 31.639588 3.878195 210.549300
F 4.995508 11.584875 210.288300
F 31.602388 11.661475 207.758300
F 4.995508 19.308075 210.288300
F 31.714488 19.573575 210.726300
F 13.913188 3.861595 210.381300
F 13.913188 11.584775 210.381300
F 13.913188 19.307975 210.381300
F 22.934288 3.751055 210.249300
F 22.743488 11.665775 210.388300
F 22.824888 19.422075 210.433300
F 5.024018 3.861635 207.558300
F 31.523288 3.895935 207.767300
F 5.024018 11.584775 207.558300
F 29.590688 13.168575 206.883300
F 5.024018 19.307975 207.558300
F 29.691288 20.919775 206.965300
F 13.941788 3.861595 207.651300
F 13.941788 11.584775 207.651300
F 13.941788 19.307975 207.651300
F 22.603688 3.851075 207.498300
F 22.971388 11.539775 207.627300
F 22.757188 19.311175 207.665300
F 5.062118 1.287165 203.917300
F 4.833458 1.287135 225.760300
F 31.804588 1.527055 204.197300
F 31.701588 1.562875 226.058300
F 5.062118 9.010355 203.917300
F 4.833458 9.010315 225.760300
F 31.838088 9.357735 204.148300
F 31.718788 9.206445 226.078300
F 5.062118 16.733575 203.917300
F 4.833458 16.733475 225.760300
F 31.751388 17.059175 204.246300
F 31.634888 16.860575 226.246300
F 13.979888 1.287195 204.011300
F 13.751188 1.287195 225.854300
F 13.979888 9.010385 204.011300
F 13.751188 9.010385 225.854300
F 13.979888 16.733575 204.011300
F 13.751188 16.733575 225.854300
F 22.833288 1.341135 204.045300
F 22.711888 1.299525 226.051300
F 22.854288 9.168405 204.001300
F 22.648188 9.091775 226.012300
F 22.945988 16.674475 204.055300
F 22.769888 16.711675 225.951300
F 7.253658 7.723185 207.581300
F 7.253658 15.446375 207.581300
F 24.848188 15.525975 215.091300
F 16.171188 7.723185 207.674300
F 16.171188 15.446375 207.674300
F 16.171188 0.000001 207.674300
F 25.028188 7.626325 207.677300
F 24.882888 15.613475 207.762300
F 25.051988 7.643585 215.080300
F 7.291768 5.148795 203.940300
F 7.063018 5.148795 225.784300
F 7.291768 12.871975 203.940300
F 7.063018 12.871975 225.784300
F 7.291768 20.595175 203.940300
F 7.063018 20.595175 225.784300
F 16.209288 5.148795 204.034300
F 15.980488 5.148795 225.877300
F 16.209288 12.871975 204.034300
F 15.980488 12.871975 225.877300
F 16.209288 20.595175 204.034300
F 15.980488 20.595175 225.877300
F 25.196588 5.204105 204.007300
F 24.986888 5.391095 225.925300
F 25.199788 12.895775 204.058300
F 24.731288 13.014575 226.103300
F 24.959888 20.562675 203.993300
F 25.001888 20.730775 225.962300
F 7.263188 5.148795 206.671300
F 7.034438 5.148795 228.514300
F 7.263188 12.871975 206.671300
F 7.034438 12.871975 228.514300
F 7.263188 20.595175 206.671300
F 7.034438 20.595175 228.514300
F 16.180688 5.148795 206.764300
F 15.951888 5.148795 228.608300
F 16.180688 12.871975 206.764300
F 15.951888 12.871975 228.608300
F 16.180688 20.595175 206.764300
F 15.951888 20.595175 228.608300
F 25.116088 5.114285 206.765300
F 17.990188 16.872375 228.596300
F 25.131188 13.016475 206.840300
F 2.792598 23.168175 207.535300
F 25.127588 20.367575 206.736300
F 2.640228 23.168775 222.097300
F 7.225048 7.723185 210.311300
F 7.225048 15.446375 210.311300
F 16.094888 0.000001 214.956300
F 7.225048 23.169575 210.311300
F 16.142588 7.723185 210.405300
F 16.142588 15.446375 210.405300
F 16.142588 0.000001 210.405300
F 24.940088 7.888635 210.439300
F 25.057588 15.406275 210.643300
F 16.094888 15.446375 214.956300
F 0.469725 1.275935 213.905300
F 27.395788 1.530595 214.122300
F 0.469724 8.999125 213.905300
F 27.237788 9.107495 214.080300
F 0.469725 16.722275 213.905300
F 27.249188 16.784875 211.586300
F 9.416318 1.287195 213.975300
F 9.416318 9.010385 213.975300
F 9.416318 16.733575 213.975300
F 18.290188 1.214615 214.099300
F 18.238988 9.124255 214.248300
F 18.265588 16.755075 214.026300
F 0.421649 3.877895 217.552300
F 27.208388 1.360615 218.773300
F 0.421650 11.601075 217.552300
F 26.985488 11.658475 217.873300
F 0.421650 19.324275 217.552300
F 27.200288 19.380275 217.900300
F 9.378178 3.861595 217.616300
F 9.378178 11.584775 217.616300
F 9.378178 19.307975 217.616300
F 18.347588 3.845835 217.500300
F 18.262488 11.578775 217.675300
F 18.306888 19.406075 217.582300
F 0.455598 3.871415 214.798300
F 27.269188 4.033055 215.105300
F 0.455598 11.594575 214.798300
F 27.153188 11.426275 215.157300
F 0.455598 19.317775 214.798300
F 27.064188 16.688075 214.312300
F 9.406778 3.861595 214.885300
F 9.406778 11.584775 214.885300
F 9.406778 19.307975 214.885300
F 18.287388 3.946165 214.730300
F 18.296688 11.790875 214.904300
F 18.430588 19.397475 214.809300
F 0.485608 1.274055 211.157300
F 27.451088 1.362715 211.205300
F 0.485608 8.997245 211.157300
F 27.143188 9.143665 211.344300
F 0.485607 16.720475 211.157300
F 29.430888 15.609075 210.571300
F 9.444898 1.287195 211.245300
F 9.444898 9.010385 211.245300
F 9.444898 16.733575 211.245300
F 18.386788 1.284335 211.439300
F 18.352388 8.932545 211.575300
F 18.272388 16.683675 211.300300
F 2.716328 7.722035 214.816300
F 29.451188 5.250335 214.093300
F 2.716328 15.445275 214.816300
F 29.353488 15.345975 214.982300
F 16.094888 7.723185 214.956300
F 7.177408 15.446375 214.862300
F 11.636188 7.723185 214.909300
F 11.636188 15.446375 214.909300
F 7.177408 7.723185 214.862300
F 20.511388 7.869205 215.193300
F 20.429388 15.416975 214.948300
F 20.256688 5.233965 228.643300
F 2.754428 5.150055 211.176300
F 29.373788 7.634165 210.417300
F 2.754428 12.873275 211.176300
F 27.230688 11.676075 210.330300
F 2.754428 20.596475 211.176300
F 29.352488 20.697375 214.346300
F 11.674288 5.148795 211.268300
F 11.674288 12.871975 211.268300
F 11.674288 20.595175 211.268300
F 20.761288 5.134595 211.365300
F 20.510788 12.953275 211.275300
F 20.605088 20.633875 211.420300
F 2.724638 5.150385 213.905300
F 29.451288 5.058765 211.502300
F 2.724638 12.873575 213.905300
F 29.466788 12.979975 211.736300
F 2.724638 20.596775 213.905300
F 27.031088 19.282475 215.066300
F 11.645688 5.148795 213.999300
F 11.645688 12.871975 213.999300
F 11.645688 20.595175 213.999300
F 20.701788 5.142575 214.139300
F 20.647088 12.976475 213.952300
F 20.528488 20.747875 214.069300
F 2.686648 7.721595 217.545300
F 29.572188 7.834085 215.159300
F 2.686648 15.444775 217.545300
F 29.276988 12.927875 218.779300
F 22.817488 16.845075 211.500300
F 2.686648 23.167975 217.545300
F 22.656588 9.023105 211.459300
F 7.253658 23.169575 207.581300
F 11.607588 7.723185 217.639300
F 11.607588 15.446375 217.639300
F 22.870388 1.381645 211.343300
F 20.500588 7.551675 217.736300
F 20.451188 15.497975 217.736300
F 11.683788 23.169575 210.358300
F 4.957388 1.287155 213.929300
F 31.865288 1.555075 214.279300
F 4.957388 9.010335 213.929300
F 31.838088 8.994525 214.160300
F 4.957388 16.733575 213.929300
F 31.463488 16.881675 214.185300
F 13.875088 1.287195 214.022300
F 13.875088 9.010385 214.022300
F 13.875088 16.733575 214.022300
F 22.897388 1.370295 214.071300
F 22.887888 9.050835 214.180300
F 22.712188 16.978975 214.212300
F 4.919238 3.861625 217.569300
F 31.759288 3.886325 217.880300
F 4.919238 11.584775 217.569300
F 31.695988 8.919055 218.943300
F 4.919238 19.307975 217.569300
F 31.564688 19.380775 217.713300
F 13.836888 3.861595 217.663300
F 13.836888 11.584775 217.663300
F 13.836888 19.307975 217.663300
F 24.948088 5.289685 218.680300
F 22.635188 11.926775 217.747300
F 22.771688 19.581175 217.729300
F 4.947818 3.861655 214.839300
F 31.678588 4.098335 215.091300
F 4.947818 11.584875 214.839300
F 31.825188 11.562575 215.416300
F 4.947818 19.308075 214.839300
F 31.558588 19.425575 215.021300
F 13.865488 3.861595 214.932300
F 13.865488 11.584775 214.932300
F 13.865488 19.307975 214.932300
F 22.877588 3.830945 215.082300
F 22.666488 11.749575 215.010300
F 22.793088 19.583875 215.099300
F 4.985908 1.287145 211.198300
F 31.634488 1.433535 211.572300
F 4.985908 9.010335 211.198300
F 31.379588 9.135475 211.403300
F 4.985908 16.733575 211.198300
F 31.780288 16.747275 218.590300
F 31.359688 1.598875 228.822300
F 32.001488 16.615975 196.929300
F 29.376588 0.167202 222.476300
F 20.717088 0.265437 200.429300
F 25.223688 4.947195 196.695300
F 29.585688 -0.051729 210.467300
F 20.467088 0.074273 225.056300
F 27.428788 9.179835 196.799300
F 18.556588 16.724275 196.758300
F 31.862288 9.034855 196.804300
F 24.828988 -0.003167 225.028300
F 29.661888 0.043954 200.514300
F 20.516988 0.042393 217.695300
F 25.172188 0.226919 207.715300
F 25.170488 0.038041 203.235300
F 25.200788 0.026687 215.074300
F 20.656788 0.082280 203.041300
F 20.558688 -0.010694 215.061300
F 29.684888 0.098627 203.237300
F 25.194188 0.111554 210.535300
F 20.493188 0.025026 207.700300
F 24.856588 23.168575 210.347300
F 24.859388 23.269675 217.863300
F 20.567688 23.251075 203.204300
F 25.097188 0.078388 200.430300
F 20.368088 7.922585 229.439300
F 22.704088 11.662275 229.345300
F 18.097488 11.700975 229.412300
F 0.135644 1.258375 243.056300
F 26.833488 1.537225 243.147300
F 0.135644 8.981555 243.056300
F 26.830188 9.325165 243.537300
F 0.135644 16.704775 243.056300
F 26.845288 17.039675 243.332300
F 9.111318 1.287195 243.100300
F 9.111318 9.010385 243.100300
F 9.111318 16.733575 243.100300
F 18.083888 1.222655 243.165300
F 18.051688 8.954075 243.019300
F 17.980488 16.959875 243.439300
F 0.103263 3.887935 246.694300
F 26.802388 4.150925 246.827300
F 0.103263 11.611175 246.694300
F 26.970988 11.737775 247.023300
F 0.103263 19.334275 246.694300
F 26.635288 19.381275 247.193300
F 9.073178 3.861595 246.740300
F 9.073178 11.584775 246.740300
F 9.073178 19.307975 246.740300
F 17.990688 3.861595 246.834300
F 17.990688 11.584775 246.834300
F 17.990688 19.307975 246.834300
F 0.181957 3.860465 243.929300
F 26.887888 4.082725 244.128300
F 0.181957 11.583675 243.929300
F 27.037388 11.878275 244.387300
F 0.181957 19.306875 243.929300
F 26.998288 19.468575 244.278300
F 9.101778 3.861595 244.010300
F 9.101778 11.584775 244.010300
F 9.101778 19.307975 244.010300
F 17.937088 3.756585 244.109300
F 18.028188 11.367475 244.107300
F 18.049088 19.565175 244.122300
F 0.213986 1.285745 240.288300
F 26.910788 1.443925 240.476300
F 0.213986 9.008935 240.288300
F 26.889088 9.232725 240.725300
F 0.213986 16.732175 240.288300
F 26.913088 16.941075 240.675300
F 9.139898 1.287195 240.369300
F 9.139898 9.010385 240.369300
F 9.139898 16.733575 240.369300
F 18.022888 1.251975 240.508300
F 18.042888 9.122255 240.392300
F 18.068788 16.610175 240.603300
F 2.412968 7.722955 243.940300
F 29.104888 7.982595 244.306300
F 2.412968 15.446175 243.940300
F 29.039488 15.609675 244.174300
F 24.744788 15.553975 239.696300
F 24.878188 15.563375 229.607300
F 11.331188 7.723185 244.033300
F 11.331188 15.446375 244.033300
F 24.863788 7.771195 239.504300
F 20.236288 7.837745 244.211300
F 20.096388 15.480775 244.121300
F 26.135188 4.148635 261.490300
F 2.450738 5.149065 240.299300
F 29.085388 5.305465 240.459300
F 2.450738 12.872275 240.299300
F 29.057688 12.998775 240.545300
F 2.450738 20.595475 240.299300
F 29.138588 21.028475 240.581300
F 11.369288 5.148795 240.393300
F 11.369288 12.871975 240.393300
F 11.369288 20.595175 240.393300
F 20.333188 5.048765 240.491300
F 20.288388 12.946075 240.605300
F 20.345788 20.487775 240.561300
F 2.420878 5.150315 243.029300
F 29.189588 5.255535 243.240300
F 2.420878 12.873475 243.029300
F 29.133788 13.039975 243.184300
F 2.420878 20.596675 243.029300
F 29.272888 20.733975 243.237300
F 11.340688 5.148795 243.123300
F 11.340688 12.871975 243.123300
F 11.340688 20.595175 243.123300
F 20.102788 5.234585 243.381300
F 20.331888 12.757175 243.374300
F 20.416788 20.829075 243.338300
F 2.382998 7.721655 246.670300
F 28.957288 8.217005 247.094300
F 2.382998 15.444875 246.670300
F 28.990888 15.396975 246.895300
F 15.837588 0.000001 239.529300
F 2.382998 23.168075 246.670300
F 15.440588 15.026375 261.141300
F 24.577788 0.249787 246.880300
F 11.302588 7.723185 246.764300
F 11.302588 15.446375 246.764300
F 15.837588 15.446375 239.529300
F 20.125388 7.695585 246.756300
F 20.280788 15.563575 246.733300
F 20.343888 0.220906 236.919300
F 4.652408 1.287255 243.053300
F 31.449788 1.703355 243.521300
F 4.652408 9.010445 243.053300
F 31.214388 9.458945 243.349300
F 4.652408 16.733675 243.053300
F 31.267188 16.889275 243.362300
F 13.570088 1.287195 243.146300
F 13.570088 9.010385 243.146300
F 13.570088 16.733575 243.146300
F 33.281688 0.209217 251.674300
F 22.381888 9.179345 243.319300
F 22.205388 16.770175 243.423300
F 4.614288 3.861535 246.694300
F 31.046088 4.203765 247.212300
F 4.614288 11.584675 246.694300
F 31.373888 11.916675 246.939300
F 4.614288 19.307875 246.694300
F 31.143088 19.546475 247.206300
F 13.531888 3.861595 246.787300
F 13.531888 11.584775 246.787300
F 13.531888 19.307975 246.787300
F 22.435188 3.748835 246.771300
F 22.299988 11.546075 247.061300
F 22.347888 19.355475 246.941300
F 4.642908 3.861675 243.963300
F 31.327788 4.139035 244.523300
F 4.642908 11.584875 243.963300
F 31.563088 12.044575 244.109300
F 4.642908 19.308075 243.963300
F 31.327588 19.457175 244.489300
F 13.560488 3.861595 244.057300
F 13.560488 11.584775 244.057300
F 13.560488 19.307975 244.057300
F 22.607088 4.036795 244.025300
F 22.627788 11.668375 244.429300
F 22.581188 19.353175 244.121300
F 4.681008 1.287125 240.323300
F 31.325988 1.687805 240.798300
F 4.681008 9.010315 240.323300
F 31.158888 9.278485 240.737300
F 4.681008 16.733475 240.323300
F 31.257088 17.127975 240.641300
F 13.598688 1.287195 240.416300
F 13.598688 9.010385 240.416300
F 13.598688 16.733575 240.416300
F 22.592388 1.295075 240.596300
F 22.527188 8.989485 240.405300
F 22.390488 16.811275 240.644300
F 6.872408 7.723195 243.987300
F 6.872408 15.446375 243.987300
F 15.440588 7.303225 261.141300
F 15.789888 7.723185 244.080300
F 15.789888 15.446375 244.080300
F 15.789888 0.000001 244.080300
F 24.633388 7.933615 244.045300
F 24.678788 15.653775 244.336300
F 15.837588 7.723185 239.529300
F 6.910518 5.148785 240.346300
F 6.910518 12.871975 240.346300
F 6.910518 20.595175 240.346300
F 15.827988 5.148795 240.439300
F 15.827988 12.871975 240.439300
F 15.827988 20.595175 240.439300
F 24.727988 5.287415 240.490300
F 24.564888 12.964475 240.694300
F 24.681088 20.696975 240.503300
F 6.881938 5.148795 243.076300
F 6.881938 12.871975 243.076300
F 6.881938 20.595175 243.076300
F 15.799388 5.148795 243.170300
F 15.799388 12.871975 243.170300
F 15.799388 20.595175 243.170300
F 24.837088 5.321925 243.174300
F 24.857188 13.068375 243.385300
F 24.844588 20.746575 243.311300
F 6.843798 7.723185 246.717300
F 6.843798 15.446375 246.717300
F 6.796158 0.000002 251.268300
F 6.843798 23.169575 246.717300
F 15.761288 7.723185 246.810300
F 15.761288 15.446375 246.810300
F 15.761288 0.000001 246.810300
F 24.510488 7.819795 246.804300
F 24.725888 15.412575 247.091300
F 6.523078 22.749575 261.047300
F 0.072303 1.264145 250.331300
F 26.810088 1.344855 250.604300
F 0.072303 8.987335 250.331300
F 26.641788 9.128525 250.639300
F 0.072303 16.710575 250.331300
F 26.740588 16.900075 250.715300
F 9.035068 1.287195 250.381300
F 9.035068 9.010385 250.381300
F 9.035068 16.733575 250.381300
F 17.952588 1.287195 250.474300
F 17.952588 9.010385 250.474300
F 17.952588 16.733575 250.474300
F 0.244535 3.891595 232.133300
F 0.042365 3.880695 253.967300
F 26.857588 3.782965 232.207300
F 26.758788 3.993725 254.086300
F 0.244535 11.614775 232.133300
F 0.042365 11.603875 253.967300
F 26.983788 11.803775 232.421300
F 26.766388 12.068675 254.336300
F 0.244535 19.337975 232.133300
F 0.042365 19.327075 253.967300
F 27.203888 19.797375 232.436300
F 26.511288 19.542275 254.594300
F 9.225678 3.861595 232.178300
F 8.996928 3.861595 254.021300
F 9.225678 11.584775 232.178300
F 8.996928 11.584775 254.021300
F 9.225678 19.307975 232.178300
F 8.996928 19.307975 254.021300
F 18.124288 3.904085 232.064300
F 17.914388 3.861595 254.115300
F 18.187588 11.646375 232.137300
F 17.914388 11.584775 254.115300
F 18.062588 19.255275 232.172300
F 17.914388 19.307975 254.115300
F 0.120160 3.853895 251.212300
F 31.313588 4.168045 229.557300
F 26.605488 3.891035 251.389300
F 0.120160 11.577075 251.212300
F 30.874688 1.452875 255.327300
F 26.937288 11.731075 251.552300
F 0.120160 19.300275 251.212300
F 28.652588 -0.031666 254.315300
F 26.609588 19.383375 251.897300
F 9.254278 3.861595 229.448300
F 9.025528 3.861595 251.291300
F 9.254278 11.584775 229.448300
F 9.025528 11.584775 251.291300
F 9.254278 19.307975 229.448300
F 9.025528 19.307975 251.291300
F 24.771888 0.171714 239.659300
F 17.942988 3.861595 251.384300
F 27.071988 19.362075 229.718300
F 17.942988 11.584775 251.384300
F 18.200588 19.327975 229.387300
F 17.942988 19.307975 251.384300
F 0.150661 1.291365 247.571300
F 26.808288 1.639995 247.895300
F 0.150662 9.014555 247.571300
F 26.634188 9.269725 247.978300
F 0.150661 16.737775 247.571300
F 26.910088 16.859575 247.897300
F 9.063648 1.287195 247.650300
F 9.063648 9.010385 247.650300
F 9.063648 16.733575 247.650300
F 17.981188 1.287195 247.744300
F 17.981188 9.010385 247.744300
F 17.981188 16.733575 247.744300
F 2.564318 7.722635 229.378300
F 2.337448 7.722965 251.221300
F 20.256788 6.772465 261.062300
F 28.949588 7.852965 251.454300
F 2.564318 15.445875 229.378300
F 2.337448 15.446175 251.221300
F 20.112388 -0.012307 251.228300
F 28.945888 15.648875 251.635300
F 6.920048 23.169575 239.436300
F 7.024908 0.000001 229.424300
F 6.523078 15.026375 261.047300
F 6.920048 15.446375 239.436300
F 11.483688 7.723185 229.471300
F 11.254888 7.723185 251.314300
F 11.483688 15.446375 229.471300
F 11.254888 15.446375 251.314300
F 28.317388 7.992375 261.629300
F 6.523078 7.303225 261.047300
F 18.087688 3.780345 229.438300
F 20.217388 7.638945 251.242300
F 33.130488 20.823975 255.342300
F 20.084588 15.421675 251.499300
F 29.237088 0.196291 229.643300
F 32.788188 15.754875 261.795300
F 2.375188 5.149015 247.580300
F 28.800088 5.511075 247.815300
F 2.375188 12.872175 247.580300
F 29.059388 12.987975 248.046300
F 2.375188 20.595375 247.580300
F 28.827588 20.847275 247.945300
F 11.292988 5.148795 247.674300
F 11.292988 12.871975 247.674300
F 11.292988 20.595175 247.674300
F 20.228988 5.154755 247.672300
F 20.108088 12.966775 247.854300
F 20.163388 20.697275 247.903300
F 2.345168 5.150345 250.310300
F 28.830188 5.104895 250.551300
F 2.345168 12.873575 250.310300
F 29.154488 13.026175 250.946300
F 2.345168 20.596775 250.310300
F 28.665588 20.918075 250.667300
F 11.264388 5.148795 250.404300
F 11.264388 12.871975 250.404300
F 11.264388 20.595175 250.404300
F 20.090888 5.053405 250.475300
F 20.209788 12.988175 250.531300
F 20.182388 20.501975 250.567300
F 2.534638 7.721665 232.108300
F 2.307348 7.721625 253.951300
F 29.079488 7.780165 232.325300
F 28.776088 7.831105 254.214300
F 2.534638 15.444875 232.108300
F 2.307348 15.444775 253.951300
F 29.042388 15.731875 232.477300
F 28.906488 15.797275 254.228300
F 6.920048 7.723185 239.436300
F 24.136888 20.909475 258.032300
F 2.534638 23.168075 232.108300
F 2.307348 23.167975 253.951300
F 24.956388 20.758075 236.053300
F 24.167588 12.898175 258.150300
F 21.487888 20.054775 261.495300
F 26.963488 4.059595 229.506300
F 11.455088 7.723185 232.201300
F 11.226288 7.723185 254.045300
F 11.455088 15.446375 232.201300
F 11.226288 15.446375 254.045300
F 24.787988 13.034375 235.969300
F 24.457888 5.499115 257.774300
F 20.314488 7.735275 232.124300
F 20.082988 7.732525 253.849300
F 20.162088 15.640475 232.369300
F 20.017888 15.459575 254.071300
F 24.305488 0.214040 258.844300
F 30.736388 4.108465 261.827300
F 4.576208 1.287255 250.334300
F 30.971088 1.408525 250.571300
F 4.576208 9.010445 250.334300
F 31.060988 9.381905 250.742300
F 4.576208 16.733675 250.334300
F 31.104888 17.062575 250.874300
F 13.493788 1.287195 250.428300
F 13.493788 9.010385 250.428300
F 13.493788 16.733575 250.428300
F 22.204688 1.550205 250.504300
F 22.312488 8.990575 250.502300
F 22.520188 16.589075 250.570300
F 4.766728 3.861565 232.131300
F 4.538098 3.861535 253.975300
F 31.469688 4.002475 232.320300
F 30.984588 3.912135 254.413300
F 4.766728 11.584775 232.131300
F 4.538098 11.584675 253.975300
F 31.400188 11.753975 232.438300
F 31.091888 11.700575 254.478300
F 4.766728 19.307975 232.131300
F 4.538098 19.307875 253.975300
F 31.584688 19.543875 232.451300
F 30.877888 19.555675 254.396300
F 13.684388 3.861595 232.225300
F 13.455688 3.861595 254.068300
F 13.684388 11.584775 232.225300
F 13.455688 11.584775 254.068300
F 13.684388 19.307975 232.225300
F 13.455688 19.307975 254.068300
F 22.537788 3.843265 232.080300
F 22.442988 4.032395 254.251300
F 22.395288 11.747875 232.230300
F 22.267788 11.543975 254.112300
F 22.641788 19.643975 232.253300
F 22.308588 19.529075 254.079300
F 4.795358 3.861665 229.401300
F 4.566698 3.861685 251.244300
F 32.686488 8.127285 262.027300
F 31.040588 3.810395 251.716300
F 4.795358 11.584875 229.401300
F 4.566698 11.584875 251.244300
F 22.348388 1.372575 243.351300
F 31.257788 11.874975 251.887300
F 4.795358 19.308075 229.401300
F 4.566698 19.308075 251.244300
F 27.212088 11.849475 229.661300
F 30.860088 19.663875 251.573300
F 13.712988 3.861595 229.494300
F 13.484288 3.861595 251.338300
F 13.712988 11.584775 229.494300
F 13.484288 11.584775 251.338300
F 13.712988 19.307975 229.494300
F 13.484288 19.307975 251.338300
F 32.827888 7.854495 259.340300
F 22.438088 3.965615 251.520300
F 33.172888 20.954075 258.084300
F 22.508188 11.568675 251.383300
F 33.607588 13.129775 248.127300
F 22.405688 19.300075 251.193300
F 4.604798 1.287115 247.604300
F 31.321888 1.590955 247.824300
F 4.604798 9.010305 247.604300
F 31.233688 9.261515 247.748300
F 4.604798 16.733475 247.604300
F 30.995288 16.906375 248.100300
F 13.522388 1.287195 247.697300
F 13.522388 9.010385 247.697300
F 13.522388 16.733575 247.697300
F 22.213688 1.223085 247.943300
F 22.281988 8.831515 247.830300
F 22.467988 16.692975 247.913300
F 7.024908 7.723185 229.424300
F 6.796158 7.723195 251.268300
F 7.024908 15.446375 229.424300
F 6.796158 15.446375 251.268300
F 24.810888 5.189015 235.838300
F 15.647288 20.595075 257.730300
F 15.942388 7.723185 229.518300
F 15.713688 7.723185 251.361300
F 15.942388 15.446375 229.518300
F 15.713688 15.446375 251.361300
F 15.942388 0.000001 229.518300
F 15.713688 0.000001 251.361300
F 32.772488 0.197145 259.194300
F 24.381588 7.753175 251.420300
F 30.606688 11.759575 261.676300
F 24.649888 15.408775 251.633300
F 15.875688 20.595175 235.889300
F 15.647288 12.871875 257.730300
F 6.834268 5.148785 247.627300
F 6.834268 12.871975 247.627300
F 6.834268 20.595175 247.627300
F 15.751788 5.148795 247.720300
F 15.751788 12.871975 247.720300
F 15.751788 20.595175 247.720300
F 24.465488 5.179725 247.681300
F 24.566588 12.832075 247.770300
F 24.537788 20.815175 247.931300
F 6.805688 5.148795 250.357300
F 6.805688 12.871975 250.357300
F 6.805688 20.595175 250.357300
F 15.723188 5.148795 250.451300
F 15.723188 12.871975 250.451300
F 15.723188 20.595175 250.451300
F 24.457788 5.377265 250.372300
F 24.692388 12.756075 250.421300
F 24.605588 20.852375 250.674300
F 6.996298 7.723185 232.155300
F 6.767548 7.723185 253.998300
F 6.996298 15.446375 232.155300
F 6.767548 15.446375 253.998300
F 15.875688 12.871975 235.889300
F 15.647288 5.148705 257.730300
F 6.996298 23.169575 232.155300
F 6.767548 23.169575 253.998300
F 15.913788 7.723185 232.248300
F 15.685088 7.723185 254.091300
F 15.913788 15.446375 232.248300
F 15.685088 15.446375 254.091300
F 15.913788 0.000001 232.248300
F 15.685088 0.000001 254.091300
F 24.778688 7.817455 232.263300
F 24.839888 7.855055 254.247300
F 24.910288 15.778875 232.343300
F 24.539588 15.735475 254.347300
F 15.875688 5.148795 235.889300
F 6.729818 20.595075 257.636300
F 0.205983 1.256435 235.776300
F 0.013377 1.272995 257.602300
F 27.035688 1.459775 236.018300
F 26.467488 1.532925 258.083300
F 0.205983 8.979625 235.776300
F 0.013377 8.996185 257.602300
F 27.084088 9.012965 236.069300
F 26.485588 9.272215 257.937300
F 0.205983 16.702775 235.776300
F 0.013377 16.719375 257.602300
F 27.016688 16.890675 236.080300
F 26.309488 16.903075 258.071300
F 9.187568 1.287195 235.819300
F 8.959188 1.287105 257.660300
F 9.187568 9.010385 235.819300
F 8.959188 9.010295 257.660300
F 9.187568 16.733575 235.819300
F 8.959188 16.733475 257.660300
F 18.042588 1.314395 235.762300
F 17.876688 1.287105 257.753300
F 17.978188 9.026675 235.781300
F 17.876688 9.010295 257.753300
F 18.111788 16.806475 235.977300
F 17.876688 16.733475 257.753300
F 0.169755 3.891935 239.416300
F 6.958188 20.595175 235.795300
F 27.023488 4.006905 239.578300
F 29.122488 0.303368 244.162300
F 0.169755 11.615175 239.416300
F 6.729818 12.871875 257.636300
F 26.835488 11.789575 239.682300
F 23.783988 7.875685 261.813300
F 0.169755 19.338275 239.416300
F 20.366988 -0.058456 229.647300
F 27.083388 19.507375 239.790300
F 29.253088 0.149328 236.808300
F 9.149428 3.861595 239.459300
F 8.752448 3.441635 261.071300
F 9.149428 11.584775 239.459300
F 8.752448 11.164775 261.071300
F 9.149428 19.307975 239.459300
F 8.752448 18.887975 261.071300
F 18.007188 3.775385 239.574300
F 17.669988 3.441625 261.164300
F 18.017088 11.673275 239.530300
F 17.669988 11.164775 261.164300
F 18.191688 19.309675 239.595300
F 17.669988 18.887975 261.164300
F 0.246754 3.865205 236.646300
F 0.063192 3.844395 258.497300
F 27.030188 4.020055 236.912300
F 26.650588 4.032235 258.860300
F 0.246754 11.588375 236.646300
F 0.063192 11.567575 258.497300
F 26.905688 11.657575 236.944300
F 26.470188 11.905175 259.003300
F 0.246754 19.311575 236.646300
F 0.063192 19.290775 258.497300
F 27.123588 19.479375 237.083300
F 26.412788 19.400975 258.974300
F 9.178028 3.861595 236.729300
F 8.947898 3.859675 258.525300
F 9.178028 11.584775 236.729300
F 8.947898 11.582875 258.525300
F 9.178028 19.307975 236.729300
F 8.947898 19.306075 258.525300
F 18.031388 4.004785 236.901300
F 17.865388 3.859675 258.618300
F 18.170988 11.621675 236.797300
F 17.865388 11.582875 258.618300
F 18.172988 19.333475 236.837300
F 17.865388 19.306075 258.618300
F 0.280187 1.281825 233.005300
F 0.090380 1.298975 254.854300
F 27.059388 1.230605 233.299300
F 26.690188 1.654505 255.271300
F 0.280187 9.005015 233.005300
F 0.090380 9.022155 254.854300
F 26.884888 9.136615 233.222300
F 26.713588 9.241925 255.184300
F 0.280187 16.728175 233.005300
F 0.090380 16.745375 254.854300
F 27.003388 17.160175 233.433300
F 26.666988 16.878675 255.432300
F 9.216148 1.287195 233.088300
F 8.987398 1.287195 254.931300
F 9.216148 9.010385 233.088300
F 8.987398 9.010385 254.931300
F 9.216148 16.733575 233.088300
F 8.987398 16.733575 254.931300
F 18.188588 1.322155 233.056300
F 17.904888 1.287195 255.025300
F 18.160088 9.052425 233.056300
F 17.904888 9.010385 255.025300
F 18.007188 16.738075 233.334300
F 17.904888 16.733575 255.025300
F 2.488568 7.722845 236.659300
F 2.261898 7.722445 258.455300
F 29.317888 7.761955 236.982300
F 28.475488 7.985655 259.064300
F 2.488568 15.446075 236.659300
F 2.261898 15.445675 258.455300
F 29.264888 15.581275 236.985300
F 28.498088 15.875975 259.009300
F 6.958188 12.871975 235.795300
F 2.488568 23.169275 236.659300
F 6.729818 5.148705 257.636300
F 2.337448 23.169375 251.221300
F 11.407388 7.723185 236.752300
F 11.177288 7.721275 258.548300
F 11.407388 15.446375 236.752300
F 11.177288 15.444475 258.548300
F 6.958188 5.148795 235.795300
F 2.564318 23.168975 229.378300
F 20.181388 7.646555 236.675300
F 19.988388 7.632995 258.595300
F 20.246388 15.513075 236.939300
F 20.213488 15.503775 258.561300
F 29.359088 15.601875 229.843300
F 2.412968 23.169375 243.940300
F 2.526408 5.149225 233.019300
F 2.299658 5.149015 254.861300
F 29.110188 5.094595 233.200300
F 28.858588 5.293725 255.242300
F 2.526408 12.872375 233.019300
F 2.299658 12.872175 254.861300
F 29.236188 13.025075 233.213300
F 28.973288 13.259975 255.319300
F 2.526408 20.595575 233.019300
F 2.299658 20.595375 254.861300
F 29.506588 20.784775 233.549300
F 28.679188 20.955675 255.506300
F 11.445488 5.148795 233.112300
F 11.216788 5.148795 254.955300
F 11.445488 12.871975 233.112300
F 11.216788 12.871975 254.955300
F 11.445488 20.595175 233.112300
F 11.216788 20.595175 254.955300
F 20.358588 5.182365 233.021300
F 20.182588 5.359485 254.840300
F 20.229488 13.075775 233.220300
F 20.140488 12.941175 255.068300
F 20.234488 20.652775 233.019300
F 20.052288 20.803975 254.819300
F 2.496698 5.150315 235.748300
F 2.269518 5.150145 257.588300
F 29.430788 5.220785 235.998300
F 28.787588 5.589255 257.956300
F 2.496698 12.873475 235.748300
F 2.269518 12.873375 257.588300
F 29.120488 13.076675 235.927300
F 28.583988 13.339375 258.023300
F 2.496698 20.596675 235.748300
F 2.269518 20.596575 257.588300
F 29.372388 20.722875 236.244300
F 28.688988 20.787575 258.232300
F 11.416888 5.148795 235.842300
F 11.188588 5.148705 257.683300
F 11.416888 12.871975 235.842300
F 11.188588 12.871875 257.683300
F 11.416888 20.595175 235.842300
F 11.188588 20.595075 257.683300
F 20.329588 5.085015 235.759300
F 19.850388 5.215465 257.442300
F 20.308188 12.977575 235.900300
F 20.086088 13.016475 257.713300
F 20.352688 20.749575 235.912300
F 19.955888 20.667975 257.561300
F 2.458768 7.721665 239.389300
F 2.073328 7.316135 260.990300
F 28.920688 7.881225 239.558300
F 11.378788 23.169575 239.483300
F 2.458768 15.444875 239.389300
F 2.073328 15.039375 260.990300
F 29.077488 15.724575 239.756300
F 25.826588 19.288075 261.677300
F 24.348788 20.948375 255.322300
F 24.897688 20.704475 233.370300
F 2.458768 23.168075 239.389300
F 2.073328 22.762475 260.990300
F 24.354688 13.104975 255.349300
F 24.616588 13.054275 233.165300
F 32.615188 5.306355 258.215300
F 15.635988 23.167675 258.595300
F 11.378788 7.723185 239.483300
F 10.981788 7.303225 261.094300
F 11.378788 15.446375 239.483300
F 10.981788 15.026375 261.094300
F 24.669388 5.356585 255.107300
F 24.756788 5.030505 233.100300
F 20.133688 7.619105 239.593300
F 20.187988 0.220574 253.939300
F 20.338188 15.521375 239.678300
F 29.146988 0.305718 239.558300
F 6.872408 0.000002 243.987300
F 15.675488 20.595175 255.001300
F 4.728628 1.287235 235.772300
F 4.500398 1.287185 257.613300
F 31.524488 1.539275 236.070300
F 22.530588 3.933725 229.285300
F 4.728628 9.010425 235.772300
F 4.500398 9.010375 257.613300
F 31.440188 9.147455 235.827300
F 30.678988 9.101785 258.191300
F 4.728628 16.733575 235.772300
F 4.500398 16.733575 257.613300
F 31.554188 16.899175 235.939300
F 30.854688 16.974375 258.041300
F 13.646288 1.287195 235.865300
F 13.417888 1.287105 257.706300
F 13.646288 9.010385 235.865300
F 13.417888 9.010295 257.706300
F 13.646288 16.733575 235.865300
F 13.417888 16.733475 257.706300
F 22.574288 1.434415 235.884300
F 22.094888 1.504185 257.758300
F 22.400188 9.049065 235.906300
F 22.078888 8.871495 257.583300
F 22.535088 16.939875 235.915300
F 22.233188 17.064575 257.662300
F 4.690498 3.861545 239.412300
F 4.293948 3.441975 261.024300
F 31.516288 4.240325 239.757300
F 22.646188 19.375475 229.363300
F 4.690498 11.584775 239.412300
F 4.293948 11.165175 261.024300
F 31.246688 11.822475 239.683300
F 29.304388 0.039653 232.439300
F 4.690498 19.307975 239.412300
F 4.293948 18.888375 261.024300
F 31.388688 19.538475 239.754300
F 28.083288 15.708675 261.627300
F 13.608188 3.861595 239.506300
F 13.211188 3.441635 261.117300
F 13.608188 11.584775 239.506300
F 13.211188 11.164775 261.117300
F 13.608188 19.307975 239.506300
F 13.211188 18.887975 261.117300
F 22.600688 3.825515 239.637300
F 29.300488 7.958355 229.557300
F 22.458988 11.511975 239.553300
F 25.879688 11.831575 261.644300
F 22.576088 19.313075 239.719300
F 30.575388 1.438765 258.161300
F 4.719128 3.861665 236.682300
F 4.489128 3.859785 258.478300
F 31.833888 4.090905 237.044300
F 30.429888 3.964025 259.208300
F 4.719128 11.584875 236.682300
F 4.489128 11.582975 258.478300
F 31.345888 11.637775 237.097300
F 30.599988 11.748575 258.952300
F 4.719128 19.308075 236.682300
F 4.489128 19.306175 258.478300
F 31.691688 19.409775 236.970300
F 30.996988 19.459875 259.005300
F 13.636788 3.861595 236.775300
F 13.406688 3.859675 258.571300
F 13.636788 11.584775 236.775300
F 13.406688 11.582875 258.571300
F 13.636788 19.307975 236.775300
F 13.406688 19.306075 258.571300
F 22.606088 4.079585 236.823300
F 22.043388 4.038405 258.516300
F 22.572188 11.678375 236.871300
F 22.086288 11.418075 258.868300
F 22.627388 19.396275 236.966300
F 22.012488 19.549075 258.819300
F 4.757228 1.287125 233.041300
F 4.528598 1.287105 254.885300
F 31.477088 1.419635 233.344300
F 11.177288 23.167675 258.548300
F 4.757228 9.010315 233.041300
F 4.528598 9.010295 254.885300
F 31.454388 9.109955 233.122300
F 30.717188 9.236285 255.489300
F 4.757228 16.733475 233.041300
F 4.528598 16.733475 254.885300
F 31.341088 16.854575 233.298300
F 31.063588 16.977075 255.301300
F 13.674888 1.287195 233.135300
F 13.446188 1.287195 254.978300
F 13.674888 9.010385 233.135300
F 13.446188 9.010385 254.978300
F 13.674888 16.733575 233.135300
F 13.446188 16.733575 254.978300
F 22.576488 1.336435 233.157300
F 22.210888 1.545855 255.080300
F 22.467288 8.975195 233.144300
F 22.099488 8.933475 254.931300
F 22.391288 16.921875 233.296300
F 22.186888 17.004875 255.018300
F 6.948658 7.723195 236.705300
F 6.718528 7.721275 258.501300
F 6.948658 15.446375 236.705300
F 6.718528 15.444475 258.501300
F 15.904288 20.595175 233.158300
F 15.440588 22.749575 261.141300
F 15.866188 7.723185 236.799300
F 15.635988 7.721275 258.595300
F 15.866188 15.446375 236.799300
F 15.635988 15.444475 258.595300
F 15.866188 0.000001 236.799300
F 33.289988 15.771675 254.583300
F 24.636888 7.704175 236.625300
F 24.291188 8.016355 258.881300
F 24.701688 15.600675 236.977300
F 24.230588 15.527775 258.776300
F 15.675488 12.871975 255.001300
F 10.981788 22.749575 261.094300
F 6.986768 5.148785 233.065300
F 6.758018 5.148785 254.908300
F 6.986768 12.871975 233.065300
F 6.758018 12.871975 254.908300
F 6.986768 20.595175 233.065300
F 6.758018 20.595175 254.908300
F 15.904288 5.148795 233.158300
F 15.675488 5.148795 255.001300
F 15.904288 12.871975 233.158300
F 20.043188 0.017986 246.898300
F 11.331188 23.169575 244.033300
F 11.302588 23.169575 246.764300
F 6.948658 0.000002 236.705300
F 11.455088 23.169575 232.201300
F 24.440888 0.393825 254.350300
F 30.295188 19.546375 261.718300
F 2.261898 23.168875 258.455300
F 6.718528 23.167675 258.501300
F 20.123788 22.393475 261.386300
F 24.738288 0.035138 229.500300
F 32.919588 15.689575 259.137300
F 28.544288 0.011501 259.161300
F 24.554088 0.218854 244.160300
F 21.442388 4.234365 261.199300
F 23.236388 15.394775 261.281300
F 31.596788 11.936475 229.703300
F 21.499888 11.281675 261.465300
F 33.184888 13.106975 255.462300
F 31.542588 19.492675 229.774300
F 28.885988 0.114909 251.713300
F 20.346788 15.098975 261.228300
F 32.867388 13.102375 258.103300
F 24.518588 0.230459 251.701300
F 29.023488 0.284123 246.907300
F 24.686288 0.083286 232.266300
F 23.725988 0.173229 261.585300
F 33.031188 5.239745 255.481300
F 24.793788 0.237115 236.887300
F 20.235588 23.186375 251.292300
F 25.006988 7.842795 229.633300
F 33.150688 0.260018 254.474300
F 28.378288 0.208706 261.894300
F 20.318888 -0.048922 232.379300
F 20.187188 -0.087574 244.176300
F 33.713388 0.353308 244.444300
F 33.221888 5.431995 250.803300
F 32.536088 0.146479 261.864300
F 33.113488 7.873395 254.710300
F 20.037188 23.177875 258.824300
F 33.288488 15.582575 247.087300
F 33.579688 5.503545 240.750300
F 20.473888 23.221075 229.478300
F 20.307588 23.293275 247.035300
F 20.144688 15.632775 229.661300
F 2.715978 24.463775 2.772310
F 2.484778 24.461275 24.568600
F 30.003188 24.619275 3.397500
F 29.567888 24.601475 25.102100
F 2.715978 32.186975 2.772310
F 2.484778 32.184475 24.568600
F 30.193588 32.482675 3.345580
F 29.458788 32.311475 25.172200
F 2.715978 39.910175 2.772310
F 2.484778 39.907675 24.568600
F 30.203588 40.232775 3.269120
F 29.547388 40.128875 25.138700
F 11.628988 24.458675 2.871120
F 11.398788 24.456775 24.667100
F 11.628988 32.181875 2.871120
F 11.398788 32.179975 24.667100
F 11.628988 39.905075 2.871120
F 11.398788 39.903175 24.667100
F 20.748088 24.575775 2.990630
F 20.474788 24.582075 24.828600
F 20.866888 32.317975 3.117440
F 20.490288 32.246575 24.753600
F 20.744788 40.046575 3.274250
F 20.518688 40.012775 24.941900
F 2.675338 27.026675 6.365940
F 2.446638 27.026675 28.209100
F 29.997588 27.292975 6.988500
F 29.433188 27.059875 28.695100
F 2.675338 34.749875 6.365940
F 2.446638 34.749875 28.209100
F 29.909488 34.948775 7.046760
F 29.388888 34.990275 28.693500
F 2.675338 42.473075 6.365940
F 2.446638 42.473075 28.209100
F 29.999088 42.673375 7.187880
F 29.245988 42.741075 28.704700
F 11.589388 27.031175 6.464470
F 11.360688 27.031175 28.307600
F 11.589388 34.754375 6.464470
F 11.360688 34.754375 28.307600
F 11.589388 42.477575 6.464470
F 11.360688 42.477575 28.307600
F 20.627288 27.205675 6.605630
F 20.423488 26.989175 28.640000
F 20.807288 35.025675 6.709870
F 20.444688 34.523875 28.281500
F 20.813188 42.705175 6.593150
F 20.421588 42.477975 28.698700
F 2.703358 27.027175 3.647550
F 2.475138 27.026675 25.489000
F 30.321688 27.377275 4.219230
F 29.505188 27.430075 25.935200
F 2.703358 34.750375 3.647550
F 2.475138 34.749875 25.489000
F 30.254188 34.947175 4.398010
F 29.609688 34.966075 25.965400
F 2.703358 42.473575 3.647550
F 2.475138 42.473075 25.489000
F 30.110288 42.809575 4.411290
F 29.589388 42.764375 25.854900
F 11.617688 27.031275 3.736230
F 11.389288 27.031175 25.577200
F 11.617688 34.754475 3.736230
F 11.389288 34.754375 25.577200
F 11.617688 42.477675 3.736230
F 11.389288 42.477575 25.577200
F 20.748188 27.254075 3.819570
F 20.306488 27.029775 25.877300
F 20.888588 34.887175 3.899040
F 20.319988 34.876975 25.573800
F 20.571388 42.700575 3.975570
F 20.270688 42.486175 25.938700
F 2.908958 24.883075 0.232902
F 2.513248 24.461275 21.848500
F 23.957088 36.033975 0.414258
F 29.580288 24.586575 22.459800
F 2.908958 32.606275 0.232902
F 2.513248 32.184475 21.848500
F 32.834588 28.669475 0.656048
F 29.580288 32.392675 22.379900
F 2.908958 40.329375 0.232901
F 2.513248 39.907675 21.848500
F 20.163188 32.011675 32.280600
F 29.434388 40.016375 22.408600
F 11.824388 24.876775 0.325265
F 11.427388 24.456775 21.936700
F 11.824388 32.599875 0.325265
F 11.427388 32.179975 21.936700
F 11.824388 40.323075 0.325265
F 11.427388 39.903175 21.936700
F 32.210288 38.741575 4.212010
F 20.351288 24.569075 22.092800
F 21.468488 24.576975 0.477274
F 20.474988 32.373575 21.837800
F 29.400288 32.256375 32.205400
F 20.604988 40.015975 22.159600
F 4.927218 30.891175 3.667270
F 4.698808 30.891075 25.508300
F 32.472988 31.003775 4.114230
F 31.735488 31.150475 26.015700
F 4.927218 38.614275 3.667270
F 4.698808 38.614275 25.508300
F 32.681488 36.084575 0.592297
F 31.808188 38.922375 26.036600
F 23.747988 43.897775 0.613392
F 30.363588 24.419475 0.695908
F 4.927218 46.337475 3.667270
F 4.698808 46.337475 25.508300
F 27.210488 38.760675 21.266600
F 27.205388 44.022875 17.757300
F 27.427388 36.276975 17.799500
F 31.870488 23.396375 25.743300
F 13.846988 30.892875 3.759570
F 13.618688 30.892775 25.600600
F 13.846988 38.616075 3.759570
F 13.618688 38.615975 25.600600
F 27.404788 31.077275 21.496600
F 27.435388 28.554775 17.741600
F 17.987188 43.839275 17.280400
F 13.618688 46.339175 25.600600
F 23.328388 31.296275 4.070710
F 22.568288 30.865975 25.676200
F 23.261688 38.751875 4.100950
F 22.900688 38.667275 25.666200
F 13.846988 23.169675 3.759570
F 22.593188 43.450475 32.239300
F 5.136268 28.738375 0.255088
F 4.736918 28.319975 21.867800
F 26.256088 32.331875 0.715088
F 31.957588 28.558375 22.383400
F 5.136268 36.461575 0.255087
F 4.736918 36.043175 21.867800
F 27.314188 23.434975 14.063000
F 31.736688 36.306375 22.336600
F 5.136268 44.184775 0.255087
F 4.736918 43.766375 21.867800
F 28.335988 36.362975 0.759616
F 31.799488 44.173175 22.491500
F 14.053788 28.738375 0.348613
F 13.656788 28.318375 21.960000
F 14.053788 36.461475 0.348612
F 13.656788 36.041575 21.960000
F 14.053788 44.184675 0.348612
F 13.656788 43.764775 21.960000
F 17.924288 36.072475 31.983200
F 22.759388 28.518575 22.381400
F 31.439588 36.353475 32.337300
F 22.634188 36.156375 22.064200
F 22.663688 23.392275 13.904400
F 22.821788 43.752875 22.072600
F 4.938548 28.321875 2.799920
F 4.708358 28.319975 24.595900
F 24.817688 32.188275 32.230000
F 31.767388 28.613975 25.197800
F 4.938548 36.045075 2.799920
F 4.708358 36.043175 24.595900
F 32.468488 36.062975 3.234380
F 31.775888 36.418675 25.045700
F 4.938548 43.768275 2.799920
F 4.708358 43.766375 24.595900
F 19.152988 28.210175 0.331364
F 31.841288 44.173175 25.250200
F 13.858288 28.320275 2.894470
F 13.628188 28.318375 24.690400
F 13.858288 36.043475 2.894470
F 13.628188 36.041575 24.690400
F 13.858288 43.766675 2.894470
F 13.628188 43.764775 24.690400
F 23.046888 28.653375 3.212800
F 22.680888 28.134575 25.193600
F 23.481888 36.064275 3.087880
F 22.888388 35.977575 24.801300
F 23.275888 43.846575 3.308640
F 22.655888 43.809275 24.840900
F 4.898968 30.891075 6.393260
F 4.670218 30.891075 28.236400
F 32.377988 30.938075 7.054460
F 31.792288 30.906175 28.695500
F 4.898968 38.614275 6.393260
F 4.670218 38.614275 28.236400
F 32.287988 38.799175 6.930000
F 31.888788 38.878375 28.864400
F 4.898968 46.337475 6.393260
F 4.670218 46.337475 28.236400
F 9.274278 43.764775 14.632200
F 9.274278 36.041575 14.632200
F 13.818788 30.892775 6.487820
F 13.590088 30.892775 28.331000
F 13.818788 38.615975 6.487820
F 13.590088 38.615975 28.331000
F 18.121788 36.169375 17.390400
F 18.208288 28.419775 17.611100
F 13.818788 46.339175 6.487820
F 13.590088 46.339175 28.331000
F 23.142388 31.049775 6.816880
F 22.566488 30.937975 28.492700
F 23.153688 38.850875 6.782560
F 22.743688 38.638075 28.463600
F 23.876988 28.469375 0.680106
F 9.274278 28.318375 14.632200
F 7.170078 24.458575 2.824490
F 6.939948 24.456675 24.620500
F 7.170078 32.181775 2.824490
F 6.939948 32.179875 24.620500
F 7.170078 39.904975 2.824490
F 6.939948 39.903075 24.620500
F 16.087688 24.458675 2.917820
F 15.857588 24.456775 24.713800
F 16.087688 32.181875 2.917820
F 15.857588 32.179975 24.713800
F 16.087688 39.905075 2.917820
F 15.857588 39.903175 24.713800
F 25.654388 24.806575 3.351040
F 24.878288 24.468175 24.884900
F 25.723888 32.563075 3.373550
F 24.952788 32.086475 24.764200
F 25.781188 40.060675 3.175130
F 24.942488 40.175375 24.757500
F 7.130548 27.031275 6.417840
F 6.901808 27.031275 28.261000
F 7.130548 34.754475 6.417840
F 6.901808 34.754475 28.261000
F 7.130548 42.477675 6.417840
F 6.901808 42.477675 28.261000
F 16.048188 27.031175 6.511170
F 15.819388 27.031175 28.354300
F 16.048188 34.754375 6.511170
F 15.819388 34.754375 28.354300
F 16.048188 42.477575 6.511170
F 15.819388 42.477575 28.354300
F 25.248588 27.326475 6.882320
F 25.045688 27.001075 28.706200
F 25.443388 35.148675 6.926000
F 24.747988 34.778475 28.417900
F 25.388788 42.667975 6.863880
F 24.805088 42.567075 28.379400
F 7.158788 27.031375 3.689470
F 6.930408 27.031275 25.530500
F 7.158788 34.754575 3.689470
F 6.930408 34.754475 25.530500
F 7.158788 42.477775 3.689470
F 6.930408 42.477675 25.530500
F 16.076388 27.031275 3.782920
F 15.847988 27.031175 25.623900
F 16.076388 34.754475 3.782920
F 15.847988 34.754375 25.623900
F 16.076388 42.477675 3.782920
F 15.847988 42.477575 25.623900
F 25.442788 27.459575 4.176430
F 25.076388 27.052075 25.838900
F 25.740188 35.172375 4.187180
F 25.091188 34.718875 25.721000
F 25.678988 42.513475 4.217650
F 24.904988 42.765675 25.606800
F 7.365638 24.876775 0.278575
F 6.968528 24.456675 21.889900
F 7.365638 32.599875 0.278576
F 6.968528 32.179875 21.889900
F 7.365638 40.323075 0.278575
F 6.968528 39.903075 21.889900
F 16.283088 24.876775 0.371959
F 15.886188 24.456775 21.983400
F 16.283088 32.599875 0.371959
F 15.886188 32.179975 21.983400
F 16.283088 40.323075 0.371959
F 15.886188 39.903175 21.983400
F 19.243988 43.834375 0.426918
F 24.848688 24.426075 22.166000
F 29.545288 24.599675 32.219300
F 24.939588 32.087075 22.062800
F 27.326188 23.158875 28.741000
F 24.946388 40.070075 22.073800
F 9.388288 30.892875 3.712880
F 9.159918 30.892775 25.553900
F 9.388288 38.616075 3.712880
F 9.159918 38.615975 25.553900
F 18.272288 38.744775 21.143800
F 9.245698 43.764775 17.362600
F 9.245698 36.041575 17.362600
F 9.159918 46.339175 25.553900
F 18.431188 31.009975 3.689790
F 18.139488 30.957775 25.751800
F 18.328488 38.717175 3.862870
F 18.174488 38.609775 25.680300
F 18.109588 30.997575 21.021200
F 24.925688 24.256075 32.253100
F 28.022188 31.363775 4.158890
F 27.141788 31.029075 25.872700
F 27.923888 38.846875 4.148560
F 27.235988 38.860875 25.865000
F 9.207558 46.339175 21.003200
F 9.245698 28.318375 17.362600
F 27.440788 44.107475 14.952600
F 18.191188 28.250675 14.816200
F 9.595008 28.738375 0.301919
F 9.198028 28.318375 21.913300
F 9.595008 36.461475 0.301919
F 9.198028 36.041575 21.913300
F 9.595008 44.184675 0.301918
F 9.198028 43.764775 21.913300
F 24.709688 39.737175 31.963600
F 18.121088 28.253575 21.975900
F 7.044778 32.179875 14.608800
F 17.999888 36.075575 22.025100
F 21.442788 39.908975 0.611920
F 18.206688 43.663575 21.880900
F 18.151688 28.192475 32.038000
F 27.396888 28.386375 22.429600
F 7.044778 24.456675 14.608800
F 27.222788 36.226375 22.106400
F 27.289788 23.253075 21.271500
F 27.459488 43.857975 22.067600
F 9.399578 28.320275 2.847780
F 9.169448 28.318375 24.643700
F 9.399578 36.043475 2.847780
F 9.169448 36.041575 24.643700
F 9.399578 43.766675 2.847780
F 9.169448 43.764775 24.643700
F 18.436788 28.269775 2.947770
F 18.028888 28.271075 24.831500
F 18.461488 35.974475 3.159530
F 18.016788 35.924975 24.720600
F 18.550388 44.005975 2.991930
F 18.160188 43.706975 24.804600
F 27.955388 28.573775 3.492870
F 27.238388 28.436375 25.167600
F 28.071388 36.320975 3.389930
F 27.306788 36.279475 24.912700
F 27.933388 43.978575 3.271070
F 27.379888 43.937475 24.821400
F 9.360058 30.892775 6.441120
F 9.131308 30.892775 28.284300
F 9.360058 38.615975 6.441130
F 9.131308 38.615975 28.284300
F 9.360058 46.339175 6.441130
F 9.131308 46.339175 28.284300
F 18.469588 30.926975 6.403560
F 18.020388 30.748875 28.446600
F 18.317588 38.706675 6.665520
F 18.111588 38.656175 28.424300
F 27.251988 38.931575 18.653200
F 27.352388 31.153675 18.722500
F 27.816888 31.159775 6.912270
F 27.108988 31.052675 28.668500
F 27.773988 38.904275 6.795610
F 27.159488 38.832775 28.546100
F 27.501188 36.248375 15.019300
F 18.108888 38.707275 18.327900
F 22.671688 28.370875 32.156800
F 18.265288 31.069975 18.366000
F 2.637278 24.461275 10.006390
F 2.408528 24.461275 31.849700
F 29.699688 24.767075 10.543300
F 18.204488 23.177775 6.644470
F 2.637278 32.184475 10.006390
F 2.408528 32.184475 31.849700
F 29.843688 32.559575 10.672600
F 29.268888 40.141775 32.167100
F 2.637278 39.907675 10.006390
F 2.408528 39.907675 31.849700
F 29.935388 40.312575 10.610000
F 21.606288 32.039875 0.551870
F 11.551288 24.456775 10.104900
F 11.322588 24.456775 31.948200
F 11.551288 32.179975 10.104900
F 11.322588 32.179975 31.948200
F 11.551288 39.903175 10.104900
F 11.322588 39.903175 31.948200
F 20.554788 24.476975 10.187500
F 32.534288 28.509475 3.376640
F 20.652588 32.322875 10.162100
F 31.425788 28.492575 32.370100
F 20.746188 40.148575 9.984000
F 26.048288 40.002275 0.433875
F 2.599138 27.026675 13.646900
F 29.639988 27.309275 14.265700
F 2.599138 34.749875 13.646900
F 29.848988 35.184875 14.227200
F 2.599138 42.473075 13.646900
F 29.789688 42.844775 14.375500
F 11.513188 27.031175 13.745400
F 11.513188 34.754375 13.745400
F 11.513188 42.477575 13.745400
F 20.343088 27.132175 13.863700
F 20.597488 34.919575 13.833500
F 20.483488 42.395675 13.820300
F 2.627638 27.026675 10.926800
F 27.000588 36.103675 31.981300
F 29.978688 27.169475 11.587600
F 2.627638 34.749875 10.926800
F 9.388288 23.169675 3.712880
F 29.838388 35.174075 11.414500
F 2.627638 42.473075 10.926800
F 24.944988 42.577975 18.482200
F 29.922888 42.904275 11.743100
F 11.541788 27.031175 11.015000
F 11.541788 34.754375 11.015000
F 11.541788 42.477575 11.015000
F 20.352688 27.247575 11.118000
F 20.547888 34.780175 11.186400
F 20.686588 42.513775 11.070000
F 2.665748 24.461275 7.286290
F 2.436998 24.461275 29.129600
F 29.848488 24.719075 7.809160
F 29.535288 24.343275 29.385100
F 2.665748 32.184475 7.286290
F 2.436998 32.184475 29.129600
F 30.063088 32.328975 7.998220
F 29.412088 32.422275 29.508500
F 2.665748 39.907675 7.286290
F 2.436998 39.907675 29.129600
F 29.997688 40.031375 7.902980
F 29.475688 40.078675 29.562100
F 11.579888 24.456775 7.374490
F 11.351188 24.456775 29.217800
F 11.579888 32.179975 7.374490
F 11.351188 32.179975 29.217800
F 11.579888 39.903175 7.374490
F 11.351188 39.903175 29.217800
F 20.631188 24.498675 7.446130
F 20.485388 24.355775 29.562600
F 20.633888 32.346775 7.436490
F 20.275088 31.951375 29.430900
F 20.726988 39.982775 7.282300
F 20.545588 39.773275 29.271700
F 4.851308 30.891075 10.946100
F 32.149888 31.248075 11.523600
F 4.851308 38.614275 10.946100
F 32.066588 38.902275 11.480000
F 9.207558 38.615975 21.003200
F 4.851308 46.337475 10.946100
F 9.236168 46.339175 18.272800
F 18.230788 36.010575 14.670100
F 13.771188 30.892775 11.038400
F 13.771188 38.615975 11.038400
F 13.771188 23.169575 11.038400
F 13.771188 46.339175 11.038400
F 22.869388 30.895075 11.121600
F 22.882388 38.696675 11.166500
F 30.726688 40.217575 0.628428
F 4.889418 28.319975 7.305560
F 4.660668 28.319975 29.148900
F 32.226288 28.424975 7.956370
F 31.685388 28.405275 29.715900
F 4.889418 36.043175 7.305560
F 4.660668 36.043175 29.148900
F 32.120488 36.320775 8.013140
F 31.652188 36.215875 29.601600
F 4.889418 43.766375 7.305560
F 4.660668 43.766375 29.148900
F 32.228588 44.179075 8.091830
F 31.613888 43.938375 29.657900
F 13.809288 28.318375 7.397840
F 13.580488 28.318375 29.241100
F 13.809288 36.041575 7.397830
F 13.580488 36.041575 29.241100
F 13.809288 43.764775 7.397840
F 13.580488 43.764775 29.241100
F 22.874288 28.411375 7.461220
F 22.621888 28.434675 29.403500
F 23.119688 36.094375 7.468080
F 22.491088 36.062375 29.259400
F 23.042088 43.954175 7.469050
F 22.706288 43.758575 29.506500
F 4.860858 28.319975 10.033690
F 4.632108 28.319975 31.877000
F 32.045588 28.642675 10.717900
F 31.540288 43.820675 32.238400
F 4.860858 36.043175 10.033690
F 4.632108 36.043175 31.877000
F 32.037088 36.423775 10.622500
F 22.611088 23.107275 18.387000
F 4.860858 43.766375 10.033690
F 4.632108 43.766375 31.877000
F 32.222188 44.098975 10.760600
F 31.907688 23.506575 14.152800
F 13.780688 28.318375 10.128200
F 13.551988 28.318375 31.971500
F 13.780688 36.041575 10.128200
F 13.551988 36.041575 31.971500
F 13.780688 43.764775 10.128200
F 13.551988 43.764775 31.971500
F 22.739788 28.408975 10.302400
F 20.430888 24.311675 32.163800
F 22.827788 36.163275 10.335800
F 18.411688 23.188075 3.814250
F 22.871388 43.870875 10.212400
F 32.355788 44.077975 3.489730
F 4.822718 30.891075 13.674200
F 32.009888 31.255475 14.207700
F 4.822718 38.614275 13.674200
F 31.960888 38.968975 14.213600
F 4.822718 46.337475 13.674200
F 22.463288 35.878275 32.022500
F 13.742588 30.892775 13.768800
F 13.742588 38.615975 13.768800
F 13.742588 23.169575 13.768800
F 13.742588 46.339175 13.768800
F 22.702488 30.986375 13.934600
F 22.901088 38.745475 13.960000
F 9.236168 38.615975 18.272800
F 7.092448 24.456675 10.058270
F 6.863698 24.456675 31.901600
F 7.092448 32.179875 10.058270
F 6.863698 32.179875 31.901600
F 7.092448 39.903075 10.058270
F 6.863698 39.903075 31.901600
F 16.010088 24.456775 10.151600
F 15.781288 24.456775 31.994900
F 16.010088 32.179975 10.151600
F 15.781288 32.179975 31.994900
F 16.010088 39.903175 10.151600
F 15.781288 39.903175 31.994900
F 25.243788 24.848775 10.341900
F 28.326288 43.977675 0.564356
F 25.160588 32.389375 10.390000
F 26.884588 28.426875 32.044300
F 25.178188 40.074575 10.490400
F 7.044778 39.903075 14.608800
F 7.054308 27.031275 13.698800
F 7.054308 34.754475 13.698800
F 7.054308 42.477675 13.698800
F 15.971888 27.031175 13.792100
F 15.971888 34.754375 13.792100
F 15.971888 42.477575 13.792100
F 25.025988 27.167875 14.334300
F 25.150788 34.992275 13.934200
F 25.199088 42.714575 14.101200
F 7.082908 27.031275 10.968300
F 7.082908 34.754475 10.968300
F 7.082908 42.477675 10.968300
F 16.000488 27.031175 11.061700
F 16.000488 34.754375 11.061700
F 16.000488 42.477575 11.061700
F 25.028088 27.257075 11.450300
F 25.147588 35.072175 11.230700
F 25.126788 42.817775 11.304500
F 7.121028 24.456675 7.327730
F 6.892278 24.456675 29.171000
F 7.121028 32.179875 7.327730
F 6.892278 32.179875 29.171000
F 7.121028 39.903075 7.327730
F 6.892278 39.903075 29.171000
F 16.038688 24.456775 7.421180
F 15.809888 24.456775 29.264500
F 16.038688 32.179975 7.421180
F 15.809888 32.179975 29.264500
F 16.038688 39.903175 7.421180
F 15.809888 39.903175 29.264500
F 25.459988 24.651775 7.593020
F 25.045488 24.400175 29.533900
F 25.500988 32.356175 7.556450
F 24.638488 32.282875 29.234500
F 25.411188 40.172075 7.852790
F 24.880388 40.062575 29.304400
F 9.312418 30.892775 10.991700
F 9.312418 38.615975 10.991700
F 27.226588 28.657975 14.983700
F 9.312418 46.339175 10.991700
F 18.353288 30.898375 10.898000
F 18.434588 38.835875 10.947300
F 9.236168 30.892775 18.272800
F 27.536888 31.143275 11.368000
F 27.547788 38.905775 11.311400
F 18.103588 43.698475 14.540000
F 25.124088 35.147975 18.542400
F 9.350528 28.318375 7.351140
F 9.121778 28.318375 29.194400
F 9.350528 36.041575 7.351140
F 9.121778 36.041575 29.194400
F 9.350528 43.764775 7.351140
F 9.121778 43.764775 29.194400
F 18.379588 28.440875 7.484540
F 18.187188 28.173375 29.332300
F 18.259588 36.099175 7.373180
F 18.307888 36.055975 29.064900
F 18.358988 43.743675 7.423870
F 18.088388 43.849675 29.255000
F 27.571288 28.472875 7.851410
F 27.103388 28.409975 29.433100
F 27.688788 36.443375 7.858150
F 26.994888 36.151075 29.334700
F 27.636688 44.047575 7.793850
F 26.903588 43.869975 29.502400
F 9.321948 28.318375 10.081550
F 9.093198 28.318375 31.924800
F 9.321948 36.041575 10.081550
F 9.093198 36.041575 31.924800
F 9.321948 43.764775 10.081550
F 9.093198 43.764775 31.924800
F 18.138288 28.364175 10.153700
F 32.755788 44.083375 0.708373
F 18.319888 36.292075 10.096300
F 27.029988 43.673375 32.077200
F 18.327988 43.625575 10.162700
F 18.043188 43.708675 31.984100
F 27.456888 28.452375 10.738500
F 30.605988 32.445475 0.630835
F 27.554888 36.363875 10.556100
F 25.148888 27.330975 18.644300
F 27.567888 43.997275 10.687400
F 31.889288 23.451775 21.531400
F 9.283808 30.892775 13.722100
F 9.283808 38.615975 13.722100
F 9.283808 46.339175 13.722100
F 18.267688 30.813575 13.769800
F 18.221788 38.611675 13.755200
F 25.077788 40.113175 14.690600
F 27.522888 31.367675 14.288100
F 27.391588 38.858575 14.027400
F 25.004888 32.355575 14.911300
F 24.939188 24.570375 14.933200
F 2.561028 24.461275 17.287500
F 29.460788 24.686975 17.953300
F 2.561028 32.184475 17.287500
F 29.559788 32.357875 17.827300
F 2.561028 39.907675 17.287500
F 29.476388 40.138575 17.767400
F 11.475088 24.456775 17.386000
F 11.475088 32.179975 17.386000
F 11.475088 39.903175 17.386000
F 20.402388 24.567175 17.506600
F 20.514188 32.322175 17.482600
F 20.478088 40.106575 17.525900
F 2.522888 27.026675 20.928000
F 29.824688 27.170875 21.439300
F 2.522888 34.749875 20.928000
F 29.554288 34.981575 21.425200
F 2.522888 42.473075 20.928000
F 29.671088 42.607475 21.462900
F 11.436888 27.031175 21.026500
F 11.436888 34.754375 21.026500
F 11.436888 42.477575 21.026500
F 20.564788 27.234875 21.281800
F 20.322588 34.941075 21.116600
F 20.578388 42.516975 21.038400
F 2.551388 27.026675 18.207900
F 29.614388 27.191575 18.810500
F 2.551388 34.749875 18.207900
F 29.604088 34.956875 18.675000
F 2.551388 42.473075 18.207900
F 29.496588 42.870575 18.724700
F 11.465588 27.031175 18.296100
F 11.465588 34.754375 18.296100
F 11.465588 42.477575 18.296100
F 20.556888 27.250575 18.454500
F 20.521688 34.928275 18.259400
F 20.339488 42.705375 18.218400
F 2.589498 24.461275 14.567400
F 29.559088 24.572775 15.201200
F 2.589498 32.184475 14.567400
F 29.796788 32.543975 15.127800
F 2.589498 39.907675 14.567400
F 29.694888 40.175775 15.047100
F 11.503688 24.456775 14.655600
F 11.503688 32.179975 14.655600
F 11.503688 39.903175 14.655600
F 20.488588 24.641275 14.666200
F 20.415188 32.201875 14.611300
F 20.432688 39.814875 14.718000
F 4.775058 30.891075 18.227200
F 31.732488 30.979675 18.749300
F 4.775058 38.614275 18.227200
F 31.798088 39.075775 18.701000
F 9.207558 30.892775 21.003200
F 4.775058 46.337475 18.227200
F 15.962388 39.903175 14.702300
F 31.909988 23.527875 18.862400
F 13.694888 30.892775 18.319500
F 13.694888 38.615975 18.319500
F 13.694888 23.169575 18.319500
F 13.694888 46.339175 18.319500
F 22.780188 31.229675 18.435700
F 22.683688 38.878475 18.462400
F 15.962388 32.179975 14.702300
F 4.813168 28.319975 14.586700
F 31.892388 28.613075 15.175500
F 4.813168 36.043175 14.586700
F 32.215188 36.334375 14.975700
F 4.813168 43.766375 14.586700
F 32.151188 44.204775 15.261700
F 13.732988 28.318375 14.678900
F 13.732988 36.041575 14.678900
F 13.732988 43.764775 14.678900
F 22.647488 28.390575 14.961500
F 22.858188 36.296275 14.686700
F 22.835788 43.870575 14.752400
F 4.784608 28.319975 17.314800
F 31.852188 28.459275 18.033500
F 4.784608 36.043175 17.314800
F 31.821888 36.532275 17.830500
F 4.784608 43.766375 17.314800
F 31.872388 44.087775 17.890400
F 13.704488 28.318375 17.409300
F 13.704488 36.041575 17.409300
F 13.704488 43.764775 17.409300
F 22.854088 28.554075 17.682500
F 22.884388 36.205075 17.505200
F 22.724488 43.816575 17.484800
F 4.746468 30.891075 20.955300
F 31.887988 31.096075 21.596100
F 4.746468 38.614275 20.955300
F 31.831488 39.009475 21.604800
F 4.746468 46.337475 20.955300
F 15.962388 24.456775 14.702300
F 13.666288 30.892775 21.049900
F 13.666288 38.615975 21.049900
F 13.666288 23.169575 21.049900
F 13.666288 46.339175 21.049900
F 22.642388 30.908075 21.095500
F 22.774988 38.845675 21.125800
F 20.307988 39.615675 31.884700
F 7.016198 24.456675 17.339400
F 7.016198 32.179875 17.339400
F 7.016198 39.903075 17.339400
F 15.933788 24.456775 17.432700
F 15.933788 32.179975 17.432700
F 15.933788 39.903175 17.432700
F 25.042688 24.578275 17.700000
F 25.127388 32.401875 17.733200
F 24.991488 39.971975 17.447600
F 6.978058 27.031275 20.979900
F 6.978058 34.754475 20.979900
F 6.978058 42.477675 20.979900
F 15.895688 27.031175 21.073200
F 15.895688 34.754375 21.073200
F 15.895688 42.477575 21.073200
F 25.084888 27.218075 21.233000
F 24.903088 34.883175 21.298300
F 25.126788 42.658575 21.157500
F 7.006658 27.031275 18.249400
F 7.006658 34.754475 18.249400
F 7.006658 42.477675 18.249400
F 15.924288 27.031175 18.342800
F 15.924288 34.754375 18.342800
F 15.924288 42.477575 18.342800
F 25.985488 24.764075 0.729459
F 28.334588 28.556975 0.718229
F 23.229888 23.366575 6.768470
F 19.352388 35.929075 0.539682
F 27.309388 23.244975 25.969800
F 32.346088 23.546975 7.219050
F 32.059388 23.398975 11.380200
F 32.207388 23.509375 4.536240
F 32.025088 23.129975 28.550700
F 27.743288 23.323675 6.977640
F 27.711488 23.345775 4.176700
F 18.240888 46.313875 21.158700
F 18.220588 46.397475 25.479000
F 18.227888 46.263175 10.969500
F 31.487188 46.547275 28.930500
F 22.831688 46.425475 13.888900
F 27.452288 23.460275 11.404600
F 22.714188 23.207475 28.640200
F 22.770588 23.274875 25.867700
F 27.290988 23.179275 18.335500
F 18.304088 23.137475 18.471300
F 22.633588 23.141375 21.203100
F 18.144688 23.081775 13.981000
F 23.049388 23.351175 11.101400
F 18.201188 23.253775 11.042500
F 2.256028 24.461275 46.411900
F 29.138888 24.495675 46.712200
F 2.256028 32.184475 46.411900
F 29.224988 32.277175 46.638200
F 2.256028 39.907675 46.411900
F 29.291988 40.237775 46.527800
F 11.170088 24.456775 46.510400
F 11.170088 32.179975 46.510400
F 11.170088 39.903175 46.510400
F 20.057188 24.500575 46.417100
F 20.031888 32.191375 46.694500
F 20.138788 39.814875 46.549800
F 2.217888 27.026675 50.052400
F 28.919088 26.862675 50.368300
F 2.217888 34.749875 50.052400
F 29.109088 34.904875 50.161200
F 2.217888 42.473075 50.052400
F 29.006688 42.568475 50.542100
F 11.131888 27.031175 50.150900
F 11.131888 34.754375 50.150900
F 11.131888 42.477575 50.150900
F 20.079588 26.974975 50.297600
F 20.093088 34.679775 50.126100
F 20.146788 42.629275 50.264200
F 2.246388 27.026675 47.332300
F 29.022488 27.057275 47.576800
F 2.246388 34.749875 47.332300
F 29.213188 34.932375 47.428000
F 2.246388 42.473075 47.332300
F 28.974388 42.744475 47.697900
F 11.160488 27.031175 47.420500
F 11.160488 34.754375 47.420500
F 11.160488 42.477575 47.420500
F 20.065588 26.974175 47.663900
F 20.133688 34.753475 47.292600
F 20.095988 42.525975 47.385900
F 2.284498 24.461275 43.691800
F 26.937388 43.842675 39.565300
F 29.424588 24.477075 43.975600
F 2.284498 32.184475 43.691800
F 26.590288 35.916075 61.017800
F 29.290388 32.562575 43.868400
F 2.284498 39.907675 43.691800
F 27.085088 36.273075 39.609800
F 29.295788 40.092075 43.863100
F 11.198688 24.456775 43.780000
F 11.198688 32.179975 43.780000
F 11.198688 39.903175 43.780000
F 20.241288 24.334175 43.761200
F 20.042188 32.137775 44.001500
F 20.011788 39.926875 43.736900
F 4.470048 30.891075 47.351600
F 31.305488 30.865475 47.660500
F 4.470048 38.614275 47.351600
F 31.453188 38.934675 47.470500
F 20.256288 42.265475 32.872500
F 4.470048 46.337475 47.351600
F 27.036988 38.875575 43.185300
F 26.639188 30.852275 64.806400
F 13.389888 30.892775 47.443900
F 13.389888 38.615975 47.443900
F 13.389888 23.169575 47.443900
F 13.389888 46.339175 47.443900
F 22.344988 30.908675 47.400000
F 22.398988 38.670175 47.569800
F 24.900488 34.744675 32.979700
F 4.508168 28.319975 43.711100
F 31.436088 28.566575 43.903500
F 4.508168 36.043175 43.711000
F 31.269688 36.201075 43.923600
F 4.508168 43.766375 43.711100
F 31.517588 43.930975 44.026100
F 13.427988 28.318375 43.803300
F 13.427988 36.041575 43.803300
F 13.427988 43.764775 43.803300
F 22.539088 28.123275 43.982600
F 22.332288 36.209575 43.892300
F 22.427588 43.925175 43.861500
F 4.479608 28.319975 46.439200
F 31.240988 28.347375 46.638500
F 4.479608 36.043175 46.439200
F 31.418288 36.293975 46.727300
F 4.479608 43.766375 46.439200
F 31.449288 43.708075 46.758400
F 13.399488 28.318375 46.533700
F 13.399488 36.041575 46.533700
F 13.399488 43.764775 46.533700
F 22.420588 28.210075 46.624700
F 22.426488 36.151975 46.538900
F 22.361888 43.899575 46.610000
F 4.441468 30.891075 50.079700
F 31.082188 30.902875 50.307000
F 4.441468 38.614275 50.079700
F 31.320988 38.511475 50.361000
F 4.441468 46.337475 50.079700
F 22.631088 22.961475 35.803300
F 13.361288 30.892775 50.174300
F 13.361288 38.615975 50.174300
F 13.361288 23.169575 50.174300
F 13.361288 46.339175 50.174300
F 22.404688 30.746975 50.142600
F 22.423088 38.637975 50.302500
F 20.336488 26.915875 32.988300
F 6.711188 24.456675 46.463800
F 6.711188 32.179875 46.463800
F 6.711188 39.903075 46.463800
F 15.628788 24.456775 46.557100
F 15.628788 32.179975 46.557100
F 15.628788 39.903175 46.557100
F 24.596188 24.530075 46.728200
F 24.577088 32.242575 46.316100
F 24.615188 40.050975 46.473700
F 6.673058 27.031275 50.104300
F 2.398888 42.473075 32.770100
F 6.673058 34.754475 50.104300
F 2.398888 34.749875 32.770100
F 6.673058 42.477675 50.104300
F 24.880688 26.900075 33.086900
F 15.590688 27.031175 50.197600
F 15.590688 34.754375 50.197600
F 15.590688 42.477575 50.197600
F 24.532388 27.138575 50.142500
F 24.810188 34.612775 50.236300
F 24.574288 42.566075 50.263500
F 6.701658 27.031275 47.373800
F 6.701658 34.754475 47.373800
F 6.701658 42.477675 47.373800
F 15.619288 27.031175 47.467200
F 15.619288 34.754375 47.467200
F 15.619288 42.477575 47.467200
F 24.738988 27.145075 47.413300
F 24.696288 34.876475 47.335400
F 24.536888 42.499475 47.673400
F 6.739778 24.456675 43.733200
F 6.739778 32.179875 43.733200
F 6.739778 39.903075 43.733200
F 15.657388 24.456775 43.826700
F 15.657388 32.179975 43.826700
F 15.657388 39.903175 43.826700
F 24.777388 24.383975 43.948300
F 24.763888 32.303175 43.730200
F 24.667388 39.994875 43.762000
F 8.931168 30.892775 47.397200
F 8.931168 38.615975 47.397200
F 28.793588 27.060875 64.977600
F 8.931168 46.339175 47.397200
F 17.848688 30.892775 47.490600
F 17.848688 38.615975 47.490600
F 17.848688 23.169575 47.490600
F 26.881388 31.069475 47.330000
F 27.055688 38.968175 47.426000
F 27.058988 31.032075 42.866500
F 17.934488 36.041575 39.299300
F 8.969278 28.318375 43.756600
F 8.969278 36.041575 43.756600
F 8.969278 43.764775 43.756600
F 17.886788 28.318375 43.850000
F 17.886788 36.041575 43.850000
F 17.886788 43.764775 43.850000
F 27.037988 28.518575 43.867000
F 26.893788 36.264075 43.954000
F 27.021888 43.970475 43.989600
F 8.940698 28.318375 46.487000
F 8.940698 36.041575 46.487000
F 8.940698 43.764775 46.487000
F 17.858188 28.318375 46.580400
F 17.858188 36.041575 46.580400
F 17.858188 43.764775 46.580400
F 26.913388 28.468775 46.616600
F 26.998588 36.243875 46.739300
F 26.715088 43.883975 46.649000
F 8.902558 30.892775 50.127600
F 8.902558 38.615975 50.127600
F 8.902558 46.339175 50.127600
F 17.820088 30.892775 50.221000
F 17.820088 38.615975 50.221000
F 17.820088 23.169575 50.221000
F 26.811788 30.899475 50.020000
F 26.921288 38.852575 50.249100
F 17.705688 28.318375 61.142600
F 27.037788 38.681875 32.896800
F 2.179778 24.461275 53.693000
F 29.125688 24.606575 53.978000
F 2.179778 32.184475 53.693000
F 28.809088 32.265275 53.856500
F 2.179778 39.907675 53.693000
F 29.111888 39.933875 53.889800
F 11.093788 24.456775 53.791500
F 11.093788 32.179975 53.791500
F 11.093788 39.903175 53.791500
F 20.054988 24.307875 53.895200
F 19.944188 32.133075 53.745400
F 20.000988 39.888875 53.909700
F 2.370388 27.026675 35.490200
F 2.141638 27.026675 57.333500
F 29.301188 27.103975 35.713200
F 28.802988 27.117275 57.626200
F 2.370388 34.749875 35.490200
F 2.141638 34.749875 57.333500
F 29.375388 34.815375 35.914300
F 28.879288 34.813975 57.596200
F 2.370388 42.473075 35.490200
F 2.141638 42.473075 57.333500
F 29.289688 42.654775 35.898000
F 28.861288 42.573875 57.557500
F 11.284388 27.031175 35.588700
F 11.055688 27.031175 57.432000
F 11.284388 34.754375 35.588700
F 11.055688 34.754375 57.432000
F 11.284388 42.477575 35.588700
F 11.055688 42.477575 57.432000
F 20.174488 26.970375 35.681900
F 19.972588 27.082375 57.518000
F 20.146988 34.704575 35.755900
F 20.020288 34.832075 57.375500
F 20.159488 42.495575 35.706400
F 19.968188 42.562675 57.525600
F 2.170138 27.026675 54.613400
F 33.539788 27.087675 50.218300
F 28.993588 27.204575 54.992600
F 2.170138 34.749875 54.613400
F 22.561788 38.493975 32.951900
F 28.872988 34.713175 54.790900
F 2.170138 42.473075 54.613400
F 24.887388 42.267375 33.049200
F 29.071088 42.439175 54.939900
F 11.312988 27.031175 32.858300
F 11.084288 27.031175 54.701600
F 11.312988 34.754375 32.858300
F 11.084288 34.754375 54.701600
F 11.312988 42.477575 32.858300
F 11.084288 42.477575 54.701600
F 18.025588 38.704375 33.033000
F 20.042888 27.026975 54.689200
F 20.182488 34.617475 33.142200
F 19.860488 34.666075 54.608300
F 27.000088 30.917975 32.943700
F 20.040888 42.543475 54.728800
F 2.208248 24.461275 50.972900
F 29.035888 24.382675 51.212500
F 2.208248 32.184475 50.972900
F 28.866088 32.352575 51.050100
F 2.208248 39.907675 50.972900
F 29.212688 40.047075 51.214200
F 11.122388 24.456775 51.061100
F 11.122388 32.179975 51.061100
F 11.122388 39.903175 51.061100
F 20.208488 24.417075 51.148600
F 20.136588 32.135875 50.966300
F 20.220788 39.887075 51.133800
F 4.622548 30.891075 32.789400
F 4.393798 30.891075 54.632700
F 31.655788 31.075875 33.006200
F 30.983388 30.984775 54.689700
F 4.622548 38.614275 32.789400
F 4.393798 38.614275 54.632700
F 22.498488 30.912975 33.128100
F 31.257188 38.479475 54.714300
F 17.934488 28.318375 39.299300
F 8.788198 43.764775 61.049200
F 4.622548 46.337475 32.789400
F 4.393798 46.337475 54.632700
F 9.045528 43.764775 36.475500
F 9.016948 43.764775 39.205900
F 8.788198 36.041575 61.049200
F 9.016948 36.041575 39.205900
F 13.542388 30.892775 32.881700
F 13.313688 30.892775 54.725000
F 13.542388 38.615975 32.881700
F 13.313688 38.615975 54.725000
F 13.542388 23.169575 32.881700
F 17.667588 23.169575 64.783200
F 13.542388 46.339175 32.881700
F 13.313688 46.339175 54.725000
F 29.262788 34.887575 33.044900
F 22.171388 30.896575 54.802900
F 29.116688 27.187175 33.005300
F 22.272188 38.531275 54.580900
F 8.788198 28.318375 61.049200
F 9.016948 28.318375 39.205900
F 4.431918 28.319975 50.992100
F 31.106488 28.385075 51.274300
F 4.431918 36.043175 50.992100
F 31.307688 35.950275 51.270000
F 4.431918 43.766375 50.992100
F 31.205588 43.987475 51.362300
F 13.351788 28.318375 51.084400
F 13.351788 36.041575 51.084400
F 13.351788 43.764775 51.084400
F 22.305588 28.218075 51.215500
F 22.385988 35.926375 51.114800
F 22.417688 43.887075 51.288300
F 4.403358 28.319975 53.720300
F 31.158488 28.377575 53.982800
F 4.403358 36.043175 53.720300
F 31.265288 35.851475 53.882700
F 4.403358 43.766375 53.720300
F 31.081788 43.977175 54.013400
F 13.323188 28.318375 53.814800
F 13.323188 36.041575 53.814800
F 13.323188 43.764775 53.814800
F 22.313188 28.264775 54.029400
F 22.233188 35.851575 53.945700
F 22.327588 43.746375 54.114500
F 4.593968 30.891075 35.517500
F 4.365218 30.891075 57.360800
F 31.284188 31.032975 35.728800
F 31.068788 30.922475 57.532500
F 4.593968 38.614275 35.517500
F 4.365218 38.614275 57.360800
F 31.652288 38.902675 35.900000
F 31.213388 38.651175 57.671800
F 4.593968 46.337475 35.517500
F 4.365218 46.337475 57.360800
F 29.373588 42.611975 33.129700
F 33.347888 32.140975 58.511300
F 13.513788 30.892775 35.612100
F 13.285088 30.892775 57.455400
F 13.513788 38.615975 35.612100
F 13.285088 38.615975 57.455400
F 17.896288 23.169575 42.939900
F 17.667588 38.615975 64.783200
F 13.513788 46.339175 35.612100
F 13.285088 46.339175 57.455400
F 22.371988 30.953475 35.765200
F 22.123488 30.820875 57.480700
F 22.617488 38.503375 35.815500
F 22.413588 38.450075 57.396800
F 19.806188 34.711175 64.603000
F 26.731688 43.808375 58.555000
F 6.634938 24.456675 53.744900
F 22.005388 38.423375 64.745500
F 6.634938 32.179875 53.744900
F 31.619788 23.574775 40.462300
F 6.634938 39.903075 53.744900
F 24.372988 42.481075 64.783200
F 15.552588 24.456775 53.838200
F 15.552588 32.179975 53.838200
F 15.552588 39.903175 53.838200
F 24.688588 24.442675 53.847100
F 24.444288 32.143975 53.805000
F 24.494388 40.039375 53.950600
F 6.825558 27.031275 35.542100
F 6.596808 27.031275 57.385400
F 2.398888 27.026675 32.770100
F 6.825558 34.754475 35.542100
F 6.596808 34.754475 57.385400
F 17.949388 30.752375 32.969300
F 6.825558 42.477675 35.542100
F 6.596808 42.477675 57.385400
F 8.778668 30.892775 61.959400
F 15.743188 27.031175 35.635400
F 15.514388 27.031175 57.478700
F 15.743188 34.754375 35.635400
F 15.514388 34.754375 57.478700
F 15.743188 42.477575 35.635400
F 15.514388 42.477575 57.478700
F 24.822788 26.853475 35.731200
F 24.516988 26.862675 57.534600
F 24.931188 34.777475 35.866100
F 24.516088 34.566675 57.597500
F 24.823988 42.335775 35.853400
F 24.626388 42.449675 57.595200
F 6.854158 27.031275 32.811600
F 6.625408 27.031275 54.654900
F 26.649688 28.340075 61.381000
F 6.854158 34.754475 32.811600
F 6.625408 34.754475 54.654900
F 8.816778 36.041575 58.318800
F 6.854158 42.477675 32.811600
F 6.625408 42.477675 54.654900
F 31.860088 23.429075 33.080200
F 15.771788 27.031175 32.905000
F 15.542988 27.031175 54.748300
F 15.771788 34.754375 32.905000
F 15.542988 34.754375 54.748300
F 15.771788 42.477575 32.905000
F 15.542988 42.477575 54.748300
F 27.057788 23.246575 43.062600
F 24.625888 26.910175 54.820200
F 33.125888 34.901375 65.038600
F 24.385888 34.768275 54.825500
F 24.610388 24.481475 51.115200
F 24.662188 42.564275 54.864900
F 6.663528 24.456675 51.014300
F 27.038388 28.363575 39.339000
F 6.663528 32.179875 51.014300
F 26.561188 38.430075 64.704300
F 6.663528 39.903075 51.014300
F 9.045528 36.041575 36.475500
F 15.581188 24.456775 51.107800
F 15.581188 32.179975 51.107800
F 15.581188 39.903175 51.107800
F 31.131988 30.952175 64.975500
F 24.602588 32.127175 51.010600
F 24.530188 40.006375 51.321400
F 9.083668 30.892775 32.835000
F 8.854918 30.892775 54.678300
F 9.083668 38.615975 32.835000
F 8.854918 38.615975 54.678300
F 17.896288 38.615975 42.939900
F 17.667588 30.892775 64.783200
F 9.083668 46.339175 32.835000
F 8.854918 46.339175 54.678300
F 9.007418 30.892775 40.116100
F 17.772388 30.892775 54.771700
F 33.310888 27.068575 62.168100
F 17.772388 38.615975 54.771700
F 33.640588 42.589275 47.986500
F 17.772388 23.169575 54.771700
F 24.610388 39.812275 58.312200
F 26.596088 30.840675 54.739200
F 28.746488 34.644675 64.886000
F 26.849588 38.597375 54.759000
F 17.896288 30.892775 42.939900
F 8.750058 46.339175 64.689800
F 27.013088 43.930175 36.632800
F 26.632588 36.102475 58.345500
F 8.893028 28.318375 51.037700
F 8.893028 36.041575 51.037700
F 8.893028 43.764775 51.037700
F 17.810488 28.318375 51.131100
F 17.810488 36.041575 51.131100
F 17.810488 43.764775 51.131100
F 26.678488 28.351275 51.017300
F 26.891388 36.157875 51.135700
F 26.791088 43.825575 51.203500
F 8.864448 28.318375 53.768100
F 8.864448 36.041575 53.768100
F 8.864448 43.764775 53.768100
F 17.781988 28.318375 53.861500
F 17.781988 36.041575 53.861500
F 17.781988 43.764775 53.861500
F 26.683788 28.406075 53.787500
F 26.659088 36.016475 53.838500
F 26.947588 43.848675 53.919500
F 9.055058 30.892775 35.565400
F 8.826308 30.892775 57.408700
F 9.055058 38.615975 35.565400
F 8.826308 38.615975 57.408700
F 9.055058 46.339175 35.565400
F 8.826308 46.339175 57.408700
F 17.972588 30.892775 35.658800
F 17.743788 30.892775 57.502100
F 17.972588 38.615975 35.658800
F 17.743788 38.615975 57.502100
F 17.972588 23.169575 35.658800
F 17.743788 23.169575 57.502100
F 26.877488 30.859375 35.760500
F 26.503988 30.758875 57.408600
F 27.060888 38.546875 35.670100
F 26.952288 38.768775 57.527100
F 28.710988 42.605975 64.875900
F 27.085288 36.180875 36.812700
F 8.750058 30.892775 64.689800
F 8.778668 38.615975 61.959400
F 2.332278 24.461275 39.130800
F 2.103528 24.461275 60.974100
F 29.253188 24.505675 39.390600
F 29.067188 24.461475 61.321100
F 2.332278 32.184475 39.130800
F 2.103528 32.184475 60.974100
F 29.229388 32.403975 39.335000
F 28.911888 32.215475 61.194400
F 2.332278 39.907675 39.130800
F 2.103528 39.907675 60.974100
F 29.291088 40.208575 39.604900
F 29.000388 39.945975 61.105100
F 11.246288 24.456775 39.229300
F 11.017588 24.456775 61.072600
F 11.246288 32.179975 39.229300
F 11.017588 32.179975 61.072600
F 11.246288 39.903175 39.229300
F 11.017588 39.903175 61.072600
F 20.298788 24.424375 39.454300
F 20.030088 24.357475 61.381300
F 20.158688 32.073775 39.169600
F 19.847888 32.143875 61.150700
F 20.146088 39.718075 39.339900
F 19.868988 40.031475 61.188000
F 2.294138 27.026675 42.771300
F 2.065388 27.026675 64.614600
F 29.185288 27.053875 43.058400
F 31.378688 38.959175 33.230600
F 2.294138 34.749875 42.771300
F 2.065388 34.749875 64.614600
F 29.164088 35.095975 42.975300
F 22.155988 30.969975 64.817900
F 2.294138 42.473075 42.771300
F 2.065388 42.473075 64.614600
F 29.272188 42.850975 43.189100
F 20.034488 42.500375 64.728100
F 11.208188 27.031175 42.869800
F 10.979388 27.031175 64.713100
F 11.208188 34.754375 42.869800
F 10.979388 34.754375 64.713100
F 11.208188 42.477575 42.869800
F 10.979388 42.477575 64.713100
F 20.145888 26.929175 43.056500
F 9.007418 46.339175 40.116100
F 20.200188 34.640875 43.009900
F 17.924888 30.892775 40.209500
F 20.192688 42.548875 42.954100
F 26.991288 31.024875 40.067400
F 2.322638 27.026675 40.051200
F 2.093878 27.026675 61.894500
F 29.461388 27.112075 40.335600
F 28.838488 26.987375 62.273500
F 2.322638 34.749875 40.051200
F 2.093878 34.749875 61.894500
F 29.329788 35.028775 40.272700
F 28.882288 34.740475 62.128300
F 2.322638 42.473075 40.051200
F 2.093878 42.473075 61.894500
F 29.404988 42.816875 40.479200
F 28.843488 42.594075 62.181200
F 11.236788 27.031175 40.139400
F 11.007988 27.031175 61.982700
F 11.236788 34.754375 40.139400
F 11.007988 34.754375 61.982700
F 11.236788 42.477575 40.139400
F 11.007988 42.477575 61.982700
F 20.289688 27.218975 40.308100
F 19.919088 27.086575 62.070900
F 20.236088 34.569375 40.276800
F 19.972388 34.628275 61.932100
F 19.999688 42.335475 40.296500
F 20.016788 42.578675 61.921800
F 2.360748 24.461275 36.410700
F 2.131998 24.461275 58.254000
F 29.412388 24.532675 36.749800
F 28.935688 24.576775 58.543900
F 2.360748 32.184475 36.410700
F 2.131998 32.184475 58.254000
F 29.080588 32.213575 36.633900
F 28.618088 32.177975 58.468100
F 2.360748 39.907675 36.410700
F 2.131998 39.907675 58.254000
F 29.183788 40.058275 36.617300
F 29.072988 40.083675 58.546700
F 11.274888 24.456775 36.498900
F 11.046188 24.456775 58.342200
F 11.274888 32.179975 36.498900
F 11.046188 32.179975 58.342200
F 11.274888 39.903175 36.498900
F 11.046188 39.903175 58.342200
F 20.240488 24.357175 36.669700
F 20.127088 24.446575 58.571700
F 20.115888 32.169475 36.497000
F 19.966688 32.204475 58.408900
F 20.201588 39.995175 36.662100
F 20.090088 39.822775 58.362500
F 4.546298 30.891075 40.070500
F 4.317548 30.891075 61.913800
F 31.460688 31.172775 40.443900
F 31.328388 31.056475 62.290800
F 4.546298 38.614275 40.070500
F 4.317548 38.614275 61.913800
F 31.504188 39.012075 40.502300
F 31.134288 38.691375 62.175700
F 24.291488 26.849075 64.699800
F 17.924888 23.169575 40.209500
F 4.546298 46.337475 40.070500
F 4.317548 46.337475 61.913800
F 8.816778 28.318375 58.318800
F 8.978808 46.339175 42.846500
F 26.579688 28.294175 58.563400
F 26.946088 28.263575 36.562400
F 13.466188 30.892775 40.162800
F 13.237388 30.892775 62.006100
F 13.466188 38.615975 40.162800
F 13.237388 38.615975 62.006100
F 8.750058 38.615975 64.689800
F 13.237388 23.169575 62.006100
F 13.466188 46.339175 40.162800
F 13.237388 46.339175 62.006100
F 22.336088 30.941575 40.266000
F 22.078088 30.906875 62.164000
F 22.452188 38.530075 40.147500
F 22.222088 38.488375 62.010000
F 17.734288 43.764775 58.412200
F 17.962988 43.764775 36.568900
F 4.584418 28.319975 36.430000
F 4.355668 28.319975 58.273200
F 31.478388 28.571375 36.802100
F 31.069388 28.461275 58.662600
F 4.584418 36.043175 36.430000
F 4.355668 36.043175 58.273200
F 31.619388 36.228775 36.712400
F 31.264588 36.141675 58.623300
F 4.584418 43.766375 36.430000
F 4.355668 43.766375 58.273200
F 31.401888 44.015775 36.989600
F 31.107188 43.773675 58.614300
F 13.504288 28.318375 36.522200
F 13.275488 28.318375 58.365500
F 13.504288 36.041575 36.522200
F 13.275488 36.041575 58.365500
F 13.504288 43.764775 36.522200
F 13.275488 43.764775 58.365500
F 22.487488 28.336175 36.561600
F 22.218688 28.381875 58.421100
F 22.574488 35.859475 36.733300
F 22.287588 35.933775 58.313300
F 22.530788 43.735275 36.524800
F 22.331088 43.841875 58.324200
F 4.555858 28.319975 39.158100
F 4.327108 28.319975 61.001400
F 31.579588 28.626975 39.548700
F 31.031288 28.386775 61.351400
F 4.555858 36.043175 39.158100
F 4.327108 36.043175 61.001400
F 31.490788 36.451075 39.351300
F 31.137388 36.145175 61.301800
F 4.555858 43.766375 39.158100
F 4.327108 43.766375 61.001400
F 31.561188 44.075975 39.651400
F 31.237588 43.616175 61.323100
F 13.475688 28.318375 39.252600
F 13.246988 28.318375 61.095900
F 13.475688 36.041575 39.252600
F 13.246988 36.041575 61.095900
F 13.475688 43.764775 39.252600
F 13.246988 43.764775 61.095900
F 22.611388 28.264975 39.277200
F 22.152488 28.368875 61.099900
F 22.464688 35.968475 39.451200
F 22.116988 35.877475 61.017900
F 22.450288 43.571475 39.299200
F 22.183988 43.808075 61.110600
F 4.517718 30.891075 42.798600
F 4.288968 30.891075 64.641900
F 31.630388 31.273975 43.184000
F 8.778668 46.339175 61.959400
F 4.517718 38.614275 42.798600
F 4.288968 38.614275 64.641900
F 31.580688 38.890675 43.163100
F 17.696188 30.892775 62.052800
F 4.517718 46.337475 42.798600
F 4.288968 46.337475 64.641900
F 17.734288 36.041575 58.412200
F 17.962988 36.041575 36.568900
F 13.437588 30.892775 42.893200
F 13.208788 30.892775 64.736500
F 13.437588 38.615975 42.893200
F 13.208788 38.615975 64.736500
F 8.978808 38.615975 42.846500
F 13.208788 23.169575 64.736500
F 13.437588 46.339175 42.893200
F 13.208788 46.339175 64.736500
F 22.269088 30.781875 43.061400
F 8.978808 30.892775 42.846500
F 22.339788 38.774375 42.852300
F 24.238988 34.519775 64.654800
F 17.696188 38.615975 62.052800
F 17.734288 28.318375 58.412200
F 6.787438 24.456675 39.182700
F 6.558688 24.456675 61.025900
F 19.948788 26.971275 64.791400
F 6.787438 32.179875 39.182700
F 6.558688 32.179875 61.025900
F 17.705688 43.764775 61.142600
F 6.787438 39.903075 39.182700
F 6.558688 39.903075 61.025900
F 31.073088 38.645275 64.776000
F 15.705088 24.456775 39.276000
F 15.476288 24.456775 61.119300
F 15.705088 32.179975 39.276000
F 15.476288 32.179975 61.119300
F 15.705088 39.903175 39.276000
F 15.476288 39.903175 61.119300
F 24.815588 24.557475 39.479600
F 24.366288 24.440575 61.224700
F 24.719488 32.190175 39.316300
F 24.346288 32.283675 61.219700
F 24.732088 39.877175 39.421200
F 24.659688 39.843475 61.021700
F 6.749308 27.031275 42.823200
F 6.520548 27.031275 64.666500
F 26.510088 43.604475 61.304100
F 6.749308 34.754475 42.823200
F 6.520548 34.754475 64.666500
F 17.696188 23.169575 62.052800
F 6.749308 42.477675 42.823200
F 6.520548 42.477675 64.666500
F 26.598688 31.028075 62.096700
F 15.666888 27.031175 42.916500
F 15.438188 27.031175 64.759800
F 15.666888 34.754375 42.916500
F 15.438188 34.754375 64.759800
F 15.666888 42.477575 42.916500
F 15.438188 42.477575 64.759800
F 24.850788 27.032175 43.046900
F 17.924888 38.615975 40.209500
F 24.530188 34.924275 43.005000
F 9.007418 38.615975 40.116100
F 24.774288 42.744875 43.158400
F 26.747688 38.418575 62.051000
F 6.777908 27.031275 40.092700
F 6.549158 27.031275 61.936000
F 9.045528 28.318375 36.475500
F 6.777908 34.754475 40.092700
F 6.549158 34.754475 61.936000
F 27.142388 38.954875 40.417800
F 6.777908 42.477675 40.092700
F 6.549158 42.477675 61.936000
F 8.816778 43.764775 58.318800
F 15.695488 27.031175 40.186100
F 15.466788 27.031175 62.029400
F 15.695488 34.754375 40.186100
F 15.466788 34.754375 62.029400
F 15.695488 42.477575 40.186100
F 15.466788 42.477575 62.029400
F 24.789588 27.065275 40.383300
F 24.325788 27.076775 61.993200
F 24.870188 34.823575 40.200100
F 24.413288 34.789275 61.974300
F 24.744588 42.456375 40.433800
F 24.370088 42.334775 62.119400
F 6.816028 24.456675 36.452100
F 6.587278 24.456675 58.295400
F 17.934488 43.764775 39.299300
F 6.816028 32.179875 36.452100
F 6.587278 32.179875 58.295400
F 17.705688 36.041575 61.142600
F 6.816028 39.903075 36.452100
F 6.587278 39.903075 58.295400
F 17.962988 28.318375 36.568900
F 15.733688 24.456775 36.545600
F 15.504888 24.456775 58.388900
F 15.733688 32.179975 36.545600
F 15.504888 32.179975 58.388900
F 15.733688 39.903175 36.545600
F 15.504888 39.903175 58.388900
F 24.705688 24.472975 36.914000
F 24.572688 24.180875 58.486900
F 24.686088 32.298275 36.594400
F 24.244388 32.049575 58.486100
F 24.863188 39.710675 36.700700
F 33.215188 42.416075 57.802700
F 33.473488 32.267575 61.290600
F 33.437788 34.784475 50.302700
F 26.385588 46.191575 64.896900
F 22.152788 22.899075 62.172400
F 33.336288 24.528175 58.842600
F 26.652088 46.295175 54.868800
F 33.334788 42.291675 62.345000
F 31.284188 46.035575 62.501900
F 33.498688 39.918675 51.511600
F 31.032388 46.163775 65.231000
F 31.827288 23.442875 35.817100
F 31.290388 23.129275 54.931000
F 33.435988 39.706075 61.300700
F 33.296488 34.862275 62.290400
F 33.258488 42.383675 65.059000
F 33.394088 39.850575 58.522500
F 33.360588 26.933875 64.821000
F 31.172788 46.288475 57.823000
F 33.520688 42.431975 50.766400
F 26.836288 46.605675 43.047000
F 33.445988 24.362475 61.497300
F 22.663888 23.092475 33.026600
F 26.573088 23.101375 64.926100
F 26.824288 46.360475 57.752700
F 18.035888 46.363075 32.803100
F 26.846288 46.381275 40.391800
F 31.329588 46.502275 43.084300
F 31.482888 46.683275 40.431200
F 31.135588 46.482775 55.122300
F 26.691388 46.580475 47.506100
F 22.219088 46.324675 54.761600
F 26.864788 23.160775 50.364400
F 31.149688 23.184675 57.705300
F 22.288688 23.271275 47.560100
F 22.429488 23.111975 43.043300
F 26.804488 23.102075 47.595200
F 22.098988 23.232375 57.417100
F 31.344688 23.416275 50.385100
F 31.516688 23.329375 47.557900
F 22.080288 22.964475 64.879900
F 26.597088 23.183975 62.090400
F 26.840088 23.060875 57.598700
F 2.027278 24.461275 68.255200
F 1.798518 24.461275 90.098500
F 28.897988 24.415675 68.440300
F 26.438088 36.058175 97.911600
F 2.027278 32.184475 68.255200
F 1.798518 32.184475 90.098500
F 28.934988 32.073175 68.536200
F 28.565988 32.019575 90.354000
F 2.027278 39.907675 68.255200
F 1.798518 39.907675 90.098500
F 28.884188 39.731375 68.511200
F 28.602888 39.743675 90.134400
F 10.941288 24.456775 68.353700
F 10.712588 24.456775 90.197000
F 10.941288 32.179975 68.353700
F 10.712588 32.179975 90.197000
F 10.941288 39.903175 68.353700
F 10.712588 39.903175 90.197000
F 19.797788 24.370275 68.475100
F 19.652588 24.440175 90.382300
F 19.833688 32.214575 68.406800
F 19.599088 32.173375 90.422900
F 19.719888 39.787975 68.370400
F 19.636188 39.843775 90.221600
F 1.989138 27.026675 71.895700
F 1.760388 27.026675 93.739000
F 28.788988 26.870875 72.154100
F 28.521088 26.678275 93.983500
F 1.989138 34.749875 71.895700
F 1.760388 34.749875 93.739000
F 28.877388 34.677675 72.082600
F 28.469088 34.651875 94.257300
F 1.989138 42.473075 71.895700
F 1.760388 42.473075 93.739000
F 28.820188 42.256175 72.105300
F 28.695788 42.196975 93.908300
F 10.903188 27.031175 71.994200
F 10.674388 27.031175 93.837500
F 10.903188 34.754375 71.994200
F 10.674388 34.754375 93.837500
F 10.903188 42.477575 71.994200
F 10.674388 42.477575 93.837500
F 19.819088 26.846675 72.198500
F 19.503988 26.999175 93.914600
F 19.801388 34.628575 71.990000
F 19.571588 34.786575 93.822200
F 19.700288 42.397775 71.973900
F 19.637188 42.330375 93.979000
F 2.017628 27.026675 69.175600
F 1.788878 27.026675 91.018900
F 28.911988 26.942575 69.405700
F 28.633788 26.720175 91.334900
F 2.017628 34.749875 69.175600
F 1.788878 34.749875 91.018900
F 28.743288 34.678775 69.429100
F 28.507988 34.811775 91.541100
F 2.017628 42.473075 69.175600
F 1.788878 42.473075 91.018900
F 28.763288 42.266675 69.423500
F 28.560388 42.259775 91.177400
F 10.931788 27.031175 69.263800
F 10.702988 27.031175 91.107100
F 10.931788 34.754375 69.263800
F 10.702988 34.754375 91.107100
F 10.931788 42.477575 69.263800
F 10.702988 42.477575 91.107100
F 19.791488 26.913775 69.362500
F 19.401688 26.922375 91.221500
F 19.887588 34.867275 69.379800
F 19.618388 34.762875 91.214000
F 19.897788 42.424375 69.167200
F 19.659088 42.491975 91.210700
F 1.826998 24.461275 87.378400
F 33.083488 24.159175 87.754700
F 28.498788 24.381575 87.910400
F 1.826998 32.184475 87.378400
F 33.227288 39.621675 73.347200
F 28.896288 31.982875 87.579500
F 1.826998 39.907675 87.378400
F 33.293388 42.135875 72.433500
F 28.617188 39.763575 87.464500
F 10.969888 24.456775 65.623300
F 10.741188 24.456775 87.466600
F 10.969888 32.179975 65.623300
F 10.741188 32.179975 87.466600
F 10.969888 39.903175 65.623300
F 10.741188 39.903175 87.466600
F 33.245988 42.253875 79.804200
F 19.859288 24.398475 87.644400
F 33.175288 39.398475 97.873700
F 19.468888 32.338575 87.640900
F 21.934388 28.263675 97.711500
F 19.833988 39.705175 87.492300
F 4.241298 30.891075 69.194900
F 4.012548 30.891075 91.038200
F 31.039388 30.879975 69.641600
F 30.652888 30.589975 91.281800
F 4.241298 38.614275 69.194900
F 4.012548 38.614275 91.038200
F 30.961188 38.401375 69.346200
F 30.685988 38.497875 91.289900
F 24.558788 32.128475 65.723400
F 2.055748 39.907675 65.535100
F 4.241298 46.337475 69.194900
F 4.012548 46.337475 91.038200
F 2.055748 32.184475 65.535100
F 30.829588 28.380775 80.511600
F 22.188488 28.394175 65.697400
F 32.900588 34.464375 94.034900
F 13.161188 30.892775 69.287200
F 12.932388 30.892775 91.130500
F 13.161188 38.615975 69.287200
F 12.932388 38.615975 91.130500
F 13.161188 23.169575 69.287200
F 12.932388 23.169575 91.130500
F 13.161188 46.339175 69.287200
F 12.932388 46.339175 91.130500
F 22.029188 30.710375 69.319700
F 21.899488 30.583775 91.278800
F 22.120488 38.740575 69.088400
F 21.821288 38.611075 91.236600
F 2.055748 24.461275 65.535100
F 28.707088 27.076475 79.563000
F 4.279418 28.319975 65.554300
F 4.050658 28.319975 87.397600
F 28.825488 24.450875 65.677600
F 31.035088 28.056075 87.658900
F 4.279418 36.043175 65.554300
F 4.050658 36.043175 87.397600
F 26.301988 35.833875 65.770700
F 30.672988 35.879575 87.737300
F 4.279418 43.766375 65.554300
F 4.050658 43.766375 87.397600
F 33.151388 26.997175 91.409600
F 30.866688 43.324775 87.588300
F 13.199288 28.318375 65.646600
F 12.970488 28.318375 87.489900
F 13.199288 36.041575 65.646600
F 12.970488 36.041575 87.489900
F 13.199288 43.764775 65.646600
F 12.970488 43.764775 87.489900
F 33.226688 39.420775 87.808600
F 21.794388 28.437475 87.657400
F 31.091688 46.048275 86.731100
F 21.895688 35.834375 87.778200
F 21.988588 35.837575 65.618300
F 21.805588 43.862175 87.541300
F 4.250858 28.319975 68.282500
F 4.022108 28.319975 90.125800
F 31.071788 28.323975 68.586200
F 30.831088 27.972775 90.432600
F 4.250858 36.043175 68.282500
F 4.022108 36.043175 90.125800
F 31.036088 35.870675 68.676600
F 30.931488 35.901775 90.392200
F 4.250858 43.766375 68.282500
F 4.022108 43.766375 90.125800
F 31.113588 43.516175 68.798800
F 30.841688 43.521275 90.440900
F 13.170688 28.318375 68.377000
F 12.941988 28.318375 90.220300
F 13.170688 36.041575 68.377000
F 12.941988 36.041575 90.220300
F 13.170688 43.764775 68.377000
F 12.941988 43.764775 90.220300
F 22.026188 27.963675 68.462600
F 21.828288 28.083275 90.358300
F 22.157288 36.152975 68.380400
F 21.800788 36.014675 90.395800
F 22.076788 43.806075 68.124300
F 21.854488 43.870575 90.287700
F 4.212718 30.891075 71.923000
F 3.983968 30.891075 93.766300
F 30.970388 30.706675 72.276500
F 30.763288 30.682375 94.051500
F 4.212718 38.614275 71.923000
F 3.983968 38.614275 93.766300
F 30.844788 38.511775 72.156200
F 30.854388 38.380775 94.052500
F 4.212718 46.337475 71.923000
F 3.983968 46.337475 93.766300
F 26.530388 28.276875 83.216600
F 33.254888 39.797875 66.008900
F 13.132588 30.892775 72.017600
F 12.903788 30.892775 93.860900
F 13.132588 38.615975 72.017600
F 12.903788 38.615975 93.860900
F 17.438788 23.169575 86.626500
F 12.903788 23.169575 93.860900
F 13.132588 46.339175 72.017600
F 12.903788 46.339175 93.860900
F 21.996088 30.854275 72.039600
F 21.805988 30.713675 93.993900
F 22.169188 38.675975 71.883300
F 21.874688 38.410675 93.890900
F 17.505488 36.041575 80.255500
F 17.476988 43.764775 82.985900
F 6.482438 24.456675 68.307000
F 6.253688 24.456675 90.150300
F 30.862288 36.108075 65.885100
F 33.364788 42.245575 77.072800
F 6.482438 32.179875 68.307000
F 6.253688 32.179875 90.150300
F 33.388088 32.126275 68.626300
F 33.107288 31.814575 83.261600
F 6.482438 39.903075 68.307000
F 6.253688 39.903075 90.150300
F 30.725988 46.169975 94.127000
F 33.031888 24.201875 83.140900
F 15.400088 24.456775 68.400400
F 15.171288 24.456775 90.243700
F 15.400088 32.179975 68.400400
F 15.171288 32.179975 90.243700
F 15.400088 39.903175 68.400400
F 15.171288 39.903175 90.243700
F 24.266088 24.281675 68.453200
F 32.806788 24.223575 97.903100
F 24.249288 31.935275 68.424000
F 24.051888 31.982475 90.603300
F 24.458688 39.854575 68.159400
F 24.068588 39.924475 90.365200
F 6.444298 27.031275 71.947600
F 6.215548 27.031275 93.790900
F 33.107088 42.259375 91.490400
F 26.288488 27.997675 97.705200
F 6.444298 34.754475 71.947600
F 6.215548 34.754475 93.790900
F 33.260688 41.945775 86.914700
F 28.505288 24.605475 76.087900
F 6.444298 42.477675 71.947600
F 6.215548 42.477675 93.790900
F 19.637888 39.940975 97.584700
F 26.357888 43.631175 97.462800
F 15.361888 27.031175 72.040900
F 15.133188 27.031175 93.884200
F 15.361888 34.754375 72.040900
F 15.133188 34.754375 93.884200
F 15.361888 42.477575 72.040900
F 15.133188 42.477575 93.884200
F 24.188288 27.009975 72.145100
F 24.026688 26.929775 93.946800
F 24.445588 34.733275 71.906300
F 24.041188 34.514875 93.833400
F 24.231088 42.486975 71.900400
F 24.082888 42.297375 93.925300
F 6.472908 27.031275 69.217100
F 6.244158 27.031275 91.060300
F 21.751388 36.044175 97.593900
F 33.323888 34.613775 79.399800
F 6.472908 34.754475 69.217100
F 6.244158 34.754475 91.060300
F 33.040088 39.602575 90.522200
F 33.039288 26.727675 84.025300
F 6.472908 42.477675 69.217100
F 6.244158 42.477675 91.060300
F 33.231188 34.709375 69.598200
F 33.195688 26.899875 69.493300
F 15.390488 27.031175 69.310500
F 15.161788 27.031175 91.153800
F 15.390488 34.754375 69.310500
F 15.161788 34.754375 91.153800
F 15.390488 42.477575 69.310500
F 15.161788 42.477575 91.153800
F 24.343188 26.922875 69.406300
F 24.058788 26.721175 91.254400
F 24.260388 34.447375 69.205300
F 23.951088 34.541875 91.264700
F 24.207588 42.420075 69.196100
F 24.092588 42.528275 91.229700
F 6.511028 24.456675 65.576500
F 6.282278 24.456675 87.419800
F 32.889788 34.607075 86.717100
F 33.100688 32.100075 73.277000
F 6.511028 32.179875 65.576500
F 6.282278 32.179875 87.419800
F 33.014888 34.616575 72.345100
F 32.953588 31.873575 90.372000
F 6.511028 39.903075 65.576500
F 6.282278 39.903075 87.419800
F 26.202288 43.643875 83.013400
F 31.114288 28.235175 65.895600
F 15.428688 24.456775 65.670000
F 15.199888 24.456775 87.513300
F 15.428688 32.179975 65.670000
F 15.199888 32.179975 87.513300
F 15.428688 39.903175 65.670000
F 15.199888 39.903175 87.513300
F 24.217888 32.015075 97.608600
F 24.081888 24.405275 87.434400
F 33.242988 39.815675 68.675200
F 24.181488 32.114375 87.897300
F 33.115488 26.616075 94.063300
F 24.136988 39.995075 87.560600
F 8.702418 30.892775 69.240500
F 8.473668 30.892775 91.083800
F 8.702418 38.615975 69.240500
F 8.473668 38.615975 91.083800
F 17.438788 38.615975 86.626500
F 17.438788 30.892775 86.626500
F 8.702418 46.339175 69.240500
F 8.473668 46.339175 91.083800
F 17.619888 30.892775 69.333900
F 17.391188 30.892775 91.177100
F 17.619888 38.615975 69.333900
F 17.391188 38.615975 91.177100
F 17.619888 23.169575 69.333900
F 17.391188 23.169575 91.177100
F 26.725788 30.772275 69.312700
F 26.340788 30.759875 91.424700
F 26.632188 38.385175 69.193100
F 26.465588 38.472375 91.235200
F 17.476988 36.041575 82.985900
F 8.521308 46.339175 86.533100
F 17.505488 28.318375 80.255500
F 26.352288 35.834975 82.967700
F 8.740528 28.318375 65.599900
F 8.511778 28.318375 87.443200
F 8.740528 36.041575 65.599900
F 8.511778 36.041575 87.443200
F 8.740528 43.764775 65.599900
F 8.511778 43.764775 87.443200
F 17.657988 28.318375 65.693300
F 17.429288 28.318375 87.536600
F 17.657988 36.041575 65.693300
F 17.429288 36.041575 87.536600
F 17.657988 43.764775 65.693300
F 17.429288 43.764775 87.536600
F 30.856388 35.937775 97.618200
F 26.346888 28.298675 87.727900
F 28.898088 32.122875 65.863500
F 26.159388 35.933775 87.761100
F 19.648288 32.340575 97.525600
F 26.266088 43.638675 87.592600
F 8.711948 28.318375 68.330300
F 8.483188 28.318375 90.173600
F 8.711948 36.041575 68.330300
F 8.483188 36.041575 90.173600
F 8.711948 43.764775 68.330300
F 8.483188 43.764775 90.173600
F 17.629488 28.318375 68.423700
F 17.400688 28.318375 90.267000
F 17.629488 36.041575 68.423700
F 17.400688 36.041575 90.267000
F 17.629488 43.764775 68.423700
F 17.400688 43.764775 90.267000
F 26.744288 28.119375 68.471400
F 26.292188 28.194075 90.517800
F 26.407188 35.821875 68.333200
F 26.263388 35.901375 90.548600
F 26.493888 43.668475 68.717200
F 26.329488 43.667175 90.380500
F 8.673808 30.892775 71.970900
F 8.445058 30.892775 93.814200
F 8.673808 38.615975 71.970900
F 8.445058 38.615975 93.814200
F 8.673808 46.339175 71.970900
F 8.445058 46.339175 93.814200
F 17.591288 30.892775 72.064300
F 17.362588 30.892775 93.907600
F 17.591288 38.615975 72.064300
F 17.362588 38.615975 93.907600
F 17.591288 23.169575 72.064300
F 17.362588 23.169575 93.907600
F 26.420588 30.931375 72.076500
F 26.308888 30.586175 94.176800
F 26.534688 38.536575 71.947500
F 26.532188 38.410375 93.959200
F 26.438988 38.520375 83.918100
F 8.588028 43.764775 80.162100
F 8.588028 36.041575 80.162100
F 17.476988 28.318375 82.985900
F 1.951018 24.461275 75.536300
F 1.722268 24.461275 97.379600
F 28.468988 24.128075 90.541400
F 33.274488 26.719075 86.815700
F 1.951018 32.184475 75.536300
F 1.722268 32.184475 97.379600
F 28.980988 32.111275 75.711000
F 28.504788 24.066475 95.088300
F 1.951028 39.907675 75.536300
F 1.722268 39.907675 97.379600
F 28.789388 39.922875 75.879500
F 33.288388 39.656075 80.561400
F 10.865088 24.456775 75.634800
F 10.636288 24.456775 97.478100
F 10.865088 32.179975 75.634800
F 10.636288 32.179975 97.478100
F 10.865088 39.903175 75.634800
F 10.636288 39.903175 97.478100
F 19.730588 24.337475 75.568700
F 21.837688 43.673975 97.596200
F 19.717288 32.100675 75.733000
F 33.130988 24.054975 75.969500
F 19.815488 39.684775 75.575800
F 19.739888 24.530675 82.880200
F 1.912888 27.026675 79.176800
F 28.689288 24.356375 83.160000
F 1.912888 34.749875 79.176800
F 28.940688 34.763675 79.307700
F 1.912888 42.473075 79.176800
F 28.611688 42.452875 79.457900
F 10.826888 27.031175 79.275300
F 10.826888 34.754375 79.275300
F 10.826888 42.477575 79.275300
F 19.783988 27.107175 79.326600
F 19.641688 34.752575 79.236400
F 19.758988 42.464275 79.149400
F 1.941378 27.026675 76.456700
F 1.712628 27.026675 98.300000
F 28.829088 27.148375 76.862600
F 1.941378 34.749875 76.456700
F 1.712628 34.749875 98.300000
F 28.746288 34.592475 76.591700
F 1.941378 42.473075 76.456700
F 1.712628 42.473075 98.300000
F 28.885388 42.451375 76.703400
F 10.855488 27.031175 76.544900
F 10.855488 34.754375 76.544900
F 10.855488 42.477575 76.544900
F 19.773288 26.789375 76.451400
F 19.840388 34.753475 76.582300
F 19.842188 42.503675 76.421800
F 1.979498 24.461275 72.816200
F 1.750748 24.461275 94.659500
F 24.283188 24.306275 65.748800
F 33.271688 26.815175 76.751100
F 1.979498 32.184475 72.816200
F 1.750748 32.184475 94.659500
F 28.648588 32.028775 73.164600
F 28.409388 31.913875 95.069700
F 1.979498 39.907675 72.816200
F 1.750748 39.907675 94.659500
F 28.748688 39.806475 73.259400
F 28.690288 39.606475 95.021100
F 10.893688 24.456775 72.904400
F 10.664888 24.456775 94.747700
F 10.893688 32.179975 72.904400
F 10.664888 32.179975 94.747700
F 10.893688 39.903175 72.904400
F 10.664888 39.903175 94.747700
F 19.760588 24.346675 72.875000
F 19.731988 24.370475 94.658000
F 19.777488 32.166475 73.036600
F 19.567588 32.234275 94.803000
F 19.932088 39.904775 72.769700
F 19.672588 39.723975 94.721700
F 4.165048 30.891075 76.476000
F 31.046788 30.854175 76.967700
F 4.165048 38.614275 76.476000
F 31.065388 38.532775 76.883500
F 26.387788 38.502375 86.798800
F 4.165048 46.337475 76.476000
F 8.521308 38.615975 86.533100
F 26.496188 30.849275 84.163000
F 13.084888 30.892775 76.568300
F 13.084888 38.615975 76.568300
F 13.084888 23.169575 76.568300
F 13.084888 46.339175 76.568300
F 22.019988 30.795375 76.553200
F 22.084388 38.567575 76.656200
F 17.467388 23.169575 83.896100
F 4.203158 28.319975 72.835400
F 3.974408 28.319975 94.678700
F 31.007988 28.140375 73.119400
F 30.830988 27.960975 94.767700
F 4.203158 36.043175 72.835400
F 3.974408 36.043175 94.678700
F 30.956388 35.950575 73.203800
F 30.769588 35.873475 94.993900
F 4.203158 43.766375 72.835400
F 3.974408 43.766375 94.678700
F 31.062788 43.644475 73.232700
F 30.862488 43.574375 94.935200
F 13.122988 28.318375 72.927700
F 12.894288 28.318375 94.771000
F 13.122988 36.041575 72.927700
F 12.894288 36.041575 94.771000
F 13.122988 43.764775 72.927700
F 12.894288 43.764775 94.771000
F 21.875688 28.269175 73.092800
F 21.846088 28.245275 94.914000
F 22.208088 36.004975 72.740300
F 21.827888 35.949275 94.823100
F 22.013188 43.816375 72.591500
F 21.823588 43.470175 94.893600
F 4.174608 28.319975 75.563600
F 3.945858 28.319975 97.406900
F 31.026288 28.297675 75.928200
F 33.128788 39.559575 95.144100
F 4.174608 36.043175 75.563600
F 3.945858 36.043175 97.406900
F 31.176088 35.912175 75.812800
F 26.308988 46.256075 83.980800
F 4.174608 43.766375 75.563600
F 3.945858 43.766375 97.406900
F 31.245288 43.543275 76.025300
F 33.265388 24.407975 68.565600
F 13.094488 28.318375 75.658100
F 12.865688 28.318375 97.501400
F 13.094488 36.041575 75.658100
F 12.865688 36.041575 97.501400
F 13.094488 43.764775 75.658100
F 12.865688 43.764775 97.501400
F 21.975788 28.097275 75.759100
F 33.329488 24.407575 73.376400
F 22.109888 35.935975 75.528500
F 6.358528 39.903075 80.138700
F 22.144088 43.749875 75.529400
F 33.363188 39.661375 76.072600
F 4.136468 30.891075 79.204100
F 31.010688 30.930175 79.631900
F 4.136468 38.614275 79.204100
F 31.047788 38.707875 79.461800
F 4.136468 46.337475 79.204100
F 17.467388 38.615975 83.896000
F 13.056288 30.892775 79.298700
F 13.056288 38.615975 79.298700
F 13.056288 23.169575 79.298700
F 13.056288 46.339175 79.298700
F 21.959788 30.830375 79.242400
F 22.066688 38.571575 79.362300
F 8.588028 28.318375 80.162100
F 6.406188 24.456675 75.588100
F 6.177438 24.456675 97.431400
F 8.549918 38.615975 83.802700
F 19.501188 24.459775 97.423400
F 6.406188 32.179875 75.588100
F 6.177438 32.179875 97.431400
F 24.236488 24.679975 83.089100
F 19.948588 24.466875 65.695100
F 6.406188 39.903075 75.588100
F 6.177438 39.903075 97.431400
F 6.358528 32.179875 80.138700
F 33.410088 24.381375 65.905300
F 15.323788 24.456775 75.681500
F 15.095088 24.456775 97.524800
F 15.323788 32.179975 75.681500
F 15.095088 32.179975 97.524800
F 15.323788 39.903175 75.681500
F 15.095088 39.903175 97.524800
F 24.009288 24.467175 75.701500
F 24.361488 39.824675 80.206500
F 24.424688 32.169175 75.746500
F 28.772388 24.357475 80.279400
F 24.216288 39.961875 75.674800
F 24.092188 24.296375 90.107400
F 6.368048 27.031275 79.228700
F 33.163788 32.040875 87.619100
F 6.368048 34.754475 79.228700
F 32.945888 31.822375 97.716500
F 6.368048 42.477675 79.228700
F 33.292688 26.781575 72.277600
F 15.285688 27.031175 79.322000
F 15.285688 34.754375 79.322000
F 15.285688 42.477575 79.322000
F 24.190888 26.933375 79.440700
F 24.233288 34.812375 79.240700
F 23.968988 42.319675 79.369100
F 6.396658 27.031275 76.498200
F 28.704688 39.863975 65.802100
F 6.396658 34.754475 76.498200
F 33.282188 27.061575 79.461000
F 6.396658 42.477675 76.498200
F 32.974588 24.075275 95.180700
F 15.314288 27.031175 76.591600
F 15.314288 34.754375 76.591600
F 15.314288 42.477575 76.591600
F 24.423988 26.959875 76.694200
F 24.237188 34.751375 76.421100
F 24.298088 42.524075 76.699200
F 6.434778 24.456675 72.857600
F 6.206028 24.456675 94.700900
F 28.386888 31.999975 97.840000
F 30.941688 43.635775 97.740200
F 6.434778 32.179875 72.857600
F 6.206028 32.179875 94.700900
F 33.130888 42.321975 84.287500
F 28.567288 24.411575 73.340100
F 6.434778 39.903075 72.857600
F 6.206028 39.903075 94.700900
F 15.276188 39.903175 80.232200
F 30.941388 43.540575 66.043300
F 15.352388 24.456775 72.951100
F 15.123688 24.456775 94.794400
F 15.352388 32.179975 72.951100
F 15.123688 32.179975 94.794400
F 15.352388 39.903175 72.951100
F 15.123688 39.903175 94.794300
F 24.351088 24.570075 72.942600
F 26.404288 28.191075 65.657900
F 24.242388 32.192275 72.969100
F 24.106788 31.966175 95.004000
F 24.277888 39.827975 72.911800
F 24.313988 39.655875 94.961500
F 8.626168 30.892775 76.521600
F 8.626168 38.615975 76.521600
F 8.521308 30.892775 86.533100
F 8.626168 46.339175 76.521600
F 17.543688 30.892775 76.615000
F 17.543688 38.615975 76.615000
F 17.543688 23.169575 76.615000
F 26.603988 30.825175 76.709200
F 26.445188 38.515475 76.377000
F 8.559438 43.764775 82.892500
F 8.559438 36.041575 82.892500
F 8.664278 28.318375 72.881000
F 8.435528 28.318375 94.724300
F 8.664278 36.041575 72.881000
F 8.435528 36.041575 94.724300
F 8.664278 43.764775 72.881000
F 8.435528 43.764775 94.724300
F 17.581788 28.318375 72.974400
F 17.352988 28.318375 94.817700
F 17.581788 36.041575 72.974400
F 17.352988 36.041575 94.817700
F 17.581788 43.764775 72.974400
F 17.352988 43.764775 94.817700
F 26.591588 28.288275 73.087300
F 26.299388 27.968775 94.963800
F 26.723288 36.047075 72.874000
F 26.131488 35.926175 95.152100
F 26.566288 43.559775 72.869300
F 26.431388 43.543175 94.721300
F 8.635698 28.318375 75.611400
F 8.406938 28.318375 97.454700
F 8.635698 36.041575 75.611400
F 8.406938 36.041575 97.454700
F 8.635698 43.764775 75.611400
F 8.406938 43.764775 97.454700
F 17.553188 28.318375 75.704800
F 17.324388 28.318375 97.548100
F 17.553188 36.041575 75.704800
F 17.324388 36.041575 97.548100
F 17.553188 43.764775 75.704800
F 17.324388 43.764775 97.548100
F 26.621388 28.361175 75.794200
F 24.298488 39.802275 97.699900
F 26.528188 35.904075 75.553200
F 23.788288 24.310075 97.737300
F 26.611988 43.499675 75.671100
F 24.251988 39.772975 65.452600
F 8.597558 30.892775 79.252000
F 8.597558 38.615975 79.252000
F 8.597558 46.339175 79.252000
F 17.515088 30.892775 79.345400
F 17.515088 38.615975 79.345400
F 17.515088 23.169575 79.345400
F 26.671388 30.827275 79.448500
F 26.519788 38.540875 79.108400
F 17.467388 30.892775 83.896100
F 8.559438 28.318375 82.892500
F 1.874778 24.461275 82.817400
F 33.052188 24.378175 90.408400
F 1.874778 32.184475 82.817400
F 28.638288 32.129775 82.984600
F 1.874778 39.907675 82.817400
F 28.532788 39.844875 82.854800
F 10.788788 24.456775 82.915900
F 10.788788 32.179975 82.915900
F 10.788788 39.903175 82.915900
F 19.843288 24.559375 80.245300
F 19.551488 32.234675 82.888100
F 19.688188 39.906675 82.963800
F 1.836638 27.026675 86.457900
F 28.661688 26.972675 86.964300
F 1.836638 34.749875 86.457900
F 28.500988 34.623275 86.727100
F 1.836638 42.473075 86.457900
F 28.519488 42.371675 86.603300
F 10.750688 27.031175 86.556400
F 10.750688 34.754375 86.556400
F 10.750688 42.477575 86.556400
F 19.757088 26.960975 86.510500
F 19.565888 34.869575 86.578600
F 19.546888 42.302975 86.878800
F 1.865128 27.026675 83.737800
F 28.555088 26.773075 84.264600
F 1.865128 34.749875 83.737800
F 28.616488 34.633575 83.988800
F 1.865128 42.473075 83.737800
F 28.473988 42.323775 83.920000
F 10.779288 27.031175 83.826000
F 10.779288 34.754375 83.826000
F 10.779288 42.477575 83.826000
F 19.723088 27.021875 83.851200
F 19.587488 34.678275 83.761100
F 19.580288 42.453775 84.049300
F 1.903248 24.461275 80.097300
F 33.204488 42.245675 94.274500
F 1.903248 32.184475 80.097300
F 28.738888 32.172675 80.337000
F 1.903248 39.907675 80.097300
F 28.722088 39.878575 80.096900
F 10.817388 24.456775 80.185500
F 10.817388 32.179975 80.185500
F 10.817388 39.903175 80.185500
F 24.149388 24.527475 80.324900
F 19.653888 32.313375 80.213400
F 19.823388 39.893475 80.221700
F 4.088798 30.891075 83.757100
F 30.789888 30.742075 83.994500
F 4.088798 38.614275 83.757100
F 30.874788 38.541775 83.983800
F 26.434488 30.887075 86.974300
F 4.088798 46.337475 83.757100
F 26.287288 43.661175 80.275500
F 26.524788 36.047775 80.292500
F 13.008688 30.892775 83.849400
F 13.008688 38.615975 83.849400
F 13.008688 23.169575 83.849400
F 13.008688 46.339175 83.849400
F 21.792488 30.852475 83.993600
F 21.912688 38.357775 83.910000
F 8.549918 46.339175 83.802700
F 4.126908 28.319975 80.116500
F 33.072988 34.530375 91.313300
F 4.126908 36.043175 80.116500
F 31.122488 36.062775 80.178500
F 4.126908 43.766375 80.116500
F 30.904588 43.639775 80.510700
F 13.046788 28.318375 80.208800
F 13.046788 36.041575 80.208800
F 13.046788 43.764775 80.208800
F 22.000988 28.325875 80.224000
F 22.001688 36.065475 80.237000
F 21.831188 43.704075 80.423400
F 4.098358 28.319975 82.844700
F 30.806188 28.093575 83.257400
F 4.098358 36.043175 82.844700
F 30.849288 35.980275 83.008600
F 4.098358 43.766375 82.844700
F 30.852288 43.543575 83.208300
F 13.018188 28.318375 82.939200
F 13.018188 36.041575 82.939200
F 13.018188 43.764775 82.939200
F 21.932788 28.404175 83.054900
F 21.953088 35.794175 83.018600
F 21.843188 43.512475 83.209400
F 4.060218 30.891075 86.485200
F 31.097288 30.583575 86.746200
F 4.060218 38.614275 86.485200
F 30.902188 38.452675 86.738700
F 4.060218 46.337475 86.485200
F 26.378288 28.304775 80.401600
F 12.980088 30.892775 86.579800
F 12.980088 38.615975 86.579800
F 12.980088 23.169575 86.579800
F 12.980088 46.339175 86.579800
F 21.910488 31.004275 86.654600
F 21.952588 38.406475 86.684200
F 17.505488 43.764775 80.255500
F 6.329938 24.456675 82.869200
F 8.549918 30.892775 83.802700
F 6.329938 32.179875 82.869200
F 24.207888 31.970075 80.310800
F 6.329938 39.903075 82.869200
F 24.135588 24.367775 94.814600
F 15.247588 24.456775 82.962600
F 15.247588 32.179975 82.962600
F 15.247588 39.903175 82.962600
F 30.823088 27.888475 97.485500
F 24.146488 31.892775 83.035700
F 24.164888 39.686175 83.096600
F 6.291798 27.031275 86.509800
F 28.708288 39.759875 97.795400
F 6.291798 34.754475 86.509800
F 28.339188 24.173575 97.768500
F 6.291798 42.477675 86.509800
F 15.276188 24.456775 80.232200
F 15.209388 27.031175 86.603100
F 15.209388 34.754375 86.603100
F 15.209388 42.477575 86.603100
F 24.082188 27.125875 86.554600
F 24.068588 34.531275 86.846100
F 24.000688 42.484575 86.565600
F 6.320408 27.031275 83.779300
F 15.276188 32.179975 80.232200
F 6.320408 34.754475 83.779300
F 32.994288 31.973775 94.954600
F 6.320408 42.477675 83.779300
F 19.992388 32.220675 65.785600
F 15.237988 27.031175 83.872700
F 15.237988 34.754375 83.872700
F 15.237988 42.477575 83.872700
F 24.195788 27.266675 83.856600
F 24.066088 34.502875 84.000500
F 24.167888 42.299175 83.933900
F 6.358528 24.456675 80.138700
F 33.366488 31.903175 75.958200
F 30.685788 46.194275 91.461600
F 33.281588 39.670875 83.230400
F 26.480988 43.808875 66.012100
F 33.303888 31.959375 80.561600
F 32.991488 34.536575 83.932300
F 19.981188 39.973375 65.615200
F 33.469288 32.339375 65.783100
F 22.112688 43.958475 65.346700
F 31.104488 46.263075 69.417500
F 33.160488 24.456275 80.457500
F 31.176988 45.958975 76.915100
F 33.239388 34.450175 76.738400
F 21.930688 46.375275 86.548100
F 33.204888 42.298175 69.733100
F 21.745088 46.182975 93.773100
F 26.114688 46.450375 91.113800
F 26.474488 46.144275 76.601700
F 31.036488 46.172575 72.285300
F 26.362888 46.209175 79.449800
F 30.942588 46.102775 83.958800
F 26.659488 46.232675 72.326900
F 21.884488 46.346575 91.082400
F 26.347188 46.198675 93.813000
F 22.093888 46.085075 76.672300
F 21.933988 46.497775 71.961500
F 26.644788 46.222175 86.718400
F 22.031088 46.071975 79.322500
F 30.723488 23.080675 91.387300
F 21.881488 23.128375 79.486900
F 21.819688 23.062575 93.842300
F 26.284688 22.899875 94.069000
F 1.569768 24.461275 111.941300
F 28.458088 24.171375 112.427300
F 1.569768 32.184475 111.941300
F 28.277088 31.906775 112.287300
F 1.569768 39.907675 111.941300
F 28.518188 39.852375 112.399300
F 10.483788 24.456775 112.040300
F 10.483788 32.179975 112.040300
F 10.483788 39.903175 112.040300
F 19.388388 24.412175 112.197300
F 19.392188 32.122275 111.926300
F 19.429588 39.850175 112.074300
F 1.531638 27.026675 115.582300
F 28.445388 26.976275 115.770300
F 1.531638 34.749875 115.582300
F 28.268088 34.507375 115.823300
F 1.531638 42.473075 115.582300
F 26.270788 35.956875 112.016300
F 10.445688 27.031175 115.681300
F 10.445688 34.754375 115.681300
F 10.445688 42.477575 115.681300
F 19.445688 27.101875 115.828300
F 19.296188 34.749175 115.706300
F 19.261988 42.331875 115.933300
F 1.560128 27.026675 112.862300
F 28.231588 26.744175 113.107300
F 1.560128 34.749875 112.862300
F 28.355088 34.446575 113.091300
F 1.560128 42.473075 112.862300
F 28.559088 42.399075 113.204300
F 10.474288 27.031175 112.950300
F 10.474288 34.754375 112.950300
F 10.474288 42.477575 112.950300
F 19.397788 27.019075 113.114300
F 19.332588 34.799275 113.014300
F 19.246288 42.431175 113.167300
F 1.598248 24.461275 109.221300
F 1.369498 24.461275 131.065300
F 28.409888 24.153575 109.710300
F 1.598248 32.184475 109.221300
F 1.369498 32.184475 131.065300
F 28.345888 31.984275 109.575300
F 1.598248 39.907675 109.221300
F 1.369498 39.907675 131.065300
F 28.645488 39.743075 109.626300
F 10.512388 24.456775 109.310300
F 10.512388 32.179975 109.310300
F 10.512388 39.903175 109.310300
F 19.455288 24.446475 109.595300
F 19.702588 31.953275 109.322300
F 19.368588 39.866375 109.399300
F 3.783798 30.891075 112.881300
F 30.496488 30.608075 113.375300
F 3.783798 38.614275 112.881300
F 30.659888 38.208575 108.663300
F 8.063808 38.615975 130.219300
F 3.783798 46.337475 112.881300
F 8.292558 38.615975 108.376300
F 32.793988 34.680975 127.877300
F 12.703688 30.892775 112.973300
F 12.703688 38.615975 112.973300
F 12.703688 23.169575 112.973300
F 12.703688 46.339175 112.973300
F 21.719788 31.052175 113.148300
F 21.743288 38.543175 113.088300
F 28.413988 42.178875 115.980300
F 3.821908 28.319975 109.241300
F 30.454388 27.830975 109.629300
F 3.821908 36.043175 109.241300
F 32.879188 34.584875 115.930300
F 3.821908 43.766375 109.241300
F 30.772288 43.447175 109.474300
F 12.741788 28.318375 109.333300
F 12.741788 36.041575 109.333300
F 12.741788 43.764775 109.333300
F 21.571088 28.329675 109.425300
F 21.860688 35.987075 109.607300
F 26.317688 43.661775 109.615300
F 3.793358 28.319975 111.969300
F 30.496288 28.076075 112.293300
F 3.793358 36.043175 111.969300
F 30.579988 35.808975 112.242300
F 3.793358 43.766375 111.969300
F 30.589388 38.407975 113.308300
F 12.713188 28.318375 112.063300
F 12.713188 36.041575 112.063300
F 12.713188 43.764775 112.063300
F 21.570688 28.540875 112.234300
F 21.559188 35.969275 112.287300
F 21.545988 43.562975 112.417300
F 3.755218 30.891075 115.609300
F 30.585588 30.752075 116.068300
F 3.755218 38.614275 115.609300
F 30.712988 38.341375 115.992300
F 3.755218 46.337475 115.609300
F 26.176288 43.651675 123.995300
F 12.675088 30.892775 115.704300
F 12.675088 38.615975 115.704300
F 12.675088 23.169575 115.704300
F 12.675088 46.339175 115.704300
F 21.796388 31.068975 115.923300
F 21.775188 38.583275 115.862300
F 26.083988 43.730175 102.192300
F 6.024938 24.456675 111.993300
F 32.872888 39.621575 112.397300
F 6.024938 32.179875 111.993300
F 32.643588 24.200875 127.101300
F 6.024938 39.903075 111.993300
F 30.372788 30.537875 130.736300
F 14.942588 24.456775 112.087300
F 14.942588 32.179975 112.087300
F 14.942588 39.903175 112.087300
F 32.595288 34.320375 123.378300
F 23.939488 32.230575 112.370300
F 24.043188 39.807175 112.317300
F 5.986798 27.031275 115.634300
F 32.884188 31.863575 116.801300
F 5.986798 34.754475 115.634300
F 30.794688 38.385575 98.661200
F 5.986798 42.477675 115.634300
F 32.975488 41.987075 120.638300
F 14.904388 27.031175 115.727300
F 14.904388 34.754375 115.727300
F 14.904388 42.477575 115.727300
F 23.748988 27.020575 116.078300
F 24.077088 34.735675 115.875300
F 23.777988 42.345075 115.888300
F 6.015408 27.031275 112.903300
F 21.846588 30.920175 98.455600
F 6.015408 34.754475 112.903300
F 33.076988 34.429475 101.626300
F 6.015408 42.477675 112.903300
F 32.785388 31.976375 119.553300
F 14.932988 27.031175 112.997300
F 14.932988 34.754375 112.997300
F 14.932988 42.477575 112.997300
F 23.725688 27.161975 113.250300
F 23.956788 34.800175 113.150300
F 23.894188 42.343875 113.126300
F 6.053528 24.456675 109.263300
F 32.756788 26.711975 127.858300
F 6.053528 32.179875 109.263300
F 32.993988 39.659975 116.651300
F 6.053528 39.903075 109.263300
F 23.913988 26.874975 98.608900
F 14.971188 24.456775 109.356300
F 14.971188 32.179975 109.356300
F 14.971188 39.903175 109.356300
F 24.001888 24.398075 109.601300
F 23.975788 32.197175 109.580300
F 21.691688 43.772275 109.696300
F 8.244918 30.892775 112.927300
F 8.244918 38.615975 112.927300
F 26.410688 38.601075 108.603300
F 8.244918 46.339175 112.927300
F 17.162388 30.892775 113.020300
F 17.162388 38.615975 113.020300
F 17.162388 23.169575 113.020300
F 25.999588 30.733475 113.279300
F 26.318288 38.483975 113.087300
F 32.686188 31.841975 127.047300
F 26.386888 38.721675 98.671200
F 8.283028 28.318375 109.286300
F 8.283028 36.041575 109.286300
F 8.283028 43.764775 109.286300
F 17.200488 28.318375 109.380300
F 17.200488 36.041575 109.380300
F 17.200488 43.764775 109.380300
F 25.984288 28.367375 109.654300
F 26.191288 36.138275 109.478300
F 32.809588 34.491075 113.212300
F 8.254438 28.318375 112.017300
F 8.254438 36.041575 112.017300
F 8.254438 43.764775 112.017300
F 17.171888 28.318375 112.110300
F 17.171888 36.041575 112.110300
F 17.171888 43.764775 112.110300
F 26.124188 28.126375 112.280300
F 30.692288 35.660475 109.584300
F 26.208688 43.545175 112.290300
F 8.216308 30.892775 115.657300
F 8.216308 38.615975 115.657300
F 8.216308 46.339175 115.657300
F 17.133788 30.892775 115.751300
F 17.133788 38.615975 115.751300
F 17.133788 23.169575 115.751300
F 26.179888 30.646375 115.904300
F 26.207188 38.506475 115.761300
F 25.851988 35.784875 124.143300
F 8.063808 30.892775 130.219300
F 1.493518 24.461275 119.223300
F 32.858588 26.810275 106.057300
F 1.493518 32.184475 119.223300
F 28.330988 31.935575 119.648300
F 1.493518 39.907675 119.223300
F 28.463188 39.691275 119.593300
F 10.407588 24.456775 119.321300
F 10.407588 32.179975 119.321300
F 10.407588 39.903175 119.321300
F 19.611888 24.341975 119.393300
F 19.347988 32.212975 119.456300
F 19.364188 39.834775 119.439300
F 1.684138 27.026675 101.020300
F 1.455388 27.026675 122.863300
F 28.246188 26.798775 101.503300
F 28.254588 26.996275 123.172300
F 1.684138 34.749875 101.020300
F 1.455388 34.749875 122.863300
F 28.534988 34.774375 101.659300
F 28.083288 34.510675 123.177300
F 1.684138 42.473075 101.020300
F 1.455388 42.473075 122.863300
F 28.368488 42.310375 101.128300
F 28.333388 42.189275 123.129300
F 10.598188 27.031175 101.118300
F 10.369388 27.031175 122.962300
F 10.598188 34.754375 101.118300
F 10.369388 34.754375 122.962300
F 10.598188 42.477575 101.118300
F 10.369388 42.477575 122.962300
F 19.480588 26.960075 101.100300
F 19.337288 27.053075 123.076300
F 19.689288 34.751475 101.271300
F 19.193188 34.855275 122.992300
F 19.515088 42.362975 101.267300
F 19.288488 42.443675 123.187300
F 1.483878 27.026675 120.143300
F 32.890488 42.230575 113.093300
F 28.327988 26.819375 120.391300
F 1.483878 34.749875 120.143300
F 28.575688 42.375075 98.436200
F 28.050388 34.440275 120.489300
F 1.483878 42.473075 120.143300
F 19.619788 27.132475 98.418800
F 28.353988 42.364975 120.456300
F 10.626788 27.031175 98.388200
F 10.397988 27.031175 120.231300
F 10.626788 34.754375 98.388200
F 10.397988 34.754375 120.231300
F 10.626788 42.477575 98.388200
F 10.397988 42.477575 120.231300
F 28.172288 26.941975 130.419300
F 19.395988 26.949175 120.422300
F 32.690988 24.085375 124.372300
F 19.298788 34.775475 120.255300
F 33.012288 31.737775 104.941300
F 19.234288 42.477375 120.299300
F 1.521998 24.461275 116.502300
F 28.405288 24.369275 116.815300
F 1.521998 32.184475 116.502300
F 28.211188 32.060375 116.935300
F 1.521998 39.907675 116.502300
F 28.518988 39.636675 116.834300
F 10.436188 24.456775 116.591300
F 10.436188 32.179975 116.591300
F 10.436188 39.903175 116.591300
F 19.497388 24.490275 116.713300
F 19.430388 32.227375 116.720300
F 19.314488 39.825475 116.650300
F 3.936298 30.891075 98.319300
F 3.707548 30.891075 120.162300
F 32.788588 34.348475 108.575300
F 30.511488 30.643675 120.502300
F 3.936298 38.614275 98.319300
F 3.707548 38.614275 120.162300
F 28.292188 34.784175 130.600300
F 30.669088 38.185475 120.466300
F 8.292558 30.892775 108.376300
F 32.856188 39.532075 109.633300
F 3.936298 46.337475 98.319300
F 3.707548 46.337475 120.162300
F 32.952288 34.521075 98.689000
F 25.990388 43.679975 126.751300
F 26.253888 36.123575 102.465300
F 26.195988 43.665875 104.984300
F 12.856188 30.892775 98.411600
F 12.627388 30.892775 120.255300
F 12.856188 38.615975 98.411600
F 12.627388 38.615975 120.255300
F 12.856188 23.169575 98.411600
F 12.627388 23.169575 120.255300
F 12.856188 46.339175 98.411600
F 12.627388 46.339175 120.255300
F 32.834488 39.486475 119.363300
F 21.540388 30.994475 120.386300
F 33.011688 34.365875 105.932300
F 21.562488 38.645775 120.329300
F 25.825988 35.947575 126.762300
F 26.377288 36.010475 105.182300
F 3.745658 28.319975 116.522300
F 30.658588 28.090175 116.794300
F 3.745658 36.043175 116.522300
F 30.561688 35.671375 116.775300
F 3.745658 43.766375 116.522300
F 32.611288 31.954075 112.379300
F 12.665488 28.318375 116.614300
F 12.665488 36.041575 116.614300
F 12.665488 43.764775 116.614300
F 21.585688 28.508475 116.726300
F 21.744488 35.998475 116.595300
F 21.531788 43.690075 116.775300
F 3.717108 28.319975 119.250300
F 30.485188 28.039375 119.545300
F 3.717108 36.043175 119.250300
F 30.348588 35.681475 119.509300
F 3.717108 43.766375 119.250300
F 30.763388 43.566775 119.729300
F 12.636988 28.318375 119.344300
F 12.636988 36.041575 119.344300
F 12.636988 43.764775 119.344300
F 21.529188 28.441175 119.509300
F 21.722388 35.871175 119.429300
F 32.848388 24.139675 119.751300
F 3.907718 30.891075 101.047300
F 3.678968 30.891075 122.890300
F 30.550288 30.680275 101.382300
F 30.555588 30.438875 123.226300
F 3.907718 38.614275 101.047300
F 3.678968 38.614275 122.890300
F 30.875688 38.403375 101.400300
F 30.603088 38.152775 123.271300
F 3.907718 46.337475 101.047300
F 3.678968 46.337475 122.890300
F 25.918888 28.144775 126.828300
F 32.884688 23.948775 109.497300
F 12.827588 30.892775 101.142300
F 12.598788 30.892775 122.985300
F 12.827588 38.615975 101.142300
F 12.598788 38.615975 122.985300
F 12.827588 23.169575 101.142300
F 26.165888 30.772275 108.718300
F 12.827588 46.339175 101.142300
F 12.598788 46.339175 122.985300
F 21.794988 30.701975 101.125300
F 21.529388 30.785175 123.278300
F 21.558788 38.554675 101.352300
F 21.510388 38.570375 122.977300
F 26.041188 28.192275 105.274300
F 21.286288 38.509875 130.370300
F 5.948688 24.456675 119.274300
F 21.194188 30.911175 130.375300
F 5.948688 32.179875 119.274300
F 32.739088 39.415275 124.223300
F 5.948688 39.903075 119.274300
F 32.626988 26.775975 120.640300
F 14.866288 24.456775 119.368300
F 14.866288 32.179975 119.368300
F 14.866288 39.903175 119.368300
F 23.901988 24.483875 119.490300
F 23.941388 31.980975 119.632300
F 24.070388 39.730275 119.312300
F 6.139298 27.031275 101.072300
F 5.910548 27.031275 122.915300
F 32.720688 26.715675 113.284300
F 32.721588 26.610975 108.859300
F 6.139298 34.754475 101.072300
F 5.910548 34.754475 122.915300
F 32.648488 31.851275 124.299300
F 32.860188 42.003875 108.746300
F 6.139298 42.477675 101.072300
F 5.910548 42.477675 122.915300
F 32.850088 26.762975 101.359300
F 32.735888 39.472475 126.980300
F 15.056888 27.031175 101.165300
F 14.828188 27.031175 123.008300
F 15.056888 34.754375 101.165300
F 14.828188 34.754375 123.008300
F 15.056888 42.477575 101.165300
F 14.828188 42.477575 123.008300
F 23.923388 26.821775 101.209300
F 23.863388 27.058575 122.969300
F 24.126988 34.934475 101.290300
F 23.637288 34.702575 123.200300
F 23.822988 42.404075 101.301300
F 23.830888 42.487475 122.976300
F 6.167908 27.031275 98.341400
F 5.939158 27.031275 120.184300
F 32.869188 24.245575 105.161300
F 23.879688 24.701575 112.337300
F 6.167908 34.754475 98.341400
F 5.939158 34.754475 120.184300
F 32.668788 42.285575 130.377300
F 28.579688 34.753575 98.779900
F 6.167908 42.477675 98.341400
F 5.939158 42.477675 120.184300
F 30.526088 45.955175 123.178300
F 32.908188 42.134275 101.221300
F 15.085488 27.031175 98.434900
F 14.856788 27.031175 120.278300
F 15.085488 34.754375 98.434900
F 14.856788 34.754375 120.278300
F 15.085488 42.477575 98.434900
F 14.856788 42.477575 120.278300
F 32.710288 34.584075 120.557300
F 23.721588 27.011775 120.330300
F 30.512688 43.514275 116.850300
F 23.785188 34.607175 120.525300
F 17.276788 28.318375 102.098300
F 23.901088 42.413675 120.174300
F 5.977268 24.456675 116.544300
F 32.923988 42.045775 105.933300
F 5.977268 32.179875 116.544300
F 8.130528 43.764775 123.848300
F 5.977268 39.903075 116.544300
F 33.254588 26.823875 98.618000
F 14.894888 24.456775 116.637300
F 14.894888 32.179975 116.637300
F 14.894888 39.903175 116.637300
F 23.845088 24.422375 116.858300
F 24.116888 32.168475 116.929300
F 24.036288 39.826775 116.605300
F 8.397418 30.892775 98.364900
F 8.168658 30.892775 120.208300
F 8.397418 38.615975 98.364900
F 8.168658 38.615975 120.208300
F 16.981288 23.169575 130.313300
F 17.210088 23.169575 108.469300
F 8.397418 46.339175 98.364900
F 8.168658 46.339175 120.208300
F 17.314888 30.892775 98.458200
F 17.086188 30.892775 120.301300
F 17.314888 38.615975 98.458200
F 17.086188 38.615975 120.301300
F 17.314888 23.169575 98.458200
F 17.086188 23.169575 120.301300
F 33.171188 39.484575 105.051300
F 26.237388 30.516575 120.578300
F 24.088588 34.733275 98.373400
F 26.191388 38.564475 120.483300
F 17.019388 43.764775 126.672300
F 16.981288 38.615975 130.313300
F 17.248188 43.764775 104.829300
F 26.183988 28.328875 124.165300
F 8.206778 28.318375 116.567300
F 8.206778 36.041575 116.567300
F 8.206778 43.764775 116.567300
F 17.124288 28.318375 116.661300
F 17.124288 36.041575 116.661300
F 17.124288 43.764775 116.661300
F 26.136588 28.067875 116.729300
F 26.233688 36.108975 116.936300
F 26.183688 43.703275 116.823300
F 8.178188 28.318375 119.298300
F 8.178188 36.041575 119.298300
F 8.178188 43.764775 119.298300
F 17.095688 28.318375 119.391300
F 17.095688 36.041575 119.391300
F 17.095688 43.764775 119.391300
F 26.107288 28.009875 119.386300
F 25.996488 35.968175 119.723300
F 26.110488 43.657975 119.545300
F 8.368808 30.892775 101.095300
F 8.140058 30.892775 122.938300
F 8.368808 38.615975 101.095300
F 8.140058 38.615975 122.938300
F 8.368808 46.339175 101.095300
F 8.140058 46.339175 122.938300
F 17.286288 30.892775 101.188300
F 17.057588 30.892775 123.032300
F 17.286288 38.615975 101.188300
F 17.057588 38.615975 123.032300
F 17.286288 23.169575 101.188300
F 17.057588 23.169575 123.032300
F 26.220988 30.811575 101.362300
F 26.016288 30.845175 123.332300
F 26.291488 38.753075 101.404300
F 25.937888 38.336875 123.134300
F 17.047988 36.041575 123.942300
F 17.019388 36.041575 126.672300
F 17.248188 36.041575 104.829300
F 17.019388 28.318375 126.672300
F 1.646018 24.461275 104.660300
F 1.417268 24.461275 126.504300
F 28.323388 24.293675 105.060300
F 28.254788 24.267375 126.768300
F 1.646018 32.184475 104.660300
F 1.417268 32.184475 126.504300
F 28.504188 31.875175 105.027300
F 28.266588 32.100675 126.869300
F 1.646018 39.907675 104.660300
F 1.417268 39.907675 126.504300
F 28.737088 39.746475 104.910300
F 28.194188 39.756375 126.638300
F 10.560088 24.456775 104.759300
F 10.331288 24.456775 126.602300
F 10.560088 32.179975 104.759300
F 10.331288 32.179975 126.602300
F 10.560088 39.903175 104.759300
F 10.331288 39.903175 126.602300
F 19.321788 24.477075 104.834300
F 19.224688 24.582875 126.677300
F 19.550088 32.172175 104.849300
F 19.193788 32.269175 126.744300
F 19.604088 39.784675 105.044300
F 19.298888 39.917075 126.781300
F 1.607888 27.026675 108.301300
F 1.379128 27.026675 130.144300
F 28.156388 26.826375 108.753300
F 8.359278 43.764775 102.005300
F 1.607888 34.749875 108.301300
F 1.379128 34.749875 130.144300
F 28.278588 34.560175 108.685300
F 33.182388 39.598975 102.344300
F 1.607888 42.473075 108.301300
F 1.379128 42.473075 130.144300
F 28.561288 42.421775 108.486300
F 30.570288 38.536375 130.525300
F 10.521888 27.031175 108.399300
F 10.293188 27.031175 130.243300
F 10.521888 34.754375 108.399300
F 10.293188 34.754375 130.243300
F 10.521888 42.477575 108.399300
F 10.293188 42.477575 130.243300
F 19.382788 26.941775 108.414300
F 24.159488 42.459275 98.509800
F 19.541588 34.787875 108.479300
F 32.586888 42.187575 127.747300
F 19.531688 42.454475 108.520300
F 32.860988 31.654675 102.241300
F 1.636378 27.026675 105.581300
F 1.407628 27.026675 127.424300
F 28.249088 26.856475 105.992300
F 28.295988 26.974075 127.684300
F 1.636378 34.749875 105.581300
F 1.407628 34.749875 127.424300
F 28.439488 34.625575 106.053300
F 28.207688 34.569575 127.812300
F 1.636378 42.473075 105.581300
F 1.407628 42.473075 127.424300
F 28.761688 42.264475 105.804300
F 28.144888 42.212675 127.594300
F 10.550488 27.031175 105.669300
F 10.321788 27.031175 127.512300
F 10.550488 34.754375 105.669300
F 10.321788 34.754375 127.512300
F 10.550488 42.477575 105.669300
F 10.321788 42.477575 127.512300
F 19.345388 26.970575 105.674300
F 19.244988 27.024675 127.644300
F 19.519688 34.829575 105.712300
F 19.170388 34.767475 127.574300
F 19.450288 42.481175 105.702300
F 19.349588 42.652975 127.620300
F 1.674498 24.461275 101.940300
F 1.445748 24.461275 123.784300
F 28.238488 24.158475 102.259300
F 28.272988 24.303975 123.963300
F 1.674498 32.184475 101.940300
F 1.445748 32.184475 123.784300
F 28.504788 32.163875 102.360300
F 28.352888 31.905975 124.085300
F 1.674498 39.907675 101.940300
F 1.445748 39.907675 123.784300
F 28.681588 39.857875 102.146300
F 28.331988 39.450775 123.943300
F 10.588688 24.456775 102.028300
F 10.359888 24.456775 123.872300
F 10.588688 32.179975 102.028300
F 10.359888 32.179975 123.872300
F 10.588688 39.903175 102.028300
F 10.359888 39.903175 123.872300
F 19.457488 24.433975 102.114300
F 19.225488 24.370375 123.910300
F 19.598888 32.073375 102.131300
F 19.319288 32.220875 123.961300
F 19.418388 39.790775 102.191300
F 19.281088 39.838175 123.994300
F 3.860048 30.891075 105.600300
F 3.631298 30.891075 127.443300
F 30.774788 30.610075 106.148300
F 30.391588 30.784975 127.988300
F 3.860048 38.614275 105.600300
F 3.631298 38.614275 127.443300
F 30.913788 38.248575 105.790300
F 30.358988 38.487475 127.722300
F 17.248188 28.318375 104.829300
F 19.328288 42.592975 130.297300
F 3.860048 46.337475 105.600300
F 3.631298 46.337475 127.443300
F 8.101938 43.764775 126.579300
F 17.276788 36.041575 102.098300
F 8.330688 43.764775 104.736300
F 8.101938 36.041575 126.579300
F 12.779888 30.892775 105.692300
F 12.551188 30.892775 127.536300
F 12.779888 38.615975 105.692300
F 12.551188 38.615975 127.536300
F 12.779888 23.169575 105.692300
F 12.551188 23.169575 127.536300
F 12.779888 46.339175 105.692300
F 12.551188 46.339175 127.536300
F 21.793088 31.011075 105.606300
F 21.437288 30.795375 127.633300
F 21.947788 38.609675 106.133300
F 21.541588 38.396575 127.664300
F 32.622288 26.697475 123.324300
F 8.330688 36.041575 104.736300
F 3.898158 28.319975 101.960300
F 3.669408 28.319975 123.803300
F 30.733488 28.136375 102.395300
F 30.649388 27.962275 124.244300
F 3.898158 36.043175 101.960300
F 3.669408 36.043175 123.803300
F 30.853688 35.866775 102.386300
F 30.382188 35.608575 124.087300
F 3.898158 43.766375 101.960300
F 3.669408 43.766375 123.803300
F 30.760288 43.499275 102.074300
F 30.447588 43.379975 124.236300
F 12.817988 28.318375 102.052300
F 12.589288 28.318375 123.895300
F 12.817988 36.041575 102.052300
F 12.589288 36.041575 123.895300
F 12.817988 43.764775 102.052300
F 12.589288 43.764775 123.895300
F 21.679188 28.197275 101.995300
F 21.539288 28.169675 124.005300
F 21.870188 35.986775 102.536300
F 21.380488 36.093875 123.860300
F 21.596988 43.660175 102.085300
F 21.626688 43.772975 123.846300
F 3.869608 28.319975 104.688300
F 3.640848 28.319975 126.531300
F 30.551888 27.982775 105.112300
F 30.595888 28.090575 127.100300
F 3.869608 36.043175 104.688300
F 3.640848 36.043175 126.531300
F 30.731588 35.632775 105.060300
F 30.420388 35.799875 126.810300
F 3.869608 43.766375 104.688300
F 3.640848 43.766375 126.531300
F 30.905088 43.588975 104.850300
F 30.396788 43.562275 126.880300
F 12.789488 28.318375 104.782300
F 12.560688 28.318375 126.626300
F 12.789488 36.041575 104.782300
F 12.560688 36.041575 126.626300
F 12.789488 43.764775 104.782300
F 12.560688 43.764775 126.626300
F 21.721188 28.324475 104.880300
F 21.444088 28.125575 126.717300
F 21.839288 36.101775 105.152300
F 21.509988 35.857075 126.505300
F 21.724588 43.722775 104.826300
F 21.491488 43.978775 126.651300
F 3.831468 30.891075 108.328300
F 3.602718 30.891075 130.172300
F 30.648988 30.525475 108.796300
F 25.944988 38.555875 130.325300
F 3.831468 38.614275 108.328300
F 3.602718 38.614275 130.172300
F 24.175388 39.707875 109.616300
F 19.346088 26.807075 130.539300
F 3.831468 46.337475 108.328300
F 3.602718 46.337475 130.172300
F 8.130528 36.041575 123.848300
F 26.126088 28.184275 102.323300
F 12.751288 30.892775 108.423300
F 12.522588 30.892775 130.266300
F 12.751288 38.615975 108.423300
F 12.522588 38.615975 130.266300
F 17.210088 38.615975 108.469300
F 12.522588 23.169575 130.266300
F 12.751288 46.339175 108.423300
F 12.522588 46.339175 130.266300
F 22.003888 30.821775 108.332300
F 28.538088 26.733475 98.588600
F 21.719788 38.686975 108.778300
F 32.706088 42.005775 123.380300
F 17.047988 43.764775 123.942300
F 8.101938 28.318375 126.579300
F 6.101188 24.456675 104.712300
F 5.872438 24.456675 126.556300
F 33.140888 42.130675 98.566900
F 28.438088 24.281675 119.543300
F 6.101188 32.179875 104.712300
F 5.872438 32.179875 126.556300
F 30.562788 30.546775 98.703900
F 32.961688 24.268175 117.020300
F 6.101188 39.903075 104.712300
F 5.872438 39.903075 126.556300
F 23.687188 42.171675 130.424300
F 21.531388 46.225675 115.843300
F 15.018788 24.456775 104.806300
F 14.790088 24.456775 126.649300
F 15.018788 32.179975 104.806300
F 14.790088 32.179975 126.649300
F 15.018788 39.903175 104.806300
F 14.790088 39.903175 126.649300
F 23.829988 24.274675 105.026300
F 23.865888 24.367975 126.626300
F 24.060588 32.155075 104.808300
F 23.843988 32.028175 126.963300
F 24.126688 39.674575 104.839300
F 23.719888 39.931075 126.852300
F 6.063048 27.031275 108.353300
F 5.834298 27.031275 130.196300
F 32.980188 26.718275 115.975300
F 32.999288 24.183175 112.328300
F 6.063048 34.754475 108.353300
F 5.834298 34.754475 130.196300
F 32.685788 26.723375 130.626300
F 26.249588 30.589375 98.691100
F 6.063048 42.477675 108.353300
F 5.834298 42.477675 130.196300
F 26.224288 46.181775 108.712300
F 17.047988 28.318375 123.942300
F 14.980688 27.031175 108.446300
F 14.751888 27.031175 130.289300
F 14.980688 34.754375 108.446300
F 14.751888 34.754375 130.289300
F 14.980688 42.477575 108.446300
F 14.751888 42.477575 130.289300
F 23.881088 26.963475 108.804300
F 32.680888 42.207775 115.830300
F 24.069788 34.773075 108.543300
F 30.718088 46.141575 101.307300
F 24.016988 42.352475 108.714300
F 30.713688 45.967375 108.576300
F 6.091658 27.031275 105.622300
F 5.862908 27.031275 127.466300
F 19.549288 34.822175 98.592000
F 23.743788 34.885475 130.421300
F 6.091658 34.754475 105.622300
F 5.862908 34.754475 127.466300
F 23.721288 27.059175 130.492300
F 32.818388 31.934875 109.655300
F 6.091658 42.477675 105.622300
F 5.862908 42.477675 127.466300
F 19.085288 34.623575 130.390300
F 21.580888 43.765775 119.427300
F 15.009288 27.031175 105.716300
F 14.780488 27.031175 127.559300
F 15.009288 34.754375 105.716300
F 14.780488 34.754375 127.559300
F 15.009288 42.477575 105.716300
F 14.780488 42.477575 127.559300
F 23.817588 26.812375 105.960300
F 23.730788 26.870875 127.755300
F 24.098788 34.580875 105.817300
F 23.565488 34.613375 127.698300
F 23.869288 42.365075 105.817300
F 23.517588 42.534975 127.671300
F 6.129778 24.456675 101.982300
F 5.901018 24.456675 123.825300
F 8.130528 28.318375 123.848300
F 8.359278 28.318375 102.005300
F 6.129778 32.179875 101.982300
F 5.901018 32.179875 123.825300
F 25.722388 31.037775 130.355300
F 30.758588 43.629175 112.173300
F 6.129778 39.903075 101.982300
F 5.901018 39.903075 123.825300
F 19.596788 42.490675 98.465700
F 8.359278 36.041575 102.005300
F 15.047388 24.456775 102.075300
F 14.818688 24.456775 123.918300
F 15.047388 32.179975 102.075300
F 14.818688 32.179975 123.918300
F 15.047388 39.903175 102.075300
F 14.818688 39.903175 123.918300
F 23.722788 24.342975 102.248300
F 23.956688 24.459375 123.820300
F 23.942288 32.161075 101.980300
F 23.798488 32.012775 124.244300
F 23.904588 39.807175 102.057300
F 23.733488 39.819475 124.049300
F 8.321168 30.892775 105.646300
F 8.092408 30.892775 127.489300
F 8.321168 38.615975 105.646300
F 8.092408 38.615975 127.489300
F 16.981288 30.892775 130.313300
F 17.210088 30.892775 108.469300
F 8.321168 46.339175 105.646300
F 8.092408 46.339175 127.489300
F 17.238688 30.892775 105.739300
F 17.009888 30.892775 127.582300
F 17.238688 38.615975 105.739300
F 17.009888 38.615975 127.582300
F 17.238688 23.169575 105.739300
F 17.009888 23.169575 127.582300
F 26.158188 30.700675 106.088300
F 26.097588 30.760275 127.724300
F 26.599688 38.521075 105.978300
F 25.978888 38.594675 127.690300
F 8.063808 46.339175 130.219300
F 8.292558 46.339175 108.376300
F 17.276788 43.764775 102.098300
F 8.330688 28.318375 104.736300
F 30.646688 46.023275 116.093300
F 21.916288 38.495275 98.500000
F 28.202788 42.269675 130.364300
F 30.945488 46.174475 98.686100
F 21.849188 46.277475 108.779300
F 33.037688 24.280475 102.491300
F 32.717288 34.518075 130.555300
F 30.482088 46.160675 130.529300
F 21.718388 46.158775 113.125300
F 30.522888 46.017275 120.539300
F 26.505988 46.263375 113.414300
F 30.498388 46.122875 127.699300
F 26.033188 46.248775 106.032300
F 30.638588 46.202875 113.059300
F 30.692488 45.905175 105.882300
F 26.369088 46.300975 101.236300
F 21.727788 46.335975 98.286500
F 26.195188 46.339275 116.041300
F 26.456588 46.170475 98.402400
F 21.553688 46.323775 120.287300
F 21.696688 23.052075 105.842300
F 26.074388 46.142875 120.448300
F 25.920988 46.231175 123.149300
F 21.679288 46.153875 101.044300
F 21.734988 46.302575 105.846300
F 25.883988 45.949975 130.294300
F 21.351888 46.307275 130.500300
F 21.465788 46.314275 122.985300
F 25.773388 46.206075 127.637300
F 21.539388 23.088475 123.105300
F 25.909688 22.987975 101.216300
F 1.341018 24.461275 133.785300
F 1.112268 24.461275 155.628300
F 32.618288 24.169575 138.808300
F 27.888588 24.301575 156.153300
F 1.341018 32.184475 133.785300
F 1.112268 32.184475 155.628300
F 28.210688 31.879675 134.102300
F 28.212288 32.111275 155.942300
F 1.341018 39.907675 133.785300
F 1.112268 39.907675 155.628300
F 28.318788 39.840875 134.150300
F 27.868088 39.787475 156.034300
F 10.255088 24.456775 133.883300
F 10.026318 24.456775 155.727300
F 10.255088 32.179975 133.883300
F 10.026318 32.179975 155.727300
F 10.255088 39.903175 133.883300
F 10.026318 39.903175 155.727300
F 19.131488 24.629575 134.151300
F 18.980388 24.120775 155.868300
F 19.164888 32.098875 133.996300
F 18.947088 31.992675 155.738300
F 19.233488 39.877475 133.965300
F 19.028088 39.901575 155.906300
F 1.302878 27.026675 137.425300
F 1.074128 27.026675 159.269300
F 28.180988 26.965775 137.769300
F 30.304588 28.027375 160.251300
F 1.302878 34.749875 137.425300
F 1.074128 34.749875 159.269300
F 28.147988 34.698175 137.685300
F 28.041988 34.526275 159.377300
F 1.302878 42.473075 137.425300
F 1.074128 42.473075 159.269300
F 28.202488 42.417775 137.870300
F 27.974688 42.152975 159.459300
F 10.216888 27.031175 137.524300
F 9.988178 27.031175 159.367300
F 10.216888 34.754375 137.524300
F 9.988178 34.754375 159.367300
F 10.216888 42.477575 137.524300
F 9.988178 42.477575 159.367300
F 19.110988 27.050275 137.552300
F 19.003588 26.994475 159.365300
F 19.221788 34.709875 137.617300
F 18.885088 34.771375 159.350300
F 19.052188 42.356375 137.543300
F 18.866888 42.447675 159.500300
F 1.331378 27.026675 134.705300
F 1.102628 27.026675 156.548300
F 28.355788 26.867975 135.066300
F 28.039888 26.942375 156.864300
F 1.331378 34.749875 134.705300
F 1.102628 34.749875 156.548300
F 28.165288 34.575375 134.898300
F 27.936688 34.837075 156.648300
F 1.331378 42.473075 134.705300
F 1.102628 42.473075 156.548300
F 28.177288 42.481075 134.965300
F 27.910488 42.504975 156.738300
F 10.245488 27.031175 134.793300
F 10.016778 27.031175 156.637300
F 10.245488 34.754375 134.793300
F 10.016778 34.754375 156.637300
F 10.245488 42.477575 134.793300
F 10.016778 42.477575 156.637300
F 19.216688 27.155975 134.821300
F 18.920388 26.863175 156.524300
F 19.056188 34.587475 134.905300
F 18.800088 34.646375 156.638300
F 19.170788 42.457275 134.788300
F 18.924188 42.320975 156.780300
F 1.140748 24.461275 152.908300
F 27.864988 24.181875 160.519300
F 32.402188 26.675675 156.680300
F 1.140748 32.184475 152.908300
F 32.733488 34.433975 135.166300
F 28.090988 31.934475 153.251300
F 1.140748 39.907675 152.908300
F 19.087088 39.975375 131.293300
F 27.853388 39.770675 153.344300
F 10.283688 24.456775 131.153300
F 10.054888 24.456775 152.996300
F 10.283688 32.179975 131.153300
F 10.054888 32.179975 152.996300
F 10.283688 39.903175 131.153300
F 10.054888 39.903175 152.996300
F 32.772888 42.300375 137.820300
F 18.955588 24.494075 153.168300
F 21.579588 43.796775 131.274300
F 19.065488 32.022675 153.030300
F 32.547488 24.024875 153.050300
F 18.965888 39.817175 153.060300
F 3.555048 30.891075 134.724300
F 3.326298 30.891075 156.568300
F 30.352488 30.590475 135.166300
F 28.151788 39.739275 131.422300
F 3.555048 38.614275 134.724300
F 3.326298 38.614275 156.568300
F 30.486488 38.458575 135.138300
F 30.239788 38.476675 156.669300
F 30.415888 43.502575 131.385300
F 25.938388 28.259575 148.764300
F 3.555048 46.337475 134.724300
F 3.326298 46.337475 156.568300
F 16.790688 43.764775 148.515300
F 21.209188 46.436375 159.225300
F 32.679588 31.790475 138.732300
F 16.790688 36.041575 148.515300
F 12.474888 30.892775 134.817300
F 12.246188 30.892775 156.660300
F 12.474888 38.615975 134.817300
F 12.246188 38.615975 156.660300
F 12.474888 23.169575 134.817300
F 12.246188 23.169575 156.660300
F 12.474888 46.339175 134.817300
F 12.246188 46.339175 156.660300
F 21.622388 30.995275 135.084300
F 21.140388 30.775275 156.522300
F 21.191488 38.508775 134.934300
F 21.165688 38.460875 156.663300
F 28.091788 24.051375 163.306300
F 32.522388 34.509075 159.618300
F 3.593158 28.319975 131.084300
F 3.364408 28.319975 152.927300
F 28.234588 24.295575 138.620300
F 30.165888 30.606575 152.262300
F 3.593158 36.043175 131.084300
F 3.364408 36.043175 152.927300
F 32.709988 31.797075 148.696300
F 30.511788 35.790575 152.986300
F 3.593158 43.766375 131.084300
F 3.364408 43.766375 152.927300
F 32.729588 39.768275 138.702300
F 30.239288 43.452175 153.266300
F 12.512988 28.318375 131.176300
F 12.284288 28.318375 153.019300
F 12.512988 36.041575 131.176300
F 12.284288 36.041575 153.019300
F 12.512988 43.764775 131.176300
F 12.284288 43.764775 153.019300
F 32.618088 26.635475 135.304300
F 21.358388 28.334475 152.936300
F 32.586388 42.172175 142.360300
F 21.252388 35.961875 153.185300
F 23.551988 39.900875 146.050300
F 21.174188 43.714775 153.243300
F 3.564598 28.319975 133.812300
F 3.335848 28.319975 155.655300
F 30.552988 28.135075 134.106300
F 30.262288 28.077075 155.928300
F 3.564598 36.043175 133.812300
F 3.335848 36.043175 155.655300
F 30.538788 35.901575 134.183300
F 30.214288 36.073675 155.721300
F 3.564598 43.766375 133.812300
F 3.335848 43.766375 155.655300
F 30.540188 43.522675 134.111300
F 30.436288 43.445175 155.927300
F 12.484488 28.318375 133.907300
F 12.255688 28.318375 155.750300
F 12.484488 36.041575 133.907300
F 12.255688 36.041575 155.750300
F 12.484488 43.764775 133.907300
F 12.255688 43.764775 155.750300
F 21.569788 28.410175 134.264300
F 21.144588 28.054975 155.624300
F 21.275388 35.879975 134.092300
F 21.199488 35.818675 155.913300
F 21.501588 43.704575 134.038300
F 21.130688 43.854075 156.013300
F 3.526468 30.891075 137.453300
F 3.297698 30.891175 159.296300
F 30.460488 30.765075 137.862300
F 30.203588 30.539275 159.448300
F 3.526468 38.614275 137.453300
F 3.297698 38.614275 159.296300
F 30.488488 38.376875 137.840300
F 30.115288 38.226175 159.590300
F 3.526468 46.337475 137.453300
F 3.297698 46.337475 159.296300
F 32.634888 32.103575 155.907300
F 32.672988 26.801475 137.932300
F 12.446288 30.892775 137.547300
F 12.217588 30.892775 159.390300
F 12.446288 38.615975 137.547300
F 12.217588 38.615975 159.390300
F 12.446288 23.169575 137.547300
F 12.217588 23.169575 159.390300
F 12.446288 46.339175 137.547300
F 12.217588 46.339175 159.390300
F 21.506488 30.838375 137.812300
F 21.131488 30.863075 159.385300
F 21.213888 38.490575 137.794300
F 21.013188 38.540575 159.370300
F 7.863658 46.339175 149.332300
F 16.790688 28.318375 148.515300
F 5.796188 24.456675 133.837300
F 5.567438 24.456675 155.680300
F 32.583988 31.750475 152.989300
F 25.816788 28.057875 153.069300
F 5.796188 32.179875 133.837300
F 5.567438 32.179875 155.680300
F 32.857788 39.868675 131.455300
F 32.834088 34.435275 152.219300
F 5.796188 39.903075 133.837300
F 5.567438 39.903075 155.680300
F 23.468488 24.444775 160.452300
F 32.564388 42.259475 149.710300
F 14.713788 24.456775 133.930300
F 14.485088 24.456775 155.773300
F 14.713788 32.179975 133.930300
F 14.485088 32.179975 155.773300
F 14.713788 39.903175 133.930300
F 14.485088 39.903175 155.773300
F 23.583888 24.578375 134.098300
F 23.515388 24.367375 155.865300
F 23.753788 32.181375 133.995300
F 23.457588 32.187975 156.006300
F 23.691188 39.713275 134.117300
F 23.578988 39.817575 155.881300
F 5.758048 27.031275 137.477300
F 5.529298 27.031275 159.320300
F 25.950388 43.497475 131.277300
F 32.668488 24.325275 141.579300
F 5.758048 34.754475 137.477300
F 5.529298 34.754475 159.320300
F 30.552988 35.894575 131.379300
F 21.301588 28.104675 162.983300
F 5.758048 42.477675 137.477300
F 5.529298 42.477675 159.320300
F 30.454388 27.976575 131.478300
F 32.552488 42.238275 159.697300
F 14.675688 27.031175 137.571300
F 14.446888 27.031175 159.414300
F 14.675688 34.754375 137.571300
F 14.446888 34.754375 159.414300
F 14.675688 42.477575 137.571300
F 14.446888 42.477575 159.414300
F 23.776988 26.980475 137.609300
F 23.409188 26.998775 159.470300
F 23.674988 34.791575 137.826300
F 23.507188 34.696375 159.733300
F 23.653988 42.413075 137.746300
F 23.432888 42.282775 159.397300
F 5.786658 27.031275 134.747300
F 5.557908 27.031275 156.590300
F 28.057388 24.500075 131.372300
F 32.694688 31.978375 145.965300
F 5.786658 34.754475 134.747300
F 5.557908 34.754475 156.590300
F 32.570088 26.734975 151.981300
F 32.396988 34.576575 156.838300
F 5.786658 42.477675 134.747300
F 5.557908 42.477675 156.590300
F 26.000888 36.063275 131.392300
F 32.674188 24.153675 131.508300
F 14.704288 27.031175 134.840300
F 14.475488 27.031175 156.683300
F 14.704288 34.754375 134.840300
F 14.475488 34.754375 156.683300
F 14.704288 42.477575 134.840300
F 14.475488 42.477575 156.683300
F 23.924088 27.247775 134.970300
F 23.450188 27.014375 156.703300
F 23.634488 34.630875 135.060300
F 23.524788 34.600575 156.982300
F 23.858288 42.432575 135.035300
F 23.418988 42.452875 156.705300
F 5.824768 24.456675 131.106300
F 5.596018 24.456675 152.949300
F 32.259988 39.661675 160.428300
F 32.637588 31.867975 134.254300
F 5.824768 32.179875 131.106300
F 5.596018 32.179875 152.949300
F 23.406988 32.411575 131.289300
F 32.720588 34.427075 137.844300
F 5.824768 39.903075 131.106300
F 5.596018 39.903075 152.949300
F 32.859788 26.830275 149.324300
F 32.570188 39.522575 153.241300
F 14.742388 24.456775 131.200300
F 14.513688 24.456775 153.043300
F 14.742388 32.179975 131.200300
F 14.513688 32.179975 153.043300
F 14.742388 39.903175 131.200300
F 14.513688 39.903175 153.043300
F 23.681888 32.070975 145.910300
F 32.418688 39.904775 145.941300
F 23.740888 24.546775 145.824300
F 23.589988 32.187675 153.354300
F 25.636388 43.727675 148.789300
F 23.301888 39.740675 153.142300
F 8.016158 30.892775 134.770300
F 7.787408 30.892775 156.613300
F 8.016158 38.615975 134.770300
F 7.787408 38.615975 156.613300
F 16.752588 23.169575 152.156300
F 16.752588 38.615975 152.156300
F 8.016158 46.339175 134.770300
F 7.787408 46.339175 156.613300
F 16.933688 30.892775 134.863300
F 16.704888 30.892775 156.707300
F 16.933688 38.615975 134.863300
F 16.704888 38.615975 156.707300
F 16.933688 23.169575 134.863300
F 16.704888 23.169575 156.707300
F 25.887488 30.875675 134.896300
F 25.906288 30.861075 156.622300
F 25.918888 38.631675 135.037300
F 25.684788 38.349775 156.659300
F 16.752588 30.892775 152.156300
F 7.835058 46.339175 152.063300
F 7.873188 43.764775 148.422300
F 7.873188 36.041575 148.422300
F 8.054268 28.318375 131.130300
F 7.825518 28.318375 152.973300
F 8.054268 36.041575 131.129300
F 7.825518 36.041575 152.973300
F 8.054268 43.764775 131.130300
F 7.825518 43.764775 152.973300
F 16.971788 28.318375 131.223300
F 16.742988 28.318375 153.066300
F 16.971788 36.041575 131.223300
F 16.742988 36.041575 153.066300
F 16.971788 43.764775 131.223300
F 16.742988 43.764775 153.066300
F 14.589888 39.903175 145.762300
F 32.706888 26.835675 145.216300
F 14.589888 32.179975 145.762300
F 25.754988 36.021575 153.287300
F 7.863658 38.615975 149.332300
F 25.530188 43.811575 153.115300
F 8.025688 28.318375 133.860300
F 7.796938 28.318375 155.703300
F 8.025688 36.041575 133.860300
F 7.796938 36.041575 155.703300
F 8.025688 43.764775 133.860300
F 7.796938 43.764775 155.703300
F 16.943188 28.318375 133.953300
F 16.714388 28.318375 155.797300
F 16.943188 36.041575 133.953300
F 16.714388 36.041575 155.797300
F 16.943188 43.764775 133.953300
F 16.714388 43.764775 155.797300
F 26.261388 28.318975 133.928300
F 25.644188 28.302875 155.792300
F 25.934888 35.903075 134.194300
F 25.624788 35.854075 155.873300
F 25.991488 43.738175 134.026300
F 25.603088 43.682475 155.893300
F 7.987558 30.892775 137.500300
F 7.758808 30.892775 159.344300
F 7.987558 38.615975 137.500300
F 7.758808 38.615975 159.344300
F 7.987558 46.339175 137.500300
F 7.758808 46.339175 159.344300
F 16.905088 30.892775 137.594300
F 16.676288 30.892775 159.437300
F 16.905088 38.615975 137.594300
F 16.676288 38.615975 159.437300
F 16.905088 23.169575 137.594300
F 16.676288 23.169575 159.437300
F 25.898688 30.896075 137.638300
F 25.724988 30.696775 159.310300
F 25.853188 38.586175 137.818300
F 25.619088 38.436175 159.335300
F 30.257688 30.640775 149.538300
F 16.781188 30.892775 149.426300
F 16.819288 36.041575 145.785300
F 16.819288 28.318375 145.785300
F 1.264768 24.461275 141.066300
F 1.036035 24.461375 162.909300
F 25.660488 36.139675 163.251300
F 25.970988 28.524975 131.125300
F 1.264768 32.184475 141.066300
F 1.036035 32.184575 162.909300
F 28.251788 32.006375 141.451300
F 32.769688 42.476775 135.084300
F 1.264768 39.907675 141.066300
F 1.036035 39.907775 162.909300
F 28.188988 39.632075 141.351300
F 32.689788 39.600975 156.013300
F 10.178788 24.456775 141.164300
F 9.950068 24.456775 163.008300
F 10.178788 32.179975 141.164300
F 9.950068 32.179975 163.008300
F 10.178788 39.903175 141.164300
F 9.950068 39.903175 163.008300
F 19.195688 24.360575 141.318300
F 32.697888 24.209375 134.229300
F 19.219388 32.213075 141.266300
F 30.366288 30.620975 145.046300
F 19.167888 39.829475 141.307300
F 27.868088 26.842975 159.679300
F 1.226628 27.026675 144.706300
F 27.976188 26.959375 145.136300
F 1.226628 34.749875 144.706300
F 28.036888 34.482075 145.017300
F 1.226628 42.473075 144.706300
F 27.915088 42.334675 145.110300
F 10.140688 27.031175 144.805300
F 10.140688 34.754375 144.805300
F 10.140688 42.477575 144.805300
F 19.125988 27.107975 144.881300
F 18.877588 34.664475 144.857300
F 18.972588 42.495375 144.858300
F 1.255128 27.026675 141.986300
F 1.018027 27.029975 163.829300
F 28.130088 26.940175 142.355300
F 1.255128 34.749875 141.986300
F 1.018027 34.753175 163.829300
F 28.204788 34.586875 142.200300
F 1.255128 42.473075 141.986300
F 1.018027 42.476375 163.829300
F 28.158688 42.281375 142.473300
F 10.169288 27.031175 142.074300
F 10.169288 34.754375 142.074300
F 10.169288 42.477575 142.074300
F 19.091688 27.011075 142.074300
F 19.003188 34.773275 142.176300
F 19.097688 42.388575 142.216300
F 1.293248 24.461275 138.346300
F 1.063418 24.460875 160.189300
F 32.302488 39.582575 163.338300
F 32.523088 24.282475 160.522300
F 1.293248 32.184475 138.346300
F 1.063418 32.184075 160.189300
F 28.241188 32.125775 138.635300
F 27.864788 31.931575 160.116300
F 1.293248 39.907675 138.346300
F 1.063418 39.907275 160.189300
F 28.375788 39.776275 138.586300
F 27.854788 39.645975 160.303300
F 10.207388 24.456775 138.434300
F 9.978648 24.456775 160.277300
F 10.207388 32.179975 138.434300
F 9.978648 32.179975 160.277300
F 10.207388 39.903175 138.434300
F 9.978648 39.903175 160.277300
F 19.041388 24.466975 138.492300
F 18.916588 24.582975 160.381300
F 19.244688 32.136475 138.553300
F 18.947488 32.244175 160.519300
F 19.044388 39.896875 138.575300
F 18.859488 39.950375 160.341300
F 3.478798 30.891075 142.006300
F 30.578588 30.694475 142.266300
F 3.478798 38.614275 142.006300
F 30.292488 38.364475 142.267300
F 25.594388 38.606775 152.303300
F 3.478798 46.337475 142.006300
F 7.873188 28.318375 148.422300
F 7.901768 43.764775 145.692300
F 12.398688 30.892775 142.098300
F 12.398688 38.615975 142.098300
F 12.398688 23.169575 142.098300
F 12.398688 46.339175 142.098300
F 21.383188 30.715575 142.078300
F 21.471988 38.728675 142.260300
F 25.726488 43.659175 146.046300
F 3.516908 28.319975 138.365300
F 3.288158 28.319975 160.208300
F 30.412888 28.107975 138.652300
F 25.760488 46.339175 152.352300
F 3.516908 36.043175 138.365300
F 3.288158 36.043175 160.208300
F 30.476788 35.720875 138.767300
F 30.291688 35.680875 160.693300
F 3.516908 43.766375 138.365300
F 3.288158 43.766375 160.208300
F 30.466788 43.621575 138.819300
F 30.127888 43.522075 160.419300
F 12.436788 28.318375 138.457300
F 12.207988 28.318375 160.301300
F 12.436788 36.041575 138.457300
F 12.207988 36.041575 160.301300
F 12.436788 43.764775 138.457300
F 12.207988 43.764775 160.301300
F 21.381188 28.189275 138.564300
F 21.178988 28.372475 160.308300
F 21.368288 35.937075 138.559300
F 21.287688 36.066475 160.521300
F 21.283188 43.499275 138.634300
F 21.271888 43.698475 160.172300
F 3.488348 28.319975 141.093300
F 3.259398 28.319975 162.937300
F 30.280388 28.189075 141.315300
F 32.540988 31.991075 131.612300
F 3.488348 36.043175 141.093300
F 3.259398 36.043175 162.937300
F 30.549888 35.887975 141.486300
F 32.724988 42.339975 145.044300
F 3.488348 43.766375 141.093300
F 3.259398 43.766275 162.937300
F 30.332388 43.566175 141.482300
F 32.608688 39.568875 141.505300
F 12.408188 28.318375 141.188300
F 12.179388 28.318375 163.031300
F 12.408188 36.041575 141.188300
F 12.179388 36.041575 163.031300
F 12.408188 43.764775 141.188300
F 12.179388 43.764775 163.031300
F 21.484388 28.216675 141.247300
F 30.125288 35.640275 163.319300
F 21.402788 35.982675 141.368300
F 32.635788 42.158975 156.934300
F 21.359888 43.518375 141.450300
F 23.649088 24.484675 131.411300
F 3.450218 30.891075 144.734300
F 28.110988 32.071575 145.941300
F 3.450218 38.614275 144.734300
F 30.305488 38.569275 144.974300
F 3.450218 46.337475 144.734300
F 16.781188 38.615975 149.426300
F 12.370088 30.892775 144.828300
F 12.370088 38.615975 144.828300
F 12.370088 23.169575 144.828300
F 12.370088 46.339175 144.828300
F 21.372088 30.836275 144.872300
F 21.347988 38.392375 144.874300
F 7.901768 36.041575 145.692300
F 5.719938 24.456675 141.118300
F 5.491188 24.456675 162.961300
F 32.733988 39.620875 134.132300
F 18.821988 32.199275 163.138300
F 5.719938 32.179875 141.118300
F 5.491188 32.179875 162.961300
F 32.714688 31.992475 141.396300
F 30.136488 27.910475 163.131300
F 5.719938 39.903075 141.118300
F 5.491188 39.903075 162.961300
F 25.962788 46.401375 137.730300
F 30.325588 43.522975 163.032300
F 14.637588 24.456775 141.211300
F 14.408788 24.456775 163.054300
F 14.637588 32.179975 141.211300
F 14.408788 32.179975 163.054300
F 14.637588 39.903175 141.211300
F 14.408788 39.903175 163.054300
F 23.646188 24.471475 141.338300
F 30.384188 28.067875 146.047300
F 23.641188 31.985175 141.314300
F 18.774588 39.797275 163.058300
F 23.797588 39.781375 141.320300
F 7.863658 30.892775 149.332300
F 5.681798 27.031275 144.758300
F 21.142688 36.003975 131.359300
F 5.681798 34.754475 144.758300
F 32.623388 34.673975 145.241300
F 5.681798 42.477675 144.758300
F 27.755588 32.029775 163.051300
F 14.599388 27.031175 144.852300
F 14.599388 34.754375 144.852300
F 14.599388 42.477575 144.852300
F 23.750788 27.136875 144.994300
F 23.614088 34.586875 145.078300
F 23.468788 42.413975 145.164300
F 5.710408 27.031275 142.028300
F 32.520888 26.915775 142.422300
F 5.710408 34.754475 142.028300
F 32.601288 34.416475 142.329300
F 5.710408 42.477675 142.028300
F 32.602988 26.904275 159.416300
F 14.627988 27.031175 142.121300
F 14.627988 34.754375 142.121300
F 14.627988 42.477575 142.121300
F 23.850588 27.052275 142.156300
F 23.581888 34.476975 142.339300
F 23.788288 42.452375 142.208300
F 5.748518 24.456675 138.387300
F 5.519768 24.456675 160.230300
F 23.238988 39.772775 162.896300
F 26.028188 46.262175 135.014300
F 5.748518 32.179875 138.387300
F 5.519768 32.179875 160.230300
F 27.950688 24.342575 148.602300
F 32.461188 31.853075 160.418300
F 5.748518 39.903075 138.387300
F 5.519768 39.903075 160.230300
F 23.613588 39.611775 131.521300
F 23.413388 24.259175 153.119300
F 14.666188 24.456775 138.481300
F 14.437388 24.456775 160.324300
F 14.666188 32.179975 138.481300
F 14.437388 32.179975 160.324300
F 14.666188 39.903175 138.481300
F 14.437388 39.903175 160.324300
F 23.596988 24.415975 138.635300
F 32.496088 24.040575 155.773300
F 23.749388 32.230075 138.696300
F 23.430488 32.057475 160.365300
F 23.504488 39.733575 138.591300
F 23.326288 39.751275 160.119300
F 7.939908 30.892775 142.051300
F 7.939908 38.615975 142.051300
F 7.835058 38.615975 152.063300
F 7.939908 46.339175 142.051300
F 16.857388 30.892775 142.145300
F 16.857388 38.615975 142.145300
F 16.857388 23.169575 142.145300
F 25.971288 30.928475 142.173300
F 25.895288 38.429375 142.461300
F 7.835058 30.892775 152.063300
F 25.856188 35.866775 145.971300
F 7.978018 28.318375 138.411300
F 7.749268 28.318375 160.254300
F 7.978018 36.041575 138.411300
F 7.749268 36.041575 160.254300
F 7.978018 43.764775 138.411300
F 7.749268 43.764775 160.254300
F 16.895488 28.318375 138.504300
F 16.666788 28.318375 160.347300
F 16.895488 36.041575 138.504300
F 16.666788 36.041575 160.347300
F 16.895488 43.764775 138.504300
F 16.666788 43.764775 160.347300
F 25.934988 28.350775 138.623300
F 25.683988 28.146275 160.479300
F 25.903788 36.068375 138.916300
F 26.000288 35.862675 160.398300
F 25.858788 43.808075 138.726300
F 25.783688 43.552975 160.257300
F 7.949438 28.318375 141.141300
F 7.720688 28.318375 162.984300
F 7.949438 36.041575 141.141300
F 7.720688 36.041575 162.984300
F 7.949438 43.764775 141.141300
F 7.720688 43.764775 162.984300
F 16.866888 28.318375 141.234300
F 16.638188 28.318375 163.078300
F 16.866888 36.041575 141.234300
F 16.638188 36.041575 163.078300
F 16.866888 43.764775 141.234300
F 16.638188 43.764775 163.078300
F 26.064888 28.480175 141.251300
F 18.927388 24.417775 163.147300
F 25.954788 35.817275 141.572300
F 30.418988 30.724875 156.744300
F 26.000188 43.741875 141.463300
F 21.379988 45.961175 137.805300
F 7.911308 30.892775 144.782300
F 7.911308 38.615975 144.782300
F 7.911308 46.339175 144.782300
F 16.828788 30.892775 144.875300
F 16.828788 38.615975 144.875300
F 16.828788 23.169575 144.875300
F 25.930888 30.831975 144.924300
F 25.860388 38.433375 145.284300
F 25.806188 30.751475 149.625300
F 7.901768 28.318375 145.692300
F 1.188518 24.461275 148.347300
F 21.081288 43.587375 163.001300
F 1.188518 32.184475 148.347300
F 28.109888 32.009775 148.745300
F 1.188518 39.907675 148.347300
F 28.094388 39.856675 148.801300
F 10.102588 24.456775 148.445300
F 10.102588 32.179975 148.445300
F 10.102588 39.903175 148.445300
F 19.049788 24.552675 148.583300
F 19.042988 32.256975 148.578300
F 18.874888 39.759075 148.296300
F 1.150378 27.026675 151.987300
F 27.774988 24.164075 153.323300
F 1.150378 34.749875 151.987300
F 28.087988 34.669175 152.451300
F 1.150378 42.473075 151.987300
F 27.944088 42.251375 152.490300
F 10.064388 27.031175 152.086300
F 10.064388 34.754375 152.086300
F 10.064388 42.477575 152.086300
F 19.107088 26.974075 152.275300
F 18.922388 34.587675 152.384300
F 18.987988 42.397175 152.154300
F 1.178878 27.026675 149.267300
F 28.284788 26.904075 149.590300
F 1.178878 34.749875 149.267300
F 28.071188 32.043675 131.276300
F 1.178878 42.473075 149.267300
F 27.851888 42.278275 149.766300
F 10.092988 27.031175 149.356300
F 10.092988 34.754375 149.356300
F 10.092988 42.477575 149.356300
F 18.907188 27.201275 149.537300
F 19.125988 34.812575 149.534300
F 18.861388 42.367275 149.388300
F 1.216998 24.461275 145.627300
F 28.039488 24.355575 145.797300
F 1.216998 32.184475 145.627300
F 27.956588 34.546975 149.573300
F 1.216998 39.907675 145.627300
F 28.156988 39.738675 146.035300
F 10.131188 24.456775 145.715300
F 10.131188 32.179975 145.715300
F 10.131188 39.903175 145.715300
F 19.023888 24.588475 145.847300
F 18.983188 32.125575 145.829300
F 19.142788 39.738075 145.661300
F 3.402548 30.891075 149.287300
F 14.589888 24.456775 145.762300
F 3.402548 38.614275 149.287300
F 30.254088 38.549475 149.700300
F 25.725788 30.749775 152.398300
F 3.402548 46.337475 149.287300
F 25.885388 28.297275 146.061300
F 25.791988 35.919975 148.680300
F 12.322388 30.892775 149.379300
F 12.322388 38.615975 149.379300
F 12.322388 23.169575 149.379300
F 12.322388 46.339175 149.379300
F 21.248388 30.984775 149.562300
F 21.068488 38.549675 149.456300
F 16.819288 43.764775 145.785300
F 3.440658 28.319975 145.646300
F 32.646488 24.106675 145.891300
F 3.440658 36.043175 145.646300
F 30.364788 35.973575 145.999300
F 3.440658 43.766375 145.646300
F 30.398188 43.520575 146.146300
F 12.360488 28.318375 145.738300
F 12.360488 36.041575 145.738300
F 12.360488 43.764775 145.738300
F 21.404988 28.225475 145.788300
F 21.322788 35.814875 145.666300
F 21.241288 43.725575 146.089300
F 3.412098 28.319975 148.374300
F 30.460188 28.208475 148.639300
F 3.412098 36.043175 148.374300
F 30.141188 35.986075 148.802300
F 3.412098 43.766375 148.374300
F 30.206288 43.585275 149.021300
F 12.331888 28.318375 148.469300
F 12.331988 36.041575 148.469300
F 12.331888 43.764775 148.469300
F 21.218088 28.386975 148.547300
F 21.361688 35.962275 148.519300
F 21.265388 43.733875 148.675300
F 3.373968 30.891075 152.015300
F 28.027188 26.658475 152.205300
F 3.373968 38.614275 152.015300
F 30.239888 38.516575 152.450300
F 3.373968 46.337475 152.015300
F 25.820588 38.447375 149.601300
F 12.293788 30.892775 152.109300
F 12.293788 38.615975 152.109300
F 12.293788 23.169575 152.109300
F 12.293788 46.339175 152.109300
F 21.393988 30.957475 152.239300
F 21.141988 38.479775 152.271300
F 16.781188 23.169575 149.426300
F 5.643688 24.456675 148.399300
F 32.374788 24.211675 148.578300
F 5.643688 32.179875 148.399300
F 30.434588 46.036975 135.082300
F 5.643688 39.903075 148.399300
F 32.579588 39.663475 148.637300
F 14.561288 24.456775 148.492300
F 14.561288 32.179975 148.492300
F 14.561288 39.903175 148.492300
F 23.514588 24.543575 148.453300
F 23.518588 32.068375 148.665300
F 23.495188 39.696575 148.842300
F 5.605548 27.031275 152.039300
F 30.221288 27.991875 153.049300
F 5.605548 34.754475 152.039300
F 25.614988 43.593875 163.044300
F 5.605548 42.477675 152.039300
F 32.490888 42.051975 152.445300
F 14.523188 27.031175 152.133300
F 14.523188 34.754375 152.133300
F 14.523188 42.477575 152.133300
F 23.529188 26.795375 152.316300
F 23.529488 34.705875 152.362300
F 23.431688 42.364175 152.318300
F 5.634158 27.031275 149.309300
F 23.227988 31.931975 163.171300
F 5.634158 34.754475 149.309300
F 32.490188 34.510075 149.433300
F 5.634158 42.477675 149.309300
F 28.257788 24.159475 141.349300
F 14.551788 27.031175 149.402300
F 14.551788 34.754375 149.402300
F 14.551788 42.477575 149.402300
F 23.500788 27.050775 149.524300
F 23.528388 34.656275 149.670300
F 23.416288 42.436275 149.535300
F 5.672268 24.456675 145.668300
F 27.898988 39.668175 163.093300
F 5.672268 32.179875 145.668300
F 21.102488 36.090675 163.166300
F 5.672268 39.903075 145.668300
F 28.163788 24.335975 134.054300
F 32.333588 31.722175 163.158300
F 23.413188 24.431075 163.087300
F 25.669688 28.170075 163.201300
F 32.459488 24.204575 163.353300
F 19.181588 24.134275 131.395300
F 25.946888 46.239375 142.399300
F 18.984188 32.191375 131.416300
F 21.504588 28.420475 131.270300
F 30.243288 46.272675 159.639300
F 25.698688 46.276875 149.576300
F 25.775588 46.212275 159.328300
F 21.227688 46.298175 149.466300
F 30.184388 46.143075 152.407300
F 30.309788 46.066075 156.787300
F 25.749488 46.184175 145.038300
F 30.406488 46.169975 142.368300
F 30.152688 46.284275 149.681300
F 30.319388 46.105075 145.197300
F 21.311088 46.422175 156.478300
F 21.337088 22.959375 156.874300
F 21.027588 46.294275 152.161300
F 21.455888 46.166675 142.317300
F 21.598788 46.200275 145.031300
F 21.685588 46.320575 135.127300
F 21.328588 23.286475 144.945300
F 0.885084 24.462375 177.473300
F 27.706088 24.267575 177.661300
F 0.885084 32.185575 177.473300
F 27.662388 32.119075 177.590300
F 0.885084 39.908775 177.473300
F 27.931188 39.961575 177.708300
F 9.797568 24.456775 177.570300
F 9.797568 32.179975 177.570300
F 9.797568 39.903175 177.570300
F 18.746788 24.289575 177.754300
F 18.762588 32.192875 177.611300
F 18.787188 39.822575 177.691300
F 0.847556 27.025175 181.114300
F 27.721588 27.121775 181.427300
F 0.847557 34.748375 181.114300
F 27.766188 34.913475 181.375300
F 0.847557 42.471575 181.114300
F 27.577188 42.272275 181.352300
F 9.759428 27.031175 181.210300
F 9.759428 34.754375 181.210300
F 9.759428 42.477575 181.210300
F 18.697688 27.097275 181.078300
F 18.692388 34.700975 181.192300
F 18.656088 42.447975 181.309300
F 0.817742 27.048875 178.387300
F 27.693688 26.837475 178.763300
F 0.817742 34.772075 178.387300
F 27.914688 34.678675 178.609300
F 0.817742 42.495275 178.387300
F 27.819388 42.496175 178.696300
F 9.788028 27.031175 178.480300
F 9.788028 34.754375 178.480300
F 9.788028 42.477575 178.480300
F 18.797388 26.887375 178.461300
F 18.781288 34.869475 178.415300
F 18.775288 42.467075 178.588300
F 0.868871 24.444275 174.748300
F 0.601475 24.428075 196.589300
F 23.047188 42.692775 195.644300
F 0.868871 32.167475 174.748300
F 0.601475 32.151275 196.589300
F 27.594288 31.935175 174.815300
F 0.868872 39.890675 174.748300
F 0.601475 39.874475 196.589300
F 27.705388 39.879975 174.946300
F 9.826148 24.456775 174.839300
F 9.826148 32.179975 174.839300
F 9.826148 39.903175 174.839300
F 18.776588 24.264575 174.903300
F 18.670488 32.194875 174.992300
F 18.654288 39.931175 174.963300
F 3.097628 30.891175 178.411300
F 29.893988 30.871675 178.273300
F 3.097628 38.614375 178.411300
F 30.055988 38.514875 178.447300
F 7.377548 38.615975 195.749300
F 3.097628 46.337575 178.411300
F 7.606298 38.615975 173.906300
F 27.805888 34.523675 163.937300
F 12.017388 30.892775 178.503300
F 12.017388 38.615975 178.503300
F 12.017388 23.169575 178.503300
F 12.017388 46.339175 178.503300
F 21.029788 30.767275 178.353300
F 21.311888 38.630175 178.584300
F 32.407788 34.390375 174.109300
F 3.135708 28.319975 174.771300
F 30.017588 28.249775 174.951300
F 3.135708 36.043075 174.771300
F 30.148688 35.790775 174.824300
F 3.135708 43.766275 174.771300
F 30.139188 43.541575 175.047300
F 12.055488 28.318375 174.863300
F 12.055488 36.041575 174.863300
F 12.055488 43.764775 174.863300
F 20.979588 28.303475 174.615300
F 21.078488 36.116375 174.982300
F 21.051888 43.586775 174.997300
F 3.105708 28.319675 177.499300
F 29.883188 28.113475 177.655300
F 3.105708 36.042875 177.499300
F 30.119188 35.979075 177.592300
F 3.105708 43.766075 177.499300
F 30.086588 43.629875 177.804300
F 12.026888 28.318375 177.593300
F 12.026888 36.041575 177.593300
F 12.026888 43.764775 177.593300
F 20.991788 28.120875 177.466300
F 21.063688 36.112275 177.635300
F 21.006288 43.786075 177.714300
F 3.067248 30.891475 181.140300
F 29.922488 31.010775 181.097300
F 3.067248 38.614675 181.140300
F 30.037488 38.692275 181.170300
F 3.067248 46.337875 181.140300
F 23.469988 26.927875 164.042300
F 11.988788 30.892775 181.234300
F 11.988788 38.615975 181.234300
F 11.988788 23.169575 181.234300
F 11.988788 46.339175 181.234300
F 20.986288 30.749575 181.063300
F 20.992088 38.482875 181.278300
F 7.377548 30.892775 195.749300
F 5.338688 24.456675 177.523300
F 32.144188 24.281375 177.785300
F 5.338688 32.179875 177.523300
F 32.187788 32.291975 177.652300
F 5.338688 39.903075 177.523300
F 29.955788 30.622075 164.063300
F 14.256288 24.456775 177.617300
F 14.256288 32.179975 177.617300
F 14.256288 39.903175 177.617300
F 30.138888 38.276075 164.142300
F 23.256888 32.039475 177.514300
F 23.507888 39.868375 177.703300
F 5.300548 27.031275 181.164300
F 32.157988 26.955675 181.325300
F 5.300548 34.754475 181.164300
F 32.358388 34.781275 181.285300
F 5.300548 42.477675 181.164300
F 32.408388 34.329475 164.021300
F 14.218188 27.031175 181.257300
F 14.218188 34.754375 181.257300
F 14.218188 42.477575 181.257300
F 23.123388 26.976875 181.057300
F 23.377688 34.879275 181.263300
F 23.186188 42.389275 181.368300
F 5.329058 27.031175 178.433300
F 32.208388 26.867675 178.504300
F 5.329058 34.754375 178.433300
F 25.503288 38.669975 164.060300
F 5.329058 42.477575 178.433300
F 32.211688 42.389175 178.680300
F 14.246788 27.031175 178.527300
F 14.246788 34.754375 178.527300
F 14.246788 42.477575 178.527300
F 23.422988 26.875675 178.249300
F 23.117388 34.522875 178.516300
F 23.333988 42.438175 178.414300
F 5.367198 24.456675 174.793300
F 18.487688 42.542675 195.884300
F 5.367198 32.179875 174.793300
F 32.122688 31.799075 175.074300
F 5.367198 39.903075 174.793300
F 32.337988 39.569975 175.019300
F 14.284888 24.456775 174.886300
F 14.284888 32.179975 174.886300
F 14.284888 39.903175 174.886300
F 23.256288 24.263175 174.611300
F 23.130988 32.228575 174.908300
F 23.257388 39.910875 175.074300
F 7.558658 30.892775 178.457300
F 7.558658 38.615975 178.457300
F 25.556688 38.517675 174.104300
F 7.558658 46.339175 178.457300
F 16.476188 30.892775 178.550300
F 16.476188 38.615975 178.550300
F 16.476188 23.169575 178.550300
F 25.284888 30.811975 178.580300
F 25.639288 38.701875 178.550300
F 32.112388 27.130875 195.889300
F 7.606298 30.892775 173.906300
F 7.596768 28.318375 174.816300
F 7.596768 36.041575 174.816300
F 7.596768 43.764775 174.816300
F 16.514288 28.318375 174.909300
F 16.514288 36.041575 174.909300
F 16.514288 43.764775 174.909300
F 25.355288 28.161275 174.941300
F 25.599188 35.949575 175.053300
F 25.542188 43.652175 174.936300
F 7.568188 28.318375 177.546300
F 7.568188 36.041575 177.546300
F 7.568188 43.764775 177.546300
F 16.485688 28.318375 177.640300
F 16.485688 36.041575 177.640300
F 16.485688 43.764775 177.640300
F 25.639188 28.292075 177.625300
F 25.523188 36.027975 177.858300
F 25.577488 43.640075 177.757300
F 7.530048 30.892775 181.187300
F 7.530048 38.615975 181.187300
F 7.530048 46.339175 181.187300
F 16.447588 30.892775 181.280300
F 16.447588 38.615975 181.280300
F 16.447588 23.169575 181.280300
F 25.298988 31.027175 181.367300
F 25.418188 38.656375 181.308300
F 32.286388 42.233375 173.953300
F 25.230988 43.847775 192.291300
F 0.810063 24.463075 184.755300
F 27.736488 26.798075 164.015300
F 0.810063 32.186275 184.755300
F 27.584088 32.350575 184.851300
F 0.810063 39.909475 184.755300
F 27.779988 39.632475 185.154300
F 9.721318 24.456775 184.851300
F 9.721318 32.179975 184.851300
F 9.721318 39.903175 184.851300
F 18.634488 24.554375 184.912300
F 18.789788 32.309875 184.875300
F 18.728588 39.855975 184.824300
F 0.998052 27.026375 166.550300
F 0.772520 27.024475 188.396300
F 27.884188 26.782375 166.620300
F 27.627888 26.991975 188.571300
F 0.998052 34.749575 166.550300
F 0.772520 34.747675 188.396300
F 27.904188 34.626775 166.817300
F 27.635288 34.963175 188.664300
F 0.998052 42.472775 166.550300
F 0.772520 42.470875 188.396300
F 27.760588 42.486475 166.746300
F 27.539288 42.358075 188.571300
F 9.911928 27.031175 166.648300
F 9.683178 27.031175 188.491300
F 9.911928 34.754375 166.648300
F 9.683178 34.754375 188.491300
F 9.911928 42.477575 166.648300
F 9.683178 42.477575 188.491300
F 18.828988 26.935775 166.672300
F 18.655188 26.967575 188.527300
F 18.801188 34.701975 166.844300
F 18.639488 34.997775 188.567300
F 18.791588 42.451175 166.771300
F 18.504888 42.478575 188.461300
F 0.720923 27.057375 185.667300
F 27.889788 42.286275 163.937300
F 27.641588 26.998975 185.745300
F 0.720923 34.780575 185.667300
F 32.217288 42.085875 164.235300
F 27.787788 34.812975 186.057300
F 0.720924 42.503775 185.667300
F 23.371788 34.776275 163.652300
F 27.609388 42.201075 185.945300
F 9.940528 27.031175 163.918300
F 9.711778 27.031175 185.761300
F 9.940528 34.754375 163.918300
F 9.711778 34.754375 185.761300
F 9.940528 42.477575 163.918300
F 9.711778 42.477575 185.761300
F 29.803288 31.062275 195.908300
F 18.695488 27.076975 185.846300
F 29.809888 38.793075 195.868300
F 18.655588 34.749775 185.893300
F 18.427588 26.971875 195.865300
F 18.564088 42.402375 185.707300
F 0.768012 24.434275 182.027300
F 27.768088 24.529375 182.158300
F 0.768012 32.157475 182.027300
F 27.690988 32.327175 182.133300
F 0.768012 39.880675 182.027300
F 27.778688 39.732475 182.359300
F 9.749898 24.456775 182.121300
F 9.749898 32.179975 182.121300
F 9.749898 39.903175 182.121300
F 18.689788 24.461575 182.186300
F 18.702488 31.930475 182.083300
F 18.714988 39.691175 182.186300
F 3.250048 30.891175 163.849300
F 3.021428 30.891275 185.692300
F 23.479488 26.871375 166.822300
F 29.782388 30.872975 185.767300
F 3.250048 38.614375 163.849300
F 3.021428 38.614475 185.692300
F 27.914188 24.270475 174.989300
F 29.977588 38.503475 186.145300
F 27.587688 24.406575 184.900300
F 25.516088 43.687875 170.422300
F 3.250048 46.337475 163.849300
F 3.021428 46.337675 185.692300
F 18.837988 42.496675 164.078300
F 20.706788 30.900275 195.693300
F 25.237188 35.890375 192.308300
F 25.539588 35.939875 170.250300
F 12.169888 30.892775 163.941300
F 11.941188 30.892775 185.784300
F 12.169888 38.615975 163.941300
F 11.941188 38.615975 185.784300
F 12.169888 23.169575 163.941300
F 11.941188 23.169575 185.784300
F 12.169888 46.339175 163.941300
F 11.941188 46.339175 185.784300
F 32.435488 26.782575 164.126300
F 20.888688 30.875675 185.935300
F 32.275188 24.027675 175.027300
F 20.834988 38.505575 185.827300
F 25.347588 28.371375 192.272300
F 32.196088 42.459675 181.374300
F 3.059518 28.319875 182.052300
F 30.038888 28.445675 181.981300
F 3.059518 36.043075 182.052300
F 30.084988 35.982875 182.433300
F 3.059518 43.766275 182.052300
F 29.848588 43.769475 182.309300
F 11.979288 28.318375 182.144300
F 11.979288 36.041575 182.144300
F 11.979288 43.764775 182.144300
F 20.943688 28.247175 182.166300
F 20.963988 35.971775 182.209300
F 20.984288 43.718975 182.032300
F 3.028858 28.319575 184.781300
F 30.030388 28.275875 184.820300
F 3.028858 36.042775 184.781300
F 30.045388 36.012975 185.135300
F 3.028858 43.765975 184.781300
F 29.742288 43.661675 185.068300
F 11.950688 28.318375 184.874300
F 11.950688 36.041575 184.874300
F 11.950688 43.764775 184.874300
F 20.822288 28.372475 184.870300
F 20.889688 35.986075 184.921300
F 20.802788 43.574575 184.808300
F 3.221028 30.891275 166.577300
F 2.990508 30.891575 188.421300
F 29.993488 30.681475 166.757300
F 29.645188 31.059775 188.609300
F 3.221028 38.614475 166.577300
F 2.990508 38.614775 188.421300
F 30.046388 38.428775 166.764300
F 29.897488 38.489075 188.818300
F 3.221028 46.337675 166.577300
F 2.990508 46.337975 188.421300
F 25.661988 28.248875 170.346300
F 16.333188 43.764775 192.202300
F 12.141288 30.892775 166.672300
F 11.912588 30.892775 188.515300
F 12.141288 38.615975 166.672300
F 11.912588 38.615975 188.515300
F 12.141288 23.169575 166.672300
F 11.912588 23.169575 188.515300
F 12.141288 46.339175 166.672300
F 11.912588 46.339175 188.515300
F 21.147488 30.731075 166.674300
F 20.777388 30.765575 188.582300
F 21.318288 38.491075 166.722300
F 20.730288 38.380175 188.577300
F 16.561888 43.764775 170.359300
F 25.531288 35.945775 167.429300
F 5.262438 24.456675 184.804300
F 32.075088 24.246775 185.129300
F 5.262438 32.179875 184.804300
F 31.988188 32.401675 184.871300
F 5.262438 39.903075 184.804300
F 32.287788 39.761975 185.069300
F 14.180088 24.456775 184.898300
F 14.180088 32.179975 184.898300
F 14.180088 39.903175 184.898300
F 23.002888 24.575875 184.910300
F 23.152888 32.008175 185.059300
F 23.119688 39.659075 184.880300
F 5.453048 27.031275 166.602300
F 5.224308 27.031275 188.445300
F 32.382788 26.709275 166.827300
F 32.189188 27.023175 188.652300
F 5.453048 34.754475 166.602300
F 5.224308 34.754475 188.445300
F 32.173288 34.539075 166.790300
F 31.996388 34.595975 188.727300
F 5.453048 42.477675 166.602300
F 5.224308 42.477675 188.445300
F 32.285288 42.354375 166.992300
F 32.232088 42.493275 188.689300
F 14.370688 27.031175 166.695300
F 14.141888 27.031175 188.538300
F 14.370688 34.754375 166.695300
F 14.141888 34.754375 188.538300
F 14.370688 42.477575 166.695300
F 14.141888 42.477575 188.538300
F 20.898688 28.226875 170.342300
F 23.156088 27.027775 188.498300
F 23.439288 34.645375 166.454300
F 23.088988 34.570275 188.544300
F 23.255388 42.492175 166.592300
F 22.848788 42.373475 188.350300
F 5.481638 27.031275 163.871300
F 5.252768 27.031175 185.714300
F 21.113088 38.554475 164.003300
F 32.189888 26.890875 185.923300
F 5.481638 34.754475 163.871300
F 5.252768 34.754375 185.714300
F 25.424188 23.294575 188.513300
F 32.254988 34.846775 186.059300
F 5.481638 42.477675 163.871300
F 5.252768 42.477575 185.714300
F 22.933588 35.076675 195.942300
F 32.152388 42.461375 185.877300
F 14.399288 27.031175 163.964300
F 14.170488 27.031175 185.808300
F 14.399288 34.754375 163.964300
F 14.170488 34.754375 185.808300
F 14.399288 42.477575 163.964300
F 14.170488 42.477575 185.808300
F 22.933588 27.192475 195.786300
F 23.037788 27.134675 185.779300
F 32.301888 39.755775 177.712300
F 23.140988 34.758475 185.819300
F 16.361788 43.764775 189.472300
F 23.023888 42.247275 185.627300
F 5.290898 24.456775 182.074300
F 32.031388 24.406575 182.302300
F 5.290898 32.179875 182.074300
F 32.096988 32.255275 182.192300
F 5.290898 39.903075 182.074300
F 32.205588 39.953775 182.377300
F 14.208688 24.456775 182.167300
F 14.208688 32.179975 182.167300
F 14.208688 39.903175 182.167300
F 23.159688 24.539475 182.157300
F 22.909888 32.194475 182.244300
F 23.160388 39.773175 182.221300
F 7.711158 30.892775 163.894300
F 7.482408 30.892775 185.738300
F 7.711158 38.615975 163.894300
F 7.482408 38.615975 185.738300
F 25.215788 30.727475 173.770300
F 16.295088 23.169575 195.843300
F 7.711158 46.339175 163.894300
F 7.482408 46.339175 185.738300
F 16.628688 30.892775 163.988300
F 16.399888 30.892775 185.831300
F 16.628688 38.615975 163.988300
F 16.399888 38.615975 185.831300
F 16.628688 23.169575 163.988300
F 16.399888 23.169575 185.831300
F 16.590488 43.764775 167.628300
F 25.450888 30.808675 186.006300
F 25.278188 30.979075 195.879300
F 25.513888 38.608375 185.875300
F 16.523788 23.169575 173.999300
F 16.295088 38.615975 195.843300
F 23.355288 42.275875 163.801300
F 16.333188 36.041575 192.202300
F 7.520518 28.318375 182.097300
F 7.520518 36.041575 182.097300
F 7.520518 43.764775 182.097300
F 16.437988 28.318375 182.191300
F 16.437988 36.041575 182.191300
F 16.437988 43.764775 182.191300
F 25.267888 28.352975 182.214300
F 25.495088 36.077475 182.437300
F 25.333588 43.673175 182.319300
F 7.491938 28.318375 184.828300
F 7.491938 36.041575 184.828300
F 7.491938 43.764775 184.828300
F 16.409388 28.318375 184.921300
F 16.409388 36.041575 184.921300
F 16.409388 43.764775 184.921300
F 25.284188 28.397475 185.028300
F 25.540388 35.921575 185.246300
F 25.450788 43.537075 184.968300
F 7.682558 30.892775 166.625300
F 7.453798 30.892775 188.468300
F 7.682558 38.615975 166.625300
F 7.453798 38.615975 188.468300
F 7.682558 46.339175 166.625300
F 7.453798 46.339175 188.468300
F 16.600088 30.892775 166.718300
F 16.371288 30.892775 188.562300
F 16.600088 38.615975 166.718300
F 16.371288 38.615975 188.562300
F 16.600088 23.169575 166.718300
F 16.371288 23.169575 188.562300
F 25.411488 30.833675 166.845300
F 25.371488 30.923475 188.742300
F 25.528088 38.543975 166.872300
F 25.221488 38.636375 188.731300
F 16.561888 36.041575 170.359300
F 16.333188 28.318375 192.202300
F 16.561888 28.318375 170.359300
F 7.415688 43.764775 192.109300
F 0.960283 24.461775 170.191300
F 0.734960 24.463675 192.038300
F 27.860688 24.237675 170.352300
F 27.683488 24.291475 192.139300
F 0.960283 32.184975 170.191300
F 0.734960 32.186875 192.038300
F 27.843488 31.923975 170.411300
F 27.573688 32.220775 192.453300
F 0.960283 39.908175 170.191300
F 0.734960 39.910075 192.038300
F 27.879888 39.783375 170.423300
F 27.505388 39.859875 192.296300
F 9.873818 24.456775 170.289300
F 9.645068 24.456775 192.132300
F 9.873818 32.179975 170.289300
F 9.645068 32.179975 192.132300
F 9.873818 39.903175 170.289300
F 9.645068 39.903175 192.132300
F 18.856988 24.417175 170.403300
F 18.545388 24.402675 192.180300
F 18.796788 32.183675 170.347300
F 18.570988 32.150175 192.074300
F 18.717988 40.014775 170.296300
F 18.549488 39.998375 192.019300
F 0.922626 27.025875 173.832300
F 0.697317 27.023975 195.678300
F 27.789088 26.910175 174.136300
F 18.564588 35.128475 195.792300
F 0.922626 34.749075 173.832300
F 0.697318 34.747175 195.678300
F 27.761688 34.518075 173.872300
F 32.569488 24.108775 167.749300
F 0.922626 42.472275 173.832300
F 0.697318 42.470375 195.678300
F 27.828688 42.361775 174.120300
F 20.985088 30.712375 163.965300
F 9.835678 27.031175 173.929300
F 9.606928 27.031175 195.773300
F 9.835678 34.754375 173.929300
F 9.606928 34.754375 195.773300
F 9.835678 42.477575 173.929300
F 9.606928 42.477575 195.773300
F 18.754088 26.904575 174.185300
F 32.258688 34.771475 178.544300
F 18.933488 34.728775 174.091300
F 25.394088 30.709675 164.155300
F 18.760388 42.535475 173.977300
F 27.416688 35.016775 196.009300
F 0.920088 27.038475 171.108300
F 0.637498 27.060575 192.948300
F 27.941988 26.853375 171.286300
F 27.630188 27.019475 192.963300
F 0.920088 34.761675 171.108300
F 0.637498 34.783775 192.948300
F 27.801388 34.530575 171.147300
F 27.453488 34.782175 193.305300
F 0.920088 42.484875 171.108300
F 0.637498 42.506975 192.948300
F 27.723588 42.313575 171.465300
F 27.444288 42.600075 193.298300
F 9.864278 27.031175 171.199300
F 9.635528 27.031175 193.042300
F 9.864278 34.754375 171.199300
F 9.635528 34.754375 193.042300
F 9.864278 42.477575 171.199300
F 9.635528 42.477575 193.042300
F 18.640688 26.932475 171.297300
F 18.477288 27.055775 193.146300
F 18.751988 34.644575 171.380300
F 18.593388 34.668675 193.101300
F 18.793588 42.701675 171.240300
F 18.449588 42.485875 193.143300
F 0.970096 24.454175 167.469300
F 0.677280 24.428175 189.308300
F 27.831088 24.174675 167.743300
F 27.670088 24.497975 189.455300
F 0.970096 32.177375 167.469300
F 0.677280 32.151375 189.308300
F 27.873688 32.008275 167.667300
F 27.475888 32.436275 189.620300
F 0.970096 39.900575 167.469300
F 0.677280 39.874575 189.308300
F 27.843788 39.866875 167.701300
F 27.521788 39.696675 189.636300
F 9.902398 24.456775 167.558300
F 9.673648 24.456775 189.402300
F 9.902398 32.179975 167.558300
F 9.673648 32.179975 189.402300
F 9.902398 39.903175 167.558300
F 9.673648 39.903175 189.402300
F 18.770088 24.264975 167.660300
F 18.474788 24.372475 189.585300
F 18.874988 32.128275 167.610300
F 18.642988 32.225975 189.253300
F 18.878688 39.856275 167.510300
F 18.441888 39.951975 189.384300
F 3.173828 30.891175 171.130300
F 2.945228 30.891275 192.973300
F 30.123288 30.609775 171.277300
F 29.835388 31.015375 193.108300
F 3.173828 38.614375 171.130300
F 2.945228 38.614475 192.973300
F 30.204988 38.652775 171.259300
F 29.877888 38.766975 193.144300
F 7.644438 43.764775 170.265300
F 7.444268 36.041575 189.378300
F 3.173828 46.337575 171.130300
F 2.945228 46.337675 192.973300
F 16.361788 36.041575 189.472300
F 7.415688 36.041575 192.109300
F 7.644438 36.041575 170.265300
F 7.415688 28.318375 192.109300
F 12.093688 30.892775 171.222300
F 11.864888 30.892775 193.066300
F 12.093688 38.615975 171.222300
F 11.864888 38.615975 193.066300
F 12.093688 23.169575 171.222300
F 11.864888 23.169575 193.066300
F 12.093688 46.339175 171.222300
F 11.864888 46.339175 193.066300
F 20.886988 30.797975 171.252300
F 20.804388 30.628675 192.943300
F 20.844488 38.492375 171.252300
F 20.822688 38.666975 192.989300
F 18.877688 27.066875 163.857300
F 7.644438 28.318375 170.265300
F 3.211918 28.319975 167.489300
F 2.983318 28.319875 189.333300
F 30.202988 28.020175 167.757300
F 29.833888 28.439575 189.285300
F 3.211918 36.043175 167.489300
F 2.983318 36.043075 189.333300
F 30.078188 35.940875 167.806300
F 29.918588 35.873275 189.701300
F 3.211918 43.766375 167.489300
F 2.983318 43.766275 189.333300
F 29.994488 43.732575 167.599300
F 29.843688 43.601675 189.574300
F 12.131788 28.318375 167.582300
F 11.902988 28.318375 189.425300
F 12.131788 36.041575 167.582300
F 11.902988 36.041575 189.425300
F 12.131788 43.764775 167.582300
F 11.902988 43.764775 189.425300
F 21.011788 28.151275 167.533300
F 20.916788 28.151175 189.392300
F 21.147988 35.893075 167.476300
F 21.049488 35.870975 189.625300
F 20.938688 43.839575 167.553300
F 20.789688 43.687075 189.326300
F 3.182618 28.319775 170.218300
F 2.952258 28.319575 192.062300
F 30.249088 28.050875 170.540300
F 30.046188 28.449675 192.052300
F 3.182618 36.042975 170.218300
F 2.952258 36.042775 192.062300
F 30.042388 35.906275 170.488300
F 29.795188 36.179275 192.372300
F 3.182618 43.766175 170.218300
F 2.952258 43.765975 192.062300
F 29.936188 43.738575 170.473300
F 29.777488 43.660875 192.280300
F 12.103188 28.318375 170.312300
F 11.874388 28.318375 192.155300
F 12.103188 36.041575 170.312300
F 11.874388 36.041575 192.155300
F 12.103188 43.764775 170.312300
F 11.874388 43.764775 192.155300
F 23.246688 26.955075 174.045300
F 20.786188 28.068675 192.072300
F 21.048688 36.029975 170.215300
F 20.791488 35.906475 192.309300
F 20.945088 43.943775 170.333300
F 20.719288 43.694575 192.116300
F 3.144158 30.891375 173.859300
F 2.914078 30.891475 195.702300
F 29.912688 30.742475 173.963300
F 7.444268 28.318375 189.378300
F 3.144158 38.614575 173.859300
F 2.914078 38.614675 195.702300
F 29.957388 38.572275 173.968300
F 20.741288 38.846275 195.695300
F 3.144158 46.337775 173.859300
F 2.914078 46.337875 195.702300
F 25.326088 28.377675 189.523300
F 25.322688 43.748875 189.432300
F 12.065088 30.892775 173.953300
F 11.836288 30.892775 195.796300
F 12.065088 38.615975 173.953300
F 11.836288 38.615975 195.796300
F 16.523788 38.615975 173.999300
F 11.836288 23.169575 195.796300
F 12.065088 46.339175 173.953300
F 11.836288 46.339175 195.796300
F 20.838688 30.906775 173.980300
F 25.250988 38.807075 195.757300
F 20.944288 38.655275 174.118300
F 7.444268 43.764775 189.378300
F 25.429288 43.727575 167.673300
F 25.208488 35.988475 189.531300
F 5.414938 24.456675 170.242300
F 5.186198 24.456675 192.085300
F 32.429488 23.995775 170.581300
F 32.050488 24.594775 192.148300
F 5.414938 32.179875 170.242300
F 5.186198 32.179875 192.085300
F 32.359688 32.085575 170.459300
F 32.126888 32.249975 192.240300
F 5.414938 39.903075 170.242300
F 5.186198 39.903075 192.085300
F 32.463788 39.523475 170.259300
F 32.275088 39.934175 192.306300
F 14.332588 24.456775 170.335300
F 14.103788 24.456775 192.179300
F 14.332588 32.179975 170.335300
F 14.103788 32.179975 192.179300
F 14.332588 39.903175 170.335300
F 14.103788 39.903175 192.179300
F 23.266288 24.381575 170.593300
F 23.060388 24.686375 191.968300
F 23.177488 32.020175 170.344300
F 22.934388 32.054775 192.297300
F 23.319688 39.859875 170.498300
F 23.049788 39.789775 192.218300
F 5.376798 27.031275 173.883300
F 5.148058 27.031275 195.726300
F 32.203488 26.679375 174.166300
F 16.361788 28.318375 189.472300
F 5.376798 34.754475 173.883300
F 5.148058 34.754475 195.726300
F 7.673018 36.041575 167.535300
F 27.303888 27.168975 195.653300
F 5.376798 42.477675 173.883300
F 5.148058 42.477675 195.726300
F 23.305588 24.291275 177.513300
F 16.590488 36.041575 167.628300
F 14.294388 27.031175 173.976300
F 14.065688 27.031175 195.819300
F 14.294388 34.754375 173.976300
F 14.065688 34.754375 195.819300
F 14.294388 42.477575 173.976300
F 14.065688 42.477575 195.819300
F 23.287088 32.201275 167.517300
F 27.362688 42.531575 196.064300
F 23.267888 34.742275 174.136300
F 20.893288 46.514975 171.358300
F 23.253588 42.453075 174.044300
F 7.673018 43.764775 167.535300
F 5.405358 27.031275 171.152300
F 5.176488 27.031175 192.995300
F 32.447688 26.550475 171.341300
F 32.163488 27.056375 193.216300
F 5.405358 34.754375 171.152300
F 5.176488 34.754375 192.995300
F 32.131688 34.543875 171.353300
F 32.066188 34.845975 193.140300
F 5.405358 42.477575 171.152300
F 5.176488 42.477575 192.995300
F 32.164388 42.245675 171.189300
F 32.022488 42.480875 193.385300
F 14.322988 27.031175 171.246300
F 14.094288 27.031175 193.089300
F 14.322988 34.754375 171.246300
F 14.094288 34.754375 193.089300
F 14.322988 42.477575 171.246300
F 14.094288 42.477575 193.089300
F 23.258788 26.918975 171.152300
F 23.087788 27.129275 193.131300
F 23.305288 34.752575 171.229300
F 22.973788 34.678375 193.207300
F 23.265288 42.583375 171.349300
F 23.104288 42.382575 192.995300
F 5.443488 24.456675 167.512300
F 5.214618 24.456775 189.355300
F 32.320088 34.877175 195.809300
F 32.247488 24.435275 189.537300
F 5.443488 32.179875 167.512300
F 5.214618 32.179975 189.355300
F 32.359288 31.857475 167.682300
F 32.022388 32.016275 189.469300
F 5.443488 39.903075 167.512300
F 5.214618 39.903175 189.355300
F 32.342788 39.670075 167.540300
F 32.196988 39.891275 189.573300
F 14.361188 24.456775 167.605300
F 14.132388 24.456775 189.448300
F 14.361188 32.179975 167.605300
F 14.132388 32.179975 189.448300
F 14.361188 39.903175 167.605300
F 14.132388 39.903175 189.448300
F 23.454288 24.187075 167.761300
F 23.230788 24.555375 189.324300
F 31.991088 42.555775 196.091300
F 23.121688 32.036675 189.635300
F 23.465788 40.049375 167.828300
F 22.848488 39.818175 189.408300
F 7.634908 30.892775 171.176300
F 7.406158 30.892775 193.019300
F 7.634908 38.615975 171.176300
F 7.406158 38.615975 193.019300
F 16.295088 30.892775 195.843300
F 16.523788 30.892775 173.999300
F 7.634908 46.339175 171.176300
F 7.406158 46.339175 193.019300
F 16.552388 30.892775 171.269300
F 16.323688 30.892775 193.112300
F 16.552388 38.615975 171.269300
F 16.323688 38.615975 193.112300
F 16.552388 23.169575 171.269300
F 16.323688 23.169575 193.112300
F 25.505888 30.847975 171.168300
F 25.286288 30.856175 193.181300
F 25.498488 38.541475 171.305300
F 25.322288 38.558175 193.140300
F 7.377548 46.339175 195.749300
F 7.606298 46.339175 173.906300
F 16.590488 28.318375 167.628300
F 25.689788 28.212075 167.682300
F 7.673018 28.318375 167.535300
F 18.879188 34.691475 163.986300
F 25.673888 46.226675 164.093300
F 25.697188 46.318875 166.787300
F 30.225288 46.188575 171.455300
F 25.339088 46.156375 185.737300
F 30.112288 46.360575 166.770300
F 25.239788 46.352575 193.222300
F 29.639588 23.360675 195.863300
F 25.287788 46.274875 188.561300
F 30.085788 46.242275 181.449300
F 25.551088 46.209675 178.548300
F 29.934988 46.293675 186.081300
F 20.946688 46.251375 174.035300
F 30.473088 46.144175 174.113300
F 30.160088 46.081375 164.030300
F 25.534888 46.293275 174.145300
F 25.411788 46.244775 171.298300
F 30.183088 46.168975 178.759300
F 25.400488 46.189975 181.326300
F 29.822288 46.149675 193.312300
F 21.062288 46.569375 166.659300
F 20.898588 46.251775 181.172300
F 20.957288 46.211175 185.814300
F 25.614988 23.015975 174.082300
F 20.720888 23.084075 195.685300
F 18.424688 40.026675 196.940300
F 0.657678 24.463175 199.320300
F 0.374534 24.435775 221.199300
F 27.220588 27.149875 200.374300
F 27.215488 24.585275 221.508300
F 0.657678 32.186375 199.320300
F 0.374534 32.158975 221.199300
F 27.408088 32.413875 199.436300
F 27.326888 32.469975 221.506300
F 0.657678 39.909575 199.320300
F 0.374535 39.882175 221.199300
F 27.568288 39.885775 199.550300
F 27.307288 39.989575 221.530300
F 9.568818 24.456775 199.413300
F 9.340068 24.456775 221.256300
F 9.568818 32.179975 199.413300
F 9.340068 32.179975 221.256300
F 9.568818 39.903175 199.413300
F 9.340068 39.903175 221.256300
F 18.540688 24.464475 199.609300
F 18.138088 24.436375 221.261300
F 18.471988 32.210875 199.204300
F 18.325388 32.150775 221.294300
F 18.418788 39.906575 199.680300
F 18.273288 39.870175 221.316300
F 0.612386 27.028175 202.965300
F 0.328994 27.056175 224.845300
F 27.241088 26.946075 203.055300
F 27.084588 27.182175 224.869300
F 0.612386 34.751375 202.965300
F 0.328994 34.779275 224.845300
F 27.411088 34.912775 203.126300
F 27.097488 34.963475 225.146300
F 0.612386 42.474575 202.965300
F 0.328994 42.502475 224.845300
F 27.347988 42.540775 203.362300
F 27.247888 42.715275 225.072300
F 9.530678 27.031175 203.054300
F 9.301928 27.031175 224.897300
F 9.530678 34.754375 203.054300
F 9.301928 34.754375 224.897300
F 9.530678 42.477575 203.054300
F 9.301928 42.477575 224.897300
F 18.510188 26.954175 203.090300
F 18.175888 26.968775 225.026300
F 18.428988 34.708375 203.042300
F 18.363188 34.788375 225.008300
F 18.417988 42.336275 203.377300
F 18.371588 42.370375 224.868300
F 0.568853 27.057575 200.231300
F 0.384185 27.039875 222.081300
F 29.632788 28.434575 199.307300
F 27.047688 27.115575 222.232300
F 0.568853 34.780775 200.231300
F 0.384185 34.762975 222.081300
F 27.263188 35.015775 200.493300
F 27.334888 35.001475 222.297300
F 0.568853 42.503975 200.231300
F 0.384185 42.486175 222.081300
F 27.519288 42.584375 200.415300
F 27.374588 42.572675 222.200300
F 9.559278 27.031175 200.323300
F 9.330528 27.031175 222.167300
F 9.559278 34.754375 200.323300
F 9.330528 34.754375 222.167300
F 9.559278 42.477575 200.323300
F 9.330528 42.477575 222.167300
F 18.557188 26.979075 200.327300
F 18.248488 27.061675 222.186300
F 18.452288 34.707275 200.477300
F 18.259188 34.750775 222.238300
F 18.602688 42.566175 200.559300
F 18.102188 42.464475 222.245300
F 0.419918 24.447575 218.440300
F 18.607488 32.257675 196.550300
F 27.239888 24.518375 218.769300
F 0.419918 32.170775 218.440300
F 22.972988 24.527175 196.712300
F 27.137788 32.460375 218.705300
F 0.419918 39.893975 218.440300
F 25.248688 43.927575 196.846300
F 27.230488 39.934375 218.788300
F 9.597398 24.456775 196.683300
F 9.368648 24.456775 218.526300
F 9.597398 32.179975 196.683300
F 9.368648 32.179975 218.526300
F 9.597398 39.903175 196.683300
F 9.368648 39.903175 218.526300
F 27.156788 39.872775 228.455300
F 18.262588 24.626575 218.715300
F 20.400488 23.322675 214.948300
F 18.255988 32.130575 218.640300
F 20.687388 28.419875 196.621300
F 18.106488 39.911975 218.716300
F 2.868988 30.891275 200.254300
F 2.640228 30.891975 222.097300
F 29.681388 30.981675 200.169300
F 29.300588 30.980675 222.377300
F 2.868988 38.614475 200.254300
F 2.640228 38.615075 222.097300
F 29.661488 38.613975 200.506300
F 29.594088 38.918475 222.368300
F 16.104388 36.041575 214.045300
F 20.453688 23.184675 217.772300
F 2.868988 46.337675 200.254300
F 2.640228 46.338275 222.097300
F 16.104388 28.318375 214.045300
F 32.170888 32.215175 196.699300
F 7.186938 43.764775 213.952300
F 7.186938 36.041575 213.952300
F 11.788688 30.892775 200.347300
F 11.559888 30.892775 222.190300
F 11.788688 38.615975 200.347300
F 11.559888 38.615975 222.190300
F 11.788688 23.169575 200.347300
F 11.559888 23.169575 222.190300
F 11.788688 46.339175 200.347300
F 11.559888 46.339175 222.190300
F 20.626688 30.908475 200.249300
F 20.497688 31.035375 222.196300
F 20.771688 38.727175 200.320300
F 20.645388 38.667375 222.142300
F 16.104388 43.764775 214.045300
F 27.568988 32.349375 196.723300
F 2.907118 28.319875 196.614300
F 2.678238 28.319375 218.457300
F 31.849788 24.575775 196.819300
F 29.369888 28.486875 218.819300
F 2.907118 36.043075 196.614300
F 2.678238 36.042575 218.457300
F 24.989188 23.132075 207.556300
F 29.529688 36.120575 218.672300
F 2.907118 43.766275 196.614300
F 2.678238 43.765775 218.457300
F 27.370088 24.688175 196.817300
F 29.582888 43.867375 218.488300
F 11.826788 28.318375 196.706300
F 11.597988 28.318375 218.549300
F 11.826788 36.041575 196.706300
F 11.597988 36.041575 218.549300
F 11.826788 43.764775 196.706300
F 11.597988 43.764775 218.549300
F 18.180888 24.404575 228.671300
F 20.438488 28.437175 218.711300
F 29.224788 43.889375 228.857300
F 20.467388 36.129675 218.549300
F 20.548488 23.146575 210.398300
F 20.588888 43.653675 218.634300
F 2.876018 28.319675 199.343300
F 2.648628 28.319975 221.186300
F 18.591488 24.377575 196.703300
F 29.297188 28.372175 221.512300
F 2.876018 36.042875 199.343300
F 2.648628 36.043175 221.186300
F 29.542888 36.229575 199.543300
F 29.420388 36.323175 221.408300
F 2.876018 43.766075 199.343300
F 2.648628 43.766275 221.186300
F 29.837888 43.793275 199.547300
F 29.534188 43.976375 221.349300
F 11.798188 28.318375 199.436300
F 11.569388 28.318375 221.280300
F 11.798188 36.041575 199.436300
F 11.569388 36.041575 221.280300
F 11.798188 43.764775 199.436300
F 11.569388 43.764775 221.280300
F 20.695188 28.302075 199.407300
F 20.604288 28.393175 221.371300
F 20.592188 36.104175 199.419300
F 20.389288 36.093075 221.211300
F 20.911488 43.796075 199.469300
F 20.338488 43.744675 221.296300
F 2.838038 30.891375 202.983300
F 2.610598 30.891175 224.827300
F 29.560888 31.018275 203.015300
F 29.101188 31.060175 224.982300
F 2.838038 38.614575 202.983300
F 2.610598 38.614375 224.827300
F 29.586688 38.851675 203.277300
F 29.610688 38.698075 225.093300
F 2.838038 46.337775 202.983300
F 2.610598 46.337575 224.827300
F 25.037688 38.606675 214.845300
F 25.012588 31.028075 215.079300
F 11.760088 30.892775 203.077300
F 11.531288 30.892775 224.920300
F 11.760088 38.615975 203.077300
F 11.531288 38.615975 224.920300
F 11.760088 23.169575 203.077300
F 16.066288 23.169575 217.686300
F 11.760088 46.339175 203.077300
F 11.531288 46.339175 224.920300
F 20.712588 31.042075 202.985300
F 20.409988 30.870675 225.155300
F 20.765988 38.502375 203.171300
F 20.615388 38.431575 224.881300
F 16.094888 23.169575 214.956300
F 7.186938 28.318375 213.952300
F 5.109938 24.456675 199.367300
F 4.881118 24.456775 221.210300
F 18.300488 40.027775 228.570300
F 31.457888 24.759575 221.644300
F 5.109938 32.179875 199.367300
F 4.881118 32.179975 221.210300
F 31.811188 32.368875 199.423300
F 31.415188 32.458975 221.480300
F 5.109938 39.903075 199.367300
F 4.881118 39.903175 221.210300
F 31.920088 39.978275 199.868300
F 31.786388 40.116175 221.560300
F 14.027588 24.456775 199.460300
F 13.798788 24.456775 221.303300
F 14.027588 32.179975 199.460300
F 13.798788 32.179975 221.303300
F 14.027588 39.903175 199.460300
F 13.798788 39.903175 221.303300
F 22.876488 24.410375 199.407300
F 22.696688 24.660775 221.346300
F 22.809888 32.230775 199.339300
F 22.878488 32.364175 221.418300
F 22.981788 39.975275 199.529300
F 22.869588 39.998875 221.187300
F 5.071788 27.031275 203.007300
F 4.842978 27.031175 224.850300
F 31.697388 27.324875 203.106300
F 31.692088 27.390675 225.065300
F 5.071788 34.754475 203.007300
F 4.842978 34.754375 224.850300
F 31.941988 34.962475 203.304300
F 31.536088 35.164375 225.054300
F 5.071788 42.477675 203.007300
F 4.842978 42.477575 224.850300
F 31.815588 42.684375 203.277300
F 31.477188 42.743075 225.126300
F 13.989388 27.031175 203.100300
F 13.760688 27.031175 224.944300
F 13.989388 34.754375 203.100300
F 13.760688 34.754375 224.944300
F 13.989388 42.477575 203.100300
F 13.760688 42.477575 224.944300
F 22.921388 27.053875 203.018300
F 22.767388 27.075875 225.128300
F 23.046088 34.691875 202.938300
F 22.722788 34.732375 224.860300
F 22.701588 42.376175 203.227300
F 22.614588 42.541675 224.782300
F 5.100238 27.031175 200.277300
F 4.871588 27.031275 222.120300
F 31.800788 27.074175 200.427300
F 31.514988 27.364275 222.415300
F 5.100238 34.754375 200.277300
F 4.871588 34.754375 222.120300
F 31.731488 34.828475 200.585300
F 31.662588 34.999275 222.408300
F 5.100238 42.477575 200.277300
F 4.871588 42.477575 222.120300
F 32.059188 42.500575 200.557300
F 31.587488 42.714875 222.364300
F 14.017988 27.031175 200.370300
F 13.789288 27.031175 222.213300
F 14.017988 34.754375 200.370300
F 13.789288 34.754375 222.213300
F 14.017988 42.477575 200.370300
F 13.789288 42.477575 222.213300
F 22.865188 27.089275 200.236300
F 22.866188 27.162575 222.385300
F 22.714288 34.852075 200.229300
F 22.704888 35.055175 222.127300
F 23.086988 42.408275 200.611300
F 22.679588 42.630075 222.140300
F 5.138348 24.456775 196.636300
F 4.909698 24.456675 218.479300
F 31.943288 40.018875 196.936300
F 31.653788 24.610775 218.938300
F 5.138348 32.179975 196.636300
F 4.909698 32.179875 218.479300
F 24.868388 43.851375 228.612300
F 31.646888 32.426075 218.731300
F 5.138348 39.903175 196.636300
F 4.909698 39.903075 218.479300
F 27.037588 24.486475 228.692300
F 31.685988 40.043375 218.885300
F 14.056188 24.456775 196.729300
F 13.827388 24.456775 218.573300
F 14.056188 32.179975 196.729300
F 13.827388 32.179975 218.573300
F 14.056188 39.903175 196.729300
F 13.827388 39.903175 218.573300
F 29.751288 28.389075 196.614300
F 22.576788 24.593175 218.640300
F 22.835588 24.667875 228.652300
F 22.649888 32.210675 218.476300
F 29.295288 28.351575 228.736300
F 22.804888 39.799575 218.547300
F 7.329908 30.892775 200.300300
F 7.101158 30.892775 222.143300
F 7.329908 38.615975 200.300300
F 7.101158 38.615975 222.143300
F 16.066288 38.615975 217.686300
F 7.101158 23.169575 222.143300
F 7.329908 46.339175 200.300300
F 7.101158 46.339175 222.143300
F 16.247388 30.892775 200.393300
F 16.018688 30.892775 222.237300
F 16.247388 38.615975 200.393300
F 16.018688 38.615975 222.237300
F 16.247388 23.169575 200.393300
F 16.018688 23.169575 222.237300
F 25.164088 31.081375 200.215300
F 25.136288 31.044975 222.264300
F 25.203988 38.739975 200.542300
F 25.122288 38.618475 222.375300
F 16.066288 30.892775 217.686300
F 7.148798 46.339175 217.593300
F 16.094888 38.615975 214.956300
F 24.807588 43.772275 211.470300
F 7.368018 28.318375 196.659300
F 7.139268 28.318375 218.503300
F 7.368018 36.041575 196.659300
F 7.139268 36.041575 218.503300
F 7.368018 43.764775 196.659300
F 7.139268 43.764775 218.503300
F 16.285488 28.318375 196.753300
F 16.056788 28.318375 218.596300
F 16.285488 36.041575 196.753300
F 16.056788 36.041575 218.596300
F 16.285488 43.764775 196.753300
F 16.056788 43.764775 218.596300
F 24.802788 23.267675 214.903300
F 25.006388 28.375475 218.698300
F 31.828288 24.487075 199.557300
F 25.116288 36.100975 218.419300
F 22.757588 39.976775 228.480300
F 25.182588 43.754575 218.756300
F 7.339438 28.318375 199.390300
F 7.110688 28.318375 221.233300
F 7.339438 36.041575 199.390300
F 7.110688 36.041575 221.233300
F 7.339438 43.764775 199.390300
F 7.110688 43.764775 221.233300
F 16.256888 28.318375 199.483300
F 16.028188 28.318375 221.326300
F 16.256888 36.041575 199.483300
F 16.028188 36.041575 221.326300
F 16.256888 43.764775 199.483300
F 16.028188 43.764775 221.326300
F 25.026088 28.464475 199.415300
F 25.024288 28.587075 221.456300
F 25.129688 36.283775 199.479300
F 25.225688 36.014875 221.218300
F 25.326288 43.761975 199.585300
F 25.095288 43.835075 221.598300
F 7.301298 30.892775 203.030300
F 7.072548 30.892775 224.874300
F 7.301298 38.615975 203.030300
F 7.072548 38.615975 224.874300
F 7.301298 46.339175 203.030300
F 7.072548 46.339175 224.874300
F 16.218788 30.892775 203.124300
F 15.990088 30.892775 224.967300
F 16.218788 38.615975 203.124300
F 15.990088 38.615975 224.967300
F 16.218788 23.169575 203.124300
F 15.990088 23.169575 224.967300
F 25.156388 30.937275 202.950300
F 24.779888 30.884675 225.168300
F 25.221488 38.563475 203.200300
F 25.048088 38.885975 225.166300
F 20.417988 43.648275 228.512300
F 7.177408 38.615975 214.862300
F 7.177408 30.892775 214.862300
F 24.861688 35.892575 211.518300
F 0.565699 24.455575 206.611300
F 0.285581 24.428775 228.490300
F 27.327088 24.525475 207.064300
F 27.344588 24.472675 199.546300
F 0.565700 32.178775 206.611300
F 0.285581 32.151875 228.490300
F 27.151888 32.372975 206.628300
F 27.582088 40.004875 196.764300
F 0.565700 39.901975 206.611300
F 0.285581 39.875075 228.490300
F 27.349988 39.693275 206.808300
F 13.903688 32.179975 211.292300
F 9.492568 24.456775 206.694300
F 9.263818 24.456775 228.538300
F 9.492568 32.179975 206.694300
F 9.263818 32.179975 228.538300
F 9.492568 39.903175 206.694300
F 9.263818 39.903175 228.538300
F 18.407788 24.477575 206.815300
F 31.683188 24.671875 228.643300
F 18.464188 32.126175 206.798300
F 18.211088 32.122475 228.683300
F 18.578088 39.947075 206.722300
F 20.424688 28.185075 228.626300
F 0.517944 27.037275 210.258300
F 27.187988 27.184575 210.556300
F 0.517944 34.760375 210.258300
F 27.138588 34.860475 210.581300
F 0.517944 42.483575 210.258300
F 27.140288 42.663875 210.564300
F 9.454428 27.031175 210.335300
F 9.454428 34.754375 210.335300
F 9.454428 42.477575 210.335300
F 18.275788 27.122675 210.308300
F 18.201088 34.742075 210.209300
F 18.288388 42.456975 210.449300
F 0.511526 27.049575 207.515300
F 0.314277 27.037975 229.363300
F 27.258688 27.281175 207.915300
F 0.511526 34.772775 207.515300
F 0.314277 34.761175 229.363300
F 27.589988 34.725775 207.903300
F 0.511526 42.495975 207.515300
F 0.314277 42.484375 229.363300
F 27.207388 42.358775 207.743300
F 9.483028 27.031175 207.604300
F 9.483028 34.754375 207.604300
F 9.483028 42.477575 207.604300
F 18.441688 27.066475 207.660300
F 18.455688 34.773675 207.464300
F 18.346288 42.576075 207.736300
F 0.539059 24.433875 203.873300
F 0.348945 24.448875 225.722300
F 27.187088 24.478875 204.262300
F 26.959888 24.753275 225.857300
F 0.539059 32.157075 203.873300
F 0.348945 32.172075 225.722300
F 27.265988 32.316275 203.983300
F 26.909588 32.293775 226.035300
F 0.539059 39.880275 203.873300
F 0.348945 39.895275 225.722300
F 27.364588 40.017475 204.183300
F 27.366588 40.110675 225.657300
F 9.521148 24.456775 203.964300
F 9.292398 24.456775 225.807300
F 9.521148 32.179975 203.964300
F 9.292398 32.179975 225.807300
F 9.521148 39.903175 203.964300
F 9.292398 39.903175 225.807300
F 18.360488 24.426275 204.091300
F 18.153888 24.429675 225.900300
F 18.377588 32.210675 203.996300
F 18.301688 32.105375 225.967300
F 18.567588 39.827975 204.135300
F 18.249488 39.701875 225.659300
F 2.792598 30.891375 207.535300
F 29.382888 31.161675 207.824300
F 2.792598 38.614575 207.535300
F 29.617488 38.797375 207.895300
F 25.183588 38.666875 217.480300
F 2.792598 46.337775 207.535300
F 25.049988 28.533475 211.380300
F 16.132988 43.764775 211.315300
F 11.712388 30.892775 207.628300
F 11.712388 38.615975 207.628300
F 11.712388 23.169575 207.628300
F 11.712388 46.339175 207.628300
F 20.603588 31.025375 207.653300
F 20.554788 38.560375 207.848300
F 16.094888 30.892775 214.956300
F 2.830768 28.319775 203.895300
F 2.602238 28.319075 225.738300
F 29.431988 28.375475 203.871300
F 29.334888 28.521975 225.889300
F 2.830768 36.042975 203.895300
F 2.602238 36.042275 225.738300
F 29.658588 36.255475 203.997300
F 29.384488 36.244075 226.016300
F 2.830768 43.766175 203.895300
F 2.602238 43.765475 225.738300
F 29.621988 43.942175 204.188300
F 29.277888 44.206575 226.098300
F 11.750488 28.318375 203.987300
F 11.521788 28.318375 225.830300
F 11.750488 36.041575 203.987300
F 11.521788 36.041575 225.830300
F 11.750488 43.764775 203.987300
F 11.521788 43.764775 225.830300
F 20.710688 28.513275 203.886300
F 20.433688 28.215575 225.868300
F 20.899088 35.913475 204.055300
F 20.518088 35.880575 225.874300
F 20.637388 43.772375 204.265300
F 20.433588 43.944675 225.807300
F 2.800178 28.319775 206.624300
F 2.572618 28.319875 228.467300
F 29.500888 28.537175 206.687300
F 31.622088 40.089175 228.761300
F 2.800178 36.042975 206.624300
F 2.572618 36.043075 228.467300
F 29.508788 36.180875 206.721300
F 22.780488 24.464275 211.440300
F 2.800178 43.766175 206.624300
F 2.572618 43.766275 228.467300
F 29.502388 43.595875 207.013300
F 27.092888 32.280075 228.770300
F 11.721888 28.318375 206.718300
F 11.493188 28.318375 228.561300
F 11.721888 36.041575 206.718300
F 11.493188 36.041575 228.561300
F 11.721888 43.764775 206.718300
F 11.493188 43.764775 228.561300
F 20.711888 28.423275 206.748300
F 20.398788 36.101275 228.549300
F 20.666088 36.101475 206.763300
F 23.078688 40.139675 196.627300
F 20.659288 43.854075 206.918300
F 29.481488 36.155775 228.832300
F 2.762378 30.891275 210.264300
F 29.461688 31.149375 210.552300
F 2.762378 38.614475 210.264300
F 29.427188 38.799275 210.542300
F 2.762378 46.337675 210.264300
F 7.177408 46.339175 214.862300
F 11.683788 30.892775 210.358300
F 11.683788 38.615975 210.358300
F 7.148798 38.615975 217.593300
F 11.683788 46.339175 210.358300
F 20.526388 30.809575 210.439300
F 20.534288 38.500275 210.542300
F 22.725888 39.921475 211.392300
F 5.033668 24.456675 206.648300
F 4.804868 24.456775 228.491300
F 31.736488 24.777875 206.807300
F 24.856488 28.440875 228.796300
F 5.033668 32.179875 206.648300
F 4.804868 32.179975 228.491300
F 31.777688 32.358675 206.862300
F 4.985908 39.903075 211.198300
F 5.033668 39.903075 206.648300
F 4.804868 39.903175 228.491300
F 31.852488 39.927975 206.847300
F 24.925788 36.206875 228.675300
F 13.951288 24.456775 206.741300
F 13.722588 24.456775 228.584300
F 13.951288 32.179975 206.741300
F 13.722588 32.179975 228.584300
F 13.951288 39.903175 206.741300
F 13.722588 39.903175 228.584300
F 22.902488 24.623075 206.718300
F 13.903688 24.456775 211.292300
F 22.788488 32.137075 206.726300
F 31.448488 32.429375 228.649300
F 22.833788 39.808475 207.051300
F 13.903688 39.903175 211.292300
F 4.995508 27.031275 210.288300
F 31.861088 27.085575 210.533300
F 4.995508 34.754375 210.288300
F 31.748888 34.903875 210.449300
F 4.995508 42.477575 210.288300
F 31.775488 42.403375 210.567300
F 13.913188 27.031175 210.381300
F 13.913188 34.754375 210.381300
F 13.913188 42.477575 210.381300
F 22.873088 27.146675 210.505300
F 22.729388 34.711875 210.216300
F 22.703288 42.475275 210.352300
F 5.024018 27.031175 207.558300
F 31.575988 27.236575 207.648300
F 5.024018 34.754375 207.558300
F 31.783288 35.034875 207.634300
F 5.024018 42.477575 207.558300
F 31.875888 42.439775 207.833300
F 13.941788 27.031175 207.651300
F 13.941788 34.754375 207.651300
F 13.941788 42.477575 207.651300
F 22.923088 27.213375 207.645300
F 22.884188 34.783275 207.497300
F 22.880788 42.479975 207.650300
F 5.062118 24.456775 203.917300
F 4.833458 24.456675 225.760300
F 31.780888 24.747275 204.096300
F 31.763688 24.698075 225.927300
F 5.062118 32.179975 203.917300
F 4.833458 32.179875 225.760300
F 31.790688 32.439675 204.188300
F 31.458988 32.547575 225.958300
F 5.062118 39.903075 203.917300
F 4.833458 39.903075 225.760300
F 31.839688 40.145475 204.154300
F 31.641888 40.127575 226.060300
F 13.979888 24.456775 204.011300
F 13.751188 24.456775 225.854300
F 13.979888 32.179975 204.011300
F 13.751188 32.179975 225.854300
F 13.979888 39.903175 204.011300
F 13.751188 39.903175 225.854300
F 22.744688 24.611275 203.968300
F 22.591688 24.440375 226.029300
F 22.952088 32.058975 204.049300
F 22.493988 32.308175 226.002300
F 22.939588 39.745075 204.207300
F 22.656488 40.052575 225.752300
F 7.253658 30.892775 207.581300
F 7.253658 38.615975 207.581300
F 7.148798 30.892775 217.593300
F 7.253658 46.339175 207.581300
F 16.171188 30.892775 207.674300
F 16.171188 38.615975 207.674300
F 16.171188 23.169575 207.674300
F 25.020988 30.922675 207.679300
F 25.003688 38.513175 207.821300
F 25.002688 43.754275 214.284300
F 16.132988 36.041575 211.315300
F 7.291768 28.318375 203.940300
F 7.063018 28.318375 225.784300
F 7.291768 36.041575 203.940300
F 7.063018 36.041575 225.784300
F 7.291768 43.764775 203.940300
F 7.063018 43.764775 225.784300
F 16.209288 28.318375 204.034300
F 15.980488 28.318375 225.877300
F 16.209288 36.041575 204.034300
F 15.980488 36.041575 225.877300
F 16.209288 43.764775 204.034300
F 15.980488 43.764775 225.877300
F 25.193288 28.483475 204.160300
F 24.899888 28.353075 226.198300
F 25.111088 36.057275 204.189300
F 24.742788 36.238375 225.955300
F 24.916088 43.798975 204.060300
F 24.772488 43.794575 225.861300
F 7.263188 28.318375 206.671300
F 7.034438 28.318375 228.514300
F 7.263188 36.041575 206.671300
F 7.034438 36.041575 228.514300
F 7.263188 43.764775 206.671300
F 7.034438 43.764775 228.514300
F 16.180688 28.318375 206.764300
F 15.951888 28.318375 228.608300
F 16.180688 36.041575 206.764300
F 15.951888 36.041575 228.608300
F 16.180688 43.764775 206.764300
F 15.951888 43.764775 228.608300
F 25.244788 28.422775 206.759300
F 29.526388 23.084375 200.351300
F 25.258488 36.015475 206.784300
F 31.815688 39.810075 211.249300
F 25.100588 43.810275 206.708300
F 20.590188 23.036275 200.402300
F 7.225048 30.892775 210.311300
F 7.225048 38.615975 210.311300
F 7.225048 46.339175 210.311300
F 16.142588 30.892775 210.405300
F 16.142588 38.615975 210.405300
F 16.142588 23.169575 210.405300
F 24.983088 31.053575 210.278300
F 24.979688 38.628775 210.634300
F 16.132988 28.318375 211.315300
F 7.215518 43.764775 211.222300
F 0.469724 24.445475 213.905300
F 27.164688 24.547175 214.137300
F 0.469725 32.168675 213.905300
F 27.256688 32.165875 214.046300
F 0.469725 39.891875 213.905300
F 27.302788 39.935275 214.059300
F 9.416318 24.456775 213.975300
F 9.416318 32.179975 213.975300
F 9.416318 39.903175 213.975300
F 18.105388 24.551875 214.009300
F 18.331788 32.297075 214.035300
F 18.208788 40.001875 214.082300
F 0.421650 27.047475 217.552300
F 27.308488 27.192175 217.771300
F 0.421650 34.770675 217.552300
F 27.371788 34.888775 217.625300
F 0.421650 42.493875 217.552300
F 27.408988 42.523875 217.797300
F 9.378178 27.031175 217.616300
F 9.378178 34.754375 217.616300
F 9.378178 42.477575 217.616300
F 18.317488 27.195375 217.688300
F 18.208688 34.771975 217.782300
F 18.253888 42.512175 217.698300
F 0.455598 27.040975 214.798300
F 27.280388 27.138475 215.072300
F 0.455598 34.764175 214.798300
F 27.495188 34.785275 215.003300
F 0.455598 42.487375 214.798300
F 27.362888 42.509075 215.033300
F 9.406778 27.031175 214.885300
F 9.406778 34.754375 214.885300
F 9.406778 42.477575 214.885300
F 18.419588 27.201875 214.860300
F 18.327088 34.787575 214.864300
F 18.297888 42.711275 214.925300
F 0.485608 24.443675 211.157300
F 27.095688 24.660575 211.429300
F 0.485608 32.166775 211.157300
F 27.121388 32.288175 211.283300
F 0.485607 39.889975 211.157300
F 27.144988 40.077675 211.384300
F 9.444898 24.456775 211.245300
F 9.444898 32.179975 211.245300
F 9.444898 39.903175 211.245300
F 18.403288 24.536575 211.263300
F 18.340788 32.298775 211.325300
F 18.419288 39.937275 211.423300
F 2.716328 30.891575 214.816300
F 29.576488 31.130475 215.207300
F 2.716328 38.614775 214.816300
F 29.844188 38.658275 215.003300
F 25.095688 30.900075 217.809300
F 2.716328 46.337975 214.816300
F 7.215518 36.041575 211.222300
F 7.215518 28.318375 211.222300
F 11.636188 30.892775 214.909300
F 11.636188 38.615975 214.909300
F 11.636188 23.169575 214.909300
F 11.636188 46.339175 214.909300
F 20.627388 31.134275 214.848300
F 20.450488 38.715875 214.777300
F 31.649688 32.377575 211.483300
F 2.754428 28.319675 211.176300
F 29.485588 28.572475 211.377300
F 2.754428 36.042775 211.176300
F 29.419588 36.220675 211.238300
F 2.754428 43.765975 211.176300
F 29.432088 43.767375 211.329300
F 11.674288 28.318375 211.268300
F 11.674288 36.041575 211.268300
F 11.674288 43.764775 211.268300
F 20.527488 28.271175 211.257300
F 20.547788 35.872175 211.209300
F 20.577988 43.851975 211.203300
F 2.724638 28.319975 213.905300
F 29.535388 28.583475 214.141300
F 2.724638 36.043175 213.905300
F 29.530788 36.075675 214.051300
F 2.724638 43.766375 213.905300
F 29.481888 43.993275 214.151300
F 11.645688 28.318375 213.999300
F 11.645688 36.041575 213.999300
F 11.645688 43.764775 213.999300
F 20.721188 28.500175 213.960300
F 20.562888 36.176575 213.884300
F 20.603688 43.851975 213.985300
F 2.686648 30.891175 217.545300
F 29.423288 31.215575 217.931300
F 2.686648 38.614375 217.545300
F 29.495888 38.762475 217.743300
F 2.686648 46.337575 217.545300
F 22.853288 32.230375 211.232300
F 11.607588 30.892775 217.639300
F 11.607588 38.615975 217.639300
F 25.242488 36.071775 214.138300
F 11.607588 46.339175 217.639300
F 20.546388 30.908275 217.627300
F 20.433788 38.674175 217.559300
F 24.982188 28.433575 214.200300
F 4.957388 24.456675 213.929300
F 31.487388 24.727675 214.232300
F 4.957388 32.179875 213.929300
F 31.716088 32.318975 214.293300
F 4.957388 39.903075 213.929300
F 31.890888 40.030475 213.952300
F 13.875088 24.456775 214.022300
F 13.875088 32.179975 214.022300
F 13.875088 39.903175 214.022300
F 22.602788 24.678075 214.187300
F 22.863288 32.394375 214.039300
F 22.806588 39.998875 214.002300
F 4.919238 27.031175 217.569300
F 31.818288 27.050975 217.871300
F 4.919238 34.754375 217.569300
F 31.697888 35.010975 217.697300
F 4.919238 42.477575 217.569300
F 31.887788 42.680075 217.627300
F 13.836888 27.031175 217.663300
F 13.836888 34.754375 217.663300
F 13.836888 42.477575 217.663300
F 22.678188 27.169475 217.806300
F 22.735488 34.794075 217.810300
F 22.809488 42.484475 217.821300
F 4.947818 27.031275 214.839300
F 31.718988 27.294175 215.154300
F 4.947818 34.754375 214.839300
F 31.777888 34.859175 215.069300
F 4.947818 42.477575 214.839300
F 31.694988 42.573175 214.847300
F 13.865488 27.031175 214.932300
F 13.865488 34.754375 214.932300
F 13.865488 42.477575 214.932300
F 22.734088 27.193875 215.046300
F 22.876288 34.866675 215.071300
F 22.705888 42.489775 215.069300
F 4.985908 24.456675 211.198300
F 31.637588 24.482275 211.570300
F 4.985908 32.179875 211.198300
F 29.671588 43.819875 196.883300
F 22.608688 32.202675 228.694300
F 20.337488 23.084675 225.041300
F 29.364588 23.282975 222.526300
F 29.431788 23.344375 217.840300
F 29.776588 36.213375 196.846300
F 25.198088 28.418875 196.674300
F 29.327188 23.223075 215.086300
F 24.842988 23.275175 224.978300
F 24.918188 23.447275 222.348300
F 29.422188 23.401575 210.651300
F 25.038588 23.181675 200.584300
F 29.455288 23.273975 203.110300
F 20.661488 43.684675 196.713300
F 20.532888 23.267075 207.816300
F 25.261988 36.246075 196.783300
F 23.012788 32.423775 196.502300
F 24.899088 23.129175 203.210300
F 29.335788 23.390575 225.188300
F 20.468588 23.285975 222.255300
F 29.546688 23.423975 207.957300
F 20.601788 36.283675 196.762300
F 20.576988 46.370575 210.464300
F 25.056488 46.355175 203.266300
F 24.930588 46.312075 222.355300
F 25.182988 46.268975 200.414300
F 20.623088 46.457275 207.770300
F 20.576288 46.457275 214.983300
F 0.135644 24.427975 243.056300
F 26.999488 24.672575 243.379300
F 0.135644 32.151175 243.056300
F 26.797688 32.359375 243.244300
F 0.135644 39.874375 243.056300
F 26.974088 40.135675 243.465300
F 9.111318 24.456775 243.100300
F 9.111318 32.179975 243.100300
F 9.111318 39.903175 243.100300
F 18.104288 24.537075 243.277300
F 18.152588 32.250175 243.324300
F 18.046488 39.576175 243.030300
F 0.103263 27.057475 246.694300
F 26.873488 27.195075 247.129300
F 0.103263 34.780675 246.694300
F 26.710988 34.795675 246.772300
F 0.103263 42.503875 246.694300
F 26.821988 42.705275 247.052300
F 9.073178 27.031175 246.740300
F 9.073178 34.754375 246.740300
F 9.073178 42.477575 246.740300
F 17.990688 27.031175 246.834300
F 17.990688 34.754375 246.834300
F 17.990688 42.477575 246.834300
F 0.181957 27.030075 243.929300
F 26.939588 27.174875 244.357300
F 0.181957 34.753275 243.929300
F 26.807288 34.910775 244.063300
F 0.181957 42.476375 243.929300
F 27.008588 42.708075 244.279300
F 9.101778 27.031175 244.010300
F 9.101778 34.754375 244.010300
F 9.101778 42.477575 244.010300
F 17.951588 27.074975 244.117300
F 18.018988 34.765775 244.101300
F 17.967988 42.177275 244.001300
F 0.213986 24.455275 240.288300
F 26.923388 24.762475 240.649300
F 0.213986 32.178475 240.288300
F 27.031888 32.130475 240.442300
F 0.213986 39.901675 240.288300
F 27.091088 40.141675 240.749300
F 9.139898 24.456775 240.369300
F 9.139898 32.179975 240.369300
F 9.139898 39.903175 240.369300
F 17.916588 24.501175 240.569300
F 18.058588 32.181575 240.519300
F 18.064188 39.807375 240.400300
F 2.412968 30.892575 243.940300
F 29.004388 31.126075 244.338300
F 2.412968 38.615675 243.940300
F 29.099988 38.679675 244.482300
F 15.440588 45.919175 261.141300
F 2.412968 46.338875 243.940300
F 31.380288 24.791075 240.623300
F 33.029588 23.369175 259.167300
F 11.331188 30.892775 244.033300
F 11.331188 38.615975 244.033300
F 15.635988 46.337275 258.595300
F 11.331188 46.339175 244.033300
F 20.336488 30.845075 244.285300
F 20.362788 38.553975 243.917300
F 27.096788 42.285375 229.743300
F 2.450738 28.318675 240.299300
F 29.276688 28.603775 240.644300
F 2.450738 36.041875 240.299300
F 29.202388 36.351575 240.562300
F 2.450738 43.765075 240.299300
F 29.133388 43.998575 240.606300
F 11.369288 28.318375 240.393300
F 11.369288 36.041575 240.393300
F 11.369288 43.764775 240.393300
F 20.306188 28.300775 240.525300
F 20.314288 35.973475 240.334300
F 20.352388 43.785475 240.652300
F 2.420878 28.319875 243.029300
F 29.024788 28.521975 243.348300
F 2.420878 36.043075 243.029300
F 29.008788 36.134275 243.338300
F 2.420878 43.766275 243.029300
F 29.063488 44.170875 243.358300
F 11.340688 28.318375 243.123300
F 11.340688 36.041575 243.123300
F 11.340688 43.764775 243.123300
F 20.205888 28.344875 243.249300
F 20.241088 36.057275 242.986300
F 20.092488 43.763375 243.359300
F 2.382998 30.891175 246.670300
F 29.028688 31.054175 247.085300
F 2.382998 38.614375 246.670300
F 28.976988 38.829375 247.124300
F 2.382998 46.337575 246.670300
F 24.771688 30.996875 229.610300
F 11.302588 30.892775 246.764300
F 11.302588 38.615975 246.764300
F 6.523078 45.919175 261.047300
F 11.302588 46.339175 246.764300
F 20.135688 30.805875 246.952300
F 20.267488 38.576275 246.721300
F 31.408288 42.597575 229.720300
F 4.652408 24.456875 243.053300
F 31.406288 24.738075 243.527300
F 4.652408 32.179975 243.053300
F 31.266588 32.414775 243.410300
F 4.652408 39.903175 243.053300
F 31.290988 40.178875 243.523300
F 13.570088 24.456775 243.146300
F 13.570088 32.179975 243.146300
F 13.570088 39.903175 243.146300
F 22.548888 24.422475 243.413300
F 22.389488 32.298275 243.221300
F 22.519188 40.037275 243.193300
F 4.614288 27.031075 246.694300
F 31.225988 27.205375 247.207300
F 4.614288 34.754275 246.694300
F 31.152788 35.087875 247.233300
F 4.614288 42.477475 246.694300
F 31.109988 42.728475 247.245300
F 13.531888 27.031175 246.787300
F 13.531888 34.754375 246.787300
F 13.531888 42.477575 246.787300
F 22.490188 26.953275 246.846300
F 22.310588 34.643875 246.698300
F 22.369388 42.334775 246.884300
F 4.642908 27.031275 243.963300
F 31.232188 27.411875 244.492300
F 4.642908 34.754475 243.963300
F 31.310588 34.791375 244.480300
F 4.642908 42.477675 243.963300
F 31.261988 42.809975 244.477300
F 13.560488 27.031175 244.057300
F 13.560488 34.754375 244.057300
F 13.560488 42.477575 244.057300
F 22.375188 27.054775 244.182300
F 22.358088 34.863975 244.108300
F 22.575088 42.521975 244.176300
F 4.681008 24.456675 240.323300
F 20.341688 30.768575 229.418300
F 4.681008 32.179875 240.323300
F 31.536288 32.353675 240.740300
F 4.681008 39.903075 240.323300
F 31.403988 40.022175 240.831300
F 13.598688 24.456775 240.416300
F 13.598688 32.179975 240.416300
F 13.598688 39.903175 240.416300
F 22.458088 24.466575 240.504300
F 22.509488 32.355975 240.468300
F 22.526588 40.049775 240.483300
F 6.872408 30.892775 243.987300
F 6.872408 38.615975 243.987300
F 6.872408 23.169575 243.987300
F 6.920048 46.339175 239.436300
F 15.789888 30.892775 244.080300
F 15.789888 38.615975 244.080300
F 15.789888 23.169575 244.080300
F 24.706088 31.041275 244.319300
F 24.715388 38.869975 244.242300
F 2.261898 46.338375 258.455300
F 30.614088 27.116475 261.992300
F 6.910518 28.318375 240.346300
F 6.910518 36.041575 240.346300
F 6.910518 43.764775 240.346300
F 15.827988 28.318375 240.439300
F 15.827988 36.041575 240.439300
F 15.827988 43.764775 240.439300
F 24.752888 28.449275 240.573300
F 24.743288 36.358175 240.447300
F 24.929488 43.817975 240.600300
F 6.881938 28.318375 243.076300
F 6.881938 36.041575 243.076300
F 6.881938 43.764775 243.076300
F 15.799388 28.318375 243.170300
F 15.799388 36.041575 243.170300
F 15.799388 43.764775 243.170300
F 24.594188 28.472975 243.302300
F 24.640588 36.309775 243.190300
F 24.794188 43.995775 243.380300
F 6.843798 30.892775 246.717300
F 6.843798 38.615975 246.717300
F 6.843798 46.339175 246.717300
F 15.761288 30.892775 246.810300
F 15.761288 38.615975 246.810300
F 15.761288 23.169575 246.810300
F 24.563988 30.900475 246.929300
F 24.639188 38.705075 246.969300
F 22.626488 42.544675 229.455300
F 20.425188 23.259275 232.348300
F 0.072303 24.433675 250.331300
F 26.830888 24.463075 250.636300
F 0.072303 32.156875 250.331300
F 26.743588 32.308675 250.754300
F 0.072303 39.880075 250.331300
F 26.657688 39.970675 250.720300
F 9.035068 24.456775 250.381300
F 9.035068 32.179975 250.381300
F 9.035068 39.903175 250.381300
F 17.952588 24.456775 250.474300
F 17.952588 32.179975 250.474300
F 17.952588 39.903175 250.474300
F 0.244535 27.061175 232.133300
F 0.042365 27.050275 253.967300
F 27.336888 27.074275 232.237300
F 26.726388 27.011175 254.546300
F 0.244535 34.784375 232.133300
F 0.042365 34.773475 253.967300
F 26.908288 34.797975 232.467300
F 26.468088 35.118275 254.304300
F 0.244535 42.507575 232.133300
F 0.042365 42.496675 253.967300
F 27.035788 42.485075 232.485300
F 26.579888 42.718675 254.446300
F 9.225678 27.031175 232.178300
F 8.996928 27.031175 254.021300
F 9.225678 34.754375 232.178300
F 8.996928 34.754375 254.021300
F 9.225678 42.477575 232.178300
F 8.996928 42.477575 254.021300
F 18.113688 26.929175 232.134300
F 17.914388 27.031175 254.115300
F 18.086388 34.853175 232.256300
F 17.914388 34.754375 254.115300
F 18.236588 42.698975 232.181300
F 17.914388 42.477575 254.115300
F 0.120160 27.023475 251.212300
F 20.500688 38.819675 229.462300
F 26.772888 26.930975 251.732300
F 0.120160 34.746675 251.212300
F 32.675188 23.302575 261.930300
F 26.509888 34.843875 251.550300
F 0.120160 42.469875 251.212300
F 31.648588 34.928475 229.759300
F 26.710388 42.570875 251.767300
F 9.254278 27.031175 229.448300
F 9.025528 27.031175 251.291300
F 9.254278 34.754375 229.448300
F 9.025528 34.754375 251.291300
F 9.254278 42.477575 229.448300
F 9.025528 42.477575 251.291300
F 22.782988 34.694675 229.578300
F 17.942988 27.031175 251.384300
F 21.698388 27.186375 261.732300
F 17.942988 34.754375 251.384300
F 28.767188 23.314175 259.240300
F 17.942988 42.477575 251.384300
F 0.150661 24.460975 247.571300
F 26.918088 24.583475 247.950300
F 0.150661 32.184175 247.571300
F 26.646488 32.267375 247.912300
F 0.150661 39.907275 247.571300
F 26.728788 40.031175 248.011300
F 9.063648 24.456775 247.650300
F 9.063648 32.179975 247.650300
F 9.063648 39.903175 247.650300
F 17.981188 24.456775 247.744300
F 17.981188 32.179975 247.744300
F 17.981188 39.903175 247.744300
F 2.564318 30.892175 229.378300
F 2.337448 30.892575 251.221300
F 23.692388 38.625175 261.924300
F 28.811788 31.124975 251.819300
F 2.564318 38.615375 229.378300
F 2.337448 38.615775 251.221300
F 32.858688 43.843175 258.129300
F 28.770088 38.661475 251.646300
F 33.383888 31.057175 247.225300
F 24.666688 31.108075 239.573300
F 2.564318 46.338575 229.378300
F 2.337448 46.338875 251.221300
F 18.256688 42.519275 229.495300
F 33.373488 38.847975 247.425300
F 18.224988 34.710375 229.514300
F 27.254788 27.045775 229.553300
F 11.483688 30.892775 229.471300
F 11.254888 30.892775 251.314300
F 11.483688 38.615975 229.471300
F 11.254888 38.615975 251.314300
F 11.483688 23.169575 229.471300
F 11.254888 23.169575 251.314300
F 11.483688 46.339175 229.471300
F 11.254888 46.339175 251.314300
F 21.712688 42.404175 261.749300
F 20.137888 30.884975 251.361300
F 21.761088 34.650175 261.736300
F 20.029388 38.604175 251.423300
F 33.118788 31.338175 259.152300
F 28.464788 38.847275 261.830300
F 2.375188 28.318575 247.580300
F 28.987588 28.458575 248.156300
F 2.375188 36.041775 247.580300
F 28.806188 36.261775 247.679300
F 2.375188 43.764975 247.580300
F 28.786688 44.058175 248.071300
F 11.292988 28.318375 247.674300
F 11.292988 36.041575 247.674300
F 11.292988 43.764775 247.674300
F 20.324688 28.229475 247.795300
F 20.141988 36.037775 247.751300
F 20.130688 43.899075 247.826300
F 2.345168 28.319875 250.310300
F 28.932388 28.370675 250.999300
F 2.345168 36.043075 250.310300
F 28.771088 36.152375 250.591300
F 2.345168 43.766275 250.310300
F 28.796988 43.967375 250.823300
F 11.264388 28.318375 250.404300
F 11.264388 36.041575 250.404300
F 11.264388 43.764775 250.404300
F 20.187388 28.324175 250.532300
F 20.109988 36.077275 250.412300
F 20.070788 43.876175 250.639300
F 2.534638 30.891275 232.108300
F 2.307348 30.891175 253.951300
F 29.365588 31.099575 232.438300
F 28.651188 30.997975 254.540300
F 2.534638 38.614475 232.108300
F 2.307348 38.614375 253.951300
F 29.354188 38.553075 232.448300
F 28.622188 38.843575 254.448300
F 2.534638 46.337575 232.108300
F 2.307348 46.337575 253.951300
F 6.729818 28.318275 257.636300
F 29.296288 30.972475 229.737300
F 11.455088 30.892775 232.201300
F 11.226288 30.892775 254.045300
F 11.455088 38.615975 232.201300
F 11.226288 38.615975 254.045300
F 6.523078 38.195975 261.047300
F 11.226288 23.169575 254.045300
F 11.455088 46.339175 232.201300
F 11.226288 46.339175 254.045300
F 20.564788 30.684375 232.282300
F 19.958388 30.788975 254.065300
F 20.365988 38.750075 232.223300
F 20.063388 38.580675 254.220300
F 6.958188 28.318375 235.795300
F 24.583788 23.329275 251.668300
F 4.576208 24.456875 250.334300
F 31.315288 24.874075 250.757300
F 4.576208 32.179975 250.334300
F 30.950188 32.463375 250.902300
F 4.576208 39.903175 250.334300
F 30.938888 40.134775 251.087300
F 13.493788 24.456775 250.428300
F 13.493788 32.179975 250.428300
F 13.493788 39.903175 250.428300
F 22.454688 24.543175 250.732300
F 22.398588 32.109975 250.493300
F 22.237788 40.150375 250.525300
F 4.766728 27.031175 232.131300
F 4.538098 27.031075 253.975300
F 31.792488 27.290075 232.304300
F 31.076188 27.459675 254.744300
F 4.766728 34.754375 232.131300
F 4.538098 34.754275 253.975300
F 31.604488 34.875175 232.452300
F 30.925588 35.046675 254.501300
F 4.766728 42.477475 232.131300
F 4.538098 42.477475 253.975300
F 31.362088 42.658675 232.362300
F 30.850388 42.906775 254.539300
F 13.684388 27.031175 232.225300
F 13.455688 27.031175 254.068300
F 13.684388 34.754375 232.225300
F 13.455688 34.754375 254.068300
F 13.684388 42.477575 232.225300
F 13.455688 42.477575 254.068300
F 22.702888 27.098575 232.308300
F 22.289488 27.018775 254.164300
F 22.575188 34.671075 232.262300
F 22.388088 34.612175 254.168300
F 22.580088 42.446175 232.179300
F 22.248188 42.480075 254.361300
F 4.795358 27.031275 229.401300
F 4.566698 27.031275 251.244300
F 26.278588 34.926275 261.957300
F 31.010688 27.152475 251.934300
F 4.795358 34.754475 229.401300
F 4.566698 34.754475 251.244300
F 24.008588 31.093675 261.803300
F 31.045888 35.161575 251.731300
F 4.795358 42.477575 229.401300
F 4.566698 42.477675 251.244300
F 19.502788 46.215675 261.376300
F 30.799188 42.762775 251.804300
F 13.712988 27.031175 229.494300
F 13.484288 27.031175 251.338300
F 13.712988 34.754375 229.494300
F 13.484288 34.754375 251.338300
F 13.712988 42.477575 229.494300
F 13.484288 42.477575 251.338300
F 32.966988 44.163675 250.865300
F 22.407688 27.115875 251.374300
F 15.675488 43.764775 255.001300
F 22.367588 34.585675 251.405300
F 33.119988 38.806875 259.149300
F 22.292788 42.519575 251.727300
F 4.604798 24.456675 247.604300
F 31.358688 24.768375 248.042300
F 4.604798 32.179875 247.604300
F 31.105288 32.375275 248.135300
F 4.604798 39.903075 247.604300
F 30.973788 40.090475 248.260300
F 13.522388 24.456775 247.697300
F 13.522388 32.179975 247.697300
F 13.522388 39.903175 247.697300
F 22.464888 24.540375 248.010300
F 22.293288 32.242975 247.849300
F 22.406588 39.890275 247.787300
F 7.024908 30.892775 229.424300
F 6.796158 30.892775 251.268300
F 7.024908 38.615975 229.424300
F 6.796158 38.615975 251.268300
F 7.024908 23.169575 229.424300
F 6.796158 23.169575 251.268300
F 6.920048 38.615975 239.436300
F 24.714788 23.228875 232.451300
F 15.942388 30.892775 229.518300
F 15.713688 30.892775 251.361300
F 15.942388 38.615975 229.518300
F 15.713688 38.615975 251.361300
F 15.942388 23.169575 229.518300
F 15.713688 23.169575 251.361300
F 24.930188 28.240975 233.062300
F 24.490388 30.957775 251.701300
F 32.882188 31.224075 261.947300
F 24.282988 38.766275 251.587300
F 6.523078 30.472775 261.047300
F 6.920048 30.892775 239.436300
F 11.177288 46.337275 258.548300
F 33.346888 23.433175 254.572300
F 6.834268 28.318375 247.627300
F 6.834268 36.041575 247.627300
F 6.834268 43.764775 247.627300
F 15.751788 28.318375 247.720300
F 15.751788 36.041575 247.720300
F 15.751788 43.764775 247.720300
F 24.660388 28.364775 247.860300
F 24.468788 36.051875 247.729300
F 24.469188 43.914375 247.974300
F 6.805688 28.318375 250.357300
F 6.805688 36.041575 250.357300
F 6.805688 43.764775 250.357300
F 15.723188 28.318375 250.451300
F 15.723188 36.041575 250.451300
F 15.723188 43.764775 250.451300
F 24.600288 28.421375 250.637300
F 24.374588 36.164675 250.502300
F 24.729388 43.895375 250.713300
F 6.996298 30.892775 232.155300
F 6.767548 30.892775 253.998300
F 6.996298 38.615975 232.155300
F 6.767548 38.615975 253.998300
F 6.996298 46.339175 232.155300
F 6.767548 46.339175 253.998300
F 15.913788 30.892775 232.248300
F 15.685088 30.892775 254.091300
F 15.913788 38.615975 232.248300
F 15.685088 38.615975 254.091300
F 15.913788 23.169575 232.248300
F 15.685088 23.169575 254.091300
F 24.888688 30.908375 232.256300
F 24.497088 30.957975 254.288300
F 24.798588 38.882275 232.306300
F 24.324188 38.813375 254.303300
F 6.718528 46.337275 258.501300
F 24.367188 44.017875 255.241300
F 29.430388 38.844575 229.680300
F 19.841188 30.629875 261.364300
F 0.205983 24.425975 235.776300
F 0.013377 24.442575 257.602300
F 27.004488 24.692075 236.143300
F 23.934888 23.441575 261.819300
F 0.205983 32.149175 235.776300
F 0.013377 32.165775 257.602300
F 26.845088 32.267675 235.924300
F 26.413488 32.450475 258.166300
F 0.205983 39.872375 235.776300
F 0.013377 39.888975 257.602300
F 26.866688 39.743575 236.026300
F 26.447788 40.142475 257.973300
F 9.187568 24.456775 235.819300
F 8.959188 24.456675 257.660300
F 9.187568 32.179975 235.819300
F 8.959188 32.179875 257.660300
[truncated: 2,097,475 more chars]
