# Supplementary material for: Molecular-resolution imaging of ice crystallized from liquid water by cryogenic liquid-cell TEM
Source: Nat Commun. 2025 Sep 25;16:8342. doi: 10.1038/s41467-025-62451-0 (PMC12462463; doi:10.1038/s41467-025-62451-0)
Supplement: Supplementary file 9 — Supplementary Data 1 [file 41467_2025_62451_MOESM9_ESM.zip › supercell_5_3_12/0.6/input.xyz]

76572
F76572
F 2.704992 1.286291 2.728490
F 2.476402 1.286291 24.556400
F 2.247813 1.286291 46.384310
F 2.019223 1.286291 68.212221
F 1.790633 1.286291 90.040131
F 1.562044 1.286291 111.868042
F 1.333454 1.286291 133.695952
F 1.104864 1.286291 155.523862
F 0.876275 1.286291 177.351773
F 0.647685 1.286291 199.179683
F 0.419095 1.286291 221.007594
F 0.190505 1.286291 242.835505
F 2.704992 24.439548 2.728490
F 2.476402 24.439548 24.556400
F 2.247813 24.439548 46.384310
F 2.019223 24.439548 68.212221
F 1.790633 24.439548 90.040131
F 1.562044 24.439548 111.868042
F 1.333454 24.439548 133.695952
F 1.104864 24.439548 155.523862
F 0.876275 24.439548 177.351773
F 0.647685 24.439548 199.179683
F 0.419095 24.439548 221.007594
F 0.190505 24.439548 242.835505
F 2.704992 47.592806 2.728490
F 2.476402 47.592806 24.556400
F 2.247813 47.592806 46.384310
F 2.019223 47.592806 68.212221
F 1.790633 47.592806 90.040131
F 1.562044 47.592806 111.868042
F 1.333454 47.592806 133.695952
F 1.104864 47.592806 155.523862
F 0.876275 47.592806 177.351773
F 0.647685 47.592806 199.179683
F 0.419095 47.592806 221.007594
F 0.190505 47.592806 242.835505
F 29.438629 1.286291 3.008454
F 29.210040 1.286291 24.836364
F 28.981450 1.286291 46.664274
F 28.752860 1.286291 68.492185
F 28.524270 1.286291 90.320095
F 28.295681 1.286291 112.148006
F 28.067091 1.286291 133.975916
F 27.838501 1.286291 155.803826
F 27.609912 1.286291 177.631738
F 27.381322 1.286291 199.459648
F 27.152732 1.286291 221.287559
F 26.924143 1.286291 243.115469
F 29.438629 24.439548 3.008454
F 29.210040 24.439548 24.836364
F 28.981450 24.439548 46.664274
F 28.752860 24.439548 68.492185
F 28.524270 24.439548 90.320095
F 28.295681 24.439548 112.148006
F 28.067091 24.439548 133.975916
F 27.838501 24.439548 155.803826
F 27.609912 24.439548 177.631738
F 27.381322 24.439548 199.459648
F 27.152732 24.439548 221.287559
F 26.924143 24.439548 243.115469
F 29.438629 47.592806 3.008454
F 29.210040 47.592806 24.836364
F 28.981450 47.592806 46.664274
F 28.752860 47.592806 68.492185
F 28.524270 47.592806 90.320095
F 28.295681 47.592806 112.148006
F 28.067091 47.592806 133.975916
F 27.838501 47.592806 155.803826
F 27.609912 47.592806 177.631738
F 27.381322 47.592806 199.459648
F 27.152732 47.592806 221.287559
F 26.924143 47.592806 243.115469
F 56.172266 1.286291 3.288418
F 55.943677 1.286291 25.116328
F 55.715087 1.286291 46.944238
F 55.486497 1.286291 68.772149
F 55.257908 1.286291 90.600059
F 55.029318 1.286291 112.427970
F 54.800728 1.286291 134.255881
F 54.572138 1.286291 156.083791
F 54.343549 1.286291 177.911702
F 54.114959 1.286291 199.739612
F 53.886369 1.286291 221.567523
F 53.657780 1.286291 243.395433
F 56.172266 24.439548 3.288418
F 55.943677 24.439548 25.116328
F 55.715087 24.439548 46.944238
F 55.486497 24.439548 68.772149
F 55.257908 24.439548 90.600059
F 55.029318 24.439548 112.427970
F 54.800728 24.439548 134.255881
F 54.572138 24.439548 156.083791
F 54.343549 24.439548 177.911702
F 54.114959 24.439548 199.739612
F 53.886369 24.439548 221.567523
F 53.657780 24.439548 243.395433
F 56.172266 47.592806 3.288418
F 55.943677 47.592806 25.116328
F 55.715087 47.592806 46.944238
F 55.486497 47.592806 68.772149
F 55.257908 47.592806 90.600059
F 55.029318 47.592806 112.427970
F 54.800728 47.592806 134.255881
F 54.572138 47.592806 156.083791
F 54.343549 47.592806 177.911702
F 54.114959 47.592806 199.739612
F 53.886369 47.592806 221.567523
F 53.657780 47.592806 243.395433
F 2.704992 9.004040 2.728490
F 2.476402 9.004040 24.556400
F 2.247813 9.004040 46.384310
F 2.019223 9.004040 68.212221
F 1.790633 9.004040 90.040131
F 1.562044 9.004040 111.868042
F 1.333454 9.004040 133.695952
F 1.104864 9.004040 155.523862
F 0.876275 9.004040 177.351773
F 0.647685 9.004040 199.179683
F 0.419095 9.004040 221.007594
F 0.190505 9.004040 242.835505
F 2.704992 32.157298 2.728490
F 2.476402 32.157298 24.556400
F 2.247813 32.157298 46.384310
F 2.019223 32.157298 68.212221
F 1.790633 32.157298 90.040131
F 1.562044 32.157298 111.868042
F 1.333454 32.157298 133.695952
F 1.104864 32.157298 155.523862
F 0.876275 32.157298 177.351773
F 0.647685 32.157298 199.179683
F 0.419095 32.157298 221.007594
F 0.190505 32.157298 242.835505
F 2.704992 55.310555 2.728490
F 2.476402 55.310555 24.556400
F 2.247813 55.310555 46.384310
F 2.019223 55.310555 68.212221
F 1.790633 55.310555 90.040131
F 1.562044 55.310555 111.868042
F 1.333454 55.310555 133.695952
F 1.104864 55.310555 155.523862
F 0.876275 55.310555 177.351773
F 0.647685 55.310555 199.179683
F 0.419095 55.310555 221.007594
F 0.190505 55.310555 242.835505
F 29.438629 9.004040 3.008454
F 29.210040 9.004040 24.836364
F 28.981450 9.004040 46.664274
F 28.752860 9.004040 68.492185
F 28.524270 9.004040 90.320095
F 28.295681 9.004040 112.148006
F 28.067091 9.004040 133.975916
F 27.838501 9.004040 155.803826
F 27.609912 9.004040 177.631738
F 27.381322 9.004040 199.459648
F 27.152732 9.004040 221.287559
F 26.924143 9.004040 243.115469
F 29.438629 32.157298 3.008454
F 29.210040 32.157298 24.836364
F 28.981450 32.157298 46.664274
F 28.752860 32.157298 68.492185
F 28.524270 32.157298 90.320095
F 28.295681 32.157298 112.148006
F 28.067091 32.157298 133.975916
F 27.838501 32.157298 155.803826
F 27.609912 32.157298 177.631738
F 27.381322 32.157298 199.459648
F 27.152732 32.157298 221.287559
F 26.924143 32.157298 243.115469
F 29.438629 55.310555 3.008454
F 29.210040 55.310555 24.836364
F 28.981450 55.310555 46.664274
F 28.752860 55.310555 68.492185
F 28.524270 55.310555 90.320095
F 28.295681 55.310555 112.148006
F 28.067091 55.310555 133.975916
F 27.838501 55.310555 155.803826
F 27.609912 55.310555 177.631738
F 27.381322 55.310555 199.459648
F 27.152732 55.310555 221.287559
F 26.924143 55.310555 243.115469
F 56.172266 9.004040 3.288418
F 55.943677 9.004040 25.116328
F 55.715087 9.004040 46.944238
F 55.486497 9.004040 68.772149
F 55.257908 9.004040 90.600059
F 55.029318 9.004040 112.427970
F 54.800728 9.004040 134.255881
F 54.572138 9.004040 156.083791
F 54.343549 9.004040 177.911702
F 54.114959 9.004040 199.739612
F 53.886369 9.004040 221.567523
F 53.657780 9.004040 243.395433
F 56.172266 32.157298 3.288418
F 55.943677 32.157298 25.116328
F 55.715087 32.157298 46.944238
F 55.486497 32.157298 68.772149
F 55.257908 32.157298 90.600059
F 55.029318 32.157298 112.427970
F 54.800728 32.157298 134.255881
F 54.572138 32.157298 156.083791
F 54.343549 32.157298 177.911702
F 54.114959 32.157298 199.739612
F 53.886369 32.157298 221.567523
F 53.657780 32.157298 243.395433
F 56.172266 55.310555 3.288418
F 55.943677 55.310555 25.116328
F 55.715087 55.310555 46.944238
F 55.486497 55.310555 68.772149
F 55.257908 55.310555 90.600059
F 55.029318 55.310555 112.427970
F 54.800728 55.310555 134.255881
F 54.572138 55.310555 156.083791
F 54.343549 55.310555 177.911702
F 54.114959 55.310555 199.739612
F 53.886369 55.310555 221.567523
F 53.657780 55.310555 243.395433
F 2.704992 16.721795 2.728490
F 2.476402 16.721795 24.556401
F 2.247813 16.721795 46.384311
F 2.019223 16.721795 68.212222
F 1.790633 16.721795 90.040132
F 1.562044 16.721795 111.868042
F 1.333454 16.721795 133.695953
F 1.104864 16.721795 155.523863
F 0.876275 16.721795 177.351774
F 0.647685 16.721795 199.179684
F 0.419095 16.721795 221.007594
F 0.190505 16.721795 242.835506
F 2.704992 39.875053 2.728490
F 2.476402 39.875053 24.556401
F 2.247813 39.875053 46.384311
F 2.019223 39.875053 68.212222
F 1.790633 39.875053 90.040132
F 1.562044 39.875053 111.868042
F 1.333454 39.875053 133.695953
F 1.104864 39.875053 155.523863
F 0.876275 39.875053 177.351774
F 0.647685 39.875053 199.179684
F 0.419095 39.875053 221.007594
F 0.190505 39.875053 242.835506
F 2.704992 63.028310 2.728490
F 2.476402 63.028310 24.556401
F 2.247813 63.028310 46.384311
F 2.019223 63.028310 68.212222
F 1.790633 63.028310 90.040132
F 1.562044 63.028310 111.868042
F 1.333454 63.028310 133.695953
F 1.104864 63.028310 155.523863
F 0.876275 63.028310 177.351774
F 0.647685 63.028310 199.179684
F 0.419095 63.028310 221.007594
F 0.190505 63.028310 242.835506
F 29.438629 16.721795 3.008454
F 29.210040 16.721795 24.836365
F 28.981450 16.721795 46.664275
F 28.752860 16.721795 68.492186
F 28.524270 16.721795 90.320096
F 28.295681 16.721795 112.148006
F 28.067091 16.721795 133.975917
F 27.838501 16.721795 155.803827
F 27.609912 16.721795 177.631739
F 27.381322 16.721795 199.459649
F 27.152732 16.721795 221.287559
F 26.924143 16.721795 243.115470
F 29.438629 39.875053 3.008454
F 29.210040 39.875053 24.836365
F 28.981450 39.875053 46.664275
F 28.752860 39.875053 68.492186
F 28.524270 39.875053 90.320096
F 28.295681 39.875053 112.148006
F 28.067091 39.875053 133.975917
F 27.838501 39.875053 155.803827
F 27.609912 39.875053 177.631739
F 27.381322 39.875053 199.459649
F 27.152732 39.875053 221.287559
F 26.924143 39.875053 243.115470
F 29.438629 63.028310 3.008454
F 29.210040 63.028310 24.836365
F 28.981450 63.028310 46.664275
F 28.752860 63.028310 68.492186
F 28.524270 63.028310 90.320096
F 28.295681 63.028310 112.148006
F 28.067091 63.028310 133.975917
F 27.838501 63.028310 155.803827
F 27.609912 63.028310 177.631739
F 27.381322 63.028310 199.459649
F 27.152732 63.028310 221.287559
F 26.924143 63.028310 243.115470
F 56.172266 16.721795 3.288418
F 55.943677 16.721795 25.116329
F 55.715087 16.721795 46.944239
F 55.486497 16.721795 68.772150
F 55.257908 16.721795 90.600060
F 55.029318 16.721795 112.427970
F 54.800728 16.721795 134.255882
F 54.572138 16.721795 156.083792
F 54.343549 16.721795 177.911703
F 54.114959 16.721795 199.739613
F 53.886369 16.721795 221.567523
F 53.657780 16.721795 243.395434
F 56.172266 39.875053 3.288418
F 55.943677 39.875053 25.116329
F 55.715087 39.875053 46.944239
F 55.486497 39.875053 68.772150
F 55.257908 39.875053 90.600060
F 55.029318 39.875053 112.427970
F 54.800728 39.875053 134.255882
F 54.572138 39.875053 156.083792
F 54.343549 39.875053 177.911703
F 54.114959 39.875053 199.739613
F 53.886369 39.875053 221.567523
F 53.657780 39.875053 243.395434
F 56.172266 63.028310 3.288418
F 55.943677 63.028310 25.116329
F 55.715087 63.028310 46.944239
F 55.486497 63.028310 68.772150
F 55.257908 63.028310 90.600060
F 55.029318 63.028310 112.427970
F 54.800728 63.028310 134.255882
F 54.572138 63.028310 156.083792
F 54.343549 63.028310 177.911703
F 54.114959 63.028310 199.739613
F 53.886369 63.028310 221.567523
F 53.657780 63.028310 243.395434
F 11.616200 1.286291 2.821811
F 11.387611 1.286291 24.649721
F 11.159021 1.286291 46.477632
F 10.930431 1.286291 68.305542
F 10.701842 1.286291 90.133452
F 10.473252 1.286291 111.961363
F 10.244662 1.286291 133.789273
F 10.016073 1.286291 155.617185
F 9.787483 1.286291 177.445095
F 9.558893 1.286291 199.273005
F 9.330303 1.286291 221.100916
F 9.101714 1.286291 242.928826
F 11.616200 24.439548 2.821811
F 11.387611 24.439548 24.649721
F 11.159021 24.439548 46.477632
F 10.930431 24.439548 68.305542
F 10.701842 24.439548 90.133452
F 10.473252 24.439548 111.961363
F 10.244662 24.439548 133.789273
F 10.016073 24.439548 155.617185
F 9.787483 24.439548 177.445095
F 9.558893 24.439548 199.273005
F 9.330303 24.439548 221.100916
F 9.101714 24.439548 242.928826
F 11.616200 47.592806 2.821811
F 11.387611 47.592806 24.649721
F 11.159021 47.592806 46.477632
F 10.930431 47.592806 68.305542
F 10.701842 47.592806 90.133452
F 10.473252 47.592806 111.961363
F 10.244662 47.592806 133.789273
F 10.016073 47.592806 155.617185
F 9.787483 47.592806 177.445095
F 9.558893 47.592806 199.273005
F 9.330303 47.592806 221.100916
F 9.101714 47.592806 242.928826
F 38.349838 1.286291 3.101775
F 38.121248 1.286291 24.929685
F 37.892658 1.286291 46.757596
F 37.664068 1.286291 68.585506
F 37.435479 1.286291 90.413416
F 37.206889 1.286291 112.241328
F 36.978299 1.286291 134.069238
F 36.749710 1.286291 155.897149
F 36.521120 1.286291 177.725059
F 36.292530 1.286291 199.552969
F 36.063941 1.286291 221.380880
F 35.835351 1.286291 243.208790
F 38.349838 24.439548 3.101775
F 38.121248 24.439548 24.929685
F 37.892658 24.439548 46.757596
F 37.664068 24.439548 68.585506
F 37.435479 24.439548 90.413416
F 37.206889 24.439548 112.241328
F 36.978299 24.439548 134.069238
F 36.749710 24.439548 155.897149
F 36.521120 24.439548 177.725059
F 36.292530 24.439548 199.552969
F 36.063941 24.439548 221.380880
F 35.835351 24.439548 243.208790
F 38.349838 47.592806 3.101775
F 38.121248 47.592806 24.929685
F 37.892658 47.592806 46.757596
F 37.664068 47.592806 68.585506
F 37.435479 47.592806 90.413416
F 37.206889 47.592806 112.241328
F 36.978299 47.592806 134.069238
F 36.749710 47.592806 155.897149
F 36.521120 47.592806 177.725059
F 36.292530 47.592806 199.552969
F 36.063941 47.592806 221.380880
F 35.835351 47.592806 243.208790
F 64.626296 1.286291 47.037561
F 64.397707 1.286291 68.865471
F 64.169117 1.286291 90.693381
F 63.940527 1.286291 112.521292
F 63.711937 1.286291 134.349202
F 63.483348 1.286291 156.177113
F 63.254758 1.286291 178.005023
F 63.026168 1.286291 199.832933
F 62.797579 1.286291 221.660844
F 62.568989 1.286291 243.488754
F 64.626296 24.439548 47.037561
F 64.397707 24.439548 68.865471
F 64.169117 24.439548 90.693381
F 63.940527 24.439548 112.521292
F 63.711937 24.439548 134.349202
F 63.483348 24.439548 156.177113
F 63.254758 24.439548 178.005023
F 63.026168 24.439548 199.832933
F 62.797579 24.439548 221.660844
F 62.568989 24.439548 243.488754
F 64.626296 47.592806 47.037561
F 64.397707 47.592806 68.865471
F 64.169117 47.592806 90.693381
F 63.940527 47.592806 112.521292
F 63.711937 47.592806 134.349202
F 63.483348 47.592806 156.177113
F 63.254758 47.592806 178.005023
F 63.026168 47.592806 199.832933
F 62.797579 47.592806 221.660844
F 62.568989 47.592806 243.488754
F 11.616200 9.004040 2.821811
F 11.387611 9.004040 24.649721
F 11.159021 9.004040 46.477632
F 10.930431 9.004040 68.305542
F 10.701842 9.004040 90.133452
F 10.473252 9.004040 111.961363
F 10.244662 9.004040 133.789273
F 10.016073 9.004040 155.617185
F 9.787483 9.004040 177.445095
F 9.558893 9.004040 199.273005
F 9.330303 9.004040 221.100916
F 9.101714 9.004040 242.928826
F 11.616200 32.157298 2.821811
F 11.387611 32.157298 24.649721
F 11.159021 32.157298 46.477632
F 10.930431 32.157298 68.305542
F 10.701842 32.157298 90.133452
F 10.473252 32.157298 111.961363
F 10.244662 32.157298 133.789273
F 10.016073 32.157298 155.617185
F 9.787483 32.157298 177.445095
F 9.558893 32.157298 199.273005
F 9.330303 32.157298 221.100916
F 9.101714 32.157298 242.928826
F 11.616200 55.310555 2.821811
F 11.387611 55.310555 24.649721
F 11.159021 55.310555 46.477632
F 10.930431 55.310555 68.305542
F 10.701842 55.310555 90.133452
F 10.473252 55.310555 111.961363
F 10.244662 55.310555 133.789273
F 10.016073 55.310555 155.617185
F 9.787483 55.310555 177.445095
F 9.558893 55.310555 199.273005
F 9.330303 55.310555 221.100916
F 9.101714 55.310555 242.928826
F 38.349838 9.004040 3.101775
F 38.121248 9.004040 24.929685
F 37.892658 9.004040 46.757596
F 37.664068 9.004040 68.585506
F 37.435479 9.004040 90.413416
F 37.206889 9.004040 112.241328
F 36.978299 9.004040 134.069238
F 36.749710 9.004040 155.897149
F 36.521120 9.004040 177.725059
F 36.292530 9.004040 199.552969
F 36.063941 9.004040 221.380880
F 35.835351 9.004040 243.208790
F 38.349838 32.157298 3.101775
F 38.121248 32.157298 24.929685
F 37.892658 32.157298 46.757596
F 37.664068 32.157298 68.585506
F 37.435479 32.157298 90.413416
F 37.206889 32.157298 112.241328
F 36.978299 32.157298 134.069238
F 36.749710 32.157298 155.897149
F 36.521120 32.157298 177.725059
F 36.292530 32.157298 199.552969
F 36.063941 32.157298 221.380880
F 35.835351 32.157298 243.208790
F 38.349838 55.310555 3.101775
F 38.121248 55.310555 24.929685
F 37.892658 55.310555 46.757596
F 37.664068 55.310555 68.585506
F 37.435479 55.310555 90.413416
F 37.206889 55.310555 112.241328
F 36.978299 55.310555 134.069238
F 36.749710 55.310555 155.897149
F 36.521120 55.310555 177.725059
F 36.292530 55.310555 199.552969
F 36.063941 55.310555 221.380880
F 35.835351 55.310555 243.208790
F 64.626296 9.004040 47.037561
F 64.397707 9.004040 68.865471
F 64.169117 9.004040 90.693381
F 63.940527 9.004040 112.521292
F 63.711937 9.004040 134.349202
F 63.483348 9.004040 156.177113
F 63.254758 9.004040 178.005023
F 63.026168 9.004040 199.832933
F 62.797579 9.004040 221.660844
F 62.568989 9.004040 243.488754
F 64.626296 32.157298 47.037561
F 64.397707 32.157298 68.865471
F 64.169117 32.157298 90.693381
F 63.940527 32.157298 112.521292
F 63.711937 32.157298 134.349202
F 63.483348 32.157298 156.177113
F 63.254758 32.157298 178.005023
F 63.026168 32.157298 199.832933
F 62.797579 32.157298 221.660844
F 62.568989 32.157298 243.488754
F 64.626296 55.310555 47.037561
F 64.397707 55.310555 68.865471
F 64.169117 55.310555 90.693381
F 63.940527 55.310555 112.521292
F 63.711937 55.310555 134.349202
F 63.483348 55.310555 156.177113
F 63.254758 55.310555 178.005023
F 63.026168 55.310555 199.832933
F 62.797579 55.310555 221.660844
F 62.568989 55.310555 243.488754
F 11.616200 16.721795 2.821812
F 11.387611 16.721795 24.649722
F 11.159021 16.721795 46.477632
F 10.930431 16.721795 68.305543
F 10.701842 16.721795 90.133453
F 10.473252 16.721795 111.961364
F 10.244662 16.721795 133.789274
F 10.016073 16.721795 155.617185
F 9.787483 16.721795 177.445096
F 9.558893 16.721795 199.273006
F 9.330303 16.721795 221.100917
F 9.101714 16.721795 242.928827
F 11.616200 39.875053 2.821812
F 11.387611 39.875053 24.649722
F 11.159021 39.875053 46.477632
F 10.930431 39.875053 68.305543
F 10.701842 39.875053 90.133453
F 10.473252 39.875053 111.961364
F 10.244662 39.875053 133.789274
F 10.016073 39.875053 155.617185
F 9.787483 39.875053 177.445096
F 9.558893 39.875053 199.273006
F 9.330303 39.875053 221.100917
F 9.101714 39.875053 242.928827
F 11.616200 63.028310 2.821812
F 11.387611 63.028310 24.649722
F 11.159021 63.028310 46.477632
F 10.930431 63.028310 68.305543
F 10.701842 63.028310 90.133453
F 10.473252 63.028310 111.961364
F 10.244662 63.028310 133.789274
F 10.016073 63.028310 155.617185
F 9.787483 63.028310 177.445096
F 9.558893 63.028310 199.273006
F 9.330303 63.028310 221.100917
F 9.101714 63.028310 242.928827
F 38.349838 16.721795 3.101776
F 38.121248 16.721795 24.929686
F 37.892658 16.721795 46.757596
F 37.664068 16.721795 68.585507
F 37.435479 16.721795 90.413417
F 37.206889 16.721795 112.241329
F 36.978299 16.721795 134.069239
F 36.749710 16.721795 155.897149
F 36.521120 16.721795 177.725060
F 36.292530 16.721795 199.552970
F 36.063941 16.721795 221.380881
F 35.835351 16.721795 243.208791
F 38.349838 39.875053 3.101776
F 38.121248 39.875053 24.929686
F 37.892658 39.875053 46.757596
F 37.664068 39.875053 68.585507
F 37.435479 39.875053 90.413417
F 37.206889 39.875053 112.241329
F 36.978299 39.875053 134.069239
F 36.749710 39.875053 155.897149
F 36.521120 39.875053 177.725060
F 36.292530 39.875053 199.552970
F 36.063941 39.875053 221.380881
F 35.835351 39.875053 243.208791
F 38.349838 63.028310 3.101776
F 38.121248 63.028310 24.929686
F 37.892658 63.028310 46.757596
F 37.664068 63.028310 68.585507
F 37.435479 63.028310 90.413417
F 37.206889 63.028310 112.241329
F 36.978299 63.028310 134.069239
F 36.749710 63.028310 155.897149
F 36.521120 63.028310 177.725060
F 36.292530 63.028310 199.552970
F 36.063941 63.028310 221.380881
F 35.835351 63.028310 243.208791
F 64.626296 16.721795 47.037561
F 64.397707 16.721795 68.865472
F 64.169117 16.721795 90.693382
F 63.940527 16.721795 112.521293
F 63.711937 16.721795 134.349203
F 63.483348 16.721795 156.177113
F 63.254758 16.721795 178.005024
F 63.026168 16.721795 199.832934
F 62.797579 16.721795 221.660845
F 62.568989 16.721795 243.488755
F 64.626296 39.875053 47.037561
F 64.397707 39.875053 68.865472
F 64.169117 39.875053 90.693382
F 63.940527 39.875053 112.521293
F 63.711937 39.875053 134.349203
F 63.483348 39.875053 156.177113
F 63.254758 39.875053 178.005024
F 63.026168 39.875053 199.832934
F 62.797579 39.875053 221.660845
F 62.568989 39.875053 243.488755
F 64.626296 63.028310 47.037561
F 64.397707 63.028310 68.865472
F 64.169117 63.028310 90.693382
F 63.940527 63.028310 112.521293
F 63.711937 63.028310 134.349203
F 63.483348 63.028310 156.177113
F 63.254758 63.028310 178.005024
F 63.026168 63.028310 199.832934
F 62.797579 63.028310 221.660845
F 62.568989 63.028310 243.488755
F 20.527415 1.286290 2.915133
F 20.298825 1.286290 24.743043
F 20.070235 1.286290 46.570955
F 19.841646 1.286290 68.398865
F 19.613056 1.286290 90.226775
F 19.384466 1.286290 112.054686
F 19.155877 1.286290 133.882596
F 18.927287 1.286290 155.710507
F 18.698697 1.286290 177.538417
F 18.470108 1.286290 199.366327
F 18.241518 1.286290 221.194238
F 18.012928 1.286290 243.022148
F 20.527415 24.439547 2.915133
F 20.298825 24.439547 24.743043
F 20.070235 24.439547 46.570955
F 19.841646 24.439547 68.398865
F 19.613056 24.439547 90.226775
F 19.384466 24.439547 112.054686
F 19.155877 24.439547 133.882596
F 18.927287 24.439547 155.710507
F 18.698697 24.439547 177.538417
F 18.470108 24.439547 199.366327
F 18.241518 24.439547 221.194238
F 18.012928 24.439547 243.022148
F 20.527415 47.592805 2.915133
F 20.298825 47.592805 24.743043
F 20.070235 47.592805 46.570955
F 19.841646 47.592805 68.398865
F 19.613056 47.592805 90.226775
F 19.384466 47.592805 112.054686
F 19.155877 47.592805 133.882596
F 18.927287 47.592805 155.710507
F 18.698697 47.592805 177.538417
F 18.470108 47.592805 199.366327
F 18.241518 47.592805 221.194238
F 18.012928 47.592805 243.022148
F 47.261053 1.286290 3.195098
F 47.032463 1.286290 25.023008
F 46.803874 1.286290 46.850919
F 46.575284 1.286290 68.678829
F 46.346694 1.286290 90.506739
F 46.118104 1.286290 112.334650
F 45.889515 1.286290 134.162560
F 45.660925 1.286290 155.990471
F 45.432335 1.286290 177.818381
F 45.203746 1.286290 199.646291
F 44.975156 1.286290 221.474203
F 44.746566 1.286290 243.302113
F 47.261053 24.439547 3.195098
F 47.032463 24.439547 25.023008
F 46.803874 24.439547 46.850919
F 46.575284 24.439547 68.678829
F 46.346694 24.439547 90.506739
F 46.118104 24.439547 112.334650
F 45.889515 24.439547 134.162560
F 45.660925 24.439547 155.990471
F 45.432335 24.439547 177.818381
F 45.203746 24.439547 199.646291
F 44.975156 24.439547 221.474203
F 44.746566 24.439547 243.302113
F 47.261053 47.592805 3.195098
F 47.032463 47.592805 25.023008
F 46.803874 47.592805 46.850919
F 46.575284 47.592805 68.678829
F 46.346694 47.592805 90.506739
F 46.118104 47.592805 112.334650
F 45.889515 47.592805 134.162560
F 45.660925 47.592805 155.990471
F 45.432335 47.592805 177.818381
F 45.203746 47.592805 199.646291
F 44.975156 47.592805 221.474203
F 44.746566 47.592805 243.302113
F 20.527415 9.004039 2.915133
F 20.298825 9.004039 24.743043
F 20.070235 9.004039 46.570955
F 19.841646 9.004039 68.398865
F 19.613056 9.004039 90.226775
F 19.384466 9.004039 112.054686
F 19.155877 9.004039 133.882596
F 18.927287 9.004039 155.710506
F 18.698697 9.004039 177.538417
F 18.470108 9.004039 199.366327
F 18.241518 9.004039 221.194238
F 18.012928 9.004039 243.022148
F 20.527415 32.157297 2.915133
F 20.298825 32.157297 24.743043
F 20.070235 32.157297 46.570955
F 19.841646 32.157297 68.398865
F 19.613056 32.157297 90.226775
F 19.384466 32.157297 112.054686
F 19.155877 32.157297 133.882596
F 18.927287 32.157297 155.710506
F 18.698697 32.157297 177.538417
F 18.470108 32.157297 199.366327
F 18.241518 32.157297 221.194238
F 18.012928 32.157297 243.022148
F 20.527415 55.310554 2.915133
F 20.298825 55.310554 24.743043
F 20.070235 55.310554 46.570955
F 19.841646 55.310554 68.398865
F 19.613056 55.310554 90.226775
F 19.384466 55.310554 112.054686
F 19.155877 55.310554 133.882596
F 18.927287 55.310554 155.710506
F 18.698697 55.310554 177.538417
F 18.470108 55.310554 199.366327
F 18.241518 55.310554 221.194238
F 18.012928 55.310554 243.022148
F 47.261053 9.004039 3.195098
F 47.032463 9.004039 25.023008
F 46.803874 9.004039 46.850919
F 46.575284 9.004039 68.678829
F 46.346694 9.004039 90.506739
F 46.118104 9.004039 112.334650
F 45.889515 9.004039 134.162560
F 45.660925 9.004039 155.990470
F 45.432335 9.004039 177.818381
F 45.203746 9.004039 199.646291
F 44.975156 9.004039 221.474203
F 44.746566 9.004039 243.302113
F 47.261053 32.157297 3.195098
F 47.032463 32.157297 25.023008
F 46.803874 32.157297 46.850919
F 46.575284 32.157297 68.678829
F 46.346694 32.157297 90.506739
F 46.118104 32.157297 112.334650
F 45.889515 32.157297 134.162560
F 45.660925 32.157297 155.990470
F 45.432335 32.157297 177.818381
F 45.203746 32.157297 199.646291
F 44.975156 32.157297 221.474203
F 44.746566 32.157297 243.302113
F 47.261053 55.310554 3.195098
F 47.032463 55.310554 25.023008
F 46.803874 55.310554 46.850919
F 46.575284 55.310554 68.678829
F 46.346694 55.310554 90.506739
F 46.118104 55.310554 112.334650
F 45.889515 55.310554 134.162560
F 45.660925 55.310554 155.990470
F 45.432335 55.310554 177.818381
F 45.203746 55.310554 199.646291
F 44.975156 55.310554 221.474203
F 44.746566 55.310554 243.302113
F 20.527415 16.721795 2.915134
F 20.298825 16.721795 24.743044
F 20.070235 16.721795 46.570955
F 19.841646 16.721795 68.398866
F 19.613056 16.721795 90.226776
F 19.384466 16.721795 112.054687
F 19.155877 16.721795 133.882597
F 18.927287 16.721795 155.710507
F 18.698697 16.721795 177.538418
F 18.470108 16.721795 199.366328
F 18.241518 16.721795 221.194239
F 18.012928 16.721795 243.022149
F 20.527415 39.875052 2.915134
F 20.298825 39.875052 24.743044
F 20.070235 39.875052 46.570955
F 19.841646 39.875052 68.398866
F 19.613056 39.875052 90.226776
F 19.384466 39.875052 112.054687
F 19.155877 39.875052 133.882597
F 18.927287 39.875052 155.710507
F 18.698697 39.875052 177.538418
F 18.470108 39.875052 199.366328
F 18.241518 39.875052 221.194239
F 18.012928 39.875052 243.022149
F 20.527415 63.028310 2.915134
F 20.298825 63.028310 24.743044
F 20.070235 63.028310 46.570955
F 19.841646 63.028310 68.398866
F 19.613056 63.028310 90.226776
F 19.384466 63.028310 112.054687
F 19.155877 63.028310 133.882597
F 18.927287 63.028310 155.710507
F 18.698697 63.028310 177.538418
F 18.470108 63.028310 199.366328
F 18.241518 63.028310 221.194239
F 18.012928 63.028310 243.022149
F 47.261053 16.721795 3.195099
F 47.032463 16.721795 25.023009
F 46.803874 16.721795 46.850919
F 46.575284 16.721795 68.678830
F 46.346694 16.721795 90.506740
F 46.118104 16.721795 112.334651
F 45.889515 16.721795 134.162561
F 45.660925 16.721795 155.990471
F 45.432335 16.721795 177.818382
F 45.203746 16.721795 199.646292
F 44.975156 16.721795 221.474204
F 44.746566 16.721795 243.302114
F 47.261053 39.875052 3.195099
F 47.032463 39.875052 25.023009
F 46.803874 39.875052 46.850919
F 46.575284 39.875052 68.678830
F 46.346694 39.875052 90.506740
F 46.118104 39.875052 112.334651
F 45.889515 39.875052 134.162561
F 45.660925 39.875052 155.990471
F 45.432335 39.875052 177.818382
F 45.203746 39.875052 199.646292
F 44.975156 39.875052 221.474204
F 44.746566 39.875052 243.302114
F 47.261053 63.028310 3.195099
F 47.032463 63.028310 25.023009
F 46.803874 63.028310 46.850919
F 46.575284 63.028310 68.678830
F 46.346694 63.028310 90.506740
F 46.118104 63.028310 112.334651
F 45.889515 63.028310 134.162561
F 45.660925 63.028310 155.990471
F 45.432335 63.028310 177.818382
F 45.203746 63.028310 199.646292
F 44.975156 63.028310 221.474204
F 44.746566 63.028310 243.302114
F 2.666880 3.858875 6.366474
F 2.438290 3.858875 28.194385
F 2.209700 3.858875 50.022295
F 1.981111 3.858875 71.850205
F 1.752521 3.858875 93.678116
F 1.523931 3.858875 115.506026
F 1.295342 3.858875 137.333937
F 1.066752 3.858875 159.161848
F 0.838162 3.858875 180.989758
F 0.609573 3.858875 202.817669
F 0.380983 3.858875 224.645579
F 0.152393 3.858875 246.473489
F 2.666880 27.012132 6.366474
F 2.438290 27.012132 28.194385
F 2.209700 27.012132 50.022295
F 1.981111 27.012132 71.850205
F 1.752521 27.012132 93.678116
F 1.523931 27.012132 115.506026
F 1.295342 27.012132 137.333937
F 1.066752 27.012132 159.161848
F 0.838162 27.012132 180.989758
F 0.609573 27.012132 202.817669
F 0.380983 27.012132 224.645579
F 0.152393 27.012132 246.473489
F 2.666880 50.165390 6.366474
F 2.438290 50.165390 28.194385
F 2.209700 50.165390 50.022295
F 1.981111 50.165390 71.850205
F 1.752521 50.165390 93.678116
F 1.523931 50.165390 115.506026
F 1.295342 50.165390 137.333937
F 1.066752 50.165390 159.161848
F 0.838162 50.165390 180.989758
F 0.609573 50.165390 202.817669
F 0.380983 50.165390 224.645579
F 0.152393 50.165390 246.473489
F 29.400517 3.858875 6.646438
F 29.171927 3.858875 28.474349
F 28.943338 3.858875 50.302259
F 28.714748 3.858875 72.130169
F 28.486158 3.858875 93.958080
F 28.257568 3.858875 115.785991
F 28.028979 3.858875 137.613902
F 27.800389 3.858875 159.441812
F 27.571799 3.858875 181.269722
F 27.343210 3.858875 203.097633
F 27.114620 3.858875 224.925543
F 26.886030 3.858875 246.753453
F 29.400517 27.012132 6.646438
F 29.171927 27.012132 28.474349
F 28.943338 27.012132 50.302259
F 28.714748 27.012132 72.130169
F 28.486158 27.012132 93.958080
F 28.257568 27.012132 115.785991
F 28.028979 27.012132 137.613902
F 27.800389 27.012132 159.441812
F 27.571799 27.012132 181.269722
F 27.343210 27.012132 203.097633
F 27.114620 27.012132 224.925543
F 26.886030 27.012132 246.753453
F 29.400517 50.165390 6.646438
F 29.171927 50.165390 28.474349
F 28.943338 50.165390 50.302259
F 28.714748 50.165390 72.130169
F 28.486158 50.165390 93.958080
F 28.257568 50.165390 115.785991
F 28.028979 50.165390 137.613902
F 27.800389 50.165390 159.441812
F 27.571799 50.165390 181.269722
F 27.343210 50.165390 203.097633
F 27.114620 50.165390 224.925543
F 26.886030 50.165390 246.753453
F 56.134155 3.858875 6.926402
F 55.905565 3.858875 28.754313
F 55.676976 3.858875 50.582224
F 55.448386 3.858875 72.410134
F 55.219796 3.858875 94.238045
F 54.991207 3.858875 116.065955
F 54.762617 3.858875 137.893866
F 54.534027 3.858875 159.721776
F 54.305437 3.858875 181.549686
F 54.076848 3.858875 203.377597
F 53.848258 3.858875 225.205507
F 53.619668 3.858875 247.033417
F 56.134155 27.012132 6.926402
F 55.905565 27.012132 28.754313
F 55.676976 27.012132 50.582224
F 55.448386 27.012132 72.410134
F 55.219796 27.012132 94.238045
F 54.991207 27.012132 116.065955
F 54.762617 27.012132 137.893866
F 54.534027 27.012132 159.721776
F 54.305437 27.012132 181.549686
F 54.076848 27.012132 203.377597
F 53.848258 27.012132 225.205507
F 53.619668 27.012132 247.033417
F 56.134155 50.165390 6.926402
F 55.905565 50.165390 28.754313
F 55.676976 50.165390 50.582224
F 55.448386 50.165390 72.410134
F 55.219796 50.165390 94.238045
F 54.991207 50.165390 116.065955
F 54.762617 50.165390 137.893866
F 54.534027 50.165390 159.721776
F 54.305437 50.165390 181.549686
F 54.076848 50.165390 203.377597
F 53.848258 50.165390 225.205507
F 53.619668 50.165390 247.033417
F 2.666880 11.576625 6.366474
F 2.438290 11.576625 28.194385
F 2.209700 11.576625 50.022295
F 1.981111 11.576625 71.850206
F 1.752521 11.576625 93.678116
F 1.523931 11.576625 115.506026
F 1.295342 11.576625 137.333937
F 1.066752 11.576625 159.161848
F 0.838162 11.576625 180.989758
F 0.609573 11.576625 202.817669
F 0.380983 11.576625 224.645579
F 0.152393 11.576625 246.473490
F 2.666880 34.729882 6.366474
F 2.438290 34.729882 28.194385
F 2.209700 34.729882 50.022295
F 1.981111 34.729882 71.850206
F 1.752521 34.729882 93.678116
F 1.523931 34.729882 115.506026
F 1.295342 34.729882 137.333937
F 1.066752 34.729882 159.161848
F 0.838162 34.729882 180.989758
F 0.609573 34.729882 202.817669
F 0.380983 34.729882 224.645579
F 0.152393 34.729882 246.473490
F 2.666880 57.883140 6.366474
F 2.438290 57.883140 28.194385
F 2.209700 57.883140 50.022295
F 1.981111 57.883140 71.850206
F 1.752521 57.883140 93.678116
F 1.523931 57.883140 115.506026
F 1.295342 57.883140 137.333937
F 1.066752 57.883140 159.161848
F 0.838162 57.883140 180.989758
F 0.609573 57.883140 202.817669
F 0.380983 57.883140 224.645579
F 0.152393 57.883140 246.473490
F 29.400517 11.576625 6.646438
F 29.171927 11.576625 28.474349
F 28.943338 11.576625 50.302259
F 28.714748 11.576625 72.130170
F 28.486158 11.576625 93.958080
F 28.257568 11.576625 115.785991
F 28.028979 11.576625 137.613902
F 27.800389 11.576625 159.441812
F 27.571799 11.576625 181.269722
F 27.343210 11.576625 203.097633
F 27.114620 11.576625 224.925543
F 26.886030 11.576625 246.753454
F 29.400517 34.729882 6.646438
F 29.171927 34.729882 28.474349
F 28.943338 34.729882 50.302259
F 28.714748 34.729882 72.130170
F 28.486158 34.729882 93.958080
F 28.257568 34.729882 115.785991
F 28.028979 34.729882 137.613902
F 27.800389 34.729882 159.441812
F 27.571799 34.729882 181.269722
F 27.343210 34.729882 203.097633
F 27.114620 34.729882 224.925543
F 26.886030 34.729882 246.753454
F 29.400517 57.883140 6.646438
F 29.171927 57.883140 28.474349
F 28.943338 57.883140 50.302259
F 28.714748 57.883140 72.130170
F 28.486158 57.883140 93.958080
F 28.257568 57.883140 115.785991
F 28.028979 57.883140 137.613902
F 27.800389 57.883140 159.441812
F 27.571799 57.883140 181.269722
F 27.343210 57.883140 203.097633
F 27.114620 57.883140 224.925543
F 26.886030 57.883140 246.753454
F 56.134155 11.576625 6.926402
F 55.905565 11.576625 28.754313
F 55.676976 11.576625 50.582224
F 55.448386 11.576625 72.410135
F 55.219796 11.576625 94.238045
F 54.991207 11.576625 116.065955
F 54.762617 11.576625 137.893866
F 54.534027 11.576625 159.721776
F 54.305437 11.576625 181.549686
F 54.076848 11.576625 203.377597
F 53.848258 11.576625 225.205507
F 53.619668 11.576625 247.033418
F 56.134155 34.729882 6.926402
F 55.905565 34.729882 28.754313
F 55.676976 34.729882 50.582224
F 55.448386 34.729882 72.410135
F 55.219796 34.729882 94.238045
F 54.991207 34.729882 116.065955
F 54.762617 34.729882 137.893866
F 54.534027 34.729882 159.721776
F 54.305437 34.729882 181.549686
F 54.076848 34.729882 203.377597
F 53.848258 34.729882 225.205507
F 53.619668 34.729882 247.033418
F 56.134155 57.883140 6.926402
F 55.905565 57.883140 28.754313
F 55.676976 57.883140 50.582224
F 55.448386 57.883140 72.410135
F 55.219796 57.883140 94.238045
F 54.991207 57.883140 116.065955
F 54.762617 57.883140 137.893866
F 54.534027 57.883140 159.721776
F 54.305437 57.883140 181.549686
F 54.076848 57.883140 203.377597
F 53.848258 57.883140 225.205507
F 53.619668 57.883140 247.033418
F 2.666880 19.294380 6.366475
F 2.438290 19.294380 28.194385
F 2.209700 19.294380 50.022296
F 1.981111 19.294380 71.850206
F 1.752521 19.294380 93.678116
F 1.523931 19.294380 115.506027
F 1.295342 19.294380 137.333937
F 1.066752 19.294380 159.161849
F 0.838162 19.294380 180.989759
F 0.609573 19.294380 202.817669
F 0.380983 19.294380 224.645580
F 0.152393 19.294380 246.473490
F 2.666880 42.447638 6.366475
F 2.438290 42.447638 28.194385
F 2.209700 42.447638 50.022296
F 1.981111 42.447638 71.850206
F 1.752521 42.447638 93.678116
F 1.523931 42.447638 115.506027
F 1.295342 42.447638 137.333937
F 1.066752 42.447638 159.161849
F 0.838162 42.447638 180.989759
F 0.609573 42.447638 202.817669
F 0.380983 42.447638 224.645580
F 0.152393 42.447638 246.473490
F 2.666880 65.600895 6.366475
F 2.438290 65.600895 28.194385
F 2.209700 65.600895 50.022296
F 1.981111 65.600895 71.850206
F 1.752521 65.600895 93.678116
F 1.523931 65.600895 115.506027
F 1.295342 65.600895 137.333937
F 1.066752 65.600895 159.161849
F 0.838162 65.600895 180.989759
F 0.609573 65.600895 202.817669
F 0.380983 65.600895 224.645580
F 0.152393 65.600895 246.473490
F 29.400517 19.294380 6.646439
F 29.171927 19.294380 28.474349
F 28.943338 19.294380 50.302260
F 28.714748 19.294380 72.130170
F 28.486158 19.294380 93.958080
F 28.257568 19.294380 115.785992
F 28.028979 19.294380 137.613902
F 27.800389 19.294380 159.441813
F 27.571799 19.294380 181.269723
F 27.343210 19.294380 203.097633
F 27.114620 19.294380 224.925544
F 26.886030 19.294380 246.753454
F 29.400517 42.447638 6.646439
F 29.171927 42.447638 28.474349
F 28.943338 42.447638 50.302260
F 28.714748 42.447638 72.130170
F 28.486158 42.447638 93.958080
F 28.257568 42.447638 115.785992
F 28.028979 42.447638 137.613902
F 27.800389 42.447638 159.441813
F 27.571799 42.447638 181.269723
F 27.343210 42.447638 203.097633
F 27.114620 42.447638 224.925544
F 26.886030 42.447638 246.753454
F 29.400517 65.600895 6.646439
F 29.171927 65.600895 28.474349
F 28.943338 65.600895 50.302260
F 28.714748 65.600895 72.130170
F 28.486158 65.600895 93.958080
F 28.257568 65.600895 115.785992
F 28.028979 65.600895 137.613902
F 27.800389 65.600895 159.441813
F 27.571799 65.600895 181.269723
F 27.343210 65.600895 203.097633
F 27.114620 65.600895 224.925544
F 26.886030 65.600895 246.753454
F 56.134155 19.294380 6.926403
F 55.905565 19.294380 28.754313
F 55.676976 19.294380 50.582225
F 55.448386 19.294380 72.410135
F 55.219796 19.294380 94.238045
F 54.991207 19.294380 116.065956
F 54.762617 19.294380 137.893866
F 54.534027 19.294380 159.721777
F 54.305437 19.294380 181.549687
F 54.076848 19.294380 203.377597
F 53.848258 19.294380 225.205508
F 53.619668 19.294380 247.033418
F 56.134155 42.447638 6.926403
F 55.905565 42.447638 28.754313
F 55.676976 42.447638 50.582225
F 55.448386 42.447638 72.410135
F 55.219796 42.447638 94.238045
F 54.991207 42.447638 116.065956
F 54.762617 42.447638 137.893866
F 54.534027 42.447638 159.721777
F 54.305437 42.447638 181.549687
F 54.076848 42.447638 203.377597
F 53.848258 42.447638 225.205508
F 53.619668 42.447638 247.033418
F 56.134155 65.600895 6.926403
F 55.905565 65.600895 28.754313
F 55.676976 65.600895 50.582225
F 55.448386 65.600895 72.410135
F 55.219796 65.600895 94.238045
F 54.991207 65.600895 116.065956
F 54.762617 65.600895 137.893866
F 54.534027 65.600895 159.721777
F 54.305437 65.600895 181.549687
F 54.076848 65.600895 203.377597
F 53.848258 65.600895 225.205508
F 53.619668 65.600895 247.033418
F 11.578086 3.858875 6.459796
F 11.349496 3.858875 28.287706
F 11.120907 3.858875 50.115616
F 10.892317 3.858875 71.943528
F 10.663727 3.858875 93.771438
F 10.435138 3.858875 115.599349
F 10.206548 3.858875 137.427259
F 9.977958 3.858875 159.255169
F 9.749369 3.858875 181.083080
F 9.520779 3.858875 202.910990
F 9.292189 3.858875 224.738900
F 9.063599 3.858875 246.566811
F 11.578086 27.012133 6.459796
F 11.349496 27.012133 28.287706
F 11.120907 27.012133 50.115616
F 10.892317 27.012133 71.943528
F 10.663727 27.012133 93.771438
F 10.435138 27.012133 115.599349
F 10.206548 27.012133 137.427259
F 9.977958 27.012133 159.255169
F 9.749369 27.012133 181.083080
F 9.520779 27.012133 202.910990
F 9.292189 27.012133 224.738900
F 9.063599 27.012133 246.566811
F 11.578086 50.165390 6.459796
F 11.349496 50.165390 28.287706
F 11.120907 50.165390 50.115616
F 10.892317 50.165390 71.943528
F 10.663727 50.165390 93.771438
F 10.435138 50.165390 115.599349
F 10.206548 50.165390 137.427259
F 9.977958 50.165390 159.255169
F 9.749369 50.165390 181.083080
F 9.520779 50.165390 202.910990
F 9.292189 50.165390 224.738900
F 9.063599 50.165390 246.566811
F 38.311724 3.858875 6.739760
F 38.083135 3.858875 28.567671
F 37.854545 3.858875 50.395581
F 37.625955 3.858875 72.223492
F 37.397365 3.858875 94.051402
F 37.168776 3.858875 115.879313
F 36.940186 3.858875 137.707223
F 36.711596 3.858875 159.535133
F 36.483007 3.858875 181.363044
F 36.254417 3.858875 203.190954
F 36.025827 3.858875 225.018864
F 35.797238 3.858875 246.846776
F 38.311724 27.012133 6.739760
F 38.083135 27.012133 28.567671
F 37.854545 27.012133 50.395581
F 37.625955 27.012133 72.223492
F 37.397365 27.012133 94.051402
F 37.168776 27.012133 115.879313
F 36.940186 27.012133 137.707223
F 36.711596 27.012133 159.535133
F 36.483007 27.012133 181.363044
F 36.254417 27.012133 203.190954
F 36.025827 27.012133 225.018864
F 35.797238 27.012133 246.846776
F 38.311724 50.165390 6.739760
F 38.083135 50.165390 28.567671
F 37.854545 50.165390 50.395581
F 37.625955 50.165390 72.223492
F 37.397365 50.165390 94.051402
F 37.168776 50.165390 115.879313
F 36.940186 50.165390 137.707223
F 36.711596 50.165390 159.535133
F 36.483007 50.165390 181.363044
F 36.254417 50.165390 203.190954
F 36.025827 50.165390 225.018864
F 35.797238 50.165390 246.846776
F 64.588182 3.858875 50.675545
F 64.359592 3.858875 72.503456
F 64.131003 3.858875 94.331366
F 63.902413 3.858875 116.159277
F 63.673823 3.858875 137.987187
F 63.445233 3.858875 159.815097
F 63.216644 3.858875 181.643008
F 62.988054 3.858875 203.470919
F 62.759464 3.858875 225.298829
F 62.530875 3.858875 247.126740
F 64.588182 27.012133 50.675545
F 64.359592 27.012133 72.503456
F 64.131003 27.012133 94.331366
F 63.902413 27.012133 116.159277
F 63.673823 27.012133 137.987187
F 63.445233 27.012133 159.815097
F 63.216644 27.012133 181.643008
F 62.988054 27.012133 203.470919
F 62.759464 27.012133 225.298829
F 62.530875 27.012133 247.126740
F 64.588182 50.165390 50.675545
F 64.359592 50.165390 72.503456
F 64.131003 50.165390 94.331366
F 63.902413 50.165390 116.159277
F 63.673823 50.165390 137.987187
F 63.445233 50.165390 159.815097
F 63.216644 50.165390 181.643008
F 62.988054 50.165390 203.470919
F 62.759464 50.165390 225.298829
F 62.530875 50.165390 247.126740
F 11.578086 11.576625 6.459796
F 11.349496 11.576625 28.287706
F 11.120907 11.576625 50.115617
F 10.892317 11.576625 71.943528
F 10.663727 11.576625 93.771438
F 10.435138 11.576625 115.599349
F 10.206548 11.576625 137.427259
F 9.977958 11.576625 159.255169
F 9.749369 11.576625 181.083080
F 9.520779 11.576625 202.910990
F 9.292189 11.576625 224.738901
F 9.063599 11.576625 246.566811
F 11.578086 34.729883 6.459796
F 11.349496 34.729883 28.287706
F 11.120907 34.729883 50.115617
F 10.892317 34.729883 71.943528
F 10.663727 34.729883 93.771438
F 10.435138 34.729883 115.599349
F 10.206548 34.729883 137.427259
F 9.977958 34.729883 159.255169
F 9.749369 34.729883 181.083080
F 9.520779 34.729883 202.910990
F 9.292189 34.729883 224.738901
F 9.063599 34.729883 246.566811
F 11.578086 57.883140 6.459796
F 11.349496 57.883140 28.287706
F 11.120907 57.883140 50.115617
F 10.892317 57.883140 71.943528
F 10.663727 57.883140 93.771438
F 10.435138 57.883140 115.599349
F 10.206548 57.883140 137.427259
F 9.977958 57.883140 159.255169
F 9.749369 57.883140 181.083080
F 9.520779 57.883140 202.910990
F 9.292189 57.883140 224.738901
F 9.063599 57.883140 246.566811
F 38.311724 11.576625 6.739760
F 38.083135 11.576625 28.567671
F 37.854545 11.576625 50.395582
F 37.625955 11.576625 72.223492
F 37.397365 11.576625 94.051402
F 37.168776 11.576625 115.879313
F 36.940186 11.576625 137.707223
F 36.711596 11.576625 159.535133
F 36.483007 11.576625 181.363044
F 36.254417 11.576625 203.190954
F 36.025827 11.576625 225.018865
F 35.797238 11.576625 246.846776
F 38.311724 34.729883 6.739760
F 38.083135 34.729883 28.567671
F 37.854545 34.729883 50.395582
F 37.625955 34.729883 72.223492
F 37.397365 34.729883 94.051402
F 37.168776 34.729883 115.879313
F 36.940186 34.729883 137.707223
F 36.711596 34.729883 159.535133
F 36.483007 34.729883 181.363044
F 36.254417 34.729883 203.190954
F 36.025827 34.729883 225.018865
F 35.797238 34.729883 246.846776
F 38.311724 57.883140 6.739760
F 38.083135 57.883140 28.567671
F 37.854545 57.883140 50.395582
F 37.625955 57.883140 72.223492
F 37.397365 57.883140 94.051402
F 37.168776 57.883140 115.879313
F 36.940186 57.883140 137.707223
F 36.711596 57.883140 159.535133
F 36.483007 57.883140 181.363044
F 36.254417 57.883140 203.190954
F 36.025827 57.883140 225.018865
F 35.797238 57.883140 246.846776
F 64.588182 11.576625 50.675546
F 64.359592 11.576625 72.503456
F 64.131003 11.576625 94.331366
F 63.902413 11.576625 116.159277
F 63.673823 11.576625 137.987187
F 63.445233 11.576625 159.815097
F 63.216644 11.576625 181.643008
F 62.988054 11.576625 203.470919
F 62.759464 11.576625 225.298830
F 62.530875 11.576625 247.126740
F 64.588182 34.729883 50.675546
F 64.359592 34.729883 72.503456
F 64.131003 34.729883 94.331366
F 63.902413 34.729883 116.159277
F 63.673823 34.729883 137.987187
F 63.445233 34.729883 159.815097
F 63.216644 34.729883 181.643008
F 62.988054 34.729883 203.470919
F 62.759464 34.729883 225.298830
F 62.530875 34.729883 247.126740
F 64.588182 57.883140 50.675546
F 64.359592 57.883140 72.503456
F 64.131003 57.883140 94.331366
F 63.902413 57.883140 116.159277
F 63.673823 57.883140 137.987187
F 63.445233 57.883140 159.815097
F 63.216644 57.883140 181.643008
F 62.988054 57.883140 203.470919
F 62.759464 57.883140 225.298830
F 62.530875 57.883140 247.126740
F 11.578086 19.294380 6.459796
F 11.349496 19.294380 28.287707
F 11.120907 19.294380 50.115617
F 10.892317 19.294380 71.943528
F 10.663727 19.294380 93.771439
F 10.435138 19.294380 115.599349
F 10.206548 19.294380 137.427260
F 9.977958 19.294380 159.255170
F 9.749369 19.294380 181.083080
F 9.520779 19.294380 202.910991
F 9.292189 19.294380 224.738901
F 9.063599 19.294380 246.566812
F 11.578086 42.447638 6.459796
F 11.349496 42.447638 28.287707
F 11.120907 42.447638 50.115617
F 10.892317 42.447638 71.943528
F 10.663727 42.447638 93.771439
F 10.435138 42.447638 115.599349
F 10.206548 42.447638 137.427260
F 9.977958 42.447638 159.255170
F 9.749369 42.447638 181.083080
F 9.520779 42.447638 202.910991
F 9.292189 42.447638 224.738901
F 9.063599 42.447638 246.566812
F 11.578086 65.600896 6.459796
F 11.349496 65.600896 28.287707
F 11.120907 65.600896 50.115617
F 10.892317 65.600896 71.943528
F 10.663727 65.600896 93.771439
F 10.435138 65.600896 115.599349
F 10.206548 65.600896 137.427260
F 9.977958 65.600896 159.255170
F 9.749369 65.600896 181.083080
F 9.520779 65.600896 202.910991
F 9.292189 65.600896 224.738901
F 9.063599 65.600896 246.566812
F 38.311724 19.294380 6.739760
F 38.083135 19.294380 28.567672
F 37.854545 19.294380 50.395582
F 37.625955 19.294380 72.223492
F 37.397365 19.294380 94.051403
F 37.168776 19.294380 115.879313
F 36.940186 19.294380 137.707224
F 36.711596 19.294380 159.535134
F 36.483007 19.294380 181.363044
F 36.254417 19.294380 203.190955
F 36.025827 19.294380 225.018865
F 35.797238 19.294380 246.846777
F 38.311724 42.447638 6.739760
F 38.083135 42.447638 28.567672
F 37.854545 42.447638 50.395582
F 37.625955 42.447638 72.223492
F 37.397365 42.447638 94.051403
F 37.168776 42.447638 115.879313
F 36.940186 42.447638 137.707224
F 36.711596 42.447638 159.535134
F 36.483007 42.447638 181.363044
F 36.254417 42.447638 203.190955
F 36.025827 42.447638 225.018865
F 35.797238 42.447638 246.846777
F 38.311724 65.600896 6.739760
F 38.083135 65.600896 28.567672
F 37.854545 65.600896 50.395582
F 37.625955 65.600896 72.223492
F 37.397365 65.600896 94.051403
F 37.168776 65.600896 115.879313
F 36.940186 65.600896 137.707224
F 36.711596 65.600896 159.535134
F 36.483007 65.600896 181.363044
F 36.254417 65.600896 203.190955
F 36.025827 65.600896 225.018865
F 35.797238 65.600896 246.846777
F 64.588182 19.294380 50.675546
F 64.359592 19.294380 72.503456
F 64.131003 19.294380 94.331367
F 63.902413 19.294380 116.159277
F 63.673823 19.294380 137.987188
F 63.445233 19.294380 159.815098
F 63.216644 19.294380 181.643008
F 62.988054 19.294380 203.470920
F 62.759464 19.294380 225.298830
F 62.530875 19.294380 247.126741
F 64.588182 42.447638 50.675546
F 64.359592 42.447638 72.503456
F 64.131003 42.447638 94.331367
F 63.902413 42.447638 116.159277
F 63.673823 42.447638 137.987188
F 63.445233 42.447638 159.815098
F 63.216644 42.447638 181.643008
F 62.988054 42.447638 203.470920
F 62.759464 42.447638 225.298830
F 62.530875 42.447638 247.126741
F 64.588182 65.600896 50.675546
F 64.359592 65.600896 72.503456
F 64.131003 65.600896 94.331367
F 63.902413 65.600896 116.159277
F 63.673823 65.600896 137.987188
F 63.445233 65.600896 159.815098
F 63.216644 65.600896 181.643008
F 62.988054 65.600896 203.470920
F 62.759464 65.600896 225.298830
F 62.530875 65.600896 247.126741
F 20.489304 3.858876 6.553119
F 20.260714 3.858876 28.381029
F 20.032124 3.858876 50.208939
F 19.803534 3.858876 72.036850
F 19.574945 3.858876 93.864760
F 19.346355 3.858876 115.692671
F 19.117765 3.858876 137.520581
F 18.889176 3.858876 159.348491
F 18.660586 3.858876 181.176402
F 18.431996 3.858876 203.004313
F 18.203407 3.858876 224.832224
F 17.974817 3.858876 246.660134
F 20.489304 27.012134 6.553119
F 20.260714 27.012134 28.381029
F 20.032124 27.012134 50.208939
F 19.803534 27.012134 72.036850
F 19.574945 27.012134 93.864760
F 19.346355 27.012134 115.692671
F 19.117765 27.012134 137.520581
F 18.889176 27.012134 159.348491
F 18.660586 27.012134 181.176402
F 18.431996 27.012134 203.004313
F 18.203407 27.012134 224.832224
F 17.974817 27.012134 246.660134
F 20.489304 50.165391 6.553119
F 20.260714 50.165391 28.381029
F 20.032124 50.165391 50.208939
F 19.803534 50.165391 72.036850
F 19.574945 50.165391 93.864760
F 19.346355 50.165391 115.692671
F 19.117765 50.165391 137.520581
F 18.889176 50.165391 159.348491
F 18.660586 50.165391 181.176402
F 18.431996 50.165391 203.004313
F 18.203407 50.165391 224.832224
F 17.974817 50.165391 246.660134
F 47.222941 3.858876 6.833083
F 46.994351 3.858876 28.660993
F 46.765761 3.858876 50.488903
F 46.537172 3.858876 72.316814
F 46.308582 3.858876 94.144724
F 46.079992 3.858876 115.972635
F 45.851402 3.858876 137.800545
F 45.622813 3.858876 159.628456
F 45.394223 3.858876 181.456367
F 45.165633 3.858876 203.284277
F 44.937044 3.858876 225.112188
F 44.708454 3.858876 246.940098
F 47.222941 27.012134 6.833083
F 46.994351 27.012134 28.660993
F 46.765761 27.012134 50.488903
F 46.537172 27.012134 72.316814
F 46.308582 27.012134 94.144724
F 46.079992 27.012134 115.972635
F 45.851402 27.012134 137.800545
F 45.622813 27.012134 159.628456
F 45.394223 27.012134 181.456367
F 45.165633 27.012134 203.284277
F 44.937044 27.012134 225.112188
F 44.708454 27.012134 246.940098
F 47.222941 50.165391 6.833083
F 46.994351 50.165391 28.660993
F 46.765761 50.165391 50.488903
F 46.537172 50.165391 72.316814
F 46.308582 50.165391 94.144724
F 46.079992 50.165391 115.972635
F 45.851402 50.165391 137.800545
F 45.622813 50.165391 159.628456
F 45.394223 50.165391 181.456367
F 45.165633 50.165391 203.284277
F 44.937044 50.165391 225.112188
F 44.708454 50.165391 246.940098
F 20.489304 11.576626 6.553119
F 20.260714 11.576626 28.381029
F 20.032124 11.576626 50.208940
F 19.803534 11.576626 72.036850
F 19.574945 11.576626 93.864760
F 19.346355 11.576626 115.692671
F 19.117765 11.576626 137.520581
F 18.889176 11.576626 159.348492
F 18.660586 11.576626 181.176402
F 18.431996 11.576626 203.004313
F 18.203407 11.576626 224.832224
F 17.974817 11.576626 246.660134
F 20.489304 34.729884 6.553119
F 20.260714 34.729884 28.381029
F 20.032124 34.729884 50.208940
F 19.803534 34.729884 72.036850
F 19.574945 34.729884 93.864760
F 19.346355 34.729884 115.692671
F 19.117765 34.729884 137.520581
F 18.889176 34.729884 159.348492
F 18.660586 34.729884 181.176402
F 18.431996 34.729884 203.004313
F 18.203407 34.729884 224.832224
F 17.974817 34.729884 246.660134
F 20.489304 57.883141 6.553119
F 20.260714 57.883141 28.381029
F 20.032124 57.883141 50.208940
F 19.803534 57.883141 72.036850
F 19.574945 57.883141 93.864760
F 19.346355 57.883141 115.692671
F 19.117765 57.883141 137.520581
F 18.889176 57.883141 159.348492
F 18.660586 57.883141 181.176402
F 18.431996 57.883141 203.004313
F 18.203407 57.883141 224.832224
F 17.974817 57.883141 246.660134
F 47.222941 11.576626 6.833083
F 46.994351 11.576626 28.660993
F 46.765761 11.576626 50.488904
F 46.537172 11.576626 72.316814
F 46.308582 11.576626 94.144724
F 46.079992 11.576626 115.972635
F 45.851402 11.576626 137.800545
F 45.622813 11.576626 159.628457
F 45.394223 11.576626 181.456367
F 45.165633 11.576626 203.284277
F 44.937044 11.576626 225.112188
F 44.708454 11.576626 246.940098
F 47.222941 34.729884 6.833083
F 46.994351 34.729884 28.660993
F 46.765761 34.729884 50.488904
F 46.537172 34.729884 72.316814
F 46.308582 34.729884 94.144724
F 46.079992 34.729884 115.972635
F 45.851402 34.729884 137.800545
F 45.622813 34.729884 159.628457
F 45.394223 34.729884 181.456367
F 45.165633 34.729884 203.284277
F 44.937044 34.729884 225.112188
F 44.708454 34.729884 246.940098
F 47.222941 57.883141 6.833083
F 46.994351 57.883141 28.660993
F 46.765761 57.883141 50.488904
F 46.537172 57.883141 72.316814
F 46.308582 57.883141 94.144724
F 46.079992 57.883141 115.972635
F 45.851402 57.883141 137.800545
F 45.622813 57.883141 159.628457
F 45.394223 57.883141 181.456367
F 45.165633 57.883141 203.284277
F 44.937044 57.883141 225.112188
F 44.708454 57.883141 246.940098
F 20.489304 19.294382 6.553119
F 20.260714 19.294382 28.381030
F 20.032124 19.294382 50.208940
F 19.803534 19.294382 72.036851
F 19.574945 19.294382 93.864761
F 19.346355 19.294382 115.692671
F 19.117765 19.294382 137.520582
F 18.889176 19.294382 159.348492
F 18.660586 19.294382 181.176402
F 18.431996 19.294382 203.004314
F 18.203407 19.294382 224.832224
F 17.974817 19.294382 246.660135
F 20.489304 42.447639 6.553119
F 20.260714 42.447639 28.381030
F 20.032124 42.447639 50.208940
F 19.803534 42.447639 72.036851
F 19.574945 42.447639 93.864761
F 19.346355 42.447639 115.692671
F 19.117765 42.447639 137.520582
F 18.889176 42.447639 159.348492
F 18.660586 42.447639 181.176402
F 18.431996 42.447639 203.004314
F 18.203407 42.447639 224.832224
F 17.974817 42.447639 246.660135
F 20.489304 65.600897 6.553119
F 20.260714 65.600897 28.381030
F 20.032124 65.600897 50.208940
F 19.803534 65.600897 72.036851
F 19.574945 65.600897 93.864761
F 19.346355 65.600897 115.692671
F 19.117765 65.600897 137.520582
F 18.889176 65.600897 159.348492
F 18.660586 65.600897 181.176402
F 18.431996 65.600897 203.004314
F 18.203407 65.600897 224.832224
F 17.974817 65.600897 246.660135
F 47.222941 19.294382 6.833083
F 46.994351 19.294382 28.660994
F 46.765761 19.294382 50.488904
F 46.537172 19.294382 72.316815
F 46.308582 19.294382 94.144725
F 46.079992 19.294382 115.972635
F 45.851402 19.294382 137.800546
F 45.622813 19.294382 159.628457
F 45.394223 19.294382 181.456367
F 45.165633 19.294382 203.284278
F 44.937044 19.294382 225.112188
F 44.708454 19.294382 246.940099
F 47.222941 42.447639 6.833083
F 46.994351 42.447639 28.660994
F 46.765761 42.447639 50.488904
F 46.537172 42.447639 72.316815
F 46.308582 42.447639 94.144725
F 46.079992 42.447639 115.972635
F 45.851402 42.447639 137.800546
F 45.622813 42.447639 159.628457
F 45.394223 42.447639 181.456367
F 45.165633 42.447639 203.284278
F 44.937044 42.447639 225.112188
F 44.708454 42.447639 246.940099
F 47.222941 65.600897 6.833083
F 46.994351 65.600897 28.660994
F 46.765761 65.600897 50.488904
F 46.537172 65.600897 72.316815
F 46.308582 65.600897 94.144725
F 46.079992 65.600897 115.972635
F 45.851402 65.600897 137.800546
F 45.622813 65.600897 159.628457
F 45.394223 65.600897 181.456367
F 45.165633 65.600897 203.284278
F 44.937044 65.600897 225.112188
F 44.708454 65.600897 246.940099
F 2.695466 3.858875 3.637987
F 2.466876 3.858875 25.465897
F 2.238286 3.858875 47.293808
F 2.009696 3.858875 69.121718
F 1.781107 3.858875 90.949628
F 1.552517 3.858875 112.777539
F 1.323927 3.858875 134.605449
F 1.095338 3.858875 156.433360
F 0.866748 3.858875 178.261270
F 0.638158 3.858875 200.089180
F 0.409569 3.858875 221.917092
F 0.180979 3.858875 243.745002
F 2.695466 27.012133 3.637987
F 2.466876 27.012133 25.465897
F 2.238286 27.012133 47.293808
F 2.009696 27.012133 69.121718
F 1.781107 27.012133 90.949628
F 1.552517 27.012133 112.777539
F 1.323927 27.012133 134.605449
F 1.095338 27.012133 156.433360
F 0.866748 27.012133 178.261270
F 0.638158 27.012133 200.089180
F 0.409569 27.012133 221.917092
F 0.180979 27.012133 243.745002
F 2.695466 50.165390 3.637987
F 2.466876 50.165390 25.465897
F 2.238286 50.165390 47.293808
F 2.009696 50.165390 69.121718
F 1.781107 50.165390 90.949628
F 1.552517 50.165390 112.777539
F 1.323927 50.165390 134.605449
F 1.095338 50.165390 156.433360
F 0.866748 50.165390 178.261270
F 0.638158 50.165390 200.089180
F 0.409569 50.165390 221.917092
F 0.180979 50.165390 243.745002
F 29.429103 3.858875 3.917951
F 29.200513 3.858875 25.745861
F 28.971923 3.858875 47.573772
F 28.743334 3.858875 69.401682
F 28.514744 3.858875 91.229592
F 28.286154 3.858875 113.057503
F 28.057564 3.858875 134.885413
F 27.828975 3.858875 156.713325
F 27.600385 3.858875 178.541235
F 27.371795 3.858875 200.369145
F 27.143206 3.858875 222.197056
F 26.914616 3.858875 244.024966
F 29.429103 27.012133 3.917951
F 29.200513 27.012133 25.745861
F 28.971923 27.012133 47.573772
F 28.743334 27.012133 69.401682
F 28.514744 27.012133 91.229592
F 28.286154 27.012133 113.057503
F 28.057564 27.012133 134.885413
F 27.828975 27.012133 156.713325
F 27.600385 27.012133 178.541235
F 27.371795 27.012133 200.369145
F 27.143206 27.012133 222.197056
F 26.914616 27.012133 244.024966
F 29.429103 50.165390 3.917951
F 29.200513 50.165390 25.745861
F 28.971923 50.165390 47.573772
F 28.743334 50.165390 69.401682
F 28.514744 50.165390 91.229592
F 28.286154 50.165390 113.057503
F 28.057564 50.165390 134.885413
F 27.828975 50.165390 156.713325
F 27.600385 50.165390 178.541235
F 27.371795 50.165390 200.369145
F 27.143206 50.165390 222.197056
F 26.914616 50.165390 244.024966
F 56.162740 3.858875 4.197915
F 55.934150 3.858875 26.025825
F 55.705560 3.858875 47.853736
F 55.476971 3.858875 69.681646
F 55.248381 3.858875 91.509556
F 55.019791 3.858875 113.337468
F 54.791202 3.858875 135.165378
F 54.562612 3.858875 156.993289
F 54.334022 3.858875 178.821199
F 54.105432 3.858875 200.649109
F 53.876843 3.858875 222.477020
F 53.648253 3.858875 244.304930
F 56.162740 27.012133 4.197915
F 55.934150 27.012133 26.025825
F 55.705560 27.012133 47.853736
F 55.476971 27.012133 69.681646
F 55.248381 27.012133 91.509556
F 55.019791 27.012133 113.337468
F 54.791202 27.012133 135.165378
F 54.562612 27.012133 156.993289
F 54.334022 27.012133 178.821199
F 54.105432 27.012133 200.649109
F 53.876843 27.012133 222.477020
F 53.648253 27.012133 244.304930
F 56.162740 50.165390 4.197915
F 55.934150 50.165390 26.025825
F 55.705560 50.165390 47.853736
F 55.476971 50.165390 69.681646
F 55.248381 50.165390 91.509556
F 55.019791 50.165390 113.337468
F 54.791202 50.165390 135.165378
F 54.562612 50.165390 156.993289
F 54.334022 50.165390 178.821199
F 54.105432 50.165390 200.649109
F 53.876843 50.165390 222.477020
F 53.648253 50.165390 244.304930
F 2.695466 11.576625 3.637987
F 2.466876 11.576625 25.465897
F 2.238286 11.576625 47.293808
F 2.009696 11.576625 69.121718
F 1.781107 11.576625 90.949628
F 1.552517 11.576625 112.777539
F 1.323927 11.576625 134.605449
F 1.095338 11.576625 156.433359
F 0.866748 11.576625 178.261270
F 0.638158 11.576625 200.089180
F 0.409569 11.576625 221.917092
F 0.180979 11.576625 243.745002
F 2.695466 34.729883 3.637987
F 2.466876 34.729883 25.465897
F 2.238286 34.729883 47.293808
F 2.009696 34.729883 69.121718
F 1.781107 34.729883 90.949628
F 1.552517 34.729883 112.777539
F 1.323927 34.729883 134.605449
F 1.095338 34.729883 156.433359
F 0.866748 34.729883 178.261270
F 0.638158 34.729883 200.089180
F 0.409569 34.729883 221.917092
F 0.180979 34.729883 243.745002
F 2.695466 57.883140 3.637987
F 2.466876 57.883140 25.465897
F 2.238286 57.883140 47.293808
F 2.009696 57.883140 69.121718
F 1.781107 57.883140 90.949628
F 1.552517 57.883140 112.777539
F 1.323927 57.883140 134.605449
F 1.095338 57.883140 156.433359
F 0.866748 57.883140 178.261270
F 0.638158 57.883140 200.089180
F 0.409569 57.883140 221.917092
F 0.180979 57.883140 243.745002
F 29.429103 11.576625 3.917951
F 29.200513 11.576625 25.745861
F 28.971923 11.576625 47.573772
F 28.743334 11.576625 69.401682
F 28.514744 11.576625 91.229592
F 28.286154 11.576625 113.057503
F 28.057564 11.576625 134.885413
F 27.828975 11.576625 156.713324
F 27.600385 11.576625 178.541235
F 27.371795 11.576625 200.369145
F 27.143206 11.576625 222.197056
F 26.914616 11.576625 244.024966
F 29.429103 34.729883 3.917951
F 29.200513 34.729883 25.745861
F 28.971923 34.729883 47.573772
F 28.743334 34.729883 69.401682
F 28.514744 34.729883 91.229592
F 28.286154 34.729883 113.057503
F 28.057564 34.729883 134.885413
F 27.828975 34.729883 156.713324
F 27.600385 34.729883 178.541235
F 27.371795 34.729883 200.369145
F 27.143206 34.729883 222.197056
F 26.914616 34.729883 244.024966
F 29.429103 57.883140 3.917951
F 29.200513 57.883140 25.745861
F 28.971923 57.883140 47.573772
F 28.743334 57.883140 69.401682
F 28.514744 57.883140 91.229592
F 28.286154 57.883140 113.057503
F 28.057564 57.883140 134.885413
F 27.828975 57.883140 156.713324
F 27.600385 57.883140 178.541235
F 27.371795 57.883140 200.369145
F 27.143206 57.883140 222.197056
F 26.914616 57.883140 244.024966
F 56.162740 11.576625 4.197915
F 55.934150 11.576625 26.025825
F 55.705560 11.576625 47.853736
F 55.476971 11.576625 69.681646
F 55.248381 11.576625 91.509556
F 55.019791 11.576625 113.337468
F 54.791202 11.576625 135.165378
F 54.562612 11.576625 156.993288
F 54.334022 11.576625 178.821199
F 54.105432 11.576625 200.649109
F 53.876843 11.576625 222.477020
F 53.648253 11.576625 244.304930
F 56.162740 34.729883 4.197915
F 55.934150 34.729883 26.025825
F 55.705560 34.729883 47.853736
F 55.476971 34.729883 69.681646
F 55.248381 34.729883 91.509556
F 55.019791 34.729883 113.337468
F 54.791202 34.729883 135.165378
F 54.562612 34.729883 156.993288
F 54.334022 34.729883 178.821199
F 54.105432 34.729883 200.649109
F 53.876843 34.729883 222.477020
F 53.648253 34.729883 244.304930
F 56.162740 57.883140 4.197915
F 55.934150 57.883140 26.025825
F 55.705560 57.883140 47.853736
F 55.476971 57.883140 69.681646
F 55.248381 57.883140 91.509556
F 55.019791 57.883140 113.337468
F 54.791202 57.883140 135.165378
F 54.562612 57.883140 156.993288
F 54.334022 57.883140 178.821199
F 54.105432 57.883140 200.649109
F 53.876843 57.883140 222.477020
F 53.648253 57.883140 244.304930
F 2.695466 19.294381 3.637986
F 2.466876 19.294381 25.465897
F 2.238286 19.294381 47.293807
F 2.009696 19.294381 69.121717
F 1.781107 19.294381 90.949628
F 1.552517 19.294381 112.777538
F 1.323927 19.294381 134.605449
F 1.095338 19.294381 156.433359
F 0.866748 19.294381 178.261269
F 0.638158 19.294381 200.089180
F 0.409569 19.294381 221.917091
F 0.180979 19.294381 243.745002
F 2.695466 42.447638 3.637986
F 2.466876 42.447638 25.465897
F 2.238286 42.447638 47.293807
F 2.009696 42.447638 69.121717
F 1.781107 42.447638 90.949628
F 1.552517 42.447638 112.777538
F 1.323927 42.447638 134.605449
F 1.095338 42.447638 156.433359
F 0.866748 42.447638 178.261269
F 0.638158 42.447638 200.089180
F 0.409569 42.447638 221.917091
F 0.180979 42.447638 243.745002
F 2.695466 65.600896 3.637986
F 2.466876 65.600896 25.465897
F 2.238286 65.600896 47.293807
F 2.009696 65.600896 69.121717
F 1.781107 65.600896 90.949628
F 1.552517 65.600896 112.777538
F 1.323927 65.600896 134.605449
F 1.095338 65.600896 156.433359
F 0.866748 65.600896 178.261269
F 0.638158 65.600896 200.089180
F 0.409569 65.600896 221.917091
F 0.180979 65.600896 243.745002
F 29.429103 19.294381 3.917950
F 29.200513 19.294381 25.745861
F 28.971923 19.294381 47.573771
F 28.743334 19.294381 69.401681
F 28.514744 19.294381 91.229592
F 28.286154 19.294381 113.057502
F 28.057564 19.294381 134.885413
F 27.828975 19.294381 156.713324
F 27.600385 19.294381 178.541234
F 27.371795 19.294381 200.369145
F 27.143206 19.294381 222.197055
F 26.914616 19.294381 244.024966
F 29.429103 42.447638 3.917950
F 29.200513 42.447638 25.745861
F 28.971923 42.447638 47.573771
F 28.743334 42.447638 69.401681
F 28.514744 42.447638 91.229592
F 28.286154 42.447638 113.057502
F 28.057564 42.447638 134.885413
F 27.828975 42.447638 156.713324
F 27.600385 42.447638 178.541234
F 27.371795 42.447638 200.369145
F 27.143206 42.447638 222.197055
F 26.914616 42.447638 244.024966
F 29.429103 65.600896 3.917950
F 29.200513 65.600896 25.745861
F 28.971923 65.600896 47.573771
F 28.743334 65.600896 69.401681
F 28.514744 65.600896 91.229592
F 28.286154 65.600896 113.057502
F 28.057564 65.600896 134.885413
F 27.828975 65.600896 156.713324
F 27.600385 65.600896 178.541234
F 27.371795 65.600896 200.369145
F 27.143206 65.600896 222.197055
F 26.914616 65.600896 244.024966
F 56.162740 19.294381 4.197914
F 55.934150 19.294381 26.025825
F 55.705560 19.294381 47.853735
F 55.476971 19.294381 69.681645
F 55.248381 19.294381 91.509556
F 55.019791 19.294381 113.337467
F 54.791202 19.294381 135.165378
F 54.562612 19.294381 156.993288
F 54.334022 19.294381 178.821198
F 54.105432 19.294381 200.649109
F 53.876843 19.294381 222.477019
F 53.648253 19.294381 244.304930
F 56.162740 42.447638 4.197914
F 55.934150 42.447638 26.025825
F 55.705560 42.447638 47.853735
F 55.476971 42.447638 69.681645
F 55.248381 42.447638 91.509556
F 55.019791 42.447638 113.337467
F 54.791202 42.447638 135.165378
F 54.562612 42.447638 156.993288
F 54.334022 42.447638 178.821198
F 54.105432 42.447638 200.649109
F 53.876843 42.447638 222.477019
F 53.648253 42.447638 244.304930
F 56.162740 65.600896 4.197914
F 55.934150 65.600896 26.025825
F 55.705560 65.600896 47.853735
F 55.476971 65.600896 69.681645
F 55.248381 65.600896 91.509556
F 55.019791 65.600896 113.337467
F 54.791202 65.600896 135.165378
F 54.562612 65.600896 156.993288
F 54.334022 65.600896 178.821198
F 54.105432 65.600896 200.649109
F 53.876843 65.600896 222.477019
F 53.648253 65.600896 244.304930
F 11.606673 3.858875 3.731308
F 11.378083 3.858875 25.559218
F 11.149493 3.858875 47.387129
F 10.920904 3.858875 69.215039
F 10.692314 3.858875 91.042949
F 10.463724 3.858875 112.870860
F 10.235135 3.858875 134.698771
F 10.006545 3.858875 156.526682
F 9.777955 3.858875 178.354592
F 9.549366 3.858875 200.182502
F 9.320776 3.858875 222.010413
F 9.092186 3.858875 243.838323
F 11.606673 27.012133 3.731308
F 11.378083 27.012133 25.559218
F 11.149493 27.012133 47.387129
F 10.920904 27.012133 69.215039
F 10.692314 27.012133 91.042949
F 10.463724 27.012133 112.870860
F 10.235135 27.012133 134.698771
F 10.006545 27.012133 156.526682
F 9.777955 27.012133 178.354592
F 9.549366 27.012133 200.182502
F 9.320776 27.012133 222.010413
F 9.092186 27.012133 243.838323
F 11.606673 50.165390 3.731308
F 11.378083 50.165390 25.559218
F 11.149493 50.165390 47.387129
F 10.920904 50.165390 69.215039
F 10.692314 50.165390 91.042949
F 10.463724 50.165390 112.870860
F 10.235135 50.165390 134.698771
F 10.006545 50.165390 156.526682
F 9.777955 50.165390 178.354592
F 9.549366 50.165390 200.182502
F 9.320776 50.165390 222.010413
F 9.092186 50.165390 243.838323
F 38.340311 3.858875 4.011272
F 38.111721 3.858875 25.839182
F 37.883132 3.858875 47.667093
F 37.654542 3.858875 69.495004
F 37.425952 3.858875 91.322914
F 37.197362 3.858875 113.150825
F 36.968773 3.858875 134.978735
F 36.740183 3.858875 156.806646
F 36.511593 3.858875 178.634556
F 36.283004 3.858875 200.462466
F 36.054414 3.858875 222.290377
F 35.825824 3.858875 244.118287
F 38.340311 27.012133 4.011272
F 38.111721 27.012133 25.839182
F 37.883132 27.012133 47.667093
F 37.654542 27.012133 69.495004
F 37.425952 27.012133 91.322914
F 37.197362 27.012133 113.150825
F 36.968773 27.012133 134.978735
F 36.740183 27.012133 156.806646
F 36.511593 27.012133 178.634556
F 36.283004 27.012133 200.462466
F 36.054414 27.012133 222.290377
F 35.825824 27.012133 244.118287
F 38.340311 50.165390 4.011272
F 38.111721 50.165390 25.839182
F 37.883132 50.165390 47.667093
F 37.654542 50.165390 69.495004
F 37.425952 50.165390 91.322914
F 37.197362 50.165390 113.150825
F 36.968773 50.165390 134.978735
F 36.740183 50.165390 156.806646
F 36.511593 50.165390 178.634556
F 36.283004 50.165390 200.462466
F 36.054414 50.165390 222.290377
F 35.825824 50.165390 244.118287
F 64.616769 3.858875 47.947058
F 64.388179 3.858875 69.774968
F 64.159589 3.858875 91.602878
F 63.931000 3.858875 113.430789
F 63.702410 3.858875 135.258699
F 63.473820 3.858875 157.086610
F 63.245230 3.858875 178.914520
F 63.016641 3.858875 200.742430
F 62.788051 3.858875 222.570341
F 62.559461 3.858875 244.398251
F 64.616769 27.012133 47.947058
F 64.388179 27.012133 69.774968
F 64.159589 27.012133 91.602878
F 63.931000 27.012133 113.430789
F 63.702410 27.012133 135.258699
F 63.473820 27.012133 157.086610
F 63.245230 27.012133 178.914520
F 63.016641 27.012133 200.742430
F 62.788051 27.012133 222.570341
F 62.559461 27.012133 244.398251
F 64.616769 50.165390 47.947058
F 64.388179 50.165390 69.774968
F 64.159589 50.165390 91.602878
F 63.931000 50.165390 113.430789
F 63.702410 50.165390 135.258699
F 63.473820 50.165390 157.086610
F 63.245230 50.165390 178.914520
F 63.016641 50.165390 200.742430
F 62.788051 50.165390 222.570341
F 62.559461 50.165390 244.398251
F 11.606673 11.576625 3.731308
F 11.378083 11.576625 25.559218
F 11.149494 11.576625 47.387128
F 10.920904 11.576625 69.215039
F 10.692314 11.576625 91.042949
F 10.463724 11.576625 112.870860
F 10.235135 11.576625 134.698771
F 10.006545 11.576625 156.526681
F 9.777955 11.576625 178.354592
F 9.549366 11.576625 200.182502
F 9.320776 11.576625 222.010413
F 9.092186 11.576625 243.838323
F 11.606673 34.729883 3.731308
F 11.378083 34.729883 25.559218
F 11.149494 34.729883 47.387128
F 10.920904 34.729883 69.215039
F 10.692314 34.729883 91.042949
F 10.463724 34.729883 112.870860
F 10.235135 34.729883 134.698771
F 10.006545 34.729883 156.526681
F 9.777955 34.729883 178.354592
F 9.549366 34.729883 200.182502
F 9.320776 34.729883 222.010413
F 9.092186 34.729883 243.838323
F 11.606673 57.883140 3.731308
F 11.378083 57.883140 25.559218
F 11.149494 57.883140 47.387128
F 10.920904 57.883140 69.215039
F 10.692314 57.883140 91.042949
F 10.463724 57.883140 112.870860
F 10.235135 57.883140 134.698771
F 10.006545 57.883140 156.526681
F 9.777955 57.883140 178.354592
F 9.549366 57.883140 200.182502
F 9.320776 57.883140 222.010413
F 9.092186 57.883140 243.838323
F 38.340311 11.576625 4.011272
F 38.111721 11.576625 25.839182
F 37.883132 11.576625 47.667092
F 37.654542 11.576625 69.495004
F 37.425952 11.576625 91.322914
F 37.197362 11.576625 113.150825
F 36.968773 11.576625 134.978735
F 36.740183 11.576625 156.806645
F 36.511593 11.576625 178.634556
F 36.283004 11.576625 200.462466
F 36.054414 11.576625 222.290377
F 35.825824 11.576625 244.118287
F 38.340311 34.729883 4.011272
F 38.111721 34.729883 25.839182
F 37.883132 34.729883 47.667092
F 37.654542 34.729883 69.495004
F 37.425952 34.729883 91.322914
F 37.197362 34.729883 113.150825
F 36.968773 34.729883 134.978735
F 36.740183 34.729883 156.806645
F 36.511593 34.729883 178.634556
F 36.283004 34.729883 200.462466
F 36.054414 34.729883 222.290377
F 35.825824 34.729883 244.118287
F 38.340311 57.883140 4.011272
F 38.111721 57.883140 25.839182
F 37.883132 57.883140 47.667092
F 37.654542 57.883140 69.495004
F 37.425952 57.883140 91.322914
F 37.197362 57.883140 113.150825
F 36.968773 57.883140 134.978735
F 36.740183 57.883140 156.806645
F 36.511593 57.883140 178.634556
F 36.283004 57.883140 200.462466
F 36.054414 57.883140 222.290377
F 35.825824 57.883140 244.118287
F 64.616769 11.576625 47.947057
F 64.388179 11.576625 69.774968
F 64.159589 11.576625 91.602878
F 63.931000 11.576625 113.430789
F 63.702410 11.576625 135.258699
F 63.473820 11.576625 157.086609
F 63.245230 11.576625 178.914520
F 63.016641 11.576625 200.742430
F 62.788051 11.576625 222.570341
F 62.559461 11.576625 244.398251
F 64.616769 34.729883 47.947057
F 64.388179 34.729883 69.774968
F 64.159589 34.729883 91.602878
F 63.931000 34.729883 113.430789
F 63.702410 34.729883 135.258699
F 63.473820 34.729883 157.086609
F 63.245230 34.729883 178.914520
F 63.016641 34.729883 200.742430
F 62.788051 34.729883 222.570341
F 62.559461 34.729883 244.398251
F 64.616769 57.883140 47.947057
F 64.388179 57.883140 69.774968
F 64.159589 57.883140 91.602878
F 63.931000 57.883140 113.430789
F 63.702410 57.883140 135.258699
F 63.473820 57.883140 157.086609
F 63.245230 57.883140 178.914520
F 63.016641 57.883140 200.742430
F 62.788051 57.883140 222.570341
F 62.559461 57.883140 244.398251
F 11.606673 19.294381 3.731307
F 11.378083 19.294381 25.559218
F 11.149494 19.294381 47.387128
F 10.920904 19.294381 69.215038
F 10.692314 19.294381 91.042949
F 10.463724 19.294381 112.870859
F 10.235135 19.294381 134.698770
F 10.006545 19.294381 156.526681
F 9.777955 19.294381 178.354591
F 9.549366 19.294381 200.182502
F 9.320776 19.294381 222.010412
F 9.092186 19.294381 243.838322
F 11.606673 42.447638 3.731307
F 11.378083 42.447638 25.559218
F 11.149494 42.447638 47.387128
F 10.920904 42.447638 69.215038
F 10.692314 42.447638 91.042949
F 10.463724 42.447638 112.870859
F 10.235135 42.447638 134.698770
F 10.006545 42.447638 156.526681
F 9.777955 42.447638 178.354591
F 9.549366 42.447638 200.182502
F 9.320776 42.447638 222.010412
F 9.092186 42.447638 243.838322
F 11.606673 65.600896 3.731307
F 11.378083 65.600896 25.559218
F 11.149494 65.600896 47.387128
F 10.920904 65.600896 69.215038
F 10.692314 65.600896 91.042949
F 10.463724 65.600896 112.870859
F 10.235135 65.600896 134.698770
F 10.006545 65.600896 156.526681
F 9.777955 65.600896 178.354591
F 9.549366 65.600896 200.182502
F 9.320776 65.600896 222.010412
F 9.092186 65.600896 243.838322
F 38.340311 19.294381 4.011271
F 38.111721 19.294381 25.839182
F 37.883132 19.294381 47.667092
F 37.654542 19.294381 69.495003
F 37.425952 19.294381 91.322914
F 37.197363 19.294381 113.150824
F 36.968773 19.294381 134.978734
F 36.740183 19.294381 156.806645
F 36.511593 19.294381 178.634555
F 36.283004 19.294381 200.462466
F 36.054414 19.294381 222.290376
F 35.825824 19.294381 244.118286
F 38.340311 42.447638 4.011271
F 38.111721 42.447638 25.839182
F 37.883132 42.447638 47.667092
F 37.654542 42.447638 69.495003
F 37.425952 42.447638 91.322914
F 37.197363 42.447638 113.150824
F 36.968773 42.447638 134.978734
F 36.740183 42.447638 156.806645
F 36.511593 42.447638 178.634555
F 36.283004 42.447638 200.462466
F 36.054414 42.447638 222.290376
F 35.825824 42.447638 244.118286
F 38.340311 65.600896 4.011271
F 38.111721 65.600896 25.839182
F 37.883132 65.600896 47.667092
F 37.654542 65.600896 69.495003
F 37.425952 65.600896 91.322914
F 37.197363 65.600896 113.150824
F 36.968773 65.600896 134.978734
F 36.740183 65.600896 156.806645
F 36.511593 65.600896 178.634555
F 36.283004 65.600896 200.462466
F 36.054414 65.600896 222.290376
F 35.825824 65.600896 244.118286
F 64.616769 19.294381 47.947057
F 64.388179 19.294381 69.774967
F 64.159589 19.294381 91.602878
F 63.931000 19.294381 113.430788
F 63.702410 19.294381 135.258698
F 63.473820 19.294381 157.086609
F 63.245231 19.294381 178.914519
F 63.016641 19.294381 200.742430
F 62.788051 19.294381 222.570340
F 62.559461 19.294381 244.398250
F 64.616769 42.447638 47.947057
F 64.388179 42.447638 69.774967
F 64.159589 42.447638 91.602878
F 63.931000 42.447638 113.430788
F 63.702410 42.447638 135.258698
F 63.473820 42.447638 157.086609
F 63.245231 42.447638 178.914519
F 63.016641 42.447638 200.742430
F 62.788051 42.447638 222.570340
F 62.559461 42.447638 244.398250
F 64.616769 65.600896 47.947057
F 64.388179 65.600896 69.774967
F 64.159589 65.600896 91.602878
F 63.931000 65.600896 113.430788
F 63.702410 65.600896 135.258698
F 63.473820 65.600896 157.086609
F 63.245231 65.600896 178.914519
F 63.016641 65.600896 200.742430
F 62.788051 65.600896 222.570340
F 62.559461 65.600896 244.398250
F 20.517889 3.858876 3.824628
F 20.289300 3.858876 25.652539
F 20.060710 3.858876 47.480450
F 19.832120 3.858876 69.308360
F 19.603530 3.858876 91.136270
F 19.374941 3.858876 112.964181
F 19.146351 3.858876 134.792091
F 18.917761 3.858876 156.620002
F 18.689172 3.858876 178.447912
F 18.460582 3.858876 200.275822
F 18.231992 3.858876 222.103733
F 18.003403 3.858876 243.931643
F 20.517889 27.012133 3.824628
F 20.289300 27.012133 25.652539
F 20.060710 27.012133 47.480450
F 19.832120 27.012133 69.308360
F 19.603530 27.012133 91.136270
F 19.374941 27.012133 112.964181
F 19.146351 27.012133 134.792091
F 18.917761 27.012133 156.620002
F 18.689172 27.012133 178.447912
F 18.460582 27.012133 200.275822
F 18.231992 27.012133 222.103733
F 18.003403 27.012133 243.931643
F 20.517889 50.165391 3.824628
F 20.289300 50.165391 25.652539
F 20.060710 50.165391 47.480450
F 19.832120 50.165391 69.308360
F 19.603530 50.165391 91.136270
F 19.374941 50.165391 112.964181
F 19.146351 50.165391 134.792091
F 18.917761 50.165391 156.620002
F 18.689172 50.165391 178.447912
F 18.460582 50.165391 200.275822
F 18.231992 50.165391 222.103733
F 18.003403 50.165391 243.931643
F 47.251526 3.858876 4.104593
F 47.022937 3.858876 25.932503
F 46.794347 3.858876 47.760414
F 46.565757 3.858876 69.588324
F 46.337168 3.858876 91.416234
F 46.108578 3.858876 113.244145
F 45.879988 3.858876 135.072055
F 45.651398 3.858876 156.899966
F 45.422809 3.858876 178.727876
F 45.194219 3.858876 200.555787
F 44.965629 3.858876 222.383698
F 44.737040 3.858876 244.211608
F 47.251526 27.012133 4.104593
F 47.022937 27.012133 25.932503
F 46.794347 27.012133 47.760414
F 46.565757 27.012133 69.588324
F 46.337168 27.012133 91.416234
F 46.108578 27.012133 113.244145
F 45.879988 27.012133 135.072055
F 45.651398 27.012133 156.899966
F 45.422809 27.012133 178.727876
F 45.194219 27.012133 200.555787
F 44.965629 27.012133 222.383698
F 44.737040 27.012133 244.211608
F 47.251526 50.165391 4.104593
F 47.022937 50.165391 25.932503
F 46.794347 50.165391 47.760414
F 46.565757 50.165391 69.588324
F 46.337168 50.165391 91.416234
F 46.108578 50.165391 113.244145
F 45.879988 50.165391 135.072055
F 45.651398 50.165391 156.899966
F 45.422809 50.165391 178.727876
F 45.194219 50.165391 200.555787
F 44.965629 50.165391 222.383698
F 44.737040 50.165391 244.211608
F 20.517889 11.576626 3.824628
F 20.289300 11.576626 25.652539
F 20.060710 11.576626 47.480449
F 19.832120 11.576626 69.308360
F 19.603530 11.576626 91.136270
F 19.374941 11.576626 112.964181
F 19.146351 11.576626 134.792091
F 18.917761 11.576626 156.620001
F 18.689172 11.576626 178.447912
F 18.460582 11.576626 200.275822
F 18.231992 11.576626 222.103733
F 18.003403 11.576626 243.931643
F 20.517889 34.729883 3.824628
F 20.289300 34.729883 25.652539
F 20.060710 34.729883 47.480449
F 19.832120 34.729883 69.308360
F 19.603530 34.729883 91.136270
F 19.374941 34.729883 112.964181
F 19.146351 34.729883 134.792091
F 18.917761 34.729883 156.620001
F 18.689172 34.729883 178.447912
F 18.460582 34.729883 200.275822
F 18.231992 34.729883 222.103733
F 18.003403 34.729883 243.931643
F 20.517889 57.883141 3.824628
F 20.289300 57.883141 25.652539
F 20.060710 57.883141 47.480449
F 19.832120 57.883141 69.308360
F 19.603530 57.883141 91.136270
F 19.374941 57.883141 112.964181
F 19.146351 57.883141 134.792091
F 18.917761 57.883141 156.620001
F 18.689172 57.883141 178.447912
F 18.460582 57.883141 200.275822
F 18.231992 57.883141 222.103733
F 18.003403 57.883141 243.931643
F 47.251526 11.576626 4.104593
F 47.022937 11.576626 25.932503
F 46.794347 11.576626 47.760413
F 46.565757 11.576626 69.588324
F 46.337168 11.576626 91.416234
F 46.108578 11.576626 113.244145
F 45.879988 11.576626 135.072055
F 45.651398 11.576626 156.899965
F 45.422809 11.576626 178.727876
F 45.194219 11.576626 200.555787
F 44.965629 11.576626 222.383698
F 44.737040 11.576626 244.211608
F 47.251526 34.729883 4.104593
F 47.022937 34.729883 25.932503
F 46.794347 34.729883 47.760413
F 46.565757 34.729883 69.588324
F 46.337168 34.729883 91.416234
F 46.108578 34.729883 113.244145
F 45.879988 34.729883 135.072055
F 45.651398 34.729883 156.899965
F 45.422809 34.729883 178.727876
F 45.194219 34.729883 200.555787
F 44.965629 34.729883 222.383698
F 44.737040 34.729883 244.211608
F 47.251526 57.883141 4.104593
F 47.022937 57.883141 25.932503
F 46.794347 57.883141 47.760413
F 46.565757 57.883141 69.588324
F 46.337168 57.883141 91.416234
F 46.108578 57.883141 113.244145
F 45.879988 57.883141 135.072055
F 45.651398 57.883141 156.899965
F 45.422809 57.883141 178.727876
F 45.194219 57.883141 200.555787
F 44.965629 57.883141 222.383698
F 44.737040 57.883141 244.211608
F 20.517889 19.294381 3.824627
F 20.289300 19.294381 25.652539
F 20.060710 19.294381 47.480449
F 19.832120 19.294381 69.308359
F 19.603530 19.294381 91.136270
F 19.374941 19.294381 112.964180
F 19.146351 19.294381 134.792090
F 18.917761 19.294381 156.620001
F 18.689172 19.294381 178.447911
F 18.460582 19.294381 200.275822
F 18.231992 19.294381 222.103732
F 18.003403 19.294381 243.931642
F 20.517889 42.447639 3.824627
F 20.289300 42.447639 25.652539
F 20.060710 42.447639 47.480449
F 19.832120 42.447639 69.308359
F 19.603530 42.447639 91.136270
F 19.374941 42.447639 112.964180
F 19.146351 42.447639 134.792090
F 18.917761 42.447639 156.620001
F 18.689172 42.447639 178.447911
F 18.460582 42.447639 200.275822
F 18.231992 42.447639 222.103732
F 18.003403 42.447639 243.931642
F 20.517889 65.600896 3.824627
F 20.289300 65.600896 25.652539
F 20.060710 65.600896 47.480449
F 19.832120 65.600896 69.308359
F 19.603530 65.600896 91.136270
F 19.374941 65.600896 112.964180
F 19.146351 65.600896 134.792090
F 18.917761 65.600896 156.620001
F 18.689172 65.600896 178.447911
F 18.460582 65.600896 200.275822
F 18.231992 65.600896 222.103732
F 18.003403 65.600896 243.931642
F 47.251526 19.294381 4.104592
F 47.022937 19.294381 25.932503
F 46.794347 19.294381 47.760413
F 46.565757 19.294381 69.588323
F 46.337168 19.294381 91.416234
F 46.108578 19.294381 113.244144
F 45.879988 19.294381 135.072054
F 45.651398 19.294381 156.899965
F 45.422809 19.294381 178.727875
F 45.194219 19.294381 200.555787
F 44.965629 19.294381 222.383697
F 44.737040 19.294381 244.211607
F 47.251526 42.447639 4.104592
F 47.022937 42.447639 25.932503
F 46.794347 42.447639 47.760413
F 46.565757 42.447639 69.588323
F 46.337168 42.447639 91.416234
F 46.108578 42.447639 113.244144
F 45.879988 42.447639 135.072054
F 45.651398 42.447639 156.899965
F 45.422809 42.447639 178.727875
F 45.194219 42.447639 200.555787
F 44.965629 42.447639 222.383697
F 44.737040 42.447639 244.211607
F 47.251526 65.600896 4.104592
F 47.022937 65.600896 25.932503
F 46.794347 65.600896 47.760413
F 46.565757 65.600896 69.588323
F 46.337168 65.600896 91.416234
F 46.108578 65.600896 113.244144
F 45.879988 65.600896 135.072054
F 45.651398 65.600896 156.899965
F 45.422809 65.600896 178.727875
F 45.194219 65.600896 200.555787
F 44.965629 65.600896 222.383697
F 44.737040 65.600896 244.211607
F 2.733554 1.286291 0.000001
F 2.504964 1.286291 21.827912
F 2.276374 1.286291 43.655822
F 2.047785 1.286291 65.483732
F 1.819195 1.286291 87.311643
F 1.590605 1.286291 109.139553
F 1.362016 1.286291 130.967465
F 1.133426 1.286291 152.795375
F 0.904836 1.286291 174.623285
F 0.676247 1.286291 196.451196
F 0.447657 1.286291 218.279106
F 0.219067 1.286291 240.107017
F 2.733554 24.439549 0.000001
F 2.504964 24.439549 21.827912
F 2.276374 24.439549 43.655822
F 2.047785 24.439549 65.483732
F 1.819195 24.439549 87.311643
F 1.590605 24.439549 109.139553
F 1.362016 24.439549 130.967465
F 1.133426 24.439549 152.795375
F 0.904836 24.439549 174.623285
F 0.676247 24.439549 196.451196
F 0.447657 24.439549 218.279106
F 0.219067 24.439549 240.107017
F 2.733554 47.592806 0.000001
F 2.504964 47.592806 21.827912
F 2.276374 47.592806 43.655822
F 2.047785 47.592806 65.483732
F 1.819195 47.592806 87.311643
F 1.590605 47.592806 109.139553
F 1.362016 47.592806 130.967465
F 1.133426 47.592806 152.795375
F 0.904836 47.592806 174.623285
F 0.676247 47.592806 196.451196
F 0.447657 47.592806 218.279106
F 0.219067 47.592806 240.107017
F 29.467191 1.286291 0.279965
F 29.238601 1.286291 22.107876
F 29.010012 1.286291 43.935786
F 28.781422 1.286291 65.763697
F 28.552832 1.286291 87.591608
F 28.324242 1.286291 109.419518
F 28.095653 1.286291 131.247429
F 27.867063 1.286291 153.075339
F 27.638473 1.286291 174.903249
F 27.409884 1.286291 196.731160
F 27.181294 1.286291 218.559070
F 26.952704 1.286291 240.386981
F 29.467191 24.439549 0.279965
F 29.238601 24.439549 22.107876
F 29.010012 24.439549 43.935786
F 28.781422 24.439549 65.763697
F 28.552832 24.439549 87.591608
F 28.324242 24.439549 109.419518
F 28.095653 24.439549 131.247429
F 27.867063 24.439549 153.075339
F 27.638473 24.439549 174.903249
F 27.409884 24.439549 196.731160
F 27.181294 24.439549 218.559070
F 26.952704 24.439549 240.386981
F 29.467191 47.592806 0.279965
F 29.238601 47.592806 22.107876
F 29.010012 47.592806 43.935786
F 28.781422 47.592806 65.763697
F 28.552832 47.592806 87.591608
F 28.324242 47.592806 109.419518
F 28.095653 47.592806 131.247429
F 27.867063 47.592806 153.075339
F 27.638473 47.592806 174.903249
F 27.409884 47.592806 196.731160
F 27.181294 47.592806 218.559070
F 26.952704 47.592806 240.386981
F 56.200828 1.286291 0.559929
F 55.972238 1.286291 22.387841
F 55.743649 1.286291 44.215751
F 55.515059 1.286291 66.043661
F 55.286469 1.286291 87.871572
F 55.057880 1.286291 109.699482
F 54.829290 1.286291 131.527393
F 54.600700 1.286291 153.355303
F 54.372110 1.286291 175.183213
F 54.143521 1.286291 197.011124
F 53.914931 1.286291 218.839034
F 53.686341 1.286291 240.666946
F 56.200828 24.439549 0.559929
F 55.972238 24.439549 22.387841
F 55.743649 24.439549 44.215751
F 55.515059 24.439549 66.043661
F 55.286469 24.439549 87.871572
F 55.057880 24.439549 109.699482
F 54.829290 24.439549 131.527393
F 54.600700 24.439549 153.355303
F 54.372110 24.439549 175.183213
F 54.143521 24.439549 197.011124
F 53.914931 24.439549 218.839034
F 53.686341 24.439549 240.666946
F 56.200828 47.592806 0.559929
F 55.972238 47.592806 22.387841
F 55.743649 47.592806 44.215751
F 55.515059 47.592806 66.043661
F 55.286469 47.592806 87.871572
F 55.057880 47.592806 109.699482
F 54.829290 47.592806 131.527393
F 54.600700 47.592806 153.355303
F 54.372110 47.592806 175.183213
F 54.143521 47.592806 197.011124
F 53.914931 47.592806 218.839034
F 53.686341 47.592806 240.666946
F 2.733554 9.004040 0.000001
F 2.504964 9.004040 21.827912
F 2.276374 9.004040 43.655822
F 2.047785 9.004040 65.483732
F 1.819195 9.004040 87.311643
F 1.590605 9.004040 109.139553
F 1.362016 9.004040 130.967465
F 1.133426 9.004040 152.795375
F 0.904836 9.004040 174.623285
F 0.676247 9.004040 196.451196
F 0.447657 9.004040 218.279106
F 0.219067 9.004040 240.107017
F 2.733554 32.157298 0.000001
F 2.504964 32.157298 21.827912
F 2.276374 32.157298 43.655822
F 2.047785 32.157298 65.483732
F 1.819195 32.157298 87.311643
F 1.590605 32.157298 109.139553
F 1.362016 32.157298 130.967465
F 1.133426 32.157298 152.795375
F 0.904836 32.157298 174.623285
F 0.676247 32.157298 196.451196
F 0.447657 32.157298 218.279106
F 0.219067 32.157298 240.107017
F 2.733554 55.310555 0.000001
F 2.504964 55.310555 21.827912
F 2.276374 55.310555 43.655822
F 2.047785 55.310555 65.483732
F 1.819195 55.310555 87.311643
F 1.590605 55.310555 109.139553
F 1.362016 55.310555 130.967465
F 1.133426 55.310555 152.795375
F 0.904836 55.310555 174.623285
F 0.676247 55.310555 196.451196
F 0.447657 55.310555 218.279106
F 0.219067 55.310555 240.107017
F 29.467191 9.004040 0.279965
F 29.238601 9.004040 22.107876
F 29.010012 9.004040 43.935786
F 28.781422 9.004040 65.763697
F 28.552832 9.004040 87.591608
F 28.324242 9.004040 109.419518
F 28.095653 9.004040 131.247429
F 27.867063 9.004040 153.075339
F 27.638473 9.004040 174.903249
F 27.409884 9.004040 196.731160
F 27.181294 9.004040 218.559070
F 26.952704 9.004040 240.386981
F 29.467191 32.157298 0.279965
F 29.238601 32.157298 22.107876
F 29.010012 32.157298 43.935786
F 28.781422 32.157298 65.763697
F 28.552832 32.157298 87.591608
F 28.324242 32.157298 109.419518
F 28.095653 32.157298 131.247429
F 27.867063 32.157298 153.075339
F 27.638473 32.157298 174.903249
F 27.409884 32.157298 196.731160
F 27.181294 32.157298 218.559070
F 26.952704 32.157298 240.386981
F 29.467191 55.310555 0.279965
F 29.238601 55.310555 22.107876
F 29.010012 55.310555 43.935786
F 28.781422 55.310555 65.763697
F 28.552832 55.310555 87.591608
F 28.324242 55.310555 109.419518
F 28.095653 55.310555 131.247429
F 27.867063 55.310555 153.075339
F 27.638473 55.310555 174.903249
F 27.409884 55.310555 196.731160
F 27.181294 55.310555 218.559070
F 26.952704 55.310555 240.386981
F 56.200828 9.004040 0.559929
F 55.972238 9.004040 22.387841
F 55.743649 9.004040 44.215751
F 55.515059 9.004040 66.043661
F 55.286469 9.004040 87.871572
F 55.057880 9.004040 109.699482
F 54.829290 9.004040 131.527393
F 54.600700 9.004040 153.355303
F 54.372110 9.004040 175.183213
F 54.143521 9.004040 197.011124
F 53.914931 9.004040 218.839034
F 53.686341 9.004040 240.666946
F 56.200828 32.157298 0.559929
F 55.972238 32.157298 22.387841
F 55.743649 32.157298 44.215751
F 55.515059 32.157298 66.043661
F 55.286469 32.157298 87.871572
F 55.057880 32.157298 109.699482
F 54.829290 32.157298 131.527393
F 54.600700 32.157298 153.355303
F 54.372110 32.157298 175.183213
F 54.143521 32.157298 197.011124
F 53.914931 32.157298 218.839034
F 53.686341 32.157298 240.666946
F 56.200828 55.310555 0.559929
F 55.972238 55.310555 22.387841
F 55.743649 55.310555 44.215751
F 55.515059 55.310555 66.043661
F 55.286469 55.310555 87.871572
F 55.057880 55.310555 109.699482
F 54.829290 55.310555 131.527393
F 54.600700 55.310555 153.355303
F 54.372110 55.310555 175.183213
F 54.143521 55.310555 197.011124
F 53.914931 55.310555 218.839034
F 53.686341 55.310555 240.666946
F 2.733554 16.721796 0.000000
F 2.504964 16.721796 21.827911
F 2.276374 16.721796 43.655821
F 2.047785 16.721796 65.483732
F 1.819195 16.721796 87.311642
F 1.590605 16.721796 109.139552
F 1.362016 16.721796 130.967464
F 1.133426 16.721796 152.795374
F 0.904836 16.721796 174.623285
F 0.676247 16.721796 196.451195
F 0.447657 16.721796 218.279105
F 0.219067 16.721796 240.107016
F 2.733554 39.875053 0.000000
F 2.504964 39.875053 21.827911
F 2.276374 39.875053 43.655821
F 2.047785 39.875053 65.483732
F 1.819195 39.875053 87.311642
F 1.590605 39.875053 109.139552
F 1.362016 39.875053 130.967464
F 1.133426 39.875053 152.795374
F 0.904836 39.875053 174.623285
F 0.676247 39.875053 196.451195
F 0.447657 39.875053 218.279105
F 0.219067 39.875053 240.107016
F 2.733554 63.028311 0.000000
F 2.504964 63.028311 21.827911
F 2.276374 63.028311 43.655821
F 2.047785 63.028311 65.483732
F 1.819195 63.028311 87.311642
F 1.590605 63.028311 109.139552
F 1.362016 63.028311 130.967464
F 1.133426 63.028311 152.795374
F 0.904836 63.028311 174.623285
F 0.676247 63.028311 196.451195
F 0.447657 63.028311 218.279105
F 0.219067 63.028311 240.107016
F 29.467191 16.721796 0.279964
F 29.238601 16.721796 22.107875
F 29.010012 16.721796 43.935785
F 28.781422 16.721796 65.763697
F 28.552832 16.721796 87.591607
F 28.324242 16.721796 109.419517
F 28.095653 16.721796 131.247428
F 27.867063 16.721796 153.075338
F 27.638473 16.721796 174.903249
F 27.409884 16.721796 196.731159
F 27.181294 16.721796 218.559069
F 26.952704 16.721796 240.386980
F 29.467191 39.875053 0.279964
F 29.238601 39.875053 22.107875
F 29.010012 39.875053 43.935785
F 28.781422 39.875053 65.763697
F 28.552832 39.875053 87.591607
F 28.324242 39.875053 109.419517
F 28.095653 39.875053 131.247428
F 27.867063 39.875053 153.075338
F 27.638473 39.875053 174.903249
F 27.409884 39.875053 196.731159
F 27.181294 39.875053 218.559069
F 26.952704 39.875053 240.386980
F 29.467191 63.028311 0.279964
F 29.238601 63.028311 22.107875
F 29.010012 63.028311 43.935785
F 28.781422 63.028311 65.763697
F 28.552832 63.028311 87.591607
F 28.324242 63.028311 109.419517
F 28.095653 63.028311 131.247428
F 27.867063 63.028311 153.075338
F 27.638473 63.028311 174.903249
F 27.409884 63.028311 196.731159
F 27.181294 63.028311 218.559069
F 26.952704 63.028311 240.386980
F 56.200828 16.721796 0.559928
F 55.972238 16.721796 22.387840
F 55.743649 16.721796 44.215750
F 55.515059 16.721796 66.043661
F 55.286469 16.721796 87.871571
F 55.057880 16.721796 109.699481
F 54.829290 16.721796 131.527392
F 54.600700 16.721796 153.355302
F 54.372110 16.721796 175.183213
F 54.143521 16.721796 197.011123
F 53.914931 16.721796 218.839033
F 53.686341 16.721796 240.666945
F 56.200828 39.875053 0.559928
F 55.972238 39.875053 22.387840
F 55.743649 39.875053 44.215750
F 55.515059 39.875053 66.043661
F 55.286469 39.875053 87.871571
F 55.057880 39.875053 109.699481
F 54.829290 39.875053 131.527392
F 54.600700 39.875053 153.355302
F 54.372110 39.875053 175.183213
F 54.143521 39.875053 197.011123
F 53.914931 39.875053 218.839033
F 53.686341 39.875053 240.666945
F 56.200828 63.028311 0.559928
F 55.972238 63.028311 22.387840
F 55.743649 63.028311 44.215750
F 55.515059 63.028311 66.043661
F 55.286469 63.028311 87.871571
F 55.057880 63.028311 109.699481
F 54.829290 63.028311 131.527392
F 54.600700 63.028311 153.355302
F 54.372110 63.028311 175.183213
F 54.143521 63.028311 197.011123
F 53.914931 63.028311 218.839033
F 53.686341 63.028311 240.666945
F 11.644761 1.286291 0.093322
F 11.416171 1.286291 21.921233
F 11.187582 1.286291 43.749144
F 10.958992 1.286291 65.577054
F 10.730402 1.286291 87.404965
F 10.501813 1.286291 109.232875
F 10.273223 1.286291 131.060785
F 10.044633 1.286291 152.888696
F 9.816044 1.286291 174.716606
F 9.587454 1.286291 196.544517
F 9.358864 1.286291 218.372427
F 9.130274 1.286291 240.200337
F 11.644761 24.439548 0.093322
F 11.416171 24.439548 21.921233
F 11.187582 24.439548 43.749144
F 10.958992 24.439548 65.577054
F 10.730402 24.439548 87.404965
F 10.501813 24.439548 109.232875
F 10.273223 24.439548 131.060785
F 10.044633 24.439548 152.888696
F 9.816044 24.439548 174.716606
F 9.587454 24.439548 196.544517
F 9.358864 24.439548 218.372427
F 9.130274 24.439548 240.200337
F 11.644761 47.592806 0.093322
F 11.416171 47.592806 21.921233
F 11.187582 47.592806 43.749144
F 10.958992 47.592806 65.577054
F 10.730402 47.592806 87.404965
F 10.501813 47.592806 109.232875
F 10.273223 47.592806 131.060785
F 10.044633 47.592806 152.888696
F 9.816044 47.592806 174.716606
F 9.587454 47.592806 196.544517
F 9.358864 47.592806 218.372427
F 9.130274 47.592806 240.200337
F 38.378398 1.286291 0.373287
F 38.149809 1.286291 22.201198
F 37.921219 1.286291 44.029108
F 37.692629 1.286291 65.857018
F 37.464039 1.286291 87.684929
F 37.235450 1.286291 109.512839
F 37.006860 1.286291 131.340749
F 36.778270 1.286291 153.168660
F 36.549681 1.286291 174.996570
F 36.321091 1.286291 196.824481
F 36.092501 1.286291 218.652392
F 35.863912 1.286291 240.480302
F 38.378398 24.439548 0.373287
F 38.149809 24.439548 22.201198
F 37.921219 24.439548 44.029108
F 37.692629 24.439548 65.857018
F 37.464039 24.439548 87.684929
F 37.235450 24.439548 109.512839
F 37.006860 24.439548 131.340749
F 36.778270 24.439548 153.168660
F 36.549681 24.439548 174.996570
F 36.321091 24.439548 196.824481
F 36.092501 24.439548 218.652392
F 35.863912 24.439548 240.480302
F 38.378398 47.592806 0.373287
F 38.149809 47.592806 22.201198
F 37.921219 47.592806 44.029108
F 37.692629 47.592806 65.857018
F 37.464039 47.592806 87.684929
F 37.235450 47.592806 109.512839
F 37.006860 47.592806 131.340749
F 36.778270 47.592806 153.168660
F 36.549681 47.592806 174.996570
F 36.321091 47.592806 196.824481
F 36.092501 47.592806 218.652392
F 35.863912 47.592806 240.480302
F 64.426266 1.286291 66.136982
F 64.197677 1.286291 87.964893
F 63.969087 1.286291 109.792803
F 63.740497 1.286291 131.620713
F 63.511907 1.286291 153.448624
F 63.283318 1.286291 175.276535
F 63.054728 1.286291 197.104446
F 62.826138 1.286291 218.932356
F 62.597549 1.286291 240.760266
F 64.426266 24.439548 66.136982
F 64.197677 24.439548 87.964893
F 63.969087 24.439548 109.792803
F 63.740497 24.439548 131.620713
F 63.511907 24.439548 153.448624
F 63.283318 24.439548 175.276535
F 63.054728 24.439548 197.104446
F 62.826138 24.439548 218.932356
F 62.597549 24.439548 240.760266
F 64.426266 47.592806 66.136982
F 64.197677 47.592806 87.964893
F 63.969087 47.592806 109.792803
F 63.740497 47.592806 131.620713
F 63.511907 47.592806 153.448624
F 63.283318 47.592806 175.276535
F 63.054728 47.592806 197.104446
F 62.826138 47.592806 218.932356
F 62.597549 47.592806 240.760266
F 11.644761 9.004040 0.093322
F 11.416171 9.004040 21.921233
F 11.187582 9.004040 43.749144
F 10.958992 9.004040 65.577054
F 10.730402 9.004040 87.404965
F 10.501813 9.004040 109.232875
F 10.273223 9.004040 131.060786
F 10.044633 9.004040 152.888696
F 9.816044 9.004040 174.716606
F 9.587454 9.004040 196.544517
F 9.358864 9.004040 218.372427
F 9.130274 9.004040 240.200338
F 11.644761 32.157298 0.093322
F 11.416171 32.157298 21.921233
F 11.187582 32.157298 43.749144
F 10.958992 32.157298 65.577054
F 10.730402 32.157298 87.404965
F 10.501813 32.157298 109.232875
F 10.273223 32.157298 131.060786
F 10.044633 32.157298 152.888696
F 9.816044 32.157298 174.716606
F 9.587454 32.157298 196.544517
F 9.358864 32.157298 218.372427
F 9.130274 32.157298 240.200338
F 11.644761 55.310555 0.093322
F 11.416171 55.310555 21.921233
F 11.187582 55.310555 43.749144
F 10.958992 55.310555 65.577054
F 10.730402 55.310555 87.404965
F 10.501813 55.310555 109.232875
F 10.273223 55.310555 131.060786
F 10.044633 55.310555 152.888696
F 9.816044 55.310555 174.716606
F 9.587454 55.310555 196.544517
F 9.358864 55.310555 218.372427
F 9.130274 55.310555 240.200338
F 38.378398 9.004040 0.373287
F 38.149809 9.004040 22.201198
F 37.921219 9.004040 44.029108
F 37.692629 9.004040 65.857018
F 37.464039 9.004040 87.684929
F 37.235450 9.004040 109.512839
F 37.006860 9.004040 131.340750
F 36.778270 9.004040 153.168660
F 36.549681 9.004040 174.996570
F 36.321091 9.004040 196.824481
F 36.092501 9.004040 218.652392
F 35.863912 9.004040 240.480303
F 38.378398 32.157298 0.373287
F 38.149809 32.157298 22.201198
F 37.921219 32.157298 44.029108
F 37.692629 32.157298 65.857018
F 37.464039 32.157298 87.684929
F 37.235450 32.157298 109.512839
F 37.006860 32.157298 131.340750
F 36.778270 32.157298 153.168660
F 36.549681 32.157298 174.996570
F 36.321091 32.157298 196.824481
F 36.092501 32.157298 218.652392
F 35.863912 32.157298 240.480303
F 38.378398 55.310555 0.373287
F 38.149809 55.310555 22.201198
F 37.921219 55.310555 44.029108
F 37.692629 55.310555 65.857018
F 37.464039 55.310555 87.684929
F 37.235450 55.310555 109.512839
F 37.006860 55.310555 131.340750
F 36.778270 55.310555 153.168660
F 36.549681 55.310555 174.996570
F 36.321091 55.310555 196.824481
F 36.092501 55.310555 218.652392
F 35.863912 55.310555 240.480303
F 64.426266 9.004040 66.136982
F 64.197677 9.004040 87.964893
F 63.969087 9.004040 109.792803
F 63.740497 9.004040 131.620714
F 63.511907 9.004040 153.448624
F 63.283318 9.004040 175.276535
F 63.054728 9.004040 197.104446
F 62.826138 9.004040 218.932356
F 62.597549 9.004040 240.760267
F 64.426266 32.157298 66.136982
F 64.197677 32.157298 87.964893
F 63.969087 32.157298 109.792803
F 63.740497 32.157298 131.620714
F 63.511907 32.157298 153.448624
F 63.283318 32.157298 175.276535
F 63.054728 32.157298 197.104446
F 62.826138 32.157298 218.932356
F 62.597549 32.157298 240.760267
F 64.426266 55.310555 66.136982
F 64.197677 55.310555 87.964893
F 63.969087 55.310555 109.792803
F 63.740497 55.310555 131.620714
F 63.511907 55.310555 153.448624
F 63.283318 55.310555 175.276535
F 63.054728 55.310555 197.104446
F 62.826138 55.310555 218.932356
F 62.597549 55.310555 240.760267
F 11.644761 16.721795 0.093321
F 11.416171 16.721795 21.921232
F 11.187582 16.721795 43.749143
F 10.958992 16.721795 65.577054
F 10.730402 16.721795 87.404964
F 10.501813 16.721795 109.232874
F 10.273223 16.721795 131.060785
F 10.044633 16.721795 152.888695
F 9.816044 16.721795 174.716606
F 9.587454 16.721795 196.544516
F 9.358864 16.721795 218.372426
F 9.130274 16.721795 240.200337
F 11.644761 39.875053 0.093321
F 11.416171 39.875053 21.921232
F 11.187582 39.875053 43.749143
F 10.958992 39.875053 65.577054
F 10.730402 39.875053 87.404964
F 10.501813 39.875053 109.232874
F 10.273223 39.875053 131.060785
F 10.044633 39.875053 152.888695
F 9.816044 39.875053 174.716606
F 9.587454 39.875053 196.544516
F 9.358864 39.875053 218.372426
F 9.130274 39.875053 240.200337
F 11.644761 63.028310 0.093321
F 11.416171 63.028310 21.921232
F 11.187582 63.028310 43.749143
F 10.958992 63.028310 65.577054
F 10.730402 63.028310 87.404964
F 10.501813 63.028310 109.232874
F 10.273223 63.028310 131.060785
F 10.044633 63.028310 152.888695
F 9.816044 63.028310 174.716606
F 9.587454 63.028310 196.544516
F 9.358864 63.028310 218.372426
F 9.130274 63.028310 240.200337
F 38.378398 16.721795 0.373286
F 38.149809 16.721795 22.201197
F 37.921219 16.721795 44.029107
F 37.692629 16.721795 65.857018
F 37.464039 16.721795 87.684928
F 37.235450 16.721795 109.512838
F 37.006860 16.721795 131.340749
F 36.778270 16.721795 153.168659
F 36.549681 16.721795 174.996570
F 36.321091 16.721795 196.824480
F 36.092501 16.721795 218.652391
F 35.863912 16.721795 240.480302
F 38.378398 39.875053 0.373286
F 38.149809 39.875053 22.201197
F 37.921219 39.875053 44.029107
F 37.692629 39.875053 65.857018
F 37.464039 39.875053 87.684928
F 37.235450 39.875053 109.512838
F 37.006860 39.875053 131.340749
F 36.778270 39.875053 153.168659
F 36.549681 39.875053 174.996570
F 36.321091 39.875053 196.824480
F 36.092501 39.875053 218.652391
F 35.863912 39.875053 240.480302
F 38.378398 63.028310 0.373286
F 38.149809 63.028310 22.201197
F 37.921219 63.028310 44.029107
F 37.692629 63.028310 65.857018
F 37.464039 63.028310 87.684928
F 37.235450 63.028310 109.512838
F 37.006860 63.028310 131.340749
F 36.778270 63.028310 153.168659
F 36.549681 63.028310 174.996570
F 36.321091 63.028310 196.824480
F 36.092501 63.028310 218.652391
F 35.863912 63.028310 240.480302
F 64.426266 16.721795 66.136982
F 64.197677 16.721795 87.964892
F 63.969087 16.721795 109.792802
F 63.740497 16.721795 131.620713
F 63.511907 16.721795 153.448623
F 63.283318 16.721795 175.276535
F 63.054728 16.721795 197.104445
F 62.826138 16.721795 218.932355
F 62.597549 16.721795 240.760266
F 64.426266 39.875053 66.136982
F 64.197677 39.875053 87.964892
F 63.969087 39.875053 109.792802
F 63.740497 39.875053 131.620713
F 63.511907 39.875053 153.448623
F 63.283318 39.875053 175.276535
F 63.054728 39.875053 197.104445
F 62.826138 39.875053 218.932355
F 62.597549 39.875053 240.760266
F 64.426266 63.028310 66.136982
F 64.197677 63.028310 87.964892
F 63.969087 63.028310 109.792802
F 63.740497 63.028310 131.620713
F 63.511907 63.028310 153.448623
F 63.283318 63.028310 175.276535
F 63.054728 63.028310 197.104445
F 62.826138 63.028310 218.932355
F 62.597549 63.028310 240.760266
F 20.555977 1.286290 0.186643
F 20.327387 1.286290 22.014553
F 20.098797 1.286290 43.842464
F 19.870207 1.286290 65.670374
F 19.641618 1.286290 87.498284
F 19.413028 1.286290 109.326195
F 19.184438 1.286290 131.154105
F 18.955849 1.286290 152.982016
F 18.727259 1.286290 174.809927
F 18.498669 1.286290 196.637837
F 18.270080 1.286290 218.465748
F 18.041490 1.286290 240.293658
F 20.555977 24.439547 0.186643
F 20.327387 24.439547 22.014553
F 20.098797 24.439547 43.842464
F 19.870207 24.439547 65.670374
F 19.641618 24.439547 87.498284
F 19.413028 24.439547 109.326195
F 19.184438 24.439547 131.154105
F 18.955849 24.439547 152.982016
F 18.727259 24.439547 174.809927
F 18.498669 24.439547 196.637837
F 18.270080 24.439547 218.465748
F 18.041490 24.439547 240.293658
F 20.555977 47.592805 0.186643
F 20.327387 47.592805 22.014553
F 20.098797 47.592805 43.842464
F 19.870207 47.592805 65.670374
F 19.641618 47.592805 87.498284
F 19.413028 47.592805 109.326195
F 19.184438 47.592805 131.154105
F 18.955849 47.592805 152.982016
F 18.727259 47.592805 174.809927
F 18.498669 47.592805 196.637837
F 18.270080 47.592805 218.465748
F 18.041490 47.592805 240.293658
F 47.289615 1.286290 0.466607
F 47.061025 1.286290 22.294517
F 46.832435 1.286290 44.122428
F 46.603846 1.286290 65.950338
F 46.375256 1.286290 87.778248
F 46.146666 1.286290 109.606160
F 45.918076 1.286290 131.434070
F 45.689487 1.286290 153.261981
F 45.460897 1.286290 175.089891
F 45.232307 1.286290 196.917801
F 45.003718 1.286290 218.745712
F 44.775128 1.286290 240.573622
F 47.289615 24.439547 0.466607
F 47.061025 24.439547 22.294517
F 46.832435 24.439547 44.122428
F 46.603846 24.439547 65.950338
F 46.375256 24.439547 87.778248
F 46.146666 24.439547 109.606160
F 45.918076 24.439547 131.434070
F 45.689487 24.439547 153.261981
F 45.460897 24.439547 175.089891
F 45.232307 24.439547 196.917801
F 45.003718 24.439547 218.745712
F 44.775128 24.439547 240.573622
F 47.289615 47.592805 0.466607
F 47.061025 47.592805 22.294517
F 46.832435 47.592805 44.122428
F 46.603846 47.592805 65.950338
F 46.375256 47.592805 87.778248
F 46.146666 47.592805 109.606160
F 45.918076 47.592805 131.434070
F 45.689487 47.592805 153.261981
F 45.460897 47.592805 175.089891
F 45.232307 47.592805 196.917801
F 45.003718 47.592805 218.745712
F 44.775128 47.592805 240.573622
F 20.555977 9.004039 0.186643
F 20.327387 9.004039 22.014553
F 20.098797 9.004039 43.842464
F 19.870207 9.004039 65.670374
F 19.641618 9.004039 87.498285
F 19.413028 9.004039 109.326195
F 19.184438 9.004039 131.154105
F 18.955849 9.004039 152.982016
F 18.727259 9.004039 174.809927
F 18.498669 9.004039 196.637838
F 18.270080 9.004039 218.465748
F 18.041490 9.004039 240.293658
F 20.555977 32.157296 0.186643
F 20.327387 32.157296 22.014553
F 20.098797 32.157296 43.842464
F 19.870207 32.157296 65.670374
F 19.641618 32.157296 87.498285
F 19.413028 32.157296 109.326195
F 19.184438 32.157296 131.154105
F 18.955849 32.157296 152.982016
F 18.727259 32.157296 174.809927
F 18.498669 32.157296 196.637838
F 18.270080 32.157296 218.465748
F 18.041490 32.157296 240.293658
F 20.555977 55.310554 0.186643
F 20.327387 55.310554 22.014553
F 20.098797 55.310554 43.842464
F 19.870207 55.310554 65.670374
F 19.641618 55.310554 87.498285
F 19.413028 55.310554 109.326195
F 19.184438 55.310554 131.154105
F 18.955849 55.310554 152.982016
F 18.727259 55.310554 174.809927
F 18.498669 55.310554 196.637838
F 18.270080 55.310554 218.465748
F 18.041490 55.310554 240.293658
F 47.289615 9.004039 0.466607
F 47.061025 9.004039 22.294517
F 46.832435 9.004039 44.122428
F 46.603846 9.004039 65.950338
F 46.375256 9.004039 87.778249
F 46.146666 9.004039 109.606160
F 45.918076 9.004039 131.434070
F 45.689487 9.004039 153.261981
F 45.460897 9.004039 175.089891
F 45.232307 9.004039 196.917802
F 45.003718 9.004039 218.745712
F 44.775128 9.004039 240.573622
F 47.289615 32.157296 0.466607
F 47.061025 32.157296 22.294517
F 46.832435 32.157296 44.122428
F 46.603846 32.157296 65.950338
F 46.375256 32.157296 87.778249
F 46.146666 32.157296 109.606160
F 45.918076 32.157296 131.434070
F 45.689487 32.157296 153.261981
F 45.460897 32.157296 175.089891
F 45.232307 32.157296 196.917802
F 45.003718 32.157296 218.745712
F 44.775128 32.157296 240.573622
F 47.289615 55.310554 0.466607
F 47.061025 55.310554 22.294517
F 46.832435 55.310554 44.122428
F 46.603846 55.310554 65.950338
F 46.375256 55.310554 87.778249
F 46.146666 55.310554 109.606160
F 45.918076 55.310554 131.434070
F 45.689487 55.310554 153.261981
F 45.460897 55.310554 175.089891
F 45.232307 55.310554 196.917802
F 45.003718 55.310554 218.745712
F 44.775128 55.310554 240.573622
F 20.555977 16.721794 0.186642
F 20.327387 16.721794 22.014553
F 20.098797 16.721794 43.842463
F 19.870207 16.721794 65.670373
F 19.641618 16.721794 87.498284
F 19.413028 16.721794 109.326194
F 19.184438 16.721794 131.154105
F 18.955849 16.721794 152.982015
F 18.727259 16.721794 174.809926
F 18.498669 16.721794 196.637837
F 18.270080 16.721794 218.465747
F 18.041490 16.721794 240.293657
F 20.555977 39.875052 0.186642
F 20.327387 39.875052 22.014553
F 20.098797 39.875052 43.842463
F 19.870207 39.875052 65.670373
F 19.641618 39.875052 87.498284
F 19.413028 39.875052 109.326194
F 19.184438 39.875052 131.154105
F 18.955849 39.875052 152.982015
F 18.727259 39.875052 174.809926
F 18.498669 39.875052 196.637837
F 18.270080 39.875052 218.465747
F 18.041490 39.875052 240.293657
F 20.555977 63.028309 0.186642
F 20.327387 63.028309 22.014553
F 20.098797 63.028309 43.842463
F 19.870207 63.028309 65.670373
F 19.641618 63.028309 87.498284
F 19.413028 63.028309 109.326194
F 19.184438 63.028309 131.154105
F 18.955849 63.028309 152.982015
F 18.727259 63.028309 174.809926
F 18.498669 63.028309 196.637837
F 18.270080 63.028309 218.465747
F 18.041490 63.028309 240.293657
F 47.289615 16.721794 0.466606
F 47.061025 16.721794 22.294517
F 46.832435 16.721794 44.122427
F 46.603846 16.721794 65.950337
F 46.375256 16.721794 87.778248
F 46.146666 16.721794 109.606159
F 45.918076 16.721794 131.434070
F 45.689487 16.721794 153.261980
F 45.460897 16.721794 175.089890
F 45.232307 16.721794 196.917801
F 45.003718 16.721794 218.745711
F 44.775128 16.721794 240.573621
F 47.289615 39.875052 0.466606
F 47.061025 39.875052 22.294517
F 46.832435 39.875052 44.122427
F 46.603846 39.875052 65.950337
F 46.375256 39.875052 87.778248
F 46.146666 39.875052 109.606159
F 45.918076 39.875052 131.434070
F 45.689487 39.875052 153.261980
F 45.460897 39.875052 175.089890
F 45.232307 39.875052 196.917801
F 45.003718 39.875052 218.745711
F 44.775128 39.875052 240.573621
F 47.289615 63.028309 0.466606
F 47.061025 63.028309 22.294517
F 46.832435 63.028309 44.122427
F 46.603846 63.028309 65.950337
F 46.375256 63.028309 87.778248
F 46.146666 63.028309 109.606159
F 45.918076 63.028309 131.434070
F 45.689487 63.028309 153.261980
F 45.460897 63.028309 175.089890
F 45.232307 63.028309 196.917801
F 45.003718 63.028309 218.745711
F 44.775128 63.028309 240.573621
F 4.923269 7.717750 3.661317
F 4.694680 7.717750 25.489227
F 4.466090 7.717750 47.317138
F 4.237500 7.717750 69.145048
F 4.008911 7.717750 90.972958
F 3.780321 7.717750 112.800869
F 3.551731 7.717750 134.628780
F 3.323141 7.717750 156.456691
F 3.094552 7.717750 178.284601
F 2.865962 7.717750 200.112511
F 2.637372 7.717750 221.940422
F 2.408783 7.717750 243.768332
F 4.923269 30.871007 3.661317
F 4.694680 30.871007 25.489227
F 4.466090 30.871007 47.317138
F 4.237500 30.871007 69.145048
F 4.008911 30.871007 90.972958
F 3.780321 30.871007 112.800869
F 3.551731 30.871007 134.628780
F 3.323141 30.871007 156.456691
F 3.094552 30.871007 178.284601
F 2.865962 30.871007 200.112511
F 2.637372 30.871007 221.940422
F 2.408783 30.871007 243.768332
F 4.923269 54.024265 3.661317
F 4.694680 54.024265 25.489227
F 4.466090 54.024265 47.317138
F 4.237500 54.024265 69.145048
F 4.008911 54.024265 90.972958
F 3.780321 54.024265 112.800869
F 3.551731 54.024265 134.628780
F 3.323141 54.024265 156.456691
F 3.094552 54.024265 178.284601
F 2.865962 54.024265 200.112511
F 2.637372 54.024265 221.940422
F 2.408783 54.024265 243.768332
F 31.656906 7.717750 3.941281
F 31.428317 7.717750 25.769191
F 31.199727 7.717750 47.597102
F 30.971137 7.717750 69.425012
F 30.742548 7.717750 91.252923
F 30.513958 7.717750 113.080834
F 30.285368 7.717750 134.908744
F 30.056779 7.717750 156.736655
F 29.828189 7.717750 178.564565
F 29.599599 7.717750 200.392475
F 29.371009 7.717750 222.220386
F 29.142420 7.717750 244.048296
F 31.656906 30.871007 3.941281
F 31.428317 30.871007 25.769191
F 31.199727 30.871007 47.597102
F 30.971137 30.871007 69.425012
F 30.742548 30.871007 91.252923
F 30.513958 30.871007 113.080834
F 30.285368 30.871007 134.908744
F 30.056779 30.871007 156.736655
F 29.828189 30.871007 178.564565
F 29.599599 30.871007 200.392475
F 29.371009 30.871007 222.220386
F 29.142420 30.871007 244.048296
F 31.656906 54.024265 3.941281
F 31.428317 54.024265 25.769191
F 31.199727 54.024265 47.597102
F 30.971137 54.024265 69.425012
F 30.742548 54.024265 91.252923
F 30.513958 54.024265 113.080834
F 30.285368 54.024265 134.908744
F 30.056779 54.024265 156.736655
F 29.828189 54.024265 178.564565
F 29.599599 54.024265 200.392475
F 29.371009 54.024265 222.220386
F 29.142420 54.024265 244.048296
F 58.390545 7.717750 4.221245
F 58.161955 7.717750 26.049156
F 57.933365 7.717750 47.877067
F 57.704775 7.717750 69.704977
F 57.476186 7.717750 91.532887
F 57.247596 7.717750 113.360798
F 57.019006 7.717750 135.188708
F 56.790417 7.717750 157.016619
F 56.561827 7.717750 178.844529
F 56.333237 7.717750 200.672439
F 56.104648 7.717750 222.500350
F 55.876058 7.717750 244.328261
F 58.390545 30.871007 4.221245
F 58.161955 30.871007 26.049156
F 57.933365 30.871007 47.877067
F 57.704775 30.871007 69.704977
F 57.476186 30.871007 91.532887
F 57.247596 30.871007 113.360798
F 57.019006 30.871007 135.188708
F 56.790417 30.871007 157.016619
F 56.561827 30.871007 178.844529
F 56.333237 30.871007 200.672439
F 56.104648 30.871007 222.500350
F 55.876058 30.871007 244.328261
F 58.390545 54.024265 4.221245
F 58.161955 54.024265 26.049156
F 57.933365 54.024265 47.877067
F 57.704775 54.024265 69.704977
F 57.476186 54.024265 91.532887
F 57.247596 54.024265 113.360798
F 57.019006 54.024265 135.188708
F 56.790417 54.024265 157.016619
F 56.561827 54.024265 178.844529
F 56.333237 54.024265 200.672439
F 56.104648 54.024265 222.500350
F 55.876058 54.024265 244.328261
F 4.923269 15.435503 3.661316
F 4.694680 15.435503 25.489226
F 4.466090 15.435503 47.317137
F 4.237500 15.435503 69.145047
F 4.008911 15.435503 90.972957
F 3.780321 15.435503 112.800868
F 3.551731 15.435503 134.628779
F 3.323141 15.435503 156.456690
F 3.094552 15.435503 178.284600
F 2.865962 15.435503 200.112510
F 2.637372 15.435503 221.940421
F 2.408783 15.435503 243.768331
F 4.923269 38.588760 3.661316
F 4.694680 38.588760 25.489226
F 4.466090 38.588760 47.317137
F 4.237500 38.588760 69.145047
F 4.008911 38.588760 90.972957
F 3.780321 38.588760 112.800868
F 3.551731 38.588760 134.628779
F 3.323141 38.588760 156.456690
F 3.094552 38.588760 178.284600
F 2.865962 38.588760 200.112510
F 2.637372 38.588760 221.940421
F 2.408783 38.588760 243.768331
F 4.923269 61.742018 3.661316
F 4.694680 61.742018 25.489226
F 4.466090 61.742018 47.317137
F 4.237500 61.742018 69.145047
F 4.008911 61.742018 90.972957
F 3.780321 61.742018 112.800868
F 3.551731 61.742018 134.628779
F 3.323141 61.742018 156.456690
F 3.094552 61.742018 178.284600
F 2.865962 61.742018 200.112510
F 2.637372 61.742018 221.940421
F 2.408783 61.742018 243.768331
F 31.656906 15.435503 3.941280
F 31.428317 15.435503 25.769190
F 31.199727 15.435503 47.597101
F 30.971137 15.435503 69.425011
F 30.742548 15.435503 91.252922
F 30.513958 15.435503 113.080833
F 30.285368 15.435503 134.908743
F 30.056779 15.435503 156.736654
F 29.828189 15.435503 178.564564
F 29.599599 15.435503 200.392474
F 29.371009 15.435503 222.220385
F 29.142420 15.435503 244.048295
F 31.656906 38.588760 3.941280
F 31.428317 38.588760 25.769190
F 31.199727 38.588760 47.597101
F 30.971137 38.588760 69.425011
F 30.742548 38.588760 91.252922
F 30.513958 38.588760 113.080833
F 30.285368 38.588760 134.908743
F 30.056779 38.588760 156.736654
F 29.828189 38.588760 178.564564
F 29.599599 38.588760 200.392474
F 29.371009 38.588760 222.220385
F 29.142420 38.588760 244.048295
F 31.656906 61.742018 3.941280
F 31.428317 61.742018 25.769190
F 31.199727 61.742018 47.597101
F 30.971137 61.742018 69.425011
F 30.742548 61.742018 91.252922
F 30.513958 61.742018 113.080833
F 30.285368 61.742018 134.908743
F 30.056779 61.742018 156.736654
F 29.828189 61.742018 178.564564
F 29.599599 61.742018 200.392474
F 29.371009 61.742018 222.220385
F 29.142420 61.742018 244.048295
F 58.390545 15.435503 4.221244
F 58.161955 15.435503 26.049155
F 57.933365 15.435503 47.877066
F 57.704775 15.435503 69.704976
F 57.476186 15.435503 91.532886
F 57.247596 15.435503 113.360797
F 57.019006 15.435503 135.188707
F 56.790417 15.435503 157.016618
F 56.561827 15.435503 178.844528
F 56.333237 15.435503 200.672438
F 56.104648 15.435503 222.500349
F 55.876058 15.435503 244.328260
F 58.390545 38.588760 4.221244
F 58.161955 38.588760 26.049155
F 57.933365 38.588760 47.877066
F 57.704775 38.588760 69.704976
F 57.476186 38.588760 91.532886
F 57.247596 38.588760 113.360797
F 57.019006 38.588760 135.188707
F 56.790417 38.588760 157.016618
F 56.561827 38.588760 178.844528
F 56.333237 38.588760 200.672438
F 56.104648 38.588760 222.500349
F 55.876058 38.588760 244.328260
F 58.390545 61.742018 4.221244
F 58.161955 61.742018 26.049155
F 57.933365 61.742018 47.877066
F 57.704775 61.742018 69.704976
F 57.476186 61.742018 91.532886
F 57.247596 61.742018 113.360797
F 57.019006 61.742018 135.188707
F 56.790417 61.742018 157.016618
F 56.561827 61.742018 178.844528
F 56.333237 61.742018 200.672438
F 56.104648 61.742018 222.500349
F 55.876058 61.742018 244.328260
F 4.923269 0.000000 3.661317
F 4.694680 0.000000 25.489227
F 4.466090 0.000000 47.317138
F 4.237500 0.000000 69.145048
F 4.008911 0.000000 90.972958
F 3.780321 0.000000 112.800869
F 3.551731 0.000000 134.628780
F 3.323141 0.000000 156.456691
F 3.094552 0.000000 178.284601
F 2.865962 0.000000 200.112511
F 2.637372 0.000000 221.940422
F 2.408783 0.000000 243.768332
F 4.923269 23.153258 3.661317
F 4.694680 23.153258 25.489227
F 4.466090 23.153258 47.317138
F 4.237500 23.153258 69.145048
F 4.008911 23.153258 90.972958
F 3.780321 23.153258 112.800869
F 3.551731 23.153258 134.628780
F 3.323141 23.153258 156.456691
F 3.094552 23.153258 178.284601
F 2.865962 23.153258 200.112511
F 2.637372 23.153258 221.940422
F 2.408783 23.153258 243.768332
F 4.923269 46.306515 3.661317
F 4.694680 46.306515 25.489227
F 4.466090 46.306515 47.317138
F 4.237500 46.306515 69.145048
F 4.008911 46.306515 90.972958
F 3.780321 46.306515 112.800869
F 3.551731 46.306515 134.628780
F 3.323141 46.306515 156.456691
F 3.094552 46.306515 178.284601
F 2.865962 46.306515 200.112511
F 2.637372 46.306515 221.940422
F 2.408783 46.306515 243.768332
F 31.656906 0.000000 3.941281
F 31.428317 0.000000 25.769191
F 31.199727 0.000000 47.597102
F 30.971137 0.000000 69.425012
F 30.742548 0.000000 91.252923
F 30.513958 0.000000 113.080834
F 30.285368 0.000000 134.908744
F 30.056779 0.000000 156.736655
F 29.828189 0.000000 178.564565
F 29.599599 0.000000 200.392475
F 29.371009 0.000000 222.220386
F 29.142420 0.000000 244.048296
F 31.656906 23.153258 3.941281
F 31.428317 23.153258 25.769191
F 31.199727 23.153258 47.597102
F 30.971137 23.153258 69.425012
F 30.742548 23.153258 91.252923
F 30.513958 23.153258 113.080834
F 30.285368 23.153258 134.908744
F 30.056779 23.153258 156.736655
F 29.828189 23.153258 178.564565
F 29.599599 23.153258 200.392475
F 29.371009 23.153258 222.220386
F 29.142420 23.153258 244.048296
F 31.656906 46.306515 3.941281
F 31.428317 46.306515 25.769191
F 31.199727 46.306515 47.597102
F 30.971137 46.306515 69.425012
F 30.742548 46.306515 91.252923
F 30.513958 46.306515 113.080834
F 30.285368 46.306515 134.908744
F 30.056779 46.306515 156.736655
F 29.828189 46.306515 178.564565
F 29.599599 46.306515 200.392475
F 29.371009 46.306515 222.220386
F 29.142420 46.306515 244.048296
F 58.390545 0.000000 4.221245
F 58.161955 0.000000 26.049156
F 57.933365 0.000000 47.877067
F 57.704775 0.000000 69.704977
F 57.476186 0.000000 91.532887
F 57.247596 0.000000 113.360798
F 57.019006 0.000000 135.188708
F 56.790417 0.000000 157.016619
F 56.561827 0.000000 178.844529
F 56.333237 0.000000 200.672439
F 56.104648 0.000000 222.500350
F 55.876058 0.000000 244.328261
F 58.390545 23.153258 4.221245
F 58.161955 23.153258 26.049156
F 57.933365 23.153258 47.877067
F 57.704775 23.153258 69.704977
F 57.476186 23.153258 91.532887
F 57.247596 23.153258 113.360798
F 57.019006 23.153258 135.188708
F 56.790417 23.153258 157.016619
F 56.561827 23.153258 178.844529
F 56.333237 23.153258 200.672439
F 56.104648 23.153258 222.500350
F 55.876058 23.153258 244.328261
F 58.390545 46.306515 4.221245
F 58.161955 46.306515 26.049156
F 57.933365 46.306515 47.877067
F 57.704775 46.306515 69.704977
F 57.476186 46.306515 91.532887
F 57.247596 46.306515 113.360798
F 57.019006 46.306515 135.188708
F 56.790417 46.306515 157.016619
F 56.561827 46.306515 178.844529
F 56.333237 46.306515 200.672439
F 56.104648 46.306515 222.500350
F 55.876058 46.306515 244.328261
F 13.834479 7.717750 3.754638
F 13.605889 7.717750 25.582548
F 13.377299 7.717750 47.410460
F 13.148710 7.717750 69.238370
F 12.920120 7.717750 91.066280
F 12.691530 7.717750 112.894191
F 12.462941 7.717750 134.722101
F 12.234351 7.717750 156.550012
F 12.005761 7.717750 178.377922
F 11.777171 7.717750 200.205832
F 11.548582 7.717750 222.033743
F 11.319992 7.717750 243.861653
F 13.834479 30.871007 3.754638
F 13.605889 30.871007 25.582548
F 13.377299 30.871007 47.410460
F 13.148710 30.871007 69.238370
F 12.920120 30.871007 91.066280
F 12.691530 30.871007 112.894191
F 12.462941 30.871007 134.722101
F 12.234351 30.871007 156.550012
F 12.005761 30.871007 178.377922
F 11.777171 30.871007 200.205832
F 11.548582 30.871007 222.033743
F 11.319992 30.871007 243.861653
F 13.834479 54.024265 3.754638
F 13.605889 54.024265 25.582548
F 13.377299 54.024265 47.410460
F 13.148710 54.024265 69.238370
F 12.920120 54.024265 91.066280
F 12.691530 54.024265 112.894191
F 12.462941 54.024265 134.722101
F 12.234351 54.024265 156.550012
F 12.005761 54.024265 178.377922
F 11.777171 54.024265 200.205832
F 11.548582 54.024265 222.033743
F 11.319992 54.024265 243.861653
F 40.568116 7.717750 4.034603
F 40.339526 7.717750 25.862513
F 40.110936 7.717750 47.690424
F 39.882347 7.717750 69.518334
F 39.653757 7.717750 91.346244
F 39.425167 7.717750 113.174155
F 39.196578 7.717750 135.002065
F 38.967988 7.717750 156.829976
F 38.739398 7.717750 178.657886
F 38.510809 7.717750 200.485796
F 38.282219 7.717750 222.313708
F 38.053629 7.717750 244.141618
F 40.568116 30.871007 4.034603
F 40.339526 30.871007 25.862513
F 40.110936 30.871007 47.690424
F 39.882347 30.871007 69.518334
F 39.653757 30.871007 91.346244
F 39.425167 30.871007 113.174155
F 39.196578 30.871007 135.002065
F 38.967988 30.871007 156.829976
F 38.739398 30.871007 178.657886
F 38.510809 30.871007 200.485796
F 38.282219 30.871007 222.313708
F 38.053629 30.871007 244.141618
F 40.568116 54.024265 4.034603
F 40.339526 54.024265 25.862513
F 40.110936 54.024265 47.690424
F 39.882347 54.024265 69.518334
F 39.653757 54.024265 91.346244
F 39.425167 54.024265 113.174155
F 39.196578 54.024265 135.002065
F 38.967988 54.024265 156.829976
F 38.739398 54.024265 178.657886
F 38.510809 54.024265 200.485796
F 38.282219 54.024265 222.313708
F 38.053629 54.024265 244.141618
F 65.244447 7.717750 200.765761
F 65.015857 7.717750 222.593672
F 64.787267 7.717750 244.421582
F 65.244447 30.871007 200.765761
F 65.015857 30.871007 222.593672
F 64.787267 30.871007 244.421582
F 65.244447 54.024265 200.765761
F 65.015857 54.024265 222.593672
F 64.787267 54.024265 244.421582
F 13.834479 15.435502 3.754637
F 13.605889 15.435502 25.582547
F 13.377299 15.435502 47.410459
F 13.148710 15.435502 69.238369
F 12.920120 15.435502 91.066279
F 12.691530 15.435502 112.894190
F 12.462941 15.435502 134.722100
F 12.234351 15.435502 156.550011
F 12.005761 15.435502 178.377921
F 11.777171 15.435502 200.205831
F 11.548582 15.435502 222.033742
F 11.319992 15.435502 243.861652
F 13.834479 38.588760 3.754637
F 13.605889 38.588760 25.582547
F 13.377299 38.588760 47.410459
F 13.148710 38.588760 69.238369
F 12.920120 38.588760 91.066279
F 12.691530 38.588760 112.894190
F 12.462941 38.588760 134.722100
F 12.234351 38.588760 156.550011
F 12.005761 38.588760 178.377921
F 11.777171 38.588760 200.205831
F 11.548582 38.588760 222.033742
F 11.319992 38.588760 243.861652
F 13.834479 61.742017 3.754637
F 13.605889 61.742017 25.582547
F 13.377299 61.742017 47.410459
F 13.148710 61.742017 69.238369
F 12.920120 61.742017 91.066279
F 12.691530 61.742017 112.894190
F 12.462941 61.742017 134.722100
F 12.234351 61.742017 156.550011
F 12.005761 61.742017 178.377921
F 11.777171 61.742017 200.205831
F 11.548582 61.742017 222.033742
F 11.319992 61.742017 243.861652
F 40.568116 15.435502 4.034602
F 40.339526 15.435502 25.862512
F 40.110936 15.435502 47.690423
F 39.882347 15.435502 69.518333
F 39.653757 15.435502 91.346243
F 39.425167 15.435502 113.174154
F 39.196578 15.435502 135.002064
F 38.967988 15.435502 156.829975
F 38.739398 15.435502 178.657885
F 38.510809 15.435502 200.485795
F 38.282219 15.435502 222.313707
F 38.053629 15.435502 244.141617
F 40.568116 38.588760 4.034602
F 40.339526 38.588760 25.862512
F 40.110936 38.588760 47.690423
F 39.882347 38.588760 69.518333
F 39.653757 38.588760 91.346243
F 39.425167 38.588760 113.174154
F 39.196578 38.588760 135.002064
F 38.967988 38.588760 156.829975
F 38.739398 38.588760 178.657885
F 38.510809 38.588760 200.485795
F 38.282219 38.588760 222.313707
F 38.053629 38.588760 244.141617
F 40.568116 61.742017 4.034602
F 40.339526 61.742017 25.862512
F 40.110936 61.742017 47.690423
F 39.882347 61.742017 69.518333
F 39.653757 61.742017 91.346243
F 39.425167 61.742017 113.174154
F 39.196578 61.742017 135.002064
F 38.967988 61.742017 156.829975
F 38.739398 61.742017 178.657885
F 38.510809 61.742017 200.485795
F 38.282219 61.742017 222.313707
F 38.053629 61.742017 244.141617
F 65.244447 15.435502 200.765760
F 65.015857 15.435502 222.593671
F 64.787267 15.435502 244.421581
F 65.244447 38.588760 200.765760
F 65.015857 38.588760 222.593671
F 64.787267 38.588760 244.421581
F 65.244447 61.742017 200.765760
F 65.015857 61.742017 222.593671
F 64.787267 61.742017 244.421581
F 13.834479 0.000000 3.754638
F 13.605889 0.000000 25.582548
F 13.377299 0.000000 47.410460
F 13.148710 0.000000 69.238370
F 12.920120 0.000000 91.066280
F 12.691530 0.000000 112.894191
F 12.462941 0.000000 134.722101
F 12.234351 0.000000 156.550012
F 12.005761 0.000000 178.377922
F 11.777171 0.000000 200.205832
F 11.548582 0.000000 222.033743
F 11.319992 0.000000 243.861653
F 13.834479 23.153258 3.754638
F 13.605889 23.153258 25.582548
F 13.377299 23.153258 47.410460
F 13.148710 23.153258 69.238370
F 12.920120 23.153258 91.066280
F 12.691530 23.153258 112.894191
F 12.462941 23.153258 134.722101
F 12.234351 23.153258 156.550012
F 12.005761 23.153258 178.377922
F 11.777171 23.153258 200.205832
F 11.548582 23.153258 222.033743
F 11.319992 23.153258 243.861653
F 13.834479 46.306515 3.754638
F 13.605889 46.306515 25.582548
F 13.377299 46.306515 47.410460
F 13.148710 46.306515 69.238370
F 12.920120 46.306515 91.066280
F 12.691530 46.306515 112.894191
F 12.462941 46.306515 134.722101
F 12.234351 46.306515 156.550012
F 12.005761 46.306515 178.377922
F 11.777171 46.306515 200.205832
F 11.548582 46.306515 222.033743
F 11.319992 46.306515 243.861653
F 40.568116 0.000000 4.034603
F 40.339526 0.000000 25.862513
F 40.110936 0.000000 47.690424
F 39.882347 0.000000 69.518334
F 39.653757 0.000000 91.346244
F 39.425167 0.000000 113.174155
F 39.196578 0.000000 135.002065
F 38.967988 0.000000 156.829976
F 38.739398 0.000000 178.657886
F 38.510809 0.000000 200.485796
F 38.282219 0.000000 222.313708
F 38.053629 0.000000 244.141618
F 40.568116 23.153258 4.034603
F 40.339526 23.153258 25.862513
F 40.110936 23.153258 47.690424
F 39.882347 23.153258 69.518334
F 39.653757 23.153258 91.346244
F 39.425167 23.153258 113.174155
F 39.196578 23.153258 135.002065
F 38.967988 23.153258 156.829976
F 38.739398 23.153258 178.657886
F 38.510809 23.153258 200.485796
F 38.282219 23.153258 222.313708
F 38.053629 23.153258 244.141618
F 40.568116 46.306515 4.034603
F 40.339526 46.306515 25.862513
F 40.110936 46.306515 47.690424
F 39.882347 46.306515 69.518334
F 39.653757 46.306515 91.346244
F 39.425167 46.306515 113.174155
F 39.196578 46.306515 135.002065
F 38.967988 46.306515 156.829976
F 38.739398 46.306515 178.657886
F 38.510809 46.306515 200.485796
F 38.282219 46.306515 222.313708
F 38.053629 46.306515 244.141618
F 65.244447 0.000000 200.765761
F 65.015857 0.000000 222.593672
F 64.787267 0.000000 244.421582
F 65.244447 23.153258 200.765761
F 65.015857 23.153258 222.593672
F 64.787267 23.153258 244.421582
F 65.244447 46.306515 200.765761
F 65.015857 46.306515 222.593672
F 64.787267 46.306515 244.421582
F 22.745695 7.717750 3.847959
F 22.517105 7.717750 25.675869
F 22.288516 7.717750 47.503780
F 22.059926 7.717750 69.331690
F 21.831336 7.717750 91.159601
F 21.602747 7.717750 112.987511
F 21.374157 7.717750 134.815421
F 21.145567 7.717750 156.643332
F 20.916978 7.717750 178.471243
F 20.688388 7.717750 200.299154
F 20.459798 7.717750 222.127064
F 20.231208 7.717750 243.954974
F 22.745695 30.871008 3.847959
F 22.517105 30.871008 25.675869
F 22.288516 30.871008 47.503780
F 22.059926 30.871008 69.331690
F 21.831336 30.871008 91.159601
F 21.602747 30.871008 112.987511
F 21.374157 30.871008 134.815421
F 21.145567 30.871008 156.643332
F 20.916978 30.871008 178.471243
F 20.688388 30.871008 200.299154
F 20.459798 30.871008 222.127064
F 20.231208 30.871008 243.954974
F 22.745695 54.024265 3.847959
F 22.517105 54.024265 25.675869
F 22.288516 54.024265 47.503780
F 22.059926 54.024265 69.331690
F 21.831336 54.024265 91.159601
F 21.602747 54.024265 112.987511
F 21.374157 54.024265 134.815421
F 21.145567 54.024265 156.643332
F 20.916978 54.024265 178.471243
F 20.688388 54.024265 200.299154
F 20.459798 54.024265 222.127064
F 20.231208 54.024265 243.954974
F 49.479332 7.717750 4.127923
F 49.250743 7.717750 25.955833
F 49.022153 7.717750 47.783744
F 48.793563 7.717750 69.611654
F 48.564973 7.717750 91.439565
F 48.336384 7.717750 113.267476
F 48.107794 7.717750 135.095386
F 47.879204 7.717750 156.923297
F 47.650615 7.717750 178.751207
F 47.422025 7.717750 200.579118
F 47.193435 7.717750 222.407028
F 46.964846 7.717750 244.234938
F 49.479332 30.871008 4.127923
F 49.250743 30.871008 25.955833
F 49.022153 30.871008 47.783744
F 48.793563 30.871008 69.611654
F 48.564973 30.871008 91.439565
F 48.336384 30.871008 113.267476
F 48.107794 30.871008 135.095386
F 47.879204 30.871008 156.923297
F 47.650615 30.871008 178.751207
F 47.422025 30.871008 200.579118
F 47.193435 30.871008 222.407028
F 46.964846 30.871008 244.234938
F 49.479332 54.024265 4.127923
F 49.250743 54.024265 25.955833
F 49.022153 54.024265 47.783744
F 48.793563 54.024265 69.611654
F 48.564973 54.024265 91.439565
F 48.336384 54.024265 113.267476
F 48.107794 54.024265 135.095386
F 47.879204 54.024265 156.923297
F 47.650615 54.024265 178.751207
F 47.422025 54.024265 200.579118
F 47.193435 54.024265 222.407028
F 46.964846 54.024265 244.234938
F 22.745695 15.435503 3.847958
F 22.517105 15.435503 25.675868
F 22.288516 15.435503 47.503779
F 22.059926 15.435503 69.331689
F 21.831336 15.435503 91.159600
F 21.602747 15.435503 112.987510
F 21.374157 15.435503 134.815420
F 21.145567 15.435503 156.643331
F 20.916978 15.435503 178.471242
F 20.688388 15.435503 200.299153
F 20.459798 15.435503 222.127063
F 20.231208 15.435503 243.954973
F 22.745695 38.588760 3.847958
F 22.517105 38.588760 25.675868
F 22.288516 38.588760 47.503779
F 22.059926 38.588760 69.331689
F 21.831336 38.588760 91.159600
F 21.602747 38.588760 112.987510
F 21.374157 38.588760 134.815420
F 21.145567 38.588760 156.643331
F 20.916978 38.588760 178.471242
F 20.688388 38.588760 200.299153
F 20.459798 38.588760 222.127063
F 20.231208 38.588760 243.954973
F 22.745695 61.742018 3.847958
F 22.517105 61.742018 25.675868
F 22.288516 61.742018 47.503779
F 22.059926 61.742018 69.331689
F 21.831336 61.742018 91.159600
F 21.602747 61.742018 112.987510
F 21.374157 61.742018 134.815420
F 21.145567 61.742018 156.643331
F 20.916978 61.742018 178.471242
F 20.688388 61.742018 200.299153
F 20.459798 61.742018 222.127063
F 20.231208 61.742018 243.954973
F 49.479332 15.435503 4.127922
F 49.250743 15.435503 25.955832
F 49.022153 15.435503 47.783743
F 48.793563 15.435503 69.611653
F 48.564973 15.435503 91.439564
F 48.336384 15.435503 113.267475
F 48.107794 15.435503 135.095385
F 47.879204 15.435503 156.923296
F 47.650615 15.435503 178.751206
F 47.422025 15.435503 200.579117
F 47.193435 15.435503 222.407027
F 46.964846 15.435503 244.234937
F 49.479332 38.588760 4.127922
F 49.250743 38.588760 25.955832
F 49.022153 38.588760 47.783743
F 48.793563 38.588760 69.611653
F 48.564973 38.588760 91.439564
F 48.336384 38.588760 113.267475
F 48.107794 38.588760 135.095385
F 47.879204 38.588760 156.923296
F 47.650615 38.588760 178.751206
F 47.422025 38.588760 200.579117
F 47.193435 38.588760 222.407027
F 46.964846 38.588760 244.234937
F 49.479332 61.742018 4.127922
F 49.250743 61.742018 25.955832
F 49.022153 61.742018 47.783743
F 48.793563 61.742018 69.611653
F 48.564973 61.742018 91.439564
F 48.336384 61.742018 113.267475
F 48.107794 61.742018 135.095385
F 47.879204 61.742018 156.923296
F 47.650615 61.742018 178.751206
F 47.422025 61.742018 200.579117
F 47.193435 61.742018 222.407027
F 46.964846 61.742018 244.234937
F 22.745695 0.000001 3.847959
F 22.517105 0.000001 25.675869
F 22.288516 0.000001 47.503780
F 22.059926 0.000001 69.331690
F 21.831336 0.000001 91.159601
F 21.602747 0.000001 112.987511
F 21.374157 0.000001 134.815421
F 21.145567 0.000001 156.643332
F 20.916978 0.000001 178.471243
F 20.688388 0.000001 200.299154
F 20.459798 0.000001 222.127064
F 20.231208 0.000001 243.954974
F 22.745695 23.153258 3.847959
F 22.517105 23.153258 25.675869
F 22.288516 23.153258 47.503780
F 22.059926 23.153258 69.331690
F 21.831336 23.153258 91.159601
F 21.602747 23.153258 112.987511
F 21.374157 23.153258 134.815421
F 21.145567 23.153258 156.643332
F 20.916978 23.153258 178.471243
F 20.688388 23.153258 200.299154
F 20.459798 23.153258 222.127064
F 20.231208 23.153258 243.954974
F 22.745695 46.306516 3.847959
F 22.517105 46.306516 25.675869
F 22.288516 46.306516 47.503780
F 22.059926 46.306516 69.331690
F 21.831336 46.306516 91.159601
F 21.602747 46.306516 112.987511
F 21.374157 46.306516 134.815421
F 21.145567 46.306516 156.643332
F 20.916978 46.306516 178.471243
F 20.688388 46.306516 200.299154
F 20.459798 46.306516 222.127064
F 20.231208 46.306516 243.954974
F 49.479332 0.000001 4.127923
F 49.250743 0.000001 25.955833
F 49.022153 0.000001 47.783744
F 48.793563 0.000001 69.611654
F 48.564973 0.000001 91.439565
F 48.336384 0.000001 113.267476
F 48.107794 0.000001 135.095386
F 47.879204 0.000001 156.923297
F 47.650615 0.000001 178.751207
F 47.422025 0.000001 200.579118
F 47.193435 0.000001 222.407028
F 46.964846 0.000001 244.234938
F 49.479332 23.153258 4.127923
F 49.250743 23.153258 25.955833
F 49.022153 23.153258 47.783744
F 48.793563 23.153258 69.611654
F 48.564973 23.153258 91.439565
F 48.336384 23.153258 113.267476
F 48.107794 23.153258 135.095386
F 47.879204 23.153258 156.923297
F 47.650615 23.153258 178.751207
F 47.422025 23.153258 200.579118
F 47.193435 23.153258 222.407028
F 46.964846 23.153258 244.234938
F 49.479332 46.306516 4.127923
F 49.250743 46.306516 25.955833
F 49.022153 46.306516 47.783744
F 48.793563 46.306516 69.611654
F 48.564973 46.306516 91.439565
F 48.336384 46.306516 113.267476
F 48.107794 46.306516 135.095386
F 47.879204 46.306516 156.923297
F 47.650615 46.306516 178.751207
F 47.422025 46.306516 200.579118
F 47.193435 46.306516 222.407028
F 46.964846 46.306516 244.234938
F 4.961354 5.145166 0.023332
F 4.732764 5.145166 21.851242
F 4.504174 5.145166 43.679153
F 4.275585 5.145166 65.507064
F 4.046995 5.145166 87.334974
F 3.818405 5.145166 109.162884
F 3.589815 5.145166 130.990795
F 3.361226 5.145166 152.818705
F 3.132636 5.145166 174.646616
F 2.904046 5.145166 196.474526
F 2.675457 5.145166 218.302436
F 2.446867 5.145166 240.130347
F 4.961354 28.298423 0.023332
F 4.732764 28.298423 21.851242
F 4.504174 28.298423 43.679153
F 4.275585 28.298423 65.507064
F 4.046995 28.298423 87.334974
F 3.818405 28.298423 109.162884
F 3.589815 28.298423 130.990795
F 3.361226 28.298423 152.818705
F 3.132636 28.298423 174.646616
F 2.904046 28.298423 196.474526
F 2.675457 28.298423 218.302436
F 2.446867 28.298423 240.130347
F 4.961354 51.451681 0.023332
F 4.732764 51.451681 21.851242
F 4.504174 51.451681 43.679153
F 4.275585 51.451681 65.507064
F 4.046995 51.451681 87.334974
F 3.818405 51.451681 109.162884
F 3.589815 51.451681 130.990795
F 3.361226 51.451681 152.818705
F 3.132636 51.451681 174.646616
F 2.904046 51.451681 196.474526
F 2.675457 51.451681 218.302436
F 2.446867 51.451681 240.130347
F 31.694991 5.145166 0.303297
F 31.466401 5.145166 22.131207
F 31.237811 5.145166 43.959117
F 31.009222 5.145166 65.787028
F 30.780632 5.145166 87.614938
F 30.552042 5.145166 109.442848
F 30.323453 5.145166 131.270759
F 30.094863 5.145166 153.098669
F 29.866273 5.145166 174.926580
F 29.637683 5.145166 196.754490
F 29.409094 5.145166 218.582401
F 29.180504 5.145166 240.410312
F 31.694991 28.298423 0.303297
F 31.466401 28.298423 22.131207
F 31.237811 28.298423 43.959117
F 31.009222 28.298423 65.787028
F 30.780632 28.298423 87.614938
F 30.552042 28.298423 109.442848
F 30.323453 28.298423 131.270759
F 30.094863 28.298423 153.098669
F 29.866273 28.298423 174.926580
F 29.637683 28.298423 196.754490
F 29.409094 28.298423 218.582401
F 29.180504 28.298423 240.410312
F 31.694991 51.451681 0.303297
F 31.466401 51.451681 22.131207
F 31.237811 51.451681 43.959117
F 31.009222 51.451681 65.787028
F 30.780632 51.451681 87.614938
F 30.552042 51.451681 109.442848
F 30.323453 51.451681 131.270759
F 30.094863 51.451681 153.098669
F 29.866273 51.451681 174.926580
F 29.637683 51.451681 196.754490
F 29.409094 51.451681 218.582401
F 29.180504 51.451681 240.410312
F 58.428628 5.145166 0.583261
F 58.200038 5.145166 22.411171
F 57.971448 5.145166 44.239081
F 57.742859 5.145166 66.066992
F 57.514269 5.145166 87.894902
F 57.285679 5.145166 109.722812
F 57.057090 5.145166 131.550723
F 56.828500 5.145166 153.378633
F 56.599910 5.145166 175.206545
F 56.371321 5.145166 197.034455
F 56.142731 5.145166 218.862365
F 55.914141 5.145166 240.690276
F 58.428628 28.298423 0.583261
F 58.200038 28.298423 22.411171
F 57.971448 28.298423 44.239081
F 57.742859 28.298423 66.066992
F 57.514269 28.298423 87.894902
F 57.285679 28.298423 109.722812
F 57.057090 28.298423 131.550723
F 56.828500 28.298423 153.378633
F 56.599910 28.298423 175.206545
F 56.371321 28.298423 197.034455
F 56.142731 28.298423 218.862365
F 55.914141 28.298423 240.690276
F 58.428628 51.451681 0.583261
F 58.200038 51.451681 22.411171
F 57.971448 51.451681 44.239081
F 57.742859 51.451681 66.066992
F 57.514269 51.451681 87.894902
F 57.285679 51.451681 109.722812
F 57.057090 51.451681 131.550723
F 56.828500 51.451681 153.378633
F 56.599910 51.451681 175.206545
F 56.371321 51.451681 197.034455
F 56.142731 51.451681 218.862365
F 55.914141 51.451681 240.690276
F 4.961354 12.862918 0.023331
F 4.732764 12.862918 21.851241
F 4.504174 12.862918 43.679152
F 4.275585 12.862918 65.507063
F 4.046995 12.862918 87.334973
F 3.818405 12.862918 109.162884
F 3.589815 12.862918 130.990794
F 3.361226 12.862918 152.818704
F 3.132636 12.862918 174.646615
F 2.904046 12.862918 196.474525
F 2.675457 12.862918 218.302435
F 2.446867 12.862918 240.130346
F 4.961354 36.016175 0.023331
F 4.732764 36.016175 21.851241
F 4.504174 36.016175 43.679152
F 4.275585 36.016175 65.507063
F 4.046995 36.016175 87.334973
F 3.818405 36.016175 109.162884
F 3.589815 36.016175 130.990794
F 3.361226 36.016175 152.818704
F 3.132636 36.016175 174.646615
F 2.904046 36.016175 196.474525
F 2.675457 36.016175 218.302435
F 2.446867 36.016175 240.130346
F 4.961354 59.169433 0.023331
F 4.732764 59.169433 21.851241
F 4.504174 59.169433 43.679152
F 4.275585 59.169433 65.507063
F 4.046995 59.169433 87.334973
F 3.818405 59.169433 109.162884
F 3.589815 59.169433 130.990794
F 3.361226 59.169433 152.818704
F 3.132636 59.169433 174.646615
F 2.904046 59.169433 196.474525
F 2.675457 59.169433 218.302435
F 2.446867 59.169433 240.130346
F 31.694991 12.862918 0.303296
F 31.466401 12.862918 22.131206
F 31.237811 12.862918 43.959116
F 31.009222 12.862918 65.787027
F 30.780632 12.862918 87.614937
F 30.552042 12.862918 109.442848
F 30.323453 12.862918 131.270758
F 30.094863 12.862918 153.098668
F 29.866273 12.862918 174.926579
F 29.637683 12.862918 196.754489
F 29.409094 12.862918 218.582400
F 29.180504 12.862918 240.410311
F 31.694991 36.016175 0.303296
F 31.466401 36.016175 22.131206
F 31.237811 36.016175 43.959116
F 31.009222 36.016175 65.787027
F 30.780632 36.016175 87.614937
F 30.552042 36.016175 109.442848
F 30.323453 36.016175 131.270758
F 30.094863 36.016175 153.098668
F 29.866273 36.016175 174.926579
F 29.637683 36.016175 196.754489
F 29.409094 36.016175 218.582400
F 29.180504 36.016175 240.410311
F 31.694991 59.169433 0.303296
F 31.466401 59.169433 22.131206
F 31.237811 59.169433 43.959116
F 31.009222 59.169433 65.787027
F 30.780632 59.169433 87.614937
F 30.552042 59.169433 109.442848
F 30.323453 59.169433 131.270758
F 30.094863 59.169433 153.098668
F 29.866273 59.169433 174.926579
F 29.637683 59.169433 196.754489
F 29.409094 59.169433 218.582400
F 29.180504 59.169433 240.410311
F 58.428628 12.862918 0.583260
F 58.200038 12.862918 22.411170
F 57.971448 12.862918 44.239080
F 57.742859 12.862918 66.066991
F 57.514269 12.862918 87.894901
F 57.285679 12.862918 109.722812
F 57.057090 12.862918 131.550722
F 56.828500 12.862918 153.378632
F 56.599910 12.862918 175.206544
F 56.371321 12.862918 197.034454
F 56.142731 12.862918 218.862364
F 55.914141 12.862918 240.690275
F 58.428628 36.016175 0.583260
F 58.200038 36.016175 22.411170
F 57.971448 36.016175 44.239080
F 57.742859 36.016175 66.066991
F 57.514269 36.016175 87.894901
F 57.285679 36.016175 109.722812
F 57.057090 36.016175 131.550722
F 56.828500 36.016175 153.378632
F 56.599910 36.016175 175.206544
F 56.371321 36.016175 197.034454
F 56.142731 36.016175 218.862364
F 55.914141 36.016175 240.690275
F 58.428628 59.169433 0.583260
F 58.200038 59.169433 22.411170
F 57.971448 59.169433 44.239080
F 57.742859 59.169433 66.066991
F 57.514269 59.169433 87.894901
F 57.285679 59.169433 109.722812
F 57.057090 59.169433 131.550722
F 56.828500 59.169433 153.378632
F 56.599910 59.169433 175.206544
F 56.371321 59.169433 197.034454
F 56.142731 59.169433 218.862364
F 55.914141 59.169433 240.690275
F 4.961354 20.580673 0.023331
F 4.732764 20.580673 21.851242
F 4.504174 20.580673 43.679153
F 4.275585 20.580673 65.507063
F 4.046995 20.580673 87.334974
F 3.818405 20.580673 109.162884
F 3.589815 20.580673 130.990795
F 3.361226 20.580673 152.818705
F 3.132636 20.580673 174.646615
F 2.904046 20.580673 196.474526
F 2.675457 20.580673 218.302436
F 2.446867 20.580673 240.130347
F 4.961354 43.733931 0.023331
F 4.732764 43.733931 21.851242
F 4.504174 43.733931 43.679153
F 4.275585 43.733931 65.507063
F 4.046995 43.733931 87.334974
F 3.818405 43.733931 109.162884
F 3.589815 43.733931 130.990795
F 3.361226 43.733931 152.818705
F 3.132636 43.733931 174.646615
F 2.904046 43.733931 196.474526
F 2.675457 43.733931 218.302436
F 2.446867 43.733931 240.130347
F 4.961354 66.887188 0.023331
F 4.732764 66.887188 21.851242
F 4.504174 66.887188 43.679153
F 4.275585 66.887188 65.507063
F 4.046995 66.887188 87.334974
F 3.818405 66.887188 109.162884
F 3.589815 66.887188 130.990795
F 3.361226 66.887188 152.818705
F 3.132636 66.887188 174.646615
F 2.904046 66.887188 196.474526
F 2.675457 66.887188 218.302436
F 2.446867 66.887188 240.130347
F 31.694991 20.580673 0.303296
F 31.466401 20.580673 22.131207
F 31.237811 20.580673 43.959117
F 31.009222 20.580673 65.787027
F 30.780632 20.580673 87.614938
F 30.552042 20.580673 109.442848
F 30.323453 20.580673 131.270759
F 30.094863 20.580673 153.098669
F 29.866273 20.580673 174.926579
F 29.637683 20.580673 196.754490
F 29.409094 20.580673 218.582401
F 29.180504 20.580673 240.410312
F 31.694991 43.733931 0.303296
F 31.466401 43.733931 22.131207
F 31.237811 43.733931 43.959117
F 31.009222 43.733931 65.787027
F 30.780632 43.733931 87.614938
F 30.552042 43.733931 109.442848
F 30.323453 43.733931 131.270759
F 30.094863 43.733931 153.098669
F 29.866273 43.733931 174.926579
F 29.637683 43.733931 196.754490
F 29.409094 43.733931 218.582401
F 29.180504 43.733931 240.410312
F 31.694991 66.887188 0.303296
F 31.466401 66.887188 22.131207
F 31.237811 66.887188 43.959117
F 31.009222 66.887188 65.787027
F 30.780632 66.887188 87.614938
F 30.552042 66.887188 109.442848
F 30.323453 66.887188 131.270759
F 30.094863 66.887188 153.098669
F 29.866273 66.887188 174.926579
F 29.637683 66.887188 196.754490
F 29.409094 66.887188 218.582401
F 29.180504 66.887188 240.410312
F 58.428628 20.580673 0.583260
F 58.200038 20.580673 22.411171
F 57.971448 20.580673 44.239081
F 57.742859 20.580673 66.066991
F 57.514269 20.580673 87.894902
F 57.285679 20.580673 109.722812
F 57.057090 20.580673 131.550723
F 56.828500 20.580673 153.378633
F 56.599910 20.580673 175.206544
F 56.371321 20.580673 197.034455
F 56.142731 20.580673 218.862365
F 55.914141 20.580673 240.690276
F 58.428628 43.733931 0.583260
F 58.200038 43.733931 22.411171
F 57.971448 43.733931 44.239081
F 57.742859 43.733931 66.066991
F 57.514269 43.733931 87.894902
F 57.285679 43.733931 109.722812
F 57.057090 43.733931 131.550723
F 56.828500 43.733931 153.378633
F 56.599910 43.733931 175.206544
F 56.371321 43.733931 197.034455
F 56.142731 43.733931 218.862365
F 55.914141 43.733931 240.690276
F 58.428628 66.887188 0.583260
F 58.200038 66.887188 22.411171
F 57.971448 66.887188 44.239081
F 57.742859 66.887188 66.066991
F 57.514269 66.887188 87.894902
F 57.285679 66.887188 109.722812
F 57.057090 66.887188 131.550723
F 56.828500 66.887188 153.378633
F 56.599910 66.887188 175.206544
F 56.371321 66.887188 197.034455
F 56.142731 66.887188 218.862365
F 55.914141 66.887188 240.690276
F 13.872562 5.145165 0.116653
F 13.643972 5.145165 21.944563
F 13.415383 5.145165 43.772474
F 13.186793 5.145165 65.600384
F 12.958203 5.145165 87.428295
F 12.729614 5.145165 109.256205
F 12.501024 5.145165 131.084115
F 12.272434 5.145165 152.912026
F 12.043844 5.145165 174.739936
F 11.815255 5.145165 196.567848
F 11.586665 5.145165 218.395758
F 11.358075 5.145165 240.223668
F 13.872562 28.298422 0.116653
F 13.643972 28.298422 21.944563
F 13.415383 28.298422 43.772474
F 13.186793 28.298422 65.600384
F 12.958203 28.298422 87.428295
F 12.729614 28.298422 109.256205
F 12.501024 28.298422 131.084115
F 12.272434 28.298422 152.912026
F 12.043844 28.298422 174.739936
F 11.815255 28.298422 196.567848
F 11.586665 28.298422 218.395758
F 11.358075 28.298422 240.223668
F 13.872562 51.451680 0.116653
F 13.643972 51.451680 21.944563
F 13.415383 51.451680 43.772474
F 13.186793 51.451680 65.600384
F 12.958203 51.451680 87.428295
F 12.729614 51.451680 109.256205
F 12.501024 51.451680 131.084115
F 12.272434 51.451680 152.912026
F 12.043844 51.451680 174.739936
F 11.815255 51.451680 196.567848
F 11.586665 51.451680 218.395758
F 11.358075 51.451680 240.223668
F 40.606199 5.145165 0.396617
F 40.377609 5.145165 22.224527
F 40.149020 5.145165 44.052438
F 39.920430 5.145165 65.880348
F 39.691840 5.145165 87.708259
F 39.463251 5.145165 109.536169
F 39.234661 5.145165 131.364079
F 39.006071 5.145165 153.191991
F 38.777482 5.145165 175.019901
F 38.548892 5.145165 196.847812
F 38.320302 5.145165 218.675722
F 38.091712 5.145165 240.503632
F 40.606199 28.298422 0.396617
F 40.377609 28.298422 22.224527
F 40.149020 28.298422 44.052438
F 39.920430 28.298422 65.880348
F 39.691840 28.298422 87.708259
F 39.463251 28.298422 109.536169
F 39.234661 28.298422 131.364079
F 39.006071 28.298422 153.191991
F 38.777482 28.298422 175.019901
F 38.548892 28.298422 196.847812
F 38.320302 28.298422 218.675722
F 38.091712 28.298422 240.503632
F 40.606199 51.451680 0.396617
F 40.377609 51.451680 22.224527
F 40.149020 51.451680 44.052438
F 39.920430 51.451680 65.880348
F 39.691840 51.451680 87.708259
F 39.463251 51.451680 109.536169
F 39.234661 51.451680 131.364079
F 39.006071 51.451680 153.191991
F 38.777482 51.451680 175.019901
F 38.548892 51.451680 196.847812
F 38.320302 51.451680 218.675722
F 38.091712 51.451680 240.503632
F 65.282529 5.145165 197.127776
F 65.053939 5.145165 218.955686
F 64.825350 5.145165 240.783596
F 65.282529 28.298422 197.127776
F 65.053939 28.298422 218.955686
F 64.825350 28.298422 240.783596
F 65.282529 51.451680 197.127776
F 65.053939 51.451680 218.955686
F 64.825350 51.451680 240.783596
F 13.872562 12.862917 0.116652
F 13.643972 12.862917 21.944562
F 13.415383 12.862917 43.772473
F 13.186793 12.862917 65.600383
F 12.958203 12.862917 87.428294
F 12.729614 12.862917 109.256204
F 12.501024 12.862917 131.084114
F 12.272434 12.862917 152.912025
F 12.043844 12.862917 174.739935
F 11.815255 12.862917 196.567847
F 11.586665 12.862917 218.395757
F 11.358075 12.862917 240.223667
F 13.872562 36.016174 0.116652
F 13.643972 36.016174 21.944562
F 13.415383 36.016174 43.772473
F 13.186793 36.016174 65.600383
F 12.958203 36.016174 87.428294
F 12.729614 36.016174 109.256204
F 12.501024 36.016174 131.084114
F 12.272434 36.016174 152.912025
F 12.043844 36.016174 174.739935
F 11.815255 36.016174 196.567847
F 11.586665 36.016174 218.395757
F 11.358075 36.016174 240.223667
F 13.872562 59.169432 0.116652
F 13.643972 59.169432 21.944562
F 13.415383 59.169432 43.772473
F 13.186793 59.169432 65.600383
F 12.958203 59.169432 87.428294
F 12.729614 59.169432 109.256204
F 12.501024 59.169432 131.084114
F 12.272434 59.169432 152.912025
F 12.043844 59.169432 174.739935
F 11.815255 59.169432 196.567847
F 11.586665 59.169432 218.395757
F 11.358075 59.169432 240.223667
F 40.606199 12.862917 0.396616
F 40.377609 12.862917 22.224526
F 40.149020 12.862917 44.052437
F 39.920430 12.862917 65.880347
F 39.691840 12.862917 87.708258
F 39.463251 12.862917 109.536168
F 39.234661 12.862917 131.364078
F 39.006071 12.862917 153.191990
F 38.777482 12.862917 175.019900
F 38.548892 12.862917 196.847811
F 38.320302 12.862917 218.675721
F 38.091712 12.862917 240.503631
F 40.606199 36.016174 0.396616
F 40.377609 36.016174 22.224526
F 40.149020 36.016174 44.052437
F 39.920430 36.016174 65.880347
F 39.691840 36.016174 87.708258
F 39.463251 36.016174 109.536168
F 39.234661 36.016174 131.364078
F 39.006071 36.016174 153.191990
F 38.777482 36.016174 175.019900
F 38.548892 36.016174 196.847811
F 38.320302 36.016174 218.675721
F 38.091712 36.016174 240.503631
F 40.606199 59.169432 0.396616
F 40.377609 59.169432 22.224526
F 40.149020 59.169432 44.052437
F 39.920430 59.169432 65.880347
F 39.691840 59.169432 87.708258
F 39.463251 59.169432 109.536168
F 39.234661 59.169432 131.364078
F 39.006071 59.169432 153.191990
F 38.777482 59.169432 175.019900
F 38.548892 59.169432 196.847811
F 38.320302 59.169432 218.675721
F 38.091712 59.169432 240.503631
F 65.282529 12.862917 197.127775
F 65.053939 12.862917 218.955685
F 64.825350 12.862917 240.783595
F 65.282529 36.016174 197.127775
F 65.053939 36.016174 218.955685
F 64.825350 36.016174 240.783595
F 65.282529 59.169432 197.127775
F 65.053939 59.169432 218.955685
F 64.825350 59.169432 240.783595
F 13.872562 20.580672 0.116653
F 13.643972 20.580672 21.944563
F 13.415383 20.580672 43.772474
F 13.186793 20.580672 65.600384
F 12.958203 20.580672 87.428294
F 12.729614 20.580672 109.256205
F 12.501024 20.580672 131.084115
F 12.272434 20.580672 152.912026
F 12.043844 20.580672 174.739936
F 11.815255 20.580672 196.567847
F 11.586665 20.580672 218.395758
F 11.358075 20.580672 240.223668
F 13.872562 43.733930 0.116653
F 13.643972 43.733930 21.944563
F 13.415383 43.733930 43.772474
F 13.186793 43.733930 65.600384
F 12.958203 43.733930 87.428294
F 12.729614 43.733930 109.256205
F 12.501024 43.733930 131.084115
F 12.272434 43.733930 152.912026
F 12.043844 43.733930 174.739936
F 11.815255 43.733930 196.567847
F 11.586665 43.733930 218.395758
F 11.358075 43.733930 240.223668
F 13.872562 66.887187 0.116653
F 13.643972 66.887187 21.944563
F 13.415383 66.887187 43.772474
F 13.186793 66.887187 65.600384
F 12.958203 66.887187 87.428294
F 12.729614 66.887187 109.256205
F 12.501024 66.887187 131.084115
F 12.272434 66.887187 152.912026
F 12.043844 66.887187 174.739936
F 11.815255 66.887187 196.567847
F 11.586665 66.887187 218.395758
F 11.358075 66.887187 240.223668
F 40.606199 20.580672 0.396617
F 40.377609 20.580672 22.224527
F 40.149020 20.580672 44.052438
F 39.920430 20.580672 65.880348
F 39.691840 20.580672 87.708258
F 39.463251 20.580672 109.536169
F 39.234661 20.580672 131.364079
F 39.006071 20.580672 153.191991
F 38.777482 20.580672 175.019901
F 38.548892 20.580672 196.847811
F 38.320302 20.580672 218.675722
F 38.091712 20.580672 240.503632
F 40.606199 43.733930 0.396617
F 40.377609 43.733930 22.224527
F 40.149020 43.733930 44.052438
F 39.920430 43.733930 65.880348
F 39.691840 43.733930 87.708258
F 39.463251 43.733930 109.536169
F 39.234661 43.733930 131.364079
F 39.006071 43.733930 153.191991
F 38.777482 43.733930 175.019901
F 38.548892 43.733930 196.847811
F 38.320302 43.733930 218.675722
F 38.091712 43.733930 240.503632
F 40.606199 66.887187 0.396617
F 40.377609 66.887187 22.224527
F 40.149020 66.887187 44.052438
F 39.920430 66.887187 65.880348
F 39.691840 66.887187 87.708258
F 39.463251 66.887187 109.536169
F 39.234661 66.887187 131.364079
F 39.006071 66.887187 153.191991
F 38.777482 66.887187 175.019901
F 38.548892 66.887187 196.847811
F 38.320302 66.887187 218.675722
F 38.091712 66.887187 240.503632
F 65.282529 20.580672 197.127775
F 65.053939 20.580672 218.955686
F 64.825350 20.580672 240.783596
F 65.282529 43.733930 197.127775
F 65.053939 43.733930 218.955686
F 64.825350 43.733930 240.783596
F 65.282529 66.887187 197.127775
F 65.053939 66.887187 218.955686
F 64.825350 66.887187 240.783596
F 22.783780 5.145164 0.209973
F 22.555191 5.145164 22.037884
F 22.326601 5.145164 43.865794
F 22.098011 5.145164 65.693705
F 21.869422 5.145164 87.521616
F 21.640832 5.145164 109.349526
F 21.412242 5.145164 131.177437
F 21.183653 5.145164 153.005347
F 20.955063 5.145164 174.833258
F 20.726473 5.145164 196.661168
F 20.497883 5.145164 218.489078
F 20.269294 5.145164 240.316989
F 22.783780 28.298422 0.209973
F 22.555191 28.298422 22.037884
F 22.326601 28.298422 43.865794
F 22.098011 28.298422 65.693705
F 21.869422 28.298422 87.521616
F 21.640832 28.298422 109.349526
F 21.412242 28.298422 131.177437
F 21.183653 28.298422 153.005347
F 20.955063 28.298422 174.833258
F 20.726473 28.298422 196.661168
F 20.497883 28.298422 218.489078
F 20.269294 28.298422 240.316989
F 22.783780 51.451679 0.209973
F 22.555191 51.451679 22.037884
F 22.326601 51.451679 43.865794
F 22.098011 51.451679 65.693705
F 21.869422 51.451679 87.521616
F 21.640832 51.451679 109.349526
F 21.412242 51.451679 131.177437
F 21.183653 51.451679 153.005347
F 20.955063 51.451679 174.833258
F 20.726473 51.451679 196.661168
F 20.497883 51.451679 218.489078
F 20.269294 51.451679 240.316989
F 49.517418 5.145164 0.489937
F 49.288828 5.145164 22.317848
F 49.060238 5.145164 44.145759
F 48.831648 5.145164 65.973670
F 48.603059 5.145164 87.801580
F 48.374469 5.145164 109.629490
F 48.145879 5.145164 131.457401
F 47.917290 5.145164 153.285311
F 47.688700 5.145164 175.113222
F 47.460110 5.145164 196.941132
F 47.231521 5.145164 218.769042
F 47.002931 5.145164 240.596953
F 49.517418 28.298422 0.489937
F 49.288828 28.298422 22.317848
F 49.060238 28.298422 44.145759
F 48.831648 28.298422 65.973670
F 48.603059 28.298422 87.801580
F 48.374469 28.298422 109.629490
F 48.145879 28.298422 131.457401
F 47.917290 28.298422 153.285311
F 47.688700 28.298422 175.113222
F 47.460110 28.298422 196.941132
F 47.231521 28.298422 218.769042
F 47.002931 28.298422 240.596953
F 49.517418 51.451679 0.489937
F 49.288828 51.451679 22.317848
F 49.060238 51.451679 44.145759
F 48.831648 51.451679 65.973670
F 48.603059 51.451679 87.801580
F 48.374469 51.451679 109.629490
F 48.145879 51.451679 131.457401
F 47.917290 51.451679 153.285311
F 47.688700 51.451679 175.113222
F 47.460110 51.451679 196.941132
F 47.231521 51.451679 218.769042
F 47.002931 51.451679 240.596953
F 22.783780 12.862916 0.209973
F 22.555191 12.862916 22.037883
F 22.326601 12.862916 43.865793
F 22.098011 12.862916 65.693704
F 21.869422 12.862916 87.521615
F 21.640832 12.862916 109.349526
F 21.412242 12.862916 131.177436
F 21.183653 12.862916 153.005346
F 20.955063 12.862916 174.833257
F 20.726473 12.862916 196.661167
F 20.497883 12.862916 218.489077
F 20.269294 12.862916 240.316988
F 22.783780 36.016174 0.209973
F 22.555191 36.016174 22.037883
F 22.326601 36.016174 43.865793
F 22.098011 36.016174 65.693704
F 21.869422 36.016174 87.521615
F 21.640832 36.016174 109.349526
F 21.412242 36.016174 131.177436
F 21.183653 36.016174 153.005346
F 20.955063 36.016174 174.833257
F 20.726473 36.016174 196.661167
F 20.497883 36.016174 218.489077
F 20.269294 36.016174 240.316988
F 22.783780 59.169431 0.209973
F 22.555191 59.169431 22.037883
F 22.326601 59.169431 43.865793
F 22.098011 59.169431 65.693704
F 21.869422 59.169431 87.521615
F 21.640832 59.169431 109.349526
F 21.412242 59.169431 131.177436
F 21.183653 59.169431 153.005346
F 20.955063 59.169431 174.833257
F 20.726473 59.169431 196.661167
F 20.497883 59.169431 218.489077
F 20.269294 59.169431 240.316988
F 49.517418 12.862916 0.489937
F 49.288828 12.862916 22.317847
F 49.060238 12.862916 44.145758
F 48.831648 12.862916 65.973669
F 48.603059 12.862916 87.801579
F 48.374469 12.862916 109.629490
F 48.145879 12.862916 131.457400
F 47.917290 12.862916 153.285310
F 47.688700 12.862916 175.113221
F 47.460110 12.862916 196.941131
F 47.231521 12.862916 218.769041
F 47.002931 12.862916 240.596952
F 49.517418 36.016174 0.489937
F 49.288828 36.016174 22.317847
F 49.060238 36.016174 44.145758
F 48.831648 36.016174 65.973669
F 48.603059 36.016174 87.801579
F 48.374469 36.016174 109.629490
F 48.145879 36.016174 131.457400
F 47.917290 36.016174 153.285310
F 47.688700 36.016174 175.113221
F 47.460110 36.016174 196.941131
F 47.231521 36.016174 218.769041
F 47.002931 36.016174 240.596952
F 49.517418 59.169431 0.489937
F 49.288828 59.169431 22.317847
F 49.060238 59.169431 44.145758
F 48.831648 59.169431 65.973669
F 48.603059 59.169431 87.801579
F 48.374469 59.169431 109.629490
F 48.145879 59.169431 131.457400
F 47.917290 59.169431 153.285310
F 47.688700 59.169431 175.113221
F 47.460110 59.169431 196.941131
F 47.231521 59.169431 218.769041
F 47.002931 59.169431 240.596952
F 22.783780 20.580672 0.209973
F 22.555191 20.580672 22.037884
F 22.326601 20.580672 43.865794
F 22.098011 20.580672 65.693704
F 21.869422 20.580672 87.521616
F 21.640832 20.580672 109.349526
F 21.412242 20.580672 131.177437
F 21.183653 20.580672 153.005347
F 20.955063 20.580672 174.833257
F 20.726473 20.580672 196.661168
F 20.497883 20.580672 218.489078
F 20.269294 20.580672 240.316989
F 22.783780 43.733929 0.209973
F 22.555191 43.733929 22.037884
F 22.326601 43.733929 43.865794
F 22.098011 43.733929 65.693704
F 21.869422 43.733929 87.521616
F 21.640832 43.733929 109.349526
F 21.412242 43.733929 131.177437
F 21.183653 43.733929 153.005347
F 20.955063 43.733929 174.833257
F 20.726473 43.733929 196.661168
F 20.497883 43.733929 218.489078
F 20.269294 43.733929 240.316989
F 22.783780 66.887187 0.209973
F 22.555191 66.887187 22.037884
F 22.326601 66.887187 43.865794
F 22.098011 66.887187 65.693704
F 21.869422 66.887187 87.521616
F 21.640832 66.887187 109.349526
F 21.412242 66.887187 131.177437
F 21.183653 66.887187 153.005347
F 20.955063 66.887187 174.833257
F 20.726473 66.887187 196.661168
F 20.497883 66.887187 218.489078
F 20.269294 66.887187 240.316989
F 49.517418 20.580672 0.489937
F 49.288828 20.580672 22.317848
F 49.060238 20.580672 44.145759
F 48.831648 20.580672 65.973669
F 48.603059 20.580672 87.801580
F 48.374469 20.580672 109.629490
F 48.145879 20.580672 131.457401
F 47.917290 20.580672 153.285311
F 47.688700 20.580672 175.113221
F 47.460110 20.580672 196.941132
F 47.231521 20.580672 218.769042
F 47.002931 20.580672 240.596953
F 49.517418 43.733929 0.489937
F 49.288828 43.733929 22.317848
F 49.060238 43.733929 44.145759
F 48.831648 43.733929 65.973669
F 48.603059 43.733929 87.801580
F 48.374469 43.733929 109.629490
F 48.145879 43.733929 131.457401
F 47.917290 43.733929 153.285311
F 47.688700 43.733929 175.113221
F 47.460110 43.733929 196.941132
F 47.231521 43.733929 218.769042
F 47.002931 43.733929 240.596953
F 49.517418 66.887187 0.489937
F 49.288828 66.887187 22.317848
F 49.060238 66.887187 44.145759
F 48.831648 66.887187 65.973669
F 48.603059 66.887187 87.801580
F 48.374469 66.887187 109.629490
F 48.145879 66.887187 131.457401
F 47.917290 66.887187 153.285311
F 47.688700 66.887187 175.113221
F 47.460110 66.887187 196.941132
F 47.231521 66.887187 218.769042
F 47.002931 66.887187 240.596953
F 4.932792 5.145165 2.751819
F 4.704202 5.145165 24.579730
F 4.475613 5.145165 46.407640
F 4.247023 5.145165 68.235551
F 4.018433 5.145165 90.063461
F 3.789843 5.145165 111.891371
F 3.561254 5.145165 133.719282
F 3.332664 5.145165 155.547193
F 3.104074 5.145165 177.375104
F 2.875485 5.145165 199.203014
F 2.646895 5.145165 221.030924
F 2.418305 5.145165 242.858835
F 4.932792 28.298423 2.751819
F 4.704202 28.298423 24.579730
F 4.475613 28.298423 46.407640
F 4.247023 28.298423 68.235551
F 4.018433 28.298423 90.063461
F 3.789843 28.298423 111.891371
F 3.561254 28.298423 133.719282
F 3.332664 28.298423 155.547193
F 3.104074 28.298423 177.375104
F 2.875485 28.298423 199.203014
F 2.646895 28.298423 221.030924
F 2.418305 28.298423 242.858835
F 4.932792 51.451680 2.751819
F 4.704202 51.451680 24.579730
F 4.475613 51.451680 46.407640
F 4.247023 51.451680 68.235551
F 4.018433 51.451680 90.063461
F 3.789843 51.451680 111.891371
F 3.561254 51.451680 133.719282
F 3.332664 51.451680 155.547193
F 3.104074 51.451680 177.375104
F 2.875485 51.451680 199.203014
F 2.646895 51.451680 221.030924
F 2.418305 51.451680 242.858835
F 31.666429 5.145165 3.031783
F 31.437839 5.145165 24.859694
F 31.209250 5.145165 46.687604
F 30.980660 5.145165 68.515515
F 30.752070 5.145165 90.343425
F 30.523481 5.145165 112.171336
F 30.294891 5.145165 133.999247
F 30.066301 5.145165 155.827157
F 29.837711 5.145165 177.655068
F 29.609122 5.145165 199.482978
F 29.380532 5.145165 221.310888
F 29.151942 5.145165 243.138799
F 31.666429 28.298423 3.031783
F 31.437839 28.298423 24.859694
F 31.209250 28.298423 46.687604
F 30.980660 28.298423 68.515515
F 30.752070 28.298423 90.343425
F 30.523481 28.298423 112.171336
F 30.294891 28.298423 133.999247
F 30.066301 28.298423 155.827157
F 29.837711 28.298423 177.655068
F 29.609122 28.298423 199.482978
F 29.380532 28.298423 221.310888
F 29.151942 28.298423 243.138799
F 31.666429 51.451680 3.031783
F 31.437839 51.451680 24.859694
F 31.209250 51.451680 46.687604
F 30.980660 51.451680 68.515515
F 30.752070 51.451680 90.343425
F 30.523481 51.451680 112.171336
F 30.294891 51.451680 133.999247
F 30.066301 51.451680 155.827157
F 29.837711 51.451680 177.655068
F 29.609122 51.451680 199.482978
F 29.380532 51.451680 221.310888
F 29.151942 51.451680 243.138799
F 58.400066 5.145165 3.311747
F 58.171476 5.145165 25.139658
F 57.942887 5.145165 46.967568
F 57.714297 5.145165 68.795480
F 57.485707 5.145165 90.623390
F 57.257118 5.145165 112.451300
F 57.028528 5.145165 134.279211
F 56.799938 5.145165 156.107121
F 56.571349 5.145165 177.935032
F 56.342759 5.145165 199.762942
F 56.114169 5.145165 221.590852
F 55.885579 5.145165 243.418763
F 58.400066 28.298423 3.311747
F 58.171476 28.298423 25.139658
F 57.942887 28.298423 46.967568
F 57.714297 28.298423 68.795480
F 57.485707 28.298423 90.623390
F 57.257118 28.298423 112.451300
F 57.028528 28.298423 134.279211
F 56.799938 28.298423 156.107121
F 56.571349 28.298423 177.935032
F 56.342759 28.298423 199.762942
F 56.114169 28.298423 221.590852
F 55.885579 28.298423 243.418763
F 58.400066 51.451680 3.311747
F 58.171476 51.451680 25.139658
F 57.942887 51.451680 46.967568
F 57.714297 51.451680 68.795480
F 57.485707 51.451680 90.623390
F 57.257118 51.451680 112.451300
F 57.028528 51.451680 134.279211
F 56.799938 51.451680 156.107121
F 56.571349 51.451680 177.935032
F 56.342759 51.451680 199.762942
F 56.114169 51.451680 221.590852
F 55.885579 51.451680 243.418763
F 4.932792 12.862917 2.751820
F 4.704202 12.862917 24.579731
F 4.475613 12.862917 46.407641
F 4.247023 12.862917 68.235552
F 4.018433 12.862917 90.063462
F 3.789843 12.862917 111.891372
F 3.561254 12.862917 133.719283
F 3.332664 12.862917 155.547194
F 3.104074 12.862917 177.375105
F 2.875485 12.862917 199.203015
F 2.646895 12.862917 221.030925
F 2.418305 12.862917 242.858836
F 4.932792 36.016175 2.751820
F 4.704202 36.016175 24.579731
F 4.475613 36.016175 46.407641
F 4.247023 36.016175 68.235552
F 4.018433 36.016175 90.063462
F 3.789843 36.016175 111.891372
F 3.561254 36.016175 133.719283
F 3.332664 36.016175 155.547194
F 3.104074 36.016175 177.375105
F 2.875485 36.016175 199.203015
F 2.646895 36.016175 221.030925
F 2.418305 36.016175 242.858836
F 4.932792 59.169432 2.751820
F 4.704202 59.169432 24.579731
F 4.475613 59.169432 46.407641
F 4.247023 59.169432 68.235552
F 4.018433 59.169432 90.063462
F 3.789843 59.169432 111.891372
F 3.561254 59.169432 133.719283
F 3.332664 59.169432 155.547194
F 3.104074 59.169432 177.375105
F 2.875485 59.169432 199.203015
F 2.646895 59.169432 221.030925
F 2.418305 59.169432 242.858836
F 31.666429 12.862917 3.031784
F 31.437839 12.862917 24.859695
F 31.209250 12.862917 46.687605
F 30.980660 12.862917 68.515516
F 30.752070 12.862917 90.343426
F 30.523481 12.862917 112.171337
F 30.294891 12.862917 133.999248
F 30.066301 12.862917 155.827158
F 29.837711 12.862917 177.655069
F 29.609122 12.862917 199.482979
F 29.380532 12.862917 221.310889
F 29.151942 12.862917 243.138800
F 31.666429 36.016175 3.031784
F 31.437839 36.016175 24.859695
F 31.209250 36.016175 46.687605
F 30.980660 36.016175 68.515516
F 30.752070 36.016175 90.343426
F 30.523481 36.016175 112.171337
F 30.294891 36.016175 133.999248
F 30.066301 36.016175 155.827158
F 29.837711 36.016175 177.655069
F 29.609122 36.016175 199.482979
F 29.380532 36.016175 221.310889
F 29.151942 36.016175 243.138800
F 31.666429 59.169432 3.031784
F 31.437839 59.169432 24.859695
F 31.209250 59.169432 46.687605
F 30.980660 59.169432 68.515516
F 30.752070 59.169432 90.343426
F 30.523481 59.169432 112.171337
F 30.294891 59.169432 133.999248
F 30.066301 59.169432 155.827158
F 29.837711 59.169432 177.655069
F 29.609122 59.169432 199.482979
F 29.380532 59.169432 221.310889
F 29.151942 59.169432 243.138800
F 58.400066 12.862917 3.311748
F 58.171476 12.862917 25.139659
F 57.942887 12.862917 46.967569
F 57.714297 12.862917 68.795481
F 57.485707 12.862917 90.623391
F 57.257118 12.862917 112.451301
F 57.028528 12.862917 134.279212
F 56.799938 12.862917 156.107122
F 56.571349 12.862917 177.935033
F 56.342759 12.862917 199.762943
F 56.114169 12.862917 221.590853
F 55.885579 12.862917 243.418764
F 58.400066 36.016175 3.311748
F 58.171476 36.016175 25.139659
F 57.942887 36.016175 46.967569
F 57.714297 36.016175 68.795481
F 57.485707 36.016175 90.623391
F 57.257118 36.016175 112.451301
F 57.028528 36.016175 134.279212
F 56.799938 36.016175 156.107122
F 56.571349 36.016175 177.935033
F 56.342759 36.016175 199.762943
F 56.114169 36.016175 221.590853
F 55.885579 36.016175 243.418764
F 58.400066 59.169432 3.311748
F 58.171476 59.169432 25.139659
F 57.942887 59.169432 46.967569
F 57.714297 59.169432 68.795481
F 57.485707 59.169432 90.623391
F 57.257118 59.169432 112.451301
F 57.028528 59.169432 134.279212
F 56.799938 59.169432 156.107122
F 56.571349 59.169432 177.935033
F 56.342759 59.169432 199.762943
F 56.114169 59.169432 221.590853
F 55.885579 59.169432 243.418764
F 4.932792 20.580673 2.751820
F 4.704202 20.580673 24.579730
F 4.475613 20.580673 46.407640
F 4.247023 20.580673 68.235551
F 4.018433 20.580673 90.063461
F 3.789843 20.580673 111.891372
F 3.561254 20.580673 133.719282
F 3.332664 20.580673 155.547193
F 3.104074 20.580673 177.375104
F 2.875485 20.580673 199.203014
F 2.646895 20.580673 221.030925
F 2.418305 20.580673 242.858835
F 4.932792 43.733930 2.751820
F 4.704202 43.733930 24.579730
F 4.475613 43.733930 46.407640
F 4.247023 43.733930 68.235551
F 4.018433 43.733930 90.063461
F 3.789843 43.733930 111.891372
F 3.561254 43.733930 133.719282
F 3.332664 43.733930 155.547193
F 3.104074 43.733930 177.375104
F 2.875485 43.733930 199.203014
F 2.646895 43.733930 221.030925
F 2.418305 43.733930 242.858835
F 4.932792 66.887188 2.751820
F 4.704202 66.887188 24.579730
F 4.475613 66.887188 46.407640
F 4.247023 66.887188 68.235551
F 4.018433 66.887188 90.063461
F 3.789843 66.887188 111.891372
F 3.561254 66.887188 133.719282
F 3.332664 66.887188 155.547193
F 3.104074 66.887188 177.375104
F 2.875485 66.887188 199.203014
F 2.646895 66.887188 221.030925
F 2.418305 66.887188 242.858835
F 31.666429 20.580673 3.031784
F 31.437839 20.580673 24.859694
F 31.209250 20.580673 46.687604
F 30.980660 20.580673 68.515515
F 30.752070 20.580673 90.343425
F 30.523481 20.580673 112.171337
F 30.294891 20.580673 133.999247
F 30.066301 20.580673 155.827157
F 29.837711 20.580673 177.655068
F 29.609122 20.580673 199.482978
F 29.380532 20.580673 221.310889
F 29.151942 20.580673 243.138799
F 31.666429 43.733930 3.031784
F 31.437839 43.733930 24.859694
F 31.209250 43.733930 46.687604
F 30.980660 43.733930 68.515515
F 30.752070 43.733930 90.343425
F 30.523481 43.733930 112.171337
F 30.294891 43.733930 133.999247
F 30.066301 43.733930 155.827157
F 29.837711 43.733930 177.655068
F 29.609122 43.733930 199.482978
F 29.380532 43.733930 221.310889
F 29.151942 43.733930 243.138799
F 31.666429 66.887188 3.031784
F 31.437839 66.887188 24.859694
F 31.209250 66.887188 46.687604
F 30.980660 66.887188 68.515515
F 30.752070 66.887188 90.343425
F 30.523481 66.887188 112.171337
F 30.294891 66.887188 133.999247
F 30.066301 66.887188 155.827157
F 29.837711 66.887188 177.655068
F 29.609122 66.887188 199.482978
F 29.380532 66.887188 221.310889
F 29.151942 66.887188 243.138799
F 58.400066 20.580673 3.311748
F 58.171476 20.580673 25.139658
F 57.942887 20.580673 46.967568
F 57.714297 20.580673 68.795480
F 57.485707 20.580673 90.623390
F 57.257118 20.580673 112.451301
F 57.028528 20.580673 134.279211
F 56.799938 20.580673 156.107121
F 56.571349 20.580673 177.935032
F 56.342759 20.580673 199.762942
F 56.114169 20.580673 221.590853
F 55.885579 20.580673 243.418763
F 58.400066 43.733930 3.311748
F 58.171476 43.733930 25.139658
F 57.942887 43.733930 46.967568
F 57.714297 43.733930 68.795480
F 57.485707 43.733930 90.623390
F 57.257118 43.733930 112.451301
F 57.028528 43.733930 134.279211
F 56.799938 43.733930 156.107121
F 56.571349 43.733930 177.935032
F 56.342759 43.733930 199.762942
F 56.114169 43.733930 221.590853
F 55.885579 43.733930 243.418763
F 58.400066 66.887188 3.311748
F 58.171476 66.887188 25.139658
F 57.942887 66.887188 46.967568
F 57.714297 66.887188 68.795480
F 57.485707 66.887188 90.623390
F 57.257118 66.887188 112.451301
F 57.028528 66.887188 134.279211
F 56.799938 66.887188 156.107121
F 56.571349 66.887188 177.935032
F 56.342759 66.887188 199.762942
F 56.114169 66.887188 221.590853
F 55.885579 66.887188 243.418763
F 13.844001 5.145165 2.845141
F 13.615412 5.145165 24.673051
F 13.386822 5.145165 46.500962
F 13.158232 5.145165 68.328872
F 12.929643 5.145165 90.156783
F 12.701053 5.145165 111.984694
F 12.472463 5.145165 133.812604
F 12.243873 5.145165 155.640515
F 12.015284 5.145165 177.468425
F 11.786694 5.145165 199.296335
F 11.558104 5.145165 221.124246
F 11.329515 5.145165 242.952156
F 13.844001 28.298422 2.845141
F 13.615412 28.298422 24.673051
F 13.386822 28.298422 46.500962
F 13.158232 28.298422 68.328872
F 12.929643 28.298422 90.156783
F 12.701053 28.298422 111.984694
F 12.472463 28.298422 133.812604
F 12.243873 28.298422 155.640515
F 12.015284 28.298422 177.468425
F 11.786694 28.298422 199.296335
F 11.558104 28.298422 221.124246
F 11.329515 28.298422 242.952156
F 13.844001 51.451680 2.845141
F 13.615412 51.451680 24.673051
F 13.386822 51.451680 46.500962
F 13.158232 51.451680 68.328872
F 12.929643 51.451680 90.156783
F 12.701053 51.451680 111.984694
F 12.472463 51.451680 133.812604
F 12.243873 51.451680 155.640515
F 12.015284 51.451680 177.468425
F 11.786694 51.451680 199.296335
F 11.558104 51.451680 221.124246
F 11.329515 51.451680 242.952156
F 40.577638 5.145165 3.125105
F 40.349049 5.145165 24.953016
F 40.120459 5.145165 46.780927
F 39.891869 5.145165 68.608837
F 39.663280 5.145165 90.436747
F 39.434690 5.145165 112.264658
F 39.206100 5.145165 134.092568
F 38.977511 5.145165 155.920479
F 38.748921 5.145165 177.748389
F 38.520331 5.145165 199.576299
F 38.291741 5.145165 221.404210
F 38.063152 5.145165 243.232120
F 40.577638 28.298422 3.125105
F 40.349049 28.298422 24.953016
F 40.120459 28.298422 46.780927
F 39.891869 28.298422 68.608837
F 39.663280 28.298422 90.436747
F 39.434690 28.298422 112.264658
F 39.206100 28.298422 134.092568
F 38.977511 28.298422 155.920479
F 38.748921 28.298422 177.748389
F 38.520331 28.298422 199.576299
F 38.291741 28.298422 221.404210
F 38.063152 28.298422 243.232120
F 40.577638 51.451680 3.125105
F 40.349049 51.451680 24.953016
F 40.120459 51.451680 46.780927
F 39.891869 51.451680 68.608837
F 39.663280 51.451680 90.436747
F 39.434690 51.451680 112.264658
F 39.206100 51.451680 134.092568
F 38.977511 51.451680 155.920479
F 38.748921 51.451680 177.748389
F 38.520331 51.451680 199.576299
F 38.291741 51.451680 221.404210
F 38.063152 51.451680 243.232120
F 65.253968 5.145165 199.856264
F 65.025379 5.145165 221.684175
F 64.796789 5.145165 243.512085
F 65.253968 28.298422 199.856264
F 65.025379 28.298422 221.684175
F 64.796789 28.298422 243.512085
F 65.253968 51.451680 199.856264
F 65.025379 51.451680 221.684175
F 64.796789 51.451680 243.512085
F 13.844001 12.862917 2.845142
F 13.615412 12.862917 24.673052
F 13.386822 12.862917 46.500963
F 13.158232 12.862917 68.328873
F 12.929643 12.862917 90.156784
F 12.701053 12.862917 111.984695
F 12.472463 12.862917 133.812605
F 12.243873 12.862917 155.640516
F 12.015284 12.862917 177.468426
F 11.786694 12.862917 199.296336
F 11.558104 12.862917 221.124247
F 11.329515 12.862917 242.952157
F 13.844001 36.016175 2.845142
F 13.615412 36.016175 24.673052
F 13.386822 36.016175 46.500963
F 13.158232 36.016175 68.328873
F 12.929643 36.016175 90.156784
F 12.701053 36.016175 111.984695
F 12.472463 36.016175 133.812605
F 12.243873 36.016175 155.640516
F 12.015284 36.016175 177.468426
F 11.786694 36.016175 199.296336
F 11.558104 36.016175 221.124247
F 11.329515 36.016175 242.952157
F 13.844001 59.169432 2.845142
F 13.615412 59.169432 24.673052
F 13.386822 59.169432 46.500963
F 13.158232 59.169432 68.328873
F 12.929643 59.169432 90.156784
F 12.701053 59.169432 111.984695
F 12.472463 59.169432 133.812605
F 12.243873 59.169432 155.640516
F 12.015284 59.169432 177.468426
F 11.786694 59.169432 199.296336
F 11.558104 59.169432 221.124247
F 11.329515 59.169432 242.952157
F 40.577638 12.862917 3.125106
F 40.349049 12.862917 24.953017
F 40.120459 12.862917 46.780928
F 39.891869 12.862917 68.608838
F 39.663280 12.862917 90.436748
F 39.434690 12.862917 112.264659
F 39.206100 12.862917 134.092569
F 38.977511 12.862917 155.920480
F 38.748921 12.862917 177.748390
F 38.520331 12.862917 199.576300
F 38.291741 12.862917 221.404211
F 38.063152 12.862917 243.232121
F 40.577638 36.016175 3.125106
F 40.349049 36.016175 24.953017
F 40.120459 36.016175 46.780928
F 39.891869 36.016175 68.608838
F 39.663280 36.016175 90.436748
F 39.434690 36.016175 112.264659
F 39.206100 36.016175 134.092569
F 38.977511 36.016175 155.920480
F 38.748921 36.016175 177.748390
F 38.520331 36.016175 199.576300
F 38.291741 36.016175 221.404211
F 38.063152 36.016175 243.232121
F 40.577638 59.169432 3.125106
F 40.349049 59.169432 24.953017
F 40.120459 59.169432 46.780928
F 39.891869 59.169432 68.608838
F 39.663280 59.169432 90.436748
F 39.434690 59.169432 112.264659
F 39.206100 59.169432 134.092569
F 38.977511 59.169432 155.920480
F 38.748921 59.169432 177.748390
F 38.520331 59.169432 199.576300
F 38.291741 59.169432 221.404211
F 38.063152 59.169432 243.232121
F 65.253968 12.862917 199.856265
F 65.025379 12.862917 221.684176
F 64.796789 12.862917 243.512086
F 65.253968 36.016175 199.856265
F 65.025379 36.016175 221.684176
F 64.796789 36.016175 243.512086
F 65.253968 59.169432 199.856265
F 65.025379 59.169432 221.684176
F 64.796789 59.169432 243.512086
F 13.844001 20.580672 2.845141
F 13.615412 20.580672 24.673052
F 13.386822 20.580672 46.500962
F 13.158232 20.580672 68.328872
F 12.929643 20.580672 90.156784
F 12.701053 20.580672 111.984694
F 12.472463 20.580672 133.812604
F 12.243873 20.580672 155.640515
F 12.015284 20.580672 177.468425
F 11.786694 20.580672 199.296336
F 11.558104 20.580672 221.124246
F 11.329515 20.580672 242.952156
F 13.844001 43.733930 2.845141
F 13.615412 43.733930 24.673052
F 13.386822 43.733930 46.500962
F 13.158232 43.733930 68.328872
F 12.929643 43.733930 90.156784
F 12.701053 43.733930 111.984694
F 12.472463 43.733930 133.812604
F 12.243873 43.733930 155.640515
F 12.015284 43.733930 177.468425
F 11.786694 43.733930 199.296336
F 11.558104 43.733930 221.124246
F 11.329515 43.733930 242.952156
F 13.844001 66.887187 2.845141
F 13.615412 66.887187 24.673052
F 13.386822 66.887187 46.500962
F 13.158232 66.887187 68.328872
F 12.929643 66.887187 90.156784
F 12.701053 66.887187 111.984694
F 12.472463 66.887187 133.812604
F 12.243873 66.887187 155.640515
F 12.015284 66.887187 177.468425
F 11.786694 66.887187 199.296336
F 11.558104 66.887187 221.124246
F 11.329515 66.887187 242.952156
F 40.577638 20.580672 3.125105
F 40.349049 20.580672 24.953017
F 40.120459 20.580672 46.780927
F 39.891869 20.580672 68.608837
F 39.663280 20.580672 90.436748
F 39.434690 20.580672 112.264658
F 39.206100 20.580672 134.092568
F 38.977511 20.580672 155.920479
F 38.748921 20.580672 177.748389
F 38.520331 20.580672 199.576300
F 38.291741 20.580672 221.404210
F 38.063152 20.580672 243.232120
F 40.577638 43.733930 3.125105
F 40.349049 43.733930 24.953017
F 40.120459 43.733930 46.780927
F 39.891869 43.733930 68.608837
F 39.663280 43.733930 90.436748
F 39.434690 43.733930 112.264658
F 39.206100 43.733930 134.092568
F 38.977511 43.733930 155.920479
F 38.748921 43.733930 177.748389
F 38.520331 43.733930 199.576300
F 38.291741 43.733930 221.404210
F 38.063152 43.733930 243.232120
F 40.577638 66.887187 3.125105
F 40.349049 66.887187 24.953017
F 40.120459 66.887187 46.780927
F 39.891869 66.887187 68.608837
F 39.663280 66.887187 90.436748
F 39.434690 66.887187 112.264658
F 39.206100 66.887187 134.092568
F 38.977511 66.887187 155.920479
F 38.748921 66.887187 177.748389
F 38.520331 66.887187 199.576300
F 38.291741 66.887187 221.404210
F 38.063152 66.887187 243.232120
F 65.253968 20.580672 199.856265
F 65.025379 20.580672 221.684175
F 64.796789 20.580672 243.512085
F 65.253968 43.733930 199.856265
F 65.025379 43.733930 221.684175
F 64.796789 43.733930 243.512085
F 65.253968 66.887187 199.856265
F 65.025379 66.887187 221.684175
F 64.796789 66.887187 243.512085
F 22.755218 5.145164 2.938463
F 22.526628 5.145164 24.766374
F 22.298038 5.145164 46.594284
F 22.069449 5.145164 68.422195
F 21.840859 5.145164 90.250105
F 21.612269 5.145164 112.078015
F 21.383679 5.145164 133.905926
F 21.155090 5.145164 155.733836
F 20.926500 5.145164 177.561746
F 20.697910 5.145164 199.389658
F 20.469321 5.145164 221.217568
F 20.240731 5.145164 243.045479
F 22.755218 28.298422 2.938463
F 22.526628 28.298422 24.766374
F 22.298038 28.298422 46.594284
F 22.069449 28.298422 68.422195
F 21.840859 28.298422 90.250105
F 21.612269 28.298422 112.078015
F 21.383679 28.298422 133.905926
F 21.155090 28.298422 155.733836
F 20.926500 28.298422 177.561746
F 20.697910 28.298422 199.389658
F 20.469321 28.298422 221.217568
F 20.240731 28.298422 243.045479
F 22.755218 51.451679 2.938463
F 22.526628 51.451679 24.766374
F 22.298038 51.451679 46.594284
F 22.069449 51.451679 68.422195
F 21.840859 51.451679 90.250105
F 21.612269 51.451679 112.078015
F 21.383679 51.451679 133.905926
F 21.155090 51.451679 155.733836
F 20.926500 51.451679 177.561746
F 20.697910 51.451679 199.389658
F 20.469321 51.451679 221.217568
F 20.240731 51.451679 243.045479
F 49.488856 5.145164 3.218427
F 49.260266 5.145164 25.046338
F 49.031676 5.145164 46.874248
F 48.803087 5.145164 68.702159
F 48.574497 5.145164 90.530069
F 48.345907 5.145164 112.357979
F 48.117318 5.145164 134.185890
F 47.888728 5.145164 156.013801
F 47.660138 5.145164 177.841711
F 47.431548 5.145164 199.669622
F 47.202959 5.145164 221.497532
F 46.974369 5.145164 243.325443
F 49.488856 28.298422 3.218427
F 49.260266 28.298422 25.046338
F 49.031676 28.298422 46.874248
F 48.803087 28.298422 68.702159
F 48.574497 28.298422 90.530069
F 48.345907 28.298422 112.357979
F 48.117318 28.298422 134.185890
F 47.888728 28.298422 156.013801
F 47.660138 28.298422 177.841711
F 47.431548 28.298422 199.669622
F 47.202959 28.298422 221.497532
F 46.974369 28.298422 243.325443
F 49.488856 51.451679 3.218427
F 49.260266 51.451679 25.046338
F 49.031676 51.451679 46.874248
F 48.803087 51.451679 68.702159
F 48.574497 51.451679 90.530069
F 48.345907 51.451679 112.357979
F 48.117318 51.451679 134.185890
F 47.888728 51.451679 156.013801
F 47.660138 51.451679 177.841711
F 47.431548 51.451679 199.669622
F 47.202959 51.451679 221.497532
F 46.974369 51.451679 243.325443
F 22.755218 12.862917 2.938464
F 22.526628 12.862917 24.766375
F 22.298038 12.862917 46.594285
F 22.069449 12.862917 68.422195
F 21.840859 12.862917 90.250106
F 21.612269 12.862917 112.078016
F 21.383679 12.862917 133.905927
F 21.155090 12.862917 155.733837
F 20.926500 12.862917 177.561747
F 20.697910 12.862917 199.389659
F 20.469321 12.862917 221.217569
F 20.240731 12.862917 243.045480
F 22.755218 36.016174 2.938464
F 22.526628 36.016174 24.766375
F 22.298038 36.016174 46.594285
F 22.069449 36.016174 68.422195
F 21.840859 36.016174 90.250106
F 21.612269 36.016174 112.078016
F 21.383679 36.016174 133.905927
F 21.155090 36.016174 155.733837
F 20.926500 36.016174 177.561747
F 20.697910 36.016174 199.389659
F 20.469321 36.016174 221.217569
F 20.240731 36.016174 243.045480
F 22.755218 59.169432 2.938464
F 22.526628 59.169432 24.766375
F 22.298038 59.169432 46.594285
F 22.069449 59.169432 68.422195
F 21.840859 59.169432 90.250106
F 21.612269 59.169432 112.078016
F 21.383679 59.169432 133.905927
F 21.155090 59.169432 155.733837
F 20.926500 59.169432 177.561747
F 20.697910 59.169432 199.389659
F 20.469321 59.169432 221.217569
F 20.240731 59.169432 243.045480
F 49.488856 12.862917 3.218428
F 49.260266 12.862917 25.046339
F 49.031676 12.862917 46.874249
F 48.803087 12.862917 68.702159
F 48.574497 12.862917 90.530070
F 48.345907 12.862917 112.357980
F 48.117318 12.862917 134.185891
F 47.888728 12.862917 156.013802
F 47.660138 12.862917 177.841712
F 47.431548 12.862917 199.669623
F 47.202959 12.862917 221.497533
F 46.974369 12.862917 243.325444
F 49.488856 36.016174 3.218428
F 49.260266 36.016174 25.046339
F 49.031676 36.016174 46.874249
F 48.803087 36.016174 68.702159
F 48.574497 36.016174 90.530070
F 48.345907 36.016174 112.357980
F 48.117318 36.016174 134.185891
F 47.888728 36.016174 156.013802
F 47.660138 36.016174 177.841712
F 47.431548 36.016174 199.669623
F 47.202959 36.016174 221.497533
F 46.974369 36.016174 243.325444
F 49.488856 59.169432 3.218428
F 49.260266 59.169432 25.046339
F 49.031676 59.169432 46.874249
F 48.803087 59.169432 68.702159
F 48.574497 59.169432 90.530070
F 48.345907 59.169432 112.357980
F 48.117318 59.169432 134.185891
F 47.888728 59.169432 156.013802
F 47.660138 59.169432 177.841712
F 47.431548 59.169432 199.669623
F 47.202959 59.169432 221.497533
F 46.974369 59.169432 243.325444
F 22.755218 20.580672 2.938464
F 22.526628 20.580672 24.766374
F 22.298038 20.580672 46.594284
F 22.069449 20.580672 68.422195
F 21.840859 20.580672 90.250105
F 21.612269 20.580672 112.078016
F 21.383679 20.580672 133.905926
F 21.155090 20.580672 155.733836
F 20.926500 20.580672 177.561747
F 20.697910 20.580672 199.389658
F 20.469321 20.580672 221.217569
F 20.240731 20.580672 243.045479
F 22.755218 43.733929 2.938464
F 22.526628 43.733929 24.766374
F 22.298038 43.733929 46.594284
F 22.069449 43.733929 68.422195
F 21.840859 43.733929 90.250105
F 21.612269 43.733929 112.078016
F 21.383679 43.733929 133.905926
F 21.155090 43.733929 155.733836
F 20.926500 43.733929 177.561747
F 20.697910 43.733929 199.389658
F 20.469321 43.733929 221.217569
F 20.240731 43.733929 243.045479
F 22.755218 66.887187 2.938464
F 22.526628 66.887187 24.766374
F 22.298038 66.887187 46.594284
F 22.069449 66.887187 68.422195
F 21.840859 66.887187 90.250105
F 21.612269 66.887187 112.078016
F 21.383679 66.887187 133.905926
F 21.155090 66.887187 155.733836
F 20.926500 66.887187 177.561747
F 20.697910 66.887187 199.389658
F 20.469321 66.887187 221.217569
F 20.240731 66.887187 243.045479
F 49.488856 20.580672 3.218428
F 49.260266 20.580672 25.046338
F 49.031676 20.580672 46.874248
F 48.803087 20.580672 68.702159
F 48.574497 20.580672 90.530069
F 48.345907 20.580672 112.357980
F 48.117318 20.580672 134.185890
F 47.888728 20.580672 156.013801
F 47.660138 20.580672 177.841712
F 47.431548 20.580672 199.669622
F 47.202959 20.580672 221.497533
F 46.974369 20.580672 243.325443
F 49.488856 43.733929 3.218428
F 49.260266 43.733929 25.046338
F 49.031676 43.733929 46.874248
F 48.803087 43.733929 68.702159
F 48.574497 43.733929 90.530069
F 48.345907 43.733929 112.357980
F 48.117318 43.733929 134.185890
F 47.888728 43.733929 156.013801
F 47.660138 43.733929 177.841712
F 47.431548 43.733929 199.669622
F 47.202959 43.733929 221.497533
F 46.974369 43.733929 243.325443
F 49.488856 66.887187 3.218428
F 49.260266 66.887187 25.046338
F 49.031676 66.887187 46.874248
F 48.803087 66.887187 68.702159
F 48.574497 66.887187 90.530069
F 48.345907 66.887187 112.357980
F 48.117318 66.887187 134.185890
F 47.888728 66.887187 156.013801
F 47.660138 66.887187 177.841712
F 47.431548 66.887187 199.669622
F 47.202959 66.887187 221.497533
F 46.974369 66.887187 243.325443
F 4.894684 7.717749 6.389804
F 4.666094 7.717749 28.217715
F 4.437504 7.717749 50.045625
F 4.208915 7.717749 71.873536
F 3.980325 7.717749 93.701447
F 3.751735 7.717749 115.529357
F 3.523145 7.717749 137.357267
F 3.294556 7.717749 159.185178
F 3.065966 7.717749 181.013088
F 2.837376 7.717749 202.840999
F 2.608787 7.717749 224.668909
F 2.380197 7.717749 246.496819
F 4.894684 30.871007 6.389804
F 4.666094 30.871007 28.217715
F 4.437504 30.871007 50.045625
F 4.208915 30.871007 71.873536
F 3.980325 30.871007 93.701447
F 3.751735 30.871007 115.529357
F 3.523145 30.871007 137.357267
F 3.294556 30.871007 159.185178
F 3.065966 30.871007 181.013088
F 2.837376 30.871007 202.840999
F 2.608787 30.871007 224.668909
F 2.380197 30.871007 246.496819
F 4.894684 54.024264 6.389804
F 4.666094 54.024264 28.217715
F 4.437504 54.024264 50.045625
F 4.208915 54.024264 71.873536
F 3.980325 54.024264 93.701447
F 3.751735 54.024264 115.529357
F 3.523145 54.024264 137.357267
F 3.294556 54.024264 159.185178
F 3.065966 54.024264 181.013088
F 2.837376 54.024264 202.840999
F 2.608787 54.024264 224.668909
F 2.380197 54.024264 246.496819
F 31.628321 7.717749 6.669768
F 31.399731 7.717749 28.497680
F 31.171141 7.717749 50.325590
F 30.942552 7.717749 72.153500
F 30.713962 7.717749 93.981411
F 30.485372 7.717749 115.809321
F 30.256783 7.717749 137.637231
F 30.028193 7.717749 159.465142
F 29.799603 7.717749 181.293052
F 29.571013 7.717749 203.120963
F 29.342424 7.717749 224.948873
F 29.113834 7.717749 246.776784
F 31.628321 30.871007 6.669768
F 31.399731 30.871007 28.497680
F 31.171141 30.871007 50.325590
F 30.942552 30.871007 72.153500
F 30.713962 30.871007 93.981411
F 30.485372 30.871007 115.809321
F 30.256783 30.871007 137.637231
F 30.028193 30.871007 159.465142
F 29.799603 30.871007 181.293052
F 29.571013 30.871007 203.120963
F 29.342424 30.871007 224.948873
F 29.113834 30.871007 246.776784
F 31.628321 54.024264 6.669768
F 31.399731 54.024264 28.497680
F 31.171141 54.024264 50.325590
F 30.942552 54.024264 72.153500
F 30.713962 54.024264 93.981411
F 30.485372 54.024264 115.809321
F 30.256783 54.024264 137.637231
F 30.028193 54.024264 159.465142
F 29.799603 54.024264 181.293052
F 29.571013 54.024264 203.120963
F 29.342424 54.024264 224.948873
F 29.113834 54.024264 246.776784
F 58.361958 7.717749 6.949733
F 58.133368 7.717749 28.777644
F 57.904778 7.717749 50.605554
F 57.676189 7.717749 72.433464
F 57.447599 7.717749 94.261375
F 57.219009 7.717749 116.089285
F 56.990420 7.717749 137.917195
F 56.761830 7.717749 159.745106
F 56.533240 7.717749 181.573016
F 56.304651 7.717749 203.400928
F 56.076061 7.717749 225.228838
F 55.847471 7.717749 247.056748
F 58.361958 30.871007 6.949733
F 58.133368 30.871007 28.777644
F 57.904778 30.871007 50.605554
F 57.676189 30.871007 72.433464
F 57.447599 30.871007 94.261375
F 57.219009 30.871007 116.089285
F 56.990420 30.871007 137.917195
F 56.761830 30.871007 159.745106
F 56.533240 30.871007 181.573016
F 56.304651 30.871007 203.400928
F 56.076061 30.871007 225.228838
F 55.847471 30.871007 247.056748
F 58.361958 54.024264 6.949733
F 58.133368 54.024264 28.777644
F 57.904778 54.024264 50.605554
F 57.676189 54.024264 72.433464
F 57.447599 54.024264 94.261375
F 57.219009 54.024264 116.089285
F 56.990420 54.024264 137.917195
F 56.761830 54.024264 159.745106
F 56.533240 54.024264 181.573016
F 56.304651 54.024264 203.400928
F 56.076061 54.024264 225.228838
F 55.847471 54.024264 247.056748
F 4.894684 15.435502 6.389805
F 4.666094 15.435502 28.217716
F 4.437504 15.435502 50.045626
F 4.208915 15.435502 71.873537
F 3.980325 15.435502 93.701448
F 3.751735 15.435502 115.529358
F 3.523145 15.435502 137.357269
F 3.294556 15.435502 159.185179
F 3.065966 15.435502 181.013089
F 2.837376 15.435502 202.841000
F 2.608787 15.435502 224.668910
F 2.380197 15.435502 246.496820
F 4.894684 38.588760 6.389805
F 4.666094 38.588760 28.217716
F 4.437504 38.588760 50.045626
F 4.208915 38.588760 71.873537
F 3.980325 38.588760 93.701448
F 3.751735 38.588760 115.529358
F 3.523145 38.588760 137.357269
F 3.294556 38.588760 159.185179
F 3.065966 38.588760 181.013089
F 2.837376 38.588760 202.841000
F 2.608787 38.588760 224.668910
F 2.380197 38.588760 246.496820
F 4.894684 61.742017 6.389805
F 4.666094 61.742017 28.217716
F 4.437504 61.742017 50.045626
F 4.208915 61.742017 71.873537
F 3.980325 61.742017 93.701448
F 3.751735 61.742017 115.529358
F 3.523145 61.742017 137.357269
F 3.294556 61.742017 159.185179
F 3.065966 61.742017 181.013089
F 2.837376 61.742017 202.841000
F 2.608787 61.742017 224.668910
F 2.380197 61.742017 246.496820
F 31.628321 15.435502 6.669769
F 31.399731 15.435502 28.497681
F 31.171141 15.435502 50.325591
F 30.942552 15.435502 72.153501
F 30.713962 15.435502 93.981412
F 30.485372 15.435502 115.809322
F 30.256783 15.435502 137.637233
F 30.028193 15.435502 159.465143
F 29.799603 15.435502 181.293053
F 29.571013 15.435502 203.120964
F 29.342424 15.435502 224.948874
F 29.113834 15.435502 246.776785
F 31.628321 38.588760 6.669769
F 31.399731 38.588760 28.497681
F 31.171141 38.588760 50.325591
F 30.942552 38.588760 72.153501
F 30.713962 38.588760 93.981412
F 30.485372 38.588760 115.809322
F 30.256783 38.588760 137.637233
F 30.028193 38.588760 159.465143
F 29.799603 38.588760 181.293053
F 29.571013 38.588760 203.120964
F 29.342424 38.588760 224.948874
F 29.113834 38.588760 246.776785
F 31.628321 61.742017 6.669769
F 31.399731 61.742017 28.497681
F 31.171141 61.742017 50.325591
F 30.942552 61.742017 72.153501
F 30.713962 61.742017 93.981412
F 30.485372 61.742017 115.809322
F 30.256783 61.742017 137.637233
F 30.028193 61.742017 159.465143
F 29.799603 61.742017 181.293053
F 29.571013 61.742017 203.120964
F 29.342424 61.742017 224.948874
F 29.113834 61.742017 246.776785
F 58.361958 15.435502 6.949734
F 58.133368 15.435502 28.777645
F 57.904778 15.435502 50.605555
F 57.676189 15.435502 72.433465
F 57.447599 15.435502 94.261376
F 57.219009 15.435502 116.089286
F 56.990420 15.435502 137.917197
F 56.761830 15.435502 159.745107
F 56.533240 15.435502 181.573017
F 56.304651 15.435502 203.400929
F 56.076061 15.435502 225.228839
F 55.847471 15.435502 247.056749
F 58.361958 38.588760 6.949734
F 58.133368 38.588760 28.777645
F 57.904778 38.588760 50.605555
F 57.676189 38.588760 72.433465
F 57.447599 38.588760 94.261376
F 57.219009 38.588760 116.089286
F 56.990420 38.588760 137.917197
F 56.761830 38.588760 159.745107
F 56.533240 38.588760 181.573017
F 56.304651 38.588760 203.400929
F 56.076061 38.588760 225.228839
F 55.847471 38.588760 247.056749
F 58.361958 61.742017 6.949734
F 58.133368 61.742017 28.777645
F 57.904778 61.742017 50.605555
F 57.676189 61.742017 72.433465
F 57.447599 61.742017 94.261376
F 57.219009 61.742017 116.089286
F 56.990420 61.742017 137.917197
F 56.761830 61.742017 159.745107
F 56.533240 61.742017 181.573017
F 56.304651 61.742017 203.400929
F 56.076061 61.742017 225.228839
F 55.847471 61.742017 247.056749
F 4.894684 0.000000 6.389804
F 4.666094 0.000000 28.217715
F 4.437504 0.000000 50.045625
F 4.208915 0.000000 71.873536
F 3.980325 0.000000 93.701447
F 3.751735 0.000000 115.529357
F 3.523145 0.000000 137.357268
F 3.294556 0.000000 159.185178
F 3.065966 0.000000 181.013088
F 2.837376 0.000000 202.840999
F 2.608787 0.000000 224.668909
F 2.380197 0.000000 246.496820
F 4.894684 23.153257 6.389804
F 4.666094 23.153257 28.217715
F 4.437504 23.153257 50.045625
F 4.208915 23.153257 71.873536
F 3.980325 23.153257 93.701447
F 3.751735 23.153257 115.529357
F 3.523145 23.153257 137.357268
F 3.294556 23.153257 159.185178
F 3.065966 23.153257 181.013088
F 2.837376 23.153257 202.840999
F 2.608787 23.153257 224.668909
F 2.380197 23.153257 246.496820
F 4.894684 46.306515 6.389804
F 4.666094 46.306515 28.217715
F 4.437504 46.306515 50.045625
F 4.208915 46.306515 71.873536
F 3.980325 46.306515 93.701447
F 3.751735 46.306515 115.529357
F 3.523145 46.306515 137.357268
F 3.294556 46.306515 159.185178
F 3.065966 46.306515 181.013088
F 2.837376 46.306515 202.840999
F 2.608787 46.306515 224.668909
F 2.380197 46.306515 246.496820
F 31.628321 0.000000 6.669768
F 31.399731 0.000000 28.497680
F 31.171141 0.000000 50.325590
F 30.942552 0.000000 72.153500
F 30.713962 0.000000 93.981411
F 30.485372 0.000000 115.809321
F 30.256783 0.000000 137.637232
F 30.028193 0.000000 159.465142
F 29.799603 0.000000 181.293052
F 29.571013 0.000000 203.120963
F 29.342424 0.000000 224.948873
F 29.113834 0.000000 246.776785
F 31.628321 23.153257 6.669768
F 31.399731 23.153257 28.497680
F 31.171141 23.153257 50.325590
F 30.942552 23.153257 72.153500
F 30.713962 23.153257 93.981411
F 30.485372 23.153257 115.809321
F 30.256783 23.153257 137.637232
F 30.028193 23.153257 159.465142
F 29.799603 23.153257 181.293052
F 29.571013 23.153257 203.120963
F 29.342424 23.153257 224.948873
F 29.113834 23.153257 246.776785
F 31.628321 46.306515 6.669768
F 31.399731 46.306515 28.497680
F 31.171141 46.306515 50.325590
F 30.942552 46.306515 72.153500
F 30.713962 46.306515 93.981411
F 30.485372 46.306515 115.809321
F 30.256783 46.306515 137.637232
F 30.028193 46.306515 159.465142
F 29.799603 46.306515 181.293052
F 29.571013 46.306515 203.120963
F 29.342424 46.306515 224.948873
F 29.113834 46.306515 246.776785
F 58.361958 0.000000 6.949733
F 58.133368 0.000000 28.777644
F 57.904778 0.000000 50.605554
F 57.676189 0.000000 72.433464
F 57.447599 0.000000 94.261375
F 57.219009 0.000000 116.089285
F 56.990420 0.000000 137.917196
F 56.761830 0.000000 159.745106
F 56.533240 0.000000 181.573016
F 56.304651 0.000000 203.400928
F 56.076061 0.000000 225.228838
F 55.847471 0.000000 247.056749
F 58.361958 23.153257 6.949733
F 58.133368 23.153257 28.777644
F 57.904778 23.153257 50.605554
F 57.676189 23.153257 72.433464
F 57.447599 23.153257 94.261375
F 57.219009 23.153257 116.089285
F 56.990420 23.153257 137.917196
F 56.761830 23.153257 159.745106
F 56.533240 23.153257 181.573016
F 56.304651 23.153257 203.400928
F 56.076061 23.153257 225.228838
F 55.847471 23.153257 247.056749
F 58.361958 46.306515 6.949733
F 58.133368 46.306515 28.777644
F 57.904778 46.306515 50.605554
F 57.676189 46.306515 72.433464
F 57.447599 46.306515 94.261375
F 57.219009 46.306515 116.089285
F 56.990420 46.306515 137.917196
F 56.761830 46.306515 159.745106
F 56.533240 46.306515 181.573016
F 56.304651 46.306515 203.400928
F 56.076061 46.306515 225.228838
F 55.847471 46.306515 247.056749
F 13.805892 7.717750 6.483127
F 13.577302 7.717750 28.311037
F 13.348713 7.717750 50.138947
F 13.120123 7.717750 71.966858
F 12.891533 7.717750 93.794768
F 12.662944 7.717750 115.622679
F 12.434354 7.717750 137.450589
F 12.205764 7.717750 159.278499
F 11.977174 7.717750 181.106410
F 11.748585 7.717750 202.934320
F 11.519995 7.717750 224.762232
F 11.291405 7.717750 246.590142
F 13.805892 30.871007 6.483127
F 13.577302 30.871007 28.311037
F 13.348713 30.871007 50.138947
F 13.120123 30.871007 71.966858
F 12.891533 30.871007 93.794768
F 12.662944 30.871007 115.622679
F 12.434354 30.871007 137.450589
F 12.205764 30.871007 159.278499
F 11.977174 30.871007 181.106410
F 11.748585 30.871007 202.934320
F 11.519995 30.871007 224.762232
F 11.291405 30.871007 246.590142
F 13.805892 54.024265 6.483127
F 13.577302 54.024265 28.311037
F 13.348713 54.024265 50.138947
F 13.120123 54.024265 71.966858
F 12.891533 54.024265 93.794768
F 12.662944 54.024265 115.622679
F 12.434354 54.024265 137.450589
F 12.205764 54.024265 159.278499
F 11.977174 54.024265 181.106410
F 11.748585 54.024265 202.934320
F 11.519995 54.024265 224.762232
F 11.291405 54.024265 246.590142
F 40.539529 7.717750 6.763091
F 40.310939 7.717750 28.591001
F 40.082350 7.717750 50.418911
F 39.853760 7.717750 72.246822
F 39.625170 7.717750 94.074732
F 39.396581 7.717750 115.902643
F 39.167991 7.717750 137.730553
F 38.939401 7.717750 159.558464
F 38.710812 7.717750 181.386375
F 38.482222 7.717750 203.214285
F 38.253632 7.717750 225.042196
F 38.025042 7.717750 246.870106
F 40.539529 30.871007 6.763091
F 40.310939 30.871007 28.591001
F 40.082350 30.871007 50.418911
F 39.853760 30.871007 72.246822
F 39.625170 30.871007 94.074732
F 39.396581 30.871007 115.902643
F 39.167991 30.871007 137.730553
F 38.939401 30.871007 159.558464
F 38.710812 30.871007 181.386375
F 38.482222 30.871007 203.214285
F 38.253632 30.871007 225.042196
F 38.025042 30.871007 246.870106
F 40.539529 54.024265 6.763091
F 40.310939 54.024265 28.591001
F 40.082350 54.024265 50.418911
F 39.853760 54.024265 72.246822
F 39.625170 54.024265 94.074732
F 39.396581 54.024265 115.902643
F 39.167991 54.024265 137.730553
F 38.939401 54.024265 159.558464
F 38.710812 54.024265 181.386375
F 38.482222 54.024265 203.214285
F 38.253632 54.024265 225.042196
F 38.025042 54.024265 246.870106
F 65.215859 7.717750 203.494249
F 64.987269 7.717750 225.322160
F 64.758680 7.717750 247.150070
F 65.215859 30.871007 203.494249
F 64.987269 30.871007 225.322160
F 64.758680 30.871007 247.150070
F 65.215859 54.024265 203.494249
F 64.987269 54.024265 225.322160
F 64.758680 54.024265 247.150070
F 13.805892 15.435503 6.483128
F 13.577302 15.435503 28.311038
F 13.348713 15.435503 50.138948
F 13.120123 15.435503 71.966859
F 12.891533 15.435503 93.794769
F 12.662944 15.435503 115.622680
F 12.434354 15.435503 137.450590
F 12.205764 15.435503 159.278500
F 11.977174 15.435503 181.106411
F 11.748585 15.435503 202.934321
F 11.519995 15.435503 224.762233
F 11.291405 15.435503 246.590143
F 13.805892 38.588760 6.483128
F 13.577302 38.588760 28.311038
F 13.348713 38.588760 50.138948
F 13.120123 38.588760 71.966859
F 12.891533 38.588760 93.794769
F 12.662944 38.588760 115.622680
F 12.434354 38.588760 137.450590
F 12.205764 38.588760 159.278500
F 11.977174 38.588760 181.106411
F 11.748585 38.588760 202.934321
F 11.519995 38.588760 224.762233
F 11.291405 38.588760 246.590143
F 13.805892 61.742018 6.483128
F 13.577302 61.742018 28.311038
F 13.348713 61.742018 50.138948
F 13.120123 61.742018 71.966859
F 12.891533 61.742018 93.794769
F 12.662944 61.742018 115.622680
F 12.434354 61.742018 137.450590
F 12.205764 61.742018 159.278500
F 11.977174 61.742018 181.106411
F 11.748585 61.742018 202.934321
F 11.519995 61.742018 224.762233
F 11.291405 61.742018 246.590143
F 40.539529 15.435503 6.763092
F 40.310939 15.435503 28.591002
F 40.082350 15.435503 50.418912
F 39.853760 15.435503 72.246823
F 39.625170 15.435503 94.074733
F 39.396581 15.435503 115.902644
F 39.167991 15.435503 137.730554
F 38.939401 15.435503 159.558465
F 38.710812 15.435503 181.386376
F 38.482222 15.435503 203.214286
F 38.253632 15.435503 225.042197
F 38.025042 15.435503 246.870107
F 40.539529 38.588760 6.763092
F 40.310939 38.588760 28.591002
F 40.082350 38.588760 50.418912
F 39.853760 38.588760 72.246823
F 39.625170 38.588760 94.074733
F 39.396581 38.588760 115.902644
F 39.167991 38.588760 137.730554
F 38.939401 38.588760 159.558465
F 38.710812 38.588760 181.386376
F 38.482222 38.588760 203.214286
F 38.253632 38.588760 225.042197
F 38.025042 38.588760 246.870107
F 40.539529 61.742018 6.763092
F 40.310939 61.742018 28.591002
F 40.082350 61.742018 50.418912
F 39.853760 61.742018 72.246823
F 39.625170 61.742018 94.074733
F 39.396581 61.742018 115.902644
F 39.167991 61.742018 137.730554
F 38.939401 61.742018 159.558465
F 38.710812 61.742018 181.386376
F 38.482222 61.742018 203.214286
F 38.253632 61.742018 225.042197
F 38.025042 61.742018 246.870107
F 65.215859 15.435503 203.494250
F 64.987269 15.435503 225.322161
F 64.758680 15.435503 247.150071
F 65.215859 38.588760 203.494250
F 64.987269 38.588760 225.322161
F 64.758680 38.588760 247.150071
F 65.215859 61.742018 203.494250
F 64.987269 61.742018 225.322161
F 64.758680 61.742018 247.150071
F 13.805892 0.000000 6.483127
F 13.577302 0.000000 28.311037
F 13.348713 0.000000 50.138947
F 13.120123 0.000000 71.966858
F 12.891533 0.000000 93.794768
F 12.662944 0.000000 115.622679
F 12.434354 0.000000 137.450589
F 12.205764 0.000000 159.278499
F 11.977174 0.000000 181.106410
F 11.748585 0.000000 202.934320
F 11.519995 0.000000 224.762232
F 11.291405 0.000000 246.590142
F 13.805892 23.153258 6.483127
F 13.577302 23.153258 28.311037
F 13.348713 23.153258 50.138947
F 13.120123 23.153258 71.966858
F 12.891533 23.153258 93.794768
F 12.662944 23.153258 115.622679
F 12.434354 23.153258 137.450589
F 12.205764 23.153258 159.278499
F 11.977174 23.153258 181.106410
F 11.748585 23.153258 202.934320
F 11.519995 23.153258 224.762232
F 11.291405 23.153258 246.590142
F 13.805892 46.306515 6.483127
F 13.577302 46.306515 28.311037
F 13.348713 46.306515 50.138947
F 13.120123 46.306515 71.966858
F 12.891533 46.306515 93.794768
F 12.662944 46.306515 115.622679
F 12.434354 46.306515 137.450589
F 12.205764 46.306515 159.278499
F 11.977174 46.306515 181.106410
F 11.748585 46.306515 202.934320
F 11.519995 46.306515 224.762232
F 11.291405 46.306515 246.590142
F 40.539529 0.000000 6.763091
F 40.310939 0.000000 28.591001
F 40.082350 0.000000 50.418911
F 39.853760 0.000000 72.246822
F 39.625170 0.000000 94.074732
F 39.396581 0.000000 115.902643
F 39.167991 0.000000 137.730553
F 38.939401 0.000000 159.558464
F 38.710812 0.000000 181.386375
F 38.482222 0.000000 203.214285
F 38.253632 0.000000 225.042196
F 38.025042 0.000000 246.870106
F 40.539529 23.153258 6.763091
F 40.310939 23.153258 28.591001
F 40.082350 23.153258 50.418911
F 39.853760 23.153258 72.246822
F 39.625170 23.153258 94.074732
F 39.396581 23.153258 115.902643
F 39.167991 23.153258 137.730553
F 38.939401 23.153258 159.558464
F 38.710812 23.153258 181.386375
F 38.482222 23.153258 203.214285
F 38.253632 23.153258 225.042196
F 38.025042 23.153258 246.870106
F 40.539529 46.306515 6.763091
F 40.310939 46.306515 28.591001
F 40.082350 46.306515 50.418911
F 39.853760 46.306515 72.246822
F 39.625170 46.306515 94.074732
F 39.396581 46.306515 115.902643
F 39.167991 46.306515 137.730553
F 38.939401 46.306515 159.558464
F 38.710812 46.306515 181.386375
F 38.482222 46.306515 203.214285
F 38.253632 46.306515 225.042196
F 38.025042 46.306515 246.870106
F 65.215859 0.000000 203.494249
F 64.987269 0.000000 225.322160
F 64.758680 0.000000 247.150070
F 65.215859 23.153258 203.494249
F 64.987269 23.153258 225.322160
F 64.758680 23.153258 247.150070
F 65.215859 46.306515 203.494249
F 64.987269 46.306515 225.322160
F 64.758680 46.306515 247.150070
F 22.717109 7.717751 6.576448
F 22.488520 7.717751 28.404359
F 22.259930 7.717751 50.232269
F 22.031340 7.717751 72.060180
F 21.802751 7.717751 93.888090
F 21.574161 7.717751 115.716001
F 21.345571 7.717751 137.543912
F 21.116981 7.717751 159.371822
F 20.888392 7.717751 181.199732
F 20.659802 7.717751 203.027643
F 20.431212 7.717751 224.855553
F 20.202623 7.717751 246.683464
F 22.717109 30.871008 6.576448
F 22.488520 30.871008 28.404359
F 22.259930 30.871008 50.232269
F 22.031340 30.871008 72.060180
F 21.802751 30.871008 93.888090
F 21.574161 30.871008 115.716001
F 21.345571 30.871008 137.543912
F 21.116981 30.871008 159.371822
F 20.888392 30.871008 181.199732
F 20.659802 30.871008 203.027643
F 20.431212 30.871008 224.855553
F 20.202623 30.871008 246.683464
F 22.717109 54.024266 6.576448
F 22.488520 54.024266 28.404359
F 22.259930 54.024266 50.232269
F 22.031340 54.024266 72.060180
F 21.802751 54.024266 93.888090
F 21.574161 54.024266 115.716001
F 21.345571 54.024266 137.543912
F 21.116981 54.024266 159.371822
F 20.888392 54.024266 181.199732
F 20.659802 54.024266 203.027643
F 20.431212 54.024266 224.855553
F 20.202623 54.024266 246.683464
F 49.450746 7.717751 6.856412
F 49.222157 7.717751 28.684323
F 48.993567 7.717751 50.512233
F 48.764977 7.717751 72.340145
F 48.536388 7.717751 94.168055
F 48.307798 7.717751 115.995965
F 48.079208 7.717751 137.823876
F 47.850619 7.717751 159.651786
F 47.622029 7.717751 181.479696
F 47.393439 7.717751 203.307607
F 47.164849 7.717751 225.135517
F 46.936260 7.717751 246.963428
F 49.450746 30.871008 6.856412
F 49.222157 30.871008 28.684323
F 48.993567 30.871008 50.512233
F 48.764977 30.871008 72.340145
F 48.536388 30.871008 94.168055
F 48.307798 30.871008 115.995965
F 48.079208 30.871008 137.823876
F 47.850619 30.871008 159.651786
F 47.622029 30.871008 181.479696
F 47.393439 30.871008 203.307607
F 47.164849 30.871008 225.135517
F 46.936260 30.871008 246.963428
F 49.450746 54.024266 6.856412
F 49.222157 54.024266 28.684323
F 48.993567 54.024266 50.512233
F 48.764977 54.024266 72.340145
F 48.536388 54.024266 94.168055
F 48.307798 54.024266 115.995965
F 48.079208 54.024266 137.823876
F 47.850619 54.024266 159.651786
F 47.622029 54.024266 181.479696
F 47.393439 54.024266 203.307607
F 47.164849 54.024266 225.135517
F 46.936260 54.024266 246.963428
F 22.717109 15.435503 6.576449
F 22.488520 15.435503 28.404360
F 22.259930 15.435503 50.232270
F 22.031340 15.435503 72.060181
F 21.802751 15.435503 93.888091
F 21.574161 15.435503 115.716002
F 21.345571 15.435503 137.543913
F 21.116981 15.435503 159.371823
F 20.888392 15.435503 181.199734
F 20.659802 15.435503 203.027644
F 20.431212 15.435503 224.855554
F 20.202623 15.435503 246.683465
F 22.717109 38.588761 6.576449
F 22.488520 38.588761 28.404360
F 22.259930 38.588761 50.232270
F 22.031340 38.588761 72.060181
F 21.802751 38.588761 93.888091
F 21.574161 38.588761 115.716002
F 21.345571 38.588761 137.543913
F 21.116981 38.588761 159.371823
F 20.888392 38.588761 181.199734
F 20.659802 38.588761 203.027644
F 20.431212 38.588761 224.855554
F 20.202623 38.588761 246.683465
F 22.717109 61.742018 6.576449
F 22.488520 61.742018 28.404360
F 22.259930 61.742018 50.232270
F 22.031340 61.742018 72.060181
F 21.802751 61.742018 93.888091
F 21.574161 61.742018 115.716002
F 21.345571 61.742018 137.543913
F 21.116981 61.742018 159.371823
F 20.888392 61.742018 181.199734
F 20.659802 61.742018 203.027644
F 20.431212 61.742018 224.855554
F 20.202623 61.742018 246.683465
F 49.450746 15.435503 6.856413
F 49.222157 15.435503 28.684324
F 48.993567 15.435503 50.512234
F 48.764977 15.435503 72.340146
F 48.536388 15.435503 94.168056
F 48.307798 15.435503 115.995966
F 48.079208 15.435503 137.823877
F 47.850619 15.435503 159.651787
F 47.622029 15.435503 181.479698
F 47.393439 15.435503 203.307608
F 47.164849 15.435503 225.135518
F 46.936260 15.435503 246.963429
F 49.450746 38.588761 6.856413
F 49.222157 38.588761 28.684324
F 48.993567 38.588761 50.512234
F 48.764977 38.588761 72.340146
F 48.536388 38.588761 94.168056
F 48.307798 38.588761 115.995966
F 48.079208 38.588761 137.823877
F 47.850619 38.588761 159.651787
F 47.622029 38.588761 181.479698
F 47.393439 38.588761 203.307608
F 47.164849 38.588761 225.135518
F 46.936260 38.588761 246.963429
F 49.450746 61.742018 6.856413
F 49.222157 61.742018 28.684324
F 48.993567 61.742018 50.512234
F 48.764977 61.742018 72.340146
F 48.536388 61.742018 94.168056
F 48.307798 61.742018 115.995966
F 48.079208 61.742018 137.823877
F 47.850619 61.742018 159.651787
F 47.622029 61.742018 181.479698
F 47.393439 61.742018 203.307608
F 47.164849 61.742018 225.135518
F 46.936260 61.742018 246.963429
F 22.717109 0.000001 6.576448
F 22.488520 0.000001 28.404359
F 22.259930 0.000001 50.232269
F 22.031340 0.000001 72.060180
F 21.802751 0.000001 93.888090
F 21.574161 0.000001 115.716001
F 21.345571 0.000001 137.543912
F 21.116981 0.000001 159.371822
F 20.888392 0.000001 181.199733
F 20.659802 0.000001 203.027643
F 20.431212 0.000001 224.855553
F 20.202623 0.000001 246.683464
F 22.717109 23.153259 6.576448
F 22.488520 23.153259 28.404359
F 22.259930 23.153259 50.232269
F 22.031340 23.153259 72.060180
F 21.802751 23.153259 93.888090
F 21.574161 23.153259 115.716001
F 21.345571 23.153259 137.543912
F 21.116981 23.153259 159.371822
F 20.888392 23.153259 181.199733
F 20.659802 23.153259 203.027643
F 20.431212 23.153259 224.855553
F 20.202623 23.153259 246.683464
F 22.717109 46.306516 6.576448
F 22.488520 46.306516 28.404359
F 22.259930 46.306516 50.232269
F 22.031340 46.306516 72.060180
F 21.802751 46.306516 93.888090
F 21.574161 46.306516 115.716001
F 21.345571 46.306516 137.543912
F 21.116981 46.306516 159.371822
F 20.888392 46.306516 181.199733
F 20.659802 46.306516 203.027643
F 20.431212 46.306516 224.855553
F 20.202623 46.306516 246.683464
F 49.450746 0.000001 6.856412
F 49.222157 0.000001 28.684323
F 48.993567 0.000001 50.512233
F 48.764977 0.000001 72.340145
F 48.536388 0.000001 94.168055
F 48.307798 0.000001 115.995965
F 48.079208 0.000001 137.823876
F 47.850619 0.000001 159.651786
F 47.622029 0.000001 181.479697
F 47.393439 0.000001 203.307607
F 47.164849 0.000001 225.135517
F 46.936260 0.000001 246.963428
F 49.450746 23.153259 6.856412
F 49.222157 23.153259 28.684323
F 48.993567 23.153259 50.512233
F 48.764977 23.153259 72.340145
F 48.536388 23.153259 94.168055
F 48.307798 23.153259 115.995965
F 48.079208 23.153259 137.823876
F 47.850619 23.153259 159.651786
F 47.622029 23.153259 181.479697
F 47.393439 23.153259 203.307607
F 47.164849 23.153259 225.135517
F 46.936260 23.153259 246.963428
F 49.450746 46.306516 6.856412
F 49.222157 46.306516 28.684323
F 48.993567 46.306516 50.512233
F 48.764977 46.306516 72.340145
F 48.536388 46.306516 94.168055
F 48.307798 46.306516 115.995965
F 48.079208 46.306516 137.823876
F 47.850619 46.306516 159.651786
F 47.622029 46.306516 181.479697
F 47.393439 46.306516 203.307607
F 47.164849 46.306516 225.135517
F 46.936260 46.306516 246.963428
F 7.160596 1.286291 2.775150
F 6.932006 1.286291 24.603060
F 6.703416 1.286291 46.430971
F 6.474827 1.286291 68.258881
F 6.246237 1.286291 90.086792
F 6.017647 1.286291 111.914703
F 5.789058 1.286291 133.742613
F 5.560468 1.286291 155.570524
F 5.331878 1.286291 177.398434
F 5.103289 1.286291 199.226344
F 4.874699 1.286291 221.054255
F 4.646109 1.286291 242.882165
F 7.160596 24.439548 2.775150
F 6.932006 24.439548 24.603060
F 6.703416 24.439548 46.430971
F 6.474827 24.439548 68.258881
F 6.246237 24.439548 90.086792
F 6.017647 24.439548 111.914703
F 5.789058 24.439548 133.742613
F 5.560468 24.439548 155.570524
F 5.331878 24.439548 177.398434
F 5.103289 24.439548 199.226344
F 4.874699 24.439548 221.054255
F 4.646109 24.439548 242.882165
F 7.160596 47.592806 2.775150
F 6.932006 47.592806 24.603060
F 6.703416 47.592806 46.430971
F 6.474827 47.592806 68.258881
F 6.246237 47.592806 90.086792
F 6.017647 47.592806 111.914703
F 5.789058 47.592806 133.742613
F 5.560468 47.592806 155.570524
F 5.331878 47.592806 177.398434
F 5.103289 47.592806 199.226344
F 4.874699 47.592806 221.054255
F 4.646109 47.592806 242.882165
F 33.894234 1.286291 3.055114
F 33.665644 1.286291 24.883025
F 33.437054 1.286291 46.710936
F 33.208465 1.286291 68.538846
F 32.979875 1.286291 90.366756
F 32.751285 1.286291 112.194667
F 32.522696 1.286291 134.022577
F 32.294106 1.286291 155.850488
F 32.065516 1.286291 177.678398
F 31.836927 1.286291 199.506308
F 31.608337 1.286291 221.334219
F 31.379747 1.286291 243.162129
F 33.894234 24.439548 3.055114
F 33.665644 24.439548 24.883025
F 33.437054 24.439548 46.710936
F 33.208465 24.439548 68.538846
F 32.979875 24.439548 90.366756
F 32.751285 24.439548 112.194667
F 32.522696 24.439548 134.022577
F 32.294106 24.439548 155.850488
F 32.065516 24.439548 177.678398
F 31.836927 24.439548 199.506308
F 31.608337 24.439548 221.334219
F 31.379747 24.439548 243.162129
F 33.894234 47.592806 3.055114
F 33.665644 47.592806 24.883025
F 33.437054 47.592806 46.710936
F 33.208465 47.592806 68.538846
F 32.979875 47.592806 90.366756
F 32.751285 47.592806 112.194667
F 32.522696 47.592806 134.022577
F 32.294106 47.592806 155.850488
F 32.065516 47.592806 177.678398
F 31.836927 47.592806 199.506308
F 31.608337 47.592806 221.334219
F 31.379747 47.592806 243.162129
F 60.627871 1.286291 3.335079
F 60.399281 1.286291 25.162989
F 60.170692 1.286291 46.990900
F 59.942102 1.286291 68.818810
F 59.713512 1.286291 90.646720
F 59.484922 1.286291 112.474631
F 59.256333 1.286291 134.302541
F 59.027743 1.286291 156.130452
F 58.799153 1.286291 177.958362
F 58.570564 1.286291 199.786273
F 58.341974 1.286291 221.614184
F 58.113384 1.286291 243.442094
F 60.627871 24.439548 3.335079
F 60.399281 24.439548 25.162989
F 60.170692 24.439548 46.990900
F 59.942102 24.439548 68.818810
F 59.713512 24.439548 90.646720
F 59.484922 24.439548 112.474631
F 59.256333 24.439548 134.302541
F 59.027743 24.439548 156.130452
F 58.799153 24.439548 177.958362
F 58.570564 24.439548 199.786273
F 58.341974 24.439548 221.614184
F 58.113384 24.439548 243.442094
F 60.627871 47.592806 3.335079
F 60.399281 47.592806 25.162989
F 60.170692 47.592806 46.990900
F 59.942102 47.592806 68.818810
F 59.713512 47.592806 90.646720
F 59.484922 47.592806 112.474631
F 59.256333 47.592806 134.302541
F 59.027743 47.592806 156.130452
F 58.799153 47.592806 177.958362
F 58.570564 47.592806 199.786273
F 58.341974 47.592806 221.614184
F 58.113384 47.592806 243.442094
F 7.160596 9.004040 2.775150
F 6.932006 9.004040 24.603060
F 6.703416 9.004040 46.430971
F 6.474827 9.004040 68.258881
F 6.246237 9.004040 90.086792
F 6.017647 9.004040 111.914703
F 5.789058 9.004040 133.742613
F 5.560468 9.004040 155.570524
F 5.331878 9.004040 177.398434
F 5.103289 9.004040 199.226344
F 4.874699 9.004040 221.054255
F 4.646109 9.004040 242.882165
F 7.160596 32.157298 2.775150
F 6.932006 32.157298 24.603060
F 6.703416 32.157298 46.430971
F 6.474827 32.157298 68.258881
F 6.246237 32.157298 90.086792
F 6.017647 32.157298 111.914703
F 5.789058 32.157298 133.742613
F 5.560468 32.157298 155.570524
F 5.331878 32.157298 177.398434
F 5.103289 32.157298 199.226344
F 4.874699 32.157298 221.054255
F 4.646109 32.157298 242.882165
F 7.160596 55.310555 2.775150
F 6.932006 55.310555 24.603060
F 6.703416 55.310555 46.430971
F 6.474827 55.310555 68.258881
F 6.246237 55.310555 90.086792
F 6.017647 55.310555 111.914703
F 5.789058 55.310555 133.742613
F 5.560468 55.310555 155.570524
F 5.331878 55.310555 177.398434
F 5.103289 55.310555 199.226344
F 4.874699 55.310555 221.054255
F 4.646109 55.310555 242.882165
F 33.894234 9.004040 3.055114
F 33.665644 9.004040 24.883025
F 33.437054 9.004040 46.710936
F 33.208465 9.004040 68.538846
F 32.979875 9.004040 90.366756
F 32.751285 9.004040 112.194667
F 32.522696 9.004040 134.022577
F 32.294106 9.004040 155.850488
F 32.065516 9.004040 177.678398
F 31.836927 9.004040 199.506308
F 31.608337 9.004040 221.334219
F 31.379747 9.004040 243.162129
F 33.894234 32.157298 3.055114
F 33.665644 32.157298 24.883025
F 33.437054 32.157298 46.710936
F 33.208465 32.157298 68.538846
F 32.979875 32.157298 90.366756
F 32.751285 32.157298 112.194667
F 32.522696 32.157298 134.022577
F 32.294106 32.157298 155.850488
F 32.065516 32.157298 177.678398
F 31.836927 32.157298 199.506308
F 31.608337 32.157298 221.334219
F 31.379747 32.157298 243.162129
F 33.894234 55.310555 3.055114
F 33.665644 55.310555 24.883025
F 33.437054 55.310555 46.710936
F 33.208465 55.310555 68.538846
F 32.979875 55.310555 90.366756
F 32.751285 55.310555 112.194667
F 32.522696 55.310555 134.022577
F 32.294106 55.310555 155.850488
F 32.065516 55.310555 177.678398
F 31.836927 55.310555 199.506308
F 31.608337 55.310555 221.334219
F 31.379747 55.310555 243.162129
F 60.627871 9.004040 3.335079
F 60.399281 9.004040 25.162989
F 60.170692 9.004040 46.990900
F 59.942102 9.004040 68.818810
F 59.713512 9.004040 90.646720
F 59.484922 9.004040 112.474631
F 59.256333 9.004040 134.302541
F 59.027743 9.004040 156.130452
F 58.799153 9.004040 177.958362
F 58.570564 9.004040 199.786273
F 58.341974 9.004040 221.614184
F 58.113384 9.004040 243.442094
F 60.627871 32.157298 3.335079
F 60.399281 32.157298 25.162989
F 60.170692 32.157298 46.990900
F 59.942102 32.157298 68.818810
F 59.713512 32.157298 90.646720
F 59.484922 32.157298 112.474631
F 59.256333 32.157298 134.302541
F 59.027743 32.157298 156.130452
F 58.799153 32.157298 177.958362
F 58.570564 32.157298 199.786273
F 58.341974 32.157298 221.614184
F 58.113384 32.157298 243.442094
F 60.627871 55.310555 3.335079
F 60.399281 55.310555 25.162989
F 60.170692 55.310555 46.990900
F 59.942102 55.310555 68.818810
F 59.713512 55.310555 90.646720
F 59.484922 55.310555 112.474631
F 59.256333 55.310555 134.302541
F 59.027743 55.310555 156.130452
F 58.799153 55.310555 177.958362
F 58.570564 55.310555 199.786273
F 58.341974 55.310555 221.614184
F 58.113384 55.310555 243.442094
F 7.160596 16.721795 2.775151
F 6.932006 16.721795 24.603061
F 6.703416 16.721795 46.430971
F 6.474827 16.721795 68.258882
F 6.246237 16.721795 90.086793
F 6.017647 16.721795 111.914704
F 5.789058 16.721795 133.742614
F 5.560468 16.721795 155.570524
F 5.331878 16.721795 177.398435
F 5.103288 16.721795 199.226345
F 4.874699 16.721795 221.054256
F 4.646109 16.721795 242.882166
F 7.160596 39.875053 2.775151
F 6.932006 39.875053 24.603061
F 6.703416 39.875053 46.430971
F 6.474827 39.875053 68.258882
F 6.246237 39.875053 90.086793
F 6.017647 39.875053 111.914704
F 5.789058 39.875053 133.742614
F 5.560468 39.875053 155.570524
F 5.331878 39.875053 177.398435
F 5.103288 39.875053 199.226345
F 4.874699 39.875053 221.054256
F 4.646109 39.875053 242.882166
F 7.160596 63.028310 2.775151
F 6.932006 63.028310 24.603061
F 6.703416 63.028310 46.430971
F 6.474827 63.028310 68.258882
F 6.246237 63.028310 90.086793
F 6.017647 63.028310 111.914704
F 5.789058 63.028310 133.742614
F 5.560468 63.028310 155.570524
F 5.331878 63.028310 177.398435
F 5.103288 63.028310 199.226345
F 4.874699 63.028310 221.054256
F 4.646109 63.028310 242.882166
F 33.894234 16.721795 3.055115
F 33.665644 16.721795 24.883026
F 33.437054 16.721795 46.710936
F 33.208465 16.721795 68.538847
F 32.979875 16.721795 90.366757
F 32.751285 16.721795 112.194668
F 32.522696 16.721795 134.022578
F 32.294106 16.721795 155.850488
F 32.065516 16.721795 177.678399
F 31.836927 16.721795 199.506309
F 31.608337 16.721795 221.334220
F 31.379747 16.721795 243.162130
F 33.894234 39.875053 3.055115
F 33.665644 39.875053 24.883026
F 33.437054 39.875053 46.710936
F 33.208465 39.875053 68.538847
F 32.979875 39.875053 90.366757
F 32.751285 39.875053 112.194668
F 32.522696 39.875053 134.022578
F 32.294106 39.875053 155.850488
F 32.065516 39.875053 177.678399
F 31.836927 39.875053 199.506309
F 31.608337 39.875053 221.334220
F 31.379747 39.875053 243.162130
F 33.894234 63.028310 3.055115
F 33.665644 63.028310 24.883026
F 33.437054 63.028310 46.710936
F 33.208465 63.028310 68.538847
F 32.979875 63.028310 90.366757
F 32.751285 63.028310 112.194668
F 32.522696 63.028310 134.022578
F 32.294106 63.028310 155.850488
F 32.065516 63.028310 177.678399
F 31.836927 63.028310 199.506309
F 31.608337 63.028310 221.334220
F 31.379747 63.028310 243.162130
F 60.627871 16.721795 3.335080
F 60.399281 16.721795 25.162990
F 60.170692 16.721795 46.990900
F 59.942102 16.721795 68.818811
F 59.713512 16.721795 90.646721
F 59.484922 16.721795 112.474632
F 59.256333 16.721795 134.302542
F 59.027743 16.721795 156.130452
F 58.799153 16.721795 177.958363
F 58.570564 16.721795 199.786274
F 58.341974 16.721795 221.614185
F 58.113384 16.721795 243.442095
F 60.627871 39.875053 3.335080
F 60.399281 39.875053 25.162990
F 60.170692 39.875053 46.990900
F 59.942102 39.875053 68.818811
F 59.713512 39.875053 90.646721
F 59.484922 39.875053 112.474632
F 59.256333 39.875053 134.302542
F 59.027743 39.875053 156.130452
F 58.799153 39.875053 177.958363
F 58.570564 39.875053 199.786274
F 58.341974 39.875053 221.614185
F 58.113384 39.875053 243.442095
F 60.627871 63.028310 3.335080
F 60.399281 63.028310 25.162990
F 60.170692 63.028310 46.990900
F 59.942102 63.028310 68.818811
F 59.713512 63.028310 90.646721
F 59.484922 63.028310 112.474632
F 59.256333 63.028310 134.302542
F 59.027743 63.028310 156.130452
F 58.799153 63.028310 177.958363
F 58.570564 63.028310 199.786274
F 58.341974 63.028310 221.614185
F 58.113384 63.028310 243.442095
F 16.071807 1.286290 2.868472
F 15.843217 1.286290 24.696383
F 15.614628 1.286290 46.524293
F 15.386038 1.286290 68.352203
F 15.157448 1.286290 90.180114
F 14.928859 1.286290 112.008024
F 14.700269 1.286290 133.835935
F 14.471679 1.286290 155.663845
F 14.243090 1.286290 177.491755
F 14.014500 1.286290 199.319666
F 13.785910 1.286290 221.147577
F 13.557320 1.286290 242.975488
F 16.071807 24.439548 2.868472
F 15.843217 24.439548 24.696383
F 15.614628 24.439548 46.524293
F 15.386038 24.439548 68.352203
F 15.157448 24.439548 90.180114
F 14.928859 24.439548 112.008024
F 14.700269 24.439548 133.835935
F 14.471679 24.439548 155.663845
F 14.243090 24.439548 177.491755
F 14.014500 24.439548 199.319666
F 13.785910 24.439548 221.147577
F 13.557320 24.439548 242.975488
F 16.071807 47.592806 2.868472
F 15.843217 47.592806 24.696383
F 15.614628 47.592806 46.524293
F 15.386038 47.592806 68.352203
F 15.157448 47.592806 90.180114
F 14.928859 47.592806 112.008024
F 14.700269 47.592806 133.835935
F 14.471679 47.592806 155.663845
F 14.243090 47.592806 177.491755
F 14.014500 47.592806 199.319666
F 13.785910 47.592806 221.147577
F 13.557320 47.592806 242.975488
F 42.805444 1.286290 3.148436
F 42.576855 1.286290 24.976347
F 42.348265 1.286290 46.804257
F 42.119675 1.286290 68.632167
F 41.891085 1.286290 90.460078
F 41.662496 1.286290 112.287988
F 41.433906 1.286290 134.115899
F 41.205316 1.286290 155.943809
F 40.976727 1.286290 177.771720
F 40.748137 1.286290 199.599631
F 40.519547 1.286290 221.427541
F 40.290958 1.286290 243.255452
F 42.805444 24.439548 3.148436
F 42.576855 24.439548 24.976347
F 42.348265 24.439548 46.804257
F 42.119675 24.439548 68.632167
F 41.891085 24.439548 90.460078
F 41.662496 24.439548 112.287988
F 41.433906 24.439548 134.115899
F 41.205316 24.439548 155.943809
F 40.976727 24.439548 177.771720
F 40.748137 24.439548 199.599631
F 40.519547 24.439548 221.427541
F 40.290958 24.439548 243.255452
F 42.805444 47.592806 3.148436
F 42.576855 47.592806 24.976347
F 42.348265 47.592806 46.804257
F 42.119675 47.592806 68.632167
F 41.891085 47.592806 90.460078
F 41.662496 47.592806 112.287988
F 41.433906 47.592806 134.115899
F 41.205316 47.592806 155.943809
F 40.976727 47.592806 177.771720
F 40.748137 47.592806 199.599631
F 40.519547 47.592806 221.427541
F 40.290958 47.592806 243.255452
F 16.071807 9.004040 2.868472
F 15.843217 9.004040 24.696383
F 15.614628 9.004040 46.524293
F 15.386038 9.004040 68.352203
F 15.157448 9.004040 90.180114
F 14.928859 9.004040 112.008024
F 14.700269 9.004040 133.835934
F 14.471679 9.004040 155.663845
F 14.243090 9.004040 177.491755
F 14.014500 9.004040 199.319666
F 13.785910 9.004040 221.147577
F 13.557320 9.004040 242.975487
F 16.071807 32.157297 2.868472
F 15.843217 32.157297 24.696383
F 15.614628 32.157297 46.524293
F 15.386038 32.157297 68.352203
F 15.157448 32.157297 90.180114
F 14.928859 32.157297 112.008024
F 14.700269 32.157297 133.835934
F 14.471679 32.157297 155.663845
F 14.243090 32.157297 177.491755
F 14.014500 32.157297 199.319666
F 13.785910 32.157297 221.147577
F 13.557320 32.157297 242.975487
F 16.071807 55.310555 2.868472
F 15.843217 55.310555 24.696383
F 15.614628 55.310555 46.524293
F 15.386038 55.310555 68.352203
F 15.157448 55.310555 90.180114
F 14.928859 55.310555 112.008024
F 14.700269 55.310555 133.835934
F 14.471679 55.310555 155.663845
F 14.243090 55.310555 177.491755
F 14.014500 55.310555 199.319666
F 13.785910 55.310555 221.147577
F 13.557320 55.310555 242.975487
F 42.805444 9.004040 3.148436
F 42.576855 9.004040 24.976347
F 42.348265 9.004040 46.804257
F 42.119675 9.004040 68.632167
F 41.891085 9.004040 90.460078
F 41.662496 9.004040 112.287988
F 41.433906 9.004040 134.115898
F 41.205316 9.004040 155.943809
F 40.976727 9.004040 177.771720
F 40.748137 9.004040 199.599631
F 40.519547 9.004040 221.427541
F 40.290958 9.004040 243.255451
F 42.805444 32.157297 3.148436
F 42.576855 32.157297 24.976347
F 42.348265 32.157297 46.804257
F 42.119675 32.157297 68.632167
F 41.891085 32.157297 90.460078
F 41.662496 32.157297 112.287988
F 41.433906 32.157297 134.115898
F 41.205316 32.157297 155.943809
F 40.976727 32.157297 177.771720
F 40.748137 32.157297 199.599631
F 40.519547 32.157297 221.427541
F 40.290958 32.157297 243.255451
F 42.805444 55.310555 3.148436
F 42.576855 55.310555 24.976347
F 42.348265 55.310555 46.804257
F 42.119675 55.310555 68.632167
F 41.891085 55.310555 90.460078
F 41.662496 55.310555 112.287988
F 41.433906 55.310555 134.115898
F 41.205316 55.310555 155.943809
F 40.976727 55.310555 177.771720
F 40.748137 55.310555 199.599631
F 40.519547 55.310555 221.427541
F 40.290958 55.310555 243.255451
F 16.071807 16.721795 2.868473
F 15.843217 16.721795 24.696383
F 15.614628 16.721795 46.524294
F 15.386038 16.721795 68.352204
F 15.157448 16.721795 90.180115
F 14.928859 16.721795 112.008025
F 14.700269 16.721795 133.835935
F 14.471679 16.721795 155.663846
F 14.243090 16.721795 177.491756
F 14.014500 16.721795 199.319666
F 13.785910 16.721795 221.147578
F 13.557320 16.721795 242.975488
F 16.071807 39.875053 2.868473
F 15.843217 39.875053 24.696383
F 15.614628 39.875053 46.524294
F 15.386038 39.875053 68.352204
F 15.157448 39.875053 90.180115
F 14.928859 39.875053 112.008025
F 14.700269 39.875053 133.835935
F 14.471679 39.875053 155.663846
F 14.243090 39.875053 177.491756
F 14.014500 39.875053 199.319666
F 13.785910 39.875053 221.147578
F 13.557320 39.875053 242.975488
F 16.071807 63.028310 2.868473
F 15.843217 63.028310 24.696383
F 15.614628 63.028310 46.524294
F 15.386038 63.028310 68.352204
F 15.157448 63.028310 90.180115
F 14.928859 63.028310 112.008025
F 14.700269 63.028310 133.835935
F 14.471679 63.028310 155.663846
F 14.243090 63.028310 177.491756
F 14.014500 63.028310 199.319666
F 13.785910 63.028310 221.147578
F 13.557320 63.028310 242.975488
F 42.805444 16.721795 3.148437
F 42.576855 16.721795 24.976347
F 42.348265 16.721795 46.804258
F 42.119675 16.721795 68.632168
F 41.891085 16.721795 90.460079
F 41.662496 16.721795 112.287989
F 41.433906 16.721795 134.115899
F 41.205316 16.721795 155.943810
F 40.976727 16.721795 177.771721
F 40.748137 16.721795 199.599631
F 40.519547 16.721795 221.427542
F 40.290958 16.721795 243.255452
F 42.805444 39.875053 3.148437
F 42.576855 39.875053 24.976347
F 42.348265 39.875053 46.804258
F 42.119675 39.875053 68.632168
F 41.891085 39.875053 90.460079
F 41.662496 39.875053 112.287989
F 41.433906 39.875053 134.115899
F 41.205316 39.875053 155.943810
F 40.976727 39.875053 177.771721
F 40.748137 39.875053 199.599631
F 40.519547 39.875053 221.427542
F 40.290958 39.875053 243.255452
F 42.805444 63.028310 3.148437
F 42.576855 63.028310 24.976347
F 42.348265 63.028310 46.804258
F 42.119675 63.028310 68.632168
F 41.891085 63.028310 90.460079
F 41.662496 63.028310 112.287989
F 41.433906 63.028310 134.115899
F 41.205316 63.028310 155.943810
F 40.976727 63.028310 177.771721
F 40.748137 63.028310 199.599631
F 40.519547 63.028310 221.427542
F 40.290958 63.028310 243.255452
F 24.983024 1.286290 2.961793
F 24.754434 1.286290 24.789704
F 24.525844 1.286290 46.617614
F 24.297254 1.286290 68.445524
F 24.068665 1.286290 90.273435
F 23.840075 1.286290 112.101346
F 23.611485 1.286290 133.929257
F 23.382896 1.286290 155.757167
F 23.154306 1.286290 177.585077
F 22.925716 1.286290 199.412988
F 22.697127 1.286290 221.240898
F 22.468537 1.286290 243.068809
F 24.983024 24.439548 2.961793
F 24.754434 24.439548 24.789704
F 24.525844 24.439548 46.617614
F 24.297254 24.439548 68.445524
F 24.068665 24.439548 90.273435
F 23.840075 24.439548 112.101346
F 23.611485 24.439548 133.929257
F 23.382896 24.439548 155.757167
F 23.154306 24.439548 177.585077
F 22.925716 24.439548 199.412988
F 22.697127 24.439548 221.240898
F 22.468537 24.439548 243.068809
F 24.983024 47.592805 2.961793
F 24.754434 47.592805 24.789704
F 24.525844 47.592805 46.617614
F 24.297254 47.592805 68.445524
F 24.068665 47.592805 90.273435
F 23.840075 47.592805 112.101346
F 23.611485 47.592805 133.929257
F 23.382896 47.592805 155.757167
F 23.154306 47.592805 177.585077
F 22.925716 47.592805 199.412988
F 22.697127 47.592805 221.240898
F 22.468537 47.592805 243.068809
F 51.716661 1.286290 3.241757
F 51.488071 1.286290 25.069668
F 51.259481 1.286290 46.897578
F 51.030892 1.286290 68.725489
F 50.802302 1.286290 90.553400
F 50.573712 1.286290 112.381310
F 50.345122 1.286290 134.209221
F 50.116533 1.286290 156.037131
F 49.887943 1.286290 177.865041
F 49.659353 1.286290 199.692952
F 49.430764 1.286290 221.520862
F 49.202174 1.286290 243.348773
F 51.716661 24.439548 3.241757
F 51.488071 24.439548 25.069668
F 51.259481 24.439548 46.897578
F 51.030892 24.439548 68.725489
F 50.802302 24.439548 90.553400
F 50.573712 24.439548 112.381310
F 50.345122 24.439548 134.209221
F 50.116533 24.439548 156.037131
F 49.887943 24.439548 177.865041
F 49.659353 24.439548 199.692952
F 49.430764 24.439548 221.520862
F 49.202174 24.439548 243.348773
F 51.716661 47.592805 3.241757
F 51.488071 47.592805 25.069668
F 51.259481 47.592805 46.897578
F 51.030892 47.592805 68.725489
F 50.802302 47.592805 90.553400
F 50.573712 47.592805 112.381310
F 50.345122 47.592805 134.209221
F 50.116533 47.592805 156.037131
F 49.887943 47.592805 177.865041
F 49.659353 47.592805 199.692952
F 49.430764 47.592805 221.520862
F 49.202174 47.592805 243.348773
F 24.983024 9.004040 2.961793
F 24.754434 9.004040 24.789704
F 24.525844 9.004040 46.617614
F 24.297254 9.004040 68.445524
F 24.068665 9.004040 90.273435
F 23.840075 9.004040 112.101346
F 23.611485 9.004040 133.929256
F 23.382896 9.004040 155.757167
F 23.154306 9.004040 177.585077
F 22.925716 9.004040 199.412988
F 22.697127 9.004040 221.240898
F 22.468537 9.004040 243.068808
F 24.983024 32.157297 2.961793
F 24.754434 32.157297 24.789704
F 24.525844 32.157297 46.617614
F 24.297254 32.157297 68.445524
F 24.068665 32.157297 90.273435
F 23.840075 32.157297 112.101346
F 23.611485 32.157297 133.929256
F 23.382896 32.157297 155.757167
F 23.154306 32.157297 177.585077
F 22.925716 32.157297 199.412988
F 22.697127 32.157297 221.240898
F 22.468537 32.157297 243.068808
F 24.983024 55.310555 2.961793
F 24.754434 55.310555 24.789704
F 24.525844 55.310555 46.617614
F 24.297254 55.310555 68.445524
F 24.068665 55.310555 90.273435
F 23.840075 55.310555 112.101346
F 23.611485 55.310555 133.929256
F 23.382896 55.310555 155.757167
F 23.154306 55.310555 177.585077
F 22.925716 55.310555 199.412988
F 22.697127 55.310555 221.240898
F 22.468537 55.310555 243.068808
F 51.716661 9.004040 3.241757
F 51.488071 9.004040 25.069668
F 51.259481 9.004040 46.897578
F 51.030892 9.004040 68.725489
F 50.802302 9.004040 90.553400
F 50.573712 9.004040 112.381310
F 50.345122 9.004040 134.209220
F 50.116533 9.004040 156.037131
F 49.887943 9.004040 177.865041
F 49.659353 9.004040 199.692952
F 49.430764 9.004040 221.520862
F 49.202174 9.004040 243.348772
F 51.716661 32.157297 3.241757
F 51.488071 32.157297 25.069668
F 51.259481 32.157297 46.897578
F 51.030892 32.157297 68.725489
F 50.802302 32.157297 90.553400
F 50.573712 32.157297 112.381310
F 50.345122 32.157297 134.209220
F 50.116533 32.157297 156.037131
F 49.887943 32.157297 177.865041
F 49.659353 32.157297 199.692952
F 49.430764 32.157297 221.520862
F 49.202174 32.157297 243.348772
F 51.716661 55.310555 3.241757
F 51.488071 55.310555 25.069668
F 51.259481 55.310555 46.897578
F 51.030892 55.310555 68.725489
F 50.802302 55.310555 90.553400
F 50.573712 55.310555 112.381310
F 50.345122 55.310555 134.209220
F 50.116533 55.310555 156.037131
F 49.887943 55.310555 177.865041
F 49.659353 55.310555 199.692952
F 49.430764 55.310555 221.520862
F 49.202174 55.310555 243.348772
F 24.983024 16.721795 2.961794
F 24.754434 16.721795 24.789704
F 24.525844 16.721795 46.617615
F 24.297254 16.721795 68.445525
F 24.068665 16.721795 90.273436
F 23.840075 16.721795 112.101347
F 23.611485 16.721795 133.929257
F 23.382896 16.721795 155.757168
F 23.154306 16.721795 177.585078
F 22.925716 16.721795 199.412989
F 22.697127 16.721795 221.240899
F 22.468537 16.721795 243.068809
F 24.983024 39.875052 2.961794
F 24.754434 39.875052 24.789704
F 24.525844 39.875052 46.617615
F 24.297254 39.875052 68.445525
F 24.068665 39.875052 90.273436
F 23.840075 39.875052 112.101347
F 23.611485 39.875052 133.929257
F 23.382896 39.875052 155.757168
F 23.154306 39.875052 177.585078
F 22.925716 39.875052 199.412989
F 22.697127 39.875052 221.240899
F 22.468537 39.875052 243.068809
F 24.983024 63.028310 2.961794
F 24.754434 63.028310 24.789704
F 24.525844 63.028310 46.617615
F 24.297254 63.028310 68.445525
F 24.068665 63.028310 90.273436
F 23.840075 63.028310 112.101347
F 23.611485 63.028310 133.929257
F 23.382896 63.028310 155.757168
F 23.154306 63.028310 177.585078
F 22.925716 63.028310 199.412989
F 22.697127 63.028310 221.240899
F 22.468537 63.028310 243.068809
F 51.716661 16.721795 3.241758
F 51.488071 16.721795 25.069668
F 51.259481 16.721795 46.897579
F 51.030892 16.721795 68.725490
F 50.802302 16.721795 90.553401
F 50.573712 16.721795 112.381311
F 50.345122 16.721795 134.209221
F 50.116533 16.721795 156.037132
F 49.887943 16.721795 177.865042
F 49.659353 16.721795 199.692953
F 49.430764 16.721795 221.520863
F 49.202174 16.721795 243.348773
F 51.716661 39.875052 3.241758
F 51.488071 39.875052 25.069668
F 51.259481 39.875052 46.897579
F 51.030892 39.875052 68.725490
F 50.802302 39.875052 90.553401
F 50.573712 39.875052 112.381311
F 50.345122 39.875052 134.209221
F 50.116533 39.875052 156.037132
F 49.887943 39.875052 177.865042
F 49.659353 39.875052 199.692953
F 49.430764 39.875052 221.520863
F 49.202174 39.875052 243.348773
F 51.716661 63.028310 3.241758
F 51.488071 63.028310 25.069668
F 51.259481 63.028310 46.897579
F 51.030892 63.028310 68.725490
F 50.802302 63.028310 90.553401
F 50.573712 63.028310 112.381311
F 50.345122 63.028310 134.209221
F 50.116533 63.028310 156.037132
F 49.887943 63.028310 177.865042
F 49.659353 63.028310 199.692953
F 49.430764 63.028310 221.520863
F 49.202174 63.028310 243.348773
F 7.122483 3.858875 6.413135
F 6.893893 3.858875 28.241046
F 6.665303 3.858875 50.068956
F 6.436713 3.858875 71.896866
F 6.208124 3.858875 93.724777
F 5.979534 3.858875 115.552687
F 5.750944 3.858875 137.380598
F 5.522355 3.858875 159.208508
F 5.293765 3.858875 181.036418
F 5.065175 3.858875 202.864329
F 4.836586 3.858875 224.692240
F 4.607996 3.858875 246.520151
F 7.122483 27.012132 6.413135
F 6.893893 27.012132 28.241046
F 6.665303 27.012132 50.068956
F 6.436713 27.012132 71.896866
F 6.208124 27.012132 93.724777
F 5.979534 27.012132 115.552687
F 5.750944 27.012132 137.380598
F 5.522355 27.012132 159.208508
F 5.293765 27.012132 181.036418
F 5.065175 27.012132 202.864329
F 4.836586 27.012132 224.692240
F 4.607996 27.012132 246.520151
F 7.122483 50.165390 6.413135
F 6.893893 50.165390 28.241046
F 6.665303 50.165390 50.068956
F 6.436713 50.165390 71.896866
F 6.208124 50.165390 93.724777
F 5.979534 50.165390 115.552687
F 5.750944 50.165390 137.380598
F 5.522355 50.165390 159.208508
F 5.293765 50.165390 181.036418
F 5.065175 50.165390 202.864329
F 4.836586 50.165390 224.692240
F 4.607996 50.165390 246.520151
F 33.856121 3.858875 6.693099
F 33.627531 3.858875 28.521010
F 33.398941 3.858875 50.348920
F 33.170352 3.858875 72.176830
F 32.941762 3.858875 94.004741
F 32.713172 3.858875 115.832651
F 32.484582 3.858875 137.660562
F 32.255993 3.858875 159.488472
F 32.027403 3.858875 181.316383
F 31.798813 3.858875 203.144294
F 31.570224 3.858875 224.972204
F 31.341634 3.858875 246.800115
F 33.856121 27.012132 6.693099
F 33.627531 27.012132 28.521010
F 33.398941 27.012132 50.348920
F 33.170352 27.012132 72.176830
F 32.941762 27.012132 94.004741
F 32.713172 27.012132 115.832651
F 32.484582 27.012132 137.660562
F 32.255993 27.012132 159.488472
F 32.027403 27.012132 181.316383
F 31.798813 27.012132 203.144294
F 31.570224 27.012132 224.972204
F 31.341634 27.012132 246.800115
F 33.856121 50.165390 6.693099
F 33.627531 50.165390 28.521010
F 33.398941 50.165390 50.348920
F 33.170352 50.165390 72.176830
F 32.941762 50.165390 94.004741
F 32.713172 50.165390 115.832651
F 32.484582 50.165390 137.660562
F 32.255993 50.165390 159.488472
F 32.027403 50.165390 181.316383
F 31.798813 50.165390 203.144294
F 31.570224 50.165390 224.972204
F 31.341634 50.165390 246.800115
F 60.589758 3.858875 6.973063
F 60.361168 3.858875 28.800974
F 60.132578 3.858875 50.628884
F 59.903989 3.858875 72.456794
F 59.675399 3.858875 94.284705
F 59.446809 3.858875 116.112615
F 59.218220 3.858875 137.940527
F 58.989630 3.858875 159.768437
F 58.761040 3.858875 181.596347
F 58.532450 3.858875 203.424258
F 58.303861 3.858875 225.252168
F 58.075271 3.858875 247.080079
F 60.589758 27.012132 6.973063
F 60.361168 27.012132 28.800974
F 60.132578 27.012132 50.628884
F 59.903989 27.012132 72.456794
F 59.675399 27.012132 94.284705
F 59.446809 27.012132 116.112615
F 59.218220 27.012132 137.940527
F 58.989630 27.012132 159.768437
F 58.761040 27.012132 181.596347
F 58.532450 27.012132 203.424258
F 58.303861 27.012132 225.252168
F 58.075271 27.012132 247.080079
F 60.589758 50.165390 6.973063
F 60.361168 50.165390 28.800974
F 60.132578 50.165390 50.628884
F 59.903989 50.165390 72.456794
F 59.675399 50.165390 94.284705
F 59.446809 50.165390 116.112615
F 59.218220 50.165390 137.940527
F 58.989630 50.165390 159.768437
F 58.761040 50.165390 181.596347
F 58.532450 50.165390 203.424258
F 58.303861 50.165390 225.252168
F 58.075271 50.165390 247.080079
F 7.122483 11.576625 6.413135
F 6.893893 11.576625 28.241046
F 6.665303 11.576625 50.068956
F 6.436713 11.576625 71.896867
F 6.208124 11.576625 93.724777
F 5.979534 11.576625 115.552687
F 5.750944 11.576625 137.380598
F 5.522355 11.576625 159.208508
F 5.293765 11.576625 181.036419
F 5.065175 11.576625 202.864329
F 4.836586 11.576625 224.692240
F 4.607996 11.576625 246.520151
F 7.122483 34.729882 6.413135
F 6.893893 34.729882 28.241046
F 6.665303 34.729882 50.068956
F 6.436713 34.729882 71.896867
F 6.208124 34.729882 93.724777
F 5.979534 34.729882 115.552687
F 5.750944 34.729882 137.380598
F 5.522355 34.729882 159.208508
F 5.293765 34.729882 181.036419
F 5.065175 34.729882 202.864329
F 4.836586 34.729882 224.692240
F 4.607996 34.729882 246.520151
F 7.122483 57.883140 6.413135
F 6.893893 57.883140 28.241046
F 6.665303 57.883140 50.068956
F 6.436713 57.883140 71.896867
F 6.208124 57.883140 93.724777
F 5.979534 57.883140 115.552687
F 5.750944 57.883140 137.380598
F 5.522355 57.883140 159.208508
F 5.293765 57.883140 181.036419
F 5.065175 57.883140 202.864329
F 4.836586 57.883140 224.692240
F 4.607996 57.883140 246.520151
F 33.856121 11.576625 6.693099
F 33.627531 11.576625 28.521010
F 33.398941 11.576625 50.348920
F 33.170352 11.576625 72.176831
F 32.941762 11.576625 94.004741
F 32.713172 11.576625 115.832651
F 32.484582 11.576625 137.660562
F 32.255993 11.576625 159.488472
F 32.027403 11.576625 181.316384
F 31.798813 11.576625 203.144294
F 31.570224 11.576625 224.972204
F 31.341634 11.576625 246.800115
F 33.856121 34.729882 6.693099
F 33.627531 34.729882 28.521010
F 33.398941 34.729882 50.348920
F 33.170352 34.729882 72.176831
F 32.941762 34.729882 94.004741
F 32.713172 34.729882 115.832651
F 32.484582 34.729882 137.660562
F 32.255993 34.729882 159.488472
F 32.027403 34.729882 181.316384
F 31.798813 34.729882 203.144294
F 31.570224 34.729882 224.972204
F 31.341634 34.729882 246.800115
F 33.856121 57.883140 6.693099
F 33.627531 57.883140 28.521010
F 33.398941 57.883140 50.348920
F 33.170352 57.883140 72.176831
F 32.941762 57.883140 94.004741
F 32.713172 57.883140 115.832651
F 32.484582 57.883140 137.660562
F 32.255993 57.883140 159.488472
F 32.027403 57.883140 181.316384
F 31.798813 57.883140 203.144294
F 31.570224 57.883140 224.972204
F 31.341634 57.883140 246.800115
F 60.589758 11.576625 6.973063
F 60.361168 11.576625 28.800974
F 60.132578 11.576625 50.628884
F 59.903989 11.576625 72.456795
F 59.675399 11.576625 94.284705
F 59.446809 11.576625 116.112615
F 59.218220 11.576625 137.940527
F 58.989630 11.576625 159.768437
F 58.761040 11.576625 181.596348
F 58.532450 11.576625 203.424258
F 58.303861 11.576625 225.252168
F 58.075271 11.576625 247.080079
F 60.589758 34.729882 6.973063
F 60.361168 34.729882 28.800974
F 60.132578 34.729882 50.628884
F 59.903989 34.729882 72.456795
F 59.675399 34.729882 94.284705
F 59.446809 34.729882 116.112615
F 59.218220 34.729882 137.940527
F 58.989630 34.729882 159.768437
F 58.761040 34.729882 181.596348
F 58.532450 34.729882 203.424258
F 58.303861 34.729882 225.252168
F 58.075271 34.729882 247.080079
F 60.589758 57.883140 6.973063
F 60.361168 57.883140 28.800974
F 60.132578 57.883140 50.628884
F 59.903989 57.883140 72.456795
F 59.675399 57.883140 94.284705
F 59.446809 57.883140 116.112615
F 59.218220 57.883140 137.940527
F 58.989630 57.883140 159.768437
F 58.761040 57.883140 181.596348
F 58.532450 57.883140 203.424258
F 58.303861 57.883140 225.252168
F 58.075271 57.883140 247.080079
F 7.122483 19.294380 6.413136
F 6.893893 19.294380 28.241046
F 6.665303 19.294380 50.068957
F 6.436713 19.294380 71.896867
F 6.208124 19.294380 93.724777
F 5.979534 19.294380 115.552688
F 5.750944 19.294380 137.380598
F 5.522355 19.294380 159.208509
F 5.293765 19.294380 181.036419
F 5.065175 19.294380 202.864329
F 4.836586 19.294380 224.692241
F 4.607996 19.294380 246.520151
F 7.122483 42.447638 6.413136
F 6.893893 42.447638 28.241046
F 6.665303 42.447638 50.068957
F 6.436713 42.447638 71.896867
F 6.208124 42.447638 93.724777
F 5.979534 42.447638 115.552688
F 5.750944 42.447638 137.380598
F 5.522355 42.447638 159.208509
F 5.293765 42.447638 181.036419
F 5.065175 42.447638 202.864329
F 4.836586 42.447638 224.692241
F 4.607996 42.447638 246.520151
F 7.122483 65.600895 6.413136
F 6.893893 65.600895 28.241046
F 6.665303 65.600895 50.068957
F 6.436713 65.600895 71.896867
F 6.208124 65.600895 93.724777
F 5.979534 65.600895 115.552688
F 5.750944 65.600895 137.380598
F 5.522355 65.600895 159.208509
F 5.293765 65.600895 181.036419
F 5.065175 65.600895 202.864329
F 4.836586 65.600895 224.692241
F 4.607996 65.600895 246.520151
F 33.856121 19.294380 6.693100
F 33.627531 19.294380 28.521010
F 33.398941 19.294380 50.348921
F 33.170352 19.294380 72.176831
F 32.941762 19.294380 94.004741
F 32.713172 19.294380 115.832652
F 32.484582 19.294380 137.660562
F 32.255993 19.294380 159.488473
F 32.027403 19.294380 181.316384
F 31.798813 19.294380 203.144294
F 31.570224 19.294380 224.972205
F 31.341634 19.294380 246.800115
F 33.856121 42.447638 6.693100
F 33.627531 42.447638 28.521010
F 33.398941 42.447638 50.348921
F 33.170352 42.447638 72.176831
F 32.941762 42.447638 94.004741
F 32.713172 42.447638 115.832652
F 32.484582 42.447638 137.660562
F 32.255993 42.447638 159.488473
F 32.027403 42.447638 181.316384
F 31.798813 42.447638 203.144294
F 31.570224 42.447638 224.972205
F 31.341634 42.447638 246.800115
F 33.856121 65.600895 6.693100
F 33.627531 65.600895 28.521010
F 33.398941 65.600895 50.348921
F 33.170352 65.600895 72.176831
F 32.941762 65.600895 94.004741
F 32.713172 65.600895 115.832652
F 32.484582 65.600895 137.660562
F 32.255993 65.600895 159.488473
F 32.027403 65.600895 181.316384
F 31.798813 65.600895 203.144294
F 31.570224 65.600895 224.972205
F 31.341634 65.600895 246.800115
F 60.589758 19.294380 6.973064
F 60.361168 19.294380 28.800974
F 60.132578 19.294380 50.628885
F 59.903989 19.294380 72.456795
F 59.675399 19.294380 94.284705
F 59.446809 19.294380 116.112616
F 59.218220 19.294380 137.940527
F 58.989630 19.294380 159.768438
F 58.761040 19.294380 181.596348
F 58.532450 19.294380 203.424258
F 58.303861 19.294380 225.252169
F 58.075271 19.294380 247.080079
F 60.589758 42.447638 6.973064
F 60.361168 42.447638 28.800974
F 60.132578 42.447638 50.628885
F 59.903989 42.447638 72.456795
F 59.675399 42.447638 94.284705
F 59.446809 42.447638 116.112616
F 59.218220 42.447638 137.940527
F 58.989630 42.447638 159.768438
F 58.761040 42.447638 181.596348
F 58.532450 42.447638 203.424258
F 58.303861 42.447638 225.252169
F 58.075271 42.447638 247.080079
F 60.589758 65.600895 6.973064
F 60.361168 65.600895 28.800974
F 60.132578 65.600895 50.628885
F 59.903989 65.600895 72.456795
F 59.675399 65.600895 94.284705
F 59.446809 65.600895 116.112616
F 59.218220 65.600895 137.940527
F 58.989630 65.600895 159.768438
F 58.761040 65.600895 181.596348
F 58.532450 65.600895 203.424258
F 58.303861 65.600895 225.252169
F 58.075271 65.600895 247.080079
F 16.033694 3.858876 6.506457
F 15.805104 3.858876 28.334368
F 15.576514 3.858876 50.162278
F 15.347925 3.858876 71.990188
F 15.119335 3.858876 93.818099
F 14.890745 3.858876 115.646009
F 14.662156 3.858876 137.473921
F 14.433566 3.858876 159.301831
F 14.204976 3.858876 181.129741
F 13.976387 3.858876 202.957652
F 13.747797 3.858876 224.785562
F 13.519207 3.858876 246.613473
F 16.033694 27.012134 6.506457
F 15.805104 27.012134 28.334368
F 15.576514 27.012134 50.162278
F 15.347925 27.012134 71.990188
F 15.119335 27.012134 93.818099
F 14.890745 27.012134 115.646009
F 14.662156 27.012134 137.473921
F 14.433566 27.012134 159.301831
F 14.204976 27.012134 181.129741
F 13.976387 27.012134 202.957652
F 13.747797 27.012134 224.785562
F 13.519207 27.012134 246.613473
F 16.033694 50.165391 6.506457
F 15.805104 50.165391 28.334368
F 15.576514 50.165391 50.162278
F 15.347925 50.165391 71.990188
F 15.119335 50.165391 93.818099
F 14.890745 50.165391 115.646009
F 14.662156 50.165391 137.473921
F 14.433566 50.165391 159.301831
F 14.204976 50.165391 181.129741
F 13.976387 50.165391 202.957652
F 13.747797 50.165391 224.785562
F 13.519207 50.165391 246.613473
F 42.767331 3.858876 6.786421
F 42.538741 3.858876 28.614332
F 42.310152 3.858876 50.442242
F 42.081562 3.858876 72.270152
F 41.852972 3.858876 94.098064
F 41.624382 3.858876 115.925974
F 41.395793 3.858876 137.753885
F 41.167203 3.858876 159.581795
F 40.938613 3.858876 181.409705
F 40.710024 3.858876 203.237616
F 40.481434 3.858876 225.065526
F 40.252844 3.858876 246.893437
F 42.767331 27.012134 6.786421
F 42.538741 27.012134 28.614332
F 42.310152 27.012134 50.442242
F 42.081562 27.012134 72.270152
F 41.852972 27.012134 94.098064
F 41.624382 27.012134 115.925974
F 41.395793 27.012134 137.753885
F 41.167203 27.012134 159.581795
F 40.938613 27.012134 181.409705
F 40.710024 27.012134 203.237616
F 40.481434 27.012134 225.065526
F 40.252844 27.012134 246.893437
F 42.767331 50.165391 6.786421
F 42.538741 50.165391 28.614332
F 42.310152 50.165391 50.442242
F 42.081562 50.165391 72.270152
F 41.852972 50.165391 94.098064
F 41.624382 50.165391 115.925974
F 41.395793 50.165391 137.753885
F 41.167203 50.165391 159.581795
F 40.938613 50.165391 181.409705
F 40.710024 50.165391 203.237616
F 40.481434 50.165391 225.065526
F 40.252844 50.165391 246.893437
F 16.033694 11.576626 6.506457
F 15.805104 11.576626 28.334368
F 15.576514 11.576626 50.162278
F 15.347925 11.576626 71.990189
F 15.119335 11.576626 93.818099
F 14.890745 11.576626 115.646009
F 14.662156 11.576626 137.473921
F 14.433566 11.576626 159.301831
F 14.204976 11.576626 181.129742
F 13.976387 11.576626 202.957652
F 13.747797 11.576626 224.785562
F 13.519207 11.576626 246.613473
F 16.033694 34.729884 6.506457
F 15.805104 34.729884 28.334368
F 15.576514 34.729884 50.162278
F 15.347925 34.729884 71.990189
F 15.119335 34.729884 93.818099
F 14.890745 34.729884 115.646009
F 14.662156 34.729884 137.473921
F 14.433566 34.729884 159.301831
F 14.204976 34.729884 181.129742
F 13.976387 34.729884 202.957652
F 13.747797 34.729884 224.785562
F 13.519207 34.729884 246.613473
F 16.033694 57.883141 6.506457
F 15.805104 57.883141 28.334368
F 15.576514 57.883141 50.162278
F 15.347925 57.883141 71.990189
F 15.119335 57.883141 93.818099
F 14.890745 57.883141 115.646009
F 14.662156 57.883141 137.473921
F 14.433566 57.883141 159.301831
F 14.204976 57.883141 181.129742
F 13.976387 57.883141 202.957652
F 13.747797 57.883141 224.785562
F 13.519207 57.883141 246.613473
F 42.767331 11.576626 6.786421
F 42.538741 11.576626 28.614332
F 42.310152 11.576626 50.442242
F 42.081562 11.576626 72.270153
F 41.852972 11.576626 94.098064
F 41.624382 11.576626 115.925974
F 41.395793 11.576626 137.753885
F 41.167203 11.576626 159.581795
F 40.938613 11.576626 181.409706
F 40.710024 11.576626 203.237616
F 40.481434 11.576626 225.065526
F 40.252844 11.576626 246.893437
F 42.767331 34.729884 6.786421
F 42.538741 34.729884 28.614332
F 42.310152 34.729884 50.442242
F 42.081562 34.729884 72.270153
F 41.852972 34.729884 94.098064
F 41.624382 34.729884 115.925974
F 41.395793 34.729884 137.753885
F 41.167203 34.729884 159.581795
F 40.938613 34.729884 181.409706
F 40.710024 34.729884 203.237616
F 40.481434 34.729884 225.065526
F 40.252844 34.729884 246.893437
F 42.767331 57.883141 6.786421
F 42.538741 57.883141 28.614332
F 42.310152 57.883141 50.442242
F 42.081562 57.883141 72.270153
F 41.852972 57.883141 94.098064
F 41.624382 57.883141 115.925974
F 41.395793 57.883141 137.753885
F 41.167203 57.883141 159.581795
F 40.938613 57.883141 181.409706
F 40.710024 57.883141 203.237616
F 40.481434 57.883141 225.065526
F 40.252844 57.883141 246.893437
F 16.033694 19.294382 6.506458
F 15.805104 19.294382 28.334368
F 15.576514 19.294382 50.162279
F 15.347925 19.294382 71.990189
F 15.119335 19.294382 93.818099
F 14.890745 19.294382 115.646010
F 14.662156 19.294382 137.473921
F 14.433566 19.294382 159.301832
F 14.204976 19.294382 181.129742
F 13.976387 19.294382 202.957652
F 13.747797 19.294382 224.785563
F 13.519207 19.294382 246.613473
F 16.033694 42.447639 6.506458
F 15.805104 42.447639 28.334368
F 15.576514 42.447639 50.162279
F 15.347925 42.447639 71.990189
F 15.119335 42.447639 93.818099
F 14.890745 42.447639 115.646010
F 14.662156 42.447639 137.473921
F 14.433566 42.447639 159.301832
F 14.204976 42.447639 181.129742
F 13.976387 42.447639 202.957652
F 13.747797 42.447639 224.785563
F 13.519207 42.447639 246.613473
F 16.033694 65.600897 6.506458
F 15.805104 65.600897 28.334368
F 15.576514 65.600897 50.162279
F 15.347925 65.600897 71.990189
F 15.119335 65.600897 93.818099
F 14.890745 65.600897 115.646010
F 14.662156 65.600897 137.473921
F 14.433566 65.600897 159.301832
F 14.204976 65.600897 181.129742
F 13.976387 65.600897 202.957652
F 13.747797 65.600897 224.785563
F 13.519207 65.600897 246.613473
F 42.767331 19.294382 6.786422
F 42.538741 19.294382 28.614332
F 42.310152 19.294382 50.442243
F 42.081562 19.294382 72.270153
F 41.852972 19.294382 94.098064
F 41.624382 19.294382 115.925975
F 41.395793 19.294382 137.753885
F 41.167203 19.294382 159.581796
F 40.938613 19.294382 181.409706
F 40.710024 19.294382 203.237616
F 40.481434 19.294382 225.065527
F 40.252844 19.294382 246.893437
F 42.767331 42.447639 6.786422
F 42.538741 42.447639 28.614332
F 42.310152 42.447639 50.442243
F 42.081562 42.447639 72.270153
F 41.852972 42.447639 94.098064
F 41.624382 42.447639 115.925975
F 41.395793 42.447639 137.753885
F 41.167203 42.447639 159.581796
F 40.938613 42.447639 181.409706
F 40.710024 42.447639 203.237616
F 40.481434 42.447639 225.065527
F 40.252844 42.447639 246.893437
F 42.767331 65.600897 6.786422
F 42.538741 65.600897 28.614332
F 42.310152 65.600897 50.442243
F 42.081562 65.600897 72.270153
F 41.852972 65.600897 94.098064
F 41.624382 65.600897 115.925975
F 41.395793 65.600897 137.753885
F 41.167203 65.600897 159.581796
F 40.938613 65.600897 181.409706
F 40.710024 65.600897 203.237616
F 40.481434 65.600897 225.065527
F 40.252844 65.600897 246.893437
F 24.944912 3.858875 6.599778
F 24.716323 3.858875 28.427689
F 24.487733 3.858875 50.255600
F 24.259143 3.858875 72.083510
F 24.030553 3.858875 93.911420
F 23.801964 3.858875 115.739331
F 23.573374 3.858875 137.567241
F 23.344784 3.858875 159.395152
F 23.116195 3.858875 181.223062
F 22.887605 3.858875 203.050972
F 22.659015 3.858875 224.878883
F 22.430426 3.858875 246.706793
F 24.944912 27.012133 6.599778
F 24.716323 27.012133 28.427689
F 24.487733 27.012133 50.255600
F 24.259143 27.012133 72.083510
F 24.030553 27.012133 93.911420
F 23.801964 27.012133 115.739331
F 23.573374 27.012133 137.567241
F 23.344784 27.012133 159.395152
F 23.116195 27.012133 181.223062
F 22.887605 27.012133 203.050972
F 22.659015 27.012133 224.878883
F 22.430426 27.012133 246.706793
F 24.944912 50.165390 6.599778
F 24.716323 50.165390 28.427689
F 24.487733 50.165390 50.255600
F 24.259143 50.165390 72.083510
F 24.030553 50.165390 93.911420
F 23.801964 50.165390 115.739331
F 23.573374 50.165390 137.567241
F 23.344784 50.165390 159.395152
F 23.116195 50.165390 181.223062
F 22.887605 50.165390 203.050972
F 22.659015 50.165390 224.878883
F 22.430426 50.165390 246.706793
F 51.678549 3.858875 6.879743
F 51.449960 3.858875 28.707653
F 51.221370 3.858875 50.535564
F 50.992780 3.858875 72.363474
F 50.764191 3.858875 94.191384
F 50.535601 3.858875 116.019295
F 50.307011 3.858875 137.847205
F 50.078421 3.858875 159.675116
F 49.849832 3.858875 181.503026
F 49.621242 3.858875 203.330937
F 49.392652 3.858875 225.158848
F 49.164063 3.858875 246.986758
F 51.678549 27.012133 6.879743
F 51.449960 27.012133 28.707653
F 51.221370 27.012133 50.535564
F 50.992780 27.012133 72.363474
F 50.764191 27.012133 94.191384
F 50.535601 27.012133 116.019295
F 50.307011 27.012133 137.847205
F 50.078421 27.012133 159.675116
F 49.849832 27.012133 181.503026
F 49.621242 27.012133 203.330937
F 49.392652 27.012133 225.158848
F 49.164063 27.012133 246.986758
F 51.678549 50.165390 6.879743
F 51.449960 50.165390 28.707653
F 51.221370 50.165390 50.535564
F 50.992780 50.165390 72.363474
F 50.764191 50.165390 94.191384
F 50.535601 50.165390 116.019295
F 50.307011 50.165390 137.847205
F 50.078421 50.165390 159.675116
F 49.849832 50.165390 181.503026
F 49.621242 50.165390 203.330937
F 49.392652 50.165390 225.158848
F 49.164063 50.165390 246.986758
F 24.944912 11.576625 6.599778
F 24.716323 11.576625 28.427689
F 24.487733 11.576625 50.255600
F 24.259143 11.576625 72.083510
F 24.030553 11.576625 93.911421
F 23.801964 11.576625 115.739331
F 23.573374 11.576625 137.567241
F 23.344784 11.576625 159.395152
F 23.116195 11.576625 181.223062
F 22.887605 11.576625 203.050973
F 22.659015 11.576625 224.878883
F 22.430426 11.576625 246.706793
F 24.944912 34.729883 6.599778
F 24.716323 34.729883 28.427689
F 24.487733 34.729883 50.255600
F 24.259143 34.729883 72.083510
F 24.030553 34.729883 93.911421
F 23.801964 34.729883 115.739331
F 23.573374 34.729883 137.567241
F 23.344784 34.729883 159.395152
F 23.116195 34.729883 181.223062
F 22.887605 34.729883 203.050973
F 22.659015 34.729883 224.878883
F 22.430426 34.729883 246.706793
F 24.944912 57.883140 6.599778
F 24.716323 57.883140 28.427689
F 24.487733 57.883140 50.255600
F 24.259143 57.883140 72.083510
F 24.030553 57.883140 93.911421
F 23.801964 57.883140 115.739331
F 23.573374 57.883140 137.567241
F 23.344784 57.883140 159.395152
F 23.116195 57.883140 181.223062
F 22.887605 57.883140 203.050973
F 22.659015 57.883140 224.878883
F 22.430426 57.883140 246.706793
F 51.678549 11.576625 6.879743
F 51.449960 11.576625 28.707653
F 51.221370 11.576625 50.535564
F 50.992780 11.576625 72.363474
F 50.764191 11.576625 94.191385
F 50.535601 11.576625 116.019295
F 50.307011 11.576625 137.847205
F 50.078421 11.576625 159.675116
F 49.849832 11.576625 181.503026
F 49.621242 11.576625 203.330938
F 49.392652 11.576625 225.158848
F 49.164063 11.576625 246.986758
F 51.678549 34.729883 6.879743
F 51.449960 34.729883 28.707653
F 51.221370 34.729883 50.535564
F 50.992780 34.729883 72.363474
F 50.764191 34.729883 94.191385
F 50.535601 34.729883 116.019295
F 50.307011 34.729883 137.847205
F 50.078421 34.729883 159.675116
F 49.849832 34.729883 181.503026
F 49.621242 34.729883 203.330938
F 49.392652 34.729883 225.158848
F 49.164063 34.729883 246.986758
F 51.678549 57.883140 6.879743
F 51.449960 57.883140 28.707653
F 51.221370 57.883140 50.535564
F 50.992780 57.883140 72.363474
F 50.764191 57.883140 94.191385
F 50.535601 57.883140 116.019295
F 50.307011 57.883140 137.847205
F 50.078421 57.883140 159.675116
F 49.849832 57.883140 181.503026
F 49.621242 57.883140 203.330938
F 49.392652 57.883140 225.158848
F 49.164063 57.883140 246.986758
F 24.944912 19.294381 6.599778
F 24.716323 19.294381 28.427690
F 24.487733 19.294381 50.255600
F 24.259143 19.294381 72.083511
F 24.030553 19.294381 93.911421
F 23.801964 19.294381 115.739331
F 23.573374 19.294381 137.567242
F 23.344784 19.294381 159.395152
F 23.116195 19.294381 181.223063
F 22.887605 19.294381 203.050973
F 22.659015 19.294381 224.878883
F 22.430426 19.294381 246.706794
F 24.944912 42.447638 6.599778
F 24.716323 42.447638 28.427690
F 24.487733 42.447638 50.255600
F 24.259143 42.447638 72.083511
F 24.030553 42.447638 93.911421
F 23.801964 42.447638 115.739331
F 23.573374 42.447638 137.567242
F 23.344784 42.447638 159.395152
F 23.116195 42.447638 181.223063
F 22.887605 42.447638 203.050973
F 22.659015 42.447638 224.878883
F 22.430426 42.447638 246.706794
F 24.944912 65.600896 6.599778
F 24.716323 65.600896 28.427690
F 24.487733 65.600896 50.255600
F 24.259143 65.600896 72.083511
F 24.030553 65.600896 93.911421
F 23.801964 65.600896 115.739331
F 23.573374 65.600896 137.567242
F 23.344784 65.600896 159.395152
F 23.116195 65.600896 181.223063
F 22.887605 65.600896 203.050973
F 22.659015 65.600896 224.878883
F 22.430426 65.600896 246.706794
F 51.678549 19.294381 6.879743
F 51.449960 19.294381 28.707654
F 51.221370 19.294381 50.535564
F 50.992780 19.294381 72.363475
F 50.764191 19.294381 94.191385
F 50.535601 19.294381 116.019295
F 50.307011 19.294381 137.847206
F 50.078421 19.294381 159.675116
F 49.849832 19.294381 181.503027
F 49.621242 19.294381 203.330938
F 49.392652 19.294381 225.158848
F 49.164063 19.294381 246.986759
F 51.678549 42.447638 6.879743
F 51.449960 42.447638 28.707654
F 51.221370 42.447638 50.535564
F 50.992780 42.447638 72.363475
F 50.764191 42.447638 94.191385
F 50.535601 42.447638 116.019295
F 50.307011 42.447638 137.847206
F 50.078421 42.447638 159.675116
F 49.849832 42.447638 181.503027
F 49.621242 42.447638 203.330938
F 49.392652 42.447638 225.158848
F 49.164063 42.447638 246.986759
F 51.678549 65.600896 6.879743
F 51.449960 65.600896 28.707654
F 51.221370 65.600896 50.535564
F 50.992780 65.600896 72.363475
F 50.764191 65.600896 94.191385
F 50.535601 65.600896 116.019295
F 50.307011 65.600896 137.847206
F 50.078421 65.600896 159.675116
F 49.849832 65.600896 181.503027
F 49.621242 65.600896 203.330938
F 49.392652 65.600896 225.158848
F 49.164063 65.600896 246.986759
F 7.151069 3.858875 3.684647
F 6.922480 3.858875 25.512557
F 6.693890 3.858875 47.340468
F 6.465300 3.858875 69.168379
F 6.236710 3.858875 90.996289
F 6.008121 3.858875 112.824200
F 5.779531 3.858875 134.652110
F 5.550941 3.858875 156.480021
F 5.322352 3.858875 178.307931
F 5.093762 3.858875 200.135841
F 4.865172 3.858875 221.963752
F 4.636583 3.858875 243.791662
F 7.151069 27.012133 3.684647
F 6.922480 27.012133 25.512557
F 6.693890 27.012133 47.340468
F 6.465300 27.012133 69.168379
F 6.236710 27.012133 90.996289
F 6.008121 27.012133 112.824200
F 5.779531 27.012133 134.652110
F 5.550941 27.012133 156.480021
F 5.322352 27.012133 178.307931
F 5.093762 27.012133 200.135841
F 4.865172 27.012133 221.963752
F 4.636583 27.012133 243.791662
F 7.151069 50.165390 3.684647
F 6.922480 50.165390 25.512557
F 6.693890 50.165390 47.340468
F 6.465300 50.165390 69.168379
F 6.236710 50.165390 90.996289
F 6.008121 50.165390 112.824200
F 5.779531 50.165390 134.652110
F 5.550941 50.165390 156.480021
F 5.322352 50.165390 178.307931
F 5.093762 50.165390 200.135841
F 4.865172 50.165390 221.963752
F 4.636583 50.165390 243.791662
F 33.884706 3.858875 3.964612
F 33.656117 3.858875 25.792522
F 33.427527 3.858875 47.620433
F 33.198937 3.858875 69.448343
F 32.970348 3.858875 91.276253
F 32.741758 3.858875 113.104164
F 32.513168 3.858875 134.932074
F 32.284578 3.858875 156.759985
F 32.055989 3.858875 178.587895
F 31.827399 3.858875 200.415805
F 31.598809 3.858875 222.243716
F 31.370220 3.858875 244.071627
F 33.884706 27.012133 3.964612
F 33.656117 27.012133 25.792522
F 33.427527 27.012133 47.620433
F 33.198937 27.012133 69.448343
F 32.970348 27.012133 91.276253
F 32.741758 27.012133 113.104164
F 32.513168 27.012133 134.932074
F 32.284578 27.012133 156.759985
F 32.055989 27.012133 178.587895
F 31.827399 27.012133 200.415805
F 31.598809 27.012133 222.243716
F 31.370220 27.012133 244.071627
F 33.884706 50.165390 3.964612
F 33.656117 50.165390 25.792522
F 33.427527 50.165390 47.620433
F 33.198937 50.165390 69.448343
F 32.970348 50.165390 91.276253
F 32.741758 50.165390 113.104164
F 32.513168 50.165390 134.932074
F 32.284578 50.165390 156.759985
F 32.055989 50.165390 178.587895
F 31.827399 50.165390 200.415805
F 31.598809 50.165390 222.243716
F 31.370220 50.165390 244.071627
F 60.618343 3.858875 4.244576
F 60.389754 3.858875 26.072486
F 60.161164 3.858875 47.900397
F 59.932574 3.858875 69.728307
F 59.703985 3.858875 91.556217
F 59.475395 3.858875 113.384128
F 59.246805 3.858875 135.212038
F 59.018216 3.858875 157.039949
F 58.789626 3.858875 178.867860
F 58.561036 3.858875 200.695770
F 58.332446 3.858875 222.523681
F 58.103857 3.858875 244.351591
F 60.618343 27.012133 4.244576
F 60.389754 27.012133 26.072486
F 60.161164 27.012133 47.900397
F 59.932574 27.012133 69.728307
F 59.703985 27.012133 91.556217
F 59.475395 27.012133 113.384128
F 59.246805 27.012133 135.212038
F 59.018216 27.012133 157.039949
F 58.789626 27.012133 178.867860
F 58.561036 27.012133 200.695770
F 58.332446 27.012133 222.523681
F 58.103857 27.012133 244.351591
F 60.618343 50.165390 4.244576
F 60.389754 50.165390 26.072486
F 60.161164 50.165390 47.900397
F 59.932574 50.165390 69.728307
F 59.703985 50.165390 91.556217
F 59.475395 50.165390 113.384128
F 59.246805 50.165390 135.212038
F 59.018216 50.165390 157.039949
F 58.789626 50.165390 178.867860
F 58.561036 50.165390 200.695770
F 58.332446 50.165390 222.523681
F 58.103857 50.165390 244.351591
F 7.151069 11.576625 3.684647
F 6.922480 11.576625 25.512557
F 6.693890 11.576625 47.340467
F 6.465300 11.576625 69.168379
F 6.236710 11.576625 90.996289
F 6.008121 11.576625 112.824200
F 5.779531 11.576625 134.652110
F 5.550941 11.576625 156.480020
F 5.322352 11.576625 178.307931
F 5.093762 11.576625 200.135841
F 4.865172 11.576625 221.963752
F 4.636583 11.576625 243.791662
F 7.151069 34.729883 3.684647
F 6.922480 34.729883 25.512557
F 6.693890 34.729883 47.340467
F 6.465300 34.729883 69.168379
F 6.236710 34.729883 90.996289
F 6.008121 34.729883 112.824200
F 5.779531 34.729883 134.652110
F 5.550941 34.729883 156.480020
F 5.322352 34.729883 178.307931
F 5.093762 34.729883 200.135841
F 4.865172 34.729883 221.963752
F 4.636583 34.729883 243.791662
F 7.151069 57.883140 3.684647
F 6.922480 57.883140 25.512557
F 6.693890 57.883140 47.340467
F 6.465300 57.883140 69.168379
F 6.236710 57.883140 90.996289
F 6.008121 57.883140 112.824200
F 5.779531 57.883140 134.652110
F 5.550941 57.883140 156.480020
F 5.322352 57.883140 178.307931
F 5.093762 57.883140 200.135841
F 4.865172 57.883140 221.963752
F 4.636583 57.883140 243.791662
F 33.884706 11.576625 3.964612
F 33.656117 11.576625 25.792522
F 33.427527 11.576625 47.620432
F 33.198937 11.576625 69.448343
F 32.970348 11.576625 91.276253
F 32.741758 11.576625 113.104164
F 32.513168 11.576625 134.932074
F 32.284578 11.576625 156.759984
F 32.055989 11.576625 178.587895
F 31.827399 11.576625 200.415805
F 31.598809 11.576625 222.243716
F 31.370220 11.576625 244.071627
F 33.884706 34.729883 3.964612
F 33.656117 34.729883 25.792522
F 33.427527 34.729883 47.620432
F 33.198937 34.729883 69.448343
F 32.970348 34.729883 91.276253
F 32.741758 34.729883 113.104164
F 32.513168 34.729883 134.932074
F 32.284578 34.729883 156.759984
F 32.055989 34.729883 178.587895
F 31.827399 34.729883 200.415805
F 31.598809 34.729883 222.243716
F 31.370220 34.729883 244.071627
F 33.884706 57.883140 3.964612
F 33.656117 57.883140 25.792522
F 33.427527 57.883140 47.620432
F 33.198937 57.883140 69.448343
F 32.970348 57.883140 91.276253
F 32.741758 57.883140 113.104164
F 32.513168 57.883140 134.932074
F 32.284578 57.883140 156.759984
F 32.055989 57.883140 178.587895
F 31.827399 57.883140 200.415805
F 31.598809 57.883140 222.243716
F 31.370220 57.883140 244.071627
F 60.618343 11.576625 4.244576
F 60.389754 11.576625 26.072486
F 60.161164 11.576625 47.900396
F 59.932574 11.576625 69.728307
F 59.703985 11.576625 91.556217
F 59.475395 11.576625 113.384128
F 59.246805 11.576625 135.212038
F 59.018216 11.576625 157.039948
F 58.789626 11.576625 178.867860
F 58.561036 11.576625 200.695770
F 58.332446 11.576625 222.523681
F 58.103857 11.576625 244.351591
F 60.618343 34.729883 4.244576
F 60.389754 34.729883 26.072486
F 60.161164 34.729883 47.900396
F 59.932574 34.729883 69.728307
F 59.703985 34.729883 91.556217
F 59.475395 34.729883 113.384128
F 59.246805 34.729883 135.212038
F 59.018216 34.729883 157.039948
F 58.789626 34.729883 178.867860
F 58.561036 34.729883 200.695770
F 58.332446 34.729883 222.523681
F 58.103857 34.729883 244.351591
F 60.618343 57.883140 4.244576
F 60.389754 57.883140 26.072486
F 60.161164 57.883140 47.900396
F 59.932574 57.883140 69.728307
F 59.703985 57.883140 91.556217
F 59.475395 57.883140 113.384128
F 59.246805 57.883140 135.212038
F 59.018216 57.883140 157.039948
F 58.789626 57.883140 178.867860
F 58.561036 57.883140 200.695770
F 58.332446 57.883140 222.523681
F 58.103857 57.883140 244.351591
F 7.151069 19.294381 3.684646
F 6.922480 19.294381 25.512557
F 6.693890 19.294381 47.340467
F 6.465300 19.294381 69.168378
F 6.236710 19.294381 90.996289
F 6.008121 19.294381 112.824199
F 5.779531 19.294381 134.652110
F 5.550941 19.294381 156.480020
F 5.322352 19.294381 178.307930
F 5.093762 19.294381 200.135841
F 4.865172 19.294381 221.963751
F 4.636583 19.294381 243.791662
F 7.151069 42.447638 3.684646
F 6.922480 42.447638 25.512557
F 6.693890 42.447638 47.340467
F 6.465300 42.447638 69.168378
F 6.236710 42.447638 90.996289
F 6.008121 42.447638 112.824199
F 5.779531 42.447638 134.652110
F 5.550941 42.447638 156.480020
F 5.322352 42.447638 178.307930
F 5.093762 42.447638 200.135841
F 4.865172 42.447638 221.963751
F 4.636583 42.447638 243.791662
F 7.151069 65.600896 3.684646
F 6.922480 65.600896 25.512557
F 6.693890 65.600896 47.340467
F 6.465300 65.600896 69.168378
F 6.236710 65.600896 90.996289
F 6.008121 65.600896 112.824199
F 5.779531 65.600896 134.652110
F 5.550941 65.600896 156.480020
F 5.322352 65.600896 178.307930
F 5.093762 65.600896 200.135841
F 4.865172 65.600896 221.963751
F 4.636583 65.600896 243.791662
F 33.884706 19.294381 3.964611
F 33.656117 19.294381 25.792522
F 33.427527 19.294381 47.620432
F 33.198937 19.294381 69.448342
F 32.970348 19.294381 91.276253
F 32.741758 19.294381 113.104163
F 32.513168 19.294381 134.932074
F 32.284578 19.294381 156.759984
F 32.055989 19.294381 178.587894
F 31.827399 19.294381 200.415805
F 31.598809 19.294381 222.243715
F 31.370220 19.294381 244.071627
F 33.884706 42.447638 3.964611
F 33.656117 42.447638 25.792522
F 33.427527 42.447638 47.620432
F 33.198937 42.447638 69.448342
F 32.970348 42.447638 91.276253
F 32.741758 42.447638 113.104163
F 32.513168 42.447638 134.932074
F 32.284578 42.447638 156.759984
F 32.055989 42.447638 178.587894
F 31.827399 42.447638 200.415805
F 31.598809 42.447638 222.243715
F 31.370220 42.447638 244.071627
F 33.884706 65.600896 3.964611
F 33.656117 65.600896 25.792522
F 33.427527 65.600896 47.620432
F 33.198937 65.600896 69.448342
F 32.970348 65.600896 91.276253
F 32.741758 65.600896 113.104163
F 32.513168 65.600896 134.932074
F 32.284578 65.600896 156.759984
F 32.055989 65.600896 178.587894
F 31.827399 65.600896 200.415805
F 31.598809 65.600896 222.243715
F 31.370220 65.600896 244.071627
F 60.618343 19.294381 4.244575
F 60.389754 19.294381 26.072486
F 60.161164 19.294381 47.900396
F 59.932574 19.294381 69.728306
F 59.703985 19.294381 91.556217
F 59.475395 19.294381 113.384127
F 59.246805 19.294381 135.212038
F 59.018216 19.294381 157.039948
F 58.789626 19.294381 178.867859
F 58.561036 19.294381 200.695770
F 58.332446 19.294381 222.523680
F 58.103857 19.294381 244.351591
F 60.618343 42.447638 4.244575
F 60.389754 42.447638 26.072486
F 60.161164 42.447638 47.900396
F 59.932574 42.447638 69.728306
F 59.703985 42.447638 91.556217
F 59.475395 42.447638 113.384127
F 59.246805 42.447638 135.212038
F 59.018216 42.447638 157.039948
F 58.789626 42.447638 178.867859
F 58.561036 42.447638 200.695770
F 58.332446 42.447638 222.523680
F 58.103857 42.447638 244.351591
F 60.618343 65.600896 4.244575
F 60.389754 65.600896 26.072486
F 60.161164 65.600896 47.900396
F 59.932574 65.600896 69.728306
F 59.703985 65.600896 91.556217
F 59.475395 65.600896 113.384127
F 59.246805 65.600896 135.212038
F 59.018216 65.600896 157.039948
F 58.789626 65.600896 178.867859
F 58.561036 65.600896 200.695770
F 58.332446 65.600896 222.523680
F 58.103857 65.600896 244.351591
F 16.062281 3.858876 3.777968
F 15.833691 3.858876 25.605879
F 15.605101 3.858876 47.433789
F 15.376511 3.858876 69.261699
F 15.147922 3.858876 91.089610
F 14.919332 3.858876 112.917520
F 14.690742 3.858876 134.745431
F 14.462153 3.858876 156.573341
F 14.233563 3.858876 178.401251
F 14.004973 3.858876 200.229163
F 13.776384 3.858876 222.057073
F 13.547794 3.858876 243.884984
F 16.062281 27.012133 3.777968
F 15.833691 27.012133 25.605879
F 15.605101 27.012133 47.433789
F 15.376511 27.012133 69.261699
F 15.147922 27.012133 91.089610
F 14.919332 27.012133 112.917520
F 14.690742 27.012133 134.745431
F 14.462153 27.012133 156.573341
F 14.233563 27.012133 178.401251
F 14.004973 27.012133 200.229163
F 13.776384 27.012133 222.057073
F 13.547794 27.012133 243.884984
F 16.062281 50.165391 3.777968
F 15.833691 50.165391 25.605879
F 15.605101 50.165391 47.433789
F 15.376511 50.165391 69.261699
F 15.147922 50.165391 91.089610
F 14.919332 50.165391 112.917520
F 14.690742 50.165391 134.745431
F 14.462153 50.165391 156.573341
F 14.233563 50.165391 178.401251
F 14.004973 50.165391 200.229163
F 13.776384 50.165391 222.057073
F 13.547794 50.165391 243.884984
F 42.795918 3.858876 4.057932
F 42.567328 3.858876 25.885843
F 42.338738 3.858876 47.713753
F 42.110149 3.858876 69.541663
F 41.881559 3.858876 91.369574
F 41.652969 3.858876 113.197484
F 41.424379 3.858876 135.025396
F 41.195790 3.858876 156.853306
F 40.967200 3.858876 178.681216
F 40.738610 3.858876 200.509127
F 40.510021 3.858876 222.337037
F 40.281431 3.858876 244.164948
F 42.795918 27.012133 4.057932
F 42.567328 27.012133 25.885843
F 42.338738 27.012133 47.713753
F 42.110149 27.012133 69.541663
F 41.881559 27.012133 91.369574
F 41.652969 27.012133 113.197484
F 41.424379 27.012133 135.025396
F 41.195790 27.012133 156.853306
F 40.967200 27.012133 178.681216
F 40.738610 27.012133 200.509127
F 40.510021 27.012133 222.337037
F 40.281431 27.012133 244.164948
F 42.795918 50.165391 4.057932
F 42.567328 50.165391 25.885843
F 42.338738 50.165391 47.713753
F 42.110149 50.165391 69.541663
F 41.881559 50.165391 91.369574
F 41.652969 50.165391 113.197484
F 41.424379 50.165391 135.025396
F 41.195790 50.165391 156.853306
F 40.967200 50.165391 178.681216
F 40.738610 50.165391 200.509127
F 40.510021 50.165391 222.337037
F 40.281431 50.165391 244.164948
F 16.062281 11.576626 3.777968
F 15.833691 11.576626 25.605878
F 15.605101 11.576626 47.433789
F 15.376511 11.576626 69.261699
F 15.147922 11.576626 91.089610
F 14.919332 11.576626 112.917520
F 14.690742 11.576626 134.745430
F 14.462153 11.576626 156.573341
F 14.233563 11.576626 178.401251
F 14.004973 11.576626 200.229163
F 13.776384 11.576626 222.057073
F 13.547794 11.576626 243.884983
F 16.062281 34.729883 3.777968
F 15.833691 34.729883 25.605878
F 15.605101 34.729883 47.433789
F 15.376511 34.729883 69.261699
F 15.147922 34.729883 91.089610
F 14.919332 34.729883 112.917520
F 14.690742 34.729883 134.745430
F 14.462153 34.729883 156.573341
F 14.233563 34.729883 178.401251
F 14.004973 34.729883 200.229163
F 13.776384 34.729883 222.057073
F 13.547794 34.729883 243.884983
F 16.062281 57.883141 3.777968
F 15.833691 57.883141 25.605878
F 15.605101 57.883141 47.433789
F 15.376511 57.883141 69.261699
F 15.147922 57.883141 91.089610
F 14.919332 57.883141 112.917520
F 14.690742 57.883141 134.745430
F 14.462153 57.883141 156.573341
F 14.233563 57.883141 178.401251
F 14.004973 57.883141 200.229163
F 13.776384 57.883141 222.057073
F 13.547794 57.883141 243.884983
F 42.795918 11.576626 4.057932
F 42.567328 11.576626 25.885842
F 42.338738 11.576626 47.713753
F 42.110149 11.576626 69.541663
F 41.881559 11.576626 91.369574
F 41.652969 11.576626 113.197484
F 41.424379 11.576626 135.025395
F 41.195790 11.576626 156.853306
F 40.967200 11.576626 178.681216
F 40.738610 11.576626 200.509127
F 40.510021 11.576626 222.337037
F 40.281431 11.576626 244.164947
F 42.795918 34.729883 4.057932
F 42.567328 34.729883 25.885842
F 42.338738 34.729883 47.713753
F 42.110149 34.729883 69.541663
F 41.881559 34.729883 91.369574
F 41.652969 34.729883 113.197484
F 41.424379 34.729883 135.025395
F 41.195790 34.729883 156.853306
F 40.967200 34.729883 178.681216
F 40.738610 34.729883 200.509127
F 40.510021 34.729883 222.337037
F 40.281431 34.729883 244.164947
F 42.795918 57.883141 4.057932
F 42.567328 57.883141 25.885842
F 42.338738 57.883141 47.713753
F 42.110149 57.883141 69.541663
F 41.881559 57.883141 91.369574
F 41.652969 57.883141 113.197484
F 41.424379 57.883141 135.025395
F 41.195790 57.883141 156.853306
F 40.967200 57.883141 178.681216
F 40.738610 57.883141 200.509127
F 40.510021 57.883141 222.337037
F 40.281431 57.883141 244.164947
F 16.062281 19.294381 3.777968
F 15.833691 19.294381 25.605878
F 15.605101 19.294381 47.433788
F 15.376511 19.294381 69.261699
F 15.147922 19.294381 91.089609
F 14.919332 19.294381 112.917519
F 14.690742 19.294381 134.745430
F 14.462153 19.294381 156.573340
F 14.233563 19.294381 178.401251
F 14.004973 19.294381 200.229162
F 13.776384 19.294381 222.057072
F 13.547794 19.294381 243.884983
F 16.062281 42.447639 3.777968
F 15.833691 42.447639 25.605878
F 15.605101 42.447639 47.433788
F 15.376511 42.447639 69.261699
F 15.147922 42.447639 91.089609
F 14.919332 42.447639 112.917519
F 14.690742 42.447639 134.745430
F 14.462153 42.447639 156.573340
F 14.233563 42.447639 178.401251
F 14.004973 42.447639 200.229162
F 13.776384 42.447639 222.057072
F 13.547794 42.447639 243.884983
F 16.062281 65.600896 3.777968
F 15.833691 65.600896 25.605878
F 15.605101 65.600896 47.433788
F 15.376511 65.600896 69.261699
F 15.147922 65.600896 91.089609
F 14.919332 65.600896 112.917519
F 14.690742 65.600896 134.745430
F 14.462153 65.600896 156.573340
F 14.233563 65.600896 178.401251
F 14.004973 65.600896 200.229162
F 13.776384 65.600896 222.057072
F 13.547794 65.600896 243.884983
F 42.795918 19.294381 4.057932
F 42.567328 19.294381 25.885842
F 42.338738 19.294381 47.713752
F 42.110149 19.294381 69.541663
F 41.881559 19.294381 91.369573
F 41.652969 19.294381 113.197483
F 41.424379 19.294381 135.025395
F 41.195790 19.294381 156.853305
F 40.967200 19.294381 178.681216
F 40.738610 19.294381 200.509126
F 40.510021 19.294381 222.337036
F 40.281431 19.294381 244.164947
F 42.795918 42.447639 4.057932
F 42.567328 42.447639 25.885842
F 42.338738 42.447639 47.713752
F 42.110149 42.447639 69.541663
F 41.881559 42.447639 91.369573
F 41.652969 42.447639 113.197483
F 41.424379 42.447639 135.025395
F 41.195790 42.447639 156.853305
F 40.967200 42.447639 178.681216
F 40.738610 42.447639 200.509126
F 40.510021 42.447639 222.337036
F 40.281431 42.447639 244.164947
F 42.795918 65.600896 4.057932
F 42.567328 65.600896 25.885842
F 42.338738 65.600896 47.713752
F 42.110149 65.600896 69.541663
F 41.881559 65.600896 91.369573
F 41.652969 65.600896 113.197483
F 41.424379 65.600896 135.025395
F 41.195790 65.600896 156.853305
F 40.967200 65.600896 178.681216
F 40.738610 65.600896 200.509126
F 40.510021 65.600896 222.337036
F 40.281431 65.600896 244.164947
F 24.973497 3.858875 3.871290
F 24.744907 3.858875 25.699200
F 24.516318 3.858875 47.527110
F 24.287728 3.858875 69.355021
F 24.059138 3.858875 91.182932
F 23.830548 3.858875 113.010843
F 23.601959 3.858875 134.838753
F 23.373369 3.858875 156.666663
F 23.144779 3.858875 178.494574
F 22.916190 3.858875 200.322484
F 22.687600 3.858875 222.150394
F 22.459010 3.858875 243.978305
F 24.973497 27.012133 3.871290
F 24.744907 27.012133 25.699200
F 24.516318 27.012133 47.527110
F 24.287728 27.012133 69.355021
F 24.059138 27.012133 91.182932
F 23.830548 27.012133 113.010843
F 23.601959 27.012133 134.838753
F 23.373369 27.012133 156.666663
F 23.144779 27.012133 178.494574
F 22.916190 27.012133 200.322484
F 22.687600 27.012133 222.150394
F 22.459010 27.012133 243.978305
F 24.973497 50.165390 3.871290
F 24.744907 50.165390 25.699200
F 24.516318 50.165390 47.527110
F 24.287728 50.165390 69.355021
F 24.059138 50.165390 91.182932
F 23.830548 50.165390 113.010843
F 23.601959 50.165390 134.838753
F 23.373369 50.165390 156.666663
F 23.144779 50.165390 178.494574
F 22.916190 50.165390 200.322484
F 22.687600 50.165390 222.150394
F 22.459010 50.165390 243.978305
F 51.707134 3.858875 4.151254
F 51.478544 3.858875 25.979164
F 51.249955 3.858875 47.807075
F 51.021365 3.858875 69.634986
F 50.792775 3.858875 91.462896
F 50.564186 3.858875 113.290807
F 50.335596 3.858875 135.118717
F 50.107006 3.858875 156.946627
F 49.878416 3.858875 178.774538
F 49.649827 3.858875 200.602448
F 49.421237 3.858875 222.430358
F 49.192647 3.858875 244.258269
F 51.707134 27.012133 4.151254
F 51.478544 27.012133 25.979164
F 51.249955 27.012133 47.807075
F 51.021365 27.012133 69.634986
F 50.792775 27.012133 91.462896
F 50.564186 27.012133 113.290807
F 50.335596 27.012133 135.118717
F 50.107006 27.012133 156.946627
F 49.878416 27.012133 178.774538
F 49.649827 27.012133 200.602448
F 49.421237 27.012133 222.430358
F 49.192647 27.012133 244.258269
F 51.707134 50.165390 4.151254
F 51.478544 50.165390 25.979164
F 51.249955 50.165390 47.807075
F 51.021365 50.165390 69.634986
F 50.792775 50.165390 91.462896
F 50.564186 50.165390 113.290807
F 50.335596 50.165390 135.118717
F 50.107006 50.165390 156.946627
F 49.878416 50.165390 178.774538
F 49.649827 50.165390 200.602448
F 49.421237 50.165390 222.430358
F 49.192647 50.165390 244.258269
F 24.973497 11.576625 3.871289
F 24.744907 11.576625 25.699200
F 24.516318 11.576625 47.527110
F 24.287728 11.576625 69.355021
F 24.059138 11.576625 91.182932
F 23.830548 11.576625 113.010842
F 23.601959 11.576625 134.838753
F 23.373369 11.576625 156.666663
F 23.144779 11.576625 178.494574
F 22.916190 11.576625 200.322484
F 22.687600 11.576625 222.150394
F 22.459010 11.576625 243.978305
F 24.973497 34.729883 3.871289
F 24.744907 34.729883 25.699200
F 24.516318 34.729883 47.527110
F 24.287728 34.729883 69.355021
F 24.059138 34.729883 91.182932
F 23.830548 34.729883 113.010842
F 23.601959 34.729883 134.838753
F 23.373369 34.729883 156.666663
F 23.144779 34.729883 178.494574
F 22.916190 34.729883 200.322484
F 22.687600 34.729883 222.150394
F 22.459010 34.729883 243.978305
F 24.973497 57.883140 3.871289
F 24.744907 57.883140 25.699200
F 24.516318 57.883140 47.527110
F 24.287728 57.883140 69.355021
F 24.059138 57.883140 91.182932
F 23.830548 57.883140 113.010842
F 23.601959 57.883140 134.838753
F 23.373369 57.883140 156.666663
F 23.144779 57.883140 178.494574
F 22.916190 57.883140 200.322484
F 22.687600 57.883140 222.150394
F 22.459010 57.883140 243.978305
F 51.707134 11.576625 4.151253
F 51.478544 11.576625 25.979164
F 51.249955 11.576625 47.807075
F 51.021365 11.576625 69.634986
F 50.792775 11.576625 91.462896
F 50.564186 11.576625 113.290806
F 50.335596 11.576625 135.118717
F 50.107006 11.576625 156.946627
F 49.878416 11.576625 178.774538
F 49.649827 11.576625 200.602448
F 49.421237 11.576625 222.430358
F 49.192647 11.576625 244.258269
F 51.707134 34.729883 4.151253
F 51.478544 34.729883 25.979164
F 51.249955 34.729883 47.807075
F 51.021365 34.729883 69.634986
F 50.792775 34.729883 91.462896
F 50.564186 34.729883 113.290806
F 50.335596 34.729883 135.118717
F 50.107006 34.729883 156.946627
F 49.878416 34.729883 178.774538
F 49.649827 34.729883 200.602448
F 49.421237 34.729883 222.430358
F 49.192647 34.729883 244.258269
F 51.707134 57.883140 4.151253
F 51.478544 57.883140 25.979164
F 51.249955 57.883140 47.807075
F 51.021365 57.883140 69.634986
F 50.792775 57.883140 91.462896
F 50.564186 57.883140 113.290806
F 50.335596 57.883140 135.118717
F 50.107006 57.883140 156.946627
F 49.878416 57.883140 178.774538
F 49.649827 57.883140 200.602448
F 49.421237 57.883140 222.430358
F 49.192647 57.883140 244.258269
F 24.973497 19.294381 3.871289
F 24.744907 19.294381 25.699199
F 24.516318 19.294381 47.527110
F 24.287728 19.294381 69.355020
F 24.059138 19.294381 91.182931
F 23.830548 19.294381 113.010842
F 23.601959 19.294381 134.838752
F 23.373369 19.294381 156.666663
F 23.144779 19.294381 178.494573
F 22.916190 19.294381 200.322483
F 22.687600 19.294381 222.150394
F 22.459010 19.294381 243.978304
F 24.973497 42.447638 3.871289
F 24.744907 42.447638 25.699199
F 24.516318 42.447638 47.527110
F 24.287728 42.447638 69.355020
F 24.059138 42.447638 91.182931
F 23.830548 42.447638 113.010842
F 23.601959 42.447638 134.838752
F 23.373369 42.447638 156.666663
F 23.144779 42.447638 178.494573
F 22.916190 42.447638 200.322483
F 22.687600 42.447638 222.150394
F 22.459010 42.447638 243.978304
F 24.973497 65.600896 3.871289
F 24.744907 65.600896 25.699199
F 24.516318 65.600896 47.527110
F 24.287728 65.600896 69.355020
F 24.059138 65.600896 91.182931
F 23.830548 65.600896 113.010842
F 23.601959 65.600896 134.838752
F 23.373369 65.600896 156.666663
F 23.144779 65.600896 178.494573
F 22.916190 65.600896 200.322483
F 22.687600 65.600896 222.150394
F 22.459010 65.600896 243.978304
F 51.707134 19.294381 4.151253
F 51.478544 19.294381 25.979163
F 51.249955 19.294381 47.807075
F 51.021365 19.294381 69.634985
F 50.792775 19.294381 91.462895
F 50.564186 19.294381 113.290806
F 50.335596 19.294381 135.118716
F 50.107006 19.294381 156.946627
F 49.878416 19.294381 178.774537
F 49.649827 19.294381 200.602447
F 49.421237 19.294381 222.430358
F 49.192647 19.294381 244.258268
F 51.707134 42.447638 4.151253
F 51.478544 42.447638 25.979163
F 51.249955 42.447638 47.807075
F 51.021365 42.447638 69.634985
F 50.792775 42.447638 91.462895
F 50.564186 42.447638 113.290806
F 50.335596 42.447638 135.118716
F 50.107006 42.447638 156.946627
F 49.878416 42.447638 178.774537
F 49.649827 42.447638 200.602447
F 49.421237 42.447638 222.430358
F 49.192647 42.447638 244.258268
F 51.707134 65.600896 4.151253
F 51.478544 65.600896 25.979163
F 51.249955 65.600896 47.807075
F 51.021365 65.600896 69.634985
F 50.792775 65.600896 91.462895
F 50.564186 65.600896 113.290806
F 50.335596 65.600896 135.118716
F 50.107006 65.600896 156.946627
F 49.878416 65.600896 178.774537
F 49.649827 65.600896 200.602447
F 49.421237 65.600896 222.430358
F 49.192647 65.600896 244.258268
F 7.189157 1.286291 0.046662
F 6.960567 1.286291 21.874573
F 6.731977 1.286291 43.702483
F 6.503387 1.286291 65.530393
F 6.274798 1.286291 87.358304
F 6.046208 1.286291 109.186214
F 5.817618 1.286291 131.014125
F 5.589029 1.286291 152.842035
F 5.360439 1.286291 174.669945
F 5.131849 1.286291 196.497857
F 4.903260 1.286291 218.325767
F 4.674670 1.286291 240.153678
F 7.189157 24.439549 0.046662
F 6.960567 24.439549 21.874573
F 6.731977 24.439549 43.702483
F 6.503387 24.439549 65.530393
F 6.274798 24.439549 87.358304
F 6.046208 24.439549 109.186214
F 5.817618 24.439549 131.014125
F 5.589029 24.439549 152.842035
F 5.360439 24.439549 174.669945
F 5.131849 24.439549 196.497857
F 4.903260 24.439549 218.325767
F 4.674670 24.439549 240.153678
F 7.189157 47.592806 0.046662
F 6.960567 47.592806 21.874573
F 6.731977 47.592806 43.702483
F 6.503387 47.592806 65.530393
F 6.274798 47.592806 87.358304
F 6.046208 47.592806 109.186214
F 5.817618 47.592806 131.014125
F 5.589029 47.592806 152.842035
F 5.360439 47.592806 174.669945
F 5.131849 47.592806 196.497857
F 4.903260 47.592806 218.325767
F 4.674670 47.592806 240.153678
F 33.922795 1.286291 0.326626
F 33.694205 1.286291 22.154537
F 33.465615 1.286291 43.982447
F 33.237026 1.286291 65.810357
F 33.008436 1.286291 87.638268
F 32.779846 1.286291 109.466178
F 32.551256 1.286291 131.294089
F 32.322667 1.286291 153.122000
F 32.094077 1.286291 174.949910
F 31.865487 1.286291 196.777821
F 31.636898 1.286291 218.605731
F 31.408308 1.286291 240.433642
F 33.922795 24.439549 0.326626
F 33.694205 24.439549 22.154537
F 33.465615 24.439549 43.982447
F 33.237026 24.439549 65.810357
F 33.008436 24.439549 87.638268
F 32.779846 24.439549 109.466178
F 32.551256 24.439549 131.294089
F 32.322667 24.439549 153.122000
F 32.094077 24.439549 174.949910
F 31.865487 24.439549 196.777821
F 31.636898 24.439549 218.605731
F 31.408308 24.439549 240.433642
F 33.922795 47.592806 0.326626
F 33.694205 47.592806 22.154537
F 33.465615 47.592806 43.982447
F 33.237026 47.592806 65.810357
F 33.008436 47.592806 87.638268
F 32.779846 47.592806 109.466178
F 32.551256 47.592806 131.294089
F 32.322667 47.592806 153.122000
F 32.094077 47.592806 174.949910
F 31.865487 47.592806 196.777821
F 31.636898 47.592806 218.605731
F 31.408308 47.592806 240.433642
F 60.656432 1.286291 0.606590
F 60.427842 1.286291 22.434501
F 60.199252 1.286291 44.262411
F 59.970663 1.286291 66.090321
F 59.742073 1.286291 87.918233
F 59.513483 1.286291 109.746143
F 59.284893 1.286291 131.574054
F 59.056304 1.286291 153.401964
F 58.827714 1.286291 175.229874
F 58.599124 1.286291 197.057785
F 58.370535 1.286291 218.885695
F 58.141945 1.286291 240.713606
F 60.656432 24.439549 0.606590
F 60.427842 24.439549 22.434501
F 60.199252 24.439549 44.262411
F 59.970663 24.439549 66.090321
F 59.742073 24.439549 87.918233
F 59.513483 24.439549 109.746143
F 59.284893 24.439549 131.574054
F 59.056304 24.439549 153.401964
F 58.827714 24.439549 175.229874
F 58.599124 24.439549 197.057785
F 58.370535 24.439549 218.885695
F 58.141945 24.439549 240.713606
F 60.656432 47.592806 0.606590
F 60.427842 47.592806 22.434501
F 60.199252 47.592806 44.262411
F 59.970663 47.592806 66.090321
F 59.742073 47.592806 87.918233
F 59.513483 47.592806 109.746143
F 59.284893 47.592806 131.574054
F 59.056304 47.592806 153.401964
F 58.827714 47.592806 175.229874
F 58.599124 47.592806 197.057785
F 58.370535 47.592806 218.885695
F 58.141945 47.592806 240.713606
F 7.189157 9.004041 0.046662
F 6.960567 9.004041 21.874573
F 6.731977 9.004041 43.702483
F 6.503387 9.004041 65.530393
F 6.274798 9.004041 87.358304
F 6.046208 9.004041 109.186214
F 5.817618 9.004041 131.014125
F 5.589029 9.004041 152.842035
F 5.360439 9.004041 174.669945
F 5.131849 9.004041 196.497857
F 4.903260 9.004041 218.325767
F 4.674670 9.004041 240.153678
F 7.189157 32.157298 0.046662
F 6.960567 32.157298 21.874573
F 6.731977 32.157298 43.702483
F 6.503387 32.157298 65.530393
F 6.274798 32.157298 87.358304
F 6.046208 32.157298 109.186214
F 5.817618 32.157298 131.014125
F 5.589029 32.157298 152.842035
F 5.360439 32.157298 174.669945
F 5.131849 32.157298 196.497857
F 4.903260 32.157298 218.325767
F 4.674670 32.157298 240.153678
F 7.189157 55.310556 0.046662
F 6.960567 55.310556 21.874573
F 6.731977 55.310556 43.702483
F 6.503387 55.310556 65.530393
F 6.274798 55.310556 87.358304
F 6.046208 55.310556 109.186214
F 5.817618 55.310556 131.014125
F 5.589029 55.310556 152.842035
F 5.360439 55.310556 174.669945
F 5.131849 55.310556 196.497857
F 4.903260 55.310556 218.325767
F 4.674670 55.310556 240.153678
F 33.922795 9.004041 0.326626
F 33.694205 9.004041 22.154537
F 33.465615 9.004041 43.982447
F 33.237026 9.004041 65.810357
F 33.008436 9.004041 87.638268
F 32.779846 9.004041 109.466178
F 32.551256 9.004041 131.294089
F 32.322667 9.004041 153.122000
F 32.094077 9.004041 174.949910
F 31.865487 9.004041 196.777821
F 31.636898 9.004041 218.605731
F 31.408308 9.004041 240.433642
F 33.922795 32.157298 0.326626
F 33.694205 32.157298 22.154537
F 33.465615 32.157298 43.982447
F 33.237026 32.157298 65.810357
F 33.008436 32.157298 87.638268
F 32.779846 32.157298 109.466178
F 32.551256 32.157298 131.294089
F 32.322667 32.157298 153.122000
F 32.094077 32.157298 174.949910
F 31.865487 32.157298 196.777821
F 31.636898 32.157298 218.605731
F 31.408308 32.157298 240.433642
F 33.922795 55.310556 0.326626
F 33.694205 55.310556 22.154537
F 33.465615 55.310556 43.982447
F 33.237026 55.310556 65.810357
F 33.008436 55.310556 87.638268
F 32.779846 55.310556 109.466178
F 32.551256 55.310556 131.294089
F 32.322667 55.310556 153.122000
F 32.094077 55.310556 174.949910
F 31.865487 55.310556 196.777821
F 31.636898 55.310556 218.605731
F 31.408308 55.310556 240.433642
F 60.656432 9.004041 0.606590
F 60.427842 9.004041 22.434501
F 60.199252 9.004041 44.262411
F 59.970663 9.004041 66.090321
F 59.742073 9.004041 87.918233
F 59.513483 9.004041 109.746143
F 59.284893 9.004041 131.574054
F 59.056304 9.004041 153.401964
F 58.827714 9.004041 175.229874
F 58.599124 9.004041 197.057785
F 58.370535 9.004041 218.885695
F 58.141945 9.004041 240.713606
F 60.656432 32.157298 0.606590
F 60.427842 32.157298 22.434501
F 60.199252 32.157298 44.262411
F 59.970663 32.157298 66.090321
F 59.742073 32.157298 87.918233
F 59.513483 32.157298 109.746143
F 59.284893 32.157298 131.574054
F 59.056304 32.157298 153.401964
F 58.827714 32.157298 175.229874
F 58.599124 32.157298 197.057785
F 58.370535 32.157298 218.885695
F 58.141945 32.157298 240.713606
F 60.656432 55.310556 0.606590
F 60.427842 55.310556 22.434501
F 60.199252 55.310556 44.262411
F 59.970663 55.310556 66.090321
F 59.742073 55.310556 87.918233
F 59.513483 55.310556 109.746143
F 59.284893 55.310556 131.574054
F 59.056304 55.310556 153.401964
F 58.827714 55.310556 175.229874
F 58.599124 55.310556 197.057785
F 58.370535 55.310556 218.885695
F 58.141945 55.310556 240.713606
F 7.189157 16.721796 0.046661
F 6.960567 16.721796 21.874572
F 6.731977 16.721796 43.702482
F 6.503387 16.721796 65.530393
F 6.274798 16.721796 87.358303
F 6.046208 16.721796 109.186213
F 5.817618 16.721796 131.014124
F 5.589029 16.721796 152.842034
F 5.360439 16.721796 174.669945
F 5.131849 16.721796 196.497856
F 4.903260 16.721796 218.325766
F 4.674670 16.721796 240.153677
F 7.189157 39.875053 0.046661
F 6.960567 39.875053 21.874572
F 6.731977 39.875053 43.702482
F 6.503387 39.875053 65.530393
F 6.274798 39.875053 87.358303
F 6.046208 39.875053 109.186213
F 5.817618 39.875053 131.014124
F 5.589029 39.875053 152.842034
F 5.360439 39.875053 174.669945
F 5.131849 39.875053 196.497856
F 4.903260 39.875053 218.325766
F 4.674670 39.875053 240.153677
F 7.189157 63.028311 0.046661
F 6.960567 63.028311 21.874572
F 6.731977 63.028311 43.702482
F 6.503387 63.028311 65.530393
F 6.274798 63.028311 87.358303
F 6.046208 63.028311 109.186213
F 5.817618 63.028311 131.014124
F 5.589029 63.028311 152.842034
F 5.360439 63.028311 174.669945
F 5.131849 63.028311 196.497856
F 4.903260 63.028311 218.325766
F 4.674670 63.028311 240.153677
F 33.922795 16.721796 0.326625
F 33.694205 16.721796 22.154536
F 33.465615 16.721796 43.982446
F 33.237026 16.721796 65.810357
F 33.008436 16.721796 87.638267
F 32.779846 16.721796 109.466177
F 32.551256 16.721796 131.294088
F 32.322667 16.721796 153.121999
F 32.094077 16.721796 174.949910
F 31.865487 16.721796 196.777820
F 31.636898 16.721796 218.605730
F 31.408308 16.721796 240.433641
F 33.922795 39.875053 0.326625
F 33.694205 39.875053 22.154536
F 33.465615 39.875053 43.982446
F 33.237026 39.875053 65.810357
F 33.008436 39.875053 87.638267
F 32.779846 39.875053 109.466177
F 32.551256 39.875053 131.294088
F 32.322667 39.875053 153.121999
F 32.094077 39.875053 174.949910
F 31.865487 39.875053 196.777820
F 31.636898 39.875053 218.605730
F 31.408308 39.875053 240.433641
F 33.922795 63.028311 0.326625
F 33.694205 63.028311 22.154536
F 33.465615 63.028311 43.982446
F 33.237026 63.028311 65.810357
F 33.008436 63.028311 87.638267
F 32.779846 63.028311 109.466177
F 32.551256 63.028311 131.294088
F 32.322667 63.028311 153.121999
F 32.094077 63.028311 174.949910
F 31.865487 63.028311 196.777820
F 31.636898 63.028311 218.605730
F 31.408308 63.028311 240.433641
F 60.656432 16.721796 0.606589
F 60.427842 16.721796 22.434500
F 60.199252 16.721796 44.262410
F 59.970663 16.721796 66.090321
F 59.742073 16.721796 87.918232
F 59.513483 16.721796 109.746142
F 59.284894 16.721796 131.574053
F 59.056304 16.721796 153.401963
F 58.827714 16.721796 175.229874
F 58.599124 16.721796 197.057784
F 58.370535 16.721796 218.885694
F 58.141945 16.721796 240.713605
F 60.656432 39.875053 0.606589
F 60.427842 39.875053 22.434500
F 60.199252 39.875053 44.262410
F 59.970663 39.875053 66.090321
F 59.742073 39.875053 87.918232
F 59.513483 39.875053 109.746142
F 59.284894 39.875053 131.574053
F 59.056304 39.875053 153.401963
F 58.827714 39.875053 175.229874
F 58.599124 39.875053 197.057784
F 58.370535 39.875053 218.885694
F 58.141945 39.875053 240.713605
F 60.656432 63.028311 0.606589
F 60.427842 63.028311 22.434500
F 60.199252 63.028311 44.262410
F 59.970663 63.028311 66.090321
F 59.742073 63.028311 87.918232
F 59.513483 63.028311 109.746142
F 59.284894 63.028311 131.574053
F 59.056304 63.028311 153.401963
F 58.827714 63.028311 175.229874
F 58.599124 63.028311 197.057784
F 58.370535 63.028311 218.885694
F 58.141945 63.028311 240.713605
F 16.100368 1.286290 0.139983
F 15.871778 1.286290 21.967893
F 15.643188 1.286290 43.795803
F 15.414599 1.286290 65.623714
F 15.186009 1.286290 87.451624
F 14.957419 1.286290 109.279535
F 14.728830 1.286290 131.107446
F 14.500240 1.286290 152.935356
F 14.271650 1.286290 174.763267
F 14.043061 1.286290 196.591177
F 13.814471 1.286290 218.419087
F 13.585881 1.286290 240.246998
F 16.100368 24.439547 0.139983
F 15.871778 24.439547 21.967893
F 15.643188 24.439547 43.795803
F 15.414599 24.439547 65.623714
F 15.186009 24.439547 87.451624
F 14.957419 24.439547 109.279535
F 14.728830 24.439547 131.107446
F 14.500240 24.439547 152.935356
F 14.271650 24.439547 174.763267
F 14.043061 24.439547 196.591177
F 13.814471 24.439547 218.419087
F 13.585881 24.439547 240.246998
F 16.100368 47.592805 0.139983
F 15.871778 47.592805 21.967893
F 15.643188 47.592805 43.795803
F 15.414599 47.592805 65.623714
F 15.186009 47.592805 87.451624
F 14.957419 47.592805 109.279535
F 14.728830 47.592805 131.107446
F 14.500240 47.592805 152.935356
F 14.271650 47.592805 174.763267
F 14.043061 47.592805 196.591177
F 13.814471 47.592805 218.419087
F 13.585881 47.592805 240.246998
F 42.834005 1.286290 0.419947
F 42.605415 1.286290 22.247857
F 42.376826 1.286290 44.075767
F 42.148236 1.286290 65.903679
F 41.919646 1.286290 87.731589
F 41.691056 1.286290 109.559499
F 41.462467 1.286290 131.387410
F 41.233877 1.286290 153.215320
F 41.005287 1.286290 175.043231
F 40.776698 1.286290 196.871141
F 40.548108 1.286290 218.699051
F 40.319518 1.286290 240.526962
F 42.834005 24.439547 0.419947
F 42.605415 24.439547 22.247857
F 42.376826 24.439547 44.075767
F 42.148236 24.439547 65.903679
F 41.919646 24.439547 87.731589
F 41.691056 24.439547 109.559499
F 41.462467 24.439547 131.387410
F 41.233877 24.439547 153.215320
F 41.005287 24.439547 175.043231
F 40.776698 24.439547 196.871141
F 40.548108 24.439547 218.699051
F 40.319518 24.439547 240.526962
F 42.834005 47.592805 0.419947
F 42.605415 47.592805 22.247857
F 42.376826 47.592805 44.075767
F 42.148236 47.592805 65.903679
F 41.919646 47.592805 87.731589
F 41.691056 47.592805 109.559499
F 41.462467 47.592805 131.387410
F 41.233877 47.592805 153.215320
F 41.005287 47.592805 175.043231
F 40.776698 47.592805 196.871141
F 40.548108 47.592805 218.699051
F 40.319518 47.592805 240.526962
F 16.100368 9.004039 0.139983
F 15.871778 9.004039 21.967893
F 15.643188 9.004039 43.795803
F 15.414599 9.004039 65.623714
F 15.186009 9.004039 87.451624
F 14.957419 9.004039 109.279536
F 14.728830 9.004039 131.107446
F 14.500240 9.004039 152.935356
F 14.271650 9.004039 174.763267
F 14.043061 9.004039 196.591177
F 13.814471 9.004039 218.419088
F 13.585881 9.004039 240.246998
F 16.100368 32.157297 0.139983
F 15.871778 32.157297 21.967893
F 15.643188 32.157297 43.795803
F 15.414599 32.157297 65.623714
F 15.186009 32.157297 87.451624
F 14.957419 32.157297 109.279536
F 14.728830 32.157297 131.107446
F 14.500240 32.157297 152.935356
F 14.271650 32.157297 174.763267
F 14.043061 32.157297 196.591177
F 13.814471 32.157297 218.419088
F 13.585881 32.157297 240.246998
F 16.100368 55.310554 0.139983
F 15.871778 55.310554 21.967893
F 15.643188 55.310554 43.795803
F 15.414599 55.310554 65.623714
F 15.186009 55.310554 87.451624
F 14.957419 55.310554 109.279536
F 14.728830 55.310554 131.107446
F 14.500240 55.310554 152.935356
F 14.271650 55.310554 174.763267
F 14.043061 55.310554 196.591177
F 13.814471 55.310554 218.419088
F 13.585881 55.310554 240.246998
F 42.834005 9.004039 0.419947
F 42.605415 9.004039 22.247857
F 42.376826 9.004039 44.075767
F 42.148236 9.004039 65.903679
F 41.919646 9.004039 87.731589
F 41.691056 9.004039 109.559500
F 41.462467 9.004039 131.387410
F 41.233877 9.004039 153.215320
F 41.005287 9.004039 175.043231
F 40.776698 9.004039 196.871141
F 40.548108 9.004039 218.699052
F 40.319518 9.004039 240.526962
F 42.834005 32.157297 0.419947
F 42.605415 32.157297 22.247857
F 42.376826 32.157297 44.075767
F 42.148236 32.157297 65.903679
F 41.919646 32.157297 87.731589
F 41.691056 32.157297 109.559500
F 41.462467 32.157297 131.387410
F 41.233877 32.157297 153.215320
F 41.005287 32.157297 175.043231
F 40.776698 32.157297 196.871141
F 40.548108 32.157297 218.699052
F 40.319518 32.157297 240.526962
F 42.834005 55.310554 0.419947
F 42.605415 55.310554 22.247857
F 42.376826 55.310554 44.075767
F 42.148236 55.310554 65.903679
F 41.919646 55.310554 87.731589
F 41.691056 55.310554 109.559500
F 41.462467 55.310554 131.387410
F 41.233877 55.310554 153.215320
F 41.005287 55.310554 175.043231
F 40.776698 55.310554 196.871141
F 40.548108 55.310554 218.699052
F 40.319518 55.310554 240.526962
F 16.100368 16.721795 0.139982
F 15.871778 16.721795 21.967892
F 15.643188 16.721795 43.795803
F 15.414599 16.721795 65.623713
F 15.186009 16.721795 87.451623
F 14.957419 16.721795 109.279535
F 14.728830 16.721795 131.107445
F 14.500240 16.721795 152.935356
F 14.271650 16.721795 174.763266
F 14.043061 16.721795 196.591176
F 13.814471 16.721795 218.419087
F 13.585881 16.721795 240.246997
F 16.100368 39.875052 0.139982
F 15.871778 39.875052 21.967892
F 15.643188 39.875052 43.795803
F 15.414599 39.875052 65.623713
F 15.186009 39.875052 87.451623
F 14.957419 39.875052 109.279535
F 14.728830 39.875052 131.107445
F 14.500240 39.875052 152.935356
F 14.271650 39.875052 174.763266
F 14.043061 39.875052 196.591176
F 13.814471 39.875052 218.419087
F 13.585881 39.875052 240.246997
F 16.100368 63.028310 0.139982
F 15.871778 63.028310 21.967892
F 15.643188 63.028310 43.795803
F 15.414599 63.028310 65.623713
F 15.186009 63.028310 87.451623
F 14.957419 63.028310 109.279535
F 14.728830 63.028310 131.107445
F 14.500240 63.028310 152.935356
F 14.271650 63.028310 174.763266
F 14.043061 63.028310 196.591176
F 13.814471 63.028310 218.419087
F 13.585881 63.028310 240.246997
F 42.834005 16.721795 0.419946
F 42.605415 16.721795 22.247856
F 42.376826 16.721795 44.075767
F 42.148236 16.721795 65.903678
F 41.919646 16.721795 87.731588
F 41.691056 16.721795 109.559499
F 41.462467 16.721795 131.387409
F 41.233877 16.721795 153.215320
F 41.005287 16.721795 175.043230
F 40.776698 16.721795 196.871140
F 40.548108 16.721795 218.699051
F 40.319518 16.721795 240.526961
F 42.834005 39.875052 0.419946
F 42.605415 39.875052 22.247856
F 42.376826 39.875052 44.075767
F 42.148236 39.875052 65.903678
F 41.919646 39.875052 87.731588
F 41.691056 39.875052 109.559499
F 41.462467 39.875052 131.387409
F 41.233877 39.875052 153.215320
F 41.005287 39.875052 175.043230
F 40.776698 39.875052 196.871140
F 40.548108 39.875052 218.699051
F 40.319518 39.875052 240.526961
F 42.834005 63.028310 0.419946
F 42.605415 63.028310 22.247856
F 42.376826 63.028310 44.075767
F 42.148236 63.028310 65.903678
F 41.919646 63.028310 87.731588
F 41.691056 63.028310 109.559499
F 41.462467 63.028310 131.387409
F 41.233877 63.028310 153.215320
F 41.005287 63.028310 175.043230
F 40.776698 63.028310 196.871140
F 40.548108 63.028310 218.699051
F 40.319518 63.028310 240.526961
F 25.011585 1.286290 0.233305
F 24.782996 1.286290 22.061215
F 24.554406 1.286290 43.889125
F 24.325816 1.286290 65.717036
F 24.097226 1.286290 87.544946
F 23.868637 1.286290 109.372857
F 23.640047 1.286290 131.200767
F 23.411457 1.286290 153.028677
F 23.182868 1.286290 174.856588
F 22.954278 1.286290 196.684498
F 22.725688 1.286290 218.512409
F 22.497099 1.286290 240.340320
F 25.011585 24.439548 0.233305
F 24.782996 24.439548 22.061215
F 24.554406 24.439548 43.889125
F 24.325816 24.439548 65.717036
F 24.097226 24.439548 87.544946
F 23.868637 24.439548 109.372857
F 23.640047 24.439548 131.200767
F 23.411457 24.439548 153.028677
F 23.182868 24.439548 174.856588
F 22.954278 24.439548 196.684498
F 22.725688 24.439548 218.512409
F 22.497099 24.439548 240.340320
F 25.011585 47.592805 0.233305
F 24.782996 47.592805 22.061215
F 24.554406 47.592805 43.889125
F 24.325816 47.592805 65.717036
F 24.097226 47.592805 87.544946
F 23.868637 47.592805 109.372857
F 23.640047 47.592805 131.200767
F 23.411457 47.592805 153.028677
F 23.182868 47.592805 174.856588
F 22.954278 47.592805 196.684498
F 22.725688 47.592805 218.512409
F 22.497099 47.592805 240.340320
F 51.745223 1.286290 0.513269
F 51.516634 1.286290 22.341179
F 51.288044 1.286290 44.169089
F 51.059454 1.286290 65.997000
F 50.830865 1.286290 87.824910
F 50.602275 1.286290 109.652821
F 50.373685 1.286290 131.480731
F 50.145095 1.286290 153.308641
F 49.916506 1.286290 175.136553
F 49.687916 1.286290 196.964463
F 49.459326 1.286290 218.792374
F 49.230737 1.286290 240.620284
F 51.745223 24.439548 0.513269
F 51.516634 24.439548 22.341179
F 51.288044 24.439548 44.169089
F 51.059454 24.439548 65.997000
F 50.830865 24.439548 87.824910
F 50.602275 24.439548 109.652821
F 50.373685 24.439548 131.480731
F 50.145095 24.439548 153.308641
F 49.916506 24.439548 175.136553
F 49.687916 24.439548 196.964463
F 49.459326 24.439548 218.792374
F 49.230737 24.439548 240.620284
F 51.745223 47.592805 0.513269
F 51.516634 47.592805 22.341179
F 51.288044 47.592805 44.169089
F 51.059454 47.592805 65.997000
F 50.830865 47.592805 87.824910
F 50.602275 47.592805 109.652821
F 50.373685 47.592805 131.480731
F 50.145095 47.592805 153.308641
F 49.916506 47.592805 175.136553
F 49.687916 47.592805 196.964463
F 49.459326 47.592805 218.792374
F 49.230737 47.592805 240.620284
F 25.011585 9.004039 0.233305
F 24.782996 9.004039 22.061215
F 24.554406 9.004039 43.889126
F 24.325816 9.004039 65.717036
F 24.097226 9.004039 87.544946
F 23.868637 9.004039 109.372857
F 23.640047 9.004039 131.200767
F 23.411457 9.004039 153.028678
F 23.182868 9.004039 174.856588
F 22.954278 9.004039 196.684498
F 22.725688 9.004039 218.512409
F 22.497099 9.004039 240.340320
F 25.011585 32.157297 0.233305
F 24.782996 32.157297 22.061215
F 24.554406 32.157297 43.889126
F 24.325816 32.157297 65.717036
F 24.097226 32.157297 87.544946
F 23.868637 32.157297 109.372857
F 23.640047 32.157297 131.200767
F 23.411457 32.157297 153.028678
F 23.182868 32.157297 174.856588
F 22.954278 32.157297 196.684498
F 22.725688 32.157297 218.512409
F 22.497099 32.157297 240.340320
F 25.011585 55.310555 0.233305
F 24.782996 55.310555 22.061215
F 24.554406 55.310555 43.889126
F 24.325816 55.310555 65.717036
F 24.097226 55.310555 87.544946
F 23.868637 55.310555 109.372857
F 23.640047 55.310555 131.200767
F 23.411457 55.310555 153.028678
F 23.182868 55.310555 174.856588
F 22.954278 55.310555 196.684498
F 22.725688 55.310555 218.512409
F 22.497099 55.310555 240.340320
F 51.745223 9.004039 0.513269
F 51.516634 9.004039 22.341179
F 51.288044 9.004039 44.169090
F 51.059454 9.004039 65.997000
F 50.830865 9.004039 87.824910
F 50.602275 9.004039 109.652821
F 50.373685 9.004039 131.480731
F 50.145095 9.004039 153.308642
F 49.916506 9.004039 175.136553
F 49.687916 9.004039 196.964463
F 49.459326 9.004039 218.792374
F 49.230737 9.004039 240.620284
F 51.745223 32.157297 0.513269
F 51.516634 32.157297 22.341179
F 51.288044 32.157297 44.169090
F 51.059454 32.157297 65.997000
F 50.830865 32.157297 87.824910
F 50.602275 32.157297 109.652821
F 50.373685 32.157297 131.480731
F 50.145095 32.157297 153.308642
F 49.916506 32.157297 175.136553
F 49.687916 32.157297 196.964463
F 49.459326 32.157297 218.792374
F 49.230737 32.157297 240.620284
F 51.745223 55.310555 0.513269
F 51.516634 55.310555 22.341179
F 51.288044 55.310555 44.169090
F 51.059454 55.310555 65.997000
F 50.830865 55.310555 87.824910
F 50.602275 55.310555 109.652821
F 50.373685 55.310555 131.480731
F 50.145095 55.310555 153.308642
F 49.916506 55.310555 175.136553
F 49.687916 55.310555 196.964463
F 49.459326 55.310555 218.792374
F 49.230737 55.310555 240.620284
F 25.011585 16.721795 0.233304
F 24.782996 16.721795 22.061214
F 24.554406 16.721795 43.889125
F 24.325816 16.721795 65.717035
F 24.097226 16.721795 87.544945
F 23.868637 16.721795 109.372856
F 23.640047 16.721795 131.200766
F 23.411457 16.721795 153.028677
F 23.182868 16.721795 174.856587
F 22.954278 16.721795 196.684497
F 22.725688 16.721795 218.512408
F 22.497099 16.721795 240.340319
F 25.011585 39.875052 0.233304
F 24.782996 39.875052 22.061214
F 24.554406 39.875052 43.889125
F 24.325816 39.875052 65.717035
F 24.097226 39.875052 87.544945
F 23.868637 39.875052 109.372856
F 23.640047 39.875052 131.200766
F 23.411457 39.875052 153.028677
F 23.182868 39.875052 174.856587
F 22.954278 39.875052 196.684497
F 22.725688 39.875052 218.512408
F 22.497099 39.875052 240.340319
F 25.011585 63.028310 0.233304
F 24.782996 63.028310 22.061214
F 24.554406 63.028310 43.889125
F 24.325816 63.028310 65.717035
F 24.097226 63.028310 87.544945
F 23.868637 63.028310 109.372856
F 23.640047 63.028310 131.200766
F 23.411457 63.028310 153.028677
F 23.182868 63.028310 174.856587
F 22.954278 63.028310 196.684497
F 22.725688 63.028310 218.512408
F 22.497099 63.028310 240.340319
F 51.745223 16.721795 0.513268
F 51.516634 16.721795 22.341178
F 51.288044 16.721795 44.169089
F 51.059454 16.721795 65.996999
F 50.830865 16.721795 87.824909
F 50.602275 16.721795 109.652820
F 50.373685 16.721795 131.480730
F 50.145095 16.721795 153.308641
F 49.916506 16.721795 175.136552
F 49.687916 16.721795 196.964462
F 49.459326 16.721795 218.792373
F 49.230737 16.721795 240.620283
F 51.745223 39.875052 0.513268
F 51.516634 39.875052 22.341178
F 51.288044 39.875052 44.169089
F 51.059454 39.875052 65.996999
F 50.830865 39.875052 87.824909
F 50.602275 39.875052 109.652820
F 50.373685 39.875052 131.480730
F 50.145095 39.875052 153.308641
F 49.916506 39.875052 175.136552
F 49.687916 39.875052 196.964462
F 49.459326 39.875052 218.792373
F 49.230737 39.875052 240.620283
F 51.745223 63.028310 0.513268
F 51.516634 63.028310 22.341178
F 51.288044 63.028310 44.169089
F 51.059454 63.028310 65.996999
F 50.830865 63.028310 87.824909
F 50.602275 63.028310 109.652820
F 50.373685 63.028310 131.480730
F 50.145095 63.028310 153.308641
F 49.916506 63.028310 175.136552
F 49.687916 63.028310 196.964462
F 49.459326 63.028310 218.792373
F 49.230737 63.028310 240.620283
F 9.378873 7.717750 3.707978
F 9.150283 7.717750 25.535888
F 8.921694 7.717750 47.363799
F 8.693104 7.717750 69.191709
F 8.464514 7.717750 91.019620
F 8.235925 7.717750 112.847530
F 8.007335 7.717750 134.675440
F 7.778745 7.717750 156.503351
F 7.550155 7.717750 178.331261
F 7.321566 7.717750 200.159172
F 7.092976 7.717750 221.987083
F 6.864386 7.717750 243.814993
F 9.378873 30.871007 3.707978
F 9.150283 30.871007 25.535888
F 8.921694 30.871007 47.363799
F 8.693104 30.871007 69.191709
F 8.464514 30.871007 91.019620
F 8.235925 30.871007 112.847530
F 8.007335 30.871007 134.675440
F 7.778745 30.871007 156.503351
F 7.550155 30.871007 178.331261
F 7.321566 30.871007 200.159172
F 7.092976 30.871007 221.987083
F 6.864386 30.871007 243.814993
F 9.378873 54.024265 3.707978
F 9.150283 54.024265 25.535888
F 8.921694 54.024265 47.363799
F 8.693104 54.024265 69.191709
F 8.464514 54.024265 91.019620
F 8.235925 54.024265 112.847530
F 8.007335 54.024265 134.675440
F 7.778745 54.024265 156.503351
F 7.550155 54.024265 178.331261
F 7.321566 54.024265 200.159172
F 7.092976 54.024265 221.987083
F 6.864386 54.024265 243.814993
F 36.112511 7.717750 3.987942
F 35.883921 7.717750 25.815852
F 35.655332 7.717750 47.643763
F 35.426742 7.717750 69.471673
F 35.198152 7.717750 91.299584
F 34.969563 7.717750 113.127494
F 34.740973 7.717750 134.955404
F 34.512383 7.717750 156.783316
F 34.283794 7.717750 178.611226
F 34.055204 7.717750 200.439136
F 33.826614 7.717750 222.267047
F 33.598024 7.717750 244.094957
F 36.112511 30.871007 3.987942
F 35.883921 30.871007 25.815852
F 35.655332 30.871007 47.643763
F 35.426742 30.871007 69.471673
F 35.198152 30.871007 91.299584
F 34.969563 30.871007 113.127494
F 34.740973 30.871007 134.955404
F 34.512383 30.871007 156.783316
F 34.283794 30.871007 178.611226
F 34.055204 30.871007 200.439136
F 33.826614 30.871007 222.267047
F 33.598024 30.871007 244.094957
F 36.112511 54.024265 3.987942
F 35.883921 54.024265 25.815852
F 35.655332 54.024265 47.643763
F 35.426742 54.024265 69.471673
F 35.198152 54.024265 91.299584
F 34.969563 54.024265 113.127494
F 34.740973 54.024265 134.955404
F 34.512383 54.024265 156.783316
F 34.283794 54.024265 178.611226
F 34.055204 54.024265 200.439136
F 33.826614 54.024265 222.267047
F 33.598024 54.024265 244.094957
F 62.846148 7.717750 4.267906
F 62.617559 7.717750 26.095816
F 62.388969 7.717750 47.923727
F 62.160379 7.717750 69.751637
F 61.931789 7.717750 91.579549
F 61.703200 7.717750 113.407459
F 61.474610 7.717750 135.235369
F 61.246020 7.717750 157.063280
F 61.017431 7.717750 178.891190
F 60.788841 7.717750 200.719100
F 60.560251 7.717750 222.547011
F 60.331662 7.717750 244.374921
F 62.846148 30.871007 4.267906
F 62.617559 30.871007 26.095816
F 62.388969 30.871007 47.923727
F 62.160379 30.871007 69.751637
F 61.931789 30.871007 91.579549
F 61.703200 30.871007 113.407459
F 61.474610 30.871007 135.235369
F 61.246020 30.871007 157.063280
F 61.017431 30.871007 178.891190
F 60.788841 30.871007 200.719100
F 60.560251 30.871007 222.547011
F 60.331662 30.871007 244.374921
F 62.846148 54.024265 4.267906
F 62.617559 54.024265 26.095816
F 62.388969 54.024265 47.923727
F 62.160379 54.024265 69.751637
F 61.931789 54.024265 91.579549
F 61.703200 54.024265 113.407459
F 61.474610 54.024265 135.235369
F 61.246020 54.024265 157.063280
F 61.017431 54.024265 178.891190
F 60.788841 54.024265 200.719100
F 60.560251 54.024265 222.547011
F 60.331662 54.024265 244.374921
F 9.378873 15.435502 3.707977
F 9.150283 15.435502 25.535887
F 8.921694 15.435502 47.363798
F 8.693104 15.435502 69.191708
F 8.464514 15.435502 91.019618
F 8.235925 15.435502 112.847529
F 8.007335 15.435502 134.675439
F 7.778745 15.435502 156.503350
F 7.550155 15.435502 178.331260
F 7.321566 15.435502 200.159171
F 7.092976 15.435502 221.987082
F 6.864386 15.435502 243.814992
F 9.378873 38.588760 3.707977
F 9.150283 38.588760 25.535887
F 8.921694 38.588760 47.363798
F 8.693104 38.588760 69.191708
F 8.464514 38.588760 91.019618
F 8.235925 38.588760 112.847529
F 8.007335 38.588760 134.675439
F 7.778745 38.588760 156.503350
F 7.550155 38.588760 178.331260
F 7.321566 38.588760 200.159171
F 7.092976 38.588760 221.987082
F 6.864386 38.588760 243.814992
F 9.378873 61.742018 3.707977
F 9.150283 61.742018 25.535887
F 8.921694 61.742018 47.363798
F 8.693104 61.742018 69.191708
F 8.464514 61.742018 91.019618
F 8.235925 61.742018 112.847529
F 8.007335 61.742018 134.675439
F 7.778745 61.742018 156.503350
F 7.550155 61.742018 178.331260
F 7.321566 61.742018 200.159171
F 7.092976 61.742018 221.987082
F 6.864386 61.742018 243.814992
F 36.112511 15.435502 3.987941
F 35.883921 15.435502 25.815851
F 35.655332 15.435502 47.643762
F 35.426742 15.435502 69.471672
F 35.198152 15.435502 91.299582
F 34.969563 15.435502 113.127493
F 34.740973 15.435502 134.955403
F 34.512383 15.435502 156.783315
F 34.283794 15.435502 178.611225
F 34.055204 15.435502 200.439135
F 33.826614 15.435502 222.267046
F 33.598024 15.435502 244.094956
F 36.112511 38.588760 3.987941
F 35.883921 38.588760 25.815851
F 35.655332 38.588760 47.643762
F 35.426742 38.588760 69.471672
F 35.198152 38.588760 91.299582
F 34.969563 38.588760 113.127493
F 34.740973 38.588760 134.955403
F 34.512383 38.588760 156.783315
F 34.283794 38.588760 178.611225
F 34.055204 38.588760 200.439135
F 33.826614 38.588760 222.267046
F 33.598024 38.588760 244.094956
F 36.112511 61.742018 3.987941
F 35.883921 61.742018 25.815851
F 35.655332 61.742018 47.643762
F 35.426742 61.742018 69.471672
F 35.198152 61.742018 91.299582
F 34.969563 61.742018 113.127493
F 34.740973 61.742018 134.955403
F 34.512383 61.742018 156.783315
F 34.283794 61.742018 178.611225
F 34.055204 61.742018 200.439135
F 33.826614 61.742018 222.267046
F 33.598024 61.742018 244.094956
F 62.846148 15.435502 4.267905
F 62.617559 15.435502 26.095815
F 62.388969 15.435502 47.923726
F 62.160379 15.435502 69.751636
F 61.931789 15.435502 91.579547
F 61.703200 15.435502 113.407458
F 61.474610 15.435502 135.235368
F 61.246020 15.435502 157.063279
F 61.017431 15.435502 178.891189
F 60.788841 15.435502 200.719099
F 60.560251 15.435502 222.547010
F 60.331662 15.435502 244.374920
F 62.846148 38.588760 4.267905
F 62.617559 38.588760 26.095815
F 62.388969 38.588760 47.923726
F 62.160379 38.588760 69.751636
F 61.931789 38.588760 91.579547
F 61.703200 38.588760 113.407458
F 61.474610 38.588760 135.235368
F 61.246020 38.588760 157.063279
F 61.017431 38.588760 178.891189
F 60.788841 38.588760 200.719099
F 60.560251 38.588760 222.547010
F 60.331662 38.588760 244.374920
F 62.846148 61.742018 4.267905
F 62.617559 61.742018 26.095815
F 62.388969 61.742018 47.923726
F 62.160379 61.742018 69.751636
F 61.931789 61.742018 91.579547
F 61.703200 61.742018 113.407458
F 61.474610 61.742018 135.235368
F 61.246020 61.742018 157.063279
F 61.017431 61.742018 178.891189
F 60.788841 61.742018 200.719099
F 60.560251 61.742018 222.547010
F 60.331662 61.742018 244.374920
F 9.378873 0.000000 3.707978
F 9.150283 0.000000 25.535888
F 8.921694 0.000000 47.363799
F 8.693104 0.000000 69.191709
F 8.464514 0.000000 91.019619
F 8.235925 0.000000 112.847530
F 8.007335 0.000000 134.675440
F 7.778745 0.000000 156.503351
F 7.550155 0.000000 178.331261
F 7.321566 0.000000 200.159172
F 7.092976 0.000000 221.987083
F 6.864386 0.000000 243.814993
F 9.378873 23.153258 3.707978
F 9.150283 23.153258 25.535888
F 8.921694 23.153258 47.363799
F 8.693104 23.153258 69.191709
F 8.464514 23.153258 91.019619
F 8.235925 23.153258 112.847530
F 8.007335 23.153258 134.675440
F 7.778745 23.153258 156.503351
F 7.550155 23.153258 178.331261
F 7.321566 23.153258 200.159172
F 7.092976 23.153258 221.987083
F 6.864386 23.153258 243.814993
F 9.378873 46.306515 3.707978
F 9.150283 46.306515 25.535888
F 8.921694 46.306515 47.363799
F 8.693104 46.306515 69.191709
F 8.464514 46.306515 91.019619
F 8.235925 46.306515 112.847530
F 8.007335 46.306515 134.675440
F 7.778745 46.306515 156.503351
F 7.550155 46.306515 178.331261
F 7.321566 46.306515 200.159172
F 7.092976 46.306515 221.987083
F 6.864386 46.306515 243.814993
F 36.112511 0.000000 3.987942
F 35.883921 0.000000 25.815852
F 35.655332 0.000000 47.643763
F 35.426742 0.000000 69.471673
F 35.198152 0.000000 91.299583
F 34.969563 0.000000 113.127494
F 34.740973 0.000000 134.955404
F 34.512383 0.000000 156.783316
F 34.283794 0.000000 178.611226
F 34.055204 0.000000 200.439136
F 33.826614 0.000000 222.267047
F 33.598024 0.000000 244.094957
F 36.112511 23.153258 3.987942
F 35.883921 23.153258 25.815852
F 35.655332 23.153258 47.643763
F 35.426742 23.153258 69.471673
F 35.198152 23.153258 91.299583
F 34.969563 23.153258 113.127494
F 34.740973 23.153258 134.955404
F 34.512383 23.153258 156.783316
F 34.283794 23.153258 178.611226
F 34.055204 23.153258 200.439136
F 33.826614 23.153258 222.267047
F 33.598024 23.153258 244.094957
F 36.112511 46.306515 3.987942
F 35.883921 46.306515 25.815852
F 35.655332 46.306515 47.643763
F 35.426742 46.306515 69.471673
F 35.198152 46.306515 91.299583
F 34.969563 46.306515 113.127494
F 34.740973 46.306515 134.955404
F 34.512383 46.306515 156.783316
F 34.283794 46.306515 178.611226
F 34.055204 46.306515 200.439136
F 33.826614 46.306515 222.267047
F 33.598024 46.306515 244.094957
F 62.846148 0.000000 4.267906
F 62.617559 0.000000 26.095816
F 62.388969 0.000000 47.923727
F 62.160379 0.000000 69.751637
F 61.931789 0.000000 91.579548
F 61.703200 0.000000 113.407459
F 61.474610 0.000000 135.235369
F 61.246020 0.000000 157.063280
F 61.017431 0.000000 178.891190
F 60.788841 0.000000 200.719100
F 60.560251 0.000000 222.547011
F 60.331662 0.000000 244.374921
F 62.846148 23.153258 4.267906
F 62.617559 23.153258 26.095816
F 62.388969 23.153258 47.923727
F 62.160379 23.153258 69.751637
F 61.931789 23.153258 91.579548
F 61.703200 23.153258 113.407459
F 61.474610 23.153258 135.235369
F 61.246020 23.153258 157.063280
F 61.017431 23.153258 178.891190
F 60.788841 23.153258 200.719100
F 60.560251 23.153258 222.547011
F 60.331662 23.153258 244.374921
F 62.846148 46.306515 4.267906
F 62.617559 46.306515 26.095816
F 62.388969 46.306515 47.923727
F 62.160379 46.306515 69.751637
F 61.931789 46.306515 91.579548
F 61.703200 46.306515 113.407459
F 61.474610 46.306515 135.235369
F 61.246020 46.306515 157.063280
F 61.017431 46.306515 178.891190
F 60.788841 46.306515 200.719100
F 60.560251 46.306515 222.547011
F 60.331662 46.306515 244.374921
F 18.290086 7.717750 3.801298
F 18.061497 7.717750 25.629209
F 17.832907 7.717750 47.457119
F 17.604317 7.717750 69.285029
F 17.375728 7.717750 91.112940
F 17.147138 7.717750 112.940851
F 16.918548 7.717750 134.768761
F 16.689959 7.717750 156.596672
F 16.461369 7.717750 178.424582
F 16.232779 7.717750 200.252493
F 16.004189 7.717750 222.080403
F 15.775600 7.717750 243.908313
F 18.290086 30.871008 3.801298
F 18.061497 30.871008 25.629209
F 17.832907 30.871008 47.457119
F 17.604317 30.871008 69.285029
F 17.375728 30.871008 91.112940
F 17.147138 30.871008 112.940851
F 16.918548 30.871008 134.768761
F 16.689959 30.871008 156.596672
F 16.461369 30.871008 178.424582
F 16.232779 30.871008 200.252493
F 16.004189 30.871008 222.080403
F 15.775600 30.871008 243.908313
F 18.290086 54.024265 3.801298
F 18.061497 54.024265 25.629209
F 17.832907 54.024265 47.457119
F 17.604317 54.024265 69.285029
F 17.375728 54.024265 91.112940
F 17.147138 54.024265 112.940851
F 16.918548 54.024265 134.768761
F 16.689959 54.024265 156.596672
F 16.461369 54.024265 178.424582
F 16.232779 54.024265 200.252493
F 16.004189 54.024265 222.080403
F 15.775600 54.024265 243.908313
F 45.023724 7.717750 4.081262
F 44.795134 7.717750 25.909173
F 44.566544 7.717750 47.737083
F 44.337954 7.717750 69.564994
F 44.109365 7.717750 91.392905
F 43.880775 7.717750 113.220815
F 43.652185 7.717750 135.048725
F 43.423596 7.717750 156.876636
F 43.195006 7.717750 178.704546
F 42.966416 7.717750 200.532457
F 42.737827 7.717750 222.360367
F 42.509237 7.717750 244.188277
F 45.023724 30.871008 4.081262
F 44.795134 30.871008 25.909173
F 44.566544 30.871008 47.737083
F 44.337954 30.871008 69.564994
F 44.109365 30.871008 91.392905
F 43.880775 30.871008 113.220815
F 43.652185 30.871008 135.048725
F 43.423596 30.871008 156.876636
F 43.195006 30.871008 178.704546
F 42.966416 30.871008 200.532457
F 42.737827 30.871008 222.360367
F 42.509237 30.871008 244.188277
F 45.023724 54.024265 4.081262
F 44.795134 54.024265 25.909173
F 44.566544 54.024265 47.737083
F 44.337954 54.024265 69.564994
F 44.109365 54.024265 91.392905
F 43.880775 54.024265 113.220815
F 43.652185 54.024265 135.048725
F 43.423596 54.024265 156.876636
F 43.195006 54.024265 178.704546
F 42.966416 54.024265 200.532457
F 42.737827 54.024265 222.360367
F 42.509237 54.024265 244.188277
F 18.290086 15.435503 3.801297
F 18.061497 15.435503 25.629207
F 17.832907 15.435503 47.457118
F 17.604317 15.435503 69.285028
F 17.375728 15.435503 91.112939
F 17.147138 15.435503 112.940850
F 16.918548 15.435503 134.768760
F 16.689959 15.435503 156.596671
F 16.461369 15.435503 178.424581
F 16.232779 15.435503 200.252492
F 16.004189 15.435503 222.080402
F 15.775600 15.435503 243.908312
F 18.290086 38.588760 3.801297
F 18.061497 38.588760 25.629207
F 17.832907 38.588760 47.457118
F 17.604317 38.588760 69.285028
F 17.375728 38.588760 91.112939
F 17.147138 38.588760 112.940850
F 16.918548 38.588760 134.768760
F 16.689959 38.588760 156.596671
F 16.461369 38.588760 178.424581
F 16.232779 38.588760 200.252492
F 16.004189 38.588760 222.080402
F 15.775600 38.588760 243.908312
F 18.290086 61.742018 3.801297
F 18.061497 61.742018 25.629207
F 17.832907 61.742018 47.457118
F 17.604317 61.742018 69.285028
F 17.375728 61.742018 91.112939
F 17.147138 61.742018 112.940850
F 16.918548 61.742018 134.768760
F 16.689959 61.742018 156.596671
F 16.461369 61.742018 178.424581
F 16.232779 61.742018 200.252492
F 16.004189 61.742018 222.080402
F 15.775600 61.742018 243.908312
F 45.023724 15.435503 4.081261
F 44.795134 15.435503 25.909171
F 44.566544 15.435503 47.737082
F 44.337954 15.435503 69.564993
F 44.109365 15.435503 91.392904
F 43.880775 15.435503 113.220814
F 43.652185 15.435503 135.048724
F 43.423596 15.435503 156.876635
F 43.195006 15.435503 178.704545
F 42.966416 15.435503 200.532456
F 42.737827 15.435503 222.360366
F 42.509237 15.435503 244.188276
F 45.023724 38.588760 4.081261
F 44.795134 38.588760 25.909171
F 44.566544 38.588760 47.737082
F 44.337954 38.588760 69.564993
F 44.109365 38.588760 91.392904
F 43.880775 38.588760 113.220814
F 43.652185 38.588760 135.048724
F 43.423596 38.588760 156.876635
F 43.195006 38.588760 178.704545
F 42.966416 38.588760 200.532456
F 42.737827 38.588760 222.360366
F 42.509237 38.588760 244.188276
F 45.023724 61.742018 4.081261
F 44.795134 61.742018 25.909171
F 44.566544 61.742018 47.737082
F 44.337954 61.742018 69.564993
F 44.109365 61.742018 91.392904
F 43.880775 61.742018 113.220814
F 43.652185 61.742018 135.048724
F 43.423596 61.742018 156.876635
F 43.195006 61.742018 178.704545
F 42.966416 61.742018 200.532456
F 42.737827 61.742018 222.360366
F 42.509237 61.742018 244.188276
F 18.290086 0.000001 3.801298
F 18.061497 0.000001 25.629208
F 17.832907 0.000001 47.457119
F 17.604317 0.000001 69.285029
F 17.375728 0.000001 91.112940
F 17.147138 0.000001 112.940851
F 16.918548 0.000001 134.768761
F 16.689959 0.000001 156.596672
F 16.461369 0.000001 178.424582
F 16.232779 0.000001 200.252493
F 16.004189 0.000001 222.080403
F 15.775600 0.000001 243.908313
F 18.290086 23.153258 3.801298
F 18.061497 23.153258 25.629208
F 17.832907 23.153258 47.457119
F 17.604317 23.153258 69.285029
F 17.375728 23.153258 91.112940
F 17.147138 23.153258 112.940851
F 16.918548 23.153258 134.768761
F 16.689959 23.153258 156.596672
F 16.461369 23.153258 178.424582
F 16.232779 23.153258 200.252493
F 16.004189 23.153258 222.080403
F 15.775600 23.153258 243.908313
F 18.290086 46.306516 3.801298
F 18.061497 46.306516 25.629208
F 17.832907 46.306516 47.457119
F 17.604317 46.306516 69.285029
F 17.375728 46.306516 91.112940
F 17.147138 46.306516 112.940851
F 16.918548 46.306516 134.768761
F 16.689959 46.306516 156.596672
F 16.461369 46.306516 178.424582
F 16.232779 46.306516 200.252493
F 16.004189 46.306516 222.080403
F 15.775600 46.306516 243.908313
F 45.023724 0.000001 4.081262
F 44.795134 0.000001 25.909172
F 44.566544 0.000001 47.737083
F 44.337954 0.000001 69.564994
F 44.109365 0.000001 91.392905
F 43.880775 0.000001 113.220815
F 43.652185 0.000001 135.048725
F 43.423596 0.000001 156.876636
F 43.195006 0.000001 178.704546
F 42.966416 0.000001 200.532457
F 42.737827 0.000001 222.360367
F 42.509237 0.000001 244.188277
F 45.023724 23.153258 4.081262
F 44.795134 23.153258 25.909172
F 44.566544 23.153258 47.737083
F 44.337954 23.153258 69.564994
F 44.109365 23.153258 91.392905
F 43.880775 23.153258 113.220815
F 43.652185 23.153258 135.048725
F 43.423596 23.153258 156.876636
F 43.195006 23.153258 178.704546
F 42.966416 23.153258 200.532457
F 42.737827 23.153258 222.360367
F 42.509237 23.153258 244.188277
F 45.023724 46.306516 4.081262
F 44.795134 46.306516 25.909172
F 44.566544 46.306516 47.737083
F 44.337954 46.306516 69.564994
F 44.109365 46.306516 91.392905
F 43.880775 46.306516 113.220815
F 43.652185 46.306516 135.048725
F 43.423596 46.306516 156.876636
F 43.195006 46.306516 178.704546
F 42.966416 46.306516 200.532457
F 42.737827 46.306516 222.360367
F 42.509237 46.306516 244.188277
F 27.201302 7.717750 3.894621
F 26.972712 7.717750 25.722531
F 26.744122 7.717750 47.550442
F 26.515533 7.717750 69.378352
F 26.286943 7.717750 91.206262
F 26.058353 7.717750 113.034173
F 25.829764 7.717750 134.862083
F 25.601174 7.717750 156.689994
F 25.372584 7.717750 178.517904
F 25.143994 7.717750 200.345814
F 24.915405 7.717750 222.173725
F 24.686815 7.717750 244.001636
F 27.201302 30.871007 3.894621
F 26.972712 30.871007 25.722531
F 26.744122 30.871007 47.550442
F 26.515533 30.871007 69.378352
F 26.286943 30.871007 91.206262
F 26.058353 30.871007 113.034173
F 25.829764 30.871007 134.862083
F 25.601174 30.871007 156.689994
F 25.372584 30.871007 178.517904
F 25.143994 30.871007 200.345814
F 24.915405 30.871007 222.173725
F 24.686815 30.871007 244.001636
F 27.201302 54.024265 3.894621
F 26.972712 54.024265 25.722531
F 26.744122 54.024265 47.550442
F 26.515533 54.024265 69.378352
F 26.286943 54.024265 91.206262
F 26.058353 54.024265 113.034173
F 25.829764 54.024265 134.862083
F 25.601174 54.024265 156.689994
F 25.372584 54.024265 178.517904
F 25.143994 54.024265 200.345814
F 24.915405 54.024265 222.173725
F 24.686815 54.024265 244.001636
F 53.934940 7.717750 4.174585
F 53.706350 7.717750 26.002495
F 53.477760 7.717750 47.830406
F 53.249171 7.717750 69.658316
F 53.020581 7.717750 91.486226
F 52.791991 7.717750 113.314137
F 52.563402 7.717750 135.142047
F 52.334812 7.717750 156.969958
F 52.106222 7.717750 178.797869
F 51.877633 7.717750 200.625779
F 51.649043 7.717750 222.453690
F 51.420453 7.717750 244.281600
F 53.934940 30.871007 4.174585
F 53.706350 30.871007 26.002495
F 53.477760 30.871007 47.830406
F 53.249171 30.871007 69.658316
F 53.020581 30.871007 91.486226
F 52.791991 30.871007 113.314137
F 52.563402 30.871007 135.142047
F 52.334812 30.871007 156.969958
F 52.106222 30.871007 178.797869
F 51.877633 30.871007 200.625779
F 51.649043 30.871007 222.453690
F 51.420453 30.871007 244.281600
F 53.934940 54.024265 4.174585
F 53.706350 54.024265 26.002495
F 53.477760 54.024265 47.830406
F 53.249171 54.024265 69.658316
F 53.020581 54.024265 91.486226
F 52.791991 54.024265 113.314137
F 52.563402 54.024265 135.142047
F 52.334812 54.024265 156.969958
F 52.106222 54.024265 178.797869
F 51.877633 54.024265 200.625779
F 51.649043 54.024265 222.453690
F 51.420453 54.024265 244.281600
F 27.201302 15.435502 3.894620
F 26.972712 15.435502 25.722530
F 26.744122 15.435502 47.550441
F 26.515533 15.435502 69.378351
F 26.286943 15.435502 91.206261
F 26.058353 15.435502 113.034172
F 25.829764 15.435502 134.862082
F 25.601174 15.435502 156.689993
F 25.372584 15.435502 178.517903
F 25.143995 15.435502 200.345813
F 24.915405 15.435502 222.173724
F 24.686815 15.435502 244.001635
F 27.201302 38.588760 3.894620
F 26.972712 38.588760 25.722530
F 26.744122 38.588760 47.550441
F 26.515533 38.588760 69.378351
F 26.286943 38.588760 91.206261
F 26.058353 38.588760 113.034172
F 25.829764 38.588760 134.862082
F 25.601174 38.588760 156.689993
F 25.372584 38.588760 178.517903
F 25.143995 38.588760 200.345813
F 24.915405 38.588760 222.173724
F 24.686815 38.588760 244.001635
F 27.201302 61.742018 3.894620
F 26.972712 61.742018 25.722530
F 26.744122 61.742018 47.550441
F 26.515533 61.742018 69.378351
F 26.286943 61.742018 91.206261
F 26.058353 61.742018 113.034172
F 25.829764 61.742018 134.862082
F 25.601174 61.742018 156.689993
F 25.372584 61.742018 178.517903
F 25.143995 61.742018 200.345813
F 24.915405 61.742018 222.173724
F 24.686815 61.742018 244.001635
F 53.934940 15.435502 4.174584
F 53.706350 15.435502 26.002494
F 53.477760 15.435502 47.830405
F 53.249171 15.435502 69.658315
F 53.020581 15.435502 91.486225
F 52.791991 15.435502 113.314136
F 52.563402 15.435502 135.142046
F 52.334812 15.435502 156.969957
F 52.106222 15.435502 178.797868
F 51.877633 15.435502 200.625778
F 51.649043 15.435502 222.453689
F 51.420453 15.435502 244.281599
F 53.934940 38.588760 4.174584
F 53.706350 38.588760 26.002494
F 53.477760 38.588760 47.830405
F 53.249171 38.588760 69.658315
F 53.020581 38.588760 91.486225
F 52.791991 38.588760 113.314136
F 52.563402 38.588760 135.142046
F 52.334812 38.588760 156.969957
F 52.106222 38.588760 178.797868
F 51.877633 38.588760 200.625778
F 51.649043 38.588760 222.453689
F 51.420453 38.588760 244.281599
F 53.934940 61.742018 4.174584
F 53.706350 61.742018 26.002494
F 53.477760 61.742018 47.830405
F 53.249171 61.742018 69.658315
F 53.020581 61.742018 91.486225
F 52.791991 61.742018 113.314136
F 52.563402 61.742018 135.142046
F 52.334812 61.742018 156.969957
F 52.106222 61.742018 178.797868
F 51.877633 61.742018 200.625778
F 51.649043 61.742018 222.453689
F 51.420453 61.742018 244.281599
F 27.201302 0.000000 3.894621
F 26.972712 0.000000 25.722531
F 26.744122 0.000000 47.550442
F 26.515533 0.000000 69.378352
F 26.286943 0.000000 91.206262
F 26.058353 0.000000 113.034173
F 25.829764 0.000000 134.862083
F 25.601174 0.000000 156.689994
F 25.372584 0.000000 178.517904
F 25.143994 0.000000 200.345814
F 24.915405 0.000000 222.173725
F 24.686815 0.000000 244.001636
F 27.201302 23.153258 3.894621
F 26.972712 23.153258 25.722531
F 26.744122 23.153258 47.550442
F 26.515533 23.153258 69.378352
F 26.286943 23.153258 91.206262
F 26.058353 23.153258 113.034173
F 25.829764 23.153258 134.862083
F 25.601174 23.153258 156.689994
F 25.372584 23.153258 178.517904
F 25.143994 23.153258 200.345814
F 24.915405 23.153258 222.173725
F 24.686815 23.153258 244.001636
F 27.201302 46.306515 3.894621
F 26.972712 46.306515 25.722531
F 26.744122 46.306515 47.550442
F 26.515533 46.306515 69.378352
F 26.286943 46.306515 91.206262
F 26.058353 46.306515 113.034173
F 25.829764 46.306515 134.862083
F 25.601174 46.306515 156.689994
F 25.372584 46.306515 178.517904
F 25.143994 46.306515 200.345814
F 24.915405 46.306515 222.173725
F 24.686815 46.306515 244.001636
F 53.934940 0.000000 4.174585
F 53.706350 0.000000 26.002495
F 53.477760 0.000000 47.830406
F 53.249171 0.000000 69.658316
F 53.020581 0.000000 91.486226
F 52.791991 0.000000 113.314137
F 52.563402 0.000000 135.142047
F 52.334812 0.000000 156.969958
F 52.106222 0.000000 178.797869
F 51.877633 0.000000 200.625779
F 51.649043 0.000000 222.453690
F 51.420453 0.000000 244.281600
F 53.934940 23.153258 4.174585
F 53.706350 23.153258 26.002495
F 53.477760 23.153258 47.830406
F 53.249171 23.153258 69.658316
F 53.020581 23.153258 91.486226
F 52.791991 23.153258 113.314137
F 52.563402 23.153258 135.142047
F 52.334812 23.153258 156.969958
F 52.106222 23.153258 178.797869
F 51.877633 23.153258 200.625779
F 51.649043 23.153258 222.453690
F 51.420453 23.153258 244.281600
F 53.934940 46.306515 4.174585
F 53.706350 46.306515 26.002495
F 53.477760 46.306515 47.830406
F 53.249171 46.306515 69.658316
F 53.020581 46.306515 91.486226
F 52.791991 46.306515 113.314137
F 52.563402 46.306515 135.142047
F 52.334812 46.306515 156.969958
F 52.106222 46.306515 178.797869
F 51.877633 46.306515 200.625779
F 51.649043 46.306515 222.453690
F 51.420453 46.306515 244.281600
F 9.416956 5.145165 0.069993
F 9.188367 5.145165 21.897903
F 8.959777 5.145165 43.725813
F 8.731187 5.145165 65.553724
F 8.502598 5.145165 87.381634
F 8.274008 5.145165 109.209544
F 8.045418 5.145165 131.037456
F 7.816828 5.145165 152.865366
F 7.588239 5.145165 174.693277
F 7.359649 5.145165 196.521187
F 7.131059 5.145165 218.349097
F 6.902470 5.145165 240.177008
F 9.416956 28.298423 0.069993
F 9.188367 28.298423 21.897903
F 8.959777 28.298423 43.725813
F 8.731187 28.298423 65.553724
F 8.502598 28.298423 87.381634
F 8.274008 28.298423 109.209544
F 8.045418 28.298423 131.037456
F 7.816828 28.298423 152.865366
F 7.588239 28.298423 174.693277
F 7.359649 28.298423 196.521187
F 7.131059 28.298423 218.349097
F 6.902470 28.298423 240.177008
F 9.416956 51.451680 0.069993
F 9.188367 51.451680 21.897903
F 8.959777 51.451680 43.725813
F 8.731187 51.451680 65.553724
F 8.502598 51.451680 87.381634
F 8.274008 51.451680 109.209544
F 8.045418 51.451680 131.037456
F 7.816828 51.451680 152.865366
F 7.588239 51.451680 174.693277
F 7.359649 51.451680 196.521187
F 7.131059 51.451680 218.349097
F 6.902470 51.451680 240.177008
F 36.150593 5.145165 0.349957
F 35.922004 5.145165 22.177867
F 35.693414 5.145165 44.005777
F 35.464824 5.145165 65.833689
F 35.236235 5.145165 87.661599
F 35.007645 5.145165 109.489509
F 34.779055 5.145165 131.317420
F 34.550466 5.145165 153.145330
F 34.321876 5.145165 174.973241
F 34.093286 5.145165 196.801151
F 33.864696 5.145165 218.629061
F 33.636107 5.145165 240.456972
F 36.150593 28.298423 0.349957
F 35.922004 28.298423 22.177867
F 35.693414 28.298423 44.005777
F 35.464824 28.298423 65.833689
F 35.236235 28.298423 87.661599
F 35.007645 28.298423 109.489509
F 34.779055 28.298423 131.317420
F 34.550466 28.298423 153.145330
F 34.321876 28.298423 174.973241
F 34.093286 28.298423 196.801151
F 33.864696 28.298423 218.629061
F 33.636107 28.298423 240.456972
F 36.150593 51.451680 0.349957
F 35.922004 51.451680 22.177867
F 35.693414 51.451680 44.005777
F 35.464824 51.451680 65.833689
F 35.236235 51.451680 87.661599
F 35.007645 51.451680 109.489509
F 34.779055 51.451680 131.317420
F 34.550466 51.451680 153.145330
F 34.321876 51.451680 174.973241
F 34.093286 51.451680 196.801151
F 33.864696 51.451680 218.629061
F 33.636107 51.451680 240.456972
F 62.884232 5.145165 0.629921
F 62.655642 5.145165 22.457832
F 62.427052 5.145165 44.285742
F 62.198462 5.145165 66.113653
F 61.969873 5.145165 87.941563
F 61.741283 5.145165 109.769473
F 61.512693 5.145165 131.597384
F 61.284104 5.145165 153.425294
F 61.055514 5.145165 175.253205
F 60.826924 5.145165 197.081115
F 60.598335 5.145165 218.909025
F 60.369745 5.145165 240.736937
F 62.884232 28.298423 0.629921
F 62.655642 28.298423 22.457832
F 62.427052 28.298423 44.285742
F 62.198462 28.298423 66.113653
F 61.969873 28.298423 87.941563
F 61.741283 28.298423 109.769473
F 61.512693 28.298423 131.597384
F 61.284104 28.298423 153.425294
F 61.055514 28.298423 175.253205
F 60.826924 28.298423 197.081115
F 60.598335 28.298423 218.909025
F 60.369745 28.298423 240.736937
F 62.884232 51.451680 0.629921
F 62.655642 51.451680 22.457832
F 62.427052 51.451680 44.285742
F 62.198462 51.451680 66.113653
F 61.969873 51.451680 87.941563
F 61.741283 51.451680 109.769473
F 61.512693 51.451680 131.597384
F 61.284104 51.451680 153.425294
F 61.055514 51.451680 175.253205
F 60.826924 51.451680 197.081115
F 60.598335 51.451680 218.909025
F 60.369745 51.451680 240.736937
F 9.416956 12.862918 0.069992
F 9.188367 12.862918 21.897902
F 8.959777 12.862918 43.725812
F 8.731187 12.862918 65.553723
F 8.502598 12.862918 87.381633
F 8.274008 12.862918 109.209544
F 8.045418 12.862918 131.037455
F 7.816828 12.862918 152.865365
F 7.588239 12.862918 174.693276
F 7.359649 12.862918 196.521186
F 7.131059 12.862918 218.349097
F 6.902470 12.862918 240.177007
F 9.416956 36.016175 0.069992
F 9.188367 36.016175 21.897902
F 8.959777 36.016175 43.725812
F 8.731187 36.016175 65.553723
F 8.502598 36.016175 87.381633
F 8.274008 36.016175 109.209544
F 8.045418 36.016175 131.037455
F 7.816828 36.016175 152.865365
F 7.588239 36.016175 174.693276
F 7.359649 36.016175 196.521186
F 7.131059 36.016175 218.349097
F 6.902470 36.016175 240.177007
F 9.416956 59.169433 0.069992
F 9.188367 59.169433 21.897902
F 8.959777 59.169433 43.725812
F 8.731187 59.169433 65.553723
F 8.502598 59.169433 87.381633
F 8.274008 59.169433 109.209544
F 8.045418 59.169433 131.037455
F 7.816828 59.169433 152.865365
F 7.588239 59.169433 174.693276
F 7.359649 59.169433 196.521186
F 7.131059 59.169433 218.349097
F 6.902470 59.169433 240.177007
F 36.150593 12.862918 0.349956
F 35.922004 12.862918 22.177866
F 35.693414 12.862918 44.005776
F 35.464824 12.862918 65.833688
F 35.236235 12.862918 87.661598
F 35.007645 12.862918 109.489509
F 34.779055 12.862918 131.317419
F 34.550466 12.862918 153.145329
F 34.321876 12.862918 174.973240
F 34.093286 12.862918 196.801150
F 33.864696 12.862918 218.629061
F 33.636107 12.862918 240.456971
F 36.150593 36.016175 0.349956
F 35.922004 36.016175 22.177866
F 35.693414 36.016175 44.005776
F 35.464824 36.016175 65.833688
F 35.236235 36.016175 87.661598
F 35.007645 36.016175 109.489509
F 34.779055 36.016175 131.317419
F 34.550466 36.016175 153.145329
F 34.321876 36.016175 174.973240
F 34.093286 36.016175 196.801150
F 33.864696 36.016175 218.629061
F 33.636107 36.016175 240.456971
F 36.150593 59.169433 0.349956
F 35.922004 59.169433 22.177866
F 35.693414 59.169433 44.005776
F 35.464824 59.169433 65.833688
F 35.236235 59.169433 87.661598
F 35.007645 59.169433 109.489509
F 34.779055 59.169433 131.317419
F 34.550466 59.169433 153.145329
F 34.321876 59.169433 174.973240
F 34.093286 59.169433 196.801150
F 33.864696 59.169433 218.629061
F 33.636107 59.169433 240.456971
F 62.884232 12.862918 0.629920
F 62.655642 12.862918 22.457831
F 62.427052 12.862918 44.285741
F 62.198462 12.862918 66.113652
F 61.969873 12.862918 87.941562
F 61.741283 12.862918 109.769473
F 61.512693 12.862918 131.597383
F 61.284104 12.862918 153.425293
F 61.055514 12.862918 175.253204
F 60.826924 12.862918 197.081114
F 60.598335 12.862918 218.909025
F 60.369745 12.862918 240.736936
F 62.884232 36.016175 0.629920
F 62.655642 36.016175 22.457831
F 62.427052 36.016175 44.285741
F 62.198462 36.016175 66.113652
F 61.969873 36.016175 87.941562
F 61.741283 36.016175 109.769473
F 61.512693 36.016175 131.597383
F 61.284104 36.016175 153.425293
F 61.055514 36.016175 175.253204
F 60.826924 36.016175 197.081114
F 60.598335 36.016175 218.909025
F 60.369745 36.016175 240.736936
F 62.884232 59.169433 0.629920
F 62.655642 59.169433 22.457831
F 62.427052 59.169433 44.285741
F 62.198462 59.169433 66.113652
F 61.969873 59.169433 87.941562
F 61.741283 59.169433 109.769473
F 61.512693 59.169433 131.597383
F 61.284104 59.169433 153.425293
F 61.055514 59.169433 175.253204
F 60.826924 59.169433 197.081114
F 60.598335 59.169433 218.909025
F 60.369745 59.169433 240.736936
F 9.416956 20.580673 0.069992
F 9.188367 20.580673 21.897903
F 8.959777 20.580673 43.725813
F 8.731187 20.580673 65.553723
F 8.502598 20.580673 87.381634
F 8.274008 20.580673 109.209544
F 8.045418 20.580673 131.037456
F 7.816828 20.580673 152.865366
F 7.588239 20.580673 174.693276
F 7.359649 20.580673 196.521187
F 7.131059 20.580673 218.349097
F 6.902470 20.580673 240.177008
F 9.416956 43.733930 0.069992
F 9.188367 43.733930 21.897903
F 8.959777 43.733930 43.725813
F 8.731187 43.733930 65.553723
F 8.502598 43.733930 87.381634
F 8.274008 43.733930 109.209544
F 8.045418 43.733930 131.037456
F 7.816828 43.733930 152.865366
F 7.588239 43.733930 174.693276
F 7.359649 43.733930 196.521187
F 7.131059 43.733930 218.349097
F 6.902470 43.733930 240.177008
F 9.416956 66.887188 0.069992
F 9.188367 66.887188 21.897903
F 8.959777 66.887188 43.725813
F 8.731187 66.887188 65.553723
F 8.502598 66.887188 87.381634
F 8.274008 66.887188 109.209544
F 8.045418 66.887188 131.037456
F 7.816828 66.887188 152.865366
F 7.588239 66.887188 174.693276
F 7.359649 66.887188 196.521187
F 7.131059 66.887188 218.349097
F 6.902470 66.887188 240.177008
F 36.150593 20.580673 0.349956
F 35.922004 20.580673 22.177867
F 35.693414 20.580673 44.005777
F 35.464824 20.580673 65.833688
F 35.236235 20.580673 87.661599
F 35.007645 20.580673 109.489509
F 34.779055 20.580673 131.317420
F 34.550466 20.580673 153.145330
F 34.321876 20.580673 174.973240
F 34.093286 20.580673 196.801151
F 33.864696 20.580673 218.629061
F 33.636107 20.580673 240.456972
F 36.150593 43.733930 0.349956
F 35.922004 43.733930 22.177867
F 35.693414 43.733930 44.005777
F 35.464824 43.733930 65.833688
F 35.236235 43.733930 87.661599
F 35.007645 43.733930 109.489509
F 34.779055 43.733930 131.317420
F 34.550466 43.733930 153.145330
F 34.321876 43.733930 174.973240
F 34.093286 43.733930 196.801151
F 33.864696 43.733930 218.629061
F 33.636107 43.733930 240.456972
F 36.150593 66.887188 0.349956
F 35.922004 66.887188 22.177867
F 35.693414 66.887188 44.005777
F 35.464824 66.887188 65.833688
F 35.236235 66.887188 87.661599
F 35.007645 66.887188 109.489509
F 34.779055 66.887188 131.317420
F 34.550466 66.887188 153.145330
F 34.321876 66.887188 174.973240
F 34.093286 66.887188 196.801151
F 33.864696 66.887188 218.629061
F 33.636107 66.887188 240.456972
F 62.884232 20.580673 0.629920
F 62.655642 20.580673 22.457832
F 62.427052 20.580673 44.285742
F 62.198462 20.580673 66.113652
F 61.969873 20.580673 87.941563
F 61.741283 20.580673 109.769473
F 61.512693 20.580673 131.597384
F 61.284104 20.580673 153.425294
F 61.055514 20.580673 175.253204
F 60.826924 20.580673 197.081115
F 60.598335 20.580673 218.909025
F 60.369745 20.580673 240.736937
F 62.884232 43.733930 0.629920
F 62.655642 43.733930 22.457832
F 62.427052 43.733930 44.285742
F 62.198462 43.733930 66.113652
F 61.969873 43.733930 87.941563
F 61.741283 43.733930 109.769473
F 61.512693 43.733930 131.597384
F 61.284104 43.733930 153.425294
F 61.055514 43.733930 175.253204
F 60.826924 43.733930 197.081115
F 60.598335 43.733930 218.909025
F 60.369745 43.733930 240.736937
F 62.884232 66.887188 0.629920
F 62.655642 66.887188 22.457832
F 62.427052 66.887188 44.285742
F 62.198462 66.887188 66.113652
F 61.969873 66.887188 87.941563
F 61.741283 66.887188 109.769473
F 61.512693 66.887188 131.597384
F 61.284104 66.887188 153.425294
F 61.055514 66.887188 175.253204
F 60.826924 66.887188 197.081115
F 60.598335 66.887188 218.909025
F 60.369745 66.887188 240.736937
F 18.328171 5.145164 0.163312
F 18.099581 5.145164 21.991224
F 17.870991 5.145164 43.819134
F 17.642402 5.145164 65.647044
F 17.413812 5.145164 87.474955
F 17.185222 5.145164 109.302865
F 16.956633 5.145164 131.130775
F 16.728043 5.145164 152.958686
F 16.499453 5.145164 174.786596
F 16.270863 5.145164 196.614507
F 16.042274 5.145164 218.442417
F 15.813684 5.145164 240.270327
F 18.328171 28.298421 0.163312
F 18.099581 28.298421 21.991224
F 17.870991 28.298421 43.819134
F 17.642402 28.298421 65.647044
F 17.413812 28.298421 87.474955
F 17.185222 28.298421 109.302865
F 16.956633 28.298421 131.130775
F 16.728043 28.298421 152.958686
F 16.499453 28.298421 174.786596
F 16.270863 28.298421 196.614507
F 16.042274 28.298421 218.442417
F 15.813684 28.298421 240.270327
F 18.328171 51.451679 0.163312
F 18.099581 51.451679 21.991224
F 17.870991 51.451679 43.819134
F 17.642402 51.451679 65.647044
F 17.413812 51.451679 87.474955
F 17.185222 51.451679 109.302865
F 16.956633 51.451679 131.130775
F 16.728043 51.451679 152.958686
F 16.499453 51.451679 174.786596
F 16.270863 51.451679 196.614507
F 16.042274 51.451679 218.442417
F 15.813684 51.451679 240.270327
F 45.061808 5.145164 0.443277
F 44.833218 5.145164 22.271188
F 44.604628 5.145164 44.099098
F 44.376039 5.145164 65.927008
F 44.147449 5.145164 87.754919
F 43.918859 5.145164 109.582829
F 43.690270 5.145164 131.410739
F 43.461680 5.145164 153.238650
F 43.233090 5.145164 175.066560
F 43.004501 5.145164 196.894472
F 42.775911 5.145164 218.722382
F 42.547321 5.145164 240.550292
F 45.061808 28.298421 0.443277
F 44.833218 28.298421 22.271188
F 44.604628 28.298421 44.099098
F 44.376039 28.298421 65.927008
F 44.147449 28.298421 87.754919
F 43.918859 28.298421 109.582829
F 43.690270 28.298421 131.410739
F 43.461680 28.298421 153.238650
F 43.233090 28.298421 175.066560
F 43.004501 28.298421 196.894472
F 42.775911 28.298421 218.722382
F 42.547321 28.298421 240.550292
F 45.061808 51.451679 0.443277
F 44.833218 51.451679 22.271188
F 44.604628 51.451679 44.099098
F 44.376039 51.451679 65.927008
F 44.147449 51.451679 87.754919
F 43.918859 51.451679 109.582829
F 43.690270 51.451679 131.410739
F 43.461680 51.451679 153.238650
F 43.233090 51.451679 175.066560
F 43.004501 51.451679 196.894472
F 42.775911 51.451679 218.722382
F 42.547321 51.451679 240.550292
F 18.328171 12.862916 0.163311
F 18.099581 12.862916 21.991223
F 17.870991 12.862916 43.819133
F 17.642402 12.862916 65.647043
F 17.413812 12.862916 87.474954
F 17.185222 12.862916 109.302864
F 16.956633 12.862916 131.130775
F 16.728043 12.862916 152.958685
F 16.499453 12.862916 174.786595
F 16.270863 12.862916 196.614506
F 16.042274 12.862916 218.442416
F 15.813684 12.862916 240.270327
F 18.328171 36.016174 0.163311
F 18.099581 36.016174 21.991223
F 17.870991 36.016174 43.819133
F 17.642402 36.016174 65.647043
F 17.413812 36.016174 87.474954
F 17.185222 36.016174 109.302864
F 16.956633 36.016174 131.130775
F 16.728043 36.016174 152.958685
F 16.499453 36.016174 174.786595
F 16.270863 36.016174 196.614506
F 16.042274 36.016174 218.442416
F 15.813684 36.016174 240.270327
F 18.328171 59.169431 0.163311
F 18.099581 59.169431 21.991223
F 17.870991 59.169431 43.819133
F 17.642402 59.169431 65.647043
F 17.413812 59.169431 87.474954
F 17.185222 59.169431 109.302864
F 16.956633 59.169431 131.130775
F 16.728043 59.169431 152.958685
F 16.499453 59.169431 174.786595
F 16.270863 59.169431 196.614506
F 16.042274 59.169431 218.442416
F 15.813684 59.169431 240.270327
F 45.061808 12.862916 0.443276
F 44.833218 12.862916 22.271187
F 44.604628 12.862916 44.099097
F 44.376039 12.862916 65.927007
F 44.147449 12.862916 87.754918
F 43.918859 12.862916 109.582828
F 43.690270 12.862916 131.410739
F 43.461680 12.862916 153.238649
F 43.233090 12.862916 175.066559
F 43.004501 12.862916 196.894471
F 42.775911 12.862916 218.722381
F 42.547321 12.862916 240.550292
F 45.061808 36.016174 0.443276
F 44.833218 36.016174 22.271187
F 44.604628 36.016174 44.099097
F 44.376039 36.016174 65.927007
F 44.147449 36.016174 87.754918
F 43.918859 36.016174 109.582828
F 43.690270 36.016174 131.410739
F 43.461680 36.016174 153.238649
F 43.233090 36.016174 175.066559
F 43.004501 36.016174 196.894471
F 42.775911 36.016174 218.722381
F 42.547321 36.016174 240.550292
F 45.061808 59.169431 0.443276
F 44.833218 59.169431 22.271187
F 44.604628 59.169431 44.099097
F 44.376039 59.169431 65.927007
F 44.147449 59.169431 87.754918
F 43.918859 59.169431 109.582828
F 43.690270 59.169431 131.410739
F 43.461680 59.169431 153.238649
F 43.233090 59.169431 175.066559
F 43.004501 59.169431 196.894471
F 42.775911 59.169431 218.722381
F 42.547321 59.169431 240.550292
F 18.328171 20.580671 0.163312
F 18.099581 20.580671 21.991223
F 17.870991 20.580671 43.819134
F 17.642402 20.580671 65.647044
F 17.413812 20.580671 87.474954
F 17.185222 20.580671 109.302865
F 16.956633 20.580671 131.130775
F 16.728043 20.580671 152.958686
F 16.499453 20.580671 174.786596
F 16.270863 20.580671 196.614506
F 16.042274 20.580671 218.442417
F 15.813684 20.580671 240.270327
F 18.328171 43.733929 0.163312
F 18.099581 43.733929 21.991223
F 17.870991 43.733929 43.819134
F 17.642402 43.733929 65.647044
F 17.413812 43.733929 87.474954
F 17.185222 43.733929 109.302865
F 16.956633 43.733929 131.130775
F 16.728043 43.733929 152.958686
F 16.499453 43.733929 174.786596
F 16.270863 43.733929 196.614506
F 16.042274 43.733929 218.442417
F 15.813684 43.733929 240.270327
F 18.328171 66.887186 0.163312
F 18.099581 66.887186 21.991223
F 17.870991 66.887186 43.819134
F 17.642402 66.887186 65.647044
F 17.413812 66.887186 87.474954
F 17.185222 66.887186 109.302865
F 16.956633 66.887186 131.130775
F 16.728043 66.887186 152.958686
F 16.499453 66.887186 174.786596
F 16.270863 66.887186 196.614506
F 16.042274 66.887186 218.442417
F 15.813684 66.887186 240.270327
F 45.061808 20.580671 0.443277
F 44.833218 20.580671 22.271187
F 44.604628 20.580671 44.099098
F 44.376039 20.580671 65.927008
F 44.147449 20.580671 87.754918
F 43.918859 20.580671 109.582829
F 43.690270 20.580671 131.410739
F 43.461680 20.580671 153.238650
F 43.233090 20.580671 175.066560
F 43.004501 20.580671 196.894471
F 42.775911 20.580671 218.722382
F 42.547321 20.580671 240.550292
F 45.061808 43.733929 0.443277
F 44.833218 43.733929 22.271187
F 44.604628 43.733929 44.099098
F 44.376039 43.733929 65.927008
F 44.147449 43.733929 87.754918
F 43.918859 43.733929 109.582829
F 43.690270 43.733929 131.410739
F 43.461680 43.733929 153.238650
F 43.233090 43.733929 175.066560
F 43.004501 43.733929 196.894471
F 42.775911 43.733929 218.722382
F 42.547321 43.733929 240.550292
F 45.061808 66.887186 0.443277
F 44.833218 66.887186 22.271187
F 44.604628 66.887186 44.099098
F 44.376039 66.887186 65.927008
F 44.147449 66.887186 87.754918
F 43.918859 66.887186 109.582829
F 43.690270 66.887186 131.410739
F 43.461680 66.887186 153.238650
F 43.233090 66.887186 175.066560
F 43.004501 66.887186 196.894471
F 42.775911 66.887186 218.722382
F 42.547321 66.887186 240.550292
F 27.239387 5.145165 0.256635
F 27.010797 5.145165 22.084546
F 26.782208 5.145165 43.912456
F 26.553618 5.145165 65.740367
F 26.325028 5.145165 87.568277
F 26.096439 5.145165 109.396187
F 25.867849 5.145165 131.224098
F 25.639259 5.145165 153.052009
F 25.410669 5.145165 174.879920
F 25.182080 5.145165 196.707830
F 24.953490 5.145165 218.535740
F 24.724900 5.145165 240.363651
F 27.239387 28.298423 0.256635
F 27.010797 28.298423 22.084546
F 26.782208 28.298423 43.912456
F 26.553618 28.298423 65.740367
F 26.325028 28.298423 87.568277
F 26.096439 28.298423 109.396187
F 25.867849 28.298423 131.224098
F 25.639259 28.298423 153.052009
F 25.410669 28.298423 174.879920
F 25.182080 28.298423 196.707830
F 24.953490 28.298423 218.535740
F 24.724900 28.298423 240.363651
F 27.239387 51.451680 0.256635
F 27.010797 51.451680 22.084546
F 26.782208 51.451680 43.912456
F 26.553618 51.451680 65.740367
F 26.325028 51.451680 87.568277
F 26.096439 51.451680 109.396187
F 25.867849 51.451680 131.224098
F 25.639259 51.451680 153.052009
F 25.410669 51.451680 174.879920
F 25.182080 51.451680 196.707830
F 24.953490 51.451680 218.535740
F 24.724900 51.451680 240.363651
F 53.973024 5.145165 0.536599
F 53.744434 5.145165 22.364510
F 53.515845 5.145165 44.192420
F 53.287255 5.145165 66.020331
F 53.058665 5.145165 87.848241
F 52.830076 5.145165 109.676152
F 52.601486 5.145165 131.504063
F 52.372896 5.145165 153.331973
F 52.144307 5.145165 175.159884
F 51.915717 5.145165 196.987794
F 51.687127 5.145165 218.815704
F 51.458537 5.145165 240.643615
F 53.973024 28.298423 0.536599
F 53.744434 28.298423 22.364510
F 53.515845 28.298423 44.192420
F 53.287255 28.298423 66.020331
F 53.058665 28.298423 87.848241
F 52.830076 28.298423 109.676152
F 52.601486 28.298423 131.504063
F 52.372896 28.298423 153.331973
F 52.144307 28.298423 175.159884
F 51.915717 28.298423 196.987794
F 51.687127 28.298423 218.815704
F 51.458537 28.298423 240.643615
F 53.973024 51.451680 0.536599
F 53.744434 51.451680 22.364510
F 53.515845 51.451680 44.192420
F 53.287255 51.451680 66.020331
F 53.058665 51.451680 87.848241
F 52.830076 51.451680 109.676152
F 52.601486 51.451680 131.504063
F 52.372896 51.451680 153.331973
F 52.144307 51.451680 175.159884
F 51.915717 51.451680 196.987794
F 51.687127 51.451680 218.815704
F 51.458537 51.451680 240.643615
F 27.239387 12.862917 0.256634
F 27.010797 12.862917 22.084545
F 26.782208 12.862917 43.912455
F 26.553618 12.862917 65.740366
F 26.325028 12.862917 87.568276
F 26.096439 12.862917 109.396186
F 25.867849 12.862917 131.224097
F 25.639259 12.862917 153.052008
F 25.410669 12.862917 174.879919
F 25.182080 12.862917 196.707829
F 24.953490 12.862917 218.535739
F 24.724900 12.862917 240.363650
F 27.239387 36.016175 0.256634
F 27.010797 36.016175 22.084545
F 26.782208 36.016175 43.912455
F 26.553618 36.016175 65.740366
F 26.325028 36.016175 87.568276
F 26.096439 36.016175 109.396186
F 25.867849 36.016175 131.224097
F 25.639259 36.016175 153.052008
F 25.410669 36.016175 174.879919
F 25.182080 36.016175 196.707829
F 24.953490 36.016175 218.535739
F 24.724900 36.016175 240.363650
F 27.239387 59.169432 0.256634
F 27.010797 59.169432 22.084545
F 26.782208 59.169432 43.912455
F 26.553618 59.169432 65.740366
F 26.325028 59.169432 87.568276
F 26.096439 59.169432 109.396186
F 25.867849 59.169432 131.224097
F 25.639259 59.169432 153.052008
F 25.410669 59.169432 174.879919
F 25.182080 59.169432 196.707829
F 24.953490 59.169432 218.535739
F 24.724900 59.169432 240.363650
F 53.973024 12.862917 0.536598
F 53.744434 12.862917 22.364509
F 53.515845 12.862917 44.192419
F 53.287255 12.862917 66.020330
F 53.058665 12.862917 87.848240
F 52.830076 12.862917 109.676151
F 52.601486 12.862917 131.504062
F 52.372896 12.862917 153.331972
F 52.144307 12.862917 175.159883
F 51.915717 12.862917 196.987793
F 51.687127 12.862917 218.815703
F 51.458537 12.862917 240.643614
F 53.973024 36.016175 0.536598
F 53.744434 36.016175 22.364509
F 53.515845 36.016175 44.192419
F 53.287255 36.016175 66.020330
F 53.058665 36.016175 87.848240
F 52.830076 36.016175 109.676151
F 52.601486 36.016175 131.504062
F 52.372896 36.016175 153.331972
F 52.144307 36.016175 175.159883
F 51.915717 36.016175 196.987793
F 51.687127 36.016175 218.815703
F 51.458537 36.016175 240.643614
F 53.973024 59.169432 0.536598
F 53.744434 59.169432 22.364509
F 53.515845 59.169432 44.192419
F 53.287255 59.169432 66.020330
F 53.058665 59.169432 87.848240
F 52.830076 59.169432 109.676151
F 52.601486 59.169432 131.504062
F 52.372896 59.169432 153.331972
F 52.144307 59.169432 175.159883
F 51.915717 59.169432 196.987793
F 51.687127 59.169432 218.815703
F 51.458537 59.169432 240.643614
F 27.239387 20.580673 0.256635
F 27.010797 20.580673 22.084546
F 26.782208 20.580673 43.912456
F 26.553618 20.580673 65.740366
F 26.325028 20.580673 87.568277
F 26.096439 20.580673 109.396187
F 25.867849 20.580673 131.224098
F 25.639259 20.580673 153.052009
F 25.410669 20.580673 174.879919
F 25.182080 20.580673 196.707830
F 24.953490 20.580673 218.535740
F 24.724900 20.580673 240.363651
F 27.239387 43.733930 0.256635
F 27.010797 43.733930 22.084546
F 26.782208 43.733930 43.912456
F 26.553618 43.733930 65.740366
F 26.325028 43.733930 87.568277
F 26.096439 43.733930 109.396187
F 25.867849 43.733930 131.224098
F 25.639259 43.733930 153.052009
F 25.410669 43.733930 174.879919
F 25.182080 43.733930 196.707830
F 24.953490 43.733930 218.535740
F 24.724900 43.733930 240.363651
F 27.239387 66.887188 0.256635
F 27.010797 66.887188 22.084546
F 26.782208 66.887188 43.912456
F 26.553618 66.887188 65.740366
F 26.325028 66.887188 87.568277
F 26.096439 66.887188 109.396187
F 25.867849 66.887188 131.224098
F 25.639259 66.887188 153.052009
F 25.410669 66.887188 174.879919
F 25.182080 66.887188 196.707830
F 24.953490 66.887188 218.535740
F 24.724900 66.887188 240.363651
F 53.973024 20.580673 0.536599
F 53.744434 20.580673 22.364510
F 53.515845 20.580673 44.192420
F 53.287255 20.580673 66.020330
F 53.058665 20.580673 87.848241
F 52.830076 20.580673 109.676152
F 52.601486 20.580673 131.504063
F 52.372896 20.580673 153.331973
F 52.144307 20.580673 175.159883
F 51.915717 20.580673 196.987794
F 51.687127 20.580673 218.815704
F 51.458537 20.580673 240.643615
F 53.973024 43.733930 0.536599
F 53.744434 43.733930 22.364510
F 53.515845 43.733930 44.192420
F 53.287255 43.733930 66.020330
F 53.058665 43.733930 87.848241
F 52.830076 43.733930 109.676152
F 52.601486 43.733930 131.504063
F 52.372896 43.733930 153.331973
F 52.144307 43.733930 175.159883
F 51.915717 43.733930 196.987794
F 51.687127 43.733930 218.815704
F 51.458537 43.733930 240.643615
F 53.973024 66.887188 0.536599
F 53.744434 66.887188 22.364510
F 53.515845 66.887188 44.192420
F 53.287255 66.887188 66.020330
F 53.058665 66.887188 87.848241
F 52.830076 66.887188 109.676152
F 52.601486 66.887188 131.504063
F 52.372896 66.887188 153.331973
F 52.144307 66.887188 175.159883
F 51.915717 66.887188 196.987794
F 51.687127 66.887188 218.815704
F 51.458537 66.887188 240.643615
F 9.388396 5.145165 2.798481
F 9.159806 5.145165 24.626391
F 8.931216 5.145165 46.454301
F 8.702627 5.145165 68.282212
F 8.474037 5.145165 90.110122
F 8.245447 5.145165 111.938032
F 8.016857 5.145165 133.765943
F 7.788268 5.145165 155.593853
F 7.559678 5.145165 177.421764
F 7.331088 5.145165 199.249674
F 7.102499 5.145165 221.077584
F 6.873909 5.145165 242.905496
F 9.388396 28.298423 2.798481
F 9.159806 28.298423 24.626391
F 8.931216 28.298423 46.454301
F 8.702627 28.298423 68.282212
F 8.474037 28.298423 90.110122
F 8.245447 28.298423 111.938032
F 8.016857 28.298423 133.765943
F 7.788268 28.298423 155.593853
F 7.559678 28.298423 177.421764
F 7.331088 28.298423 199.249674
F 7.102499 28.298423 221.077584
F 6.873909 28.298423 242.905496
F 9.388396 51.451680 2.798481
F 9.159806 51.451680 24.626391
F 8.931216 51.451680 46.454301
F 8.702627 51.451680 68.282212
F 8.474037 51.451680 90.110122
F 8.245447 51.451680 111.938032
F 8.016857 51.451680 133.765943
F 7.788268 51.451680 155.593853
F 7.559678 51.451680 177.421764
F 7.331088 51.451680 199.249674
F 7.102499 51.451680 221.077584
F 6.873909 51.451680 242.905496
F 36.122033 5.145165 3.078445
F 35.893443 5.145165 24.906355
F 35.664853 5.145165 46.734265
F 35.436264 5.145165 68.562176
F 35.207674 5.145165 90.390086
F 34.979084 5.145165 112.217996
F 34.750495 5.145165 134.045907
F 34.521905 5.145165 155.873817
F 34.293315 5.145165 177.701729
F 34.064725 5.145165 199.529639
F 33.836136 5.145165 221.357549
F 33.607546 5.145165 243.185460
F 36.122033 28.298423 3.078445
F 35.893443 28.298423 24.906355
F 35.664853 28.298423 46.734265
F 35.436264 28.298423 68.562176
F 35.207674 28.298423 90.390086
F 34.979084 28.298423 112.217996
F 34.750495 28.298423 134.045907
F 34.521905 28.298423 155.873817
F 34.293315 28.298423 177.701729
F 34.064725 28.298423 199.529639
F 33.836136 28.298423 221.357549
F 33.607546 28.298423 243.185460
F 36.122033 51.451680 3.078445
F 35.893443 51.451680 24.906355
F 35.664853 51.451680 46.734265
F 35.436264 51.451680 68.562176
F 35.207674 51.451680 90.390086
F 34.979084 51.451680 112.217996
F 34.750495 51.451680 134.045907
F 34.521905 51.451680 155.873817
F 34.293315 51.451680 177.701729
F 34.064725 51.451680 199.529639
F 33.836136 51.451680 221.357549
F 33.607546 51.451680 243.185460
F 62.855670 5.145165 3.358409
F 62.627080 5.145165 25.186319
F 62.398490 5.145165 47.014229
F 62.169901 5.145165 68.842140
F 61.941311 5.145165 90.670050
F 61.712721 5.145165 112.497960
F 61.484132 5.145165 134.325872
F 61.255542 5.145165 156.153782
F 61.026952 5.145165 177.981693
F 60.798363 5.145165 199.809603
F 60.569773 5.145165 221.637513
F 60.341183 5.145165 243.465424
F 62.855670 28.298423 3.358409
F 62.627080 28.298423 25.186319
F 62.398490 28.298423 47.014229
F 62.169901 28.298423 68.842140
F 61.941311 28.298423 90.670050
F 61.712721 28.298423 112.497960
F 61.484132 28.298423 134.325872
F 61.255542 28.298423 156.153782
F 61.026952 28.298423 177.981693
F 60.798363 28.298423 199.809603
F 60.569773 28.298423 221.637513
F 60.341183 28.298423 243.465424
F 62.855670 51.451680 3.358409
F 62.627080 51.451680 25.186319
F 62.398490 51.451680 47.014229
F 62.169901 51.451680 68.842140
F 61.941311 51.451680 90.670050
F 61.712721 51.451680 112.497960
F 61.484132 51.451680 134.325872
F 61.255542 51.451680 156.153782
F 61.026952 51.451680 177.981693
F 60.798363 51.451680 199.809603
F 60.569773 51.451680 221.637513
F 60.341183 51.451680 243.465424
F 9.388396 12.862917 2.798481
F 9.159806 12.862917 24.626392
F 8.931216 12.862917 46.454302
F 8.702627 12.862917 68.282213
F 8.474037 12.862917 90.110123
F 8.245447 12.862917 111.938033
F 8.016857 12.862917 133.765944
F 7.788268 12.862917 155.593854
F 7.559678 12.862917 177.421765
F 7.331088 12.862917 199.249675
F 7.102499 12.862917 221.077585
F 6.873909 12.862917 242.905497
F 9.388396 36.016175 2.798481
F 9.159806 36.016175 24.626392
F 8.931216 36.016175 46.454302
F 8.702627 36.016175 68.282213
F 8.474037 36.016175 90.110123
F 8.245447 36.016175 111.938033
F 8.016857 36.016175 133.765944
F 7.788268 36.016175 155.593854
F 7.559678 36.016175 177.421765
F 7.331088 36.016175 199.249675
F 7.102499 36.016175 221.077585
F 6.873909 36.016175 242.905497
F 9.388396 59.169432 2.798481
F 9.159806 59.169432 24.626392
F 8.931216 59.169432 46.454302
F 8.702627 59.169432 68.282213
F 8.474037 59.169432 90.110123
F 8.245447 59.169432 111.938033
F 8.016857 59.169432 133.765944
F 7.788268 59.169432 155.593854
F 7.559678 59.169432 177.421765
F 7.331088 59.169432 199.249675
F 7.102499 59.169432 221.077585
F 6.873909 59.169432 242.905497
F 36.122033 12.862917 3.078445
F 35.893443 12.862917 24.906356
F 35.664853 12.862917 46.734266
F 35.436264 12.862917 68.562177
F 35.207674 12.862917 90.390087
F 34.979084 12.862917 112.217997
F 34.750495 12.862917 134.045908
F 34.521905 12.862917 155.873818
F 34.293315 12.862917 177.701730
F 34.064725 12.862917 199.529640
F 33.836136 12.862917 221.357550
F 33.607546 12.862917 243.185461
F 36.122033 36.016175 3.078445
F 35.893443 36.016175 24.906356
F 35.664853 36.016175 46.734266
F 35.436264 36.016175 68.562177
F 35.207674 36.016175 90.390087
F 34.979084 36.016175 112.217997
F 34.750495 36.016175 134.045908
F 34.521905 36.016175 155.873818
F 34.293315 36.016175 177.701730
F 34.064725 36.016175 199.529640
F 33.836136 36.016175 221.357550
F 33.607546 36.016175 243.185461
F 36.122033 59.169432 3.078445
F 35.893443 59.169432 24.906356
F 35.664853 59.169432 46.734266
F 35.436264 59.169432 68.562177
F 35.207674 59.169432 90.390087
F 34.979084 59.169432 112.217997
F 34.750495 59.169432 134.045908
F 34.521905 59.169432 155.873818
F 34.293315 59.169432 177.701730
F 34.064725 59.169432 199.529640
F 33.836136 59.169432 221.357550
F 33.607546 59.169432 243.185461
F 62.855670 12.862917 3.358409
F 62.627080 12.862917 25.186320
F 62.398490 12.862917 47.014230
F 62.169901 12.862917 68.842141
F 61.941311 12.862917 90.670051
F 61.712721 12.862917 112.497961
F 61.484132 12.862917 134.325873
F 61.255542 12.862917 156.153783
F 61.026952 12.862917 177.981694
F 60.798363 12.862917 199.809604
F 60.569773 12.862917 221.637514
F 60.341183 12.862917 243.465425
F 62.855670 36.016175 3.358409
F 62.627080 36.016175 25.186320
F 62.398490 36.016175 47.014230
F 62.169901 36.016175 68.842141
F 61.941311 36.016175 90.670051
F 61.712721 36.016175 112.497961
F 61.484132 36.016175 134.325873
F 61.255542 36.016175 156.153783
F 61.026952 36.016175 177.981694
F 60.798363 36.016175 199.809604
F 60.569773 36.016175 221.637514
F 60.341183 36.016175 243.465425
F 62.855670 59.169432 3.358409
F 62.627080 59.169432 25.186320
F 62.398490 59.169432 47.014230
F 62.169901 59.169432 68.842141
F 61.941311 59.169432 90.670051
F 61.712721 59.169432 112.497961
F 61.484132 59.169432 134.325873
F 61.255542 59.169432 156.153783
F 61.026952 59.169432 177.981694
F 60.798363 59.169432 199.809604
F 60.569773 59.169432 221.637514
F 60.341183 59.169432 243.465425
F 9.388396 20.580673 2.798481
F 9.159806 20.580673 24.626391
F 8.931216 20.580673 46.454302
F 8.702627 20.580673 68.282212
F 8.474037 20.580673 90.110122
F 8.245447 20.580673 111.938033
F 8.016857 20.580673 133.765943
F 7.788268 20.580673 155.593854
F 7.559678 20.580673 177.421764
F 7.331088 20.580673 199.249674
F 7.102499 20.580673 221.077585
F 6.873909 20.580673 242.905496
F 9.388396 43.733930 2.798481
F 9.159806 43.733930 24.626391
F 8.931216 43.733930 46.454302
F 8.702627 43.733930 68.282212
F 8.474037 43.733930 90.110122
F 8.245447 43.733930 111.938033
F 8.016857 43.733930 133.765943
F 7.788268 43.733930 155.593854
F 7.559678 43.733930 177.421764
F 7.331088 43.733930 199.249674
F 7.102499 43.733930 221.077585
F 6.873909 43.733930 242.905496
F 9.388396 66.887188 2.798481
F 9.159806 66.887188 24.626391
F 8.931216 66.887188 46.454302
F 8.702627 66.887188 68.282212
F 8.474037 66.887188 90.110122
F 8.245447 66.887188 111.938033
F 8.016857 66.887188 133.765943
F 7.788268 66.887188 155.593854
F 7.559678 66.887188 177.421764
F 7.331088 66.887188 199.249674
F 7.102499 66.887188 221.077585
F 6.873909 66.887188 242.905496
F 36.122033 20.580673 3.078445
F 35.893443 20.580673 24.906355
F 35.664853 20.580673 46.734266
F 35.436264 20.580673 68.562176
F 35.207674 20.580673 90.390086
F 34.979084 20.580673 112.217997
F 34.750495 20.580673 134.045907
F 34.521905 20.580673 155.873818
F 34.293315 20.580673 177.701729
F 34.064725 20.580673 199.529639
F 33.836136 20.580673 221.357550
F 33.607546 20.580673 243.185460
F 36.122033 43.733930 3.078445
F 35.893443 43.733930 24.906355
F 35.664853 43.733930 46.734266
F 35.436264 43.733930 68.562176
F 35.207674 43.733930 90.390086
F 34.979084 43.733930 112.217997
F 34.750495 43.733930 134.045907
F 34.521905 43.733930 155.873818
F 34.293315 43.733930 177.701729
F 34.064725 43.733930 199.529639
F 33.836136 43.733930 221.357550
F 33.607546 43.733930 243.185460
F 36.122033 66.887188 3.078445
F 35.893443 66.887188 24.906355
F 35.664853 66.887188 46.734266
F 35.436264 66.887188 68.562176
F 35.207674 66.887188 90.390086
F 34.979084 66.887188 112.217997
F 34.750495 66.887188 134.045907
F 34.521905 66.887188 155.873818
F 34.293315 66.887188 177.701729
F 34.064725 66.887188 199.529639
F 33.836136 66.887188 221.357550
F 33.607546 66.887188 243.185460
F 62.855670 20.580673 3.358409
F 62.627080 20.580673 25.186319
F 62.398490 20.580673 47.014230
F 62.169901 20.580673 68.842140
F 61.941311 20.580673 90.670050
F 61.712721 20.580673 112.497961
F 61.484132 20.580673 134.325872
F 61.255542 20.580673 156.153783
F 61.026952 20.580673 177.981693
F 60.798363 20.580673 199.809603
F 60.569773 20.580673 221.637514
F 60.341183 20.580673 243.465424
F 62.855670 43.733930 3.358409
F 62.627080 43.733930 25.186319
F 62.398490 43.733930 47.014230
F 62.169901 43.733930 68.842140
F 61.941311 43.733930 90.670050
F 61.712721 43.733930 112.497961
F 61.484132 43.733930 134.325872
F 61.255542 43.733930 156.153783
F 61.026952 43.733930 177.981693
F 60.798363 43.733930 199.809603
F 60.569773 43.733930 221.637514
F 60.341183 43.733930 243.465424
F 62.855670 66.887188 3.358409
F 62.627080 66.887188 25.186319
F 62.398490 66.887188 47.014230
F 62.169901 66.887188 68.842140
F 61.941311 66.887188 90.670050
F 61.712721 66.887188 112.497961
F 61.484132 66.887188 134.325872
F 61.255542 66.887188 156.153783
F 61.026952 66.887188 177.981693
F 60.798363 66.887188 199.809603
F 60.569773 66.887188 221.637514
F 60.341183 66.887188 243.465424
F 18.299609 5.145164 2.891803
F 18.071019 5.145164 24.719713
F 17.842430 5.145164 46.547623
F 17.613840 5.145164 68.375534
F 17.385250 5.145164 90.203444
F 17.156660 5.145164 112.031355
F 16.928071 5.145164 133.859266
F 16.699481 5.145164 155.687176
F 16.470891 5.145164 177.515087
F 16.242302 5.145164 199.342997
F 16.013712 5.145164 221.170907
F 15.785122 5.145164 242.998818
F 18.299609 28.298422 2.891803
F 18.071019 28.298422 24.719713
F 17.842430 28.298422 46.547623
F 17.613840 28.298422 68.375534
F 17.385250 28.298422 90.203444
F 17.156660 28.298422 112.031355
F 16.928071 28.298422 133.859266
F 16.699481 28.298422 155.687176
F 16.470891 28.298422 177.515087
F 16.242302 28.298422 199.342997
F 16.013712 28.298422 221.170907
F 15.785122 28.298422 242.998818
F 18.299609 51.451679 2.891803
F 18.071019 51.451679 24.719713
F 17.842430 51.451679 46.547623
F 17.613840 51.451679 68.375534
F 17.385250 51.451679 90.203444
F 17.156660 51.451679 112.031355
F 16.928071 51.451679 133.859266
F 16.699481 51.451679 155.687176
F 16.470891 51.451679 177.515087
F 16.242302 51.451679 199.342997
F 16.013712 51.451679 221.170907
F 15.785122 51.451679 242.998818
F 45.033246 5.145164 3.171767
F 44.804656 5.145164 24.999677
F 44.576067 5.145164 46.827587
F 44.347477 5.145164 68.655498
F 44.118887 5.145164 90.483409
F 43.890298 5.145164 112.311320
F 43.661708 5.145164 134.139230
F 43.433118 5.145164 155.967140
F 43.204528 5.145164 177.795051
F 42.975939 5.145164 199.622961
F 42.747349 5.145164 221.450871
F 42.518759 5.145164 243.278782
F 45.033246 28.298422 3.171767
F 44.804656 28.298422 24.999677
F 44.576067 28.298422 46.827587
F 44.347477 28.298422 68.655498
F 44.118887 28.298422 90.483409
F 43.890298 28.298422 112.311320
F 43.661708 28.298422 134.139230
F 43.433118 28.298422 155.967140
F 43.204528 28.298422 177.795051
F 42.975939 28.298422 199.622961
F 42.747349 28.298422 221.450871
F 42.518759 28.298422 243.278782
F 45.033246 51.451679 3.171767
F 44.804656 51.451679 24.999677
F 44.576067 51.451679 46.827587
F 44.347477 51.451679 68.655498
F 44.118887 51.451679 90.483409
F 43.890298 51.451679 112.311320
F 43.661708 51.451679 134.139230
F 43.433118 51.451679 155.967140
F 43.204528 51.451679 177.795051
F 42.975939 51.451679 199.622961
F 42.747349 51.451679 221.450871
F 42.518759 51.451679 243.278782
F 18.299609 12.862917 2.891803
F 18.071019 12.862917 24.719714
F 17.842430 12.862917 46.547624
F 17.613840 12.862917 68.375535
F 17.385250 12.862917 90.203445
F 17.156660 12.862917 112.031355
F 16.928071 12.862917 133.859267
F 16.699481 12.862917 155.687177
F 16.470891 12.862917 177.515088
F 16.242302 12.862917 199.342998
F 16.013712 12.862917 221.170908
F 15.785122 12.862917 242.998819
F 18.299609 36.016174 2.891803
F 18.071019 36.016174 24.719714
F 17.842430 36.016174 46.547624
F 17.613840 36.016174 68.375535
F 17.385250 36.016174 90.203445
F 17.156660 36.016174 112.031355
F 16.928071 36.016174 133.859267
F 16.699481 36.016174 155.687177
F 16.470891 36.016174 177.515088
F 16.242302 36.016174 199.342998
F 16.013712 36.016174 221.170908
F 15.785122 36.016174 242.998819
F 18.299609 59.169432 2.891803
F 18.071019 59.169432 24.719714
F 17.842430 59.169432 46.547624
F 17.613840 59.169432 68.375535
F 17.385250 59.169432 90.203445
F 17.156660 59.169432 112.031355
F 16.928071 59.169432 133.859267
F 16.699481 59.169432 155.687177
F 16.470891 59.169432 177.515088
F 16.242302 59.169432 199.342998
F 16.013712 59.169432 221.170908
F 15.785122 59.169432 242.998819
F 45.033246 12.862917 3.171767
F 44.804656 12.862917 24.999678
F 44.576067 12.862917 46.827588
F 44.347477 12.862917 68.655499
F 44.118887 12.862917 90.483410
F 43.890298 12.862917 112.311320
F 43.661708 12.862917 134.139231
F 43.433118 12.862917 155.967141
F 43.204528 12.862917 177.795052
F 42.975939 12.862917 199.622962
F 42.747349 12.862917 221.450872
F 42.518759 12.862917 243.278783
F 45.033246 36.016174 3.171767
F 44.804656 36.016174 24.999678
F 44.576067 36.016174 46.827588
F 44.347477 36.016174 68.655499
F 44.118887 36.016174 90.483410
F 43.890298 36.016174 112.311320
F 43.661708 36.016174 134.139231
F 43.433118 36.016174 155.967141
F 43.204528 36.016174 177.795052
F 42.975939 36.016174 199.622962
F 42.747349 36.016174 221.450872
F 42.518759 36.016174 243.278783
F 45.033246 59.169432 3.171767
F 44.804656 59.169432 24.999678
F 44.576067 59.169432 46.827588
F 44.347477 59.169432 68.655499
F 44.118887 59.169432 90.483410
F 43.890298 59.169432 112.311320
F 43.661708 59.169432 134.139231
F 43.433118 59.169432 155.967141
F 43.204528 59.169432 177.795052
F 42.975939 59.169432 199.622962
F 42.747349 59.169432 221.450872
F 42.518759 59.169432 243.278783
F 18.299609 20.580672 2.891803
F 18.071019 20.580672 24.719713
F 17.842430 20.580672 46.547624
F 17.613840 20.580672 68.375534
F 17.385250 20.580672 90.203444
F 17.156660 20.580672 112.031355
F 16.928071 20.580672 133.859266
F 16.699481 20.580672 155.687177
F 16.470891 20.580672 177.515087
F 16.242302 20.580672 199.342997
F 16.013712 20.580672 221.170908
F 15.785122 20.580672 242.998818
F 18.299609 43.733929 2.891803
F 18.071019 43.733929 24.719713
F 17.842430 43.733929 46.547624
F 17.613840 43.733929 68.375534
F 17.385250 43.733929 90.203444
F 17.156660 43.733929 112.031355
F 16.928071 43.733929 133.859266
F 16.699481 43.733929 155.687177
F 16.470891 43.733929 177.515087
F 16.242302 43.733929 199.342997
F 16.013712 43.733929 221.170908
F 15.785122 43.733929 242.998818
F 18.299609 66.887187 2.891803
F 18.071019 66.887187 24.719713
F 17.842430 66.887187 46.547624
F 17.613840 66.887187 68.375534
F 17.385250 66.887187 90.203444
F 17.156660 66.887187 112.031355
F 16.928071 66.887187 133.859266
F 16.699481 66.887187 155.687177
F 16.470891 66.887187 177.515087
F 16.242302 66.887187 199.342997
F 16.013712 66.887187 221.170908
F 15.785122 66.887187 242.998818
F 45.033246 20.580672 3.171767
F 44.804656 20.580672 24.999677
F 44.576067 20.580672 46.827588
F 44.347477 20.580672 68.655498
F 44.118887 20.580672 90.483409
F 43.890298 20.580672 112.311320
F 43.661708 20.580672 134.139230
F 43.433118 20.580672 155.967141
F 43.204528 20.580672 177.795051
F 42.975939 20.580672 199.622961
F 42.747349 20.580672 221.450872
F 42.518759 20.580672 243.278782
F 45.033246 43.733929 3.171767
F 44.804656 43.733929 24.999677
F 44.576067 43.733929 46.827588
F 44.347477 43.733929 68.655498
F 44.118887 43.733929 90.483409
F 43.890298 43.733929 112.311320
F 43.661708 43.733929 134.139230
F 43.433118 43.733929 155.967141
F 43.204528 43.733929 177.795051
F 42.975939 43.733929 199.622961
F 42.747349 43.733929 221.450872
F 42.518759 43.733929 243.278782
F 45.033246 66.887187 3.171767
F 44.804656 66.887187 24.999677
F 44.576067 66.887187 46.827588
F 44.347477 66.887187 68.655498
F 44.118887 66.887187 90.483409
F 43.890298 66.887187 112.311320
F 43.661708 66.887187 134.139230
F 43.433118 66.887187 155.967141
F 43.204528 66.887187 177.795051
F 42.975939 66.887187 199.622961
F 42.747349 66.887187 221.450872
F 42.518759 66.887187 243.278782
F 27.210824 5.145165 2.985122
F 26.982235 5.145165 24.813033
F 26.753645 5.145165 46.640944
F 26.525055 5.145165 68.468855
F 26.296466 5.145165 90.296765
F 26.067876 5.145165 112.124675
F 25.839286 5.145165 133.952586
F 25.610696 5.145165 155.780496
F 25.382107 5.145165 177.608407
F 25.153517 5.145165 199.436317
F 24.924927 5.145165 221.264227
F 24.696338 5.145165 243.092138
F 27.210824 28.298423 2.985122
F 26.982235 28.298423 24.813033
F 26.753645 28.298423 46.640944
F 26.525055 28.298423 68.468855
F 26.296466 28.298423 90.296765
F 26.067876 28.298423 112.124675
F 25.839286 28.298423 133.952586
F 25.610696 28.298423 155.780496
F 25.382107 28.298423 177.608407
F 25.153517 28.298423 199.436317
F 24.924927 28.298423 221.264227
F 24.696338 28.298423 243.092138
F 27.210824 51.451680 2.985122
F 26.982235 51.451680 24.813033
F 26.753645 51.451680 46.640944
F 26.525055 51.451680 68.468855
F 26.296466 51.451680 90.296765
F 26.067876 51.451680 112.124675
F 25.839286 51.451680 133.952586
F 25.610696 51.451680 155.780496
F 25.382107 51.451680 177.608407
F 25.153517 51.451680 199.436317
F 24.924927 51.451680 221.264227
F 24.696338 51.451680 243.092138
F 53.944462 5.145165 3.265087
F 53.715873 5.145165 25.092998
F 53.487283 5.145165 46.920908
F 53.258693 5.145165 68.748819
F 53.030104 5.145165 90.576729
F 52.801514 5.145165 112.404639
F 52.572924 5.145165 134.232550
F 52.344335 5.145165 156.060460
F 52.115745 5.145165 177.888371
F 51.887155 5.145165 199.716281
F 51.658565 5.145165 221.544192
F 51.429976 5.145165 243.372103
F 53.944462 28.298423 3.265087
F 53.715873 28.298423 25.092998
F 53.487283 28.298423 46.920908
F 53.258693 28.298423 68.748819
F 53.030104 28.298423 90.576729
F 52.801514 28.298423 112.404639
F 52.572924 28.298423 134.232550
F 52.344335 28.298423 156.060460
F 52.115745 28.298423 177.888371
F 51.887155 28.298423 199.716281
F 51.658565 28.298423 221.544192
F 51.429976 28.298423 243.372103
F 53.944462 51.451680 3.265087
F 53.715873 51.451680 25.092998
F 53.487283 51.451680 46.920908
F 53.258693 51.451680 68.748819
F 53.030104 51.451680 90.576729
F 52.801514 51.451680 112.404639
F 52.572924 51.451680 134.232550
F 52.344335 51.451680 156.060460
F 52.115745 51.451680 177.888371
F 51.887155 51.451680 199.716281
F 51.658565 51.451680 221.544192
F 51.429976 51.451680 243.372103
F 27.210824 12.862917 2.985123
F 26.982235 12.862917 24.813034
F 26.753645 12.862917 46.640945
F 26.525055 12.862917 68.468856
F 26.296466 12.862917 90.296766
F 26.067876 12.862917 112.124676
F 25.839286 12.862917 133.952587
F 25.610696 12.862917 155.780497
F 25.382107 12.862917 177.608408
F 25.153517 12.862917 199.436318
F 24.924927 12.862917 221.264228
F 24.696338 12.862917 243.092139
F 27.210824 36.016175 2.985123
F 26.982235 36.016175 24.813034
F 26.753645 36.016175 46.640945
F 26.525055 36.016175 68.468856
F 26.296466 36.016175 90.296766
F 26.067876 36.016175 112.124676
F 25.839286 36.016175 133.952587
F 25.610696 36.016175 155.780497
F 25.382107 36.016175 177.608408
F 25.153517 36.016175 199.436318
F 24.924927 36.016175 221.264228
F 24.696338 36.016175 243.092139
F 27.210824 59.169432 2.985123
F 26.982235 59.169432 24.813034
F 26.753645 59.169432 46.640945
F 26.525055 59.169432 68.468856
F 26.296466 59.169432 90.296766
F 26.067876 59.169432 112.124676
F 25.839286 59.169432 133.952587
F 25.610696 59.169432 155.780497
F 25.382107 59.169432 177.608408
F 25.153517 59.169432 199.436318
F 24.924927 59.169432 221.264228
F 24.696338 59.169432 243.092139
F 53.944462 12.862917 3.265088
F 53.715873 12.862917 25.092999
F 53.487283 12.862917 46.920909
F 53.258693 12.862917 68.748820
F 53.030104 12.862917 90.576730
F 52.801514 12.862917 112.404640
F 52.572924 12.862917 134.232551
F 52.344335 12.862917 156.060461
F 52.115745 12.862917 177.888372
F 51.887155 12.862917 199.716282
F 51.658565 12.862917 221.544193
F 51.429976 12.862917 243.372104
F 53.944462 36.016175 3.265088
F 53.715873 36.016175 25.092999
F 53.487283 36.016175 46.920909
F 53.258693 36.016175 68.748820
F 53.030104 36.016175 90.576730
F 52.801514 36.016175 112.404640
F 52.572924 36.016175 134.232551
F 52.344335 36.016175 156.060461
F 52.115745 36.016175 177.888372
F 51.887155 36.016175 199.716282
F 51.658565 36.016175 221.544193
F 51.429976 36.016175 243.372104
F 53.944462 59.169432 3.265088
F 53.715873 59.169432 25.092999
F 53.487283 59.169432 46.920909
F 53.258693 59.169432 68.748820
F 53.030104 59.169432 90.576730
F 52.801514 59.169432 112.404640
F 52.572924 59.169432 134.232551
F 52.344335 59.169432 156.060461
F 52.115745 59.169432 177.888372
F 51.887155 59.169432 199.716282
F 51.658565 59.169432 221.544193
F 51.429976 59.169432 243.372104
F 27.210824 20.580672 2.985123
F 26.982235 20.580672 24.813033
F 26.753645 20.580672 46.640944
F 26.525055 20.580672 68.468855
F 26.296466 20.580672 90.296765
F 26.067876 20.580672 112.124676
F 25.839286 20.580672 133.952586
F 25.610696 20.580672 155.780496
F 25.382107 20.580672 177.608407
F 25.153517 20.580672 199.436317
F 24.924927 20.580672 221.264228
F 24.696338 20.580672 243.092138
F 27.210824 43.733930 2.985123
F 26.982235 43.733930 24.813033
F 26.753645 43.733930 46.640944
F 26.525055 43.733930 68.468855
F 26.296466 43.733930 90.296765
F 26.067876 43.733930 112.124676
F 25.839286 43.733930 133.952586
F 25.610696 43.733930 155.780496
F 25.382107 43.733930 177.608407
F 25.153517 43.733930 199.436317
F 24.924927 43.733930 221.264228
F 24.696338 43.733930 243.092138
F 27.210824 66.887188 2.985123
F 26.982235 66.887188 24.813033
F 26.753645 66.887188 46.640944
F 26.525055 66.887188 68.468855
F 26.296466 66.887188 90.296765
F 26.067876 66.887188 112.124676
F 25.839286 66.887188 133.952586
F 25.610696 66.887188 155.780496
F 25.382107 66.887188 177.608407
F 25.153517 66.887188 199.436317
F 24.924927 66.887188 221.264228
F 24.696338 66.887188 243.092138
F 53.944462 20.580672 3.265088
F 53.715873 20.580672 25.092998
F 53.487283 20.580672 46.920908
F 53.258693 20.580672 68.748819
F 53.030104 20.580672 90.576729
F 52.801514 20.580672 112.404640
F 52.572924 20.580672 134.232550
F 52.344335 20.580672 156.060460
F 52.115745 20.580672 177.888371
F 51.887155 20.580672 199.716281
F 51.658565 20.580672 221.544193
F 51.429976 20.580672 243.372103
F 53.944462 43.733930 3.265088
F 53.715873 43.733930 25.092998
F 53.487283 43.733930 46.920908
F 53.258693 43.733930 68.748819
F 53.030104 43.733930 90.576729
F 52.801514 43.733930 112.404640
F 52.572924 43.733930 134.232550
F 52.344335 43.733930 156.060460
F 52.115745 43.733930 177.888371
F 51.887155 43.733930 199.716281
F 51.658565 43.733930 221.544193
F 51.429976 43.733930 243.372103
F 53.944462 66.887188 3.265088
F 53.715873 66.887188 25.092998
F 53.487283 66.887188 46.920908
F 53.258693 66.887188 68.748819
F 53.030104 66.887188 90.576729
F 52.801514 66.887188 112.404640
F 52.572924 66.887188 134.232550
F 52.344335 66.887188 156.060460
F 52.115745 66.887188 177.888371
F 51.887155 66.887188 199.716281
F 51.658565 66.887188 221.544193
F 51.429976 66.887188 243.372103
F 9.350286 7.717749 6.436465
F 9.121697 7.717749 28.264376
F 8.893107 7.717749 50.092286
F 8.664517 7.717749 71.920196
F 8.435928 7.717749 93.748107
F 8.207338 7.717749 115.576017
F 7.978748 7.717749 137.403928
F 7.750158 7.717749 159.231839
F 7.521569 7.717749 181.059749
F 7.292979 7.717749 202.887660
F 7.064389 7.717749 224.715570
F 6.835800 7.717749 246.543481
F 9.350286 30.871007 6.436465
F 9.121697 30.871007 28.264376
F 8.893107 30.871007 50.092286
F 8.664517 30.871007 71.920196
F 8.435928 30.871007 93.748107
F 8.207338 30.871007 115.576017
F 7.978748 30.871007 137.403928
F 7.750158 30.871007 159.231839
F 7.521569 30.871007 181.059749
F 7.292979 30.871007 202.887660
F 7.064389 30.871007 224.715570
F 6.835800 30.871007 246.543481
F 9.350286 54.024264 6.436465
F 9.121697 54.024264 28.264376
F 8.893107 54.024264 50.092286
F 8.664517 54.024264 71.920196
F 8.435928 54.024264 93.748107
F 8.207338 54.024264 115.576017
F 7.978748 54.024264 137.403928
F 7.750158 54.024264 159.231839
F 7.521569 54.024264 181.059749
F 7.292979 54.024264 202.887660
F 7.064389 54.024264 224.715570
F 6.835800 54.024264 246.543481
F 36.083924 7.717749 6.716429
F 35.855335 7.717749 28.544340
F 35.626745 7.717749 50.372250
F 35.398155 7.717749 72.200160
F 35.169566 7.717749 94.028072
F 34.940976 7.717749 115.855982
F 34.712386 7.717749 137.683893
F 34.483797 7.717749 159.511803
F 34.255207 7.717749 181.339713
F 34.026617 7.717749 203.167624
F 33.798027 7.717749 224.995534
F 33.569438 7.717749 246.823445
F 36.083924 30.871007 6.716429
F 35.855335 30.871007 28.544340
F 35.626745 30.871007 50.372250
F 35.398155 30.871007 72.200160
F 35.169566 30.871007 94.028072
F 34.940976 30.871007 115.855982
F 34.712386 30.871007 137.683893
F 34.483797 30.871007 159.511803
F 34.255207 30.871007 181.339713
F 34.026617 30.871007 203.167624
F 33.798027 30.871007 224.995534
F 33.569438 30.871007 246.823445
F 36.083924 54.024264 6.716429
F 35.855335 54.024264 28.544340
F 35.626745 54.024264 50.372250
F 35.398155 54.024264 72.200160
F 35.169566 54.024264 94.028072
F 34.940976 54.024264 115.855982
F 34.712386 54.024264 137.683893
F 34.483797 54.024264 159.511803
F 34.255207 54.024264 181.339713
F 34.026617 54.024264 203.167624
F 33.798027 54.024264 224.995534
F 33.569438 54.024264 246.823445
F 62.817562 7.717749 6.996393
F 62.588972 7.717749 28.824304
F 62.360382 7.717749 50.652215
F 62.131792 7.717749 72.480125
F 61.903203 7.717749 94.308036
F 61.674613 7.717749 116.135946
F 61.446023 7.717749 137.963857
F 61.217434 7.717749 159.791767
F 60.988844 7.717749 181.619677
F 60.760254 7.717749 203.447588
F 60.531665 7.717749 225.275498
F 60.303075 7.717749 247.103409
F 62.817562 30.871007 6.996393
F 62.588972 30.871007 28.824304
F 62.360382 30.871007 50.652215
F 62.131792 30.871007 72.480125
F 61.903203 30.871007 94.308036
F 61.674613 30.871007 116.135946
F 61.446023 30.871007 137.963857
F 61.217434 30.871007 159.791767
F 60.988844 30.871007 181.619677
F 60.760254 30.871007 203.447588
F 60.531665 30.871007 225.275498
F 60.303075 30.871007 247.103409
F 62.817562 54.024264 6.996393
F 62.588972 54.024264 28.824304
F 62.360382 54.024264 50.652215
F 62.131792 54.024264 72.480125
F 61.903203 54.024264 94.308036
F 61.674613 54.024264 116.135946
F 61.446023 54.024264 137.963857
F 61.217434 54.024264 159.791767
F 60.988844 54.024264 181.619677
F 60.760254 54.024264 203.447588
F 60.531665 54.024264 225.275498
F 60.303075 54.024264 247.103409
F 9.350286 15.435502 6.436466
F 9.121697 15.435502 28.264377
F 8.893107 15.435502 50.092287
F 8.664517 15.435502 71.920197
F 8.435928 15.435502 93.748108
F 8.207338 15.435502 115.576018
F 7.978748 15.435502 137.403929
F 7.750158 15.435502 159.231840
F 7.521569 15.435502 181.059750
F 7.292979 15.435502 202.887661
F 7.064389 15.435502 224.715571
F 6.835800 15.435502 246.543482
F 9.350286 38.588760 6.436466
F 9.121697 38.588760 28.264377
F 8.893107 38.588760 50.092287
F 8.664517 38.588760 71.920197
F 8.435928 38.588760 93.748108
F 8.207338 38.588760 115.576018
F 7.978748 38.588760 137.403929
F 7.750158 38.588760 159.231840
F 7.521569 38.588760 181.059750
F 7.292979 38.588760 202.887661
F 7.064389 38.588760 224.715571
F 6.835800 38.588760 246.543482
F 9.350286 61.742017 6.436466
F 9.121697 61.742017 28.264377
F 8.893107 61.742017 50.092287
F 8.664517 61.742017 71.920197
F 8.435928 61.742017 93.748108
F 8.207338 61.742017 115.576018
F 7.978748 61.742017 137.403929
F 7.750158 61.742017 159.231840
F 7.521569 61.742017 181.059750
F 7.292979 61.742017 202.887661
F 7.064389 61.742017 224.715571
F 6.835800 61.742017 246.543482
F 36.083924 15.435502 6.716430
F 35.855335 15.435502 28.544341
F 35.626745 15.435502 50.372251
F 35.398155 15.435502 72.200161
F 35.169566 15.435502 94.028073
F 34.940976 15.435502 115.855983
F 34.712386 15.435502 137.683894
F 34.483797 15.435502 159.511804
F 34.255207 15.435502 181.339714
F 34.026617 15.435502 203.167625
F 33.798027 15.435502 224.995535
F 33.569438 15.435502 246.823446
F 36.083924 38.588760 6.716430
F 35.855335 38.588760 28.544341
F 35.626745 38.588760 50.372251
F 35.398155 38.588760 72.200161
F 35.169566 38.588760 94.028073
F 34.940976 38.588760 115.855983
F 34.712386 38.588760 137.683894
F 34.483797 38.588760 159.511804
F 34.255207 38.588760 181.339714
F 34.026617 38.588760 203.167625
F 33.798027 38.588760 224.995535
F 33.569438 38.588760 246.823446
F 36.083924 61.742017 6.716430
F 35.855335 61.742017 28.544341
F 35.626745 61.742017 50.372251
F 35.398155 61.742017 72.200161
F 35.169566 61.742017 94.028073
F 34.940976 61.742017 115.855983
F 34.712386 61.742017 137.683894
F 34.483797 61.742017 159.511804
F 34.255207 61.742017 181.339714
F 34.026617 61.742017 203.167625
F 33.798027 61.742017 224.995535
F 33.569438 61.742017 246.823446
F 62.817562 15.435502 6.996394
F 62.588972 15.435502 28.824305
F 62.360382 15.435502 50.652216
F 62.131792 15.435502 72.480126
F 61.903203 15.435502 94.308037
F 61.674613 15.435502 116.135947
F 61.446023 15.435502 137.963858
F 61.217434 15.435502 159.791768
F 60.988844 15.435502 181.619678
F 60.760254 15.435502 203.447589
F 60.531665 15.435502 225.275499
F 60.303075 15.435502 247.103410
F 62.817562 38.588760 6.996394
F 62.588972 38.588760 28.824305
F 62.360382 38.588760 50.652216
F 62.131792 38.588760 72.480126
F 61.903203 38.588760 94.308037
F 61.674613 38.588760 116.135947
F 61.446023 38.588760 137.963858
F 61.217434 38.588760 159.791768
F 60.988844 38.588760 181.619678
F 60.760254 38.588760 203.447589
F 60.531665 38.588760 225.275499
F 60.303075 38.588760 247.103410
F 62.817562 61.742017 6.996394
F 62.588972 61.742017 28.824305
F 62.360382 61.742017 50.652216
F 62.131792 61.742017 72.480126
F 61.903203 61.742017 94.308037
F 61.674613 61.742017 116.135947
F 61.446023 61.742017 137.963858
F 61.217434 61.742017 159.791768
F 60.988844 61.742017 181.619678
F 60.760254 61.742017 203.447589
F 60.531665 61.742017 225.275499
F 60.303075 61.742017 247.103410
F 9.350286 0.000000 6.436465
F 9.121697 0.000000 28.264376
F 8.893107 0.000000 50.092286
F 8.664517 0.000000 71.920197
F 8.435928 0.000000 93.748107
F 8.207338 0.000000 115.576017
F 7.978748 0.000000 137.403928
F 7.750158 0.000000 159.231839
F 7.521569 0.000000 181.059750
F 7.292979 0.000000 202.887660
F 7.064389 0.000000 224.715570
F 6.835800 0.000000 246.543481
F 9.350286 23.153257 6.436465
F 9.121697 23.153257 28.264376
F 8.893107 23.153257 50.092286
F 8.664517 23.153257 71.920197
F 8.435928 23.153257 93.748107
F 8.207338 23.153257 115.576017
F 7.978748 23.153257 137.403928
F 7.750158 23.153257 159.231839
F 7.521569 23.153257 181.059750
F 7.292979 23.153257 202.887660
F 7.064389 23.153257 224.715570
F 6.835800 23.153257 246.543481
F 9.350286 46.306515 6.436465
F 9.121697 46.306515 28.264376
F 8.893107 46.306515 50.092286
F 8.664517 46.306515 71.920197
F 8.435928 46.306515 93.748107
F 8.207338 46.306515 115.576017
F 7.978748 46.306515 137.403928
F 7.750158 46.306515 159.231839
F 7.521569 46.306515 181.059750
F 7.292979 46.306515 202.887660
F 7.064389 46.306515 224.715570
F 6.835800 46.306515 246.543481
F 36.083924 0.000000 6.716429
F 35.855335 0.000000 28.544340
F 35.626745 0.000000 50.372250
F 35.398155 0.000000 72.200161
F 35.169566 0.000000 94.028072
F 34.940976 0.000000 115.855982
F 34.712386 0.000000 137.683893
F 34.483797 0.000000 159.511803
F 34.255207 0.000000 181.339714
F 34.026617 0.000000 203.167624
F 33.798027 0.000000 224.995534
F 33.569438 0.000000 246.823445
F 36.083924 23.153257 6.716429
F 35.855335 23.153257 28.544340
F 35.626745 23.153257 50.372250
F 35.398155 23.153257 72.200161
F 35.169566 23.153257 94.028072
F 34.940976 23.153257 115.855982
F 34.712386 23.153257 137.683893
F 34.483797 23.153257 159.511803
F 34.255207 23.153257 181.339714
F 34.026617 23.153257 203.167624
F 33.798027 23.153257 224.995534
F 33.569438 23.153257 246.823445
F 36.083924 46.306515 6.716429
F 35.855335 46.306515 28.544340
F 35.626745 46.306515 50.372250
F 35.398155 46.306515 72.200161
F 35.169566 46.306515 94.028072
F 34.940976 46.306515 115.855982
F 34.712386 46.306515 137.683893
F 34.483797 46.306515 159.511803
F 34.255207 46.306515 181.339714
F 34.026617 46.306515 203.167624
F 33.798027 46.306515 224.995534
F 33.569438 46.306515 246.823445
F 62.817562 0.000000 6.996393
F 62.588972 0.000000 28.824304
F 62.360382 0.000000 50.652215
F 62.131792 0.000000 72.480126
F 61.903203 0.000000 94.308036
F 61.674613 0.000000 116.135946
F 61.446023 0.000000 137.963857
F 61.217434 0.000000 159.791767
F 60.988844 0.000000 181.619678
F 60.760254 0.000000 203.447588
F 60.531665 0.000000 225.275498
F 60.303075 0.000000 247.103409
F 62.817562 23.153257 6.996393
F 62.588972 23.153257 28.824304
F 62.360382 23.153257 50.652215
F 62.131792 23.153257 72.480126
F 61.903203 23.153257 94.308036
F 61.674613 23.153257 116.135946
F 61.446023 23.153257 137.963857
F 61.217434 23.153257 159.791767
F 60.988844 23.153257 181.619678
F 60.760254 23.153257 203.447588
F 60.531665 23.153257 225.275498
F 60.303075 23.153257 247.103409
F 62.817562 46.306515 6.996393
F 62.588972 46.306515 28.824304
F 62.360382 46.306515 50.652215
F 62.131792 46.306515 72.480126
F 61.903203 46.306515 94.308036
F 61.674613 46.306515 116.135946
F 61.446023 46.306515 137.963857
F 61.217434 46.306515 159.791767
F 60.988844 46.306515 181.619678
F 60.760254 46.306515 203.447588
F 60.531665 46.306515 225.275498
F 60.303075 46.306515 247.103409
F 18.261500 7.717751 6.529787
F 18.032910 7.717751 28.357698
F 17.804320 7.717751 50.185609
F 17.575731 7.717751 72.013520
F 17.347141 7.717751 93.841430
F 17.118551 7.717751 115.669340
F 16.889962 7.717751 137.497251
F 16.661372 7.717751 159.325161
F 16.432782 7.717751 181.153071
F 16.204192 7.717751 202.980982
F 15.975603 7.717751 224.808892
F 15.747013 7.717751 246.636803
F 18.261500 30.871008 6.529787
F 18.032910 30.871008 28.357698
F 17.804320 30.871008 50.185609
F 17.575731 30.871008 72.013520
F 17.347141 30.871008 93.841430
F 17.118551 30.871008 115.669340
F 16.889962 30.871008 137.497251
F 16.661372 30.871008 159.325161
F 16.432782 30.871008 181.153071
F 16.204192 30.871008 202.980982
F 15.975603 30.871008 224.808892
F 15.747013 30.871008 246.636803
F 18.261500 54.024266 6.529787
F 18.032910 54.024266 28.357698
F 17.804320 54.024266 50.185609
F 17.575731 54.024266 72.013520
F 17.347141 54.024266 93.841430
F 17.118551 54.024266 115.669340
F 16.889962 54.024266 137.497251
F 16.661372 54.024266 159.325161
F 16.432782 54.024266 181.153071
F 16.204192 54.024266 202.980982
F 15.975603 54.024266 224.808892
F 15.747013 54.024266 246.636803
F 44.995137 7.717751 6.809752
F 44.766547 7.717751 28.637663
F 44.537957 7.717751 50.465573
F 44.309368 7.717751 72.293484
F 44.080778 7.717751 94.121394
F 43.852188 7.717751 115.949304
F 43.623599 7.717751 137.777215
F 43.395009 7.717751 159.605125
F 43.166419 7.717751 181.433035
F 42.937830 7.717751 203.260946
F 42.709240 7.717751 225.088857
F 42.480650 7.717751 246.916768
F 44.995137 30.871008 6.809752
F 44.766547 30.871008 28.637663
F 44.537957 30.871008 50.465573
F 44.309368 30.871008 72.293484
F 44.080778 30.871008 94.121394
F 43.852188 30.871008 115.949304
F 43.623599 30.871008 137.777215
F 43.395009 30.871008 159.605125
F 43.166419 30.871008 181.433035
F 42.937830 30.871008 203.260946
F 42.709240 30.871008 225.088857
F 42.480650 30.871008 246.916768
F 44.995137 54.024266 6.809752
F 44.766547 54.024266 28.637663
F 44.537957 54.024266 50.465573
F 44.309368 54.024266 72.293484
F 44.080778 54.024266 94.121394
F 43.852188 54.024266 115.949304
F 43.623599 54.024266 137.777215
F 43.395009 54.024266 159.605125
F 43.166419 54.024266 181.433035
F 42.937830 54.024266 203.260946
F 42.709240 54.024266 225.088857
F 42.480650 54.024266 246.916768
F 18.261500 15.435503 6.529788
F 18.032910 15.435503 28.357699
F 17.804320 15.435503 50.185610
F 17.575731 15.435503 72.013521
F 17.347141 15.435503 93.841431
F 17.118551 15.435503 115.669341
F 16.889962 15.435503 137.497252
F 16.661372 15.435503 159.325162
F 16.432782 15.435503 181.153073
F 16.204192 15.435503 202.980983
F 15.975603 15.435503 224.808893
F 15.747013 15.435503 246.636804
F 18.261500 38.588761 6.529788
F 18.032910 38.588761 28.357699
F 17.804320 38.588761 50.185610
F 17.575731 38.588761 72.013521
F 17.347141 38.588761 93.841431
F 17.118551 38.588761 115.669341
F 16.889962 38.588761 137.497252
F 16.661372 38.588761 159.325162
F 16.432782 38.588761 181.153073
F 16.204192 38.588761 202.980983
F 15.975603 38.588761 224.808893
F 15.747013 38.588761 246.636804
F 18.261500 61.742018 6.529788
F 18.032910 61.742018 28.357699
F 17.804320 61.742018 50.185610
F 17.575731 61.742018 72.013521
F 17.347141 61.742018 93.841431
F 17.118551 61.742018 115.669341
F 16.889962 61.742018 137.497252
F 16.661372 61.742018 159.325162
F 16.432782 61.742018 181.153073
F 16.204192 61.742018 202.980983
F 15.975603 61.742018 224.808893
F 15.747013 61.742018 246.636804
F 44.995137 15.435503 6.809753
F 44.766547 15.435503 28.637664
F 44.537957 15.435503 50.465574
F 44.309368 15.435503 72.293485
F 44.080778 15.435503 94.121395
F 43.852188 15.435503 115.949305
F 43.623599 15.435503 137.777216
F 43.395009 15.435503 159.605126
F 43.166419 15.435503 181.433037
F 42.937829 15.435503 203.260947
F 42.709240 15.435503 225.088858
F 42.480650 15.435503 246.916769
F 44.995137 38.588761 6.809753
F 44.766547 38.588761 28.637664
F 44.537957 38.588761 50.465574
F 44.309368 38.588761 72.293485
F 44.080778 38.588761 94.121395
F 43.852188 38.588761 115.949305
F 43.623599 38.588761 137.777216
F 43.395009 38.588761 159.605126
F 43.166419 38.588761 181.433037
F 42.937829 38.588761 203.260947
F 42.709240 38.588761 225.088858
F 42.480650 38.588761 246.916769
F 44.995137 61.742018 6.809753
F 44.766547 61.742018 28.637664
F 44.537957 61.742018 50.465574
F 44.309368 61.742018 72.293485
F 44.080778 61.742018 94.121395
F 43.852188 61.742018 115.949305
F 43.623599 61.742018 137.777216
F 43.395009 61.742018 159.605126
F 43.166419 61.742018 181.433037
F 42.937829 61.742018 203.260947
F 42.709240 61.742018 225.088858
F 42.480650 61.742018 246.916769
F 18.261500 0.000001 6.529787
F 18.032910 0.000001 28.357698
F 17.804320 0.000001 50.185609
F 17.575731 0.000001 72.013520
F 17.347141 0.000001 93.841430
F 17.118551 0.000001 115.669340
F 16.889962 0.000001 137.497251
F 16.661372 0.000001 159.325161
F 16.432782 0.000001 181.153072
F 16.204192 0.000001 202.980982
F 15.975603 0.000001 224.808892
F 15.747013 0.000001 246.636803
F 18.261500 23.153259 6.529787
F 18.032910 23.153259 28.357698
F 17.804320 23.153259 50.185609
F 17.575731 23.153259 72.013520
F 17.347141 23.153259 93.841430
F 17.118551 23.153259 115.669340
F 16.889962 23.153259 137.497251
F 16.661372 23.153259 159.325161
F 16.432782 23.153259 181.153072
F 16.204192 23.153259 202.980982
F 15.975603 23.153259 224.808892
F 15.747013 23.153259 246.636803
F 18.261500 46.306516 6.529787
F 18.032910 46.306516 28.357698
F 17.804320 46.306516 50.185609
F 17.575731 46.306516 72.013520
F 17.347141 46.306516 93.841430
F 17.118551 46.306516 115.669340
F 16.889962 46.306516 137.497251
F 16.661372 46.306516 159.325161
F 16.432782 46.306516 181.153072
F 16.204192 46.306516 202.980982
F 15.975603 46.306516 224.808892
F 15.747013 46.306516 246.636803
F 44.995137 0.000001 6.809752
F 44.766547 0.000001 28.637663
F 44.537957 0.000001 50.465573
F 44.309368 0.000001 72.293484
F 44.080778 0.000001 94.121394
F 43.852188 0.000001 115.949304
F 43.623599 0.000001 137.777215
F 43.395009 0.000001 159.605125
F 43.166419 0.000001 181.433036
F 42.937830 0.000001 203.260946
F 42.709240 0.000001 225.088857
F 42.480650 0.000001 246.916768
F 44.995137 23.153259 6.809752
F 44.766547 23.153259 28.637663
F 44.537957 23.153259 50.465573
F 44.309368 23.153259 72.293484
F 44.080778 23.153259 94.121394
F 43.852188 23.153259 115.949304
F 43.623599 23.153259 137.777215
F 43.395009 23.153259 159.605125
F 43.166419 23.153259 181.433036
F 42.937830 23.153259 203.260946
F 42.709240 23.153259 225.088857
F 42.480650 23.153259 246.916768
F 44.995137 46.306516 6.809752
F 44.766547 46.306516 28.637663
F 44.537957 46.306516 50.465573
F 44.309368 46.306516 72.293484
F 44.080778 46.306516 94.121394
F 43.852188 46.306516 115.949304
F 43.623599 46.306516 137.777215
F 43.395009 46.306516 159.605125
F 43.166419 46.306516 181.433036
F 42.937830 46.306516 203.260946
F 42.709240 46.306516 225.088857
F 42.480650 46.306516 246.916768
F 27.172717 7.717750 6.623108
F 26.944127 7.717750 28.451019
F 26.715538 7.717750 50.278929
F 26.486948 7.717750 72.106839
F 26.258358 7.717750 93.934750
F 26.029769 7.717750 115.762660
F 25.801179 7.717750 137.590571
F 25.572589 7.717750 159.418481
F 25.343999 7.717750 181.246392
F 25.115410 7.717750 203.074303
F 24.886820 7.717750 224.902213
F 24.658230 7.717750 246.730124
F 27.172717 30.871007 6.623108
F 26.944127 30.871007 28.451019
F 26.715538 30.871007 50.278929
F 26.486948 30.871007 72.106839
F 26.258358 30.871007 93.934750
F 26.029769 30.871007 115.762660
F 25.801179 30.871007 137.590571
F 25.572589 30.871007 159.418481
F 25.343999 30.871007 181.246392
F 25.115410 30.871007 203.074303
F 24.886820 30.871007 224.902213
F 24.658230 30.871007 246.730124
F 27.172717 54.024265 6.623108
F 26.944127 54.024265 28.451019
F 26.715538 54.024265 50.278929
F 26.486948 54.024265 72.106839
F 26.258358 54.024265 93.934750
F 26.029769 54.024265 115.762660
F 25.801179 54.024265 137.590571
F 25.572589 54.024265 159.418481
F 25.343999 54.024265 181.246392
F 25.115410 54.024265 203.074303
F 24.886820 54.024265 224.902213
F 24.658230 54.024265 246.730124
F 53.906354 7.717750 6.903072
F 53.677764 7.717750 28.730983
F 53.449175 7.717750 50.558893
F 53.220585 7.717750 72.386803
F 52.991995 7.717750 94.214714
F 52.763406 7.717750 116.042624
F 52.534816 7.717750 137.870536
F 52.306226 7.717750 159.698446
F 52.077637 7.717750 181.526356
F 51.849047 7.717750 203.354267
F 51.620457 7.717750 225.182177
F 51.391867 7.717750 247.010088
F 53.906354 30.871007 6.903072
F 53.677764 30.871007 28.730983
F 53.449175 30.871007 50.558893
F 53.220585 30.871007 72.386803
F 52.991995 30.871007 94.214714
F 52.763406 30.871007 116.042624
F 52.534816 30.871007 137.870536
F 52.306226 30.871007 159.698446
F 52.077637 30.871007 181.526356
F 51.849047 30.871007 203.354267
F 51.620457 30.871007 225.182177
F 51.391867 30.871007 247.010088
F 53.906354 54.024265 6.903072
F 53.677764 54.024265 28.730983
F 53.449175 54.024265 50.558893
F 53.220585 54.024265 72.386803
F 52.991995 54.024265 94.214714
F 52.763406 54.024265 116.042624
F 52.534816 54.024265 137.870536
F 52.306226 54.024265 159.698446
F 52.077637 54.024265 181.526356
F 51.849047 54.024265 203.354267
F 51.620457 54.024265 225.182177
F 51.391867 54.024265 247.010088
F 27.172717 15.435502 6.623109
F 26.944127 15.435502 28.451020
F 26.715538 15.435502 50.278930
F 26.486948 15.435502 72.106841
F 26.258358 15.435502 93.934751
F 26.029769 15.435502 115.762661
F 25.801179 15.435502 137.590572
F 25.572589 15.435502 159.418482
F 25.343999 15.435502 181.246393
F 25.115410 15.435502 203.074304
F 24.886820 15.435502 224.902214
F 24.658230 15.435502 246.730125
F 27.172717 38.588760 6.623109
[truncated: 2,096,307 more chars]
