# Supplementary material for: Molecular-resolution imaging of ice crystallized from liquid water by cryogenic liquid-cell TEM
Source: Nat Commun. 2025 Sep 25;16:8342. doi: 10.1038/s41467-025-62451-0 (PMC12462463; doi:10.1038/s41467-025-62451-0)
Supplement: Supplementary file 9 — Supplementary Data 1 [file 41467_2025_62451_MOESM9_ESM.zip › supercell_5_3_12/0.6/minimized.xyz]

76572
F76572
F 2.712789 1.294193 2.772310
F 2.481589 1.291703 24.568586
F 29.460756 1.289116 3.057898
F 29.230624 1.287197 24.853867
F 2.712789 9.017381 2.772310
F 2.481589 9.014891 24.568586
F 29.460756 9.012304 3.057898
F 29.230624 9.010386 24.853867
F 2.712789 16.740575 2.772310
F 2.481589 16.738085 24.568587
F 29.460756 16.735498 3.057897
F 29.230624 16.733579 24.853867
F 11.625767 1.289116 2.871123
F 11.395635 1.287197 24.667092
F 11.625767 9.012304 2.871123
F 11.395635 9.010386 24.667092
F 11.625767 16.735498 2.871124
F 11.395635 16.733579 24.667093
F 20.543262 1.289115 2.964511
F 20.313130 1.287197 24.760480
F 20.543262 9.012303 2.964511
F 20.313130 9.010385 24.760480
F 20.543262 16.735498 2.964511
F 20.313130 16.733579 24.760481
F 2.672156 3.857114 6.365941
F 2.443450 3.857089 28.209135
F 29.421234 3.861594 6.651247
F 29.192485 3.861594 28.494415
F 2.672156 11.580303 6.365941
F 2.443450 11.580278 28.209135
F 29.421234 11.584783 6.651247
F 29.192486 11.584783 28.494416
F 2.672156 19.303497 6.365941
F 2.443450 19.303472 28.209135
F 29.421234 19.307977 6.651248
F 29.192486 19.307977 28.494416
F 11.586243 3.861594 6.464473
F 11.357495 3.861594 28.307641
F 11.586243 11.584783 6.464473
F 11.357495 11.584783 28.307641
F 11.586243 19.307977 6.464473
F 11.357495 19.307977 28.307642
F 20.503741 3.861595 6.557861
F 20.274992 3.861595 28.401029
F 20.503741 11.584783 6.557861
F 20.274992 11.584784 28.401029
F 20.503741 19.307978 6.557861
F 20.274992 19.307979 28.401030
F 2.700171 3.857636 3.647554
F 2.471948 3.857089 25.489033
F 29.449464 3.861684 3.923002
F 29.221091 3.861594 25.764005
F 2.700172 11.580825 3.647554
F 2.471948 11.580277 25.489033
F 29.449464 11.584873 3.923002
F 29.221091 11.584783 25.764004
F 2.700171 19.304019 3.647553
F 2.471948 19.303472 25.489033
F 29.449464 19.308068 3.923001
F 29.221091 19.307978 25.764004
F 11.614475 3.861684 3.736228
F 11.386101 3.861594 25.577230
F 11.614475 11.584873 3.736228
F 11.386101 11.584783 25.577230
F 11.614475 19.308068 3.736227
F 11.386101 19.307978 25.577230
F 20.531971 3.861685 3.829614
F 20.303598 3.861595 25.670617
F 20.531970 11.584874 3.829614
F 20.303598 11.584784 25.670617
F 20.531970 19.308068 3.829613
F 20.303598 19.307978 25.670617
F 2.905773 1.713464 0.232903
F 2.510063 1.291703 21.848484
F 29.656185 1.707162 0.512040
F 29.259206 1.287197 22.123456
F 2.905773 9.436652 0.232903
F 2.510063 9.014891 21.848484
F 29.656185 9.430350 0.512040
F 29.259206 9.010386 22.123456
F 2.905772 17.159846 0.232902
F 2.510063 16.738085 21.848484
F 29.656184 17.153544 0.512039
F 29.259206 16.733580 22.123455
F 11.821195 1.707162 0.325266
F 11.424216 1.287197 21.936681
F 11.821195 9.430350 0.325266
F 11.424216 9.010386 21.936681
F 11.821195 17.153544 0.325265
F 11.424216 16.733579 21.936681
F 20.738691 1.707162 0.418653
F 20.341712 1.287197 22.030067
F 20.738691 9.430350 0.418653
F 20.341712 9.010385 22.030067
F 20.738690 17.153544 0.418653
F 20.341712 16.733579 22.030067
F 4.924033 7.721553 3.667271
F 4.695617 7.721543 25.508306
F 31.678838 7.723278 3.946348
F 31.450465 7.723189 25.787351
F 4.924033 15.444745 3.667270
F 4.695617 15.444735 25.508306
F 31.678838 15.446470 3.946348
F 31.450465 15.446380 25.787351
F 27.039366 15.446380 21.189971
F 27.039366 7.723189 21.189971
F 18.121869 0.000000 21.096584
F 18.121869 15.446381 21.096584
F 13.843850 7.723278 3.759574
F 13.615477 7.723189 25.600577
F 13.843850 15.446470 3.759574
F 13.615477 15.446380 25.600576
F 18.121869 7.723189 21.096584
F 9.204374 23.169573 21.003196
F 22.761346 7.723278 3.852961
F 22.532973 7.723189 25.693963
F 22.761346 15.446471 3.852960
F 22.532973 15.446381 25.693963
F 15.959214 16.733579 14.702275
F 22.532973 0.000001 25.693963
F 5.133081 5.568775 0.255088
F 4.733729 5.150437 21.867758
F 31.885555 5.568756 0.535387
F 31.488576 5.148792 22.146803
F 5.133081 13.291966 0.255088
F 4.733729 12.873628 21.867757
F 31.885554 13.291947 0.535387
F 31.488576 12.871982 22.146802
F 5.133081 21.015160 0.255088
F 4.733729 20.596822 21.867758
F 31.885554 21.015141 0.535387
F 31.488576 20.595176 22.146803
F 14.050566 5.568756 0.348613
F 13.653588 5.148791 21.960027
F 14.050566 13.291947 0.348612
F 13.653588 12.871982 21.960027
F 14.050566 21.015141 0.348613
F 13.653588 20.595176 21.960028
F 22.968064 5.568756 0.442000
F 22.571086 5.148790 22.053415
F 22.968064 13.291946 0.442000
F 22.571086 12.871981 22.053414
F 22.968064 21.015141 0.441999
F 22.571086 20.595176 22.053415
F 4.935360 5.152349 2.799924
F 4.705170 5.150437 24.595886
F 31.690126 5.150710 3.081244
F 31.459994 5.148791 24.877214
F 4.935360 12.875539 2.799924
F 4.705170 12.873628 24.595886
F 31.690126 12.873901 3.081244
F 31.459994 12.871982 24.877214
F 4.935360 20.598734 2.799924
F 4.705170 20.596822 24.595886
F 31.690126 20.597095 3.081244
F 31.459994 20.595177 24.877214
F 13.855138 5.150709 2.894470
F 13.625007 5.148791 24.690439
F 13.855138 12.873900 2.894470
F 13.625007 12.871982 24.690439
F 13.855138 20.597094 2.894470
F 13.625007 20.595176 24.690440
F 22.772635 5.150709 2.987857
F 22.542503 5.148790 24.783827
F 22.772635 12.873900 2.987858
F 22.542503 12.871982 24.783828
F 22.772635 20.597094 2.987858
F 22.542503 20.595176 24.783827
F 4.895784 7.721542 6.393264
F 4.667036 7.721542 28.236434
F 31.650608 7.723188 6.674594
F 31.421859 7.723188 28.517763
F 4.895784 15.444734 6.393265
F 4.667036 15.444734 28.236435
F 31.650608 15.446379 6.674594
F 31.421859 15.446380 28.517763
F 9.204374 15.446379 21.003196
F 9.204374 7.723187 21.003196
F 4.895784 23.167927 6.393264
F 4.667036 23.167928 28.236434
F 27.077500 20.595176 17.549421
F 27.077500 12.871982 17.549422
F 31.650608 23.169573 6.674594
F 31.421859 23.169574 28.517763
F 13.815619 7.723188 6.487820
F 13.586871 7.723189 28.330988
F 13.815619 15.446380 6.487821
F 13.586871 15.446381 28.330989
F 27.077500 5.148791 17.549421
F 18.160004 20.595176 17.456035
F 22.733116 7.723189 6.581207
F 22.504368 7.723189 28.424376
F 22.733116 15.446380 6.581208
F 22.504368 15.446381 28.424376
F 22.733116 0.000000 6.581207
F 22.504368 0.000001 28.424376
F 7.166893 1.289023 2.824493
F 6.936757 1.287108 24.620462
F 7.166893 9.012212 2.824493
F 6.936757 9.010296 24.620462
F 7.166893 16.735405 2.824493
F 6.936757 16.733490 24.620463
F 16.084514 1.289115 2.917817
F 15.854382 1.287197 24.713787
F 16.084514 9.012304 2.917818
F 15.854382 9.010385 24.713787
F 16.084514 16.735498 2.917817
F 15.854382 16.733579 24.713787
F 25.002011 1.289115 3.011204
F 24.771878 1.287197 24.807174
F 25.002011 9.012304 3.011205
F 24.771878 9.010385 24.807174
F 25.002011 16.735498 3.011204
F 24.771878 16.733579 24.807174
F 7.127366 3.861684 6.417843
F 6.898618 3.861684 28.261011
F 7.127366 11.584873 6.417843
F 6.898618 11.584873 28.261011
F 7.127366 19.308067 6.417843
F 6.898618 19.308067 28.261011
F 16.044991 3.861595 6.511167
F 15.816243 3.861595 28.354336
F 16.044991 11.584783 6.511167
F 15.816243 11.584784 28.354336
F 16.044991 19.307978 6.511168
F 15.816243 19.307979 28.354335
F 24.962489 3.861594 6.604554
F 24.733741 3.861594 28.447722
F 24.962489 11.584783 6.604554
F 24.733741 11.584783 28.447723
F 24.962489 19.307977 6.604554
F 24.733741 19.307978 28.447723
F 7.155597 3.861775 3.689473
F 6.927226 3.861684 25.530470
F 7.155597 11.584964 3.689473
F 6.927226 11.584873 25.530470
F 7.155597 19.308158 3.689473
F 6.927226 19.308068 25.530470
F 16.073222 3.861685 3.782921
F 15.844849 3.861595 25.623924
F 16.073222 11.584874 3.782921
F 15.844849 11.584784 25.623923
F 16.073222 19.308068 3.782921
F 15.844849 19.307978 25.623923
F 24.990718 3.861684 3.876308
F 24.762345 3.861594 25.717311
F 24.990718 11.584873 3.876307
F 24.762345 11.584783 25.717311
F 24.990718 19.308068 3.876308
F 24.762345 19.307978 25.717310
F 7.362449 1.707160 0.278576
F 6.965340 1.287108 21.889922
F 7.362449 9.430349 0.278576
F 6.965340 9.010296 21.889922
F 7.362449 17.153543 0.278575
F 6.965340 16.733490 21.889921
F 16.279942 1.707162 0.371960
F 15.882963 1.287197 21.983374
F 16.279942 9.430350 0.371960
F 15.882963 9.010385 21.983374
F 16.279941 17.153544 0.371959
F 15.882964 16.733579 21.983374
F 25.197439 1.707161 0.465347
F 24.800461 1.287197 22.076762
F 25.197439 9.430349 0.465347
F 24.800461 9.010385 22.076762
F 25.197438 17.153544 0.465346
F 24.800461 16.733579 22.076761
F 9.385103 7.723277 3.712882
F 9.156730 7.723188 25.553884
F 9.385103 15.446468 3.712881
F 9.156730 15.446379 25.553884
F 18.160004 12.871982 17.456035
F 18.160004 5.148790 17.456035
F 18.302598 7.723278 3.806267
F 18.074225 7.723189 25.647270
F 18.302598 15.446470 3.806267
F 18.074225 15.446381 25.647269
F 15.959214 9.010385 14.702276
F 18.074225 0.000000 25.647270
F 27.220093 7.723278 3.899655
F 26.991720 7.723189 25.740658
F 27.220093 15.446470 3.899655
F 26.991720 15.446380 25.740657
F 9.242510 20.595178 17.362647
F 9.242510 12.871983 17.362647
F 9.591820 5.568755 0.301920
F 9.194841 5.148792 21.913335
F 9.591820 13.291947 0.301919
F 9.194841 12.871983 21.913335
F 9.591820 21.015141 0.301919
F 9.194841 20.595177 21.913335
F 18.509315 5.568756 0.395306
F 18.112336 5.148790 22.006721
F 18.509315 13.291947 0.395305
F 18.112336 12.871981 22.006721
F 18.509315 21.015141 0.395306
F 18.112336 20.595175 22.006721
F 27.426811 5.568755 0.488693
F 27.029832 5.148791 22.100109
F 27.426811 13.291946 0.488693
F 27.029832 12.871982 22.100108
F 27.426810 21.015141 0.488693
F 27.029832 20.595176 22.100109
F 9.396391 5.150711 2.847776
F 9.166259 5.148792 24.643745
F 9.396391 12.873901 2.847776
F 9.166259 12.871983 24.643746
F 9.396391 20.597096 2.847776
F 9.166259 20.595178 24.643745
F 18.313886 5.150709 2.941164
F 18.083754 5.148790 24.737134
F 18.313886 12.873900 2.941164
F 18.083754 12.871982 24.737134
F 18.313886 20.597094 2.941164
F 18.083754 20.595176 24.737133
F 27.231381 5.150710 3.034550
F 27.001250 5.148791 24.830520
F 27.231381 12.873900 3.034550
F 27.001250 12.871982 24.830520
F 27.231381 20.597094 3.034551
F 27.001250 20.595176 24.830520
F 9.356872 7.723187 6.441125
F 9.128124 7.723187 28.284294
F 9.356872 15.446379 6.441126
F 9.128124 15.446379 28.284294
F 9.242510 5.148792 17.362647
F 27.106083 20.595177 14.819010
F 9.356872 23.169572 6.441125
F 9.128124 23.169573 28.284294
F 18.274367 7.723189 6.534513
F 18.045619 7.723189 28.377682
F 18.274367 15.446380 6.534514
F 18.045618 15.446381 28.377682
F 4.771867 23.167929 18.227208
F 18.045619 0.000000 28.377682
F 27.191864 7.723188 6.627901
F 26.963115 7.723189 28.471069
F 27.191864 15.446379 6.627901
F 26.963115 15.446380 28.471070
F 27.106083 12.871982 14.819010
F 27.106083 5.148791 14.819010
F 2.634090 1.291703 10.006391
F 2.405339 1.291703 31.849684
F 29.383125 1.287197 10.291672
F 29.154374 1.287197 32.134964
F 2.634090 9.014891 10.006391
F 2.405339 9.014891 31.849684
F 29.383125 9.010386 10.291672
F 29.154374 9.010386 32.134964
F 2.634090 16.738085 10.006391
F 2.405339 16.738085 31.849684
F 29.383125 16.733579 10.291671
F 29.154374 16.733579 32.134965
F 11.548136 1.287197 10.104897
F 11.319385 1.287197 31.948190
F 11.548136 9.010386 10.104897
F 11.319385 9.010386 31.948190
F 11.548136 16.733579 10.104898
F 11.319385 16.733579 31.948190
F 20.465630 1.287197 10.198285
F 20.236880 1.287197 32.041577
F 20.465630 9.010385 10.198285
F 20.236880 9.010385 32.041577
F 20.465630 16.733579 10.198285
F 20.236880 16.733579 32.041578
F 2.595951 3.857089 13.646938
F 29.344986 3.861594 13.932219
F 2.595951 11.580278 13.646939
F 29.344986 11.584783 13.932220
F 2.595951 19.303472 13.646939
F 29.344986 19.307977 13.932219
F 11.509996 3.861594 13.745445
F 11.509996 11.584783 13.745445
F 11.509996 19.307977 13.745445
F 20.427493 3.861595 13.838833
F 20.427493 11.584784 13.838833
F 20.427493 19.307979 13.838834
F 2.624448 3.857089 10.926837
F 27.220093 0.000089 3.899655
F 29.373591 3.861594 11.201808
F 2.624448 11.580277 10.926837
F 9.385103 0.000088 3.712882
F 29.373591 11.584783 11.201808
F 2.624448 19.303472 10.926837
F 13.843850 0.000089 3.759574
F 29.373591 19.307978 11.201808
F 11.538602 3.861594 11.015034
F 11.538602 11.584783 11.015034
F 11.538602 19.307978 11.015033
F 20.456098 3.861595 11.108420
F 20.456098 11.584784 11.108420
F 20.456098 19.307978 11.108420
F 2.662564 1.291703 7.286291
F 2.433813 1.291703 29.129581
F 29.411707 1.287197 7.561263
F 29.182956 1.287197 29.404553
F 2.662564 9.014891 7.286291
F 2.433813 9.014891 29.129582
F 29.411707 9.010386 7.561263
F 29.182956 9.010386 29.404553
F 2.662564 16.738086 7.286290
F 2.433814 16.738086 29.129582
F 29.411707 16.733580 7.561262
F 29.182956 16.733580 29.404553
F 11.576717 1.287197 7.374489
F 11.347967 1.287197 29.217778
F 11.576717 9.010385 7.374489
F 11.347966 9.010386 29.217778
F 11.576717 16.733579 7.374488
F 11.347966 16.733579 29.217778
F 20.494213 1.287197 7.467875
F 20.265462 1.287197 29.311165
F 20.494213 9.010385 7.467875
F 20.265462 9.010385 29.311165
F 20.494213 16.733578 7.467875
F 20.265462 16.733578 29.311164
F 4.848118 7.721543 10.946110
F 31.602965 7.723189 11.225155
F 4.848118 15.444735 10.946110
F 31.602965 15.446380 11.225154
F 18.188587 20.595175 14.725622
F 18.188587 12.871981 14.725622
F 13.767978 7.723189 11.038381
F 13.767978 15.446380 11.038380
F 18.188587 5.148790 14.725622
F 22.685474 7.723189 11.131768
F 22.685474 15.446381 11.131767
F 22.685474 0.000001 11.131768
F 4.886229 5.150437 7.305565
F 4.657478 5.150437 29.148855
F 31.641077 5.148792 7.584610
F 31.412326 5.148792 29.427900
F 4.886229 12.873628 7.305565
F 4.657478 12.873628 29.148855
F 31.641077 12.871982 7.584609
F 31.412326 12.871982 29.427900
F 4.886229 20.596822 7.305565
F 4.657478 20.596822 29.148854
F 31.641077 20.595176 7.584610
F 31.412326 20.595176 29.427900
F 13.806088 5.148791 7.397836
F 13.577338 5.148791 29.241125
F 13.806088 12.871982 7.397835
F 13.577338 12.871982 29.241124
F 13.806088 20.595176 7.397835
F 13.577338 20.595176 29.241125
F 22.723587 5.148790 7.491222
F 22.494836 5.148790 29.334512
F 22.723587 12.871981 7.491221
F 22.494836 12.871981 29.334512
F 22.723587 20.595176 7.491222
F 22.494836 20.595176 29.334512
F 4.857671 5.150437 10.033690
F 4.628920 5.150437 31.876983
F 31.612494 5.148791 10.315018
F 31.383744 5.148791 32.158311
F 4.857671 12.873628 10.033690
F 4.628920 12.873628 31.876984
F 31.612494 12.871982 10.315018
F 31.383744 12.871982 32.158312
F 4.857671 20.596822 10.033690
F 4.628920 20.596822 31.876983
F 31.612494 20.595177 10.315018
F 31.383744 20.595177 32.158311
F 13.777507 5.148791 10.128244
F 13.548756 5.148791 31.971536
F 13.777507 12.871982 10.128244
F 13.548756 12.871982 31.971537
F 13.777507 20.595176 10.128244
F 13.548756 20.595176 31.971537
F 22.695003 5.148790 10.221631
F 22.466252 5.148790 32.064925
F 22.695003 12.871982 10.221632
F 22.466252 12.871982 32.064925
F 22.695003 20.595176 10.221632
F 22.466252 20.595176 32.064924
F 4.819536 7.721542 13.674238
F 31.574360 7.723188 13.955566
F 4.819536 15.444734 13.674238
F 31.574360 15.446380 13.955567
F 9.271091 20.595177 14.632237
F 4.819536 23.167928 13.674238
F 9.271091 12.871983 14.632236
F 31.574360 23.169574 13.955567
F 13.739371 7.723189 13.768792
F 13.739371 15.446381 13.768793
F 9.271091 5.148792 14.632237
F 22.656869 7.723189 13.862180
F 22.656869 15.446381 13.862180
F 22.656869 0.000001 13.862180
F 7.089258 1.287107 10.058267
F 6.860507 1.287107 31.901559
F 7.089258 9.010296 10.058267
F 6.860507 9.010296 31.901559
F 7.089258 16.733489 10.058267
F 6.860507 16.733489 31.901560
F 16.006883 1.287197 10.151591
F 15.778132 1.287197 31.994884
F 16.006883 9.010385 10.151591
F 15.778132 9.010386 31.994884
F 16.006883 16.733579 10.151592
F 15.778132 16.733579 31.994884
F 24.924379 1.287197 10.244978
F 24.695628 1.287197 32.088271
F 24.924379 9.010385 10.244978
F 24.695628 9.010385 32.088271
F 24.924379 16.733579 10.244979
F 24.695628 16.733579 32.088271
F 7.051118 3.861684 13.698815
F 7.051119 11.584873 13.698815
F 7.051119 19.308067 13.698815
F 15.968743 3.861595 13.792139
F 15.968743 11.584784 13.792140
F 15.968743 19.307979 13.792139
F 24.886242 3.861594 13.885526
F 24.886242 11.584783 13.885526
F 24.886242 19.307978 13.885526
F 7.079726 3.861684 10.968274
F 7.079726 11.584873 10.968274
F 7.079726 19.308068 10.968273
F 15.997349 3.861595 11.061727
F 15.997349 11.584784 11.061727
F 15.997349 19.307978 11.061727
F 24.914846 3.861594 11.155115
F 24.914845 11.584783 11.155114
F 24.914845 19.307978 11.155114
F 7.117841 1.287108 7.327729
F 6.889090 1.287108 29.171019
F 7.117841 9.010296 7.327729
F 6.889090 9.010296 29.171019
F 7.117841 16.733490 7.327729
F 6.889090 16.733490 29.171019
F 16.035464 1.287197 7.421182
F 15.806713 1.287197 29.264472
F 16.035464 9.010385 7.421182
F 15.806713 9.010385 29.264472
F 16.035464 16.733579 7.421182
F 15.806714 16.733579 29.264471
F 24.952962 1.287196 7.514570
F 24.724211 1.287197 29.357860
F 24.952962 9.010385 7.514570
F 24.724211 9.010385 29.357860
F 24.952962 16.733579 7.514569
F 24.724211 16.733579 29.357859
F 9.309231 7.723188 10.991688
F 9.309231 15.446379 10.991688
F 27.067970 15.446380 18.459559
F 18.226725 7.723189 11.085074
F 18.226725 15.446381 11.085073
F 18.226725 0.000000 11.085074
F 27.144220 7.723189 11.178462
F 27.144220 15.446380 11.178461
F 27.067970 7.723189 18.459560
F 9.347341 5.148792 7.351143
F 9.118590 5.148792 29.194433
F 9.347341 12.871983 7.351142
F 9.118590 12.871983 29.194432
F 9.347341 20.595177 7.351143
F 9.118590 20.595177 29.194432
F 18.264837 5.148790 7.444528
F 18.036086 5.148790 29.287818
F 18.264837 12.871981 7.444528
F 18.036086 12.871981 29.287818
F 18.264837 20.595175 7.444528
F 18.036086 20.595175 29.287818
F 27.182333 5.148791 7.537916
F 26.953582 5.148791 29.381207
F 27.182333 12.871982 7.537916
F 26.953582 12.871982 29.381206
F 27.182333 20.595176 7.537916
F 26.953583 20.595177 29.381206
F 9.318760 5.148792 10.081550
F 9.090009 5.148792 31.924843
F 9.318760 12.871983 10.081550
F 9.090009 12.871983 31.924843
F 9.318760 20.595178 10.081550
F 9.090009 20.595178 31.924842
F 18.236254 5.148790 10.174938
F 18.007504 5.148790 32.018231
F 18.236254 12.871982 10.174938
F 18.007504 12.871982 32.018231
F 18.236254 20.595176 10.174938
F 18.007504 20.595176 32.018231
F 27.153750 5.148791 10.268324
F 26.924999 5.148791 32.111617
F 27.153750 12.871982 10.268324
F 26.924999 12.871982 32.111618
F 27.153750 20.595176 10.268325
F 26.924999 20.595176 32.111617
F 9.280624 7.723187 13.722098
F 9.280624 15.446379 13.722098
F 18.150475 0.000000 18.366172
F 9.280624 23.169573 13.722098
F 18.198119 7.723189 13.815486
F 18.198119 15.446381 13.815486
F 18.198119 0.000000 13.815486
F 27.115616 7.723189 13.908873
F 27.115616 15.446380 13.908874
F 18.150475 15.446381 18.366171
F 2.557839 1.291703 17.287488
F 29.306874 1.287197 17.572768
F 2.557839 9.014891 17.287488
F 29.306874 9.010386 17.572768
F 2.557839 16.738085 17.287488
F 29.306874 16.733579 17.572769
F 11.471885 1.287197 17.385994
F 11.471885 9.010385 17.385994
F 11.471885 16.733579 17.385995
F 20.389380 1.287197 17.479381
F 20.389380 9.010385 17.479381
F 20.389380 16.733579 17.479382
F 2.519701 3.857089 20.928037
F 29.268736 3.861594 21.213317
F 2.519701 11.580278 20.928037
F 29.268736 11.584783 21.213317
F 2.519701 19.303472 20.928037
F 29.268736 19.307978 21.213317
F 11.433745 3.861594 21.026543
F 11.433745 11.584783 21.026543
F 11.433745 19.307977 21.026543
F 20.351242 3.861595 21.119931
F 20.351242 11.584784 21.119931
F 20.351242 19.307979 21.119932
F 2.548198 3.857089 18.207936
F 29.297341 3.861594 18.482907
F 2.548198 11.580278 18.207935
F 29.297341 11.584783 18.482906
F 2.548198 19.303472 18.207935
F 29.297341 19.307978 18.482906
F 11.462352 3.861594 18.296132
F 11.462352 11.584783 18.296131
F 11.462352 19.307978 18.296132
F 20.379848 3.861595 18.389518
F 20.379848 11.584784 18.389518
F 20.379848 19.307978 18.389518
F 2.586314 1.291703 14.567386
F 29.335457 1.287198 14.842357
F 2.586314 9.014891 14.567386
F 29.335457 9.010386 14.842357
F 2.586314 16.738085 14.567385
F 29.335457 16.733580 14.842357
F 11.500467 1.287197 14.655583
F 11.500467 9.010386 14.655583
F 11.500467 16.733579 14.655582
F 20.417962 1.287197 14.748969
F 20.417962 9.010385 14.748969
F 20.417962 16.733578 14.748969
F 4.771867 7.721543 18.227209
F 31.526715 7.723189 18.506253
F 4.771867 15.444735 18.227208
F 31.526715 15.446381 18.506253
F 18.150475 7.723189 18.366172
F 9.232980 15.446379 18.272786
F 13.691728 7.723189 18.319479
F 13.691728 15.446380 18.319477
F 9.232980 7.723188 18.272786
F 22.609224 7.723189 18.412866
F 22.609223 15.446381 18.412865
F 22.609223 0.000001 18.412866
F 4.809979 5.150437 14.586659
F 31.564827 5.148792 14.865704
F 4.809979 12.873628 14.586659
F 31.564827 12.871982 14.865704
F 4.809979 20.596822 14.586659
F 31.564827 20.595176 14.865704
F 13.729838 5.148791 14.678929
F 13.729838 12.871982 14.678928
F 13.729838 20.595176 14.678929
F 22.647336 5.148790 14.772316
F 22.647336 12.871981 14.772316
F 22.647336 20.595176 14.772316
F 4.781421 5.150437 17.314787
F 31.536244 5.148791 17.596115
F 4.781421 12.873628 17.314788
F 31.536244 12.871982 17.596116
F 4.781421 20.596822 17.314787
F 31.536244 20.595177 17.596115
F 13.701257 5.148791 17.409340
F 13.701256 12.871982 17.409341
F 13.701257 20.595176 17.409341
F 22.618753 5.148790 17.502729
F 22.618753 12.871982 17.502729
F 22.618753 20.595176 17.502729
F 4.743286 7.721543 20.955336
F 31.498110 7.723188 21.236665
F 4.743286 15.444734 20.955337
F 31.498110 15.446380 21.236665
F 24.876711 16.733579 14.795663
F 4.743286 23.167928 20.955336
F 24.876711 9.010385 14.795663
F 31.498110 23.169574 21.236664
F 13.663121 7.723189 21.049890
F 13.663121 15.446381 21.049890
F 24.876711 1.287197 14.795663
F 22.580618 7.723189 21.143278
F 22.580618 15.446381 21.143278
F 22.580618 0.000001 21.143278
F 7.013008 1.287108 17.339364
F 7.013008 9.010296 17.339364
F 7.013008 16.733489 17.339364
F 15.930632 1.287197 17.432688
F 15.930632 9.010386 17.432688
F 15.930632 16.733579 17.432688
F 24.848128 1.287197 17.526075
F 24.848128 9.010385 17.526075
F 24.848128 16.733579 17.526075
F 6.974868 3.861684 20.979913
F 6.974868 11.584873 20.979913
F 6.974868 19.308067 20.979913
F 15.892493 3.861595 21.073237
F 15.892493 11.584784 21.073237
F 15.892493 19.307979 21.073237
F 24.809991 3.861594 21.166623
F 24.809991 11.584783 21.166624
F 24.809991 19.307978 21.166624
F 7.003476 3.861684 18.249372
F 7.003476 11.584873 18.249372
F 7.003476 19.308068 18.249372
F 15.921099 3.861595 18.342825
F 15.921099 11.584784 18.342825
F 15.921099 19.307978 18.342825
F 24.838596 3.861594 18.436212
F 24.838596 11.584783 18.436212
F 24.838596 19.307978 18.436212
F 7.041590 1.287108 14.608823
F 7.041590 9.010296 14.608823
F 7.041590 16.733490 14.608823
F 15.959214 1.287197 14.702276
F 4.924033 23.167938 3.667271
F 4.695617 23.167929 25.508306
F 4.848118 23.167929 10.946111
F 31.450465 23.169574 25.787351
F 13.615477 23.169574 25.600577
F 13.815619 23.169574 6.487820
F 13.586871 23.169574 28.330988
F 9.156730 23.169573 25.553884
F 26.991720 23.169574 25.740658
F 27.191864 23.169574 6.627901
F 9.309231 23.169573 10.991688
F 27.144220 23.169574 11.178462
F 9.232980 23.169573 18.272786
F 27.067970 23.169574 18.459559
F 18.302598 0.000090 3.806267
F 22.761346 0.000090 3.852961
F 31.678838 0.000090 3.946348
F 2.252839 1.291703 46.411879
F 29.001873 1.287197 46.697160
F 2.252839 9.014891 46.411879
F 29.001873 9.010386 46.697160
F 2.252839 16.738085 46.411879
F 29.001873 16.733579 46.697160
F 11.166885 1.287197 46.510386
F 11.166885 9.010386 46.510386
F 11.166885 16.733579 46.510386
F 20.084379 1.287197 46.603774
F 20.084379 9.010385 46.603774
F 20.084379 16.733579 46.603774
F 2.214699 3.857089 50.052428
F 28.963735 3.861594 50.337708
F 2.214699 11.580278 50.052428
F 28.963735 11.584783 50.337708
F 2.214699 19.303472 50.052428
F 28.963735 19.307977 50.337709
F 11.128745 3.861594 50.150934
F 11.128744 11.584783 50.150934
F 11.128744 19.307977 50.150934
F 20.046241 3.861595 50.244322
F 20.046241 11.584784 50.244323
F 20.046241 19.307979 50.244323
F 2.243197 3.857089 47.332327
F 28.992340 3.861594 47.607298
F 2.243197 11.580277 47.332327
F 28.992340 11.584783 47.607298
F 2.243197 19.303472 47.332326
F 28.992340 19.307978 47.607297
F 11.157350 3.861594 47.420523
F 11.157351 11.584783 47.420523
F 11.157351 19.307978 47.420523
F 20.074847 3.861595 47.513910
F 20.074847 11.584784 47.513910
F 20.074847 19.307978 47.513910
F 2.281312 1.291703 43.691777
F 26.839219 23.169574 40.302853
F 29.030456 1.287197 43.966748
F 2.281312 9.014891 43.691777
F 8.775479 23.169573 61.959372
F 29.030456 9.010386 43.966748
F 2.281312 16.738085 43.691777
F 9.004229 23.169573 40.116079
F 29.030456 16.733580 43.966748
F 11.195466 1.287197 43.779975
F 11.195466 9.010386 43.779975
F 11.195466 16.733579 43.779974
F 20.112961 1.287197 43.873361
F 20.112961 9.010385 43.873361
F 20.112961 16.733578 43.873360
F 4.466866 7.721543 47.351600
F 31.221714 7.723189 47.630644
F 4.466866 15.444735 47.351599
F 31.221714 15.446380 47.630644
F 26.581864 15.446380 64.876557
F 26.810615 15.446380 43.033264
F 13.386726 7.723189 47.443871
F 13.386726 15.446380 47.443870
F 26.581864 7.723189 64.876557
F 22.304223 7.723189 47.537257
F 22.304223 15.446381 47.537256
F 22.304223 0.000001 47.537257
F 4.504978 5.150437 43.711051
F 31.259825 5.148792 43.990095
F 4.504978 12.873628 43.711050
F 31.259825 12.871982 43.990095
F 4.504978 20.596822 43.711051
F 31.259825 20.595176 43.990095
F 13.424837 5.148791 43.803321
F 13.424837 12.871982 43.803320
F 13.424837 20.595176 43.803321
F 22.342335 5.148790 43.896707
F 22.342335 12.871981 43.896707
F 22.342335 20.595176 43.896707
F 4.476420 5.150437 46.439179
F 31.231243 5.148791 46.720506
F 4.476420 12.873628 46.439179
F 31.231243 12.871982 46.720507
F 4.476420 20.596822 46.439179
F 31.231243 20.595177 46.720506
F 13.396255 5.148791 46.533732
F 13.396256 12.871982 46.533733
F 13.396256 20.595176 46.533733
F 22.313752 5.148790 46.627120
F 22.313752 12.871982 46.627120
F 22.313752 20.595176 46.627120
F 4.438285 7.721542 50.079727
F 31.193108 7.723188 50.361055
F 4.438285 15.444734 50.079728
F 31.193108 15.446380 50.361056
F 26.810615 7.723189 43.033264
F 4.438285 23.167928 50.079727
F 17.664367 0.000000 64.783170
F 31.193108 23.169574 50.361056
F 13.358120 7.723189 50.174281
F 13.358120 15.446381 50.174282
F 17.893118 0.000000 42.939877
F 22.275617 7.723189 50.267669
F 22.275617 15.446381 50.267669
F 22.275617 0.000001 50.267669
F 6.708006 1.287107 46.463755
F 6.708006 9.010296 46.463755
F 6.708006 16.733489 46.463755
F 15.625631 1.287197 46.557079
F 15.625631 9.010385 46.557079
F 15.625631 16.733579 46.557080
F 24.543128 1.287197 46.650466
F 24.543127 9.010385 46.650467
F 24.543128 16.733579 46.650467
F 6.669867 3.861684 50.104304
F 33.422478 3.861594 50.384402
F 6.669867 11.584873 50.104304
F 33.422478 11.584783 50.384402
F 6.669867 19.308067 50.104305
F 33.422478 19.307977 50.384403
F 15.587492 3.861595 50.197628
F 15.587492 11.584784 50.197628
F 15.587492 19.307979 50.197629
F 24.504990 3.861594 50.291016
F 24.504990 11.584783 50.291016
F 24.504990 19.307978 50.291016
F 6.698475 3.861684 47.373764
F 6.698475 11.584873 47.373763
F 6.698475 19.308068 47.373763
F 15.616098 3.861595 47.467217
F 15.616098 11.584784 47.467216
F 15.616098 19.307978 47.467216
F 24.533595 3.861594 47.560604
F 24.533595 11.584783 47.560603
F 24.533595 19.307978 47.560603
F 6.736589 1.287108 43.733215
F 6.736589 9.010296 43.733214
F 6.736589 16.733490 43.733214
F 15.654212 1.287197 43.826667
F 15.654212 9.010385 43.826667
F 15.654213 16.733579 43.826667
F 24.571710 1.287197 43.920055
F 24.571710 9.010385 43.920055
F 24.571710 16.733579 43.920055
F 8.927979 7.723188 47.397177
F 8.927979 15.446379 47.397177
F 17.664367 15.446381 64.783171
F 17.845474 7.723189 47.490563
F 17.845474 15.446381 47.490563
F 17.845474 0.000000 47.490563
F 26.762969 7.723189 47.583951
F 26.762969 15.446380 47.583951
F 17.893118 15.446381 42.939877
F 8.966090 5.148792 43.756628
F 8.966090 12.871983 43.756627
F 8.966090 20.595177 43.756628
F 17.883585 5.148790 43.850014
F 17.883585 12.871981 43.850013
F 17.883586 20.595175 43.850014
F 26.801082 5.148791 43.943402
F 26.801082 12.871982 43.943401
F 26.801082 20.595177 43.943402
F 8.937508 5.148792 46.487038
F 8.937508 12.871983 46.487038
F 8.937508 20.595178 46.487038
F 17.855004 5.148790 46.580426
F 17.855004 12.871982 46.580427
F 17.855004 20.595176 46.580427
F 26.772499 5.148791 46.673813
F 26.772499 12.871982 46.673814
F 26.772499 20.595176 46.673813
F 8.899373 7.723187 50.127587
F 8.899373 15.446379 50.127587
F 17.664367 7.723189 64.783170
F 8.899373 23.169573 50.127587
F 17.816868 7.723189 50.220975
F 17.816868 15.446381 50.220976
F 17.816868 0.000000 50.220976
F 26.734365 7.723189 50.314362
F 26.734365 15.446380 50.314363
F 17.893118 7.723189 42.939876
F 2.176588 1.291703 53.692976
F 28.925623 1.287197 53.978257
F 2.176588 9.014891 53.692976
F 28.925623 9.010386 53.978257
F 2.176588 16.738085 53.692977
F 28.925623 16.733579 53.978258
F 11.090635 1.287197 53.791483
F 11.090635 9.010385 53.791483
F 11.090635 16.733579 53.791483
F 20.008129 1.287197 53.884871
F 20.008129 9.010385 53.884871
F 20.008129 16.733579 53.884871
F 2.367200 3.857089 35.490232
F 2.138449 3.857089 57.333524
F 29.116236 3.861594 35.775512
F 28.887485 3.861594 57.618805
F 2.367200 11.580278 35.490232
F 2.138450 11.580278 57.333524
F 29.116236 11.584783 35.775512
F 28.887485 11.584783 57.618805
F 2.367201 19.303472 35.490232
F 2.138450 19.303472 57.333525
F 29.116236 19.307978 35.775513
F 28.887485 19.307977 57.618805
F 11.281245 3.861594 35.588738
F 11.052494 3.861594 57.432031
F 11.281245 11.584783 35.588738
F 11.052494 11.584783 57.432031
F 11.281245 19.307977 35.588738
F 11.052494 19.307977 57.432031
F 20.198742 3.861595 35.682126
F 19.969991 3.861595 57.525419
F 20.198742 11.584784 35.682127
F 19.969991 11.584784 57.525419
F 20.198742 19.307979 35.682127
F 19.969992 19.307979 57.525419
F 2.166947 3.857089 54.613423
F 29.144840 3.861594 33.045102
F 28.916090 3.861594 54.888394
F 2.166947 11.580277 54.613423
F 29.144840 11.584783 33.045101
F 28.916090 11.584783 54.888394
F 2.166947 19.303472 54.613423
F 29.144840 19.307978 33.045101
F 28.916090 19.307978 54.888394
F 11.309851 3.861594 32.858327
F 11.081100 3.861594 54.701620
F 11.309851 11.584783 32.858327
F 11.081100 11.584783 54.701620
F 11.309851 19.307978 32.858327
F 11.081100 19.307978 54.701619
F 20.227347 3.861595 32.951714
F 19.998596 3.861595 54.795007
F 20.227347 11.584784 32.951714
F 19.998596 11.584784 54.795007
F 20.227347 19.307978 32.951714
F 19.998596 19.307978 54.795006
F 2.205062 1.291703 50.972875
F 28.954205 1.287198 51.247846
F 2.205062 9.014891 50.972875
F 28.954205 9.010386 51.247846
F 2.205062 16.738085 50.972874
F 28.954205 16.733580 51.247845
F 11.119216 1.287197 51.061072
F 11.119216 9.010385 51.061072
F 11.119216 16.733579 51.061071
F 20.036711 1.287197 51.154459
F 20.036711 9.010385 51.154459
F 20.036711 16.733578 51.154458
F 4.619367 7.721543 32.789404
F 4.390616 7.721543 54.632696
F 31.374214 7.723189 33.068448
F 31.145464 7.723189 54.911741
F 4.619367 15.444735 32.789403
F 4.390616 15.444735 54.632696
F 31.374214 15.446381 33.068448
F 31.145464 15.446381 54.911741
F 8.746872 23.169573 64.689782
F 8.975623 23.169573 42.846488
F 8.746872 15.446379 64.689782
F 8.975623 15.446379 42.846489
F 13.539227 7.723189 32.881673
F 13.310476 7.723189 54.724967
F 13.539227 15.446380 32.881673
F 13.310476 15.446380 54.724967
F 8.746872 7.723187 64.689782
F 8.975623 7.723187 42.846488
F 22.456723 7.723189 32.975061
F 22.227972 7.723189 54.818353
F 22.456723 15.446381 32.975060
F 22.227972 15.446381 54.818353
F 22.456723 0.000001 32.975061
F 22.227972 0.000001 54.818354
F 4.428728 5.150437 50.992149
F 31.183575 5.148792 51.271193
F 4.428728 12.873628 50.992148
F 31.183575 12.871982 51.271192
F 4.428728 20.596822 50.992148
F 31.183575 20.595176 51.271193
F 13.348587 5.148791 51.084419
F 13.348587 12.871982 51.084418
F 13.348587 20.595176 51.084418
F 22.266085 5.148790 51.177805
F 22.266085 12.871981 51.177804
F 22.266085 20.595176 51.177805
F 4.400169 5.150437 53.720276
F 31.154993 5.148791 54.001604
F 4.400169 12.873628 53.720277
F 31.154993 12.871982 54.001604
F 4.400169 20.596822 53.720276
F 31.154993 20.595177 54.001604
F 13.320005 5.148791 53.814830
F 13.320005 12.871982 53.814830
F 13.320005 20.595176 53.814830
F 22.237502 5.148790 53.908217
F 22.237502 12.871982 53.908218
F 22.237502 20.595176 53.908217
F 4.590785 7.721543 35.517531
F 4.362035 7.721542 57.360824
F 31.345609 7.723188 35.798859
F 31.116858 7.723188 57.642152
F 4.590785 15.444734 35.517532
F 4.362035 15.444734 57.360824
F 31.345609 15.446380 35.798860
F 31.116858 15.446380 57.642153
F 26.619998 20.595176 61.236008
F 26.848749 20.595176 39.392715
F 4.590785 23.167928 35.517531
F 4.362035 23.167928 57.360824
F 26.619998 12.871982 61.236009
F 26.848749 12.871982 39.392715
F 31.345609 23.169574 35.798859
F 31.116858 23.169574 57.642152
F 13.510621 7.723189 35.612085
F 13.281870 7.723189 57.455378
F 13.510621 15.446381 35.612085
F 13.281870 15.446381 57.455379
F 26.619998 5.148791 61.236008
F 26.848749 5.148791 39.392715
F 22.428118 7.723189 35.705473
F 22.199367 7.723189 57.548765
F 22.428118 15.446381 35.705473
F 22.199367 15.446381 57.548766
F 22.428118 0.000001 35.705473
F 22.199367 0.000001 57.548766
F 6.631756 1.287108 53.744853
F 33.384368 1.287197 54.024951
F 6.631756 9.010296 53.744853
F 33.384368 9.010386 54.024951
F 6.631756 16.733489 53.744853
F 33.384368 16.733579 54.024951
F 15.549381 1.287197 53.838177
F 15.549381 9.010386 53.838177
F 15.549381 16.733579 53.838177
F 24.466878 1.287197 53.931564
F 24.466878 9.010385 53.931564
F 24.466878 16.733579 53.931565
F 6.822368 3.861684 35.542108
F 6.593617 3.861684 57.385401
F 33.346228 3.861594 57.665499
F 6.822368 11.584873 35.542108
F 6.593617 11.584873 57.385401
F 33.346228 11.584783 57.665499
F 6.822368 19.308067 35.542109
F 6.593617 19.308067 57.385401
F 33.346228 19.307977 57.665499
F 15.739993 3.861595 35.635432
F 15.511242 3.861595 57.478725
F 15.739993 11.584784 35.635432
F 15.511242 11.584784 57.478725
F 15.739993 19.307979 35.635433
F 15.511242 19.307979 57.478726
F 24.657491 3.861594 35.728819
F 24.428740 3.861594 57.572113
F 24.657491 11.584783 35.728820
F 24.428740 11.584783 57.572112
F 24.657491 19.307978 35.728820
F 24.428740 19.307978 57.572113
F 6.850975 3.861684 32.811567
F 6.622224 3.861684 54.654861
F 33.374833 3.861594 54.935088
F 6.850975 11.584873 32.811567
F 6.622224 11.584873 54.654861
F 33.374833 11.584783 54.935088
F 6.850975 19.308068 32.811567
F 6.622224 19.308068 54.654860
F 33.374833 19.307978 54.935088
F 15.768598 3.861595 32.905021
F 15.539848 3.861595 54.748313
F 15.768598 11.584784 32.905020
F 15.539848 11.584784 54.748313
F 15.768599 19.307978 32.905020
F 15.539848 19.307978 54.748313
F 24.686095 3.861594 32.998407
F 24.457344 3.861594 54.841701
F 24.686095 11.584783 32.998408
F 24.457344 11.584783 54.841700
F 24.686095 19.307978 32.998407
F 24.457344 19.307978 54.841700
F 6.660339 1.287108 51.014312
F 33.412949 1.287197 51.294540
F 6.660339 9.010296 51.014312
F 33.412949 9.010386 51.294540
F 6.660339 16.733490 51.014311
F 33.412949 16.733580 51.294539
F 15.577962 1.287197 51.107765
F 15.577962 9.010385 51.107765
F 15.577963 16.733579 51.107764
F 24.495460 1.287196 51.201152
F 24.495460 9.010385 51.201152
F 24.495460 16.733579 51.201152
F 9.080480 7.723188 32.834981
F 8.851729 7.723188 54.678274
F 9.080480 15.446379 32.834981
F 8.851729 15.446379 54.678274
F 17.702503 20.595176 61.142621
F 17.931254 20.595176 39.299328
F 17.997974 7.723189 32.928367
F 17.769223 7.723189 54.771660
F 17.997974 15.446381 32.928366
F 17.769223 15.446381 54.771659
F 17.997974 0.000000 32.928367
F 17.769223 0.000000 54.771660
F 26.915470 7.723189 33.021755
F 26.686719 7.723189 54.865048
F 26.915470 15.446380 33.021754
F 26.686719 15.446380 54.865047
F 17.702503 12.871982 61.142621
F 17.931254 12.871982 39.299328
F 8.889839 5.148792 51.037726
F 8.889839 12.871983 51.037725
F 8.889839 20.595177 51.037726
F 17.807335 5.148790 51.131112
F 17.807335 12.871981 51.131111
F 17.807335 20.595175 51.131112
F 26.724832 5.148791 51.224499
F 26.724832 12.871982 51.224499
F 26.724832 20.595177 51.224499
F 8.861258 5.148792 53.768135
F 8.861258 12.871983 53.768136
F 8.861258 20.595178 53.768136
F 17.778753 5.148790 53.861523
F 17.778753 12.871982 53.861524
F 17.778753 20.595176 53.861524
F 26.696248 5.148791 53.954911
F 26.696248 12.871982 53.954911
F 26.696248 20.595176 53.954911
F 9.051873 7.723187 35.565391
F 8.823122 7.723187 57.408683
F 9.051873 15.446379 35.565391
F 8.823122 15.446379 57.408684
F 17.702503 5.148790 61.142621
F 17.931254 5.148790 39.299328
F 9.051873 23.169573 35.565390
F 8.823122 23.169573 57.408683
F 17.969368 7.723189 35.658779
F 17.740618 7.723189 57.502072
F 17.969368 15.446381 35.658779
F 17.740618 15.446381 57.502073
F 17.969368 0.000000 35.658779
F 17.740618 0.000000 57.502072
F 26.886865 7.723189 35.752166
F 26.658114 7.723189 57.595458
F 26.886865 15.446380 35.752166
F 26.658114 15.446380 57.595459
F 8.785008 20.595178 61.049233
F 9.013759 20.595178 39.205940
F 2.329088 1.291703 39.130781
F 2.100338 1.291703 60.974074
F 29.078123 1.287197 39.416062
F 28.849373 1.287197 61.259354
F 2.329088 9.014891 39.130780
F 2.100338 9.014891 60.974074
F 29.078123 9.010386 39.416061
F 28.849373 9.010386 61.259354
F 2.329088 16.738085 39.130781
F 2.100338 16.738085 60.974074
F 29.078123 16.733579 39.416062
F 28.849373 16.733579 61.259355
F 11.243135 1.287197 39.229287
F 11.014384 1.287197 61.072580
F 11.243135 9.010386 39.229287
F 11.014384 9.010386 61.072580
F 11.243135 16.733579 39.229287
F 11.014384 16.733579 61.072581
F 20.160629 1.287197 39.322675
F 19.931879 1.287197 61.165968
F 20.160629 9.010385 39.322675
F 19.931879 9.010385 61.165968
F 20.160629 16.733579 39.322675
F 19.931879 16.733579 61.165969
F 2.290950 3.857089 42.771329
F 2.062199 3.857089 64.614623
F 29.039985 3.861594 43.056610
F 28.811234 3.861594 64.899903
F 2.290950 11.580278 42.771329
F 2.062199 11.580278 64.614623
F 29.039985 11.584783 43.056610
F 28.811234 11.584783 64.899903
F 2.290950 19.303472 42.771330
F 2.062199 19.303472 64.614623
F 29.039985 19.307977 43.056610
F 28.811234 19.307977 64.899903
F 11.204995 3.861594 42.869836
F 10.976244 3.861594 64.713129
F 11.204994 11.584783 42.869836
F 10.976244 11.584783 64.713129
F 11.204995 19.307977 42.869836
F 10.976244 19.307977 64.713130
F 20.122492 3.861595 42.963224
F 19.893741 3.861595 64.806517
F 20.122492 11.584784 42.963225
F 19.893741 11.584784 64.806517
F 20.122492 19.307979 42.963224
F 19.893741 19.307979 64.806518
F 2.319448 3.857089 40.051228
F 2.090696 3.857089 61.894521
F 29.068590 3.861594 40.326199
F 28.839839 3.861594 62.169492
F 2.319448 11.580277 40.051228
F 2.090697 11.580277 61.894521
F 29.068590 11.584783 40.326199
F 28.839839 11.584783 62.169492
F 2.319448 19.303472 40.051228
F 2.090697 19.303472 61.894521
F 29.068590 19.307978 40.326199
F 28.839840 19.307978 62.169492
F 11.233601 3.861594 40.139425
F 11.004850 3.861594 61.982718
F 11.233601 11.584783 40.139425
F 11.004850 11.584783 61.982717
F 11.233601 19.307978 40.139424
F 11.004850 19.307978 61.982718
F 20.151097 3.861595 40.232812
F 19.922346 3.861595 62.076105
F 20.151097 11.584784 40.232812
F 19.922346 11.584784 62.076105
F 20.151097 19.307978 40.232811
F 19.922346 19.307978 62.076105
F 2.357563 1.291703 36.410679
F 2.128812 1.291703 58.253971
F 29.106706 1.287197 36.685650
F 28.877955 1.287197 58.528943
F 2.357563 9.014891 36.410679
F 2.128812 9.014891 58.253971
F 29.106706 9.010386 36.685650
F 28.877955 9.010386 58.528943
F 2.357563 16.738085 36.410678
F 2.128812 16.738085 58.253972
F 29.106706 16.733580 36.685649
F 28.877955 16.733580 58.528943
F 11.271716 1.287197 36.498876
F 11.042966 1.287197 58.342169
F 11.271716 9.010385 36.498876
F 11.042966 9.010385 58.342169
F 11.271716 16.733579 36.498875
F 11.042966 16.733579 58.342169
F 20.189212 1.287197 36.592262
F 19.960461 1.287197 58.435555
F 20.189212 9.010385 36.592262
F 19.960461 9.010385 58.435555
F 20.189212 16.733578 36.592261
F 19.960461 16.733579 58.435555
F 4.543117 7.721543 40.070501
F 4.314366 7.721543 61.913794
F 31.297964 7.723189 40.349546
F 31.069213 7.723189 62.192839
F 4.543117 15.444735 40.070501
F 4.314366 15.444735 61.913794
F 31.297964 15.446381 40.349545
F 31.069213 15.446380 62.192838
F 8.785008 12.871983 61.049233
F 9.013759 12.871983 39.205940
F 8.785008 5.148792 61.049233
F 9.013759 5.148792 39.205939
F 13.462977 7.723189 40.162772
F 13.234226 7.723189 62.006065
F 13.462977 15.446380 40.162772
F 13.234226 15.446380 62.006064
F 26.648582 20.595177 58.505596
F 26.877332 20.595177 36.662303
F 22.380473 7.723189 40.256158
F 22.151722 7.723189 62.099452
F 22.380473 15.446381 40.256158
F 22.151722 15.446381 62.099451
F 22.380473 0.000001 40.256158
F 22.151722 0.000001 62.099451
F 4.581228 5.150437 36.429952
F 4.352477 5.150437 58.273246
F 31.336076 5.148792 36.708997
F 31.107325 5.148792 58.552290
F 4.581228 12.873628 36.429951
F 4.352477 12.873628 58.273245
F 31.336076 12.871982 36.708996
F 31.107325 12.871982 58.552290
F 4.581228 20.596822 36.429952
F 4.352477 20.596822 58.273245
F 31.336076 20.595176 36.708997
F 31.107325 20.595176 58.552290
F 13.501087 5.148791 36.522222
F 13.272337 5.148791 58.365515
F 13.501087 12.871982 36.522222
F 13.272337 12.871982 58.365515
F 13.501087 20.595176 36.522222
F 13.272337 20.595176 58.365515
F 22.418586 5.148790 36.615609
F 22.189835 5.148790 58.458902
F 22.418586 12.871981 36.615608
F 22.189835 12.871981 58.458902
F 22.418586 20.595176 36.615609
F 22.189835 20.595176 58.458902
F 4.552670 5.150437 39.158080
F 4.323919 5.150437 61.001374
F 31.307493 5.148791 39.439408
F 31.078743 5.148791 61.282701
F 4.552670 12.873628 39.158080
F 4.323919 12.873628 61.001374
F 31.307493 12.871982 39.439408
F 31.078743 12.871982 61.282702
F 4.552670 20.596822 39.158081
F 4.323919 20.596822 61.001374
F 31.307493 20.595177 39.439408
F 31.078743 20.595177 61.282701
F 13.472505 5.148791 39.252634
F 13.243755 5.148791 61.095927
F 13.472505 12.871982 39.252635
F 13.243755 12.871982 61.095927
F 13.472506 20.595176 39.252634
F 13.243755 20.595176 61.095927
F 22.390002 5.148790 39.346021
F 22.161251 5.148790 61.189315
F 22.390002 12.871982 39.346022
F 22.161251 12.871982 61.189315
F 22.390002 20.595176 39.346021
F 22.161251 20.595176 61.189315
F 4.514535 7.721542 42.798629
F 4.285784 7.721542 64.641921
F 31.269359 7.723188 43.079957
F 31.040608 7.723188 64.923250
F 4.514535 15.444734 42.798629
F 4.285784 15.444734 64.641923
F 31.269359 15.446380 43.079958
F 31.040608 15.446380 64.923251
F 26.648582 12.871982 58.505596
F 26.877332 12.871982 36.662303
F 4.514535 23.167928 42.798629
F 4.285784 23.167928 64.641922
F 26.648582 5.148791 58.505597
F 26.877332 5.148791 36.662303
F 31.269359 23.169574 43.079957
F 31.040608 23.169574 64.923250
F 13.434370 7.723189 42.893184
F 13.205620 7.723189 64.736476
F 13.434370 15.446381 42.893184
F 13.205620 15.446381 64.736477
F 17.731085 20.595175 58.412208
F 17.959836 20.595175 36.568916
F 22.351868 7.723189 42.986570
F 22.123117 7.723189 64.829864
F 22.351868 15.446381 42.986571
F 22.123117 15.446381 64.829864
F 22.351868 0.000001 42.986570
F 22.123117 0.000001 64.829864
F 6.784257 1.287108 39.182657
F 6.555506 1.287108 61.025950
F 33.308117 1.287197 61.306048
F 6.784257 9.010296 39.182657
F 6.555506 9.010296 61.025950
F 33.308117 9.010386 61.306048
F 6.784257 16.733489 39.182657
F 6.555506 16.733490 61.025950
F 33.308117 16.733579 61.306049
F 15.701881 1.287197 39.275981
F 15.473131 1.287197 61.119274
F 15.701881 9.010385 39.275981
F 15.473131 9.010385 61.119274
F 15.701881 16.733579 39.275982
F 15.473131 16.733579 61.119274
F 24.619378 1.287197 39.369368
F 24.390627 1.287197 61.212661
F 24.619378 9.010385 39.369368
F 24.390627 9.010385 61.212661
F 24.619378 16.733579 39.369369
F 24.390627 16.733579 61.212661
F 6.746117 3.861684 42.823206
F 6.517367 3.861684 64.666499
F 33.269978 3.861594 64.946597
F 6.746118 11.584873 42.823206
F 6.517367 11.584873 64.666499
F 33.269978 11.584783 64.946597
F 6.746118 19.308067 42.823206
F 6.517367 19.308067 64.666499
F 33.269978 19.307977 64.946597
F 15.663742 3.861595 42.916530
F 15.434991 3.861595 64.759823
F 15.663742 11.584784 42.916530
F 15.434991 11.584784 64.759823
F 15.663742 19.307979 42.916531
F 15.434991 19.307979 64.759823
F 24.581240 3.861594 43.009917
F 24.352490 3.861594 64.853210
F 24.581240 11.584783 43.009917
F 24.352490 11.584783 64.853210
F 24.581240 19.307978 43.009917
F 24.352490 19.307978 64.853211
F 6.774725 3.861684 40.092665
F 6.545974 3.861684 61.935958
F 33.298583 3.861594 62.216186
F 6.774725 11.584873 40.092665
F 6.545974 11.584873 61.935958
F 33.298583 11.584783 62.216186
F 6.774725 19.308068 40.092664
F 6.545974 19.308068 61.935958
F 33.298583 19.307978 62.216186
F 15.692348 3.861595 40.186118
F 15.463597 3.861595 62.029412
F 15.692348 11.584784 40.186118
F 15.463598 11.584784 62.029411
F 15.692348 19.307978 40.186118
F 15.463597 19.307978 62.029411
F 24.609845 3.861594 40.279506
F 24.381094 3.861594 62.122798
F 24.609845 11.584783 40.279505
F 24.381094 11.584783 62.122798
F 24.609845 19.307978 40.279505
F 24.381094 19.307978 62.122798
F 6.812840 1.287108 36.452116
F 6.584089 1.287108 58.295409
F 33.336699 1.287197 58.575636
F 6.812840 9.010296 36.452116
F 6.584089 9.010296 58.295409
F 33.336699 9.010386 58.575636
F 6.812840 16.733490 36.452115
F 6.584089 16.733490 58.295409
F 33.336699 16.733580 58.575637
F 15.730463 1.287197 36.545569
F 15.501712 1.287197 58.388862
F 15.730463 9.010385 36.545569
F 15.501712 9.010385 58.388862
F 15.730463 16.733579 36.545569
F 15.501712 16.733579 58.388861
F 24.647960 1.287197 36.638956
F 24.419210 1.287196 58.482249
F 24.647960 9.010385 36.638957
F 24.419210 9.010385 58.482249
F 24.647960 16.733579 36.638956
F 24.419210 16.733579 58.482249
F 9.004229 7.723188 40.116079
F 8.775479 7.723188 61.959372
F 9.004229 15.446379 40.116078
F 8.775479 15.446379 61.959371
F 17.731085 12.871981 58.412208
F 17.959836 12.871981 36.568915
F 17.921724 7.723189 40.209464
F 17.692973 7.723189 62.052758
F 17.921724 15.446381 40.209464
F 17.692973 15.446381 62.052758
F 17.921724 0.000001 40.209464
F 17.692973 0.000000 62.052758
F 26.839219 7.723189 40.302853
F 26.610469 7.723189 62.146146
F 26.839219 15.446380 40.302852
F 26.610469 15.446380 62.146145
F 17.731085 5.148790 58.412208
F 17.959836 5.148790 36.568916
F 9.042340 5.148792 36.475530
F 8.813589 5.148792 58.318823
F 9.042340 12.871983 36.475529
F 8.813589 12.871983 58.318822
F 9.042340 20.595177 36.475530
F 8.813589 20.595177 58.318822
F 4.466866 23.167929 47.351600
F 4.619367 23.167929 32.789403
F 4.390616 23.167929 54.632696
F 4.543117 23.167929 40.070501
F 4.314366 23.167929 61.913794
F 31.221714 23.169574 47.630644
F 8.927979 23.169573 47.397177
F 26.762969 23.169574 47.583951
F 13.310476 23.169574 54.724967
F 13.510621 23.169574 35.612085
F 13.281870 23.169574 57.455379
F 9.080480 23.169573 32.834981
F 8.851729 23.169573 54.678274
F 26.915470 23.169574 33.021755
F 26.686719 23.169574 54.865048
F 31.069213 23.169574 62.192839
F 13.462977 23.169574 40.162772
F 13.434370 23.169574 42.893184
F 2.395697 3.857089 32.770131
F 2.395697 11.580278 32.770130
F 2.395698 19.303472 32.770130
F 2.024087 1.291703 68.255172
F 1.795337 1.291703 90.098465
F 28.773122 1.287197 68.540453
F 28.544371 1.287197 90.383746
F 2.024087 9.014891 68.255172
F 1.795336 9.014891 90.098465
F 28.773122 9.010386 68.540453
F 28.544371 9.010386 90.383746
F 2.024087 16.738085 68.255173
F 1.795337 16.738085 90.098466
F 28.773122 16.733579 68.540454
F 28.544371 16.733579 90.383746
F 10.938134 1.287197 68.353679
F 10.709383 1.287197 90.196971
F 10.938134 9.010386 68.353679
F 10.709383 9.010385 90.196971
F 10.938134 16.733579 68.353679
F 10.709383 16.733579 90.196972
F 19.855629 1.287197 68.447067
F 19.626878 1.287197 90.290359
F 19.855629 9.010385 68.447067
F 19.626878 9.010385 90.290359
F 19.855629 16.733579 68.447067
F 19.626878 16.733579 90.290360
F 1.985949 3.857089 71.895720
F 1.757198 3.857089 93.739014
F 28.734984 3.861594 72.181001
F 28.506233 3.861594 94.024294
F 1.985949 11.580278 71.895721
F 1.757198 11.580278 93.739014
F 28.734984 11.584783 72.181002
F 28.506233 11.584783 94.024294
F 1.985949 19.303472 71.895721
F 1.757198 19.303472 93.739014
F 28.734984 19.307977 72.181001
F 28.506233 19.307977 94.024294
F 10.899994 3.861594 71.994228
F 10.671243 3.861594 93.837520
F 10.899994 11.584783 71.994228
F 10.671243 11.584783 93.837521
F 10.899994 19.307977 71.994228
F 10.671243 19.307977 93.837521
F 19.817490 3.861595 72.087615
F 19.588740 3.861595 93.930908
F 19.817490 11.584784 72.087616
F 19.588740 11.584784 93.930908
F 19.817490 19.307979 72.087616
F 19.588740 19.307979 93.930909
F 2.014446 3.857089 69.175619
F 1.785696 3.857089 91.018912
F 28.763589 3.861594 69.450590
F 28.534839 3.861594 91.293883
F 2.014446 11.580278 69.175619
F 1.785696 11.580277 91.018912
F 28.763589 11.584783 69.450591
F 28.534839 11.584783 91.293883
F 2.014446 19.303472 69.175619
F 1.785696 19.303472 91.018912
F 28.763590 19.307978 69.450590
F 28.534839 19.307978 91.293883
F 10.928600 3.861594 69.263816
F 10.699849 3.861594 91.107109
F 10.928600 11.584783 69.263816
F 10.699849 11.584783 91.107109
F 10.928600 19.307978 69.263816
F 10.699849 19.307978 91.107109
F 19.846096 3.861595 69.357203
F 19.617345 3.861595 91.200496
F 19.846096 11.584784 69.357203
F 19.617345 11.584784 91.200496
F 19.846096 19.307978 69.357203
F 19.617345 19.307978 91.200496
F 1.823811 1.291703 87.378363
F 28.801705 1.287198 65.810042
F 28.572954 1.287197 87.653335
F 1.823811 9.014891 87.378363
F 28.801705 9.010386 65.810042
F 28.572954 9.010386 87.653335
F 1.823811 16.738086 87.378363
F 28.801705 16.733580 65.810042
F 28.572954 16.733580 87.653334
F 10.966715 1.287197 65.623267
F 10.737964 1.287197 87.466560
F 10.966715 9.010385 65.623267
F 10.737964 9.010385 87.466560
F 10.966715 16.733579 65.623267
F 10.737964 16.733579 87.466560
F 19.884210 1.287197 65.716654
F 19.655460 1.287197 87.559946
F 19.884210 9.010385 65.716654
F 19.655460 9.010385 87.559947
F 19.884210 16.733578 65.716653
F 19.655460 16.733578 87.559946
F 4.238115 7.721543 69.194893
F 4.009365 7.721543 91.038185
F 30.992963 7.723189 69.473937
F 30.764212 7.723189 91.317231
F 4.238115 15.444735 69.194892
F 4.009365 15.444735 91.038185
F 30.992963 15.446381 69.473937
F 30.764212 15.446381 91.317230
F 26.353113 15.446380 86.719850
F 26.353113 7.723189 86.719850
F 17.435616 0.000000 86.626463
F 17.435616 15.446381 86.626464
F 13.157976 7.723189 69.287163
F 12.929225 7.723189 91.130456
F 13.157976 15.446380 69.287163
F 12.929225 15.446380 91.130455
F 17.435616 7.723189 86.626463
F 8.518121 23.169573 86.533074
F 22.075472 7.723189 69.380550
F 21.846721 7.723189 91.223843
F 22.075472 15.446381 69.380549
F 21.846721 15.446381 91.223842
F 22.075472 0.000001 69.380550
F 21.846721 0.000001 91.223843
F 4.276227 5.150437 65.554344
F 4.047476 5.150437 87.397637
F 31.031075 5.148792 65.833389
F 30.802324 5.148792 87.676682
F 4.276227 12.873628 65.554344
F 4.047476 12.873628 87.397637
F 31.031075 12.871982 65.833388
F 30.802324 12.871982 87.676681
F 4.276227 20.596822 65.554344
F 4.047476 20.596822 87.397637
F 31.031075 20.595176 65.833388
F 30.802324 20.595176 87.676681
F 13.196086 5.148791 65.646614
F 12.967335 5.148791 87.489907
F 13.196086 12.871982 65.646613
F 12.967335 12.871982 87.489906
F 13.196086 20.595176 65.646613
F 12.967335 20.595176 87.489906
F 22.113584 5.148790 65.740001
F 21.884834 5.148790 87.583294
F 22.113584 12.871981 65.740000
F 21.884834 12.871981 87.583294
F 22.113584 20.595176 65.740000
F 21.884834 20.595176 87.583294
F 4.247669 5.150437 68.282472
F 4.018918 5.150437 90.125765
F 31.002492 5.148791 68.563800
F 30.773742 5.148791 90.407092
F 4.247669 12.873628 68.282473
F 4.018918 12.873628 90.125765
F 31.002492 12.871982 68.563800
F 30.773742 12.871982 90.407093
F 4.247669 20.596822 68.282472
F 4.018918 20.596822 90.125765
F 31.002492 20.595177 68.563799
F 30.773742 20.595177 90.407092
F 13.167505 5.148791 68.377025
F 12.938754 5.148791 90.220319
F 13.167505 12.871982 68.377026
F 12.938754 12.871982 90.220319
F 13.167505 20.595176 68.377025
F 12.938754 20.595176 90.220319
F 22.085001 5.148790 68.470413
F 21.856250 5.148790 90.313706
F 22.085001 12.871982 68.470413
F 21.856250 12.871982 90.313707
F 22.085001 20.595176 68.470413
F 21.856250 20.595176 90.313706
F 4.209534 7.721542 71.923021
F 3.980783 7.721542 93.766314
F 30.964358 7.723188 72.204348
F 30.735607 7.723188 94.047642
F 4.209534 15.444734 71.923021
F 3.980783 15.444734 93.766314
F 30.964358 15.446380 72.204349
F 30.735607 15.446380 94.047642
F 8.518121 15.446379 86.533075
F 8.518121 7.723187 86.533074
F 4.209534 23.167928 71.923021
F 3.980783 23.167928 93.766314
F 26.391247 20.595176 83.079301
F 26.391247 12.871982 83.079301
F 30.964358 23.169574 72.204348
F 30.735607 23.169574 94.047642
F 13.129369 7.723189 72.017575
F 12.900618 7.723189 93.860867
F 13.129369 15.446381 72.017575
F 12.900618 15.446381 93.860868
F 26.391247 5.148791 83.079301
F 17.473752 20.595176 82.985914
F 22.046866 7.723189 72.110962
F 21.818116 7.723189 93.954255
F 22.046866 15.446381 72.110963
F 21.818116 15.446381 93.954255
F 22.046866 0.000001 72.110962
F 21.818116 0.000001 93.954255
F 6.479256 1.287108 68.307048
F 6.250505 1.287108 90.150341
F 33.231867 1.287197 68.587147
F 33.003116 1.287197 90.430439
F 6.479256 9.010296 68.307048
F 6.250505 9.010296 90.150341
F 33.231867 9.010386 68.587147
F 33.003116 9.010386 90.430439
F 6.479256 16.733489 68.307049
F 6.250505 16.733490 90.150342
F 33.231867 16.733579 68.587147
F 33.003116 16.733579 90.430440
F 15.396880 1.287197 68.400372
F 15.168129 1.287197 90.243666
F 15.396880 9.010386 68.400372
F 15.168130 9.010385 90.243666
F 15.396880 16.733579 68.400373
F 15.168129 16.733579 90.243666
F 24.314377 1.287197 68.493759
F 24.085626 1.287197 90.337053
F 24.314377 9.010385 68.493759
F 24.085626 9.010385 90.337053
F 24.314377 16.733579 68.493760
F 24.085626 16.733579 90.337053
F 6.441116 3.861684 71.947597
F 6.212366 3.861684 93.790890
F 33.193728 3.861594 72.227695
F 32.964977 3.861594 94.070988
F 6.441116 11.584873 71.947598
F 6.212366 11.584873 93.790890
F 33.193728 11.584784 72.227696
F 32.964977 11.584783 94.070988
F 6.441116 19.308067 71.947597
F 6.212366 19.308067 93.790890
F 33.193728 19.307977 72.227695
F 32.964977 19.307977 94.070988
F 15.358741 3.861595 72.040921
F 15.129990 3.861595 93.884214
F 15.358741 11.584784 72.040922
F 15.129990 11.584784 93.884214
F 15.358741 19.307979 72.040922
F 15.129990 19.307979 93.884214
F 24.276239 3.861594 72.134308
F 24.047488 3.861594 93.977601
F 24.276239 11.584783 72.134309
F 24.047488 11.584783 93.977602
F 24.276239 19.307978 72.134309
F 24.047488 19.307978 93.977602
F 6.469724 3.861684 69.217057
F 6.240973 3.861684 91.060350
F 33.222333 3.861594 69.497284
F 32.993582 3.861594 91.340577
F 6.469724 11.584873 69.217057
F 6.240973 11.584873 91.060349
F 33.222333 11.584783 69.497284
F 32.993582 11.584783 91.340577
F 6.469724 19.308068 69.217056
F 6.240973 19.308068 91.060349
F 33.222333 19.307978 69.497284
F 32.993582 19.307978 91.340577
F 15.387347 3.861595 69.310509
F 15.158597 3.861595 91.153803
F 15.387347 11.584784 69.310509
F 15.158597 11.584784 91.153803
F 15.387347 19.307978 69.310509
F 15.158597 19.307978 91.153802
F 24.304844 3.861594 69.403897
F 24.076093 3.861594 91.247190
F 24.304844 11.584783 69.403897
F 24.076093 11.584783 91.247190
F 24.304844 19.307978 69.403896
F 24.076093 19.307978 91.247190
F 6.507838 1.287108 65.576507
F 6.279088 1.287108 87.419801
F 33.260449 1.287197 65.856735
F 33.031698 1.287198 87.700028
F 6.507838 9.010296 65.576507
F 6.279088 9.010296 87.419801
F 33.260449 9.010386 65.856735
F 33.031698 9.010386 87.700028
F 6.507838 16.733490 65.576507
F 6.279088 16.733490 87.419800
F 33.260449 16.733580 65.856735
F 33.031698 16.733580 87.700028
F 15.425462 1.287197 65.669960
F 15.196711 1.287197 87.513253
F 15.425462 9.010385 65.669960
F 15.196711 9.010385 87.513253
F 15.425462 16.733579 65.669960
F 15.196711 16.733579 87.513253
F 24.342959 1.287197 65.763348
F 24.114208 1.287196 87.606641
F 24.342959 9.010385 65.763348
F 24.114208 9.010385 87.606641
F 24.342959 16.733579 65.763347
F 24.114208 16.733579 87.606640
F 8.699228 7.723188 69.240470
F 8.470477 7.723188 91.083764
F 8.699228 15.446379 69.240470
F 8.470477 15.446379 91.083762
F 17.473752 12.871982 82.985914
F 17.473752 5.148790 82.985914
F 17.616723 7.723189 69.333856
F 17.387972 7.723189 91.177149
F 17.616723 15.446381 69.333856
F 17.387972 15.446381 91.177149
F 17.616723 0.000000 69.333856
F 17.387972 0.000000 91.177149
F 26.534218 7.723189 69.427244
F 26.305468 7.723189 91.270537
F 26.534218 15.446380 69.427244
F 26.305468 15.446380 91.270536
F 8.556257 20.595178 82.892525
F 8.556257 12.871983 82.892526
F 8.737339 5.148792 65.599921
F 8.508588 5.148792 87.443214
F 8.737339 12.871983 65.599921
F 8.508588 12.871983 87.443213
F 8.737339 20.595177 65.599921
F 8.508588 20.595177 87.443214
F 17.654835 5.148790 65.693307
F 17.426084 5.148790 87.536600
F 17.654835 12.871981 65.693306
F 17.426084 12.871981 87.536600
F 17.654835 20.595175 65.693307
F 17.426084 20.595175 87.536599
F 26.572331 5.148791 65.786695
F 26.343580 5.148791 87.629988
F 26.572331 12.871982 65.786695
F 26.343580 12.871982 87.629987
F 26.572331 20.595177 65.786694
F 26.343580 20.595177 87.629988
F 8.708758 5.148792 68.330331
F 8.480007 5.148792 90.173624
F 8.708758 12.871983 68.330332
F 8.480007 12.871983 90.173624
F 8.708758 20.595178 68.330331
F 8.480007 20.595178 90.173624
F 17.626253 5.148790 68.423719
F 17.397502 5.148790 90.267012
F 17.626253 12.871982 68.423720
F 17.397502 12.871982 90.267013
F 17.626253 20.595176 68.423719
F 17.397502 20.595176 90.267012
F 26.543748 5.148791 68.517107
F 26.314997 5.148791 90.360399
F 26.543748 12.871982 68.517107
F 26.314997 12.871982 90.360400
F 26.543748 20.595176 68.517106
F 26.314997 20.595176 90.360399
F 8.670622 7.723187 71.970879
F 8.441872 7.723187 93.814173
F 8.670622 15.446379 71.970880
F 8.441872 15.446379 93.814173
F 8.556257 5.148792 82.892525
F 26.419831 20.595177 80.348889
F 8.670622 23.169573 71.970880
F 8.441872 23.169573 93.814173
F 17.588117 7.723189 72.064269
F 17.359366 7.723189 93.907561
F 17.588117 15.446381 72.064269
F 17.359366 15.446381 93.907562
F 17.588117 0.000000 72.064269
F 17.359366 0.000000 93.907562
F 26.505614 7.723189 72.157654
F 26.276863 7.723189 94.000948
F 26.505614 15.446380 72.157656
F 26.276863 15.446380 94.000948
F 26.419831 12.871982 80.348889
F 26.419831 5.148791 80.348889
F 1.947837 1.291703 75.536270
F 1.719087 1.291703 97.379562
F 28.696872 1.287197 75.821550
F 28.468121 1.287197 97.664843
F 1.947837 9.014891 75.536270
F 1.719087 9.014891 97.379562
F 28.696872 9.010386 75.821550
F 28.468121 9.010386 97.664843
F 1.947837 16.738085 75.536270
F 1.719087 16.738085 97.379563
F 28.696872 16.733579 75.821551
F 28.468121 16.733579 97.664844
F 10.861884 1.287197 75.634776
F 10.633133 1.287197 97.478069
F 10.861884 9.010385 75.634776
F 10.633133 9.010386 97.478069
F 10.861884 16.733579 75.634777
F 10.633133 16.733579 97.478069
F 19.779378 1.287197 75.728164
F 19.550627 1.287197 97.571457
F 19.779378 9.010385 75.728164
F 19.550627 9.010385 97.571457
F 19.779378 16.733579 75.728165
F 19.550627 16.733579 97.571457
F 1.909698 3.857089 79.176818
F 28.658734 3.861594 79.462098
F 1.909698 11.580278 79.176818
F 28.658734 11.584783 79.462098
F 1.909698 19.303472 79.176818
F 28.658734 19.307977 79.462098
F 10.823744 3.861594 79.275324
F 10.823744 11.584783 79.275325
F 10.823744 19.307977 79.275325
F 19.741240 3.861595 79.368712
F 19.741241 11.584784 79.368712
F 19.741241 19.307979 79.368713
F 1.938196 3.857089 76.456716
F 1.709445 3.857089 98.300009
F 28.687339 3.861594 76.731687
F 1.938196 11.580277 76.456716
F 1.709445 11.580278 98.300009
F 28.687339 11.584783 76.731687
F 1.938196 19.303472 76.456716
F 1.709445 19.303472 98.300009
F 28.687339 19.307978 76.731687
F 10.852350 3.861594 76.544913
F 10.852350 11.584783 76.544913
F 10.852349 19.307978 76.544913
F 19.769846 3.861595 76.638300
F 19.769846 11.584784 76.638300
F 19.769846 19.307978 76.638300
F 1.976311 1.291703 72.816167
F 1.747560 1.291703 94.659461
F 28.725455 1.287197 73.091139
F 28.496704 1.287197 94.934433
F 1.976311 9.014891 72.816167
F 1.747560 9.014891 94.659461
F 28.725455 9.010386 73.091139
F 28.496704 9.010386 94.934433
F 1.976311 16.738085 72.816167
F 1.747560 16.738085 94.659460
F 28.725455 16.733580 73.091139
F 28.496704 16.733580 94.934432
F 10.890465 1.287197 72.904365
F 10.661714 1.287197 94.747658
F 10.890465 9.010385 72.904365
F 10.661714 9.010386 94.747658
F 10.890465 16.733579 72.904364
F 10.661714 16.733579 94.747658
F 19.807960 1.287197 72.997751
F 19.579210 1.287197 94.841044
F 19.807960 9.010385 72.997751
F 19.579210 9.010385 94.841044
F 19.807960 16.733579 72.997751
F 19.579210 16.733578 94.841044
F 4.161865 7.721543 76.475990
F 30.916713 7.723189 76.755035
F 4.161865 15.444735 76.475989
F 30.916713 15.446380 76.755034
F 17.502335 20.595175 80.255501
F 17.502335 12.871981 80.255501
F 13.081725 7.723189 76.568260
F 13.081725 15.446380 76.568260
F 17.502334 5.148790 80.255502
F 21.999221 7.723189 76.661647
F 21.999221 15.446381 76.661646
F 21.999221 0.000001 76.661646
F 4.199977 5.150437 72.835442
F 3.971226 5.150437 94.678735
F 30.954825 5.148792 73.114486
F 30.726073 5.148792 94.957779
F 4.199977 12.873628 72.835442
F 3.971226 12.873628 94.678734
F 30.954825 12.871982 73.114486
F 30.726073 12.871982 94.957779
F 4.199977 20.596822 72.835441
F 3.971226 20.596822 94.678735
F 30.954825 20.595176 73.114486
F 30.726073 20.595176 94.957779
F 13.119836 5.148791 72.927711
F 12.891085 5.148791 94.771004
F 13.119836 12.871982 72.927711
F 12.891085 12.871982 94.771003
F 13.119836 20.595176 72.927711
F 12.891085 20.595176 94.771004
F 22.037334 5.148790 73.021098
F 21.808583 5.148790 94.864392
F 22.037334 12.871981 73.021098
F 21.808583 12.871981 94.864391
F 22.037334 20.595176 73.021098
F 21.808583 20.595176 94.864392
F 4.171418 5.150437 75.563569
F 3.942668 5.150437 97.406862
F 30.926242 5.148791 75.844897
F 30.697492 5.148791 97.688190
F 4.171418 12.873628 75.563570
F 3.942668 12.873628 97.406863
F 30.926242 12.871982 75.844898
F 30.697492 12.871982 97.688190
F 4.171418 20.596822 75.563569
F 3.942668 20.596822 97.406862
F 30.926242 20.595177 75.844897
F 30.697492 20.595177 97.688190
F 13.091255 5.148791 75.658123
F 12.862504 5.148791 97.501416
F 13.091255 12.871982 75.658124
F 12.862504 12.871982 97.501416
F 13.091255 20.595176 75.658123
F 12.862504 20.595176 97.501417
F 22.008751 5.148790 75.751510
F 21.780000 5.148790 97.594803
F 22.008751 12.871982 75.751510
F 21.780000 12.871982 97.594804
F 22.008751 20.595176 75.751510
F 21.780000 20.595176 97.594804
F 4.133284 7.721542 79.204118
F 30.888107 7.723188 79.485446
F 4.133284 15.444734 79.204118
F 30.888107 15.446380 79.485446
F 8.584838 20.595177 80.162116
F 4.133284 23.167928 79.204118
F 8.584838 12.871983 80.162115
F 30.888107 23.169574 79.485446
F 13.053119 7.723189 79.298671
F 13.053119 15.446381 79.298672
F 8.584838 5.148792 80.162116
F 21.970616 7.723189 79.392059
F 21.970616 15.446381 79.392059
F 21.970616 0.000001 79.392059
F 6.403005 1.287108 75.588146
F 6.174254 1.287108 97.431439
F 33.155617 1.287197 75.868244
F 32.926866 1.287197 97.711537
F 6.403005 9.010296 75.588146
F 6.174254 9.010296 97.431439
F 33.155617 9.010386 75.868244
F 32.926866 9.010386 97.711537
F 6.403005 16.733490 75.588147
F 6.174254 16.733489 97.431440
F 33.155617 16.733579 75.868245
F 32.926866 16.733579 97.711538
F 15.320630 1.287197 75.681470
F 15.091879 1.287197 97.524763
F 15.320631 9.010385 75.681470
F 15.091880 9.010385 97.524763
F 15.320630 16.733579 75.681470
F 15.091879 16.733579 97.524764
F 24.238127 1.287197 75.774857
F 24.009376 1.287197 97.618150
F 24.238126 9.010385 75.774857
F 24.009376 9.010385 97.618150
F 24.238127 16.733579 75.774857
F 24.009376 16.733579 97.618151
F 6.364866 3.861684 79.228694
F 33.117477 3.861594 79.508792
F 6.364866 11.584873 79.228694
F 33.117477 11.584783 79.508792
F 6.364866 19.308067 79.228694
F 33.117477 19.307977 79.508792
F 15.282491 3.861595 79.322018
F 15.282491 11.584784 79.322018
F 15.282491 19.307979 79.322018
F 24.199989 3.861594 79.415405
F 24.199989 11.584783 79.415405
F 24.199989 19.307978 79.415406
F 6.393474 3.861684 76.498154
F 33.146083 3.861594 76.778381
F 6.393474 11.584873 76.498154
F 33.146083 11.584783 76.778381
F 6.393474 19.308068 76.498153
F 33.146083 19.307978 76.778381
F 15.311097 3.861595 76.591607
F 15.311097 11.584784 76.591606
F 15.311097 19.307978 76.591606
F 24.228593 3.861594 76.684994
F 24.228593 11.584783 76.684993
F 24.228593 19.307978 76.684993
F 6.431588 1.287108 72.857605
F 6.202838 1.287108 94.700898
F 33.184198 1.287198 73.137833
F 32.955447 1.287197 94.981126
F 6.431588 9.010296 72.857605
F 6.202838 9.010296 94.700898
F 33.184198 9.010386 73.137832
F 32.955447 9.010386 94.981126
F 6.431588 16.733490 72.857604
F 6.202838 16.733490 94.700898
F 33.184198 16.733580 73.137832
F 32.955447 16.733580 94.981125
F 15.349212 1.287197 72.951058
F 15.120461 1.287197 94.794351
F 15.349212 9.010385 72.951058
F 15.120461 9.010385 94.794351
F 15.349212 16.733579 72.951057
F 15.120461 16.733579 94.794350
F 24.266709 1.287197 73.044445
F 24.037958 1.287197 94.887738
F 24.266709 9.010385 73.044445
F 24.037958 9.010385 94.887738
F 24.266709 16.733579 73.044445
F 24.037958 16.733579 94.887738
F 8.622978 7.723188 76.521567
F 8.622978 15.446379 76.521566
F 26.381718 15.446380 83.989438
F 17.540473 7.723189 76.614953
F 17.540473 15.446381 76.614953
F 17.540473 0.000000 76.614953
F 26.457968 7.723189 76.708341
F 26.457968 15.446380 76.708340
F 26.381718 7.723189 83.989439
F 8.661089 5.148792 72.881019
F 8.432338 5.148792 94.724312
F 8.661089 12.871983 72.881018
F 8.432338 12.871983 94.724311
F 8.661089 20.595177 72.881018
F 8.432338 20.595177 94.724312
F 17.578584 5.148790 72.974405
F 17.349834 5.148790 94.817698
F 17.578585 12.871981 72.974404
F 17.349834 12.871981 94.817697
F 17.578585 20.595175 72.974405
F 17.349834 20.595175 94.817697
F 26.496081 5.148791 73.067792
F 26.267330 5.148791 94.911085
F 26.496080 12.871982 73.067792
F 26.267330 12.871982 94.911085
F 26.496081 20.595176 73.067792
F 26.267330 20.595176 94.911085
F 8.632507 5.148792 75.611429
F 8.403756 5.148792 97.454721
F 8.632507 12.871983 75.611429
F 8.403756 12.871983 97.454722
F 8.632507 20.595178 75.611429
F 8.403756 20.595178 97.454721
F 17.550002 5.148790 75.704817
F 17.321252 5.148790 97.548110
F 17.550002 12.871982 75.704817
F 17.321252 12.871982 97.548110
F 17.550002 20.595176 75.704817
F 17.321252 20.595176 97.548110
F 26.467498 5.148791 75.798204
F 26.238747 5.148791 97.641497
F 26.467498 12.871982 75.798204
F 26.238747 12.871982 97.641497
F 26.467498 20.595176 75.798204
F 26.238747 20.595176 97.641497
F 8.594372 7.723187 79.251977
F 8.594372 15.446379 79.251977
F 17.464223 0.000000 83.896051
F 8.594372 23.169573 79.251977
F 17.511867 7.723189 79.345365
F 17.511867 15.446381 79.345366
F 17.511867 0.000000 79.345365
F 26.429363 7.723189 79.438752
F 26.429363 15.446380 79.438752
F 17.464223 15.446381 83.896050
F 1.871587 1.291703 82.817367
F 28.620622 1.287197 83.102647
F 1.871587 9.014891 82.817367
F 28.620622 9.010386 83.102647
F 1.871587 16.738085 82.817367
F 28.620622 16.733579 83.102648
F 10.785633 1.287197 82.915873
F 10.785633 9.010385 82.915873
F 10.785633 16.733579 82.915874
F 19.703128 1.287197 83.009261
F 19.703128 9.010385 83.009261
F 19.703128 16.733579 83.009261
F 1.833449 3.857089 86.457915
F 28.582484 3.861594 86.743196
F 1.833449 11.580278 86.457916
F 28.582484 11.584783 86.743196
F 1.833449 19.303472 86.457916
F 28.582484 19.307977 86.743197
F 10.747493 3.861594 86.556422
F 10.747493 11.584783 86.556422
F 10.747493 19.307977 86.556423
F 19.664990 3.861595 86.649810
F 19.664990 11.584784 86.649810
F 19.664990 19.307979 86.649810
F 1.861946 3.857089 83.737814
F 28.611088 3.861594 84.012785
F 1.861946 11.580277 83.737814
F 28.611088 11.584783 84.012785
F 1.861946 19.303472 83.737814
F 28.611088 19.307978 84.012785
F 10.776100 3.861594 83.826011
F 10.776100 11.584783 83.826010
F 10.776099 19.307978 83.826010
F 19.693595 3.861595 83.919398
F 19.693595 11.584784 83.919397
F 19.693595 19.307978 83.919397
F 1.900061 1.291703 80.097265
F 28.649204 1.287197 80.372237
F 1.900061 9.014891 80.097265
F 28.649205 9.010386 80.372237
F 1.900062 16.738086 80.097264
F 28.649204 16.733580 80.372236
F 10.814215 1.287197 80.185462
F 10.814215 9.010386 80.185462
F 10.814215 16.733579 80.185462
F 19.731710 1.287197 80.278848
F 19.731710 9.010385 80.278848
F 19.731710 16.733578 80.278848
F 4.085615 7.721543 83.757088
F 30.840463 7.723189 84.036133
F 4.085615 15.444735 83.757087
F 30.840463 15.446381 84.036132
F 17.464222 7.723189 83.896051
F 8.546728 15.446379 83.802665
F 13.005475 7.723189 83.849358
F 13.005475 15.446380 83.849358
F 8.546728 7.723188 83.802665
F 21.922971 7.723189 83.942744
F 21.922971 15.446381 83.942744
F 21.922971 0.000000 83.942744
F 4.123726 5.150437 80.116539
F 30.878575 5.148792 80.395583
F 4.123726 12.873628 80.116538
F 30.878575 12.871982 80.395583
F 4.123726 20.596822 80.116539
F 30.878575 20.595176 80.395583
F 13.043586 5.148791 80.208809
F 13.043586 12.871982 80.208808
F 13.043586 20.595176 80.208808
F 21.961084 5.148790 80.302196
F 21.961084 12.871981 80.302195
F 21.961084 20.595176 80.302196
F 4.095168 5.150437 82.844666
F 30.849992 5.148791 83.125994
F 4.095168 12.873628 82.844667
F 30.849992 12.871982 83.125994
F 4.095168 20.596822 82.844666
F 30.849992 20.595177 83.125994
F 13.015004 5.148791 82.939220
F 13.015004 12.871982 82.939221
F 13.015004 20.595176 82.939221
F 21.932500 5.148790 83.032608
F 21.932500 12.871982 83.032608
F 21.932500 20.595176 83.032608
F 4.057033 7.721542 86.485216
F 30.811858 7.723188 86.766543
F 4.057033 15.444734 86.485216
F 30.811857 15.446380 86.766544
F 24.190459 16.733579 80.325542
F 4.057033 23.167928 86.485216
F 24.190459 9.010385 80.325542
F 30.811857 23.169574 86.766544
F 12.976869 7.723189 86.579769
F 12.976869 15.446381 86.579770
F 24.190459 1.287197 80.325542
F 21.894366 7.723189 86.673156
F 21.894366 15.446381 86.673157
F 21.894366 0.000000 86.673156
F 6.326755 1.287108 82.869243
F 33.079367 1.287197 83.149341
F 6.326755 9.010296 82.869243
F 33.079367 9.010386 83.149341
F 6.326755 16.733489 82.869244
F 33.079367 16.733579 83.149342
F 15.244380 1.287197 82.962567
F 15.244380 9.010386 82.962567
F 15.244380 16.733579 82.962568
F 24.161876 1.287197 83.055954
F 24.161876 9.010385 83.055954
F 24.161876 16.733579 83.055955
F 6.288616 3.861684 86.509792
F 33.041227 3.861594 86.789890
F 6.288616 11.584873 86.509792
F 33.041227 11.584783 86.789890
F 6.288616 19.308067 86.509793
F 33.041227 19.307977 86.789890
F 15.206241 3.861595 86.603116
F 15.206241 11.584784 86.603116
F 15.206241 19.307979 86.603116
F 24.123739 3.861594 86.696504
F 24.123739 11.584783 86.696504
F 24.123739 19.307978 86.696504
F 6.317223 3.861684 83.779252
F 33.069832 3.861594 84.059479
F 6.317223 11.584873 83.779252
F 33.069832 11.584783 84.059479
F 6.317223 19.308068 83.779251
F 33.069832 19.307978 84.059479
F 15.234847 3.861595 83.872704
F 15.234847 11.584784 83.872704
F 15.234847 19.307978 83.872704
F 24.152343 3.861594 83.966092
F 24.152343 11.584783 83.966092
F 24.152343 19.307978 83.966092
F 6.355338 1.287108 80.138702
F 33.107948 1.287197 80.418930
F 6.355338 9.010296 80.138702
F 33.107948 9.010386 80.418930
F 6.355338 16.733490 80.138702
F 33.107948 16.733580 80.418929
F 15.272962 1.287197 80.232155
F 15.272962 9.010385 80.232155
F 15.272962 16.733579 80.232154
F 4.238115 23.167929 69.194893
F 4.009365 23.167929 91.038185
F 4.161865 23.167929 76.475990
F 4.085615 23.167929 83.757088
F 13.129369 23.169574 72.017575
F 8.699228 23.169573 69.240470
F 8.470477 23.169573 91.083763
F 26.305468 23.169574 91.270537
F 30.916713 23.169574 76.755035
F 8.622978 23.169573 76.521567
F 8.546728 23.169573 83.802665
F 26.381718 23.169574 83.989439
F 2.052562 1.291703 65.535070
F 2.052562 9.014891 65.535070
F 2.052562 16.738086 65.535070
F 1.566586 1.291703 111.941758
F 28.315621 1.287197 112.227039
F 1.566586 9.014891 111.941758
F 28.315621 9.010386 112.227039
F 1.566586 16.738085 111.941758
F 28.315621 16.733579 112.227039
F 10.480632 1.287197 112.040265
F 10.480632 9.010386 112.040265
F 10.480632 16.733579 112.040265
F 19.398127 1.287197 112.133653
F 19.398127 9.010385 112.133653
F 19.398127 16.733579 112.133653
F 1.528447 3.857089 115.582307
F 28.277482 3.861594 115.867588
F 1.528447 11.580278 115.582307
F 28.277482 11.584783 115.867588
F 1.528447 19.303472 115.582307
F 28.277482 19.307977 115.867588
F 10.442492 3.861594 115.680814
F 10.442492 11.584783 115.680814
F 10.442492 19.307977 115.680814
F 19.359989 3.861595 115.774201
F 19.359989 11.584784 115.774202
F 19.359989 19.307979 115.774201
F 1.556945 3.857089 112.862205
F 28.306088 3.861594 113.137177
F 1.556945 11.580277 112.862205
F 28.306088 11.584783 113.137177
F 1.556945 19.303472 112.862205
F 28.306088 19.307978 113.137176
F 10.471098 3.861594 112.950402
F 10.471098 11.584783 112.950402
F 10.471098 19.307978 112.950402
F 19.388594 3.861595 113.043789
F 19.388594 11.584784 113.043789
F 19.388594 19.307978 113.043789
F 1.595060 1.291703 109.221656
F 1.366310 1.291703 131.064950
F 28.344203 1.287197 109.496628
F 1.595060 9.014891 109.221656
F 1.366310 9.014891 131.064950
F 28.344203 9.010386 109.496628
F 1.595060 16.738085 109.221655
F 1.366310 16.738086 131.064949
F 28.344203 16.733580 109.496627
F 10.509214 1.287197 109.309853
F 10.509214 9.010385 109.309853
F 10.509214 16.733579 109.309853
F 19.426709 1.287197 109.403240
F 19.426709 9.010385 109.403240
F 19.426709 16.733579 109.403239
F 3.780614 7.721543 112.881479
F 30.535462 7.723189 113.160524
F 3.780614 15.444735 112.881478
F 30.535462 15.446380 113.160523
F 25.895612 15.446380 130.406436
F 26.124362 15.446380 108.563143
F 12.700474 7.723189 112.973749
F 12.700474 15.446380 112.973749
F 25.895612 7.723189 130.406436
F 21.617970 7.723189 113.067136
F 21.617970 15.446381 113.067135
F 21.617970 0.000001 113.067136
F 3.818725 5.150437 109.240930
F 30.573573 5.148792 109.519974
F 3.818725 12.873628 109.240930
F 30.573573 12.871982 109.519974
F 3.818725 20.596822 109.240930
F 30.573573 20.595176 109.519974
F 12.738585 5.148791 109.333200
F 12.738585 12.871982 109.333199
F 12.738585 20.595176 109.333200
F 21.656083 5.148790 109.426587
F 21.656083 12.871981 109.426587
F 21.656083 20.595176 109.426587
F 3.790167 5.150437 111.969057
F 30.544991 5.148791 112.250386
F 3.790167 12.873628 111.969058
F 30.544991 12.871982 112.250386
F 3.790167 20.596822 111.969058
F 30.544991 20.595177 112.250386
F 12.710003 5.148791 112.063612
F 12.710003 12.871982 112.063612
F 12.710003 20.595176 112.063612
F 21.627500 5.148790 112.156999
F 21.627499 12.871982 112.156999
F 21.627499 20.595176 112.156999
F 3.752032 7.721542 115.609607
F 30.506856 7.723188 115.890934
F 3.752032 15.444734 115.609607
F 30.506856 15.446380 115.890935
F 26.124362 7.723189 108.563142
F 3.752032 23.167928 115.609607
F 16.978115 0.000000 130.313050
F 30.506856 23.169574 115.890935
F 12.671868 7.723189 115.704161
F 12.671868 15.446381 115.704161
F 17.206866 0.000000 108.469757
F 21.589365 7.723189 115.797548
F 21.589365 15.446381 115.797549
F 21.589365 0.000001 115.797548
F 6.021754 1.287108 111.993635
F 32.774365 1.287197 112.273733
F 6.021754 9.010296 111.993635
F 32.774365 9.010386 112.273733
F 6.021754 16.733489 111.993635
F 32.774365 16.733579 112.273733
F 14.939379 1.287197 112.086958
F 14.939379 9.010385 112.086959
F 14.939379 16.733579 112.086959
F 23.856875 1.287197 112.180346
F 23.856875 9.010385 112.180346
F 23.856875 16.733579 112.180347
F 5.983615 3.861684 115.634183
F 32.736226 3.861594 115.914281
F 5.983615 11.584873 115.634183
F 32.736226 11.584783 115.914281
F 5.983615 19.308067 115.634183
F 32.736226 19.307977 115.914281
F 14.901239 3.861595 115.727507
F 14.901239 11.584784 115.727507
F 14.901239 19.307979 115.727508
F 23.818738 3.861594 115.820895
F 23.818738 11.584783 115.820895
F 23.818738 19.307978 115.820895
F 6.012222 3.861684 112.903643
F 32.764832 3.861594 113.183870
F 6.012222 11.584873 112.903643
F 32.764832 11.584783 113.183870
F 6.012222 19.308068 112.903642
F 32.764832 19.307978 113.183870
F 14.929846 3.861595 112.997095
F 14.929846 11.584784 112.997095
F 14.929846 19.307978 112.997095
F 23.847342 3.861594 113.090484
F 23.847342 11.584783 113.090483
F 23.847342 19.307978 113.090483
F 6.050337 1.287108 109.263094
F 32.802947 1.287197 109.543321
F 6.050337 9.010296 109.263093
F 32.802947 9.010386 109.543321
F 6.050337 16.733490 109.263093
F 32.802947 16.733580 109.543320
F 14.967960 1.287197 109.356546
F 14.967960 9.010385 109.356547
F 14.967960 16.733579 109.356546
F 23.885458 1.287197 109.449934
F 23.885458 9.010385 109.449934
F 23.885458 16.733579 109.449933
F 8.241727 7.723188 112.927056
F 8.241727 15.446379 112.927056
F 16.978115 15.446381 130.313050
F 17.159221 7.723189 113.020443
F 17.159221 15.446381 113.020442
F 17.159221 0.000000 113.020443
F 26.076717 7.723189 113.113830
F 26.076717 15.446380 113.113829
F 17.206866 15.446381 108.469757
F 8.279837 5.148792 109.286507
F 8.279838 12.871983 109.286507
F 8.279838 20.595177 109.286507
F 17.197333 5.148790 109.379893
F 17.197333 12.871981 109.379892
F 17.197333 20.595175 109.379893
F 26.114830 5.148791 109.473280
F 26.114830 12.871982 109.473280
F 26.114830 20.595177 109.473281
F 8.251256 5.148792 112.016916
F 8.251256 12.871983 112.016917
F 8.251256 20.595178 112.016917
F 17.168751 5.148790 112.110306
F 17.168751 12.871982 112.110305
F 17.168751 20.595176 112.110306
F 26.086246 5.148791 112.203692
F 26.086246 12.871982 112.203692
F 26.086246 20.595176 112.203693
F 8.213121 7.723187 115.657465
F 8.213121 15.446379 115.657466
F 16.978115 7.723189 130.313049
F 8.213121 23.169573 115.657465
F 17.130615 7.723189 115.750854
F 17.130615 15.446381 115.750855
F 17.130615 0.000000 115.750854
F 26.048113 7.723189 115.844241
F 26.048113 15.446380 115.844241
F 17.206866 7.723189 108.469756
F 1.490336 1.291703 119.222856
F 28.239370 1.287197 119.508136
F 1.490335 9.014891 119.222856
F 28.239370 9.010386 119.508136
F 1.490336 16.738085 119.222856
F 28.239370 16.733579 119.508136
F 10.404382 1.287197 119.321362
F 10.404382 9.010385 119.321362
F 10.404382 16.733579 119.321363
F 19.321877 1.287197 119.414750
F 19.321877 9.010385 119.414750
F 19.321877 16.733579 119.414751
F 1.680947 3.857089 101.020111
F 1.452197 3.857089 122.863403
F 28.429983 3.861594 101.305392
F 28.201232 3.861594 123.148684
F 1.680947 11.580278 101.020111
F 1.452197 11.580278 122.863404
F 28.429983 11.584783 101.305392
F 28.201232 11.584783 123.148685
F 1.680947 19.303472 101.020111
F 1.452197 19.303472 122.863404
F 28.429983 19.307977 101.305392
F 28.201232 19.307977 123.148685
F 10.594993 3.861594 101.118617
F 10.366242 3.861594 122.961910
F 10.594993 11.584783 101.118618
F 10.366242 11.584783 122.961911
F 10.594993 19.307977 101.118618
F 10.366242 19.307977 122.961910
F 19.512489 3.861595 101.212005
F 19.283739 3.861595 123.055298
F 19.512489 11.584784 101.212005
F 19.283739 11.584784 123.055298
F 19.512490 19.307979 101.212005
F 19.283739 19.307979 123.055299
F 1.480694 3.857089 120.143302
F 28.458588 3.861594 98.574981
F 28.229838 3.861594 120.418273
F 1.480694 11.580278 120.143302
F 28.458588 11.584783 98.574981
F 28.229838 11.584783 120.418273
F 1.480694 19.303472 120.143301
F 28.458588 19.307978 98.574980
F 28.229838 19.307978 120.418273
F 10.623599 3.861594 98.388206
F 10.394848 3.861594 120.231499
F 10.623599 11.584783 98.388206
F 10.394848 11.584783 120.231499
F 10.623599 19.307978 98.388206
F 10.394848 19.307978 120.231498
F 19.541095 3.861595 98.481593
F 19.312344 3.861595 120.324886
F 19.541095 11.584784 98.481593
F 19.312344 11.584784 120.324886
F 19.541095 19.307978 98.481593
F 19.312344 19.307978 120.324885
F 1.518810 1.291703 116.502754
F 28.267953 1.287197 116.777725
F 1.518810 9.014891 116.502754
F 28.267953 9.010386 116.777725
F 1.518810 16.738086 116.502754
F 28.267953 16.733580 116.777725
F 10.432963 1.287197 116.590951
F 10.432963 9.010385 116.590951
F 10.432963 16.733579 116.590950
F 19.350458 1.287197 116.684337
F 19.350458 9.010385 116.684337
F 19.350459 16.733578 116.684337
F 3.933114 7.721543 98.319283
F 3.704363 7.721543 120.162575
F 30.687962 7.723189 98.598328
F 30.459211 7.723189 120.441621
F 3.933114 15.444735 98.319282
F 3.704363 15.444735 120.162575
F 30.687962 15.446381 98.598327
F 30.459211 15.446381 120.441620
F 8.060620 23.169573 130.219660
F 8.289371 23.169573 108.376368
F 8.060620 15.446379 130.219661
F 8.289371 15.446379 108.376368
F 12.852974 7.723189 98.411553
F 12.624224 7.723189 120.254846
F 12.852974 15.446380 98.411553
F 12.624224 15.446380 120.254846
F 8.060620 7.723187 130.219661
F 8.289371 7.723187 108.376367
F 21.770471 7.723189 98.504940
F 21.541720 7.723189 120.348233
F 21.770471 15.446381 98.504939
F 21.541720 15.446381 120.348232
F 21.770471 0.000001 98.504940
F 21.541720 0.000000 120.348233
F 3.742475 5.150437 116.522027
F 30.497323 5.148792 116.801072
F 3.742475 12.873628 116.522027
F 30.497323 12.871982 116.801071
F 3.742475 20.596822 116.522027
F 30.497323 20.595176 116.801072
F 12.662334 5.148791 116.614298
F 12.662334 12.871982 116.614297
F 12.662334 20.595176 116.614297
F 21.579832 5.148790 116.707684
F 21.579832 12.871981 116.707684
F 21.579832 20.595176 116.707684
F 3.713917 5.150437 119.250155
F 30.468741 5.148791 119.531483
F 3.713917 12.873628 119.250155
F 30.468741 12.871982 119.531484
F 3.713917 20.596822 119.250155
F 30.468741 20.595177 119.531484
F 12.633753 5.148791 119.344709
F 12.633753 12.871982 119.344710
F 12.633753 20.595176 119.344709
F 21.551250 5.148790 119.438096
F 21.551250 12.871982 119.438097
F 21.551250 20.595176 119.438097
F 3.904533 7.721542 101.047411
F 3.675782 7.721542 122.890703
F 30.659356 7.723188 101.328738
F 30.430606 7.723188 123.172031
F 3.904533 15.444734 101.047411
F 3.675782 15.444734 122.890704
F 30.659356 15.446380 101.328739
F 30.430606 15.446380 123.172032
F 25.933746 20.595176 126.765887
F 26.162496 20.595176 104.922594
F 3.904533 23.167928 101.047411
F 3.675782 23.167928 122.890703
F 25.933746 12.871982 126.765887
F 26.162496 12.871982 104.922594
F 30.659356 23.169574 101.328738
F 30.430606 23.169574 123.172031
F 12.824368 7.723189 101.141964
F 12.595617 7.723189 122.985257
F 12.824368 15.446381 101.141965
F 12.595618 15.446381 122.985258
F 25.933746 5.148791 126.765887
F 26.162496 5.148791 104.922593
F 21.741865 7.723189 101.235351
F 21.513114 7.723189 123.078645
F 21.741865 15.446381 101.235352
F 21.513114 15.446381 123.078646
F 21.741865 0.000000 101.235351
F 21.513114 0.000001 123.078645
F 5.945504 1.287108 119.274732
F 32.698115 1.287197 119.554830
F 5.945504 9.010296 119.274732
F 32.698115 9.010386 119.554830
F 5.945504 16.733489 119.274733
F 32.698115 16.733579 119.554831
F 14.863129 1.287197 119.368056
F 14.863129 9.010386 119.368056
F 14.863129 16.733579 119.368057
F 23.780625 1.287197 119.461443
F 23.780625 9.010385 119.461443
F 23.780625 16.733579 119.461444
F 6.136115 3.861684 101.071987
F 5.907364 3.861684 122.915280
F 32.888726 3.861594 101.352085
F 32.659976 3.861594 123.195377
F 6.136115 11.584873 101.071987
F 5.907364 11.584873 122.915280
F 32.888726 11.584784 101.352085
F 32.659976 11.584783 123.195378
F 6.136115 19.308067 101.071987
F 5.907364 19.308067 122.915280
F 32.888726 19.307977 101.352085
F 32.659976 19.307977 123.195378
F 15.053740 3.861595 101.165311
F 14.824989 3.861595 123.008604
F 15.053740 11.584784 101.165311
F 14.824989 11.584784 123.008604
F 15.053740 19.307979 101.165312
F 14.824989 19.307979 123.008604
F 23.971238 3.861594 101.258699
F 23.742487 3.861594 123.101991
F 23.971238 11.584783 101.258699
F 23.742487 11.584783 123.101992
F 23.971238 19.307978 101.258699
F 23.742487 19.307978 123.101992
F 6.164723 3.861684 98.341447
F 5.935972 3.861684 120.184740
F 32.917332 3.861594 98.621674
F 32.688581 3.861594 120.464967
F 6.164723 11.584873 98.341447
F 5.935972 11.584873 120.184740
F 32.917332 11.584783 98.621674
F 32.688581 11.584783 120.464967
F 6.164723 19.308068 98.341446
F 5.935972 19.308068 120.184739
F 32.917332 19.307978 98.621674
F 32.688581 19.307978 120.464967
F 15.082346 3.861595 98.434899
F 14.853596 3.861595 120.278192
F 15.082346 11.584784 98.434899
F 14.853596 11.584784 120.278192
F 15.082346 19.307978 98.434899
F 14.853596 19.307978 120.278192
F 23.999843 3.861594 98.528287
F 23.771092 3.861594 120.371580
F 23.999843 11.584783 98.528287
F 23.771092 11.584783 120.371580
F 23.999843 19.307978 98.528287
F 23.771092 19.307978 120.371580
F 5.974086 1.287108 116.544191
F 32.726697 1.287197 116.824419
F 5.974086 9.010296 116.544191
F 32.726697 9.010386 116.824419
F 5.974086 16.733490 116.544191
F 32.726697 16.733580 116.824418
F 14.891710 1.287197 116.637644
F 14.891710 9.010385 116.637644
F 14.891710 16.733579 116.637644
F 23.809208 1.287196 116.731031
F 23.809208 9.010385 116.731032
F 23.809208 16.733579 116.731031
F 8.394227 7.723188 98.364860
F 8.165477 7.723188 120.208153
F 8.394227 15.446379 98.364860
F 8.165477 15.446379 120.208153
F 17.016250 20.595176 126.672500
F 17.245001 20.595176 104.829207
F 17.311722 7.723189 98.458246
F 17.082971 7.723189 120.301539
F 17.311722 15.446381 98.458246
F 17.082971 15.446381 120.301539
F 17.311722 0.000000 98.458246
F 17.082971 0.000000 120.301539
F 26.229217 7.723189 98.551634
F 26.000467 7.723189 120.394927
F 26.229217 15.446380 98.551633
F 26.000467 15.446380 120.394926
F 17.016250 12.871982 126.672500
F 17.245001 12.871982 104.829207
F 8.203587 5.148792 116.567604
F 8.203587 12.871983 116.567604
F 8.203587 20.595177 116.567604
F 17.121083 5.148790 116.660991
F 17.121083 12.871981 116.660990
F 17.121083 20.595175 116.660991
F 26.038579 5.148791 116.754378
F 26.038579 12.871982 116.754378
F 26.038579 20.595177 116.754378
F 8.175006 5.148792 119.298014
F 8.175006 12.871983 119.298014
F 8.175006 20.595178 119.298015
F 17.092501 5.148790 119.391403
F 17.092501 12.871982 119.391403
F 17.092501 20.595176 119.391403
F 26.009996 5.148791 119.484789
F 26.009996 12.871982 119.484790
F 26.009996 20.595176 119.484790
F 8.365621 7.723187 101.095269
F 8.136870 7.723187 122.938563
F 8.365621 15.446379 101.095270
F 8.136870 15.446379 122.938563
F 17.016250 5.148790 126.672500
F 17.245001 5.148790 104.829207
F 8.365621 23.169573 101.095269
F 8.136870 23.169573 122.938563
F 17.283116 7.723189 101.188658
F 17.054365 7.723189 123.031952
F 17.283116 15.446381 101.188659
F 17.054365 15.446381 123.031952
F 17.283116 0.000000 101.188658
F 17.054365 0.000000 123.031952
F 26.200613 7.723189 101.282045
F 25.971862 7.723189 123.125338
F 26.200613 15.446380 101.282045
F 25.971862 15.446380 123.125338
F 8.098756 20.595178 126.579112
F 8.327506 20.595178 104.735819
F 1.642836 1.291703 104.660660
F 1.414085 1.291703 126.503953
F 28.391871 1.287197 104.945941
F 28.163121 1.287197 126.789233
F 1.642836 9.014891 104.660660
F 1.414085 9.014891 126.503953
F 28.391871 9.010386 104.945941
F 28.163121 9.010385 126.789233
F 1.642836 16.738085 104.660660
F 1.414085 16.738085 126.503953
F 28.391871 16.733579 104.945941
F 28.163121 16.733579 126.789234
F 10.556883 1.287197 104.759166
F 10.328132 1.287197 126.602459
F 10.556883 9.010385 104.759166
F 10.328132 9.010386 126.602459
F 10.556883 16.733579 104.759167
F 10.328132 16.733579 126.602460
F 19.474377 1.287197 104.852554
F 19.245626 1.287197 126.695847
F 19.474377 9.010385 104.852554
F 19.245626 9.010385 126.695847
F 19.474377 16.733579 104.852555
F 19.245626 16.733579 126.695847
F 1.604698 3.857089 108.301208
F 1.375946 3.857089 130.144502
F 28.353733 3.861594 108.586489
F 28.124982 3.861594 130.429783
F 1.604698 11.580278 108.301208
F 1.375947 11.580278 130.144502
F 28.353733 11.584783 108.586489
F 28.124982 11.584783 130.429783
F 1.604698 19.303472 108.301209
F 1.375947 19.303472 130.144501
F 28.353733 19.307977 108.586490
F 28.124982 19.307977 130.429783
F 10.518742 3.861594 108.399715
F 10.289992 3.861594 130.243008
F 10.518742 11.584783 108.399716
F 10.289992 11.584783 130.243009
F 10.518742 19.307977 108.399715
F 10.289992 19.307977 130.243009
F 19.436240 3.861595 108.493103
F 19.207489 3.861595 130.336396
F 19.436240 11.584784 108.493103
F 19.207489 11.584784 130.336396
F 19.436240 19.307979 108.493103
F 19.207489 19.307979 130.336397
F 1.633195 3.857089 105.581107
F 1.404444 3.857089 127.424400
F 28.382338 3.861594 105.856078
F 28.153587 3.861594 127.699372
F 1.633195 11.580277 105.581107
F 1.404444 11.580277 127.424400
F 28.382338 11.584783 105.856078
F 28.153587 11.584783 127.699371
F 1.633195 19.303472 105.581106
F 1.404444 19.303472 127.424400
F 28.382338 19.307978 105.856078
F 28.153587 19.307978 127.699371
F 10.547349 3.861594 105.669304
F 10.318598 3.861594 127.512597
F 10.547349 11.584783 105.669304
F 10.318598 11.584783 127.512597
F 10.547349 19.307978 105.669303
F 10.318598 19.307978 127.512597
F 19.464844 3.861595 105.762691
F 19.236094 3.861595 127.605983
F 19.464844 11.584784 105.762691
F 19.236094 11.584784 127.605983
F 19.464844 19.307978 105.762690
F 19.236094 19.307978 127.605983
F 1.671310 1.291703 101.940558
F 1.442560 1.291703 123.783851
F 28.420454 1.287197 102.215529
F 28.191703 1.287197 124.058823
F 1.671310 9.014891 101.940558
F 1.442560 9.014891 123.783851
F 28.420454 9.010386 102.215529
F 28.191703 9.010386 124.058823
F 1.671311 16.738085 101.940557
F 1.442560 16.738085 123.783851
F 28.420454 16.733580 102.215529
F 28.191703 16.733580 124.058822
F 10.585464 1.287197 102.028755
F 10.356713 1.287197 123.872047
F 10.585464 9.010385 102.028755
F 10.356713 9.010385 123.872048
F 10.585464 16.733579 102.028754
F 10.356713 16.733579 123.872048
F 19.502960 1.287197 102.122141
F 19.274209 1.287197 123.965434
F 19.502960 9.010385 102.122141
F 19.274209 9.010385 123.965434
F 19.502960 16.733578 102.122141
F 19.274209 16.733579 123.965433
F 3.856864 7.721543 105.600380
F 3.628113 7.721543 127.443674
F 30.611712 7.723189 105.879425
F 30.382961 7.723189 127.722719
F 3.856864 15.444735 105.600380
F 3.628113 15.444735 127.443674
F 30.611712 15.446381 105.879425
F 30.382961 15.446381 127.722718
F 8.098756 12.871983 126.579112
F 8.327506 12.871983 104.735819
F 8.098756 5.148792 126.579112
F 8.327506 5.148792 104.735819
F 12.776724 7.723189 105.692651
F 12.547973 7.723189 127.535944
F 12.776724 15.446380 105.692650
F 12.547973 15.446380 127.535943
F 25.962329 20.595177 124.035475
F 26.191080 20.595177 102.192182
F 21.694220 7.723189 105.786037
F 21.465469 7.723189 127.629331
F 21.694220 15.446381 105.786037
F 21.465469 15.446381 127.629330
F 21.694220 0.000001 105.786037
F 21.465469 0.000001 127.629331
F 3.894976 5.150437 101.959831
F 3.666225 5.150437 123.803125
F 30.649824 5.148792 102.238876
F 30.421073 5.148792 124.082169
F 3.894976 12.873628 101.959831
F 3.666225 12.873628 123.803124
F 30.649824 12.871982 102.238876
F 30.421073 12.871982 124.082169
F 3.894976 20.596822 101.959831
F 3.666225 20.596822 123.803125
F 30.649824 20.595176 102.238876
F 30.421073 20.595176 124.082169
F 12.814835 5.148791 102.052101
F 12.586084 5.148791 123.895394
F 12.814835 12.871982 102.052101
F 12.586084 12.871982 123.895394
F 12.814835 20.595176 102.052101
F 12.586084 20.595176 123.895394
F 21.732333 5.148790 102.145488
F 21.503582 5.148790 123.988782
F 21.732333 12.871981 102.145488
F 21.503582 12.871981 123.988781
F 21.732333 20.595176 102.145488
F 21.503582 20.595176 123.988782
F 3.866417 5.150437 104.687959
F 3.637667 5.150437 126.531252
F 30.621241 5.148791 104.969287
F 30.392490 5.148791 126.812581
F 3.866417 12.873628 104.687960
F 3.637667 12.873628 126.531253
F 30.621241 12.871982 104.969288
F 30.392490 12.871982 126.812581
F 3.866417 20.596822 104.687960
F 3.637667 20.596822 126.531252
F 30.621241 20.595177 104.969288
F 30.392490 20.595177 126.812581
F 12.786253 5.148791 104.782513
F 12.557503 5.148791 126.625806
F 12.786253 12.871982 104.782514
F 12.557503 12.871982 126.625807
F 12.786253 20.595176 104.782513
F 12.557503 20.595176 126.625807
F 21.703750 5.148790 104.875900
F 21.474999 5.148790 126.719194
F 21.703750 12.871982 104.875901
F 21.474999 12.871982 126.719194
F 21.703750 20.595176 104.875901
F 21.474999 20.595176 126.719194
F 3.828283 7.721542 108.328508
F 3.599532 7.721542 130.171802
F 30.583106 7.723188 108.609836
F 30.354356 7.723188 130.453130
F 3.828283 15.444734 108.328509
F 3.599532 15.444734 130.171803
F 30.583106 15.446380 108.609837
F 30.354355 15.446380 130.453130
F 25.962329 12.871982 124.035475
F 26.191080 12.871982 102.192182
F 3.828283 23.167928 108.328508
F 3.599532 23.167928 130.171802
F 25.962329 5.148791 124.035476
F 26.191080 5.148791 102.192182
F 30.583106 23.169574 108.609836
F 30.354355 23.169574 130.453129
F 12.748118 7.723189 108.423062
F 12.519367 7.723189 130.266355
F 12.748118 15.446381 108.423063
F 12.519367 15.446381 130.266356
F 17.044833 20.595175 123.942087
F 17.273584 20.595175 102.098795
F 21.665615 7.723189 108.516450
F 21.436864 7.723189 130.359743
F 21.665615 15.446381 108.516451
F 21.436864 15.446381 130.359744
F 21.665615 0.000001 108.516450
F 21.436864 0.000001 130.359743
F 6.098004 1.287108 104.712536
F 5.869253 1.287108 126.555829
F 32.850616 1.287197 104.992634
F 32.621865 1.287197 126.835927
F 6.098004 9.010296 104.712536
F 5.869253 9.010296 126.555829
F 32.850616 9.010386 104.992634
F 32.621865 9.010386 126.835927
F 6.098004 16.733489 104.712537
F 5.869253 16.733490 126.555830
F 32.850616 16.733579 104.992635
F 32.621865 16.733579 126.835928
F 15.015629 1.287197 104.805860
F 14.786879 1.287197 126.649153
F 15.015629 9.010385 104.805860
F 14.786879 9.010385 126.649153
F 15.015629 16.733579 104.805861
F 14.786879 16.733579 126.649153
F 23.933126 1.287197 104.899247
F 23.704375 1.287197 126.742541
F 23.933126 9.010385 104.899247
F 23.704375 9.010385 126.742541
F 23.933126 16.733579 104.899247
F 23.704375 16.733579 126.742541
F 6.059865 3.861684 108.353085
F 5.831114 3.861684 130.196378
F 32.812476 3.861594 108.633182
F 32.583725 3.861594 130.476476
F 6.059865 11.584873 108.353085
F 5.831114 11.584873 130.196378
F 32.812476 11.584784 108.633183
F 32.583725 11.584783 130.476476
F 6.059865 19.308067 108.353085
F 5.831114 19.308067 130.196378
F 32.812476 19.307977 108.633183
F 32.583725 19.307977 130.476476
F 14.977490 3.861595 108.446409
F 14.748739 3.861595 130.289702
F 14.977490 11.584784 108.446409
F 14.748739 11.584784 130.289702
F 14.977490 19.307979 108.446409
F 14.748739 19.307979 130.289702
F 23.894988 3.861594 108.539796
F 23.666237 3.861594 130.383089
F 23.894988 11.584783 108.539797
F 23.666237 11.584783 130.383090
F 23.894988 19.307978 108.539797
F 23.666237 19.307978 130.383090
F 6.088472 3.861684 105.622544
F 5.859722 3.861684 127.465837
F 32.841081 3.861594 105.902772
F 32.612331 3.861594 127.746065
F 6.088472 11.584873 105.622544
F 5.859722 11.584873 127.465837
F 32.841081 11.584783 105.902772
F 32.612331 11.584783 127.746065
F 6.088472 19.308068 105.622544
F 5.859722 19.308068 127.465837
F 32.841081 19.307978 105.902771
F 32.612331 19.307978 127.746065
F 15.006096 3.861595 105.715997
F 14.777345 3.861595 127.559290
F 15.006096 11.584784 105.715997
F 14.777345 11.584784 127.559290
F 15.006096 19.307978 105.715997
F 14.777345 19.307978 127.559290
F 23.923592 3.861594 105.809385
F 23.694841 3.861594 127.652678
F 23.923592 11.584783 105.809385
F 23.694841 11.584783 127.652678
F 23.923592 19.307978 105.809385
F 23.694841 19.307978 127.652678
F 6.126588 1.287108 101.981995
F 5.897837 1.287108 123.825288
F 32.879197 1.287197 102.262223
F 32.650446 1.287198 124.105516
F 6.126588 9.010296 101.981995
F 5.897837 9.010296 123.825288
F 32.879197 9.010386 102.262223
F 32.650446 9.010386 124.105516
F 6.126588 16.733490 101.981995
F 5.897837 16.733490 123.825288
F 32.879197 16.733580 102.262222
F 32.650446 16.733580 124.105515
F 15.044211 1.287197 102.075448
F 14.815460 1.287197 123.918741
F 15.044211 9.010385 102.075449
F 14.815460 9.010385 123.918741
F 15.044211 16.733579 102.075448
F 14.815460 16.733579 123.918741
F 23.961708 1.287196 102.168835
F 23.732957 1.287197 124.012129
F 23.961708 9.010385 102.168835
F 23.732957 9.010385 124.012129
F 23.961708 16.733579 102.168835
F 23.732957 16.733579 124.012128
F 8.317977 7.723188 105.645958
F 8.089226 7.723188 127.489251
F 8.317977 15.446379 105.645957
F 8.089226 15.446379 127.489251
F 17.044833 12.871981 123.942087
F 17.273584 12.871981 102.098794
F 17.235472 7.723189 105.739344
F 17.006721 7.723189 127.582638
F 17.235472 15.446381 105.739344
F 17.006721 15.446381 127.582637
F 17.235472 0.000000 105.739344
F 17.006721 0.000000 127.582638
F 26.152967 7.723189 105.832731
F 25.924216 7.723189 127.676025
F 26.152967 15.446380 105.832731
F 25.924216 15.446380 127.676024
F 17.044833 5.148790 123.942087
F 17.273584 5.148790 102.098795
F 8.356087 5.148792 102.005408
F 8.127337 5.148792 123.848702
F 8.356087 12.871983 102.005408
F 8.127337 12.871983 123.848702
F 8.356087 20.595177 102.005408
F 8.127337 20.595177 123.848702
F 3.780614 23.167929 112.881479
F 3.933114 23.167929 98.319283
F 3.704363 23.167929 120.162575
F 3.856864 23.167929 105.600380
F 3.628113 23.167929 127.443674
F 8.241727 23.169573 112.927056
F 26.076717 23.169574 113.113830
F 12.595618 23.169574 122.985257
F 8.394227 23.169573 98.364860
F 8.165477 23.169573 120.208153
F 26.000467 23.169574 120.394927
F 12.748118 23.169574 108.423062
F 8.317977 23.169573 105.645958
F 8.089226 23.169573 127.489250
F 26.152967 23.169574 105.832732
F 25.924216 23.169574 127.676024
F 1.337835 1.291703 133.785051
F 1.109084 1.291703 155.628344
F 28.086870 1.287197 134.070332
F 27.858119 1.287197 155.913625
F 1.337835 9.014891 133.785051
F 1.109084 9.014891 155.628344
F 28.086870 9.010386 134.070332
F 27.858119 9.010386 155.913625
F 1.337835 16.738085 133.785052
F 1.109084 16.738085 155.628345
F 28.086870 16.733579 134.070332
F 27.858119 16.733579 155.913625
F 10.251881 1.287197 133.883557
F 10.023131 1.287197 155.726851
F 10.251881 9.010386 133.883557
F 10.023131 9.010385 155.726851
F 10.251881 16.733579 133.883558
F 10.023131 16.733579 155.726851
F 19.169376 1.287197 133.976945
F 18.940625 1.287197 155.820239
F 19.169376 9.010385 133.976945
F 18.940625 9.010385 155.820238
F 19.169376 16.733579 133.976946
F 18.940625 16.733579 155.820239
F 1.299697 3.857089 137.425600
F 1.070944 3.857078 159.268898
F 28.048732 3.861594 137.710881
F 27.819981 3.861594 159.554174
F 1.299697 11.580278 137.425600
F 1.070944 11.580267 159.268898
F 28.048732 11.584783 137.710881
F 27.819981 11.584783 159.554174
F 1.299697 19.303472 137.425600
F 1.070944 19.303461 159.268898
F 28.048732 19.307977 137.710881
F 27.819981 19.307977 159.554175
F 10.213741 3.861594 137.524107
F 9.984990 3.861594 159.367400
F 10.213741 11.584783 137.524107
F 9.984990 11.584783 159.367400
F 10.213741 19.307977 137.524107
F 9.984990 19.307977 159.367400
F 19.131238 3.861595 137.617494
F 18.902488 3.861595 159.460787
F 19.131238 11.584784 137.617494
F 18.902488 11.584784 159.460788
F 19.131238 19.307979 137.617495
F 18.902488 19.307979 159.460788
F 1.328194 3.857089 134.705498
F 1.099443 3.857089 156.548792
F 28.077336 3.861594 134.980470
F 27.848586 3.861594 156.823763
F 1.328194 11.580278 134.705498
F 1.099444 11.580278 156.548791
F 28.077336 11.584783 134.980469
F 27.848586 11.584783 156.823763
F 1.328194 19.303472 134.705498
F 1.099444 19.303472 156.548791
F 28.077337 19.307978 134.980469
F 27.848586 19.307978 156.823763
F 10.242348 3.861594 134.793696
F 10.013597 3.861594 156.636989
F 10.242348 11.584783 134.793696
F 10.013597 11.584783 156.636988
F 10.242348 19.307978 134.793695
F 10.013597 19.307978 156.636988
F 19.159843 3.861595 134.887082
F 18.931093 3.861595 156.730375
F 19.159843 11.584784 134.887082
F 18.931093 11.584784 156.730375
F 19.159843 19.307978 134.887081
F 18.931093 19.307978 156.730375
F 1.137559 1.291703 152.908243
F 28.115453 1.287197 131.339921
F 27.886702 1.287197 153.183214
F 1.137559 9.014891 152.908243
F 28.115453 9.010386 131.339921
F 27.886702 9.010386 153.183214
F 1.137559 16.738085 152.908242
F 28.115453 16.733580 131.339921
F 27.886702 16.733580 153.183213
F 10.280463 1.287197 131.153146
F 10.051712 1.287197 152.996440
F 10.280463 9.010386 131.153147
F 10.051712 9.010385 152.996440
F 10.280463 16.733579 131.153146
F 10.051712 16.733579 152.996439
F 19.197958 1.287197 131.246532
F 18.969208 1.287197 153.089826
F 19.197958 9.010385 131.246532
F 18.969208 9.010385 153.089826
F 19.197958 16.733578 131.246532
F 18.969208 16.733578 153.089825
F 3.551863 7.721543 134.724772
F 3.323112 7.721543 156.568065
F 30.306711 7.723189 135.003816
F 30.077960 7.723189 156.847110
F 3.551863 15.444735 134.724772
F 3.323112 15.444735 156.568065
F 30.306711 15.446381 135.003816
F 30.077960 15.446381 156.847109
F 25.666861 15.446380 152.249729
F 25.666861 7.723189 152.249728
F 16.749364 0.000000 152.156342
F 16.749364 15.446381 152.156343
F 12.471723 7.723189 134.817042
F 12.242973 7.723189 156.660335
F 12.471723 15.446380 134.817041
F 12.242973 15.446380 156.660335
F 16.749364 7.723189 152.156342
F 7.831869 23.169573 152.062954
F 21.389219 7.723189 134.910429
F 21.160468 7.723189 156.753722
F 21.389219 15.446381 134.910428
F 21.160468 15.446381 156.753721
F 21.389219 0.000000 134.910429
F 21.160468 0.000000 156.753722
F 3.589974 5.150437 131.084223
F 3.361224 5.150437 152.927516
F 30.344823 5.148792 131.363268
F 30.116072 5.148792 153.206561
F 3.589974 12.873628 131.084223
F 3.361224 12.873628 152.927515
F 30.344823 12.871982 131.363267
F 30.116072 12.871982 153.206560
F 3.589974 20.596822 131.084223
F 3.361224 20.596822 152.927516
F 30.344823 20.595176 131.363268
F 30.116072 20.595176 153.206560
F 12.509834 5.148791 131.176493
F 12.281083 5.148791 153.019786
F 12.509834 12.871982 131.176492
F 12.281083 12.871982 153.019785
F 12.509834 20.595176 131.176492
F 12.281083 20.595176 153.019786
F 21.427332 5.148790 131.269880
F 21.198582 5.148790 153.113173
F 21.427332 12.871981 131.269880
F 21.198582 12.871981 153.113172
F 21.427332 20.595176 131.269880
F 21.198582 20.595176 153.113173
F 3.561417 5.150437 133.812351
F 3.332666 5.150437 155.655644
F 30.316240 5.148791 134.093679
F 30.087489 5.148791 155.936972
F 3.561417 12.873628 133.812351
F 3.332666 12.873628 155.655645
F 30.316240 12.871982 134.093680
F 30.087489 12.871982 155.936972
F 3.561417 20.596822 133.812351
F 3.332666 20.596822 155.655644
F 30.316240 20.595177 134.093679
F 30.087489 20.595177 155.936972
F 12.481252 5.148791 133.906904
F 12.252501 5.148791 155.750198
F 12.481252 12.871982 133.906905
F 12.252501 12.871982 155.750199
F 12.481252 20.595176 133.906905
F 12.252501 20.595176 155.750198
F 21.398749 5.148790 134.000292
F 21.169998 5.148790 155.843585
F 21.398749 12.871982 134.000293
F 21.169998 12.871982 155.843585
F 21.398749 20.595176 134.000292
F 21.169998 20.595176 155.843585
F 3.523281 7.721542 137.452899
F 3.294511 7.721551 159.296200
F 30.278106 7.723188 137.734227
F 30.049355 7.723188 159.577521
F 3.523281 15.444734 137.452901
F 3.294511 15.444743 159.296201
F 30.278106 15.446380 137.734228
F 30.049355 15.446380 159.577521
F 7.831869 15.446379 152.062954
F 7.831869 7.723187 152.062954
F 3.523281 23.167928 137.452900
F 3.294511 23.167936 159.296200
F 25.704995 20.595176 148.609180
F 25.704995 12.871982 148.609180
F 30.278106 23.169574 137.734228
F 30.049355 23.169574 159.577521
F 12.443117 7.723189 137.547453
F 12.214366 7.723189 159.390746
F 12.443117 15.446381 137.547454
F 12.214366 15.446381 159.390747
F 25.704995 5.148791 148.609180
F 16.787500 20.595176 148.515794
F 21.360614 7.723189 137.640841
F 21.131863 7.723189 159.484134
F 21.360614 15.446380 137.640842
F 21.131863 15.446381 159.484135
F 21.360614 0.000000 137.640841
F 21.131863 0.000001 159.484134
F 5.793003 1.287108 133.836928
F 5.564252 1.287108 155.680221
F 32.545615 1.287197 134.117026
F 32.316864 1.287197 155.960319
F 5.793003 9.010296 133.836928
F 5.564252 9.010296 155.680221
F 32.545615 9.010386 134.117026
F 32.316864 9.010386 155.960319
F 5.793004 16.733490 133.836928
F 5.564252 16.733489 155.680221
F 32.545615 16.733579 134.117026
F 32.316864 16.733579 155.960319
F 14.710628 1.287197 133.930252
F 14.481877 1.287197 155.773545
F 14.710628 9.010386 133.930251
F 14.481877 9.010385 155.773545
F 14.710628 16.733579 133.930252
F 14.481877 16.733579 155.773545
F 23.628124 1.287197 134.023639
F 23.399374 1.287197 155.866932
F 23.628124 9.010385 134.023639
F 23.399374 9.010385 155.866932
F 23.628124 16.733579 134.023639
F 23.399374 16.733579 155.866933
F 5.754864 3.861684 137.477476
F 5.526113 3.861684 159.320769
F 32.507475 3.861594 137.757574
F 32.278724 3.861594 159.600867
F 5.754864 11.584873 137.477476
F 5.526113 11.584873 159.320769
F 32.507475 11.584783 137.757574
F 32.278724 11.584783 159.600867
F 5.754864 19.308067 137.477476
F 5.526113 19.308067 159.320770
F 32.507475 19.307977 137.757574
F 32.278724 19.307977 159.600868
F 14.672489 3.861595 137.570801
F 14.443738 3.861595 159.414094
F 14.672489 11.584784 137.570801
F 14.443738 11.584784 159.414094
F 14.672489 19.307979 137.570801
F 14.443738 19.307979 159.414094
F 23.589987 3.861594 137.664187
F 23.361236 3.861594 159.507481
F 23.589987 11.584783 137.664188
F 23.361236 11.584783 159.507481
F 23.589987 19.307978 137.664188
F 23.361236 19.307978 159.507481
F 5.783471 3.861684 134.746936
F 5.554720 3.861684 156.590229
F 32.536081 3.861594 135.027163
F 32.307330 3.861594 156.870457
F 5.783471 11.584873 134.746936
F 5.554720 11.584873 156.590228
F 32.536081 11.584783 135.027163
F 32.307330 11.584783 156.870456
F 5.783471 19.308068 134.746936
F 5.554720 19.308068 156.590228
F 32.536081 19.307978 135.027163
F 32.307330 19.307978 156.870456
F 14.701095 3.861595 134.840389
F 14.472344 3.861595 156.683682
F 14.701095 11.584784 134.840388
F 14.472344 11.584784 156.683682
F 14.701095 19.307978 134.840388
F 14.472344 19.307978 156.683681
F 23.618591 3.861594 134.933776
F 23.389840 3.861594 156.777069
F 23.618591 11.584783 134.933776
F 23.389840 11.584783 156.777069
F 23.618591 19.307978 134.933776
F 23.389840 19.307978 156.777069
F 5.821586 1.287108 131.106387
F 5.592836 1.287108 152.949680
F 32.574196 1.287197 131.386614
F 32.345445 1.287197 153.229908
F 5.821586 9.010296 131.106387
F 5.592836 9.010296 152.949680
F 32.574196 9.010386 131.386614
F 32.345445 9.010386 153.229908
F 5.821586 16.733490 131.106386
F 5.592836 16.733490 152.949679
F 32.574196 16.733580 131.386614
F 32.345445 16.733580 153.229907
F 14.739210 1.287197 131.199840
F 14.510459 1.287197 153.043133
F 14.739210 9.010385 131.199840
F 14.510459 9.010385 153.043133
F 14.739210 16.733579 131.199839
F 14.510459 16.733579 153.043133
F 23.656707 1.287197 131.293227
F 23.427956 1.287196 153.136520
F 23.656707 9.010385 131.293227
F 23.427956 9.010385 153.136520
F 23.656707 16.733579 131.293226
F 23.427956 16.733579 153.136520
F 8.012976 7.723188 134.770349
F 7.784225 7.723188 156.613643
F 8.012976 15.446379 134.770349
F 7.784225 15.446379 156.613642
F 16.787500 12.871982 148.515794
F 16.787500 5.148790 148.515793
F 16.930471 7.723189 134.863735
F 16.701720 7.723189 156.707029
F 16.930471 15.446381 134.863735
F 16.701720 15.446381 156.707028
F 16.930471 0.000001 134.863735
F 16.701720 0.000001 156.707029
F 25.847966 7.723189 134.957123
F 25.619215 7.723189 156.800416
F 25.847966 15.446380 134.957122
F 25.619215 15.446380 156.800416
F 7.870005 20.595178 148.422405
F 7.870005 12.871983 148.422405
F 8.051087 5.148792 131.129801
F 7.822336 5.148792 152.973093
F 8.051087 12.871983 131.129800
F 7.822336 12.871983 152.973093
F 8.051087 20.595177 131.129801
F 7.822336 20.595177 152.973094
F 16.968583 5.148790 131.223186
F 16.739832 5.148790 153.066479
F 16.968583 12.871981 131.223186
F 16.739832 12.871981 153.066479
F 16.968583 20.595175 131.223186
F 16.739832 20.595175 153.066479
F 25.886079 5.148791 131.316574
F 25.657328 5.148791 153.159867
F 25.886079 12.871982 131.316573
F 25.657328 12.871982 153.159867
F 25.886079 20.595177 131.316574
F 25.657328 20.595177 153.159867
F 8.022505 5.148792 133.860210
F 7.793755 5.148792 155.703503
F 8.022505 12.871983 133.860211
F 7.793755 12.871983 155.703503
F 8.022505 20.595178 133.860210
F 7.793755 20.595178 155.703504
F 16.940000 5.148790 133.953599
F 16.711249 5.148790 155.796892
F 16.940000 12.871982 133.953600
F 16.711249 12.871982 155.796892
F 16.940000 20.595176 133.953599
F 16.711249 20.595176 155.796892
F 25.857495 5.148791 134.046985
F 25.628744 5.148791 155.890278
F 25.857495 12.871982 134.046986
F 25.628744 12.871982 155.890279
F 25.857495 20.595176 134.046985
F 25.628744 20.595176 155.890278
F 7.984370 7.723187 137.500759
F 7.755619 7.723187 159.344052
F 7.984370 15.446379 137.500759
F 7.755619 15.446379 159.344053
F 7.870005 5.148792 148.422404
F 25.733578 20.595177 145.878769
F 7.984370 23.169573 137.500759
F 7.755619 23.169573 159.344052
F 16.901865 7.723189 137.594148
F 16.673114 7.723189 159.437441
F 16.901865 15.446381 137.594148
F 16.673114 15.446381 159.437441
F 16.901865 0.000000 137.594148
F 16.673114 0.000000 159.437441
F 25.819361 7.723189 137.687534
F 25.590611 7.723189 159.530827
F 25.819361 15.446380 137.687535
F 25.590611 15.446380 159.530827
F 25.733578 12.871982 145.878768
F 25.733578 5.148791 145.878769
F 1.261585 1.291703 141.066149
F 1.032849 1.291802 162.909510
F 28.010619 1.287197 141.351429
F 27.781869 1.287197 163.194722
F 1.261585 9.014891 141.066149
F 1.032849 9.014991 162.909510
F 28.010620 9.010385 141.351429
F 27.781869 9.010386 163.194722
F 1.261585 16.738085 141.066149
F 1.032849 16.738184 162.909511
F 28.010619 16.733579 141.351430
F 27.781869 16.733579 163.194723
F 10.175631 1.287197 141.164655
F 9.946880 1.287197 163.007949
F 10.175631 9.010386 141.164655
F 9.946880 9.010386 163.007949
F 10.175631 16.733579 141.164656
F 9.946880 16.733579 163.007949
F 19.093126 1.287197 141.258043
F 18.864375 1.287197 163.101336
F 19.093126 9.010385 141.258043
F 18.864375 9.010385 163.101336
F 19.093126 16.733579 141.258043
F 18.864375 16.733579 163.101336
F 1.223446 3.857089 144.706697
F 27.972481 3.861594 144.991978
F 1.223446 11.580278 144.706697
F 27.972481 11.584783 144.991978
F 1.223446 19.303472 144.706696
F 27.972481 19.307977 144.991978
F 10.137491 3.861594 144.805203
F 10.137491 11.584783 144.805203
F 10.137491 19.307977 144.805204
F 19.054988 3.861595 144.898591
F 19.054988 11.584784 144.898591
F 19.054988 19.307979 144.898592
F 1.251944 3.857089 141.986596
F 1.014841 3.860376 163.829196
F 28.001087 3.861594 142.261567
F 1.251944 11.580277 141.986595
F 1.014841 11.583565 163.829196
F 28.001087 11.584783 142.261566
F 1.251944 19.303472 141.986595
F 1.014841 19.306760 163.829195
F 28.001087 19.307978 142.261566
F 10.166097 3.861594 142.074792
F 10.166097 11.584783 142.074792
F 10.166097 19.307978 142.074792
F 19.083594 3.861595 142.168179
F 19.083594 11.584784 142.168178
F 19.083594 19.307978 142.168179
F 1.290059 1.291703 138.346047
F 1.060235 1.291278 160.189256
F 28.039202 1.287197 138.621018
F 27.810451 1.287197 160.464311
F 1.290059 9.014891 138.346047
F 1.060235 9.014466 160.189256
F 28.039202 9.010386 138.621018
F 27.810451 9.010386 160.464311
F 1.290059 16.738086 138.346047
F 1.060236 16.737661 160.189255
F 28.039202 16.733580 138.621018
F 27.810451 16.733580 160.464311
F 10.204212 1.287197 138.434244
F 9.975462 1.287197 160.277537
F 10.204212 9.010385 138.434243
F 9.975462 9.010385 160.277537
F 10.204212 16.733579 138.434244
F 9.975462 16.733579 160.277536
F 19.121708 1.287197 138.527630
F 18.892957 1.287197 160.370923
F 19.121708 9.010385 138.527630
F 18.892957 9.010385 160.370924
F 19.121708 16.733579 138.527629
F 18.892957 16.733579 160.370923
F 3.475613 7.721543 142.005870
F 30.230461 7.723189 142.284914
F 3.475613 15.444735 142.005868
F 30.230461 15.446381 142.284913
F 16.816082 20.595175 145.785381
F 16.816082 12.871981 145.785380
F 12.395473 7.723189 142.098139
F 12.395473 15.446380 142.098138
F 16.816082 5.148790 145.785381
F 21.312969 7.723189 142.191526
F 21.312969 15.446381 142.191525
F 21.312969 0.000001 142.191526
F 3.513725 5.150437 138.365321
F 3.284974 5.150435 160.208615
F 30.268572 5.148792 138.644366
F 30.039821 5.148792 160.487658
F 3.513725 12.873628 138.365320
F 3.284974 12.873626 160.208614
F 30.268572 12.871982 138.644365
F 30.039821 12.871982 160.487657
F 3.513725 20.596822 138.365320
F 3.284974 20.596820 160.208615
F 30.268572 20.595176 138.644365
F 30.039821 20.595176 160.487658
F 12.433583 5.148791 138.457590
F 12.204833 5.148791 160.300884
F 12.433583 12.871982 138.457590
F 12.204833 12.871982 160.300883
F 12.433583 20.595176 138.457590
F 12.204833 20.595176 160.300883
F 21.351082 5.148790 138.550978
F 21.122331 5.148790 160.394270
F 21.351082 12.871981 138.550977
F 21.122331 12.871981 160.394270
F 21.351082 20.595176 138.550977
F 21.122331 20.595176 160.394270
F 3.485166 5.150437 141.093448
F 3.256213 5.150364 162.936831
F 30.239990 5.148791 141.374776
F 30.011239 5.148791 163.218069
F 3.485166 12.873628 141.093449
F 3.256212 12.873554 162.936832
F 30.239990 12.871982 141.374777
F 30.011239 12.871982 163.218070
F 3.485166 20.596822 141.093448
F 3.256212 20.596749 162.936831
F 30.239990 20.595177 141.374776
F 30.011239 20.595177 163.218069
F 12.405002 5.148791 141.188002
F 12.176251 5.148791 163.031295
F 12.405002 12.871982 141.188002
F 12.176251 12.871982 163.031296
F 12.405002 20.595176 141.188002
F 12.176251 20.595176 163.031295
F 21.322499 5.148790 141.281390
F 21.093748 5.148790 163.124682
F 21.322499 12.871982 141.281390
F 21.093748 12.871982 163.124683
F 21.322499 20.595176 141.281389
F 21.093748 20.595176 163.124682
F 3.447031 7.721542 144.733997
F 30.201855 7.723188 145.015324
F 3.447031 15.444734 144.733997
F 30.201855 15.446380 145.015325
F 7.898586 20.595177 145.691995
F 3.447031 23.167928 144.733997
F 7.898586 12.871983 145.691995
F 30.201855 23.169574 145.015324
F 12.366867 7.723189 144.828550
F 12.366867 15.446381 144.828550
F 7.898586 5.148792 145.691995
F 21.284364 7.723189 144.921938
F 21.284364 15.446381 144.921939
F 21.284364 0.000001 144.921938
F 5.716753 1.287108 141.118025
F 5.488002 1.287107 162.961319
F 32.469364 1.287197 141.398123
F 32.240613 1.287197 163.241417
F 5.716753 9.010296 141.118025
F 5.488002 9.010296 162.961319
F 32.469364 9.010386 141.398123
F 32.240613 9.010386 163.241417
F 5.716753 16.733490 141.118026
F 5.488002 16.733489 162.961319
F 32.469364 16.733579 141.398124
F 32.240613 16.733579 163.241416
F 14.634378 1.287197 141.211349
F 14.405627 1.287197 163.054642
F 14.634378 9.010385 141.211349
F 14.405627 9.010385 163.054642
F 14.634378 16.733579 141.211349
F 14.405627 16.733579 163.054643
F 23.551874 1.287197 141.304737
F 23.323123 1.287197 163.148029
F 23.551874 9.010385 141.304736
F 23.323123 9.010385 163.148029
F 23.551874 16.733579 141.304737
F 23.323123 16.733579 163.148030
F 5.678614 3.861684 144.758573
F 32.431225 3.861594 145.038671
F 5.678614 11.584873 144.758573
F 32.431225 11.584783 145.038671
F 5.678614 19.308067 144.758574
F 32.431225 19.307977 145.038672
F 14.596238 3.861595 144.851898
F 14.596238 11.584784 144.851898
F 14.596238 19.307979 144.851898
F 23.513736 3.861594 144.945284
F 23.513736 11.584783 144.945285
F 23.513736 19.307978 144.945285
F 5.707221 3.861684 142.028032
F 32.459831 3.861594 142.308260
F 5.707221 11.584873 142.028032
F 32.459831 11.584783 142.308260
F 5.707221 19.308068 142.028032
F 32.459831 19.307978 142.308260
F 14.624845 3.861595 142.121486
F 14.624845 11.584784 142.121486
F 14.624845 19.307978 142.121485
F 23.542341 3.861594 142.214873
F 23.542341 11.584783 142.214873
F 23.542341 19.307978 142.214872
F 5.745336 1.287108 138.387484
F 5.516584 1.287108 160.230778
F 32.497946 1.287198 138.667712
F 32.269195 1.287197 160.511005
F 5.745336 9.010296 138.387484
F 5.516584 9.010297 160.230778
F 32.497946 9.010386 138.667712
F 32.269195 9.010386 160.511005
F 5.745336 16.733490 138.387484
F 5.516584 16.733491 160.230777
F 32.497946 16.733580 138.667712
F 32.269195 16.733580 160.511005
F 14.662959 1.287197 138.480938
F 14.434208 1.287197 160.324230
F 14.662959 9.010385 138.480937
F 14.434208 9.010385 160.324230
F 14.662959 16.733579 138.480937
F 14.434208 16.733579 160.324230
F 23.580456 1.287197 138.574325
F 23.351706 1.287196 160.417617
F 23.580456 9.010385 138.574324
F 23.351706 9.010385 160.417617
F 23.580456 16.733579 138.574324
F 23.351706 16.733579 160.417617
F 7.936726 7.723188 142.051447
F 7.936726 15.446379 142.051446
F 25.695465 15.446380 149.519317
F 16.854220 7.723189 142.144833
F 16.854221 15.446381 142.144832
F 16.854221 0.000001 142.144833
F 25.771716 7.723189 142.238219
F 25.771716 15.446380 142.238219
F 25.695465 7.723189 149.519318
F 7.974837 5.148792 138.410898
F 7.746086 5.148792 160.254191
F 7.974837 12.871983 138.410898
F 7.746086 12.871983 160.254191
F 7.974837 20.595177 138.410898
F 7.746086 20.595177 160.254191
F 16.892332 5.148790 138.504284
F 16.663581 5.148790 160.347577
F 16.892332 12.871981 138.504283
F 16.663581 12.871981 160.347576
F 16.892332 20.595175 138.504283
F 16.663581 20.595175 160.347576
F 25.809828 5.148791 138.597672
F 25.581078 5.148791 160.440965
F 25.809828 12.871982 138.597671
F 25.581078 12.871982 160.440964
F 25.809828 20.595177 138.597671
F 25.581078 20.595177 160.440965
F 7.946255 5.148792 141.141308
F 7.717504 5.148792 162.984600
F 7.946255 12.871983 141.141308
F 7.717504 12.871983 162.984601
F 7.946255 20.595178 141.141308
F 7.717504 20.595178 162.984601
F 16.863750 5.148790 141.234696
F 16.635000 5.148790 163.077989
F 16.863750 12.871982 141.234697
F 16.635000 12.871982 163.077990
F 16.863750 20.595176 141.234696
F 16.634999 20.595176 163.077990
F 25.781245 5.148791 141.328083
F 25.552494 5.148791 163.171376
F 25.781245 12.871982 141.328083
F 25.552495 12.871982 163.171376
F 25.781245 20.595176 141.328083
F 25.552494 20.595176 163.171376
F 7.908120 7.723187 144.781856
F 7.908120 15.446379 144.781857
F 16.777970 0.000001 149.425930
F 7.908120 23.169573 144.781856
F 16.825614 7.723189 144.875244
F 16.825614 15.446381 144.875245
F 16.825614 0.000000 144.875245
F 25.743111 7.723189 144.968631
F 25.743111 15.446380 144.968631
F 16.777970 15.446381 149.425930
F 1.185335 1.291703 148.347245
F 27.934369 1.287197 148.632526
F 1.185335 9.014891 148.347245
F 27.934369 9.010386 148.632526
F 1.185335 16.738085 148.347246
F 27.934369 16.733579 148.632527
F 10.099381 1.287197 148.445753
F 10.099381 9.010386 148.445753
F 10.099381 16.733579 148.445753
F 19.016876 1.287197 148.539140
F 19.016876 9.010385 148.539140
F 19.016876 16.733579 148.539140
F 1.147196 3.857089 151.987795
F 27.896231 3.861594 152.273075
F 1.147196 11.580278 151.987795
F 27.896231 11.584783 152.273076
F 1.147196 19.303472 151.987795
F 27.896231 19.307977 152.273076
F 10.061241 3.861594 152.086301
F 10.061241 11.584783 152.086302
F 10.061241 19.307977 152.086302
F 18.978738 3.861595 152.179689
F 18.978738 11.584784 152.179689
F 18.978738 19.307979 152.179689
F 1.175693 3.857089 149.267693
F 27.924836 3.861594 149.542664
F 1.175693 11.580277 149.267693
F 27.924836 11.584783 149.542664
F 1.175693 19.303472 149.267693
F 27.924836 19.307978 149.542664
F 10.089847 3.861594 149.355891
F 10.089847 11.584783 149.355891
F 10.089847 19.307978 149.355890
F 19.007343 3.861595 149.449277
F 19.007343 11.584784 149.449277
F 19.007343 19.307978 149.449276
F 1.213808 1.291703 145.627144
F 27.962952 1.287197 145.902115
F 1.213808 9.014891 145.627144
F 27.962952 9.010386 145.902115
F 1.213809 16.738086 145.627144
F 27.962952 16.733580 145.902115
F 10.127962 1.287197 145.715341
F 10.127962 9.010386 145.715341
F 10.127962 16.733579 145.715340
F 19.045458 1.287197 145.808727
F 19.045458 9.010385 145.808727
F 19.045458 16.733578 145.808727
F 3.399362 7.721543 149.286967
F 30.154210 7.723189 149.566011
F 3.399363 15.444735 149.286966
F 30.154210 15.446381 149.566011
F 16.777970 7.723189 149.425930
F 7.860476 15.446379 149.332543
F 12.319222 7.723189 149.379237
F 12.319222 15.446380 149.379237
F 7.860476 7.723188 149.332544
F 21.236719 7.723189 149.472623
F 21.236719 15.446381 149.472623
F 21.236719 0.000000 149.472623
F 3.437474 5.150437 145.646417
F 30.192322 5.148792 145.925462
F 3.437474 12.873628 145.646417
F 30.192322 12.871982 145.925461
F 3.437474 20.596822 145.646417
F 30.192322 20.595176 145.925462
F 12.357333 5.148791 145.738688
F 12.357333 12.871982 145.738687
F 12.357333 20.595176 145.738687
F 21.274831 5.148790 145.832074
F 21.274831 12.871981 145.832074
F 21.274831 20.595176 145.832074
F 3.408916 5.150437 148.374545
F 30.163740 5.148791 148.655873
F 3.408916 12.873628 148.374546
F 30.163740 12.871982 148.655874
F 3.408916 20.596822 148.374545
F 30.163740 20.595177 148.655873
F 12.328752 5.148791 148.469099
F 12.328752 12.871982 148.469100
F 12.328752 20.595176 148.469100
F 21.246248 5.148790 148.562486
F 21.246248 12.871982 148.562487
F 21.246248 20.595176 148.562486
F 3.370781 7.721542 152.015095
F 30.125605 7.723188 152.296422
F 3.370781 15.444734 152.015095
F 30.125605 15.446380 152.296423
F 23.504207 16.733579 145.855421
F 3.370781 23.167928 152.015095
F 23.504207 9.010385 145.855421
F 30.125605 23.169574 152.296422
F 12.290617 7.723189 152.109648
F 12.290617 15.446381 152.109649
F 23.504207 1.287197 145.855421
F 21.208113 7.723189 152.203036
F 21.208114 15.446381 152.203036
F 21.208113 0.000000 152.203036
F 5.640502 1.287108 148.399122
F 32.393114 1.287197 148.679221
F 5.640502 9.010296 148.399122
F 32.393114 9.010386 148.679221
F 5.640502 16.733489 148.399122
F 32.393114 16.733579 148.679221
F 14.558128 1.287197 148.492446
F 14.558128 9.010385 148.492446
F 14.558128 16.733579 148.492447
F 23.475624 1.287197 148.585833
F 23.475624 9.010385 148.585833
F 23.475624 16.733579 148.585834
F 5.602363 3.861684 152.039671
F 32.354974 3.861594 152.319769
F 5.602363 11.584873 152.039671
F 32.354975 11.584783 152.319769
F 5.602363 19.308067 152.039671
F 32.354975 19.307977 152.319769
F 14.519989 3.861595 152.132995
F 14.519989 11.584784 152.132996
F 14.519989 19.307979 152.132996
F 23.437486 3.861594 152.226383
F 23.437486 11.584783 152.226382
F 23.437486 19.307978 152.226382
F 5.630971 3.861684 149.309131
F 32.383580 3.861594 149.589358
F 5.630971 11.584873 149.309130
F 32.383580 11.584783 149.589358
F 5.630971 19.308068 149.309130
F 32.383580 19.307978 149.589357
F 14.548594 3.861595 149.402583
F 14.548594 11.584784 149.402583
F 14.548594 19.307978 149.402583
F 23.466091 3.861594 149.495971
F 23.466091 11.584783 149.495971
F 23.466091 19.307978 149.495970
F 5.669086 1.287108 145.668581
F 32.421696 1.287197 145.948809
F 5.669086 9.010296 145.668581
F 32.421696 9.010386 145.948809
F 5.669086 16.733490 145.668580
F 32.421696 16.733580 145.948809
F 14.586709 1.287197 145.762034
F 14.586709 9.010385 145.762034
F 14.586709 16.733579 145.762033
F 3.551863 23.167929 134.724772
F 3.323112 23.167929 156.568065
F 3.475613 23.167929 142.005869
F 3.399362 23.167928 149.286967
F 8.012976 23.169573 134.770349
F 7.784225 23.169573 156.613643
F 25.847966 23.169574 134.957123
F 25.619215 23.169574 156.800416
F 7.936726 23.169573 142.051446
F 25.771716 23.169574 142.238219
F 7.860476 23.169573 149.332544
F 25.695465 23.169574 149.519317
F 0.881898 1.292811 177.473356
F 27.629369 1.287197 177.756919
F 0.881898 9.015999 177.473356
F 27.629369 9.010386 177.756919
F 0.881898 16.739193 177.473357
F 27.629369 16.733579 177.756919
F 9.794380 1.287197 177.570144
F 9.794380 9.010386 177.570144
F 9.794380 16.733579 177.570145
F 18.711874 1.287197 177.663532
F 18.711874 9.010385 177.663532
F 18.711874 16.733579 177.663532
F 0.844370 3.855623 181.114517
F 27.591230 3.861594 181.397467
F 0.844371 11.578811 181.114517
F 27.591230 11.584783 181.397467
F 0.844370 19.302005 181.114517
F 27.591230 19.307977 181.397467
F 9.756240 3.861594 181.210693
F 9.756240 11.584783 181.210693
F 9.756240 19.307977 181.210693
F 18.673737 3.861595 181.304080
F 18.673737 11.584784 181.304080
F 18.673737 19.307979 181.304080
F 0.814555 3.879331 178.387697
F 27.619835 3.861594 178.667056
F 0.814556 11.602520 178.387697
F 27.619835 11.584783 178.667056
F 0.814556 19.325714 178.387697
F 27.619835 19.307978 178.667056
F 9.784846 3.861594 178.480282
F 9.784846 11.584783 178.480282
F 9.784846 19.307978 178.480281
F 18.702342 3.861595 178.573668
F 18.702342 11.584784 178.573668
F 18.702342 19.307978 178.573667
F 0.865685 1.274696 174.748089
F 0.598289 1.258546 196.589640
F 27.657951 1.287197 175.026507
F 0.865685 8.997884 174.748088
F 0.598289 8.981734 196.589640
F 27.657951 9.010386 175.026507
F 0.865686 16.721079 174.748089
F 0.598289 16.704928 196.589640
F 27.657951 16.733580 175.026507
F 9.822961 1.287197 174.839732
F 9.822961 9.010385 174.839732
F 9.822961 16.733579 174.839732
F 18.740457 1.287197 174.933119
F 18.740457 9.010385 174.933119
F 18.740457 16.733579 174.933119
F 3.094438 7.721646 178.411386
F 29.849209 7.723189 178.690403
F 3.094438 15.444837 178.411385
F 29.849209 15.446380 178.690402
F 25.209359 15.446380 195.936316
F 25.438110 15.446380 174.093023
F 12.014222 7.723189 178.503628
F 12.014222 15.446380 178.503628
F 25.209359 7.723189 195.936315
F 20.931718 7.723189 178.597015
F 20.931718 15.446381 178.597015
F 20.931718 0.000001 178.597015
F 3.132524 5.150356 174.770830
F 29.887321 5.148792 175.049854
F 3.132524 12.873547 174.770830
F 29.887321 12.871982 175.049853
F 3.132524 20.596741 174.770830
F 29.887321 20.595176 175.049853
F 12.052332 5.148791 174.863079
F 12.052332 12.871982 174.863078
F 12.052332 20.595176 174.863079
F 20.969831 5.148790 174.956466
F 20.969831 12.871981 174.956466
F 20.969831 20.595176 174.956466
F 3.102522 5.150102 177.499571
F 29.858738 5.148791 177.780265
F 3.102522 12.873292 177.499572
F 29.858738 12.871982 177.780266
F 3.102522 20.596487 177.499571
F 29.858738 20.595177 177.780265
F 12.023751 5.148791 177.593491
F 12.023751 12.871982 177.593491
F 12.023751 20.595176 177.593491
F 20.941247 5.148790 177.686878
F 20.941247 12.871982 177.686878
F 20.941247 20.595176 177.686878
F 3.064066 7.721925 181.140238
F 29.820604 7.723188 181.420813
F 3.064066 15.445117 181.140239
F 29.820604 15.446380 181.420814
F 25.438110 7.723189 174.093022
F 3.064066 23.168311 181.140238
F 16.291863 0.000000 195.842928
F 29.820604 23.169574 181.420813
F 11.985615 7.723189 181.234039
F 11.985615 15.446381 181.234040
F 16.520613 0.000000 173.999636
F 20.903112 7.723189 181.327427
F 20.903113 15.446381 181.327428
F 20.903112 0.000001 181.327428
F 5.335505 1.287106 177.523515
F 32.088113 1.287197 177.803612
F 5.335505 9.010294 177.523515
F 32.088113 9.010386 177.803612
F 5.335505 16.733488 177.523516
F 32.088113 16.733579 177.803612
F 14.253127 1.287197 177.616837
F 14.253127 9.010385 177.616837
F 14.253127 16.733579 177.616838
F 23.170623 1.287197 177.710225
F 23.170623 9.010385 177.710225
F 23.170623 16.733579 177.710225
F 5.297367 3.861686 181.164064
F 32.049973 3.861594 181.444160
F 5.297367 11.584875 181.164065
F 32.049974 11.584783 181.444161
F 5.297367 19.308069 181.164064
F 32.049974 19.307977 181.444161
F 14.214987 3.861595 181.257386
F 14.214987 11.584784 181.257387
F 14.214987 19.307979 181.257387
F 23.132486 3.861594 181.350774
F 23.132485 11.584783 181.350774
F 23.132486 19.307978 181.350774
F 5.325872 3.861641 178.433553
F 32.078579 3.861594 178.713749
F 5.325872 11.584830 178.433553
F 32.078579 11.584783 178.713750
F 5.325872 19.308025 178.433552
F 32.078579 19.307978 178.713749
F 14.243593 3.861595 178.526974
F 14.243593 11.584784 178.526974
F 14.243593 19.307978 178.526974
F 23.161089 3.861594 178.620362
F 23.161089 11.584783 178.620362
F 23.161089 19.307978 178.620362
F 5.364010 1.287141 174.792996
F 32.116695 1.287197 175.073201
F 5.364010 9.010330 174.792996
F 32.116695 9.010386 175.073200
F 5.364010 16.733523 174.792996
F 32.116695 16.733580 175.073201
F 14.281708 1.287197 174.886426
F 14.281708 9.010385 174.886426
F 14.281708 16.733579 174.886425
F 23.199206 1.287197 174.979813
F 23.199206 9.010385 174.979813
F 23.199206 16.733579 174.979812
F 7.555474 7.723188 178.456935
F 7.555474 15.446379 178.456935
F 16.291863 15.446381 195.842929
F 16.472969 7.723189 178.550321
F 16.472969 15.446381 178.550321
F 16.472969 0.000000 178.550322
F 25.390464 7.723189 178.643709
F 25.390464 15.446380 178.643708
F 16.520613 15.446381 173.999636
F 7.593585 5.148792 174.816387
F 7.593585 12.871983 174.816386
F 7.593585 20.595177 174.816386
F 16.511081 5.148790 174.909772
F 16.511081 12.871981 174.909771
F 16.511081 20.595175 174.909772
F 25.428577 5.148791 175.003161
F 25.428577 12.871982 175.003160
F 25.428577 20.595176 175.003160
F 7.565001 5.148792 177.546797
F 7.565001 12.871982 177.546797
F 7.565001 20.595177 177.546796
F 16.482498 5.148790 177.640185
F 16.482498 12.871982 177.640185
F 16.482498 20.595176 177.640185
F 25.399994 5.148791 177.733572
F 25.399994 12.871982 177.733572
F 25.399994 20.595176 177.733571
F 7.526865 7.723188 181.187345
F 7.526865 15.446380 181.187346
F 16.291863 7.723189 195.842928
F 7.526865 23.169573 181.187346
F 16.444363 7.723189 181.280733
F 16.444363 15.446381 181.280734
F 16.444363 0.000000 181.280734
F 25.361860 7.723189 181.374120
F 25.361860 15.446380 181.374121
F 16.520613 7.723189 173.999636
F 0.806877 1.293524 184.755667
F 27.553118 1.287197 185.038016
F 0.806877 9.016712 184.755667
F 27.553118 9.010386 185.038016
F 0.806877 16.739906 184.755668
F 27.553118 16.733579 185.038016
F 9.718129 1.287197 184.851241
F 9.718129 9.010386 184.851241
F 9.718129 16.733579 184.851242
F 18.635624 1.287197 184.944629
F 18.635624 9.010385 184.944629
F 18.635624 16.733579 184.944630
F 0.994866 3.856844 166.550261
F 0.769334 3.854942 188.396773
F 27.743730 3.861594 166.835271
F 27.514980 3.861594 188.678564
F 0.994866 11.580033 166.550261
F 0.769334 11.578131 188.396773
F 27.743730 11.584783 166.835271
F 27.514980 11.584783 188.678564
F 0.994866 19.303227 166.550261
F 0.769334 19.301325 188.396773
F 27.743730 19.307977 166.835271
F 27.514980 19.307977 188.678564
F 9.908740 3.861594 166.648497
F 9.679989 3.861594 188.491789
F 9.908740 11.584783 166.648497
F 9.679989 11.584783 188.491790
F 9.908740 19.307977 166.648497
F 9.679989 19.307977 188.491790
F 18.826237 3.861595 166.741884
F 18.597486 3.861595 188.585177
F 18.826237 11.584784 166.741884
F 18.597486 11.584784 188.585177
F 18.826237 19.307979 166.741884
F 18.597486 19.307979 188.585178
F 0.717737 3.887812 185.667508
F 27.772336 3.861594 164.104860
F 27.543585 3.861594 185.948153
F 0.717737 11.611000 185.667508
F 27.772336 11.584783 164.104860
F 27.543585 11.584783 185.948153
F 0.717737 19.334195 185.667508
F 27.772336 19.307978 164.104860
F 27.543585 19.307978 185.948153
F 9.937346 3.861594 163.918086
F 9.708596 3.861594 185.761379
F 9.937346 11.584783 163.918086
F 9.708596 11.584783 185.761378
F 9.937346 19.307978 163.918085
F 9.708596 19.307978 185.761379
F 18.854843 3.861595 164.011472
F 18.626092 3.861595 185.854765
F 18.854843 11.584784 164.011472
F 18.626092 11.584784 185.854765
F 18.854843 19.307978 164.011471
F 18.626092 19.307978 185.854764
F 0.764826 1.264723 182.027473
F 27.581701 1.287197 182.307604
F 0.764826 8.987911 182.027473
F 27.581701 9.010386 182.307604
F 0.764827 16.711106 182.027473
F 27.581701 16.733580 182.307604
F 9.746711 1.287197 182.120830
F 9.746711 9.010386 182.120830
F 9.746711 16.733579 182.120829
F 18.664206 1.287197 182.214217
F 18.664206 9.010385 182.214217
F 18.664206 16.733579 182.214216
F 3.246865 7.721561 163.849169
F 3.018243 7.721680 185.692496
F 30.001710 7.723189 164.128207
F 29.772959 7.723189 185.971499
F 3.246865 15.444753 163.849168
F 3.018243 15.444872 185.692495
F 30.001710 15.446381 164.128206
F 29.772959 15.446381 185.971499
F 7.374363 23.169574 195.749541
F 7.603116 23.169573 173.906247
F 7.374363 15.446380 195.749541
F 7.603116 15.446380 173.906248
F 12.166722 7.723189 163.941432
F 11.937972 7.723189 185.784725
F 12.166722 15.446380 163.941432
F 11.937972 15.446380 185.784724
F 7.374363 7.723188 195.749541
F 7.603116 7.723187 173.906247
F 21.084218 7.723189 164.034819
F 20.855468 7.723189 185.878112
F 21.084218 15.446381 164.034819
F 20.855467 15.446381 185.878111
F 21.084218 0.000000 164.034819
F 20.855467 0.000000 185.878112
F 3.056327 5.150316 182.051940
F 29.811071 5.148792 182.330951
F 3.056327 12.873506 182.051941
F 29.811071 12.871982 182.330951
F 3.056327 20.596700 182.051940
F 29.811071 20.595176 182.330951
F 11.976082 5.148791 182.144176
F 11.976082 12.871982 182.144176
F 11.976082 20.595176 182.144176
F 20.893580 5.148790 182.237563
F 20.893580 12.871981 182.237563
F 20.893580 20.595176 182.237563
F 3.025671 5.150022 184.780885
F 29.782488 5.148791 185.061362
F 3.025671 12.873213 184.780885
F 29.782488 12.871982 185.061363
F 3.025671 20.596408 184.780885
F 29.782488 20.595177 185.061362
F 11.947500 5.148791 184.874588
F 11.947500 12.871982 184.874589
F 11.947500 20.595176 184.874588
F 20.864997 5.148790 184.967975
F 20.864997 12.871982 184.967976
F 20.864997 20.595176 184.967976
F 3.217838 7.721684 166.577501
F 2.987321 7.721971 188.421505
F 29.973104 7.723188 166.858617
F 29.744354 7.723188 188.701910
F 3.217838 15.444876 166.577501
F 2.987321 15.445163 188.421506
F 29.973104 15.446380 166.858618
F 29.744354 15.446380 188.701911
F 25.247494 20.595176 192.295766
F 25.476244 20.595176 170.452473
F 3.217838 23.168069 166.577501
F 2.987321 23.168356 188.421505
F 25.247494 12.871982 192.295766
F 25.476244 12.871982 170.452474
F 29.973104 23.169574 166.858617
F 29.744354 23.169574 188.701911
F 12.138116 7.723189 166.671843
F 11.909365 7.723189 188.515136
F 12.138116 15.446381 166.671844
F 11.909365 15.446381 188.515137
F 25.247494 5.148791 192.295766
F 25.476244 5.148791 170.452473
F 21.055613 7.723189 166.765231
F 20.826862 7.723189 188.608524
F 21.055613 15.446381 166.765232
F 20.826862 15.446381 188.608525
F 21.055613 0.000001 166.765231
F 20.826862 0.000001 188.608524
F 5.259257 1.287105 184.804614
F 32.011863 1.287197 185.084709
F 5.259257 9.010294 184.804614
F 32.011863 9.010386 185.084709
F 5.259257 16.733487 184.804614
F 32.011863 16.733579 185.084710
F 14.176876 1.287197 184.897935
F 14.176876 9.010385 184.897935
F 14.176876 16.733579 184.897935
F 23.094372 1.287197 184.991322
F 23.094372 9.010385 184.991322
F 23.094372 16.733579 184.991323
F 5.449863 3.861685 166.601866
F 5.221118 3.861687 188.445162
F 32.202474 3.861594 166.881964
F 31.973723 3.861594 188.725258
F 5.449863 11.584874 166.601866
F 5.221118 11.584876 188.445162
F 32.202474 11.584783 166.881964
F 31.973723 11.584783 188.725258
F 5.449863 19.308068 166.601867
F 5.221118 19.308070 188.445162
F 32.202474 19.307977 166.881964
F 31.973723 19.307977 188.725258
F 14.367488 3.861595 166.695190
F 14.138737 3.861595 188.538484
F 14.367488 11.584784 166.695191
F 14.138737 11.584784 188.538484
F 14.367488 19.307979 166.695191
F 14.138737 19.307979 188.538484
F 23.284986 3.861594 166.788578
F 23.056235 3.861594 188.631870
F 23.284986 11.584783 166.788578
F 23.056235 11.584783 188.631870
F 23.284986 19.307978 166.788578
F 23.056235 19.307978 188.631871
F 5.478457 3.861678 163.871330
F 5.249578 3.861625 185.714661
F 32.231080 3.861594 164.151553
F 32.002329 3.861594 185.994846
F 5.478457 11.584867 163.871330
F 5.249578 11.584814 185.714661
F 32.231080 11.584783 164.151553
F 32.002329 11.584783 185.994846
F 5.478456 19.308061 163.871330
F 5.249578 19.308009 185.714661
F 32.231080 19.307978 164.151553
F 32.002329 19.307978 185.994846
F 14.396094 3.861595 163.964778
F 14.167343 3.861595 185.808072
F 14.396094 11.584784 163.964778
F 14.167343 11.584784 185.808071
F 14.396094 19.307978 163.964778
F 14.167343 19.307978 185.808071
F 23.313590 3.861594 164.058166
F 23.084840 3.861594 185.901459
F 23.313590 11.584783 164.058166
F 23.084839 11.584783 185.901459
F 23.313590 19.307978 164.058166
F 23.084840 19.307978 185.901459
F 5.287713 1.287160 182.074107
F 32.040444 1.287197 182.354298
F 5.287713 9.010348 182.074107
F 32.040444 9.010386 182.354298
F 5.287713 16.733542 182.074107
F 32.040444 16.733580 182.354297
F 14.205458 1.287197 182.167523
F 14.205458 9.010385 182.167523
F 14.205458 16.733579 182.167523
F 23.122955 1.287197 182.260911
F 23.122955 9.010385 182.260910
F 23.122955 16.733579 182.260910
F 7.707975 7.723188 163.894739
F 7.479224 7.723188 185.738032
F 7.707975 15.446379 163.894739
F 7.479224 15.446379 185.738031
F 16.329998 20.595176 192.202379
F 16.558749 20.595176 170.359086
F 16.625470 7.723189 163.988125
F 16.396719 7.723189 185.831419
F 16.625470 15.446381 163.988125
F 16.396719 15.446381 185.831418
F 16.625470 0.000000 163.988125
F 16.396719 0.000001 185.831418
F 25.542965 7.723189 164.081513
F 25.314214 7.723189 185.924806
F 25.542965 15.446380 164.081512
F 25.314214 15.446380 185.924805
F 16.329998 12.871982 192.202380
F 16.558749 12.871982 170.359087
F 7.517335 5.148792 182.097484
F 7.517335 12.871983 182.097484
F 7.517335 20.595177 182.097484
F 16.434831 5.148790 182.190870
F 16.434831 12.871981 182.190869
F 16.434831 20.595175 182.190869
F 25.352327 5.148791 182.284258
F 25.352327 12.871982 182.284257
F 25.352327 20.595177 182.284258
F 7.488749 5.148791 184.827894
F 7.488749 12.871982 184.827895
F 7.488749 20.595177 184.827894
F 16.406248 5.148790 184.921282
F 16.406248 12.871982 184.921283
F 16.406248 20.595176 184.921282
F 25.323743 5.148791 185.014669
F 25.323743 12.871982 185.014669
F 25.323743 20.595176 185.014669
F 7.679368 7.723187 166.625149
F 7.450613 7.723188 188.468443
F 7.679368 15.446379 166.625149
F 7.450613 15.446380 188.468443
F 16.329998 5.148790 192.202379
F 16.558749 5.148790 170.359086
F 7.679368 23.169573 166.625149
F 7.450613 23.169574 188.468443
F 16.596863 7.723189 166.718537
F 16.368113 7.723189 188.561831
F 16.596863 15.446381 166.718538
F 16.368113 15.446381 188.561831
F 16.596863 0.000000 166.718537
F 16.368113 0.000000 188.561830
F 25.514361 7.723189 166.811923
F 25.285610 7.723189 188.655217
F 25.514361 15.446380 166.811924
F 25.285610 15.446380 188.655218
F 7.412499 20.595177 192.108991
F 7.641253 20.595177 170.265698
F 0.957097 1.292176 170.191180
F 0.731774 1.294128 192.037810
F 27.705619 1.287197 170.475819
F 27.476868 1.287197 192.319113
F 0.957097 9.015364 170.191180
F 0.731774 9.017316 192.037810
F 27.705619 9.010386 170.475819
F 27.476868 9.010386 192.319113
F 0.957097 16.738558 170.191180
F 0.731774 16.740510 192.037811
F 27.705618 16.733579 170.475820
F 27.476868 16.733579 192.319113
F 9.870630 1.287197 170.289046
F 9.641879 1.287197 192.132338
F 9.870630 9.010386 170.289046
F 9.641879 9.010385 192.132338
F 9.870630 16.733579 170.289046
F 9.641879 16.733579 192.132339
F 18.788125 1.287197 170.382433
F 18.559374 1.287197 192.225726
F 18.788125 9.010385 170.382433
F 18.559374 9.010385 192.225726
F 18.788125 16.733579 170.382434
F 18.559374 16.733579 192.225727
F 0.919440 3.856321 173.832227
F 0.694131 3.854450 195.678770
F 27.667480 3.861594 174.116368
F 27.438729 3.861594 195.959662
F 0.919440 11.579509 173.832228
F 0.694131 11.577639 195.678770
F 27.667480 11.584783 174.116369
F 27.438729 11.584783 195.959662
F 0.919440 19.302703 173.832228
F 0.694131 19.300833 195.678771
F 27.667480 19.307977 174.116369
F 27.438729 19.307977 195.959662
F 9.832490 3.861594 173.929594
F 9.603739 3.861594 195.772887
F 9.832490 11.584783 173.929595
F 9.603739 11.584783 195.772887
F 9.832490 19.307977 173.929595
F 9.603739 19.307977 195.772888
F 18.749987 3.861595 174.022982
F 18.521236 3.861595 195.866275
F 18.749987 11.584784 174.022982
F 18.521236 11.584784 195.866276
F 18.749987 19.307979 174.022983
F 18.521236 19.307979 195.866276
F 0.916902 3.868898 171.108537
F 0.634312 3.891008 192.948564
F 27.696086 3.861594 171.385958
F 27.467335 3.861594 193.229251
F 0.916902 11.592087 171.108537
F 0.634312 11.614197 192.948564
F 27.696086 11.584783 171.385958
F 27.467335 11.584783 193.229251
F 0.916902 19.315281 171.108537
F 0.634312 19.337392 192.948563
F 27.696086 19.307978 171.385958
F 27.467335 19.307978 193.229251
F 9.861096 3.861594 171.199183
F 9.632345 3.861594 193.042477
F 9.861096 11.584783 171.199183
F 9.632345 11.584783 193.042476
F 9.861096 19.307978 171.199183
F 9.632345 19.307978 193.042476
F 18.778592 3.861595 171.292570
F 18.549842 3.861595 193.135863
F 18.778592 11.584784 171.292569
F 18.549842 11.584784 193.135862
F 18.778592 19.307978 171.292570
F 18.549842 19.307978 193.135862
F 0.966910 1.284576 167.468936
F 0.674094 1.258602 189.307865
F 27.734201 1.287197 167.745408
F 27.505450 1.287197 189.588702
F 0.966910 9.007764 167.468936
F 0.674094 8.981790 189.307865
F 27.734201 9.010386 167.745408
F 27.505450 9.010386 189.588702
F 0.966910 16.730959 167.468937
F 0.674094 16.704984 189.307864
F 27.734201 16.733580 167.745408
F 27.505450 16.733580 189.588701
F 9.899211 1.287197 167.558634
F 9.670460 1.287197 189.401927
F 9.899211 9.010385 167.558634
F 9.670460 9.010385 189.401927
F 9.899211 16.733579 167.558634
F 9.670460 16.733579 189.401927
F 18.816707 1.287197 167.652021
F 18.587956 1.287197 189.495313
F 18.816707 9.010385 167.652021
F 18.587956 9.010385 189.495314
F 18.816707 16.733578 167.652020
F 18.587956 16.733579 189.495313
F 3.170640 7.721602 171.130274
F 2.942045 7.721691 192.973609
F 29.925459 7.723189 171.409304
F 29.696709 7.723189 193.252598
F 3.170640 15.444794 171.130274
F 2.942045 15.444883 192.973608
F 29.925459 15.446381 171.409304
F 29.696709 15.446381 193.252597
F 7.412499 12.871982 192.108992
F 7.641253 12.871982 170.265699
F 7.412499 5.148791 192.108991
F 7.641253 5.148792 170.265698
F 12.090472 7.723189 171.222530
F 11.861721 7.723189 193.065823
F 12.090472 15.446380 171.222529
F 11.861721 15.446380 193.065822
F 25.276076 20.595176 189.565355
F 25.504827 20.595177 167.722062
F 21.007968 7.723189 171.315918
F 20.779217 7.723189 193.159210
F 21.007968 15.446381 171.315916
F 20.779217 15.446381 193.159210
F 21.007968 0.000001 171.315917
F 20.779217 0.000001 193.159210
F 3.208736 5.150400 167.489721
F 2.980132 5.150291 189.333052
F 29.963571 5.148792 167.768755
F 29.734820 5.148792 189.612048
F 3.208736 12.873591 167.489720
F 2.980132 12.873482 189.333051
F 29.963571 12.871982 167.768755
F 29.734820 12.871983 189.612048
F 3.208736 20.596785 167.489720
F 2.980132 20.596676 189.333052
F 29.963571 20.595176 167.768755
F 29.734820 20.595176 189.612048
F 12.128583 5.148791 167.581980
F 11.899832 5.148791 189.425274
F 12.128583 12.871982 167.581980
F 11.899832 12.871982 189.425274
F 12.128582 20.595176 167.581980
F 11.899832 20.595176 189.425274
F 21.046081 5.148790 167.675368
F 20.817330 5.148790 189.518660
F 21.046081 12.871981 167.675367
F 20.817330 12.871981 189.518660
F 21.046080 20.595176 167.675367
F 20.817330 20.595176 189.518660
F 3.179433 5.150227 170.218192
F 2.949072 5.150015 192.062100
F 29.934989 5.148791 170.499167
F 29.706238 5.148791 192.342459
F 3.179433 12.873418 170.218193
F 2.949072 12.873205 192.062101
F 29.934989 12.871982 170.499167
F 29.706238 12.871982 192.342460
F 3.179433 20.596612 170.218192
F 2.949072 20.596400 192.062100
F 29.934989 20.595177 170.499167
F 29.706238 20.595177 192.342459
F 12.100001 5.148791 170.312392
F 11.871251 5.148791 192.155685
F 12.100001 12.871982 170.312393
F 11.871251 12.871982 192.155686
F 12.100001 20.595176 170.312392
F 11.871251 20.595176 192.155686
F 21.017498 5.148790 170.405780
F 20.788747 5.148790 192.249072
F 21.017498 12.871982 170.405780
F 20.788747 12.871982 192.249073
F 21.017498 20.595176 170.405780
F 20.788747 20.595176 192.249072
F 3.140974 7.721819 173.858885
F 2.910896 7.721938 195.702670
F 29.896854 7.723188 174.139715
F 29.668103 7.723188 195.983008
F 3.140974 15.445011 173.858886
F 2.910896 15.445130 195.702670
F 29.896854 15.446380 174.139715
F 29.668103 15.446380 195.983009
F 25.276076 12.871982 189.565354
F 25.504827 12.871982 167.722062
F 3.140974 23.168204 173.858886
F 2.910896 23.168324 195.702670
F 25.276076 5.148791 189.565355
F 25.504827 5.148791 167.722062
F 29.896854 23.169574 174.139715
F 29.668103 23.169574 195.983008
F 12.061866 7.723189 173.952941
F 11.833115 7.723189 195.796234
F 12.061866 15.446381 173.952942
F 11.833115 15.446381 195.796234
F 16.358580 20.595175 189.471966
F 16.587331 20.595175 167.628673
F 20.979362 7.723189 174.046330
F 20.750612 7.723189 195.889622
F 20.979363 15.446381 174.046330
F 20.750612 15.446381 195.889623
F 20.979362 0.000001 174.046329
F 20.750612 0.000001 195.889622
F 5.411753 1.287107 170.242416
F 5.183008 1.287105 192.085712
F 32.164363 1.287197 170.522513
F 31.935612 1.287197 192.365806
F 5.411753 9.010295 170.242416
F 5.183008 9.010293 192.085712
F 32.164363 9.010386 170.522513
F 31.935612 9.010386 192.365806
F 5.411753 16.733489 170.242417
F 5.183008 16.733487 192.085712
F 32.164363 16.733579 170.522514
F 31.935612 16.733579 192.365807
F 14.329377 1.287197 170.335739
F 14.100626 1.287197 192.179032
F 14.329377 9.010385 170.335739
F 14.100626 9.010385 192.179032
F 14.329377 16.733579 170.335739
F 14.100626 16.733579 192.179033
F 23.246873 1.287197 170.429126
F 23.018122 1.287197 192.272420
F 23.246873 9.010385 170.429126
F 23.018122 9.010385 192.272420
F 23.246873 16.733579 170.429127
F 23.018122 16.733579 192.272420
F 5.373614 3.861685 173.882965
F 5.144870 3.861688 195.726261
F 32.126224 3.861594 174.163063
F 31.897473 3.861594 196.006355
F 5.373614 11.584874 173.882965
F 5.144870 11.584877 195.726261
F 32.126224 11.584783 174.163063
F 31.897473 11.584783 196.006355
F 5.373614 19.308068 173.882965
F 5.144870 19.308071 195.726261
F 32.126224 19.307977 174.163063
F 31.897473 19.307977 196.006356
F 14.291237 3.861595 173.976289
F 14.062487 3.861595 195.819582
F 14.291237 11.584784 173.976289
F 14.062487 11.584784 195.819582
F 14.291238 19.307979 173.976289
F 14.062487 19.307979 195.819582
F 23.208735 3.861594 174.069675
F 22.979985 3.861594 195.912969
F 23.208735 11.584783 174.069675
F 22.979985 11.584783 195.912969
F 23.208735 19.307978 174.069676
F 22.979985 19.307978 195.912969
F 5.402169 3.861661 171.152440
F 5.173302 3.861617 192.995765
F 32.154829 3.861594 171.432651
F 31.926079 3.861594 193.275944
F 5.402169 11.584850 171.152440
F 5.173302 11.584806 192.995765
F 32.154829 11.584783 171.432651
F 31.926079 11.584783 193.275944
F 5.402169 19.308044 171.152440
F 5.173302 19.308001 192.995764
F 32.154829 19.307978 171.432651
F 31.926079 19.307978 193.275944
F 14.319844 3.861595 171.245877
F 14.091093 3.861595 193.089170
F 14.319844 11.584784 171.245876
F 14.091093 11.584784 193.089170
F 14.319844 19.307978 171.245876
F 14.091093 19.307978 193.089169
F 23.237340 3.861594 171.339264
F 23.008589 3.861594 193.182557
F 23.237340 11.584783 171.339264
F 23.008589 11.584783 193.182557
F 23.237340 19.307978 171.339263
F 23.008589 19.307978 193.182557
F 5.440304 1.287122 167.511884
F 5.211427 1.287172 189.355214
F 32.192945 1.287197 167.792102
F 31.964194 1.287197 189.635395
F 5.440304 9.010311 167.511884
F 5.211427 9.010361 189.355214
F 32.192945 9.010386 167.792102
F 31.964194 9.010386 189.635395
F 5.440304 16.733504 167.511884
F 5.211427 16.733554 189.355214
F 32.192945 16.733580 167.792102
F 31.964194 16.733580 189.635395
F 14.357958 1.287197 167.605327
F 14.129207 1.287197 189.448620
F 14.357958 9.010385 167.605327
F 14.129207 9.010385 189.448620
F 14.357958 16.733579 167.605327
F 14.129207 16.733579 189.448620
F 23.275456 1.287196 167.698714
F 23.046705 1.287197 189.542007
F 23.275456 9.010385 167.698714
F 23.046705 9.010385 189.542007
F 23.275456 16.733579 167.698714
F 23.046705 16.733579 189.542007
F 7.631725 7.723188 171.175837
F 7.402974 7.723188 193.019130
F 7.631725 15.446379 171.175836
F 7.402974 15.446379 193.019129
F 16.358580 12.871981 189.471966
F 16.587331 12.871981 167.628673
F 16.549219 7.723189 171.269224
F 16.320469 7.723189 193.112516
F 16.549219 15.446381 171.269223
F 16.320469 15.446381 193.112516
F 16.549219 0.000001 171.269223
F 16.320469 0.000001 193.112516
F 25.466715 7.723189 171.362611
F 25.237964 7.723189 193.205904
F 25.466715 15.446380 171.362610
F 25.237964 15.446380 193.205903
F 16.358580 5.148790 189.471967
F 16.587331 5.148790 167.628674
F 7.669835 5.148792 167.535289
F 7.441085 5.148792 189.378581
F 7.669835 12.871983 167.535288
F 7.441085 12.871983 189.378581
F 7.669835 20.595177 167.535288
F 7.441085 20.595177 189.378581
F 3.094438 23.168031 178.411386
F 3.246865 23.167946 163.849169
F 3.018243 23.168065 185.692496
F 3.170640 23.167988 171.130275
F 2.942045 23.168077 192.973609
F 7.555474 23.169573 178.456935
F 25.390464 23.169574 178.643709
F 7.707975 23.169573 163.894739
F 7.479224 23.169573 185.738032
F 25.542965 23.169574 164.081513
F 25.314214 23.169574 185.924806
F 12.061866 23.169574 173.952941
F 7.631725 23.169573 171.175837
F 7.402974 23.169573 193.019130
F 25.466715 23.169574 171.362611
F 25.237964 23.169574 193.205904
F 0.654492 1.293592 199.320724
F 0.371348 1.266241 221.199086
F 27.400618 1.287197 199.600211
F 27.171867 1.287197 221.443505
F 0.654492 9.016780 199.320724
F 0.371348 8.989429 221.199086
F 27.400618 9.010386 199.600211
F 27.171867 9.010386 221.443505
F 0.654492 16.739974 199.320725
F 0.371348 16.712623 221.199086
F 27.400618 16.733579 199.600212
F 27.171867 16.733579 221.443505
F 9.565629 1.287197 199.413437
F 9.336878 1.287197 221.256730
F 9.565629 9.010386 199.413437
F 9.336878 9.010386 221.256730
F 9.565629 16.733579 199.413437
F 9.336878 16.733579 221.256731
F 18.483124 1.287197 199.506824
F 18.254373 1.287197 221.350118
F 18.483124 9.010385 199.506825
F 18.254373 9.010385 221.350118
F 18.483124 16.733579 199.506825
F 18.254373 16.733579 221.350118
F 0.609199 3.858610 202.965731
F 0.325808 3.886557 224.845128
F 27.362479 3.861594 203.240760
F 27.133729 3.861594 225.084053
F 0.609200 11.581798 202.965731
F 0.325808 11.609745 224.845128
F 27.362479 11.584783 203.240760
F 27.133729 11.584783 225.084053
F 0.609200 19.304992 202.965731
F 0.325808 19.332939 224.845129
F 27.362479 19.307977 203.240760
F 27.133729 19.307977 225.084053
F 9.527489 3.861594 203.053985
F 9.298738 3.861594 224.897278
F 9.527489 11.584783 203.053986
F 9.298738 11.584783 224.897279
F 9.527489 19.307977 203.053986
F 9.298738 19.307977 224.897279
F 18.444986 3.861595 203.147374
F 18.216235 3.861595 224.990667
F 18.444986 11.584784 203.147374
F 18.216235 11.584784 224.990667
F 18.444986 19.307979 203.147374
F 18.216236 19.307979 224.990667
F 0.565666 3.887998 200.231154
F 0.380999 3.870252 222.081215
F 27.391084 3.861594 200.510349
F 27.162334 3.861594 222.353642
F 0.565666 11.611187 200.231153
F 0.380999 11.593441 222.081214
F 27.391084 11.584783 200.510349
F 27.162334 11.584783 222.353642
F 0.565667 19.334381 200.231153
F 0.380999 19.316635 222.081214
F 27.391084 19.307978 200.510349
F 27.162334 19.307978 222.353642
F 9.556095 3.861594 200.323574
F 9.327344 3.861594 222.166868
F 9.556095 11.584783 200.323574
F 9.327344 11.584783 222.166868
F 9.556095 19.307978 200.323575
F 9.327344 19.307978 222.166867
F 18.473591 3.861595 200.416961
F 18.244840 3.861595 222.260254
F 18.473591 11.584784 200.416961
F 18.244840 11.584784 222.260254
F 18.473591 19.307978 200.416961
F 18.244840 19.307978 222.260254
F 0.416731 1.277986 218.440004
F 27.429200 1.287197 196.869800
F 27.200449 1.287197 218.713093
F 0.416731 9.001174 218.440004
F 27.429200 9.010386 196.869800
F 27.200449 9.010386 218.713093
F 0.416732 16.724368 218.440003
F 27.429200 16.733580 196.869800
F 27.200449 16.733580 218.713092
F 9.594211 1.287197 196.683026
F 9.365460 1.287197 218.526318
F 9.594210 9.010386 196.683026
F 9.365459 9.010385 218.526318
F 9.594210 16.733579 196.683025
F 9.365459 16.733579 218.526318
F 18.511706 1.287197 196.776412
F 18.282955 1.287197 218.619705
F 18.511706 9.010385 196.776412
F 18.282955 9.010385 218.619705
F 18.511706 16.733578 196.776412
F 18.282955 16.733578 218.619705
F 2.865806 7.721685 200.254717
F 2.637042 7.722351 222.097588
F 29.620458 7.723189 200.533695
F 29.391707 7.723189 222.376989
F 2.865806 15.444877 200.254716
F 2.637042 15.445543 222.097587
F 29.620458 15.446381 200.533695
F 29.391707 15.446381 222.376988
F 24.980609 15.446380 217.779608
F 24.980609 7.723189 217.779608
F 16.063112 0.000000 217.686222
F 16.063112 15.446381 217.686221
F 11.785471 7.723189 200.346921
F 11.556720 7.723189 222.190215
F 11.785471 15.446380 200.346920
F 11.556720 15.446380 222.190214
F 16.063112 7.723189 217.686221
F 7.145615 23.169573 217.592833
F 20.702967 7.723189 200.440309
F 20.474216 7.723189 222.283601
F 20.702967 15.446381 200.440308
F 20.474216 15.446381 222.283601
F 20.702967 0.000001 200.440309
F 20.474216 0.000001 222.283601
F 2.903928 5.150295 196.614166
F 2.675055 5.149789 218.457151
F 29.658570 5.148792 196.893147
F 29.429819 5.148792 218.736440
F 2.903928 12.873486 196.614166
F 2.675055 12.872980 218.457151
F 29.658570 12.871982 196.893146
F 29.429819 12.871983 218.736439
F 2.903928 20.596680 196.614166
F 2.675055 20.596174 218.457151
F 29.658570 20.595176 196.893146
F 29.429819 20.595176 218.736440
F 11.823582 5.148791 196.706373
F 11.594831 5.148791 218.549665
F 11.823582 12.871982 196.706372
F 11.594831 12.871982 218.549665
F 11.823581 20.595176 196.706372
F 11.594831 20.595176 218.549665
F 20.741080 5.148790 196.799759
F 20.512329 5.148790 218.643052
F 20.741080 12.871981 196.799759
F 20.512329 12.871981 218.643051
F 20.741080 20.595176 196.799759
F 20.512329 20.595176 218.643052
F 2.872835 5.150083 199.343220
F 2.645438 5.150363 221.186266
F 29.629988 5.148791 199.623558
F 29.401237 5.148791 221.466851
F 2.872835 12.873274 199.343220
F 2.645438 12.873553 221.186267
F 29.629988 12.871982 199.623558
F 29.401237 12.871982 221.466851
F 2.872835 20.596469 199.343220
F 2.645438 20.596748 221.186267
F 29.629988 20.595177 199.623558
F 29.401237 20.595177 221.466851
F 11.795000 5.148791 199.436784
F 11.566249 5.148791 221.280077
F 11.795000 12.871982 199.436784
F 11.566249 12.871982 221.280078
F 11.795000 20.595176 199.436784
F 11.566249 20.595176 221.280077
F 20.712496 5.148790 199.530172
F 20.483746 5.148790 221.373464
F 20.712496 12.871982 199.530172
F 20.483746 12.871982 221.373465
F 20.712496 20.595176 199.530172
F 20.483746 20.595176 221.373465
F 2.834853 7.721844 202.983740
F 2.607417 7.721636 224.826813
F 29.591853 7.723188 203.264106
F 29.363102 7.723188 225.107399
F 2.834853 15.445036 202.983741
F 2.607416 15.444828 224.826814
F 29.591853 15.446380 203.264107
F 29.363102 15.446380 225.107400
F 7.145615 15.446379 217.592833
F 7.145615 7.723187 217.592833
F 2.834853 23.168230 202.983740
F 2.607416 23.168021 224.826813
F 25.018743 20.595176 214.139059
F 25.018743 12.871982 214.139059
F 29.591853 23.169574 203.264107
F 29.363102 23.169574 225.107399
F 11.756865 7.723189 203.077332
F 11.528114 7.723189 224.920626
F 11.756865 15.446381 203.077333
F 11.528114 15.446381 224.920627
F 25.018743 5.148791 214.139058
F 16.101248 20.595176 214.045673
F 20.674362 7.723189 203.170720
F 20.445611 7.723189 225.014013
F 20.674362 15.446381 203.170721
F 20.445611 15.446381 225.014014
F 20.674362 0.000000 203.170720
F 20.445611 0.000001 225.014013
F 5.106756 1.287106 199.366809
F 4.877933 1.287182 221.210047
F 31.859362 1.287197 199.646904
F 31.630611 1.287197 221.490198
F 5.106756 9.010294 199.366809
F 4.877933 9.010370 221.210047
F 31.859362 9.010386 199.646904
F 31.630611 9.010386 221.490198
F 5.106756 16.733488 199.366810
F 4.877933 16.733564 221.210048
F 31.859363 16.733579 199.646905
F 31.630611 16.733579 221.490198
F 14.024376 1.287197 199.460131
F 13.795625 1.287197 221.303424
F 14.024376 9.010386 199.460131
F 13.795625 9.010386 221.303424
F 14.024376 16.733579 199.460131
F 13.795625 16.733579 221.303425
F 22.941872 1.287197 199.553518
F 22.713122 1.287197 221.396811
F 22.941872 9.010385 199.553518
F 22.713121 9.010385 221.396811
F 22.941872 16.733579 199.553519
F 22.713122 16.733579 221.396811
F 5.068603 3.861678 203.007352
F 4.839790 3.861594 224.850585
F 31.821223 3.861594 203.287454
F 31.592472 3.861594 225.130746
F 5.068603 11.584867 203.007352
F 4.839790 11.584783 224.850585
F 31.821223 11.584783 203.287454
F 31.592472 11.584783 225.130746
F 5.068603 19.308061 203.007352
F 4.839790 19.307977 224.850585
F 31.821223 19.307977 203.287454
F 31.592472 19.307977 225.130747
F 13.986237 3.861595 203.100680
F 13.757486 3.861595 224.943973
F 13.986237 11.584784 203.100680
F 13.757486 11.584784 224.943973
F 13.986237 19.307979 203.100680
F 13.757486 19.307979 224.943973
F 22.903735 3.861594 203.194066
F 22.674984 3.861594 225.037359
F 22.903735 11.584783 203.194067
F 22.674984 11.584783 225.037360
F 22.903735 19.307978 203.194067
F 22.674984 19.307978 225.037360
F 5.097053 3.861621 200.276861
F 4.868403 3.861660 222.120127
F 31.849828 3.861594 200.557042
F 31.621077 3.861594 222.400335
F 5.097053 11.584810 200.276860
F 4.868403 11.584849 222.120127
F 31.849828 11.584783 200.557042
F 31.621077 11.584783 222.400335
F 5.097053 19.308004 200.276860
F 4.868403 19.308044 222.120126
F 31.849828 19.307978 200.557042
F 31.621077 19.307978 222.400335
F 14.014842 3.861595 200.370268
F 13.786092 3.861595 222.213561
F 14.014842 11.584784 200.370268
F 13.786092 11.584784 222.213561
F 14.014842 19.307978 200.370268
F 13.786092 19.307978 222.213560
F 22.932339 3.861594 200.463655
F 22.703588 3.861594 222.306948
F 22.932339 11.584783 200.463655
F 22.703588 11.584783 222.306948
F 22.932339 19.307978 200.463654
F 22.703588 19.307978 222.306948
F 5.135163 1.287174 196.636314
F 4.906511 1.287132 218.479579
F 31.887944 1.287197 196.916494
F 31.659193 1.287197 218.759786
F 5.135163 9.010363 196.636314
F 4.906511 9.010321 218.479579
F 31.887944 9.010386 196.916494
F 31.659193 9.010386 218.759786
F 5.135163 16.733557 196.636314
F 4.906511 16.733515 218.479578
F 31.887944 16.733580 196.916493
F 31.659193 16.733580 218.759786
F 14.052957 1.287197 196.729719
F 13.824206 1.287197 218.573011
F 14.052957 9.010385 196.729719
F 13.824207 9.010385 218.573012
F 14.052957 16.733579 196.729718
F 13.824207 16.733579 218.573012
F 22.970455 1.287197 196.823106
F 22.741704 1.287197 218.666399
F 22.970455 9.010385 196.823106
F 22.741704 9.010385 218.666399
F 22.970455 16.733579 196.823105
F 22.741704 16.733579 218.666398
F 7.326724 7.723188 200.300229
F 7.097971 7.723189 222.143521
F 7.326724 15.446379 200.300228
F 7.097971 15.446380 222.143520
F 16.101248 12.871982 214.045672
F 16.101248 5.148790 214.045673
F 16.244218 7.723189 200.393615
F 16.015467 7.723189 222.236907
F 16.244218 15.446381 200.393614
F 16.015467 15.446381 222.236907
F 16.244218 0.000001 200.393615
F 16.015467 0.000001 222.236907
F 25.161713 7.723189 200.487002
F 24.932963 7.723189 222.330295
F 25.161714 15.446380 200.487001
F 24.932963 15.446380 222.330294
F 7.183750 20.595177 213.952284
F 7.183750 12.871982 213.952284
F 7.364834 5.148792 196.659680
F 7.136082 5.148791 218.502971
F 7.364834 12.871983 196.659679
F 7.136082 12.871982 218.502972
F 7.364834 20.595177 196.659679
F 7.136082 20.595176 218.502971
F 16.282330 5.148790 196.753065
F 16.053579 5.148790 218.596358
F 16.282330 12.871981 196.753065
F 16.053579 12.871981 218.596357
F 16.282330 20.595175 196.753065
F 16.053579 20.595175 218.596358
F 25.199826 5.148791 196.846453
F 24.971076 5.148791 218.689746
F 25.199826 12.871982 196.846453
F 24.971076 12.871982 218.689745
F 25.199826 20.595177 196.846453
F 24.971075 20.595177 218.689746
F 7.336248 5.148791 199.390089
F 7.107500 5.148792 221.233382
F 7.336248 12.871982 199.390090
F 7.107500 12.871982 221.233383
F 7.336248 20.595177 199.390090
F 7.107500 20.595177 221.233383
F 16.253748 5.148790 199.483478
F 16.024997 5.148790 221.326770
F 16.253748 12.871982 199.483478
F 16.024997 12.871982 221.326771
F 16.253748 20.595176 199.483478
F 16.024997 20.595176 221.326771
F 25.171243 5.148791 199.576864
F 24.942492 5.148791 221.420157
F 25.171243 12.871982 199.576865
F 24.942492 12.871982 221.420157
F 25.171243 20.595176 199.576864
F 24.942492 20.595176 221.420158
F 7.298113 7.723188 203.030639
F 7.069364 7.723187 224.873931
F 7.298113 15.446380 203.030639
F 7.069364 15.446379 224.873932
F 7.183750 5.148792 213.952283
F 25.047326 20.595176 211.408648
F 7.298113 23.169574 203.030639
F 7.069364 23.169573 224.873931
F 16.215612 7.723189 203.124027
F 15.986862 7.723189 224.967319
F 16.215612 15.446381 203.124027
F 15.986862 15.446381 224.967320
F 16.215612 0.000000 203.124027
F 15.986862 0.000000 224.967319
F 25.133109 7.723189 203.217413
F 24.904358 7.723189 225.060706
F 25.133109 15.446380 203.217414
F 24.904358 15.446380 225.060707
F 25.047326 12.871982 211.408647
F 25.047326 5.148791 211.408648
F 0.562513 1.285978 206.611596
F 0.282395 1.259159 228.490097
F 27.324367 1.287197 206.881309
F 27.095617 1.287197 228.724602
F 0.562513 9.009166 206.611596
F 0.282395 8.982347 228.490097
F 27.324367 9.010386 206.881309
F 27.095617 9.010386 228.724602
F 0.562513 16.732360 206.611597
F 0.282395 16.705541 228.490097
F 27.324367 16.733579 206.881309
F 27.095617 16.733579 228.724602
F 9.489379 1.287197 206.694534
F 9.260628 1.287197 228.537828
F 9.489379 9.010385 206.694534
F 9.260628 9.010386 228.537828
F 9.489379 16.733579 206.694535
F 9.260628 16.733579 228.537828
F 18.406873 1.287197 206.787922
F 18.178122 1.287197 228.631215
F 18.406873 9.010385 206.787922
F 18.178122 9.010385 228.631215
F 18.406873 16.733579 206.787922
F 18.178122 16.733579 228.631216
F 0.514758 3.867653 210.258167
F 27.286229 3.861594 210.521857
F 0.514758 11.590842 210.258167
F 27.286229 11.584783 210.521857
F 0.514758 19.314036 210.258167
F 27.286229 19.307977 210.521857
F 9.451239 3.861594 210.335082
F 9.451238 11.584783 210.335083
F 9.451238 19.307977 210.335083
F 18.368736 3.861595 210.428471
F 18.368736 11.584784 210.428471
F 18.368736 19.307979 210.428471
F 0.508340 3.879981 207.514893
F 0.311091 3.868370 229.363749
F 27.314834 3.861594 207.791446
F 0.508340 11.603170 207.514893
F 0.311091 11.591559 229.363749
F 27.314834 11.584783 207.791446
F 0.508340 19.326364 207.514892
F 0.311091 19.314754 229.363748
F 27.314834 19.307978 207.791446
F 9.479845 3.861594 207.604672
F 9.479845 11.584783 207.604671
F 9.479845 19.307978 207.604671
F 18.397341 3.861595 207.698058
F 18.397341 11.584784 207.698058
F 18.397341 19.307978 207.698058
F 0.535873 1.264316 203.872925
F 0.345759 1.279339 225.722462
F 27.352950 1.287197 204.150898
F 27.124199 1.287197 225.994190
F 0.535873 8.987504 203.872925
F 0.345759 9.002527 225.722462
F 27.352950 9.010386 204.150898
F 27.124199 9.010386 225.994190
F 0.535873 16.710698 203.872925
F 0.345759 16.725721 225.722461
F 27.352950 16.733580 204.150897
F 27.124199 16.733580 225.994190
F 9.517960 1.287197 203.964123
F 9.289210 1.287197 225.807416
F 9.517960 9.010385 203.964123
F 9.289209 9.010385 225.807416
F 9.517960 16.733579 203.964123
F 9.289209 16.733579 225.807415
F 18.435456 1.287197 204.057509
F 18.206705 1.287197 225.900803
F 18.435456 9.010385 204.057509
F 18.206705 9.010385 225.900803
F 18.435456 16.733578 204.057509
F 18.206705 16.733578 225.900802
F 2.789410 7.721819 207.535740
F 29.544208 7.723189 207.814793
F 2.789410 15.445011 207.535739
F 29.544208 15.446381 207.814792
F 16.129829 20.595175 211.315260
F 16.129829 12.871981 211.315259
F 11.709221 7.723189 207.628018
F 11.709221 15.446380 207.628018
F 16.129829 5.148790 211.315260
F 20.626717 7.723189 207.721405
F 20.626717 15.446381 207.721405
F 20.626716 0.000001 207.721405
F 2.827583 5.150241 203.895237
F 2.599050 5.149478 225.738014
F 29.582320 5.148792 204.174244
F 29.353569 5.148792 226.017537
F 2.827583 12.873432 203.895236
F 2.599050 12.872668 225.738014
F 29.582320 12.871983 204.174244
F 29.353569 12.871982 226.017537
F 2.827583 20.596626 203.895237
F 2.599050 20.595862 225.738014
F 29.582320 20.595176 204.174244
F 29.353569 20.595176 226.017538
F 11.747331 5.148791 203.987470
F 11.518580 5.148791 225.830763
F 11.747331 12.871982 203.987469
F 11.518580 12.871982 225.830762
F 11.747331 20.595176 203.987470
F 11.518580 20.595176 225.830763
F 20.664830 5.148790 204.080857
F 20.436079 5.148790 225.924149
F 20.664830 12.871981 204.080856
F 20.436079 12.871981 225.924149
F 20.664830 20.595176 204.080857
F 20.436079 20.595176 225.924149
F 2.796989 5.150207 206.624237
F 2.569433 5.150329 228.467354
F 29.553737 5.148791 206.904655
F 29.324986 5.148791 228.747948
F 2.796989 12.873398 206.624238
F 2.569433 12.873520 228.467354
F 29.553737 12.871982 206.904656
F 29.324986 12.871982 228.747949
F 2.796989 20.596592 206.624238
F 2.569433 20.596714 228.467354
F 29.553737 20.595177 206.904655
F 29.324986 20.595177 228.747949
F 11.718749 5.148791 206.717881
F 11.489999 5.148791 228.561174
F 11.718750 12.871982 206.717881
F 11.489999 12.871982 228.561175
F 11.718750 20.595176 206.717882
F 11.489999 20.595176 228.561174
F 20.636246 5.148790 206.811269
F 20.407495 5.148790 228.654562
F 20.636246 12.871982 206.811270
F 20.407495 12.871982 228.654562
F 20.636246 20.595176 206.811269
F 20.407495 20.595176 228.654562
F 2.759189 7.721684 210.264711
F 29.515603 7.723188 210.545203
F 2.759189 15.444876 210.264712
F 29.515603 15.446380 210.545204
F 7.212333 20.595177 211.221873
F 2.759189 23.168070 210.264711
F 7.212333 12.871983 211.221873
F 29.515603 23.169574 210.545203
F 11.680614 7.723189 210.358430
F 11.680614 15.446381 210.358430
F 7.212333 5.148791 211.221873
F 20.598112 7.723189 210.451817
F 20.598112 15.446381 210.451818
F 20.598112 0.000001 210.451817
F 5.030479 1.287124 206.647894
F 4.801678 1.287213 228.491123
F 31.783112 1.287197 206.928002
F 31.554361 1.287197 228.771295
F 5.030479 9.010312 206.647894
F 4.801678 9.010401 228.491123
F 31.783112 9.010386 206.928002
F 31.554361 9.010386 228.771295
F 5.030479 16.733506 206.647894
F 4.801678 16.733594 228.491123
F 31.783112 16.733579 206.928003
F 31.554361 16.733579 228.771296
F 13.948125 1.287197 206.741228
F 13.719375 1.287197 228.584521
F 13.948125 9.010385 206.741228
F 13.719375 9.010386 228.584521
F 13.948125 16.733579 206.741228
F 13.719375 16.733579 228.584522
F 22.865622 1.287197 206.834615
F 22.636871 1.287197 228.677908
F 22.865622 9.010385 206.834615
F 22.636871 9.010385 228.677908
F 22.865622 16.733579 206.834615
F 22.636871 16.733579 228.677909
F 4.992326 3.861655 210.288432
F 31.744973 3.861594 210.568550
F 4.992326 11.584844 210.288432
F 31.744973 11.584783 210.568550
F 4.992326 19.308038 210.288433
F 31.744973 19.307977 210.568551
F 13.909986 3.861595 210.381777
F 13.909986 11.584784 210.381777
F 13.909986 19.307979 210.381777
F 22.827484 3.861594 210.475163
F 22.827484 11.584783 210.475164
F 22.827484 19.307978 210.475164
F 5.020832 3.861635 207.557948
F 31.773578 3.861594 207.838140
F 5.020832 11.584824 207.557947
F 31.773578 11.584783 207.838139
F 5.020832 19.308019 207.557947
F 31.773578 19.307978 207.838139
F 13.938592 3.861595 207.651365
F 13.938592 11.584784 207.651365
F 13.938592 19.307978 207.651364
F 22.856089 3.861594 207.744752
F 22.856089 11.584783 207.744752
F 22.856089 19.307978 207.744752
F 5.058929 1.287165 203.917406
F 4.830275 1.287131 225.760675
F 31.811694 1.287197 204.197591
F 31.582943 1.287197 226.040884
F 5.058929 9.010354 203.917406
F 4.830275 9.010320 225.760675
F 31.811694 9.010386 204.197591
F 31.582943 9.010386 226.040884
F 5.058929 16.733547 203.917405
F 4.830275 16.733513 225.760675
F 31.811694 16.733580 204.197591
F 31.582943 16.733580 226.040884
F 13.976707 1.287197 204.010816
F 13.747956 1.287197 225.854109
F 13.976707 9.010385 204.010816
F 13.747956 9.010385 225.854109
F 13.976707 16.733579 204.010815
F 13.747956 16.733579 225.854109
F 22.894204 1.287197 204.104203
F 22.665454 1.287197 225.947497
F 22.894204 9.010385 204.104203
F 22.665454 9.010385 225.947497
F 22.894204 16.733579 204.104202
F 22.665454 16.733579 225.947497
F 7.250473 7.723188 207.581326
F 7.250473 15.446379 207.581325
F 25.009213 15.446380 215.049196
F 16.167968 7.723189 207.674711
F 16.167968 15.446381 207.674711
F 16.167968 0.000001 207.674711
F 25.085463 7.723189 207.768099
F 25.085463 15.446380 207.768099
F 25.009213 7.723189 215.049197
F 7.288583 5.148792 203.940777
F 7.059832 5.148790 225.784069
F 7.288583 12.871983 203.940776
F 7.059831 12.871982 225.784068
F 7.288583 20.595177 203.940777
F 7.059832 20.595176 225.784069
F 16.206080 5.148790 204.034163
F 15.977329 5.148790 225.877456
F 16.206080 12.871981 204.034162
F 15.977329 12.871981 225.877455
F 16.206080 20.595175 204.034162
F 15.977329 20.595175 225.877456
F 25.123576 5.148791 204.127551
F 24.894825 5.148791 225.970844
F 25.123576 12.871982 204.127550
F 24.894825 12.871982 225.970843
F 25.123576 20.595176 204.127551
F 24.894826 20.595176 225.970844
F 7.259999 5.148791 206.671187
F 7.031250 5.148792 228.514480
F 7.259999 12.871982 206.671187
F 7.031250 12.871983 228.514480
F 7.259999 20.595177 206.671187
F 7.031250 20.595177 228.514480
F 16.177497 5.148790 206.764575
F 15.948747 5.148790 228.607868
F 16.177497 12.871982 206.764576
F 15.948747 12.871982 228.607868
F 16.177497 20.595176 206.764575
F 15.948746 20.595176 228.607869
F 25.094993 5.148791 206.857962
F 24.866242 5.148791 228.701254
F 25.094993 12.871982 206.857962
F 24.866242 12.871982 228.701255
F 25.094993 20.595176 206.857962
F 24.866242 20.595176 228.701255
F 7.221864 7.723188 210.311736
F 7.221863 15.446380 210.311736
F 16.091718 0.000000 214.955809
F 7.221864 23.169573 210.311736
F 16.139362 7.723189 210.405123
F 16.139362 15.446381 210.405124
F 16.139362 0.000000 210.405123
F 25.056859 7.723189 210.498510
F 25.056859 15.446380 210.498511
F 16.091718 15.446381 214.955809
F 0.466539 1.275934 213.905176
F 27.248117 1.287197 214.162406
F 0.466538 8.999122 213.905176
F 27.248117 9.010386 214.162406
F 0.466539 16.722316 213.905176
F 27.248117 16.733579 214.162406
F 9.413128 1.287197 213.975632
F 9.413128 9.010386 213.975632
F 9.413128 16.733579 213.975632
F 18.330623 1.287197 214.069019
F 18.330623 9.010385 214.069019
F 18.330623 16.733579 214.069020
F 0.418463 3.877890 217.552309
F 27.209979 3.861594 217.802954
F 0.418463 11.601079 217.552309
F 27.209979 11.584783 217.802955
F 0.418464 19.324273 217.552309
F 27.209978 19.307977 217.802955
F 9.374989 3.861594 217.616181
F 9.374988 11.584783 217.616181
F 9.374988 19.307977 217.616181
F 18.292485 3.861595 217.709569
F 18.292485 11.584784 217.709569
F 18.292485 19.307979 217.709569
F 0.452411 3.871417 214.798767
F 27.238584 3.861594 215.072544
F 0.452411 11.594606 214.798766
F 27.238584 11.584783 215.072544
F 0.452411 19.317800 214.798766
F 27.238584 19.307978 215.072543
F 9.403594 3.861594 214.885769
F 9.403594 11.584783 214.885769
F 9.403594 19.307978 214.885769
F 18.321091 3.861595 214.979156
F 18.321091 11.584784 214.979156
F 18.321091 19.307978 214.979155
F 0.482422 1.274054 211.157003
F 27.276699 1.287197 211.431994
F 0.482422 8.997242 211.157003
F 27.276699 9.010386 211.431994
F 0.482421 16.720436 211.157002
F 27.276700 16.733580 211.431994
F 9.441710 1.287197 211.245220
F 9.441710 9.010386 211.245220
F 9.441710 16.733579 211.245219
F 18.359205 1.287196 211.338607
F 18.359205 9.010385 211.338607
F 18.359205 16.733578 211.338606
F 2.713140 7.722039 214.816694
F 29.467958 7.723189 215.095890
F 2.713139 15.445231 214.816693
F 29.467958 15.446380 215.095890
F 16.091718 7.723189 214.955809
F 7.174222 15.446380 214.862422
F 11.632970 7.723189 214.909116
F 11.632970 15.446380 214.909116
F 7.174222 7.723188 214.862423
F 20.550467 7.723189 215.002503
F 20.550466 15.446381 215.002502
F 20.550466 0.000001 215.002503
F 2.751242 5.150059 211.176225
F 29.506069 5.148792 211.455341
F 2.751242 12.873250 211.176224
F 29.506069 12.871982 211.455340
F 2.751242 20.596444 211.176225
F 29.506069 20.595176 211.455341
F 11.671081 5.148791 211.268567
F 11.671081 12.871982 211.268566
F 11.671081 20.595176 211.268567
F 20.588579 5.148790 211.361953
F 20.588579 12.871981 211.361953
F 20.588579 20.595176 211.361953
F 2.721451 5.150387 213.905174
F 29.477487 5.148791 214.185752
F 2.721451 12.873577 213.905175
F 29.477487 12.871982 214.185753
F 2.721451 20.596772 213.905175
F 29.477487 20.595177 214.185753
F 11.642499 5.148791 213.998978
F 11.642499 12.871982 213.998979
F 11.642500 20.595176 213.998979
F 20.559996 5.148790 214.092366
F 20.559996 12.871982 214.092366
F 20.559996 20.595176 214.092366
F 2.683459 7.721594 217.545712
F 29.439352 7.723188 217.826301
F 2.683459 15.444786 217.545713
F 29.439352 15.446380 217.826301
F 22.817954 16.733579 211.385300
F 2.683459 23.167980 217.545712
F 22.817954 9.010385 211.385301
F 29.439352 23.169574 217.826301
F 11.604364 7.723189 217.639528
F 11.604364 15.446381 217.639528
F 22.817954 1.287197 211.385301
F 20.521861 7.723189 217.732915
F 20.521861 15.446381 217.732915
F 20.521861 0.000001 217.732915
F 4.954202 1.287151 213.928972
F 31.706861 1.287197 214.209099
F 4.954202 9.010339 213.928972
F 31.706861 9.010386 214.209099
F 4.954202 16.733533 213.928972
F 31.706861 16.733579 214.209100
F 13.871875 1.287197 214.022325
F 13.871875 9.010385 214.022326
F 13.871875 16.733579 214.022326
F 22.789371 1.287197 214.115712
F 22.789371 9.010385 214.115712
F 22.789371 16.733579 214.115713
F 4.916052 3.861625 217.569508
F 31.668722 3.861594 217.849648
F 4.916052 11.584815 217.569509
F 31.668722 11.584783 217.849649
F 4.916052 19.308009 217.569509
F 31.668722 19.307977 217.849649
F 13.833736 3.861595 217.662874
F 13.833736 11.584784 217.662875
F 13.833736 19.307979 217.662875
F 22.751234 3.861594 217.756261
F 22.751234 11.584783 217.756261
F 22.751234 19.307978 217.756262
F 4.944636 3.861657 214.839031
F 31.697328 3.861594 215.119237
F 4.944636 11.584846 214.839031
F 31.697328 11.584783 215.119237
F 4.944636 19.308041 214.839030
F 31.697328 19.307978 215.119236
F 13.862342 3.861595 214.932463
F 13.862342 11.584784 214.932463
F 13.862342 19.307978 214.932463
F 22.779839 3.861594 215.025850
F 22.779839 11.584783 215.025850
F 22.779839 19.307978 215.025849
F 4.982722 1.287146 211.198490
F 31.735443 1.287197 211.478688
F 4.982722 9.010335 211.198489
F 31.735443 9.010386 211.478688
F 4.982722 16.733528 211.198489
F 31.735443 16.733580 211.478688
F 13.900456 1.287197 211.291913
F 13.900456 9.010385 211.291914
F 13.900456 16.733579 211.291913
F 2.865806 23.168071 200.254717
F 2.637042 23.168737 222.097588
F 2.789410 23.168205 207.535740
F 2.713140 23.168425 214.816694
F 11.528114 23.169574 224.920626
F 7.326724 23.169573 200.300229
F 25.161713 23.169574 200.487002
F 24.932963 23.169574 222.330295
F 11.680614 23.169574 210.358430
F 7.250473 23.169574 207.581326
F 25.085463 23.169574 207.768099
F 11.604364 23.169574 217.639528
F 7.174222 23.169574 214.862423
F 25.009213 23.169574 215.049196
F 7.097971 0.000000 222.143521
F 0.132458 1.258371 243.056090
F 26.943116 1.287197 243.286797
F 0.132458 8.981559 243.056090
F 26.943116 9.010386 243.286797
F 0.132458 16.704753 243.056090
F 26.943116 16.733579 243.286798
F 9.108128 1.287197 243.100023
F 9.108128 9.010386 243.100023
F 9.108128 16.733579 243.100024
F 18.025622 1.287197 243.193410
F 18.025622 9.010385 243.193410
F 18.025622 16.733579 243.193411
F 0.100077 3.887937 246.694262
F 26.904978 3.861594 246.927345
F 0.100077 11.611126 246.694263
F 26.904978 11.584783 246.927346
F 0.100076 19.334320 246.694263
F 26.904978 19.307977 246.927346
F 9.069987 3.861594 246.740572
F 9.069987 11.584783 246.740572
F 9.069987 19.307977 246.740572
F 17.987484 3.861595 246.833960
F 17.987484 11.584784 246.833960
F 17.987484 19.307979 246.833960
F 0.178771 3.860465 243.929386
F 26.933583 3.861594 244.196935
F 0.178771 11.583654 243.929387
F 26.933583 11.584783 244.196935
F 0.178771 19.306848 243.929386
F 26.933583 19.307978 244.196935
F 9.098594 3.861594 244.010161
F 9.098594 11.584783 244.010160
F 9.098593 19.307978 244.010160
F 18.016090 3.861595 244.103547
F 18.016090 11.584784 244.103547
F 18.016090 19.307978 244.103546
F 0.210800 1.285744 240.287891
F 26.971698 1.287197 240.556386
F 0.210800 9.008932 240.287891
F 26.971699 9.010386 240.556386
F 0.210800 16.732127 240.287890
F 26.971698 16.733580 240.556386
F 9.136709 1.287197 240.369611
F 9.136708 9.010385 240.369612
F 9.136708 16.733579 240.369611
F 18.054204 1.287197 240.462998
F 18.054204 9.010385 240.462998
F 18.054204 16.733578 240.462997
F 2.409778 7.722954 243.940231
F 29.162957 7.723189 244.220282
F 2.409778 15.446146 243.940231
F 29.162957 15.446380 244.220281
F 24.751858 15.446380 239.622902
F 24.354879 7.303224 261.234316
F 11.327969 7.723189 244.033507
F 11.327969 15.446380 244.033507
F 24.751858 7.723189 239.622901
F 20.245465 7.723189 244.126894
F 20.245465 15.446381 244.126894
F 20.245465 0.000001 244.126894
F 2.447553 5.149067 240.299767
F 29.201068 5.148792 240.579733
F 2.447553 12.872258 240.299766
F 29.201068 12.871983 240.579733
F 2.447553 20.595452 240.299767
F 29.201068 20.595176 240.579733
F 11.366080 5.148791 240.392958
F 11.366080 12.871982 240.392957
F 11.366080 20.595176 240.392958
F 20.283578 5.148790 240.486345
F 20.283578 12.871981 240.486345
F 20.283578 20.595176 240.486345
F 2.417688 5.150319 243.029452
F 29.172486 5.148791 243.310144
F 2.417688 12.873510 243.029452
F 29.172486 12.871982 243.310145
F 2.417688 20.596705 243.029452
F 29.172486 20.595177 243.310144
F 11.337499 5.148791 243.123370
F 11.337499 12.871982 243.123370
F 11.337499 20.595176 243.123370
F 20.254995 5.148790 243.216758
F 20.254995 12.871982 243.216758
F 20.254995 20.595176 243.216758
F 2.379808 7.721650 246.669958
F 29.134351 7.723188 246.950693
F 2.379808 15.444842 246.669958
F 29.134351 15.446380 246.950693
F 15.834361 0.000000 239.529514
F 2.379808 23.168036 246.669958
F 15.437383 15.026416 261.140929
F 29.134351 23.169574 246.950693
F 11.299363 7.723189 246.763919
F 11.299363 15.446381 246.763919
F 15.834361 15.446381 239.529515
F 20.216860 7.723189 246.857306
F 20.216860 15.446381 246.857307
F 20.216860 0.000001 246.857306
F 4.649222 1.287254 243.053288
F 31.401860 1.287197 243.333491
F 4.649222 9.010442 243.053288
F 31.401860 9.010386 243.333491
F 4.649222 16.733636 243.053289
F 31.401861 16.733579 243.333491
F 13.566874 1.287197 243.146717
F 13.566874 9.010385 243.146717
F 13.566874 16.733579 243.146717
F 22.484371 1.287197 243.240104
F 22.484370 9.010385 243.240104
F 22.484371 16.733579 243.240104
F 4.611106 3.861534 246.693834
F 31.363721 3.861594 246.974040
F 4.611106 11.584723 246.693834
F 31.363721 11.584783 246.974040
F 4.611106 19.307917 246.693834
F 31.363721 19.307977 246.974040
F 13.528735 3.861595 246.787266
F 13.528735 11.584784 246.787266
F 13.528735 19.307979 246.787266
F 22.446233 3.861594 246.880652
F 22.446233 11.584783 246.880653
F 22.446233 19.307978 246.880653
F 4.639725 3.861672 243.963412
F 31.392327 3.861594 244.243629
F 4.639725 11.584861 243.963412
F 31.392327 11.584783 244.243629
F 4.639725 19.308055 243.963411
F 31.392327 19.307978 244.243629
F 13.557341 3.861595 244.056855
F 13.557341 11.584784 244.056854
F 13.557341 19.307978 244.056854
F 22.474837 3.861594 244.150241
F 22.474837 11.584783 244.150241
F 22.474837 19.307978 244.150241
F 4.677822 1.287123 240.322865
F 31.430442 1.287197 240.603080
F 4.677822 9.010312 240.322865
F 31.430442 9.010386 240.603080
F 4.677822 16.733506 240.322865
F 31.430442 16.733580 240.603079
F 13.595456 1.287197 240.416305
F 13.595456 9.010385 240.416305
F 13.595456 16.733579 240.416304
F 22.512953 1.287197 240.509692
F 22.512953 9.010385 240.509692
F 22.512953 16.733579 240.509692
F 6.869221 7.723190 243.986813
F 6.869221 15.446382 243.986812
F 15.437382 7.303224 261.140928
F 15.786717 7.723189 244.080200
F 15.786717 15.446381 244.080200
F 15.786717 0.000000 244.080200
F 24.704212 7.723189 244.173589
F 24.704212 15.446380 244.173588
F 15.834361 7.723189 239.529514
F 6.907331 5.148789 240.346264
F 6.907332 12.871981 240.346263
F 6.907331 20.595175 240.346264
F 15.824828 5.148790 240.439651
F 15.824828 12.871981 240.439651
F 15.824828 20.595175 240.439651
F 24.742324 5.148791 240.533039
F 24.742324 12.871982 240.533039
F 24.742325 20.595176 240.533039
F 6.878751 5.148792 243.076676
F 6.878751 12.871983 243.076676
F 6.878751 20.595178 243.076676
F 15.796246 5.148790 243.170064
F 15.796246 12.871982 243.170064
F 15.796246 20.595176 243.170064
F 24.713742 5.148791 243.263450
F 24.713742 12.871982 243.263451
F 24.713742 20.595176 243.263450
F 6.840616 7.723187 246.717224
F 6.840616 15.446379 246.717225
F 33.272367 22.749610 261.327703
F 6.840616 23.169573 246.717224
F 15.758111 7.723189 246.810612
F 15.758111 15.446381 246.810613
F 15.758111 0.000000 246.810613
F 24.675607 7.723189 246.904000
F 24.675607 15.446380 246.904000
F 6.519890 22.749611 261.047542
F 0.069117 1.264148 250.331398
F 26.866866 1.287197 250.567895
F 0.069117 8.987336 250.331398
F 26.866866 9.010386 250.567895
F 0.069117 16.710530 250.331399
F 26.866866 16.733579 250.567895
F 9.031877 1.287197 250.381120
F 9.031877 9.010386 250.381120
F 9.031877 16.733579 250.381121
F 17.949372 1.287197 250.474508
F 17.949372 9.010385 250.474508
F 17.949372 16.733579 250.474508
F 0.241349 3.891595 232.133744
F 0.039179 3.880700 253.967677
F 27.057478 3.861594 232.365149
F 26.828728 3.861594 254.208440
F 0.241349 11.614784 232.133745
F 0.039179 11.603889 253.967677
F 27.057478 11.584783 232.365150
F 26.828728 11.584783 254.208440
F 0.241349 19.337978 232.133745
F 0.039179 19.327083 253.967677
F 27.057478 19.307977 232.365150
F 26.828728 19.307978 254.208440
F 9.222488 3.861594 232.178376
F 8.993737 3.861594 254.021665
F 9.222488 11.584783 232.178376
F 8.993737 11.584783 254.021665
F 9.222488 19.307977 232.178376
F 8.993737 19.307977 254.021666
F 18.139985 3.861595 232.271764
F 17.911234 3.861595 254.115053
F 18.139985 11.584784 232.271764
F 17.911234 11.584784 254.115053
F 18.139985 19.307979 232.271764
F 17.911234 19.307979 254.115054
F 0.116974 3.853894 251.212603
F 27.086083 3.861594 229.634739
F 26.857332 3.861594 251.478032
F 0.116974 11.577083 251.212603
F 27.086083 11.584783 229.634739
F 26.857332 11.584783 251.478032
F 0.116974 19.300278 251.212603
F 27.086083 19.307978 229.634738
F 26.857332 19.307978 251.478032
F 9.251094 3.861594 229.447965
F 9.022344 3.861594 251.291257
F 9.251094 11.584783 229.447965
F 9.022344 11.584783 251.291257
F 9.251094 19.307978 229.447964
F 9.022343 19.307978 251.291257
F 18.168590 3.861595 229.541351
F 17.939839 3.861595 251.384644
F 18.168590 11.584784 229.541351
F 17.939839 11.584784 251.384644
F 18.168590 19.307978 229.541351
F 17.939839 19.307978 251.384644
F 0.147475 1.291369 247.570954
F 26.895448 1.287198 247.837483
F 0.147475 9.014557 247.570954
F 26.895449 9.010386 247.837483
F 0.147475 16.737751 247.570954
F 26.895448 16.733580 247.837483
F 9.060459 1.287197 247.650709
F 9.060459 9.010386 247.650709
F 9.060459 16.733579 247.650709
F 17.977954 1.287197 247.744095
F 17.977954 9.010385 247.744095
F 17.977954 16.733578 247.744095
F 2.561129 7.722639 229.378442
F 2.334266 7.722963 251.221198
F 29.315457 7.723189 229.658085
F 29.086706 7.723189 251.501378
F 2.561129 15.445831 229.378441
F 2.334266 15.446155 251.221198
F 29.315457 15.446380 229.658085
F 29.086706 15.446381 251.501378
F 6.916865 23.169573 239.436126
F 33.272368 15.026416 261.327704
F 6.519890 15.026417 261.047543
F 6.916865 15.446379 239.436127
F 11.480470 7.723189 229.471311
F 11.251719 7.723189 251.314604
F 11.480470 15.446380 229.471311
F 11.251719 15.446380 251.314603
F 33.272367 7.303224 261.327703
F 6.519890 7.303225 261.047542
F 20.397966 7.723189 229.564698
F 20.169215 7.723189 251.407991
F 20.397966 15.446381 229.564698
F 20.169215 15.446381 251.407991
F 20.397966 0.000001 229.564698
F 20.169215 0.000001 251.407991
F 2.372000 5.149010 247.580709
F 29.124818 5.148792 247.860831
F 2.372000 12.872201 247.580708
F 29.124818 12.871982 247.860830
F 2.372000 20.595395 247.580708
F 29.124818 20.595176 247.860830
F 11.289830 5.148791 247.674056
F 11.289830 12.871982 247.674055
F 11.289830 20.595176 247.674056
F 20.207328 5.148790 247.767443
F 20.207328 12.871981 247.767442
F 20.207328 20.595176 247.767442
F 2.341978 5.150342 250.310458
F 29.096236 5.148791 250.591242
F 2.341978 12.873533 250.310459
F 29.096236 12.871982 250.591242
F 2.341978 20.596728 250.310458
F 29.096236 20.595177 250.591241
F 11.261248 5.148791 250.404467
F 11.261248 12.871982 250.404467
F 11.261248 20.595176 250.404467
F 20.178744 5.148790 250.497855
F 20.178744 12.871982 250.497856
F 20.178744 20.595176 250.497855
F 2.531452 7.721660 232.107887
F 2.304161 7.721620 253.950947
F 29.286852 7.723188 232.388496
F 29.058102 7.723188 254.231787
F 2.531452 15.444852 232.107888
F 2.304161 15.444812 253.950948
F 29.286852 15.446380 232.388496
F 29.058102 15.446380 254.231787
F 6.916865 7.723187 239.436126
F 24.561619 20.595086 257.823354
F 2.531452 23.168046 232.107887
F 2.304161 23.168006 253.950947
F 24.789992 20.595176 235.982352
F 24.561619 12.871892 257.823355
F 29.286852 23.169574 232.388496
F 29.058102 23.169574 254.231787
F 11.451863 7.723189 232.201723
F 11.223113 7.723189 254.045012
F 11.451863 15.446381 232.201723
F 11.223113 15.446381 254.045013
F 24.789992 12.871982 235.982352
F 24.561619 5.148701 257.823354
F 20.369361 7.723189 232.295110
F 20.140610 7.723189 254.138400
F 20.369361 15.446381 232.295111
F 20.140610 15.446381 254.138401
F 20.369361 0.000001 232.295110
F 20.140610 0.000001 254.138400
F 4.573021 1.287260 250.334381
F 31.325611 1.287197 250.614589
F 4.573022 9.010448 250.334381
F 31.325611 9.010386 250.614589
F 4.573022 16.733642 250.334381
F 31.325611 16.733579 250.614589
F 13.490624 1.287197 250.427815
F 13.490624 9.010386 250.427814
F 13.490624 16.733579 250.427815
F 22.408120 1.287197 250.521202
F 22.408120 9.010385 250.521201
F 22.408120 16.733579 250.521202
F 4.763543 3.861566 232.131661
F 4.534911 3.861533 253.974926
F 31.516222 3.861594 232.411843
F 31.287471 3.861594 254.255133
F 4.763543 11.584755 232.131661
F 4.534911 11.584722 253.974926
F 31.516222 11.584783 232.411844
F 31.287471 11.584783 254.255133
F 4.763543 19.307949 232.131661
F 4.534911 19.307916 253.974927
F 31.516222 19.307977 232.411844
F 31.287471 19.307977 254.255134
F 13.681235 3.861595 232.225069
F 13.452485 3.861595 254.068360
F 13.681235 11.584784 232.225070
F 13.452485 11.584784 254.068360
F 13.681235 19.307979 232.225070
F 13.452485 19.307979 254.068360
F 22.598734 3.861594 232.318456
F 22.369983 3.861594 254.161746
F 22.598734 11.584783 232.318456
F 22.369983 11.584783 254.161747
F 22.598734 19.307978 232.318457
F 22.369983 19.307978 254.161747
F 4.792170 3.861662 229.401222
F 4.563516 3.861680 251.244503
F 31.544827 3.861594 229.681433
F 31.316076 3.861594 251.524726
F 4.792170 11.584851 229.401222
F 4.563516 11.584869 251.244502
F 31.544827 11.584783 229.681433
F 31.316076 11.584783 251.524726
F 4.792170 19.308046 229.401222
F 4.563516 19.308064 251.244503
F 31.544827 19.307978 229.681432
F 31.316076 19.307978 251.524726
F 13.709841 3.861595 229.494658
F 13.481090 3.861595 251.337951
F 13.709842 11.584784 229.494658
F 13.481091 11.584784 251.337951
F 13.709841 19.307978 229.494658
F 13.481091 19.307978 251.337950
F 22.627338 3.861594 229.588045
F 22.398587 3.861594 251.431338
F 22.627338 11.584783 229.588045
F 22.398587 11.584783 251.431338
F 22.627338 19.307978 229.588045
F 22.398587 19.307978 251.431337
F 4.601608 1.287116 247.603958
F 31.354192 1.287197 247.884177
F 4.601608 9.010305 247.603957
F 31.354192 9.010386 247.884177
F 4.601608 16.733499 247.603958
F 31.354192 16.733580 247.884177
F 13.519206 1.287197 247.697403
F 13.519206 9.010385 247.697402
F 13.519206 16.733579 247.697402
F 22.436703 1.287197 247.790790
F 22.436703 9.010385 247.790790
F 22.436703 16.733579 247.790789
F 7.021721 7.723190 229.424617
F 6.792972 7.723191 251.267910
F 7.021721 15.446381 229.424617
F 6.792972 15.446382 251.267909
F 24.789992 5.148791 235.982352
F 15.644123 20.595086 257.729969
F 15.939217 7.723189 229.518004
F 15.710466 7.723189 251.361298
F 15.939217 15.446381 229.518004
F 15.710466 15.446381 251.361297
F 15.939217 0.000000 229.518004
F 15.710467 0.000000 251.361298
F 24.856712 7.723189 229.611392
F 24.627962 7.723189 251.454685
F 24.856713 15.446380 229.611392
F 24.627962 15.446380 251.454685
F 15.872497 20.595176 235.888965
F 15.644123 12.871892 257.729969
F 6.831082 5.148789 247.627362
F 6.831082 12.871981 247.627361
F 6.831082 20.595174 247.627361
F 15.748578 5.148790 247.720749
F 15.748578 12.871981 247.720748
F 15.748578 20.595175 247.720749
F 24.666075 5.148791 247.814137
F 24.666075 12.871982 247.814137
F 24.666075 20.595177 247.814136
F 6.802501 5.148792 250.357773
F 6.802501 12.871983 250.357774
F 6.802501 20.595178 250.357773
F 15.719996 5.148790 250.451161
F 15.719996 12.871982 250.451162
F 15.719996 20.595176 250.451161
F 24.637491 5.148791 250.544548
F 24.637491 12.871982 250.544548
F 24.637491 20.595176 250.544548
F 6.993115 7.723187 232.155028
F 6.764367 7.723187 253.998318
F 6.993115 15.446379 232.155029
F 6.764367 15.446379 253.998318
F 15.872496 12.871982 235.888966
F 15.644123 5.148701 257.729968
F 6.993115 23.169573 232.155029
F 6.764367 23.169572 253.998318
F 15.910611 7.723189 232.248416
F 15.681860 7.723189 254.091706
F 15.910611 15.446381 232.248417
F 15.681860 15.446381 254.091707
F 15.910611 0.000000 232.248417
F 15.681860 0.000000 254.091706
F 24.828108 7.723189 232.341803
F 24.599357 7.723189 254.185093
F 24.828108 15.446380 232.341804
F 24.599357 15.446380 254.185094
F 15.872496 5.148790 235.888965
F 6.726631 20.595089 257.636580
F 0.202797 1.256432 235.775948
F 0.010191 1.272992 257.602641
F 27.019366 1.287197 236.005699
F 26.790993 1.287108 257.846701
F 0.202797 8.979620 235.775948
F 0.010191 8.996180 257.602641
F 27.019366 9.010386 236.005699
F 26.790993 9.010296 257.846701
F 0.202797 16.702814 235.775949
F 0.010191 16.719374 257.602642
F 27.019366 16.733579 236.005700
F 26.790993 16.733490 257.846702
F 9.184378 1.287197 235.818924
F 8.956005 1.287108 257.659928
F 9.184378 9.010386 235.818924
F 8.956005 9.010296 257.659928
F 9.184378 16.733579 235.818925
F 8.956005 16.733489 257.659928
F 18.101872 1.287197 235.912312
F 17.873499 1.287107 257.753315
F 18.101872 9.010385 235.912312
F 17.873499 9.010295 257.753314
F 18.101872 16.733579 235.912312
F 17.873499 16.733489 257.753315
F 0.166568 3.891939 239.416701
F 6.955001 20.595177 235.795577
F 26.981228 3.861594 239.646248
F 26.584249 3.441630 261.257663
F 0.166568 11.615128 239.416701
F 6.726631 12.871894 257.636579
F 26.981228 11.584783 239.646248
F 26.584249 11.164819 261.257663
F 0.166568 19.338323 239.416701
F 24.354880 15.026415 261.234317
F 26.981228 19.307978 239.646248
F 26.584250 18.888014 261.257663
F 9.146238 3.861594 239.459473
F 8.749258 3.441631 261.070888
F 9.146238 11.584783 239.459473
F 8.749259 11.164820 261.070889
F 9.146238 19.307977 239.459474
F 8.749259 18.888014 261.070889
F 18.063734 3.861595 239.552861
F 17.666756 3.441629 261.164276
F 18.063734 11.584784 239.552861
F 17.666756 11.164818 261.164276
F 18.063735 19.307979 239.552862
F 17.666756 18.888013 261.164276
F 0.243568 3.865203 236.646458
F 0.060006 3.844397 258.497643
F 27.009833 3.861594 236.915837
F 26.779702 3.859676 258.711806
F 0.243568 11.588392 236.646457
F 0.060006 11.567586 258.497643
F 27.009833 11.584783 236.915836
F 26.779702 11.582864 258.711806
F 0.243568 19.311587 236.646457
F 0.060006 19.290781 258.497642
F 27.009833 19.307978 236.915836
F 26.779702 19.306059 258.711806
F 9.174844 3.861594 236.729062
F 8.944712 3.859676 258.525032
F 9.174844 11.584783 236.729062
F 8.944712 11.582864 258.525032
F 9.174844 19.307978 236.729062
F 8.944712 19.306059 258.525032
F 18.092340 3.861595 236.822449
F 17.862208 3.859676 258.618419
F 18.092340 11.584784 236.822448
F 17.862208 11.582865 258.618419
F 18.092340 19.307978 236.822449
F 17.862208 19.306059 258.618418
F 0.277000 1.281826 233.005079
F 0.087194 1.298970 254.854307
F 27.047949 1.287198 233.275288
F 26.819201 1.287198 255.118456
F 0.277000 9.005014 233.005079
F 0.087194 9.022158 254.854306
F 27.047949 9.010386 233.275288
F 26.819201 9.010386 255.118456
F 0.277001 16.728208 233.005079
F 0.087194 16.745353 254.854306
F 27.047949 16.733580 233.275287
F 26.819201 16.733580 255.118455
F 9.212959 1.287197 233.088513
F 8.984211 1.287198 254.931681
F 9.212959 9.010386 233.088513
F 8.984211 9.010386 254.931681
F 9.212959 16.733579 233.088513
F 8.984211 16.733580 254.931680
F 18.130454 1.287197 233.181899
F 17.901706 1.287197 255.025068
F 18.130454 9.010385 233.181899
F 17.901706 9.010385 255.025068
F 18.130454 16.733578 233.181899
F 17.901706 16.733579 255.025067
F 2.485385 7.722846 236.659315
F 2.258708 7.722450 258.454950
F 29.239207 7.723189 236.939184
F 29.009076 7.721270 258.735153
F 2.485385 15.446038 236.659314
F 2.258708 15.445641 258.454950
F 29.239207 15.446381 236.939182
F 29.009076 15.444462 258.735153
F 6.955001 12.871983 235.795578
F 2.485385 23.169232 236.659314
F 6.726631 5.148703 257.636579
F 2.334266 23.169349 251.221198
F 11.404220 7.723189 236.752409
F 11.174088 7.721270 258.548378
F 11.404220 15.446380 236.752408
F 11.174088 15.444461 258.548379
F 6.955001 5.148792 235.795577
F 2.561129 23.169024 229.378442
F 20.321716 7.723189 236.845796
F 20.091584 7.721270 258.641765
F 20.321716 15.446381 236.845796
F 20.091584 15.444462 258.641765
F 20.321716 0.000001 236.845796
F 2.409778 23.169340 243.940231
F 2.523224 5.149226 233.018874
F 2.296467 5.149018 254.861555
F 29.277319 5.148792 233.298635
F 29.048571 5.148792 255.141803
F 2.523224 12.872417 233.018873
F 2.296467 12.872209 254.861554
F 29.277319 12.871983 233.298634
F 29.048571 12.871983 255.141802
F 2.523224 20.595611 233.018874
F 2.296467 20.595403 254.861555
F 29.277319 20.595176 233.298635
F 29.048570 20.595177 255.141803
F 11.442330 5.148791 233.111860
F 11.213582 5.148792 254.955028
F 11.442330 12.871982 233.111859
F 11.213582 12.871982 254.955028
F 11.442330 20.595176 233.111860
F 11.213582 20.595176 254.955028
F 20.359828 5.148790 233.205247
F 20.131080 5.148791 255.048415
F 20.359828 12.871981 233.205246
F 20.131080 12.871982 255.048414
F 20.359828 20.595176 233.205247
F 20.131080 20.595176 255.048415
F 2.493512 5.150314 235.748416
F 2.266332 5.150148 257.588066
F 29.248736 5.148791 236.029046
F 29.020363 5.148702 257.870048
F 2.493512 12.873505 235.748416
F 2.266332 12.873339 257.588067
F 29.248736 12.871982 236.029046
F 29.020363 12.871892 257.870049
F 2.493512 20.596699 235.748416
F 2.266332 20.596534 257.588066
F 29.248736 20.595177 236.029046
F 29.020363 20.595087 257.870048
F 11.413749 5.148791 235.842271
F 11.185375 5.148701 257.683274
F 11.413749 12.871982 235.842272
F 11.185375 12.871892 257.683275
F 11.413749 20.595176 235.842271
F 11.185375 20.595086 257.683274
F 20.331245 5.148790 235.935659
F 20.102872 5.148701 257.776662
F 20.331245 12.871982 235.935660
F 20.102872 12.871892 257.776662
F 20.331245 20.595176 235.935659
F 20.102872 20.595086 257.776662
F 2.455578 7.721665 239.388937
F 2.070142 7.316135 260.990261
F 29.210602 7.723188 239.669594
F 28.813623 7.303224 261.281010
F 2.455578 15.444857 239.388937
F 2.070142 15.039327 260.990262
F 29.210602 15.446380 239.669595
F 28.813624 15.026416 261.281010
F 24.589827 20.595177 255.095109
F 24.818575 20.595177 233.251940
F 2.455578 23.168051 239.388937
F 2.070142 22.762521 260.990261
F 24.589827 12.871982 255.095108
F 24.818575 12.871982 233.251941
F 29.210602 23.169574 239.669594
F 28.813623 22.749610 261.281010
F 11.375613 7.723189 239.482820
F 10.978634 7.303224 261.094235
F 11.375613 15.446381 239.482821
F 10.978634 15.026416 261.094236
F 24.589827 5.148792 255.095109
F 24.818575 5.148791 233.251941
F 20.293110 7.723189 239.576208
F 19.896132 7.303224 261.187622
F 20.293110 15.446381 239.576209
F 19.896133 15.026415 261.187623
F 20.293110 0.000001 239.576208
F 15.672331 20.595176 255.001722
F 4.725441 1.287238 235.772201
F 4.497214 1.287185 257.613117
F 31.478111 1.287197 236.052392
F 31.249738 1.287108 257.893396
F 4.725441 9.010426 235.772201
F 4.497214 9.010373 257.613117
F 31.478111 9.010386 236.052392
F 31.249738 9.010296 257.893396
F 4.725441 16.733619 235.772202
F 4.497215 16.733567 257.613117
F 31.478111 16.733579 236.052393
F 31.249738 16.733490 257.893396
F 13.643124 1.287197 235.865619
F 13.414751 1.287107 257.706621
F 13.643125 9.010386 235.865618
F 13.414751 9.010296 257.706621
F 13.643124 16.733579 235.865619
F 13.414751 16.733489 257.706622
F 22.560621 1.287197 235.959006
F 22.332248 1.287107 257.800008
F 22.560620 9.010385 235.959005
F 22.332248 9.010296 257.800008
F 22.560620 16.733579 235.959006
F 22.332248 16.733489 257.800009
F 4.687315 3.861545 239.412744
F 4.290765 3.441979 261.024068
F 31.439971 3.861594 239.692942
F 31.042993 3.441631 261.304356
F 4.687315 11.584734 239.412744
F 4.290765 11.165168 261.024068
F 31.439971 11.584783 239.692942
F 31.042994 11.164820 261.304357
F 4.687315 19.307928 239.412744
F 4.290765 18.888362 261.024068
F 31.439971 19.307977 239.692942
F 31.042994 18.888014 261.304357
F 13.604985 3.861595 239.506168
F 13.208006 3.441631 261.117582
F 13.604985 11.584784 239.506168
F 13.208007 11.164820 261.117582
F 13.604985 19.307979 239.506168
F 13.208006 18.888014 261.117582
F 22.522483 3.861594 239.599554
F 22.125504 3.441629 261.210970
F 22.522483 11.584783 239.599554
F 22.125505 11.164818 261.210970
F 22.522483 19.307978 239.599555
F 22.125504 18.888013 261.210970
F 4.715943 3.861666 236.682317
F 4.485942 3.859786 258.478235
F 31.468577 3.861594 236.962530
F 31.238445 3.859676 258.758500
F 4.715943 11.584855 236.682317
F 4.485942 11.582975 258.478235
F 31.468577 11.584783 236.962530
F 31.238445 11.582865 258.758500
F 4.715943 19.308050 236.682317
F 4.485942 19.306169 258.478235
F 31.468577 19.307978 236.962530
F 31.238445 19.306059 258.758500
F 13.633591 3.861595 236.775756
F 13.403460 3.859676 258.571725
F 13.633591 11.584784 236.775756
F 13.403460 11.582865 258.571725
F 13.633591 19.307978 236.775755
F 13.403460 19.306059 258.571725
F 22.551088 3.861594 236.869143
F 22.320956 3.859675 258.665113
F 22.551088 11.584783 236.869143
F 22.320956 11.582865 258.665112
F 22.551088 19.307978 236.869142
F 22.320956 19.306059 258.665112
F 4.754045 1.287128 233.041770
F 4.525407 1.287107 254.884922
F 31.506692 1.287197 233.321981
F 31.277944 1.287198 255.165150
F 4.754045 9.010316 233.041770
F 4.525407 9.010295 254.884922
F 31.506692 9.010386 233.321981
F 31.277944 9.010387 255.165150
F 4.754045 16.733510 233.041770
F 4.525407 16.733489 254.884921
F 31.506692 16.733580 233.321981
F 31.277944 16.733580 255.165149
F 13.671706 1.287197 233.135206
F 13.442958 1.287197 254.978374
F 13.671706 9.010385 233.135206
F 13.442958 9.010386 254.978374
F 13.671706 16.733579 233.135206
F 13.442958 16.733580 254.978374
F 22.589203 1.287197 233.228594
F 22.360455 1.287197 255.071762
F 22.589203 9.010385 233.228594
F 22.360455 9.010385 255.071762
F 22.589203 16.733579 233.228593
F 22.360455 16.733580 255.071762
F 6.945471 7.723190 236.705715
F 6.715342 7.721273 258.501683
F 6.945471 15.446381 236.705715
F 6.715342 15.444464 258.501683
F 15.901079 20.595175 233.158552
F 15.437382 22.749610 261.140928
F 15.862967 7.723189 236.799102
F 15.632836 7.721270 258.595071
F 15.862967 15.446381 236.799102
F 15.632836 15.444462 258.595072
F 15.862967 0.000001 236.799102
F 19.896132 22.749610 261.187622
F 24.780462 7.723189 236.892490
F 24.550331 7.721270 258.688459
F 24.780462 15.446380 236.892489
F 24.550331 15.444461 258.688460
F 15.672331 12.871982 255.001721
F 10.978634 22.749610 261.094236
F 6.983581 5.148790 233.065166
F 6.754836 5.148790 254.908333
F 6.983581 12.871981 233.065165
F 6.754836 12.871981 254.908333
F 6.983581 20.595175 233.065166
F 6.754836 20.595175 254.908333
F 15.901079 5.148790 233.158552
F 15.672331 5.148791 255.001721
F 15.901079 12.871981 233.158552
F 24.354879 22.749610 261.234316
F 11.327969 23.169574 244.033507
F 11.299363 23.169574 246.763919
F 24.704212 23.169574 244.173588
F 11.451863 23.169574 232.201723
F 24.856712 23.169574 229.611393
F 24.627962 23.169574 251.454685
F 2.258708 23.168835 258.454950
F 29.009076 23.167655 258.735153
F 11.174088 23.167655 258.548379
F 20.091584 23.167656 258.641765
F 11.375613 23.169574 239.482820
F 6.715342 23.167658 258.501683
F 15.632836 23.167656 258.595071
F 24.780463 23.169574 236.892490
F 24.550331 23.167655 258.688459
F 6.945471 0.000001 236.705715
F 6.869221 0.000002 243.986813
F 7.021721 0.000001 229.424617
F 6.792972 0.000002 251.267909
F 2.712789 24.463767 2.772310
F 2.481589 24.461277 24.568586
F 29.460756 24.458690 3.057898
F 29.230624 24.456771 24.853867
F 2.712789 32.186956 2.772310
F 2.481589 32.184466 24.568586
F 29.460756 32.181879 3.057898
F 29.230624 32.179960 24.853867
F 2.712789 39.910150 2.772310
F 2.481589 39.907659 24.568587
F 29.460756 39.905072 3.057897
F 29.230624 39.903154 24.853867
F 11.625767 24.458690 2.871123
F 11.395635 24.456771 24.667092
F 11.625767 32.181879 2.871123
F 11.395635 32.179960 24.667092
F 11.625767 39.905072 2.871123
F 11.395635 39.903154 24.667093
F 20.543262 24.458689 2.964511
F 20.313130 24.456770 24.760480
F 20.543262 32.181878 2.964511
F 20.313130 32.179959 24.760480
F 20.543262 39.905071 2.964511
F 20.313130 39.903153 24.760481
F 2.672156 27.026688 6.365941
F 2.443450 27.026663 28.209135
F 29.421234 27.031168 6.651247
F 29.192485 27.031168 28.494415
F 2.672156 34.749877 6.365941
F 2.443450 34.749851 28.209135
F 29.421234 34.754356 6.651247
F 29.192486 34.754357 28.494416
F 2.672156 42.473071 6.365941
F 2.443450 42.473046 28.209135
F 29.421234 42.477551 6.651248
F 29.192486 42.477552 28.494416
F 11.586243 27.031168 6.464473
F 11.357495 27.031169 28.307641
F 11.586243 34.754357 6.464473
F 11.357495 34.754358 28.307641
F 11.586243 42.477551 6.464473
F 11.357495 42.477552 28.307642
F 20.503741 27.031169 6.557861
F 20.274992 27.031169 28.401029
F 20.503741 34.754358 6.557861
F 20.274992 34.754358 28.401029
F 20.503741 42.477552 6.557861
F 20.274992 42.477553 28.401030
F 2.700171 27.027210 3.647554
F 2.471948 27.026663 25.489033
F 29.449464 27.031259 3.923002
F 29.221091 27.031169 25.764004
F 2.700172 34.750399 3.647554
F 2.471948 34.749852 25.489033
F 29.449464 34.754448 3.923002
F 29.221091 34.754358 25.764004
F 2.700171 42.473593 3.647553
F 2.471948 42.473046 25.489033
F 29.449464 42.477641 3.923001
F 29.221091 42.477552 25.764004
F 11.614475 27.031258 3.736228
F 11.386101 27.031169 25.577230
F 11.614475 34.754447 3.736228
F 11.386101 34.754358 25.577230
F 11.614475 42.477641 3.736227
F 11.386101 42.477552 25.577230
F 20.531971 27.031258 3.829614
F 20.303598 27.031169 25.670617
F 20.531970 34.754448 3.829614
F 20.303598 34.754358 25.670617
F 20.531970 42.477642 3.829613
F 20.303598 42.477552 25.670617
F 2.905773 24.883038 0.232903
F 2.510063 24.461277 21.848484
F 29.656184 24.876736 0.512040
F 29.259206 24.456772 22.123456
F 2.905773 32.606226 0.232903
F 2.510063 32.184465 21.848484
F 29.656185 32.599924 0.512040
F 29.259206 32.179960 22.123456
F 2.905773 40.329420 0.232902
F 2.510063 39.907659 21.848484
F 29.656184 40.323118 0.512039
F 29.259206 39.903154 22.123455
F 11.821195 24.876736 0.325266
F 11.424216 24.456771 21.936681
F 11.821195 32.599925 0.325266
F 11.424216 32.179960 21.936681
F 11.821194 40.323118 0.325265
F 11.424216 39.903154 21.936680
F 20.738691 24.876736 0.418653
F 20.341712 24.456771 22.030067
F 20.738691 32.599924 0.418653
F 20.341712 32.179959 22.030067
F 20.738690 40.323118 0.418653
F 20.341712 39.903153 22.030067
F 4.924033 30.891127 3.667271
F 4.695617 30.891117 25.508306
F 31.678838 30.892852 3.946348
F 31.450465 30.892762 25.787351
F 4.924033 38.614318 3.667270
F 4.695617 38.614309 25.508306
F 31.678838 38.616044 3.946348
F 31.450465 38.615954 25.787351
F 27.039366 46.339148 21.189971
F 27.039366 23.169574 21.189971
F 4.924033 46.337512 3.667271
F 4.695617 46.337502 25.508306
F 27.039366 38.615954 21.189971
F 27.077500 43.764750 17.549421
F 27.077500 36.041556 17.549422
F 31.450465 46.339148 25.787351
F 13.843850 30.892852 3.759574
F 13.615477 30.892762 25.600577
F 13.843850 38.616044 3.759574
F 13.615477 38.615954 25.600576
F 27.039366 30.892762 21.189971
F 27.077500 28.318365 17.549421
F 18.160004 43.764750 17.456035
F 13.615477 46.339148 25.600577
F 22.761346 30.892853 3.852961
F 22.532973 30.892763 25.693964
F 22.761346 38.616044 3.852960
F 22.532973 38.615954 25.693963
F 18.121869 23.169575 21.096584
F 22.532973 23.169574 25.693963
F 5.133081 28.738349 0.255088
F 4.733729 28.320011 21.867758
F 31.885555 28.738330 0.535387
F 31.488576 28.318365 22.146803
F 5.133081 36.461539 0.255088
F 4.733729 36.043202 21.867757
F 31.885554 36.461520 0.535387
F 31.488576 36.041556 22.146802
F 5.133081 44.184734 0.255088
F 4.733729 43.766397 21.867758
F 31.885554 44.184715 0.535387
F 31.488576 43.764751 22.146803
F 14.050566 28.738330 0.348613
F 13.653588 28.318365 21.960028
F 14.050566 36.461521 0.348613
F 13.653588 36.041555 21.960027
F 14.050566 44.184715 0.348613
F 13.653588 43.764750 21.960028
F 22.968064 28.738330 0.442000
F 22.571086 28.318365 22.053415
F 22.968064 36.461521 0.442000
F 22.571086 36.041555 22.053414
F 22.968064 44.184715 0.441999
F 22.571086 43.764749 22.053415
F 4.935360 28.321923 2.799924
F 4.705170 28.320011 24.595886
F 31.690126 28.320284 3.081244
F 31.459994 28.318366 24.877213
F 4.935360 36.045114 2.799924
F 4.705170 36.043202 24.595886
F 31.690126 36.043475 3.081244
F 31.459994 36.041556 24.877214
F 4.935360 43.768308 2.799924
F 4.705170 43.766396 24.595886
F 31.690126 43.766669 3.081244
F 31.459994 43.764750 24.877214
F 13.855138 28.320283 2.894470
F 13.625007 28.318365 24.690439
F 13.855138 36.043475 2.894471
F 13.625007 36.041556 24.690439
F 13.855138 43.766669 2.894470
F 13.625007 43.764750 24.690440
F 22.772635 28.320283 2.987857
F 22.542503 28.318365 24.783827
F 22.772635 36.043474 2.987858
F 22.542503 36.041555 24.783828
F 22.772635 43.766668 2.987858
F 22.542503 43.764750 24.783827
F 4.895784 30.891116 6.393264
F 4.667036 30.891117 28.236434
F 31.650608 30.892762 6.674594
F 31.421859 30.892762 28.517763
F 4.895784 38.614308 6.393265
F 4.667036 38.614309 28.236435
F 31.650608 38.615954 6.674594
F 31.421859 38.615954 28.517763
F 4.895784 46.337502 6.393264
F 4.667036 46.337502 28.236434
F 31.650608 46.339147 6.674594
F 31.421859 46.339148 28.517763
F 13.815619 30.892762 6.487820
F 13.586871 30.892762 28.330988
F 13.815619 38.615954 6.487821
F 13.586871 38.615954 28.330989
F 18.160004 36.041555 17.456035
F 18.160004 28.318365 17.456035
F 13.815619 46.339147 6.487820
F 13.586871 46.339148 28.330988
F 22.733116 30.892763 6.581207
F 22.504368 30.892763 28.424376
F 22.733116 38.615955 6.581208
F 22.504368 38.615955 28.424376
F 22.733116 23.169575 6.581207
F 22.504368 23.169575 28.424376
F 7.166893 24.458597 2.824493
F 6.936757 24.456681 24.620462
F 7.166893 32.181786 2.824493
F 6.936757 32.179870 24.620462
F 7.166893 39.904980 2.824493
F 6.936757 39.903064 24.620463
F 16.084514 24.458690 2.917817
F 15.854382 24.456771 24.713787
F 16.084514 32.181878 2.917817
F 15.854382 32.179959 24.713787
F 16.084514 39.905072 2.917818
F 15.854382 39.903154 24.713787
F 25.002011 24.458690 3.011205
F 24.771878 24.456771 24.807174
F 25.002011 32.181878 3.011205
F 24.771878 32.179959 24.807174
F 25.002011 39.905071 3.011205
F 24.771878 39.903153 24.807174
F 7.127366 27.031257 6.417843
F 6.898618 27.031258 28.261011
F 7.127366 34.754446 6.417843
F 6.898618 34.754447 28.261011
F 7.127366 42.477641 6.417843
F 6.898618 42.477642 28.261011
F 16.044991 27.031169 6.511167
F 15.816243 27.031169 28.354336
F 16.044991 34.754358 6.511167
F 15.816243 34.754358 28.354335
F 16.044991 42.477552 6.511168
F 15.816243 42.477552 28.354336
F 24.962489 27.031168 6.604554
F 24.733741 27.031169 28.447722
F 24.962489 34.754357 6.604554
F 24.733741 34.754358 28.447723
F 24.962489 42.477551 6.604554
F 24.733741 42.477552 28.447723
F 7.155597 27.031349 3.689473
F 6.927226 27.031259 25.530470
F 7.155597 34.754538 3.689473
F 6.927226 34.754448 25.530470
F 7.155597 42.477732 3.689473
F 6.927226 42.477642 25.530470
F 16.073222 27.031259 3.782921
F 15.844849 27.031169 25.623924
F 16.073222 34.754448 3.782921
F 15.844849 34.754358 25.623923
F 16.073222 42.477642 3.782921
F 15.844849 42.477553 25.623923
F 24.990718 27.031258 3.876308
F 24.762345 27.031169 25.717311
F 24.990718 34.754447 3.876307
F 24.762345 34.754358 25.717311
F 24.990718 42.477641 3.876307
F 24.762345 42.477552 25.717310
F 7.362449 24.876735 0.278576
F 6.965340 24.456682 21.889922
F 7.362449 32.599923 0.278576
F 6.965340 32.179870 21.889922
F 7.362449 40.323116 0.278575
F 6.965340 39.903064 21.889921
F 16.279942 24.876736 0.371960
F 15.882963 24.456771 21.983374
F 16.279942 32.599924 0.371960
F 15.882963 32.179959 21.983374
F 16.279942 40.323118 0.371959
F 15.882963 39.903153 21.983374
F 25.197439 24.876736 0.465347
F 24.800461 24.456771 22.076762
F 25.197439 32.599924 0.465347
F 24.800461 32.179959 22.076762
F 25.197438 40.323118 0.465347
F 24.800461 39.903153 22.076761
F 9.385103 30.892851 3.712882
F 9.156730 30.892762 25.553884
F 9.385103 38.616043 3.712881
F 9.156730 38.615954 25.553884
F 18.121869 38.615955 21.096584
F 9.242510 43.764751 17.362647
F 9.242510 36.041557 17.362647
F 9.156730 46.339147 25.553884
F 18.302598 30.892853 3.806267
F 18.074225 30.892763 25.647270
F 18.302598 38.616044 3.806267
F 18.074225 38.615954 25.647269
F 18.121869 30.892763 21.096584
F 18.074225 23.169574 25.647270
F 27.220093 30.892852 3.899655
F 26.991720 30.892762 25.740658
F 27.220093 38.616044 3.899655
F 26.991720 38.615954 25.740657
F 9.204374 46.339147 21.003196
F 9.242510 28.318367 17.362647
F 27.106083 43.764750 14.819010
F 26.991720 46.339148 25.740658
F 9.591820 28.738330 0.301920
F 9.194841 28.318366 21.913335
F 9.591820 36.461521 0.301919
F 9.194841 36.041557 21.913335
F 9.591820 44.184715 0.301919
F 9.194841 43.764751 21.913335
F 18.509315 28.738330 0.395306
F 18.112336 28.318364 22.006722
F 18.509315 36.461522 0.395305
F 18.112336 36.041556 22.006721
F 18.509315 44.184715 0.395306
F 18.112336 43.764749 22.006721
F 27.426811 28.738330 0.488693
F 27.029832 28.318365 22.100109
F 27.426810 36.461520 0.488693
F 27.029832 36.041556 22.100108
F 27.426811 44.184714 0.488693
F 27.029832 43.764750 22.100109
F 9.396391 28.320285 2.847776
F 9.166259 28.318367 24.643745
F 9.396391 36.043476 2.847776
F 9.166259 36.041557 24.643746
F 9.396391 43.766670 2.847776
F 9.166259 43.764751 24.643745
F 18.313886 28.320283 2.941164
F 18.083754 28.318365 24.737134
F 18.313886 36.043474 2.941164
F 18.083754 36.041555 24.737134
F 18.313886 43.766668 2.941164
F 18.083754 43.764749 24.737133
F 27.231381 28.320284 3.034550
F 27.001250 28.318365 24.830520
F 27.231381 36.043475 3.034550
F 27.001250 36.041556 24.830520
F 27.231381 43.766669 3.034551
F 27.001250 43.764750 24.830520
F 9.356872 30.892761 6.441125
F 9.128124 30.892762 28.284294
F 9.356872 38.615953 6.441126
F 9.128124 38.615953 28.284294
F 9.356872 46.339146 6.441125
F 9.128124 46.339147 28.284294
F 18.274367 30.892762 6.534514
F 18.045619 30.892763 28.377682
F 18.274367 38.615955 6.534514
F 18.045619 38.615955 28.377682
F 18.274367 23.169574 6.534514
F 18.045619 23.169575 28.377682
F 27.191864 30.892762 6.627901
F 26.963115 30.892762 28.471069
F 27.191864 38.615954 6.627901
F 26.963115 38.615954 28.471070
F 27.106083 36.041556 14.819010
F 26.963115 23.169574 28.471069
F 27.191864 46.339147 6.627901
F 26.963115 46.339148 28.471069
F 2.634090 24.461277 10.006391
F 2.405339 24.461277 31.849684
F 29.383125 24.456771 10.291672
F 29.154374 24.456771 32.134964
F 2.634090 32.184466 10.006391
F 2.405339 32.184466 31.849684
F 29.383125 32.179960 10.291672
F 29.154374 32.179960 32.134964
F 2.634090 39.907659 10.006391
F 2.405339 39.907659 31.849684
F 29.383125 39.903154 10.291671
F 29.154374 39.903154 32.134965
F 11.548136 24.456771 10.104897
F 11.319385 24.456771 31.948190
F 11.548136 32.179960 10.104897
F 11.319385 32.179960 31.948190
F 11.548136 39.903154 10.104898
F 11.319385 39.903154 31.948190
F 20.465630 24.456770 10.198285
F 20.236880 24.456770 32.041577
F 20.465630 32.179959 10.198285
F 20.236880 32.179959 32.041577
F 20.465630 39.903153 10.198285
F 20.236880 39.903153 32.041578
F 2.595951 27.026663 13.646938
F 29.344986 27.031168 13.932219
F 2.595951 34.749852 13.646939
F 29.344986 34.754357 13.932220
F 2.595951 42.473046 13.646939
F 29.344986 42.477552 13.932219
F 11.509996 27.031169 13.745445
F 11.509996 34.754358 13.745445
F 11.509996 42.477552 13.745445
F 20.427493 27.031169 13.838833
F 20.427493 34.754358 13.838833
F 20.427493 42.477552 13.838834
F 2.624448 27.026663 10.926837
F 22.761346 23.169664 3.852961
F 29.373591 27.031169 11.201808
F 2.624448 34.749852 10.926837
F 9.385103 23.169663 3.712882
F 29.373591 34.754358 11.201808
F 2.624448 42.473046 10.926837
F 18.302598 23.169664 3.806267
F 29.373591 42.477552 11.201808
F 11.538602 27.031169 11.015034
F 11.538602 34.754358 11.015034
F 11.538602 42.477552 11.015033
F 20.456098 27.031169 11.108420
F 20.456098 34.754358 11.108420
F 20.456098 42.477552 11.108420
F 2.662564 24.461277 7.286291
F 2.433813 24.461277 29.129581
F 29.411707 24.456772 7.561263
F 29.182956 24.456772 29.404553
F 2.662564 32.184466 7.286291
F 2.433813 32.184465 29.129582
F 29.411707 32.179960 7.561263
F 29.182956 32.179960 29.404553
F 2.662564 39.907659 7.286290
F 2.433813 39.907659 29.129582
F 29.411707 39.903154 7.561262
F 29.182956 39.903154 29.404553
F 11.576717 24.456771 7.374488
F 11.347966 24.456771 29.217778
F 11.576717 32.179960 7.374488
F 11.347967 32.179960 29.217778
F 11.576717 39.903154 7.374488
F 11.347967 39.903154 29.217778
F 20.494213 24.456770 7.467875
F 20.265462 24.456770 29.311165
F 20.494213 32.179959 7.467875
F 20.265462 32.179959 29.311165
F 20.494213 39.903153 7.467875
F 20.265462 39.903153 29.311164
F 4.848118 30.891117 10.946110
F 31.602965 30.892762 11.225155
F 4.848118 38.614309 10.946110
F 31.602965 38.615954 11.225154
F 9.204374 38.615953 21.003196
F 4.848118 46.337502 10.946111
F 31.602965 23.169574 11.225155
F 31.602965 46.339148 11.225155
F 13.767978 30.892762 11.038381
F 13.767978 38.615955 11.038380
F 13.767978 23.169574 11.038381
F 13.767978 46.339148 11.038381
F 22.685474 30.892763 11.131768
F 22.685474 38.615954 11.131767
F 22.685474 23.169574 11.131768
F 4.886229 28.320011 7.305565
F 4.657478 28.320011 29.148855
F 31.641077 28.318365 7.584610
F 31.412326 28.318365 29.427900
F 4.886229 36.043202 7.305565
F 4.657478 36.043202 29.148855
F 31.641077 36.041556 7.584609
F 31.412326 36.041556 29.427900
F 4.886229 43.766396 7.305565
F 4.657478 43.766397 29.148854
F 31.641077 43.764751 7.584610
F 31.412326 43.764751 29.427900
F 13.806088 28.318365 7.397836
F 13.577338 28.318365 29.241125
F 13.806088 36.041555 7.397835
F 13.577338 36.041555 29.241125
F 13.806088 43.764750 7.397836
F 13.577338 43.764750 29.241125
F 22.723587 28.318365 7.491222
F 22.494836 28.318365 29.334512
F 22.723587 36.041556 7.491221
F 22.494836 36.041555 29.334512
F 22.723587 43.764749 7.491222
F 22.494836 43.764749 29.334512
F 4.857671 28.320011 10.033690
F 4.628920 28.320011 31.876983
F 31.612494 28.318366 10.315017
F 31.383744 28.318366 32.158311
F 4.857671 36.043202 10.033690
F 4.628920 36.043202 31.876984
F 31.612494 36.041556 10.315018
F 31.383744 36.041556 32.158311
F 4.857671 43.766396 10.033690
F 4.628920 43.766396 31.876983
F 31.612494 43.764750 10.315018
F 31.383744 43.764750 32.158311
F 13.777507 28.318365 10.128244
F 13.548756 28.318365 31.971536
F 13.777507 36.041556 10.128244
F 13.548756 36.041556 31.971537
F 13.777507 43.764750 10.128244
F 13.548756 43.764750 31.971537
F 22.695003 28.318365 10.221631
F 22.466252 28.318365 32.064925
F 22.695003 36.041555 10.221632
F 22.466252 36.041555 32.064925
F 22.695003 43.764750 10.221632
F 22.466252 43.764749 32.064925
F 4.819536 30.891117 13.674238
F 31.574360 30.892762 13.955566
F 4.819536 38.614309 13.674238
F 31.574360 38.615954 13.955567
F 4.819536 46.337502 13.674238
F 31.574360 46.339148 13.955567
F 13.739371 30.892762 13.768792
F 13.739371 38.615954 13.768793
F 13.739371 23.169574 13.768792
F 13.739371 46.339148 13.768792
F 22.656869 30.892763 13.862180
F 22.656868 38.615955 13.862180
F 22.656869 23.169575 13.862180
F 7.089258 24.456681 10.058267
F 6.860507 24.456681 31.901559
F 7.089258 32.179870 10.058267
F 6.860507 32.179870 31.901559
F 7.089258 39.903064 10.058267
F 6.860507 39.903064 31.901560
F 16.006883 24.456771 10.151591
F 15.778132 24.456771 31.994884
F 16.006883 32.179959 10.151591
F 15.778132 32.179959 31.994884
F 16.006883 39.903154 10.151592
F 15.778132 39.903154 31.994884
F 24.924379 24.456771 10.244978
F 24.695628 24.456771 32.088271
F 24.924379 32.179959 10.244978
F 24.695628 32.179959 32.088271
F 24.924379 39.903153 10.244979
F 24.695628 39.903153 32.088271
F 7.051119 27.031258 13.698815
F 7.051119 34.754447 13.698815
F 7.051118 42.477641 13.698815
F 15.968743 27.031169 13.792139
F 15.968743 34.754358 13.792140
F 15.968743 42.477552 13.792140
F 24.886242 27.031169 13.885526
F 24.886242 34.754358 13.885526
F 24.886242 42.477552 13.885526
F 7.079726 27.031259 10.968274
F 7.079726 34.754448 10.968274
F 7.079726 42.477642 10.968273
F 15.997349 27.031169 11.061727
F 15.997349 34.754358 11.061727
F 15.997349 42.477553 11.061727
F 24.914846 27.031169 11.155115
F 24.914846 34.754358 11.155114
F 24.914846 42.477552 11.155114
F 7.117841 24.456682 7.327729
F 6.889090 24.456682 29.171019
F 7.117841 32.179870 7.327729
F 6.889090 32.179870 29.171019
F 7.117841 39.903064 7.327729
F 6.889090 39.903064 29.171019
F 16.035464 24.456771 7.421182
F 15.806713 24.456771 29.264472
F 16.035464 32.179959 7.421182
F 15.806713 32.179959 29.264472
F 16.035464 39.903153 7.421182
F 15.806713 39.903153 29.264471
F 24.952962 24.456771 7.514570
F 24.724211 24.456771 29.357860
F 24.952962 32.179959 7.514570
F 24.724211 32.179959 29.357859
F 24.952962 39.903153 7.514569
F 24.724211 39.903153 29.357859
F 9.309231 30.892762 10.991688
F 9.309231 38.615953 10.991688
F 27.106083 28.318365 14.819010
F 9.309231 46.339147 10.991688
F 18.226725 30.892763 11.085074
F 18.226725 38.615954 11.085073
F 18.226725 23.169574 11.085074
F 27.144220 30.892762 11.178462
F 27.144221 38.615954 11.178461
F 18.188587 43.764749 14.725622
F 27.144220 46.339148 11.178462
F 9.347341 28.318366 7.351143
F 9.118590 28.318367 29.194433
F 9.347341 36.041557 7.351142
F 9.118590 36.041557 29.194432
F 9.347341 43.764751 7.351143
F 9.118590 43.764751 29.194432
F 18.264837 28.318364 7.444528
F 18.036086 28.318364 29.287818
F 18.264837 36.041555 7.444528
F 18.036086 36.041556 29.287818
F 18.264837 43.764749 7.444528
F 18.036086 43.764749 29.287818
F 27.182333 28.318365 7.537916
F 26.953583 28.318365 29.381207
F 27.182333 36.041556 7.537916
F 26.953583 36.041556 29.381206
F 27.182333 43.764750 7.537916
F 26.953583 43.764750 29.381206
F 9.318760 28.318367 10.081550
F 9.090009 28.318367 31.924842
F 9.318760 36.041557 10.081550
F 9.090009 36.041557 31.924843
F 9.318760 43.764751 10.081550
F 9.090009 43.764751 31.924842
F 18.236254 28.318365 10.174938
F 18.007504 28.318365 32.018231
F 18.236254 36.041555 10.174938
F 18.007504 36.041555 32.018231
F 18.236254 43.764749 10.174938
F 18.007504 43.764749 32.018231
F 27.153750 28.318365 10.268324
F 26.924999 28.318366 32.111617
F 27.153750 36.041556 10.268324
F 26.924999 36.041556 32.111618
F 27.153750 43.764750 10.268325
F 26.924999 43.764750 32.111617
F 9.280624 30.892762 13.722098
F 9.280624 38.615953 13.722098
F 9.280624 46.339147 13.722098
F 18.198119 30.892763 13.815486
F 18.198119 38.615955 13.815486
F 18.198119 23.169575 13.815486
F 27.115616 30.892762 13.908873
F 27.115616 38.615954 13.908874
F 27.115616 23.169574 13.908873
F 27.115616 46.339148 13.908873
F 2.557839 24.461277 17.287488
F 29.306874 24.456771 17.572768
F 2.557839 32.184466 17.287488
F 29.306874 32.179960 17.572768
F 2.557839 39.907659 17.287488
F 29.306874 39.903154 17.572769
F 11.471885 24.456771 17.385994
F 11.471885 32.179960 17.385994
F 11.471885 39.903154 17.385994
F 20.389380 24.456770 17.479381
F 20.389380 32.179959 17.479381
F 20.389380 39.903153 17.479382
F 2.519701 27.026663 20.928037
F 29.268736 27.031168 21.213317
F 2.519701 34.749851 20.928037
F 29.268736 34.754357 21.213317
F 2.519701 42.473046 20.928037
F 29.268736 42.477552 21.213317
F 11.433745 27.031169 21.026543
F 11.433745 34.754358 21.026543
F 11.433745 42.477552 21.026543
F 20.351242 27.031170 21.119931
F 20.351242 34.754358 21.119931
F 20.351242 42.477552 21.119932
F 2.548198 27.026663 18.207936
F 29.297341 27.031169 18.482907
F 2.548198 34.749852 18.207935
F 29.297341 34.754358 18.482906
F 2.548198 42.473046 18.207935
F 29.297341 42.477552 18.482906
F 11.462352 27.031169 18.296131
F 11.462352 34.754358 18.296131
F 11.462352 42.477552 18.296132
F 20.379848 27.031169 18.389518
F 20.379848 34.754358 18.389518
F 20.379848 42.477552 18.389518
F 2.586314 24.461277 14.567386
F 29.335457 24.456772 14.842357
F 2.586314 32.184465 14.567386
F 29.335457 32.179960 14.842357
F 2.586314 39.907659 14.567385
F 29.335457 39.903154 14.842357
F 11.500467 24.456771 14.655583
F 11.500467 32.179960 14.655583
F 11.500467 39.903154 14.655582
F 20.417962 24.456770 14.748969
F 20.417962 32.179959 14.748969
F 20.417962 39.903153 14.748969
F 4.771867 30.891117 18.227209
F 31.526715 30.892763 18.506253
F 4.771867 38.614309 18.227208
F 31.526715 38.615954 18.506253
F 9.204374 30.892762 21.003196
F 4.771867 46.337502 18.227208
F 31.526715 23.169574 18.506253
F 31.526715 46.339148 18.506253
F 13.691728 30.892762 18.319479
F 13.691728 38.615955 18.319477
F 13.691728 23.169574 18.319478
F 13.691728 46.339148 18.319478
F 22.609223 30.892763 18.412866
F 22.609223 38.615954 18.412865
F 22.609224 23.169574 18.412866
F 4.809979 28.320011 14.586659
F 31.564827 28.318365 14.865704
F 4.809979 36.043202 14.586659
F 31.564827 36.041556 14.865704
F 4.809979 43.766397 14.586659
F 31.564827 43.764751 14.865704
F 13.729838 28.318365 14.678929
F 13.729838 36.041555 14.678929
F 13.729838 43.764750 14.678929
F 22.647336 28.318365 14.772316
F 22.647336 36.041555 14.772316
F 22.647336 43.764749 14.772316
F 4.781421 28.320011 17.314787
F 31.536244 28.318366 17.596115
F 4.781421 36.043202 17.314788
F 31.536244 36.041556 17.596116
F 4.781421 43.766396 17.314787
F 31.536244 43.764750 17.596115
F 13.701257 28.318365 17.409340
F 13.701257 36.041556 17.409341
F 13.701256 43.764750 17.409341
F 22.618753 28.318365 17.502729
F 22.618753 36.041555 17.502729
F 22.618753 43.764749 17.502729
F 4.743286 30.891117 20.955336
F 31.498110 30.892762 21.236665
F 4.743286 38.614309 20.955337
F 31.498110 38.615954 21.236665
F 4.743286 46.337502 20.955336
F 31.498110 46.339148 21.236664
F 13.663121 30.892762 21.049890
F 13.663121 38.615954 21.049890
F 13.663121 23.169574 21.049890
F 13.663121 46.339148 21.049890
F 22.580618 30.892763 21.143278
F 22.580618 38.615955 21.143278
F 22.580618 23.169575 21.143278
F 7.013008 24.456681 17.339364
F 7.013008 32.179870 17.339364
F 7.013008 39.903064 17.339364
F 15.930632 24.456771 17.432688
F 15.930632 32.179959 17.432688
F 15.930632 39.903154 17.432688
F 24.848128 24.456771 17.526075
F 24.848128 32.179959 17.526075
F 24.848128 39.903153 17.526075
F 6.974868 27.031258 20.979913
F 6.974868 34.754447 20.979913
F 6.974868 42.477642 20.979913
F 15.892493 27.031169 21.073237
F 15.892493 34.754359 21.073237
F 15.892493 42.477553 21.073237
F 24.809991 27.031169 21.166623
F 24.809991 34.754358 21.166624
F 24.809991 42.477552 21.166624
F 7.003476 27.031259 18.249372
F 7.003476 34.754448 18.249372
F 7.003476 42.477642 18.249372
F 15.921099 27.031169 18.342825
F 15.921099 34.754358 18.342825
F 15.921099 42.477553 18.342825
F 24.838596 27.031169 18.436212
F 24.838596 34.754358 18.436212
F 24.838596 42.477552 18.436212
F 7.041590 24.456682 14.608823
F 7.041590 32.179870 14.608823
F 7.041590 39.903064 14.608823
F 15.959214 24.456771 14.702276
F 15.959214 32.179959 14.702276
F 15.959214 39.903153 14.702275
F 24.876711 24.456771 14.795663
F 24.876711 32.179959 14.795663
F 24.876711 39.903153 14.795663
F 9.232980 30.892762 18.272786
F 9.232980 38.615953 18.272786
F 18.188587 36.041556 14.725622
F 9.232980 46.339147 18.272786
F 18.150475 30.892763 18.366172
F 18.150475 38.615954 18.366171
F 18.150475 23.169574 18.366172
F 27.067970 30.892762 18.459560
F 27.067970 38.615954 18.459560
F 18.188587 28.318364 14.725622
F 27.067970 46.339148 18.459559
F 9.271091 28.318366 14.632237
F 9.271091 36.041557 14.632236
F 9.271091 43.764751 14.632237
F 22.733116 46.339148 6.581207
F 18.274367 46.339148 6.534514
F 31.678838 23.169664 3.946348
F 13.843850 23.169664 3.759574
F 27.220093 23.169664 3.899655
F 2.252839 24.461277 46.411879
F 29.001873 24.456771 46.697160
F 2.252839 32.184466 46.411879
F 29.001873 32.179960 46.697160
F 2.252839 39.907659 46.411879
F 29.001873 39.903154 46.697160
F 11.166885 24.456771 46.510386
F 11.166885 32.179960 46.510386
F 11.166885 39.903154 46.510386
F 20.084379 24.456770 46.603774
F 20.084379 32.179959 46.603774
F 20.084379 39.903153 46.603774
F 2.214699 27.026663 50.052428
F 28.963735 27.031168 50.337708
F 2.214699 34.749852 50.052428
F 28.963735 34.754357 50.337708
F 2.214699 42.473046 50.052428
F 28.963735 42.477552 50.337709
F 11.128744 27.031169 50.150934
F 11.128744 34.754358 50.150934
F 11.128745 42.477552 50.150934
F 20.046241 27.031169 50.244322
F 20.046241 34.754358 50.244323
F 20.046241 42.477552 50.244323
F 2.243197 27.026663 47.332327
F 28.992340 27.031169 47.607298
F 2.243197 34.749852 47.332327
F 28.992340 34.754358 47.607298
F 2.243197 42.473046 47.332326
F 28.992340 42.477552 47.607297
F 11.157350 27.031169 47.420523
F 11.157351 34.754358 47.420523
F 11.157351 42.477552 47.420523
F 20.074847 27.031169 47.513910
F 20.074847 34.754358 47.513910
F 20.074847 42.477552 47.513910
F 2.281312 24.461277 43.691777
F 26.848749 43.764750 39.392715
F 29.030456 24.456772 43.966748
F 2.281312 32.184465 43.691777
F 26.619998 36.041556 61.236009
F 29.030456 32.179960 43.966748
F 2.281312 39.907659 43.691776
F 26.848749 36.041556 39.392715
F 29.030456 39.903154 43.966748
F 11.195466 24.456771 43.779975
F 11.195466 32.179960 43.779975
F 11.195466 39.903154 43.779974
F 20.112961 24.456770 43.873361
F 20.112961 32.179958 43.873361
F 20.112961 39.903153 43.873360
F 4.466866 30.891117 47.351600
F 31.221714 30.892762 47.630644
F 4.466866 38.614309 47.351599
F 31.221714 38.615954 47.630644
F 26.581864 46.339148 64.876557
F 4.466866 46.337502 47.351600
F 26.810615 38.615954 43.033264
F 31.221714 46.339148 47.630644
F 13.386726 30.892762 47.443870
F 13.386726 38.615955 47.443870
F 13.386726 23.169574 47.443870
F 13.386726 46.339148 47.443870
F 22.304223 30.892763 47.537257
F 22.304223 38.615954 47.537256
F 22.304223 23.169574 47.537257
F 4.504978 28.320011 43.711051
F 31.259825 28.318365 43.990095
F 4.504978 36.043202 43.711050
F 31.259825 36.041556 43.990095
F 4.504978 43.766397 43.711051
F 31.259825 43.764751 43.990095
F 13.424837 28.318365 43.803321
F 13.424837 36.041555 43.803320
F 13.424837 43.764750 43.803321
F 22.342335 28.318365 43.896707
F 22.342335 36.041556 43.896707
F 22.342335 43.764749 43.896707
F 4.476420 28.320011 46.439179
F 31.231243 28.318366 46.720506
F 4.476420 36.043202 46.439179
F 31.231243 36.041556 46.720507
F 4.476420 43.766396 46.439179
F 31.231243 43.764750 46.720506
F 13.396256 28.318365 46.533732
F 13.396256 36.041556 46.533733
F 13.396256 43.764750 46.533733
F 22.313752 28.318365 46.627120
F 22.313752 36.041555 46.627120
F 22.313752 43.764749 46.627120
F 4.438285 30.891117 50.079727
F 31.193108 30.892762 50.361056
F 4.438285 38.614309 50.079728
F 31.193108 38.615954 50.361056
F 4.438285 46.337502 50.079727
F 31.193108 46.339148 50.361056
F 13.358120 30.892762 50.174281
F 13.358120 38.615954 50.174282
F 13.358120 23.169574 50.174281
F 13.358120 46.339148 50.174281
F 22.275617 30.892763 50.267669
F 22.275617 38.615955 50.267669
F 22.275617 23.169575 50.267669
F 6.708006 24.456681 46.463755
F 6.708006 32.179870 46.463755
F 6.708006 39.903064 46.463755
F 15.625631 24.456771 46.557079
F 15.625631 32.179959 46.557079
F 15.625631 39.903153 46.557080
F 24.543127 24.456771 46.650466
F 24.543128 32.179959 46.650467
F 24.543127 39.903153 46.650467
F 6.669867 27.031258 50.104304
F 33.422478 27.031168 50.384402
F 6.669867 34.754447 50.104304
F 33.422478 34.754357 50.384402
F 6.669867 42.477642 50.104305
F 33.422478 42.477552 50.384403
F 15.587492 27.031169 50.197628
F 15.587492 34.754359 50.197628
F 15.587492 42.477553 50.197629
F 24.504990 27.031169 50.291016
F 24.504990 34.754358 50.291016
F 24.504990 42.477552 50.291016
F 6.698475 27.031259 47.373763
F 6.698475 34.754448 47.373763
F 6.698475 42.477641 47.373763
F 15.616098 27.031169 47.467217
F 15.616098 34.754358 47.467216
F 15.616098 42.477553 47.467216
F 24.533595 27.031169 47.560604
F 24.533595 34.754358 47.560603
F 24.533595 42.477552 47.560603
F 6.736589 24.456682 43.733215
F 6.736589 32.179870 43.733215
F 6.736589 39.903064 43.733214
F 15.654212 24.456771 43.826667
F 15.654212 32.179959 43.826667
F 15.654212 39.903153 43.826667
F 24.571710 24.456771 43.920055
F 24.571710 32.179959 43.920055
F 24.571710 39.903153 43.920055
F 8.927979 30.892762 47.397177
F 8.927979 38.615954 47.397177
F 26.581864 30.892763 64.876557
F 8.927979 46.339147 47.397177
F 17.845474 30.892763 47.490563
F 17.845474 38.615954 47.490563
F 17.845474 23.169574 47.490563
F 26.762969 30.892763 47.583951
F 26.762969 38.615954 47.583951
F 26.810615 30.892763 43.033264
F 26.762969 46.339148 47.583951
F 8.966090 28.318367 43.756628
F 8.966090 36.041557 43.756627
F 8.966090 43.764751 43.756628
F 17.883585 28.318364 43.850014
F 17.883585 36.041556 43.850013
F 17.883586 43.764749 43.850014
F 26.801082 28.318365 43.943402
F 26.801082 36.041556 43.943401
F 26.801082 43.764750 43.943402
F 8.937508 28.318367 46.487038
F 8.937508 36.041557 46.487038
F 8.937508 43.764751 46.487038
F 17.855004 28.318365 46.580426
F 17.855004 36.041555 46.580427
F 17.855004 43.764749 46.580427
F 26.772499 28.318366 46.673813
F 26.772499 36.041556 46.673814
F 26.772499 43.764750 46.673813
F 8.899373 30.892762 50.127587
F 8.899373 38.615953 50.127587
F 8.899373 46.339147 50.127587
F 17.816868 30.892763 50.220975
F 17.816868 38.615955 50.220976
F 17.816868 23.169575 50.220976
F 26.734365 30.892763 50.314362
F 26.734365 38.615954 50.314362
F 26.734365 23.169574 50.314362
F 26.734365 46.339148 50.314362
F 2.176588 24.461277 53.692976
F 28.925623 24.456771 53.978257
F 2.176588 32.184466 53.692976
F 28.925623 32.179960 53.978257
F 2.176588 39.907659 53.692977
F 28.925623 39.903154 53.978257
F 11.090635 24.456771 53.791483
F 11.090635 32.179960 53.791483
F 11.090635 39.903154 53.791483
F 20.008129 24.456770 53.884871
F 20.008129 32.179959 53.884871
F 20.008129 39.903153 53.884871
F 2.367200 27.026663 35.490232
F 2.138449 27.026663 57.333524
F 29.116236 27.031168 35.775512
F 28.887485 27.031168 57.618805
F 2.367200 34.749851 35.490232
F 2.138450 34.749851 57.333524
F 29.116236 34.754357 35.775512
F 28.887485 34.754357 57.618805
F 2.367201 42.473046 35.490232
F 2.138449 42.473046 57.333525
F 29.116236 42.477552 35.775513
F 28.887485 42.477552 57.618805
F 11.281245 27.031169 35.588738
F 11.052494 27.031169 57.432031
F 11.281245 34.754358 35.588738
F 11.052494 34.754358 57.432031
F 11.281245 42.477552 35.588738
F 11.052494 42.477552 57.432031
F 20.198742 27.031169 35.682126
F 19.969992 27.031169 57.525419
F 20.198742 34.754358 35.682127
F 19.969991 34.754358 57.525420
F 20.198742 42.477553 35.682127
F 19.969991 42.477553 57.525419
F 2.166947 27.026663 54.613423
F 29.144840 27.031169 33.045102
F 28.916090 27.031169 54.888394
F 2.166947 34.749852 54.613423
F 29.144840 34.754358 33.045101
F 28.916090 34.754358 54.888394
F 2.166947 42.473046 54.613423
F 29.144840 42.477552 33.045101
F 28.916090 42.477552 54.888394
F 11.309851 27.031169 32.858327
F 11.081100 27.031169 54.701620
F 11.309851 34.754358 32.858327
F 11.081100 34.754358 54.701620
F 11.309851 42.477552 32.858327
F 11.081101 42.477552 54.701619
F 20.227347 27.031169 32.951714
F 19.998596 27.031169 54.795007
F 20.227347 34.754358 32.951714
F 19.998596 34.754358 54.795007
F 20.227347 42.477552 32.951714
F 19.998596 42.477552 54.795006
F 2.205062 24.461277 50.972875
F 28.954205 24.456772 51.247846
F 2.205062 32.184465 50.972875
F 28.954205 32.179960 51.247846
F 2.205062 39.907659 50.972874
F 28.954205 39.903154 51.247845
F 11.119216 24.456771 51.061072
F 11.119216 32.179960 51.061072
F 11.119216 39.903154 51.061071
F 20.036711 24.456770 51.154459
F 20.036711 32.179959 51.154459
F 20.036711 39.903153 51.154458
F 4.619367 30.891117 32.789404
F 4.390616 30.891117 54.632696
F 31.374214 30.892763 33.068448
F 31.145464 30.892762 54.911741
F 4.619367 38.614309 32.789403
F 4.390616 38.614309 54.632696
F 31.374214 38.615954 33.068448
F 31.145464 38.615954 54.911741
F 26.810615 46.339148 43.033264
F 26.581864 23.169574 64.876557
F 4.619367 46.337502 32.789403
F 4.390616 46.337502 54.632696
F 31.374214 23.169574 33.068448
F 31.145464 23.169574 54.911741
F 31.374214 46.339148 33.068448
F 31.145464 46.339148 54.911741
F 13.539226 30.892762 32.881673
F 13.310476 30.892762 54.724967
F 13.539227 38.615955 32.881673
F 13.310476 38.615955 54.724967
F 13.539227 23.169574 32.881673
F 17.664367 23.169575 64.783170
F 13.539227 46.339148 32.881673
F 13.310476 46.339148 54.724967
F 22.456723 30.892763 32.975061
F 22.227972 30.892763 54.818354
F 22.456723 38.615954 32.975060
F 22.227972 38.615954 54.818353
F 22.456723 23.169574 32.975061
F 22.227972 23.169574 54.818354
F 4.428728 28.320011 50.992149
F 31.183575 28.318365 51.271193
F 4.428728 36.043202 50.992148
F 31.183575 36.041556 51.271192
F 4.428728 43.766397 50.992148
F 31.183575 43.764751 51.271193
F 13.348587 28.318365 51.084419
F 13.348587 36.041556 51.084418
F 13.348587 43.764750 51.084418
F 22.266085 28.318365 51.177805
F 22.266085 36.041556 51.177804
F 22.266085 43.764749 51.177805
F 4.400169 28.320011 53.720276
F 31.154993 28.318366 54.001603
F 4.400169 36.043202 53.720277
F 31.154993 36.041556 54.001604
F 4.400169 43.766396 53.720276
F 31.154993 43.764750 54.001604
F 13.320005 28.318365 53.814830
F 13.320005 36.041556 53.814830
F 13.320005 43.764750 53.814830
F 22.237502 28.318365 53.908217
F 22.237502 36.041555 53.908218
F 22.237502 43.764749 53.908217
F 4.590785 30.891117 35.517531
F 4.362035 30.891117 57.360824
F 31.345609 30.892762 35.798859
F 31.116858 30.892762 57.642152
F 4.590785 38.614309 35.517532
F 4.362035 38.614309 57.360824
F 31.345609 38.615954 35.798860
F 31.116858 38.615954 57.642153
F 4.590785 46.337502 35.517531
F 4.362035 46.337502 57.360824
F 31.345609 46.339148 35.798859
F 31.116858 46.339148 57.642152
F 13.510621 30.892762 35.612085
F 13.281870 30.892762 57.455379
F 13.510621 38.615954 35.612085
F 13.281870 38.615954 57.455379
F 17.893118 23.169575 42.939876
F 17.664367 38.615955 64.783171
F 13.510621 46.339148 35.612085
F 13.281870 46.339148 57.455379
F 22.428118 30.892763 35.705473
F 22.199367 30.892763 57.548765
F 22.428118 38.615955 35.705473
F 22.199367 38.615955 57.548766
F 22.428118 23.169575 35.705473
F 22.199367 23.169575 57.548766
F 6.631756 24.456681 53.744853
F 33.384368 24.456771 54.024951
F 6.631756 32.179870 53.744853
F 33.384368 32.179960 54.024951
F 6.631756 39.903064 53.744853
F 33.384368 39.903154 54.024951
F 15.549381 24.456771 53.838177
F 15.549381 32.179959 53.838177
F 15.549381 39.903154 53.838177
F 24.466878 24.456771 53.931564
F 24.466878 32.179959 53.931564
F 24.466878 39.903153 53.931565
F 6.822368 27.031258 35.542108
F 6.593617 27.031258 57.385401
F 33.346228 27.031168 57.665499
F 6.822368 34.754447 35.542108
F 6.593617 34.754447 57.385401
F 33.346228 34.754357 57.665499
F 6.822368 42.477642 35.542109
F 6.593617 42.477642 57.385401
F 33.346228 42.477552 57.665499
F 15.739993 27.031169 35.635432
F 15.511242 27.031169 57.478725
F 15.739993 34.754359 35.635432
F 15.511242 34.754358 57.478725
F 15.739993 42.477552 35.635433
F 15.511242 42.477552 57.478726
F 24.657491 27.031169 35.728819
F 24.428740 27.031169 57.572113
F 24.657491 34.754358 35.728820
F 24.428740 34.754358 57.572112
F 24.657491 42.477552 35.728820
F 24.428740 42.477552 57.572113
F 6.850975 27.031258 32.811567
F 6.622224 27.031259 54.654861
F 33.374833 27.031169 54.935088
F 6.850975 34.754448 32.811567
F 6.622224 34.754448 54.654861
F 33.374833 34.754358 54.935088
F 6.850975 42.477642 32.811567
F 6.622224 42.477642 54.654860
F 33.374833 42.477552 54.935088
F 15.768598 27.031169 32.905021
F 15.539848 27.031169 54.748313
F 15.768598 34.754358 32.905020
F 15.539848 34.754358 54.748313
F 15.768598 42.477553 32.905020
F 15.539848 42.477553 54.748313
F 24.686095 27.031169 32.998407
F 24.457344 27.031169 54.841701
F 24.686095 34.754358 32.998408
F 24.457344 34.754358 54.841700
F 24.686095 42.477552 32.998407
F 24.457344 42.477552 54.841700
F 6.660339 24.456682 51.014312
F 33.412949 24.456772 51.294540
F 6.660339 32.179870 51.014312
F 33.412949 32.179960 51.294540
F 6.660339 39.903064 51.014311
F 33.412949 39.903154 51.294539
F 15.577962 24.456771 51.107765
F 15.577962 32.179959 51.107765
F 15.577962 39.903153 51.107764
F 24.495460 24.456771 51.201152
F 24.495460 32.179959 51.201152
F 24.495460 39.903153 51.201152
F 9.080480 30.892762 32.834981
F 8.851729 30.892762 54.678274
F 9.080480 38.615953 32.834981
F 8.851729 38.615954 54.678273
F 17.893118 38.615955 42.939877
F 17.664367 30.892763 64.783171
F 9.080480 46.339147 32.834981
F 8.851729 46.339147 54.678274
F 17.997974 30.892763 32.928367
F 17.769223 30.892763 54.771660
F 17.997974 38.615954 32.928366
F 17.769223 38.615954 54.771659
F 17.997974 23.169574 32.928367
F 17.769223 23.169574 54.771660
F 26.915470 30.892762 33.021755
F 26.686719 30.892762 54.865048
F 26.915470 38.615954 33.021754
F 26.686719 38.615954 54.865047
F 17.893118 30.892763 42.939876
F 8.746872 46.339147 64.689782
F 26.915470 46.339148 33.021755
F 26.686719 46.339148 54.865048
F 8.889839 28.318366 51.037726
F 8.889839 36.041557 51.037725
F 8.889839 43.764751 51.037726
F 17.807335 28.318364 51.131112
F 17.807335 36.041555 51.131111
F 17.807335 43.764749 51.131112
F 26.724832 28.318365 51.224499
F 26.724832 36.041556 51.224499
F 26.724832 43.764750 51.224499
F 8.861258 28.318366 53.768135
F 8.861258 36.041557 53.768136
F 8.861258 43.764751 53.768136
F 17.778753 28.318365 53.861524
F 17.778753 36.041555 53.861524
F 17.778753 43.764750 53.861524
F 26.696248 28.318365 53.954910
F 26.696248 36.041556 53.954911
F 26.696248 43.764750 53.954911
F 9.051873 30.892762 35.565391
F 8.823122 30.892762 57.408683
F 9.051873 38.615953 35.565391
F 8.823122 38.615954 57.408684
F 9.051873 46.339147 35.565390
F 8.823122 46.339147 57.408683
F 17.969368 30.892763 35.658779
F 17.740618 30.892763 57.502072
F 17.969368 38.615955 35.658779
F 17.740618 38.615955 57.502073
F 17.969368 23.169575 35.658779
F 17.740618 23.169575 57.502072
F 26.886865 30.892763 35.752166
F 26.658114 30.892762 57.595458
F 26.886865 38.615954 35.752166
F 26.658114 38.615954 57.595459
F 26.886865 23.169574 35.752166
F 26.658114 23.169574 57.595458
F 26.886865 46.339148 35.752166
F 26.658114 46.339148 57.595458
F 2.329088 24.461277 39.130781
F 2.100338 24.461277 60.974074
F 29.078123 24.456771 39.416062
F 28.849373 24.456771 61.259354
F 2.329088 32.184466 39.130780
F 2.100338 32.184466 60.974074
F 29.078123 32.179960 39.416061
F 28.849373 32.179960 61.259354
F 2.329089 39.907659 39.130781
F 2.100338 39.907660 60.974074
F 29.078123 39.903154 39.416062
F 28.849373 39.903154 61.259355
F 11.243135 24.456771 39.229287
F 11.014384 24.456771 61.072580
F 11.243135 32.179960 39.229287
F 11.014384 32.179960 61.072580
F 11.243135 39.903154 39.229287
F 11.014384 39.903154 61.072581
F 20.160629 24.456770 39.322675
F 19.931879 24.456770 61.165968
F 20.160629 32.179959 39.322675
F 19.931879 32.179959 61.165968
F 20.160629 39.903153 39.322675
F 19.931879 39.903153 61.165969
F 2.290950 27.026663 42.771329
F 2.062199 27.026663 64.614623
F 29.039985 27.031168 43.056610
F 28.811234 27.031168 64.899903
F 2.290950 34.749851 42.771329
F 2.062199 34.749852 64.614623
F 29.039985 34.754357 43.056610
F 28.811234 34.754357 64.899903
F 2.290950 42.473046 42.771330
F 2.062199 42.473046 64.614623
F 29.039985 42.477552 43.056610
F 28.811234 42.477552 64.899903
F 11.204995 27.031169 42.869836
F 10.976244 27.031169 64.713129
F 11.204995 34.754358 42.869836
F 10.976244 34.754358 64.713129
F 11.204995 42.477552 42.869836
F 10.976244 42.477552 64.713130
F 20.122492 27.031169 42.963224
F 19.893741 27.031169 64.806517
F 20.122492 34.754358 42.963225
F 19.893741 34.754358 64.806517
F 20.122492 42.477553 42.963224
F 19.893741 42.477552 64.806518
F 2.319448 27.026663 40.051228
F 2.090696 27.026663 61.894521
F 29.068590 27.031169 40.326199
F 28.839839 27.031169 62.169492
F 2.319448 34.749852 40.051228
F 2.090697 34.749852 61.894521
F 29.068590 34.754358 40.326199
F 28.839839 34.754358 62.169492
F 2.319448 42.473046 40.051228
F 2.090697 42.473046 61.894521
F 29.068590 42.477552 40.326199
F 28.839839 42.477552 62.169492
F 11.233601 27.031169 40.139425
F 11.004850 27.031169 61.982718
F 11.233601 34.754358 40.139425
F 11.004850 34.754358 61.982717
F 11.233601 42.477552 40.139424
F 11.004850 42.477552 61.982718
F 20.151097 27.031169 40.232812
F 19.922346 27.031169 62.076105
F 20.151097 34.754358 40.232812
F 19.922346 34.754358 62.076105
F 20.151097 42.477552 40.232811
F 19.922346 42.477552 62.076105
F 2.357563 24.461277 36.410679
F 2.128812 24.461277 58.253971
F 29.106706 24.456772 36.685650
F 28.877955 24.456772 58.528943
F 2.357563 32.184465 36.410679
F 2.128812 32.184465 58.253971
F 29.106706 32.179960 36.685650
F 28.877955 32.179960 58.528943
F 2.357563 39.907659 36.410678
F 2.128812 39.907659 58.253972
F 29.106706 39.903154 36.685649
F 28.877955 39.903154 58.528943
F 11.271716 24.456771 36.498876
F 11.042966 24.456771 58.342169
F 11.271716 32.179960 36.498876
F 11.042966 32.179960 58.342169
F 11.271716 39.903154 36.498875
F 11.042966 39.903154 58.342169
F 20.189212 24.456770 36.592262
F 19.960461 24.456771 58.435555
F 20.189212 32.179958 36.592262
F 19.960461 32.179959 58.435555
F 20.189212 39.903153 36.592262
F 19.960461 39.903153 58.435555
F 4.543117 30.891117 40.070501
F 4.314366 30.891117 61.913794
F 31.297964 30.892762 40.349546
F 31.069213 30.892762 62.192839
F 4.543117 38.614309 40.070501
F 4.314366 38.614309 61.913794
F 31.297964 38.615954 40.349545
F 31.069213 38.615954 62.192838
F 26.810615 23.169574 43.033264
F 26.581864 38.615954 64.876557
F 4.543117 46.337502 40.070501
F 4.314366 46.337502 61.913794
F 31.297964 23.169574 40.349546
F 8.975624 46.339147 42.846488
F 31.297964 46.339148 40.349546
F 31.069213 46.339148 62.192839
F 13.462977 30.892762 40.162772
F 13.234226 30.892762 62.006065
F 13.462977 38.615955 40.162772
F 13.234226 38.615955 62.006064
F 8.746872 38.615954 64.689782
F 13.234226 23.169574 62.006065
F 13.462977 46.339148 40.162772
F 13.234226 46.339148 62.006065
F 22.380473 30.892763 40.256158
F 22.151722 30.892763 62.099452
F 22.380473 38.615954 40.256158
F 22.151722 38.615954 62.099451
F 22.380473 23.169574 40.256158
F 22.151722 23.169574 62.099451
F 4.581228 28.320011 36.429952
F 4.352477 28.320011 58.273246
F 31.336076 28.318365 36.708997
F 31.107325 28.318365 58.552290
F 4.581228 36.043202 36.429951
F 4.352477 36.043202 58.273245
F 31.336076 36.041556 36.708996
F 31.107325 36.041556 58.552290
F 4.581228 43.766397 36.429952
F 4.352477 43.766397 58.273245
F 31.336076 43.764751 36.708997
F 31.107325 43.764751 58.552290
F 13.501087 28.318365 36.522223
F 13.272337 28.318365 58.365515
F 13.501087 36.041555 36.522222
F 13.272337 36.041555 58.365515
F 13.501087 43.764750 36.522222
F 13.272337 43.764750 58.365515
F 22.418586 28.318365 36.615609
F 22.189835 28.318365 58.458902
F 22.418586 36.041556 36.615608
F 22.189835 36.041556 58.458902
F 22.418586 43.764749 36.615609
F 22.189835 43.764749 58.458902
F 4.552670 28.320011 39.158080
F 4.323919 28.320011 61.001374
F 31.307493 28.318366 39.439408
F 31.078743 28.318366 61.282701
F 4.552670 36.043202 39.158080
F 4.323919 36.043202 61.001374
F 31.307493 36.041556 39.439408
F 31.078743 36.041556 61.282702
F 4.552670 43.766396 39.158081
F 4.323919 43.766396 61.001374
F 31.307493 43.764750 39.439408
F 31.078743 43.764750 61.282701
F 13.472506 28.318365 39.252634
F 13.243755 28.318365 61.095927
F 13.472506 36.041556 39.252635
F 13.243755 36.041556 61.095927
F 13.472506 43.764750 39.252634
F 13.243755 43.764750 61.095927
F 22.390002 28.318365 39.346021
F 22.161251 28.318365 61.189315
F 22.390002 36.041555 39.346022
F 22.161251 36.041555 61.189315
F 22.390002 43.764749 39.346021
F 22.161251 43.764750 61.189315
F 4.514535 30.891117 42.798629
F 4.285784 30.891117 64.641921
F 31.269359 30.892762 43.079957
F 31.040608 30.892762 64.923250
F 4.514535 38.614309 42.798629
F 4.285784 38.614309 64.641923
F 31.269359 38.615954 43.079958
F 31.040608 38.615954 64.923251
F 4.514535 46.337502 42.798629
F 4.285784 46.337502 64.641922
F 31.269359 46.339148 43.079957
F 31.040608 46.339148 64.923250
F 13.434370 30.892762 42.893184
F 13.205620 30.892762 64.736476
F 13.434370 38.615954 42.893184
F 13.205620 38.615954 64.736477
F 8.975624 38.615954 42.846489
F 13.205620 23.169574 64.736476
F 13.434370 46.339148 42.893184
F 13.205620 46.339148 64.736476
F 22.351868 30.892763 42.986570
F 22.123117 30.892763 64.829864
F 22.351868 38.615955 42.986571
F 22.123117 38.615955 64.829864
F 22.351868 23.169575 42.986570
F 22.123117 23.169575 64.829864
F 6.784257 24.456681 39.182657
F 6.555506 24.456681 61.025950
F 33.308117 24.456771 61.306048
F 6.784257 32.179870 39.182657
F 6.555506 32.179870 61.025950
F 33.308117 32.179960 61.306048
F 6.784257 39.903064 39.182657
F 6.555506 39.903064 61.025950
F 33.308117 39.903154 61.306049
F 15.701881 24.456771 39.275981
F 15.473131 24.456771 61.119274
F 15.701881 32.179959 39.275981
F 15.473131 32.179959 61.119274
F 15.701881 39.903154 39.275982
F 15.473131 39.903154 61.119274
F 24.619378 24.456771 39.369368
F 24.390627 24.456771 61.212661
F 24.619378 32.179959 39.369368
F 24.390627 32.179959 61.212661
F 24.619378 39.903153 39.369369
F 24.390627 39.903153 61.212661
F 6.746118 27.031258 42.823206
F 6.517367 27.031258 64.666499
F 33.269978 27.031168 64.946597
F 6.746118 34.754447 42.823206
F 6.517367 34.754447 64.666499
F 33.269978 34.754357 64.946597
F 6.746117 42.477642 42.823206
F 6.517367 42.477641 64.666499
F 33.269978 42.477552 64.946597
F 15.663742 27.031169 42.916530
F 15.434991 27.031169 64.759823
F 15.663742 34.754358 42.916530
F 15.434991 34.754358 64.759823
F 15.663742 42.477552 42.916531
F 15.434991 42.477553 64.759823
F 24.581240 27.031169 43.009917
F 24.352490 27.031169 64.853210
F 24.581240 34.754358 43.009917
F 24.352490 34.754358 64.853210
F 24.581240 42.477552 43.009917
F 24.352490 42.477552 64.853211
F 6.774725 27.031259 40.092665
F 6.545974 27.031259 61.935958
F 33.298583 27.031169 62.216186
F 6.774725 34.754448 40.092665
F 6.545974 34.754448 61.935958
F 33.298583 34.754358 62.216186
F 6.774725 42.477642 40.092664
F 6.545974 42.477642 61.935958
F 33.298583 42.477552 62.216186
F 15.692348 27.031169 40.186118
F 15.463598 27.031169 62.029412
F 15.692348 34.754358 40.186118
F 15.463597 34.754358 62.029411
F 15.692348 42.477553 40.186118
F 15.463597 42.477553 62.029411
F 24.609845 27.031169 40.279506
F 24.381094 27.031169 62.122798
F 24.609845 34.754358 40.279505
F 24.381094 34.754358 62.122798
F 24.609845 42.477552 40.279505
F 24.381094 42.477552 62.122798
F 6.812840 24.456682 36.452116
F 6.584089 24.456682 58.295409
F 33.336699 24.456772 58.575636
F 6.812840 32.179870 36.452116
F 6.584089 32.179870 58.295409
F 33.336699 32.179960 58.575636
F 6.812840 39.903064 36.452115
F 6.584089 39.903064 58.295409
F 33.336699 39.903154 58.575637
F 15.730463 24.456771 36.545569
F 15.501712 24.456771 58.388862
F 15.730463 32.179959 36.545568
F 15.501712 32.179959 58.388862
F 15.730463 39.903153 36.545569
F 15.501712 39.903153 58.388861
F 24.647960 24.456771 36.638956
F 24.419210 24.456771 58.482249
F 24.647960 32.179959 36.638957
F 24.419210 32.179959 58.482249
F 24.647960 39.903153 36.638956
F 24.419210 39.903153 58.482249
F 9.004229 30.892762 40.116079
F 8.775479 30.892762 61.959372
F 9.004229 38.615954 40.116078
F 8.775479 38.615954 61.959371
F 8.746872 30.892762 64.689782
F 8.975624 30.892762 42.846488
F 9.004229 46.339147 40.116079
F 8.775479 46.339147 61.959372
F 17.921724 30.892763 40.209465
F 17.692973 30.892763 62.052758
F 17.921724 38.615954 40.209464
F 17.692973 38.615954 62.052758
F 17.921724 23.169574 40.209465
F 17.692973 23.169574 62.052758
F 26.839220 30.892762 40.302853
F 26.610469 30.892763 62.146146
F 26.839220 38.615954 40.302852
F 26.610469 38.615954 62.146145
F 26.619998 43.764750 61.236008
F 26.610469 23.169574 62.146145
F 26.839220 46.339148 40.302853
F 26.610469 46.339148 62.146146
F 9.042340 28.318366 36.475529
F 8.813589 28.318367 58.318823
F 9.042340 36.041557 36.475529
F 8.813589 36.041557 58.318822
F 9.042340 43.764751 36.475530
F 8.813589 43.764751 58.318822
F 17.959836 28.318364 36.568916
F 17.731085 28.318364 58.412209
F 17.959836 36.041556 36.568915
F 17.731085 36.041555 58.412208
F 17.959836 43.764750 36.568916
F 17.731085 43.764749 58.412208
F 26.877332 28.318365 36.662303
F 26.648582 28.318365 58.505597
F 26.877332 36.041556 36.662303
F 26.648582 36.041556 58.505596
F 26.877332 43.764750 36.662303
F 26.648582 43.764750 58.505596
F 9.013759 28.318367 39.205939
F 8.785008 28.318367 61.049233
F 9.013759 36.041557 39.205940
F 8.785008 36.041557 61.049233
F 9.013759 43.764751 39.205940
F 8.785008 43.764751 61.049233
F 17.931254 28.318365 39.299328
F 17.702503 28.318365 61.142621
F 17.931254 36.041555 39.299328
F 17.702503 36.041555 61.142621
F 17.931254 43.764750 39.299328
F 17.702503 43.764749 61.142621
F 26.848749 28.318365 39.392715
F 26.619998 28.318365 61.236008
F 2.395697 27.026663 32.770131
F 2.395697 34.749852 32.770130
F 2.395698 42.473046 32.770130
F 2.024087 24.461277 68.255172
F 1.795336 24.461277 90.098465
F 28.773122 24.456771 68.540453
F 28.544371 24.456771 90.383746
F 2.024087 32.184466 68.255172
F 1.795337 32.184466 90.098465
F 28.773122 32.179960 68.540453
F 28.544371 32.179960 90.383746
F 2.024088 39.907659 68.255173
F 1.795337 39.907659 90.098466
F 28.773122 39.903154 68.540454
F 28.544371 39.903154 90.383746
F 10.938134 24.456771 68.353679
F 10.709383 24.456771 90.196971
F 10.938134 32.179960 68.353679
F 10.709383 32.179960 90.196971
F 10.938134 39.903154 68.353679
F 10.709383 39.903154 90.196972
F 19.855629 24.456770 68.447067
F 19.626878 24.456770 90.290359
F 19.855629 32.179959 68.447067
F 19.626878 32.179959 90.290359
F 19.855629 39.903153 68.447067
F 19.626878 39.903153 90.290360
F 1.985949 27.026663 71.895720
F 1.757198 27.026663 93.739014
F 28.734984 27.031168 72.181001
F 28.506233 27.031168 94.024294
F 1.985949 34.749852 71.895721
F 1.757198 34.749851 93.739014
F 28.734984 34.754357 72.181002
F 28.506233 34.754357 94.024294
F 1.985949 42.473046 71.895721
F 1.757198 42.473046 93.739014
F 28.734984 42.477552 72.181002
F 28.506233 42.477552 94.024294
F 10.899994 27.031169 71.994228
F 10.671243 27.031169 93.837520
F 10.899994 34.754358 71.994228
F 10.671243 34.754358 93.837520
F 10.899994 42.477552 71.994228
F 10.671243 42.477552 93.837521
F 19.817490 27.031169 72.087615
F 19.588740 27.031170 93.930908
F 19.817490 34.754358 72.087616
F 19.588740 34.754358 93.930908
F 19.817490 42.477553 72.087616
F 19.588740 42.477553 93.930909
F 2.014446 27.026663 69.175619
F 1.785696 27.026663 91.018912
F 28.763589 27.031169 69.450590
F 28.534839 27.031169 91.293883
F 2.014446 34.749852 69.175619
F 1.785696 34.749852 91.018912
F 28.763589 34.754358 69.450591
F 28.534839 34.754358 91.293883
F 2.014446 42.473046 69.175619
F 1.785696 42.473046 91.018912
F 28.763589 42.477552 69.450590
F 28.534839 42.477552 91.293883
F 10.928600 27.031169 69.263816
F 10.699849 27.031169 91.107109
F 10.928600 34.754358 69.263816
F 10.699849 34.754358 91.107109
F 10.928600 42.477552 69.263816
F 10.699849 42.477552 91.107109
F 19.846096 27.031169 69.357203
F 19.617345 27.031169 91.200496
F 19.846096 34.754358 69.357203
F 19.617345 34.754358 91.200496
F 19.846096 42.477552 69.357203
F 19.617345 42.477552 91.200496
F 1.823811 24.461277 87.378363
F 28.801705 24.456772 65.810042
F 28.572954 24.456772 87.653335
F 1.823811 32.184465 87.378363
F 28.801705 32.179960 65.810042
F 28.572954 32.179960 87.653335
F 1.823811 39.907659 87.378363
F 28.801705 39.903154 65.810042
F 28.572954 39.903154 87.653334
F 10.966715 24.456771 65.623267
F 10.737964 24.456771 87.466560
F 10.966715 32.179960 65.623267
F 10.737964 32.179960 87.466560
F 10.966715 39.903154 65.623267
F 10.737964 39.903154 87.466560
F 19.884210 24.456770 65.716654
F 19.655460 24.456770 87.559946
F 19.884210 32.179959 65.716654
F 19.655460 32.179959 87.559947
F 19.884210 39.903153 65.716653
F 19.655460 39.903153 87.559946
F 4.238115 30.891117 69.194893
F 4.009365 30.891117 91.038185
F 30.992963 30.892762 69.473937
F 30.764212 30.892763 91.317231
F 4.238115 38.614309 69.194892
F 4.009365 38.614309 91.038185
F 30.992963 38.615954 69.473937
F 30.764212 38.615954 91.317230
F 26.353113 46.339148 86.719850
F 26.353113 23.169574 86.719850
F 4.238115 46.337502 69.194893
F 4.009365 46.337502 91.038185
F 30.992963 23.169574 69.473937
F 30.764212 23.169574 91.317231
F 30.992963 46.339148 69.473937
F 30.764212 46.339148 91.317230
F 13.157976 30.892762 69.287163
F 12.929225 30.892762 91.130456
F 13.157976 38.615955 69.287163
F 12.929225 38.615955 91.130455
F 13.157976 23.169574 69.287163
F 12.929225 23.169574 91.130456
F 13.157976 46.339148 69.287163
F 12.929225 46.339148 91.130456
F 22.075472 30.892763 69.380550
F 21.846721 30.892763 91.223843
F 22.075472 38.615954 69.380549
F 21.846721 38.615954 91.223842
F 22.075472 23.169574 69.380550
F 21.846721 23.169574 91.223843
F 4.276227 28.320011 65.554344
F 4.047476 28.320011 87.397637
F 31.031075 28.318365 65.833389
F 30.802324 28.318365 87.676682
F 4.276227 36.043202 65.554344
F 4.047476 36.043202 87.397636
F 31.031075 36.041556 65.833388
F 30.802324 36.041556 87.676681
F 4.276227 43.766397 65.554344
F 4.047476 43.766397 87.397637
F 31.031075 43.764751 65.833388
F 30.802324 43.764751 87.676681
F 13.196086 28.318365 65.646614
F 12.967335 28.318365 87.489907
F 13.196086 36.041555 65.646613
F 12.967335 36.041555 87.489906
F 13.196086 43.764750 65.646614
F 12.967335 43.764750 87.489907
F 22.113584 28.318365 65.740001
F 21.884834 28.318365 87.583294
F 22.113584 36.041555 65.740000
F 21.884834 36.041556 87.583294
F 22.113584 43.764749 65.740000
F 21.884834 43.764749 87.583294
F 4.247669 28.320011 68.282472
F 4.018918 28.320011 90.125765
F 31.002492 28.318366 68.563800
F 30.773742 28.318366 90.407092
F 4.247669 36.043202 68.282473
F 4.018918 36.043202 90.125765
F 31.002492 36.041556 68.563800
F 30.773742 36.041556 90.407093
F 4.247669 43.766396 68.282472
F 4.018918 43.766396 90.125765
F 31.002492 43.764750 68.563799
F 30.773742 43.764750 90.407092
F 13.167505 28.318365 68.377025
F 12.938754 28.318365 90.220319
F 13.167505 36.041556 68.377026
F 12.938754 36.041556 90.220319
F 13.167505 43.764750 68.377025
F 12.938754 43.764750 90.220319
F 22.085001 28.318365 68.470413
F 21.856250 28.318365 90.313706
F 22.085001 36.041555 68.470413
F 21.856250 36.041555 90.313707
F 22.085001 43.764749 68.470413
F 21.856250 43.764749 90.313706
F 4.209534 30.891117 71.923021
F 3.980783 30.891117 93.766314
F 30.964358 30.892762 72.204348
F 30.735607 30.892762 94.047642
F 4.209534 38.614309 71.923021
F 3.980783 38.614309 93.766314
F 30.964358 38.615954 72.204349
F 30.735607 38.615954 94.047642
F 4.209534 46.337502 71.923021
F 3.980783 46.337502 93.766314
F 30.964358 46.339148 72.204348
F 30.735607 46.339148 94.047642
F 13.129369 30.892762 72.017575
F 12.900618 30.892762 93.860867
F 13.129369 38.615954 72.017575
F 12.900618 38.615954 93.860868
F 17.435616 23.169575 86.626463
F 12.900618 23.169574 93.860867
F 13.129369 46.339148 72.017575
F 12.900618 46.339148 93.860867
F 22.046866 30.892763 72.110962
F 21.818116 30.892763 93.954255
F 22.046866 38.615955 72.110962
F 21.818116 38.615955 93.954255
F 22.046866 23.169575 72.110962
F 21.818116 23.169575 93.954255
F 6.479256 24.456681 68.307048
F 6.250505 24.456682 90.150341
F 33.231867 24.456771 68.587147
F 33.003116 24.456771 90.430439
F 6.479256 32.179870 68.307048
F 6.250505 32.179870 90.150342
F 33.231867 32.179960 68.587147
F 33.003116 32.179960 90.430439
F 6.479256 39.903064 68.307049
F 6.250505 39.903064 90.150342
F 33.231867 39.903154 68.587147
F 33.003116 39.903154 90.430440
F 15.396880 24.456771 68.400372
F 15.168130 24.456771 90.243666
F 15.396880 32.179959 68.400372
F 15.168129 32.179959 90.243666
F 15.396880 39.903154 68.400373
F 15.168130 39.903154 90.243666
F 24.314377 24.456771 68.493759
F 24.085626 24.456771 90.337053
F 24.314377 32.179959 68.493759
F 24.085626 32.179959 90.337053
F 24.314377 39.903153 68.493760
F 24.085626 39.903153 90.337053
F 6.441116 27.031258 71.947597
F 6.212366 27.031258 93.790890
F 33.193728 27.031168 72.227695
F 32.964977 27.031168 94.070988
F 6.441116 34.754447 71.947598
F 6.212366 34.754447 93.790890
F 33.193728 34.754357 72.227696
F 32.964977 34.754357 94.070988
F 6.441116 42.477642 71.947597
F 6.212366 42.477642 93.790890
F 33.193728 42.477552 72.227695
F 32.964977 42.477552 94.070988
F 15.358741 27.031169 72.040921
F 15.129990 27.031169 93.884214
F 15.358741 34.754358 72.040922
F 15.129990 34.754358 93.884214
F 15.358741 42.477553 72.040922
F 15.129990 42.477552 93.884214
F 24.276239 27.031169 72.134308
F 24.047488 27.031169 93.977601
F 24.276239 34.754358 72.134309
F 24.047488 34.754358 93.977602
F 24.276239 42.477552 72.134309
F 24.047488 42.477552 93.977602
F 6.469724 27.031259 69.217057
F 6.240973 27.031259 91.060350
F 33.222333 27.031169 69.497284
F 32.993582 27.031169 91.340577
F 6.469724 34.754448 69.217057
F 6.240973 34.754448 91.060349
F 33.222333 34.754358 69.497284
F 32.993582 34.754358 91.340577
F 6.469724 42.477642 69.217056
F 6.240973 42.477642 91.060349
F 33.222333 42.477552 69.497284
F 32.993582 42.477552 91.340577
F 15.387347 27.031169 69.310509
F 15.158597 27.031169 91.153803
F 15.387347 34.754358 69.310509
F 15.158597 34.754358 91.153803
F 15.387347 42.477553 69.310509
F 15.158597 42.477553 91.153802
F 24.304844 27.031169 69.403897
F 24.076093 27.031169 91.247190
F 24.304844 34.754358 69.403897
F 24.076093 34.754358 91.247190
F 24.304844 42.477552 69.403896
F 24.076093 42.477552 91.247190
F 6.507838 24.456682 65.576507
F 6.279088 24.456682 87.419801
F 33.260449 24.456772 65.856735
F 33.031698 24.456772 87.700028
F 6.507838 32.179870 65.576507
F 6.279088 32.179870 87.419801
F 33.260449 32.179960 65.856735
F 33.031698 32.179960 87.700028
F 6.507838 39.903064 65.576507
F 6.279088 39.903064 87.419800
F 33.260449 39.903154 65.856735
F 33.031698 39.903154 87.700028
F 15.425462 24.456771 65.669960
F 15.196711 24.456771 87.513253
F 15.425462 32.179959 65.669960
F 15.196711 32.179959 87.513253
F 15.425462 39.903153 65.669960
F 15.196711 39.903153 87.513253
F 24.342959 24.456771 65.763348
F 24.114208 24.456771 87.606641
F 24.342959 32.179959 65.763348
F 24.114208 32.179959 87.606641
F 24.342959 39.903153 65.763347
F 24.114208 39.903153 87.606640
F 8.699228 30.892762 69.240470
F 8.470477 30.892762 91.083764
F 8.699228 38.615953 69.240470
F 8.470477 38.615954 91.083762
F 17.435616 38.615955 86.626464
F 17.435616 30.892763 86.626463
F 8.699228 46.339147 69.240470
F 8.470477 46.339147 91.083763
F 17.616723 30.892763 69.333856
F 17.387972 30.892763 91.177149
F 17.616723 38.615954 69.333855
F 17.387972 38.615954 91.177149
F 17.616723 23.169574 69.333856
F 17.387972 23.169574 91.177149
F 26.534219 30.892763 69.427244
F 26.305468 30.892762 91.270537
F 26.534219 38.615954 69.427244
F 26.305468 38.615954 91.270536
F 26.534218 23.169574 69.427244
F 8.518122 46.339147 86.533074
F 26.534219 46.339148 69.427244
F 26.305468 46.339148 91.270537
F 8.737339 28.318366 65.599921
F 8.508588 28.318366 87.443214
F 8.737339 36.041557 65.599921
F 8.508588 36.041557 87.443213
F 8.737339 43.764751 65.599921
F 8.508588 43.764751 87.443214
F 17.654835 28.318364 65.693307
F 17.426084 28.318364 87.536600
F 17.654835 36.041555 65.693306
F 17.426084 36.041556 87.536600
F 17.654835 43.764749 65.693307
F 17.426084 43.764749 87.536599
F 26.572331 28.318365 65.786695
F 26.343580 28.318365 87.629988
F 26.572331 36.041556 65.786695
F 26.343580 36.041556 87.629987
F 26.572331 43.764750 65.786694
F 26.343580 43.764750 87.629988
F 8.708758 28.318366 68.330331
F 8.480007 28.318367 90.173624
F 8.708758 36.041557 68.330332
F 8.480007 36.041557 90.173624
F 8.708758 43.764751 68.330331
F 8.480007 43.764751 90.173624
F 17.626253 28.318365 68.423719
F 17.397502 28.318365 90.267012
F 17.626253 36.041555 68.423720
F 17.397502 36.041555 90.267013
F 17.626253 43.764749 68.423719
F 17.397502 43.764750 90.267012
F 26.543748 28.318365 68.517106
F 26.314997 28.318365 90.360399
F 26.543748 36.041556 68.517107
F 26.314997 36.041556 90.360400
F 26.543748 43.764750 68.517106
F 26.314997 43.764750 90.360399
F 8.670622 30.892762 71.970879
F 8.441872 30.892762 93.814173
F 8.670622 38.615953 71.970880
F 8.441872 38.615954 93.814173
F 8.670622 46.339147 71.970880
F 8.441872 46.339147 93.814173
F 17.588117 30.892763 72.064269
F 17.359366 30.892763 93.907562
F 17.588117 38.615955 72.064269
F 17.359366 38.615955 93.907562
F 17.588117 23.169575 72.064269
F 17.359366 23.169575 93.907561
F 26.505614 30.892762 72.157654
F 26.276863 30.892763 94.000948
F 26.505614 38.615954 72.157656
F 26.276863 38.615954 94.000948
F 26.505614 23.169574 72.157655
F 26.276863 23.169574 94.000948
F 26.505614 46.339148 72.157655
F 26.276863 46.339148 94.000948
F 1.947837 24.461277 75.536270
F 1.719087 24.461277 97.379562
F 28.696872 24.456771 75.821550
F 28.468121 24.456771 97.664843
F 1.947837 32.184466 75.536270
F 1.719087 32.184466 97.379563
F 28.696872 32.179960 75.821550
F 28.468121 32.179960 97.664843
F 1.947837 39.907659 75.536270
F 1.719087 39.907659 97.379563
F 28.696872 39.903154 75.821551
F 28.468121 39.903154 97.664844
F 10.861884 24.456771 75.634776
F 10.633133 24.456771 97.478069
F 10.861884 32.179960 75.634776
F 10.633133 32.179960 97.478069
F 10.861884 39.903154 75.634777
F 10.633133 39.903154 97.478069
F 19.779378 24.456770 75.728164
F 19.550627 24.456770 97.571457
F 19.779378 32.179959 75.728164
F 19.550627 32.179959 97.571457
F 19.779378 39.903153 75.728165
F 19.550627 39.903153 97.571457
F 1.909698 27.026663 79.176818
F 28.658734 27.031168 79.462098
F 1.909698 34.749851 79.176818
F 28.658734 34.754357 79.462098
F 1.909698 42.473046 79.176818
F 28.658734 42.477552 79.462098
F 10.823744 27.031169 79.275324
F 10.823744 34.754358 79.275325
F 10.823744 42.477552 79.275325
F 19.741240 27.031170 79.368712
F 19.741241 34.754358 79.368712
F 19.741241 42.477552 79.368713
F 1.938196 27.026663 76.456716
F 1.709445 27.026663 98.300009
F 28.687339 27.031169 76.731687
F 1.938196 34.749852 76.456716
F 1.709445 34.749852 98.300009
F 28.687339 34.754358 76.731687
F 1.938196 42.473046 76.456716
F 1.709445 42.473046 98.300009
F 28.687339 42.477552 76.731687
F 10.852349 27.031169 76.544913
F 10.852350 34.754358 76.544913
F 10.852350 42.477552 76.544913
F 19.769846 27.031169 76.638300
F 19.769846 34.754358 76.638300
F 19.769846 42.477552 76.638300
F 1.976311 24.461277 72.816167
F 1.747560 24.461277 94.659461
F 28.725455 24.456772 73.091139
F 28.496704 24.456772 94.934433
F 1.976311 32.184465 72.816167
F 1.747560 32.184465 94.659461
F 28.725454 32.179960 73.091139
F 28.496704 32.179960 94.934433
F 1.976311 39.907659 72.816167
F 1.747560 39.907659 94.659460
F 28.725455 39.903154 73.091139
F 28.496704 39.903154 94.934432
F 10.890465 24.456771 72.904365
F 10.661714 24.456771 94.747658
F 10.890465 32.179960 72.904365
F 10.661714 32.179960 94.747658
F 10.890465 39.903154 72.904364
F 10.661714 39.903154 94.747658
F 19.807960 24.456771 72.997751
F 19.579210 24.456770 94.841044
F 19.807960 32.179959 72.997751
F 19.579210 32.179959 94.841044
F 19.807960 39.903153 72.997751
F 19.579210 39.903153 94.841044
F 4.161865 30.891117 76.475990
F 30.916713 30.892762 76.755035
F 4.161865 38.614309 76.475989
F 30.916713 38.615954 76.755034
F 26.353113 38.615954 86.719850
F 4.161865 46.337502 76.475989
F 8.518122 38.615953 86.533075
F 30.916713 46.339148 76.755035
F 13.081725 30.892762 76.568260
F 13.081725 38.615955 76.568260
F 13.081725 23.169574 76.568260
F 13.081725 46.339148 76.568260
F 21.999221 30.892763 76.661647
F 21.999221 38.615954 76.661646
F 21.999221 23.169574 76.661646
F 4.199977 28.320011 72.835442
F 3.971226 28.320011 94.678735
F 30.954825 28.318365 73.114486
F 30.726073 28.318365 94.957779
F 4.199977 36.043202 72.835442
F 3.971226 36.043202 94.678734
F 30.954825 36.041556 73.114486
F 30.726073 36.041556 94.957778
F 4.199977 43.766397 72.835441
F 3.971226 43.766397 94.678735
F 30.954825 43.764751 73.114486
F 30.726073 43.764751 94.957779
F 13.119836 28.318365 72.927711
F 12.891085 28.318365 94.771004
F 13.119836 36.041555 72.927711
F 12.891085 36.041555 94.771003
F 13.119836 43.764750 72.927711
F 12.891085 43.764750 94.771004
F 22.037334 28.318365 73.021098
F 21.808583 28.318365 94.864392
F 22.037334 36.041555 73.021098
F 21.808583 36.041556 94.864391
F 22.037334 43.764749 73.021098
F 21.808583 43.764749 94.864392
F 4.171418 28.320011 75.563569
F 3.942668 28.320011 97.406862
F 30.926242 28.318366 75.844897
F 30.697492 28.318366 97.688190
F 4.171418 36.043202 75.563570
F 3.942668 36.043202 97.406863
F 30.926242 36.041556 75.844898
F 30.697492 36.041556 97.688190
F 4.171418 43.766396 75.563569
F 3.942668 43.766396 97.406862
F 30.926242 43.764750 75.844897
F 30.697492 43.764750 97.688190
F 13.091255 28.318365 75.658123
F 12.862504 28.318365 97.501416
F 13.091255 36.041556 75.658124
F 12.862504 36.041556 97.501416
F 13.091255 43.764750 75.658123
F 12.862504 43.764750 97.501416
F 22.008751 28.318365 75.751510
F 21.780000 28.318365 97.594804
F 22.008751 36.041555 75.751510
F 21.780000 36.041555 97.594804
F 22.008751 43.764750 75.751511
F 21.780000 43.764749 97.594804
F 4.133284 30.891117 79.204118
F 30.888107 30.892762 79.485446
F 4.133284 38.614309 79.204118
F 30.888107 38.615954 79.485446
F 4.133284 46.337502 79.204118
F 30.888107 46.339148 79.485446
F 13.053119 30.892762 79.298671
F 13.053119 38.615954 79.298672
F 13.053119 23.169574 79.298671
F 13.053119 46.339148 79.298671
F 21.970616 30.892763 79.392059
F 21.970616 38.615955 79.392059
F 21.970616 23.169575 79.392059
F 6.403005 24.456682 75.588146
F 6.174254 24.456681 97.431439
F 33.155617 24.456771 75.868244
F 32.926866 24.456771 97.711537
F 6.403005 32.179870 75.588146
F 6.174254 32.179870 97.431439
F 33.155617 32.179960 75.868244
F 32.926866 32.179960 97.711537
F 6.403005 39.903064 75.588147
F 6.174254 39.903064 97.431440
F 33.155617 39.903154 75.868245
F 32.926866 39.903154 97.711538
F 15.320631 24.456771 75.681470
F 15.091879 24.456771 97.524763
F 15.320631 32.179959 75.681470
F 15.091879 32.179959 97.524763
F 15.320630 39.903154 75.681470
F 15.091879 39.903153 97.524764
F 24.238127 24.456771 75.774857
F 24.009376 24.456771 97.618150
F 24.238127 32.179959 75.774857
F 24.009376 32.179959 97.618150
F 24.238127 39.903153 75.774857
F 24.009376 39.903153 97.618151
F 6.364866 27.031258 79.228694
F 33.117477 27.031168 79.508792
F 6.364866 34.754447 79.228694
F 33.117477 34.754357 79.508792
F 6.364866 42.477642 79.228694
F 33.117477 42.477552 79.508792
F 15.282491 27.031169 79.322018
F 15.282491 34.754359 79.322018
F 15.282491 42.477552 79.322018
F 24.199989 27.031169 79.415405
F 24.199989 34.754358 79.415405
F 24.199989 42.477552 79.415406
F 6.393474 27.031259 76.498154
F 33.146083 27.031169 76.778381
F 6.393474 34.754448 76.498154
F 33.146083 34.754358 76.778381
F 6.393474 42.477642 76.498154
F 33.146083 42.477552 76.778381
F 15.311097 27.031169 76.591607
F 15.311097 34.754358 76.591606
F 15.311097 42.477553 76.591606
F 24.228593 27.031169 76.684994
F 24.228593 34.754358 76.684993
F 24.228593 42.477552 76.684993
F 6.431588 24.456682 72.857605
F 6.202838 24.456682 94.700898
F 33.184198 24.456772 73.137833
F 32.955447 24.456772 94.981126
F 6.431588 32.179870 72.857605
F 6.202838 32.179870 94.700898
F 33.184198 32.179960 73.137833
F 32.955447 32.179960 94.981126
F 6.431588 39.903064 72.857604
F 6.202838 39.903064 94.700898
F 33.184198 39.903154 73.137832
F 32.955447 39.903154 94.981125
F 15.349212 24.456771 72.951058
F 15.120461 24.456771 94.794351
F 15.349212 32.179959 72.951058
F 15.120461 32.179959 94.794351
F 15.349212 39.903153 72.951057
F 15.120461 39.903153 94.794350
F 24.266709 24.456771 73.044445
F 24.037958 24.456771 94.887738
F 24.266709 32.179959 73.044445
F 24.037958 32.179959 94.887738
F 24.266709 39.903153 73.044445
F 24.037958 39.903153 94.887738
F 8.622978 30.892762 76.521567
F 8.622978 38.615954 76.521566
F 8.518122 30.892762 86.533074
F 8.622978 46.339147 76.521567
F 17.540473 30.892763 76.614953
F 17.540473 38.615954 76.614953
F 17.540473 23.169574 76.614953
F 26.457968 30.892763 76.708341
F 26.457968 38.615954 76.708340
F 26.457968 23.169574 76.708341
F 26.457968 46.339148 76.708341
F 8.661089 28.318366 72.881019
F 8.432338 28.318367 94.724312
F 8.661089 36.041557 72.881018
F 8.432338 36.041557 94.724311
F 8.661089 43.764751 72.881018
F 8.432338 43.764751 94.724312
F 17.578584 28.318364 72.974405
F 17.349834 28.318364 94.817698
F 17.578585 36.041556 72.974404
F 17.349834 36.041555 94.817697
F 17.578585 43.764749 72.974405
F 17.349834 43.764749 94.817697
F 26.496081 28.318365 73.067792
F 26.267330 28.318365 94.911085
F 26.496081 36.041556 73.067792
F 26.267330 36.041556 94.911085
F 26.496081 43.764750 73.067792
F 26.267330 43.764750 94.911085
F 8.632507 28.318367 75.611429
F 8.403756 28.318366 97.454721
F 8.632507 36.041557 75.611429
F 8.403756 36.041557 97.454722
F 8.632507 43.764751 75.611429
F 8.403756 43.764751 97.454721
F 17.550002 28.318365 75.704817
F 17.321252 28.318365 97.548110
F 17.550002 36.041555 75.704817
F 17.321252 36.041555 97.548110
F 17.550002 43.764749 75.704817
F 17.321252 43.764749 97.548110
F 26.467498 28.318365 75.798204
F 26.238747 28.318365 97.641497
F 26.467498 36.041556 75.798204
F 26.238747 36.041556 97.641497
F 26.467498 43.764750 75.798204
F 26.238747 43.764750 97.641497
F 8.594372 30.892762 79.251977
F 8.594372 38.615954 79.251977
F 8.594372 46.339147 79.251977
F 17.511867 30.892763 79.345366
F 17.511867 38.615955 79.345366
F 17.511867 23.169575 79.345365
F 26.429363 30.892763 79.438752
F 26.429363 38.615954 79.438752
F 26.429363 23.169574 79.438752
F 26.429363 46.339148 79.438752
F 1.871587 24.461277 82.817367
F 28.620622 24.456771 83.102647
F 1.871587 32.184466 82.817367
F 28.620622 32.179960 83.102647
F 1.871587 39.907659 82.817367
F 28.620622 39.903154 83.102648
F 10.785633 24.456771 82.915873
F 10.785633 32.179960 82.915873
F 10.785633 39.903154 82.915873
F 19.703128 24.456770 83.009261
F 19.703128 32.179959 83.009261
F 19.703128 39.903153 83.009262
F 1.833449 27.026663 86.457915
F 28.582484 27.031168 86.743196
F 1.833449 34.749851 86.457916
F 28.582484 34.754357 86.743196
F 1.833449 42.473046 86.457916
F 28.582484 42.477552 86.743197
F 10.747493 27.031169 86.556422
F 10.747493 34.754358 86.556422
F 10.747493 42.477552 86.556423
F 19.664990 27.031170 86.649810
F 19.664990 34.754358 86.649811
F 19.664990 42.477553 86.649810
F 1.861946 27.026663 83.737814
F 28.611088 27.031169 84.012785
F 1.861946 34.749852 83.737814
F 28.611088 34.754358 84.012785
F 1.861946 42.473046 83.737814
F 28.611088 42.477552 84.012785
F 10.776099 27.031169 83.826011
F 10.776100 34.754358 83.826010
F 10.776099 42.477552 83.826010
F 19.693595 27.031169 83.919398
F 19.693595 34.754358 83.919397
F 19.693595 42.477552 83.919397
F 1.900062 24.461277 80.097265
F 28.649205 24.456772 80.372237
F 1.900061 32.184465 80.097265
F 28.649204 32.179960 80.372237
F 1.900062 39.907659 80.097264
F 28.649204 39.903154 80.372236
F 10.814215 24.456771 80.185462
F 10.814215 32.179960 80.185462
F 10.814215 39.903154 80.185462
F 19.731710 24.456770 80.278848
F 19.731710 32.179959 80.278848
F 19.731710 39.903153 80.278848
F 4.085615 30.891117 83.757088
F 30.840463 30.892763 84.036133
F 4.085615 38.614309 83.757087
F 30.840463 38.615954 84.036132
F 26.353113 30.892763 86.719850
F 4.085615 46.337502 83.757088
F 30.840463 23.169574 84.036133
F 30.840463 46.339148 84.036133
F 13.005475 30.892762 83.849358
F 13.005475 38.615955 83.849358
F 13.005475 23.169574 83.849358
F 13.005475 46.339148 83.849358
F 21.922971 30.892763 83.942744
F 21.922971 38.615954 83.942744
F 21.922971 23.169574 83.942744
F 4.123726 28.320011 80.116539
F 30.878575 28.318365 80.395583
F 4.123726 36.043202 80.116538
F 30.878575 36.041556 80.395582
F 4.123726 43.766397 80.116539
F 30.878575 43.764751 80.395583
F 13.043586 28.318365 80.208809
F 13.043586 36.041556 80.208808
F 13.043586 43.764750 80.208808
F 21.961084 28.318365 80.302196
F 21.961084 36.041555 80.302195
F 21.961084 43.764749 80.302196
F 4.095168 28.320011 82.844666
F 30.849992 28.318366 83.125994
F 4.095168 36.043202 82.844667
F 30.849992 36.041556 83.125994
F 4.095168 43.766396 82.844666
F 30.849992 43.764750 83.125994
F 13.015004 28.318365 82.939220
F 13.015004 36.041556 82.939221
F 13.015004 43.764750 82.939221
F 21.932500 28.318365 83.032608
F 21.932500 36.041555 83.032608
F 21.932500 43.764749 83.032608
F 4.057033 30.891117 86.485216
F 30.811857 30.892762 86.766543
F 4.057033 38.614309 86.485216
F 30.811857 38.615954 86.766544
F 4.057033 46.337502 86.485216
F 30.811857 46.339148 86.766543
F 12.976869 30.892762 86.579769
F 12.976869 38.615954 86.579770
F 12.976869 23.169574 86.579769
F 12.976869 46.339148 86.579769
F 21.894366 30.892763 86.673156
F 21.894366 38.615955 86.673157
F 21.894366 23.169575 86.673156
F 6.326755 24.456681 82.869243
F 33.079367 24.456771 83.149341
F 6.326755 32.179870 82.869243
F 33.079367 32.179960 83.149341
F 6.326755 39.903064 82.869244
F 33.079367 39.903154 83.149342
F 15.244380 24.456771 82.962567
F 15.244380 32.179959 82.962567
F 15.244380 39.903154 82.962568
F 24.161876 24.456771 83.055954
F 24.161876 32.179959 83.055954
F 24.161876 39.903153 83.055955
F 6.288616 27.031258 86.509792
F 33.041227 27.031168 86.789890
F 6.288616 34.754447 86.509792
F 33.041227 34.754357 86.789890
F 6.288616 42.477642 86.509793
F 33.041227 42.477552 86.789890
F 15.206241 27.031169 86.603116
F 15.206241 34.754359 86.603116
F 15.206241 42.477552 86.603117
F 24.123739 27.031169 86.696504
F 24.123739 34.754358 86.696504
F 24.123739 42.477552 86.696504
F 6.317223 27.031259 83.779252
F 33.069832 27.031169 84.059479
F 6.317223 34.754448 83.779252
F 33.069832 34.754358 84.059479
F 6.317223 42.477642 83.779251
F 33.069832 42.477552 84.059479
F 15.234847 27.031169 83.872704
F 15.234847 34.754358 83.872704
F 15.234847 42.477553 83.872704
F 24.152343 27.031169 83.966092
F 24.152343 34.754358 83.966092
F 24.152343 42.477552 83.966092
F 6.355338 24.456682 80.138702
F 33.107948 24.456772 80.418930
F 6.355338 32.179870 80.138702
F 33.107948 32.179960 80.418930
F 6.355338 39.903064 80.138702
F 33.107948 39.903154 80.418929
F 15.272962 24.456771 80.232155
F 15.272962 32.179959 80.232155
F 15.272962 39.903153 80.232154
F 24.190459 24.456771 80.325542
F 24.190459 32.179959 80.325542
F 24.190459 39.903153 80.325542
F 8.546728 30.892762 83.802665
F 8.546728 38.615953 83.802665
F 26.391247 43.764750 83.079301
F 8.546728 46.339147 83.802665
F 17.464223 30.892763 83.896051
F 17.464222 38.615954 83.896050
F 17.464222 23.169574 83.896051
F 26.381718 30.892763 83.989439
F 26.381718 38.615954 83.989438
F 26.391247 36.041556 83.079301
F 26.381718 46.339148 83.989439
F 8.584838 28.318366 80.162116
F 8.584838 36.041557 80.162115
F 8.584838 43.764751 80.162116
F 17.502334 28.318364 80.255502
F 17.502335 36.041555 80.255501
F 17.502335 43.764749 80.255501
F 26.419831 28.318365 80.348889
F 26.419831 36.041556 80.348889
F 26.419831 43.764750 80.348889
F 8.556257 28.318366 82.892525
F 8.556257 36.041557 82.892526
F 8.556257 43.764751 82.892525
F 17.473752 28.318365 82.985914
F 17.473752 36.041555 82.985914
F 17.473752 43.764749 82.985914
F 26.391247 28.318365 83.079301
F 2.052562 24.461277 65.535070
F 2.052562 32.184465 65.535070
F 2.052562 39.907659 65.535070
F 1.566586 24.461277 111.941758
F 28.315621 24.456771 112.227039
F 1.566586 32.184466 111.941758
F 28.315621 32.179960 112.227039
F 1.566586 39.907659 111.941758
F 28.315621 39.903154 112.227039
F 10.480632 24.456771 112.040265
F 10.480632 32.179960 112.040265
F 10.480632 39.903154 112.040265
F 19.398127 24.456770 112.133653
F 19.398127 32.179959 112.133653
F 19.398127 39.903153 112.133653
F 1.528447 27.026663 115.582307
F 28.277482 27.031168 115.867588
F 1.528447 34.749851 115.582307
F 28.277482 34.754357 115.867588
F 1.528447 42.473046 115.582307
F 28.277482 42.477552 115.867588
F 10.442492 27.031169 115.680814
F 10.442492 34.754358 115.680814
F 10.442492 42.477552 115.680814
F 19.359989 27.031169 115.774202
F 19.359989 34.754358 115.774202
F 19.359989 42.477552 115.774201
F 1.556945 27.026663 112.862205
F 28.306088 27.031169 113.137177
F 1.556945 34.749852 112.862205
F 28.306088 34.754358 113.137177
F 1.556945 42.473046 112.862205
F 28.306088 42.477552 113.137176
F 10.471098 27.031169 112.950402
F 10.471098 34.754358 112.950402
F 10.471098 42.477552 112.950402
F 19.388594 27.031169 113.043789
F 19.388594 34.754358 113.043789
F 19.388594 42.477552 113.043789
F 1.595060 24.461277 109.221656
F 1.366310 24.461277 131.064950
F 28.344203 24.456772 109.496628
F 1.595060 32.184465 109.221656
F 1.366310 32.184466 131.064950
F 28.344203 32.179960 109.496628
F 1.595060 39.907659 109.221655
F 1.366310 39.907659 131.064949
F 28.344203 39.903154 109.496627
F 10.509214 24.456771 109.309853
F 10.509214 32.179960 109.309853
F 10.509214 39.903154 109.309853
F 19.426709 24.456771 109.403240
F 19.426709 32.179959 109.403240
F 19.426709 39.903153 109.403239
F 3.780614 30.891117 112.881479
F 30.535462 30.892762 113.160524
F 3.780614 38.614309 112.881478
F 30.535462 38.615954 113.160523
F 25.895612 46.339148 130.406436
F 3.780614 46.337502 112.881479
F 30.535462 23.169574 113.160524
F 30.535462 46.339148 113.160524
F 12.700474 30.892762 112.973749
F 12.700474 38.615955 112.973749
F 12.700474 23.169574 112.973749
F 12.700474 46.339148 112.973749
F 21.617970 30.892763 113.067136
F 21.617970 38.615954 113.067135
F 21.617970 23.169574 113.067136
F 3.818725 28.320011 109.240930
F 30.573573 28.318365 109.519974
F 3.818725 36.043202 109.240930
F 30.573573 36.041556 109.519974
F 3.818725 43.766397 109.240930
F 30.573573 43.764751 109.519974
F 12.738585 28.318365 109.333200
F 12.738585 36.041555 109.333199
F 12.738585 43.764750 109.333200
F 21.656083 28.318365 109.426587
F 21.656083 36.041555 109.426587
F 21.656083 43.764749 109.426587
F 3.790167 28.320011 111.969057
F 30.544991 28.318366 112.250386
F 3.790167 36.043202 111.969058
F 30.544991 36.041556 112.250386
F 3.790167 43.766396 111.969058
F 30.544991 43.764750 112.250386
F 12.710003 28.318365 112.063612
F 12.710003 36.041556 112.063612
F 12.710003 43.764750 112.063612
F 21.627499 28.318365 112.156999
F 21.627499 36.041555 112.156999
F 21.627500 43.764749 112.156999
F 3.752032 30.891117 115.609607
F 30.506856 30.892762 115.890934
F 3.752032 38.614309 115.609607
F 30.506856 38.615954 115.890935
F 3.752032 46.337502 115.609607
F 30.506856 46.339148 115.890934
F 12.671868 30.892762 115.704161
F 12.671868 38.615954 115.704161
F 12.671868 23.169574 115.704161
F 12.671868 46.339148 115.704161
F 21.589365 30.892763 115.797548
F 21.589365 38.615955 115.797549
F 21.589365 23.169575 115.797548
F 6.021754 24.456681 111.993635
F 32.774365 24.456771 112.273733
F 6.021754 32.179870 111.993635
F 32.774365 32.179960 112.273733
F 6.021754 39.903064 111.993635
F 32.774365 39.903154 112.273733
F 14.939379 24.456771 112.086958
F 14.939379 32.179959 112.086959
F 14.939379 39.903153 112.086959
F 23.856875 24.456771 112.180346
F 23.856875 32.179959 112.180346
F 23.856875 39.903153 112.180347
F 5.983615 27.031258 115.634183
F 32.736226 27.031168 115.914281
F 5.983615 34.754447 115.634183
F 32.736226 34.754357 115.914281
F 5.983615 42.477642 115.634183
F 32.736226 42.477552 115.914281
F 14.901239 27.031169 115.727507
F 14.901239 34.754358 115.727507
F 14.901239 42.477552 115.727508
F 23.818738 27.031169 115.820895
F 23.818738 34.754358 115.820895
F 23.818738 42.477552 115.820895
F 6.012222 27.031259 112.903643
F 32.764832 27.031169 113.183870
F 6.012222 34.754448 112.903643
F 32.764832 34.754358 113.183870
F 6.012222 42.477642 112.903642
F 32.764832 42.477552 113.183870
F 14.929846 27.031169 112.997095
F 14.929846 34.754358 112.997095
F 14.929846 42.477553 112.997095
F 23.847342 27.031169 113.090484
F 23.847342 34.754358 113.090483
F 23.847342 42.477552 113.090483
F 6.050337 24.456682 109.263094
F 32.802947 24.456772 109.543321
F 6.050337 32.179870 109.263094
F 32.802947 32.179960 109.543321
F 6.050337 39.903064 109.263093
F 32.802947 39.903154 109.543320
F 14.967960 24.456771 109.356546
F 14.967960 32.179959 109.356547
F 14.967960 39.903153 109.356546
F 23.885458 24.456771 109.449934
F 23.885458 32.179959 109.449934
F 23.885458 39.903153 109.449934
F 8.241727 30.892762 112.927056
F 8.241727 38.615953 112.927056
F 26.124362 38.615954 108.563143
F 8.241727 46.339147 112.927056
F 17.159221 30.892763 113.020443
F 17.159221 38.615954 113.020442
F 17.159221 23.169574 113.020443
F 26.076717 30.892762 113.113830
F 26.076717 38.615954 113.113829
F 25.895612 30.892763 130.406436
F 26.076717 46.339148 113.113830
F 8.279837 28.318367 109.286507
F 8.279837 36.041557 109.286507
F 8.279838 43.764751 109.286507
F 17.197333 28.318364 109.379893
F 17.197333 36.041555 109.379892
F 17.197333 43.764749 109.379893
F 26.114830 28.318365 109.473280
F 26.114830 36.041556 109.473280
F 26.114830 43.764750 109.473281
F 8.251256 28.318367 112.016916
F 8.251256 36.041557 112.016917
F 8.251256 43.764751 112.016917
F 17.168751 28.318365 112.110306
F 17.168751 36.041555 112.110305
F 17.168751 43.764750 112.110306
F 26.086246 28.318365 112.203692
F 26.086246 36.041556 112.203692
F 26.086246 43.764750 112.203693
F 8.213121 30.892762 115.657465
F 8.213121 38.615954 115.657466
F 8.213121 46.339147 115.657465
F 17.130615 30.892763 115.750854
F 17.130615 38.615955 115.750855
F 17.130615 23.169575 115.750854
F 26.048113 30.892763 115.844241
F 26.048113 38.615954 115.844241
F 26.048113 23.169574 115.844241
F 26.048113 46.339148 115.844241
F 1.490335 24.461277 119.222856
F 28.239370 24.456771 119.508136
F 1.490336 32.184466 119.222856
F 28.239370 32.179960 119.508137
F 1.490336 39.907659 119.222856
F 28.239370 39.903154 119.508136
F 10.404382 24.456771 119.321362
F 10.404382 32.179960 119.321362
F 10.404382 39.903154 119.321363
F 19.321877 24.456770 119.414750
F 19.321877 32.179959 119.414750
F 19.321877 39.903153 119.414751
F 1.680947 27.026663 101.020110
F 1.452197 27.026663 122.863403
F 28.429983 27.031168 101.305392
F 28.201232 27.031168 123.148684
F 1.680947 34.749852 101.020111
F 1.452197 34.749851 122.863404
F 28.429983 34.754357 101.305392
F 28.201232 34.754357 123.148685
F 1.680947 42.473046 101.020111
F 1.452197 42.473046 122.863404
F 28.429983 42.477552 101.305392
F 28.201232 42.477552 123.148685
F 10.594993 27.031169 101.118617
F 10.366242 27.031169 122.961910
F 10.594993 34.754358 101.118618
F 10.366242 34.754358 122.961911
F 10.594993 42.477552 101.118618
F 10.366242 42.477552 122.961910
F 19.512490 27.031169 101.212005
F 19.283739 27.031170 123.055298
F 19.512489 34.754358 101.212005
F 19.283739 34.754358 123.055298
F 19.512489 42.477552 101.212005
F 19.283739 42.477553 123.055299
F 1.480694 27.026663 120.143302
F 28.458588 27.031169 98.574981
F 28.229838 27.031169 120.418273
F 1.480694 34.749852 120.143302
F 28.458588 34.754358 98.574981
F 28.229838 34.754358 120.418273
F 1.480694 42.473046 120.143301
F 28.458588 42.477552 98.574980
F 28.229838 42.477552 120.418273
F 10.623599 27.031169 98.388206
F 10.394848 27.031169 120.231499
F 10.623599 34.754358 98.388206
F 10.394848 34.754358 120.231499
F 10.623599 42.477552 98.388206
F 10.394848 42.477552 120.231498
F 19.541095 27.031169 98.481593
F 19.312344 27.031169 120.324886
F 19.541095 34.754358 98.481593
F 19.312344 34.754358 120.324886
F 19.541095 42.477552 98.481593
F 19.312344 42.477552 120.324885
F 1.518810 24.461277 116.502754
F 28.267953 24.456772 116.777725
F 1.518810 32.184465 116.502754
F 28.267953 32.179960 116.777725
F 1.518810 39.907659 116.502754
F 28.267953 39.903154 116.777725
F 10.432963 24.456771 116.590951
F 10.432963 32.179960 116.590951
F 10.432963 39.903154 116.590950
F 19.350458 24.456770 116.684337
F 19.350458 32.179959 116.684337
F 19.350459 39.903153 116.684337
F 3.933114 30.891117 98.319283
F 3.704363 30.891117 120.162575
F 30.687962 30.892763 98.598328
F 30.459211 30.892763 120.441621
F 3.933114 38.614309 98.319282
F 3.704363 38.614309 120.162575
F 30.687962 38.615954 98.598327
F 30.459211 38.615954 120.441620
F 26.124362 46.339148 108.563143
F 25.895612 23.169574 130.406436
F 3.933114 46.337502 98.319283
F 3.704363 46.337502 120.162575
F 30.687962 23.169574 98.598328
F 30.459211 23.169574 120.441621
F 30.687962 46.339148 98.598328
F 30.459211 46.339148 120.441621
F 12.852974 30.892762 98.411553
F 12.624224 30.892762 120.254846
F 12.852974 38.615955 98.411553
F 12.624224 38.615955 120.254846
F 12.852974 23.169574 98.411553
F 12.624224 23.169574 120.254846
F 12.852974 46.339148 98.411553
F 12.624224 46.339148 120.254846
F 21.770471 30.892763 98.504940
F 21.541720 30.892763 120.348233
F 21.770471 38.615954 98.504939
F 21.541720 38.615954 120.348232
F 21.770471 23.169574 98.504940
F 21.541720 23.169574 120.348233
F 3.742475 28.320011 116.522027
F 30.497323 28.318365 116.801072
F 3.742475 36.043202 116.522027
F 30.497323 36.041556 116.801071
F 3.742475 43.766397 116.522027
F 30.497323 43.764751 116.801072
F 12.662334 28.318365 116.614298
F 12.662334 36.041555 116.614297
F 12.662334 43.764750 116.614297
F 21.579832 28.318365 116.707684
F 21.579832 36.041555 116.707684
F 21.579832 43.764749 116.707684
F 3.713917 28.320011 119.250155
F 30.468741 28.318366 119.531483
F 3.713917 36.043202 119.250155
F 30.468741 36.041556 119.531483
F 3.713917 43.766396 119.250155
F 30.468741 43.764750 119.531484
F 12.633753 28.318365 119.344709
F 12.633753 36.041556 119.344710
F 12.633753 43.764750 119.344709
F 21.551250 28.318365 119.438096
F 21.551250 36.041555 119.438097
F 21.551250 43.764749 119.438097
F 3.904533 30.891117 101.047411
F 3.675782 30.891117 122.890703
F 30.659356 30.892762 101.328738
F 30.430606 30.892762 123.172031
F 3.904533 38.614309 101.047411
F 3.675782 38.614309 122.890704
F 30.659356 38.615954 101.328739
F 30.430606 38.615954 123.172032
F 3.904533 46.337502 101.047411
F 3.675782 46.337502 122.890703
F 30.659356 46.339148 101.328738
F 30.430606 46.339148 123.172031
F 12.824368 30.892762 101.141964
F 12.595617 30.892762 122.985257
F 12.824368 38.615954 101.141965
F 12.595617 38.615954 122.985258
F 12.824368 23.169574 101.141965
F 26.124362 30.892762 108.563142
F 12.824368 46.339148 101.141965
F 12.595618 46.339148 122.985257
F 21.741865 30.892763 101.235351
F 21.513114 30.892763 123.078645
F 21.741865 38.615955 101.235352
F 21.513114 38.615955 123.078646
F 21.741865 23.169575 101.235351
F 21.513114 23.169575 123.078645
F 5.945504 24.456681 119.274732
F 32.698115 24.456771 119.554830
F 5.945504 32.179870 119.274732
F 32.698115 32.179960 119.554830
F 5.945504 39.903064 119.274733
F 32.698115 39.903154 119.554831
F 14.863129 24.456771 119.368056
F 14.863129 32.179959 119.368056
F 14.863129 39.903154 119.368057
F 23.780625 24.456771 119.461443
F 23.780625 32.179959 119.461443
F 23.780625 39.903153 119.461444
F 6.136115 27.031258 101.071987
F 5.907364 27.031258 122.915280
F 32.888726 27.031168 101.352085
F 32.659976 27.031168 123.195377
F 6.136115 34.754447 101.071987
F 5.907364 34.754447 122.915280
F 32.888726 34.754357 101.352085
F 32.659976 34.754357 123.195378
F 6.136115 42.477642 101.071987
F 5.907364 42.477642 122.915280
F 32.888726 42.477552 101.352085
F 32.659976 42.477552 123.195378
F 15.053740 27.031169 101.165311
F 14.824989 27.031169 123.008604
F 15.053741 34.754358 101.165311
F 14.824989 34.754358 123.008604
F 15.053740 42.477552 101.165312
F 14.824989 42.477552 123.008604
F 23.971238 27.031169 101.258699
F 23.742487 27.031169 123.101991
F 23.971238 34.754358 101.258699
F 23.742487 34.754358 123.101992
F 23.971238 42.477552 101.258699
F 23.742487 42.477552 123.101992
F 6.164723 27.031259 98.341447
F 5.935972 27.031259 120.184739
F 32.917332 27.031169 98.621674
F 32.688581 27.031169 120.464967
F 6.164723 34.754448 98.341447
F 5.935972 34.754448 120.184740
F 32.917332 34.754358 98.621674
F 32.688581 34.754358 120.464967
F 6.164723 42.477642 98.341446
F 5.935972 42.477642 120.184739
F 32.917332 42.477552 98.621674
F 32.688581 42.477552 120.464967
F 15.082346 27.031169 98.434899
F 14.853596 27.031169 120.278192
F 15.082346 34.754358 98.434899
F 14.853596 34.754358 120.278192
F 15.082346 42.477553 98.434899
F 14.853596 42.477553 120.278192
F 23.999843 27.031169 98.528287
F 23.771092 27.031169 120.371580
F 23.999843 34.754358 98.528287
F 23.771092 34.754358 120.371580
F 23.999843 42.477552 98.528287
F 23.771092 42.477552 120.371580
F 5.974086 24.456682 116.544191
F 32.726697 24.456772 116.824419
F 5.974086 32.179870 116.544191
F 32.726697 32.179960 116.824419
F 5.974086 39.903064 116.544191
F 32.726697 39.903154 116.824418
F 14.891710 24.456771 116.637644
F 14.891710 32.179959 116.637644
F 14.891710 39.903153 116.637644
F 23.809208 24.456771 116.731031
F 23.809208 32.179959 116.731032
F 23.809208 39.903153 116.731031
F 8.394227 30.892762 98.364860
F 8.165477 30.892761 120.208153
F 8.394227 38.615953 98.364860
F 8.165477 38.615953 120.208153
F 16.978115 23.169575 130.313049
F 17.206866 23.169575 108.469757
F 8.394227 46.339147 98.364860
F 8.165477 46.339147 120.208153
F 17.311722 30.892763 98.458246
F 17.082971 30.892763 120.301539
F 17.311722 38.615954 98.458245
F 17.082971 38.615954 120.301539
F 17.311722 23.169574 98.458246
F 17.082971 23.169574 120.301539
F 26.229217 30.892763 98.551634
F 26.000467 30.892762 120.394927
F 26.229217 38.615954 98.551633
F 26.000467 38.615954 120.394926
F 26.229217 23.169574 98.551634
F 16.978115 38.615955 130.313050
F 26.229217 46.339148 98.551634
F 26.000467 46.339148 120.394927
F 8.203587 28.318366 116.567604
F 8.203587 36.041557 116.567604
F 8.203587 43.764751 116.567604
F 17.121083 28.318364 116.660991
F 17.121083 36.041555 116.660990
F 17.121083 43.764749 116.660991
F 26.038579 28.318366 116.754378
F 26.038579 36.041556 116.754378
F 26.038579 43.764750 116.754378
F 8.175006 28.318366 119.298014
F 8.175006 36.041557 119.298014
F 8.175006 43.764751 119.298015
F 17.092501 28.318365 119.391403
F 17.092501 36.041555 119.391403
F 17.092501 43.764750 119.391403
F 26.009996 28.318365 119.484789
F 26.009996 36.041556 119.484790
F 26.009996 43.764750 119.484790
F 8.365621 30.892762 101.095269
F 8.136870 30.892762 122.938563
F 8.365621 38.615953 101.095270
F 8.136870 38.615953 122.938563
F 8.365621 46.339147 101.095269
F 8.136870 46.339147 122.938563
F 17.283116 30.892763 101.188658
F 17.054365 30.892763 123.031952
F 17.283116 38.615955 101.188659
F 17.054365 38.615955 123.031952
F 17.283116 23.169575 101.188658
F 17.054365 23.169575 123.031952
F 26.200613 30.892763 101.282045
F 25.971862 30.892762 123.125338
F 26.200613 38.615954 101.282045
F 25.971862 38.615954 123.125338
F 26.200613 23.169574 101.282045
F 25.971862 23.169574 123.125338
F 26.200613 46.339148 101.282045
F 25.971862 46.339148 123.125338
F 1.642836 24.461277 104.660660
F 1.414085 24.461277 126.503953
F 28.391871 24.456771 104.945941
F 28.163121 24.456771 126.789233
F 1.642836 32.184466 104.660660
F 1.414085 32.184466 126.503953
F 28.391871 32.179960 104.945941
F 28.163121 32.179960 126.789234
F 1.642836 39.907659 104.660660
F 1.414085 39.907659 126.503953
F 28.391871 39.903154 104.945941
F 28.163121 39.903154 126.789234
F 10.556883 24.456771 104.759166
F 10.328132 24.456771 126.602459
F 10.556883 32.179960 104.759166
F 10.328132 32.179960 126.602459
F 10.556883 39.903154 104.759167
F 10.328132 39.903154 126.602460
F 19.474377 24.456770 104.852554
F 19.245626 24.456770 126.695847
F 19.474377 32.179959 104.852554
F 19.245626 32.179959 126.695847
F 19.474377 39.903153 104.852555
F 19.245626 39.903153 126.695847
F 1.604698 27.026663 108.301208
F 1.375946 27.026663 130.144502
F 28.353733 27.031168 108.586489
F 28.124982 27.031168 130.429783
F 1.604698 34.749851 108.301208
F 1.375947 34.749851 130.144501
F 28.353733 34.754357 108.586489
F 28.124982 34.754357 130.429783
F 1.604698 42.473046 108.301209
F 1.375947 42.473046 130.144502
F 28.353733 42.477552 108.586490
F 28.124982 42.477552 130.429783
F 10.518742 27.031169 108.399716
F 10.289992 27.031169 130.243008
F 10.518742 34.754358 108.399716
F 10.289992 34.754358 130.243008
F 10.518742 42.477552 108.399715
F 10.289992 42.477552 130.243009
F 19.436240 27.031169 108.493103
F 19.207489 27.031169 130.336396
F 19.436240 34.754358 108.493103
F 19.207489 34.754358 130.336396
F 19.436240 42.477553 108.493103
F 19.207489 42.477552 130.336397
F 1.633195 27.026663 105.581107
F 1.404444 27.026663 127.424400
F 28.382338 27.031169 105.856078
F 28.153587 27.031169 127.699372
F 1.633195 34.749852 105.581107
F 1.404444 34.749852 127.424400
F 28.382338 34.754358 105.856078
F 28.153587 34.754358 127.699371
F 1.633195 42.473046 105.581106
F 1.404444 42.473046 127.424400
F 28.382338 42.477552 105.856078
F 28.153587 42.477552 127.699371
F 10.547349 27.031169 105.669304
F 10.318598 27.031169 127.512597
F 10.547349 34.754358 105.669304
F 10.318598 34.754358 127.512597
F 10.547349 42.477552 105.669303
F 10.318598 42.477552 127.512597
F 19.464844 27.031169 105.762691
F 19.236094 27.031169 127.605983
F 19.464844 34.754358 105.762691
F 19.236094 34.754358 127.605983
F 19.464844 42.477552 105.762690
F 19.236094 42.477552 127.605983
F 1.671310 24.461277 101.940558
F 1.442560 24.461277 123.783852
F 28.420454 24.456772 102.215529
F 28.191703 24.456772 124.058823
F 1.671310 32.184465 101.940558
F 1.442560 32.184465 123.783852
F 28.420454 32.179960 102.215529
F 28.191703 32.179960 124.058823
F 1.671310 39.907659 101.940557
F 1.442560 39.907659 123.783851
F 28.420454 39.903154 102.215529
F 28.191703 39.903154 124.058822
F 10.585464 24.456771 102.028755
F 10.356713 24.456771 123.872047
F 10.585464 32.179960 102.028755
F 10.356713 32.179960 123.872048
F 10.585464 39.903154 102.028754
F 10.356713 39.903154 123.872048
F 19.502960 24.456770 102.122141
F 19.274209 24.456771 123.965434
F 19.502960 32.179959 102.122141
F 19.274209 32.179959 123.965434
F 19.502960 39.903153 102.122141
F 19.274209 39.903153 123.965433
F 3.856864 30.891117 105.600380
F 3.628113 30.891117 127.443674
F 30.611712 30.892763 105.879425
F 30.382961 30.892762 127.722719
F 3.856864 38.614309 105.600380
F 3.628113 38.614309 127.443674
F 30.611712 38.615954 105.879425
F 30.382961 38.615954 127.722718
F 26.124362 23.169574 108.563143
F 25.895612 38.615954 130.406436
F 3.856864 46.337502 105.600380
F 3.628113 46.337502 127.443674
F 30.611712 23.169574 105.879425
F 30.382961 23.169574 127.722718
F 30.611712 46.339148 105.879425
F 30.382961 46.339148 127.722718
F 12.776724 30.892762 105.692651
F 12.547973 30.892762 127.535944
F 12.776724 38.615955 105.692650
F 12.547973 38.615955 127.535943
F 12.776724 23.169574 105.692651
F 12.547973 23.169574 127.535944
F 12.776724 46.339148 105.692651
F 12.547973 46.339148 127.535944
F 21.694220 30.892763 105.786037
F 21.465469 30.892763 127.629331
F 21.694220 38.615954 105.786037
F 21.465469 38.615954 127.629330
F 21.694220 23.169574 105.786037
F 21.465469 23.169574 127.629331
F 3.894976 28.320011 101.959831
F 3.666225 28.320011 123.803125
F 30.649824 28.318366 102.238876
F 30.421073 28.318365 124.082169
F 3.894976 36.043202 101.959831
F 3.666225 36.043202 123.803124
F 30.649824 36.041556 102.238876
F 30.421073 36.041556 124.082169
F 3.894976 43.766397 101.959831
F 3.666225 43.766397 123.803125
F 30.649824 43.764751 102.238876
F 30.421073 43.764751 124.082169
F 12.814835 28.318365 102.052101
F 12.586084 28.318365 123.895394
F 12.814835 36.041555 102.052101
F 12.586084 36.041555 123.895394
F 12.814835 43.764750 102.052101
F 12.586084 43.764750 123.895394
F 21.732333 28.318365 102.145488
F 21.503582 28.318365 123.988782
F 21.732333 36.041556 102.145488
F 21.503582 36.041555 123.988781
F 21.732333 43.764749 102.145488
F 21.503582 43.764749 123.988782
F 3.866417 28.320011 104.687959
F 3.637667 28.320011 126.531252
F 30.621241 28.318366 104.969287
F 30.392490 28.318366 126.812581
F 3.866417 36.043202 104.687960
F 3.637667 36.043202 126.531253
F 30.621241 36.041556 104.969288
F 30.392490 36.041556 126.812581
F 3.866417 43.766396 104.687960
F 3.637667 43.766396 126.531252
F 30.621241 43.764750 104.969288
F 30.392490 43.764750 126.812581
F 12.786253 28.318365 104.782513
F 12.557503 28.318365 126.625806
F 12.786253 36.041556 104.782514
F 12.557503 36.041556 126.625807
F 12.786253 43.764750 104.782513
F 12.557503 43.764750 126.625807
F 21.703750 28.318365 104.875900
F 21.474999 28.318365 126.719194
F 21.703750 36.041555 104.875901
F 21.474999 36.041555 126.719194
F 21.703750 43.764749 104.875901
F 21.474999 43.764750 126.719194
F 3.828283 30.891117 108.328508
F 3.599532 30.891117 130.171802
F 30.583106 30.892762 108.609836
F 30.354355 30.892762 130.453130
F 3.828283 38.614309 108.328509
F 3.599532 38.614309 130.171802
F 30.583106 38.615954 108.609837
F 30.354355 38.615954 130.453130
F 3.828283 46.337502 108.328508
F 3.599532 46.337502 130.171802
F 30.583106 46.339148 108.609836
F 30.354355 46.339148 130.453129
F 12.748118 30.892762 108.423062
F 12.519367 30.892763 130.266355
F 12.748118 38.615954 108.423063
F 12.519367 38.615954 130.266356
F 17.206866 38.615955 108.469757
F 12.519367 23.169574 130.266355
F 12.748118 46.339148 108.423062
F 12.519367 46.339148 130.266355
F 21.665615 30.892763 108.516450
F 21.436864 30.892763 130.359743
F 21.665615 38.615955 108.516451
F 21.436864 38.615955 130.359744
F 21.665615 23.169575 108.516450
F 21.436864 23.169575 130.359743
F 6.098004 24.456681 104.712536
F 5.869253 24.456681 126.555829
F 32.850616 24.456771 104.992634
F 32.621865 24.456771 126.835927
F 6.098004 32.179870 104.712536
F 5.869253 32.179870 126.555829
F 32.850616 32.179960 104.992634
F 32.621865 32.179960 126.835927
F 6.098004 39.903064 104.712537
F 5.869253 39.903064 126.555830
F 32.850616 39.903154 104.992635
F 32.621865 39.903154 126.835928
F 15.015629 24.456771 104.805860
F 14.786879 24.456771 126.649153
F 15.015629 32.179959 104.805860
F 14.786879 32.179959 126.649153
F 15.015629 39.903154 104.805861
F 14.786879 39.903153 126.649153
F 23.933126 24.456771 104.899247
F 23.704375 24.456771 126.742541
F 23.933126 32.179959 104.899247
F 23.704375 32.179959 126.742541
F 23.933126 39.903153 104.899247
F 23.704375 39.903153 126.742541
F 6.059865 27.031258 108.353085
F 5.831114 27.031258 130.196378
F 32.812476 27.031168 108.633182
F 32.583725 27.031168 130.476476
F 6.059865 34.754447 108.353085
F 5.831114 34.754447 130.196378
F 32.812476 34.754357 108.633183
F 32.583725 34.754357 130.476476
F 6.059865 42.477642 108.353085
F 5.831114 42.477642 130.196378
F 32.812476 42.477552 108.633183
F 32.583725 42.477552 130.476476
F 14.977490 27.031169 108.446409
F 14.748739 27.031169 130.289702
F 14.977490 34.754358 108.446409
F 14.748739 34.754358 130.289702
F 14.977490 42.477552 108.446409
F 14.748739 42.477552 130.289702
F 23.894988 27.031169 108.539796
F 23.666237 27.031169 130.383089
F 23.894988 34.754358 108.539797
F 23.666237 34.754358 130.383090
F 23.894988 42.477552 108.539797
F 23.666237 42.477552 130.383090
F 6.088472 27.031259 105.622544
F 5.859722 27.031259 127.465837
F 32.841081 27.031169 105.902772
F 32.612331 27.031169 127.746065
F 6.088472 34.754448 105.622544
F 5.859722 34.754448 127.465837
F 32.841081 34.754358 105.902772
F 32.612331 34.754358 127.746065
F 6.088472 42.477642 105.622544
F 5.859722 42.477642 127.465837
F 32.841081 42.477552 105.902771
F 32.612331 42.477552 127.746065
F 15.006096 27.031169 105.715997
F 14.777345 27.031169 127.559290
F 15.006096 34.754358 105.715997
F 14.777345 34.754358 127.559290
F 15.006096 42.477553 105.715997
F 14.777345 42.477552 127.559290
F 23.923592 27.031169 105.809385
F 23.694841 27.031169 127.652678
F 23.923592 34.754358 105.809385
F 23.694841 34.754358 127.652678
F 23.923592 42.477552 105.809385
F 23.694841 42.477552 127.652678
F 6.126588 24.456682 101.981995
F 5.897837 24.456682 123.825288
F 32.879197 24.456772 102.262223
F 32.650446 24.456772 124.105516
F 6.126588 32.179870 101.981995
F 5.897837 32.179870 123.825288
F 32.879197 32.179960 102.262223
F 32.650446 32.179960 124.105516
F 6.126588 39.903064 101.981995
F 5.897837 39.903064 123.825288
F 32.879197 39.903154 102.262222
F 32.650446 39.903154 124.105515
F 15.044211 24.456771 102.075448
F 14.815460 24.456771 123.918741
F 15.044211 32.179959 102.075449
F 14.815460 32.179959 123.918741
F 15.044211 39.903153 102.075448
F 14.815460 39.903153 123.918741
F 23.961708 24.456771 102.168835
F 23.732957 24.456771 124.012129
F 23.961708 32.179959 102.168835
F 23.732957 32.179959 124.012128
F 23.961708 39.903153 102.168835
F 23.732957 39.903153 124.012128
F 8.317977 30.892762 105.645958
F 8.089226 30.892762 127.489251
F 8.317977 38.615953 105.645957
F 8.089226 38.615953 127.489251
F 16.978115 30.892763 130.313049
F 17.206866 30.892763 108.469756
F 8.317977 46.339147 105.645958
F 8.089226 46.339147 127.489250
F 17.235472 30.892763 105.739344
F 17.006721 30.892763 127.582638
F 17.235472 38.615954 105.739344
F 17.006721 38.615954 127.582637
F 17.235472 23.169574 105.739344
F 17.006721 23.169574 127.582638
F 26.152967 30.892762 105.832731
F 25.924216 30.892763 127.676025
F 26.152967 38.615954 105.832731
F 25.924216 38.615954 127.676024
F 8.060620 46.339147 130.219660
F 8.289371 46.339147 108.376368
F 26.152967 46.339148 105.832732
F 25.924216 46.339148 127.676024
F 8.356087 28.318366 102.005408
F 8.127337 28.318366 123.848702
F 8.356087 36.041557 102.005408
F 8.127337 36.041557 123.848702
F 8.356087 43.764751 102.005408
F 8.127337 43.764751 123.848702
F 17.273584 28.318364 102.098795
F 17.044833 28.318364 123.942087
F 17.273584 36.041556 102.098794
F 17.044833 36.041556 123.942087
F 17.273584 43.764749 102.098795
F 17.044833 43.764749 123.942087
F 26.191080 28.318365 102.192182
F 25.962329 28.318365 124.035476
F 26.191080 36.041556 102.192181
F 25.962329 36.041556 124.035475
F 26.191080 43.764750 102.192182
F 25.962329 43.764750 124.035475
F 8.327506 28.318366 104.735819
F 8.098756 28.318367 126.579112
F 8.327506 36.041557 104.735819
F 8.098756 36.041557 126.579112
F 8.327506 43.764751 104.735819
F 8.098756 43.764751 126.579112
F 17.245001 28.318365 104.829207
F 17.016250 28.318365 126.672500
F 17.245001 36.041555 104.829207
F 17.016250 36.041555 126.672500
F 17.245001 43.764750 104.829207
F 17.016250 43.764750 126.672500
F 26.162496 28.318365 104.922593
F 25.933746 28.318365 126.765887
F 26.162496 36.041556 104.922594
F 25.933746 36.041556 126.765887
F 26.162496 43.764750 104.922594
F 25.933746 43.764750 126.765887
F 8.289371 30.892762 108.376367
F 8.060620 30.892762 130.219661
F 8.289371 38.615953 108.376368
F 8.060620 38.615953 130.219661
F 1.337835 24.461277 133.785051
F 1.109084 24.461277 155.628344
F 28.086870 24.456771 134.070332
F 27.858119 24.456771 155.913625
F 1.337835 32.184466 133.785051
F 1.109084 32.184466 155.628344
F 28.086870 32.179960 134.070332
F 27.858119 32.179960 155.913625
F 1.337835 39.907659 133.785052
F 1.109084 39.907659 155.628345
F 28.086870 39.903154 134.070332
F 27.858119 39.903154 155.913625
F 10.251881 24.456771 133.883557
F 10.023131 24.456771 155.726851
F 10.251881 32.179960 133.883558
F 10.023131 32.179960 155.726851
F 10.251881 39.903154 133.883558
F 10.023131 39.903154 155.726851
F 19.169376 24.456770 133.976945
F 18.940625 24.456770 155.820239
F 19.169376 32.179959 133.976945
F 18.940625 32.179959 155.820238
F 19.169376 39.903153 133.976946
F 18.940625 39.903153 155.820239
F 1.299697 27.026663 137.425600
F 1.070944 27.026652 159.268898
F 28.048732 27.031168 137.710881
F 27.819981 27.031168 159.554174
F 1.299697 34.749851 137.425600
F 1.070944 34.749840 159.268897
F 28.048732 34.754357 137.710881
F 27.819981 34.754357 159.554174
F 1.299697 42.473046 137.425600
F 1.070944 42.473035 159.268898
F 28.048732 42.477552 137.710881
F 27.819981 42.477552 159.554175
F 10.213741 27.031169 137.524107
F 9.984990 27.031169 159.367400
F 10.213741 34.754358 137.524107
F 9.984990 34.754358 159.367399
F 10.213741 42.477552 137.524107
F 9.984990 42.477552 159.367400
F 19.131238 27.031170 137.617494
F 18.902488 27.031169 159.460787
F 19.131238 34.754358 137.617494
F 18.902488 34.754358 159.460788
F 19.131238 42.477553 137.617495
F 18.902488 42.477552 159.460788
F 1.328194 27.026663 134.705498
F 1.099443 27.026663 156.548792
F 28.077336 27.031169 134.980470
F 27.848586 27.031169 156.823763
F 1.328194 34.749852 134.705498
F 1.099444 34.749852 156.548791
F 28.077336 34.754358 134.980469
F 27.848586 34.754358 156.823763
F 1.328194 42.473046 134.705498
F 1.099444 42.473046 156.548791
F 28.077336 42.477552 134.980469
F 27.848586 42.477552 156.823763
F 10.242348 27.031169 134.793696
F 10.013597 27.031169 156.636989
F 10.242348 34.754358 134.793696
F 10.013597 34.754358 156.636988
F 10.242348 42.477552 134.793695
F 10.013597 42.477552 156.636988
F 19.159843 27.031169 134.887082
F 18.931093 27.031169 156.730375
F 19.159843 34.754358 134.887082
F 18.931093 34.754358 156.730375
F 19.159843 42.477552 134.887081
F 18.931093 42.477552 156.730375
F 1.137559 24.461277 152.908243
F 28.115453 24.456772 131.339921
F 27.886702 24.456772 153.183214
F 1.137559 32.184465 152.908243
F 28.115453 32.179960 131.339921
F 27.886702 32.179960 153.183214
F 1.137559 39.907659 152.908242
F 28.115453 39.903154 131.339921
F 27.886702 39.903154 153.183213
F 10.280463 24.456771 131.153146
F 10.051712 24.456771 152.996440
F 10.280463 32.179960 131.153147
F 10.051712 32.179960 152.996440
F 10.280463 39.903154 131.153146
F 10.051712 39.903154 152.996439
F 19.197958 24.456770 131.246532
F 18.969208 24.456770 153.089826
F 19.197958 32.179959 131.246532
F 18.969208 32.179959 153.089826
F 19.197958 39.903153 131.246532
F 18.969208 39.903153 153.089825
F 3.551863 30.891117 134.724772
F 3.323112 30.891117 156.568065
F 30.306711 30.892763 135.003816
F 30.077960 30.892763 156.847110
F 3.551863 38.614309 134.724772
F 3.323112 38.614309 156.568065
F 30.306711 38.615954 135.003816
F 30.077960 38.615954 156.847109
F 25.666861 46.339148 152.249728
F 25.666861 23.169574 152.249728
F 3.551863 46.337502 134.724772
F 3.323112 46.337502 156.568065
F 30.306711 23.169574 135.003817
F 30.077960 23.169574 156.847110
F 30.306711 46.339148 135.003817
F 30.077960 46.339148 156.847110
F 12.471723 30.892762 134.817042
F 12.242973 30.892762 156.660335
F 12.471723 38.615955 134.817041
F 12.242973 38.615955 156.660335
F 12.471723 23.169574 134.817042
F 12.242973 23.169574 156.660335
F 12.471723 46.339148 134.817042
F 12.242973 46.339148 156.660335
F 21.389219 30.892763 134.910429
F 21.160468 30.892763 156.753722
F 21.389219 38.615954 134.910428
F 21.160468 38.615954 156.753721
F 21.389219 23.169574 134.910429
F 21.160468 23.169574 156.753722
F 3.589974 28.320011 131.084223
F 3.361224 28.320011 152.927516
F 30.344823 28.318365 131.363268
F 30.116072 28.318366 153.206560
F 3.589974 36.043202 131.084223
F 3.361224 36.043202 152.927515
F 30.344823 36.041556 131.363267
F 30.116072 36.041556 153.206560
F 3.589974 43.766397 131.084223
F 3.361224 43.766397 152.927516
F 30.344823 43.764751 131.363268
F 30.116072 43.764751 153.206560
F 12.509834 28.318365 131.176493
F 12.281083 28.318365 153.019786
F 12.509834 36.041556 131.176492
F 12.281083 36.041555 153.019786
F 12.509834 43.764750 131.176492
F 12.281083 43.764750 153.019786
F 21.427332 28.318365 131.269880
F 21.198582 28.318365 153.113173
F 21.427332 36.041555 131.269880
F 21.198582 36.041555 153.113172
F 21.427332 43.764749 131.269880
F 21.198582 43.764749 153.113173
F 3.561417 28.320011 133.812351
F 3.332666 28.320011 155.655644
F 30.316240 28.318366 134.093679
F 30.087489 28.318366 155.936972
F 3.561417 36.043202 133.812351
F 3.332666 36.043202 155.655645
F 30.316240 36.041556 134.093680
F 30.087489 36.041556 155.936972
F 3.561417 43.766396 133.812351
F 3.332666 43.766396 155.655644
F 30.316240 43.764750 134.093679
F 30.087489 43.764750 155.936972
F 12.481252 28.318365 133.906904
F 12.252501 28.318365 155.750198
F 12.481252 36.041556 133.906905
F 12.252501 36.041556 155.750199
F 12.481252 43.764750 133.906905
F 12.252501 43.764750 155.750198
F 21.398749 28.318365 134.000292
F 21.169998 28.318365 155.843585
F 21.398749 36.041555 134.000293
F 21.169998 36.041555 155.843585
F 21.398749 43.764749 134.000292
F 21.169998 43.764749 155.843585
F 3.523281 30.891117 137.452899
F 3.294511 30.891125 159.296200
F 30.278106 30.892762 137.734227
F 30.049355 30.892762 159.577521
F 3.523281 38.614309 137.452901
F 3.294511 38.614317 159.296201
F 30.278106 38.615954 137.734228
F 30.049355 38.615954 159.577521
F 3.523281 46.337502 137.452900
F 3.294511 46.337511 159.296200
F 30.278106 46.339148 137.734228
F 30.049355 46.339148 159.577521
F 12.443117 30.892762 137.547453
F 12.214366 30.892762 159.390746
F 12.443117 38.615954 137.547454
F 12.214366 38.615954 159.390747
F 12.443117 23.169574 137.547453
F 12.214366 23.169574 159.390746
F 12.443117 46.339148 137.547453
F 12.214366 46.339148 159.390746
F 21.360614 30.892763 137.640841
F 21.131863 30.892763 159.484134
F 21.360614 38.615955 137.640842
F 21.131863 38.615955 159.484135
F 21.360614 23.169575 137.640841
F 21.131863 23.169575 159.484134
F 5.793003 24.456681 133.836928
F 5.564252 24.456681 155.680221
F 32.545615 24.456771 134.117026
F 32.316864 24.456771 155.960319
F 5.793003 32.179870 133.836928
F 5.564252 32.179870 155.680221
F 32.545615 32.179960 134.117026
F 32.316864 32.179960 155.960319
F 5.793003 39.903064 133.836928
F 5.564252 39.903064 155.680221
F 32.545615 39.903154 134.117026
F 32.316864 39.903154 155.960319
F 14.710628 24.456771 133.930252
F 14.481877 24.456771 155.773545
F 14.710628 32.179959 133.930251
F 14.481877 32.179959 155.773545
F 14.710628 39.903154 133.930252
F 14.481877 39.903153 155.773545
F 23.628124 24.456771 134.023639
F 23.399374 24.456771 155.866932
F 23.628124 32.179959 134.023639
F 23.399374 32.179959 155.866932
F 23.628124 39.903153 134.023639
F 23.399374 39.903153 155.866933
F 5.754864 27.031258 137.477476
F 5.526113 27.031258 159.320769
F 32.507475 27.031168 137.757574
F 32.278724 27.031168 159.600867
F 5.754864 34.754447 137.477476
F 5.526113 34.754447 159.320769
F 32.507475 34.754357 137.757574
F 32.278724 34.754357 159.600867
F 5.754864 42.477642 137.477476
F 5.526113 42.477642 159.320770
F 32.507475 42.477552 137.757574
F 32.278724 42.477552 159.600868
F 14.672489 27.031169 137.570801
F 14.443738 27.031169 159.414094
F 14.672489 34.754358 137.570801
F 14.443738 34.754358 159.414094
F 14.672489 42.477552 137.570801
F 14.443738 42.477552 159.414094
F 23.589987 27.031169 137.664187
F 23.361236 27.031169 159.507481
F 23.589987 34.754358 137.664188
F 23.361236 34.754358 159.507481
F 23.589987 42.477552 137.664188
F 23.361236 42.477552 159.507481
F 5.783471 27.031259 134.746936
F 5.554720 27.031259 156.590229
F 32.536081 27.031169 135.027163
F 32.307330 27.031169 156.870456
F 5.783471 34.754448 134.746936
F 5.554720 34.754448 156.590228
F 32.536081 34.754358 135.027163
F 32.307330 34.754358 156.870456
F 5.783471 42.477642 134.746936
F 5.554720 42.477642 156.590228
F 32.536081 42.477552 135.027163
F 32.307330 42.477552 156.870456
F 14.701095 27.031169 134.840389
F 14.472344 27.031169 156.683682
F 14.701095 34.754358 134.840388
F 14.472344 34.754358 156.683681
F 14.701095 42.477553 134.840388
F 14.472344 42.477553 156.683681
F 23.618591 27.031169 134.933776
F 23.389840 27.031169 156.777069
F 23.618591 34.754358 134.933776
F 23.389840 34.754358 156.777069
F 23.618591 42.477552 134.933776
F 23.389840 42.477552 156.777069
F 5.821586 24.456682 131.106387
F 5.592836 24.456682 152.949680
F 32.574196 24.456772 131.386614
F 32.345445 24.456772 153.229908
F 5.821586 32.179870 131.106387
F 5.592836 32.179870 152.949680
F 32.574196 32.179960 131.386614
F 32.345445 32.179960 153.229908
F 5.821586 39.903064 131.106386
F 5.592836 39.903064 152.949679
F 32.574196 39.903154 131.386614
F 32.345445 39.903154 153.229907
F 14.739210 24.456771 131.199840
F 14.510459 24.456771 153.043133
F 14.739210 32.179959 131.199840
F 14.510459 32.179959 153.043132
F 14.739210 39.903153 131.199839
F 14.510459 39.903153 153.043133
F 23.656707 24.456771 131.293227
F 23.427956 24.456771 153.136520
F 23.656707 32.179959 131.293227
F 23.427956 32.179959 153.136520
F 23.656707 39.903153 131.293226
F 23.427956 39.903153 153.136520
F 8.012976 30.892762 134.770349
F 7.784225 30.892762 156.613643
F 8.012976 38.615953 134.770349
F 7.784225 38.615953 156.613642
F 16.749364 23.169575 152.156342
F 16.749364 38.615955 152.156343
F 8.012976 46.339147 134.770349
F 7.784225 46.339147 156.613643
F 16.930471 30.892763 134.863735
F 16.701720 30.892763 156.707029
F 16.930471 38.615955 134.863735
F 16.701720 38.615954 156.707028
F 16.930471 23.169574 134.863735
F 16.701720 23.169574 156.707029
F 25.847966 30.892763 134.957123
F 25.619215 30.892762 156.800416
F 25.847966 38.615954 134.957122
F 25.619215 38.615954 156.800416
F 16.749364 30.892763 152.156342
F 7.831869 46.339147 152.062954
F 25.847966 46.339148 134.957123
F 25.619215 46.339148 156.800416
F 8.051087 28.318366 131.129801
F 7.822335 28.318366 152.973093
F 8.051087 36.041557 131.129800
F 7.822335 36.041557 152.973093
F 8.051087 43.764751 131.129801
F 7.822336 43.764751 152.973094
F 16.968583 28.318364 131.223186
F 16.739832 28.318364 153.066479
F 16.968583 36.041555 131.223186
F 16.739832 36.041556 153.066479
F 16.968583 43.764749 131.223186
F 16.739832 43.764749 153.066479
F 25.886079 28.318366 131.316574
F 25.657328 28.318365 153.159867
F 25.886079 36.041556 131.316573
F 25.657328 36.041556 153.159867
F 25.886079 43.764750 131.316574
F 25.657328 43.764750 153.159867
F 8.022505 28.318366 133.860210
F 7.793755 28.318366 155.703503
F 8.022505 36.041557 133.860211
F 7.793755 36.041557 155.703503
F 8.022505 43.764751 133.860210
F 7.793755 43.764751 155.703504
F 16.940000 28.318365 133.953599
F 16.711249 28.318365 155.796892
F 16.940000 36.041555 133.953600
F 16.711249 36.041555 155.796892
F 16.940000 43.764749 133.953599
F 16.711249 43.764750 155.796892
F 25.857495 28.318365 134.046985
F 25.628744 28.318365 155.890278
F 25.857495 36.041556 134.046986
F 25.628744 36.041556 155.890279
F 25.857495 43.764750 134.046985
F 25.628744 43.764750 155.890278
F 7.984370 30.892761 137.500759
F 7.755619 30.892762 159.344052
F 7.984370 38.615953 137.500759
F 7.755619 38.615953 159.344053
F 7.984370 46.339147 137.500759
F 7.755619 46.339147 159.344052
F 16.901865 30.892763 137.594148
F 16.673114 30.892763 159.437441
F 16.901865 38.615955 137.594148
F 16.673114 38.615955 159.437441
F 16.901865 23.169575 137.594148
F 16.673114 23.169575 159.437441
F 25.819361 30.892763 137.687534
F 25.590611 30.892762 159.530827
F 25.819362 38.615954 137.687535
F 25.590611 38.615954 159.530827
F 25.819361 23.169574 137.687534
F 25.590611 23.169574 159.530827
F 25.819361 46.339148 137.687534
F 25.590611 46.339148 159.530827
F 1.261585 24.461277 141.066149
F 1.032849 24.461376 162.909510
F 28.010619 24.456771 141.351429
F 27.781869 24.456771 163.194722
F 1.261585 32.184466 141.066149
F 1.032849 32.184565 162.909510
F 28.010620 32.179960 141.351429
F 27.781869 32.179960 163.194722
F 1.261585 39.907659 141.066149
F 1.032849 39.907759 162.909511
F 28.010619 39.903154 141.351430
F 27.781869 39.903154 163.194723
F 10.175631 24.456771 141.164655
F 9.946880 24.456771 163.007949
F 10.175631 32.179960 141.164655
F 9.946880 32.179960 163.007949
F 10.175631 39.903154 141.164655
F 9.946880 39.903154 163.007949
F 19.093126 24.456770 141.258043
F 18.864375 24.456770 163.101336
F 19.093126 32.179959 141.258043
F 18.864375 32.179959 163.101336
F 19.093126 39.903153 141.258043
F 18.864375 39.903153 163.101336
F 1.223446 27.026663 144.706697
F 27.972481 27.031168 144.991978
F 1.223446 34.749851 144.706696
F 27.972481 34.754357 144.991978
F 1.223446 42.473046 144.706696
F 27.972481 42.477552 144.991978
F 10.137491 27.031169 144.805203
F 10.137491 34.754358 144.805203
F 10.137491 42.477552 144.805204
F 19.054988 27.031169 144.898591
F 19.054988 34.754358 144.898591
F 19.054988 42.477553 144.898592
F 1.251944 27.026663 141.986596
F 1.014841 27.029951 163.829196
F 28.001087 27.031169 142.261567
F 1.251944 34.749852 141.986595
F 1.014841 34.753140 163.829196
F 28.001087 34.754358 142.261566
F 1.251944 42.473046 141.986595
F 1.014841 42.476334 163.829195
F 28.001087 42.477552 142.261566
F 10.166097 27.031169 142.074792
F 10.166097 34.754358 142.074792
F 10.166097 42.477552 142.074792
F 19.083594 27.031169 142.168179
F 19.083594 34.754358 142.168179
F 19.083594 42.477552 142.168179
F 1.290059 24.461277 138.346047
F 1.060235 24.460852 160.189256
F 28.039202 24.456772 138.621018
F 27.810451 24.456772 160.464311
F 1.290059 32.184465 138.346047
F 1.060235 32.184040 160.189256
F 28.039202 32.179960 138.621018
F 27.810451 32.179960 160.464311
F 1.290059 39.907659 138.346047
F 1.060235 39.907234 160.189255
F 28.039202 39.903154 138.621018
F 27.810451 39.903154 160.464311
F 10.204212 24.456771 138.434243
F 9.975462 24.456771 160.277537
F 10.204212 32.179960 138.434243
F 9.975462 32.179960 160.277537
F 10.204212 39.903154 138.434244
F 9.975462 39.903154 160.277536
F 19.121708 24.456771 138.527630
F 18.892957 24.456771 160.370923
F 19.121708 32.179959 138.527630
F 18.892957 32.179959 160.370924
F 19.121708 39.903153 138.527629
F 18.892957 39.903153 160.370923
F 3.475613 30.891117 142.005870
F 30.230461 30.892763 142.284914
F 3.475613 38.614309 142.005868
F 30.230461 38.615954 142.284913
F 25.666861 38.615954 152.249729
F 3.475613 46.337502 142.005869
F 30.230461 23.169574 142.284913
F 30.230461 46.339148 142.284913
F 12.395473 30.892762 142.098139
F 12.395473 38.615955 142.098138
F 12.395473 23.169574 142.098139
F 12.395473 46.339148 142.098139
F 21.312969 30.892763 142.191526
F 21.312969 38.615954 142.191525
F 21.312969 23.169574 142.191526
F 3.513725 28.320011 138.365321
F 3.284974 28.320009 160.208615
F 30.268572 28.318366 138.644365
F 30.039821 28.318365 160.487658
F 3.513725 36.043202 138.365320
F 3.284974 36.043200 160.208614
F 30.268572 36.041556 138.644365
F 30.039821 36.041556 160.487657
F 3.513725 43.766397 138.365320
F 3.284974 43.766395 160.208615
F 30.268572 43.764751 138.644365
F 30.039821 43.764751 160.487658
F 12.433583 28.318365 138.457590
F 12.204833 28.318365 160.300884
F 12.433583 36.041555 138.457590
F 12.204833 36.041555 160.300883
F 12.433583 43.764750 138.457590
F 12.204833 43.764750 160.300883
F 21.351082 28.318365 138.550978
F 21.122331 28.318365 160.394270
F 21.351082 36.041555 138.550977
F 21.122331 36.041556 160.394270
F 21.351082 43.764749 138.550977
F 21.122331 43.764749 160.394270
F 3.485166 28.320011 141.093448
F 3.256213 28.319938 162.936831
F 30.239990 28.318366 141.374776
F 30.011239 28.318366 163.218069
F 3.485166 36.043202 141.093449
F 3.256212 36.043129 162.936832
F 30.239990 36.041556 141.374777
F 30.011239 36.041556 163.218070
F 3.485166 43.766396 141.093448
F 3.256212 43.766323 162.936831
F 30.239990 43.764750 141.374776
F 30.011239 43.764750 163.218069
F 12.405002 28.318365 141.188002
F 12.176251 28.318365 163.031295
F 12.405002 36.041556 141.188002
F 12.176251 36.041556 163.031296
F 12.405002 43.764750 141.188002
F 12.176251 43.764750 163.031295
F 21.322499 28.318365 141.281390
F 21.093748 28.318365 163.124682
F 21.322499 36.041555 141.281390
F 21.093748 36.041555 163.124683
F 21.322499 43.764750 141.281389
F 21.093748 43.764749 163.124682
F 3.447031 30.891117 144.733997
F 30.201855 30.892762 145.015325
F 3.447031 38.614309 144.733997
F 30.201855 38.615954 145.015325
F 3.447031 46.337502 144.733997
F 30.201855 46.339148 145.015324
F 12.366867 30.892762 144.828550
F 12.366867 38.615954 144.828551
F 12.366867 23.169574 144.828550
F 12.366867 46.339148 144.828550
F 21.284364 30.892763 144.921938
F 21.284364 38.615955 144.921939
F 21.284364 23.169575 144.921938
F 5.716753 24.456681 141.118025
F 5.488002 24.456681 162.961319
F 32.469364 24.456771 141.398123
F 32.240613 24.456771 163.241417
F 5.716753 32.179870 141.118025
F 5.488002 32.179870 162.961319
F 32.469364 32.179960 141.398123
F 32.240613 32.179960 163.241417
F 5.716753 39.903064 141.118026
F 5.488002 39.903064 162.961318
F 32.469364 39.903154 141.398124
F 32.240613 39.903154 163.241416
F 14.634378 24.456771 141.211349
F 14.405627 24.456771 163.054642
F 14.634378 32.179959 141.211349
F 14.405627 32.179959 163.054642
F 14.634378 39.903153 141.211349
F 14.405627 39.903153 163.054643
F 23.551874 24.456771 141.304737
F 23.323123 24.456771 163.148029
F 23.551874 32.179959 141.304736
F 23.323123 32.179959 163.148029
F 23.551874 39.903153 141.304737
F 23.323123 39.903153 163.148030
F 5.678614 27.031258 144.758573
F 32.431225 27.031168 145.038671
F 5.678614 34.754447 144.758573
F 32.431225 34.754357 145.038671
F 5.678614 42.477642 144.758574
F 32.431225 42.477552 145.038672
F 14.596238 27.031169 144.851898
F 14.596239 34.754358 144.851898
F 14.596238 42.477552 144.851898
F 23.513736 27.031169 144.945284
F 23.513736 34.754358 144.945285
F 23.513736 42.477552 144.945285
F 5.707221 27.031259 142.028032
F 32.459831 27.031169 142.308260
F 5.707221 34.754448 142.028032
F 32.459831 34.754358 142.308260
F 5.707221 42.477642 142.028032
F 32.459831 42.477552 142.308260
F 14.624845 27.031169 142.121486
F 14.624845 34.754358 142.121486
F 14.624845 42.477552 142.121485
F 23.542341 27.031169 142.214873
F 23.542341 34.754358 142.214873
F 23.542341 42.477552 142.214872
F 5.745336 24.456682 138.387484
F 5.516584 24.456683 160.230778
F 32.497946 24.456772 138.667712
F 32.269195 24.456772 160.511005
F 5.745336 32.179870 138.387484
F 5.516584 32.179871 160.230778
F 32.497946 32.179960 138.667712
F 32.269195 32.179960 160.511005
F 5.745336 39.903064 138.387484
F 5.516584 39.903065 160.230777
F 32.497946 39.903154 138.667712
F 32.269195 39.903154 160.511005
F 14.662959 24.456770 138.480938
F 14.434208 24.456770 160.324230
F 14.662959 32.179959 138.480937
F 14.434208 32.179959 160.324230
F 14.662959 39.903153 138.480937
F 14.434208 39.903153 160.324230
F 23.580456 24.456771 138.574325
F 23.351706 24.456771 160.417617
F 23.580456 32.179959 138.574324
F 23.351706 32.179959 160.417617
F 23.580456 39.903153 138.574324
F 23.351706 39.903153 160.417617
F 7.936726 30.892762 142.051447
F 7.936726 38.615953 142.051446
F 7.831869 38.615953 152.062954
F 7.936726 46.339147 142.051446
F 16.854221 30.892763 142.144833
F 16.854220 38.615954 142.144832
F 16.854221 23.169574 142.144833
F 25.771716 30.892762 142.238220
F 25.771716 38.615954 142.238219
F 7.831869 30.892761 152.062954
F 25.771716 46.339148 142.238219
F 7.974837 28.318366 138.410898
F 7.746086 28.318366 160.254191
F 7.974837 36.041557 138.410898
F 7.746086 36.041557 160.254191
F 7.974837 43.764751 138.410898
F 7.746086 43.764751 160.254191
F 16.892332 28.318364 138.504284
F 16.663581 28.318364 160.347577
F 16.892332 36.041556 138.504283
F 16.663581 36.041555 160.347576
F 16.892332 43.764749 138.504283
F 16.663581 43.764749 160.347576
F 25.809828 28.318365 138.597672
F 25.581078 28.318365 160.440965
F 25.809828 36.041556 138.597671
F 25.581078 36.041556 160.440964
F 25.809828 43.764750 138.597671
F 25.581078 43.764750 160.440965
F 7.946255 28.318367 141.141308
F 7.717504 28.318366 162.984600
F 7.946255 36.041557 141.141308
F 7.717504 36.041557 162.984601
F 7.946255 43.764751 141.141308
F 7.717504 43.764751 162.984601
F 16.863750 28.318365 141.234696
F 16.635000 28.318365 163.077989
F 16.863750 36.041555 141.234697
F 16.635000 36.041555 163.077990
F 16.863750 43.764750 141.234696
F 16.634999 43.764750 163.077990
F 25.781245 28.318365 141.328083
F 25.552494 28.318365 163.171376
F 25.781245 36.041556 141.328083
F 25.552495 36.041556 163.171376
F 25.781245 43.764750 141.328083
F 25.552494 43.764750 163.171376
F 7.908120 30.892762 144.781856
F 7.908120 38.615953 144.781857
F 7.908120 46.339147 144.781856
F 16.825614 30.892763 144.875244
F 16.825614 38.615955 144.875245
F 16.825614 23.169575 144.875244
F 25.743111 30.892762 144.968631
F 25.743111 38.615954 144.968631
F 25.743111 23.169574 144.968631
F 25.743111 46.339148 144.968631
F 1.185335 24.461277 148.347245
F 27.934369 24.456771 148.632526
F 1.185335 32.184466 148.347246
F 27.934369 32.179960 148.632526
F 1.185335 39.907659 148.347246
F 27.934369 39.903154 148.632527
F 10.099381 24.456771 148.445753
F 10.099381 32.179960 148.445753
F 10.099381 39.903154 148.445753
F 19.016876 24.456770 148.539140
F 19.016876 32.179959 148.539140
F 19.016876 39.903153 148.539140
F 1.147196 27.026663 151.987795
F 27.896231 27.031168 152.273075
F 1.147196 34.749851 151.987795
F 27.896231 34.754357 152.273076
F 1.147196 42.473046 151.987795
F 27.896231 42.477552 152.273076
F 10.061241 27.031169 152.086301
F 10.061241 34.754358 152.086302
F 10.061241 42.477552 152.086302
F 18.978738 27.031169 152.179689
F 18.978738 34.754358 152.179689
F 18.978738 42.477553 152.179689
F 1.175693 27.026663 149.267693
F 27.924836 27.031169 149.542664
F 1.175693 34.749852 149.267693
F 27.924836 34.754358 149.542664
F 1.175693 42.473046 149.267693
F 27.924836 42.477552 149.542664
F 10.089847 27.031169 149.355890
F 10.089847 34.754358 149.355891
F 10.089847 42.477552 149.355890
F 19.007343 27.031169 149.449277
F 19.007343 34.754358 149.449277
F 19.007343 42.477552 149.449276
F 1.213808 24.461277 145.627144
F 27.962952 24.456772 145.902115
F 1.213808 32.184465 145.627144
F 27.962952 32.179960 145.902115
F 1.213809 39.907659 145.627144
F 27.962952 39.903154 145.902115
F 10.127962 24.456771 145.715341
F 10.127962 32.179960 145.715341
F 10.127962 39.903154 145.715340
F 19.045458 24.456770 145.808727
F 19.045458 32.179959 145.808727
F 19.045458 39.903153 145.808727
F 3.399362 30.891117 149.286967
F 30.154210 30.892763 149.566011
F 3.399363 38.614309 149.286966
F 30.154210 38.615954 149.566011
F 25.666861 30.892763 152.249728
F 3.399362 46.337502 149.286967
F 30.154210 23.169574 149.566011
F 30.154210 46.339148 149.566011
F 12.319222 30.892762 149.379237
F 12.319222 38.615955 149.379237
F 12.319222 23.169574 149.379237
F 12.319222 46.339148 149.379237
F 21.236719 30.892763 149.472623
F 21.236719 38.615954 149.472623
F 21.236719 23.169574 149.472623
F 3.437474 28.320011 145.646417
F 30.192322 28.318365 145.925462
F 3.437474 36.043202 145.646417
F 30.192322 36.041556 145.925461
F 3.437474 43.766397 145.646417
F 30.192322 43.764751 145.925462
F 12.357333 28.318365 145.738688
F 12.357333 36.041555 145.738687
F 12.357333 43.764750 145.738688
F 21.274831 28.318365 145.832074
F 21.274831 36.041556 145.832074
F 21.274831 43.764749 145.832074
F 3.408916 28.320011 148.374545
F 30.163740 28.318366 148.655873
F 3.408916 36.043202 148.374546
F 30.163740 36.041556 148.655874
F 3.408916 43.766396 148.374545
F 30.163740 43.764750 148.655873
F 12.328752 28.318365 148.469099
F 12.328752 36.041556 148.469100
F 12.328752 43.764750 148.469100
F 21.246248 28.318365 148.562486
F 21.246248 36.041555 148.562487
F 21.246248 43.764749 148.562486
F 3.370781 30.891117 152.015095
F 30.125605 30.892762 152.296422
F 3.370781 38.614309 152.015095
F 30.125605 38.615954 152.296423
F 3.370781 46.337502 152.015095
F 30.125605 46.339148 152.296422
F 12.290617 30.892762 152.109648
F 12.290617 38.615954 152.109649
F 12.290617 23.169574 152.109648
F 12.290617 46.339148 152.109648
F 21.208114 30.892763 152.203036
F 21.208113 38.615955 152.203036
F 21.208113 23.169575 152.203036
F 5.640502 24.456681 148.399122
F 32.393114 24.456771 148.679221
F 5.640502 32.179870 148.399123
F 32.393114 32.179960 148.679221
F 5.640502 39.903064 148.399122
F 32.393114 39.903154 148.679221
F 14.558128 24.456771 148.492446
F 14.558128 32.179959 148.492446
F 14.558128 39.903154 148.492447
F 23.475624 24.456771 148.585833
F 23.475624 32.179959 148.585833
F 23.475624 39.903153 148.585834
F 5.602363 27.031258 152.039671
F 32.354975 27.031168 152.319769
F 5.602363 34.754447 152.039671
F 32.354975 34.754357 152.319769
F 5.602363 42.477642 152.039671
F 32.354974 42.477552 152.319769
F 14.519989 27.031169 152.132995
F 14.519989 34.754358 152.132996
F 14.519989 42.477552 152.132996
F 23.437486 27.031169 152.226383
F 23.437486 34.754358 152.226382
F 23.437486 42.477552 152.226383
F 5.630971 27.031259 149.309130
F 32.383580 27.031169 149.589358
F 5.630971 34.754448 149.309130
F 32.383580 34.754358 149.589358
F 5.630971 42.477642 149.309130
F 32.383580 42.477552 149.589357
F 14.548594 27.031169 149.402583
F 14.548594 34.754358 149.402583
F 14.548594 42.477553 149.402583
F 23.466091 27.031169 149.495971
F 23.466091 34.754358 149.495970
F 23.466091 42.477552 149.495970
F 5.669086 24.456682 145.668581
F 32.421696 24.456772 145.948809
F 5.669086 32.179870 145.668581
F 32.421696 32.179960 145.948809
F 5.669086 39.903064 145.668580
F 32.421696 39.903154 145.948809
F 14.586709 24.456770 145.762034
F 14.586709 32.179959 145.762034
F 14.586709 39.903153 145.762034
F 23.504207 24.456771 145.855421
F 23.504207 32.179959 145.855421
F 23.504207 39.903153 145.855421
F 7.860476 30.892762 149.332544
F 7.860476 38.615953 149.332543
F 25.704995 43.764750 148.609180
F 7.860476 46.339147 149.332544
F 16.777970 30.892763 149.425930
F 16.777970 38.615954 149.425930
F 16.777970 23.169574 149.425930
F 25.695465 30.892763 149.519318
F 25.695465 38.615954 149.519317
F 25.704995 36.041556 148.609180
F 25.695465 46.339148 149.519318
F 7.898586 28.318366 145.691995
F 7.898586 36.041557 145.691995
F 7.898586 43.764751 145.691995
F 16.816082 28.318364 145.785381
F 16.816082 36.041555 145.785380
F 16.816082 43.764749 145.785381
F 25.733578 28.318365 145.878769
F 25.733578 36.041556 145.878768
F 25.733578 43.764750 145.878769
F 7.870005 28.318366 148.422404
F 7.870005 36.041557 148.422405
F 7.870005 43.764751 148.422405
F 16.787500 28.318365 148.515793
F 16.787500 36.041555 148.515794
F 16.787500 43.764750 148.515794
F 25.704995 28.318365 148.609180
F 0.881898 24.462385 177.473356
F 27.629369 24.456771 177.756919
F 0.881898 32.185573 177.473356
F 27.629369 32.179960 177.756919
F 0.881898 39.908767 177.473357
F 27.629369 39.903154 177.756919
F 9.794380 24.456771 177.570144
F 9.794380 32.179960 177.570144
F 9.794380 39.903154 177.570145
F 18.711874 24.456770 177.663532
F 18.711874 32.179959 177.663532
F 18.711874 39.903153 177.663532
F 0.844370 27.025196 181.114517
F 27.591230 27.031168 181.397467
F 0.844371 34.748385 181.114517
F 27.591230 34.754357 181.397467
F 0.844370 42.471580 181.114517
F 27.591230 42.477552 181.397467
F 9.756240 27.031169 181.210693
F 9.756240 34.754358 181.210693
F 9.756240 42.477552 181.210693
F 18.673737 27.031169 181.304080
F 18.673737 34.754358 181.304080
F 18.673737 42.477552 181.304080
F 0.814555 27.048905 178.387697
F 27.619835 27.031169 178.667056
F 0.814556 34.772094 178.387697
F 27.619835 34.754358 178.667056
F 0.814556 42.495288 178.387697
F 27.619835 42.477552 178.667056
F 9.784846 27.031169 178.480282
F 9.784846 34.754358 178.480282
F 9.784846 42.477552 178.480281
F 18.702342 27.031169 178.573668
F 18.702342 34.754358 178.573668
F 18.702342 42.477552 178.573667
F 0.865685 24.444270 174.748089
F 0.598289 24.428120 196.589640
F 27.657951 24.456772 175.026507
F 0.865685 32.167458 174.748089
F 0.598289 32.151308 196.589640
F 27.657951 32.179960 175.026507
F 0.865686 39.890652 174.748089
F 0.598289 39.874502 196.589640
F 27.657951 39.903154 175.026507
F 9.822961 24.456771 174.839732
F 9.822961 32.179960 174.839732
F 9.822962 39.903154 174.839732
F 18.740457 24.456771 174.933119
F 18.740457 32.179959 174.933119
F 18.740457 39.903153 174.933119
F 3.094438 30.891219 178.411386
F 29.849209 30.892762 178.690403
F 3.094438 38.614411 178.411385
F 29.849209 38.615954 178.690402
F 25.209359 46.339148 195.936315
F 3.094438 46.337605 178.411386
F 29.849209 23.169574 178.690403
F 29.849209 46.339148 178.690403
F 12.014222 30.892762 178.503628
F 12.014222 38.615955 178.503628
F 12.014222 23.169574 178.503628
F 12.014222 46.339148 178.503628
F 20.931718 30.892763 178.597015
F 20.931718 38.615954 178.597015
F 20.931718 23.169574 178.597015
F 3.132524 28.319930 174.770830
F 29.887321 28.318365 175.049854
F 3.132524 36.043121 174.770830
F 29.887321 36.041556 175.049853
F 3.132524 43.766315 174.770830
F 29.887321 43.764751 175.049853
F 12.052332 28.318365 174.863079
F 12.052332 36.041555 174.863078
F 12.052332 43.764750 174.863079
F 20.969831 28.318365 174.956466
F 20.969831 36.041555 174.956466
F 20.969831 43.764749 174.956466
F 3.102522 28.319676 177.499571
F 29.858738 28.318366 177.780265
F 3.102522 36.042867 177.499572
F 29.858738 36.041556 177.780266
F 3.102522 43.766061 177.499571
F 29.858738 43.764750 177.780265
F 12.023751 28.318365 177.593491
F 12.023751 36.041556 177.593491
F 12.023751 43.764750 177.593491
F 20.941247 28.318365 177.686878
F 20.941247 36.041555 177.686878
F 20.941247 43.764750 177.686878
F 3.064066 30.891499 181.140238
F 29.820604 30.892762 181.420813
F 3.064066 38.614691 181.140239
F 29.820604 38.615954 181.420814
F 3.064066 46.337885 181.140238
F 29.820604 46.339148 181.420813
F 11.985615 30.892762 181.234039
F 11.985615 38.615954 181.234040
F 11.985615 23.169574 181.234039
F 11.985615 46.339148 181.234039
F 20.903113 30.892763 181.327427
F 20.903112 38.615955 181.327428
F 20.903113 23.169575 181.327428
F 5.335505 24.456680 177.523515
F 32.088113 24.456771 177.803612
F 5.335505 32.179869 177.523515
F 32.088113 32.179960 177.803612
F 5.335505 39.903062 177.523516
F 32.088113 39.903154 177.803612
F 14.253127 24.456771 177.616837
F 14.253127 32.179959 177.616837
F 14.253127 39.903154 177.616838
F 23.170623 24.456771 177.710225
F 23.170623 32.179959 177.710225
F 23.170623 39.903153 177.710225
F 5.297367 27.031260 181.164064
F 32.049974 27.031168 181.444160
F 5.297367 34.754449 181.164065
F 32.049974 34.754357 181.444161
F 5.297367 42.477643 181.164064
F 32.049973 42.477552 181.444161
F 14.214987 27.031169 181.257386
F 14.214987 34.754358 181.257387
F 14.214987 42.477552 181.257387
F 23.132486 27.031169 181.350774
F 23.132485 34.754358 181.350774
F 23.132486 42.477552 181.350774
F 5.325872 27.031216 178.433552
F 32.078579 27.031169 178.713749
F 5.325872 34.754405 178.433553
F 32.078579 34.754358 178.713750
F 5.325872 42.477599 178.433552
F 32.078579 42.477552 178.713749
F 14.243593 27.031169 178.526974
F 14.243593 34.754358 178.526974
F 14.243593 42.477552 178.526974
F 23.161089 27.031169 178.620362
F 23.161089 34.754358 178.620362
F 23.161089 42.477552 178.620362
F 5.364010 24.456715 174.792996
F 32.116695 24.456772 175.073201
F 5.364010 32.179903 174.792996
F 32.116694 32.179960 175.073200
F 5.364010 39.903097 174.792996
F 32.116694 39.903154 175.073201
F 14.281708 24.456770 174.886426
F 14.281708 32.179959 174.886426
F 14.281708 39.903153 174.886425
F 23.199206 24.456771 174.979813
F 23.199206 32.179959 174.979813
F 23.199206 39.903153 174.979812
F 7.555474 30.892762 178.456935
F 7.555474 38.615954 178.456935
F 25.438110 38.615954 174.093023
F 7.555474 46.339147 178.456935
F 16.472969 30.892763 178.550321
F 16.472969 38.615954 178.550321
F 16.472969 23.169574 178.550322
F 25.390464 30.892763 178.643709
F 25.390464 38.615954 178.643708
F 25.209359 30.892762 195.936315
F 25.390464 46.339148 178.643709
F 7.593585 28.318366 174.816387
F 7.593585 36.041557 174.816386
F 7.593585 43.764751 174.816386
F 16.511081 28.318364 174.909772
F 16.511081 36.041555 174.909771
F 16.511081 43.764749 174.909772
F 25.428577 28.318365 175.003161
F 25.428577 36.041556 175.003160
F 25.428577 43.764750 175.003160
F 7.565001 28.318366 177.546797
F 7.565001 36.041557 177.546797
F 7.565001 43.764751 177.546796
F 16.482498 28.318365 177.640185
F 16.482498 36.041555 177.640185
F 16.482498 43.764750 177.640185
F 25.399994 28.318365 177.733572
F 25.399994 36.041556 177.733572
F 25.399994 43.764750 177.733571
F 7.526865 30.892762 181.187345
F 7.526865 38.615954 181.187346
F 7.526865 46.339148 181.187346
F 16.444363 30.892763 181.280733
F 16.444363 38.615955 181.280734
F 16.444363 23.169575 181.280734
F 25.361860 30.892763 181.374120
F 25.361860 38.615954 181.374121
F 25.361860 23.169574 181.374121
F 25.361860 46.339148 181.374121
F 0.806877 24.463097 184.755667
F 27.553118 24.456771 185.038016
F 0.806877 32.186286 184.755667
F 27.553118 32.179960 185.038016
F 0.806877 39.909480 184.755667
F 27.553118 39.903154 185.038016
F 9.718129 24.456771 184.851241
F 9.718129 32.179960 184.851242
F 9.718129 39.903154 184.851242
F 18.635624 24.456770 184.944629
F 18.635624 32.179959 184.944629
F 18.635624 39.903153 184.944630
F 0.994866 27.026418 166.550260
F 0.769334 27.024516 188.396773
F 27.743730 27.031168 166.835271
F 27.514980 27.031168 188.678564
F 0.994866 34.749607 166.550261
F 0.769334 34.747705 188.396773
F 27.743730 34.754357 166.835271
F 27.514980 34.754357 188.678564
F 0.994866 42.472801 166.550261
F 0.769334 42.470900 188.396773
F 27.743730 42.477552 166.835271
F 27.514980 42.477552 188.678564
F 9.908740 27.031169 166.648497
F 9.679989 27.031169 188.491789
F 9.908740 34.754358 166.648497
F 9.679989 34.754358 188.491790
F 9.908740 42.477552 166.648497
F 9.679989 42.477552 188.491790
F 18.826237 27.031169 166.741884
F 18.597486 27.031169 188.585177
F 18.826237 34.754358 166.741884
F 18.597486 34.754358 188.585177
F 18.826237 42.477552 166.741884
F 18.597486 42.477552 188.585177
F 0.717737 27.057386 185.667508
F 27.772336 27.031169 164.104860
F 27.543585 27.031169 185.948153
F 0.717737 34.780575 185.667508
F 27.772336 34.754358 164.104860
F 27.543585 34.754358 185.948153
F 0.717737 42.503769 185.667508
F 27.772336 42.477552 164.104860
F 27.543585 42.477552 185.948153
F 9.937346 27.031169 163.918086
F 9.708596 27.031169 185.761378
F 9.937346 34.754358 163.918086
F 9.708596 34.754358 185.761378
F 9.937346 42.477552 163.918085
F 9.708596 42.477552 185.761379
F 18.854843 27.031169 164.011472
F 18.626092 27.031169 185.854765
F 18.854843 34.754358 164.011472
F 18.626092 34.754358 185.854765
F 18.854843 42.477552 164.011471
F 18.626092 42.477552 185.854764
F 0.764826 24.434298 182.027473
F 27.581701 24.456772 182.307604
F 0.764826 32.157486 182.027473
F 27.581701 32.179960 182.307604
F 0.764826 39.880680 182.027473
F 27.581701 39.903154 182.307604
F 9.746711 24.456771 182.120830
F 9.746711 32.179960 182.120830
F 9.746711 39.903154 182.120829
F 18.664206 24.456770 182.214217
F 18.664206 32.179959 182.214217
F 18.664206 39.903153 182.214216
F 3.246865 30.891135 163.849169
F 3.018243 30.891254 185.692496
F 30.001710 30.892762 164.128207
F 29.772959 30.892763 185.971499
F 3.246865 38.614326 163.849168
F 3.018243 38.614446 185.692495
F 30.001710 38.615954 164.128206
F 29.772959 38.615954 185.971499
F 25.438110 46.339148 174.093022
F 25.209359 23.169574 195.936315
F 3.246865 46.337520 163.849169
F 3.018243 46.337639 185.692496
F 30.001710 23.169574 164.128207
F 29.772959 23.169574 185.971499
F 30.001710 46.339148 164.128207
F 29.772959 46.339148 185.971499
F 12.166722 30.892762 163.941432
F 11.937972 30.892762 185.784725
F 12.166722 38.615955 163.941432
F 11.937972 38.615955 185.784724
F 12.166722 23.169574 163.941432
F 11.937972 23.169574 185.784725
F 12.166722 46.339148 163.941432
F 11.937972 46.339148 185.784725
F 21.084218 30.892763 164.034819
F 20.855467 30.892763 185.878112
F 21.084218 38.615954 164.034819
F 20.855467 38.615954 185.878112
F 21.084218 23.169574 164.034819
F 20.855468 23.169574 185.878112
F 3.056327 28.319889 182.051940
F 29.811071 28.318365 182.330951
F 3.056327 36.043080 182.051941
F 29.811071 36.041556 182.330951
F 3.056327 43.766275 182.051940
F 29.811071 43.764751 182.330951
F 11.976082 28.318365 182.144176
F 11.976082 36.041556 182.144176
F 11.976082 43.764750 182.144176
F 20.893580 28.318365 182.237563
F 20.893580 36.041555 182.237563
F 20.893580 43.764749 182.237563
F 3.025671 28.319597 184.780885
F 29.782488 28.318366 185.061362
F 3.025671 36.042787 184.780885
F 29.782488 36.041556 185.061363
F 3.025671 43.765981 184.780885
F 29.782488 43.764750 185.061362
F 11.947500 28.318365 184.874588
F 11.947500 36.041556 184.874589
F 11.947500 43.764750 184.874588
F 20.864997 28.318365 184.967975
F 20.864997 36.041555 184.967976
F 20.864997 43.764749 184.967976
F 3.217838 30.891258 166.577501
F 2.987321 30.891545 188.421505
F 29.973104 30.892762 166.858617
F 29.744354 30.892762 188.701910
F 3.217838 38.614450 166.577501
F 2.987321 38.614737 188.421506
F 29.973104 38.615954 166.858618
F 29.744354 38.615954 188.701911
F 3.217838 46.337644 166.577501
F 2.987321 46.337931 188.421505
F 29.973104 46.339148 166.858617
F 29.744354 46.339148 188.701910
F 12.138116 30.892762 166.671843
F 11.909365 30.892762 188.515136
F 12.138116 38.615954 166.671844
F 11.909365 38.615954 188.515137
F 12.138116 23.169574 166.671843
F 11.909365 23.169574 188.515136
F 12.138116 46.339148 166.671843
F 11.909365 46.339148 188.515136
F 21.055613 30.892763 166.765231
F 20.826862 30.892763 188.608524
F 21.055613 38.615955 166.765231
F 20.826862 38.615955 188.608525
F 21.055613 23.169575 166.765231
F 20.826862 23.169575 188.608524
F 5.259257 24.456679 184.804614
F 32.011863 24.456771 185.084709
F 5.259257 32.179868 184.804614
F 32.011863 32.179960 185.084709
F 5.259257 39.903062 184.804614
F 32.011863 39.903154 185.084710
F 14.176876 24.456771 184.897934
F 14.176876 32.179959 184.897935
F 14.176876 39.903154 184.897935
F 23.094372 24.456771 184.991322
F 23.094372 32.179959 184.991322
F 23.094372 39.903153 184.991323
F 5.449863 27.031258 166.601866
F 5.221118 27.031261 188.445162
F 32.202474 27.031168 166.881964
F 31.973723 27.031168 188.725258
F 5.449863 34.754447 166.601866
F 5.221118 34.754450 188.445162
F 32.202474 34.754357 166.881964
F 31.973723 34.754357 188.725258
F 5.449863 42.477642 166.601867
F 5.221118 42.477644 188.445162
F 32.202474 42.477552 166.881964
F 31.973723 42.477552 188.725258
F 14.367488 27.031169 166.695190
F 14.138737 27.031169 188.538484
F 14.367488 34.754358 166.695190
F 14.138737 34.754358 188.538484
F 14.367488 42.477552 166.695191
F 14.138737 42.477552 188.538484
F 23.284986 27.031169 166.788578
F 23.056235 27.031169 188.631870
F 23.284986 34.754358 166.788578
F 23.056235 34.754358 188.631870
F 23.284986 42.477552 166.788578
F 23.056235 42.477552 188.631871
F 5.478457 27.031252 163.871330
F 5.249578 27.031199 185.714661
F 32.231080 27.031169 164.151553
F 32.002329 27.031169 185.994846
F 5.478457 34.754441 163.871330
F 5.249578 34.754388 185.714661
F 32.231080 34.754358 164.151553
F 32.002329 34.754358 185.994846
F 5.478456 42.477635 163.871330
F 5.249578 42.477582 185.714661
F 32.231080 42.477552 164.151553
F 32.002329 42.477552 185.994846
F 14.396094 27.031169 163.964778
F 14.167343 27.031169 185.808072
F 14.396094 34.754358 163.964778
F 14.167343 34.754358 185.808071
F 14.396094 42.477553 163.964778
F 14.167343 42.477553 185.808071
F 23.313590 27.031169 164.058166
F 23.084840 27.031169 185.901459
F 23.313591 34.754358 164.058166
F 23.084840 34.754358 185.901459
F 23.313591 42.477552 164.058166
F 23.084840 42.477552 185.901459
F 5.287713 24.456734 182.074107
F 32.040444 24.456772 182.354298
F 5.287713 32.179922 182.074107
F 32.040444 32.179960 182.354298
F 5.287713 39.903116 182.074107
F 32.040444 39.903154 182.354297
F 14.205458 24.456771 182.167523
F 14.205458 32.179959 182.167523
F 14.205458 39.903153 182.167523
F 23.122955 24.456771 182.260911
F 23.122955 32.179959 182.260910
F 23.122955 39.903153 182.260910
F 7.707975 30.892762 163.894739
F 7.479224 30.892762 185.738032
F 7.707975 38.615953 163.894739
F 7.479224 38.615953 185.738031
F 25.438110 30.892762 174.093022
F 16.291863 23.169575 195.842928
F 7.707975 46.339147 163.894739
F 7.479224 46.339147 185.738032
F 16.625470 30.892763 163.988125
F 16.396719 30.892763 185.831419
F 16.625470 38.615954 163.988125
F 16.396719 38.615955 185.831418
F 16.625470 23.169574 163.988125
F 16.396719 23.169574 185.831418
F 25.542965 30.892763 164.081513
F 25.314214 30.892763 185.924806
F 25.542965 38.615954 164.081512
F 25.314214 38.615954 185.924805
F 16.520613 23.169575 173.999635
F 16.291863 38.615955 195.842929
F 25.542965 46.339148 164.081513
F 25.314214 46.339148 185.924806
F 7.517335 28.318366 182.097484
F 7.517335 36.041557 182.097484
F 7.517335 43.764751 182.097484
F 16.434831 28.318364 182.190870
F 16.434831 36.041555 182.190869
F 16.434831 43.764749 182.190869
F 25.352327 28.318365 182.284258
F 25.352327 36.041556 182.284257
F 25.352327 43.764750 182.284258
F 7.488749 28.318366 184.827894
F 7.488749 36.041556 184.827895
F 7.488749 43.764750 184.827894
F 16.406248 28.318365 184.921282
F 16.406248 36.041555 184.921283
F 16.406248 43.764749 184.921282
F 25.323743 28.318365 185.014669
F 25.323743 36.041556 185.014669
F 25.323743 43.764750 185.014669
F 7.679368 30.892762 166.625149
F 7.450613 30.892762 188.468443
F 7.679368 38.615954 166.625150
F 7.450613 38.615954 188.468443
F 7.679368 46.339147 166.625149
F 7.450613 46.339148 188.468443
F 16.596863 30.892763 166.718537
F 16.368113 30.892763 188.561831
F 16.596863 38.615955 166.718538
F 16.368113 38.615955 188.561831
F 16.596863 23.169575 166.718537
F 16.368113 23.169575 188.561830
F 25.514361 30.892762 166.811923
F 25.285610 30.892762 188.655217
F 25.514361 38.615954 166.811924
F 25.285610 38.615954 188.655218
F 25.514361 23.169574 166.811923
F 25.285610 23.169574 188.655217
F 25.514361 46.339148 166.811923
F 25.285610 46.339148 188.655217
F 0.957097 24.461750 170.191180
F 0.731774 24.463702 192.037810
F 27.705619 24.456771 170.475819
F 27.476868 24.456771 192.319113
F 0.957097 32.184939 170.191180
F 0.731774 32.186890 192.037810
F 27.705619 32.179960 170.475819
F 27.476868 32.179960 192.319113
F 0.957097 39.908133 170.191180
F 0.731774 39.910084 192.037811
F 27.705619 39.903154 170.475820
F 27.476868 39.903154 192.319113
F 9.870630 24.456771 170.289046
F 9.641879 24.456771 192.132338
F 9.870630 32.179960 170.289046
F 9.641879 32.179960 192.132338
F 9.870630 39.903154 170.289046
F 9.641879 39.903154 192.132339
F 18.788125 24.456770 170.382433
F 18.559374 24.456770 192.225726
F 18.788125 32.179959 170.382433
F 18.559374 32.179959 192.225726
F 18.788125 39.903153 170.382434
F 18.559374 39.903153 192.225727
F 0.919440 27.025894 173.832227
F 0.694131 27.024024 195.678770
F 27.667480 27.031168 174.116368
F 27.438729 27.031168 195.959662
F 0.919440 34.749083 173.832228
F 0.694131 34.747213 195.678770
F 27.667480 34.754357 174.116369
F 27.438729 34.754357 195.959662
F 0.919440 42.472278 173.832228
F 0.694131 42.470407 195.678771
F 27.667480 42.477552 174.116369
F 27.438729 42.477552 195.959662
F 9.832490 27.031169 173.929594
F 9.603739 27.031169 195.772887
F 9.832490 34.754358 173.929595
F 9.603739 34.754358 195.772887
F 9.832490 42.477552 173.929595
F 9.603739 42.477552 195.772888
F 18.749987 27.031169 174.022982
F 18.521236 27.031169 195.866275
F 18.749987 34.754358 174.022982
F 18.521236 34.754358 195.866276
F 18.749987 42.477553 174.022983
F 18.521236 42.477552 195.866276
F 0.916901 27.038472 171.108537
F 0.634312 27.060582 192.948564
F 27.696086 27.031169 171.385958
F 27.467335 27.031169 193.229251
F 0.916902 34.761661 171.108537
F 0.634312 34.783771 192.948564
F 27.696086 34.754358 171.385958
F 27.467335 34.754358 193.229251
F 0.916902 42.484855 171.108537
F 0.634312 42.506965 192.948563
F 27.696086 42.477552 171.385958
F 27.467335 42.477552 193.229251
F 9.861096 27.031169 171.199183
F 9.632345 27.031169 193.042477
F 9.861096 34.754358 171.199183
F 9.632345 34.754358 193.042476
F 9.861096 42.477552 171.199183
F 9.632345 42.477552 193.042476
F 18.778592 27.031169 171.292570
F 18.549842 27.031169 193.135863
F 18.778592 34.754358 171.292569
F 18.549842 34.754358 193.135862
F 18.778592 42.477552 171.292570
F 18.549842 42.477552 193.135862
F 0.966910 24.454151 167.468936
F 0.674094 24.428176 189.307865
F 27.734201 24.456772 167.745408
F 27.505450 24.456772 189.588702
F 0.966910 32.177339 167.468936
F 0.674094 32.151364 189.307865
F 27.734201 32.179960 167.745408
F 27.505450 32.179960 189.588702
F 0.966910 39.900533 167.468937
F 0.674094 39.874558 189.307864
F 27.734201 39.903154 167.745408
F 27.505450 39.903154 189.588701
F 9.899211 24.456771 167.558634
F 9.670460 24.456771 189.401927
F 9.899211 32.179960 167.558634
F 9.670460 32.179960 189.401927
F 9.899211 39.903154 167.558634
F 9.670460 39.903154 189.401927
F 18.816707 24.456770 167.652021
F 18.587956 24.456771 189.495313
F 18.816707 32.179959 167.652021
F 18.587956 32.179959 189.495314
F 18.816707 39.903153 167.652020
F 18.587956 39.903153 189.495313
F 3.170640 30.891176 171.130274
F 2.942045 30.891265 192.973609
F 29.925459 30.892763 171.409304
F 29.696709 30.892763 193.252598
F 3.170640 38.614368 171.130274
F 2.942045 38.614457 192.973608
F 29.925459 38.615954 171.409304
F 29.696709 38.615954 193.252597
F 25.438110 23.169574 174.093022
F 25.209359 38.615954 195.936316
F 3.170640 46.337561 171.130275
F 2.942045 46.337650 192.973609
F 29.925459 23.169574 171.409304
F 29.696709 23.169574 193.252598
F 29.925459 46.339148 171.409304
F 29.696709 46.339148 193.252598
F 12.090472 30.892762 171.222530
F 11.861721 30.892762 193.065823
F 12.090472 38.615955 171.222529
F 11.861721 38.615954 193.065822
F 12.090472 23.169574 171.222530
F 11.861721 23.169574 193.065823
F 12.090472 46.339148 171.222530
F 11.861721 46.339148 193.065823
F 21.007968 30.892763 171.315918
F 20.779217 30.892763 193.159210
F 21.007968 38.615954 171.315916
F 20.779217 38.615954 193.159210
F 21.007968 23.169574 171.315917
F 20.779217 23.169574 193.159210
F 3.208736 28.319974 167.489721
F 2.980132 28.319865 189.333052
F 29.963571 28.318365 167.768755
F 29.734820 28.318366 189.612048
F 3.208736 36.043164 167.489720
F 2.980132 36.043056 189.333051
F 29.963571 36.041556 167.768755
F 29.734820 36.041556 189.612048
F 3.208736 43.766359 167.489720
F 2.980132 43.766251 189.333052
F 29.963571 43.764751 167.768755
F 29.734820 43.764751 189.612048
F 12.128583 28.318365 167.581980
F 11.899832 28.318365 189.425274
F 12.128583 36.041556 167.581980
F 11.899832 36.041555 189.425274
F 12.128582 43.764750 167.581980
F 11.899832 43.764750 189.425274
F 21.046081 28.318365 167.675368
F 20.817330 28.318365 189.518660
F 21.046081 36.041555 167.675367
F 20.817330 36.041555 189.518660
F 21.046080 43.764749 167.675367
F 20.817330 43.764749 189.518660
F 3.179433 28.319801 170.218192
F 2.949072 28.319589 192.062100
F 29.934989 28.318366 170.499167
F 29.706238 28.318366 192.342459
F 3.179433 36.042992 170.218193
F 2.949072 36.042780 192.062101
F 29.934989 36.041556 170.499167
F 29.706238 36.041556 192.342460
F 3.179433 43.766186 170.218192
F 2.949072 43.765974 192.062100
F 29.934989 43.764750 170.499167
F 29.706238 43.764750 192.342459
F 12.100001 28.318365 170.312392
F 11.871251 28.318365 192.155685
F 12.100001 36.041556 170.312393
F 11.871251 36.041556 192.155686
F 12.100001 43.764750 170.312392
F 11.871251 43.764750 192.155686
F 21.017498 28.318365 170.405780
F 20.788747 28.318365 192.249072
F 21.017498 36.041555 170.405780
F 20.788747 36.041555 192.249073
F 21.017498 43.764749 170.405780
F 20.788747 43.764750 192.249073
F 3.140974 30.891393 173.858885
F 2.910896 30.891513 195.702670
F 29.896854 30.892762 174.139715
F 29.668103 30.892762 195.983008
F 3.140974 38.614585 173.858886
F 2.910896 38.614704 195.702670
F 29.896854 38.615954 174.139715
F 29.668103 38.615954 195.983009
F 3.140974 46.337779 173.858886
F 2.910896 46.337898 195.702670
F 29.896854 46.339148 174.139715
F 29.668103 46.339148 195.983008
F 12.061866 30.892762 173.952941
F 11.833115 30.892762 195.796234
F 12.061866 38.615954 173.952942
F 11.833115 38.615954 195.796235
F 16.520613 38.615955 173.999636
F 11.833115 23.169574 195.796234
F 12.061866 46.339148 173.952941
F 11.833115 46.339148 195.796234
F 20.979363 30.892763 174.046329
F 20.750612 30.892763 195.889622
F 20.979362 38.615955 174.046330
F 20.750612 38.615955 195.889623
F 20.979363 23.169575 174.046329
F 20.750612 23.169575 195.889622
F 5.411753 24.456681 170.242416
F 5.183008 24.456678 192.085712
F 32.164363 24.456771 170.522513
F 31.935612 24.456771 192.365806
F 5.411753 32.179870 170.242416
F 5.183008 32.179867 192.085712
F 32.164363 32.179960 170.522513
F 31.935612 32.179960 192.365806
F 5.411753 39.903063 170.242417
F 5.183008 39.903061 192.085712
F 32.164363 39.903154 170.522514
F 31.935612 39.903154 192.365807
F 14.329377 24.456771 170.335739
F 14.100626 24.456771 192.179032
F 14.329377 32.179959 170.335739
F 14.100626 32.179959 192.179032
F 14.329377 39.903154 170.335739
F 14.100626 39.903154 192.179033
F 23.246873 24.456771 170.429126
F 23.018122 24.456771 192.272420
F 23.246873 32.179959 170.429126
F 23.018122 32.179959 192.272420
F 23.246873 39.903153 170.429127
F 23.018122 39.903153 192.272420
F 5.373614 27.031259 173.882965
F 5.144870 27.031261 195.726261
F 32.126224 27.031168 174.163063
F 31.897473 27.031168 196.006355
F 5.373614 34.754448 173.882965
F 5.144870 34.754450 195.726261
F 32.126224 34.754357 174.163063
F 31.897473 34.754357 196.006355
F 5.373614 42.477643 173.882965
F 5.144870 42.477645 195.726261
F 32.126224 42.477552 174.163063
F 31.897473 42.477552 196.006356
F 14.291237 27.031169 173.976289
F 14.062487 27.031169 195.819582
F 14.291238 34.754358 173.976289
F 14.062487 34.754358 195.819582
F 14.291237 42.477552 173.976289
F 14.062487 42.477552 195.819582
F 23.208735 27.031169 174.069675
F 22.979985 27.031169 195.912969
F 23.208735 34.754358 174.069675
F 22.979985 34.754358 195.912969
F 23.208735 42.477552 174.069676
F 22.979985 42.477552 195.912969
F 5.402169 27.031235 171.152440
F 5.173302 27.031192 192.995765
F 32.154829 27.031169 171.432651
F 31.926079 27.031169 193.275944
F 5.402169 34.754424 171.152440
F 5.173302 34.754381 192.995765
F 32.154829 34.754358 171.432651
F 31.926079 34.754358 193.275944
F 5.402169 42.477618 171.152440
F 5.173302 42.477575 192.995764
F 32.154829 42.477552 171.432651
F 31.926079 42.477552 193.275944
F 14.319844 27.031169 171.245877
F 14.091093 27.031169 193.089170
F 14.319844 34.754358 171.245876
F 14.091093 34.754358 193.089170
F 14.319844 42.477553 171.245876
F 14.091093 42.477553 193.089169
F 23.237340 27.031169 171.339264
F 23.008589 27.031169 193.182557
F 23.237340 34.754358 171.339264
F 23.008589 34.754358 193.182557
F 23.237340 42.477552 171.339263
F 23.008589 42.477552 193.182557
F 5.440304 24.456696 167.511884
F 5.211427 24.456746 189.355214
F 32.192945 24.456772 167.792102
F 31.964194 24.456772 189.635395
F 5.440304 32.179885 167.511884
F 5.211427 32.179934 189.355214
F 32.192945 32.179960 167.792102
F 31.964194 32.179960 189.635395
F 5.440304 39.903078 167.511884
F 5.211427 39.903128 189.355214
F 32.192945 39.903154 167.792102
F 31.964194 39.903154 189.635395
F 14.357958 24.456771 167.605327
F 14.129207 24.456771 189.448620
F 14.357958 32.179959 167.605327
F 14.129207 32.179959 189.448620
F 14.357958 39.903153 167.605327
F 14.129207 39.903153 189.448620
F 23.275456 24.456771 167.698714
F 23.046705 24.456771 189.542007
F 23.275456 32.179959 167.698714
F 23.046705 32.179959 189.542007
F 23.275456 39.903153 167.698714
F 23.046705 39.903153 189.542007
F 7.631725 30.892762 171.175837
F 7.402974 30.892762 193.019130
F 7.631725 38.615953 171.175836
F 7.402974 38.615954 193.019129
F 16.291863 30.892763 195.842928
F 16.520613 30.892763 173.999636
F 7.631725 46.339147 171.175837
F 7.402974 46.339147 193.019130
F 16.549219 30.892763 171.269224
F 16.320469 30.892763 193.112516
F 16.549219 38.615955 171.269223
F 16.320469 38.615954 193.112516
F 16.549219 23.169574 171.269223
F 16.320469 23.169574 193.112516
F 25.466715 30.892762 171.362611
F 25.237964 30.892762 193.205904
F 25.466715 38.615954 171.362610
F 25.237964 38.615954 193.205903
F 7.374363 46.339148 195.749541
F 7.603116 46.339147 173.906247
F 25.466715 46.339148 171.362611
F 25.237964 46.339148 193.205904
F 7.669835 28.318366 167.535289
F 7.441085 28.318366 189.378581
F 7.669835 36.041557 167.535288
F 7.441085 36.041557 189.378581
F 7.669835 43.764751 167.535288
F 7.441085 43.764751 189.378581
F 16.587331 28.318364 167.628674
F 16.358580 28.318364 189.471967
F 16.587331 36.041556 167.628673
F 16.358580 36.041556 189.471966
F 16.587331 43.764749 167.628673
F 16.358580 43.764749 189.471966
F 25.504827 28.318366 167.722062
F 25.276076 28.318365 189.565355
F 25.504827 36.041556 167.722062
F 25.276076 36.041556 189.565354
F 25.504827 43.764750 167.722062
F 25.276076 43.764750 189.565355
F 7.641253 28.318366 170.265698
F 7.412499 28.318366 192.108991
F 7.641253 36.041557 170.265699
F 7.412499 36.041556 192.108992
F 7.641253 43.764751 170.265698
F 7.412499 43.764750 192.108991
F 16.558749 28.318365 170.359086
F 16.329998 28.318365 192.202379
F 16.558749 36.041555 170.359087
F 16.329998 36.041555 192.202380
F 16.558749 43.764750 170.359086
F 16.329998 43.764749 192.202379
F 25.476244 28.318365 170.452473
F 25.247494 28.318365 192.295766
F 25.476244 36.041556 170.452474
F 25.247494 36.041556 192.295766
F 25.476244 43.764750 170.452473
F 25.247494 43.764750 192.295766
F 7.603116 30.892762 173.906247
F 7.374363 30.892762 195.749541
F 7.603116 38.615954 173.906248
F 7.374363 38.615954 195.749541
F 0.654491 24.463166 199.320724
F 0.371348 24.435815 221.199086
F 27.400618 24.456771 199.600211
F 27.171867 24.456771 221.443505
F 0.654492 32.186355 199.320724
F 0.371348 32.159004 221.199086
F 27.400618 32.179960 199.600211
F 27.171867 32.179960 221.443505
F 0.654492 39.909548 199.320725
F 0.371348 39.882198 221.199086
F 27.400618 39.903154 199.600212
F 27.171867 39.903154 221.443504
F 9.565629 24.456771 199.413437
F 9.336878 24.456771 221.256730
F 9.565629 32.179960 199.413437
F 9.336878 32.179960 221.256730
F 9.565629 39.903154 199.413437
F 9.336878 39.903154 221.256731
F 18.483124 24.456770 199.506824
F 18.254373 24.456770 221.350118
F 18.483124 32.179959 199.506824
F 18.254373 32.179959 221.350118
F 18.483124 39.903153 199.506825
F 18.254373 39.903153 221.350118
F 0.609199 27.028183 202.965731
F 0.325808 27.056130 224.845128
F 27.362479 27.031168 203.240760
F 27.133729 27.031168 225.084053
F 0.609200 34.751372 202.965731
F 0.325808 34.779319 224.845128
F 27.362479 34.754357 203.240760
F 27.133729 34.754357 225.084053
F 0.609200 42.474567 202.965731
F 0.325808 42.502514 224.845129
F 27.362479 42.477552 203.240760
F 27.133729 42.477552 225.084053
F 9.527489 27.031169 203.053986
F 9.298738 27.031169 224.897278
F 9.527489 34.754358 203.053986
F 9.298738 34.754358 224.897279
F 9.527489 42.477552 203.053986
F 9.298738 42.477552 224.897279
F 18.444986 27.031169 203.147374
F 18.216236 27.031169 224.990667
F 18.444986 34.754358 203.147374
F 18.216235 34.754358 224.990667
F 18.444986 42.477552 203.147374
F 18.216235 42.477552 224.990667
F 0.565666 27.057572 200.231153
F 0.380999 27.039826 222.081214
F 27.391084 27.031169 200.510349
F 27.162334 27.031169 222.353642
F 0.565666 34.780761 200.231153
F 0.380999 34.763015 222.081214
F 27.391084 34.754358 200.510349
F 27.162334 34.754358 222.353642
F 0.565667 42.503955 200.231153
F 0.380999 42.486209 222.081214
F 27.391084 42.477552 200.510349
F 27.162334 42.477552 222.353642
F 9.556095 27.031169 200.323574
F 9.327344 27.031169 222.166868
F 9.556095 34.754358 200.323574
F 9.327344 34.754358 222.166868
F 9.556095 42.477552 200.323575
F 9.327344 42.477552 222.166867
F 18.473591 27.031169 200.416961
F 18.244840 27.031169 222.260254
F 18.473591 34.754358 200.416961
F 18.244840 34.754358 222.260254
F 18.473591 42.477552 200.416961
F 18.244840 42.477552 222.260254
F 0.416731 24.447560 218.440004
F 27.429200 24.456772 196.869800
F 27.200449 24.456772 218.713093
F 0.416731 32.170749 218.440004
F 27.429200 32.179960 196.869800
F 27.200449 32.179960 218.713093
F 0.416731 39.893942 218.440003
F 27.429200 39.903154 196.869800
F 27.200449 39.903154 218.713092
F 9.594210 24.456771 196.683026
F 9.365459 24.456771 218.526318
F 9.594211 32.179960 196.683025
F 9.365460 32.179960 218.526318
F 9.594211 39.903154 196.683025
F 9.365460 39.903154 218.526318
F 18.511706 24.456770 196.776412
F 18.282955 24.456770 218.619705
F 18.511706 32.179958 196.776412
F 18.282955 32.179958 218.619705
F 18.511706 39.903153 196.776412
F 18.282955 39.903153 218.619705
F 2.865806 30.891259 200.254717
F 2.637042 30.891925 222.097588
F 29.620458 30.892763 200.533695
F 29.391707 30.892762 222.376989
F 2.865806 38.614451 200.254716
F 2.637042 38.615117 222.097587
F 29.620458 38.615954 200.533695
F 29.391707 38.615954 222.376988
F 24.980609 46.339148 217.779608
F 24.980609 23.169574 217.779608
F 2.865806 46.337645 200.254717
F 2.637042 46.338310 222.097588
F 29.620458 23.169574 200.533695
F 29.391707 23.169574 222.376989
F 29.620458 46.339148 200.533695
F 29.391707 46.339148 222.376989
F 11.785470 30.892762 200.346921
F 11.556720 30.892762 222.190215
F 11.785471 38.615955 200.346920
F 11.556720 38.615955 222.190214
F 11.785471 23.169574 200.346921
F 11.556720 23.169574 222.190214
F 11.785471 46.339148 200.346921
F 11.556720 46.339148 222.190214
F 20.702967 30.892763 200.440309
F 20.474216 30.892763 222.283601
F 20.702967 38.615954 200.440308
F 20.474216 38.615954 222.283601
F 20.702967 23.169574 200.440309
F 20.474216 23.169574 222.283601
F 2.903928 28.319869 196.614166
F 2.675055 28.319363 218.457151
F 29.658570 28.318365 196.893147
F 29.429819 28.318366 218.736440
F 2.903928 36.043060 196.614166
F 2.675055 36.042554 218.457151
F 29.658570 36.041556 196.893146
F 29.429819 36.041556 218.736439
F 2.903928 43.766254 196.614166
F 2.675055 43.765748 218.457151
F 29.658570 43.764751 196.893146
F 29.429819 43.764751 218.736440
F 11.823582 28.318365 196.706373
F 11.594831 28.318365 218.549666
F 11.823582 36.041555 196.706372
F 11.594831 36.041555 218.549665
F 11.823582 43.764750 196.706372
F 11.594831 43.764750 218.549665
F 20.741080 28.318365 196.799759
F 20.512329 28.318365 218.643052
F 20.741080 36.041556 196.799759
F 20.512329 36.041556 218.643051
F 20.741080 43.764749 196.799759
F 20.512329 43.764749 218.643052
F 2.872835 28.319658 199.343220
F 2.645438 28.319937 221.186266
F 29.629988 28.318366 199.623558
F 29.401237 28.318366 221.466851
F 2.872835 36.042849 199.343220
F 2.645438 36.043128 221.186266
F 29.629988 36.041556 199.623558
F 29.401237 36.041556 221.466851
F 2.872835 43.766042 199.343220
F 2.645438 43.766322 221.186267
F 29.629988 43.764750 199.623558
F 29.401237 43.764750 221.466851
F 11.795000 28.318365 199.436784
F 11.566249 28.318365 221.280077
F 11.795000 36.041556 199.436784
F 11.566249 36.041556 221.280078
F 11.795000 43.764750 199.436784
F 11.566249 43.764750 221.280077
F 20.712496 28.318365 199.530172
F 20.483746 28.318365 221.373464
F 20.712496 36.041555 199.530172
F 20.483746 36.041555 221.373465
F 20.712496 43.764750 199.530172
F 20.483746 43.764749 221.373465
F 2.834853 30.891418 202.983740
F 2.607416 30.891210 224.826813
F 29.591853 30.892762 203.264107
F 29.363102 30.892762 225.107399
F 2.834853 38.614610 202.983741
F 2.607416 38.614402 224.826814
F 29.591853 38.615954 203.264107
F 29.363102 38.615954 225.107400
F 2.834853 46.337804 202.983740
F 2.607416 46.337596 224.826813
F 29.591853 46.339148 203.264107
F 29.363102 46.339148 225.107399
F 11.756865 30.892762 203.077332
F 11.528114 30.892762 224.920626
F 11.756865 38.615954 203.077333
F 11.528114 38.615954 224.920627
F 11.756865 23.169574 203.077332
F 16.063112 23.169575 217.686222
F 11.756865 46.339148 203.077332
F 11.528114 46.339148 224.920626
F 20.674362 30.892763 203.170720
F 20.445611 30.892763 225.014013
F 20.674361 38.615955 203.170721
F 20.445611 38.615955 225.014014
F 20.674362 23.169575 203.170720
F 20.445611 23.169575 225.014013
F 5.106756 24.456680 199.366809
F 4.877933 24.456756 221.210047
F 31.859362 24.456771 199.646904
F 31.630611 24.456771 221.490198
F 5.106756 32.179868 199.366809
F 4.877933 32.179945 221.210048
F 31.859362 32.179960 199.646905
F 31.630611 32.179960 221.490198
F 5.106756 39.903062 199.366810
F 4.877933 39.903138 221.210048
F 31.859362 39.903154 199.646905
F 31.630611 39.903154 221.490198
F 14.024376 24.456771 199.460131
F 13.795625 24.456771 221.303424
F 14.024376 32.179959 199.460131
F 13.795625 32.179959 221.303424
F 14.024376 39.903154 199.460131
F 13.795625 39.903154 221.303425
F 22.941872 24.456771 199.553518
F 22.713121 24.456771 221.396811
F 22.941872 32.179959 199.553518
F 22.713122 32.179959 221.396811
F 22.941872 39.903153 199.553519
F 22.713121 39.903153 221.396811
F 5.068603 27.031252 203.007352
F 4.839790 27.031168 224.850585
F 31.821223 27.031168 203.287454
F 31.592472 27.031168 225.130746
F 5.068603 34.754441 203.007352
F 4.839790 34.754357 224.850585
F 31.821223 34.754357 203.287454
F 31.592472 34.754357 225.130746
F 5.068603 42.477635 203.007352
F 4.839790 42.477551 224.850585
F 31.821223 42.477552 203.287454
F 31.592472 42.477552 225.130747
F 13.986237 27.031169 203.100680
F 13.757486 27.031169 224.943973
F 13.986237 34.754358 203.100680
F 13.757486 34.754359 224.943973
F 13.986237 42.477552 203.100680
F 13.757486 42.477552 224.943973
F 22.903735 27.031169 203.194066
F 22.674984 27.031169 225.037360
F 22.903735 34.754358 203.194067
F 22.674984 34.754358 225.037360
F 22.903735 42.477552 203.194067
F 22.674984 42.477552 225.037360
F 5.097053 27.031195 200.276861
F 4.868403 27.031235 222.120127
F 31.849828 27.031169 200.557042
F 31.621077 27.031169 222.400335
F 5.097053 34.754384 200.276860
F 4.868403 34.754424 222.120127
F 31.849828 34.754358 200.557042
F 31.621077 34.754358 222.400335
F 5.097053 42.477578 200.276860
F 4.868403 42.477618 222.120126
F 31.849828 42.477552 200.557042
F 31.621077 42.477552 222.400335
F 14.014842 27.031169 200.370268
F 13.786092 27.031169 222.213561
F 14.014842 34.754358 200.370268
F 13.786092 34.754358 222.213561
F 14.014842 42.477553 200.370268
F 13.786092 42.477553 222.213561
F 22.932339 27.031169 200.463655
F 22.703588 27.031169 222.306948
F 22.932339 34.754358 200.463655
F 22.703588 34.754358 222.306948
F 22.932339 42.477552 200.463654
F 22.703588 42.477552 222.306948
F 5.135163 24.456748 196.636314
F 4.906511 24.456707 218.479579
F 31.887944 24.456772 196.916494
F 31.659193 24.456772 218.759786
F 5.135163 32.179937 196.636314
F 4.906511 32.179895 218.479579
F 31.887944 32.179960 196.916494
F 31.659193 32.179960 218.759787
F 5.135163 39.903130 196.636314
F 4.906511 39.903089 218.479578
F 31.887944 39.903154 196.916493
F 31.659193 39.903154 218.759786
F 14.052957 24.456771 196.729719
F 13.824206 24.456771 218.573011
F 14.052957 32.179959 196.729719
F 13.824207 32.179959 218.573012
F 14.052957 39.903153 196.729718
F 13.824207 39.903153 218.573012
F 22.970455 24.456771 196.823106
F 22.741704 24.456771 218.666399
F 22.970455 32.179959 196.823106
F 22.741704 32.179959 218.666399
F 22.970455 39.903153 196.823105
F 22.741704 39.903153 218.666398
F 7.326724 30.892762 200.300229
F 7.097971 30.892763 222.143521
F 7.326724 38.615954 200.300228
F 7.097971 38.615955 222.143520
F 16.063112 38.615955 217.686221
F 7.097971 23.169575 222.143521
F 7.326724 46.339147 200.300228
F 7.097971 46.339148 222.143521
F 16.244218 30.892763 200.393615
F 16.015467 30.892763 222.236907
F 16.244218 38.615955 200.393614
F 16.015467 38.615954 222.236907
F 16.244218 23.169574 200.393615
F 16.015467 23.169574 222.236908
F 25.161713 30.892762 200.487002
F 24.932963 30.892762 222.330295
F 25.161714 38.615954 200.487001
F 24.932963 38.615954 222.330295
F 16.063112 30.892763 217.686221
F 7.145615 46.339147 217.592833
F 25.161713 46.339148 200.487002
F 24.932963 46.339148 222.330295
F 7.364834 28.318366 196.659680
F 7.136082 28.318365 218.502971
F 7.364834 36.041557 196.659679
F 7.136082 36.041556 218.502972
F 7.364834 43.764751 196.659679
F 7.136082 43.764750 218.502971
F 16.282330 28.318364 196.753065
F 16.053579 28.318364 218.596358
F 16.282330 36.041556 196.753065
F 16.053579 36.041556 218.596357
F 16.282330 43.764749 196.753065
F 16.053579 43.764749 218.596358
F 25.199826 28.318365 196.846453
F 24.971076 28.318365 218.689746
F 25.199826 36.041556 196.846453
F 24.971076 36.041556 218.689745
F 25.199826 43.764750 196.846453
F 24.971075 43.764750 218.689746
F 7.336248 28.318366 199.390089
F 7.107500 28.318366 221.233382
F 7.336248 36.041556 199.390090
F 7.107500 36.041557 221.233383
F 7.336248 43.764750 199.390090
F 7.107500 43.764751 221.233383
F 16.253748 28.318365 199.483478
F 16.024997 28.318365 221.326770
F 16.253748 36.041555 199.483478
F 16.024997 36.041555 221.326771
F 16.253748 43.764750 199.483478
F 16.024997 43.764750 221.326771
F 25.171243 28.318365 199.576864
F 24.942492 28.318365 221.420157
F 25.171243 36.041556 199.576865
F 24.942492 36.041556 221.420157
F 25.171243 43.764750 199.576864
F 24.942492 43.764750 221.420158
F 7.298113 30.892762 203.030639
F 7.069365 30.892762 224.873931
F 7.298113 38.615954 203.030639
F 7.069365 38.615954 224.873932
F 7.298113 46.339148 203.030639
F 7.069365 46.339147 224.873931
F 16.215612 30.892763 203.124027
F 15.986862 30.892763 224.967319
F 16.215612 38.615955 203.124027
F 15.986862 38.615955 224.967320
F 16.215612 23.169575 203.124027
F 15.986862 23.169575 224.967319
F 25.133109 30.892762 203.217413
F 24.904358 30.892762 225.060706
F 25.133109 38.615954 203.217414
F 24.904358 38.615954 225.060707
F 25.133109 23.169574 203.217413
F 24.904358 23.169574 225.060706
F 25.133109 46.339148 203.217413
F 24.904358 46.339148 225.060706
F 0.562513 24.455552 206.611596
F 0.282395 24.428733 228.490097
F 27.324367 24.456771 206.881309
F 27.095617 24.456771 228.724602
F 0.562513 32.178741 206.611596
F 0.282395 32.151922 228.490097
F 27.324367 32.179960 206.881309
F 27.095617 32.179960 228.724602
F 0.562513 39.901935 206.611597
F 0.282395 39.875115 228.490097
F 27.324367 39.903154 206.881309
F 27.095617 39.903154 228.724602
F 9.489379 24.456771 206.694534
F 9.260628 24.456771 228.537828
F 9.489379 32.179960 206.694534
F 9.260628 32.179960 228.537828
F 9.489379 39.903154 206.694535
F 9.260628 39.903154 228.537828
F 18.406873 24.456770 206.787922
F 18.178122 24.456770 228.631215
F 18.406873 32.179959 206.787922
F 18.178122 32.179959 228.631215
F 18.406873 39.903153 206.787922
F 18.178122 39.903153 228.631216
F 0.514758 27.037227 210.258167
F 27.286229 27.031168 210.521857
F 0.514758 34.760416 210.258167
F 27.286229 34.754357 210.521857
F 0.514758 42.483610 210.258167
F 27.286229 42.477552 210.521857
F 9.451238 27.031169 210.335082
F 9.451238 34.754358 210.335083
F 9.451239 42.477552 210.335083
F 18.368736 27.031169 210.428471
F 18.368736 34.754358 210.428471
F 18.368736 42.477553 210.428471
F 0.508340 27.049555 207.514893
F 0.311091 27.037944 229.363749
F 27.314834 27.031169 207.791446
F 0.508340 34.772744 207.514893
F 0.311091 34.761134 229.363749
F 27.314834 34.754358 207.791446
F 0.508340 42.495938 207.514892
F 0.311091 42.484327 229.363748
F 27.314834 42.477552 207.791446
F 9.479845 27.031169 207.604672
F 9.479845 34.754358 207.604671
F 9.479845 42.477552 207.604671
F 18.397341 27.031169 207.698058
F 18.397341 34.754358 207.698058
F 18.397341 42.477552 207.698058
F 0.535873 24.433890 203.872925
F 0.345759 24.448913 225.722462
F 27.352950 24.456772 204.150898
F 27.124199 24.456772 225.994191
F 0.535873 32.157078 203.872925
F 0.345759 32.172101 225.722462
F 27.352950 32.179960 204.150898
F 27.124199 32.179960 225.994190
F 0.535873 39.880272 203.872925
F 0.345759 39.895295 225.722461
F 27.352950 39.903154 204.150897
F 27.124199 39.903154 225.994190
F 9.517960 24.456771 203.964123
F 9.289209 24.456771 225.807416
F 9.517960 32.179960 203.964123
F 9.289210 32.179960 225.807416
F 9.517960 39.903154 203.964123
F 9.289210 39.903154 225.807415
F 18.435456 24.456770 204.057509
F 18.206705 24.456770 225.900803
F 18.435456 32.179959 204.057509
F 18.206705 32.179959 225.900803
F 18.435456 39.903153 204.057509
F 18.206705 39.903153 225.900802
F 2.789410 30.891393 207.535740
F 29.544208 30.892763 207.814793
F 2.789410 38.614585 207.535739
F 29.544208 38.615954 207.814792
F 24.980609 38.615954 217.779608
F 2.789410 46.337779 207.535740
F 29.544208 23.169574 207.814793
F 29.544208 46.339148 207.814793
F 11.709221 30.892762 207.628018
F 11.709221 38.615955 207.628018
F 11.709221 23.169574 207.628019
F 11.709221 46.339148 207.628019
F 20.626716 30.892763 207.721405
F 20.626717 38.615955 207.721405
F 20.626717 23.169574 207.721405
F 2.827583 28.319815 203.895237
F 2.599050 28.319052 225.738014
F 29.582320 28.318366 204.174244
F 29.353569 28.318365 226.017537
F 2.827583 36.043006 203.895236
F 2.599050 36.042242 225.738014
F 29.582320 36.041556 204.174244
F 29.353569 36.041556 226.017537
F 2.827583 43.766201 203.895237
F 2.599050 43.765437 225.738014
F 29.582320 43.764751 204.174244
F 29.353569 43.764751 226.017538
F 11.747331 28.318365 203.987470
F 11.518580 28.318365 225.830763
F 11.747331 36.041555 203.987469
F 11.518580 36.041555 225.830763
F 11.747331 43.764750 203.987470
F 11.518580 43.764750 225.830763
F 20.664830 28.318365 204.080857
F 20.436079 28.318365 225.924149
F 20.664830 36.041555 204.080856
F 20.436079 36.041556 225.924149
F 20.664830 43.764749 204.080857
F 20.436079 43.764749 225.924149
F 2.796989 28.319781 206.624237
F 2.569433 28.319903 228.467354
F 29.553737 28.318366 206.904655
F 29.324986 28.318366 228.747948
F 2.796989 36.042972 206.624238
F 2.569433 36.043094 228.467354
F 29.553737 36.041556 206.904656
F 29.324986 36.041556 228.747949
F 2.796989 43.766166 206.624238
F 2.569433 43.766288 228.467354
F 29.553737 43.764750 206.904655
F 29.324986 43.764750 228.747949
F 11.718750 28.318365 206.717881
F 11.489999 28.318365 228.561174
F 11.718750 36.041556 206.717881
F 11.489999 36.041556 228.561175
F 11.718749 43.764750 206.717882
F 11.489999 43.764750 228.561174
F 20.636246 28.318365 206.811269
F 20.407495 28.318365 228.654562
F 20.636246 36.041555 206.811270
F 20.407495 36.041555 228.654562
F 20.636246 43.764749 206.811269
F 20.407495 43.764750 228.654562
F 2.759189 30.891259 210.264711
F 29.515603 30.892762 210.545203
F 2.759189 38.614450 210.264712
F 29.515603 38.615954 210.545204
F 2.759189 46.337644 210.264711
F 29.515603 46.339148 210.545203
F 11.680614 30.892762 210.358430
F 11.680614 38.615954 210.358430
F 7.145615 38.615954 217.592834
F 11.680614 46.339148 210.358430
F 20.598112 30.892763 210.451817
F 20.598112 38.615955 210.451818
F 20.598112 23.169575 210.451817
F 5.030479 24.456698 206.647894
F 4.801678 24.456786 228.491123
F 31.783112 24.456771 206.928002
F 31.554361 24.456771 228.771295
F 5.030479 32.179886 206.647894
F 4.801678 32.179975 228.491123
F 31.783112 32.179960 206.928002
F 31.554361 32.179960 228.771295
F 5.030479 39.903080 206.647894
F 4.801678 39.903169 228.491123
F 31.783112 39.903154 206.928002
F 31.554361 39.903154 228.771296
F 13.948125 24.456771 206.741228
F 13.719375 24.456771 228.584521
F 13.948125 32.179959 206.741228
F 13.719375 32.179959 228.584521
F 13.948125 39.903154 206.741228
F 13.719375 39.903154 228.584522
F 22.865622 24.456771 206.834615
F 22.636871 24.456771 228.677908
F 22.865622 32.179959 206.834616
F 22.636871 32.179959 228.677909
F 22.865622 39.903153 206.834615
F 22.636871 39.903153 228.677909
F 4.992326 27.031229 210.288432
F 31.744973 27.031168 210.568550
F 4.992326 34.754418 210.288432
F 31.744973 34.754357 210.568550
F 4.992326 42.477613 210.288433
F 31.744973 42.477552 210.568551
F 13.909986 27.031169 210.381777
F 13.909986 34.754358 210.381777
F 13.909986 42.477552 210.381777
F 22.827484 27.031169 210.475163
F 22.827484 34.754358 210.475164
F 22.827484 42.477552 210.475164
F 5.020832 27.031210 207.557948
F 31.773578 27.031169 207.838139
F 5.020832 34.754399 207.557947
F 31.773578 34.754358 207.838139
F 5.020832 42.477593 207.557947
F 31.773578 42.477552 207.838139
F 13.938592 27.031169 207.651365
F 13.938592 34.754358 207.651365
F 13.938592 42.477553 207.651364
F 22.856089 27.031169 207.744752
F 22.856089 34.754358 207.744752
F 22.856089 42.477552 207.744752
F 5.058929 24.456739 203.917406
F 4.830275 24.456705 225.760675
F 31.811694 24.456772 204.197591
F 31.582943 24.456772 226.040884
F 5.058929 32.179928 203.917406
F 4.830275 32.179893 225.760675
F 31.811694 32.179960 204.197591
F 31.582943 32.179960 226.040884
F 5.058929 39.903121 203.917405
F 4.830275 39.903087 225.760675
F 31.811694 39.903154 204.197591
F 31.582943 39.903154 226.040884
F 13.976707 24.456771 204.010816
F 13.747956 24.456771 225.854109
F 13.976707 32.179959 204.010816
F 13.747956 32.179959 225.854109
F 13.976707 39.903153 204.010815
F 13.747956 39.903153 225.854109
F 22.894204 24.456771 204.104203
F 22.665454 24.456771 225.947497
F 22.894204 32.179959 204.104203
F 22.665454 32.179959 225.947497
F 22.894204 39.903153 204.104203
F 22.665454 39.903153 225.947497
F 7.250473 30.892762 207.581326
F 7.250473 38.615954 207.581325
F 7.145615 30.892762 217.592833
F 7.250473 46.339147 207.581326
F 16.167968 30.892763 207.674712
F 16.167968 38.615955 207.674711
F 16.167968 23.169574 207.674711
F 25.085464 30.892762 207.768099
F 25.085463 38.615954 207.768099
F 25.018743 43.764750 214.139059
F 25.085464 46.339148 207.768099
F 7.288583 28.318366 203.940777
F 7.059831 28.318365 225.784069
F 7.288583 36.041557 203.940776
F 7.059831 36.041556 225.784068
F 7.288583 43.764751 203.940777
F 7.059832 43.764750 225.784069
F 16.206080 28.318364 204.034163
F 15.977329 28.318364 225.877456
F 16.206080 36.041556 204.034162
F 15.977329 36.041556 225.877455
F 16.206080 43.764749 204.034162
F 15.977329 43.764749 225.877456
F 25.123576 28.318365 204.127551
F 24.894826 28.318365 225.970844
F 25.123576 36.041556 204.127550
F 24.894826 36.041556 225.970843
F 25.123576 43.764750 204.127551
F 24.894825 43.764750 225.970844
F 7.259999 28.318366 206.671187
F 7.031250 28.318366 228.514480
F 7.259999 36.041557 206.671187
F 7.031250 36.041557 228.514480
F 7.259999 43.764750 206.671187
F 7.031250 43.764751 228.514480
F 16.177497 28.318365 206.764575
F 15.948747 28.318365 228.607868
F 16.177497 36.041555 206.764576
F 15.948747 36.041555 228.607868
F 16.177497 43.764750 206.764575
F 15.948746 43.764749 228.607869
F 25.094993 28.318365 206.857962
F 24.866242 28.318365 228.701254
F 25.094993 36.041556 206.857962
F 24.866242 36.041556 228.701255
F 25.094993 43.764750 206.857962
F 24.866242 43.764750 228.701255
F 7.221864 30.892762 210.311735
F 7.221864 38.615954 210.311736
F 7.221864 46.339148 210.311736
F 16.139362 30.892763 210.405123
F 16.139362 38.615955 210.405124
F 16.139362 23.169575 210.405123
F 25.056859 30.892762 210.498510
F 25.056859 38.615954 210.498511
F 25.056859 23.169574 210.498510
F 25.056859 46.339148 210.498510
F 0.466538 24.445508 213.905176
F 27.248117 24.456771 214.162406
F 0.466539 32.168697 213.905176
F 27.248117 32.179960 214.162406
F 0.466539 39.891890 213.905176
F 27.248117 39.903154 214.162406
F 9.413128 24.456771 213.975632
F 9.413128 32.179960 213.975632
F 9.413128 39.903154 213.975632
F 18.330623 24.456770 214.069019
F 18.330623 32.179959 214.069019
F 18.330623 39.903153 214.069020
F 0.418463 27.047464 217.552309
F 27.209979 27.031168 217.802954
F 0.418464 34.770653 217.552309
F 27.209979 34.754357 217.802955
F 0.418463 42.493848 217.552309
F 27.209978 42.477552 217.802955
F 9.374988 27.031169 217.616181
F 9.374988 34.754358 217.616181
F 9.374989 42.477552 217.616181
F 18.292485 27.031169 217.709569
F 18.292485 34.754358 217.709569
F 18.292485 42.477552 217.709569
F 0.452411 27.040991 214.798767
F 27.238584 27.031169 215.072544
F 0.452411 34.764180 214.798766
F 27.238584 34.754358 215.072544
F 0.452411 42.487374 214.798766
F 27.238584 42.477552 215.072543
F 9.403594 27.031169 214.885769
F 9.403594 34.754358 214.885769
F 9.403594 42.477552 214.885769
F 18.321091 27.031169 214.979156
F 18.321091 34.754358 214.979156
F 18.321091 42.477552 214.979155
F 0.482422 24.443628 211.157003
F 27.276699 24.456772 211.431994
F 0.482422 32.166816 211.157003
F 27.276699 32.179960 211.431994
F 0.482421 39.890010 211.157002
F 27.276700 39.903154 211.431994
F 9.441710 24.456771 211.245220
F 9.441710 32.179960 211.245220
F 9.441710 39.903154 211.245219
F 18.359205 24.456770 211.338607
F 18.359205 32.179958 211.338607
F 18.359205 39.903153 211.338606
F 2.713140 30.891613 214.816694
F 29.467958 30.892762 215.095890
F 2.713139 38.614805 214.816693
F 29.467958 38.615954 215.095890
F 24.980609 30.892762 217.779608
F 2.713140 46.337998 214.816694
F 29.467958 23.169574 215.095890
F 29.467958 46.339148 215.095890
F 11.632970 30.892762 214.909116
F 11.632970 38.615955 214.909116
F 11.632970 23.169574 214.909116
F 11.632970 46.339148 214.909116
F 20.550466 30.892763 215.002503
F 20.550466 38.615954 215.002502
F 20.550467 23.169574 215.002503
F 2.751242 28.319633 211.176225
F 29.506069 28.318365 211.455341
F 2.751242 36.042824 211.176224
F 29.506069 36.041556 211.455340
F 2.751242 43.766019 211.176225
F 29.506069 43.764751 211.455341
F 11.671081 28.318365 211.268567
F 11.671081 36.041555 211.268566
F 11.671081 43.764750 211.268567
F 20.588579 28.318365 211.361953
F 20.588579 36.041556 211.361953
F 20.588579 43.764749 211.361953
F 2.721451 28.319961 213.905174
F 29.477487 28.318366 214.185752
F 2.721451 36.043152 213.905175
F 29.477487 36.041556 214.185752
F 2.721451 43.766346 213.905175
F 29.477487 43.764750 214.185753
F 11.642500 28.318365 213.998978
F 11.642500 36.041556 213.998979
F 11.642500 43.764750 213.998979
F 20.559996 28.318365 214.092366
F 20.559996 36.041555 214.092366
F 20.559996 43.764749 214.092366
F 2.683459 30.891168 217.545712
F 29.439352 30.892762 217.826301
F 2.683459 38.614360 217.545713
F 29.439352 38.615954 217.826301
F 2.683459 46.337554 217.545712
F 29.439352 46.339148 217.826301
F 11.604364 30.892762 217.639528
F 11.604364 38.615954 217.639528
F 25.018743 36.041556 214.139059
F 11.604364 46.339148 217.639528
F 20.521861 30.892763 217.732915
F 20.521861 38.615955 217.732915
F 20.521861 23.169575 217.732915
F 4.954202 24.456725 213.928972
F 31.706861 24.456771 214.209099
F 4.954202 32.179913 213.928972
F 31.706861 32.179960 214.209099
F 4.954202 39.903107 213.928972
F 31.706861 39.903154 214.209100
F 13.871875 24.456771 214.022325
F 13.871875 32.179959 214.022326
F 13.871875 39.903154 214.022326
F 22.789371 24.456771 214.115712
F 22.789371 32.179959 214.115712
F 22.789371 39.903153 214.115713
F 4.916052 27.031199 217.569508
F 31.668722 27.031168 217.849648
F 4.916052 34.754388 217.569509
F 31.668722 34.754357 217.849649
F 4.916052 42.477583 217.569509
F 31.668722 42.477552 217.849649
F 13.833736 27.031169 217.662874
F 13.833736 34.754358 217.662875
F 13.833736 42.477552 217.662875
F 22.751234 27.031169 217.756261
F 22.751234 34.754358 217.756261
F 22.751234 42.477552 217.756262
F 4.944636 27.031231 214.839030
F 31.697328 27.031169 215.119237
F 4.944636 34.754421 214.839031
F 31.697328 34.754358 215.119237
F 4.944636 42.477614 214.839030
F 31.697328 42.477552 215.119236
F 13.862342 27.031169 214.932463
F 13.862342 34.754358 214.932463
F 13.862342 42.477553 214.932463
F 22.779839 27.031169 215.025850
F 22.779839 34.754358 215.025850
F 22.779839 42.477552 215.025849
F 4.982722 24.456720 211.198490
F 31.735443 24.456772 211.478688
F 4.982722 32.179908 211.198490
F 31.735443 32.179960 211.478688
F 4.982722 39.903102 211.198489
F 31.735443 39.903154 211.478688
F 13.900456 24.456771 211.291913
F 13.900456 32.179959 211.291914
F 13.900456 39.903153 211.291913
F 22.817954 24.456771 211.385301
F 22.817954 32.179959 211.385301
F 22.817954 39.903153 211.385300
F 7.174222 30.892762 214.862423
F 7.174222 38.615954 214.862422
F 25.018743 28.318365 214.139058
F 7.174222 46.339148 214.862423
F 16.091718 30.892763 214.955809
F 16.091718 38.615954 214.955808
F 16.091718 23.169574 214.955809
F 25.009213 30.892762 215.049197
F 25.009213 38.615954 215.049196
F 16.101248 43.764749 214.045673
F 25.009213 46.339148 215.049197
F 7.212333 28.318366 211.221873
F 7.212333 36.041557 211.221873
F 7.212333 43.764751 211.221873
F 16.129829 28.318364 211.315260
F 16.129829 36.041556 211.315259
F 16.129829 43.764749 211.315260
F 25.047326 28.318365 211.408648
F 25.047326 36.041556 211.408647
F 25.047326 43.764750 211.408648
F 7.183750 28.318366 213.952283
F 7.183750 36.041557 213.952284
F 7.183750 43.764751 213.952284
F 16.101248 28.318365 214.045673
F 16.101248 36.041555 214.045672
F 0.132458 24.427945 243.056090
F 26.943116 24.456771 243.286797
F 0.132458 32.151134 243.056090
F 26.943116 32.179960 243.286798
F 0.132458 39.874328 243.056090
F 26.943116 39.903154 243.286798
F 9.108128 24.456771 243.100023
F 9.108128 32.179960 243.100023
F 9.108128 39.903154 243.100024
F 18.025622 24.456770 243.193410
F 18.025622 32.179959 243.193410
F 18.025622 39.903153 243.193411
F 0.100076 27.057511 246.694262
F 26.904978 27.031168 246.927345
F 0.100076 34.780700 246.694263
F 26.904978 34.754357 246.927346
F 0.100077 42.503894 246.694263
F 26.904978 42.477552 246.927346
F 9.069987 27.031169 246.740572
F 9.069987 34.754358 246.740572
F 9.069987 42.477552 246.740572
F 17.987484 27.031169 246.833960
F 17.987484 34.754358 246.833960
F 17.987484 42.477553 246.833960
F 0.178771 27.030039 243.929386
F 26.933583 27.031169 244.196935
F 0.178771 34.753228 243.929387
F 26.933583 34.754358 244.196935
F 0.178771 42.476422 243.929387
F 26.933583 42.477552 244.196935
F 9.098593 27.031169 244.010161
F 9.098594 34.754358 244.010160
F 9.098594 42.477552 244.010160
F 18.016090 27.031169 244.103547
F 18.016090 34.754358 244.103547
F 18.016090 42.477552 244.103546
F 0.210800 24.455319 240.287891
F 26.971699 24.456772 240.556386
F 0.210800 32.178507 240.287891
F 26.971698 32.179960 240.556386
F 0.210800 39.901701 240.287890
F 26.971698 39.903154 240.556386
F 9.136708 24.456771 240.369611
F 9.136709 32.179960 240.369612
F 9.136709 39.903154 240.369611
F 18.054204 24.456770 240.462998
F 18.054204 32.179959 240.462998
F 18.054204 39.903153 240.462997
F 2.409778 30.892528 243.940231
F 29.162957 30.892762 244.220282
F 2.409778 38.615720 243.940231
F 29.162957 38.615954 244.220281
F 15.437382 45.919184 261.140929
F 2.409778 46.338913 243.940231
F 29.162957 23.169574 244.220282
F 29.162957 46.339148 244.220282
F 11.327969 30.892762 244.033507
F 11.327969 38.615954 244.033507
F 33.272367 45.919184 261.327703
F 11.327969 46.339148 244.033507
F 20.245465 30.892763 244.126894
F 20.245465 38.615954 244.126894
F 20.245465 23.169574 244.126894
F 2.447553 28.318641 240.299767
F 29.201068 28.318366 240.579733
F 2.447553 36.041832 240.299766
F 29.201068 36.041556 240.579733
F 2.447553 43.765027 240.299767
F 29.201068 43.764751 240.579733
F 11.366080 28.318365 240.392958
F 11.366080 36.041555 240.392958
F 11.366080 43.764750 240.392958
F 20.283578 28.318365 240.486345
F 20.283578 36.041555 240.486345
F 20.283578 43.764749 240.486345
F 2.417688 28.319894 243.029452
F 29.172486 28.318366 243.310144
F 2.417688 36.043084 243.029452
F 29.172486 36.041556 243.310145
F 2.417688 43.766278 243.029452
F 29.172486 43.764750 243.310144
F 11.337499 28.318365 243.123370
F 11.337499 36.041556 243.123370
F 11.337499 43.764750 243.123370
F 20.254995 28.318365 243.216758
F 20.254995 36.041555 243.216758
F 20.254995 43.764750 243.216758
F 2.379808 30.891225 246.669958
F 29.134351 30.892762 246.950693
F 2.379808 38.614417 246.669958
F 29.134351 38.615954 246.950693
F 2.379808 46.337610 246.669958
F 29.134351 46.339148 246.950693
F 11.299363 30.892762 246.763919
F 11.299363 38.615954 246.763919
F 6.519889 45.919185 261.047542
F 11.299363 46.339148 246.763919
F 20.216860 30.892763 246.857306
F 20.216860 38.615955 246.857307
F 20.216860 23.169575 246.857306
F 4.649222 24.456828 243.053288
F 31.401860 24.456771 243.333491
F 4.649222 32.180016 243.053288
F 31.401860 32.179960 243.333491
F 4.649222 39.903210 243.053289
F 31.401860 39.903154 243.333491
F 13.566874 24.456771 243.146717
F 13.566874 32.179959 243.146717
F 13.566874 39.903154 243.146717
F 22.484370 24.456771 243.240104
F 22.484371 32.179959 243.240104
F 22.484370 39.903153 243.240104
F 4.611106 27.031108 246.693834
F 31.363721 27.031168 246.974040
F 4.611106 34.754297 246.693834
F 31.363721 34.754357 246.974040
F 4.611106 42.477491 246.693834
F 31.363721 42.477552 246.974040
F 13.528735 27.031169 246.787266
F 13.528735 34.754358 246.787266
F 13.528735 42.477552 246.787266
F 22.446233 27.031169 246.880652
F 22.446233 34.754358 246.880653
F 22.446233 42.477552 246.880653
F 4.639725 27.031246 243.963412
F 31.392327 27.031169 244.243629
F 4.639725 34.754435 243.963412
F 31.392327 34.754358 244.243629
F 4.639725 42.477629 243.963412
F 31.392327 42.477552 244.243629
F 13.557341 27.031169 244.056855
F 13.557341 34.754358 244.056854
F 13.557341 42.477553 244.056854
F 22.474837 27.031169 244.150241
F 22.474837 34.754358 244.150241
F 22.474837 42.477552 244.150241
F 4.677822 24.456697 240.322865
F 31.430442 24.456772 240.603080
F 4.677822 32.179886 240.322865
F 31.430442 32.179960 240.603080
F 4.677822 39.903079 240.322865
F 31.430442 39.903154 240.603079
F 13.595456 24.456771 240.416305
F 13.595456 32.179959 240.416305
F 13.595456 39.903153 240.416304
F 22.512953 24.456771 240.509692
F 22.512953 32.179959 240.509692
F 22.512953 39.903153 240.509692
F 6.869221 30.892764 243.986813
F 6.869221 38.615956 243.986812
F 6.869221 23.169576 243.986813
F 6.916865 46.339147 239.436126
F 15.786717 30.892763 244.080200
F 15.786717 38.615954 244.080200
F 15.786717 23.169574 244.080200
F 24.704212 30.892763 244.173589
F 24.704212 38.615954 244.173588
F 33.272367 38.195990 261.327704
F 24.704212 46.339148 244.173589
F 6.907331 28.318364 240.346264
F 6.907331 36.041555 240.346263
F 6.907331 43.764749 240.346264
F 15.824828 28.318364 240.439651
F 15.824829 36.041556 240.439651
F 15.824828 43.764749 240.439651
F 24.742324 28.318365 240.533039
F 24.742324 36.041556 240.533039
F 24.742324 43.764750 240.533039
F 6.878751 28.318367 243.076676
F 6.878751 36.041557 243.076676
F 6.878751 43.764751 243.076676
F 15.796246 28.318365 243.170064
F 15.796246 36.041555 243.170064
F 15.796246 43.764749 243.170064
F 24.713742 28.318365 243.263450
F 24.713742 36.041556 243.263451
F 24.713742 43.764750 243.263450
F 6.840616 30.892761 246.717224
F 6.840616 38.615953 246.717225
F 6.840616 46.339147 246.717224
F 15.758111 30.892763 246.810613
F 15.758111 38.615955 246.810613
F 15.758111 23.169575 246.810613
F 24.675607 30.892762 246.904000
F 24.675607 38.615954 246.904000
F 24.675607 23.169574 246.904000
F 24.675607 46.339148 246.904000
F 0.069117 24.433722 250.331398
F 26.866866 24.456771 250.567895
F 0.069117 32.156910 250.331398
F 26.866866 32.179960 250.567895
F 0.069117 39.880104 250.331399
F 26.866866 39.903154 250.567895
F 9.031877 24.456771 250.381120
F 9.031877 32.179960 250.381120
F 9.031877 39.903154 250.381121
F 17.949372 24.456770 250.474508
F 17.949372 32.179959 250.474508
F 17.949372 39.903153 250.474508
F 0.241349 27.061169 232.133744
F 0.039179 27.050274 253.967677
F 27.057478 27.031168 232.365149
F 26.828728 27.031168 254.208440
F 0.241349 34.784358 232.133745
F 0.039179 34.773462 253.967677
F 27.057478 34.754357 232.365150
F 26.828728 34.754357 254.208440
F 0.241349 42.507552 232.133745
F 0.039179 42.496657 253.967677
F 27.057478 42.477552 232.365150
F 26.828728 42.477552 254.208440
F 9.222488 27.031169 232.178376
F 8.993737 27.031169 254.021665
F 9.222488 34.754358 232.178376
F 8.993737 34.754358 254.021665
F 9.222488 42.477552 232.178376
F 8.993737 42.477552 254.021666
F 18.139985 27.031169 232.271764
F 17.911234 27.031169 254.115053
F 18.139985 34.754358 232.271764
F 17.911234 34.754358 254.115054
F 18.139985 42.477552 232.271764
F 17.911234 42.477553 254.115054
F 0.116974 27.023468 251.212603
F 27.086083 27.031169 229.634739
F 26.857332 27.031169 251.478032
F 0.116974 34.746657 251.212603
F 27.086083 34.754358 229.634739
F 26.857332 34.754358 251.478032
F 0.116974 42.469851 251.212603
F 27.086083 42.477552 229.634738
F 26.857332 42.477552 251.478032
F 9.251094 27.031169 229.447965
F 9.022344 27.031169 251.291257
F 9.251094 34.754358 229.447965
F 9.022344 34.754358 251.291257
F 9.251094 42.477552 229.447964
F 9.022344 42.477552 251.291257
F 18.168590 27.031169 229.541351
F 17.939839 27.031169 251.384644
F 18.168590 34.754358 229.541351
F 17.939839 34.754358 251.384644
F 18.168590 42.477552 229.541351
F 17.939839 42.477552 251.384644
F 0.147475 24.460943 247.570954
F 26.895448 24.456772 247.837483
F 0.147475 32.184131 247.570954
F 26.895448 32.179960 247.837483
F 0.147475 39.907325 247.570954
F 26.895448 39.903154 247.837483
F 9.060459 24.456771 247.650709
F 9.060459 32.179960 247.650709
F 9.060459 39.903154 247.650709
F 17.977954 24.456770 247.744095
F 17.977954 32.179959 247.744095
F 17.977954 39.903153 247.744095
F 2.561129 30.892212 229.378442
F 2.334266 30.892537 251.221198
F 29.315457 30.892762 229.658085
F 29.086706 30.892763 251.501378
F 2.561129 38.615404 229.378441
F 2.334266 38.615729 251.221198
F 29.315457 38.615954 229.658085
F 29.086706 38.615954 251.501378
F 19.896132 45.919183 261.187622
F 24.751858 30.892762 239.622901
F 2.561129 46.338598 229.378441
F 2.334266 46.338922 251.221198
F 29.315457 23.169574 229.658085
F 29.086706 23.169574 251.501378
F 29.315457 46.339148 229.658085
F 29.086706 46.339148 251.501378
F 11.480470 30.892762 229.471311
F 11.251719 30.892762 251.314604
F 11.480470 38.615955 229.471311
F 11.251719 38.615955 251.314603
F 11.480470 23.169574 229.471311
F 11.251719 23.169574 251.314604
F 11.480470 46.339148 229.471311
F 11.251719 46.339148 251.314604
F 20.397966 30.892763 229.564698
F 20.169215 30.892763 251.407991
F 20.397966 38.615954 229.564698
F 20.169215 38.615954 251.407991
F 20.397966 23.169574 229.564698
F 20.169215 23.169574 251.407991
F 2.372000 28.318584 247.580709
F 29.124818 28.318365 247.860831
F 2.372000 36.041775 247.580708
F 29.124818 36.041556 247.860830
F 2.372000 43.764969 247.580708
F 29.124818 43.764751 247.860830
F 11.289830 28.318365 247.674056
F 11.289830 36.041555 247.674055
F 11.289830 43.764750 247.674056
F 20.207328 28.318365 247.767443
F 20.207328 36.041555 247.767442
F 20.207328 43.764749 247.767442
F 2.341978 28.319917 250.310458
F 29.096236 28.318366 250.591241
F 2.341978 36.043107 250.310459
F 29.096236 36.041556 250.591242
F 2.341978 43.766301 250.310458
F 29.096236 43.764750 250.591241
F 11.261248 28.318365 250.404467
F 11.261248 36.041556 250.404467
F 11.261248 43.764750 250.404467
F 20.178744 28.318365 250.497855
F 20.178744 36.041555 250.497856
F 20.178744 43.764749 250.497855
F 2.531452 30.891235 232.107887
F 2.304161 30.891195 253.950947
F 29.286852 30.892762 232.388496
F 29.058102 30.892762 254.231787
F 2.531452 38.614427 232.107888
F 2.304161 38.614387 253.950948
F 29.286852 38.615954 232.388496
F 29.058102 38.615954 254.231787
F 2.531452 46.337620 232.107887
F 2.304161 46.337580 253.950947
F 29.286852 46.339148 232.388496
F 29.058102 46.339148 254.231787
F 11.451863 30.892762 232.201723
F 11.223113 30.892762 254.045012
F 11.451863 38.615954 232.201723
F 11.223113 38.615954 254.045013
F 6.519890 38.195992 261.047543
F 11.223113 23.169574 254.045012
F 11.451863 46.339148 232.201723
F 11.223113 46.339148 254.045012
F 20.369361 30.892763 232.295110
F 20.140610 30.892763 254.138400
F 20.369361 38.615955 232.295111
F 20.140610 38.615955 254.138401
F 20.369361 23.169575 232.295110
F 20.140610 23.169575 254.138400
F 4.573021 24.456834 250.334381
F 31.325611 24.456771 250.614589
F 4.573022 32.180022 250.334381
F 31.325611 32.179960 250.614589
F 4.573021 39.903216 250.334381
F 31.325611 39.903154 250.614589
F 13.490624 24.456771 250.427815
F 13.490624 32.179959 250.427814
F 13.490624 39.903154 250.427815
F 22.408120 24.456771 250.521202
F 22.408120 32.179959 250.521201
F 22.408120 39.903153 250.521202
F 4.763543 27.031140 232.131661
F 4.534911 27.031107 253.974926
F 31.516222 27.031168 232.411843
F 31.287471 27.031168 254.255133
F 4.763543 34.754328 232.131661
F 4.534911 34.754296 253.974926
F 31.516222 34.754357 232.411844
F 31.287471 34.754357 254.255133
F 4.763543 42.477523 232.131661
F 4.534911 42.477490 253.974927
F 31.516222 42.477552 232.411844
F 31.287471 42.477552 254.255134
F 13.681235 27.031169 232.225069
F 13.452485 27.031169 254.068360
F 13.681235 34.754358 232.225070
F 13.452485 34.754359 254.068360
F 13.681235 42.477552 232.225070
F 13.452485 42.477553 254.068360
F 22.598734 27.031169 232.318456
F 22.369983 27.031169 254.161746
F 22.598734 34.754358 232.318456
F 22.369983 34.754358 254.161747
F 22.598734 42.477552 232.318457
F 22.369983 42.477552 254.161747
F 4.792170 27.031237 229.401222
F 4.563516 27.031254 251.244502
F 31.544827 27.031169 229.681433
F 31.316076 27.031169 251.524726
F 4.792170 34.754426 229.401222
F 4.563516 34.754443 251.244502
F 31.544827 34.754358 229.681433
F 31.316076 34.754358 251.524726
F 4.792170 42.477620 229.401222
F 4.563516 42.477637 251.244503
F 31.544827 42.477552 229.681432
F 31.316076 42.477552 251.524726
F 13.709842 27.031169 229.494658
F 13.481091 27.031169 251.337951
F 13.709841 34.754358 229.494658
F 13.481090 34.754358 251.337951
F 13.709841 42.477553 229.494658
F 13.481090 42.477553 251.337951
F 22.627338 27.031169 229.588045
F 22.398587 27.031169 251.431338
F 22.627338 34.754358 229.588045
F 22.398587 34.754358 251.431338
F 22.627338 42.477552 229.588045
F 22.398587 42.477552 251.431337
F 4.601608 24.456690 247.603958
F 31.354192 24.456772 247.884177
F 4.601608 32.179879 247.603958
F 31.354192 32.179960 247.884177
F 4.601608 39.903072 247.603958
F 31.354192 39.903154 247.884177
F 13.519206 24.456771 247.697403
F 13.519206 32.179959 247.697402
F 13.519206 39.903153 247.697402
F 22.436703 24.456771 247.790790
F 22.436703 32.179959 247.790790
F 22.436703 39.903153 247.790789
F 7.021721 30.892763 229.424617
F 6.792972 30.892765 251.267910
F 7.021721 38.615955 229.424617
F 6.792972 38.615956 251.267909
F 7.021721 23.169575 229.424617
F 6.792972 23.169576 251.267909
F 6.916865 38.615954 239.436127
F 33.272367 30.472798 261.327703
F 15.939217 30.892763 229.518004
F 15.710466 30.892763 251.361298
F 15.939217 38.615954 229.518004
F 15.710466 38.615954 251.361297
F 15.939217 23.169574 229.518004
F 15.710466 23.169574 251.361298
F 24.856713 30.892762 229.611392
F 24.627962 30.892763 251.454685
F 24.856713 38.615954 229.611392
F 24.627962 38.615954 251.454685
F 6.519889 30.472800 261.047542
F 6.916865 30.892762 239.436126
F 24.856713 46.339148 229.611393
F 24.627962 46.339148 251.454685
F 6.831082 28.318364 247.627362
F 6.831082 36.041554 247.627361
F 6.831082 43.764748 247.627361
F 15.748578 28.318364 247.720749
F 15.748578 36.041556 247.720748
F 15.748578 43.764749 247.720749
F 24.666075 28.318365 247.814137
F 24.666075 36.041556 247.814137
F 24.666075 43.764750 247.814136
F 6.802501 28.318367 250.357773
F 6.802501 36.041557 250.357774
F 6.802501 43.764751 250.357773
F 15.719996 28.318365 250.451161
F 15.719996 36.041555 250.451162
F 15.719996 43.764749 250.451161
F 24.637491 28.318365 250.544548
F 24.637491 36.041556 250.544548
F 24.637491 43.764750 250.544548
F 6.993115 30.892762 232.155028
F 6.764367 30.892761 253.998318
F 6.993115 38.615954 232.155029
F 6.764367 38.615953 253.998318
F 6.993115 46.339147 232.155029
F 6.764367 46.339147 253.998318
F 15.910611 30.892763 232.248416
F 15.681860 30.892763 254.091706
F 15.910611 38.615955 232.248417
F 15.681860 38.615955 254.091707
F 15.910611 23.169575 232.248416
F 15.681860 23.169575 254.091706
F 24.828108 30.892762 232.341803
F 24.599357 30.892763 254.185093
F 24.828108 38.615954 232.341804
F 24.599357 38.615954 254.185094
F 24.828108 23.169574 232.341804
F 24.599357 23.169574 254.185093
F 24.828108 46.339148 232.341804
F 24.599357 46.339148 254.185093
F 0.202797 24.426006 235.775948
F 0.010191 24.442566 257.602641
F 27.019366 24.456771 236.005699
F 26.790993 24.456682 257.846701
F 0.202797 32.149195 235.775948
F 0.010191 32.165754 257.602641
F 27.019366 32.179960 236.005699
F 26.790993 32.179870 257.846701
F 0.202797 39.872388 235.775949
F 0.010191 39.888948 257.602642
F 27.019366 39.903154 236.005699
F 26.790993 39.903064 257.846702
F 9.184378 24.456771 235.818924
F 8.956005 24.456681 257.659928
F 9.184378 32.179960 235.818925
F 8.956005 32.179870 257.659928
F 9.184378 39.903154 235.818925
F 8.956005 39.903064 257.659927
F 18.101872 24.456770 235.912312
F 17.873499 24.456681 257.753315
F 18.101872 32.179959 235.912312
F 17.873499 32.179870 257.753314
F 18.101872 39.903153 235.912313
F 17.873499 39.903063 257.753315
F 0.166568 27.061513 239.416701
F 24.354879 45.919183 261.234316
F 26.981228 27.031168 239.646248
[truncated: 2,097,720 more chars]
