# Supplementary material for: Molecular-resolution imaging of ice crystallized from liquid water by cryogenic liquid-cell TEM
Source: Nat Commun. 2025 Sep 25;16:8342. doi: 10.1038/s41467-025-62451-0 (PMC12462463; doi:10.1038/s41467-025-62451-0)
Supplement: Supplementary file 9 — Supplementary Data 1 [file 41467_2025_62451_MOESM9_ESM.zip › supercell_5_3_12/0.8/93K_relaxed.xyz]

76212
F76212
F 3.632483 1.307174 2.772874
F 3.318233 1.297364 24.548794
F 30.778983 1.445714 3.465714
F 30.111283 1.551044 25.155594
F 3.632483 9.026384 2.772874
F 3.318233 9.016574 24.548794
F 30.819183 9.259144 3.225024
F 30.233583 9.158694 24.813894
F 3.632483 16.745574 2.772874
F 3.318233 16.735774 24.548794
F 30.672883 16.862974 3.232484
F 30.301083 16.982174 24.974794
F 12.533383 1.294154 2.907444
F 12.222083 1.286534 24.684494
F 12.533383 9.013364 2.907444
F 12.222083 9.005744 24.684494
F 12.533383 16.732574 2.907444
F 12.222083 16.724974 24.684494
F 21.634683 1.606904 3.246604
F 21.296683 1.265274 24.921694
F 21.511183 9.129974 3.019464
F 21.138883 9.015814 24.849394
F 21.666483 16.668674 3.054174
F 20.992583 16.842074 24.848294
F 3.572043 3.848904 6.356424
F 3.267413 3.848774 28.187294
F 30.369983 3.915904 6.891114
F 30.226483 4.144404 28.638094
F 3.572043 11.568074 6.356424
F 3.267413 11.567974 28.187294
F 30.725283 11.716274 6.801454
F 30.368983 11.900974 28.673794
F 3.572043 19.287374 6.356424
F 3.267413 19.287174 28.187294
F 30.640183 19.484174 6.772834
F 30.357083 19.574674 28.655194
F 12.476083 3.859604 6.492464
F 12.171283 3.859604 28.322994
F 12.476083 11.578774 6.492464
F 12.171283 11.578774 28.322994
F 12.476083 19.298074 6.492464
F 12.171283 19.298074 28.322994
F 21.538483 4.060834 6.712494
F 21.104183 3.828164 28.471294
F 21.559783 11.677274 6.804264
F 20.994383 11.602474 28.542094
F 21.442683 19.329674 6.641484
F 20.951583 19.235374 28.457294
F 3.609153 3.852274 3.651464
F 3.305213 3.848774 25.481094
F 30.661783 4.137114 4.024854
F 30.256383 4.133384 25.849194
F 3.609153 11.571474 3.651464
F 3.305213 11.567974 25.481094
F 30.969683 12.023574 4.080774
F 30.056183 11.705774 25.837994
F 3.609153 19.290674 3.651464
F 3.305213 19.287174 25.481094
F 30.667683 19.472174 4.025234
F 30.239683 19.524774 25.943094
F 12.515483 3.860724 3.768924
F 12.209383 3.859604 25.594094
F 12.515483 11.579974 3.768924
F 12.209383 11.578774 25.594094
F 12.515483 19.299174 3.768924
F 12.209383 19.298074 25.594094
F 21.660083 4.035864 3.990684
F 21.192183 3.935844 25.756494
F 21.596683 11.727574 4.082364
F 21.002283 11.655674 25.825294
F 21.510783 19.275874 3.818664
F 21.094383 19.455874 25.683994
F 4.023833 1.279584 0.068345
F 3.356013 1.297364 21.842594
F 30.879983 9.156134 0.453377
F 30.158183 1.519724 22.357494
F 4.023833 8.998794 0.068345
F 3.356013 9.016574 21.842594
F 18.720783 12.897474 32.157494
F 30.021983 9.102544 22.197494
F 4.023823 16.717974 0.068345
F 3.356013 16.735774 21.842594
F 32.570983 0.077706 18.771294
F 29.973083 16.983174 22.361394
F 12.963983 1.269904 0.185462
F 12.260183 1.286534 21.955594
F 12.963983 8.989114 0.185461
F 12.260183 9.005744 21.955594
F 12.963983 16.708374 0.185462
F 12.260183 16.724974 21.955594
F 30.279583 17.090974 32.379894
F 21.049283 1.254194 22.124094
F 27.827683 13.050474 32.255794
F 21.184683 8.988654 22.193194
F 32.667983 20.776474 10.430494
F 21.216183 16.460974 22.220194
F 5.825223 7.716754 3.677734
F 5.518493 7.715754 25.502894
F 26.343183 16.621374 0.299328
F 32.596283 8.051174 26.101694
F 5.825223 15.435974 3.677734
F 5.518493 15.434974 25.502894
F 32.976183 20.877174 0.555179
F 32.510383 15.720874 26.006194
F 27.912483 15.755174 21.256394
F 27.920183 7.754324 21.146194
F 14.539083 23.157674 18.348194
F 18.888583 15.458174 21.086294
F 14.743583 7.720324 3.800034
F 14.437483 7.719214 25.625194
F 14.743583 15.439574 3.800034
F 14.437483 15.438474 25.625194
F 14.743583 0.001116 3.800034
F 18.910383 7.605084 21.243294
F 23.786683 8.119854 4.092244
F 23.408183 7.834304 25.855794
F 23.937683 15.604674 4.006734
F 23.256083 15.455274 25.820794
F 32.284883 5.329224 32.348194
F 5.620103 23.154174 18.225894
F 6.269023 5.138024 0.097841
F 5.569283 5.149604 21.864394
F 32.280983 7.809454 21.435794
F 32.801083 12.967974 15.275894
F 6.269023 12.857274 0.097842
F 5.569283 12.868774 21.864394
F 23.273583 5.333494 32.206794
F 32.586183 8.110534 14.130994
F 6.269023 20.576474 0.097842
F 5.569283 20.588074 21.864394
F 32.970283 20.705274 3.244594
F 32.375183 20.807274 22.417894
F 15.192083 5.129504 0.216574
F 14.488283 5.146134 21.986694
F 15.192083 12.848674 0.216575
F 14.488283 12.865374 21.986694
F 15.192083 20.567974 0.216574
F 14.488283 20.584574 21.986694
F 30.794783 1.523914 0.747369
F 23.538983 5.252404 21.914194
F 32.464283 5.448494 25.118294
F 23.590383 12.661074 22.164294
F 32.261583 20.866674 32.387994
F 23.318383 20.533574 22.097494
F 5.842343 5.157054 2.812734
F 5.531253 5.149604 24.588794
F 32.550983 15.634474 14.280794
F 32.777483 8.012824 7.138324
F 5.842343 12.876274 2.812734
F 5.531253 12.868774 24.588794
F 33.005483 7.922694 4.467744
F 32.244483 13.106074 25.229894
F 5.842343 20.595474 2.812734
F 5.531253 20.588074 24.588794
F 32.258683 0.336726 28.953094
F 32.424683 20.822174 25.185694
F 14.761583 5.153754 2.938554
F 14.450183 5.146134 24.715594
F 14.761583 12.872974 2.938554
F 14.450183 12.865374 24.715594
F 14.761583 20.592174 2.938554
F 14.450183 20.584574 24.715594
F 23.914983 5.666464 3.192044
F 23.412683 5.389954 24.704294
F 23.922283 13.173674 2.918154
F 23.294383 12.770674 24.877994
F 23.825283 20.474974 2.983124
F 23.453683 20.532574 24.881794
F 5.785283 7.715754 6.396744
F 5.480433 7.715754 28.227294
F 32.769283 5.373104 10.492994
F 32.406883 8.195804 28.701394
F 5.785283 15.434974 6.396744
F 5.480433 15.434974 28.227294
F 32.380783 7.864214 18.676494
F 32.591883 15.654374 18.996794
F 10.044683 23.157674 21.014794
F 10.044683 15.438374 21.014794
F 5.785283 23.154174 6.396744
F 5.480433 23.154174 28.227294
F 32.492983 13.320274 29.544194
F 10.044683 7.719204 21.014794
F 27.979983 20.660274 17.725794
F 22.082183 9.105234 0.382219
F 14.704283 7.719214 6.523574
F 14.399383 7.719214 28.354094
F 14.704283 15.438474 6.523574
F 14.399383 15.438474 28.354094
F 14.704283 0.000002 6.523574
F 28.073283 13.075574 17.673094
F 23.854183 8.069244 6.846384
F 23.386383 7.851754 28.611994
F 23.723383 15.637274 6.754144
F 23.363383 15.525674 28.634394
F 32.696283 0.368154 21.420594
F 28.002283 5.249024 17.862694
F 8.076013 1.293384 2.845774
F 7.764613 1.285764 24.622794
F 8.076013 9.012594 2.845774
F 7.764613 9.004974 24.622794
F 8.076013 16.731774 2.845774
F 7.764613 16.724174 24.622794
F 16.989683 1.294154 2.969664
F 16.678383 1.286534 24.746694
F 16.989683 9.013364 2.969664
F 16.678383 9.005744 24.746694
F 16.989683 16.732574 2.969664
F 16.678383 16.724974 24.746694
F 26.131983 1.529144 3.324504
F 25.617483 1.519874 25.116994
F 26.134083 9.310034 3.109594
F 25.648783 9.078704 24.833694
F 26.362383 16.719974 2.935924
F 25.644283 16.805174 25.087594
F 8.018633 3.860374 6.430774
F 7.713793 3.860374 28.261294
F 8.018633 11.579574 6.430774
F 7.713793 11.579574 28.261294
F 8.018633 19.298774 6.430774
F 7.713793 19.298774 28.261294
F 16.932383 3.859604 6.554684
F 16.627483 3.859604 28.385194
F 16.932383 11.578774 6.554684
F 16.627483 11.578774 28.385194
F 16.932383 19.298074 6.554684
F 16.627483 19.298074 28.385194
F 26.030283 4.167114 6.888534
F 25.679083 4.029994 28.608594
F 26.225883 11.873674 6.825804
F 25.580683 11.940974 28.607694
F 26.325283 19.202474 6.871964
F 25.686583 19.415974 28.793594
F 8.057943 3.861514 3.706124
F 7.751923 3.860374 25.531294
F 8.057943 11.580774 3.706124
F 7.751923 11.579574 25.531294
F 8.057943 19.299974 3.706124
F 7.751923 19.298774 25.531294
F 16.971683 3.860724 3.831154
F 16.665683 3.859604 25.656294
F 16.971683 11.579974 3.831154
F 16.665683 11.578774 25.656294
F 16.971683 19.299174 3.831154
F 16.665683 19.298074 25.656294
F 26.117683 4.147644 4.105274
F 25.648383 4.203464 25.830794
F 26.165883 11.925074 4.062914
F 25.554883 11.626374 25.736994
F 26.135583 19.281874 4.131254
F 25.642683 19.366774 25.984394
F 8.507363 1.270114 0.123520
F 7.802723 1.285764 21.892794
F 8.507363 8.989324 0.123520
F 7.802723 9.004974 21.892794
F 8.507363 16.708574 0.123520
F 7.802723 16.724174 21.892794
F 17.420183 1.269904 0.247686
F 16.716483 1.286534 22.017794
F 17.420183 8.989114 0.247686
F 16.716483 9.005744 22.017794
F 17.420183 16.708374 0.247687
F 16.716483 16.724974 22.017794
F 18.965383 5.175174 31.978994
F 25.462883 1.261454 22.485094
F 24.187083 12.906974 0.127097
F 25.803783 8.977824 22.141894
F 19.672083 4.978084 0.405930
F 25.564083 16.662474 22.292094
F 10.287283 7.720324 3.737814
F 9.981223 7.719204 25.562994
F 10.287283 15.439574 3.737814
F 9.981223 15.438374 25.562994
F 10.287283 0.001112 3.737814
F 19.140383 20.498574 17.459694
F 19.171083 7.723174 3.932074
F 18.935683 7.783924 25.648994
F 19.373583 15.492974 3.802324
F 18.840283 15.479474 25.769594
F 32.845883 20.788974 7.773974
F 19.053483 12.975774 17.598394
F 28.467583 8.092524 4.056034
F 28.089783 7.974754 26.020194
F 28.525283 15.501274 4.064874
F 27.940083 15.647174 25.856694
F 30.087183 1.457204 32.381094
F 18.954583 5.234054 17.430394
F 10.735683 5.129594 0.154422
F 10.031983 5.146144 21.924494
F 10.735683 12.848774 0.154422
F 10.031983 12.865374 21.924494
F 10.735683 20.568074 0.154422
F 10.031983 20.584574 21.924494
F 23.224683 0.196121 21.163194
F 18.929883 5.068794 22.207394
F 33.054683 13.236374 0.513177
F 18.976483 12.873874 21.984994
F 19.226783 0.245843 6.443084
F 19.045283 20.595574 22.133694
F 32.647083 13.068474 18.039794
F 28.029083 5.170194 22.253994
F 32.907883 15.643674 6.878454
F 28.156483 13.119474 22.229794
F 32.447983 15.864274 28.699594
F 27.695683 20.827174 22.211494
F 10.305283 5.153754 2.876324
F 9.993923 5.146144 24.653294
F 10.305283 12.872974 2.876324
F 9.993923 12.865374 24.653294
F 10.305283 20.592174 2.876324
F 9.993923 20.584574 24.653294
F 19.364583 5.105934 3.140074
F 18.986483 5.245214 24.977294
F 19.385883 12.821374 3.010784
F 18.820283 12.957274 24.823494
F 19.321083 20.497074 2.769594
F 18.895683 20.627474 24.937794
F 28.320483 5.546924 3.290444
F 27.976083 5.296974 24.966094
F 28.607783 12.839274 3.300484
F 27.753483 13.095974 24.955594
F 28.281683 20.627174 3.189624
F 27.826983 20.536574 24.963194
F 10.247983 7.719214 6.461344
F 9.943113 7.719204 28.291894
F 10.247983 15.438474 6.461344
F 9.943113 15.438374 28.291894
F 10.247983 0.000000 6.461344
F 10.095583 20.584574 17.376294
F 10.095583 12.865374 17.376294
F 9.943113 23.157674 28.291894
F 19.181283 7.816294 6.724234
F 18.944883 7.726124 28.515494
F 19.214783 15.503574 6.557444
F 18.811583 15.579574 28.465294
F 33.417783 5.268064 0.538237
F 10.095583 5.146144 17.376294
F 28.345983 7.982914 6.750544
F 28.055583 7.993844 28.670894
F 28.420083 15.406774 6.868294
F 28.047183 15.629074 28.609394
F 14.640783 23.157674 11.071094
F 28.288183 20.909074 15.044794
F 3.521453 1.297364 9.994734
F 3.216613 1.297364 31.825794
F 30.332083 1.455254 10.598394
F 32.449983 5.230924 22.369894
F 3.521453 9.016574 9.994734
F 3.216613 9.016574 31.825794
F 30.342483 9.243014 10.600894
F 32.375783 0.212087 26.002994
F 3.521453 16.735774 9.994734
F 3.216613 16.735774 31.825794
F 30.548783 16.842374 10.490394
F 33.229083 13.306274 3.243454
F 12.425283 1.286534 10.130394
F 12.120483 1.286534 31.961494
F 12.425283 9.005744 10.130394
F 12.120483 9.005744 31.961494
F 12.425283 16.724974 10.130394
F 12.120483 16.724974 31.961494
F 21.317283 1.482444 10.192394
F 20.928183 16.795774 32.155394
F 21.372983 9.077104 10.438894
F 25.677183 8.875794 32.266294
F 21.502683 16.778874 10.075794
F 32.718883 13.040874 10.746094
F 3.470633 3.848774 13.633294
F 30.323783 3.979324 14.240794
F 3.470633 11.567974 13.633294
F 30.560683 11.770174 14.317394
F 3.470633 19.287174 13.633294
F 30.315683 19.270574 14.120394
F 12.374483 3.859604 13.768894
F 12.374483 11.578774 13.768894
F 12.374483 19.298074 13.768894
F 21.529283 3.954884 13.863994
F 21.097483 11.884574 14.017994
F 21.566383 19.489774 13.708694
F 3.508433 3.848774 10.926994
F 14.500983 23.157674 21.077094
F 30.456083 4.238304 11.453094
F 3.508433 11.567974 10.926994
F 5.721713 23.154174 10.948894
F 30.439283 11.836274 11.577194
F 3.508433 19.287174 10.926994
F 10.082883 23.157674 18.285894
F 30.471583 19.368674 11.390194
F 12.412583 3.859604 11.039994
F 12.412583 11.578774 11.039994
F 12.412583 19.298074 11.039994
F 21.394383 3.966274 11.123194
F 21.266383 11.841474 11.261894
F 21.404283 19.330374 11.040294
F 3.559233 1.297364 7.288474
F 3.254393 1.297364 29.119594
F 30.390083 1.395254 7.771874
F 30.038083 1.506884 29.701394
F 3.559233 9.016574 7.288474
F 3.254393 9.016574 29.119594
F 30.520083 9.218514 7.864934
F 30.124783 9.431794 29.627394
F 3.559233 16.735774 7.288474
F 3.254393 16.735774 29.119594
F 30.574883 16.949174 7.720054
F 30.187983 16.887474 29.720094
F 12.463383 1.286534 7.401504
F 12.158583 1.286534 29.232594
F 12.463383 9.005744 7.401504
F 12.158583 9.005744 29.232594
F 12.463383 16.724974 7.401504
F 12.158583 16.724974 29.232594
F 21.475583 1.391714 7.461724
F 21.197883 1.356064 29.380794
F 21.415483 9.060364 7.651494
F 21.182383 8.982614 29.355794
F 21.410383 16.772374 7.398194
F 21.064883 16.730274 29.321594
F 5.721713 7.715754 10.948894
F 32.660983 20.492674 15.143994
F 5.721713 15.434974 10.948894
F 19.628583 20.520274 0.186136
F 28.321583 13.101774 14.891394
F 28.105483 5.389714 15.142694
F 14.640783 7.719214 11.071094
F 14.640783 15.438474 11.071094
F 19.172183 20.413374 14.692394
F 23.658383 7.835764 11.274894
F 23.518483 15.501774 11.240294
F 32.604383 20.852674 29.580994
F 5.772503 5.149594 7.310354
F 5.467673 5.149604 29.141494
F 32.644383 20.665274 17.994894
F 32.457983 5.612004 29.697194
F 5.772503 12.868774 7.310354
F 5.467673 12.868774 29.141494
F 32.319183 13.217874 32.379394
F 23.218783 12.860174 32.150894
F 5.772503 20.588074 7.310354
F 5.467673 20.588074 29.141494
F 32.400183 5.325904 17.776794
F 27.750083 20.669874 32.351694
F 14.691583 5.146134 7.432624
F 14.386683 5.146134 29.263694
F 14.691583 12.865374 7.432614
F 14.386683 12.865374 29.263694
F 14.691583 20.584574 7.432614
F 14.386683 20.584574 29.263694
F 23.669083 5.419374 7.795094
F 23.359683 5.188024 29.512694
F 23.787683 12.900074 7.534784
F 23.162583 12.912774 29.450994
F 23.741383 20.293974 7.561464
F 23.270083 20.543774 29.534794
F 5.734483 5.149604 10.034694
F 5.429643 5.149604 31.865794
F 32.638583 8.026564 11.387494
F 14.437483 23.157674 25.625194
F 5.734483 12.868774 10.034694
F 5.429643 12.868774 31.865794
F 32.964883 15.696774 4.278964
F 19.000883 0.019283 13.877294
F 5.734483 20.588074 10.034694
F 5.429643 20.588074 31.865794
F 28.573083 5.347634 0.500262
F 25.470083 1.310194 32.274194
F 14.653483 5.146134 10.161494
F 14.348583 5.146134 31.992594
F 14.653483 12.865374 10.161494
F 14.348583 12.865374 31.992594
F 14.653483 20.584574 10.161494
F 14.348583 20.584574 31.992594
F 23.752983 5.005464 10.423494
F 32.617883 5.399644 7.776724
F 23.684583 12.875374 10.255294
F 14.602583 23.157674 13.799994
F 23.644383 20.616674 10.176794
F 28.489183 20.712074 0.592863
F 5.683663 7.715754 13.673194
F 25.788083 16.703874 32.318894
F 5.683663 15.434974 13.673194
F 28.698983 13.131274 0.563567
F 18.843483 13.059774 14.810194
F 5.683663 23.154174 13.673194
F 19.204483 5.251524 14.682494
F 10.184483 23.157674 11.008894
F 14.602583 7.719214 13.799994
F 14.602583 15.438474 13.799994
F 10.133583 20.584574 14.647394
F 23.460083 7.826464 13.913594
F 23.474883 15.568674 13.918094
F 10.133583 12.865374 14.647394
F 7.967833 1.285764 10.068694
F 7.663003 1.285764 31.899794
F 7.967833 9.004974 10.068694
F 7.663003 9.004974 31.899794
F 7.967843 16.724174 10.068694
F 7.663003 16.724174 31.899794
F 16.881583 1.286534 10.192594
F 16.576783 1.286534 32.023694
F 16.881583 9.005744 10.192594
F 16.576783 9.005744 32.023694
F 16.881583 16.724974 10.192594
F 16.576783 16.724974 32.023694
F 25.824983 1.238114 10.522994
F 21.865183 16.710774 0.198699
F 25.976283 9.035094 10.505094
F 27.824083 5.252374 32.139294
F 25.994283 16.604374 10.405994
F 23.493883 20.635474 32.152694
F 7.917023 3.860374 13.707194
F 7.917023 11.579574 13.707194
F 7.917023 19.298774 13.707194
F 16.830783 3.859604 13.831094
F 16.830783 11.578774 13.831094
F 16.830783 19.298074 13.831094
F 25.827883 4.181244 14.037394
F 25.972483 11.871074 14.091494
F 26.006483 19.378774 14.020294
F 7.955153 3.860374 10.977194
F 7.955153 11.579574 10.977194
F 7.955153 19.298774 10.977194
F 16.868883 3.859604 11.102194
F 16.868883 11.578774 11.102194
F 16.868883 19.298074 11.102194
F 26.035283 3.852414 11.338394
F 26.053083 11.687474 11.323294
F 25.759483 19.247374 11.253794
F 8.005943 1.285764 7.338714
F 7.701103 1.285764 29.169794
F 8.005943 9.004974 7.338714
F 7.701103 9.004974 29.169794
F 8.005943 16.724174 7.338714
F 7.701103 16.724174 29.169794
F 16.919683 1.286534 7.463734
F 16.614783 1.286534 29.294794
F 16.919683 9.005744 7.463734
F 16.614783 9.005744 29.294794
F 16.919683 16.724974 7.463734
F 16.614783 16.724974 29.294794
F 25.898383 1.648114 7.772794
F 25.648583 1.280394 29.594594
F 26.088183 9.196114 7.805624
F 25.636583 9.294234 29.576294
F 26.073483 16.732574 7.776504
F 25.661883 16.717374 29.761594
F 10.184483 7.719204 11.008894
F 10.184483 15.438374 11.008894
F 10.133583 5.146144 14.647394
F 19.008883 7.789514 11.169894
F 19.121483 15.511574 11.029394
F 30.872683 17.022374 0.400422
F 28.262083 7.866534 11.489494
F 28.311183 15.632974 11.461194
F 28.169683 15.641974 18.493494
F 10.235283 5.146144 7.370394
F 9.930403 5.146144 29.201494
F 10.235283 12.865374 7.370394
F 9.930403 12.865374 29.201494
F 10.235283 20.584574 7.370394
F 9.930403 20.584574 29.201494
F 19.145983 5.142184 7.378934
F 18.885083 5.074964 29.255394
F 19.217283 12.955774 7.518144
F 18.838483 13.036574 29.380294
F 19.188983 20.415374 7.544764
F 18.833483 20.732774 29.463094
F 28.269783 5.419834 7.692294
F 27.898183 5.312964 29.362494
F 28.535983 12.891574 7.822554
F 28.007083 12.999774 29.509494
F 28.533183 20.669174 7.761084
F 28.124283 20.682974 29.579194
F 10.197183 5.146144 10.099294
F 9.892313 5.146144 31.930394
F 10.197183 12.865374 10.099294
F 9.892313 12.865374 31.930394
F 10.197183 20.584574 10.099294
F 9.892313 20.584574 31.930394
F 19.098783 5.192644 10.052894
F 33.032383 0.359542 4.257074
F 19.054583 12.752574 10.248694
F 21.054083 8.994754 32.119394
F 18.982383 20.520674 10.230794
F 21.098583 1.381484 32.147594
F 28.141583 5.406764 10.430694
F 5.518493 23.154174 25.502894
F 28.181383 13.069974 10.528894
F 5.825223 23.155174 3.677734
F 28.136583 20.582574 10.575594
F 32.958883 5.359704 3.438814
F 10.146383 7.719204 13.737794
F 10.146383 15.438374 13.737794
F 27.883983 7.891004 18.421694
F 10.146383 23.157674 13.737794
F 19.142683 7.796734 13.789394
F 19.190783 15.757274 13.919994
F 19.008583 15.616974 18.435794
F 28.022283 7.916184 14.191194
F 28.024683 15.755574 14.197094
F 19.059083 7.667854 18.553994
F 3.419843 1.297364 17.271794
F 30.211383 1.137094 17.841394
F 3.419843 9.016574 17.271794
F 30.225483 9.135594 17.755094
F 3.419843 16.735774 17.271794
F 30.346783 16.960674 17.912694
F 12.323683 1.286534 17.407394
F 12.323683 9.005744 17.407394
F 12.323683 16.724974 17.407394
F 21.283783 1.279774 17.495294
F 21.306483 9.054754 17.622294
F 21.338083 16.616474 17.708194
F 3.369023 3.848774 20.910294
F 30.274983 3.994284 21.339994
F 3.369023 11.567974 20.910294
F 30.305083 11.667474 21.578794
F 3.369023 19.287174 20.910294
F 29.935283 19.570974 21.412994
F 12.272883 3.859604 21.045894
F 12.272883 11.578774 21.045894
F 12.272883 19.298074 21.045894
F 21.154083 3.961304 21.140094
F 21.173983 11.615374 21.150494
F 21.260583 19.072974 21.196594
F 3.406823 3.848774 18.203994
F 30.141783 3.798084 18.585094
F 3.406823 11.567974 18.203994
F 30.236183 11.723074 18.868294
F 3.406823 19.287174 18.203994
F 30.277283 19.545674 18.695894
F 12.310983 3.859604 18.317094
F 12.310983 11.578774 18.317094
F 12.310983 19.298074 18.317094
F 21.260283 3.888814 18.445794
F 21.323183 11.609374 18.372494
F 21.347683 19.343274 18.493294
F 3.457623 1.297364 14.565494
F 30.295383 1.330604 15.100894
F 3.457623 9.016574 14.565494
F 30.246483 9.222564 14.979394
F 3.457623 16.735774 14.565494
F 30.204283 16.830074 15.293494
F 12.361783 1.286534 14.678494
F 12.361783 9.005744 14.678494
F 12.361783 16.724974 14.678494
F 21.241883 1.205644 14.753694
F 21.219783 9.264134 14.893094
F 21.412283 17.075074 14.988594
F 5.620103 7.715754 18.225894
F 26.394483 9.030914 0.439485
F 5.620103 15.434974 18.225894
F 23.776983 0.287259 4.091434
F 10.082883 15.438374 18.285894
F 10.082883 7.719204 18.285894
F 14.539083 7.719214 18.348194
F 14.539083 15.438474 18.348194
F 25.666983 16.831374 14.976994
F 23.607183 7.791104 18.606594
F 23.613383 15.377674 18.595294
F 9.981223 23.157674 25.562994
F 5.670893 5.149604 14.587394
F 32.706883 15.636074 11.536694
F 5.670893 12.868774 14.587394
F 24.020683 20.636474 0.144465
F 5.670893 20.588074 14.587394
F 32.407483 13.157374 22.494094
F 14.589883 5.146134 14.709594
F 14.589883 12.865374 14.709594
F 14.589883 20.584574 14.709594
F 23.453083 5.383024 14.937994
F 23.497783 13.045774 14.907694
F 23.836783 20.745974 14.844194
F 5.632863 5.149604 17.311694
F 18.829883 20.671474 32.259494
F 5.632863 12.868774 17.311694
F 26.479283 1.538734 0.546323
F 5.632863 20.588074 17.311694
F 24.151583 5.314164 0.379273
F 14.551783 5.146134 17.438494
F 14.551783 12.865374 17.438494
F 14.551783 20.584574 17.438494
F 23.447383 5.189754 17.626094
F 23.591083 12.888274 17.674994
F 23.542783 20.666174 17.544194
F 5.582053 7.715754 20.950194
F 32.479883 5.544254 15.028294
F 5.582053 15.434974 20.950194
F 32.522783 15.717874 21.754094
F 25.592483 9.180254 14.938194
F 5.582053 23.154174 20.950194
F 25.792583 1.485014 14.909394
F 14.399383 23.157674 28.354094
F 14.500983 7.719214 21.077094
F 14.500983 15.438474 21.077094
F 16.818083 16.724974 14.740794
F 23.490383 7.792804 21.373594
F 23.482183 15.262274 21.292294
F 16.818083 9.005744 14.740794
F 7.866223 1.285764 17.345694
F 7.866223 9.004974 17.345694
F 7.866223 16.724174 17.345694
F 16.779983 1.286534 17.469594
F 16.779983 9.005744 17.469594
F 16.779983 16.724974 17.469594
F 25.786883 1.515964 17.663094
F 25.722583 9.069354 17.675194
F 25.718983 16.627874 17.711294
F 7.815403 3.860374 20.984194
F 7.815403 11.579574 20.984194
F 7.815403 19.298774 20.984194
F 16.729183 3.859604 21.108194
F 16.729183 11.578774 21.108194
F 16.729183 19.298074 21.108194
F 25.713183 3.797734 21.439394
F 26.062983 11.729274 21.339294
F 25.562483 19.259274 21.275894
F 7.853533 3.860374 18.254294
F 7.853533 11.579574 18.254294
F 7.853533 19.298774 18.254294
F 16.767283 3.859604 18.379294
F 16.767283 11.578774 18.379294
F 16.767283 19.298074 18.379294
F 25.781883 3.990814 18.712894
F 25.759883 11.633674 18.659494
F 25.589083 19.265974 18.602794
F 7.904333 1.285764 14.615694
F 7.904333 9.004974 14.615694
F 7.904333 16.724174 14.615694
F 16.818083 1.286534 14.740794
F 32.803783 13.107974 7.957824
F 21.848583 1.407304 0.486732
F 30.025983 9.084404 32.276694
F 19.619483 12.783674 0.325504
F 27.789683 0.373263 25.989694
F 23.570583 0.143193 11.252194
F 27.925583 0.176623 21.682794
F 27.977383 0.160774 18.959294
F 23.434683 0.104111 25.988394
F 32.629183 0.209399 11.333194
F 19.134283 23.006174 6.616654
F 19.139383 23.046674 11.156894
F 23.603983 0.199257 18.461394
F 28.344883 0.153749 4.260674
F 32.711983 0.163500 6.959774
F 28.160883 0.240199 14.110894
F 19.292483 0.161916 3.754504
F 23.819483 0.223752 6.703494
F 23.740883 22.919474 6.665464
F 23.465983 23.013774 21.243394
F 27.856483 23.131674 26.002594
F 23.212183 23.146174 28.489794
F 19.086283 23.076774 18.333394
F 28.267883 23.197274 3.985434
F 19.216583 23.039974 3.726184
F 19.031683 -0.010409 18.498994
F 27.910683 0.329489 28.682494
F 19.051783 0.069413 25.835994
F 19.163383 0.079142 11.062294
F 3.013393 1.297364 46.379894
F 29.941383 1.400444 46.993294
F 3.013393 9.016574 46.379894
F 30.060783 8.968014 46.879894
F 3.013393 16.735774 46.379894
F 30.060183 16.898174 47.049894
F 11.917283 1.286534 46.515594
F 11.917283 9.005744 46.515594
F 11.917283 16.724974 46.515594
F 20.919883 11.609874 32.903894
F 20.959883 8.990354 46.692094
F 20.775083 16.709374 46.724394
F 2.962573 3.848774 50.018394
F 29.758183 3.859644 50.626394
F 2.962573 11.567974 50.018394
F 29.955783 11.810974 50.387894
F 2.962573 19.287174 50.018394
F 29.708683 19.566274 50.491794
F 11.866383 3.859604 50.154094
F 11.866383 11.578774 50.154094
F 11.866383 19.298074 50.154094
F 20.838483 3.861584 50.240194
F 20.793283 11.591774 50.269894
F 21.021683 19.107174 50.458294
F 3.000373 3.848774 47.312194
F 29.748383 4.084064 47.882194
F 3.000373 11.567974 47.312194
F 29.919683 11.789674 47.624894
F 3.000373 19.287174 47.312194
F 30.104783 19.525774 47.749894
F 11.904583 3.859604 47.425194
F 11.904583 11.578774 47.425194
F 11.904583 19.298074 47.425194
F 20.634583 4.050604 47.592894
F 20.948383 11.609174 47.517494
F 20.806283 19.311374 47.747994
F 3.051173 1.297364 43.673694
F 3.203593 19.287174 32.758094
F 30.079283 1.248934 44.297794
F 3.051173 9.016574 43.673694
F 29.765683 11.762274 64.965494
F 30.009283 9.203654 44.281994
F 3.051173 16.735774 43.673694
F 3.203593 11.567974 32.758094
F 30.121283 16.759574 44.301694
F 11.955383 1.286534 43.786694
F 11.955383 9.005744 43.786694
F 11.955383 16.724974 43.786694
F 21.032383 1.216124 43.941794
F 20.963383 9.262324 44.014794
F 21.018383 16.767674 44.071094
F 5.213653 7.715754 47.333994
F 29.948783 19.507974 65.090294
F 5.213653 15.434974 47.333994
F 32.299883 15.736774 47.981894
F 18.856283 0.171689 35.747094
F 27.746983 15.596474 43.336694
F 14.132683 7.719214 47.456294
F 14.132683 15.438474 47.456294
F 21.190183 3.910494 33.145494
F 23.158383 7.611114 47.564094
F 23.080383 15.607874 47.671294
F 27.806183 7.847684 43.153994
F 5.264443 5.149604 43.695494
F 32.236283 5.297344 44.448394
F 5.264443 12.868774 43.695494
F 32.385983 13.057674 44.138694
F 5.264443 20.588074 43.695494
F 32.384183 20.656874 44.094194
F 14.183483 5.146134 43.817794
F 14.183483 12.865374 43.817794
F 14.183483 20.584574 43.817794
F 23.273883 5.115314 43.918494
F 23.406083 12.680474 44.137594
F 23.326983 20.602174 44.160394
F 5.226413 5.149604 46.419894
F 32.139583 5.173704 47.036894
F 5.226413 12.868774 46.419894
F 32.454983 13.166874 46.864594
F 5.226413 20.588074 46.419894
F 32.291383 20.847574 46.947594
F 14.145383 5.146134 46.546694
F 14.145383 12.865374 46.546694
F 14.145383 20.584574 46.546694
F 23.022583 5.083874 46.683394
F 23.362283 12.964874 46.925694
F 23.232583 20.694574 46.943494
F 5.175593 7.715754 50.058394
F 31.998983 7.828674 50.567494
F 5.175593 15.434974 50.058394
F 32.094883 15.649174 50.632094
F 29.737883 3.868184 64.924194
F 5.175593 23.154174 50.058394
F 18.734383 15.542874 43.065494
F 3.203593 3.848774 32.758094
F 14.094583 7.719214 50.185194
F 14.094583 15.438474 50.185194
F 20.749483 19.449174 64.979894
F 23.017183 7.741164 50.333494
F 23.231283 15.354074 50.395994
F 18.873383 7.845094 42.969894
F 7.459773 1.285764 46.453894
F 7.459773 9.004974 46.453894
F 7.459773 16.724174 46.453894
F 16.373483 1.286534 46.577794
F 16.373483 9.005744 46.577794
F 16.373483 16.724974 46.577794
F 25.272783 1.364944 46.946694
F 25.287383 9.060494 46.715694
F 25.316583 16.718174 46.972994
F 7.408953 3.860374 50.092394
F 7.408953 11.579574 50.092394
F 7.408953 19.298774 50.092394
F 16.322683 3.859604 50.216294
F 16.322683 11.578774 50.216294
F 16.322683 19.298074 50.216294
F 25.320283 4.094314 50.363894
F 25.452683 11.730774 50.502694
F 25.086883 19.371274 50.215394
F 7.447083 3.860374 47.362394
F 7.447083 11.579574 47.362394
F 7.447083 19.298774 47.362394
F 16.360783 3.859604 47.487394
F 16.360783 11.578774 47.487394
F 16.360783 19.298074 47.487394
F 25.424283 4.040504 47.633594
F 25.538883 11.531674 47.831994
F 25.674283 19.441574 47.526094
F 7.497883 1.285764 43.723894
F 7.497883 9.004974 43.723894
F 7.497883 16.724174 43.723894
F 16.411583 1.286534 43.848894
F 16.411583 9.005744 43.848894
F 16.411583 16.724974 43.848894
F 25.472283 1.336994 44.333594
F 25.453583 8.876004 44.118794
F 25.406683 16.671974 44.251394
F 9.676383 7.719204 47.394094
F 9.676383 15.438374 47.394094
F 9.435043 23.157674 64.676994
F 18.572683 7.725114 47.465794
F 18.517683 15.165274 47.529394
F 9.739883 23.157674 42.845894
F 27.589183 7.924714 47.689394
F 27.750983 15.462274 47.710594
F 9.435043 15.438374 64.676994
F 9.727183 5.146144 43.755594
F 9.727183 12.865374 43.755594
F 9.727183 20.584574 43.755594
F 18.705583 5.148434 43.774294
F 18.657283 13.010974 43.897594
F 18.715483 20.367474 44.102894
F 27.919083 5.125444 44.040194
F 27.607083 12.955574 43.885194
F 27.785183 20.721774 44.134194
F 9.689083 5.146144 46.484494
F 9.689083 12.865374 46.484494
F 9.689083 20.584574 46.484494
F 18.532483 5.019244 46.420894
F 18.551183 12.735374 46.577394
F 18.549883 20.503874 46.775494
F 27.700883 5.382984 46.798794
F 27.732383 13.015874 46.657094
F 27.850483 20.676974 46.862694
F 9.638273 7.719204 50.122994
F 9.638273 15.438374 50.122994
F 9.739883 15.438374 42.845894
F 9.638273 23.157674 50.122994
F 18.604983 7.717234 50.219594
F 18.542183 15.456774 50.342794
F 9.435043 7.719204 64.676994
F 27.587283 8.006894 50.513394
F 27.562683 15.468574 50.390494
F 9.739883 7.719204 42.845894
F 2.911773 1.297364 53.656994
F 29.675383 1.568684 54.254594
F 2.911773 9.016574 53.656994
F 29.801683 9.297494 54.332894
F 2.911773 16.735774 53.656994
F 29.827383 16.807174 53.922994
F 11.815583 1.286534 53.792594
F 11.815583 9.005744 53.792594
F 11.815583 16.724974 53.792594
F 20.802183 1.471984 54.004894
F 20.834783 9.114244 53.797094
F 20.943483 16.724774 53.943794
F 3.165793 3.848774 35.464394
F 2.860953 3.848774 57.295494
F 30.017783 4.110094 36.118894
F 29.683183 4.110824 57.690294
F 3.165793 11.567974 35.464394
F 2.860953 11.567974 57.295494
F 29.948283 11.772974 36.025094
F 29.670983 11.890574 57.779194
F 3.165793 19.287174 35.464394
F 2.860953 19.287174 57.295494
F 30.113583 19.636974 35.922594
F 29.838883 19.769274 57.422694
F 12.069683 3.859604 35.599994
F 11.764783 3.859604 57.431094
F 12.069683 11.578774 35.599994
F 11.764783 11.578774 57.431094
F 12.069683 19.298074 35.599994
F 11.764783 19.298074 57.431094
F 21.125383 3.884224 35.868094
F 20.695183 3.959194 57.644594
F 21.097583 11.584174 35.640094
F 20.756983 11.824474 57.550594
F 21.033583 19.252374 35.929494
F 20.860183 19.463674 57.801394
F 2.898753 3.848774 54.589194
F 31.937883 7.940664 64.855194
F 29.668383 3.974024 55.030894
F 2.898753 11.567974 54.589194
F 18.710183 15.637174 33.172794
F 29.782083 11.936774 55.161394
F 2.898753 19.287174 54.589194
F 28.176883 15.637874 33.324294
F 29.981183 19.453174 54.847094
F 12.107783 3.859604 32.871094
F 11.802883 3.859604 54.702194
F 12.107783 11.578774 32.871094
F 11.802883 11.578774 54.702194
F 12.107783 19.298074 32.871094
F 11.802883 19.298074 54.702194
F 32.277783 0.422135 33.291294
F 20.849283 4.264494 54.877094
F 23.162283 0.232614 57.811794
F 21.001683 11.667774 54.903994
F 27.628483 15.669674 65.187094
F 20.778083 19.301774 54.940694
F 2.949553 1.297364 50.950694
F 29.827683 1.340514 51.442394
F 2.949553 9.016574 50.950694
F 29.912183 9.113474 51.553494
F 2.949553 16.735774 50.950694
F 29.756183 16.962974 51.181994
F 11.853683 1.286534 51.063694
F 11.853683 9.005744 51.063694
F 11.853683 16.724974 51.063694
F 20.919783 1.336444 51.128694
F 20.778283 9.027064 51.151294
F 20.974683 16.510674 51.230694
F 5.416873 7.715754 32.779994
F 5.112033 7.715754 54.611094
F 25.236283 3.884594 64.800294
F 32.054883 7.857904 55.071294
F 5.416873 15.434974 32.779994
F 5.112033 15.434974 54.611094
F 22.902283 7.767964 64.746594
F 32.162283 15.612874 54.980894
F 27.423283 20.831074 61.321994
F 27.718983 20.567074 39.771194
F 27.427283 13.123374 61.306594
F 27.687283 13.057374 39.644894
F 14.335883 7.719214 32.902194
F 14.031083 7.719214 54.733294
F 14.335883 15.438474 32.902194
F 14.031083 15.438474 54.733294
F 27.686683 5.187054 61.172994
F 27.612583 5.490664 39.404694
F 32.329583 7.734024 33.284094
F 23.018483 7.923654 54.845494
F 30.068483 19.685774 33.182294
F 23.021383 15.652074 54.996794
F 18.416283 20.589874 61.337494
F 18.780583 20.705374 39.461694
F 5.162833 5.149604 50.972594
F 31.866383 5.311934 51.404594
F 5.162833 12.868774 50.972594
F 32.120183 12.969874 51.454694
F 5.162833 20.588074 50.972594
F 31.945283 21.013174 51.333194
F 14.081883 5.146134 51.094794
F 14.081883 12.865374 51.094794
F 14.081883 20.584574 51.094794
F 22.911683 5.127684 51.217894
F 23.016583 12.870374 51.293794
F 22.989383 20.775974 51.255094
F 5.124803 5.149604 53.696894
F 31.907483 5.135834 54.062494
F 5.124803 12.868774 53.696894
F 32.075083 13.097174 54.221794
F 5.124803 20.588074 53.696894
F 32.154083 21.019774 53.989894
F 14.043783 5.146134 53.823694
F 14.043783 12.865374 53.823694
F 14.043783 20.584574 53.823694
F 23.076183 5.334104 53.907094
F 23.301983 13.064574 53.927594
F 22.912583 20.825374 54.154694
F 5.378823 7.715754 35.504294
F 5.073983 7.715754 57.335394
F 32.274183 7.924234 35.928894
F 32.041483 8.012794 57.801694
F 5.378823 15.434974 35.504294
F 5.073983 15.434974 57.335394
F 32.520083 15.807074 36.126794
F 32.034683 15.610474 57.655994
F 18.411683 12.881174 61.263294
F 18.771883 12.842774 39.607194
F 5.378823 23.154174 35.504294
F 5.073983 23.154174 57.335394
F 18.270183 5.334584 60.927594
F 18.687483 5.153194 39.309194
F 9.473163 23.157674 61.948194
F 9.778003 23.157674 40.117094
F 14.297783 7.719214 35.631094
F 13.992983 7.719214 57.462194
F 14.297783 15.438474 35.631094
F 13.992983 15.438474 57.462194
F 9.485863 20.584574 61.038494
F 9.790703 20.584574 39.207394
F 23.288783 7.946404 35.698994
F 22.868883 7.944894 57.617994
F 23.317783 15.423274 35.934194
F 22.984883 15.826074 57.765494
F 9.485863 12.865374 61.038494
F 9.790703 12.865374 39.207394
F 7.358163 1.285764 53.730894
F 7.358163 9.004974 53.730894
F 7.358163 16.724174 53.730894
F 16.271883 1.286534 53.854794
F 16.271883 9.005744 53.854794
F 16.271883 16.724974 53.854794
F 25.241583 1.543504 54.076794
F 25.222883 9.241904 54.126194
F 25.336983 17.022174 54.076194
F 7.612183 3.860374 35.538294
F 7.307343 3.860374 57.369394
F 7.612183 11.579574 35.538294
F 7.307343 11.579574 57.369394
F 7.612183 19.298774 35.538294
F 7.307343 19.298774 57.369394
F 16.525883 3.859604 35.662194
F 16.221083 3.859604 57.493294
F 16.525883 11.578774 35.662194
F 16.221083 11.578774 57.493294
F 16.525883 19.298074 35.662194
F 16.221083 19.298074 57.493294
F 25.500083 3.907444 35.860194
F 25.060083 4.009044 57.738894
F 25.364383 11.789974 36.001094
F 25.376983 11.988574 57.737994
F 25.519783 19.184774 36.061294
F 25.339983 19.672774 57.474494
F 7.650313 3.860374 32.808294
F 7.345473 3.860374 54.639394
F 7.650313 11.579574 32.808294
F 7.345473 11.579574 54.639394
F 7.650313 19.298774 32.808294
F 7.345473 19.298774 54.639394
F 16.563983 3.859604 32.933294
F 16.259183 3.859604 54.764494
F 16.563983 11.578774 32.933294
F 16.259183 11.578774 54.764494
F 16.563983 19.298074 32.933294
F 16.259183 19.298074 54.764494
F 32.086883 0.216162 57.750194
F 25.411783 4.018834 55.060594
F 25.622683 19.273774 33.445294
F 25.349383 11.699874 55.049694
F 27.865583 7.717764 33.321494
F 25.225283 19.598974 54.768094
F 7.396263 1.285764 51.000894
F 7.396273 9.004974 51.000894
F 7.396273 16.724174 51.000894
F 16.309983 1.286534 51.125894
F 16.309983 9.005744 51.125894
F 16.309983 16.724974 51.125894
F 25.408683 1.468844 51.330494
F 25.352483 9.150174 51.394194
F 25.372683 16.833774 51.363394
F 9.879613 7.719204 32.839994
F 9.574773 7.719204 54.671094
F 9.879613 15.438374 32.839994
F 9.574773 15.438374 54.671094
F 9.485863 5.146144 61.038494
F 9.790703 5.146144 39.207394
F 18.762083 0.152938 33.032694
F 18.514783 7.796474 54.921294
F 25.227283 19.467674 64.853394
F 18.662683 15.385974 54.895294
F 27.586983 20.776374 58.541194
F 27.751783 20.754274 36.942094
F 32.083783 -0.033478 62.505894
F 27.515883 7.878264 54.864694
F 32.128083 15.613974 65.004394
F 27.618183 15.583574 55.015794
F 27.649083 13.264074 58.650894
F 27.661083 13.023174 36.866494
F 9.625563 5.146144 51.032594
F 9.625563 12.865374 51.032594
F 9.625563 20.584574 51.032594
F 18.491583 5.123754 51.192394
F 18.577583 12.880574 51.181394
F 18.663383 20.552374 51.124794
F 27.588683 5.299494 51.338794
F 27.686183 13.012074 51.302694
F 27.337983 20.754574 51.239194
F 9.587473 5.146144 53.761494
F 9.587473 12.865374 53.761494
F 9.587473 20.584574 53.761494
F 18.513983 5.242584 53.933294
F 18.600783 12.838374 53.882094
F 18.580883 20.706074 53.921994
F 27.483083 5.450064 54.150594
F 27.524483 13.076674 53.950994
F 27.680183 20.829174 54.140494
F 9.841493 7.719204 35.568894
F 9.536653 7.719204 57.399994
F 9.841493 15.438374 35.568894
F 9.536653 15.438374 57.399994
F 27.402583 5.263804 58.389894
F 27.649183 5.451794 36.706194
F 9.841493 23.157674 35.568894
F 9.536653 23.157674 57.399994
F 18.753683 7.649964 35.658794
F 18.388783 7.776074 57.573494
F 18.767583 15.474274 35.854894
F 18.494383 15.548274 57.497494
F 18.412783 20.597674 58.531894
F 18.756783 20.711074 36.647494
F 27.640583 8.183674 35.941294
F 27.303783 7.901414 57.582694
F 27.963083 15.775674 36.085694
F 27.500683 15.785874 57.597094
F 18.505083 12.960574 58.370294
F 18.759083 12.690774 36.656294
F 3.115003 1.297364 39.102894
F 2.810163 1.297364 60.933994
F 30.040883 1.385664 39.629594
F 29.812283 1.431814 61.168794
F 3.115003 9.016574 39.102894
F 2.810163 9.016574 60.933994
F 30.119883 9.313784 39.772594
F 29.819783 9.163804 61.349494
F 3.115003 16.735774 39.102894
F 2.810163 16.735774 60.933994
F 30.255783 16.860274 39.762694
F 29.845883 17.078274 61.291894
F 12.018883 1.286534 39.238494
F 11.713983 1.286534 61.069594
F 12.018883 9.005744 39.238494
F 11.713983 9.005744 61.069594
F 12.018883 16.724974 39.238494
F 11.713983 16.724974 61.069594
F 20.908583 1.243274 39.605394
F 20.684583 1.401024 61.170394
F 21.157883 9.065964 39.316294
F 20.722083 9.298734 61.359994
F 21.063983 16.686574 39.526994
F 20.703183 16.869174 61.303894
F 3.064183 3.848774 42.741394
F 2.759343 3.848774 64.572494
F 30.151783 3.769774 43.372594
F 18.352583 7.740224 64.708294
F 3.064183 11.567974 42.741394
F 2.759343 11.567974 64.572494
F 30.125583 11.836874 43.335894
F 27.463583 0.254337 57.796994
F 3.064183 19.287174 42.741394
F 2.759343 19.287174 64.572494
F 30.134583 19.312574 43.355894
F 22.976383 15.618774 64.739694
F 11.968083 3.859604 42.876994
F 11.663183 3.859604 64.708194
F 11.968083 11.578774 42.876994
F 11.663183 11.578774 64.708194
F 11.968083 19.298074 42.876994
F 11.663183 19.298074 64.708194
F 20.980183 3.832394 43.277694
F 20.925883 1.523704 46.693994
F 20.884683 11.834374 43.099294
F 27.221683 7.907164 65.013594
F 21.087183 19.512674 43.126994
F 25.616683 11.708574 33.281094
F 3.101983 3.848774 40.035094
F 2.797143 3.848774 61.866294
F 29.981383 3.982934 40.563294
F 29.953483 3.964524 62.311894
F 3.101983 11.567974 40.035094
F 2.797143 11.567974 61.866294
F 30.105783 11.914374 40.583294
F 29.672783 11.725074 62.094494
F 3.101983 19.287174 40.035094
F 2.797143 19.287174 61.866294
F 30.102583 19.445774 40.625194
F 29.703183 19.670474 62.321694
F 12.006183 3.859604 40.148194
F 11.701283 3.859604 61.979294
F 12.006183 11.578774 40.148194
F 11.701283 11.578774 61.979294
F 12.006183 19.298074 40.148194
F 11.701283 19.298074 61.979294
F 21.031183 3.959074 40.519494
F 20.615083 4.095914 61.950094
F 21.056883 11.553974 40.334594
F 20.793483 11.852774 62.263094
F 21.019683 19.394274 40.417694
F 20.704883 19.390674 62.252794
F 3.152783 1.297364 36.396594
F 2.847943 1.297364 58.227694
F 30.020383 1.499344 36.980494
F 29.768483 1.427564 58.425394
F 3.152783 9.016574 36.396594
F 2.847943 9.016574 58.227694
F 30.053383 9.198414 36.956794
F 29.630483 9.074374 58.566794
F 3.152783 16.735774 36.396594
F 2.847943 16.735774 58.227694
F 30.231983 16.977274 37.033594
F 29.780283 17.205574 58.596894
F 12.056983 1.286534 36.509594
F 11.752083 1.286534 58.340794
F 12.056983 9.005744 36.509594
F 11.752083 9.005744 58.340794
F 12.056983 16.724974 36.509594
F 11.752083 16.724974 58.340794
F 21.174083 1.312944 36.912094
F 20.741083 1.437784 58.438394
F 21.019283 8.917824 36.509494
F 20.649283 9.176624 58.574194
F 21.124783 16.648274 36.800494
F 20.665883 16.688374 58.653294
F 5.315263 7.715754 40.056994
F 5.010423 7.715754 61.888094
F 32.455283 7.901164 40.643194
F 32.319583 7.878344 62.212094
F 5.315263 15.434974 40.056994
F 5.010423 15.434974 61.888094
F 32.602183 15.606774 40.376594
F 31.885383 15.630874 62.246894
F 18.409783 5.170224 58.189294
F 18.775083 5.113754 36.656694
F 9.523953 20.584574 58.309594
F 9.828793 20.584574 36.478494
F 14.234283 7.719214 40.179294
F 13.929483 7.719214 62.010394
F 14.234283 15.438474 40.179294
F 13.929483 15.438474 62.010394
F 9.523953 12.865374 58.309594
F 9.828793 12.865374 36.478494
F 23.337283 7.728874 40.563794
F 23.087283 7.954594 62.047394
F 23.056383 15.341674 40.585194
F 23.035683 15.629174 62.164194
F 9.523953 5.146144 58.309594
F 9.828793 5.146144 36.478494
F 5.366053 5.149604 36.418494
F 5.061213 5.149604 58.249594
F 32.457283 5.466104 37.035594
F 32.029083 5.471744 58.635694
F 5.366053 12.868774 36.418494
F 5.061213 12.868774 58.249594
F 32.261683 13.147374 36.946994
F 32.006483 12.965974 58.529094
F 5.366053 20.588074 36.418494
F 5.061213 20.588074 58.249594
F 32.317883 21.017074 36.942994
F 32.035283 20.934374 58.955794
F 14.285083 5.146134 36.540794
F 13.980283 5.146134 58.371894
F 14.285083 12.865374 36.540794
F 13.980283 12.865374 58.371894
F 14.285083 20.584574 36.540794
F 13.980283 20.584574 58.371894
F 23.323483 5.370984 36.661394
F 22.831383 5.338524 58.575394
F 23.142283 12.844974 36.977194
F 23.102583 13.085574 58.415794
F 23.300383 20.661974 36.782794
F 23.160483 20.726074 58.689594
F 5.328023 5.149604 39.142794
F 5.023183 5.149604 60.973894
F 32.478283 5.306494 39.750594
F 32.177683 5.258514 61.493594
F 5.328023 12.868774 39.142794
F 5.023183 12.868774 60.973894
F 32.529583 13.053274 39.599394
F 32.010683 13.030274 61.366894
F 5.328023 20.588074 39.142794
F 5.023183 20.588074 60.973894
F 32.399283 20.690774 39.814894
F 32.005583 20.891474 61.595794
F 14.246983 5.146134 39.269594
F 13.942183 5.146134 61.100794
F 14.246983 12.865374 39.269594
F 13.942183 12.865374 61.100794
F 14.246983 20.584574 39.269594
F 13.942183 20.584574 61.100794
F 23.379383 5.169874 39.420994
F 22.961583 5.298774 61.275194
F 23.260683 12.823474 39.665494
F 22.991183 12.922074 61.215694
F 23.374983 20.674674 39.635194
F 23.065483 20.569474 61.375794
F 5.277213 7.715754 42.781294
F 4.972373 7.715754 64.612494
F 32.273883 7.800884 43.456994
F 25.366983 11.814774 64.912894
F 5.277213 15.434974 42.781294
F 4.972373 15.434974 64.612494
F 32.512483 15.712874 43.197894
F 27.574783 0.093284 50.361894
F 27.655083 15.657274 62.399394
F 27.828183 15.590374 40.600494
F 5.277213 23.154174 42.781294
F 4.972373 23.154174 64.612494
F 27.672683 7.841454 62.199594
F 27.860083 7.925684 40.532994
F 32.235583 7.748114 47.919894
F 13.891383 23.157674 64.739294
F 14.196183 7.719214 42.908194
F 13.891383 7.719214 64.739294
F 14.196183 15.438474 42.908194
F 13.891383 15.438474 64.739294
F 18.403483 15.439874 62.212694
F 18.776483 15.565474 40.420394
F 23.184683 7.788004 43.344494
F 20.728983 3.893564 64.721694
F 23.164383 15.327474 43.300994
F 18.730983 0.112386 47.476494
F 18.574883 7.791644 62.086594
F 18.772883 7.783754 40.186894
F 7.561383 1.285764 39.176794
F 7.256543 1.285764 61.007994
F 7.561383 9.004974 39.176794
F 7.256543 9.004974 61.007994
F 7.561383 16.724174 39.176794
F 7.256543 16.724174 61.007994
F 16.475083 1.286534 39.300794
F 16.170283 1.286534 61.131894
F 16.475083 9.005744 39.300794
F 16.170283 9.005744 61.131894
F 16.475083 16.724974 39.300794
F 16.170283 16.724974 61.131894
F 25.583283 1.409784 39.642194
F 25.363483 1.401804 61.431394
F 25.569483 9.066494 39.632994
F 25.379983 9.157664 61.336494
F 25.396583 16.655674 39.803994
F 25.362583 16.842774 61.288594
F 7.510563 3.860374 42.815394
F 7.205723 3.860374 64.646494
F 7.510563 11.579574 42.815394
F 7.205723 11.579574 64.646494
F 7.510563 19.298774 42.815394
F 7.205723 19.298774 64.646494
F 16.424283 3.859604 42.939294
F 16.119483 3.859604 64.770394
F 16.424283 11.578774 42.939294
F 16.119483 11.578774 64.770394
F 16.424283 19.298074 42.939294
F 16.119483 19.298074 64.770394
F 25.720583 3.909834 43.132194
F 32.152883 0.097184 50.520294
F 25.563583 11.352474 43.124594
F 30.062083 11.852074 33.138294
F 25.515083 19.269174 43.329394
F 18.801283 7.717174 32.973394
F 7.548693 3.860374 40.085394
F 7.243853 3.860374 61.916494
F 7.548693 11.579574 40.085394
F 7.243853 11.579574 61.916494
F 7.548693 19.298774 40.085394
F 7.243853 19.298774 61.916494
F 16.462383 3.859604 40.210394
F 16.157583 3.859604 62.041494
F 16.462383 11.578774 40.210394
F 16.157583 11.578774 62.041494
F 16.462383 19.298074 40.210394
F 16.157583 19.298074 62.041494
F 25.464683 3.955304 40.430294
F 25.331783 4.028914 62.166294
F 25.570383 11.590574 40.458694
F 25.295183 11.638874 62.286094
F 25.427683 19.247974 40.616894
F 25.318883 19.385174 62.209394
F 7.599493 1.285764 36.446794
F 7.294653 1.285764 58.277994
F 7.599493 9.004974 36.446794
F 7.294653 9.004974 58.277994
F 7.599493 16.724174 36.446794
F 7.294653 16.724174 58.277994
F 16.513183 1.286534 36.571894
F 16.208383 1.286534 58.402994
F 16.513183 9.005744 36.571894
F 16.208383 9.005744 58.402994
F 16.513183 16.724974 36.571894
F 16.208383 16.724974 58.402994
F 25.492383 1.263564 36.863094
F 25.202183 1.591284 58.721494
F 25.392883 9.203454 36.919794
F 25.165783 9.347104 58.709794
F 25.517683 16.594174 36.900294
F 25.314283 17.191174 58.540994
F 9.778003 7.719204 40.117094
F 9.473163 7.719204 61.948194
F 9.778003 15.438374 40.117094
F 9.473163 15.438374 61.948194
F 5.213653 23.154174 47.333994
F 14.196183 23.157674 42.908194
F 14.132683 23.157674 47.456294
F 32.377583 0.176252 43.343394
F 27.536383 0.141159 47.642594
F 14.094583 23.157674 50.185194
F 9.676383 23.157674 47.394094
F 21.288883 19.307274 33.222194
F 13.929483 23.157674 62.010394
F 14.234283 23.157674 40.179294
F 5.010423 23.154174 61.888094
F 5.315263 23.154174 40.056994
F 20.702683 11.520974 64.974194
F 5.416873 23.154174 32.779994
F 5.112033 23.154174 54.611094
F 30.062383 4.006644 33.404594
F 9.574773 23.157674 54.671094
F 14.335883 23.157674 32.902194
F 14.031083 23.157674 54.733294
F 18.531883 15.394574 64.980094
F 9.879613 23.157674 32.839994
F 14.297783 23.157674 35.631094
F 13.992983 23.157674 57.462194
F 23.483183 0.074066 43.207694
F 32.449583 15.703674 33.350894
F 23.181283 0.161199 50.501194
F 32.350783 0.190116 40.500294
F 25.455783 4.034984 33.057794
F 23.408683 7.877414 32.852394
F 32.336783 0.285675 36.224594
F 27.816783 0.175807 35.871894
F 23.390583 15.688374 33.140094
F 27.652983 0.179500 62.264294
F 22.950083 0.124550 47.822794
F 27.374883 0.111661 55.033494
F 27.783283 0.211681 33.210994
F 32.197483 0.122810 47.810694
F 27.831583 0.111951 40.537594
F 32.100483 0.055608 65.242794
F 22.979383 0.006706 62.263594
F 18.666183 0.084288 43.050394
F 31.917683 0.241375 55.000494
F 23.065783 23.038874 62.205294
F 23.398583 23.039974 43.240994
F 18.850183 23.141174 43.072694
F 18.597683 0.183928 50.129394
F 18.567183 0.092907 57.426594
F 23.068283 0.346729 55.095894
F 18.402783 0.113206 62.030894
F 18.688283 0.037489 40.377794
F 27.519883 0.068686 65.038194
F 18.470883 0.177500 54.579694
F 2.708553 1.297364 68.210994
F 2.403713 1.297364 90.042094
F 29.663683 1.287954 68.720894
F 29.297183 1.159254 90.281594
F 2.708553 9.016574 68.210994
F 2.403713 9.016574 90.042094
F 29.680083 9.345334 68.621794
F 29.416083 9.059174 90.517494
F 2.708553 16.735774 68.210994
F 2.403713 16.735774 90.042094
F 29.743483 16.953174 68.681094
F 29.154183 16.834374 90.374394
F 11.612383 1.286534 68.346694
F 11.307583 1.286534 90.177794
F 11.612383 9.005744 68.346694
F 11.307583 9.005744 90.177794
F 11.612383 16.724974 68.346694
F 11.307583 16.724974 90.177794
F 20.588283 1.203224 68.576694
F 20.272683 1.386914 90.274394
F 20.685883 9.021074 68.448794
F 20.170783 8.824204 90.339994
F 20.608683 16.587174 68.480394
F 20.306783 16.779774 90.283694
F 2.657733 3.848774 71.849594
F 2.352893 3.848774 93.680694
F 29.676483 4.024494 72.291294
F 29.224483 3.673214 94.095594
F 2.657733 11.567974 71.849594
F 2.352893 11.567974 93.680694
F 29.945683 11.921074 72.017094
F 29.354083 11.674274 94.003994
F 2.657733 19.287174 71.849594
F 2.352893 19.287174 93.680694
F 29.649783 19.628174 72.278094
F 29.174183 19.294374 94.100394
F 11.561583 3.859604 71.985194
F 11.256783 3.859604 93.816294
F 11.561583 11.578774 71.985194
F 11.256783 11.578774 93.816294
F 11.561583 19.298074 71.985194
F 11.256783 19.298074 93.816294
F 20.424683 3.809584 72.366794
F 20.077483 3.657804 93.846094
F 20.657483 11.543074 72.094394
F 20.204983 11.561074 94.037394
F 20.504583 19.366574 71.963394
F 20.103683 19.312274 94.033394
F 2.695533 3.848774 69.143294
F 2.390693 3.848774 90.974394
F 29.582283 4.067414 69.624394
F 29.391483 3.715724 91.197894
F 2.695533 11.567974 69.143294
F 2.390693 11.567974 90.974394
F 29.737083 11.982674 69.402594
F 29.410883 11.669274 91.273594
F 2.695533 19.287174 69.143294
F 2.390693 19.287174 90.974394
F 29.722083 19.602474 69.463394
F 29.242983 19.427174 91.339594
F 11.599683 3.859604 69.256294
F 11.294883 3.859604 91.087394
F 11.599683 11.578774 69.256294
F 11.294883 11.578774 91.087394
F 11.599683 19.298074 69.256294
F 11.294883 19.298074 91.087394
F 20.577983 3.771484 69.612394
F 20.403783 3.911664 91.115794
F 20.876183 11.502074 69.444294
F 20.271683 11.467274 91.303494
F 20.595183 19.197474 69.267494
F 20.144783 19.273674 91.352994
F 2.441493 1.297364 87.335894
F 22.920983 5.167164 65.608794
F 29.325983 1.244154 87.573694
F 2.441493 9.016574 87.335894
F 23.033983 12.999074 65.673294
F 29.378183 9.159304 87.799694
F 2.441493 16.735774 87.335894
F 25.206983 16.907874 65.810994
F 29.281683 16.734474 87.680494
F 11.650483 1.286534 65.617794
F 11.345683 1.286534 87.448894
F 11.650483 9.005744 65.617794
F 11.345683 9.005744 87.448894
F 11.650483 16.724974 65.617794
F 11.345683 16.724974 87.448894
F 18.401283 20.628174 65.470094
F 20.178283 1.310364 87.555694
F 26.924383 20.512074 97.581794
F 20.179383 8.868334 87.504294
F 29.849983 16.894074 65.880594
F 20.436483 16.765674 87.528694
F 4.908813 7.715754 69.165194
F 4.603973 7.715754 90.996294
F 31.924783 7.956814 69.450394
F 31.645683 7.734114 91.287494
F 4.908813 15.434974 69.165194
F 4.603973 15.434974 90.996294
F 32.074483 15.872074 69.682294
F 31.365483 15.530674 91.201594
F 26.973983 15.417174 86.787694
F 27.401283 7.685954 86.758394
F 18.062483 15.603274 86.503294
F 17.922483 7.680234 86.479294
F 13.827883 7.719214 69.287394
F 13.522983 7.719214 91.118494
F 13.827883 15.438474 69.287394
F 13.522983 15.438474 91.118494
F 9.130203 23.157674 86.508194
F 9.130203 15.438374 86.508194
F 22.764683 7.782014 69.426494
F 22.629783 7.833454 91.243794
F 23.016783 15.570074 69.318194
F 22.569983 15.504274 91.211494
F 27.468583 0.057837 69.422794
F 9.130203 7.719204 86.508194
F 4.959603 5.149604 65.526594
F 4.654763 5.149604 87.357794
F 20.673083 16.779674 65.728594
F 31.646583 5.279694 87.650794
F 4.959603 12.868774 65.526594
F 4.654763 12.868774 87.357794
F 24.588883 1.157124 97.635594
F 31.721883 13.062574 87.683194
F 4.959603 20.588074 65.526594
F 4.654763 20.588074 87.357794
F 22.370783 20.500774 97.731894
F 31.584583 20.712374 87.787494
F 13.878583 5.146134 65.648894
F 13.573783 5.146134 87.479994
F 13.878583 12.865374 65.648894
F 13.573783 12.865374 87.479994
F 13.878583 20.584574 65.648894
F 13.573783 20.584574 87.479994
F 31.333383 4.966584 97.629094
F 22.863183 5.145594 87.671094
F 27.591683 13.072074 65.925794
F 22.472683 12.871674 87.603594
F 27.483983 20.776674 65.843094
F 22.540783 20.630774 87.685594
F 4.921573 5.149604 68.250994
F 4.616733 5.149604 90.082094
F 31.862583 5.380144 68.591594
F 31.493783 5.233604 90.352294
F 4.921573 12.868774 68.250994
F 4.616733 12.868774 90.082094
F 31.991683 13.264074 68.513994
F 31.603383 12.908174 90.428694
F 4.921573 20.588074 68.250994
F 4.616733 20.588074 90.082094
F 32.095983 20.827674 68.786994
F 31.536783 20.544074 90.602694
F 13.840583 5.146134 68.377794
F 13.535683 5.146134 90.208894
F 13.840583 12.865374 68.377794
F 13.535683 12.865374 90.208894
F 13.840583 20.584574 68.377794
F 13.535683 20.584574 90.208894
F 22.807783 5.211084 68.430294
F 22.573583 5.178744 90.314694
F 23.008683 13.028974 68.365694
F 22.448183 12.771874 90.429894
F 22.890883 20.640374 68.556394
F 22.433183 20.615574 90.400794
F 4.870753 7.715754 71.889494
F 4.565913 7.715754 93.720594
F 31.869383 7.896124 72.181194
F 31.590483 7.532314 93.974094
F 4.870753 15.434974 71.889494
F 4.565913 15.434974 93.720594
F 31.815783 15.622774 72.418594
F 31.604483 15.288274 94.006494
F 27.233183 20.697074 83.102394
F 27.241683 13.172774 82.736094
F 4.870753 23.154174 71.889494
F 4.565913 23.154174 93.720594
F 27.213683 5.229164 83.131394
F 18.240083 20.528274 82.892194
F 29.161383 16.689774 97.798894
F 31.299183 20.415674 97.580794
F 13.789683 7.719214 72.016294
F 13.484883 7.719214 93.847394
F 13.789683 15.438474 72.016294
F 13.484883 15.438474 93.847394
F 18.086883 12.908474 82.847694
F 18.102883 5.166334 83.116994
F 22.654783 7.602914 72.081494
F 22.495183 7.690014 94.017394
F 22.853683 15.604474 72.070794
F 22.424383 15.396074 93.919494
F 9.181023 20.584574 82.869594
F 9.181023 12.865374 82.869594
F 7.154933 1.285764 68.284994
F 6.850093 1.285764 90.116094
F 7.154933 9.004974 68.284994
F 6.850093 9.004974 90.116094
F 7.154933 16.724174 68.284994
F 6.850093 16.724174 90.116094
F 16.068683 1.286534 68.408894
F 15.763783 1.286534 90.239994
F 16.068683 9.005744 68.408894
F 15.763783 9.005744 90.239994
F 16.068683 16.724974 68.408894
F 15.763783 16.724974 90.239994
F 25.268583 1.348004 68.476794
F 24.862183 1.383124 90.286194
F 25.016283 9.005264 68.578594
F 24.855783 8.865734 90.406794
F 25.147783 17.027774 68.537894
F 24.775083 16.730374 90.263294
F 7.104113 3.860374 71.923494
F 6.799273 3.860374 93.754594
F 7.104113 11.579574 71.923494
F 6.799273 11.579574 93.754594
F 7.104113 19.298774 71.923494
F 6.799273 19.298774 93.754594
F 16.017883 3.859604 72.047394
F 15.712983 3.859604 93.878494
F 16.017883 11.578774 72.047394
F 15.712983 11.578774 93.878494
F 16.017883 19.298074 72.047394
F 15.712983 19.298074 93.878494
F 24.991783 3.890474 72.171794
F 24.582383 3.766054 93.875894
F 25.130683 11.591474 72.237194
F 24.763883 11.447374 94.113694
F 25.121383 19.223874 72.226394
F 24.659783 19.482774 94.097394
F 7.142243 3.860374 69.193494
F 6.837403 3.860374 91.024594
F 7.142243 11.579574 69.193494
F 6.837403 11.579574 91.024594
F 7.142243 19.298774 69.193494
F 6.837403 19.298774 91.024594
F 16.055983 3.859604 69.318494
F 15.751083 3.859604 91.149594
F 16.055983 11.578774 69.318494
F 15.751083 11.578774 91.149594
F 16.055983 19.298074 69.318494
F 15.751083 19.298074 91.149594
F 25.094083 4.126584 69.407394
F 24.930583 3.863734 91.203794
F 25.177883 11.550974 69.474294
F 24.844683 11.607774 91.274794
F 25.186483 19.530074 69.553294
F 24.870483 19.248074 91.289794
F 7.193043 1.285764 65.554994
F 6.888203 1.285764 87.386094
F 7.193043 9.004974 65.554994
F 6.888203 9.004974 87.386094
F 7.193043 16.724174 65.554994
F 6.888203 16.724174 87.386094
F 16.106783 1.286534 65.679994
F 15.801883 1.286534 87.511094
F 16.106783 9.005744 65.679994
F 15.801883 9.005744 87.511094
F 16.106783 16.724974 65.679994
F 15.801883 16.724974 87.511094
F 13.688083 23.157674 79.293294
F 24.845883 1.154814 87.636194
F 26.886183 5.255864 97.791894
F 24.871483 9.001834 87.576194
F 22.546783 5.042354 97.600994
F 24.800083 16.809774 87.637894
F 9.371543 7.719204 69.225194
F 9.066703 7.719204 91.056294
F 9.371543 15.438374 69.225194
F 9.066703 15.438374 91.056294
F 9.181023 5.146144 82.869594
F 27.300283 20.715674 80.317194
F 18.377383 7.791584 69.387994
F 17.979283 7.719214 91.180794
F 18.272583 15.293574 69.292494
F 17.979283 15.438474 91.180794
F 27.387583 12.934574 80.060094
F 27.098283 5.389484 80.312794
F 27.395283 7.811574 69.530294
F 27.120583 7.769474 91.267894
F 27.405183 15.674674 69.424794
F 26.860083 15.424274 91.278494
F 18.126283 20.634674 80.094994
F 18.129183 13.009074 79.972594
F 9.422343 5.146144 65.586694
F 9.117503 5.146144 87.417794
F 9.422343 12.865374 65.586694
F 9.117503 12.865374 87.417794
F 9.422343 20.584574 65.586694
F 9.117503 20.584574 87.417794
F 24.975383 1.478114 80.262394
F 17.990883 5.187494 87.397194
F 24.771783 8.970794 97.603894
F 17.978083 12.978274 87.620994
F 20.199783 8.955234 97.776594
F 18.119583 20.769474 87.512194
F 32.046183 20.929274 66.075394
F 27.187583 5.227524 87.606694
F 31.474483 12.818674 97.756994
F 26.993283 12.830374 87.474894
F 20.539483 9.025704 65.733494
F 27.244983 20.585074 87.830594
F 9.384243 5.146144 68.315594
F 9.079403 5.146144 90.146694
F 9.384243 12.865374 68.315594
F 9.079403 12.865374 90.146694
F 9.384243 20.584574 68.315594
F 9.079403 20.584574 90.146694
F 18.315283 5.129644 68.654594
F 17.991983 5.146134 90.271094
F 18.564083 12.771674 68.571594
F 17.991983 12.865374 90.271094
F 18.483283 20.517974 68.188594
F 17.991983 20.584574 90.271094
F 27.372483 5.304254 68.604394
F 27.154883 5.118184 90.441094
F 27.280983 13.070374 68.591294
F 27.049683 12.989674 90.192494
F 27.450283 20.674774 68.524394
F 26.917583 20.780974 90.398294
F 9.333433 7.719204 71.954094
F 9.028593 7.719204 93.785194
F 9.333433 15.438374 71.954094
F 9.028593 15.438374 93.785194
F 18.147883 5.159064 80.335794
F 9.219113 20.584574 80.140794
F 9.333433 23.157674 71.954094
F 9.028593 23.157674 93.785194
F 18.255583 7.826994 72.085794
F 17.941183 7.719214 93.909594
F 18.336583 15.311474 71.986994
F 17.941183 15.438474 93.909594
F 9.219113 12.865374 80.140794
F 9.219113 5.146144 80.140794
F 27.304883 7.763634 72.235794
F 27.299483 7.670314 93.948294
F 27.474983 15.575474 72.128294
F 26.978883 15.340874 93.828294
F 27.079283 15.594274 83.815094
F 27.199783 7.863934 84.072994
F 2.606933 1.297364 75.488094
F 2.302103 1.297364 97.319194
F 29.550583 1.555084 75.887294
F 25.080583 9.052354 65.738294
F 2.606933 9.016574 75.488094
F 2.302103 9.016574 97.319194
F 29.553083 9.211594 75.777594
F 26.875383 12.677474 97.502694
F 2.606933 16.735774 75.488094
F 2.302093 16.735774 97.319194
F 29.594383 17.025874 76.128194
F 22.981883 20.643674 65.855494
F 11.510783 1.286534 75.623694
F 11.205983 1.286534 97.454794
F 11.510783 9.005744 75.623694
F 11.205983 9.005744 97.454794
F 11.510783 16.724974 75.623694
F 11.205983 16.724974 97.454794
F 20.530983 1.346034 75.920194
F 20.740883 1.292024 65.764594
F 20.580583 9.312134 75.721794
F 31.531783 0.094832 79.709294
F 20.346083 16.892574 75.688894
F 29.378683 1.512164 83.083294
F 2.556113 3.848774 79.126594
F 29.336283 4.169824 79.657494
F 2.556123 11.567974 79.126594
F 29.612283 11.641874 79.549494
F 2.556123 19.287174 79.126594
F 29.685083 19.510174 79.527294
F 11.459983 3.859604 79.262194
F 11.459983 11.578774 79.262194
F 11.459983 19.298074 79.262194
F 20.584483 4.054334 79.433094
F 20.361283 11.944474 79.068294
F 20.472283 19.412074 79.308894
F 2.593913 3.848774 76.420294
F 13.586483 23.157674 86.570394
F 29.390883 4.009124 76.957394
F 2.593923 11.567974 76.420294
F 9.168323 23.157674 83.779294
F 29.745683 11.733674 76.793294
F 2.593923 19.287174 76.420294
F 9.269933 23.157674 76.502194
F 29.512983 19.683474 76.852994
F 11.498083 3.859604 76.533294
F 11.498083 11.578774 76.533294
F 11.498083 19.298074 76.533294
F 20.333383 3.987334 76.796694
F 20.509183 11.848774 76.383194
F 20.323383 19.436974 76.716594
F 2.644713 1.297364 72.781794
F 2.339873 1.297364 94.612894
F 29.536483 1.380234 73.136994
F 29.186083 0.999405 94.964794
F 2.644713 9.016574 72.781794
F 2.339873 9.016574 94.612894
F 29.524383 9.246904 73.024794
F 29.505883 9.081264 94.897594
F 2.644713 16.735774 72.781794
F 2.339873 16.735774 94.612894
F 29.691783 16.954574 73.311994
F 29.104583 16.528674 94.903794
F 11.548883 1.286534 72.894794
F 11.244083 1.286534 94.725894
F 11.548883 9.005744 72.894794
F 11.244083 9.005744 94.725894
F 11.548883 16.724974 72.894794
F 11.244083 16.724974 94.725894
F 20.606483 1.060944 73.099694
F 20.224183 1.042834 94.921494
F 20.514683 8.988684 72.876294
F 20.358983 9.018504 95.105494
F 20.551983 16.757874 72.905394
F 20.217683 16.777874 94.753294
F 4.807193 7.715754 76.442194
F 31.819283 8.036894 76.605794
F 4.807193 15.434974 76.442194
F 31.876283 15.642874 76.785494
F 18.166783 15.434374 83.702094
F 18.150083 7.882424 83.728994
F 13.726183 7.719214 76.564494
F 13.726183 15.438474 76.564494
F 9.168323 15.438374 83.779294
F 22.737383 7.740374 76.711594
F 22.680483 15.516774 76.523194
F 29.166283 8.966084 97.699994
F 4.857993 5.149604 72.803694
F 4.553153 5.149604 94.634794
F 31.839583 5.364954 73.316994
F 31.389083 4.972754 94.875194
F 4.857993 12.868774 72.803694
F 4.553153 12.868774 94.634794
F 32.165183 12.988874 73.203094
F 31.648483 12.810874 94.978094
F 4.857993 20.588074 72.803694
F 4.553153 20.588074 94.634794
F 32.013483 20.747374 73.211094
F 31.468083 20.696674 94.678594
F 13.776983 5.146134 72.925894
F 13.472183 5.146134 94.757094
F 13.776983 12.865374 72.925894
F 13.472183 12.865374 94.757094
F 13.776983 20.584574 72.925894
F 13.472183 20.584574 94.757094
F 22.788783 5.101394 73.129294
F 22.403583 4.969884 94.881394
F 22.819883 13.043174 72.970294
F 22.369383 12.765074 94.785294
F 22.731683 20.433874 73.027594
F 22.485683 20.557774 94.942094
F 4.819963 5.149604 75.527994
F 4.515123 5.149604 97.359094
F 31.779783 5.280574 76.018994
F 31.790283 5.284434 65.870894
F 4.819963 12.868774 75.527994
F 4.515123 12.868774 97.359094
F 31.924383 13.062074 75.941194
F 20.227183 16.635974 97.474494
F 4.819963 20.588074 75.527994
F 4.515123 20.588074 97.359094
F 31.802783 20.798774 75.952894
F 20.212683 1.205884 97.580294
F 13.738883 5.146134 75.654794
F 13.434083 5.146134 97.485894
F 13.738883 12.865374 75.654794
F 13.434083 12.865374 97.485894
F 13.738883 20.584574 75.654794
F 13.434083 20.584574 97.485894
F 22.689883 5.215324 75.793494
F 24.864783 16.751174 97.643394
F 22.798783 13.031674 75.598994
F 27.049083 0.119062 86.587394
F 22.627483 20.694274 75.818394
F 31.558283 0.025559 91.310194
F 4.769143 7.715754 79.166494
F 31.592883 7.929054 79.545594
F 4.769143 15.434974 79.166494
F 31.884283 15.750474 79.421094
F 9.168323 7.719204 83.779294
F 4.769143 23.154174 79.166494
F 24.934483 16.751174 80.282694
F 25.160583 1.328784 65.667494
F 13.688083 7.719214 79.293294
F 13.688083 15.438474 79.293294
F 25.075883 9.390394 80.196794
F 22.836183 8.036174 79.464094
F 22.641683 15.552874 79.258594
F 4.705583 23.154174 83.719194
F 7.053323 1.285764 75.561994
F 6.748483 1.285764 97.393094
F 7.053323 9.004974 75.561994
F 6.748483 9.004974 97.393094
F 7.053323 16.724174 75.561994
F 6.748483 16.724174 97.393094
F 15.967083 1.286534 75.685894
F 15.662183 1.286534 97.517094
F 15.967083 9.005744 75.685894
F 15.662183 9.005744 97.517094
F 15.967083 16.724974 75.685894
F 15.662183 16.724974 97.517094
F 24.901283 1.368064 75.781494
F 22.359283 12.915674 97.470394
F 25.020783 9.146104 75.929594
F 2.746333 1.297364 65.504794
F 24.953883 16.844974 75.840094
F 27.478883 5.220724 65.902694
F 7.002503 3.860374 79.200494
F 7.002503 11.579574 79.200494
F 7.002503 19.298774 79.200494
F 15.916283 3.859604 79.324494
F 15.916283 11.578774 79.324494
F 15.916283 19.298074 79.324494
F 24.853483 4.090834 79.490594
F 24.990283 11.960074 79.342994
F 25.071983 19.335674 79.524894
F 7.040633 3.860374 76.470594
F 7.040633 11.579574 76.470594
F 7.040633 19.298774 76.470594
F 15.954383 3.859604 76.595594
F 15.954383 11.578774 76.595594
F 15.954383 19.298074 76.595594
F 24.885583 4.069034 76.702094
F 24.945383 11.881074 76.529894
F 25.027383 19.578974 76.849094
F 7.091433 1.285764 72.831994
F 6.786593 1.285764 94.663094
F 7.091433 9.004974 72.831994
F 6.786593 9.004974 94.663094
F 7.091433 16.724174 72.831994
F 6.786593 16.724174 94.663094
F 16.005183 1.286534 72.957094
F 15.700283 1.286534 94.788194
F 16.005183 9.005744 72.957094
F 15.700283 9.005744 94.788194
F 16.005183 16.724974 72.957094
F 15.700283 16.724974 94.788194
F 25.156183 1.319074 73.116894
F 24.664483 1.095094 94.765094
F 25.033683 8.901114 73.108694
F 24.945083 8.728984 94.869294
F 25.107583 16.673274 73.118894
F 24.853283 16.846574 94.819294
F 9.269933 7.719204 76.502194
F 9.269933 15.438374 76.502194
F 29.796183 1.363134 66.030194
F 18.262183 7.749634 76.535294
F 18.266283 15.453574 76.424094
F 15.903583 16.724974 80.234094
F 27.472883 7.894314 76.642094
F 27.334483 15.688974 76.748694
F 15.903583 9.005744 80.234094
F 9.320723 5.146144 72.863694
F 9.015883 5.146144 94.694794
F 9.320723 12.865374 72.863694
F 9.015883 12.865374 94.694794
F 9.320723 20.584574 72.863694
F 9.015883 20.584574 94.694794
F 18.200783 5.135064 73.059594
F 17.928483 5.146134 94.819294
F 18.380783 12.804474 72.828294
F 17.928483 12.865374 94.819294
F 18.280583 20.635174 72.808094
F 17.928483 20.584574 94.819294
F 27.205083 5.128894 73.009794
F 27.006783 5.057624 95.072494
F 27.516083 13.028174 72.951894
F 27.029283 12.735774 94.851394
F 27.272283 20.567074 73.254094
F 26.995483 20.688174 94.850694
F 9.282633 5.146144 75.592594
F 8.977793 5.146144 97.423694
F 9.282633 12.865374 75.592594
F 8.977793 12.865374 97.423694
F 9.282633 20.584574 75.592594
F 8.977793 20.584574 97.423694
F 18.158483 5.220434 75.714894
F 17.890383 5.146134 97.548194
F 18.239183 12.912074 75.577494
F 17.890383 12.865374 97.548194
F 18.139183 20.627474 75.708194
F 17.890383 20.584574 97.548194
F 27.186683 5.232324 75.863794
F 29.675483 9.224424 65.764994
F 27.306083 13.113974 75.679494
F 17.941183 23.157674 93.909594
F 27.374283 20.844074 75.935594
F 29.248983 1.056524 97.701894
F 9.231813 7.719204 79.231094
F 9.231813 15.438374 79.231094
F 15.903583 1.286534 80.234094
F 9.231813 23.157674 79.231094
F 18.256883 7.648754 79.293994
F 18.071883 15.544774 79.154294
F 6.989813 16.724174 80.109094
F 27.191183 7.988784 79.278994
F 27.328783 15.531074 79.448494
F 6.989813 9.004974 80.109094
F 2.505323 1.297364 82.765094
F 9.066703 23.157674 91.056294
F 2.505323 9.016574 82.765094
F 29.510283 9.066534 83.195894
F 2.505323 16.735774 82.765094
F 29.455683 16.670474 83.071194
F 11.409183 1.286534 82.900794
F 11.409183 9.005744 82.900794
F 11.409183 16.724974 82.900794
F 20.312883 1.390934 83.116394
F 20.357483 9.274174 82.931794
F 20.421283 16.744674 82.803694
F 2.454503 3.848774 86.403594
F 29.395783 3.894814 86.854994
F 2.454503 11.567974 86.403594
F 29.388483 11.761074 86.671794
F 2.454503 19.287174 86.403594
F 29.358983 19.422774 86.774894
F 11.358383 3.859604 86.539294
F 11.358383 11.578774 86.539294
F 11.358383 19.298074 86.539294
F 20.402183 3.913484 86.815594
F 20.234583 11.458874 86.656894
F 20.360583 19.209774 86.684994
F 2.492303 3.848774 83.697394
F 29.413783 4.024824 84.128794
F 2.492303 11.567974 83.697394
F 29.431483 11.695674 84.024694
F 2.492303 19.287174 83.697394
F 29.434583 19.521974 84.121794
F 11.396483 3.859604 83.810394
F 11.396483 11.578774 83.810394
F 11.396483 19.298074 83.810394
F 20.409283 4.003894 84.008694
F 20.198483 11.709874 83.944394
F 20.461783 19.285174 83.925394
F 2.543103 1.297364 80.058794
F 29.306583 1.494864 80.494694
F 2.543103 9.016574 80.058794
F 29.344783 9.205974 80.501294
F 2.543103 16.735774 80.058794
F 29.580283 16.971074 80.212794
F 11.447283 1.286534 80.171894
F 11.447283 9.005744 80.171894
F 11.447283 16.724974 80.171894
F 20.528583 1.628554 80.504094
F 20.420683 9.257574 80.197694
F 20.309183 16.733874 80.110094
F 4.705583 7.715754 83.719194
F 31.826383 7.834604 83.962394
F 4.705583 15.434974 83.719194
F 31.760183 15.454974 84.216094
F 6.989813 1.285764 80.109094
F 25.152183 19.369974 84.065394
F 13.624583 7.719214 83.841494
F 13.624583 15.438474 83.841494
F 24.834083 11.885174 83.820694
F 22.624383 8.034124 83.986694
F 22.683983 15.555174 83.889494
F 24.901383 4.070754 83.804194
F 4.756373 5.149604 80.080694
F 31.705483 5.215984 80.409894
F 4.756373 12.868774 80.080694
F 31.856583 13.192074 80.378094
F 4.756373 20.588074 80.080694
F 31.878083 20.669174 80.577594
F 13.675383 5.146134 80.202994
F 13.675383 12.865374 80.202994
F 13.675383 20.584574 80.202994
F 22.753583 5.388924 80.399194
F 22.584883 13.048674 80.151494
F 22.735383 20.528274 80.358094
F 4.718343 5.149604 82.804994
F 31.794783 5.179524 83.089794
F 4.718343 12.868774 82.804994
F 31.779883 12.948974 83.224494
F 4.718343 20.588074 82.804994
F 31.651783 20.774574 83.315594
F 13.637283 5.146134 82.931894
F 13.637283 12.865374 82.931894
F 13.637283 20.584574 82.931894
F 22.721883 5.259734 83.045494
F 22.483683 12.972474 82.912694
F 22.845083 20.478674 83.258794
F 4.667533 7.715754 86.443594
F 31.540783 7.918344 86.738294
F 4.667533 15.434974 86.443594
F 31.638883 15.714174 86.855594
F 15.852783 19.298074 83.872594
F 4.667533 23.154174 86.443594
F 15.852783 11.578774 83.872594
F 2.746333 9.016574 65.504794
F 13.586483 7.719214 86.570394
F 13.586483 15.438474 86.570394
F 15.852783 3.859604 83.872594
F 22.662483 7.815764 86.781994
F 22.646083 15.450674 86.817694
F 6.939013 19.298774 83.747594
F 6.951703 1.285764 82.839094
F 6.951703 9.004974 82.839094
F 6.951703 16.724174 82.839094
F 15.865483 1.286534 82.962994
F 15.865483 9.005744 82.962994
F 15.865483 16.724974 82.962994
F 24.810483 1.472974 83.036094
F 25.065483 9.254764 82.969494
F 24.940383 16.880674 82.956594
F 6.900883 3.860374 86.477594
F 6.900883 11.579574 86.477594
F 6.900883 19.298774 86.477594
F 15.814583 3.859604 86.601494
F 15.814583 11.578774 86.601494
F 15.814583 19.298074 86.601494
F 25.018283 3.794764 86.685394
F 24.663483 11.617674 86.671094
F 24.805083 19.451574 86.816794
F 6.939013 3.860374 83.747594
F 6.939013 11.579574 83.747594
F 4.908813 23.154174 69.165194
F 4.603973 23.154174 90.996294
F 13.726183 23.157674 76.564494
F 9.371543 23.157674 69.225194
F 4.807193 23.154174 76.442194
F 17.979283 23.157674 91.180794
F 13.827883 23.157674 69.287394
F 13.522983 23.157674 91.118494
F 2.746333 16.735774 65.504794
F 13.624583 23.157674 83.841494
F 13.789683 23.157674 72.016294
F 13.484883 23.157674 93.847394
F 31.994283 13.150874 65.940994
F 31.704483 0.107409 86.759394
F 18.429683 5.016464 65.709994
F 27.188383 0.254204 76.726294
F 22.634283 0.098278 86.678794
F 22.768783 0.118499 79.513494
F 17.952683 0.105889 83.962494
F 31.950083 0.095972 69.899194
F 31.898183 0.102879 72.549094
F 27.154383 0.109368 83.829394
F 31.625583 0.096207 76.881694
F 27.264683 0.120780 79.443694
F 27.374183 0.057364 72.239594
F 22.803583 0.014810 76.902894
F 22.660583 23.071574 84.058394
F 22.538983 23.148174 91.290194
F 18.123283 23.109274 71.967894
F 32.179983 23.103974 79.504494
F 22.722683 23.112074 72.185594
F 22.810383 23.173474 86.852594
F 18.346483 0.309387 79.467594
F 31.644483 0.390768 84.148694
F 22.540983 0.063929 91.085794
F 22.519283 0.130316 83.862294
F 23.067383 0.095037 69.544694
F 18.435283 12.688574 65.730694
F 2.098873 1.297364 111.872794
F 28.908183 1.176254 112.127794
F 2.098873 9.016574 111.872794
F 28.747383 8.696754 112.088794
F 2.098873 16.735774 111.872794
F 28.931783 16.771474 112.239794
F 11.002683 1.286534 112.008794
F 11.002683 9.005744 112.008794
F 11.002683 16.724974 112.008794
F 19.776683 1.424164 112.036794
F 19.862383 9.160234 112.090794
F 19.836383 16.639074 112.007794
F 2.048053 3.848774 115.511794
F 28.793983 3.815984 115.836794
F 2.048053 11.567974 115.511794
F 28.954383 11.568874 115.742794
F 2.048053 19.287174 115.511794
F 28.623783 19.314474 116.072794
F 10.951883 3.859604 115.647794
F 10.951883 11.578774 115.647794
F 10.951883 19.298074 115.647794
F 19.825283 3.952694 115.664794
F 19.913983 11.458174 115.673794
F 19.970483 19.253874 115.882794
F 2.085853 3.848774 112.805794
F 28.885783 3.725574 113.088794
F 2.085853 11.567974 112.805794
F 28.807283 11.346374 112.958794
F 2.085853 19.287174 112.805794
F 28.837983 19.216174 113.266794
F 10.989983 3.859604 112.918794
F 10.989983 11.578774 112.918794
F 10.989983 19.298074 112.918794
F 19.930583 3.902184 112.971794
F 19.835383 11.615374 113.051794
F 20.022983 19.261774 112.858794
F 2.136653 1.297364 109.166794
F 1.831813 1.297364 130.997794
F 28.823183 1.330734 109.502794
F 2.136653 9.016574 109.166794
F 1.831813 9.016574 130.997794
F 29.121383 8.931054 109.437794
F 2.136653 16.735774 109.166794
F 1.831813 16.735774 130.997794
F 28.797483 16.633874 109.368794
F 11.040783 1.286534 109.279794
F 11.040783 9.005744 109.279794
F 11.040783 16.724974 109.279794
F 19.806183 1.390984 109.322794
F 19.990983 9.078524 109.332794
F 19.891983 16.643774 109.194794
F 4.299133 7.715754 112.827794
F 30.922483 7.357274 113.168794
F 4.299133 15.434974 112.827794
F 31.026283 15.189674 113.426794
F 33.148083 16.517274 126.724794
F 26.584183 15.390274 108.605794
F 13.218183 7.719214 112.949794
F 13.218183 15.438474 112.949794
F 31.403283 15.467674 98.618794
F 22.210583 7.779174 112.925794
F 22.063483 15.357474 113.092794
F 26.668183 7.721624 108.505794
F 4.349923 5.149604 109.188794
F 31.532683 5.027424 109.588794
F 4.349923 12.868774 109.188794
F 31.448383 12.865174 109.781794
F 4.349923 20.588074 109.188794
F 31.300583 20.306374 109.458794
F 13.268983 5.146134 109.310794
F 13.268983 12.865374 109.310794
F 13.268983 20.584574 109.310794
F 22.280183 5.164264 109.199794
F 22.241883 13.098074 109.471794
F 22.320483 20.488574 109.087794
F 4.311893 5.149604 111.912794
F 31.325583 4.855594 112.398794
F 4.311893 12.868774 111.912794
F 31.167483 12.521974 112.441794
F 4.311893 20.588074 111.912794
F 31.082183 20.355674 112.370794
F 13.230883 5.146134 112.039794
F 13.230883 12.865374 112.039794
F 13.230883 20.584574 112.039794
F 22.118883 5.209134 111.904794
F 22.214783 12.856874 112.209794
F 22.246783 20.601774 111.889794
F 4.261073 7.715754 115.551794
F 31.198383 7.535324 115.837794
F 4.261073 15.434974 115.551794
F 31.099183 15.257174 116.007794
F 17.433083 15.438474 130.294794
F 4.261073 23.154174 115.551794
F 17.737883 15.438474 108.463794
F 20.042683 19.258874 98.472494
F 13.180083 7.719214 115.678794
F 13.180083 15.438474 115.678794
F 17.433083 7.719214 130.294794
F 22.181883 7.696374 115.806794
F 22.261483 15.500974 115.738794
F 26.259783 15.123474 130.534794
F 6.545253 1.285764 111.946794
F 28.582483 19.075374 130.314794
F 6.545253 9.004974 111.946794
F 22.636683 7.540824 98.571594
F 6.545253 16.724174 111.946794
F 24.848183 19.242674 98.608094
F 15.458983 1.286534 112.070794
F 15.458983 9.005744 112.070794
F 15.458983 16.724974 112.070794
F 24.327583 1.358244 112.190794
F 24.378783 8.954854 112.167794
F 24.290583 16.852874 112.203794
F 6.494433 3.860374 115.585794
F 2.289083 19.287174 98.251394
F 6.494433 11.579574 115.585794
F 28.539483 1.267574 126.772794
F 6.494433 19.298774 115.585794
F 33.180183 11.312874 123.339794
F 15.408183 3.859604 115.709794
F 15.408183 11.578774 115.709794
F 15.408183 19.298074 115.709794
F 24.202483 4.033174 115.633794
F 24.484283 11.606874 115.858794
F 24.375383 19.271974 115.787794
F 6.532563 3.860374 112.855794
F 33.249583 19.140474 123.259794
F 6.532563 11.579574 112.855794
F 33.227083 1.195794 119.610794
F 6.532563 19.298774 112.855794
F 20.176883 3.884894 98.592794
F 15.446283 3.859604 112.980794
F 15.446283 11.578774 112.980794
F 15.446283 19.298074 112.980794
F 24.335283 3.950114 113.042794
F 24.335283 11.543674 112.956794
F 24.365583 19.323874 113.199794
F 6.583363 1.285764 109.216794
F 26.858883 7.839734 98.608394
F 6.583363 9.004974 109.216794
F 33.362383 16.406874 112.584794
F 6.583363 16.724174 109.216794
F 24.159383 3.749004 130.206794
F 15.497083 1.286534 109.341794
F 15.497083 9.005744 109.341794
F 15.497083 16.724974 109.341794
F 24.403283 1.192254 109.518794
F 24.554383 8.974564 109.470794
F 24.469083 16.764274 109.534794
F 8.761863 7.719204 112.887794
F 8.761863 15.438374 112.887794
F 17.737883 7.719214 108.463794
F 17.674383 7.719214 113.011794
F 17.674383 15.438474 113.011794
F 8.520523 23.157674 130.170794
F 26.524683 7.568204 113.170794
F 26.565183 15.558574 113.120794
F 8.825363 23.157674 108.338794
F 8.812663 5.146144 109.248794
F 8.812663 12.865374 109.248794
F 8.812663 20.584574 109.248794
F 17.725183 5.146134 109.373794
F 17.725183 12.865374 109.373794
F 17.725183 20.584574 109.373794
F 26.827883 5.163104 109.578794
F 26.836183 12.910074 109.550794
F 26.720083 20.450774 109.368794
F 8.774563 5.146144 111.977794
F 8.774563 12.865374 111.977794
F 8.774563 20.584574 111.977794
F 17.687083 5.146134 112.101794
F 17.687083 12.865374 112.101794
F 17.687083 20.584574 112.101794
F 26.650683 4.981954 112.235794
F 26.658683 12.926574 112.278794
F 26.671483 20.432474 112.093794
F 8.723753 7.719204 115.616794
F 8.723753 15.438374 115.616794
F 8.520523 15.438374 130.170794
F 8.723753 23.157674 115.616794
F 17.636283 7.719214 115.740794
F 17.636283 15.438474 115.740794
F 8.825363 15.438374 108.338794
F 26.820683 7.777134 115.853794
F 26.612683 15.238974 115.763794
F 8.520523 7.719204 130.170794
F 1.997263 1.297364 119.149794
F 33.074083 11.521474 130.371794
F 1.997263 9.016574 119.149794
F 28.707183 8.757504 119.358794
F 1.997263 16.735774 119.149794
F 28.713283 16.598574 119.680794
F 10.901083 1.286534 119.285794
F 10.901083 9.005744 119.285794
F 10.901083 16.724974 119.285794
F 19.752083 1.260974 119.360794
F 19.881483 8.898264 119.376794
F 19.854983 16.572774 119.277794
F 2.251283 3.848774 100.957794
F 1.946443 3.848774 122.788794
F 29.039783 3.780454 101.401794
F 28.732383 3.876464 123.004794
F 2.251283 11.567974 100.957794
F 1.946443 11.567974 122.788794
F 29.242983 11.590074 101.524794
F 28.578983 11.403374 123.325794
F 2.251283 19.287174 100.957794
F 1.946443 19.287174 122.788794
F 29.092683 19.364374 101.291794
F 28.713283 19.103274 123.233794
F 11.155083 3.859604 101.093794
F 10.850283 3.859604 122.924794
F 11.155083 11.578774 101.093794
F 10.850283 11.578774 122.924794
F 11.155083 19.298074 101.093794
F 10.850283 19.298074 122.924794
F 20.055583 3.883564 101.373794
F 19.860583 3.852454 122.833794
F 20.074483 11.653674 101.329794
F 19.594483 11.355474 123.101794
F 20.031583 19.172474 101.248794
F 19.842383 19.279674 122.957794
F 1.984243 3.848774 120.082794
F 24.085883 11.395474 130.363794
F 28.844483 3.881714 120.359794
F 1.984243 11.567974 120.082794
F 28.608983 3.710244 130.458794
F 28.620883 11.391574 120.357794
F 1.984243 19.287174 120.082794
F 22.121983 0.023844 108.550794
F 28.730183 19.352774 120.362794
F 11.193283 3.859604 98.364494
F 10.888383 3.859604 120.195794
F 11.193283 11.578774 98.364494
F 10.888383 11.578774 120.195794
F 11.193283 19.298074 98.364494
F 10.888383 19.298074 120.195794
F 22.510383 15.484974 98.322494
F 19.731283 3.756194 120.130794
F 33.311883 8.751314 126.901794
F 19.835883 11.496974 120.412794
F 27.015983 15.187074 98.582994
F 19.984183 19.083374 120.204794
F 2.035033 1.297364 116.443794
F 24.664883 3.717824 98.580394
F 2.035033 9.016574 116.443794
F 29.076683 8.908354 116.635794
F 2.035033 16.735774 116.443794
F 28.887583 16.785374 116.902794
F 10.939183 1.286534 116.556794
F 10.939183 9.005744 116.556794
F 10.939183 16.724974 116.556794
F 20.011483 1.261744 116.498794
F 20.018983 9.025514 116.712794
F 19.928483 16.630574 116.625794
F 4.502353 7.715754 98.273294
F 4.197513 7.715744 120.104794
F 33.359883 19.228674 101.309794
F 30.921383 7.458694 120.428794
F 4.502353 15.434974 98.273294
F 4.197513 15.434974 120.104794
F 19.672383 19.249874 130.408794
F 30.989683 15.340874 120.331794
F 8.825363 7.719204 108.338794
F 26.292783 20.307774 126.781794
F 26.564083 20.471374 105.099794
F 26.542983 12.759574 126.884794
F 13.421383 7.719214 98.395594
F 13.116583 7.719214 120.226794
F 13.421383 15.438474 98.395594
F 13.116583 15.438474 120.226794
F 26.806183 12.736374 105.019794
F 26.482583 5.134944 126.703794
F 33.332083 3.746534 127.721794
F 22.052083 7.679614 120.373794
F 29.069183 19.257874 98.606194
F 21.889983 15.495774 120.486794
F 29.224483 11.777174 98.586894
F 17.471183 23.157674 127.565794
F 4.248313 5.149604 116.465794
F 31.154883 4.944334 116.570794
F 4.248313 12.868774 116.465794
F 31.271483 12.664074 116.750794
F 4.248313 20.588074 116.465794
F 31.043783 20.384774 116.908794
F 13.167383 5.146134 116.587794
F 13.167383 12.865374 116.587794
F 13.167383 20.584574 116.587794
F 22.019483 5.219264 116.651794
F 22.222083 12.956074 116.605794
F 22.129883 20.473074 116.804794
F 4.210283 5.149604 119.189794
F 31.174383 4.850504 119.263794
F 4.210283 12.868774 119.189794
F 31.090983 12.708274 119.562794
F 4.210283 20.588074 119.189794
F 30.926083 20.580574 119.599794
F 13.129283 5.146134 119.316794
F 13.129283 12.865374 119.316794
F 13.129283 20.584574 119.316794
F 21.956483 5.160444 119.413794
F 22.102983 12.835474 119.570794
F 22.123683 20.534174 119.595794
F 4.464303 7.715754 100.997794
F 4.159463 7.715754 122.828794
F 31.400783 7.792804 101.511794
F 30.841183 7.264484 123.308794
F 4.464303 15.434974 100.997794
F 4.159463 15.434974 122.828794
F 31.505783 15.446474 101.360794
F 30.970383 15.168674 123.129794
F 26.756383 5.142354 105.024794
F 17.483883 20.584574 126.656794
F 4.464303 23.154174 100.997794
F 4.159463 23.154174 122.828794
F 17.788683 20.584574 104.824794
F 17.483883 12.865374 126.656794
F 20.140183 11.611874 98.570994
F 17.775983 23.157674 105.734794
F 13.383283 7.719214 101.124794
F 13.078383 7.719214 122.955794
F 13.383283 15.438474 101.124794
F 13.078383 15.438474 122.955794
F 17.788683 12.865374 104.824794
F 17.483883 5.146134 126.656794
F 22.413383 7.564944 101.320794
F 21.891083 7.473234 123.079794
F 22.449383 15.388574 101.058794
F 21.755883 15.189974 123.272794
F 8.558643 23.157674 127.441794
F 17.788683 5.146134 104.824794
F 6.443643 1.285764 119.223794
F 33.162383 1.148094 124.109794
F 6.443643 9.004974 119.223794
F 26.297183 7.521434 130.420794
F 6.443643 16.724174 119.223794
F 31.288783 7.671294 98.673694
F 15.357383 1.286534 119.347794
F 15.357383 9.005744 119.347794
F 15.357383 16.724974 119.347794
F 24.378983 1.565954 119.338794
F 24.208483 9.016834 119.428794
F 24.239283 16.661874 119.559794
F 6.697663 3.860374 101.031794
F 6.392823 3.860374 122.862794
F 19.684783 3.943484 130.102794
F 6.697663 11.579574 101.031794
F 6.392823 11.579574 122.862794
F 33.201383 8.816114 119.742794
F 6.697663 19.298774 101.031794
F 6.392823 19.298774 122.862794
F 30.764683 23.005274 127.749794
F 15.611383 3.859604 101.155794
F 15.306583 3.859604 122.986794
F 15.611383 11.578774 101.155794
F 15.306583 11.578774 122.986794
F 15.611383 19.298074 101.155794
F 15.306583 19.298074 122.986794
F 24.719983 3.820174 101.235794
F 24.448483 3.858274 123.029794
F 24.596983 11.589774 101.140794
F 24.243283 11.393374 123.254794
F 24.675283 19.190974 101.274794
F 24.326183 19.018974 123.373794
F 6.735793 3.860374 98.301694
F 6.430953 3.860374 120.132794
F 33.205283 11.455074 120.521794
F 6.735793 11.579574 98.301694
F 6.430953 11.579574 120.132794
F 13.078383 23.157674 122.955794
F 6.735793 19.298774 98.301694
F 6.430953 19.298774 120.132794
F 28.749183 11.469774 130.377794
F 15.649483 3.859604 98.426694
F 15.344683 3.859604 120.257794
F 15.649483 11.578774 98.426694
F 15.344683 11.578774 120.257794
F 15.649483 19.298074 98.426694
F 15.344683 19.298074 120.257794
F 13.421383 23.157674 98.395594
F 24.430583 4.058714 120.384794
F 33.348083 19.201474 115.981794
F 24.295383 11.592174 120.317794
F 30.727383 7.611824 130.440794
F 24.266883 19.210974 120.597794
F 6.481753 1.285764 116.493794
F 28.975283 3.783814 98.641394
F 6.481753 9.004974 116.493794
F 4.095903 23.154174 127.381794
F 6.481753 16.724174 116.493794
F 24.663483 11.582374 98.392294
F 15.395483 1.286534 116.618794
F 15.395483 9.005744 116.618794
F 15.395483 16.724974 116.618794
F 24.334183 1.425394 116.659794
F 24.419283 8.970914 116.759794
F 24.539783 16.697974 116.681794
F 8.965093 7.719204 98.333294
F 8.660253 7.719204 120.164794
F 8.965093 15.438374 98.333294
F 8.660253 15.438374 120.164794
F 8.571343 20.584574 126.531794
F 8.876183 20.584574 104.700794
F 17.877683 7.719214 98.457794
F 17.572783 7.719214 120.288794
F 17.877683 15.438474 98.457794
F 17.572783 15.438474 120.288794
F 8.571343 12.865374 126.531794
F 8.876183 12.865374 104.700794
F 33.207683 16.520474 123.932794
F 26.456483 7.768424 120.427794
F 33.232283 8.739794 124.227794
F 26.464183 15.493874 120.478794
F 8.571343 5.146144 126.531794
F 8.876183 5.146144 104.700794
F 8.711043 5.146144 116.525794
F 8.711043 12.865374 116.525794
F 8.711043 20.584574 116.525794
F 17.623583 5.146134 116.650794
F 17.623583 12.865374 116.650794
F 17.623583 20.584574 116.650794
F 26.438483 5.233034 116.597794
F 26.806283 12.828974 116.550794
F 26.465183 20.712474 116.935794
F 8.672953 5.146144 119.254794
F 8.672953 12.865374 119.254794
F 8.672953 20.584574 119.254794
F 17.585483 5.146134 119.378794
F 17.585483 12.865374 119.378794
F 17.585483 20.584574 119.378794
F 26.723083 5.231434 119.365794
F 26.603183 12.935274 119.442794
F 26.524283 20.432474 119.571794
F 8.926973 7.719204 101.061794
F 8.622133 7.719204 122.893794
F 8.926973 15.438374 101.061794
F 8.622133 15.438374 122.893794
F 26.529083 20.385574 124.048794
F 26.787383 20.527474 102.159794
F 8.926973 23.157674 101.061794
F 8.622133 23.157674 122.893794
F 17.839483 7.719214 101.186794
F 17.534683 7.719214 123.017794
F 17.839483 15.438474 101.186794
F 17.534683 15.438474 123.017794
F 26.519783 12.763274 124.190794
F 26.881483 12.618474 102.222794
F 26.918683 7.660824 101.278794
F 26.526383 7.486504 123.209794
F 27.079683 15.166474 101.359794
F 26.416783 15.269674 123.191794
F 26.610783 5.037204 124.112794
F 26.890383 5.108054 102.286794
F 2.200483 1.297364 104.595794
F 1.895643 1.297364 126.427794
F 29.062483 1.299934 105.204794
F 33.071383 1.217804 126.674794
F 2.200483 9.016574 104.595794
F 1.895643 9.016574 126.427794
F 29.129983 8.832154 104.987794
F 28.664683 8.576844 126.933794
F 2.200483 16.735774 104.595794
F 1.895643 16.735774 126.427794
F 28.944483 16.693174 104.976794
F 28.537283 16.451874 126.663794
F 11.104383 1.286534 104.731794
F 10.799483 1.286534 126.562794
F 11.104383 9.005744 104.731794
F 10.799483 9.005744 126.562794
F 11.104383 16.724974 104.731794
F 10.799483 16.724974 126.562794
F 19.878483 1.262664 104.756794
F 19.686983 1.129524 126.571794
F 19.990183 9.168024 104.923794
F 19.753683 8.838604 126.561794
F 20.096583 16.556274 104.731794
F 19.707683 16.573174 126.717794
F 2.149663 3.848774 108.234794
F 1.844823 3.848774 130.065794
F 29.133783 3.982124 108.703794
F 26.720683 22.982574 108.419794
F 2.149663 11.567974 108.234794
F 1.844823 11.567974 130.065794
F 29.145283 11.754574 108.664794
F 21.861183 7.709214 130.144794
F 2.149663 19.287174 108.234794
F 1.844823 19.287174 130.065794
F 28.950983 19.192374 108.733794
F 30.705783 15.254674 130.461794
F 11.053483 3.859604 108.370794
F 10.748683 3.859604 130.201794
F 11.053483 11.578774 108.370794
F 10.748683 11.578774 130.201794
F 11.053483 19.298074 108.370794
F 10.748683 19.298074 130.201794
F 19.887383 3.922324 108.310794
F 33.386483 0.881217 112.280794
F 19.989583 11.832774 108.357794
F 22.363583 -0.014017 101.414794
F 19.970883 19.233074 108.259794
F 28.916083 1.297614 119.576794
F 2.187463 3.848774 105.528794
F 1.882623 3.848774 127.359794
F 29.010983 3.930414 106.018794
F 28.647983 3.683384 127.806794
F 2.187463 11.567974 105.528794
F 1.882623 11.567974 127.359794
F 29.105983 11.405874 105.920794
F 28.669283 11.164274 127.646794
F 2.187463 19.287174 105.528794
F 1.882623 19.287174 127.359794
F 28.819983 19.185574 105.949794
F 28.619883 19.101974 127.578794
F 11.091683 3.859604 105.641794
F 10.786783 3.859604 127.472794
F 11.091683 11.578774 105.641794
F 10.786783 11.578774 127.472794
F 11.091683 19.298074 105.641794
F 10.786783 19.298074 127.472794
F 19.958283 3.753274 105.555794
F 19.779283 3.615994 127.415794
F 20.062983 11.761974 105.705794
F 19.519383 11.247874 127.584794
F 20.064783 19.276374 105.634794
F 19.646083 19.213874 127.622794
F 2.238263 1.297364 101.889794
F 1.933423 1.297364 123.720794
F 29.026083 1.290124 102.370794
F 28.676883 1.176094 124.005794
F 2.238263 9.016574 101.889794
F 1.933423 9.016574 123.720794
F 29.145983 9.028664 102.339794
F 28.720983 8.639534 124.098794
F 2.238263 16.735774 101.889794
F 1.933423 16.735774 123.720794
F 29.248383 16.649474 102.257794
F 28.777483 16.454874 123.912794
F 11.142383 1.286534 102.002794
F 10.837583 1.286534 123.833794
F 11.142383 9.005744 102.002794
F 10.837583 9.005744 123.833794
F 11.142383 16.724974 102.002794
F 10.837583 16.724974 123.833794
F 20.039283 1.298054 102.006794
F 19.750983 1.317184 123.801794
F 20.137483 8.983404 102.235794
F 19.707183 8.817624 123.931794
F 20.088483 16.579774 101.873794
F 19.670083 16.766874 124.018794
F 4.400743 7.715744 105.550794
F 4.095903 7.715744 127.381794
F 31.324483 7.594814 105.845794
F 31.071983 7.384114 127.609794
F 4.400743 15.434974 105.550794
F 4.095903 15.434974 127.381794
F 31.116683 15.450874 106.028794
F 30.737583 15.141574 127.654794
F 17.521983 20.584574 123.927794
F 17.826783 20.584574 102.096794
F 17.521983 12.865374 123.927794
F 17.826783 12.865374 102.096794
F 13.319783 7.719214 105.672794
F 13.014883 7.719214 127.503794
F 13.319783 15.438474 105.672794
F 13.014883 15.438474 127.503794
F 17.521983 5.146134 123.927794
F 17.826783 5.146134 102.096794
F 22.326683 7.809914 105.816794
F 21.928083 7.507404 127.520794
F 22.357783 15.321674 105.716794
F 21.827483 15.173474 127.685794
F 4.400743 23.154174 105.550794
F 8.863483 23.157674 105.610794
F 4.451533 5.149604 101.911794
F 4.146693 5.149604 123.742794
F 31.305583 5.169234 102.223794
F 30.909583 4.693994 124.106794
F 4.451533 12.868774 101.911794
F 4.146693 12.868774 123.742794
F 31.530683 12.860574 102.474794
F 30.974883 12.618974 124.099794
F 4.451533 20.588074 101.911794
F 4.146693 20.588074 123.742794
F 31.265883 20.600874 102.256794
F 30.984983 20.373574 124.074794
F 13.370583 5.146134 102.033794
F 13.065683 5.146134 123.864794
F 13.370583 12.865374 102.033794
F 13.065683 12.865374 123.864794
F 13.370583 20.584574 102.033794
F 13.065683 20.584574 123.864794
F 22.301883 5.037324 102.232794
F 22.067783 4.937334 123.920794
F 22.378683 12.903074 102.106794
F 21.795083 12.590574 124.116794
F 22.369383 20.595074 101.943794
F 22.038383 20.439474 124.022794
F 4.413503 5.149604 104.635794
F 4.108663 5.149604 126.466794
F 31.306083 4.971664 104.879794
F 30.942483 4.793254 126.805794
F 4.413503 12.868774 104.635794
F 4.108663 12.868774 126.466794
F 31.288883 12.851874 105.184794
F 30.937483 12.541074 126.802794
F 4.413503 20.588074 104.635794
F 4.108663 20.588074 126.466794
F 31.121683 20.279974 104.893794
F 30.788883 20.379374 126.854794
F 13.332483 5.146134 104.762794
F 13.027583 5.146134 126.593794
F 13.332483 12.865374 104.762794
F 13.027583 12.865374 126.593794
F 13.332483 20.584574 104.762794
F 13.027583 20.584574 126.593794
F 22.301983 5.189394 105.037794
F 22.031883 4.814164 126.586794
F 22.329683 12.739874 104.898794
F 21.833283 12.502074 126.880794
F 22.270283 20.521074 104.526794
F 21.861983 20.517674 126.749794
F 4.362693 7.715754 108.274794
F 4.057853 7.715754 130.105794
F 31.367683 7.577434 108.634794
F 24.239083 19.086974 130.440794
F 4.362693 15.434974 108.274794
F 4.057853 15.434974 130.105794
F 31.306083 15.417074 108.795794
F 17.636283 23.157674 115.740794
F 8.609433 20.584574 123.802794
F 8.914273 20.584574 101.971794
F 4.362693 23.154174 108.274794
F 4.057853 23.154174 130.105794
F 8.609433 12.865374 123.802794
F 8.914273 12.865374 101.971794
F 12.976783 23.157674 130.232794
F 13.383283 23.157674 101.124794
F 13.281683 7.719214 108.401794
F 12.976783 7.719214 130.232794
F 13.281683 15.438474 108.401794
F 12.976783 15.438474 130.232794
F 8.609433 5.146144 123.802794
F 8.914273 5.146144 101.971794
F 22.319283 7.765324 108.493794
F 33.417983 19.079974 113.253794
F 22.241083 15.583974 108.520794
F 8.761863 23.157674 112.887794
F 13.281683 23.157674 108.401794
F 8.965093 23.157674 98.333294
F 6.646863 1.285764 104.669794
F 6.342023 1.285764 126.500794
F 2.289083 11.567974 98.251394
F 30.770383 23.026674 123.300794
F 6.646863 9.004974 104.669794
F 6.342023 9.004974 126.500794
F 17.534683 23.157674 123.017794
F 33.354383 16.474074 116.806794
F 6.646863 16.724174 104.669794
F 6.342023 16.724174 126.500794
F 2.289083 3.848774 98.251394
F 29.017683 1.304284 116.852794
F 15.560583 1.286534 104.793794
F 15.255783 1.286534 126.624794
F 15.560583 9.005744 104.793794
F 15.255783 9.005744 126.624794
F 15.560583 16.724974 104.793794
F 15.255783 16.724974 126.624794
F 24.586383 1.176294 104.928794
F 24.210683 1.110604 126.963794
F 24.596683 9.087594 104.885794
F 24.281483 8.859434 126.816794
F 24.587183 16.538374 104.629794
F 23.963583 16.471774 126.952794
F 6.596043 3.860374 108.308794
F 6.291203 3.860374 130.139794
F 33.250983 11.416874 127.764794
F 26.382083 22.968874 123.071794
F 6.596043 11.579574 108.308794
F 6.291203 11.579574 130.139794
F 4.197513 23.154174 120.104794
F 32.908683 19.073274 127.780794
F 6.596043 19.298774 108.308794
F 6.291203 19.298774 130.139794
F 13.180083 23.157674 115.678794
F 30.991283 22.960474 115.818794
F 15.509783 3.859604 108.432794
F 15.204983 3.859604 130.263794
F 15.509783 11.578774 108.432794
F 15.204983 11.578774 130.263794
F 15.509783 19.298074 108.432794
F 15.204983 19.298074 130.263794
F 24.622683 3.824414 108.526794
F 13.319783 23.157674 105.672794
F 24.459383 11.615674 108.691794
F 4.502353 23.154174 98.273294
F 24.613383 19.103374 108.491794
F 22.316383 23.085774 98.660494
F 6.634173 3.860374 105.578794
F 6.329343 3.860374 127.409794
F 17.572783 23.157674 120.288794
F 19.668683 11.541174 130.368794
F 6.634183 11.579574 105.578794
F 6.329343 11.579574 127.409794
F 17.737883 23.157674 108.463794
F 8.660253 23.157674 120.164794
F 6.634183 19.298774 105.578794
F 6.329343 19.298774 127.409794
F 31.460683 23.122674 101.175794
F 17.433083 23.157674 130.294794
F 15.547883 3.859604 105.703794
F 15.243083 3.859604 127.534794
F 15.547883 11.578774 105.703794
F 15.243083 11.578774 127.534794
F 15.547883 19.298074 105.703794
F 15.243083 19.298074 127.534794
F 24.586583 3.827194 105.753794
F 24.257683 3.667644 127.531794
F 24.611283 11.640874 105.866794
F 24.319483 11.478074 127.686794
F 24.464683 19.058074 105.746794
F 24.013683 19.036474 127.673794
F 6.684973 1.285764 101.939794
F 6.380133 1.285764 123.770794
F 17.839483 23.157674 101.186794
F 26.464683 23.052674 127.626794
F 6.684973 9.004974 101.939794
F 6.380133 9.004974 123.770794
F 17.877683 23.157674 98.457794
F 21.935883 15.536174 130.269794
F 6.684973 16.724174 101.939794
F 6.380133 16.724174 123.770794
F 13.014883 23.157674 127.503794
F 13.116583 23.157674 120.226794
F 15.598683 1.286534 102.064794
F 15.293883 1.286534 123.896794
F 15.598683 9.005744 102.064794
F 15.293883 9.005744 123.896794
F 15.598683 16.724974 102.064794
F 15.293883 16.724974 123.896794
F 24.672583 1.100994 102.203794
F 24.322483 1.197644 124.154794
F 24.599383 8.912314 102.134794
F 24.140683 8.787604 124.037794
F 24.702083 16.586174 102.032794
F 24.152283 16.425674 124.062794
F 8.863483 7.719204 105.610794
F 8.558643 7.719204 127.441794
F 8.863483 15.438374 105.610794
F 8.558643 15.438374 127.441794
F 26.312483 15.374574 127.780794
F 26.746583 15.308374 105.814794
F 17.775983 7.719214 105.734794
F 17.471183 7.719214 127.565794
F 17.775983 15.438474 105.734794
F 17.471183 15.438474 127.565794
F 26.279283 7.609524 127.667794
F 26.715283 7.778064 105.836794
F 4.299133 23.154174 112.827794
F 17.674383 23.157674 113.011794
F 13.218183 23.157674 112.949794
F 33.079883 3.983164 130.493794
F 33.121583 19.119674 120.516794
F 30.840583 22.981874 130.512794
F 30.972983 22.921874 108.707794
F 27.018283 23.099374 98.480094
F 26.547383 23.064274 113.052794
F 22.004483 22.993974 123.249794
F 33.044783 19.108774 130.661794
F 26.611283 23.066674 105.793794
F 26.917183 23.064174 101.271794
F 22.180983 23.059574 115.888794
F 33.391183 16.501374 119.617794
F 22.338783 22.915074 105.620794
F 22.092183 23.079874 113.117794
F 26.527783 23.048574 120.331794
F 31.599283 23.017074 98.532294
F 30.883683 22.870674 113.127794
F 31.158283 22.974674 105.739794
F 21.811183 -0.001438 127.737794
F 26.467883 0.157060 113.060794
F 31.069383 0.088559 130.481794
F 22.080483 0.217209 120.160794
F 31.373283 0.108382 101.372794
F 26.846483 0.176243 115.756794
F 31.007583 0.084919 108.804794
F 21.918683 0.014417 130.435794
F 31.667583 0.180787 98.673394
F 31.354883 0.135893 106.049794
F 22.102783 0.043838 122.904794
F 1.794033 1.297364 133.704794
F 1.489193 1.297364 155.535794
F 28.703883 1.220204 134.018794
F 30.783183 22.775574 145.112794
F 1.794033 9.016574 133.704794
F 1.489193 9.016574 155.535794
F 28.529983 8.703874 134.062794
F 28.295683 8.711434 155.996794
F 1.794033 16.735774 133.704794
F 1.489193 16.735774 155.535794
F 28.667683 16.803174 134.042794
F 28.427783 16.516374 156.041794
F 10.697883 1.286534 133.839794
F 10.393083 1.286534 155.670794
F 10.697883 9.005744 133.839794
F 10.393083 9.005744 155.670794
F 10.697883 16.724974 133.839794
F 10.393083 16.724974 155.670794
F 19.598083 1.235544 133.874794
F 19.516483 1.095034 155.925794
F 19.658283 8.763414 133.983794
F 19.386983 8.984854 155.722794
F 19.518583 16.702374 133.889794
F 19.386583 16.544474 155.922794
F 1.743213 3.848774 137.342794
F 1.438373 3.848774 159.173794
F 28.299083 3.751134 137.582794
F 28.188583 3.459734 159.445794
F 1.743213 11.567974 137.342794
F 1.438373 11.567974 159.173794
F 28.604383 11.388474 137.647794
F 28.299983 11.320574 159.634794
F 1.743213 19.287174 137.342794
F 1.438373 19.287174 159.173794
F 28.601483 19.109774 137.680794
F 28.424183 19.037674 159.716794
F 10.647083 3.859604 137.478794
F 10.342183 3.859604 159.309794
F 10.647083 11.578774 137.478794
F 10.342183 11.578774 159.309794
F 10.647083 19.298074 137.478794
F 10.342183 19.298074 159.309794
F 19.487783 3.955794 137.398794
F 19.363383 3.793324 159.686794
F 19.595183 11.390674 137.536794
F 19.287183 11.500674 159.449794
F 19.330783 19.201974 137.516794
F 19.416383 19.533474 159.500794
F 1.781013 3.848774 134.636794
F 1.476173 3.848774 156.467794
F 28.440683 3.766264 134.788794
F 28.212583 3.366604 156.668794
F 1.781013 11.567974 134.636794
F 1.476173 11.567974 156.467794
F 28.498483 11.182474 134.922794
F 28.285283 11.294074 156.873794
F 1.781013 19.287174 134.636794
F 1.476173 19.287174 156.467794
F 28.520883 19.246274 134.920794
F 28.446983 19.093474 156.857794
F 10.685183 3.859604 134.749794
F 10.380383 3.859604 156.580794
F 10.685183 11.578774 134.749794
F 10.380383 11.578774 156.580794
F 10.685183 19.298074 134.749794
F 10.380383 19.298074 156.580794
F 19.595383 3.980114 134.603794
F 19.280583 3.696514 156.811794
F 19.557283 11.515874 134.650794
F 19.219783 11.507974 156.678794
F 19.462083 19.217874 134.868794
F 19.331083 19.059474 156.643794
F 1.526973 1.297364 152.828794
F 33.048083 16.435974 153.389794
F 28.552583 0.996145 152.881794
F 1.526973 9.016574 152.828794
F 32.951983 3.585904 134.996794
F 28.384083 8.741624 153.202794
F 1.526973 16.735774 152.828794
F 32.867283 8.537594 153.268794
F 28.365283 16.635574 153.245794
F 10.735983 1.286534 131.110794
F 10.431183 1.286534 152.941794
F 10.735983 9.005744 131.110794
F 10.431183 9.005744 152.941794
F 10.735983 16.724974 131.110794
F 10.431183 16.724974 152.941794
F 22.018983 20.585674 131.256794
F 19.433583 1.126804 153.326794
F 23.626383 8.905534 163.218794
F 19.427483 9.040454 152.973794
F 26.106083 12.692374 163.269794
F 19.268083 16.676874 153.196794
F 3.994293 7.715754 134.658794
F 3.689453 7.715744 156.489794
F 30.746483 7.418204 135.159794
F 30.603183 7.155524 156.720794
F 3.994293 15.434974 134.658794
F 3.689453 15.434974 156.489794
F 30.764483 15.401574 135.025794
F 30.629083 14.999774 156.857794
F 26.017783 15.345774 152.272794
F 26.347783 7.486144 152.209794
F 17.128283 15.438474 152.125794
F 17.128283 7.719214 152.125794
F 12.913283 7.719214 134.780794
F 12.608483 7.719214 156.611794
F 12.913283 15.438474 134.780794
F 12.608483 15.438474 156.611794
F 8.215683 23.157674 152.001794
F 8.215683 15.438374 152.001794
F 21.774183 7.578064 135.071794
F 21.541383 7.642574 156.765794
F 21.609383 15.346074 134.860794
F 21.624583 15.391874 156.793794
F 32.892683 11.246674 156.804794
F 12.671983 23.157674 152.063794
F 4.045083 5.149604 131.019794
F 3.740243 5.149604 152.850794
F 28.736483 1.170314 131.270794
F 30.844783 4.767324 152.838794
F 4.045083 12.868774 131.019794
F 3.740243 12.868774 152.850794
F 26.423283 12.594574 131.323794
F 30.585383 12.428374 153.143794
F 4.045083 20.588074 131.019794
F 3.740243 20.588074 152.850794
F 23.992583 16.752674 163.179794
F 31.046883 20.258274 153.229794
F 12.964083 5.146134 131.141794
F 12.659283 5.146134 152.973794
F 12.964083 12.865374 131.141794
F 12.659283 12.865374 152.973794
F 12.964083 20.584574 131.141794
F 12.659283 20.584574 152.973794
F 32.977883 1.133574 141.575794
F 21.877583 4.999414 153.112794
F 24.067183 16.630074 131.489794
F 21.630483 12.875374 153.341794
F 32.814483 16.309074 163.321794
F 21.677683 20.374474 153.443794
F 4.007053 5.149604 133.744794
F 3.702213 5.149604 155.575794
F 30.606283 5.026654 133.922794
F 30.463283 4.615694 155.644794
F 4.007053 12.868774 133.744794
F 3.702213 12.868774 155.575794
F 30.707083 12.734574 134.302794
F 30.576983 12.489574 156.009794
F 4.007053 20.588074 133.744794
F 3.702213 20.588074 155.575794
F 30.849183 20.315274 134.000794
F 30.640483 20.406274 156.030794
F 12.925983 5.146134 133.870794
F 12.621183 5.146134 155.701794
F 12.925983 12.865374 133.870794
F 12.621183 12.865374 155.701794
F 12.925983 20.584574 133.870794
F 12.621183 20.584574 155.701794
F 21.902783 4.851484 133.853794
F 21.473583 5.010184 155.780794
F 21.688183 12.788674 133.813794
F 21.523383 12.781374 155.963794
F 21.757083 20.392574 133.950794
F 21.562083 20.508574 156.156794
F 3.956243 7.715754 137.382794
F 3.651403 7.715754 159.213794
F 30.762283 7.525694 137.907794
F 30.434383 7.311924 159.474794
F 3.956243 15.434974 137.382794
F 3.651403 15.434974 159.213794
F 30.803683 15.514474 137.765794
F 30.364483 15.154074 159.730794
F 8.215683 7.719204 152.001794
F 26.078383 20.308174 148.780794
F 3.956243 23.154174 137.382794
F 3.651403 23.154174 159.213794
F 25.878683 12.855574 148.572794
F 26.174683 4.890944 148.477794
F 32.999983 16.485974 131.365794
F 8.253803 23.157674 149.272794
F 12.875183 7.719214 137.509794
F 12.570383 7.719214 159.340794
F 12.875183 15.438474 137.509794
F 12.570383 15.438474 159.340794
F 17.179083 20.584574 148.487794
F 17.179083 12.865374 148.487794
F 21.713383 7.730234 137.712794
F 21.529183 7.487754 159.582794
F 21.736783 15.329974 137.591794
F 21.712283 15.545974 159.508794
F 33.029283 16.231374 145.847794
F 32.701983 3.359734 159.499794
F 6.240413 1.285764 133.778794
F 5.935573 1.285764 155.609794
F 19.384783 1.217794 163.219794
F 32.886683 1.194914 145.858794
F 6.240413 9.004974 133.778794
F 5.935573 9.004974 155.609794
F 32.983583 11.435474 137.919794
F 32.988683 18.958874 156.883794
F 6.240413 16.724174 133.778794
F 5.935573 16.724174 155.609794
F 32.909483 1.103314 134.006794
F 32.880583 0.972067 153.055794
F 15.154183 1.286534 133.901794
F 14.849283 1.286534 155.733794
F 15.154183 9.005744 133.901794
F 14.849283 9.005744 155.733794
F 15.154183 16.724974 133.901794
F 14.849283 16.724974 155.733794
F 28.033883 8.678434 163.035794
F 23.939783 1.121354 155.908794
F 23.977583 8.988564 134.071794
F 23.872583 8.967034 155.863794
F 24.174183 16.641074 134.162794
F 23.947483 16.591374 155.977794
F 6.189593 3.860374 137.416794
F 5.884753 3.860374 159.247794
F 32.949583 8.888844 131.279794
F 24.361883 1.215354 131.170794
F 6.189593 11.579574 137.416794
F 5.884753 11.579574 159.247794
F 21.955683 5.034244 131.146794
F 32.490083 0.871803 163.124794
F 6.189593 19.298774 137.416794
F 5.884753 19.298774 159.247794
F 33.287383 1.282864 131.278794
F 28.413083 0.836427 155.674794
F 15.103283 3.859604 137.540794
F 14.798483 3.859604 159.371794
F 15.103283 11.578774 137.540794
F 14.798483 11.578774 159.371794
F 15.103283 19.298074 137.540794
F 14.798483 19.298074 159.371794
F 23.920783 3.757624 137.648794
F 24.033883 3.471544 159.684794
F 24.223683 11.769774 137.734794
F 23.671183 11.547874 159.586794
F 23.739383 19.303574 137.640794
F 24.066383 19.353174 159.407794
F 6.227723 3.860374 134.686794
F 5.922883 3.860374 156.517794
F 19.683883 1.365804 131.099794
F 24.067683 8.861054 131.308794
F 6.227723 11.579574 134.686794
F 5.922883 11.579574 156.517794
F 22.054883 12.941074 131.097794
F 26.020983 4.835024 163.123794
F 6.227723 19.298774 134.686794
F 5.922883 19.298774 156.517794
F 32.800283 11.305074 159.668794
F 32.830483 11.311074 142.454794
F 15.141483 3.859604 134.811794
F 14.836583 3.859604 156.642794
F 15.141483 11.578774 134.811794
F 14.836583 11.578774 156.642794
F 15.141483 19.298074 134.811794
F 14.836583 19.298074 156.642794
F 24.188883 3.809914 134.919794
F 23.749283 3.750804 156.749794
F 23.862083 11.628774 134.950794
F 23.868283 11.484674 156.951794
F 23.965883 19.320474 134.941794
F 23.911283 19.384074 156.819794
F 6.278523 1.285764 131.048794
F 5.973683 1.285764 152.879794
F 17.064783 23.157674 156.673794
F 32.889783 16.384474 141.259794
F 6.278523 9.004974 131.048794
F 5.973683 9.004974 152.879794
F 30.636483 23.113374 156.793794
F 32.951583 16.518374 156.109794
F 6.278523 16.724174 131.048794
F 5.973683 16.724174 152.879794
F 30.895583 12.725674 131.397794
F 19.380983 8.973234 163.182794
F 15.192283 1.286534 131.173794
F 14.887383 1.286534 153.004794
F 15.192283 9.005744 131.173794
F 14.887383 9.005744 153.004794
F 15.192283 16.724974 131.173794
F 14.887383 16.724974 153.004794
F 30.737083 20.413674 131.346794
F 23.901483 1.115564 153.165794
F 33.140183 19.134374 149.384794
F 24.081283 8.747144 153.068794
F 23.584883 1.028714 163.222794
F 23.744583 16.521274 153.168794
F 8.457023 7.719204 134.718794
F 8.152183 7.719204 156.549794
F 8.457023 15.438374 134.718794
F 8.152183 15.438374 156.549794
F 17.179083 5.146134 148.487794
F 8.266503 20.584574 148.362794
F 17.369583 7.719214 134.842794
F 17.064783 7.719214 156.673794
F 17.369583 15.438474 134.842794
F 17.064783 15.438474 156.673794
F 8.266503 12.865374 148.362794
F 8.266503 5.146144 148.362794
F 26.317583 7.715344 135.177794
F 25.957783 7.544244 156.862794
F 26.439283 15.344174 134.854794
F 26.262483 15.388274 156.874794
F 26.362583 20.379774 146.012794
F 26.270483 12.869374 145.875794
F 8.507823 5.146144 131.079794
F 8.202983 5.146144 152.910794
F 8.507823 12.865374 131.079794
F 8.202983 12.865374 152.910794
F 8.507823 20.584574 131.079794
F 8.202983 20.584574 152.910794
F 17.420383 5.146134 131.204794
F 17.115583 5.146134 153.035794
F 17.420383 12.865374 131.204794
F 17.115583 12.865374 153.035794
F 17.420383 20.584574 131.204794
F 17.115583 20.584574 153.035794
F 3.892673 23.154174 141.935794
F 26.467983 4.987104 153.250794
F 32.782683 8.508644 163.173794
F 26.011783 12.738174 153.226794
F 21.555483 12.934974 162.959794
F 26.107283 20.306574 153.135794
F 8.469723 5.146144 133.808794
F 8.164883 5.146144 155.639794
F 8.469723 12.865374 133.808794
F 8.164883 12.865374 155.639794
F 8.469723 20.584574 133.808794
F 8.164883 20.584574 155.639794
F 17.382283 5.146134 133.933794
F 17.077483 5.146134 155.764794
F 17.382283 12.865374 133.933794
F 17.077483 12.865374 155.764794
F 17.382283 20.584574 133.933794
F 17.077483 20.584574 155.764794
F 26.257683 5.185394 134.098794
F 26.074183 4.892584 155.992794
F 26.264183 12.684374 134.188794
F 26.235283 12.704774 156.104794
F 26.255483 20.378974 133.800794
F 26.260083 20.366474 155.897794
F 8.418913 7.719204 137.447794
F 8.114073 7.719204 159.278794
F 8.418913 15.438374 137.447794
F 8.114073 15.438374 159.278794
F 26.174983 5.013294 145.709794
F 17.217183 20.584574 145.758794
F 8.418913 23.157674 137.447794
F 8.114073 23.157674 159.278794
F 17.331483 7.719214 137.571794
F 17.026583 7.719214 159.402794
F 17.331483 15.438474 137.571794
F 17.026583 15.438474 159.402794
F 17.217183 12.865374 145.758794
F 17.217183 5.146134 145.758794
F 26.319083 7.647554 137.876794
F 25.771683 7.496714 159.527794
F 26.350583 15.425674 137.686794
F 26.053883 15.452474 159.554794
F 8.304593 20.584574 145.633794
F 8.304593 12.865374 145.633794
F 1.692423 1.297364 140.981794
F 1.387583 1.297364 162.812794
F 28.581983 1.128574 141.403794
F 33.016583 19.054774 142.269794
F 1.692423 9.016574 140.981794
F 1.387583 9.016574 162.812794
F 28.297483 8.876404 141.615794
F 30.742783 22.952574 149.884794
F 1.692423 16.735774 140.981794
F 1.387583 16.735774 162.812794
F 28.526383 16.698274 141.353794
F 32.994483 0.975153 148.552794
F 10.596283 1.286534 141.116794
F 10.291483 1.286534 162.947794
F 10.596283 9.005744 141.116794
F 10.291483 9.005744 162.947794
F 10.596283 16.724974 141.116794
F 10.291483 16.724974 162.947794
F 33.140383 19.173874 135.119794
F 28.141883 1.112324 163.176794
F 19.503283 8.934164 141.306794
F 32.740683 11.366274 149.742794
F 19.569683 16.656274 141.179794
F 32.744083 11.048474 152.412794
F 1.641603 3.848774 144.619794
F 28.347583 3.544024 144.885794
F 1.641603 11.567974 144.619794
F 28.679783 11.503474 144.957794
F 1.641603 19.287174 144.619794
F 28.579583 19.133474 145.110794
F 10.545483 3.859604 144.755794
F 10.545483 11.578774 144.755794
F 10.545483 19.298074 144.755794
F 19.471983 3.731624 144.965794
F 19.552583 11.430674 144.890794
F 19.493383 19.255474 144.985794
F 1.679403 3.848774 141.913794
F 1.374563 3.848774 163.744794
F 28.323783 3.735424 142.230794
F 1.679403 11.567974 141.913794
F 1.374563 11.567974 163.744794
F 28.591583 11.533674 142.238794
F 1.679403 19.287174 141.913794
F 1.374563 19.287174 163.744794
F 28.254783 19.368274 142.321794
F 10.583583 3.859604 142.026794
F 10.583583 11.578774 142.026794
F 10.583583 19.298074 142.026794
F 19.469383 3.677524 142.308794
F 19.564883 11.547874 142.164794
F 19.472183 19.255974 142.331794
F 1.730193 1.297364 138.274794
F 1.425353 1.297364 160.105794
F 21.465183 4.799914 163.054794
F 28.151183 0.970102 160.356794
F 1.730193 9.016574 138.274794
F 1.425353 9.016574 160.105794
F 28.603183 8.853864 138.885794
F 28.204383 8.654034 160.393794
F 1.730193 16.735774 138.274794
F 1.425353 16.735774 160.105794
F 28.513183 16.694174 138.743794
F 28.171083 16.506874 160.538794
F 10.634383 1.286534 138.387794
F 10.329483 1.286534 160.218794
F 10.634383 9.005744 138.387794
F 10.329483 9.005744 160.218794
F 10.634383 16.724974 138.387794
F 10.329483 16.724974 160.218794
F 19.560983 1.346744 138.512794
F 19.398483 1.193434 160.514794
F 19.464083 8.929014 138.486794
F 19.236183 8.905164 160.341794
F 19.575183 16.787674 138.513794
F 19.348683 16.879874 160.091794
F 3.892673 7.715754 141.935794
F 30.581483 7.660824 142.324794
F 3.892673 15.434974 141.935794
F 30.781483 15.048574 142.328794
F 8.304593 5.146144 145.633794
F 26.097983 15.405174 149.603794
F 12.811683 7.719214 142.057794
F 12.811683 15.438474 142.057794
F 26.278883 7.447114 149.470794
F 21.609683 7.785124 142.297794
F 21.895483 15.536574 142.083794
F 17.166383 15.438474 149.396794
F 3.943473 5.149604 138.296794
F 3.638633 5.149604 160.127794
F 30.725583 4.878814 138.558794
F 30.498883 4.754254 160.216794
F 3.943473 12.868774 138.296794
F 3.638633 12.868774 160.127794
F 30.810383 12.801574 138.490794
F 30.517583 12.535074 160.287794
F 3.943473 20.588074 138.296794
F 3.638633 20.588074 160.127794
F 30.780183 20.616974 138.685794
F 30.652283 20.329774 160.433794
F 12.862483 5.146134 138.418794
F 12.557683 5.146134 160.250794
F 12.862483 12.865374 138.418794
F 12.557683 12.865374 160.250794
F 12.862483 20.584574 138.418794
F 12.557683 20.584574 160.250794
F 21.670883 5.107634 138.389794
F 21.750383 4.808984 160.336794
F 21.810783 12.830674 138.728794
F 21.542183 12.905674 160.313794
F 21.534983 20.485874 138.486794
F 21.862483 20.739374 160.469794
F 3.905443 5.149604 141.021794
F 3.600603 5.149604 162.852794
F 30.573483 4.911614 141.283794
F 33.123183 18.928774 152.031794
F 3.905443 12.868774 141.021794
F 3.600603 12.868774 162.852794
F 30.747383 12.609174 141.143794
F 33.242683 16.434674 138.487794
F 3.905443 20.588074 141.021794
F 3.600603 20.588074 162.852794
F 30.729683 20.318474 141.485794
F 32.539983 16.334374 160.634794
F 12.824383 5.146134 141.147794
F 12.519583 5.146134 162.978794
F 12.824383 12.865374 141.147794
F 12.519583 12.865374 162.978794
F 12.824383 20.584574 141.147794
F 12.519583 20.584574 162.978794
F 21.531683 5.179734 141.240794
F 19.244083 16.589674 162.881794
F 21.900383 12.809074 141.466794
F 26.368183 5.038364 131.354794
F 21.747383 20.555274 141.156794
F 28.205283 16.596174 163.242794
F 3.854623 7.715754 144.659794
F 30.708683 7.659644 145.068794
F 3.854623 15.434974 144.659794
F 30.788483 15.247774 145.045794
F 17.166383 7.719214 149.396794
F 3.854623 23.154174 144.659794
F 8.253803 15.438374 149.272794
F 12.710083 23.157674 149.334794
F 12.773583 7.719214 144.786794
F 12.773583 15.438474 144.786794
F 8.253803 7.719204 149.272794
F 21.758283 7.591824 144.909794
F 21.739683 15.294574 144.826794
F 12.811683 23.157674 142.057794
F 6.138803 1.285764 141.055794
F 5.833963 1.285764 162.886794
F 21.562783 20.587174 163.056794
F 33.070183 19.089274 137.834794
F 6.138803 9.004974 141.055794
F 5.833963 9.004974 162.886794
F 30.465083 4.919214 163.121794
F 17.369583 23.157674 134.842794
F 6.138803 16.724174 141.055794
F 5.833963 16.724174 162.886794
F 30.462183 12.479074 162.940794
F 32.926483 18.749874 145.065794
F 15.052583 1.286534 141.178794
F 14.747683 1.286534 163.010794
F 15.052583 9.005744 141.178794
F 14.747683 9.005744 163.010794
F 15.052583 16.724974 141.178794
F 14.747683 16.724974 163.010794
F 24.000983 1.147884 141.222794
F 21.829683 23.038574 144.933794
F 23.948083 8.948974 141.332794
F 33.025083 11.390074 145.204794
F 24.130183 16.778874 141.246794
F 24.263383 1.107794 133.909794
F 6.087983 3.860374 144.693794
F 26.092583 22.959774 159.428794
F 6.087983 11.579574 144.693794
F 30.764883 22.903174 152.576794
F 6.087983 19.298774 144.693794
F 33.020883 8.469304 156.063794
F 15.001683 3.859604 144.817794
F 15.001683 11.578774 144.817794
F 15.001683 19.298074 144.817794
F 23.817983 3.835564 144.791794
F 24.092283 11.417174 145.041794
F 24.011783 19.208474 145.001794
F 6.126113 3.860374 141.963794
F 30.420183 20.265474 163.237794
F 6.126113 11.579574 141.963794
F 26.223383 22.957174 142.387794
F 6.126113 19.298774 141.963794
F 28.575483 16.443674 131.261794
F 15.039783 3.859604 142.088794
F 15.039883 11.578774 142.088794
F 15.039883 19.298074 142.088794
F 23.730183 3.735324 142.146794
F 24.143383 11.565474 142.341794
F 23.975083 19.389774 142.327794
F 6.176913 1.285764 138.325794
F 5.872073 1.285764 160.156794
F 32.977183 8.875994 138.775794
F 32.938983 16.539374 148.551794
F 6.176913 9.004974 138.325794
F 5.872073 9.004974 160.156794
F 32.776583 8.811324 134.074794
F 33.230083 8.908404 146.127794
F 6.176913 16.724174 138.325794
F 5.872073 16.724174 160.156794
F 17.026583 23.157674 159.402794
F 8.152183 23.157674 156.549794
F 15.090583 1.286534 138.450794
F 14.785783 1.286534 160.281794
F 15.090583 9.005744 138.450794
F 14.785783 9.005744 160.281794
F 15.090583 16.724974 138.450794
F 14.785783 16.724974 160.281794
F 23.965383 1.239984 138.602794
F 23.677983 0.993392 160.447794
F 24.155683 9.191454 138.654794
F 23.723783 8.794524 160.556794
F 23.970683 16.650074 138.536794
F 23.944683 16.818074 160.480794
F 8.355413 7.719204 141.995794
F 8.355413 15.438374 141.995794
F 23.960483 16.510474 145.822794
F 17.267983 7.719214 142.119794
F 17.267983 15.438474 142.119794
F 23.789083 8.918754 146.028794
F 26.141483 7.532894 142.410794
F 26.338283 15.620874 142.350794
F 23.950283 1.198634 145.827794
F 8.406203 5.146144 138.356794
F 8.101363 5.146144 160.187794
F 8.406203 12.865374 138.356794
F 8.101363 12.865374 160.187794
F 8.406203 20.584574 138.356794
F 8.101363 20.584574 160.187794
F 17.318783 5.146134 138.481794
F 17.013883 5.146134 160.312794
F 17.318783 12.865374 138.481794
F 17.013883 12.865374 160.312794
F 17.318783 20.584574 138.481794
F 17.013883 20.584574 160.312794
F 26.195383 5.099014 138.610794
F 26.055283 4.945484 160.459794
F 26.514183 12.774874 138.734794
F 25.967483 12.718074 160.455794
F 26.223483 20.455874 138.538794
F 26.219683 20.431474 160.547794
F 8.368113 5.146144 141.085794
F 8.063273 5.146144 162.916794
F 8.368113 12.865374 141.085794
F 8.063273 12.865374 162.916794
F 8.368113 20.584574 141.085794
F 8.063273 20.584574 162.916794
F 17.280683 5.146134 141.210794
F 16.975783 5.146134 163.041794
F 17.280683 12.865374 141.210794
F 16.975783 12.865374 163.041794
F 17.280683 20.584574 141.210794
F 16.975783 20.584574 163.041794
F 26.003883 5.062794 141.354794
F 32.772183 8.559124 160.332794
F 26.510283 12.920374 141.352794
F 32.850383 18.897774 159.589794
F 26.114383 20.681674 141.192794
F 17.331483 23.157674 137.571794
F 8.317293 7.719204 144.724794
F 8.317293 15.438374 144.724794
F 14.988983 16.724974 145.727794
F 8.317293 23.157674 144.724794
F 17.229883 7.719214 144.848794
F 17.229883 15.438474 144.848794
F 14.988983 9.005744 145.727794
F 26.122583 7.660454 145.112794
F 26.432683 15.427574 145.090794
F 14.988983 1.286534 145.727794
F 1.590803 1.297364 148.258794
F 28.423583 1.078684 148.786794
F 1.590803 9.016574 148.258794
F 28.458383 8.859054 148.593794
F 1.590803 16.735774 148.258794
F 28.514183 16.498074 148.838794
F 10.494683 1.286534 148.393794
F 10.494683 9.005744 148.393794
F 10.494683 16.724974 148.393794
F 19.297883 1.200214 148.549794
F 19.601083 8.855804 148.460794
F 19.416283 16.706374 148.432794
F 1.539983 3.848774 151.896794
F 28.428883 3.501644 152.148794
F 1.539983 11.567974 151.896794
F 28.307383 11.335074 152.265794
F 1.539983 19.287174 151.896794
F 28.787783 19.214174 152.265794
F 10.443883 3.859604 152.032794
F 10.443883 11.578774 152.032794
F 10.443883 19.298074 152.032794
F 19.709683 3.766564 152.266794
F 19.399983 11.566574 152.181794
F 19.350883 19.284674 152.293794
F 1.577783 3.848774 149.190794
F 28.480083 3.717884 149.430794
F 1.577783 11.567974 149.190794
F 28.168283 11.471874 149.487794
F 1.577783 19.287174 149.190794
F 28.354183 19.113274 149.713794
F 10.481983 3.859604 149.303794
F 10.481983 11.578774 149.303794
F 10.481983 19.298074 149.303794
F 19.443483 3.726924 149.365794
F 19.328883 11.541074 149.485794
F 19.429183 19.480874 149.566794
F 1.628583 1.297364 145.551794
F 32.772983 3.308624 156.764794
F 1.628583 9.016574 145.551794
F 28.447083 8.943514 145.907794
F 1.628583 16.735774 145.551794
F 28.568883 16.530474 146.056794
F 10.532783 1.286534 145.664794
F 10.532783 9.005744 145.664794
F 10.532783 16.724974 145.664794
F 19.443483 1.270194 145.723794
F 19.456383 8.966294 145.878794
F 19.473783 16.678774 145.700794
F 3.791063 7.715744 149.212794
F 30.704983 7.520004 149.469794
F 3.791063 15.434974 149.212794
F 30.795783 15.332274 149.752794
F 30.726683 22.901674 142.463794
F 6.075293 16.724174 145.602794
F 12.710083 7.719214 149.334794
F 12.710083 15.438474 149.334794
F 32.763183 8.905194 141.365794
F 21.704583 7.716284 149.531794
F 21.691383 15.373074 149.519794
F 6.075293 9.004974 145.602794
F 3.841863 5.149604 145.573794
F 30.627683 4.937704 145.664794
F 3.841853 12.868774 145.573794
F 30.710383 12.777774 146.218794
F 3.841853 20.588074 145.573794
F 30.767483 20.220674 146.205794
F 12.760883 5.146134 145.696794
F 12.760883 12.865374 145.696794
F 12.760883 20.584574 145.696794
F 21.727083 5.177534 145.824794
F 21.845683 12.642474 145.875794
F 21.754283 20.602974 145.956794
F 3.803823 5.149604 148.298794
F 30.714783 4.928654 148.381794
F 3.803823 12.868774 148.298794
F 30.562283 12.796874 148.879794
F 3.803823 20.588074 148.298794
F 30.639483 20.291274 148.906794
F 12.722783 5.146134 148.424794
F 12.722783 12.865374 148.424794
F 12.722783 20.584574 148.424794
F 21.927683 5.085894 148.586794
F 21.620283 12.691574 148.520794
F 21.619583 20.666774 148.616794
F 3.753013 7.715754 151.936794
F 30.708783 7.510664 152.213794
F 3.753013 15.434974 151.936794
F 30.573283 15.099974 152.440794
F 32.775483 0.713964 155.737794
F 3.753013 23.154174 151.936794
F 6.075293 1.285764 145.602794
F 17.267983 23.157674 142.119794
F 12.671983 7.719214 152.063794
F 12.671983 15.438474 152.063794
F 23.726483 19.156174 149.548794
F 21.611183 7.617344 152.253794
F 21.476383 15.308974 152.271794
F 23.802683 11.392274 149.588794
F 6.037183 1.285764 148.332794
F 32.761583 3.622664 149.380794
F 6.037183 9.004974 148.332794
F 26.487583 20.511674 131.172794
F 6.037183 16.724174 148.332794
F 19.643083 8.953504 131.237794
F 14.950883 1.286534 148.456794
F 14.950883 9.005744 148.456794
F 14.950883 16.724974 148.456794
F 23.904983 1.050854 148.493794
F 23.936283 8.884424 148.648794
F 23.863483 16.664474 148.559794
F 5.986363 3.860374 151.970794
F 26.062883 20.496874 163.290794
F 5.986363 11.579574 151.970794
F 32.923683 3.818434 142.292794
F 5.986363 19.298774 151.970794
F 33.016983 3.453584 152.160794
F 14.900083 3.859604 152.094794
F 14.900083 11.578774 152.094794
F 14.900083 19.298074 152.094794
F 24.173283 3.776184 152.365794
F 23.913883 11.393374 152.331794
F 23.732783 19.195574 152.220794
F 6.024503 3.860374 149.240794
F 28.136783 1.052864 146.052794
F 6.024503 11.579574 149.240794
F 33.048883 1.172774 138.933794
F 6.024503 19.298774 149.240794
F 17.229883 23.157674 144.848794
F 14.938183 3.859604 149.365794
F 14.938183 11.578774 149.365794
F 14.938183 19.298074 149.365794
F 23.926183 3.590714 149.578794
F 3.994293 23.154174 134.658794
F 3.689453 23.154174 156.489794
F 19.438583 1.260274 141.298794
F 12.773583 23.157674 144.786794
F 8.355413 23.157674 141.995794
F 17.128283 23.157674 152.125794
F 12.913283 23.157674 134.780794
F 12.608483 23.157674 156.611794
F 3.791063 23.154174 149.212794
F 17.166383 23.157674 149.396794
F 12.875183 23.157674 137.509794
F 12.570383 23.157674 159.340794
F 8.457023 23.157674 134.718794
F 32.937783 3.776454 144.994794
F 28.718483 1.154394 138.707794
F 32.591983 0.801621 160.357794
F 30.770183 5.041434 131.241794
F 32.911883 8.867324 148.729794
F 31.013383 22.914474 134.930794
F 19.587283 16.725174 131.167794
F 32.902583 11.262174 135.223794
F 28.440683 8.995934 131.285794
F 21.946283 23.091774 134.762794
F 30.533883 22.950774 159.523794
F 26.244083 23.000074 156.718794
F 26.151783 22.995274 137.600794
F 33.177583 16.556074 134.101794
F 33.060583 3.611624 137.710794
F 26.114983 22.851174 149.481794
F 21.916783 23.062074 142.241794
F 21.417383 23.071874 152.525794
F 26.299783 23.114274 145.162794
F 21.715383 23.050974 137.529794
F 26.114483 23.026974 152.376794
F 26.342083 22.936474 134.706794
F 21.964383 0.051218 134.924794
F 26.250783 0.213427 137.540794
F 1.184353 1.297364 177.366794
F 32.486383 18.900774 171.301794
F 1.184353 9.016574 177.366794
F 28.114183 8.925114 177.956794
F 1.184353 16.735774 177.366794
F 27.988983 16.605274 177.608794
F 10.088183 1.286534 177.501794
F 10.088183 9.005744 177.501794
F 10.088183 16.724974 177.501794
F 19.057183 1.109074 177.573794
F 19.073783 8.808124 177.529794
F 19.128383 16.578174 177.811794
F 1.133533 3.848774 181.004794
F 27.937183 1.106984 182.162794
F 1.133533 11.567974 181.004794
F 27.928283 11.506274 181.514794
F 1.133533 19.287174 181.004794
F 27.864383 19.242374 181.289794
F 10.037383 3.859604 181.140794
F 10.037383 11.578774 181.140794
F 10.037383 19.298074 181.140794
F 18.799783 3.838054 181.171794
F 18.917783 11.450074 181.278794
F 18.962483 19.338274 181.380794
F 1.171333 3.848774 178.298794
F 28.117783 3.691774 178.556794
F 1.171333 11.567974 178.298794
F 27.823083 11.467274 178.780794
F 1.171333 19.287174 178.298794
F 28.219783 19.155674 178.593794
F 10.075483 3.859604 178.411794
F 10.075483 11.578774 178.411794
F 10.075483 19.298074 178.411794
F 19.099983 3.659444 178.573794
F 18.851983 11.450174 178.464794
F 18.934283 19.222274 178.621794
F 1.222133 1.297364 174.660794
F 0.755534 1.233234 196.486794
F 27.907283 0.860564 174.985794
F 1.222133 9.016574 174.660794
F 0.755533 8.952444 196.486794
F 28.026583 8.934834 175.135794
F 1.222133 16.735774 174.660794
F 0.755535 16.671674 196.486794
F 27.897583 16.418074 174.974794
F 10.126283 1.286534 174.773794
F 10.126283 9.005744 174.773794
F 10.126283 16.724974 174.773794
F 19.029783 1.175054 174.771794
F 19.096483 8.911364 174.828794
F 19.056783 16.811274 175.010794
F 3.384613 7.715754 178.320794
F 30.317083 7.559504 178.663794
F 3.384613 15.434974 178.320794
F 30.095983 15.460274 178.794794
F 25.938083 7.358464 164.105794
F 25.630183 15.233674 173.940794
F 12.303683 7.719214 178.442794
F 12.303683 15.438474 178.442794
F 21.652183 15.537274 163.817794
F 21.379283 7.432944 178.665794
F 21.233183 15.037974 178.669794
F 32.455683 16.542574 182.381794
F 3.435403 5.149604 174.681794
F 30.468683 4.835474 175.038794
F 3.435403 12.868774 174.681794
F 30.153583 12.595574 175.156794
F 3.435403 20.588074 174.681794
F 30.349683 20.324874 175.099794
F 12.354383 5.146134 174.804794
F 12.354383 12.865374 174.804794
F 12.354383 20.584574 174.804794
F 21.377483 4.971204 174.670794
F 21.347483 12.906374 174.994794
F 21.395383 20.436774 174.911794
F 3.397373 5.149604 177.406794
F 30.490083 4.893164 177.705794
F 3.397373 12.868774 177.406794
F 30.164083 12.646074 177.961794
F 3.397373 20.588074 177.406794
F 30.338483 20.497774 177.814794
F 12.316383 5.146134 177.533794
F 12.316383 12.865374 177.533794
F 12.316383 20.584574 177.533794
F 21.261183 4.897234 177.428794
F 21.172983 12.595474 177.633794
F 21.306083 20.483474 177.738794
F 3.346563 7.715744 181.044794
F 30.239783 7.402524 181.317794
F 3.346563 15.434974 181.044794
F 30.152583 15.409574 181.597794
F 25.934283 7.623454 173.918794
F 3.346563 23.154174 181.044794
F 16.518583 15.438474 195.787794
F 30.384783 7.499964 163.938794
F 12.265483 7.719214 181.171794
F 12.265483 15.438474 181.171794
F 16.823383 15.438474 173.956794
F 21.188183 7.479274 181.318794
F 21.348183 15.299274 181.443794
F 32.413383 11.447474 186.032794
F 5.630733 1.285764 177.440794
F 32.256983 11.273574 178.971794
F 5.630733 9.004974 177.440794
F 32.780983 18.820674 164.214794
F 5.630733 16.724174 177.440794
F 23.652783 3.532554 164.074794
F 14.544483 1.286534 177.564794
F 14.544483 9.005744 177.564794
F 14.544483 16.724974 177.564794
F 23.292683 1.113654 177.600794
F 23.502583 8.785924 177.440794
F 23.569983 16.658374 177.845794
F 5.579913 3.860374 181.078794
F 32.551583 3.387954 181.478794
F 5.579913 11.579574 181.078794
F 32.374083 11.316074 181.682794
F 5.579913 19.298774 181.078794
F 32.503483 3.418554 166.721794
F 14.493683 3.859604 181.202794
F 14.493683 11.578774 181.202794
F 14.493683 19.298074 181.202794
F 23.433983 3.581424 181.302794
F 23.406483 11.278774 181.246794
F 23.524683 19.357574 181.435794
F 5.618043 3.860374 178.348794
F 32.399583 3.608774 178.857794
F 5.618043 11.579574 178.348794
F 32.561883 16.405674 170.351794
F 5.618043 19.298774 178.348794
F 32.468783 18.978074 178.697794
F 14.531783 3.859604 178.473794
F 14.531783 11.578774 178.473794
F 14.531783 19.298074 178.473794
F 23.598583 3.740914 178.447794
F 23.530283 11.509674 178.465794
F 23.563783 19.281174 178.597794
F 5.668843 1.285764 174.710794
F 29.993283 22.972674 188.757794
F 5.668843 9.004974 174.710794
F 32.454283 8.727604 174.952794
F 5.668843 16.724174 174.710794
F 32.697583 16.391674 175.224794
F 14.582583 1.286534 174.835794
F 14.582583 9.005744 174.835794
F 14.582583 16.724974 174.835794
F 23.630083 1.217024 174.885794
F 23.493883 9.034374 174.649794
F 23.437283 16.694574 174.954794
F 7.847343 7.719204 178.380794
F 7.847343 15.438374 178.380794
F 16.518583 7.719214 195.787794
F 16.759883 7.719214 178.504794
F 16.759883 15.438474 178.504794
F 16.823383 7.719214 173.956794
F 25.733983 7.676934 178.550794
F 25.868683 15.461574 178.757794
F 7.910843 23.157674 173.832794
F 7.898143 5.146144 174.741794
F 7.898143 12.865374 174.741794
F 7.898143 20.584574 174.741794
F 16.810683 5.146134 174.866794
F 16.810683 12.865374 174.866794
F 16.810683 20.584574 174.866794
F 25.862783 5.033034 174.865794
F 25.762483 12.632074 175.016794
F 25.866083 20.486074 175.075794
F 7.860043 5.146144 177.470794
F 7.860043 12.865374 177.470794
F 7.860043 20.584574 177.470794
F 16.772583 5.146134 177.595794
F 16.772583 12.865374 177.595794
F 16.772583 20.584574 177.595794
F 25.840583 4.964714 177.621794
F 25.861183 12.989474 177.800794
F 25.890483 20.339474 177.749794
F 7.809233 7.719204 181.109794
F 7.809233 15.438374 181.109794
F 7.605953 0.000006 195.663794
F 7.809233 23.157674 181.109794
F 16.721783 7.719214 181.233794
F 16.721783 15.438474 181.233794
F 7.605953 15.438474 195.663794
F 25.720383 7.515764 181.276794
F 25.548183 15.280574 181.493794
F 7.910843 15.438374 173.832794
F 1.082683 1.297744 184.643794
F 27.809183 1.237734 184.849794
F 1.082683 9.016954 184.643794
F 28.137883 8.946684 184.897794
F 1.082683 16.736174 184.643794
F 28.044083 16.748274 184.960794
F 9.986593 1.286534 184.778794
F 9.986593 9.005744 184.778794
F 9.986593 16.724974 184.778794
F 18.811383 1.280714 184.907794
F 18.996283 8.963644 184.998794
F 18.917883 16.774674 184.850794
F 1.336763 3.848774 166.450794
F 1.031843 3.846964 188.282794
F 28.167883 3.617954 166.945794
F 27.806083 3.755254 188.631794
F 1.336763 11.567974 166.450794
F 1.031843 11.566174 188.282794
F 28.058683 11.323674 166.776794
F 27.906883 11.539374 188.726794
F 1.336763 19.287174 166.450794
F 1.031843 19.285374 188.282794
F 28.270683 19.165874 166.889794
F 27.722683 19.079374 188.737794
F 10.240583 3.859604 166.586794
F 9.935773 3.859604 188.417794
F 10.240583 11.578774 166.586794
F 9.935773 11.578774 188.417794
F 10.240583 19.298074 166.586794
F 9.935773 19.298074 188.417794
F 19.133083 3.693674 166.909794
F 18.988683 3.930994 188.612794
F 19.133983 11.556774 166.568794
F 18.957383 11.598874 188.713794
F 19.124483 19.277674 166.644794
F 18.823883 19.322474 188.621794
F 1.063413 3.851374 185.575794
F 23.819683 11.508174 164.148794
F 27.894783 3.827384 185.826794
F 1.063413 11.570574 185.575794
F 25.706483 22.903974 178.470794
F 27.874083 11.685474 185.877794
F 1.063413 19.289774 185.575794
F 32.828883 16.548474 185.245794
F 27.843483 19.127174 186.026794
F 10.278683 3.859604 163.857794
F 9.973893 3.859604 185.688794
F 10.278683 11.578774 163.857794
F 9.973893 11.578774 185.688794
F 10.278683 19.298074 163.857794
F 9.973893 19.298074 185.688794
F 32.477983 11.336574 174.024794
F 18.933683 3.916934 185.814794
F 32.354483 11.573474 196.129794
F 18.891383 11.611774 185.936794
F 32.439083 11.274874 193.345794
F 18.920283 19.458874 185.779794
F 1.120523 1.297364 181.937794
F 28.027983 3.613574 181.236794
F 1.120523 9.016574 181.937794
F 27.998183 8.735824 182.086794
F 1.120523 16.735774 181.937794
F 27.810983 16.547674 182.293794
F 10.024683 1.286534 182.050794
F 10.024683 9.005744 182.050794
F 10.024683 16.724974 182.050794
F 18.872183 1.332724 182.218794
F 18.933483 8.890174 182.314794
F 19.047383 16.600374 182.146794
F 3.587833 7.715754 163.766794
F 3.282983 7.715804 185.597794
F 32.659283 16.495274 177.757794
F 30.306283 7.658114 185.886794
F 3.587833 15.434974 163.766794
F 3.282983 15.434974 185.597794
F 32.560683 1.013664 182.486794
F 30.362183 15.523074 185.894794
F 7.605953 7.719214 195.663794
F 7.910843 7.719204 173.832794
F 25.462183 20.410574 192.285794
F 25.805383 20.478574 170.469794
F 12.506883 7.719214 163.888794
F 12.201983 7.719214 185.719794
F 12.506883 15.438474 163.888794
F 12.201983 15.438474 185.719794
F 25.524783 12.704774 192.285794
F 25.653583 12.702774 170.458794
F 32.480983 3.515574 171.427794
F 21.205783 7.652954 185.850794
F 19.245883 19.152274 163.933794
F 21.166183 15.470774 185.751794
F 25.493883 5.112194 192.264794
F 32.754483 0.955000 167.812794
F 3.333793 5.149594 181.958794
F 30.321583 4.868674 182.351794
F 3.333793 12.868774 181.958794
F 30.231883 12.849674 182.367794
F 3.333793 20.588074 181.958794
F 30.123283 20.428974 182.382794
F 12.252783 5.146134 182.081794
F 12.252783 12.865374 182.081794
F 12.252783 20.584574 182.081794
F 21.236383 4.941234 182.230794
F 21.266583 12.755174 182.260794
F 21.178283 20.613074 182.146794
F 3.295143 5.149344 184.683794
F 30.194683 5.033254 185.075794
F 3.295143 12.868574 184.683794
F 30.111383 12.894574 185.058794
F 3.295143 20.587774 184.683794
F 30.257483 20.302574 185.151794
F 12.214683 5.146134 184.810794
F 12.214683 12.865374 184.810794
F 12.214683 20.584574 184.810794
F 21.254983 5.036474 184.929794
F 21.196283 12.779474 184.989794
F 21.092383 20.565174 184.874794
F 3.549783 7.715754 166.490794
F 3.241863 7.716924 188.323794
F 30.488883 7.461504 166.699794
F 30.004783 7.785594 188.627794
F 3.549783 15.434974 166.490794
F 3.241863 15.436174 188.323794
F 30.308583 15.019474 166.770794
F 30.181383 15.526274 188.542794
F 26.023383 4.826974 170.378794
F 16.569383 20.584574 192.149794
F 3.549783 23.154174 166.490794
F 3.241863 23.155374 188.323794
F 16.874183 20.584574 170.318794
F 16.569383 12.865374 192.149794
F 28.230283 3.732774 164.291794
F 16.556683 23.157674 193.058794
F 12.468783 7.719214 166.617794
F 12.163883 7.719214 188.448794
F 12.468783 15.438474 166.617794
F 12.163883 15.438474 188.448794
F 16.874183 12.865374 170.318794
F 16.569383 5.146134 192.149794
F 21.437483 7.585844 166.657794
F 21.067683 7.712204 188.634794
F 21.432983 15.385074 166.683794
F 21.096783 15.284274 188.581794
F 16.861483 23.157674 171.227794
F 7.644123 23.157674 192.934794
F 5.529123 1.285764 184.717794
F 25.580183 7.744524 195.817794
F 5.529123 9.004974 184.717794
F 32.627283 8.712634 185.251794
F 5.529123 16.724174 184.717794
F 28.199583 19.061574 164.148794
F 14.442883 1.286534 184.841794
F 14.442883 9.005744 184.841794
F 14.442883 16.724974 184.841794
F 23.550083 1.089464 185.009794
F 23.333283 8.907094 184.991794
F 23.381383 16.842774 185.157794
F 5.783143 3.860374 166.524794
F 5.478303 3.860384 188.355794
F 27.841083 11.645174 195.800794
F 32.302283 3.679664 188.660794
F 5.783143 11.579574 166.524794
F 5.478303 11.579574 188.355794
F 32.598083 18.897674 174.177794
F 32.343483 11.515174 188.722794
F 5.783143 19.298774 166.524794
F 5.478303 19.298774 188.355794
F 32.229583 19.018674 195.933794
F 32.283583 19.363874 188.940794
F 14.696883 3.859604 166.648794
F 14.392083 3.859604 188.479794
F 14.696883 11.578774 166.648794
F 14.392083 11.578774 188.479794
F 14.696883 19.298074 166.648794
F 14.392083 19.298074 188.479794
F 23.670383 3.783244 166.718794
F 23.423083 3.857604 188.500794
F 23.640283 11.476774 166.866794
F 23.538983 11.526474 188.583794
F 23.651883 19.220374 166.734794
F 23.291783 19.059974 188.723794
F 5.821273 3.860374 163.794794
F 5.516383 3.860364 185.625794
F 23.372983 1.271444 189.518794
F 32.296783 3.613154 185.940794
F 5.821273 11.579574 163.794794
F 5.516383 11.579574 185.625794
F 30.259683 7.735344 195.717794
F 32.382283 8.902034 177.743794
F 5.821273 19.298774 163.794794
F 5.516383 19.298774 185.625794
F 32.233183 3.614784 195.852794
F 32.306383 19.102474 186.261794
F 14.734983 3.859604 163.919794
F 14.430183 3.859604 185.750794
F 14.734983 11.578774 163.919794
F 14.430183 11.578774 185.750794
F 14.734983 19.298074 163.919794
F 14.430183 19.298074 185.750794
F 32.722783 3.401664 174.123794
F 23.490083 3.776064 185.809794
F 26.052083 15.212174 164.144794
F 23.261183 11.442774 185.882794
F 32.748283 3.366314 164.048794
F 23.384583 19.315174 185.921794
F 5.567233 1.285764 181.987794
F 30.319983 15.108474 164.031794
F 5.567233 9.004974 181.987794
F 32.465883 8.630354 182.455794
F 5.567233 16.724174 181.987794
F 32.477383 11.245374 166.796794
F 14.480983 1.286534 182.112794
F 14.480983 9.005744 182.112794
F 14.480983 16.724974 182.112794
F 23.513483 1.006144 182.323794
F 23.425183 8.732124 182.314794
F 23.411683 16.840774 182.386794
F 8.050573 7.719204 163.826794
F 7.745733 7.719204 185.657794
F 8.050573 15.438374 163.826794
F 7.745733 15.438374 185.657794
F 16.874183 5.146134 170.318794
F 7.656793 20.584574 192.024794
F 16.963083 7.719214 163.950794
F 16.658283 7.719214 185.781794
F 16.963083 15.438474 163.950794
F 16.658283 15.438474 185.781794
F 7.961663 20.584574 170.193794
F 7.656793 12.865374 192.024794
F 32.608883 11.134774 164.026794
F 25.864683 7.781784 185.578794
F 32.357183 1.093424 185.121794
F 25.661483 15.370974 185.854794
F 7.961663 12.865374 170.193794
F 7.656793 5.146134 192.024794
F 7.796523 5.146144 182.018794
F 7.796523 12.865374 182.018794
F 7.796523 20.584574 182.018794
F 16.709083 5.146134 182.143794
F 16.709083 12.865374 182.143794
F 16.709083 20.584574 182.143794
F 25.732783 4.918494 182.029794
F 25.438683 12.714974 182.249794
F 25.838883 20.786074 182.358794
F 7.758433 5.146144 184.747794
F 7.758433 12.865374 184.747794
F 7.758433 20.584574 184.747794
F 16.670983 5.146134 184.872794
F 16.670983 12.865374 184.872794
F 16.670983 20.584574 184.872794
F 25.698583 5.050804 184.786794
F 25.511483 12.847074 184.980794
F 25.801183 20.614174 185.057794
F 8.012453 7.719204 166.555794
F 7.707603 7.719214 188.386794
F 8.012453 15.438374 166.555794
F 7.707603 15.438474 188.386794
F 7.961663 5.146144 170.193794
F 7.707603 0.000000 188.386794
F 8.012453 23.157674 166.555794
F 7.707603 23.157674 188.386794
F 16.924983 7.719214 166.679794
F 16.620183 7.719214 188.510794
F 16.924983 15.438474 166.679794
F 16.620183 15.438474 188.510794
F 25.614683 20.448474 189.495794
F 26.050583 20.384174 167.694794
F 26.020183 7.609744 166.802794
F 25.658883 7.614254 188.518794
F 25.800083 15.185874 166.718794
F 25.651183 15.204974 188.534794
F 25.777683 12.793874 189.608794
F 25.967283 12.690474 167.656794
F 1.285963 1.297364 170.089794
F 0.982065 1.301674 191.923794
F 28.162783 1.052514 170.407794
F 27.821883 0.960046 192.307794
F 1.285963 9.016574 170.089794
F 0.982064 9.020884 191.923794
F 27.999783 8.758914 170.443794
F 27.977083 8.799924 192.193794
F 1.285963 16.735774 170.089794
F 0.982065 16.740074 191.923794
F 28.132683 16.518374 170.559794
F 28.011883 16.547874 192.239794
F 10.189783 1.286534 170.224794
F 9.884983 1.286534 192.056794
F 10.189783 9.005744 170.224794
F 9.884983 9.005744 192.056794
F 10.189783 16.724974 170.224794
F 9.884983 16.724974 192.056794
F 19.080683 1.070874 170.246794
F 18.853983 1.089614 192.081794
F 19.086483 8.936054 170.237794
F 18.830683 8.985714 192.109794
F 19.225583 16.653274 170.279794
F 18.805783 16.690074 192.019794
F 1.235143 3.848774 173.727794
F 0.933327 3.841004 195.565794
F 28.166183 3.645234 174.362794
F 32.597783 8.777434 167.830794
F 1.235143 11.567974 173.727794
F 0.933327 11.560174 195.565794
F 27.878183 11.379774 173.961794
F 32.362983 1.121044 189.616794
F 1.235143 19.287174 173.727794
F 0.933327 19.279474 195.565794
F 27.986183 19.113074 174.322794
F 28.074883 1.129464 177.712794
F 10.138983 3.859604 173.863794
F 9.834163 3.859604 195.694794
F 10.138983 11.578774 173.863794
F 9.834163 11.578774 195.694794
F 10.138983 19.298074 173.863794
F 9.834163 19.298074 195.694794
F 18.877883 3.837744 173.989794
F 21.186283 15.615774 195.908794
F 19.195483 11.552374 173.915794
F 27.662483 19.227374 195.894794
F 18.920083 19.333474 173.901794
F 23.748383 19.296774 163.957794
F 1.272943 3.848774 171.021794
F 0.870308 3.887554 192.848794
F 28.016983 3.530994 171.629794
F 27.716483 3.613414 193.148794
F 1.272943 11.567974 171.021794
F 0.870309 11.606774 192.848794
F 27.805483 11.368274 171.237794
F 27.933483 11.452974 193.138794
F 1.272943 19.287174 171.021794
F 0.870308 19.325974 192.848794
F 28.057683 19.160374 171.494794
F 27.715983 19.259074 193.250794
F 10.177083 3.859604 171.134794
F 9.872273 3.859604 192.965794
F 10.177083 11.578774 171.134794
F 9.872273 11.578774 192.965794
F 10.177083 19.298074 171.134794
F 9.872273 19.298074 192.965794
F 18.918783 3.512314 171.189794
F 18.892783 3.713974 193.050794
F 18.974083 11.397874 171.250794
F 18.724883 11.523474 193.156794
F 19.017783 19.331374 171.154794
F 18.650083 19.114574 193.089794
F 1.323743 1.297364 167.382794
F 0.977920 1.280994 189.212794
F 19.360783 11.673574 163.883794
F 27.830983 1.216134 189.619794
F 1.323743 9.016574 167.382794
F 0.977919 9.000204 189.212794
F 28.167283 8.778864 167.603794
F 27.807883 8.865684 189.600794
F 1.323743 16.735774 167.382794
F 0.977921 16.719374 189.212794
F 28.102483 16.467574 167.684794
F 27.886583 16.468174 189.623794
F 10.227883 1.286534 167.496794
F 9.923073 1.286534 189.327794
F 10.227883 9.005744 167.496794
F 9.923073 9.005744 189.327794
F 10.227883 16.724974 167.496794
F 9.923073 16.724974 189.327794
F 19.287283 0.938186 167.648794
F 18.908183 1.172624 189.356794
F 19.301183 8.849784 167.463794
F 18.862583 8.923904 189.530794
F 19.221283 16.644874 167.584794
F 18.839183 16.729674 189.328794
F 3.486223 7.715754 171.043794
F 3.181513 7.716294 192.874794
F 30.415083 7.404654 171.288794
F 30.272383 7.440284 193.085794
F 3.486223 15.434974 171.043794
F 3.181513 15.435474 192.874794
F 30.214983 15.154374 171.430794
F 30.188383 15.025874 193.320794
F 25.644683 5.113064 189.517794
F 25.965583 5.017474 167.657794
F 16.607483 20.584574 189.420794
F 16.912283 20.584574 167.589794
F 12.405283 7.719214 171.165794
F 12.100383 7.719214 192.996794
F 12.405283 15.438474 171.165794
F 12.100383 15.438474 192.996794
F 16.607483 12.865374 189.420794
F 16.912283 12.865374 167.589794
F 21.303883 7.514494 171.210794
F 20.923183 7.644764 193.140794
F 21.379383 15.415674 171.218794
F 21.106583 15.498374 193.141794
F 7.948963 23.157674 171.103794
F 16.607483 5.146134 189.420794
F 3.537023 5.149604 167.404794
F 3.232173 5.149324 189.236794
F 30.505483 4.912394 167.755794
F 30.047483 5.064644 189.292794
F 3.537023 12.868774 167.404794
F 3.232173 12.868574 189.236794
F 30.414783 12.522574 167.701794
F 30.116783 12.985574 189.541794
F 3.537023 20.588074 167.404794
F 3.232173 20.587774 189.236794
F 30.522883 20.380674 167.785794
F 29.917383 20.351974 189.633794
F 12.456083 5.146134 167.527794
F 12.151183 5.146134 189.358794
F 12.456083 12.865374 167.527794
F 12.151183 12.865374 189.358794
F 12.456083 20.584574 167.527794
F 12.151183 20.584574 189.358794
F 21.413483 5.082014 167.510794
F 21.217383 5.146734 189.423794
F 21.360983 12.831874 167.529794
F 21.227683 12.735974 189.547794
F 21.407883 20.520274 167.634794
F 21.114683 20.393074 189.519794
F 3.498983 5.149604 170.129794
F 3.187513 5.147284 191.963794
F 30.361483 4.839184 170.557794
F 29.955783 4.861124 192.118794
F 3.498983 12.868774 170.129794
F 3.187513 12.866474 191.963794
F 30.253983 12.693774 170.439794
F 30.253083 12.509174 192.260794
F 3.498983 20.588074 170.129794
F 3.187513 20.585674 191.963794
F 30.211283 20.127674 170.549794
F 29.984283 20.368674 192.313794
F 12.417983 5.146134 170.256794
F 12.113083 5.146134 192.087794
F 12.417983 12.865374 170.256794
F 12.113083 12.865374 192.087794
F 12.417983 20.584574 170.256794
F 12.113083 20.584574 192.087794
F 21.104683 4.810574 170.316794
F 21.074183 5.081504 192.106794
F 21.138583 12.753574 170.316794
F 21.046383 12.931974 192.404794
F 21.363783 20.660874 170.280794
F 20.775683 20.361174 192.244794
F 3.448173 7.715754 173.767794
F 3.132583 7.719224 195.603794
F 30.251283 7.485474 174.038794
F 16.658283 23.157674 185.781794
F 3.448173 15.434974 173.767794
F 3.132583 15.438474 195.603794
F 30.138983 15.291974 174.189794
F 32.488983 0.969321 177.972794
F 16.912283 5.146134 167.589794
F 3.132583 0.000011 195.603794
F 3.448173 23.154174 173.767794
F 7.694913 20.584574 189.296794
F 7.999753 20.584574 167.464794
F 7.694913 12.865374 189.296794
F 32.628683 0.970410 170.546794
F 3.486223 23.154174 171.043794
F 12.367183 7.719214 173.894794
F 12.062283 7.719214 195.725794
F 12.367183 15.438474 173.894794
F 12.062283 15.438474 195.725794
F 7.999753 12.865374 167.464794
F 7.694913 5.146144 189.296794
F 21.310383 7.538784 173.980794
F 30.409283 22.849574 163.926794
F 21.207783 15.538574 173.915794
F 20.956083 7.494324 195.744794
F 12.062283 23.157674 195.725794
F 7.999753 5.146144 167.464794
F 5.732343 1.285764 170.163794
F 5.427523 1.285754 191.994794
F 30.043983 23.058074 193.136794
F 32.401583 0.993796 192.322794
F 5.732343 9.004974 170.163794
F 5.427523 9.004964 191.994794
F 25.804483 23.140474 186.049794
F 32.693583 8.691714 192.329794
F 5.732343 16.724174 170.163794
F 5.427523 16.724174 191.994794
F 21.302683 23.134474 166.725794
F 32.361883 16.298874 192.315794
F 14.646083 1.286534 170.287794
F 14.341283 1.286534 192.118794
F 14.646083 9.005744 170.287794
F 14.341283 9.005744 192.118794
F 14.646083 16.724974 170.287794
F 14.341283 16.724974 192.118794
F 23.551283 0.952963 170.347794
F 23.338283 1.241444 192.148794
F 23.551383 8.783844 170.400794
F 23.207083 8.862764 192.094794
F 23.600083 16.704674 170.204794
F 23.431483 16.589674 192.257794
F 5.681523 3.860374 173.801794
F 5.376733 3.860394 195.632794
F 21.497583 7.501254 163.923794
F 32.576483 16.297174 167.650794
F 5.681523 11.579574 173.801794
F 5.376733 11.579574 195.632794
F 32.543483 18.836174 166.874794
F 28.225183 0.898039 167.605794
F 5.681523 19.298774 173.801794
F 5.376733 19.298774 195.632794
F 32.703983 8.617794 170.480794
F 23.296983 19.463074 195.912794
F 14.595283 3.859604 173.925794
F 14.290383 3.859604 195.756794
F 14.595283 11.578774 173.925794
F 14.290383 11.578774 195.756794
F 14.595283 19.298074 173.925794
F 14.290383 19.298074 195.756794
F 23.648983 3.740384 173.891794
F 16.963083 23.157674 163.950794
F 23.495683 11.589074 173.946794
F 18.695683 11.554074 195.794794
F 23.696483 19.159074 174.072794
F 7.745733 23.157674 185.657794
F 5.719663 3.860374 171.071794
F 5.414283 3.860214 192.902794
F 29.997183 15.280974 196.062794
F 32.066383 3.589924 193.169794
F 5.719663 11.579574 171.071794
F 5.414283 11.579374 192.902794
F 32.599583 11.229274 171.366794
F 18.662683 19.066174 195.700794
F 5.719663 19.298774 171.071794
F 5.414283 19.298674 192.902794
F 32.371183 19.144074 181.577794
F 32.304583 18.936474 193.179794
F 14.633383 3.859604 171.196794
F 14.328583 3.859604 193.027794
F 14.633383 11.578774 171.196794
F 14.328583 11.578774 193.027794
F 14.633383 19.298074 171.196794
F 14.328583 19.298074 193.027794
F 23.644783 3.751774 171.248794
F 23.187683 3.702814 193.221794
F 23.274083 11.338374 171.125794
F 23.226783 11.445674 193.098794
F 23.539383 19.169674 171.370794
F 23.231983 19.274674 193.034794
F 5.770453 1.285764 167.433794
F 5.465373 1.285844 189.264794
F 27.851383 3.883674 195.832794
F 32.414483 0.974795 175.224794
F 5.770453 9.004974 167.433794
F 5.465373 9.005054 189.264794
F 18.724383 3.881784 195.692794
F 32.245883 8.822094 189.637794
F 5.770453 16.724174 167.433794
F 5.465373 16.724274 189.264794
F 30.415683 22.822374 174.033794
F 32.317883 16.613974 189.647794
F 14.684183 1.286534 167.558794
F 14.379383 1.286534 189.389794
F 14.684183 9.005744 167.558794
F 14.379383 9.005744 189.389794
F 14.684183 16.724974 167.558794
F 14.379383 16.724974 189.389794
F 23.702283 1.230964 167.629794
F 23.464783 3.755304 196.005794
F 23.767183 8.888654 167.620794
F 23.431883 8.942514 189.459794
F 23.637083 16.689874 167.620794
F 23.477183 16.417674 189.522794
F 7.948963 7.719204 171.103794
F 7.644123 7.719204 192.934794
F 7.948963 15.438374 171.103794
F 7.644123 15.438374 192.934794
F 25.601083 15.421874 193.196794
F 25.779383 15.388774 171.217794
F 16.861483 7.719214 171.227794
F 16.556683 7.719214 193.058794
F 16.861483 15.438474 171.227794
F 16.556683 15.438474 193.058794
F 25.566483 7.748434 192.948794
F 25.864083 7.383254 171.216794
F 3.384613 23.154174 178.320794
F 12.367183 23.157674 173.894794
F 12.303683 23.157674 178.442794
F 12.265483 23.157674 181.171794
F 8.050573 23.157674 163.826794
F 7.847343 23.157674 178.380794
F 16.759883 23.157674 178.504794
F 3.181513 23.154774 192.874794
F 16.721783 23.157674 181.233794
F 16.518583 23.157674 195.787794
F 16.823383 23.157674 173.956794
F 12.405283 23.157674 171.165794
F 3.587833 23.154174 163.766794
F 3.282983 23.154274 185.597794
F 12.100383 23.157674 192.996794
F 16.620183 23.157674 188.510794
F 12.506883 23.157674 163.888794
F 12.201983 23.157674 185.719794
F 16.924983 23.157674 166.679794
F 12.468783 23.157674 166.617794
F 12.163883 23.157674 188.448794
F 23.114083 11.511874 195.773794
F 30.103683 22.971374 195.770794
F 19.206183 3.762464 164.207794
F 25.555083 15.307674 195.962794
F 25.601283 22.994574 193.155794
F 30.300583 22.977874 186.014794
F 30.637683 22.868374 166.650794
F 28.219883 11.176574 164.015794
F 30.403383 22.769274 171.253794
F 25.680083 23.097974 195.930794
F 26.064783 23.012174 166.851794
F 30.393383 23.100374 178.825794
F 30.284883 23.004474 181.579794
F 20.884283 23.107474 193.086794
F 25.530683 23.117674 188.682794
F 26.161383 23.044374 164.021794
F 21.271783 23.069674 185.950794
F 21.048983 23.069974 188.714794
F 21.087683 22.921574 195.699794
F 25.876383 22.999574 171.489794
F 21.364983 23.084674 174.146794
F 21.129983 23.063874 178.564794
F 21.101683 0.090351 195.918794
F 30.095983 5.139514 196.443794
F 0.885029 1.308894 199.208794
F 0.589277 1.311474 221.046794
F 27.788883 1.231524 199.393794
F 27.415983 1.450774 221.314794
F 0.885029 9.028104 199.208794
F 0.589276 9.030684 221.046794
F 27.902883 9.032224 199.312794
F 27.142083 9.186804 221.428794
F 0.885029 16.747274 199.208794
F 0.589277 16.749874 221.046794
F 27.859483 16.735874 199.693794
F 27.362783 16.869074 221.275794
F 9.783363 1.286534 199.333794
F 9.478523 1.286534 221.164794
F 9.783363 9.005744 199.333794
F 9.478523 9.005744 221.164794
F 9.783363 16.724974 199.333794
F 9.478523 16.724974 221.164794
F 18.692783 1.300054 199.449794
F 18.383383 1.312034 221.483794
F 18.599783 8.971984 199.241794
F 18.446883 9.130494 221.497794
F 18.860083 16.495774 199.500794
F 18.413183 16.935374 221.241794
F 0.836583 3.833934 202.850794
F 0.536433 3.837784 224.687794
F 27.693383 3.822094 203.105794
F 27.371483 4.094544 225.015794
F 0.836583 11.553174 202.850794
F 0.536434 11.556974 224.687794
F 27.711983 11.503674 203.260794
F 27.280283 11.658574 225.047794
F 0.836583 19.272374 202.850794
F 0.536434 19.276174 224.687794
F 27.700483 19.249474 203.325794
F 27.028283 19.573274 225.114794
F 9.732543 3.859604 202.971794
F 9.427703 3.859604 224.802794
F 9.732543 11.578774 202.971794
F 9.427703 11.578774 224.802794
F 9.732543 19.298074 202.971794
F 9.427703 19.298074 224.802794
F 18.551083 3.890474 202.990794
F 18.412583 4.140114 224.870794
F 18.579083 11.396074 202.952794
F 18.390983 11.704374 224.872794
F 18.587683 19.151274 203.072794
F 18.353783 19.378474 224.967794
F 0.659255 3.931164 200.124794
F 0.457872 3.889604 221.967794
F 27.752883 3.844544 200.411794
F 27.344783 3.935314 222.298794
F 0.659255 11.650374 200.124794
F 0.457872 11.608774 221.967794
F 27.865383 11.596874 200.501794
F 27.234583 11.778474 222.308794
F 0.659255 19.369574 200.124794
F 0.457872 19.328074 221.967794
F 27.710983 19.194374 200.645794
F 27.128783 19.366674 222.429794
F 9.770663 3.859604 200.242794
F 9.465823 3.859604 222.073794
F 9.770663 11.578774 200.242794
F 9.465823 11.578774 222.073794
F 9.770663 19.298074 200.242794
F 9.465823 19.298074 222.073794
F 18.712783 3.907034 200.149794
F 18.502683 4.106064 222.138794
F 18.760583 11.555874 200.297794
F 18.577683 11.717174 222.019794
F 18.726383 19.135874 200.338794
F 18.373083 19.447474 222.145794
F 0.496285 1.251894 218.325794
F 24.978483 20.531174 228.617794
F 31.910383 9.056764 206.660794
F 0.496285 8.971104 218.325794
F 25.574183 20.653174 196.840794
F 27.194483 9.303974 218.767794
F 0.496285 16.690274 218.325794
F 27.309683 9.134154 228.848794
F 27.540283 16.775374 218.495794
F 9.821463 1.286534 196.604794
F 9.516623 1.286534 218.435794
F 9.821463 9.005744 196.604794
F 9.516623 9.005744 218.435794
F 9.821463 16.724974 196.604794
F 9.516623 16.724974 218.435794
F 29.580483 0.184056 217.583794
F 18.326283 1.384384 218.746794
F 20.795983 20.436274 196.766794
F 18.282083 8.936424 218.678794
F 27.988483 8.942454 196.642794
F 18.498783 16.709574 218.444794
F 3.080453 7.716844 200.152794
F 2.777163 7.716024 221.983794
F 30.073683 7.631954 200.271794
F 29.415883 7.782444 222.269794
F 3.080453 15.436074 200.152794
F 2.777163 15.435274 221.983794
F 30.039983 15.332974 200.525794
F 29.554383 15.498674 222.254794
F 25.184883 15.526674 217.764794
F 24.987083 7.897784 217.750794
F 16.213683 15.438474 217.618794
F 16.213683 7.719214 217.618794
F 11.998783 7.719214 200.273794
F 11.693983 7.719214 222.104794
F 11.998783 15.438474 200.273794
F 11.693983 15.438474 222.104794
F 7.301063 0.000014 217.494794
F 7.301063 15.438474 217.494794
F 20.898583 7.721754 200.169794
F 20.791883 7.871804 222.384794
F 21.233083 15.510474 200.321794
F 20.677883 15.676874 221.974794
F 7.301063 7.719224 217.494794
F 25.230783 20.589974 214.049794
F 3.130943 5.148764 196.513794
F 2.827793 5.148944 218.345794
F 32.405283 8.941404 196.905794
F 29.624383 5.339474 218.827794
F 3.130943 12.867974 196.513794
F 2.827793 12.868174 218.345794
F 18.808583 16.511874 196.764794
F 29.500283 12.893774 218.738794
F 3.130943 20.587174 196.513794
F 2.827793 20.587374 218.345794
F 27.674883 16.678174 196.872794
F 29.368783 20.622174 218.886794
F 12.049583 5.146134 196.635794
F 11.744783 5.146134 218.466794
F 12.049583 12.865374 196.635794
F 11.744783 12.865374 218.466794
F 12.049583 20.584574 196.635794
F 11.744783 20.584574 218.466794
F 18.820983 1.357544 196.764794
F 20.640583 5.142944 218.500794
F 11.859083 23.157674 210.279794
F 20.654483 12.972574 218.570794
F 27.691883 1.219134 196.581794
F 20.755783 20.647174 218.418794
F 3.077883 5.145154 199.242794
F 2.775133 5.146734 221.073794
F 29.974983 4.937934 199.361794
F 29.549383 5.301284 221.604794
F 3.077883 12.864374 199.242794
F 2.775133 12.865974 221.073794
F 30.162883 12.784374 199.623794
F 29.710683 12.917074 221.452794
F 3.077883 20.583574 199.242794
F 2.775133 20.585174 221.073794
F 29.932883 20.451874 199.518794
F 29.433083 20.419274 221.676794
F 12.011483 5.146134 199.364794
F 11.706683 5.146134 221.195794
F 12.011483 12.865374 199.364794
F 11.706683 12.865374 221.195794
F 12.011483 20.584574 199.364794
F 11.706683 20.584574 221.195794
F 21.000383 5.053674 199.325794
F 20.692683 5.434074 221.318794
F 21.009783 12.986474 199.563794
F 20.720683 13.047674 221.325794
F 20.979183 20.505374 199.527794
F 20.610083 20.691974 221.216794
F 3.024103 7.720874 202.882794
F 2.726873 7.717774 224.711794
F 30.067983 7.842214 202.968794
F 29.471883 7.820034 225.028794
F 3.024103 15.440074 202.882794
F 2.726873 15.436974 224.711794
F 29.862883 15.357474 203.137794
F 29.342483 15.705374 224.970794
F 3.024103 0.001660 202.882794
F 25.168483 12.838474 214.069794
F 25.280483 5.201694 214.152794
F 2.726873 23.156174 224.711794
F 16.264583 20.584574 213.980794
F 16.264583 12.865374 213.980794
F 2.878413 23.155174 214.706794
F 7.542503 23.157674 200.211794
F 11.960683 7.719214 203.002794
F 11.655883 7.719214 224.833794
F 11.960683 15.438474 203.002794
F 11.655883 15.438474 224.833794
F 16.264583 5.146134 213.980794
F 7.351873 20.584574 213.856794
F 20.942883 7.784914 202.982794
F 20.570383 7.837844 225.046794
F 20.848383 15.467874 203.189794
F 20.594883 15.576374 224.711794
F 7.351873 12.865374 213.856794
F 7.440893 23.157674 207.488794
F 5.325963 1.285734 199.271794
F 5.021193 1.285734 221.102794
F 32.392083 1.246544 199.658794
F 31.854883 1.409894 221.470794
F 5.325963 9.004954 199.271794
F 5.021193 9.004954 221.102794
F 32.419783 8.842474 199.544794
F 31.725883 9.038614 221.446794
F 5.325963 16.724174 199.271794
F 5.021203 16.724174 221.102794
F 32.244783 16.644874 199.576794
F 31.855383 16.576574 221.611794
F 14.239583 1.286534 199.395794
F 13.934783 1.286534 221.226794
F 14.239583 9.005744 199.395794
F 13.934783 9.005744 221.226794
F 14.239583 16.724974 199.395794
F 13.934783 16.724974 221.226794
F 23.092983 1.306224 199.512794
F 22.834083 1.310784 221.230794
F 23.480783 9.002204 199.537794
F 22.854883 9.411224 221.339794
F 23.423783 16.713774 199.517794
F 22.868983 17.029274 221.214794
F 5.275163 3.860404 202.909794
F 4.970323 3.860374 224.741794
F 32.149783 3.723014 203.296794
F 31.807983 3.823494 225.419794
F 5.275163 11.579574 202.909794
F 4.970323 11.579574 224.741794
F 32.243483 11.534874 203.133794
F 31.737983 11.624674 225.059794
F 5.275163 19.298874 202.909794
F 4.970323 19.298774 224.741794
F 32.126683 19.039874 203.134794
F 31.392383 19.232974 225.145794
F 14.188783 3.859604 203.033794
F 13.883983 3.859604 224.864794
F 14.188783 11.578774 203.033794
F 13.883983 11.578774 224.864794
F 14.188783 19.298074 203.033794
F 13.883983 19.298074 224.864794
F 23.134083 4.073074 203.096794
F 22.875283 3.991934 224.864794
F 23.175583 11.701074 203.182794
F 22.786183 11.670074 225.065794
F 23.155883 19.295774 203.292794
F 22.620283 19.490974 224.852794
F 5.311973 3.860034 200.180794
F 5.007163 3.860234 222.011794
F 32.142183 3.764654 200.589794
F 31.768483 3.940754 222.617794
F 5.311973 11.579274 200.180794
F 5.007163 11.579474 222.011794
F 32.420183 11.478274 200.511794
F 31.853083 11.520674 222.401794
F 5.311973 19.298474 200.180794
F 5.007163 19.298674 222.011794
F 32.036083 19.137774 200.287794
F 31.661083 19.047774 222.479794
F 14.226883 3.859604 200.304794
F 13.922083 3.859604 222.136794
F 14.226883 11.578774 200.304794
F 13.922083 11.578774 222.136794
F 14.226883 19.298074 200.304794
F 13.922083 19.298074 222.136794
F 23.236683 3.827324 200.479794
F 23.004083 3.904594 222.060794
F 23.141283 11.555674 200.337794
F 22.876483 11.905174 222.399794
F 23.349183 19.386974 200.479794
F 22.876783 19.469874 222.148794
F 5.363113 1.286024 196.541794
F 5.057673 1.285994 218.372794
F 11.655883 23.157674 224.833794
F 31.695883 1.365614 218.652794
F 5.363113 9.005234 196.541794
F 5.057673 9.005204 218.372794
F 32.237183 1.006824 196.861794
F 31.695183 9.184934 218.716794
F 5.363113 16.724474 196.541794
F 5.057673 16.724374 218.372794
F 31.754083 9.150624 228.812794
F 31.791383 16.818874 218.843794
F 14.277683 1.286534 196.666794
F 13.972883 1.286534 218.497794
F 14.277683 9.005744 196.666794
F 13.972883 9.005744 218.497794
F 14.277683 16.724974 196.666794
F 13.972883 16.724974 218.497794
F 25.487083 12.693774 196.651794
F 22.929683 1.181804 218.497794
F 21.059283 4.924604 196.540794
F 22.801183 9.121924 218.685794
F 20.503683 4.984024 228.546794
F 23.021783 16.908574 218.429794
F 7.542503 7.719204 200.211794
F 7.237673 7.719214 222.042794
F 7.542503 15.438374 200.211794
F 7.237673 15.438374 222.042794
F 7.351873 5.146124 213.856794
F 25.317983 20.714974 211.239794
F 16.455083 7.719214 200.336794
F 16.150183 7.719214 222.167794
F 16.455083 15.438474 200.336794
F 16.150183 15.438474 222.167794
F 25.107883 12.824874 211.530794
F 25.171983 5.045924 211.436794
F 25.555383 7.531104 200.284794
F 24.940783 7.907304 222.248794
F 25.545583 15.296074 200.457794
F 25.092683 15.845674 222.359794
F 16.302583 20.584574 211.251794
F 16.302583 12.865374 211.251794
F 7.593303 5.146144 196.573794
F 7.288463 5.146144 218.404794
F 7.593303 12.865374 196.573794
F 7.288463 12.865374 218.404794
F 7.593303 20.584574 196.573794
F 7.288463 20.584574 218.404794
F 16.505883 5.146134 196.697794
F 16.200983 5.146134 218.528794
F 16.505883 12.865374 196.697794
F 16.200983 12.865374 218.528794
F 16.505883 20.584574 196.697794
F 16.200983 20.584574 218.528794
F 32.123683 16.562574 196.893794
F 25.210783 5.275384 218.642794
F 11.693983 23.157674 222.104794
F 25.030083 13.015874 218.659794
F 18.804483 8.938554 196.675794
F 25.139883 20.753674 218.757794
F 7.555133 5.146124 199.301794
F 7.250293 5.146124 221.133794
F 7.555133 12.865374 199.301794
F 7.250293 12.865374 221.133794
F 7.555133 20.584574 199.301794
F 7.250293 20.584574 221.133794
F 16.467783 5.146134 199.426794
F 16.162883 5.146134 221.257794
F 16.467783 12.865374 199.426794
F 16.162883 12.865374 221.257794
F 16.467783 20.584574 199.426794
F 16.162883 20.584574 221.257794
F 25.421483 4.981414 199.274794
F 25.229183 5.350144 221.396794
F 25.332483 12.608974 199.452794
F 24.983283 13.311574 221.494794
F 25.586183 20.543874 199.597794
F 25.130983 20.709274 221.419794
F 7.504303 7.719224 202.940794
F 7.199493 7.719214 224.771794
F 7.504303 15.438474 202.940794
F 7.199493 15.438474 224.771794
F 7.504303 0.000013 202.940794
F 7.199493 0.000006 224.771794
F 16.302583 5.146134 211.251794
F 7.390073 20.584574 211.127794
F 16.416983 7.719214 203.064794
F 16.112083 7.719214 224.896794
F 16.416983 15.438474 203.064794
F 16.112083 15.438474 224.896794
F 7.390073 12.865374 211.127794
F 7.390073 5.146144 211.127794
F 25.457783 7.783444 203.026794
F 25.104583 7.936564 224.990794
F 25.192583 15.342074 203.150794
F 25.077283 15.568874 225.037794
F 25.187483 15.554174 215.049794
F 25.253783 7.725774 215.090794
F 0.787739 1.314464 206.491794
F 0.454474 1.292614 228.346794
F 27.544383 1.137544 206.647794
F 31.998183 1.392714 206.789794
F 0.787739 9.033674 206.491794
F 0.454474 9.011824 228.346794
F 27.534583 9.134814 206.654794
F 24.833483 5.261774 228.596794
F 0.787739 16.752874 206.491794
F 0.454475 16.731074 228.346794
F 27.559583 16.663674 206.652794
F 16.112083 23.157674 224.896794
F 9.681753 1.286534 206.610794
F 9.376913 1.286534 228.441794
F 9.681753 9.005744 206.610794
F 9.376913 9.005744 228.441794
F 9.681753 16.724974 206.610794
F 9.376913 16.724974 228.441794
F 18.476883 1.447574 206.889794
F 16.150183 23.157674 222.167794
F 18.684583 9.013954 206.852794
F 16.213683 23.157674 217.618794
F 18.559883 16.746074 206.847794
F 27.395083 16.765474 228.635794
F 0.738414 3.830724 210.131794
F 27.516383 3.853234 210.430794
F 0.738414 11.549974 210.131794
F 27.435683 11.612274 210.575794
F 0.738414 19.269174 210.131794
F 27.527083 19.254774 210.430794
F 9.630933 3.859604 210.248794
F 9.630933 11.578774 210.248794
F 9.630933 19.298074 210.248794
F 18.525483 3.934594 210.335794
F 18.691383 11.713074 210.185794
F 18.378383 19.166174 210.394794
F 0.566564 3.927684 207.404794
F 11.757483 23.157674 217.556794
F 27.494383 3.775634 207.619794
F 0.566564 11.646874 207.404794
F 11.795583 23.157674 214.827794
F 27.670483 11.504074 207.930794
F 0.566564 19.366074 207.404794
F 7.339283 23.157674 214.765794
F 27.647683 19.167974 207.714794
F 9.669053 3.859604 207.519794
F 9.669053 11.578774 207.519794
F 9.669053 19.298074 207.519794
F 18.567283 3.982954 207.671794
F 18.564183 11.524074 207.487794
F 18.610683 19.338574 207.766794
F 0.597681 1.210514 203.764794
F 0.418188 1.260974 225.610794
F 20.567283 12.759374 228.487794
F 27.337583 1.459114 225.900794
F 0.597681 8.929724 203.764794
F 0.418188 8.980184 225.610794
F 27.716283 9.001634 204.071794
F 27.315183 9.143514 226.048794
F 0.597681 16.648974 203.764794
F 0.418188 16.699374 225.610794
F 27.537483 16.596774 203.816794
F 27.108283 17.056774 225.856794
F 9.719843 1.286534 203.881794
F 9.415003 1.286534 225.712794
F 9.719843 9.005744 203.881794
F 9.415003 9.005744 225.712794
F 9.719843 16.724974 203.881794
F 9.415003 16.724974 225.712794
F 18.615583 1.353244 204.112794
F 18.182083 1.418674 225.946794
F 18.645183 8.969764 204.116794
F 18.160883 9.090864 225.802794
F 18.591883 16.705874 204.164794
F 18.415783 16.643474 225.671794
F 2.979493 7.717054 207.429794
F 29.599583 7.674714 207.544794
F 2.979493 15.436274 207.429794
F 29.800083 15.501174 207.824794
F 16.251883 15.438474 214.890794
F 16.251883 7.719214 214.890794
F 11.897183 7.719214 207.550794
F 11.897183 15.438474 207.550794
F 7.339283 15.438374 214.765794
F 20.796883 7.592704 207.605794
F 20.724983 15.591674 207.630794
F 16.315283 23.157674 210.341794
F 3.029963 5.148344 203.790794
F 2.726173 5.149504 225.622794
F 29.840083 5.201734 203.846794
F 29.672083 5.247674 225.992794
F 3.029963 12.867574 203.790794
F 2.726173 12.868674 225.622794
F 29.901883 12.869374 203.978794
F 29.385883 13.038374 225.837794
F 3.029963 20.586774 203.790794
F 2.726173 20.587974 225.622794
F 29.853983 20.517174 204.137794
F 29.314983 20.538674 226.187794
F 11.947983 5.146134 203.912794
F 11.643183 5.146134 225.743794
F 11.947983 12.865374 203.912794
F 11.643183 12.865374 225.743794
F 11.947983 20.584574 203.912794
F 11.643183 20.584574 225.743794
F 20.820183 5.223354 203.907794
F 20.698583 5.142144 225.874794
F 20.750783 12.805674 204.111794
F 20.576583 13.041174 225.731794
F 20.770583 20.491774 203.866794
F 20.534183 20.795274 225.924794
F 2.971693 5.144164 206.521794
F 2.676853 5.147644 228.349794
F 29.589383 5.088644 206.700794
F 27.174083 1.577874 228.558794
F 2.971693 12.863374 206.521794
F 2.676853 12.866874 228.349794
F 29.785583 12.849374 206.787794
F 27.642683 1.278044 203.912794
F 2.971693 20.582574 206.521794
F 2.676853 20.586074 228.349794
F 29.754883 20.594774 206.746794
F 21.037683 12.994974 196.776794
F 11.909883 5.146134 206.641794
F 11.605083 5.146134 228.472794
F 11.909883 12.865374 206.641794
F 11.605083 12.865374 228.472794
F 11.909883 20.584574 206.641794
F 11.605083 20.584574 228.472794
F 20.895683 5.033784 206.570794
F 31.770483 16.662174 228.907794
F 20.840483 12.985874 206.882794
F 30.051483 0.216357 203.115794
F 20.819983 20.514374 206.674794
F 30.064483 12.782374 196.922794
F 2.920743 7.721094 210.159794
F 29.764883 7.787124 210.288794
F 2.920743 15.440274 210.159794
F 29.619483 15.479874 210.421794
F 2.920743 0.001879 210.159794
F 7.339283 7.719214 214.765794
F 22.956783 16.776174 211.235794
F 20.711983 20.501474 228.628794
F 11.859083 7.719214 210.279794
F 11.859083 15.438474 210.279794
F 23.142483 8.846334 211.303794
F 20.896383 7.705584 210.405794
F 20.790483 15.580774 210.367794
F 27.417583 1.381614 218.696794
F 5.224393 1.285734 206.548794
F 4.919363 1.285854 228.379794
F 23.406783 1.305824 196.868794
F 29.428983 20.472974 228.782794
F 5.224393 9.004944 206.548794
F 4.919363 9.005064 228.379794
F 18.448683 16.652874 228.458794
F 11.960683 23.157674 203.002794
F 5.224393 16.724174 206.548794
F 4.919363 16.724274 228.379794
F 32.040783 16.681574 206.911794
F 16.455083 23.157674 200.336794
F 14.137983 1.286534 206.672794
F 13.833183 1.286534 228.503794
F 14.137983 9.005744 206.672794
F 13.833183 9.005744 228.503794
F 14.137983 16.724974 206.672794
F 13.833183 16.724974 228.503794
F 23.070083 1.431774 206.811794
F 23.160183 8.917204 196.861794
F 23.133583 8.988804 206.616794
F 7.237673 23.157674 222.042794
F 23.084783 16.736074 206.724794
F 18.230283 1.287954 228.634794
F 5.173593 3.860414 210.186794
F 31.984983 4.008004 210.302794
F 5.173593 11.579574 210.186794
F 31.968383 11.749074 210.425794
F 5.173593 19.298874 210.186794
F 31.980783 19.097574 210.594794
F 14.087183 3.859604 210.310794
F 14.087183 11.578774 210.310794
F 14.087183 19.298074 210.310794
F 23.039583 3.984264 210.371794
F 22.965783 11.451874 210.480794
F 22.975183 19.432274 210.419794
F 5.209893 3.859984 207.457794
F 31.912383 4.064484 207.622794
F 5.209893 11.579174 207.457794
F 32.179183 11.592174 207.623794
F 5.209893 19.298374 207.457794
F 32.043683 19.468774 207.755794
F 14.125283 3.859604 207.581794
F 14.125283 11.578774 207.581794
F 14.125283 19.298074 207.581794
F 23.099683 3.912504 207.694794
F 23.055183 11.594874 207.750794
F 23.095883 19.274674 207.624794
F 5.260873 1.286144 203.818794
F 4.956633 1.285854 225.649794
F 32.370783 1.311144 204.115794
F 31.840783 1.234504 226.036794
F 5.260873 9.005364 203.818794
F 4.956633 9.005064 225.649794
F 32.265383 9.069374 203.981794
F 31.686283 9.094594 226.071794
F 5.260873 16.724574 203.818794
F 4.956633 16.724274 225.649794
F 32.190383 16.514374 204.180794
F 31.621683 16.596374 226.141794
F 14.176083 1.286534 203.943794
F 13.871283 1.286534 225.774794
F 14.176083 9.005744 203.943794
F 13.871283 9.005744 225.774794
F 14.176083 16.724974 203.943794
F 13.871283 16.724974 225.774794
F 23.377083 1.420554 203.982794
F 22.878183 1.248694 225.801794
F 23.147383 9.109904 203.844794
F 22.767383 9.125524 225.836794
F 23.113083 16.654274 204.089794
F 22.859283 16.930774 225.882794
F 7.440893 7.719214 207.488794
F 7.440893 15.438374 207.488794
F 22.962583 1.305004 211.328794
F 16.353483 7.719214 207.613794
F 16.353483 15.438474 207.613794
F 14.074483 16.724974 211.220794
F 25.432483 7.708244 207.563794
F 25.342483 15.349374 207.728794
F 14.074483 9.005744 211.220794
F 7.491693 5.146144 203.850794
F 7.186853 5.146134 225.681794
F 7.491693 12.865374 203.850794
F 7.186853 12.865374 225.681794
F 7.491693 20.584574 203.850794
F 7.186853 20.584574 225.681794
F 16.404283 5.146134 203.974794
F 16.099383 5.146134 225.805794
F 16.404283 12.865374 203.974794
F 16.099383 12.865374 225.805794
F 16.404283 20.584574 203.974794
F 16.099383 20.584574 225.805794
F 25.488783 5.224614 203.994794
F 25.096583 5.396034 225.845794
F 25.490683 12.747374 204.112794
F 25.070783 12.710974 226.106794
F 25.386083 20.544574 203.998794
F 24.754883 20.688574 226.001794
F 7.453493 5.146124 206.578794
F 7.148703 5.146134 228.410794
F 7.453493 12.865374 206.578794
F 7.148703 12.865374 228.410794
F 7.453493 20.584574 206.578794
F 7.148703 20.584574 228.410794
F 16.366183 5.146134 206.703794
F 16.061283 5.146134 228.534794
F 16.366183 12.865374 206.703794
F 16.061283 12.865374 228.534794
F 16.366183 20.584574 206.703794
F 16.061283 20.584574 228.534794
F 25.351483 5.134714 206.640794
F 11.998783 23.157674 200.273794
F 25.475983 12.777474 206.807794
F 11.897183 23.157674 207.550794
F 25.456283 20.442674 206.694794
F 29.524883 5.102204 228.610794
F 7.402663 7.719224 210.217794
F 7.402663 15.438474 210.217794
F 7.402663 0.000017 210.217794
F 14.074483 1.286534 211.220794
F 16.315283 7.719214 210.341794
F 16.315283 15.438474 210.341794
F 31.982483 16.627774 211.473794
F 25.381783 7.523524 210.379794
F 25.251683 15.386874 210.605794
F 5.159023 16.724574 211.095794
F 0.688806 1.315074 213.770794
F 27.589983 1.296264 213.950794
F 0.688805 9.034284 213.770794
F 27.548483 8.984024 214.116794
F 0.688806 16.753474 213.770794
F 27.614183 16.644774 214.270794
F 9.580143 1.286534 213.887794
F 9.580143 9.005744 213.887794
F 9.580143 16.724974 213.887794
F 18.352383 1.386714 213.855794
F 18.551883 9.009184 214.078794
F 18.459083 16.759574 214.045794
F 0.639032 3.832474 217.408794
F 27.454683 3.944504 217.666794
F 0.639032 11.551674 217.408794
F 27.274183 11.773074 217.709794
F 0.639032 19.270874 217.408794
F 27.256383 19.383574 217.735794
F 9.529323 3.859604 217.525794
F 9.529323 11.578774 217.525794
F 9.529323 19.298074 217.525794
F 18.339983 3.704374 217.537794
F 18.516083 11.600574 217.743794
F 18.622783 19.320174 217.510794
F 0.535901 3.898264 214.685794
F 27.467383 3.945344 214.974794
F 0.535900 11.617474 214.685794
F 27.349883 11.545274 214.971794
F 0.535900 19.336674 214.685794
F 27.363383 19.287974 214.955794
F 9.567433 3.859604 214.796794
F 9.567433 11.578774 214.796794
F 9.567433 19.298074 214.796794
F 18.476683 3.958474 214.838794
F 18.523883 11.654374 214.811794
F 18.432083 19.427974 214.925794
F 0.550329 1.232694 211.044794
F 27.458683 1.250624 211.299794
F 0.550330 8.951904 211.044794
F 27.585383 9.081804 211.432794
F 0.550329 16.671074 211.044794
F 27.487083 16.719974 211.640794
F 9.618233 1.286534 211.158794
F 9.618233 9.005744 211.158794
F 9.618233 16.724974 211.158794
F 18.516183 1.354554 211.155794
F 18.565883 9.029654 211.272794
F 18.547583 16.618074 211.289794
F 2.878413 7.716724 214.706794
F 29.491883 7.518064 215.167794
F 2.878413 15.435974 214.706794
F 29.744883 15.313774 215.126794
F 31.751383 9.110414 211.468794
F 5.159023 9.005344 211.095794
F 11.795583 7.719214 214.827794
F 11.795583 15.438474 214.827794
F 31.939783 1.432824 211.260794
F 20.793683 7.785144 214.992794
F 20.582683 15.438474 214.986794
F 16.251883 23.157674 214.890794
F 2.928953 5.148394 211.068794
F 29.672283 5.221334 211.369794
F 2.928953 12.867574 211.068794
F 29.581283 12.907374 211.387794
F 2.928953 20.586874 211.068794
F 29.737783 20.433574 211.496794
F 11.846383 5.146134 211.189794
F 11.846383 12.865374 211.189794
F 11.846383 20.584574 211.189794
F 20.824983 5.081864 211.341794
F 20.786983 12.977274 211.326794
F 20.467683 20.497574 211.442794
F 2.871183 5.144744 213.798794
F 29.651883 5.174104 214.011794
F 2.871183 12.863974 213.798794
F 29.614183 12.859274 214.090794
F 2.871183 20.583174 213.798794
F 29.722183 20.496274 214.259794
F 11.808283 5.146134 213.918794
F 11.808283 12.865374 213.918794
F 11.808283 20.584574 213.918794
F 20.692483 5.152704 214.012794
F 20.841383 12.837074 213.992794
F 20.596583 20.607074 214.187794
F 2.822723 7.719754 217.435794
F 29.400183 7.789364 217.913794
F 2.822723 15.438974 217.435794
F 29.753283 15.492474 217.841794
F 2.822723 0.000541 217.435794
F 5.159023 1.286134 211.095794
F 22.880683 19.183874 214.769794
F 16.353483 23.157674 207.613794
F 11.757483 7.719214 217.556794
F 11.757483 15.438474 217.556794
F 23.020283 11.610174 215.082794
F 20.520683 7.739284 217.724794
F 20.685483 15.532674 217.747794
F 16.416983 23.157674 203.064794
F 5.122803 1.285734 213.825794
F 32.074383 1.276874 214.100794
F 5.122803 9.004944 213.825794
F 31.598783 8.920094 214.250794
F 5.122803 16.724174 213.825794
F 32.097083 16.435374 214.216794
F 14.036383 1.286534 213.949794
F 14.036383 9.005744 213.949794
F 14.036383 16.724974 213.949794
F 22.888883 1.231064 214.091794
F 22.977483 9.017324 214.057794
F 22.867783 16.553874 214.041794
F 5.071993 3.860404 217.463794
F 31.763383 3.932684 217.593794
F 5.071993 11.579574 217.463794
F 31.754583 11.764874 217.780794
F 5.071993 19.298874 217.463794
F 31.728783 19.410474 217.967794
F 13.985583 3.859604 217.587794
F 13.985583 11.578774 217.587794
F 13.985583 19.298074 217.587794
F 23.062483 3.761974 217.694794
F 22.853483 11.633474 217.835794
F 23.040783 19.473874 217.650794
F 5.108303 3.860064 214.734794
F 31.818983 3.814774 214.875794
F 5.108303 11.579274 214.734794
F 31.732883 11.576074 215.080794
F 5.108303 19.298474 214.734794
F 31.896583 19.162574 215.122794
F 14.023683 3.859604 214.858794
F 14.023683 11.578774 214.858794
F 14.023683 19.298074 214.858794
F 22.879983 3.748084 214.947794
F 3.080453 23.155274 200.152794
F 2.777163 23.154474 221.983794
F 2.979493 23.155474 207.429794
F 22.738283 16.619374 228.596794
F 30.043383 20.461574 196.834794
F 23.390483 16.777874 196.814794
F 31.741683 1.415504 228.675794
F 22.638683 1.267744 228.508794
F 25.046983 12.803374 228.798794
F 29.650183 12.913274 228.728794
F 18.452583 8.933714 228.631794
F 22.828183 9.000574 228.478794
F 30.025183 23.025474 200.453794
F 29.981783 23.082074 203.240794
F 25.562983 5.111774 196.652794
F 25.142083 0.064916 224.984794
F 20.791883 0.057234 210.162794
F 20.817883 0.031367 207.555794
F 25.279283 0.107743 217.446794
F 25.369883 0.099429 214.895794
F 29.541683 0.203895 222.226794
F 20.576783 0.116723 214.898794
F 29.456183 0.003520 224.998794
F 25.198383 0.054082 210.414794
F 29.730283 0.017038 210.445794
F 25.214383 0.242810 222.240794
F 25.518683 23.062474 200.373794
F 20.526283 0.068939 217.586794
F 25.465283 23.121074 203.092794
F 29.488583 23.108174 217.886794
F 29.784783 0.114843 207.706794
F 25.336683 23.019174 207.798794
F 29.803083 23.017874 210.381794
F 29.696783 23.124774 215.123794
F 20.979683 23.109174 207.770794
F 20.843583 23.062574 200.405794
F 29.540383 22.922074 225.030794
F 29.411083 23.192874 222.309794
F 20.803383 23.036274 210.602794
F 20.849683 0.091854 203.189794
F 20.541283 0.140685 224.997794
F 20.808983 0.017592 200.405794
F 25.458083 0.076896 200.392794
F 29.841383 0.149261 214.944794
F 0.102105 1.210474 243.017794
F 26.955983 1.386994 243.290794
F 0.102104 8.929684 243.017794
F 26.820583 8.978684 243.229794
F 0.102105 16.648874 243.017794
F 27.072283 16.586774 243.418794
F 9.173693 1.286534 242.995794
F 9.173693 9.005744 242.995794
F 9.173693 16.724974 242.995794
F 18.038183 1.359624 243.126794
F 18.122583 8.876474 243.116794
F 17.959183 16.822874 243.093794
F 0.049481 3.939684 246.662794
F 26.871983 3.681024 246.967794
F 0.049481 11.658874 246.662794
F 27.061083 11.569674 246.782794
F 0.049481 19.378074 246.662794
F 26.821783 19.241874 246.888794
F 9.122873 3.859604 246.633794
F 9.122873 11.578774 246.633794
F 9.122873 19.298074 246.633794
F 17.907283 3.857004 246.679794
F 18.068083 11.609774 246.717794
F 18.032283 19.318574 246.679794
F 0.229704 3.858044 243.827794
F 26.988783 3.856204 244.367794
F 0.229704 11.577274 243.827794
F 26.860583 11.421274 244.017794
F 0.229704 19.296474 243.827794
F 26.744783 19.131974 244.299794
F 9.160983 3.859604 243.904794
F 9.160983 11.578774 243.904794
F 9.160983 19.298074 243.904794
F 18.128983 3.829624 243.984794
F 18.035583 11.431074 244.049794
F 18.060983 19.269474 244.040794
F 0.263609 1.280744 240.184794
F 27.165883 1.220924 240.580794
F 0.263609 8.999954 240.184794
F 26.955383 9.057874 240.477794
F 0.263609 16.719174 240.184794
F 26.990083 16.720774 240.657794
F 9.211783 1.286534 240.266794
F 9.211783 9.005744 240.266794
F 9.211783 16.724974 240.266794
F 18.109683 1.387544 240.325794
F 18.275083 8.991364 240.352794
F 18.045083 16.794874 240.385794
F 2.470003 7.719464 243.812794
F 29.064883 7.738204 244.091794
F 2.470003 15.438674 243.812794
F 29.361783 15.420174 244.547794
F 2.470003 0.000256 243.812794
F 15.908883 15.438474 239.450794
F 11.389083 7.719214 243.936794
F 11.389083 15.438474 243.936794
F 15.205083 7.735844 261.220794
F 20.425083 7.601044 244.075794
F 20.225083 15.458074 243.956794
F 15.908883 7.719214 239.450794
F 2.520613 5.146474 240.174794
F 29.280483 5.300134 240.465794
F 2.520613 12.865674 240.174794
F 29.074983 12.898574 240.602794
F 2.520613 20.584874 240.174794
F 29.329383 20.702574 240.773794
F 11.439883 5.146134 240.297794
F 11.439883 12.865374 240.297794
F 11.439883 20.584574 240.297794
F 20.413683 5.155144 240.436794
F 20.456883 13.032674 240.313794
F 20.394383 20.668074 240.522794
F 2.479363 5.148554 242.902794
F 29.001783 5.261254 243.059794
F 2.479363 12.867774 242.902794
F 29.124783 12.906574 243.449794
F 2.479363 20.586974 242.902794
F 29.031983 20.362574 243.609794
F 11.401783 5.146134 243.026794
F 11.401783 12.865374 243.026794
F 11.401783 20.584574 243.026794
F 20.446283 5.088114 243.146794
F 20.166883 12.878674 243.108794
F 20.426083 20.436974 243.269794
F 2.430843 7.716284 246.540794
F 29.070083 7.614104 246.804794
F 2.430843 15.435474 246.540794
F 29.173683 15.340174 247.150794
F 29.570983 7.768184 229.647794
F 2.430843 23.154674 246.540794
F 6.297923 0.013084 261.093794
F 30.965883 4.068834 261.797794
F 11.350983 7.719214 246.664794
F 11.350983 15.438474 246.664794
F 6.996293 0.000000 239.325794
F 20.123483 7.587414 246.773794
F 20.134683 15.312574 246.730794
F 20.730283 7.552864 229.342794
F 4.715743 1.286594 242.933794
F 31.339583 1.173804 243.275794
F 4.715743 9.005804 242.933794
F 31.274983 8.965104 243.421794
F 4.715743 16.724974 242.933794
F 31.207783 16.871174 243.357794
F 13.629983 1.286534 243.057794
F 13.629983 9.005744 243.057794
F 13.629983 16.724974 243.057794
F 22.584983 1.390964 243.239794
F 22.575383 8.898904 243.044794
F 22.551183 16.769374 243.375794
F 4.664953 3.859354 246.571794
F 31.264783 3.838324 247.026794
F 4.664953 11.578574 246.571794
F 31.547583 11.509674 246.911794
F 4.664953 19.297774 246.571794
F 31.319983 19.331474 247.154794
F 13.579083 3.859604 246.696794
F 13.579083 11.578774 246.696794
F 13.579083 19.298074 246.696794
F 22.362083 3.814064 246.741794
F 22.509683 11.277374 246.829794
F 22.381683 19.269074 246.889794
F 4.703283 3.860384 243.842794
F 31.118583 3.780554 244.144794
F 4.703283 11.579574 243.842794
F 31.332583 11.541174 244.100794
F 4.703283 19.298774 243.842794
F 31.373183 19.314874 244.424794
F 13.617283 3.859604 243.967794
F 13.617283 11.578774 243.967794
F 13.617283 19.298074 243.967794
F 22.619383 3.936754 243.983794
F 22.421783 11.438974 244.070794
F 22.566283 19.176574 244.274794
F 4.753893 1.285774 240.203794
F 31.329983 1.502954 240.447794
F 4.753893 9.004994 240.203794
F 31.523683 9.092724 240.631794
F 4.753893 16.724174 240.203794
F 31.530583 16.811274 240.663794
F 13.668083 1.286534 240.328794
F 13.668083 9.005744 240.328794
F 13.668083 16.724974 240.328794
F 22.629183 1.411704 240.504794
F 22.628083 8.948434 240.336794
F 22.621083 16.745374 240.657794
F 6.932793 7.719234 243.873794
F 6.932793 15.438474 243.873794
F 6.932793 0.000027 243.873794
F 15.845383 7.719214 243.998794
F 15.845383 15.438474 243.998794
F 25.146783 15.446874 229.370794
F 24.765183 7.452694 244.157794
F 24.865983 15.276774 244.190794
F 6.297923 15.451474 261.093794
F 6.983593 5.146114 240.235794
F 6.983593 12.865374 240.235794
F 6.983593 20.584574 240.235794
F 15.896183 5.146134 240.359794
F 15.896183 12.865374 240.359794
F 15.896183 20.584574 240.359794
F 25.038183 4.891394 240.397794
F 24.665883 12.850574 240.391794
F 24.880683 20.594274 240.589794
F 6.945513 5.146144 242.964794
F 6.945513 12.865374 242.964794
F 6.945513 20.584574 242.964794
F 15.858083 5.146134 243.088794
F 15.858083 12.865374 243.088794
F 15.858083 20.584574 243.088794
F 24.947783 5.120854 243.044794
F 24.761983 12.782174 243.086794
F 24.647283 20.664074 243.303794
F 6.894703 7.719204 246.602794
F 6.894703 15.438374 246.602794
F 6.996293 15.438474 239.325794
F 6.894703 23.157674 246.602794
F 15.807283 7.719214 246.727794
F 15.807283 15.438474 246.727794
F 24.048383 0.187635 261.540794
F 24.547683 7.577124 246.738794
F 24.658983 15.457374 246.934794
F 6.297923 7.732294 261.093794
F 0.013370 1.210914 250.295794
F 27.056783 1.138024 250.615794
F 0.013371 8.930124 250.295794
F 26.999783 9.083374 250.506794
F 0.013370 16.649374 250.295794
F 26.975083 16.990274 250.504794
F 9.072073 1.286534 250.272794
F 9.072073 9.005744 250.272794
F 9.072073 16.724974 250.272794
F 17.984583 1.286534 250.396794
F 17.984583 9.005744 250.396794
F 17.984583 16.724974 250.396794
F 0.361715 3.875124 232.014794
F 28.652783 7.899644 261.397794
F 27.179883 3.902004 232.305794
F 26.750783 3.834034 254.371794
F 0.361715 11.594374 232.014794
F 6.996293 7.719214 239.325794
F 27.220283 11.811774 232.396794
F 26.879083 11.639174 254.153794
F 0.361715 19.313574 232.014794
F 21.823283 19.194474 261.421794
F 27.035783 19.031674 232.185794
F 26.652183 19.240374 254.322794
F 9.326093 3.859604 232.079794
F 9.021253 3.859604 253.910794
F 9.326093 11.578774 232.079794
F 9.021253 11.578774 253.910794
F 9.326093 19.298074 232.079794
F 9.021253 19.298074 253.910794
F 18.189483 3.722074 232.229794
F 17.933783 3.859604 254.035794
F 18.165583 11.498874 232.155794
F 17.933783 11.578774 254.035794
F 18.226583 19.265874 232.046794
F 17.933783 19.298074 254.035794
F 0.165211 3.840984 251.111794
F 18.371583 19.348574 229.307794
F 27.097183 3.716294 251.649794
F 0.165211 11.560174 251.111794
F 33.349283 20.719974 250.737794
F 26.800783 11.617674 251.443794
F 0.165211 19.279374 251.111794
F 28.846283 0.096478 254.375794
F 26.725683 19.475274 251.478794
F 9.364213 3.859604 229.350794
F 9.059373 3.859604 251.181794
F 9.364213 11.578774 229.350794
F 9.059373 11.578774 251.181794
F 9.364213 19.298074 229.350794
F 9.059373 19.298074 251.181794
F 26.395183 4.014514 261.621794
F 17.971883 3.859604 251.306794
F 24.144183 15.535974 261.294794
F 17.971883 11.578774 251.306794
F 20.186283 0.031642 253.912794
F 17.971883 19.298074 251.306794
F 0.197024 1.296344 247.469794
F 26.657383 1.020184 247.877794
F 0.197024 9.015554 247.469794
F 26.948183 9.049024 247.724794
F 0.197024 16.734774 247.469794
F 26.895283 16.791074 247.913794
F 9.110173 1.286534 247.543794
F 9.110173 9.005744 247.543794
F 9.110173 16.724974 247.543794
F 17.909983 1.236294 247.665794
F 17.932683 9.091184 247.630794
F 17.971683 16.814474 247.689794
F 2.674353 7.716394 229.260794
F 2.369713 7.719774 251.088794
F 19.827283 7.728314 261.543794
F 29.180383 7.712214 251.464794
F 2.674353 15.435574 229.260794
F 2.369713 15.438974 251.088794
F 18.200883 3.774804 229.557794
F 28.989383 15.628274 251.484794
F 24.276383 20.621374 257.906794
F 2.369713 0.000566 251.088794
F 24.830083 20.582674 235.963794
F 24.447583 12.924174 257.735794
F 11.592383 7.719214 229.381794
F 11.287483 7.719214 251.213794
F 11.592383 15.438474 229.381794
F 11.287483 15.438474 251.213794
F 25.088683 12.928874 235.811794
F 24.380383 5.195434 257.824794
F 30.880983 11.741374 261.635794
F 20.092383 7.717854 251.373794
F 27.337683 11.668174 229.830794
F 20.403783 15.373074 251.477794
F 24.890083 5.116114 236.016794
F 15.653583 20.583474 257.636794
F 2.419673 5.145574 247.450794
F 29.117983 5.100594 247.974794
F 2.419673 12.864774 247.450794
F 29.245483 12.829174 247.723794
F 2.419673 20.583974 247.450794
F 28.859483 20.544874 247.816794
F 11.338283 5.146134 247.574794
F 11.338283 12.865374 247.574794
F 11.338283 20.584574 247.574794
F 20.182183 5.027704 247.708794
F 20.328283 12.755974 247.576794
F 20.144783 20.603074 247.689794
F 2.382713 5.149704 250.178794
F 29.326483 5.011934 250.690794
F 2.382713 12.868874 250.178794
F 28.973083 13.064574 250.485794
F 2.382713 20.588174 250.178794
F 29.097583 20.673774 250.504794
F 11.300183 5.146134 250.303794
F 11.300183 12.865374 250.303794
F 11.300183 20.584574 250.303794
F 20.285883 5.195994 250.512794
F 20.277183 12.877174 250.477794
F 20.210683 20.631574 250.423794
F 2.626983 7.717604 231.988794
F 2.334933 7.714844 253.816794
F 29.552583 7.842214 232.319794
F 29.106683 7.625674 254.314794
F 2.626983 15.436774 231.988794
F 2.334933 15.434074 253.816794
F 29.377583 15.450474 232.497794
F 28.983383 15.509774 254.261794
F 15.959683 20.584574 235.811794
F 15.653583 12.864274 257.636794
F 2.626983 23.156074 231.988794
F 2.334933 23.153274 253.816794
F 15.959683 12.865374 235.811794
F 15.653583 5.145024 257.636794
F 20.565283 15.290274 229.498794
F 31.846883 4.042304 229.700794
F 11.554183 7.719214 232.110794
F 11.249383 7.719214 253.941794
F 11.554183 15.438474 232.110794
F 11.249383 15.438474 253.941794
F 15.959683 5.146134 235.811794
F 6.740793 20.583274 257.511794
F 20.653483 7.872974 232.213794
F 20.192183 7.826944 254.120794
F 20.400983 15.399674 232.204794
F 20.156883 15.419974 254.145794
F 7.047103 20.584574 235.687794
F 29.575883 15.449574 229.666794
F 4.614263 1.286944 250.209794
F 31.468083 1.234694 250.775794
F 4.614263 9.006154 250.209794
F 31.339983 9.143204 250.696794
F 4.614263 16.725374 250.209794
F 31.200383 16.811674 250.566794
F 13.528383 1.286534 250.334794
F 13.528383 9.005744 250.334794
F 13.528383 16.724974 250.334794
F 22.467983 1.230654 250.327794
F 22.421583 8.759474 250.286794
F 22.482083 16.760774 250.527794
F 4.868393 3.860144 232.017794
F 4.563623 3.859064 253.848794
F 31.552183 3.932604 232.439794
F 31.211383 4.025284 254.380794
F 4.868393 11.579374 232.017794
F 4.563623 11.578274 253.848794
F 31.801683 11.627274 232.319794
F 31.450683 11.689374 254.373794
F 4.868393 19.298574 232.017794
F 4.563623 19.297474 253.848794
F 31.610283 19.417774 232.572794
F 31.293583 19.476774 254.239794
F 13.782383 3.859604 232.141794
F 13.477483 3.859604 253.973794
F 13.782383 11.578774 232.141794
F 13.477483 11.578774 253.973794
F 13.782383 19.298074 232.141794
F 13.477483 19.298074 253.973794
F 22.764483 3.981494 232.180794
F 22.323383 3.760364 254.207794
F 22.835083 11.629574 232.240794
F 22.429083 11.515174 253.833794
F 22.634983 19.338174 232.168794
F 22.390683 19.227674 254.254794
F 4.905933 3.860304 229.288794
F 4.602173 3.860454 251.119794
F 27.195683 19.232474 229.504794
F 31.499883 3.739404 251.650794
F 4.905933 11.579474 229.288794
F 4.602173 11.579674 251.119794
F 27.201683 4.127424 229.613794
F 31.134083 11.684874 251.568794
F 4.905933 19.298774 229.288794
F 4.602173 19.298874 251.119794
F 31.824583 11.650774 229.629794
F 31.171783 19.289274 251.532794
F 13.820483 3.859604 229.413794
F 13.515683 3.859604 251.244794
F 13.820483 11.578774 229.413794
F 13.515683 11.578774 251.244794
F 13.820483 19.298074 229.413794
F 13.515683 19.298074 251.244794
F 33.129883 0.188667 261.744794
F 22.431783 3.701714 251.395794
F 19.704483 15.360374 261.458794
F 22.366483 11.386374 251.158794
F 25.024483 0.082187 229.471794
F 22.252283 19.251674 251.518794
F 4.652703 1.285724 247.480794
F 31.343683 1.186454 248.086794
F 4.652703 9.004934 247.480794
F 31.202383 8.917504 248.048794
F 4.652703 16.724174 247.480794
F 31.472383 16.719574 247.896794
F 13.566383 1.286534 247.605794
F 13.566383 9.005744 247.605794
F 13.566383 16.724974 247.605794
F 22.369383 1.252474 247.560794
F 22.437183 8.761894 247.564794
F 22.329483 16.746074 247.786794
F 7.136053 7.719214 229.319794
F 6.831183 7.719244 251.150794
F 7.136053 15.438474 229.319794
F 6.831183 15.438474 251.150794
F 7.136053 0.000004 229.319794
F 6.831183 0.000038 251.150794
F 16.048583 7.719214 229.444794
F 15.743783 7.719214 251.275794
F 16.048583 15.438474 229.444794
F 15.743783 15.438474 251.275794
F 6.740793 12.864074 257.511794
F 7.047103 12.865374 235.687794
F 25.031083 7.853064 229.513794
F 24.660083 7.760334 251.278794
F 22.851583 19.219174 229.542794
F 24.687183 15.513574 251.225794
F 6.740793 5.144844 257.511794
F 7.047103 5.146134 235.687794
F 6.881973 5.146104 247.512794
F 6.881973 12.865274 247.512794
F 6.881973 20.584574 247.512794
F 15.794583 5.146134 247.636794
F 15.794583 12.865374 247.636794
F 15.794583 20.584574 247.636794
F 24.720883 5.017164 247.863794
F 24.669683 12.743974 247.821794
F 24.625783 20.502274 247.830794
F 6.843923 5.146144 250.241794
F 6.843923 12.865374 250.241794
F 6.843923 20.584574 250.241794
F 15.756483 5.146134 250.365794
F 15.756483 12.865374 250.365794
F 15.756483 20.584574 250.365794
F 24.797483 4.979624 250.696794
F 24.562883 12.942374 250.423794
F 24.502083 20.667874 250.499794
F 7.097893 7.719214 232.048794
F 6.793123 7.719194 253.879794
F 7.097893 15.438474 232.048794
F 6.793123 15.438374 253.879794
F 7.097893 0.000003 232.048794
F 24.456383 20.633474 255.213794
F 24.997483 20.341074 233.213794
F 6.793123 23.157674 253.879794
F 16.010483 7.719214 232.173794
F 15.705683 7.719214 254.004794
F 16.010483 15.438474 232.173794
F 15.705683 15.438474 254.004794
F 24.513083 12.796774 255.101794
F 24.921783 13.066374 233.023794
F 24.996183 7.916014 232.284794
F 24.564283 7.639534 254.021794
F 24.988183 15.679074 232.195794
F 24.584683 15.295774 254.004794
F 24.469483 5.089014 255.114794
F 24.947283 5.371634 233.286794
F 0.264915 1.246494 235.687794
F 24.813183 15.433174 239.659794
F 27.232383 1.265964 235.880794
F 26.731983 1.192664 257.998794
F 0.264914 8.965704 235.687794
F 21.991783 3.834904 261.502794
F 27.063283 9.004414 235.885794
F 26.587183 8.952764 257.680794
F 0.264915 16.684874 235.687794
F 24.996483 7.569904 239.660794
F 26.956083 16.824574 236.159794
F 26.901183 16.910574 257.931794
F 9.275303 1.286534 235.718794
F 8.969223 1.285414 257.543794
F 9.275303 9.005744 235.718794
F 8.969223 9.004624 257.543794
F 9.275303 16.724974 235.718794
F 8.969223 16.723874 257.543794
F 18.140583 1.321804 235.918794
F 17.881783 1.285414 257.667794
F 18.198583 8.930324 235.771794
F 17.881783 9.004624 257.667794
F 18.114883 16.710474 235.772794
F 17.881783 16.723874 257.667794
F 0.175056 3.921574 239.357794
F 15.205083 0.016631 261.220794
F 27.272183 3.606014 239.537794
F 33.039683 12.992474 258.081794
F 0.175057 11.640774 239.357794
F 15.692983 20.584574 254.913794
F 26.998783 11.707774 239.536794
F 22.704883 3.676014 229.563794
F 0.175058 19.359974 239.357794
F 15.205083 15.455074 261.220794
F 27.094183 19.356374 239.650794
F 19.765083 23.093074 261.562794
F 9.224483 3.859604 239.356794
F 8.523243 3.875134 261.126794
F 9.224483 11.578774 239.356794
F 8.523243 11.594374 261.126794
F 9.224483 19.298074 239.356794
F 8.523243 19.313574 261.126794
F 18.302383 3.859914 239.224794
F 17.433283 3.876234 261.251794
F 18.199583 11.535974 239.360794
F 17.433283 11.595474 261.251794
F 18.100483 19.487474 239.525794
F 17.433283 19.314674 261.251794
F 0.299139 3.871684 236.541794
F 0.107342 3.820804 258.397794
F 27.185183 3.956674 236.711794
F 26.505283 3.853904 258.918794
F 0.299139 11.590874 236.541794
F 0.107342 11.539974 258.397794
F 27.155283 11.592174 236.684794
F 26.606083 11.493774 258.686794
F 0.299139 19.310074 236.541794
F 0.107342 19.259274 258.397794
F 26.871883 19.338974 237.037794
F 26.605883 19.412974 258.799794
F 9.262593 3.859604 236.627794
F 8.951193 3.851994 258.404794
F 9.262593 11.578774 236.627794
F 8.951193 11.571174 258.404794
F 9.262593 19.298074 236.627794
F 8.951193 19.290374 258.404794
F 18.253283 3.925064 236.628794
F 17.863783 3.851984 258.529794
F 18.311783 11.607174 236.602794
F 17.863783 11.571174 258.529794
F 18.097183 19.221574 236.874794
F 17.863783 19.290374 258.529794
F 0.336589 1.269194 232.897794
F 0.133624 1.314264 254.752794
F 26.999383 1.295544 233.264794
F 26.569783 1.258594 255.291794
F 0.336589 8.988404 232.897794
F 0.133625 9.033474 254.752794
F 27.266983 9.053954 233.086794
F 26.670083 8.927374 255.104794
F 0.336589 16.707574 232.897794
F 0.133624 16.752674 254.752794
F 27.129083 16.647974 233.400794
F 26.694883 16.673174 255.179794
F 9.313393 1.286534 232.989794
F 9.008563 1.286534 254.819794
F 9.313393 9.005744 232.989794
F 9.008563 9.005744 254.819794
F 9.313393 16.724974 232.989794
F 9.008563 16.724974 254.819794
F 18.082183 1.350044 233.282794
F 17.921083 1.286534 254.944794
F 18.275783 8.864704 233.082794
F 17.921083 9.005744 254.944794
F 18.340983 16.721474 233.065794
F 17.921083 16.724974 254.944794
F 2.571543 7.718084 236.536794
F 2.261763 7.710224 258.306794
F 29.273083 7.795044 236.781794
F 28.675183 7.664864 258.731794
F 2.571543 15.437274 236.536794
F 2.261763 15.429474 258.306794
F 29.164783 15.420374 237.060794
F 28.946783 15.518374 258.940794
F 15.997783 20.584574 233.082794
F 15.692983 12.865374 254.913794
F 15.997783 12.865374 233.082794
F 15.692983 5.146134 254.913794
F 11.490683 7.719214 236.658794
F 11.179383 7.711594 258.435794
F 11.490783 15.438474 236.658794
F 11.179383 15.430774 258.435794
F 15.997783 5.146134 233.082794
F 6.780383 20.584574 254.788794
F 20.372383 7.642924 236.777794
F 19.909183 7.616744 258.743794
F 20.297083 15.429674 236.597794
F 19.990983 15.378774 258.762794
F 7.085223 20.584574 232.958794
F 6.780383 12.865274 254.788794
F 2.622763 5.148144 232.898794
F 2.319873 5.145724 254.726794
F 29.449683 5.390614 233.230794
F 28.912283 5.019484 255.292794
F 2.622763 12.867374 232.898794
F 2.319873 12.864974 254.726794
F 29.546783 12.953674 233.331794
F 29.132983 12.982174 255.153794
F 2.622763 20.586574 232.898794
F 2.319873 20.584174 254.726794
F 29.030183 20.450274 233.263794
F 28.947583 20.791974 255.015794
F 11.541483 5.146134 233.020794
F 11.236683 5.146134 254.850794
F 11.541483 12.865374 233.020794
F 11.236683 12.865374 254.850794
F 11.541483 20.584574 233.020794
F 11.236683 20.584574 254.850794
F 20.480783 5.252714 233.037794
F 20.042683 5.218664 254.901794
F 20.525883 12.722474 233.140794
F 20.141283 12.779274 255.100794
F 20.410983 20.641074 233.296794
F 20.166083 20.527474 254.954794
F 2.577443 5.147914 235.626794
F 2.285343 5.149234 257.444794
F 29.573483 5.219614 235.964794
F 28.806083 5.040994 257.987794
F 2.577443 12.867174 235.626794
F 2.285343 12.868474 257.444794
F 29.425983 12.954374 236.127794
F 28.828083 13.136974 257.998794
F 2.577443 20.586374 235.626794
F 2.285343 20.587674 257.444794
F 29.120583 20.539074 235.970794
F 28.843283 20.683174 257.829794
F 11.503383 5.146134 235.749794
F 11.197383 5.145024 257.574794
F 11.503383 12.865374 235.749794
F 11.197383 12.864274 257.574794
F 11.503383 20.584574 235.749794
F 11.197383 20.583474 257.574794
F 20.438583 5.283114 235.805794
F 20.066383 5.222124 257.611794
F 20.583483 12.888774 235.837794
F 20.004083 12.860074 257.808794
F 20.498683 20.421174 235.965794
F 19.934183 20.689374 257.608794
F 2.528223 7.717164 239.264794
F 2.023273 7.543304 260.993794
F 29.173383 7.806444 239.522794
F 22.769183 11.528974 229.590794
F 2.528223 15.436374 239.264794
F 2.023273 15.262474 260.993794
F 29.226683 15.436874 239.747794
F 33.290283 7.950684 261.764794
F 7.085223 12.865374 232.958794
F 6.780383 5.146094 254.788794
F 2.528223 23.155574 239.264794
F 2.023273 22.981774 260.993794
F 7.085223 5.146134 232.958794
F 28.760383 15.627274 261.564794
F 24.306383 -0.003756 258.874794
F 24.338283 15.726674 258.491794
F 11.452583 7.719214 239.387794
F 10.748883 7.735814 261.157794
F 11.452583 15.438474 239.387794
F 10.748883 15.455074 261.157794
F 24.772683 15.399874 236.882794
F 10.748883 0.016603 261.157794
F 20.443183 7.749404 239.463794
F 33.143683 15.480674 258.904794
F 20.487183 15.574074 239.520794
F 24.158383 7.801254 261.363794
F 21.896483 11.592774 261.453794
F 26.387983 19.224174 261.585794
F 4.817473 1.286184 235.656794
F 4.510663 1.285424 257.480794
F 31.527983 1.349754 235.978794
F 31.242383 1.453094 257.948794
F 4.817473 9.005394 235.656794
F 4.510663 9.004644 257.480794
F 31.564083 8.973394 236.090794
F 30.723483 9.101194 258.013794
F 4.817473 16.724574 235.656794
F 4.510663 16.723874 257.480794
F 31.451983 16.677974 236.169794
F 31.025983 16.887774 258.204794
F 13.731583 1.286534 235.780794
F 13.425483 1.285414 257.605794
F 13.731583 9.005744 235.780794
F 13.425483 9.004624 257.605794
F 13.731583 16.724974 235.780794
F 13.425483 16.723874 257.605794
F 22.693683 1.353284 235.956794
F 22.174683 1.355234 257.693794
F 22.616883 9.065714 236.087794
F 22.081183 9.057644 257.784794
F 22.583583 16.807674 235.807794
F 22.124483 16.844474 257.607794
F 4.766563 3.859754 239.294794
F 4.254143 3.772904 260.990794
F 31.550683 4.004574 239.558794
F 33.377783 7.626564 244.648794
F 4.766563 11.578974 239.294794
F 4.254143 11.492074 260.990794
F 31.329983 11.636574 239.893794
F 6.722953 23.150074 258.373794
F 4.766563 19.298174 239.294794
F 4.254143 19.211374 260.990794
F 31.485283 19.441174 239.777794
F 31.624983 19.223674 229.707794
F 13.680783 3.859604 239.418794
F 12.976983 3.876234 261.189794
F 13.680783 11.578774 239.418794
F 12.976983 11.595474 261.189794
F 13.680783 19.298074 239.418794
F 12.976983 19.314674 261.189794
F 22.676783 3.871024 239.470794
F 15.946983 23.157674 236.721794
F 22.637583 11.574974 239.588794
F 26.576983 11.706874 261.528794
F 22.655283 19.335574 239.726794
F 28.999583 0.326013 259.158794
F 4.804543 3.860334 236.565794
F 4.492223 3.852444 258.327794
F 31.733783 3.897624 236.917794
F 31.007183 3.887284 259.091794
F 4.804543 11.579574 236.565794
F 4.492223 11.571674 258.327794
F 31.474583 11.409274 237.137794
F 30.875883 11.524574 258.842794
F 4.804543 19.298774 236.565794
F 4.492223 19.290874 258.327794
F 31.496583 19.367674 236.932794
F 30.961083 19.615274 258.928794
F 13.718883 3.859604 236.690794
F 13.407483 3.851984 258.467794
F 13.718883 11.578774 236.690794
F 13.407483 11.571174 258.467794
F 13.718883 19.298074 236.690794
F 13.407483 19.290374 258.467794
F 22.527583 3.876314 236.738794
F 22.031283 3.831014 258.752794
F 22.825783 11.706174 236.743794
F 22.258283 11.680474 258.672794
F 22.681083 19.193474 236.852794
F 22.040383 19.292174 258.617794
F 4.855213 1.285824 232.926794
F 4.551653 1.285624 254.756794
F 31.476083 1.441554 233.202794
F 31.075483 1.524134 255.238794
F 4.855213 9.005034 232.926794
F 4.551653 9.004834 254.756794
F 31.686983 9.153414 233.439794
F 31.319883 9.138664 255.336794
F 4.855213 16.724274 232.926794
F 4.551653 16.724074 254.756794
F 31.699983 16.789874 233.347794
F 30.971183 16.891374 255.283794
F 13.769683 1.286534 233.051794
F 13.464783 1.286534 254.882794
F 13.769683 9.005744 233.051794
F 13.464783 9.005744 254.882794
F 13.769683 16.724974 233.051794
F 13.464783 16.724974 254.882794
F 22.816583 1.151914 233.200794
F 22.394983 1.257874 254.906794
F 22.734583 9.146154 233.387794
F 22.374783 9.076074 255.056794
F 22.710083 16.715574 233.143794
F 22.436783 16.525074 255.025794
F 7.034423 7.719224 236.596794
F 6.722953 7.711634 258.373794
F 7.034423 15.438474 236.596794
F 6.722953 15.430874 258.373794
F 7.034423 0.000014 236.596794
F 24.341783 7.788604 258.618794
F 15.946983 7.719214 236.721794
F 15.635683 7.711594 258.498794
F 15.946983 15.438474 236.721794
F 15.635683 15.430774 258.498794
F 24.782083 7.690424 236.775794
F 15.908883 23.157674 239.450794
F 28.612083 0.204921 261.981794
F 11.389083 23.157674 243.936794
F 32.981983 15.755074 261.578794
F 11.350983 23.157674 246.664794
F 15.845383 23.157674 243.998794
F 2.261763 23.148674 258.306794
F 15.807283 23.157674 246.727794
F 2.674353 23.154874 229.260794
F 0.376300 19.319774 229.253794
F 0.376300 11.600574 229.253794
F 11.592383 23.157674 229.381794
F 11.287483 23.157674 251.213794
F 11.179383 23.149974 258.435794
F 0.376300 3.881344 229.253794
F 11.554183 23.157674 232.110794
F 11.249383 23.157674 253.941794
F 16.048583 23.157674 229.444794
F 15.743783 23.157674 251.275794
F 15.635683 23.149974 258.498794
F 11.452583 23.157674 239.387794
F 16.010483 23.157674 232.173794
F 15.705683 23.157674 254.004794
F 11.490683 23.157674 236.658794
F 2.571543 23.156474 236.536794
F 33.089383 15.673174 254.357794
F 20.410083 0.088430 239.566794
F 30.793083 19.757974 261.676794
F 33.318183 20.838774 258.097794
F 33.038483 8.033954 258.926794
F 18.281883 11.557574 229.398794
F 33.275483 5.367524 255.405794
F 33.059083 5.440294 258.173794
F 33.448583 20.783874 255.357794
F 33.350083 15.555974 251.663794
F 20.139783 23.162174 254.144794
F 33.312883 13.042674 250.757794
F 33.414983 5.306804 243.420794
F 24.319083 23.168174 258.863794
F 20.374083 23.009174 244.087794
F 24.663283 23.073774 246.865794
F 20.210783 23.094574 246.768794
F 20.412983 23.014974 236.831794
F 29.315683 23.085674 229.634794
F 24.564083 23.137574 254.081794
F 24.913883 23.119274 229.486794
F 29.256583 23.016174 232.382794
F 29.162583 23.049074 236.864794
F 24.887183 22.924074 232.258794
F 20.457383 23.120574 239.543794
F 28.986583 23.066474 246.939794
F 19.942083 23.194174 258.856794
F 29.167683 22.988474 244.215794
F 20.441383 23.122574 229.553794
F 20.253783 0.210915 244.083794
F 20.072883 0.064548 258.760794
F 29.422683 0.154111 229.329794
F 29.259083 0.011080 232.249794
F 25.009483 0.112817 236.699794
F 24.887283 0.118520 239.521794
F 20.249583 0.025990 251.206794
F 3.632483 24.464774 2.772874
F 3.318233 24.454974 24.548794
F 30.402283 24.483974 3.247324
F 30.047583 24.592574 25.011994
F 3.632483 32.183974 2.772874
F 3.318233 32.174174 24.548794
F 30.595783 32.250774 3.229374
F 30.129483 32.211674 25.023094
F 3.632483 39.903274 2.772874
F 3.318233 39.893474 24.548794
F 30.582083 39.917274 3.312854
F 30.038783 40.009174 25.133394
F 12.533383 24.451774 2.907444
F 12.222083 24.444174 24.684494
F 12.533383 32.170974 2.907444
F 12.222083 32.163374 24.684494
F 12.533383 39.890174 2.907444
F 12.222083 39.882574 24.684494
F 21.715983 24.323474 2.973154
F 21.249883 24.342874 24.663394
F 21.596283 32.294174 3.327514
F 21.316083 32.237274 24.962094
F 21.535083 40.115074 2.892354
F 21.158483 39.903874 24.892894
F 3.572043 27.006574 6.356424
F 3.267413 27.006374 28.187294
F 30.387283 27.038674 6.839624
F 30.249683 27.279374 28.718694
F 3.572043 34.725774 6.356424
F 3.267413 34.725674 28.187294
F 30.485583 34.885074 7.041524
F 30.252983 34.969674 28.662494
F 3.572043 42.444974 6.356424
F 3.267413 42.444874 28.187294
F 30.457483 42.739974 7.002004
F 30.076183 42.538374 28.687894
F 12.476083 27.017274 6.492464
F 12.171283 27.017274 28.322994
F 12.476083 34.736474 6.492464
F 12.171283 34.736474 28.322994
F 12.476083 42.455674 6.492464
F 12.171283 42.455674 28.322994
F 21.456183 26.949474 6.644414
F 21.124283 26.928374 28.462394
F 21.516583 34.856174 6.668154
F 20.885783 34.623874 28.487094
F 21.379883 42.586374 6.572594
F 21.004883 42.542874 28.586494
F 3.609153 27.009874 3.651464
F 3.305213 27.006374 25.481094
F 30.687583 27.052974 4.163924
F 30.262383 27.288274 25.903894
F 3.609153 34.729174 3.651464
F 3.305213 34.725674 25.481094
F 30.656883 34.790774 4.376114
F 30.080183 34.833374 25.971794
F 3.609153 42.448374 3.651464
F 3.305213 42.444874 25.481094
F 30.490083 42.479574 4.106094
F 30.108283 42.730574 25.887294
F 12.515483 27.018374 3.768924
F 12.209383 27.017274 25.594094
F 12.515483 34.737574 3.768924
F 12.209383 34.736474 25.594094
F 12.515483 42.456774 3.768924
F 12.209383 42.455674 25.594094
F 21.581583 26.881174 3.846434
F 21.216383 26.862174 25.823594
F 21.616083 34.941774 4.027074
F 21.011783 34.763274 25.802794
F 21.494583 42.606074 3.842904
F 21.089583 42.446474 25.814494
F 4.023823 24.437274 0.068345
F 3.356013 24.454974 21.842594
F 32.851683 38.832174 4.447124
F 30.192483 24.612574 22.281494
F 4.023833 32.156474 0.068345
F 3.356013 32.174174 21.842594
F 32.496283 44.092174 10.739894
F 30.075583 32.352274 22.267494
F 4.023833 39.875674 0.068345
F 3.356013 39.893474 21.842594
F 32.483283 28.583674 22.496494
F 30.225783 39.853174 22.528494
F 12.963983 24.427574 0.185461
F 12.260183 24.444174 21.955594
F 12.963983 32.146774 0.185462
F 12.260183 32.163374 21.955594
F 12.963983 39.865974 0.185462
F 12.260183 39.882574 21.955594
F 32.474683 31.138974 21.596894
F 21.282983 24.423774 22.029694
F 32.592783 38.802774 11.445294
F 21.200883 32.178574 22.123194
F 32.863283 44.006374 3.396054
F 21.247783 39.780874 22.135694
F 5.825223 30.874374 3.677734
F 5.518493 30.873374 25.502894
F 32.770483 23.323074 6.757194
F 32.511983 31.233774 26.013494
F 5.825223 38.593574 3.677734
F 5.518493 38.592574 25.502894
F 30.758083 32.224674 0.502426
F 32.420083 38.882574 26.046194
F 32.652383 36.293974 7.999574
F 27.898683 38.712474 21.285894
F 5.825223 46.312774 3.677734
F 5.518493 46.311774 25.502894
F 32.580083 28.429574 7.796884
F 27.853983 30.936674 21.442094
F 19.030383 38.629574 21.101094
F 32.747283 38.837174 7.191554
F 14.743583 30.877974 3.800034
F 14.437483 30.876874 25.625194
F 14.743583 38.597174 3.800034
F 14.437483 38.596074 25.625194
F 14.743583 23.158774 3.800034
F 19.022983 30.689274 21.022094
F 10.044683 46.315274 21.014794
F 14.437483 46.315274 25.625194
F 23.788883 30.805774 4.137554
F 23.410583 30.850674 26.004194
F 23.796183 38.813574 3.863234
F 23.388883 38.597274 25.937494
F 32.325383 43.936574 29.518794
F 10.044683 38.596074 21.014794
F 6.269023 28.295674 0.097841
F 5.569283 28.307274 21.864394
F 32.559783 36.410974 17.918094
F 32.832883 31.049674 6.984504
F 6.269023 36.014874 0.097841
F 5.569283 36.026474 21.864394
F 32.590183 23.271974 18.712394
F 32.167183 36.294074 22.412494
F 6.269023 43.734074 0.097841
F 5.569283 43.745674 21.864394
F 32.805483 36.228274 3.500474
F 32.508683 31.213474 18.810694
F 15.192083 28.287174 0.216574
F 14.488283 28.303774 21.986694
F 15.192083 36.006374 0.216574
F 14.488283 36.022974 21.986694
F 15.192083 43.725574 0.216574
F 14.488283 43.742174 21.986694
F 18.883283 36.033274 32.115194
F 23.360483 28.353474 22.323094
F 23.997983 36.116674 0.514865
F 23.452083 36.060874 22.318894
F 26.377183 24.615774 0.347966
F 23.391283 43.789474 22.005394
F 5.842343 28.314674 2.812734
F 5.531253 28.307274 24.588794
F 27.754983 43.824874 32.352094
F 32.500283 28.504074 25.295294
F 5.842343 36.033874 2.812734
F 5.531253 36.026474 24.588794
F 32.564783 36.325274 10.689494
F 30.220283 32.317674 32.417594
F 5.842343 43.753074 2.812734
F 5.531253 43.745674 24.588794
F 28.736183 35.977474 0.533328
F 25.416883 24.586774 32.302594
F 14.761583 28.311374 2.938554
F 14.450183 28.303774 24.715594
F 14.761583 36.030574 2.938554
F 14.450183 36.022974 24.715594
F 14.761583 43.749874 2.938554
F 14.450183 43.742174 24.715594
F 23.674783 28.262174 3.009664
F 23.392783 28.251774 25.073494
F 23.986383 36.228174 3.127234
F 23.208983 35.979974 25.065694
F 23.729783 43.770674 3.137484
F 23.250083 43.970774 24.877894
F 5.785283 30.873374 6.396744
F 5.480433 30.873374 28.227294
F 32.476383 36.339474 15.136294
F 32.619383 31.054774 28.837494
F 5.785283 38.592574 6.396744
F 5.480433 38.592574 28.227294
F 21.012383 32.144174 32.095294
F 32.258683 38.955174 28.834694
F 5.785283 46.311774 6.396744
F 5.480433 46.311774 28.227294
F 10.044683 30.876874 21.014794
F 32.411583 28.466574 29.752994
F 14.704283 30.876874 6.523574
F 14.399383 30.876874 28.354094
F 14.704283 38.596074 6.523574
F 14.399383 38.596074 28.354094
F 14.704283 23.157674 6.523574
F 28.334583 43.963574 17.807194
F 28.127483 36.053874 17.797794
F 14.399383 46.315274 28.354094
F 23.771283 30.731974 6.734784
F 23.486283 30.857774 28.719494
F 23.746883 38.533374 6.885584
F 23.212383 38.785874 28.647794
F 32.487983 44.036474 18.062994
F 32.497683 36.293574 25.109994
F 8.076013 24.450974 2.845774
F 7.764613 24.443374 24.622794
F 8.076013 32.170274 2.845774
F 7.764613 32.162574 24.622794
F 8.076013 39.889474 2.845774
F 7.764613 39.881874 24.622794
F 16.989683 24.451774 2.969664
F 16.678383 24.444174 24.746694
F 16.989683 32.170974 2.969664
F 16.678383 32.163374 24.746694
F 16.989683 39.890174 2.969664
F 16.678383 39.882574 24.746694
F 26.076883 24.428374 3.124544
F 25.712283 24.428674 24.887694
F 26.052183 32.135874 3.370914
F 25.581583 32.187774 25.108294
F 26.158483 40.007274 3.151444
F 25.568283 40.066874 25.065594
F 8.018633 27.017974 6.430774
F 7.713793 27.017974 28.261294
F 8.018633 34.737274 6.430774
F 7.713793 34.737274 28.261294
F 8.018633 42.456474 6.430774
F 7.713793 42.456474 28.261294
F 16.932383 27.017274 6.554684
F 16.627483 27.017274 28.385194
F 16.932383 34.736474 6.554684
F 16.627483 34.736474 28.385194
F 16.932383 42.455674 6.554684
F 16.627483 42.455674 28.385194
F 25.780283 27.187774 6.855904
F 25.727083 27.099974 28.523694
F 26.014683 34.615474 6.900684
F 25.603683 34.911174 28.799094
F 25.955383 42.682874 6.868764
F 25.495183 42.507074 28.729194
F 8.057943 27.019174 3.706124
F 7.751923 27.017974 25.531294
F 8.057943 34.738374 3.706124
F 7.751923 34.737274 25.531294
F 8.057943 42.457574 3.706124
F 7.751923 42.456474 25.531294
F 16.971683 27.018374 3.831154
F 16.665683 27.017274 25.656294
F 16.971683 34.737574 3.831154
F 16.665683 34.736474 25.656294
F 16.971683 42.456774 3.831154
F 16.665683 42.455674 25.656294
F 25.832783 27.023374 3.933324
F 25.640183 26.934974 25.826894
F 26.296483 34.782674 4.131644
F 25.509883 34.776274 25.879294
F 26.012083 42.509574 3.978764
F 25.470783 42.602874 25.971794
F 8.507363 24.427774 0.123520
F 7.802723 24.443374 21.892794
F 8.507363 32.146974 0.123520
F 7.802723 32.162574 21.892794
F 8.507363 39.866174 0.123520
F 7.802723 39.881874 21.892794
F 17.420183 24.427574 0.247686
F 16.716483 24.444174 22.017794
F 17.420183 32.146774 0.247686
F 16.716483 32.163374 22.017794
F 17.420183 39.865974 0.247686
F 16.716483 39.882574 22.017794
F 29.910083 24.754674 32.364994
F 25.587483 24.475174 22.220094
F 32.650483 28.619174 17.994694
F 25.510683 32.159874 22.422594
F 21.114983 39.974974 32.130394
F 25.573083 39.965674 22.347494
F 10.287283 30.877974 3.737814
F 9.981223 30.876874 25.562994
F 10.287283 38.597174 3.737814
F 9.981223 38.596074 25.562994
F 10.287283 23.158774 3.737814
F 28.040483 28.370574 17.859794
F 19.063083 43.634574 17.442194
F 9.981223 46.315274 25.562994
F 19.336083 31.002974 3.993194
F 19.065183 30.895774 25.553694
F 19.406583 38.681274 3.825394
F 18.872083 38.633174 25.583694
F 32.368383 38.812674 21.582894
F 18.988483 36.136674 17.551594
F 28.364583 30.939874 4.319344
F 27.860783 30.829774 25.949094
F 28.387283 38.724174 4.264324
F 27.847883 38.760174 25.981794
F 25.932083 31.989274 14.938294
F 19.131083 28.231274 17.581794
F 10.095583 43.742174 17.376294
F 25.868883 24.476074 15.098794
F 10.735683 28.287274 0.154422
F 10.031983 28.303774 21.924494
F 10.735683 36.006474 0.154422
F 10.031983 36.022974 21.924494
F 10.735683 43.725674 0.154422
F 10.031983 43.742174 21.924494
F 33.178083 28.295874 0.464289
F 18.988583 28.179874 22.025294
F 23.879983 28.423274 0.192231
F 18.978383 35.990674 22.078694
F 18.583883 43.827274 31.916694
F 18.857283 43.761274 22.069994
F 30.196883 40.122174 32.426194
F 27.976083 28.355374 22.351294
F 28.574383 43.830874 0.787063
F 27.700483 36.141774 22.468894
F 32.531383 39.076674 18.894094
F 28.025283 43.929274 22.210594
F 10.305283 28.311374 2.876324
F 9.993923 28.303774 24.653294
F 10.305283 36.030574 2.876324
F 9.993923 36.022974 24.653294
F 10.305283 43.749874 2.876324
F 9.993923 43.742174 24.653294
F 19.294683 28.211974 2.914754
F 18.954583 28.281874 24.722294
F 19.377183 36.025274 3.153174
F 18.817483 36.081374 24.756494
F 19.248983 43.913974 2.868474
F 18.907483 43.806474 24.832394
F 28.277183 28.403974 3.331914
F 27.832783 28.240174 25.113994
F 28.541683 36.221474 3.243414
F 27.880083 36.165874 25.154694
F 28.304683 43.960274 3.421564
F 27.679383 43.837274 24.930594
F 10.247983 30.876874 6.461344
F 9.943113 30.876874 28.291894
F 10.247983 38.596074 6.461344
F 9.943113 38.596074 28.291894
F 10.095583 36.022974 17.376294
F 9.943113 46.315274 28.291894
F 19.165783 30.791774 6.665534
F 18.906783 30.703974 28.360794
F 19.224383 38.510874 6.625684
F 18.846483 38.797474 28.441394
F 25.885983 34.715674 18.762394
F 10.095583 28.303774 17.376294
F 28.178783 30.844274 7.019764
F 28.026083 30.817174 28.760494
F 28.154683 38.659574 6.984424
F 27.854683 38.812274 28.622494
F 25.812283 27.017174 18.671294
F 28.035883 43.746174 15.226894
F 28.049483 36.095274 15.059994
F 16.767283 27.017274 18.379294
F 3.521453 24.454974 9.994734
F 3.216613 24.454974 31.825794
F 30.223983 24.574974 10.635894
F 30.772983 40.021574 0.599099
F 3.521453 32.174174 9.994734
F 3.216613 32.174174 31.825794
F 30.441183 32.270974 10.620694
F 32.422483 43.999274 22.617394
F 3.521453 39.893474 9.994734
F 3.216613 39.893474 31.825794
F 30.316483 40.048974 10.490094
F 25.464483 40.000574 32.514794
F 12.425283 24.444174 10.130394
F 12.120483 24.444174 31.961494
F 12.425283 32.163374 10.130394
F 12.120483 32.163374 31.961494
F 12.425283 39.882574 10.130394
F 12.120483 39.882574 31.961494
F 21.376083 24.310574 10.129394
F 28.659983 28.464774 0.495591
F 21.400683 32.164274 10.403594
F 23.562183 23.138474 25.654594
F 21.536183 39.973074 10.041594
F 21.958383 39.952674 0.235643
F 3.470633 27.006374 13.633294
F 30.527783 27.214874 14.138694
F 3.470633 34.725674 13.633294
F 30.430983 34.970274 14.349194
F 3.470633 42.444874 13.633294
F 30.264983 42.580674 14.411194
F 12.374483 27.017274 13.768894
F 12.374483 34.736474 13.768894
F 12.374483 42.455674 13.768894
F 21.599283 26.884074 13.873894
F 21.249583 34.581874 14.188094
F 21.232583 42.301974 13.919694
F 3.508433 27.006374 10.926994
F 10.247983 23.157674 6.461344
F 30.272983 27.280174 11.459494
F 3.508433 34.725674 10.926994
F 16.818083 39.882574 14.740794
F 30.351583 34.953574 11.638594
F 3.508433 42.444874 10.926994
F 7.904333 39.881874 14.615694
F 30.297083 42.635374 11.621494
F 12.412583 27.017274 11.039994
F 12.412583 34.736474 11.039994
F 12.412583 42.455674 11.039994
F 21.558883 26.850974 11.184394
F 21.348083 34.650074 11.365494
F 21.413783 42.439974 11.193494
F 3.559233 24.454974 7.288474
F 3.254393 24.454974 29.119594
F 30.494783 24.512574 7.763084
F 30.070383 24.637174 29.555194
F 3.559233 32.174174 7.288474
F 3.254393 32.174174 29.119594
F 30.348683 32.169274 7.822664
F 30.334983 32.252474 29.605394
F 3.559233 39.893474 7.288474
F 3.254393 39.893474 29.119594
F 30.457983 40.032074 7.749454
F 29.935183 39.959274 29.846894
F 12.463383 24.444174 7.401504
F 12.158583 24.444174 29.232594
F 12.463383 32.163374 7.401504
F 12.158583 32.163374 29.232594
F 12.463383 39.882574 7.401504
F 12.158583 39.882574 29.232594
F 21.487083 24.291974 7.467964
F 21.106183 24.351274 29.627894
F 21.592083 32.253674 7.641904
F 20.986983 32.095474 29.376694
F 21.476583 39.939974 7.326774
F 21.045183 39.938774 29.414294
F 5.721713 30.873374 10.948894
F 32.658883 23.187274 14.274994
F 5.721713 38.592574 10.948894
F 21.720483 32.466174 0.557345
F 28.239983 28.240974 15.144694
F 5.721713 46.311774 10.948894
F 19.167683 43.706174 14.748294
F 16.767283 42.455674 18.379294
F 14.640783 30.876874 11.071094
F 14.640783 38.596074 11.071094
F 18.947683 36.065374 14.897894
F 14.640783 46.315274 11.071094
F 23.647083 30.994474 11.389694
F 23.538083 38.446474 11.256894
F 19.133683 28.076874 14.846294
F 5.772503 28.307274 7.310354
F 5.467673 28.307274 29.141494
F 30.766783 24.722374 0.475482
F 23.786083 23.178274 3.945844
F 5.772503 36.026474 7.310354
F 5.467673 36.026474 29.141494
F 32.531783 43.794874 15.377294
F 32.494583 36.251974 29.620294
F 5.772503 43.745674 7.310354
F 5.467673 43.745674 29.141494
F 21.848883 24.500574 0.283593
F 32.619183 38.747674 14.242894
F 14.691583 28.303774 7.432624
F 14.386683 28.303774 29.263694
F 14.691583 36.022974 7.432614
F 14.386683 36.022974 29.263694
F 14.691583 43.742174 7.432614
F 14.386683 43.742174 29.263694
F 23.561683 28.186574 7.834694
F 23.338083 28.283174 29.594394
F 23.833483 36.000374 7.662454
F 23.034983 36.098974 29.425594
F 23.694183 43.799374 7.614424
F 23.234683 43.734674 29.454994
F 5.734483 28.307274 10.034694
F 5.429643 28.307274 31.865794
F 32.690883 43.951874 7.916464
F 28.032583 36.284374 32.392294
F 5.734483 36.026474 10.034694
F 5.429643 36.026474 31.865794
F 23.938683 43.788374 0.491822
F 23.484983 43.826174 32.130394
F 5.734483 43.745674 10.034694
F 5.429643 43.745674 31.865794
F 33.151483 44.257474 0.633629
F 32.440183 44.168874 25.272394
F 14.653483 28.303774 10.161494
F 14.348583 28.303774 31.992594
F 14.653483 36.022974 10.161494
F 14.348583 36.022974 31.992594
F 14.653483 43.742174 10.161494
F 14.348583 43.742174 31.992594
F 23.616983 28.308874 10.613294
F 32.530883 28.570774 32.501694
F 23.653083 35.785574 10.432094
F 19.567983 43.630474 0.141845
F 23.549683 43.725174 10.221694
F 32.640683 31.155874 14.201694
F 5.683663 30.873374 13.673194
F 27.771683 28.441874 32.331294
F 5.683663 38.592574 13.673194
F 32.786083 31.031374 4.137424
F 5.683663 46.311774 13.673194
F 16.767283 34.736474 18.379294
F 14.602583 30.876874 13.799994
F 14.602583 38.596074 13.799994
F 10.133583 43.742174 14.647394
F 14.602583 46.315274 13.799994
F 23.735683 30.894674 14.075494
F 23.443683 38.518774 14.032494
F 10.133583 36.022974 14.647394
F 7.967833 24.443374 10.068694
F 7.663003 24.443374 31.899794
F 7.967833 32.162574 10.068694
F 7.663003 32.162574 31.899794
F 7.967843 39.881874 10.068694
F 7.663003 39.881874 31.899794
F 16.881583 24.444174 10.192594
F 16.576783 24.444174 32.023694
F 16.881583 32.163374 10.192594
F 16.576783 32.163374 32.023694
F 16.881583 39.882574 10.192594
F 16.576783 39.882574 32.023694
F 25.985783 24.644174 10.337694
F 32.479683 23.240774 11.561294
F 25.957583 32.155274 10.584294
F 32.585983 28.319774 10.489594
F 25.835683 39.968874 10.440994
F 26.180583 32.380174 0.671710
F 7.917023 27.017974 13.707194
F 7.917023 34.737274 13.707194
F 7.917023 42.456474 13.707194
F 16.830783 27.017274 13.831094
F 16.830783 34.736474 13.831094
F 16.830783 42.455674 13.831094
F 25.976483 27.180474 14.282794
F 25.962083 34.567574 14.194894
F 25.922783 42.243374 14.220894
F 7.955153 27.017974 10.977194
F 7.955153 34.737274 10.977194
F 7.955153 42.456474 10.977194
F 16.868883 27.017274 11.102194
F 16.868883 34.736474 11.102194
F 16.868883 42.455674 11.102194
F 25.939183 27.060874 11.500094
F 25.825083 34.649774 11.479794
F 25.832983 42.514174 11.509394
F 8.005943 24.443374 7.338714
F 7.701103 24.443374 29.169794
F 8.005943 32.162574 7.338714
F 7.701103 32.162574 29.169794
F 8.005943 39.881874 7.338714
F 7.701103 39.881874 29.169794
F 16.919683 24.444174 7.463734
F 16.614783 24.444174 29.294794
F 16.919683 32.163374 7.463734
F 16.614783 32.163374 29.294794
F 16.919683 39.882574 7.463734
F 16.614783 39.882574 29.294794
F 26.071083 24.476774 7.525844
F 25.342283 24.472174 29.482694
F 25.885883 32.016774 7.878664
F 25.789683 32.304574 29.530294
F 25.932583 40.055474 7.733164
F 25.549483 39.960974 29.683594
F 10.184483 30.876874 11.008894
F 10.184483 38.596074 11.008894
F 10.133583 28.303774 14.647394
F 10.184483 46.315274 11.008894
F 18.959183 30.705574 11.235394
F 19.205683 38.650574 11.004094
F 7.853533 42.456474 18.254294
F 28.084183 30.857174 11.410494
F 28.030283 38.576674 11.296394
F 27.944683 38.510574 18.616194
F 7.904333 32.162574 14.615694
F 10.235283 28.303774 7.370394
F 9.930403 28.303774 29.201494
F 10.235283 36.022974 7.370394
F 9.930403 36.022974 29.201494
F 10.235283 43.742174 7.370394
F 9.930403 43.742174 29.201494
F 19.224383 28.134274 7.545144
F 18.810683 28.225274 29.443494
F 19.209983 35.990974 7.418394
F 18.871883 36.146874 29.433894
F 19.084583 43.699974 7.491784
F 18.728183 44.058074 29.199794
F 28.148183 28.224674 7.782214
F 27.960583 28.231674 29.655294
F 28.074283 36.054874 7.910264
F 27.946483 36.129574 29.632094
F 28.001783 43.991274 7.779754
F 27.816783 43.783074 29.611594
F 10.197183 28.303774 10.099294
F 9.892313 28.303774 31.930394
F 10.197183 36.022974 10.099294
F 9.892313 36.022974 31.930394
F 10.197183 43.742174 10.099294
F 9.892313 43.742174 31.930394
F 19.187283 28.151174 10.283294
F 25.720383 32.526974 32.165294
F 19.171783 36.058774 10.367394
F 32.652983 28.574274 15.144294
F 19.170583 43.773274 10.150394
F 32.773783 23.377574 4.099384
F 28.075383 28.302274 10.402094
F 7.853533 34.737274 18.254294
F 28.021283 35.969374 10.540194
F 7.853533 27.017974 18.254294
F 27.974083 43.900674 10.392494
F 21.066783 24.490574 32.370094
F 10.146383 30.876874 13.737794
F 10.146383 38.596074 13.737794
F 10.146383 46.315274 13.737794
F 19.068183 30.599174 13.982394
F 19.031783 38.538274 13.791794
F 28.152783 30.926574 18.586194
F 28.191283 30.815674 14.077494
F 27.975983 38.665074 14.061394
F 19.121583 38.866974 18.394694
F 16.818083 32.163374 14.740794
F 3.419843 24.454974 17.271794
F 30.454583 24.610874 17.750194
F 3.419843 32.174174 17.271794
F 30.176083 32.280074 17.780894
F 3.419843 39.893474 17.271794
F 30.070883 39.937074 17.891594
F 12.323683 24.444174 17.407394
F 12.323683 32.163374 17.407394
F 12.323683 39.882574 17.407394
F 21.350483 24.423374 17.484194
F 21.329483 32.382674 17.615294
F 21.386983 40.099574 17.596894
F 3.369023 27.006374 20.910294
F 30.337783 27.147474 21.424694
F 3.369023 34.725674 20.910294
F 30.058683 34.835074 21.533794
F 3.369023 42.444874 20.910294
F 30.179283 42.472174 21.644494
F 12.272883 27.017274 21.045894
F 12.272883 34.736474 21.045894
F 12.272883 42.455674 21.045894
F 21.266483 26.985774 21.015694
F 21.272483 34.891574 21.327594
F 21.177083 42.332874 21.152494
F 3.406823 27.006374 18.203994
F 30.360183 27.200074 18.642294
F 3.406823 34.725674 18.203994
F 30.423183 34.785974 18.755394
F 3.406823 42.444874 18.203994
F 30.225583 42.381874 18.943094
F 12.310983 27.017274 18.317094
F 12.310983 34.736474 18.317094
F 12.310983 42.455674 18.317094
F 21.386683 26.965874 18.421894
F 21.191683 34.916974 18.570794
F 21.280483 42.677174 18.379994
F 3.457623 24.454974 14.565494
F 30.519383 24.606674 15.025294
F 3.457623 32.174174 14.565494
F 30.352183 32.367174 15.065194
F 3.457623 39.893474 14.565494
F 30.228583 39.917774 15.127494
F 12.361783 24.444174 14.678494
F 12.361783 32.163374 14.678494
F 12.361783 39.882574 14.678494
F 21.531183 24.334074 14.809294
F 21.288783 32.004574 14.931394
F 21.264483 39.832174 14.819394
F 5.620103 30.873374 18.225894
F 32.535383 43.777974 32.297594
F 5.620103 38.592574 18.225894
F 32.958183 28.445474 3.354944
F 19.036683 30.836874 18.302594
F 5.620103 46.311774 18.225894
F 10.082883 46.315274 18.285894
F 16.818083 24.444174 14.740794
F 14.539083 30.876874 18.348194
F 14.539083 38.596074 18.348194
F 10.082883 38.596074 18.285894
F 14.539083 46.315274 18.348194
F 23.475083 30.856874 18.552894
F 23.485183 38.661874 18.557194
F 10.082883 30.876874 18.285894
F 5.670893 28.307274 14.587394
F 18.795283 28.174874 32.071894
F 5.670893 36.026474 14.587394
F 28.198083 23.459974 14.139694
F 5.670893 43.745674 14.587394
F 26.379983 39.913874 0.463211
F 14.589883 28.303774 14.709594
F 14.589883 36.022974 14.709594
F 14.589883 43.742174 14.709594
F 23.691083 28.280574 14.938594
F 23.627283 35.825574 14.818394
F 23.616383 43.640074 14.736394
F 5.632863 28.307274 17.311694
F 32.620283 30.906974 11.533094
F 5.632863 36.026474 17.311694
F 32.243783 23.320074 25.980394
F 5.632863 43.745674 17.311694
F 32.333283 36.112474 32.336194
F 14.551783 28.303774 17.438494
F 14.551783 36.022974 17.438494
F 14.551783 43.742174 17.438494
F 23.591983 28.347274 17.621594
F 23.581283 35.963974 17.551894
F 23.548883 43.838374 17.470794
F 5.582053 30.873374 20.950194
F 23.412883 23.202774 18.509694
F 5.582053 38.592574 20.950194
F 23.363383 35.932974 32.076894
F 5.582053 46.311774 20.950194
F 7.904333 24.443374 14.615694
F 14.500983 30.876874 21.077094
F 14.500983 38.596074 21.077094
F 25.705383 39.690874 15.061294
F 14.500983 46.315274 21.077094
F 23.473983 30.827674 21.311594
F 23.470883 38.710474 21.113094
F 25.868983 42.701274 18.541594
F 7.866223 24.443374 17.345694
F 7.866223 32.162574 17.345694
F 7.866223 39.881874 17.345694
F 16.779983 24.444174 17.469594
F 16.779983 32.163374 17.469594
F 16.779983 39.882574 17.469594
F 25.650683 24.516374 17.808494
F 25.753783 32.155674 17.780994
F 25.686983 39.880974 17.676994
F 7.815403 27.017974 20.984194
F 7.815403 34.737274 20.984194
F 7.815403 42.456474 20.984194
F 16.729183 27.017274 21.108194
F 16.729183 34.736474 21.108194
F 16.729183 42.455674 21.108194
F 25.750383 27.113274 21.499794
F 25.583783 34.671074 21.501794
F 25.852883 42.576174 21.330194
F 19.567383 28.251274 0.357157
F 23.394783 28.517974 32.203394
F 33.079883 36.197874 0.928715
F 19.605183 36.005674 0.370027
F 32.378583 23.530674 28.615794
F 19.107783 23.100274 13.920294
F 18.918183 46.223074 18.369894
F 23.772983 23.292274 13.758394
F 32.417283 23.294774 21.452594
F 27.830683 23.328674 28.694994
F 28.102783 23.160474 11.470394
F 18.956283 23.206474 21.053294
F 28.362183 23.133474 6.709984
F 19.025483 46.352974 13.849294
F 23.588783 46.283074 13.817894
F 23.350983 46.324574 28.425294
F 28.078483 46.234474 14.292794
F 23.753283 46.231974 11.163694
F 23.579983 23.265474 11.000194
F 18.895783 23.381774 28.400094
F 18.894983 23.160874 25.649494
F 28.044583 23.294074 18.584494
F 28.050883 23.316574 21.207294
F 3.013393 24.454974 46.379894
F 29.737983 24.728274 46.956194
F 3.013393 32.174174 46.379894
F 29.951583 32.219374 46.818594
F 3.013393 39.893474 46.379894
F 30.050883 40.044174 46.893994
F 11.917283 24.444174 46.515594
F 11.917283 32.163374 46.515594
F 11.917283 39.882574 46.515594
F 20.724783 24.556774 46.626994
F 20.880683 32.243474 46.630094
F 20.750883 39.999774 46.761794
F 2.962573 27.006374 50.018394
F 29.717083 27.445274 50.656894
F 2.962573 34.725674 50.018394
F 29.866083 34.993074 50.467294
F 2.962573 42.444874 50.018394
F 30.205583 42.697674 50.683994
F 11.866383 27.017274 50.154094
F 11.866383 34.736474 50.154094
F 11.866383 42.455674 50.154094
F 21.128383 27.124574 50.089394
F 20.993383 34.752174 50.407894
F 20.798483 42.511874 50.217694
F 3.000373 27.006374 47.312194
F 29.742283 27.263774 48.018394
F 3.000373 34.725674 47.312194
F 30.153883 34.882774 47.677694
F 3.000373 42.444874 47.312194
F 29.983983 42.640074 47.888694
F 11.904583 27.017274 47.425194
F 11.904583 34.736474 47.425194
F 11.904583 42.455674 47.425194
F 20.861683 27.093174 47.307694
F 20.897883 34.822074 47.571194
F 20.751083 42.685574 47.465494
F 3.051173 24.454974 43.673694
F 27.439683 38.731174 64.874894
F 30.079883 24.584174 44.245694
F 3.051173 32.174174 43.673694
F 3.203593 42.444874 32.758094
F 29.862383 32.204874 44.124694
F 3.051173 39.893474 43.673694
F 3.203593 34.725674 32.758094
F 29.949883 40.305074 44.133994
F 11.955383 24.444174 43.786694
F 11.955383 32.163374 43.786694
F 11.955383 39.882574 43.786694
F 20.963383 24.488874 43.883394
F 20.854083 32.255474 43.968594
F 20.804083 40.035974 44.021694
F 5.213653 30.873374 47.333994
F 32.163983 30.924974 47.994194
F 5.213653 38.592574 47.333994
F 32.232483 38.823674 47.933194
F 3.203593 27.006374 32.758094
F 5.213653 46.311774 47.333994
F 30.158283 34.916674 33.333194
F 23.146783 38.625674 33.146094
F 14.132683 30.876874 47.456294
F 14.132683 38.596074 47.456294
F 30.142283 42.742274 33.186694
F 14.132683 46.315274 47.456294
F 23.222283 31.071174 47.696494
F 23.210083 38.954174 47.497494
F 29.794683 42.592474 65.087994
F 5.264443 28.307274 43.695494
F 32.133783 28.677574 44.203894
F 5.264443 36.026474 43.695494
F 32.320283 36.388974 44.177694
F 5.264443 43.745674 43.695494
F 32.365783 44.004874 43.983094
F 14.183483 28.303774 43.817794
F 14.183483 36.022974 43.817794
F 14.183483 43.742174 43.817794
F 23.247083 28.507974 44.055794
F 23.042883 36.020474 44.006094
F 22.998283 43.775374 43.983994
F 5.226413 28.307274 46.419894
F 32.183183 28.517074 46.917994
F 5.226413 36.026474 46.419894
F 32.417783 36.204474 46.915694
F 5.226413 43.745674 46.419894
F 32.091283 43.955674 46.733994
F 14.145383 28.303774 46.546694
F 14.145383 36.022974 46.546694
F 14.145383 43.742174 46.546694
F 23.373583 28.519374 46.816694
F 23.093683 36.018774 46.700994
F 22.958083 43.861374 46.596594
F 5.175593 30.873374 50.058394
F 32.183883 31.198574 50.542194
F 5.175593 38.592574 50.058394
F 32.288283 39.023274 50.646494
F 5.175593 46.311774 50.058394
F 21.116183 42.556174 32.983294
F 14.094583 30.876874 50.185194
F 14.094583 38.596074 50.185194
F 27.700583 38.845374 43.157794
F 14.094583 46.315274 50.185194
F 23.379383 30.958374 50.338094
F 23.065983 39.001174 50.179394
F 27.614383 31.085074 64.757894
F 7.459773 24.443374 46.453894
F 7.459773 32.162574 46.453894
F 7.459773 39.881874 46.453894
F 16.373483 24.444174 46.577794
F 16.373483 32.163374 46.577794
F 16.373483 39.882574 46.577794
F 25.484783 24.581874 46.660894
F 25.521683 32.250074 46.600194
F 25.483083 40.191774 46.797794
F 7.408953 27.017974 50.092394
F 7.408953 34.737274 50.092394
F 7.408953 42.456474 50.092394
F 16.322683 27.017274 50.216294
F 16.322683 34.736474 50.216294
F 16.322683 42.455674 50.216294
F 25.318883 27.084974 50.406094
F 25.294483 35.129974 50.325294
F 25.412083 42.764974 50.352694
F 7.447083 27.017974 47.362394
F 7.447083 34.737274 47.362394
F 7.447083 42.456474 47.362394
F 16.360783 27.017274 47.487394
F 16.360783 34.736474 47.487394
F 16.360783 42.455674 47.487394
F 25.563283 27.217474 47.697294
F 25.390683 34.967574 47.641694
F 25.326283 42.842574 47.560694
F 7.497883 24.443374 43.723894
F 7.497883 32.162574 43.723894
F 7.497883 39.881874 43.723894
F 16.411583 24.444174 43.848894
F 16.411583 32.163374 43.848894
F 16.411583 39.882574 43.848894
F 25.422483 24.672274 43.968194
F 25.395483 32.432974 43.815194
F 25.394083 40.061474 43.956794
F 9.676383 30.876874 47.394094
F 9.676383 38.596074 47.394094
F 18.426183 30.904974 64.927094
F 9.676383 46.315274 47.394094
F 18.580483 30.979874 47.662894
F 18.582983 38.767974 47.531994
F 27.665483 30.995474 43.174894
F 27.647183 31.107474 47.752394
F 27.764283 38.755274 47.860194
F 32.378183 38.776974 33.162294
F 23.396683 23.269574 40.397294
F 9.727183 28.303774 43.755594
F 9.727183 36.022974 43.755594
F 9.727183 43.742174 43.755594
F 18.707483 28.256274 43.809394
F 18.517083 36.157774 43.895794
F 18.501383 43.774774 44.097094
F 27.913983 28.498474 44.180794
F 27.904183 36.319974 44.146694
F 27.622883 44.172874 44.096694
F 9.689083 28.303774 46.484494
F 9.689083 36.022974 46.484494
F 9.689083 43.742174 46.484494
F 18.603983 28.540174 46.540394
F 18.659083 36.127274 46.725494
F 18.521883 43.779674 46.699294
F 27.761583 28.581574 46.900794
F 27.872383 36.237374 46.828294
F 27.826683 44.000074 46.926694
F 9.638273 30.876874 50.122994
F 9.638273 38.596074 50.122994
F 9.638273 46.315274 50.122994
F 18.711683 30.967674 50.475694
F 18.543083 38.589174 50.212594
F 18.696983 38.737974 42.944894
F 27.572983 31.216474 50.541494
F 27.613583 38.696374 50.560294
F 25.673583 35.136174 33.297794
F 20.589383 42.326174 64.907494
F 2.911773 24.454974 53.656994
F 29.948883 24.726074 54.124894
F 2.911773 32.174174 53.656994
F 29.804883 32.406874 54.260294
F 2.911773 39.893474 53.656994
F 29.823683 40.046474 54.408894
F 11.815583 24.444174 53.792594
F 11.815583 32.163374 53.792594
F 11.815583 39.882574 53.792594
F 20.789083 24.655674 53.974994
F 20.920383 32.244274 53.935494
F 20.724683 39.739174 53.941594
F 3.165793 27.006374 35.464394
F 2.860953 27.006374 57.295494
F 30.052883 27.401474 35.939794
F 29.932583 27.182074 57.738094
F 3.165793 34.725674 35.464394
F 2.860953 34.725674 57.295494
F 30.227783 34.709274 36.054894
F 29.852883 34.997674 57.778594
F 3.165793 42.444874 35.464394
F 2.860953 42.444874 57.295494
F 30.112683 42.579874 35.895694
F 29.892783 42.567274 57.951194
F 12.069683 27.017274 35.599994
F 11.764783 27.017274 57.431094
F 12.069683 34.736474 35.599994
F 11.764783 34.736474 57.431094
F 12.069683 42.455674 35.599994
F 11.764783 42.455674 57.431094
F 21.266683 27.302674 35.836594
F 20.722083 27.117974 57.698094
F 20.979283 34.866374 35.741794
F 20.856283 34.738674 57.590294
F 21.043183 42.485074 35.688694
F 20.811683 42.592574 57.640894
F 2.898753 27.006374 54.589194
F 32.188083 23.504274 35.886594
F 29.917183 27.281174 55.025694
F 2.898753 34.725674 54.589194
F 25.195283 27.266574 65.046594
F 29.711283 35.038974 55.015594
F 2.898753 42.444874 54.589194
F 32.226283 39.045674 43.143294
F 29.776183 42.663374 55.235594
F 12.107783 27.017274 32.871094
F 11.802883 27.017274 54.702194
F 12.107783 34.736474 32.871094
F 11.802883 34.736474 54.702194
F 12.107783 42.455674 32.871094
F 11.802883 42.455674 54.702194
F 32.260283 23.296174 43.214694
F 20.824583 27.222774 54.928694
F 18.323883 38.567074 64.641594
F 20.857783 34.883474 54.756294
F 20.699483 27.122374 64.813294
F 20.740583 42.373274 54.850394
F 2.949553 24.454974 50.950694
F 29.892983 24.756774 51.496594
F 2.949553 32.174174 50.950694
F 29.897583 32.511074 51.545694
F 2.949553 39.893474 50.950694
F 29.947083 40.167774 51.483794
F 11.853683 24.444174 51.063694
F 11.853683 32.163374 51.063694
F 11.853683 39.882574 51.063694
F 20.854483 24.592874 51.277394
F 21.132583 32.229974 51.286994
F 20.603683 40.055474 51.125594
F 5.416873 30.873374 32.779994
F 5.112033 30.873374 54.611094
F 32.295283 23.455274 40.377394
F 32.069783 31.356174 55.095694
F 5.416873 38.592574 32.779994
F 5.112033 38.592574 54.611094
F 29.800483 27.323774 65.207494
F 32.160483 38.981874 54.965794
F 18.597983 30.843674 43.024794
F 9.435043 46.315274 64.676994
F 5.416873 46.311774 32.779994
F 5.112033 46.311774 54.611094
F 9.739883 46.315274 42.845894
F 9.435043 38.596074 64.676994
F 27.820383 31.177274 33.166694
F 25.499783 27.161074 33.209694
F 14.335883 30.876874 32.902194
F 14.031083 30.876874 54.733294
F 14.335883 38.596074 32.902194
F 14.031083 38.596074 54.733294
F 9.739883 38.596074 42.845894
F 9.435043 30.876874 64.676994
F 14.335883 46.315274 32.902194
F 14.031083 46.315274 54.733294
F 21.185583 27.166874 33.068694
F 23.148783 31.047574 54.905394
F 27.906183 38.842874 33.260994
F 23.205983 38.792874 54.716394
F 9.739883 30.876874 42.845894
F 27.626383 43.655074 61.338094
F 5.162833 28.307274 50.972594
F 32.061083 28.651774 51.455994
F 5.162833 36.026474 50.972594
F 32.028283 36.388274 51.447294
F 5.162833 43.745674 50.972594
F 32.416183 44.153274 51.404894
F 14.081883 28.303774 51.094794
F 14.081883 36.022974 51.094794
F 14.081883 43.742174 51.094794
F 23.023183 28.468774 51.311294
F 23.022383 36.365074 51.068594
F 23.009083 43.733174 51.274794
F 5.124803 28.307274 53.696894
F 32.159283 28.791274 54.238594
F 5.124803 36.026474 53.696894
F 31.990483 36.379974 54.218494
F 5.124803 43.745674 53.696894
F 31.981383 44.092874 54.130394
F 14.043783 28.303774 53.823694
F 14.043783 36.022974 53.823694
F 14.043783 43.742174 53.823694
F 23.148183 28.381474 54.048294
F 23.053683 36.251474 53.832294
F 22.926783 43.878074 53.997694
F 5.378823 30.873374 35.504294
F 5.073983 30.873374 57.335394
F 32.196683 31.144074 35.787894
F 32.118683 31.090374 57.835894
F 5.378823 38.592574 35.504294
F 5.073983 38.592574 57.335394
F 32.449583 38.642274 35.902194
F 32.053883 38.898974 57.802394
F 5.378823 46.311774 35.504294
F 5.073983 46.311774 57.335394
F 27.656483 23.373674 50.519194
F 32.311283 31.149974 43.333094
F 14.297783 30.876874 35.631094
F 13.992983 30.876874 57.462194
F 14.297783 38.596074 35.631094
F 13.992983 38.596074 57.462194
F 27.698783 44.015074 39.438794
F 27.467083 36.000174 61.479594
F 14.297783 46.315274 35.631094
F 13.992983 46.315274 57.462194
F 23.275483 30.899674 35.911394
F 23.123383 31.090074 57.552494
F 23.385383 38.648874 35.759094
F 23.055383 38.676674 57.425194
F 18.637583 23.353874 54.773894
F 23.185883 30.888274 65.026394
F 7.358163 24.443374 53.730894
F 7.358163 32.162574 53.730894
F 7.358163 39.881874 53.730894
F 16.271883 24.444174 53.854794
F 16.271883 32.163374 53.854794
F 16.271883 39.882574 53.854794
F 25.467883 24.497874 54.115994
F 25.376183 32.425574 54.074894
F 25.379983 40.014874 53.819794
F 7.612183 27.017974 35.538294
F 7.307343 27.017974 57.369394
F 7.612183 34.737274 35.538294
F 7.307343 34.737274 57.369394
F 7.612183 42.456474 35.538294
F 7.307343 42.456474 57.369394
F 16.525883 27.017274 35.662194
F 16.221083 27.017274 57.493294
F 16.525883 34.736474 35.662194
F 16.221083 34.736474 57.493294
F 16.525883 42.455674 35.662194
F 16.221083 42.455674 57.493394
F 25.729083 27.104874 35.828194
F 25.283483 27.238674 57.784094
F 25.657283 34.909974 36.026094
F 25.422183 35.053574 57.633094
F 25.438983 42.535274 35.796994
F 25.270383 42.450774 57.573094
F 7.650313 27.017974 32.808294
F 7.345473 27.017974 54.639394
F 7.650313 34.737274 32.808294
F 7.345473 34.737274 54.639394
F 7.650313 42.456474 32.808294
F 7.345473 42.456474 54.639394
F 16.563983 27.017274 32.933294
F 16.259183 27.017274 54.764494
F 16.563983 34.736474 32.933294
F 16.259183 34.736474 54.764494
F 16.563983 42.455674 32.933294
F 16.259183 42.455674 54.764494
F 23.371783 31.254774 33.110794
F 25.347983 27.120174 55.038894
F 32.086183 36.224274 58.788394
F 25.201083 34.932474 54.984794
F 18.734383 30.710574 32.945694
F 25.349083 42.762774 54.830494
F 7.396263 24.443374 51.000894
F 7.396263 32.162574 51.000894
F 7.396263 39.881874 51.000894
F 16.309983 24.444174 51.125894
F 16.309983 32.163374 51.125894
F 16.309983 39.882574 51.125894
F 25.390683 24.507174 51.334294
F 25.319183 32.530874 51.289994
F 25.338183 40.235874 51.252494
F 9.879613 30.876874 32.839994
F 9.574773 30.876874 54.671094
F 9.879613 38.596074 32.839994
F 9.574773 38.596074 54.671094
F 27.939483 36.173174 39.740494
F 27.434983 28.414774 61.520194
F 9.879613 46.315274 32.839994
F 9.574773 46.315274 54.671094
F 30.092483 27.380474 33.291494
F 18.510683 30.922074 54.838594
F 27.811483 23.343274 54.874994
F 18.469683 38.557274 54.892294
F 27.636283 28.337774 39.441694
F 18.500883 43.497774 61.071994
F 32.190883 23.664074 47.786994
F 27.521783 31.112574 55.085894
F 27.746083 23.297674 36.037294
F 27.545883 38.802774 55.086594
F 18.687383 43.989674 39.413594
F 18.219883 36.121174 61.255294
F 23.011983 38.616974 64.854694
F 18.527783 36.022674 58.578194
F 9.625563 28.303774 51.032594
F 9.625563 36.022974 51.032594
F 9.625563 43.742174 51.032594
F 18.717983 28.335474 51.107294
F 18.623783 35.901174 51.122094
F 18.477283 43.865374 51.318394
F 27.335583 28.651974 51.439694
F 27.629683 36.169374 51.368394
F 27.819883 43.936774 51.193994
F 9.587473 28.303774 53.761494
F 9.587473 36.022974 53.761494
F 9.587473 43.742174 53.761494
F 18.530083 28.258074 53.956294
F 18.451783 36.046174 53.880194
F 18.611283 43.774474 54.092494
F 27.520983 28.469074 54.189394
F 27.341083 36.229374 54.067794
F 27.652383 43.897874 53.991294
F 9.841493 30.876874 35.568894
F 9.536653 30.876874 57.399994
F 9.841493 38.596074 35.568894
F 9.536653 38.596074 57.399994
F 9.841493 46.315274 35.568894
F 9.536653 46.315274 57.399994
F 18.752783 30.705474 35.810994
F 18.300783 30.900874 57.577594
F 18.709383 38.596974 35.574194
F 18.393783 38.540874 57.560894
F 18.728083 35.991374 39.241894
F 18.437683 28.275474 61.238294
F 27.719983 31.327674 35.897294
F 27.508083 31.099674 57.894294
F 28.190883 38.734074 35.997994
F 27.615883 38.823074 57.821394
F 18.505583 28.339774 58.467494
F 18.795483 28.127974 36.867694
F 9.523953 43.742174 58.309594
F 9.828793 43.742174 36.478494
F 3.115003 24.454974 39.102894
F 2.810163 24.454974 60.933994
F 30.052483 24.711074 39.463794
F 29.830283 24.690074 61.426394
F 3.115003 32.174174 39.102894
F 2.810163 32.174174 60.933994
F 30.019983 32.146174 39.828194
F 29.832983 32.284374 61.289994
F 3.115003 39.893474 39.102894
F 2.810163 39.893474 60.933994
F 30.124083 40.267874 39.441594
F 29.704283 39.862074 61.611494
F 12.018883 24.444174 39.238494
F 11.713983 24.444174 61.069594
F 12.018883 32.163374 39.238494
F 11.713983 32.163374 61.069594
F 12.018883 39.882574 39.238494
F 11.713983 39.882574 61.069594
F 20.955583 24.498374 39.389394
F 20.918983 24.250774 61.431394
F 20.966883 32.196374 39.526894
F 20.739483 32.261474 61.294594
F 20.816383 39.978574 39.367594
F 20.799483 39.722074 61.227594
F 3.064183 27.006374 42.741394
F 2.759343 27.006374 64.572494
F 30.044583 27.180074 43.341694
F 18.477283 43.717974 58.394494
F 3.064183 34.725674 42.741394
F 2.759343 34.725674 64.572494
F 30.190483 34.920774 43.221094
F 27.746583 28.599674 36.748394
F 3.064183 42.444874 42.741394
F 2.759343 42.444874 64.572494
F 29.967383 42.829374 43.320294
F 18.632283 43.818974 36.640694
F 11.968083 27.017274 42.876994
F 11.663183 27.017274 64.708194
F 11.968083 34.736474 42.876994
F 11.663183 34.736474 64.708194
F 11.968083 42.455674 42.876994
F 11.663183 42.455674 64.708194
F 21.157783 26.956474 43.133094
F 32.149883 38.983574 65.213094
F 20.792483 34.868474 42.988394
F 32.284483 23.683774 50.605794
F 20.907483 42.475574 42.926594
F 27.320483 38.684974 62.104994
F 3.101983 27.006374 40.035094
F 2.797143 27.006374 61.866294
F 29.965383 27.136874 40.491994
F 29.747783 27.155574 62.397694
F 3.101983 34.725674 40.035094
F 2.797143 34.725674 61.866294
F 30.138883 34.874674 40.428994
F 29.989683 34.935874 62.236394
F 3.101983 42.444874 40.035094
F 2.797143 42.444874 61.866294
F 30.002583 42.859974 40.540994
F 29.849483 42.563874 62.350794
F 12.006183 27.017274 40.148194
F 11.701283 27.017274 61.979294
F 12.006183 34.736474 40.148194
F 11.701283 34.736474 61.979294
F 12.006183 42.455674 40.148194
F 11.701283 42.455674 61.979294
F 20.987783 27.111774 40.276394
F 20.603683 26.907074 62.109494
F 20.892883 34.796474 40.344894
F 20.654683 34.891174 62.122994
F 20.984183 42.558774 40.202994
F 20.687183 42.335774 62.139094
F 3.152783 24.454974 36.396594
F 2.847943 24.454974 58.227694
F 30.026083 24.839174 36.715194
F 29.843483 24.577374 58.682394
F 3.152783 32.174174 36.396594
F 2.847943 32.174174 58.227694
F 29.974383 32.184774 36.931394
F 29.791483 32.288974 58.594894
F 3.152783 39.893474 36.396594
F 2.847943 39.893474 58.227694
F 30.366883 40.062574 36.655994
F 29.801383 40.050674 58.860794
F 12.056983 24.444174 36.509594
F 11.752083 24.444174 58.340794
F 12.056983 32.163374 36.509594
F 11.752083 32.163374 58.340794
F 12.056983 39.882574 36.509594
F 11.752083 39.882574 58.340794
F 21.032283 24.525874 36.591094
F 20.635683 24.496774 58.554694
F 20.971283 32.161674 36.863094
F 20.776583 32.138874 58.467194
F 21.042583 39.823574 36.540994
F 20.837983 39.931874 58.268594
F 5.315263 30.873374 40.056994
F 5.010423 30.873374 61.888094
F 32.433583 31.120674 40.735794
F 32.153383 31.010874 62.327194
F 5.315263 38.592574 40.056994
F 5.010423 38.592574 61.888094
F 32.475083 38.830474 40.422894
F 32.181183 38.900474 62.428194
F 18.769983 28.319874 39.528194
F 9.485863 43.742174 61.038494
F 5.315263 46.311774 40.056994
F 5.010423 46.311774 61.888094
F 9.790703 43.742174 39.207394
F 9.485863 36.022974 61.038494
F 9.523953 36.022974 58.309594
F 18.684483 36.043174 36.564194
F 14.234283 30.876874 40.179294
F 13.929483 30.876874 62.010394
F 14.234283 38.596074 40.179294
F 13.929483 38.596074 62.010394
F 9.790703 36.022974 39.207394
F 9.485863 28.303774 61.038494
F 14.234283 46.315274 40.179294
F 13.929483 46.315274 62.010394
F 23.201983 30.817674 40.407094
F 22.984783 30.878374 62.202694
F 23.203583 38.801874 40.290094
F 23.030183 38.611174 62.265094
F 9.790703 28.303774 39.207394
F 27.484683 43.692074 58.586994
F 5.366053 28.307274 36.418494
F 5.061213 28.307274 58.249594
F 32.268183 28.659974 36.942194
F 32.213783 28.504974 58.624794
F 5.366053 36.026474 36.418494
F 5.061213 36.026474 58.249594
F 32.404183 36.080774 36.886194
F 32.427283 31.191574 33.161694
F 5.366053 43.745674 36.418494
F 5.061213 43.745674 58.249594
F 32.301283 44.002874 36.994294
F 32.049583 44.011474 58.784594
F 14.285083 28.303774 36.540794
F 13.980283 28.303774 58.371894
F 14.285083 36.022974 36.540794
F 13.980283 36.022974 58.371894
F 14.285083 43.742174 36.540794
F 13.980283 43.742174 58.371894
F 23.558783 28.422274 36.593694
F 22.987683 28.455574 58.596194
F 23.167683 36.132074 36.761794
F 22.966583 36.218774 58.524594
F 23.226083 43.756874 36.730294
F 22.941483 43.772374 58.662694
F 5.328023 28.307274 39.142794
F 5.023183 28.307274 60.973894
F 32.268983 28.618174 39.601594
F 32.023583 28.441274 61.393794
F 5.328023 36.026474 39.142794
F 5.023183 36.026474 60.973894
F 32.458883 36.267474 39.653594
F 32.342883 36.263474 61.570594
F 5.328023 43.745674 39.142794
F 5.023183 43.745674 60.973894
F 32.471483 43.967274 39.788094
F 31.952583 43.997274 61.492194
F 14.246983 28.303774 39.269594
F 13.942183 28.303774 61.100794
F 14.246983 36.022974 39.269594
F 13.942183 36.022974 61.100794
F 14.246983 43.742174 39.269594
F 13.942183 43.742174 61.100794
F 23.390883 28.238574 39.401194
F 22.885983 28.341674 61.361794
F 23.130183 35.985274 39.361594
F 23.037383 36.064074 61.316094
F 23.312883 43.764074 39.456694
F 22.829383 43.663074 61.527694
F 5.277213 30.873374 42.781294
F 4.972373 30.873374 64.612494
F 18.882683 38.642274 32.843294
F 27.875783 38.859174 40.414894
F 5.277213 38.592574 42.781294
F 4.972373 38.592574 64.612494
F 20.693483 34.849174 64.826194
F 22.920083 23.190574 64.947794
F 5.277213 46.311774 42.781294
F 4.972373 46.311774 64.612494
F 27.557683 30.995274 62.121194
F 9.828793 36.022974 36.478494
F 14.196183 30.876874 42.908194
F 13.891383 30.876874 64.739294
F 14.196183 38.596074 42.908194
F 13.891383 38.596074 64.739294
F 27.750983 43.773474 36.709494
F 27.664083 36.349774 58.630494
F 14.196183 46.315274 42.908194
F 13.891383 46.315274 64.739294
F 23.162283 31.113374 43.181594
F 27.652483 30.788374 40.431594
F 23.082483 38.670974 43.225494
F 25.175983 42.500774 65.139294
F 9.828793 28.303774 36.478494
F 9.523953 28.303774 58.309594
F 7.561383 24.443374 39.176794
F 7.256543 24.443374 61.007994
F 7.561383 32.162574 39.176794
F 7.256543 32.162574 61.007994
F 7.561383 39.881874 39.176794
F 7.256543 39.881874 61.007994
F 16.475083 24.444174 39.300794
F 16.170283 24.444174 61.131894
F 16.475083 32.163374 39.300794
F 16.170283 32.163374 61.131894
F 16.475083 39.882574 39.300794
F 16.170283 39.882574 61.131894
F 25.642483 24.570774 39.613194
F 25.241883 24.493374 61.578994
F 25.457383 32.337774 39.718094
F 25.251283 32.163274 61.131094
F 25.526483 40.152774 39.641794
F 25.201283 40.023574 61.206994
F 7.510563 27.017974 42.815394
F 7.205723 27.017974 64.646494
F 7.510563 34.737274 42.815394
F 7.205723 34.737274 64.646494
F 7.510563 42.456474 42.815394
F 7.205723 42.456474 64.646494
F 16.424283 27.017274 42.939294
F 16.119483 27.017274 64.770394
F 16.424283 34.736474 42.939294
F 16.119483 34.736474 64.770394
F 16.424283 42.455674 42.939294
F 16.119483 42.455674 64.770394
F 25.486583 27.278674 43.131094
F 18.664383 38.506174 40.249894
F 25.681383 35.019574 43.069894
F 18.484683 38.628774 61.984794
F 25.489783 42.687474 43.180394
F 18.489983 31.007574 62.051194
F 7.548693 27.017974 40.085394
F 7.243853 27.017974 61.916494
F 7.548693 34.737274 40.085394
F 7.243853 34.737274 61.916494
F 7.548693 42.456474 40.085394
F 7.243853 42.456474 61.916494
F 16.462383 27.017274 40.210394
F 16.157583 27.017274 62.041494
F 16.462383 34.736474 40.210394
F 16.157583 34.736474 62.041494
F 16.462383 42.455674 40.210394
F 16.157583 42.455674 62.041494
F 25.400583 26.958674 40.514794
F 25.142883 27.196374 62.382094
F 25.488083 34.909474 40.348294
F 25.219683 34.667574 62.247394
F 25.593383 42.645474 40.523394
F 25.290483 42.609374 62.447494
F 7.599493 24.443374 36.446794
F 7.294653 24.443374 58.277994
F 7.599493 32.162574 36.446794
F 7.294653 32.162574 58.277994
F 7.599493 39.881874 36.446794
F 7.294653 39.881874 58.277994
F 16.513183 24.444174 36.571894
F 16.208383 24.444174 58.402994
F 16.513183 32.163374 36.571894
F 16.208383 32.163374 58.402994
F 16.513183 39.882574 36.571894
F 16.208383 39.882574 58.402994
F 25.467983 24.575274 36.911694
F 25.194583 24.648274 58.805094
F 25.321283 32.335674 36.946994
F 25.278483 32.525074 58.545094
F 25.762183 39.881874 36.757794
F 25.181183 39.859274 58.409594
F 9.778003 30.876874 40.117094
F 9.473163 30.876874 61.948194
F 9.778003 38.596074 40.117094
F 9.473163 38.596074 61.948194
F 28.046483 36.126874 36.873294
F 27.633983 28.306174 58.643894
F 9.778003 46.315274 40.117094
F 9.473163 46.315274 61.948194
F 18.730883 31.029074 40.380494
F 20.950583 34.773974 33.087894
F 22.942583 23.356974 57.960394
F 25.450883 34.787774 65.021794
F 32.153383 23.436974 55.108194
F 29.830283 34.819574 64.978994
F 27.899083 23.283874 40.484694
F 27.724383 23.179374 33.242794
F 32.048483 31.146074 65.158394
F 32.101383 23.424474 57.770394
F 32.015783 23.384574 62.564494
F 25.527183 42.576174 33.186094
F 31.960483 23.559374 65.183994
F 32.187683 23.579174 33.241594
F 27.909483 23.447974 43.203694
F 18.393383 23.191374 64.748894
F 27.425583 23.378574 57.643894
F 27.584183 23.189974 47.666394
F 23.235483 23.158374 33.163294
F 18.773983 23.255474 50.222094
F 18.581983 23.230174 47.554994
F 23.254283 23.323974 55.173294
F 27.329483 23.361074 65.056694
F 23.111783 23.436074 47.745894
F 27.500583 23.375674 62.445894
F 23.122683 23.370174 50.409794
F 18.354083 46.232874 61.973294
F 18.802983 46.194374 43.073494
F 22.912483 46.346474 57.683594
F 27.281883 46.290574 62.222994
F 27.348483 46.297774 64.932494
F 18.330983 23.163074 62.073894
F 18.693183 23.261174 33.133394
F 18.778483 23.186074 40.374994
F 18.847383 23.218374 35.774894
F 23.313683 23.193674 35.854694
F 18.459283 23.171674 57.503594
F 2.708553 24.454974 68.210994
F 2.403713 24.454974 90.042094
F 29.517283 24.732674 68.760494
F 18.361883 28.175874 65.848894
F 2.708553 32.174174 68.210994
F 2.403713 32.174174 90.042094
F 29.835383 32.480474 68.803194
F 29.430783 32.017474 90.260394
F 2.708553 39.893474 68.210994
F 2.403713 39.893474 90.042094
F 29.646083 40.043074 68.704994
F 29.333283 39.753274 90.356894
F 11.612383 24.444174 68.346694
F 11.307583 24.444174 90.177794
F 11.612383 32.163374 68.346694
F 11.307583 32.163374 90.177794
F 11.612383 39.882574 68.346694
F 11.307583 39.882574 90.177794
F 20.497783 24.591874 68.389294
F 20.294583 24.441174 90.156394
F 20.852283 32.119774 68.479994
F 20.193783 32.168374 90.328694
F 20.568083 39.944874 68.559794
F 20.094683 39.739774 90.332194
F 2.657733 27.006374 71.849594
F 2.352893 27.006374 93.680694
F 29.626683 27.167874 72.325394
F 29.165783 27.134474 94.030694
F 2.657733 34.725674 71.849594
F 2.352893 34.725674 93.680694
F 29.544983 34.967274 72.396094
F 29.102983 34.915674 93.680394
F 2.657733 42.444874 71.849594
F 2.352893 42.444874 93.680694
F 29.606583 42.613574 72.504694
F 29.291583 42.384274 93.999694
F 11.561583 27.017274 71.985194
F 11.256783 27.017274 93.816294
F 11.561583 34.736474 71.985194
F 11.256783 34.736474 93.816294
F 11.561583 42.455674 71.985194
F 11.256783 42.455674 93.816294
F 20.479483 27.008374 72.078394
F 20.277583 27.180074 93.939094
F 20.727383 34.670474 72.097694
F 20.204283 34.737474 93.794294
F 20.428683 42.434074 72.063194
F 20.146083 42.472574 93.998894
F 2.695533 27.006374 69.143294
F 2.390693 27.006374 90.974394
F 29.686083 27.363374 69.567894
F 29.257383 26.885574 91.275194
F 2.695533 34.725674 69.143294
F 2.390693 34.725674 90.974394
F 29.664883 35.161474 69.725994
F 29.233783 34.603374 91.053994
F 2.695533 42.444874 69.143294
F 2.390693 42.444874 90.974394
F 29.668483 42.628774 69.929194
F 29.319083 42.272974 91.327594
F 11.599683 27.017274 69.256294
F 11.294883 27.017274 91.087394
F 11.599683 34.736474 69.256294
F 11.294883 34.736474 91.087394
F 11.599683 42.455674 69.256294
F 11.294883 42.455674 91.087394
F 20.581683 27.099174 69.381294
F 20.412683 27.181374 91.165694
F 20.651383 34.740674 69.325194
F 20.218783 34.803174 90.998494
F 20.413083 42.595174 69.355594
F 20.225283 42.377474 91.210094
F 2.441493 24.454974 87.335894
F 22.799083 43.790974 65.928894
F 29.294683 24.528174 87.570394
F 2.441493 32.174174 87.335894
F 18.305883 35.997974 65.909894
F 29.189183 32.070674 87.612394
F 2.441493 39.893474 87.335894
F 31.937883 43.899674 66.191894
F 29.200983 40.065074 87.609594
F 11.650483 24.444174 65.617794
F 11.345683 24.444174 87.448894
F 11.650483 32.163374 65.617794
F 11.345683 32.163374 87.448894
F 11.650483 39.882574 65.617794
F 11.345683 39.882574 87.448894
F 25.472883 32.280874 65.915394
F 20.512083 24.457074 87.479894
F 22.499683 35.957174 97.596294
F 20.223083 32.141174 87.650294
F 20.633383 39.795874 65.764394
F 20.256583 39.946774 87.643394
F 4.908813 30.873374 69.165194
F 4.603973 30.873374 90.996294
F 32.037983 31.226174 69.618494
F 31.772983 30.859974 91.223894
F 4.908813 38.592574 69.165194
F 4.603973 38.592574 90.996294
F 31.825583 38.758774 69.702694
F 31.631983 38.430874 91.117494
F 31.972083 36.327074 65.844394
F 26.977183 38.674974 86.798994
F 4.908813 46.311774 69.165194
F 4.603973 46.311774 90.996294
F 26.866783 30.765274 86.710094
F 18.063583 38.568974 86.604594
F 25.227283 39.832874 65.929494
F 20.656183 24.479074 65.612794
F 13.827883 30.876874 69.287394
F 13.522983 30.876874 91.118494
F 13.827883 38.596074 69.287394
F 13.522983 38.596074 91.118494
F 17.934783 30.993174 86.427994
F 9.130203 46.315274 86.508194
F 13.827883 46.315274 69.287394
F 13.522983 46.315274 91.118494
F 23.039083 31.002974 69.470794
F 22.442083 30.792274 91.210894
F 22.689683 38.533974 69.624394
F 22.545283 38.746974 91.042994
F 9.130203 38.596074 86.508194
F 9.130203 30.876874 86.508194
F 4.959603 28.307274 65.526594
F 4.654763 28.307274 87.357794
F 31.356983 28.478074 97.464294
F 31.491683 28.335474 87.636494
F 4.959603 36.026474 65.526594
F 4.654763 36.026474 87.357794
F 22.982283 36.033174 65.808194
F 31.513883 36.058474 87.686394
F 4.959603 43.745674 65.526594
F 4.654763 43.745674 87.357794
F 31.430883 43.782774 97.633594
F 31.746783 43.954474 87.697494
F 13.878583 28.303774 65.648894
F 13.573783 28.303774 87.479994
F 13.878583 36.022974 65.648894
F 13.573783 36.022974 87.479994
F 13.878583 43.742174 65.648894
F 13.573783 43.742174 87.479994
F 18.407483 43.676774 65.616494
F 22.563283 28.310374 87.513494
F 32.001783 28.596774 65.997894
F 22.582983 36.160074 87.520794
F 24.620683 24.429674 97.782494
F 22.630683 43.816374 87.422794
F 4.921573 28.307274 68.250994
F 4.616733 28.307274 90.082094
F 31.838883 28.641374 68.679494
F 31.444083 28.377474 90.355194
F 4.921573 36.026474 68.250994
F 4.616733 36.026474 90.082094
F 32.025683 36.314074 68.507994
F 31.518583 35.826974 90.492594
F 4.921573 43.745674 68.250994
F 4.616733 43.745674 90.082094
F 31.899383 43.918574 68.812594
F 31.681283 43.431574 90.386994
F 13.840583 28.303774 68.377794
F 13.535683 28.303774 90.208894
F 13.840583 36.022974 68.377794
F 13.535683 36.022974 90.208894
F 13.840583 43.742174 68.377794
F 13.535683 43.742174 90.208894
F 22.904683 28.455074 68.690394
F 22.619083 28.241374 90.173394
F 22.859083 36.134174 68.462994
F 22.493883 36.085474 90.281194
F 22.791083 43.834274 68.635094
F 22.454083 43.799174 90.251894
F 4.870753 30.873374 71.889494
F 4.565913 30.873374 93.720594
F 31.824083 30.881974 72.422294
F 31.508283 31.178674 93.996594
F 4.870753 38.592574 71.889494
F 4.565913 38.592574 93.720594
F 31.804083 38.941574 72.374594
F 31.546983 38.611474 93.972494
F 4.870753 46.311774 71.889494
F 4.565913 46.311774 93.720594
F 22.858583 23.247074 79.602394
F 20.865283 32.219474 65.540494
F 13.789683 30.876874 72.016294
F 13.484883 30.876874 93.847394
F 13.789683 38.596074 72.016294
F 13.484883 38.596074 93.847394
F 27.267483 43.573874 83.188094
F 26.990783 36.215874 83.022194
F 13.789683 46.315274 72.016294
F 13.484883 46.315274 93.847394
F 22.760183 30.744774 72.179894
F 22.660383 30.754274 93.971894
F 22.670283 38.548274 72.247494
F 22.555983 38.660774 93.744094
F 29.683683 32.395474 66.080894
F 31.681483 23.141674 91.228394
F 7.154933 24.443374 68.284994
F 6.850093 24.443374 90.116094
F 7.154933 32.162574 68.284994
F 6.850093 32.162574 90.116094
F 7.154933 39.881874 68.284994
F 6.850093 39.881874 90.116094
F 16.068683 24.444174 68.408894
F 15.763783 24.444174 90.239994
F 16.068683 32.163374 68.408894
F 15.763783 32.163374 90.239994
F 16.068683 39.882574 68.408894
F 15.763783 39.882574 90.239994
F 25.260383 24.513774 68.589894
F 24.661183 24.578574 90.618194
F 25.295683 32.269474 68.614094
F 24.816083 32.138974 90.375594
F 24.891683 40.022274 68.693694
F 24.785083 39.962574 90.482494
F 7.104113 27.017974 71.923494
F 6.799273 27.017974 93.754594
F 7.104113 34.737274 71.923494
F 6.799273 34.737274 93.754594
F 7.104113 42.456474 71.923494
F 6.799273 42.456474 93.754594
F 16.017883 27.017274 72.047394
F 15.712983 27.017274 93.878494
F 16.017883 34.736474 72.047394
F 15.712983 34.736474 93.878494
F 16.017883 42.455674 72.047394
F 15.712983 42.455674 93.878494
F 25.113083 27.002174 72.176494
F 24.825883 27.303974 93.942894
F 25.020183 34.774274 72.304594
F 24.789583 34.458974 93.867394
F 25.208783 42.701974 72.190094
F 24.889983 42.459974 94.056594
F 7.142243 27.017974 69.193494
F 6.837403 27.017974 91.024594
F 7.142243 34.737274 69.193494
F 6.837403 34.737274 91.024594
F 7.142243 42.456474 69.193494
F 6.837403 42.456474 91.024594
F 16.055983 27.017274 69.318494
F 15.751083 27.017274 91.149594
F 16.055983 34.736474 69.318494
F 15.751083 34.736474 91.149594
F 16.055983 42.455674 69.318494
F 15.751083 42.455674 91.149594
F 25.115883 27.091374 69.425894
F 24.834083 27.173374 91.200994
F 25.138783 34.927874 69.447994
F 24.878983 34.784874 91.270094
F 25.194883 42.705574 69.508594
F 24.978083 42.618174 91.365594
F 7.193043 24.443374 65.554994
F 6.888203 24.443374 87.386094
F 7.193043 32.162574 65.554994
F 6.888203 32.162574 87.386094
F 7.193043 39.881874 65.554994
F 6.888203 39.881874 87.386094
F 16.106783 24.444174 65.679994
F 15.801883 24.444174 87.511094
F 16.106783 32.163374 65.679994
F 15.801883 32.163374 87.511094
F 16.106783 39.882574 65.679994
F 15.801883 39.882574 87.511094
F 27.477183 43.753274 65.784694
F 24.890583 24.435674 87.912094
F 24.994183 24.575274 65.821894
F 24.811083 32.254874 87.590394
F 29.204383 32.080274 97.580194
F 24.815683 39.877574 87.639894
F 9.371543 30.876874 69.225194
F 9.066703 30.876874 91.056294
F 9.371543 38.596074 69.225194
F 9.066703 38.596074 91.056294
F 27.004683 28.205174 83.201394
F 18.012683 43.765474 83.013994
F 9.371543 46.315274 69.225194
F 9.066703 46.315274 91.056294
F 18.428683 30.945174 69.214794
F 17.979283 30.876874 91.180794
F 18.414683 38.532774 69.199394
F 17.979283 38.596074 91.180794
F 17.992783 36.010474 82.896594
F 18.055583 28.230174 82.992994
F 27.492883 31.029374 69.440994
F 27.160283 30.959174 91.271194
F 27.129783 38.791174 69.466994
F 27.081683 38.453874 91.046994
F 9.181023 43.742174 82.869594
F 9.181023 36.022974 82.869594
F 29.305183 24.319674 90.361594
F 24.665183 32.117174 97.712794
F 9.422343 28.303774 65.586694
F 9.117503 28.303774 87.417794
F 9.422343 36.022974 65.586694
F 9.117503 36.022974 87.417794
F 9.422343 43.742174 65.586694
F 9.117503 43.742174 87.417794
F 6.939013 34.737274 83.747594
F 17.996083 28.394874 87.404794
F 22.731783 23.328574 69.369394
F 18.029583 36.081874 87.490594
F 20.047483 40.072974 97.561394
F 17.946783 43.772874 87.723894
F 26.974683 23.219374 91.355194
F 27.123083 28.240274 87.823394
F 6.989813 24.443374 80.109094
F 27.178083 36.095874 87.394594
F 24.937583 42.390074 84.069994
F 27.263283 43.577074 87.740994
F 9.384243 28.303774 68.315594
F 9.079403 28.303774 90.146694
F 9.384243 36.022974 68.315594
F 9.079403 36.022974 90.146694
F 9.384243 43.742174 68.315594
F 9.079403 43.742174 90.146694
F 18.353683 28.375874 68.502294
F 17.991983 28.303774 90.271094
F 18.416883 35.934074 68.617394
F 17.991983 36.022974 90.271094
F 18.248983 43.835774 68.278794
F 17.991983 43.742174 90.271094
F 27.510683 28.256474 68.512094
F 27.163183 28.284774 90.482894
F 27.453583 36.235574 68.657494
F 27.213383 35.945574 90.075294
F 27.592283 44.054574 68.722394
F 27.291083 43.676074 90.431694
F 9.333433 30.876874 71.954094
F 9.028593 30.876874 93.785194
F 9.333433 38.596074 71.954094
F 9.028593 38.596074 93.785194
F 9.333433 46.315274 71.954094
F 9.028593 46.315274 93.785194
F 18.127883 30.831974 71.900794
F 17.941183 30.876874 93.909594
F 18.294183 38.632474 71.975594
F 17.941183 38.596074 93.909594
F 9.181023 28.303774 82.869594
F 27.091683 43.553774 80.502194
F 27.363583 30.794174 72.271894
F 26.937783 30.823074 93.954694
F 27.189683 38.780274 72.253494
F 26.967483 38.329974 93.912094
F 27.078983 36.157174 80.375394
F 27.252683 28.453774 80.474094
F 24.886083 34.845774 83.969194
F 24.795283 26.878174 83.925494
F 2.606933 24.454974 75.488094
F 2.302103 24.454974 97.319194
F 29.794983 24.685874 75.961994
F 27.030183 43.735074 97.583694
F 2.606933 32.174174 75.488094
F 2.302103 32.174174 97.319194
F 29.375883 32.165074 76.108194
F 20.131983 32.042974 97.617794
F 2.606933 39.893474 75.488094
F 2.302103 39.893474 97.319194
F 29.499383 39.908874 75.937894
F 6.939013 27.017974 83.747594
F 11.510783 24.444174 75.623694
F 11.205983 24.444174 97.454794
F 11.510783 32.163374 75.623694
F 11.205983 32.163374 97.454794
F 11.510783 39.882574 75.623694
F 11.205983 39.882574 97.454794
F 20.447683 24.470974 75.577494
F 29.073883 39.754074 97.545294
F 20.515683 32.105274 75.612394
F 29.437783 24.308774 97.650194
F 20.591783 40.035974 75.708694
F 29.640183 40.036474 66.026694
F 2.556113 27.006374 79.126594
F 29.582283 26.971674 79.673294
F 2.556123 34.725674 79.126594
F 29.355583 34.932374 79.602594
F 2.556123 42.444874 79.126594
F 29.531883 42.668574 79.609994
F 11.459983 27.017274 79.262194
F 11.459983 34.736474 79.262194
F 11.459983 42.455674 79.262194
F 20.424383 27.029974 79.377094
F 20.594483 34.753974 79.533594
F 20.362883 42.486674 79.466694
F 2.593913 27.006374 76.420294
F 2.746333 39.893474 65.504794
F 29.653283 27.159374 76.905894
F 2.593923 34.725674 76.420294
F 15.903583 24.444174 80.234094
F 29.307983 34.694674 76.831294
F 2.593923 42.444874 76.420294
F 24.903083 32.233374 80.472994
F 29.463783 42.484174 76.836194
F 11.498083 27.017274 76.533294
F 11.498083 34.736474 76.533294
F 11.498083 42.455674 76.533294
F 20.400483 26.971674 76.504094
F 20.266083 34.761774 76.753594
F 20.528783 42.548074 76.738494
F 2.644713 24.454974 72.781794
F 2.339873 24.454974 94.612894
F 29.679983 24.549774 73.207494
F 29.351083 24.528974 94.910494
F 2.644713 32.174174 72.781794
F 2.339873 32.174174 94.612894
F 29.469083 32.275774 73.187794
F 29.167783 32.406874 94.816594
F 2.644713 39.893474 72.781794
F 2.339873 39.893474 94.612894
F 29.495983 39.968574 73.274594
F 29.101183 39.871174 94.795994
F 11.548883 24.444174 72.894794
F 11.244083 24.444174 94.725894
F 11.548883 32.163374 72.894794
F 11.244083 32.163374 94.725894
F 11.548883 39.882574 72.894794
F 11.244083 39.882574 94.725894
F 20.264883 24.406574 72.844594
F 20.267383 24.527674 94.822794
F 20.278883 31.979774 72.912694
F 20.305983 32.065674 94.862294
F 20.449983 39.904174 72.923694
F 20.258383 39.902174 94.716194
F 4.807193 30.873374 76.442194
F 31.869883 30.939874 77.044294
F 4.807193 38.592574 76.442194
F 31.824783 38.893174 76.834894
F 18.166083 44.014074 80.215694
F 4.807193 46.311774 76.442194
F 18.161483 35.961574 80.119694
F 25.224883 24.622074 80.415094
F 13.726183 30.876874 76.564494
F 13.726183 38.596074 76.564494
F 18.107583 28.404374 80.198694
F 13.726183 46.315274 76.564494
F 22.757083 30.873374 76.721694
F 22.744183 38.737374 76.783294
F 2.746333 32.174174 65.504794
F 4.857993 28.307274 72.803694
F 4.553153 28.307274 94.634794
F 31.902983 28.279674 73.212194
F 31.421783 28.497074 94.648294
F 4.857993 36.026474 72.803694
F 4.553153 36.026474 94.634794
F 31.757883 36.321874 73.202294
F 31.369783 36.055574 94.698394
F 4.857993 43.745674 72.803694
F 4.553153 43.745674 94.634794
F 31.873583 44.067674 73.413894
F 31.491983 43.661774 94.915394
F 13.776983 28.303774 72.925894
F 13.472183 28.303774 94.757094
F 13.776983 36.022974 72.925894
F 13.472183 36.022974 94.757094
F 13.776983 43.742174 72.925894
F 13.472183 43.742174 94.757094
F 22.823283 28.121874 72.886294
F 22.570783 28.343574 95.050294
F 22.729983 35.980274 73.232194
F 22.510883 35.865374 94.861194
F 22.742183 43.671074 72.943394
F 22.554683 43.816274 94.772494
F 4.819963 28.307274 75.527994
F 4.515123 28.307274 97.359094
F 31.783183 28.479074 75.951394
F 27.010883 35.850974 97.728894
F 4.819963 36.026474 75.527994
F 4.515123 36.026474 97.359094
F 31.734083 36.148874 75.957594
F 20.177883 24.278774 97.490094
F 4.819963 43.745674 75.527994
F 4.515123 43.745674 97.359094
F 31.772883 43.956274 76.045094
F 18.292583 23.214774 76.602794
F 13.738883 28.303774 75.654794
F 13.434083 28.303774 97.485894
F 13.738883 36.022974 75.654794
F 13.434083 36.022974 97.485894
F 13.738883 43.742174 75.654794
F 13.434083 43.742174 97.485894
F 22.693183 28.217274 75.568594
F 22.556683 28.018674 97.745394
F 22.562283 36.068674 75.955594
F 31.296283 35.927574 97.428194
F 22.927883 43.563674 75.816194
F 15.852783 34.736474 83.872594
F 4.769143 30.873374 79.166494
F 31.804783 31.030374 79.604394
F 4.769143 38.592574 79.166494
F 31.882083 38.820274 79.460694
F 4.769143 46.311774 79.166494
F 2.746333 24.454974 65.504794
F 13.688083 30.876874 79.293294
F 13.688083 38.596074 79.293294
F 9.219113 43.742174 80.140794
F 13.688083 46.315274 79.293294
F 22.759083 31.039874 79.472394
F 22.556283 38.474774 79.379794
F 6.989813 39.881874 80.109094
F 7.053323 24.443374 75.561994
F 6.748483 24.443374 97.393094
F 7.053323 32.162574 75.561994
F 6.748483 32.162574 97.393094
F 7.053323 39.881874 75.561994
F 6.748483 39.881874 97.393094
F 15.967083 24.444174 75.685894
F 15.662183 24.444174 97.517094
F 15.967083 32.163374 75.685894
F 15.662183 32.163374 97.517094
F 15.967083 39.882574 75.685894
F 15.662183 39.882574 97.517094
F 24.930583 24.558474 75.808994
F 15.852783 27.017274 83.872594
F 25.086783 32.018474 75.820694
F 27.055283 28.146074 97.967594
F 25.203683 40.016874 75.732994
F 24.740783 39.624074 97.578594
F 7.002503 27.017974 79.200494
F 7.002503 34.737274 79.200494
F 7.002503 42.456474 79.200494
F 15.916283 27.017274 79.324494
F 15.916283 34.736474 79.324494
F 15.916283 42.455674 79.324494
F 25.123783 27.237474 79.471894
F 25.048283 34.789574 79.299194
F 24.796483 42.443974 79.508494
F 7.040633 27.017974 76.470594
F 7.040633 34.737274 76.470594
F 7.040633 42.456474 76.470594
F 15.954383 27.017274 76.595594
F 15.954383 34.736474 76.595594
F 15.954383 42.455674 76.595594
F 25.093483 27.056574 76.907494
F 24.855583 34.720774 76.613694
F 25.034383 42.452574 76.830894
F 7.091433 24.443374 72.831994
F 6.786593 24.443374 94.663094
F 7.091433 32.162574 72.831994
F 6.786593 32.162574 94.663094
F 7.091433 39.881874 72.831994
F 6.786593 39.881874 94.663094
F 16.005183 24.444174 72.957094
F 15.700283 24.444174 94.788194
F 16.005183 32.163374 72.957094
F 15.700283 32.163374 94.788194
F 16.005183 39.882574 72.957094
F 15.700283 39.882574 94.788194
F 24.931983 24.526674 72.915194
F 24.793083 24.603674 95.014194
F 25.034183 32.031174 73.033694
F 24.829583 32.076274 94.918994
F 24.992683 40.066474 73.052994
F 24.785783 39.960474 94.824094
F 9.269933 30.876874 76.502194
F 9.269933 38.596074 76.502194
F 9.219113 36.022974 80.140794
F 9.269933 46.315274 76.502194
F 18.214183 30.883574 76.687794
F 18.320683 38.630174 76.402494
F 9.219113 28.303774 80.140794
F 27.301083 30.882874 76.990594
F 27.280583 38.499074 76.691294
F 17.941183 46.315274 93.909594
F 15.903583 39.882574 80.234094
F 9.320723 28.303774 72.863694
F 9.015883 28.303774 94.694794
F 9.320723 36.022974 72.863694
F 9.015883 36.022974 94.694794
F 9.320723 43.742174 72.863694
F 9.015883 43.742174 94.694794
F 18.191083 28.343174 73.069194
F 17.928483 28.303774 94.819294
F 18.340383 36.008974 72.846594
F 17.928483 36.022974 94.819294
F 18.144183 43.720374 73.055794
F 17.928483 43.742174 94.819294
F 27.265483 28.227474 73.123494
F 27.082283 28.387074 95.239694
F 27.240283 36.187774 73.188094
F 26.851683 35.731874 94.992494
F 27.284483 44.165074 73.182194
F 27.107983 43.713074 94.835094
F 9.282633 28.303774 75.592594
F 8.977793 28.303774 97.423694
F 9.282633 36.022974 75.592594
F 8.977793 36.022974 97.423694
F 9.282633 43.742174 75.592594
F 8.977793 43.742174 97.423694
F 18.139983 28.311574 75.810194
F 17.890383 28.303774 97.548194
F 18.136283 36.031674 75.594094
F 17.890383 36.022974 97.548194
F 18.226983 43.742574 75.626994
F 17.890383 43.742174 97.548194
F 27.290783 28.285974 75.900894
F 15.852783 42.455674 83.872594
F 27.033883 36.034874 75.923894
F 6.939013 42.456474 83.747594
F 27.321883 43.939574 75.888894
F 22.655483 43.688274 97.489894
F 9.231813 30.876874 79.231094
F 9.231813 38.596074 79.231094
F 9.231813 46.315274 79.231094
F 18.178183 30.949674 79.376594
F 18.206083 38.533274 79.322594
F 27.184583 38.838774 83.997694
F 27.164983 31.152374 79.728094
F 27.253983 38.700574 79.401294
F 27.182183 30.913874 84.081794
F 6.989813 32.162574 80.109094
F 2.505323 24.454974 82.765094
F 29.596283 24.544674 82.990294
F 2.505323 32.174174 82.765094
F 29.416683 32.241574 83.241594
F 2.505323 39.893474 82.765094
F 29.434583 39.793174 82.899294
F 11.409183 24.444174 82.900794
F 11.409183 32.163374 82.900794
F 11.409183 39.882574 82.900794
F 20.475483 24.482974 83.044594
F 20.640383 32.190574 83.144694
F 20.425283 39.952774 83.000494
F 2.454503 27.006374 86.403594
F 29.248983 27.034574 86.757694
F 2.454503 34.725674 86.403594
F 29.323283 34.623974 86.662994
F 2.454503 42.444874 86.403594
F 29.631583 42.680974 86.687394
F 11.358383 27.017274 86.539294
F 11.358383 34.736474 86.539294
F 11.358383 42.455674 86.539294
F 20.378383 27.037574 86.698294
F 20.398983 34.827074 86.726294
F 20.301083 42.602974 86.821194
F 2.492303 27.006374 83.697394
F 29.394683 27.122974 84.004294
F 2.492303 34.725674 83.697394
F 29.308183 34.859274 83.947594
F 2.492303 42.444874 83.697394
F 29.526283 42.337074 83.924894
F 11.396483 27.017274 83.810394
F 11.396483 34.736474 83.810394
F 11.396483 42.455674 83.810394
F 20.340583 27.115074 83.881994
F 20.259583 34.862474 83.980094
F 20.299283 42.544674 83.927594
F 2.543103 24.454974 80.058794
F 29.712183 24.341474 80.319994
F 2.543103 32.174174 80.058794
F 29.538883 32.398474 80.506694
F 2.543103 39.893474 80.058794
F 29.553983 40.064474 80.254294
F 11.447283 24.444174 80.171894
F 11.447283 32.163374 80.171894
F 11.447283 39.882574 80.171894
F 20.503683 24.505374 80.286494
F 20.319683 32.113274 80.389994
F 20.404783 39.852974 80.257594
F 4.705583 30.873374 83.719194
F 31.767383 31.013074 84.038594
F 4.705583 38.592574 83.719194
F 31.572683 38.369874 84.037294
F 18.073683 38.792274 83.839794
F 4.705583 46.311774 83.719194
F 18.360183 30.987674 83.760494
F 15.903583 32.163374 80.234094
F 13.624583 30.876874 83.841494
F 13.624583 38.596074 83.841494
F 9.168323 46.315274 83.779294
F 13.624583 46.315274 83.841494
F 22.758983 30.940374 84.026394
F 22.578783 38.659374 83.989294
F 9.168323 38.596074 83.779294
F 4.756373 28.307274 80.080694
F 31.821283 28.345974 80.585094
F 4.756373 36.026474 80.080694
F 31.741383 36.356174 80.432594
F 4.756373 43.745674 80.080694
F 31.814183 43.968374 80.499594
F 13.675383 28.303774 80.202994
F 13.675383 36.022974 80.202994
F 13.675383 43.742174 80.202994
F 22.665283 28.441174 80.281194
F 22.796483 36.074974 80.295994
F 22.611583 43.768574 80.257494
F 4.718343 28.307274 82.804994
F 31.811583 28.287774 83.455694
F 4.718343 36.026474 82.804994
F 31.620683 35.871174 83.107094
F 4.718343 43.745674 82.804994
F 31.807483 43.735674 83.199394
F 13.637283 28.303774 82.931894
F 13.637283 36.022974 82.931894
F 13.637283 43.742174 82.931894
F 22.564483 28.271274 83.009194
F 22.548083 36.195874 83.196194
F 22.815483 43.766774 83.044094
F 4.667533 30.873374 86.443594
F 31.579983 31.000574 86.851194
F 4.667533 38.592574 86.443594
F 31.484983 38.600474 86.780994
F 4.667533 46.311774 86.443594
F 17.979283 46.315274 91.180794
F 13.586483 30.876874 86.570394
F 13.586483 38.596074 86.570394
F 9.168323 30.876874 83.779294
F 13.586483 46.315274 86.570394
F 22.495583 30.931274 86.781594
F 22.574883 38.705674 86.740894
F 24.898683 39.752674 80.129294
F 6.951703 24.443374 82.839094
F 6.951703 32.162574 82.839094
F 6.951703 39.881874 82.839094
F 15.865483 24.444174 82.962994
F 15.865483 32.163374 82.962994
F 15.865483 39.882574 82.962994
F 25.061083 24.255474 83.106994
F 25.065983 32.131274 83.090594
F 24.890983 39.966374 82.986694
F 6.900883 27.017974 86.477594
F 6.900883 34.737274 86.477594
F 6.900883 42.456474 86.477594
F 15.814583 27.017274 86.601494
F 15.814583 34.736474 86.601494
F 15.814583 42.455674 86.601494
F 24.907683 27.067574 86.730894
F 24.878983 34.912174 86.733794
F 24.943483 42.581674 86.783594
F 22.800883 28.456574 65.885894
F 27.464383 23.293974 69.589394
F 29.555183 24.665074 66.015294
F 27.605583 28.580774 65.988494
F 18.297383 23.361574 79.381394
F 27.697583 36.224574 65.880694
F 31.803183 23.390574 69.648594
F 32.068283 23.368074 72.390594
F 18.183983 23.210374 83.566094
F 22.588383 46.305174 83.904094
F 27.293483 46.143474 86.837294
F 31.547383 23.252874 86.778094
F 27.376883 23.482574 76.760294
F 27.187583 23.187074 86.944094
F 31.724783 23.331674 84.018894
F 27.377583 23.267674 72.373894
F 27.410783 23.260774 84.061094
F 32.171483 23.258774 76.746994
F 22.588183 23.217374 76.978894
F 18.237683 46.259574 69.343394
F 18.052383 46.238074 83.862194
F 18.358483 23.188674 69.188794
F 27.044883 46.136374 91.309194
F 22.793983 46.190074 76.762994
F 31.611583 46.027174 91.321494
F 26.863483 46.239574 94.018894
F 27.224183 46.190374 84.134694
F 18.304083 46.200974 72.030194
F 27.287383 46.135274 79.540294
F 31.413783 46.202774 94.053394
F 22.717283 46.306974 79.546294
F 18.165183 23.460674 86.394694
F 31.669583 23.252574 93.916994
F 27.055583 23.260574 94.078994
F 27.285083 23.220774 79.478294
F 22.450983 23.212074 93.975394
F 2.098873 24.454974 111.872794
F 24.751483 26.972774 98.758194
F 2.098873 32.174174 111.872794
F 29.001583 31.949174 112.256794
F 2.098873 39.893474 111.872794
F 29.078283 39.779174 112.169794
F 11.002683 24.444174 112.008794
F 11.002683 32.163374 112.008794
F 11.002683 39.882574 112.008794
F 19.855883 24.300374 112.124794
F 19.962383 32.005274 112.195794
F 20.036183 39.979674 112.175794
F 2.048053 27.006374 115.511794
F 28.923883 27.070574 115.906794
F 2.048053 34.725674 115.511794
F 29.039383 34.624174 115.991794
F 2.048053 42.444874 115.511794
F 28.860283 42.268774 115.944794
F 10.951883 27.017274 115.647794
F 10.951883 34.736474 115.647794
F 10.951883 42.455674 115.647794
F 19.955583 27.074874 115.752794
F 19.748683 34.635674 115.771794
F 19.698483 42.396874 115.800794
F 2.085853 27.006374 112.805794
F 28.913583 26.860674 113.207794
F 2.085853 34.725674 112.805794
F 28.895283 34.597474 113.242794
F 2.085853 42.444874 112.805794
F 29.041983 42.341974 113.177794
F 10.989983 27.017274 112.918794
F 10.989983 34.736474 112.918794
F 10.989983 42.455674 112.918794
F 19.855883 26.864974 113.030794
F 19.952883 34.647474 112.923794
F 19.981683 42.425474 113.023794
F 2.136653 24.454974 109.166794
F 1.831813 24.454974 130.997794
F 28.855883 24.239674 109.519794
F 2.136653 32.174174 109.166794
F 1.831813 32.174174 130.997794
F 29.191283 31.758174 109.501794
F 2.136653 39.893474 109.166794
F 1.831813 39.893474 130.997794
F 28.913583 39.816774 109.494794
F 11.040783 24.444174 109.279794
F 11.040783 32.163374 109.279794
F 11.040783 39.882574 109.279794
F 20.055783 24.229874 109.473794
F 19.931083 32.032074 109.341794
F 20.042383 39.906474 109.439794
F 4.299133 30.873374 112.827794
F 31.260383 30.750074 113.145794
F 4.299133 38.592574 112.827794
F 31.035283 38.129274 113.268794
F 20.153083 34.671674 98.451094
F 4.299133 46.311774 112.827794
F 31.269283 38.485674 98.404694
F 26.245683 38.386374 130.359794
F 13.218183 30.876874 112.949794
F 13.218183 38.596074 112.949794
F 22.403083 30.579774 98.578794
F 13.218183 46.315274 112.949794
F 22.240383 30.749574 112.896794
F 22.034983 38.534274 113.053794
F 26.799583 38.445574 108.484794
F 4.349923 28.307274 109.188794
F 31.131583 27.945874 109.839794
F 4.349923 36.026474 109.188794
F 31.227683 35.816574 109.372794
F 4.349923 43.745674 109.188794
F 31.035283 43.739474 109.573794
F 13.268983 28.303774 109.310794
F 13.268983 36.022974 109.310794
F 13.268983 43.742174 109.310794
F 22.131583 27.977974 109.404794
F 22.185383 35.766674 109.437794
F 22.141883 43.523574 109.325794
F 4.311893 28.307274 111.912794
F 31.303183 28.001574 112.566794
F 4.311893 36.026474 111.912794
F 31.137983 35.689874 112.231794
F 4.311893 43.745674 111.912794
F 31.134383 43.590274 112.173794
F 13.230883 28.303774 112.039794
F 13.230883 36.022974 112.039794
F 13.230883 43.742174 112.039794
F 22.179883 27.957574 112.082794
F 22.169583 36.005574 112.122794
F 22.300383 43.667374 112.032794
F 4.261073 30.873374 115.551794
F 31.144783 30.552374 115.808794
F 4.261073 38.592574 115.551794
F 31.104983 38.212974 115.924794
F 4.261073 46.311774 115.551794
F 24.646783 34.662874 98.420694
F 13.180083 30.876874 115.678794
F 13.180083 38.596074 115.678794
F 33.206683 34.353974 127.782794
F 13.180083 46.315274 115.678794
F 22.123383 30.906574 115.733794
F 21.947783 38.531274 115.742794
F 33.085283 39.701274 124.221794
F 6.545253 24.443374 111.946794
F 31.485083 30.845774 98.717094
F 6.545253 32.162574 111.946794
F 30.964583 30.875074 130.537794
F 6.545253 39.881874 111.946794
F 33.392783 26.447674 113.200794
F 15.458983 24.444174 112.070794
F 15.458983 32.163374 112.070794
F 15.458983 39.882574 112.070794
F 24.305683 24.303274 112.081794
F 24.416083 32.165474 112.217794
F 24.463683 39.661074 112.144794
F 6.494433 27.017974 115.585794
F 29.428583 26.842674 98.511194
F 6.494433 34.737274 115.585794
F 26.903183 30.747274 98.574194
F 6.494433 42.456474 115.585794
F 22.329083 38.673674 98.428294
F 15.408183 27.017274 115.709794
F 15.408183 34.736474 115.709794
F 15.408183 42.455674 115.709794
F 24.304483 27.012674 115.728794
F 24.331483 34.542574 116.063794
F 24.294483 42.312374 115.534794
F 6.532563 27.017974 112.855794
F 28.848883 24.516474 116.934794
F 6.532563 34.737274 112.855794
F 22.341483 23.150574 108.370794
F 6.532563 42.456474 112.855794
F 26.943283 38.498874 98.523494
F 15.446283 27.017274 112.980794
F 15.446283 34.736474 112.980794
F 15.446283 42.455674 112.980794
F 24.469883 26.866474 112.949794
F 24.358683 34.635574 113.275794
F 24.579883 42.323874 112.856794
F 6.583363 24.443374 109.216794
F 29.211583 34.554474 98.375494
F 6.583363 32.162574 109.216794
F 30.879183 38.385774 130.618794
F 6.583363 39.881874 109.216794
F 28.748683 34.667874 130.408794
F 15.497083 24.444174 109.341794
F 15.497083 32.163374 109.341794
F 15.497083 39.882574 109.341794
F 24.547683 24.145774 109.368794
F 24.463883 31.911774 109.494794
F 24.649783 39.754674 109.342794
F 8.761863 30.876874 112.887794
F 8.761863 38.596074 112.887794
F 26.644483 30.791874 108.583794
F 8.761863 46.315274 112.887794
F 17.674383 30.876874 113.011794
F 17.674383 38.596074 113.011794
F 17.433083 38.596074 130.294794
F 26.678583 30.777474 113.032794
F 26.789483 38.453974 112.987794
F 17.737883 38.596074 108.463794
F 17.775983 46.315274 105.734794
F 8.812663 28.303774 109.248794
F 8.812663 36.022974 109.248794
F 8.812663 43.742174 109.248794
F 17.725183 28.303774 109.373794
F 17.725183 36.022974 109.373794
F 17.725183 43.742174 109.373794
F 26.670483 28.161874 109.620794
F 26.668683 35.794574 109.587794
F 26.708683 43.462374 109.368794
F 8.774563 28.303774 111.977794
F 8.774563 36.022974 111.977794
F 8.774563 43.742174 111.977794
F 17.687083 28.303774 112.101794
F 17.687083 36.022974 112.101794
F 17.687083 43.742174 112.101794
F 26.708283 28.214074 112.289794
F 26.633683 35.832874 112.259794
F 26.970983 43.461174 112.045794
F 8.723753 30.876874 115.616794
F 8.723753 38.596074 115.616794
F 8.723753 46.315274 115.616794
F 17.636283 30.876874 115.740794
F 17.636283 38.596074 115.740794
F 17.433083 30.876874 130.294794
F 26.528783 30.667774 115.726794
F 26.625183 38.335974 115.876794
F 17.737883 30.876874 108.463794
F 33.058583 42.149374 123.049794
F 1.997263 24.454974 119.149794
F 28.829183 24.349074 119.573794
F 1.997263 32.174174 119.149794
F 28.591583 32.050774 119.464794
F 1.997263 39.893474 119.149794
F 28.813883 39.761974 119.306794
F 10.901083 24.444174 119.285794
F 10.901083 32.163374 119.285794
F 10.901083 39.882574 119.285794
F 19.808283 24.484774 119.522794
F 19.770483 32.175874 119.482794
F 20.087383 39.857474 119.423794
F 2.251283 27.006374 100.957794
F 1.946443 27.006374 122.788794
F 29.093983 26.920774 101.157794
F 28.664583 26.934074 123.301794
F 2.251283 34.725674 100.957794
F 1.946443 34.725674 122.788794
F 29.175883 34.731674 101.149794
F 28.663683 34.464674 123.258794
F 2.251283 42.444874 100.957794
F 1.946443 42.444874 122.788794
F 29.192583 42.110474 101.230794
F 28.511783 42.284374 123.095794
F 11.155083 27.017274 101.093794
F 10.850283 27.017274 122.924794
F 11.155083 34.736474 101.093794
F 10.850283 34.736474 122.924794
F 11.155083 42.455674 101.093794
F 10.850283 42.455674 122.924794
F 20.041083 27.082074 101.287794
F 19.800383 26.879474 123.014794
F 20.108983 34.765874 101.213794
F 19.835383 34.860474 122.972794
F 20.119583 42.594574 101.013794
F 19.820483 42.655974 122.964794
F 1.984243 27.006374 120.082794
F 33.266783 39.674274 116.852794
F 28.799283 26.918674 120.622794
F 1.984243 34.725674 120.082794
F 21.962683 38.561874 130.377794
F 28.804683 34.466374 120.483794
F 1.984243 42.444874 120.082794
F 22.102583 30.951374 130.309794
F 28.843183 42.242974 120.393794
F 11.193283 27.017274 98.364494
F 10.888383 27.017274 120.195794
F 11.193283 34.736474 98.364494
F 10.888383 34.736474 120.195794
F 11.193283 42.455674 98.364494
F 10.888383 42.455674 120.195794
F 33.316083 42.126974 113.037794
F 19.852983 27.022874 120.362794
F 33.268583 24.103974 109.612794
F 19.823183 34.759474 120.295794
F 20.156983 27.069074 98.409294
F 19.816883 42.285774 120.355794
F 2.035033 24.454974 116.443794
F 24.122883 27.223574 130.273794
F 2.035033 32.174174 116.443794
F 28.871183 31.797274 116.799794
F 2.035033 39.893474 116.443794
F 28.841883 39.632974 116.649794
F 10.939183 24.444174 116.556794
F 10.939183 32.163374 116.556794
F 10.939183 39.882574 116.556794
F 19.896283 24.465474 116.478794
F 20.013383 32.118274 116.717794
F 19.870483 39.929074 116.754794
F 4.502353 30.873374 98.273294
F 4.197513 30.873374 120.104794
F 33.243183 42.395474 108.767794
F 30.828183 30.698274 120.394794
F 4.502353 38.592574 98.273294
F 4.197513 38.592574 120.104794
F 28.553983 27.085674 130.472794
F 30.998883 38.266774 120.392794
F 8.520523 46.315274 130.170794
F 8.825363 46.315274 108.338794
F 4.502353 46.311774 98.273294
F 4.197513 46.311774 120.104794
F 8.520523 38.596074 130.170794
F 8.825363 38.596074 108.338794
F 17.636283 46.315274 115.740794
F 33.267283 39.470974 112.418794
F 13.421383 30.876874 98.395594
F 13.116583 30.876874 120.226794
F 13.421383 38.596074 98.395594
F 13.116583 38.596074 120.226794
F 8.520523 30.876874 130.170794
F 8.825363 30.876874 108.338794
F 13.421383 46.315274 98.395594
F 13.116583 46.315274 120.226794
F 29.242983 42.349474 98.537594
F 22.005483 31.084474 120.432794
F 28.544383 42.243374 130.302794
F 22.268183 38.555974 120.087794
F 26.159983 43.588074 126.827794
F 26.850183 43.697474 104.797794
F 4.248313 28.307274 116.465794
F 31.257283 28.147474 116.852794
F 4.248313 36.026474 116.465794
F 31.219783 35.760774 116.918794
F 4.248313 43.745674 116.465794
F 31.066283 43.576074 116.818794
F 13.167383 28.303774 116.587794
F 13.167383 36.022974 116.587794
F 13.167383 43.742174 116.587794
F 22.141083 28.443074 116.660794
F 21.873283 36.025774 116.659794
F 22.103783 43.528374 116.540794
F 4.210283 28.307274 119.189794
F 31.122983 28.186574 119.587794
F 4.210283 36.026474 119.189794
F 31.084683 35.721574 119.692794
F 4.210283 43.745674 119.189794
F 31.198083 43.570174 119.542794
F 13.129283 28.303774 119.316794
F 13.129283 36.022974 119.316794
F 13.129283 43.742174 119.316794
F 22.127383 28.327874 119.527794
F 22.084383 35.834474 119.425794
F 22.012883 43.788274 119.290794
F 4.464303 30.873374 100.997794
F 4.159463 30.873374 122.828794
F 31.162583 31.015274 101.471794
F 31.041483 30.546274 123.139794
F 4.464303 38.592574 100.997794
F 4.159463 38.592574 122.828794
F 31.336483 38.510674 101.161794
F 30.820783 38.469974 123.211794
F 4.464303 46.311774 100.997794
F 4.159463 46.311774 122.828794
F 33.116183 34.431974 123.236794
F 17.534683 46.315274 123.017794
F 13.383283 30.876874 101.124794
F 13.078383 30.876874 122.955794
F 13.383283 38.596074 101.124794
F 13.078383 38.596074 122.955794
F 26.633783 35.925674 126.832794
F 26.754983 35.935274 104.881794
F 13.383283 46.315274 101.124794
F 13.078383 46.315274 122.955794
F 22.481383 30.736174 101.394794
F 22.170183 30.967774 123.264794
F 22.447883 38.662174 101.142794
F 21.850783 38.666274 122.887794
F 17.839483 46.315274 101.186794
F 17.572783 46.315274 120.288794
F 6.443643 24.443374 119.223794
F 24.788083 42.350974 98.363094
F 6.443643 32.162574 119.223794
F 20.220183 42.540874 98.306494
F 6.443643 39.881874 119.223794
F 24.125983 42.475274 130.412794
F 15.357383 24.444174 119.347794
F 15.357383 32.163374 119.347794
F 15.357383 39.882574 119.347794
F 24.221283 24.566174 119.806794
F 24.211583 32.049574 119.456794
F 24.470883 39.959974 119.258794
F 6.697663 27.017974 101.031794
F 6.392823 27.017974 122.862794
F 33.274983 24.127874 116.847794
F 6.697663 34.737274 101.031794
F 6.392823 34.737274 122.862794
F 33.194483 39.558874 119.432794
F 6.697663 42.456474 101.031794
F 6.392823 42.456474 122.862794
F 33.380583 24.433074 104.713794
F 15.611383 27.017274 101.155794
F 15.306583 27.017274 122.986794
F 15.611383 34.736474 101.155794
F 15.306583 34.736474 122.986794
F 15.611383 42.455674 101.155794
F 15.306583 42.455674 122.986794
F 24.725783 26.956774 101.368794
F 24.172583 27.034874 123.273794
F 24.429183 34.882474 101.247794
F 24.051983 34.533874 123.024794
F 24.711183 42.630074 101.330794
F 24.241183 42.158474 123.147794
F 6.735793 27.017974 98.301694
F 6.430953 27.017974 120.132794
F 33.141883 24.318974 124.134794
F 6.735793 34.737274 98.301694
F 6.430953 34.737274 120.132794
F 17.826783 43.742174 102.096794
F 6.735793 42.456474 98.301694
F 6.430953 42.456474 120.132794
F 19.702183 27.025274 130.316794
F 15.649483 27.017274 98.426694
F 15.344683 27.017274 120.257794
F 15.649483 34.736474 98.426694
F 15.344683 34.736474 120.257794
F 15.649483 42.455674 98.426694
F 15.344683 42.455674 120.257794
F 26.796583 46.249774 101.203794
F 24.412383 27.090874 120.460794
F 33.007683 26.847474 130.402794
F 24.275883 34.490874 120.408794
F 26.540183 45.916274 113.030794
F 24.208683 42.469074 120.325794
F 6.481753 24.443374 116.493794
F 26.612783 45.952274 108.321794
F 6.481753 32.162574 116.493794
F 17.471183 38.596074 127.565794
F 6.481753 39.881874 116.493794
F 26.583383 30.924674 130.558794
F 15.395483 24.444174 116.618794
F 15.395483 32.163374 116.618794
F 15.395483 39.882574 116.618794
F 24.401783 24.478274 116.999794
F 24.429083 31.960474 116.812794
F 24.301383 39.757174 116.586794
F 8.965093 30.876874 98.333294
F 8.660253 30.876874 120.164794
F 8.965093 38.596074 98.333294
F 8.660253 38.596074 120.164794
F 26.512283 28.315174 126.840794
F 26.675483 28.058074 104.935794
F 8.965093 46.315274 98.333294
F 8.660253 46.315274 120.164794
F 17.877683 30.876874 98.457794
F 17.572783 30.876874 120.288794
F 17.877683 38.596074 98.457794
F 17.572783 38.596074 120.288794
F 17.483883 43.742174 126.656794
F 17.788683 43.742174 104.824794
F 33.019183 34.459874 130.555794
F 26.378483 30.669574 120.487794
F 21.868283 46.018174 127.566794
F 26.501183 38.479274 120.262794
F 17.483883 36.022974 126.656794
F 17.788683 36.022974 104.824794
F 17.775983 38.596074 105.734794
F 17.674383 46.315274 113.011794
F 8.711043 28.303774 116.525794
F 8.711043 36.022974 116.525794
F 8.711043 43.742174 116.525794
F 17.623583 28.303774 116.650794
F 17.623583 36.022974 116.650794
F 17.623583 43.742174 116.650794
F 26.513883 28.276974 116.810794
F 26.537683 35.805074 116.947794
F 26.507183 43.302274 116.750794
F 8.672953 28.303774 119.254794
F 8.672953 36.022974 119.254794
F 8.672953 43.742174 119.254794
F 17.585483 28.303774 119.378794
F 17.585483 36.022974 119.378794
F 17.585483 43.742174 119.378794
F 26.628483 28.293374 119.497794
F 26.581083 35.722874 119.617794
F 26.582683 43.589874 119.420794
F 8.926973 30.876874 101.061794
F 8.622133 30.876874 122.893794
F 8.926973 38.596074 101.061794
F 8.622133 38.596074 122.893794
F 8.926973 46.315274 101.061794
F 8.622133 46.315274 122.893794
F 17.839483 30.876874 101.186794
F 17.534683 30.876874 123.017794
F 17.839483 38.596074 101.186794
F 17.534683 38.596074 123.017794
F 17.483883 28.303774 126.656794
F 17.788683 28.303774 104.824794
F 26.765883 30.893674 101.234794
F 26.562383 30.650274 123.203794
F 26.883483 38.515674 101.252794
F 26.398683 38.188074 123.019794
F 8.571343 43.742174 126.531794
F 8.876183 43.742174 104.700794
F 33.211783 31.798974 126.700794
F 31.068583 46.157274 115.780794
F 2.200483 24.454974 104.595794
F 1.895643 24.454974 126.427794
F 29.044783 24.329774 104.952794
F 28.686983 24.511174 126.735794
F 2.200483 32.174174 104.595794
F 1.895643 32.174174 126.427794
F 28.900483 32.203774 104.838794
F 28.859183 31.975474 126.835794
F 2.200483 39.893474 104.595794
F 1.895643 39.893474 126.427794
F 28.918283 39.701274 104.803794
F 28.647383 39.922074 126.811794
F 11.104383 24.444174 104.731794
F 10.799483 24.444174 126.562794
F 11.104383 32.163374 104.731794
F 10.799483 32.163374 126.562794
F 11.104383 39.882574 104.731794
F 10.799483 39.882574 126.562794
F 20.040283 24.369174 104.945794
F 19.740183 24.551274 126.657794
F 19.954883 32.153774 104.720794
F 19.880183 32.165374 126.661794
F 19.953483 39.903574 104.722794
F 19.679483 39.806674 126.614794
F 2.149663 27.006374 108.234794
F 1.844823 27.006374 130.065794
F 28.776783 26.783274 108.726794
F 24.343783 34.803174 130.349794
F 2.149663 34.725674 108.234794
F 1.844823 34.725674 130.065794
F 28.953283 34.404074 108.489794
F 19.739183 34.747074 130.335794
F 2.149663 42.444874 108.234794
F 1.844823 42.444874 130.065794
F 29.036983 42.259174 108.417794
F 33.214183 26.630874 115.852794
F 11.053483 27.017274 108.370794
F 10.748683 27.017274 130.201794
F 11.053483 34.736474 108.370794
F 10.748683 34.736474 130.201794
F 11.053483 42.455674 108.370794
F 10.748683 42.455674 130.201794
F 19.864083 26.780574 108.414794
F 17.471183 30.876874 127.565794
F 19.814983 34.593374 108.367794
F 33.459183 32.021874 104.862794
F 19.889683 42.574574 108.330794
F 33.078383 42.157374 127.805794
F 2.187463 27.006374 105.528794
F 1.882623 27.006374 127.359794
F 28.943383 26.866674 105.907794
F 28.814583 27.010174 127.622794
F 2.187463 34.725674 105.528794
F 1.882623 34.725674 127.359794
F 29.039683 34.802774 105.747794
F 29.104983 34.552574 127.693794
F 2.187463 42.444874 105.528794
F 1.882623 42.444874 127.359794
F 29.023183 42.365374 105.633794
F 28.512583 42.455474 127.634794
F 11.091683 27.017274 105.641794
F 10.786783 27.017274 127.472794
F 11.091683 34.736474 105.641794
F 10.786783 34.736474 127.472794
F 11.091683 42.455674 105.641794
F 10.786783 42.455674 127.472794
F 19.943183 26.981374 105.711794
F 19.695983 27.031574 127.604794
F 20.036483 34.772374 105.614794
F 19.672483 34.636074 127.628794
F 20.076683 42.465374 105.596794
F 19.647183 42.443474 127.718794
F 2.238263 24.454974 101.889794
F 1.933423 24.454974 123.720794
F 29.100783 24.387174 102.129794
F 28.572683 24.267474 124.094794
F 2.238263 32.174174 101.889794
F 1.933423 32.174174 123.720794
F 28.993483 32.250674 102.240794
F 28.697683 31.866074 124.120794
F 2.238263 39.893474 101.889794
F 1.933423 39.893474 123.720794
F 29.134483 39.621874 102.222794
F 28.633483 39.640974 124.039794
F 11.142383 24.444174 102.002794
F 10.837583 24.444174 123.833794
F 11.142383 32.163374 102.002794
F 10.837583 32.163374 123.833794
F 11.142383 39.882574 102.002794
F 10.837583 39.882574 123.833794
F 20.010983 24.505974 102.231794
F 19.717583 24.322874 123.938794
F 20.084883 32.158474 102.042794
F 19.947883 32.104174 123.946794
F 20.127383 39.955874 101.916794
F 19.716583 40.098574 123.978794
F 4.400743 30.873374 105.550794
F 4.095903 30.873374 127.381794
F 31.231683 30.639374 105.639794
F 30.991783 30.630774 127.871794
F 4.400743 38.592574 105.550794
F 4.095903 38.592574 127.381794
F 31.155283 38.487974 105.977794
F 30.683283 38.410174 127.818794
F 8.571343 36.022974 126.531794
F 8.876183 36.022974 104.700794
F 4.400743 46.311774 105.550794
F 4.095903 46.311774 127.381794
F 8.571343 28.303774 126.531794
F 8.876183 28.303774 104.700794
F 17.433083 46.315274 130.294794
F 17.826783 28.303774 102.096794
F 13.319783 30.876874 105.672794
F 13.014883 30.876874 127.503794
F 13.319783 38.596074 105.672794
F 13.014883 38.596074 127.503794
F 26.382583 43.635974 123.983794
F 27.049183 43.616474 102.165794
F 13.319783 46.315274 105.672794
F 13.014883 46.315274 127.503794
F 22.147283 30.599874 105.669794
F 22.015683 30.887274 127.660794
F 22.226183 38.654374 105.839794
F 21.900083 38.421374 127.605794
F 17.877683 46.315274 98.457794
F 26.269683 35.653274 124.131794
F 4.451533 28.307274 101.911794
F 4.146693 28.307274 123.742794
F 31.147683 28.411274 101.987794
F 31.127083 27.939074 123.895794
F 4.451533 36.026474 101.911794
F 4.146693 36.026474 123.742794
F 31.242383 35.939074 102.121794
F 30.866283 35.876474 124.130794
F 4.451533 43.745674 101.911794
F 4.146693 43.745674 123.742794
F 31.570583 43.790174 101.845794
F 30.824483 43.503974 124.032794
F 13.370583 28.303774 102.033794
F 13.065683 28.303774 123.864794
F 13.370583 36.022974 102.033794
F 13.065683 36.022974 123.864794
F 13.370583 43.742174 102.033794
F 13.065683 43.742174 123.864794
F 22.423383 28.207674 102.143794
F 21.903283 28.310074 124.036794
F 22.215783 36.261974 102.294794
F 21.970283 36.060174 124.038794
F 22.493283 43.789474 102.048794
F 22.109883 43.879674 123.784794
F 4.413503 28.307274 104.635794
F 4.108663 28.307274 126.466794
F 31.281283 28.051074 104.784794
F 31.075383 28.199974 126.686794
F 4.413503 36.026474 104.635794
F 4.108663 36.026474 126.466794
F 31.294983 36.033274 104.868794
F 31.214483 36.082474 126.877794
F 4.413503 43.745674 104.635794
F 4.108663 43.745674 126.466794
F 31.311883 43.752574 104.525794
F 30.962883 43.540474 126.943794
F 13.332483 28.303774 104.762794
F 13.027583 28.303774 126.593794
F 13.332483 36.022974 104.762794
F 13.027583 36.022974 126.593794
F 13.332483 43.742174 104.762794
F 13.027583 43.742174 126.593794
F 22.252183 28.114774 104.802794
F 21.906583 28.343674 126.758794
F 22.301783 36.037874 104.869794
F 22.035583 35.854674 126.841794
F 22.342083 43.726074 104.740794
F 21.890883 43.417274 126.587794
F 4.362693 30.873374 108.274794
F 4.057853 30.873374 130.105794
F 31.393783 30.483674 108.349794
F 26.193083 46.221374 127.765794
F 4.362693 38.592574 108.274794
F 4.057853 38.592574 130.105794
F 31.221583 38.469974 108.652794
F 8.863483 38.596074 105.610794
F 4.362693 46.311774 108.274794
F 4.057853 46.311774 130.105794
F 30.787883 46.176974 130.441794
F 8.609433 43.742174 123.802794
F 13.281683 30.876874 108.401794
F 12.976783 30.876874 130.232794
F 13.281683 38.596074 108.401794
F 12.976783 38.596074 130.232794
F 26.846683 35.920774 102.155794
F 26.455183 28.132374 124.194794
F 13.281683 46.315274 108.401794
F 12.976783 46.315274 130.232794
F 22.230783 30.670074 108.473794
F 33.136583 26.868874 127.667794
F 22.296383 38.466174 108.541794
F 33.106983 42.159474 130.573794
F 8.914273 43.742174 101.971794
F 8.609433 36.022974 123.802794
F 6.646863 24.443374 104.669794
F 6.342023 24.443374 126.500794
F 2.289083 42.444874 98.251394
F 19.717883 42.557074 130.448794
F 6.646863 32.162574 104.669794
F 6.342023 32.162574 126.500794
F 8.914273 36.022974 101.971794
F 32.946083 24.308774 126.894794
F 6.646863 39.881874 104.669794
F 6.342023 39.881874 126.500794
F 8.609433 28.303774 123.802794
F 8.558643 30.876874 127.441794
F 15.560583 24.444174 104.793794
F 15.255783 24.444174 126.624794
F 15.560583 32.163374 104.793794
F 15.255783 32.163374 126.624794
F 15.560583 39.882574 104.793794
F 15.255783 39.882574 126.624794
F 24.444583 24.373974 104.814794
F 24.338383 24.510974 126.841794
F 24.528983 31.894074 104.817794
F 24.367683 31.941974 126.804794
F 24.526183 39.982874 104.957794
F 24.158583 39.738474 126.660794
F 6.596043 27.017974 108.308794
F 6.291203 27.017974 130.139794
F 17.521983 43.742174 123.927794
F 33.336383 42.477574 105.908794
F 6.596043 34.737274 108.308794
F 6.291203 34.737274 130.139794
F 8.914273 28.303774 101.971794
F 26.539383 38.475274 127.682794
F 6.596043 42.456474 108.308794
F 6.291203 42.456474 130.139794
F 26.791383 30.725574 105.730794
F 26.949783 28.356274 102.240794
F 15.509783 27.017274 108.432794
F 15.204983 27.017274 130.263794
F 15.509783 34.736474 108.432794
F 15.204983 34.736474 130.263794
F 15.509783 42.455674 108.432794
F 15.204983 42.455674 130.263794
F 24.566983 26.751774 108.723794
F 26.609383 38.493274 105.869794
F 24.561083 34.473374 108.521794
F 26.489683 30.694874 127.921794
F 24.538383 42.272774 108.427794
F 28.739183 24.287274 112.173794
F 6.634173 27.017974 105.578794
F 6.329343 27.017974 127.409794
F 2.289083 34.725674 98.251394
F 17.775983 30.876874 105.734794
F 6.634183 34.737274 105.578794
F 6.329343 34.737274 127.409794
F 2.289083 27.006374 98.251394
F 8.558643 38.596074 127.441794
F 6.634183 42.456474 105.578794
F 6.329343 42.456474 127.409794
F 17.826783 36.022974 102.096794
F 8.558643 46.315274 127.441794
F 15.547883 27.017274 105.703794
F 15.243083 27.017274 127.534794
F 15.547883 34.736474 105.703794
F 15.243083 34.736474 127.534794
F 15.547883 42.455674 105.703794
F 15.243083 42.455674 127.534794
F 24.487483 26.844874 105.719794
F 24.236183 27.089274 127.446794
F 24.464583 34.611874 105.811794
F 24.297683 34.687874 127.589794
F 24.666183 42.540174 105.696794
F 24.011283 42.266074 127.635794
F 6.684973 24.443374 101.939794
F 6.380133 24.443374 123.770794
F 17.471183 46.315274 127.565794
F 8.863483 46.315274 105.610794
F 6.684973 32.162574 101.939794
F 6.380133 32.162574 123.770794
F 17.737883 46.315274 108.463794
F 26.361283 46.146974 123.129794
F 6.684973 39.881874 101.939794
F 6.380133 39.881874 123.770794
F 17.521983 36.022974 123.927794
F 17.521983 28.303774 123.927794
F 15.598683 24.444174 102.064794
F 15.293883 24.444174 123.896794
F 15.598683 32.163374 102.064794
F 15.293883 32.163374 123.896794
F 15.598683 39.882574 102.064794
F 15.293883 39.882574 123.896794
F 24.716083 24.413374 102.181794
F 24.264083 24.431574 124.095794
F 24.521383 32.336774 102.163794
F 24.423483 32.087974 124.089794
F 24.603983 40.020874 102.231794
F 24.168083 39.697674 123.966794
F 8.863483 30.876874 105.610794
F 33.232383 34.399674 120.615794
F 33.079183 31.816774 119.616794
F 30.885383 46.061674 120.445794
F 33.384483 31.990774 116.893794
F 33.415783 24.356674 119.507794
F 33.287183 31.843674 123.855794
F 33.189483 39.594174 126.967794
F 33.256183 42.077974 120.286794
F 33.376683 26.833374 120.280794
F 33.447283 39.967374 105.039794
F 30.940183 46.084374 123.143794
F 30.822783 46.066474 127.747794
F 33.272383 42.131974 115.801794
F 30.892883 46.174074 108.535794
F 31.299183 46.164074 105.742794
F 22.031283 46.188074 115.872794
F 33.191183 26.741274 108.664794
F 26.394083 46.256474 120.371794
F 31.041583 46.190774 113.044794
F 33.326183 34.654374 105.827794
F 33.155083 24.040874 112.289794
F 26.531183 46.090874 115.694794
F 22.328683 46.119774 98.487294
F 22.197783 46.302474 113.071794
F 22.208283 46.222574 108.501794
F 26.626883 23.296674 115.937794
F 22.260383 23.221674 101.403794
F 26.370083 23.211974 130.326794
F 31.113783 23.116774 120.598794
F 21.977483 23.200974 120.514794
F 22.019483 23.180974 127.654794
F 21.976183 23.224074 130.410794
F 1.794033 24.454974 133.704794
F 1.489193 24.454974 155.535794
F 28.625583 24.194374 134.064794
F 24.072383 39.902874 131.278794
F 1.794033 32.174174 133.704794
F 1.489193 32.174174 155.535794
F 28.712783 31.819874 134.286794
F 28.457783 31.899374 155.902794
F 1.794033 39.893474 133.704794
F 1.489193 39.893474 155.535794
F 28.540983 39.627474 134.005794
F 28.352583 39.831974 155.940794
F 10.697883 24.444174 133.839794
F 10.393083 24.444174 155.670794
F 10.697883 32.163374 133.839794
F 10.393083 32.163374 155.670794
F 10.697883 39.882574 133.839794
F 10.393083 39.882574 155.670794
F 19.675183 24.447974 134.076794
F 19.306183 24.466674 155.927794
F 19.510983 32.272774 133.880794
F 19.323283 31.987274 155.832794
F 19.625883 39.873374 133.894794
F 19.345283 39.921074 155.868794
F 1.743213 27.006374 137.342794
F 1.438373 27.006374 159.173794
F 28.604483 26.864674 137.697794
F 28.180483 26.898974 159.505794
F 1.743213 34.725674 137.342794
F 1.438373 34.725674 159.173794
F 28.497383 34.501974 138.107794
F 28.161383 34.411274 159.692794
F 1.743213 42.444874 137.342794
F 1.438373 42.444874 159.173794
F 28.478783 42.128574 137.655794
F 28.313883 42.026374 159.616794
F 10.647083 27.017274 137.478794
F 10.342183 27.017274 159.309794
F 10.647083 34.736474 137.478794
F 10.342183 34.736474 159.309794
F 10.647083 42.455674 137.478794
F 10.342183 42.455674 159.309794
F 19.625483 27.040474 137.534794
F 19.371983 27.198274 159.615794
F 19.492783 34.520974 137.676794
F 19.191083 34.694474 159.446794
F 19.534283 42.384874 137.730794
F 19.245583 42.511074 159.556794
F 1.781013 27.006374 134.636794
F 1.476173 27.006374 156.467794
F 28.491783 26.736574 135.019794
F 28.454183 27.065774 156.813794
F 1.781013 34.725674 134.636794
F 1.476173 34.725674 156.467794
F 28.793383 34.472674 135.484794
F 28.267483 34.476374 157.002794
F 1.781013 42.444874 134.636794
F 1.476173 42.444874 156.467794
F 28.513483 42.100874 134.962794
F 28.271383 42.332374 156.952794
F 10.685183 27.017274 134.749794
F 10.380383 27.017274 156.580794
F 10.685183 34.736474 134.749794
F 10.380383 34.736474 156.580794
F 10.685183 42.455674 134.749794
F 10.380383 42.455674 156.580794
F 19.734783 26.983174 134.838794
F 19.343983 27.100274 156.858794
F 19.513883 34.714774 135.005794
F 19.180083 34.665674 156.704794
F 19.539683 42.503474 135.066794
F 19.222283 42.491474 156.729794
F 1.526973 24.454974 152.828794
F 32.823283 34.322074 152.293794
F 33.012883 24.035774 155.894794
F 1.526973 32.174174 152.828794
F 33.202583 32.044574 134.353794
F 28.378783 31.862674 153.227794
F 1.526973 39.893474 152.828794
F 32.799383 34.292874 156.870794
F 28.301383 39.788774 153.192794
F 10.735983 24.444174 131.110794
F 10.431183 24.444174 152.941794
F 10.735983 32.163374 131.110794
F 10.431183 32.163374 152.941794
F 10.735983 39.882574 131.110794
F 10.431183 39.882574 152.941794
F 32.990383 42.218874 134.949794
F 19.261683 24.486174 153.215794
F 32.948683 26.663374 156.884794
F 19.330483 32.097274 153.137794
F 26.480783 35.892874 131.478794
F 19.373183 39.862174 153.151794
F 3.994293 30.873374 134.658794
F 3.689453 30.873374 156.489794
F 30.954383 30.643174 135.096794
F 30.592183 30.569574 156.948794
F 3.994293 38.592574 134.658794
F 3.689453 38.592574 156.489794
F 30.689183 38.420874 135.160794
F 30.516383 38.402074 156.771794
F 32.823183 34.392674 159.682794
F 26.070283 38.544074 152.241794
F 3.994293 46.311774 134.658794
F 3.689453 46.311774 156.489794
F 26.087583 30.604874 152.464794
F 17.128283 38.596074 152.125794
F 32.846283 24.140274 160.555794
F 17.166383 46.315274 149.396794
F 12.913283 30.876874 134.780794
F 12.608483 30.876874 156.611794
F 12.913283 38.596074 134.780794
F 12.608483 38.596074 156.611794
F 17.128283 30.876874 152.125794
F 8.215683 46.315274 152.001794
F 12.913283 46.315274 134.780794
F 12.608483 46.315274 156.611794
F 21.818883 30.999474 134.766794
F 21.674683 30.901774 156.798794
F 21.803783 38.556874 134.825794
F 21.333483 38.454174 156.891794
F 8.215683 38.596074 152.001794
F 8.215683 30.876874 152.001794
F 4.045083 28.307274 131.019794
F 3.740243 28.307274 152.850794
F 33.074383 24.123974 153.220794
F 30.769183 28.015774 153.190794
F 4.045083 36.026474 131.019794
F 3.740243 36.026474 152.850794
F 28.411583 24.407674 156.061794
F 30.531183 35.694574 153.469794
F 4.045083 43.745674 131.019794
F 3.740243 43.745674 152.850794
F 32.913083 39.593774 148.857794
F 30.669183 43.559674 153.429794
F 12.964083 28.303774 131.141794
F 12.659283 28.303774 152.973794
F 12.964083 36.022974 131.141794
F 12.659283 36.022974 152.973794
F 12.964083 43.742174 131.141794
F 12.659283 43.742174 152.973794
F 28.059983 39.584774 163.269794
F 21.539683 28.304474 153.190794
F 32.900083 26.529474 149.379794
F 21.560083 35.957974 153.104794
F 33.018983 39.407574 138.811794
F 21.760983 43.772874 153.050794
F 4.007053 28.307274 133.744794
F 3.702213 28.307274 155.575794
F 30.818183 28.129674 134.116794
F 30.852483 28.035974 156.017794
F 4.007053 36.026474 133.744794
F 3.702213 36.026474 155.575794
F 31.048983 35.758474 134.481794
F 30.553783 35.715674 156.191794
F 4.007053 43.745674 133.744794
F 3.702213 43.745674 155.575794
F 30.737483 43.399374 133.958794
F 30.487483 43.423174 156.166794
F 12.925983 28.303774 133.870794
F 12.621183 28.303774 155.701794
F 12.925983 36.022974 133.870794
F 12.621183 36.022974 155.701794
F 12.925983 43.742174 133.870794
F 12.621183 43.742174 155.701794
F 21.924083 28.451374 133.947794
F 21.608583 28.233574 155.907794
F 21.859883 35.984674 134.062794
F 21.574383 35.956674 155.800794
F 21.916383 43.718574 134.038794
F 21.593083 43.570474 155.799794
F 3.956243 30.873374 137.382794
F 3.651403 30.873374 159.213794
F 30.975883 30.650074 137.778794
F 30.396383 30.722474 159.530794
F 3.956243 38.592574 137.382794
F 3.651403 38.592574 159.213794
F 30.853083 38.208974 137.990794
F 30.492283 38.187474 159.569794
F 3.956243 46.311774 137.382794
F 3.651403 46.311774 159.213794
F 32.733883 42.142574 159.718794
F 32.753783 26.879474 159.664794
F 12.875183 30.876874 137.509794
F 12.570383 30.876874 159.340794
F 12.875183 38.596074 137.509794
F 12.570383 38.596074 159.340794
F 26.323883 43.666174 148.659794
F 26.180183 35.973974 148.676794
F 12.875183 46.315274 137.509794
F 12.570383 46.315274 159.340794
F 21.827983 30.942574 137.449794
F 21.583183 30.852774 159.420794
F 21.819683 38.469074 137.589794
F 21.636083 38.603674 159.702794
F 32.942183 42.271174 149.632794
F 32.915783 31.720774 146.192794
F 6.240413 24.443374 133.778794
F 5.935573 24.443374 155.609794
F 33.242683 24.231574 138.726794
F 33.041983 26.790674 152.124794
F 6.240413 32.162574 133.778794
F 5.935573 32.162574 155.609794
F 33.043383 24.127974 145.946794
F 33.136683 26.768974 137.543794
F 6.240413 39.881874 133.778794
F 5.935573 39.881874 155.609794
F 30.506383 35.708274 163.329794
F 28.275583 24.306574 163.012794
F 15.154183 24.444174 133.901794
F 14.849283 24.444174 155.733794
F 15.154183 32.163374 133.901794
F 14.849283 32.163374 155.733794
F 15.154183 39.882574 133.901794
F 14.849283 39.882574 155.733794
F 24.315983 24.387274 133.840794
F 24.012883 24.345174 156.084794
F 24.188183 32.068174 134.050794
F 23.979483 32.240074 155.975794
F 24.192083 39.610674 134.085794
F 23.653183 39.596274 155.824794
F 6.189593 27.017974 137.416794
F 5.884753 27.017974 159.247794
F 19.677083 39.860574 131.247794
F 32.801483 42.146574 156.892794
F 6.189593 34.737274 137.416794
F 5.884753 34.737274 159.247794
F 30.806783 35.851774 131.671794
F 32.818083 31.772774 156.103794
F 6.189593 42.456474 137.416794
F 5.884753 42.456474 159.247794
F 28.707483 24.471174 131.357794
F 33.203483 31.985074 131.568794
F 15.103283 27.017274 137.540794
F 14.798483 27.017274 159.371794
F 15.103283 34.736474 137.540794
F 14.798483 34.736474 159.371794
F 15.103283 42.455674 137.540794
F 14.798483 42.455674 159.371794
F 23.880383 26.789574 137.605794
F 23.849783 26.765874 159.591794
F 23.924283 34.601674 137.828794
F 23.609583 34.767474 159.426794
F 24.155583 42.319774 137.670794
F 23.769283 42.209974 159.411794
F 6.227723 27.017974 134.686794
F 5.922883 27.017974 156.517794
F 30.354983 43.358474 163.216794
F 32.725983 39.429274 160.452794
F 6.227723 34.737274 134.686794
F 5.922883 34.737274 156.517794
F 19.787083 24.365974 131.389794
F 33.206783 39.591174 131.481794
F 6.227723 42.456474 134.686794
F 5.922883 42.456474 156.517794
F 32.952483 34.265374 145.256794
F 21.477083 43.521974 163.130794
F 15.141483 27.017274 134.811794
F 14.836583 27.017274 156.642794
F 15.141483 34.736474 134.811794
F 14.836583 34.736474 156.642794
F 15.141483 42.455674 134.811794
F 14.836583 42.455674 156.642794
F 24.024283 26.841874 134.874794
F 23.839383 26.962574 156.706794
F 24.049583 34.743974 135.067794
F 23.847183 34.890474 156.791794
F 24.262283 42.141874 134.949794
F 23.828083 42.216474 156.687794
F 6.278523 24.443374 131.048794
F 5.973683 24.443374 152.879794
F 30.648783 45.996274 145.056794
F 25.903283 43.650474 163.015794
F 6.278523 32.162574 131.048794
F 5.973683 32.162574 152.879794
F 32.932983 31.682274 148.953794
F 30.839683 43.571074 131.244794
F 6.278523 39.881874 131.048794
F 5.973683 39.881874 152.879794
F 33.090883 39.590374 134.150794
F 33.049383 31.829574 141.531794
F 15.192283 24.444174 131.173794
F 14.887383 24.444174 153.004794
F 15.192283 32.163374 131.173794
F 14.887383 32.163374 153.004794
F 15.192283 39.882574 131.173794
F 14.887383 39.882574 153.004794
F 26.305483 28.355074 131.354794
F 23.871883 24.505674 153.339794
F 32.933583 34.307074 149.664794
F 23.859283 32.092174 153.280794
F 32.848483 39.634874 155.876794
F 23.852583 39.648774 153.125794
F 8.457023 30.876874 134.718794
F 8.152183 30.876874 156.549794
F 8.457023 38.596074 134.718794
F 8.152183 38.596074 156.549794
F 26.444483 27.879774 148.805794
F 17.179083 43.742174 148.487794
F 8.457023 46.315274 134.718794
F 8.152183 46.315274 156.549794
F 17.369583 30.876874 134.842794
F 17.064783 30.876874 156.673794
F 17.369583 38.596074 134.842794
F 17.064783 38.596074 156.673794
F 17.179083 36.022974 148.487794
F 17.179083 28.303774 148.487794
F 26.283383 30.696474 135.030794
F 26.099083 30.727274 156.999794
F 26.470283 38.287274 134.915794
F 26.132883 38.536674 156.655794
F 8.266503 43.742174 148.362794
F 8.266503 36.022974 148.362794
F 19.322183 39.775874 163.082794
F 33.038683 26.712774 134.960794
F 8.507823 28.303774 131.079794
F 8.202983 28.303774 152.910794
F 8.507823 36.022974 131.079794
F 8.202983 36.022974 152.910794
F 8.507823 43.742174 131.079794
F 8.202983 43.742174 152.910794
F 17.420383 28.303774 131.204794
F 17.115583 28.303774 153.035794
F 17.420383 36.022974 131.204794
F 17.115583 36.022974 153.035794
F 17.420383 43.742174 131.204794
F 17.115583 43.742174 153.035794
F 32.984083 42.185574 142.446794
F 26.172783 28.192274 153.314794
F 32.892683 31.859074 153.451794
F 26.120883 35.847674 152.864794
F 28.844883 32.160674 131.535794
F 26.139283 43.617174 153.236794
F 8.469723 28.303774 133.808794
F 8.164883 28.303774 155.639794
F 8.469723 36.022974 133.808794
F 8.164883 36.022974 155.639794
F 8.469723 43.742174 133.808794
F 8.164883 43.742174 155.639794
F 17.382283 28.303774 133.933794
F 17.077483 28.303774 155.764794
F 17.382283 36.022974 133.933794
F 17.077483 36.022974 155.764794
F 17.382283 43.742174 133.933794
F 17.077483 43.742174 155.764794
F 26.244983 28.037574 134.178794
F 26.196683 28.318574 155.944794
F 26.505883 35.633674 134.385794
F 26.325583 36.014774 155.642794
F 26.342183 43.374174 133.871794
F 26.098283 43.633974 155.920794
F 8.418913 30.876874 137.447794
F 8.114073 30.876874 159.278794
F 8.418913 38.596074 137.447794
F 8.114073 38.596074 159.278794
F 8.418913 46.315274 137.447794
F 8.114073 46.315274 159.278794
F 17.331483 30.876874 137.571794
F 17.026583 30.876874 159.402794
F 17.331483 38.596074 137.571794
F 17.026583 38.596074 159.402794
F 8.266503 28.303774 148.362794
F 26.078083 43.534374 145.970794
F 26.233383 30.646574 137.738794
F 25.821783 30.704174 159.739794
F 26.216683 38.294574 137.767794
F 25.951683 38.394174 159.437794
F 26.169483 35.921874 146.001794
F 26.167083 27.900674 145.980794
F 17.229883 46.315274 144.848794
F 32.587283 39.675874 163.064794
F 1.692423 24.454974 140.981794
F 1.387583 24.454974 162.812794
F 28.457683 24.237074 141.481794
F 23.904283 32.003774 163.150794
F 1.692423 32.174174 140.981794
F 1.387583 32.174174 162.812794
F 28.639683 32.074474 141.368794
F 25.850583 46.116774 159.625794
F 1.692423 39.893474 140.981794
F 1.387583 39.893474 162.812794
F 28.410783 39.595374 141.584794
F 32.971683 41.981474 137.822794
F 10.596283 24.444174 141.116794
F 10.291483 24.444174 162.947794
F 10.596283 32.163374 141.116794
F 10.291483 32.163374 162.947794
F 10.596283 39.882574 141.116794
F 10.291483 39.882574 162.947794
F 19.585983 24.329274 141.092794
F 28.268783 32.029974 163.339794
F 19.735283 32.322974 141.422794
F 21.260583 35.810474 163.188794
F 19.494383 39.794574 141.133794
F 26.019383 35.642574 163.212794
F 1.641603 27.006374 144.619794
F 28.563283 26.755974 144.971794
F 1.641603 34.725674 144.619794
F 28.356283 34.397974 145.149794
F 1.641603 42.444874 144.619794
F 28.503383 42.239074 145.033794
F 10.545483 27.017274 144.755794
F 10.545483 34.736474 144.755794
F 10.545483 42.455674 144.755794
F 19.417283 26.953274 144.829794
F 19.663683 34.590374 144.939794
F 19.520483 42.405374 144.804794
F 1.679403 27.006374 141.913794
F 1.374563 27.006374 163.744794
F 28.518683 26.848974 142.116794
F 1.679403 34.725674 141.913794
F 1.374563 34.725674 163.744794
F 28.488483 34.510774 142.510794
F 1.679403 42.444874 141.913794
F 1.374563 42.444874 163.744794
F 28.549483 42.357074 142.320794
F 10.583583 27.017274 142.026794
F 10.583583 34.736474 142.026794
F 10.583583 42.455674 142.026794
F 19.414683 26.852474 142.072794
F 19.583283 34.805674 142.282794
F 19.582483 42.490474 142.008794
F 1.730193 24.454974 138.274794
F 1.425353 24.454974 160.105794
F 28.394783 24.259274 138.633794
F 28.344283 24.229974 160.192794
F 1.730193 32.174174 138.274794
F 1.425353 32.174174 160.105794
F 28.468783 31.799574 138.717794
F 28.197383 31.782674 160.655794
F 1.730193 39.893474 138.274794
F 1.425353 39.893474 160.105794
F 28.528883 39.533874 138.705794
F 28.298283 39.405174 160.532794
F 10.634383 24.444174 138.387794
F 10.329483 24.444174 160.218794
F 10.634383 32.163374 138.387794
F 10.329483 32.163374 160.218794
F 10.634383 39.882574 138.387794
F 10.329483 39.882574 160.218794
F 19.555883 24.494174 138.439794
F 19.455983 24.578074 160.445794
F 19.720483 31.909974 138.730794
F 19.233983 31.987574 160.391794
F 19.599883 39.749174 138.481794
F 19.272883 39.855474 160.157794
F 3.892673 30.873374 141.935794
F 30.776983 30.701874 142.348794
F 3.892673 38.592574 141.935794
F 30.756283 38.301174 142.628794
F 17.217183 43.742174 145.758794
F 3.892673 46.311774 141.935794
F 17.217183 36.022974 145.758794
F 14.988983 39.882574 145.727794
F 12.811683 30.876874 142.057794
F 12.811683 38.596074 142.057794
F 17.217183 28.303774 145.758794
F 12.811683 46.315274 142.057794
F 21.867683 30.773274 142.120794
F 21.803283 38.592874 142.100794
F 8.304593 43.742174 145.633794
F 3.943473 28.307274 138.296794
F 3.638633 28.307274 160.127794
F 30.918283 27.904274 138.511794
F 30.536983 28.175674 160.551794
F 3.943473 36.026474 138.296794
F 3.638633 36.026474 160.127794
F 30.780083 35.610374 138.890794
F 30.473283 35.657874 160.545794
F 3.943473 43.745674 138.296794
F 3.638633 43.745674 160.127794
F 30.865783 43.426974 138.657794
F 30.414083 43.521374 160.485794
F 12.862483 28.303774 138.418794
F 12.557683 28.303774 160.250794
F 12.862483 36.022974 138.418794
F 12.557683 36.022974 160.250794
F 12.862483 43.742174 138.418794
F 12.557683 43.742174 160.250794
F 21.757683 28.253474 138.609794
F 21.663683 28.234874 160.532794
F 21.636583 36.017674 138.646794
F 21.287283 36.020474 160.450794
F 21.887383 43.579474 138.590794
F 21.592183 43.503674 160.435794
F 3.905443 28.307274 141.021794
F 3.600603 28.307274 162.852794
F 30.818583 28.067674 141.319794
F 30.591483 46.140674 149.571794
F 3.905443 36.026474 141.021794
F 3.600603 36.026474 162.852794
F 30.780183 35.705474 141.604794
F 32.727483 31.763474 163.398794
F 3.905443 43.745674 141.021794
F 3.600603 43.745674 162.852794
F 30.763583 43.635374 141.469794
F 32.772383 31.926074 160.564794
F 12.824383 28.303774 141.147794
F 12.519583 28.303774 162.978794
F 12.824383 36.022974 141.147794
F 12.519583 36.022974 162.978794
F 12.824383 43.742174 141.147794
F 12.519583 43.742174 162.978794
F 21.809983 27.958374 141.321794
F 14.988983 24.444174 145.727794
F 21.903783 35.908874 141.400794
F 32.970583 34.212874 142.613794
F 21.905783 43.697574 141.275794
F 19.654183 32.222774 131.197794
F 3.854623 30.873374 144.659794
F 30.583483 30.825474 145.146794
F 3.854623 38.592574 144.659794
F 30.750083 38.263674 145.388794
F 3.854623 46.311774 144.659794
F 17.128283 46.315274 152.125794
F 12.773583 30.876874 144.786794
F 12.773583 38.596074 144.786794
F 8.304593 36.022974 145.633794
F 12.773583 46.315274 144.786794
F 21.737483 30.729474 144.939794
F 21.652783 38.500674 144.757794
F 17.267983 46.315274 142.119794
F 6.138803 24.443374 141.055794
F 5.833963 24.443374 162.886794
F 24.404083 32.346174 131.349794
F 32.983883 24.303374 141.600794
F 6.138803 32.162574 141.055794
F 5.833963 32.162574 162.886794
F 30.888883 28.233874 131.330794
F 19.315883 31.827374 162.923794
F 6.138803 39.881874 141.055794
F 5.833963 39.881874 162.886794
F 6.075293 39.881874 145.602794
F 21.914283 43.845974 131.322794
F 15.052583 24.444174 141.178794
F 14.747683 24.444174 163.010794
F 15.052583 32.163374 141.178794
F 14.747683 32.163374 163.010794
F 15.052583 39.882574 141.178794
F 14.747683 39.882574 163.010794
F 24.030183 24.213474 141.128794
F 33.009683 26.892374 145.005794
F 24.162483 32.122574 141.583794
F 32.705683 39.533774 153.195794
F 24.137483 39.895774 141.282794
F 33.052483 24.299474 131.318794
F 6.087983 27.017974 144.693794
F 32.747083 24.147374 163.338794
F 6.087983 34.737274 144.693794
F 21.685383 46.212074 137.570794
F 6.087983 42.456474 144.693794
F 33.151483 26.934974 142.339794
F 15.001683 27.017274 144.817794
F 15.001683 34.736474 144.817794
F 15.001683 42.455674 144.817794
F 23.767083 26.796674 145.051794
F 24.073083 34.514774 145.045794
F 23.820483 42.476874 144.945794
F 6.126113 27.017974 141.963794
F 33.057783 39.558074 141.544794
F 6.126113 34.737274 141.963794
F 32.973783 42.218774 145.154794
F 6.126113 42.456474 141.963794
F 23.804083 39.728374 163.170794
F 15.039883 27.017274 142.088794
F 15.039783 34.736474 142.088794
F 15.039783 42.455674 142.088794
F 24.174183 26.861274 142.126794
F 24.023983 34.781274 142.339794
F 24.204383 42.450774 142.215794
F 6.176913 24.443374 138.325794
F 5.872073 24.443374 160.156794
F 28.313383 24.192474 153.273794
F 21.968583 35.964674 131.202794
F 6.176913 32.162574 138.325794
F 5.872073 32.162574 160.156794
F 30.385183 46.220974 159.681794
F 23.721083 24.231174 163.159794
F 6.176913 39.881874 138.325794
F 5.872073 39.881874 160.156794
F 6.075293 32.162574 145.602794
F 26.039683 28.010474 163.048794
F 15.090583 24.444174 138.450794
F 14.785783 24.444174 160.281794
F 15.090583 32.163374 138.450794
F 14.785783 32.163374 160.281794
F 15.090583 39.882574 138.450794
F 14.785783 39.882574 160.281794
F 30.609483 28.062474 163.268794
F 23.857383 24.304574 160.367794
F 24.008583 32.011474 138.557794
F 23.750183 32.194374 160.526794
F 24.119483 39.621374 138.542794
F 23.946083 39.811474 160.475794
F 8.355413 30.876874 141.995794
F 8.355413 38.596074 141.995794
F 8.304593 28.303774 145.633794
F 8.355413 46.315274 141.995794
F 17.267983 30.876874 142.119794
F 17.267983 38.596074 142.119794
F 17.026583 46.315274 159.402794
F 26.378583 30.766574 142.248794
F 26.126583 38.481374 142.347794
F 26.234883 38.539674 149.616794
F 17.369583 46.315274 134.842794
F 8.406203 28.303774 138.356794
F 8.101363 28.303774 160.187794
F 8.406203 36.022974 138.356794
F 8.101363 36.022974 160.187794
F 8.406203 43.742174 138.356794
F 8.101363 43.742174 160.187794
F 17.318783 28.303774 138.481794
F 17.013883 28.303774 160.312794
F 17.318783 36.022974 138.481794
F 17.013883 36.022974 160.312794
F 17.318783 43.742174 138.481794
F 17.013883 43.742174 160.312794
F 26.171883 28.035174 138.519794
F 26.022283 28.190174 160.410794
F 26.091483 35.918574 138.780794
F 26.044883 35.760974 160.530794
F 26.412883 43.476974 138.695794
F 26.132683 43.347774 160.357794
F 8.368113 28.303774 141.085794
F 8.063273 28.303774 162.916794
F 8.368113 36.022974 141.085794
F 8.063273 36.022974 162.916794
F 8.368113 43.742174 141.085794
F 8.063273 43.742174 162.916794
F 17.280683 28.303774 141.210794
F 16.975783 28.303774 163.041794
F 17.280683 36.022974 141.210794
F 16.975783 36.022974 163.041794
F 17.280683 43.742174 141.210794
F 16.975783 43.742174 163.041794
F 26.293983 28.201274 141.188794
F 26.352483 43.660874 131.308794
F 26.342383 35.908074 141.492794
F 23.978383 42.369974 149.457794
F 26.467583 43.704074 141.384794
F 23.848983 31.863574 145.943794
F 8.317293 30.876874 144.724794
F 8.317293 38.596074 144.724794
F 8.317293 46.315274 144.724794
F 17.229883 30.876874 144.848794
F 17.229883 38.596074 144.848794
F 26.013383 30.418374 149.650794
F 26.016583 30.477374 145.003794
F 26.098083 38.609474 145.068794
F 17.166383 38.596074 149.396794
F 17.331483 46.315274 137.571794
F 1.590803 24.454974 148.258794
F 28.555383 24.111374 148.933794
F 1.590803 32.174174 148.258794
F 28.343483 31.581674 148.785794
F 1.590803 39.893474 148.258794
F 28.507283 39.684174 148.836794
F 10.494683 24.444174 148.393794
F 10.494683 32.163374 148.393794
F 10.494683 39.882574 148.393794
F 19.444683 24.452674 148.565794
F 19.430983 32.298374 148.486794
F 19.525283 39.768074 148.578794
F 1.539983 27.006374 151.896794
F 28.548983 26.759574 152.612794
F 1.539983 34.725674 151.896794
F 28.361983 34.480874 152.372794
F 1.539983 42.444874 151.896794
F 28.391783 42.360874 152.341794
F 10.443883 27.017274 152.032794
F 10.443883 34.736474 152.032794
F 10.443883 42.455674 152.032794
F 19.279483 26.914874 152.268794
F 19.305183 34.753874 152.328794
F 19.438083 42.443774 152.223794
F 1.577783 27.006374 149.190794
F 28.494983 26.735574 149.889794
F 1.577783 34.725674 149.190794
F 28.285883 34.231474 149.622794
F 1.577783 42.444874 149.190794
F 28.450683 42.352174 149.629794
F 10.481983 27.017274 149.303794
F 10.481983 34.736474 149.303794
F 10.481983 42.455674 149.303794
F 19.491083 27.011974 149.488794
F 19.377783 34.847374 149.643794
F 19.236983 42.276174 149.499794
F 1.628583 24.454974 145.551794
F 21.910283 28.434274 131.262794
F 1.628583 32.174174 145.551794
F 28.113583 31.743874 145.964794
F 1.628583 39.893474 145.551794
F 28.380683 39.721074 146.076794
F 10.532783 24.444174 145.664794
F 10.532783 32.163374 145.664794
F 10.532783 39.882574 145.664794
F 19.530583 24.295474 145.842794
F 19.476183 32.084974 145.716794
F 19.535483 39.727974 145.782794
F 3.791063 30.873374 149.212794
F 30.615683 30.570474 149.838794
F 3.791063 38.592574 149.212794
F 30.686983 38.222374 149.770794
F 17.166383 30.876874 149.396794
F 3.791063 46.311774 149.212794
F 8.253803 46.315274 149.272794
F 17.064783 46.315274 156.673794
F 12.710083 30.876874 149.334794
F 12.710083 38.596074 149.334794
F 8.253803 38.596074 149.272794
F 12.710083 46.315274 149.334794
F 21.618183 30.732374 149.326794
F 21.894883 38.336474 149.526794
F 8.253803 30.876874 149.272794
F 3.841863 28.307274 145.573794
F 30.720283 28.241074 145.950794
F 3.841863 36.026474 145.573794
F 30.675383 35.603674 146.175794
F 3.841853 43.745674 145.573794
F 30.728583 43.442474 145.856794
F 12.760883 28.303774 145.696794
F 12.760883 36.022974 145.696794
F 12.760883 43.742174 145.696794
F 21.644883 28.213674 145.843794
F 21.793983 35.868674 145.736794
F 21.562283 43.856874 145.910794
F 3.803823 28.307274 148.298794
F 30.686683 28.015274 148.687794
F 3.803823 36.026474 148.298794
F 30.659683 35.464774 148.774794
F 3.803823 43.745674 148.298794
F 30.738283 43.552174 148.629794
F 12.722783 28.303774 148.424794
F 12.722783 36.022974 148.424794
F 12.722783 43.742174 148.424794
F 21.785583 28.132674 148.607794
F 21.739683 35.772574 148.413794
F 21.509183 43.661974 148.810794
F 3.753013 30.873374 151.936794
F 30.787783 30.607274 152.432794
F 3.753013 38.592574 151.936794
F 30.562783 38.171674 152.459794
F 3.753013 46.311774 151.936794
F 24.050183 24.193974 146.038794
F 12.671983 30.876874 152.063794
F 12.671983 38.596074 152.063794
F 23.812883 39.818674 145.713794
F 12.671983 46.315274 152.063794
F 21.596283 30.693974 152.163794
F 21.609983 38.653174 152.063794
F 14.988983 32.163374 145.727794
F 6.037183 24.443374 148.332794
F 25.971383 46.170674 156.839794
F 6.037183 32.162574 148.332794
F 32.999483 23.957474 148.701794
F 6.037183 39.881874 148.332794
F 19.071383 24.466574 163.117794
F 14.950883 24.444174 148.456794
F 14.950883 32.163374 148.456794
F 14.950883 39.882574 148.456794
F 23.895883 24.271374 148.739794
F 23.906183 31.957474 148.661794
F 24.075883 39.763374 148.606794
F 5.986363 27.017974 151.970794
F 30.750783 45.954874 135.023794
F 5.986363 34.737274 151.970794
F 24.003183 24.209674 138.506794
F 5.986363 42.456474 151.970794
F 21.400283 28.212574 163.146794
F 14.900083 27.017274 152.094794
F 14.900083 34.736474 152.094794
F 14.900083 42.455674 152.094794
F 23.929783 26.992674 152.567794
F 23.744983 34.613874 152.359794
F 23.894583 42.254174 152.218794
F 6.024503 27.017974 149.240794
F 6.075293 24.443374 145.602794
F 6.024503 34.737274 149.240794
F 30.325983 45.983774 157.052794
F 6.024503 42.456474 149.240794
F 28.610283 24.088174 146.069794
F 14.938183 27.017274 149.365794
F 14.938183 34.736474 149.365794
F 14.938183 42.455674 149.365794
F 24.055083 26.834874 149.774794
F 23.971483 34.507574 149.559794
F 28.566483 39.704874 131.321794
F 32.800983 42.225774 152.443794
F 33.238183 31.774174 138.845794
F 21.541683 46.194174 159.477794
F 33.085483 39.587674 146.107794
F 33.020883 34.264574 138.006794
F 24.173983 24.608274 131.170794
F 30.658983 45.973674 137.843794
F 33.348583 34.574574 135.213794
F 26.176883 46.264674 152.342794
F 33.264883 24.140874 134.133794
F 30.568083 46.038674 152.435794
F 26.274583 46.164874 145.120794
F 26.254183 46.237774 149.600794
F 21.760083 46.216074 142.194794
F 30.647283 46.176374 142.401794
F 26.215583 46.110374 137.851794
F 26.214483 45.909974 135.197794
F 21.472583 46.209874 156.761794
F 30.767983 23.178774 137.639794
F 21.485683 23.186274 149.655794
F 21.640683 23.226774 156.792794
F 21.670583 23.230274 159.482794
F 1.184353 24.454974 177.366794
F 28.087783 24.236374 177.759794
F 1.184353 32.174174 177.366794
F 28.297883 31.858674 177.802794
F 1.184353 39.893474 177.366794
F 28.171783 39.647374 177.564794
F 10.088183 24.444174 177.501794
F 10.088183 32.163374 177.501794
F 10.088183 39.882574 177.501794
F 18.949783 24.651574 177.810794
F 18.935183 32.178774 177.574794
F 19.237883 39.799574 177.608794
F 1.133533 27.006374 181.004794
F 28.077783 27.030574 181.531794
F 1.133533 34.725674 181.004794
F 27.887383 34.321274 181.457794
F 1.133533 42.444874 181.004794
F 27.910383 42.054274 181.360794
F 10.037383 27.017274 181.140794
F 10.037383 34.736474 181.140794
F 10.037383 42.455674 181.140794
F 18.962483 26.929774 181.295794
F 18.950983 34.782974 181.309794
F 18.992783 42.326474 181.406794
F 1.171333 27.006374 178.298794
F 27.813983 26.686374 178.808794
F 1.171333 34.725674 178.298794
F 27.906383 34.330574 178.771794
F 1.171333 42.444874 178.298794
F 27.891983 42.199874 178.700794
F 10.075483 27.017274 178.411794
F 10.075483 34.736474 178.411794
F 10.075483 42.455674 178.411794
F 18.987483 27.043274 178.764794
F 18.951183 34.789474 178.587794
F 19.155983 42.373474 178.655794
F 1.222133 24.454974 174.660794
F 0.755534 24.390874 196.486794
F 18.846783 42.579874 195.836794
F 1.222133 32.174174 174.660794
F 0.755534 32.110074 196.486794
F 28.223683 31.938574 175.114794
F 1.222133 39.893474 174.660794
F 0.755535 39.829274 196.486794
F 28.458783 39.592674 174.849794
F 10.126283 24.444174 174.773794
F 10.126283 32.163374 174.773794
F 10.126283 39.882574 174.773794
F 18.993483 24.313674 175.035794
F 19.097383 32.160874 174.798794
F 19.068583 39.783674 174.874794
F 3.384613 30.873374 178.320794
F 30.421583 30.506874 178.881794
F 3.384613 38.592574 178.320794
F 30.149183 38.236674 178.898794
F 3.132583 23.157674 195.603794
F 3.384613 46.311774 178.320794
F 23.309583 26.956574 195.892794
F 7.605953 23.157674 195.663794
F 12.303683 30.876874 178.442794
F 12.303683 38.596074 178.442794
F 16.556683 46.315274 193.058794
F 12.303683 46.315274 178.442794
F 21.270283 30.888874 178.693794
F 21.394983 38.519774 178.755794
F 16.861483 46.315274 171.227794
F 3.435403 28.307274 174.681794
F 30.340183 28.012374 175.400794
F 3.435403 36.026474 174.681794
F 30.230983 35.780074 175.116794
F 3.435403 43.745674 174.681794
F 30.172083 43.637474 175.197794
F 12.354383 28.303774 174.804794
F 12.354383 36.022974 174.804794
F 12.354383 43.742174 174.804794
F 21.405583 28.158374 175.058794
F 21.404083 35.770274 174.831794
F 21.526083 43.558074 174.849794
F 3.397373 28.307274 177.406794
F 30.262283 27.874574 178.070794
F 3.397373 36.026474 177.406794
F 30.263783 35.843574 177.858794
F 3.397373 43.745674 177.406794
F 30.225883 43.434474 177.925794
F 12.316383 28.303774 177.533794
F 12.316383 36.022974 177.533794
F 12.316383 43.742174 177.533794
F 21.207483 28.310574 177.886794
F 21.320283 35.880474 177.657794
F 21.439183 43.589674 177.559794
F 3.346563 30.873374 181.044794
F 30.374483 30.549774 181.564794
F 3.346563 38.592574 181.044794
F 30.182483 38.303174 181.622794
F 3.346563 46.311774 181.044794
F 32.509683 31.972674 189.562794
F 12.265483 30.876874 181.171794
F 12.265483 38.596074 181.171794
F 27.953483 42.362174 195.904794
F 12.265483 46.315274 181.171794
F 21.225683 30.882374 181.329794
F 21.271383 38.635474 181.340794
F 32.352883 39.462374 167.800794
F 5.630733 24.443374 177.440794
F 25.684583 38.547374 195.998794
F 5.630733 32.162574 177.440794
F 32.704283 31.745774 178.079794
F 5.630733 39.881874 177.440794
F 28.382683 26.839174 164.073794
F 14.544483 24.444174 177.564794
F 14.544483 32.163374 177.564794
F 14.544483 39.882574 177.564794
F 23.453283 24.275674 177.771794
F 23.575783 32.005474 177.691794
F 23.603383 39.532874 177.693794
F 5.579913 27.017974 181.078794
F 32.502483 26.597674 181.566794
F 5.579913 34.737274 181.078794
F 32.387583 39.408274 170.561794
F 5.579913 42.456474 181.078794
F 32.692283 24.042674 182.458794
F 14.493683 27.017274 181.202794
F 14.493683 34.736474 181.202794
F 14.493683 42.455674 181.202794
F 23.430783 26.778174 181.314794
F 23.367883 34.592174 181.226794
F 23.656283 42.227074 181.409794
F 5.618043 27.017974 178.348794
F 32.705483 26.524874 178.763794
F 5.618043 34.737274 178.348794
F 32.419783 34.338374 178.741794
F 5.618043 42.456474 178.348794
F 32.388583 42.131574 178.835794
F 14.531783 27.017274 178.473794
F 14.531783 34.736474 178.473794
F 14.531783 42.455674 178.473794
F 23.508183 26.927674 178.558794
F 23.485083 34.569974 178.497794
F 23.619983 42.163674 178.584794
F 5.668843 24.443374 174.710794
F 32.521683 34.350974 181.478794
F 5.668843 32.162574 174.710794
F 27.846583 34.443374 195.971794
F 5.668843 39.881874 174.710794
F 32.582583 42.080974 171.389794
F 14.582583 24.444174 174.835794
F 14.582583 32.163374 174.835794
F 14.582583 39.882574 174.835794
F 23.505483 24.355874 175.051794
F 23.828983 31.970374 174.872794
F 23.820183 39.674174 175.069794
F 7.847343 30.876874 178.380794
F 7.847343 38.596074 178.380794
F 26.103483 38.528474 173.981794
F 7.847343 46.315274 178.380794
F 16.759883 30.876874 178.504794
F 16.759883 38.596074 178.504794
F 27.703183 26.838874 195.938794
F 25.884683 30.745574 178.553794
F 26.045183 38.386574 178.651794
F 25.977583 30.589674 174.070794
F 32.713483 42.086374 167.006794
F 7.898143 28.303774 174.741794
F 7.898143 36.022974 174.741794
F 7.898143 43.742174 174.741794
F 16.810683 28.303774 174.866794
F 16.810683 36.022974 174.866794
F 16.810683 43.742174 174.866794
F 25.880983 27.966474 175.078794
F 26.009683 36.105274 175.089794
F 25.865383 43.670474 174.949794
F 7.860043 28.303774 177.470794
F 7.860043 36.022974 177.470794
F 7.860043 43.742174 177.470794
F 16.772583 28.303774 177.595794
F 16.772583 36.022974 177.595794
F 16.772583 43.742174 177.595794
F 25.757883 28.189274 177.702794
F 25.674983 35.763774 177.761794
F 25.849583 43.559474 177.696794
F 7.809233 30.876874 181.109794
F 7.809233 38.596074 181.109794
F 7.809233 46.315274 181.109794
F 16.721783 30.876874 181.233794
F 16.721783 38.596074 181.233794
F 16.518583 38.596074 195.787794
F 25.733483 30.810774 181.337794
F 25.801883 38.321674 181.383794
F 16.823383 38.596074 173.956794
F 32.348883 41.918674 181.613794
F 1.082683 24.455374 184.643794
F 28.050583 24.428874 184.969794
F 1.082683 32.174574 184.643794
F 28.171883 31.985174 185.130794
F 1.082683 39.893774 184.643794
F 27.746883 39.652974 185.271794
F 9.986593 24.444174 184.778794
F 9.986593 32.163374 184.778794
F 9.986593 39.882574 184.778794
F 19.061383 24.404474 184.915794
F 19.028783 32.263374 184.983794
F 18.956683 39.967774 185.082794
F 1.336763 27.006374 166.450794
F 1.031843 27.004574 188.282794
F 28.153383 26.726174 166.766794
F 27.835483 26.874074 188.606794
F 1.336763 34.725674 166.450794
F 1.031843 34.723774 188.282794
F 28.078483 34.280274 167.070794
F 27.805383 34.681674 188.855794
F 1.336763 42.444874 166.450794
F 1.031843 42.443074 188.282794
F 28.193383 42.171574 166.725794
F 28.052783 42.319574 188.787794
F 10.240583 27.017274 166.586794
F 9.935773 27.017274 188.417794
F 10.240583 34.736474 166.586794
F 9.935773 34.736474 188.417794
F 10.240583 42.455674 166.586794
F 9.935773 42.455674 188.417794
F 19.163683 27.097674 166.677794
F 18.884583 27.046974 188.578794
F 19.109583 34.551874 166.719794
F 18.820583 34.879974 188.633794
F 19.163983 42.487974 166.776794
F 18.931283 42.619574 188.597794
F 1.063413 27.008974 185.575794
F 32.575283 31.635574 168.089794
F 27.972483 26.952874 185.927794
F 1.063413 34.728174 185.575794
F 32.477483 42.300074 174.235794
F 27.827983 34.630274 186.060794
F 1.063413 42.447474 185.575794
F 32.683483 34.369174 171.528794
F 27.813083 42.279174 186.028794
F 10.278683 27.017274 163.857794
F 9.973893 27.017274 185.688794
F 10.278683 34.736474 163.857794
F 9.973893 34.736474 185.688794
F 10.278683 42.455674 163.857794
F 9.973893 42.455674 185.688794
F 32.661183 31.766374 175.195794
F 18.907683 27.041074 185.862794
F 25.926783 38.267474 164.230794
F 18.852183 34.742374 185.907794
F 19.300483 42.297674 163.911794
F 18.926983 42.536374 185.900794
F 1.120523 24.454974 181.937794
F 27.954783 24.474274 182.225794
F 1.120523 32.174174 181.937794
F 28.088883 31.841674 182.240794
F 1.120523 39.893474 181.937794
F 28.032183 39.684374 182.502794
F 10.024683 24.444174 182.050794
F 10.024683 32.163374 182.050794
F 10.024683 39.882574 182.050794
F 18.934683 24.367074 182.164794
F 18.897883 32.162274 182.206794
F 19.016483 39.881374 182.350794
F 3.587833 30.873374 163.766794
F 3.282983 30.873474 185.597794
F 21.533583 30.705974 163.896794
F 30.362383 30.662774 185.992794
F 3.587833 38.592574 163.766794
F 3.282983 38.592674 185.597794
F 32.557683 31.717174 170.805794
F 30.133283 38.430374 186.005794
F 16.518583 30.876874 195.787794
F 16.823383 30.876874 173.956794
F 3.587833 46.311774 163.766794
F 3.282983 46.311874 185.597794
F 7.910843 46.315274 173.832794
F 7.605953 38.596074 195.663794
F 23.704283 42.253974 164.006794
F 16.620183 46.315274 188.510794
F 12.506883 30.876874 163.888794
F 12.201983 30.876874 185.719794
F 12.506883 38.596074 163.888794
F 12.201983 38.596074 185.719794
F 7.910843 38.596074 173.832794
F 7.605953 30.876874 195.663794
F 12.506883 46.315274 163.888794
F 12.201983 46.315274 185.719794
F 30.294583 38.397374 164.205794
F 21.147383 30.690274 185.853794
F 28.174483 24.074974 174.886794
F 21.219083 38.677374 185.954794
F 7.910843 30.876874 173.832794
F 16.924983 46.315274 166.679794
F 3.333793 28.307274 181.958794
F 30.395483 27.845474 182.626794
F 3.333793 36.026474 181.958794
F 30.210483 35.533674 182.442794
F 3.333793 43.745674 181.958794
F 30.161483 43.260674 182.478794
F 12.252783 28.303774 182.081794
F 12.252783 36.022974 182.081794
F 12.252783 43.742174 182.081794
F 21.175283 28.246774 182.037794
F 21.328583 35.920774 182.129794
F 21.395483 43.545474 182.193794
F 3.295143 28.306974 184.683794
F 30.408083 28.058374 185.214794
F 3.295143 36.026174 184.683794
F 30.241683 35.842074 185.093794
F 3.295143 43.745374 184.683794
F 30.139483 43.463474 185.248794
F 12.214683 28.303774 184.810794
F 12.214683 36.022974 184.810794
F 12.214683 43.742174 184.810794
F 21.179183 28.183674 184.857794
F 21.121683 36.032674 184.836794
F 21.233983 43.612974 184.874794
F 3.549783 30.873374 166.490794
F 3.241863 30.874574 188.323794
F 30.413183 30.541174 166.956794
F 30.091583 30.650474 188.738794
F 3.549783 38.592574 166.490794
F 3.241863 38.593774 188.323794
F 30.272683 38.206074 166.897794
F 30.127883 38.660474 188.788794
F 3.549783 46.311774 166.490794
F 3.241863 46.312974 188.323794
F 16.658283 46.315274 185.781794
F 16.963083 46.315274 163.950794
F 12.468783 30.876874 166.617794
F 12.163883 30.876874 188.448794
F 12.468783 38.596074 166.617794
F 12.163883 38.596074 188.448794
F 25.559583 43.609774 192.076794
F 25.800083 43.514474 170.305794
F 12.468783 46.315274 166.617794
F 12.163883 46.315274 188.448794
F 21.463183 30.726574 166.595794
F 20.919583 30.932374 188.562794
F 21.435483 38.419474 166.744794
F 21.204283 38.629574 188.714794
F 32.679483 42.274774 164.325794
F 32.226883 34.486874 195.931794
F 5.529123 24.443374 184.717794
F 32.696183 24.038574 177.868794
F 5.529123 32.162574 184.717794
F 32.647683 31.869274 185.133794
F 5.529123 39.881874 184.717794
F 32.457383 39.664274 185.260794
F 14.442883 24.444174 184.841794
F 14.442883 32.163374 184.841794
F 14.442883 39.882574 184.841794
F 23.514083 24.292874 185.233794
F 23.346683 32.231374 185.002794
F 23.525183 39.742674 184.863794
F 5.783143 27.017974 166.524794
F 5.478303 27.017974 188.355794
F 23.691683 26.929374 163.856794
F 32.380883 26.849274 188.668794
F 5.783143 34.737274 166.524794
F 5.478303 34.737274 188.355794
F 32.684483 26.763774 167.029794
F 32.184783 34.587874 188.748794
F 5.783143 42.456474 166.524794
F 5.478303 42.456474 188.355794
F 21.031683 30.709474 195.801794
F 32.412483 42.541774 188.710794
F 14.696883 27.017274 166.648794
F 14.392083 27.017274 188.479794
F 14.696883 34.736474 166.648794
F 14.392083 34.736474 188.479794
F 14.696883 42.455674 166.648794
F 14.392083 42.455674 188.479794
F 23.609783 26.771374 166.698794
F 23.228283 27.039874 188.478794
F 23.594883 34.634574 166.543794
F 23.234983 34.709174 188.615794
F 23.556783 42.210074 166.602794
F 23.403083 42.472774 188.467794
F 5.821273 27.017974 163.794794
F 5.516383 27.017974 185.625794
F 32.823183 24.209274 167.674794
F 32.617083 26.679374 186.049794
F 5.821273 34.737274 163.794794
F 5.516383 34.737174 185.625794
F 23.646183 24.348374 170.483794
F 32.317783 34.457374 185.972794
F 5.821273 42.456474 163.794794
F 5.516383 42.456474 185.625794
F 19.297983 26.947574 163.962794
F 32.503583 42.259774 186.113794
F 14.734983 27.017274 163.919794
F 14.430183 27.017274 185.750794
F 14.734983 34.736474 163.919794
F 14.430183 34.736474 185.750794
F 14.734983 42.455674 163.919794
F 14.430183 42.455674 185.750794
F 32.675083 34.489474 164.355794
F 23.421283 26.961474 185.771794
F 32.328883 39.692574 178.013794
F 23.367483 34.660874 185.914794
F 23.690383 34.593474 163.941794
F 23.453783 42.311774 185.748794
F 5.567233 24.443374 181.987794
F 21.171083 46.004474 181.168794
F 5.567233 32.162574 181.987794
F 32.516783 31.907374 182.451794
F 5.567233 39.881874 181.987794
F 32.399483 39.434474 182.542794
F 14.480983 24.444174 182.112794
F 14.480983 32.163374 182.112794
F 14.480983 39.882574 182.112794
F 23.455683 24.309074 182.329794
F 23.516483 31.923774 182.229794
F 23.606283 39.649374 182.153794
F 8.050573 30.876874 163.826794
F 7.745733 30.876874 185.657794
F 8.050573 38.596074 163.826794
F 7.745733 38.596074 185.657794
F 25.819383 35.897574 192.363794
F 25.859183 35.747374 170.556794
F 8.050573 46.315274 163.826794
F 7.745733 46.315274 185.657794
F 16.963083 30.876874 163.950794
F 16.658283 30.876874 185.781794
F 16.963083 38.596074 163.950794
F 16.658283 38.596074 185.781794
F 25.482483 28.084074 192.182794
F 26.093583 28.153874 170.304794
F 32.489283 26.449774 171.536794
F 25.643183 30.932974 185.813794
F 32.546783 39.733874 175.234794
F 25.544983 38.333274 186.074794
F 16.569383 43.742174 192.149794
F 16.874183 43.742174 170.318794
F 21.436283 38.417874 164.048794
F 28.247083 24.184574 170.415794
F 7.796523 28.303774 182.018794
F 7.796523 36.022974 182.018794
F 7.796523 43.742174 182.018794
F 16.709083 28.303774 182.143794
F 16.709083 36.022974 182.143794
F 16.709083 43.742174 182.143794
F 25.691183 28.166774 182.280794
F 25.759883 35.685574 182.246794
F 25.791683 43.485074 182.351794
F 7.758433 28.303774 184.747794
F 7.758433 36.022974 184.747794
F 7.758433 43.742174 184.747794
F 16.670983 28.303774 184.872794
F 16.670983 36.022974 184.872794
F 16.670983 43.742174 184.872794
F 25.597283 28.209774 184.982794
F 25.612383 35.893374 184.955794
F 25.767483 43.570574 185.057794
F 8.012463 30.876874 166.555794
F 7.707603 30.876874 188.386794
F 8.012453 38.596074 166.555794
F 7.707603 38.596074 188.386794
F 8.012463 46.315274 166.555794
F 7.707603 46.315274 188.386794
F 16.924983 30.876874 166.679794
F 16.620183 30.876874 188.510794
F 16.924983 38.596074 166.679794
F 16.620183 38.596074 188.510794
F 16.569383 36.022974 192.149794
F 16.874183 36.022974 170.318794
F 25.848783 30.397274 166.867794
F 25.694583 30.908474 188.659794
F 25.908483 38.272074 167.007794
F 25.545383 38.501274 188.748794
F 16.569383 28.303774 192.149794
F 16.874183 28.303774 170.318794
F 23.479383 42.406674 195.914794
F 19.079483 34.468974 163.982794
F 1.285963 24.454974 170.089794
F 0.982064 24.459274 191.923794
F 32.314283 42.133074 195.979794
F 27.784183 24.287074 192.283794
F 1.285963 32.174174 170.089794
F 0.982065 32.178574 191.923794
F 28.302683 31.774474 170.606794
F 27.880683 31.987274 192.431794
F 1.285963 39.893474 170.089794
F 0.982065 39.897774 191.923794
F 28.193583 39.652374 170.355794
F 27.948783 39.740074 192.266794
F 10.189783 24.444174 170.224794
F 9.884983 24.444174 192.056794
F 10.189783 32.163374 170.224794
F 9.884983 32.163374 192.056794
F 10.189783 39.882574 170.224794
F 9.884983 39.882574 192.056794
F 19.067683 24.467774 170.368794
F 18.812383 24.698374 192.418794
F 19.140683 31.976874 170.400794
F 18.856083 32.137374 192.279794
F 19.050883 39.953974 170.376794
F 18.848683 39.911674 191.972794
F 1.235143 27.006374 173.727794
F 0.933327 26.998674 195.565794
F 28.073483 26.670174 174.036794
F 30.380883 45.938974 164.131794
F 1.235143 34.725674 173.727794
F 0.933327 34.717874 195.565794
F 28.121183 34.535874 174.202794
F 7.999753 28.303774 167.464794
F 1.235143 42.444874 173.727794
F 0.933327 42.437074 195.565794
F 28.003183 42.247774 173.875794
F 25.555483 46.172374 195.920794
F 10.138983 27.017274 173.863794
F 9.834163 27.017274 195.694794
F 10.138983 34.736474 173.863794
F 9.834163 34.736474 195.694794
F 10.138983 42.455674 173.863794
F 9.834163 42.455674 195.694794
F 19.065683 26.824074 174.110794
F 23.224383 34.772274 196.165794
F 19.087583 34.782774 173.746794
F 16.912283 36.022974 167.589794
F 19.117583 42.336374 174.183794
F 21.307383 46.187274 174.040794
F 1.272943 27.006374 171.021794
F 0.870308 27.045174 192.848794
F 28.069083 26.721274 171.355794
F 27.666583 26.763074 193.283794
F 1.272943 34.725674 171.021794
F 0.870309 34.764374 192.848794
F 28.156483 34.300074 171.481794
F 27.923383 34.440174 193.236794
F 1.272943 42.444874 171.021794
F 0.870309 42.483574 192.848794
F 28.092583 42.276774 171.190794
F 27.968983 42.307674 193.112794
F 10.177083 27.017274 171.134794
F 9.872273 27.017274 192.965794
F 10.177083 34.736474 171.134794
F 9.872273 34.736474 192.965794
F 10.177083 42.455674 171.134794
F 9.872273 42.455674 192.965794
F 19.139883 26.969774 171.338794
F 18.944483 27.233674 192.951794
F 19.036183 34.586074 170.991794
F 18.810483 34.762774 193.136794
F 19.006283 42.414674 171.291794
F 18.816483 42.413474 193.039794
F 1.323743 24.454974 167.382794
F 0.977920 24.438674 189.212794
F 28.473483 24.096974 167.702794
F 27.824983 24.372074 189.540794
F 1.323743 32.174174 167.382794
F 0.977920 32.157874 189.212794
F 28.083483 31.607574 168.079794
F 27.783283 32.098574 189.622794
F 1.323743 39.893474 167.382794
F 0.977921 39.877074 189.212794
F 28.199983 39.642674 167.739794
F 27.787583 39.734074 189.618794
F 10.227883 24.444174 167.496794
F 9.923073 24.444174 189.327794
F 10.227883 32.163374 167.496794
F 9.923073 32.163374 189.327794
F 10.227883 39.882574 167.496794
F 9.923073 39.882574 189.327794
F 19.087283 24.640674 167.672794
F 18.657183 24.450374 189.695794
F 19.136483 31.997974 167.649794
F 18.731483 32.224974 189.583794
F 19.186483 39.832074 167.531794
F 18.918183 40.049874 189.258794
F 3.486223 30.873374 171.043794
F 3.181513 30.873974 192.874794
F 30.386983 30.477574 171.710794
F 29.929883 30.643974 193.295794
F 3.486223 38.592574 171.043794
F 3.181513 38.593174 192.874794
F 30.184283 38.117374 171.303794
F 30.220383 38.369874 193.319794
F 7.656793 43.742174 192.024794
F 7.961663 43.742174 170.193794
F 3.486223 46.311774 171.043794
F 3.181513 46.312374 192.874794
F 7.656793 36.022974 192.024794
F 7.961663 36.022974 170.193794
F 16.912283 28.303774 167.589794
F 16.823383 46.315274 173.956794
F 12.405283 30.876874 171.165794
F 12.100383 30.876874 192.996794
F 12.405283 38.596074 171.165794
F 12.100383 38.596074 192.996794
F 7.656793 28.303774 192.024794
F 7.961663 28.303774 170.193794
F 12.405283 46.315274 171.165794
F 12.100383 46.315274 192.996794
F 21.394283 30.821574 171.333794
F 21.016683 30.835774 193.166794
F 21.294283 38.462674 171.160794
F 21.110683 38.549374 193.102794
F 25.671583 43.506074 189.436794
F 25.925683 43.703474 167.586794
F 3.537023 28.307274 167.404794
F 3.232173 28.306974 189.236794
F 30.338083 27.859674 167.918794
F 30.111483 28.066174 189.573794
F 3.537023 36.026474 167.404794
F 3.232173 36.026174 189.236794
F 30.146683 35.596474 167.833794
F 30.006483 36.040274 189.472794
F 3.537023 43.745674 167.404794
F 3.232173 43.745374 189.236794
F 30.369183 43.415574 167.886794
F 30.131483 43.734774 189.699794
F 12.456083 28.303774 167.527794
F 12.151183 28.303774 189.358794
F 12.456083 36.022974 167.527794
F 12.151183 36.022974 189.358794
F 12.456083 43.742174 167.527794
F 12.151183 43.742174 189.358794
F 21.532583 28.157074 167.575794
F 21.063783 28.445774 189.461794
F 21.401283 35.905474 167.586794
F 21.040883 35.981374 189.676794
F 21.592583 43.733374 167.685794
F 21.223783 43.784774 189.529794
F 3.498983 28.307274 170.129794
F 3.187513 28.304974 191.963794
F 30.354883 27.985374 170.706794
F 30.015283 28.081574 192.493794
F 3.498983 36.026474 170.129794
F 3.187513 36.024174 191.963794
F 30.444583 35.579774 170.493794
F 30.144183 35.842174 192.291794
F 3.498983 43.745674 170.129794
F 3.187513 43.743374 191.963794
F 30.416383 43.558574 170.552794
F 30.107883 43.642274 192.415794
F 12.417983 28.303774 170.256794
F 12.113083 28.303774 192.087794
F 12.417983 36.022974 170.256794
F 12.113083 36.022974 192.087794
F 12.417983 43.742174 170.256794
F 12.113083 43.742174 192.087794
F 21.501783 28.187074 170.412794
F 21.355383 28.451674 192.154794
F 21.357783 35.765574 170.241794
F 21.135083 35.831874 192.416794
F 21.452783 43.446174 170.352794
F 21.105283 43.634774 192.296794
F 3.448173 30.873374 173.767794
F 3.132583 30.876874 195.603794
F 30.299283 30.545174 174.399794
F 32.213883 24.211274 189.564794
F 3.448173 38.592574 173.767794
F 3.132583 38.596074 195.603794
F 30.626283 38.217774 174.081794
F 16.721783 46.315274 181.233794
F 3.448173 46.311774 173.767794
F 25.533083 35.903974 189.761794
F 16.518583 46.315274 195.787794
F 7.694913 43.742174 189.296794
F 12.367183 30.876874 173.894794
F 12.062283 30.876874 195.725794
F 12.367183 38.596074 173.894794
F 12.062283 38.596074 195.725794
F 25.719583 35.655974 167.782794
F 25.581083 28.209674 189.456794
F 12.367183 46.315274 173.894794
F 12.062283 46.315274 195.725794
F 21.450483 30.781674 174.184794
F 32.624383 24.145174 185.116794
F 21.298083 38.536974 173.873794
F 32.783383 23.901074 170.455794
F 7.999753 43.742174 167.464794
F 7.999753 36.022974 167.464794
F 5.732343 24.443374 170.163794
F 5.427523 24.443374 191.994794
F 32.577783 26.545874 174.184794
F 32.293183 24.069874 192.341794
F 5.732343 32.162574 170.163794
F 5.427523 32.162574 191.994794
F 32.123883 26.832974 196.151794
F 32.351283 31.952774 192.210794
F 5.732343 39.881874 170.163794
F 5.427523 39.881774 191.994794
F 28.119983 42.181874 163.944794
F 32.451383 39.808574 192.415794
F 14.646083 24.444174 170.287794
F 14.341283 24.444174 192.118794
F 14.646083 32.163374 170.287794
F 14.341283 32.163374 192.118794
F 14.646083 39.882574 170.287794
F 14.341283 39.882574 192.118794
F 18.690683 26.976874 195.667794
F 23.319083 24.127174 192.258794
F 23.561483 32.115274 170.304794
F 23.264583 32.061174 192.269794
F 23.586683 39.654674 170.370794
F 23.428183 39.887874 192.352794
F 5.681523 27.017974 173.801794
F 5.376733 27.018074 195.632794
F 25.672883 46.265074 164.036794
F 7.694913 28.303774 189.296794
F 5.681523 34.737274 173.801794
F 5.376733 34.737274 195.632794
F 32.472283 34.280174 174.276794
F 16.759883 46.315274 178.504794
F 5.681523 42.456474 173.801794
F 5.376733 42.456474 195.632794
F 30.107083 38.363474 195.944794
F 16.607483 28.303774 189.420794
F 14.595283 27.017274 173.925794
F 14.290383 27.017274 195.756794
F 14.595283 34.736474 173.925794
F 14.290383 34.736474 195.756794
F 14.595283 42.455674 173.925794
F 14.290383 42.455674 195.756794
F 23.586383 26.907074 174.097794
F 25.550583 30.839374 195.909794
F 23.791083 34.620974 174.076794
F 7.694913 36.022974 189.296794
F 23.863883 42.226574 174.102794
F 26.157283 30.609474 164.102794
F 5.719663 27.017974 171.071794
F 5.414283 27.017874 192.902794
F 25.699583 46.075474 181.331794
F 32.255383 26.780174 193.404794
F 5.719663 34.737274 171.071794
F 5.414283 34.737074 192.902794
F 18.778683 34.603874 195.774794
F 32.262883 34.500974 193.241794
F 5.719663 42.456474 171.071794
F 5.414283 42.456274 192.902794
F 32.655983 23.940174 175.072794
F 32.192783 42.260374 193.383794
F 14.633383 27.017274 171.196794
F 14.328583 27.017274 193.027794
F 14.633383 34.736474 171.196794
F 14.328583 34.736474 193.027794
F 14.633383 42.455674 171.196794
F 14.328583 42.455674 193.027794
F 23.788083 26.988974 171.290794
F 23.179883 26.799674 193.222794
F 23.558283 34.725974 171.464794
F 23.381983 34.623874 193.429794
F 23.641083 42.251074 171.325794
F 23.395683 42.579474 193.153794
F 5.770453 24.443374 167.433794
F 5.465373 24.443474 189.264794
F 32.506583 34.502174 167.137794
F 21.000483 38.700674 195.815794
F 5.770453 32.162574 167.433794
F 5.465373 32.162674 189.264794
F 25.699983 38.536174 193.325794
F 28.229283 34.473274 164.290794
F 5.770453 39.881874 167.433794
F 5.465373 39.881874 189.264794
F 25.816783 38.374174 171.316794
F 32.446583 39.887574 189.729794
F 14.684183 24.444174 167.558794
F 14.379383 24.444174 189.389794
F 14.684183 32.163374 167.558794
F 14.379383 32.163374 189.389794
F 14.684183 39.882574 167.558794
F 14.379383 39.882574 189.389794
F 23.581483 24.239174 167.753794
F 23.264683 24.454674 189.486794
F 23.829483 32.089974 167.540794
F 23.320083 31.994174 189.420794
F 23.766483 39.672074 167.661794
F 23.513383 39.893974 189.709794
F 7.948963 30.876874 171.103794
F 7.644123 30.876874 192.934794
F 7.948963 38.596074 171.103794
F 7.644123 38.596074 192.934794
F 25.814183 27.904274 167.552794
F 16.607483 43.742174 189.420794
F 7.948963 46.315274 171.103794
F 7.644123 46.315274 192.934794
F 16.861483 30.876874 171.227794
F 16.556683 30.876874 193.058794
F 16.861483 38.596074 171.227794
F 16.556683 38.596074 193.058794
F 16.912283 43.742174 167.589794
F 16.607483 36.022974 189.420794
F 25.720583 30.802874 171.297794
F 25.423883 30.644074 193.200794
F 32.863383 26.902574 164.310794
F 25.613283 46.062874 186.115794
F 30.114283 30.697274 196.043794
F 30.239783 45.881674 181.494794
F 30.425683 30.573374 164.255794
F 30.270183 46.063274 174.033794
F 30.527383 45.902074 166.841794
F 21.341283 46.000374 164.169794
F 25.901283 46.185274 166.741794
F 30.316683 45.970174 171.412794
F 30.123683 46.064774 185.980794
F 30.375183 46.011774 178.660794
F 25.736583 46.078574 178.720794
F 25.864183 46.146074 173.941794
F 30.006783 46.178174 195.978794
F 21.445983 46.024074 171.295794
F 30.204783 46.201774 188.653794
F 21.142183 46.205674 185.724794
F 20.898383 46.305774 193.334794
F 21.201183 46.348074 188.623794
F 25.602383 46.148774 193.188794
F 25.996083 46.082174 171.246794
F 21.152883 46.160174 178.505794
F 25.647183 46.169474 188.756794
F 21.351083 23.249574 164.005794
F 21.156683 23.172474 181.324794
F 21.241083 23.168974 171.337794
F 25.756083 23.185874 174.246794
F 25.717583 23.264874 181.337794
F 18.940083 24.376674 196.405794
F 0.885029 24.466574 199.208794
F 0.589276 24.469074 221.046794
F 27.736583 24.412774 199.546794
F 27.257083 24.610074 221.443794
F 0.885029 32.185774 199.208794
F 0.589277 32.188274 221.046794
F 27.654883 31.972774 199.668794
F 27.217983 32.139874 221.312794
F 0.885030 39.904974 199.208794
F 0.589277 39.907574 221.046794
F 27.699183 39.765374 199.469794
F 27.186383 40.058374 221.432794
F 9.783363 24.444174 199.333794
F 9.478523 24.444174 221.164794
F 9.783363 32.163374 199.333794
F 9.478523 32.163374 221.164794
F 9.783363 39.882574 199.333794
F 9.478523 39.882574 221.164794
F 18.753083 24.436874 199.114794
F 18.332383 24.522674 221.389794
F 18.780483 32.151574 199.463794
F 18.463583 32.170674 221.296794
F 18.678183 39.782874 199.405794
F 18.374083 39.855074 221.316794
F 0.836583 26.991574 202.850794
F 0.536433 26.995474 224.687794
F 27.787083 27.028174 203.148794
F 27.176483 27.239574 224.994794
F 0.836583 34.710774 202.850794
F 0.536434 34.714674 224.687794
F 27.753483 34.669574 203.255794
F 27.133383 34.667174 225.026794
F 0.836583 42.429974 202.850794
F 0.536434 42.433874 224.687794
F 27.791683 42.357274 203.149794
F 27.198483 42.310274 225.090794
F 9.732543 27.017274 202.971794
F 9.427703 27.017274 224.802794
F 9.732543 34.736474 202.971794
F 9.427703 34.736474 224.802794
F 9.732543 42.455674 202.971794
F 9.427703 42.455674 224.802794
F 18.537083 27.002774 202.995794
F 18.238383 27.054974 224.908794
F 18.709783 34.661374 203.147794
F 18.401983 34.847674 224.966794
F 18.568583 42.442074 203.037794
F 18.171383 42.408374 224.937794
F 0.659255 27.088774 200.124794
F 0.457872 27.047274 221.967794
F 27.983483 27.011374 200.541794
F 27.276383 27.250974 222.323794
F 0.659255 34.807974 200.124794
F 0.457872 34.766474 221.967794
F 27.804883 34.539374 200.558794
F 27.281083 34.764974 222.340794
F 0.659256 42.527274 200.124794
F 0.457872 42.485674 221.967794
F 27.957683 42.185874 200.431794
F 27.149183 42.535674 222.423794
F 9.770663 27.017274 200.242794
F 9.465823 27.017274 222.073794
F 9.770663 34.736474 200.242794
F 9.465823 34.736474 222.073794
F 9.770663 42.455674 200.242794
F 9.465823 42.455674 222.073794
F 18.769783 27.073874 200.303794
F 18.293583 27.155774 222.211794
F 18.726483 34.729774 200.470794
F 18.309983 34.728974 222.288794
F 18.712883 42.301974 200.130794
F 18.309983 42.434774 222.246794
F 0.496285 24.409574 218.325794
F 29.365883 28.228174 228.753794
F 27.028383 24.536174 218.617794
F 0.496285 32.128774 218.325794
F 22.710883 24.563474 228.694794
F 27.339183 31.984974 218.723794
F 0.496285 39.847974 218.325794
F 24.886283 35.992674 228.561794
F 27.254883 39.844474 218.615794
F 9.821463 24.444174 196.604794
F 9.516623 24.444174 218.435794
F 9.821463 32.163374 196.604794
F 9.516623 32.163374 218.435794
F 9.821463 39.882574 196.604794
F 9.516623 39.882574 218.435794
F 32.145783 24.488074 206.882794
F 18.469483 24.505174 218.630794
F 25.572183 43.737974 196.910794
F 18.475383 32.229074 218.647794
F 27.401483 24.576374 206.790794
F 18.477483 39.790174 218.465794
F 3.080453 30.874474 200.152794
F 2.777163 30.873674 221.983794
F 30.008983 31.024674 200.527794
F 29.391883 30.892474 222.353794
F 3.080453 38.593674 200.152794
F 2.777163 38.592874 221.983794
F 29.906383 38.503474 200.603794
F 29.459383 38.658074 222.200794
F 31.958983 32.099274 228.868794
F 32.408683 32.036074 196.959794
F 3.080453 46.312874 200.152794
F 2.777163 46.312074 221.983794
F 25.138883 38.451574 217.562794
F 25.152983 30.966674 217.518794
F 7.199493 23.157674 224.771794
F 24.950483 28.379574 228.657794
F 11.998783 30.876874 200.273794
F 11.693983 30.876874 222.104794
F 11.998783 38.596074 200.273794
F 11.693983 38.596074 222.104794
F 16.213683 38.596074 217.618794
F 16.213683 30.876874 217.618794
F 11.998783 46.315274 200.273794
F 11.693983 46.315274 222.104794
F 21.046083 30.766274 200.192794
F 20.677183 30.938474 222.202794
F 20.867783 38.491474 200.338794
F 20.569183 38.540674 222.347794
F 7.301063 38.596074 217.494794
F 7.301063 30.876874 217.494794
F 3.130943 28.306374 196.513794
F 2.827793 28.306574 218.345794
F 20.462483 23.149074 217.542794
F 29.524983 28.384574 218.693794
F 3.130943 36.025574 196.513794
F 2.827793 36.025774 218.345794
F 20.978383 36.119674 196.672794
F 29.584783 35.985974 218.634794
F 3.130943 43.744874 196.513794
F 2.827793 43.744974 218.345794
F 32.297083 24.237674 196.726794
F 29.626883 43.683874 218.589794
F 12.049583 28.303774 196.635794
F 11.744783 28.303774 218.466794
F 12.049583 36.022974 196.635794
F 11.744783 36.022974 218.466794
F 12.049583 43.742174 196.635794
F 11.744783 43.742174 218.466794
F 20.520383 23.182574 214.744794
F 20.619183 28.498474 218.435794
F 21.031383 28.114774 196.585794
F 20.820083 35.994874 218.477794
F 23.266283 32.122274 196.780794
F 20.777383 43.566474 218.726794
F 3.077883 28.302774 199.242794
F 2.775133 28.304374 221.073794
F 30.084083 28.404074 199.613794
F 29.624783 28.315874 221.442794
F 3.077883 36.021974 199.242794
F 2.775133 36.023574 221.073794
F 29.932283 35.922074 199.662794
F 29.429783 35.877874 221.278794
F 3.077883 43.741174 199.242794
F 2.775133 43.742774 221.073794
F 30.061783 43.469374 199.450794
F 29.484883 43.699374 221.435794
F 12.011483 28.303774 199.364794
F 11.706683 28.303774 221.195794
F 12.011483 36.022974 199.364794
F 11.706683 36.022974 221.195794
F 12.011483 43.742174 199.364794
F 11.706683 43.742174 221.195794
F 21.030083 28.223374 199.296794
F 20.499183 28.524074 221.111794
F 20.938883 35.913974 199.506794
F 20.654583 36.051174 221.232794
F 21.011583 43.541874 199.529794
F 20.513883 43.625074 221.354794
F 3.024103 30.878474 202.882794
F 2.726873 30.875374 224.711794
F 29.824583 30.797174 203.186794
F 29.700383 31.072074 224.897794
F 3.024103 38.597774 202.882794
F 2.726873 38.594674 224.711794
F 29.993483 38.433374 203.273794
F 29.378483 38.660374 225.052794
F 25.170583 43.708774 214.137794
F 2.726873 46.313874 224.711794
F 18.321483 39.959674 228.665794
F 31.577583 24.489174 228.700794
F 11.960683 30.876874 203.002794
F 11.655883 30.876874 224.833794
F 11.960683 38.596074 203.002794
F 11.655883 38.596074 224.833794
F 25.325883 36.056674 214.138794
F 25.237583 28.416874 214.033794
F 11.960683 46.315274 203.002794
F 11.655883 46.315274 224.833794
F 20.900783 30.849374 203.029794
F 20.710983 30.971574 225.008794
F 20.788783 38.448574 203.058794
F 20.469983 38.660174 225.072794
F 32.188483 24.330974 199.467794
F 7.504303 23.157674 202.940794
F 5.325963 24.443374 199.271794
F 5.021193 24.443374 221.102794
F 27.872283 24.307474 196.821794
F 31.608783 24.551574 221.460794
F 5.325963 32.162574 199.271794
F 5.021193 32.162574 221.102794
F 32.356483 32.021974 199.613794
F 31.668783 32.055374 221.291794
F 5.325963 39.881774 199.271794
F 5.021193 39.881774 221.102794
F 32.213183 39.780874 199.757794
F 31.743183 39.965674 221.271794
F 14.239583 24.444174 199.395794
F 13.934783 24.444174 221.226794
F 14.239583 32.163374 199.395794
F 13.934783 32.163374 221.226794
F 14.239583 39.882574 199.395794
F 13.934783 39.882574 221.226794
F 23.249983 24.237674 199.489794
F 22.900983 24.533374 221.136794
F 23.243583 32.010574 199.434794
F 22.859983 32.345174 221.289794
F 23.180083 39.773674 199.412794
F 22.730283 39.844874 221.253794
F 5.275163 27.018074 202.909794
F 4.970323 27.017974 224.741794
F 32.125783 26.919574 203.204794
F 31.664383 27.323874 225.175794
F 5.275163 34.737274 202.909794
F 4.970323 34.737274 224.741794
F 32.338583 34.644174 203.099794
F 31.657383 34.797474 224.940794
F 5.275163 42.456474 202.909794
F 4.970323 42.456474 224.741794
F 32.338383 42.531574 203.365794
F 31.702883 42.524474 224.957794
F 14.188783 27.017274 203.033794
F 13.883983 27.017274 224.864794
F 14.188783 34.736474 203.033794
F 13.883983 34.736474 224.864794
F 14.188783 42.455674 203.033794
F 13.883983 42.455674 224.864794
F 23.091683 27.055674 203.138794
F 22.494883 27.309774 224.908794
F 23.372583 34.538874 203.053794
F 22.698583 34.711974 225.180794
F 23.175483 42.373074 203.017794
F 22.634283 42.325274 224.960794
F 5.311973 27.017674 200.180794
F 5.007163 27.017874 222.011794
F 32.349583 26.968674 200.452794
F 31.692283 27.081474 222.451794
F 5.311973 34.736874 200.180794
F 5.007163 34.737074 222.011794
F 32.224183 34.633274 200.425794
F 31.593583 34.678374 222.187794
F 5.311973 42.456074 200.180794
F 5.007163 42.456274 222.011794
F 25.000383 23.241074 214.840794
F 31.723483 42.495374 222.289794
F 14.226883 27.017274 200.304794
F 13.922083 27.017274 222.136794
F 14.226883 34.736474 200.304794
F 13.922083 34.736474 222.136794
F 14.226883 42.455674 200.304794
F 13.922083 42.455674 222.136794
F 23.165183 26.957674 200.310794
F 22.626583 27.140574 222.158794
F 23.206583 34.514174 200.291794
F 22.821583 34.790774 222.243794
F 23.362283 42.393974 200.290794
F 22.654983 42.338774 222.202794
F 5.363113 24.443674 196.541794
F 5.057673 24.443674 218.372794
F 20.580383 43.778774 228.794794
F 31.779983 24.581774 218.748794
F 5.363113 32.162874 196.541794
F 5.057673 32.162874 218.372794
F 31.940783 42.508974 214.972794
F 32.030783 32.143674 218.651794
F 5.363113 39.882074 196.541794
F 5.057673 39.882074 218.372794
F 20.441283 28.387374 228.566794
F 31.766383 39.902274 218.622794
F 14.277683 24.444174 196.666794
F 13.972883 24.444174 218.497794
F 14.277683 32.163374 196.666794
F 13.972883 32.163374 218.497794
F 14.277683 39.882574 196.666794
F 13.972883 39.882574 218.497794
F 14.023683 27.017274 214.858794
F 22.687583 24.515374 218.390794
F 27.846683 39.738474 196.784794
F 23.021583 32.186674 218.447794
F 27.083383 24.293474 228.552794
F 23.088983 39.972374 218.444794
F 7.542503 30.876874 200.211794
F 7.237673 30.876874 222.042794
F 7.542503 38.596074 200.211794
F 7.237673 38.596074 222.042794
F 16.264583 43.742174 213.980794
F 16.264583 36.022974 213.980794
F 7.542503 46.315274 200.211794
F 7.237673 46.315274 222.042794
F 16.455083 30.876874 200.336794
F 16.150183 30.876874 222.167794
F 16.455083 38.596074 200.336794
F 16.150183 38.596074 222.167794
F 16.264583 28.303774 213.980794
F 7.351873 43.742174 213.856794
F 25.530283 30.729074 200.607794
F 24.950483 30.997974 222.116794
F 25.542683 38.427774 200.321794
F 24.946583 38.619874 222.152794
F 7.351873 36.022974 213.856794
F 7.351873 28.303774 213.856794
F 3.024103 23.159274 202.882794
F 14.023683 34.736474 214.858794
F 7.593303 28.303774 196.573794
F 7.288463 28.303774 218.404794
F 7.593303 36.022974 196.573794
F 7.288463 36.022974 218.404794
F 7.593303 43.742174 196.573794
F 7.288463 43.742174 218.404794
F 16.505883 28.303774 196.697794
F 16.200983 28.303774 218.528794
F 16.505883 36.022974 196.697794
F 16.200983 36.022974 218.528794
F 16.505883 43.742174 196.697794
F 16.200983 43.742174 218.528794
F 32.236883 42.310974 200.535794
F 25.058583 28.524074 218.670794
F 14.074483 24.444174 211.220794
F 25.290183 35.924174 218.715794
F 5.159023 32.162974 211.095794
F 25.205383 43.745074 218.728794
F 7.555133 28.303774 199.301794
F 7.250293 28.303774 221.133794
F 7.555133 36.022974 199.301794
F 7.250293 36.022974 221.133794
F 7.555133 43.742174 199.301794
F 7.250293 43.742174 221.133794
F 16.467783 28.303774 199.426794
F 16.162883 28.303774 221.257794
F 16.467783 36.022974 199.426794
F 16.162883 36.022974 221.257794
F 16.467783 43.742174 199.426794
F 16.162883 43.742174 221.257794
F 25.647383 28.188974 199.566794
F 25.070383 28.404774 221.403794
F 25.559883 35.781974 199.571794
F 25.126383 36.002774 221.460794
F 25.672083 43.693474 199.750794
F 24.958483 43.701774 221.429794
F 7.504303 30.876874 202.940794
F 7.199493 30.876874 224.771794
F 7.504303 38.596074 202.940794
F 7.199493 38.596074 224.771794
F 25.226983 43.762074 211.443794
F 25.299083 36.128474 211.451794
F 16.416983 30.876874 203.064794
F 16.112083 30.876874 224.896794
F 16.416983 38.596074 203.064794
F 16.112083 38.596074 224.896794
F 25.303383 28.327474 211.372794
F 16.302583 43.742174 211.251794
F 25.639483 31.062774 203.190794
F 24.952283 30.880374 224.796794
F 25.403283 38.540074 203.284794
F 24.730483 38.620674 224.898794
F 16.302583 36.022974 211.251794
F 31.459483 39.872874 228.694794
F 7.301063 23.157674 217.494794
F 23.409283 39.743474 196.653794
F 0.787739 24.472074 206.491794
F 0.454474 24.450274 228.346794
F 30.065283 35.795474 196.881794
F 20.529083 35.996674 228.739794
F 0.787739 32.191274 206.491794
F 0.454474 32.169474 228.346794
F 27.644383 32.101774 206.953794
F 21.281383 43.728974 196.761794
F 0.787739 39.910574 206.491794
F 0.454475 39.888674 228.346794
F 27.620483 39.954774 206.866794
F 22.654983 32.157774 228.756794
F 9.681753 24.444174 206.610794
F 9.376913 24.444174 228.441794
F 9.681753 32.163374 206.610794
F 9.376913 32.163374 228.441794
F 9.681753 39.882574 206.610794
F 9.376913 39.882574 228.441794
F 18.657483 24.431474 206.746794
F 22.833983 42.369074 214.842794
F 18.722183 32.066874 206.725794
F 27.046083 39.760174 228.666794
F 18.663083 39.931874 206.602794
F 32.239283 39.585874 197.126794
F 0.738414 26.988374 210.131794
F 27.497483 26.872174 210.443794
F 0.738414 34.707574 210.131794
F 27.621083 34.994274 210.501794
F 0.738414 42.426774 210.131794
F 27.478783 42.562374 210.398794
F 9.630933 27.017274 210.248794
F 9.630933 34.736474 210.248794
F 9.630933 42.455674 210.248794
F 18.556083 26.998174 210.377794
F 18.383083 34.603074 210.308794
F 18.543683 42.399874 210.280794
F 0.566564 27.085274 207.404794
F 2.822723 23.158174 217.435794
F 27.667483 27.084774 207.768794
F 0.566564 34.804574 207.404794
F 7.402663 23.157674 210.217794
F 27.659583 34.634574 207.851794
F 0.566564 42.523774 207.404794
F 2.920743 23.159474 210.159794
F 27.649283 42.483374 207.715794
F 9.669053 27.017274 207.519794
F 9.669053 34.736474 207.519794
F 9.669053 42.455674 207.519794
F 18.490583 27.114174 207.623794
F 18.574483 34.639874 207.552794
F 18.639483 42.631274 207.465794
F 0.597681 24.368174 203.764794
F 0.418188 24.418574 225.610794
F 27.697583 24.472074 203.980794
F 27.228983 24.563674 225.899794
F 0.597681 32.087374 203.764794
F 0.418188 32.137874 225.610794
F 27.851483 32.162174 204.285794
F 27.292583 32.009674 225.879794
F 0.597681 39.806574 203.764794
F 0.418188 39.857074 225.610794
F 27.676483 39.794674 204.215794
F 27.149983 39.675474 225.903794
F 9.719843 24.444174 203.881794
F 9.415003 24.444174 225.712794
F 9.719843 32.163374 203.881794
F 9.415003 32.163374 225.712794
F 9.719843 39.882574 203.881794
F 9.415003 39.882574 225.712794
F 18.678583 24.433274 204.067794
F 18.438783 24.445974 225.964794
F 18.684183 32.039874 204.035794
F 18.359683 32.248574 225.981794
F 18.703183 39.977974 203.951794
F 18.309983 39.851174 225.966794
F 2.979493 30.874674 207.429794
F 29.870083 30.971774 207.916794
F 2.979493 38.593874 207.429794
F 29.874883 38.507374 207.670794
F 16.302583 28.303774 211.251794
F 2.979493 46.313074 207.429794
F 7.390073 43.742174 211.127794
F 29.416983 43.667774 228.597794
F 11.897183 30.876874 207.550794
F 11.897183 38.596074 207.550794
F 7.390073 36.022974 211.127794
F 11.897183 46.315274 207.550794
F 20.911383 30.813174 207.635794
F 20.757983 38.455574 207.538794
F 7.390073 28.303774 211.127794
F 3.029963 28.305974 203.790794
F 2.726173 28.307174 225.622794
F 30.010983 28.324974 204.116794
F 29.360483 28.472274 225.946794
F 3.029963 36.025174 203.790794
F 2.726173 36.026374 225.622794
F 30.037983 35.904174 204.158794
F 29.389483 36.035074 225.958794
F 3.029963 43.744374 203.790794
F 2.726173 43.745574 225.622794
F 30.043883 43.661274 204.092794
F 29.520983 43.699574 225.896794
F 11.947983 28.303774 203.912794
F 11.643183 28.303774 225.743794
F 11.947983 36.022974 203.912794
F 11.643183 36.022974 225.743794
F 11.947983 43.742174 203.912794
F 11.643183 43.742174 225.743794
F 20.788083 28.265874 204.136794
F 20.359183 28.516574 225.980794
F 21.058683 35.885174 204.042794
F 20.556083 36.143174 226.020794
F 20.802883 43.710374 203.919794
F 20.435483 43.611374 225.868794
F 2.971693 28.301774 206.521794
F 2.676853 28.305274 228.349794
F 29.911583 28.493274 206.826794
F 25.304283 28.333874 196.713794
F 2.971693 36.020974 206.521794
F 2.676853 36.024474 228.349794
F 29.907083 35.861874 206.913794
F 5.159023 39.882174 211.095794
F 2.971693 43.740274 206.521794
F 2.676853 43.743674 228.349794
F 29.852383 43.741674 206.749794
F 23.086883 34.761774 214.821794
F 11.909883 28.303774 206.641794
F 11.605083 28.303774 228.472794
F 11.909883 36.022974 206.641794
F 11.605083 36.022974 228.472794
F 11.909883 43.742174 206.641794
F 11.605083 43.742174 228.472794
F 20.928483 28.347974 206.805794
F 24.977983 43.660474 228.612794
F 20.940483 35.897574 206.618794
F 18.355983 32.101274 228.665794
F 20.947783 43.777374 206.829794
F 18.844383 31.982774 196.755794
F 2.920743 30.878774 210.159794
F 29.649283 30.875574 210.528794
F 2.920743 38.597974 210.159794
F 29.710183 38.706774 210.439794
F 16.251883 46.315274 214.890794
F 31.947583 39.954974 211.196794
F 11.859083 30.876874 210.279794
F 11.859083 38.596074 210.279794
F 25.126483 38.674474 214.816794
F 11.859083 46.315274 210.279794
F 20.740383 30.758274 210.366794
F 20.613183 38.385574 210.293794
F 16.315283 46.315274 210.341794
F 5.224393 24.443374 206.548794
F 4.919363 24.443474 228.379794
F 27.315483 32.158674 228.592794
F 23.301483 24.204274 196.674794
F 5.224393 32.162574 206.548794
F 4.919363 32.162674 228.379794
F 32.155283 32.047674 206.888794
F 22.938683 27.179174 215.084794
F 5.224393 39.881774 206.548794
F 4.919363 39.881874 228.379794
F 32.103083 39.890874 206.824794
F 31.766683 24.446374 211.529794
F 14.137983 24.444174 206.672794
F 13.833183 24.444174 228.503794
F 14.137983 32.163374 206.672794
F 13.833183 32.163374 228.503794
F 14.137983 39.882574 206.672794
F 13.833183 39.882574 228.503794
F 23.092583 24.243174 206.633794
F 31.904783 32.152574 211.235794
F 23.180383 31.992174 206.719794
F 25.405383 46.104474 203.413794
F 23.061483 39.658074 206.665794
F 14.023683 42.455674 214.858794
F 5.173593 27.018074 210.186794
F 31.786483 26.906674 210.386794
F 5.173593 34.737274 210.186794
F 31.889883 34.733674 210.389794
F 5.173593 42.456474 210.186794
F 32.078983 42.454374 210.465794
F 14.087183 27.017274 210.310794
F 14.087183 34.736474 210.310794
F 14.087183 42.455674 210.310794
F 23.081383 27.016174 210.356794
F 23.135083 34.709274 210.285794
F 23.062183 42.420574 210.422794
F 5.209893 27.017574 207.457794
F 32.054883 27.042474 207.731794
F 5.209893 34.736874 207.457794
F 32.149483 34.499874 207.699794
F 5.209893 42.456074 207.457794
F 32.086083 42.403574 207.765794
F 14.125283 27.017274 207.581794
F 14.125283 34.736474 207.581794
F 14.125283 42.455674 207.581794
F 23.127583 26.940474 207.657794
F 23.224183 34.633174 207.674794
F 23.132683 42.140974 207.581794
F 5.260873 24.443774 203.818794
F 4.956633 24.443474 225.649794
F 32.291683 24.371774 204.109794
F 31.528083 24.590474 225.765794
F 5.260873 32.162974 203.818794
F 4.956633 32.162674 225.649794
F 32.104183 32.026674 204.217794
F 31.771383 32.296874 226.172794
F 5.260873 39.882174 203.818794
F 4.956633 39.881874 225.649794
F 32.086783 39.979274 204.100794
F 31.527983 39.868574 226.067794
F 14.176083 24.444174 203.943794
F 13.871283 24.444174 225.774794
F 14.176083 32.163374 203.943794
F 13.871283 32.163374 225.774794
F 14.176083 39.882574 203.943794
F 13.871283 39.882574 225.774794
F 23.263283 24.364674 203.911794
F 22.787283 24.797874 225.821794
F 23.233483 32.009174 203.870794
F 23.005283 32.215774 225.923794
F 22.928583 39.834074 203.925794
F 22.643183 39.874874 226.082794
F 7.440893 30.876874 207.488794
F 7.440893 38.596074 207.488794
F 25.448483 31.124474 214.813794
F 7.440893 46.315274 207.488794
F 16.353483 30.876874 207.613794
F 16.353483 38.596074 207.613794
F 16.251883 38.596074 214.890794
F 25.327183 31.065774 207.735794
F 25.389283 38.573374 207.602794
F 16.251883 30.876874 214.890794
F 16.353483 46.315274 207.613794
F 7.491693 28.303774 203.850794
F 7.186853 28.303774 225.681794
F 7.491693 36.022974 203.850794
F 7.186853 36.022974 225.681794
F 7.491693 43.742174 203.850794
F 7.186853 43.742174 225.681794
F 16.404283 28.303774 203.974794
F 16.099383 28.303774 225.805794
F 16.404283 36.022974 203.974794
F 16.099383 36.022974 225.805794
F 16.404283 43.742174 203.974794
F 16.099383 43.742174 225.805794
F 25.554383 28.461074 203.976794
F 24.936583 28.331574 225.718794
F 25.439183 35.882574 204.100794
F 25.032983 36.058774 225.924794
F 25.496983 43.427774 204.087794
F 24.935883 43.612574 225.925794
F 7.453493 28.303774 206.578794
F 7.148703 28.303774 228.410794
F 7.453493 36.022974 206.578794
F 7.148703 36.022974 228.410794
F 7.453493 43.742174 206.578794
F 7.148703 43.742174 228.410794
F 16.366183 28.303774 206.703794
F 16.061283 28.303774 228.534794
F 16.366183 36.022974 206.703794
F 16.061283 36.022974 228.534794
F 16.366183 43.742174 206.703794
F 16.061283 43.742174 228.534794
F 25.395683 28.455374 206.706794
F 18.184283 24.458974 228.611794
F 25.475483 35.916474 206.808794
F 29.570883 35.854174 228.669794
F 25.327883 43.635274 206.788794
F 5.159023 24.443774 211.095794
F 7.402673 30.876874 210.217794
F 7.402663 38.596074 210.217794
F 7.339283 46.315274 214.765794
F 16.315283 30.876874 210.341794
F 16.315283 38.596074 210.341794
F 7.339283 38.596074 214.765794
F 25.399383 30.977974 210.524794
F 25.199683 38.699974 210.462794
F 7.339283 30.876874 214.765794
F 16.112083 46.315274 224.896794
F 0.688805 24.472674 213.770794
F 27.479683 24.367774 214.076794
F 0.688806 32.191874 213.770794
F 27.662283 32.326574 214.192794
F 0.688806 39.911174 213.770794
F 27.410683 39.971874 213.989794
F 9.580143 24.444174 213.887794
F 9.580143 32.163374 213.887794
F 9.580143 39.882574 213.887794
F 18.375383 24.604074 214.009794
F 18.411183 32.214174 213.854794
F 18.579083 39.972174 213.784794
F 0.639032 26.990074 217.408794
F 27.217883 27.265174 217.807794
F 0.639032 34.709374 217.408794
F 27.406883 34.534374 217.721794
F 0.639032 42.428574 217.408794
F 27.363983 42.264374 217.533794
F 9.529323 27.017274 217.525794
F 9.529323 34.736474 217.525794
F 9.529323 42.455674 217.525794
F 18.453683 26.984374 217.584794
F 18.400883 34.864574 217.634794
F 18.558983 42.500674 217.479794
F 0.535901 27.055874 214.685794
F 27.526483 26.931674 215.038794
F 0.535900 34.775074 214.685794
F 27.698483 34.824874 215.024794
F 0.535900 42.494374 214.685794
F 27.489983 42.487574 214.911794
F 9.567433 27.017274 214.796794
F 9.567433 34.736474 214.796794
F 9.567433 42.455674 214.796794
F 18.451583 27.132874 214.748794
F 18.500983 34.818774 214.968794
F 18.536983 42.420674 214.807794
F 0.550330 24.390374 211.044794
F 27.569483 24.335274 211.376794
F 0.550330 32.109574 211.044794
F 27.511683 32.438474 211.484794
F 0.550329 39.828774 211.044794
F 27.444983 39.919774 211.253794
F 9.618233 24.444174 211.158794
F 9.618233 32.163374 211.158794
F 9.618233 39.882574 211.158794
F 18.690483 24.408774 211.298794
F 18.528083 32.042374 211.197794
F 18.513683 39.784474 211.108794
F 2.878413 30.874374 214.706794
F 29.718983 30.755974 215.123794
F 2.878413 38.593574 214.706794
F 29.657283 38.885674 215.037794
F 22.878483 39.790274 211.146794
F 2.878413 46.312774 214.706794
F 23.006983 32.098174 211.310794
F 16.416983 46.315274 203.064794
F 11.795583 30.876874 214.827794
F 11.795583 38.596074 214.827794
F 23.022883 24.554574 211.476794
F 11.795583 46.315274 214.827794
F 20.639983 30.889574 214.741794
F 20.835283 38.482374 214.657794
F 16.150183 46.315274 222.167794
F 2.928953 28.306074 211.068794
F 29.686183 28.246874 211.238794
F 2.928953 36.025274 211.068794
F 29.889483 36.229474 211.591794
F 2.928953 43.744474 211.068794
F 29.745883 43.789174 211.309794
F 11.846383 28.303774 211.189794
F 11.846383 36.022974 211.189794
F 11.846383 43.742174 211.189794
F 20.807383 28.109074 211.237794
F 20.851683 35.840474 211.191794
F 20.879583 43.677974 211.140794
F 2.871183 28.302374 213.798794
F 29.678083 28.239074 214.138794
F 2.871183 36.021574 213.798794
F 29.879883 36.229174 214.388794
F 2.871183 43.740774 213.798794
F 29.850483 43.874674 214.091794
F 11.808283 28.303774 213.918794
F 11.808283 36.022974 213.918794
F 11.808283 43.742174 213.918794
F 20.790783 28.300774 213.992794
F 20.829283 35.901774 213.996794
F 20.654783 43.670474 213.837794
F 2.822723 30.877374 217.435794
F 29.687383 30.876674 217.846794
F 2.822723 38.596574 217.435794
F 29.510183 38.637474 217.772794
F 14.074483 39.882574 211.220794
F 16.455083 46.315274 200.336794
F 11.757483 30.876874 217.556794
F 11.757483 38.596074 217.556794
F 14.074483 32.163374 211.220794
F 11.757483 46.315274 217.556794
F 20.697783 31.110274 217.615794
F 20.853083 38.461474 217.439794
F 16.213683 46.315274 217.618794
F 5.122803 24.443374 213.825794
F 31.947483 24.495674 214.268794
F 5.122803 32.162574 213.825794
F 31.918983 32.073274 214.108794
F 5.122803 39.881774 213.825794
F 31.939483 39.986774 214.049794
F 14.036383 24.444174 213.949794
F 14.036383 32.163374 213.949794
F 14.036383 39.882574 213.949794
F 22.801183 24.562174 214.158794
F 23.041783 32.112374 213.967794
F 23.061783 39.941974 213.755794
F 5.071993 27.018074 217.463794
F 31.718083 27.100074 217.731794
F 5.071993 34.737274 217.463794
F 32.001783 34.782574 217.753794
F 5.071993 42.456474 217.463794
F 31.897483 42.591274 217.636794
F 13.985583 27.017274 217.587794
F 13.985583 34.736474 217.587794
F 13.985583 42.455674 217.587794
F 22.834383 27.124274 217.660794
F 23.080183 34.789674 217.508794
F 23.088583 42.457774 217.712794
F 5.108303 27.017674 214.734794
F 31.782683 27.051074 215.115794
F 5.108303 34.736874 214.734794
F 31.964883 34.615374 215.017794
F 5.108303 42.456174 214.734794
F 22.659883 39.642074 228.694794
F 30.142383 43.589474 196.761794
F 29.922383 28.196874 196.859794
F 25.529283 35.926174 196.746794
F 18.708983 40.010774 196.715794
F 21.133083 46.120374 200.510794
F 27.815983 31.832574 196.893794
F 24.802683 46.278274 222.317794
F 25.089583 23.241274 217.685794
F 29.630183 46.283974 203.105794
F 20.857083 46.307674 203.199794
F 20.597783 23.378074 222.211794
F 25.123383 23.384974 210.473794
F 20.932483 46.268974 210.317794
F 29.952483 46.101374 200.308794
F 29.566183 46.258474 217.541794
F 20.617883 46.203374 222.141794
F 24.636883 46.164274 225.168794
F 29.306683 46.253274 225.083794
F 25.142383 46.261974 210.224794
F 25.374083 46.273274 207.609794
F 20.844283 46.274874 214.814794
F 20.634483 46.235574 217.601794
F 20.466283 46.264374 224.852794
F 29.463083 46.365374 222.284794
F 20.863283 46.311574 207.518794
F 25.104983 46.383774 217.713794
F 20.865383 23.311474 203.042794
F 24.990283 23.321474 225.073794
F 20.646383 23.328674 224.932794
F 29.824483 23.216574 207.688794
F 24.997683 23.273674 222.313794
F 0.102104 24.368074 243.017794
F 26.880283 24.369174 243.389794
F 0.102105 32.087374 243.017794
F 27.035383 32.398374 243.253794
F 0.102105 39.806574 243.017794
F 26.951083 39.931874 243.013794
F 9.173693 24.444174 242.995794
F 9.173693 32.163374 242.995794
F 9.173693 39.882574 242.995794
F 18.162283 24.317374 243.219794
F 18.032983 32.312774 243.193794
F 18.129783 39.846574 243.110794
F 0.049481 27.097374 246.662794
F 26.926583 26.983974 246.850794
F 0.049481 34.816574 246.662794
F 26.888083 34.862674 246.875794
F 0.049481 42.535774 246.662794
F 26.909083 42.641774 246.877794
F 9.122873 27.017274 246.633794
F 9.122873 34.736474 246.633794
F 9.122873 42.455674 246.633794
F 18.079083 27.053074 246.784794
F 18.201883 34.821074 246.788794
F 18.021083 42.482574 246.710794
F 0.229704 27.015674 243.827794
F 27.077983 27.064174 243.971794
F 0.229704 34.734874 243.827794
F 26.792983 34.828974 244.145794
F 0.229704 42.454074 243.827794
F 26.924383 42.490074 244.123794
F 9.160983 27.017274 243.904794
F 9.160983 34.736474 243.904794
F 9.160983 42.455674 243.904794
F 18.137483 27.028374 244.104794
F 18.082983 34.940274 244.034794
F 18.165783 42.401274 243.977794
F 0.263609 24.438374 240.184794
F 27.127383 24.424574 240.599794
F 0.263609 32.157574 240.184794
F 27.144583 32.251674 240.589794
F 0.263609 39.876774 240.184794
F 26.763283 39.892774 240.272794
F 9.211783 24.444174 240.266794
F 9.211783 32.163374 240.266794
F 9.211783 39.882574 240.266794
F 18.179883 24.365874 240.513794
F 18.120283 32.143974 240.467794
F 18.195783 39.705474 240.453794
F 2.470003 30.877074 243.812794
F 29.067183 30.953974 244.181794
F 2.470003 38.596274 243.812794
F 29.321483 38.836674 244.261794
F 2.470003 23.157874 243.812794
F 15.205083 38.612674 261.220794
F 15.908883 38.596074 239.450794
F 31.131183 34.849374 261.712794
F 11.389083 30.876874 243.936794
F 11.389083 38.596074 243.936794
F 15.205083 30.893474 261.220794
F 11.389083 46.315274 243.936794
F 20.131183 31.103674 244.050794
F 20.256383 38.697574 244.037794
F 15.908883 30.876874 239.450794
F 2.520613 28.304074 240.174794
F 29.198183 28.229374 240.296794
F 2.520613 36.023374 240.174794
F 29.269183 36.174374 240.698794
F 2.520613 43.742574 240.174794
F 29.045483 43.981274 240.460794
F 11.439883 28.303774 240.297794
F 11.439883 36.022974 240.297794
F 11.439883 43.742174 240.297794
F 20.077083 28.335274 240.478794
F 20.529483 35.866774 240.335794
F 20.348883 43.690774 240.349794
F 2.479363 28.306174 242.902794
F 29.202683 28.473774 243.079794
F 2.479363 36.025374 242.902794
F 29.126983 36.134174 243.406794
F 2.479363 43.744674 242.902794
F 29.187783 43.856174 243.313794
F 11.401783 28.303774 243.026794
F 11.401783 36.022974 243.026794
F 11.401783 43.742174 243.026794
F 20.224983 28.544874 243.249794
F 20.364383 36.179874 243.223794
F 20.313083 43.848574 243.156794
F 2.430843 30.873974 246.540794
F 28.951983 31.089374 247.008794
F 2.430843 38.593174 246.540794
F 29.190283 38.640474 247.105794
F 2.430843 46.312374 246.540794
F 18.264883 42.599474 229.517794
F 11.350983 30.876874 246.664794
F 11.350983 38.596074 246.664794
F 19.657283 38.620674 261.499794
F 11.350983 46.315274 246.664794
F 20.384183 30.801374 246.703794
F 20.229383 38.940474 246.838794
F 24.891683 38.508674 229.411794
F 4.715743 24.444274 242.933794
F 31.297583 24.328374 243.195794
F 4.715743 32.163474 242.933794
F 31.342483 32.150174 243.518794
F 4.715743 39.882674 242.933794
F 31.431983 40.175074 243.258794
F 13.629983 24.444174 243.057794
F 13.629983 32.163374 243.057794
F 13.629983 39.882574 243.057794
F 22.453283 24.567574 243.118794
F 22.474083 32.205474 242.991794
F 22.386783 39.817474 242.858794
F 4.664953 27.016974 246.571794
F 31.296283 27.197574 246.822794
F 4.664953 34.736174 246.571794
F 31.379583 34.946074 247.091794
F 4.664953 42.455474 246.571794
F 31.434983 42.564774 246.998794
F 13.579083 27.017274 246.696794
F 13.579083 34.736474 246.696794
F 13.579083 42.455674 246.696794
F 22.508583 26.952674 246.884794
F 22.579983 34.752874 246.739794
F 22.621583 42.519574 246.696794
F 4.703283 27.018074 243.842794
F 31.207183 26.856674 244.093794
F 4.703283 34.737274 243.842794
F 31.551083 34.745974 244.352794
F 4.703283 42.456474 243.842794
F 31.377283 42.674274 244.267794
F 13.617283 27.017274 243.967794
F 13.617283 34.736474 243.967794
F 13.617283 42.455674 243.967794
F 22.463383 27.182574 244.082794
F 22.489383 34.741774 243.964794
F 22.464483 42.376474 243.945794
F 4.753893 24.443374 240.203794
F 31.465383 24.503574 240.559794
F 4.753893 32.162674 240.203794
F 31.358483 32.217074 240.641794
F 4.753893 39.881874 240.203794
F 31.639983 40.124274 240.538794
F 13.668083 24.444174 240.328794
F 13.668083 32.163374 240.328794
F 13.668083 39.882574 240.328794
F 22.635783 24.488174 240.331794
F 22.720183 32.023874 240.406794
F 22.403283 39.812774 240.260794
F 6.932793 30.876874 243.873794
F 6.932793 38.596074 243.873794
F 6.932793 23.157674 243.873794
F 6.297923 38.609174 261.093794
F 15.845383 30.876874 243.998794
F 15.845383 38.596074 243.998794
F 6.996293 38.596074 239.325794
F 24.792883 31.029374 244.233794
F 24.707983 38.841274 244.027794
F 33.164983 36.147874 255.393794
F 26.313183 34.898574 261.681794
F 6.983593 28.303774 240.235794
F 6.983593 36.022974 240.235794
F 6.983593 43.742174 240.235794
F 15.896183 28.303774 240.359794
F 15.896183 36.022974 240.359794
F 15.896183 43.742174 240.359794
F 24.674483 28.313274 240.682794
F 24.928183 36.045274 240.390794
F 24.683283 43.714474 240.552794
F 6.945513 28.303774 242.964794
F 6.945513 36.022974 242.964794
F 6.945513 43.742174 242.964794
F 15.858083 28.303774 243.088794
F 15.858083 36.022974 243.088794
F 15.858083 43.742174 243.088794
F 24.827383 28.367174 243.369794
F 24.620083 36.204474 243.285794
F 24.571083 43.798274 243.204794
F 6.894703 30.876874 246.602794
F 6.894703 38.596074 246.602794
F 6.894703 46.315274 246.602794
F 15.807283 30.876874 246.727794
F 15.807283 38.596074 246.727794
F 6.297923 30.889974 261.093794
F 24.597483 30.869874 246.948794
F 24.577783 38.713374 246.736794
F 24.165883 38.646574 261.473794
F 27.197183 42.300574 229.570794
F 0.013371 24.368574 250.295794
F 26.687683 24.469174 250.485794
F 0.013371 32.087774 250.295794
F 26.811583 32.216174 250.692794
F 0.013371 39.806974 250.295794
F 26.850283 40.015774 250.564794
F 9.072073 24.444174 250.272794
F 9.072073 32.163374 250.272794
F 9.072073 39.882574 250.272794
F 17.984583 24.444174 250.396794
F 17.984583 32.163374 250.396794
F 17.984583 39.882574 250.396794
F 0.361715 27.032774 232.014794
F 6.996293 30.876874 239.325794
F 26.934983 26.702274 232.284794
F 26.605383 27.046374 254.223794
F 0.361716 34.751974 232.014794
F 31.835583 34.683274 229.644794
F 27.314383 34.685274 232.306794
F 26.629383 34.752774 254.270794
F 0.361715 42.471174 232.014794
F 33.081983 30.915874 261.676794
F 27.018983 42.433774 232.333794
F 26.889083 42.702874 254.297794
F 9.326093 27.017274 232.079794
F 9.021253 27.017274 253.910794
F 9.326093 34.736474 232.079794
F 9.021253 34.736474 253.910794
F 9.326093 42.455674 232.079794
F 9.021253 42.455674 253.910794
F 18.282783 27.071774 232.161794
F 17.933783 27.017274 254.035794
F 18.141883 34.774474 232.306794
F 17.933783 34.736474 254.035794
F 18.205783 42.568874 232.118794
F 17.933783 42.455674 254.035794
F 0.165211 26.998674 251.111794
F 20.419183 30.804374 229.691794
F 26.829083 27.024174 251.312794
F 0.165211 34.717874 251.111794
F 26.279383 27.207174 261.773794
F 26.571583 34.746774 251.513794
F 0.165211 42.437074 251.111794
F 33.403483 28.584674 248.039794
F 26.865983 42.534674 251.514794
F 9.364213 27.017274 229.350794
F 9.059373 27.017274 251.181794
F 9.364213 34.736474 229.350794
F 9.059373 34.736474 251.181794
F 9.364213 42.455674 229.350794
F 9.059373 42.455674 251.181794
F 27.150483 26.868474 229.578794
F 17.971883 27.017274 251.306794
F 20.418083 38.498574 229.819794
F 17.971883 34.736474 251.306794
F 33.117383 36.251974 258.169794
F 17.971883 42.455674 251.306794
F 0.197024 24.453974 247.469794
F 26.814683 24.425474 247.833794
F 0.197024 32.173174 247.469794
F 26.725583 32.268174 247.980794
F 0.197024 39.892374 247.469794
F 26.873083 39.890274 247.913794
F 9.110173 24.444174 247.543794
F 9.110173 32.163374 247.543794
F 9.110173 39.882574 247.543794
F 18.035583 24.441674 247.677794
F 18.058783 32.134874 247.583794
F 17.982883 39.934674 247.719794
F 2.674353 30.874074 229.260794
F 2.369713 30.877374 251.088794
F 30.811283 27.194374 261.626794
F 28.860683 31.040774 251.695794
F 2.674353 38.593274 229.260794
F 2.369713 38.596674 251.088794
F 20.234083 46.220674 236.817794
F 28.966383 38.622774 251.733794
F 24.596283 43.817674 257.883794
F 2.369713 23.158174 251.088794
F 2.674353 46.312474 229.260794
F 25.186083 43.769074 235.778794
F 24.581983 36.125674 257.860794
F 24.953583 35.920174 235.965794
F 29.345383 38.456274 229.590794
F 28.827683 23.419074 254.133794
F 11.592383 30.876874 229.381794
F 11.287483 30.876874 251.213794
F 11.592383 38.596074 229.381794
F 11.287483 38.596074 251.213794
F 24.530083 28.453674 257.911794
F 24.633783 28.300074 235.943794
F 11.592383 46.315274 229.381794
F 11.287483 46.315274 251.213794
F 22.819683 27.118274 229.513794
F 20.173783 30.978774 251.385794
F 18.204183 27.107974 229.340794
F 20.229483 38.663974 251.293794
F 15.653583 43.741074 257.636794
F 15.959683 43.742174 235.811794
F 2.419673 28.303174 247.450794
F 29.058183 28.363574 247.840794
F 2.419673 36.022474 247.450794
F 29.047183 35.928374 248.020794
F 2.419673 43.741674 247.450794
F 29.020283 43.959974 248.084794
F 11.338283 28.303774 247.574794
F 11.338283 36.022974 247.574794
F 11.338283 43.742174 247.574794
F 20.232783 28.327174 247.720794
F 20.306183 36.327074 247.493794
F 20.241483 43.596774 247.842794
F 2.382713 28.307374 250.178794
F 28.910183 28.343574 250.566794
F 2.382713 36.026574 250.178794
F 28.998483 35.999174 250.785794
F 2.382713 43.745774 250.178794
F 29.126183 43.854674 250.827794
F 11.300183 28.303774 250.303794
F 11.300183 36.022974 250.303794
F 11.300183 43.742174 250.303794
F 20.106683 28.516074 250.405794
F 20.192183 36.025274 250.366794
F 20.223883 43.691574 250.457794
F 2.626983 30.875274 231.988794
F 2.334933 30.872474 253.816794
F 29.511683 30.809574 232.332794
F 28.849483 30.787574 254.428794
F 2.626983 38.594474 231.988794
F 2.334933 38.591674 253.816794
F 29.474883 38.528874 232.224794
F 29.082883 38.838174 254.515794
F 2.626983 46.313674 231.988794
F 2.334933 46.310874 253.816794
F 21.774983 26.994074 261.365794
F 22.734983 42.272774 229.431794
F 11.554183 30.876874 232.110794
F 11.249383 30.876874 253.941794
F 11.554183 38.596074 232.110794
F 11.249383 38.596074 253.941794
F 15.653583 36.021874 257.636794
F 15.959683 36.022974 235.811794
F 11.554183 46.315274 232.110794
F 11.249383 46.315274 253.941794
F 20.258283 30.739974 232.367794
F 20.209083 30.971874 254.047794
F 20.558083 38.603274 232.417794
F 20.250283 38.790474 253.986794
F 20.211183 46.236574 254.138794
F 30.985183 42.740874 261.810794
F 4.614263 24.444574 250.209794
F 31.267283 24.744374 250.730794
F 4.614263 32.163774 250.209794
F 31.094483 32.173374 250.783794
F 4.614263 39.882974 250.209794
F 31.145083 39.924074 250.783794
F 13.528383 24.444174 250.334794
F 13.528383 32.163374 250.334794
F 13.528383 39.882574 250.334794
F 22.234783 24.498974 250.521794
F 22.405583 32.331974 250.443794
F 22.497383 39.837674 250.484794
F 4.868393 27.017774 232.017794
F 4.563623 27.016674 253.848794
F 31.454883 26.969874 232.182794
F 31.219583 27.109374 254.457794
F 4.868393 34.736974 232.017794
F 4.563623 34.735874 253.848794
F 31.558783 34.725274 232.251794
F 30.934483 35.007274 254.439794
F 4.868393 42.456174 232.017794
F 4.563623 42.455174 253.848794
F 31.456583 42.489774 232.329794
F 31.385083 42.574674 254.545794
F 13.782383 27.017274 232.141794
F 13.477483 27.017274 253.973794
F 13.782383 34.736474 232.141794
F 13.477483 34.736474 253.973794
F 13.782383 42.455674 232.141794
F 13.477483 42.455674 253.973794
F 22.641583 26.961074 232.227794
F 22.289783 27.265274 254.103794
F 22.763483 34.727274 232.366794
F 22.174083 34.738574 254.247794
F 22.574183 42.620674 232.127794
F 22.317883 42.578874 253.995794
F 4.905933 27.017974 229.288794
F 4.602173 27.018074 251.119794
F 22.351883 24.472774 255.089794
F 31.122383 27.189974 251.809794
F 4.905933 34.737174 229.288794
F 4.602173 34.737274 251.119794
F 28.733483 23.281174 258.830794
F 31.209183 34.708974 251.671794
F 4.905933 42.456374 229.288794
F 4.602173 42.456474 251.119794
F 33.258683 28.708774 255.406794
F 31.287783 42.475774 251.722794
F 13.820483 27.017274 229.413794
F 13.515683 27.017274 251.244794
F 13.820483 34.736474 229.413794
F 13.515683 34.736474 251.244794
F 13.820483 42.455674 229.413794
F 13.515683 42.455674 251.244794
F 33.229883 30.999874 259.002794
F 22.316083 27.263874 251.392794
F 21.903583 42.544374 261.334794
F 22.299683 34.789374 251.575794
F 23.913383 31.163074 261.491794
F 22.470783 42.386374 251.328794
F 4.652703 24.443374 247.480794
F 31.030583 24.474374 247.944794
F 4.652703 32.162574 247.480794
F 31.321383 32.360074 247.917794
F 4.652703 39.881774 247.480794
F 31.388983 40.063274 247.982794
F 13.566383 24.444174 247.605794
F 13.566383 32.163374 247.605794
F 13.566383 39.882574 247.605794
F 22.384183 24.426674 247.774794
F 22.449783 32.169974 247.755794
F 22.479183 40.015474 247.762794
F 7.136053 30.876874 229.319794
F 6.831183 30.876874 251.150794
F 7.136053 38.596074 229.319794
F 6.831183 38.596074 251.150794
F 7.136053 23.157674 229.319794
F 6.831183 23.157674 251.150794
F 15.653583 28.302674 257.636794
F 15.959683 28.303774 235.811794
F 16.048583 30.876874 229.444794
F 15.743783 30.876874 251.275794
F 16.048583 38.596074 229.444794
F 15.743783 38.596074 251.275794
F 6.740793 43.740874 257.511794
F 7.047103 43.742174 235.687794
F 15.908883 46.315274 239.450794
F 24.536783 31.018674 251.495794
F 15.705683 46.315274 254.004794
F 24.726583 38.645774 251.534794
F 6.740793 36.021674 257.511794
F 7.047103 36.022974 235.687794
F 21.912983 34.808874 261.350794
F 31.662483 42.471074 229.609794
F 6.881973 28.303774 247.512794
F 6.881973 36.022974 247.512794
F 6.881973 43.742174 247.512794
F 15.794583 28.303774 247.636794
F 15.794583 36.022974 247.636794
F 15.794583 43.742174 247.636794
F 24.689283 28.305174 247.817794
F 24.667983 36.276274 247.821794
F 24.799183 43.804974 247.752794
F 6.843923 28.303774 250.241794
F 6.843923 36.022974 250.241794
F 6.843923 43.742174 250.241794
F 15.756483 28.303774 250.365794
F 15.756483 36.022974 250.365794
F 15.756483 43.742174 250.365794
F 24.496683 28.533874 250.432794
F 24.374683 36.048574 250.629794
F 24.624883 43.801774 250.450794
F 7.097893 30.876874 232.048794
F 6.793123 30.876874 253.879794
F 7.097893 38.596074 232.048794
F 6.793123 38.596074 253.879794
F 6.740793 28.302474 257.511794
F 6.793123 46.315274 253.879794
F 16.010483 30.876874 232.173794
F 15.705683 30.876874 254.004794
F 16.010483 38.596074 232.173794
F 15.705683 38.596074 254.004794
F 7.047103 28.303774 235.687794
F 24.477683 43.971774 255.081794
F 24.877383 30.750274 232.406794
F 24.588883 31.056374 254.199794
F 24.935983 38.542774 232.177794
F 24.616583 38.722774 254.244794
F 29.688583 30.884474 229.463794
F 26.339283 42.523774 261.891794
F 31.758683 27.015074 229.498794
F 33.286383 38.843974 259.141794
F 0.264914 24.404174 235.687794
F 24.817183 43.768274 233.196794
F 27.140583 24.628574 236.010794
F 26.451983 24.501974 257.810794
F 0.264915 32.123374 235.687794
F 16.010483 46.315274 232.173794
F 26.956783 32.279174 235.862794
F 26.563183 32.484074 257.956794
F 0.264915 39.842574 235.687794
F 24.592383 38.512474 239.341794
F 27.113383 39.789274 235.822794
F 26.685583 39.975574 257.849794
F 9.275303 24.444174 235.718794
F 8.969223 24.443074 257.543794
F 9.275303 32.163374 235.718794
F 8.969223 32.162274 257.543794
F 9.275303 39.882574 235.718794
F 8.969223 39.881474 257.543794
F 18.239283 24.389574 235.942794
F 17.881783 24.443074 257.667794
F 18.250183 32.172374 235.962794
F 17.881783 32.162274 257.667794
F 18.117383 39.911974 235.794794
F 17.881783 39.881474 257.667794
F 0.175057 27.079174 239.357794
F 33.157083 44.147874 258.312794
F 26.788383 26.971074 239.726794
F 28.429083 30.991874 261.614794
F 0.175057 34.798474 239.357794
F 25.052383 30.815974 239.670794
F 27.226583 34.774174 239.638794
F 33.262583 23.448074 261.891794
F 0.175057 42.517674 239.357794
F 15.205083 23.174274 261.220794
F 26.963383 42.566074 239.579794
F 24.256283 23.286374 261.500794
F 9.224483 27.017274 239.356794
F 8.523243 27.032774 261.126794
F 9.224483 34.736474 239.356794
F 8.523243 34.751974 261.126794
F 9.224483 42.455674 239.356794
F 8.523243 42.471174 261.126794
F 18.050183 26.983474 239.578794
F 17.433283 27.033874 261.251794
F 18.092783 34.699574 239.364794
F 17.433283 34.753074 261.251794
F 18.143683 42.376074 239.420794
F 17.433283 42.472274 261.251794
F 0.299139 27.029274 236.541794
F 0.107342 26.978474 258.397794
F 26.917483 27.152674 236.968794
F 26.529383 26.974674 259.044794
F 0.299139 34.748574 236.541794
F 0.107342 34.697674 258.397794
F 27.095483 34.732774 236.918794
F 26.654783 34.842774 259.087794
F 0.299139 42.467774 236.541794
F 0.107342 42.416874 258.397794
F 27.204383 42.312474 236.992794
F 26.649183 42.392874 259.016794
F 9.262593 27.017274 236.627794
F 8.951193 27.009674 258.404794
F 9.262593 34.736474 236.627794
F 8.951193 34.728874 258.404794
F 9.262593 42.455674 236.627794
F 8.951193 42.448074 258.404794
F 18.118283 26.825974 236.898794
F 17.863783 27.009674 258.529794
F 18.256183 34.734974 236.676794
F 17.863783 34.728874 258.529794
F 18.191583 42.553674 236.569794
F 17.863783 42.448074 258.529794
F 0.336589 24.426874 232.897794
F 0.133625 24.471874 254.752794
F 27.050983 24.275974 233.275794
F 26.561483 24.521974 255.178794
F 0.336589 32.146074 232.897794
F 0.133625 32.191074 254.752794
F 27.108083 32.151174 233.167794
F 26.727283 32.233774 255.339794
F 0.336589 39.865274 232.897794
F 0.133624 39.910374 254.752794
F 27.142183 39.789474 233.119794
F 26.846683 40.121074 255.242794
F 9.313393 24.444174 232.989794
F 9.008563 24.444174 254.819794
F 9.313393 32.163374 232.989794
F 9.008563 32.163374 254.819794
F 9.313393 39.882574 232.989794
F 9.008563 39.882574 254.819794
F 18.181983 24.423174 233.100794
F 17.921083 24.444174 254.944794
F 18.152483 32.113574 233.244794
F 17.921083 32.163374 254.944794
F 18.235583 39.885974 233.018794
F 17.921083 39.882574 254.944794
F 2.571543 30.875674 236.536794
F 2.261763 30.867874 258.306794
F 29.327483 30.879974 236.790794
F 28.748783 30.915774 258.909794
F 2.571543 38.594974 236.536794
F 2.261763 38.587074 258.306794
F 29.302983 38.564574 236.978794
F 28.827683 38.812374 258.895794
F 24.458183 36.161074 255.197794
F 24.919383 35.929174 233.312794
F 2.571543 46.314174 236.536794
F 2.261763 46.306274 258.306794
F 24.443183 28.526074 255.127794
F 24.849083 28.219374 233.200794
F 33.476483 23.350074 251.712794
F 15.743783 46.315274 251.275794
F 11.490683 30.876874 236.658794
F 11.179383 30.869274 258.435794
F 11.490783 38.596074 236.658794
F 11.179383 38.588474 258.435794
F 15.692983 43.742174 254.913794
F 15.997783 43.742174 233.082794
F 11.490683 46.315274 236.658794
F 11.179383 46.307674 258.435794
F 20.431383 30.727874 236.940794
F 20.116183 30.982074 258.813794
F 20.542583 38.866474 236.580794
F 20.036483 38.667474 258.647794
F 15.692983 36.022974 254.913794
F 15.997783 36.022974 233.082794
F 2.622763 28.305774 232.898794
F 2.319873 28.303374 254.726794
F 29.165483 28.210474 233.153794
F 28.836683 28.226674 255.285794
F 2.622763 36.024974 232.898794
F 2.319873 36.022574 254.726794
F 29.429983 36.017174 233.245794
F 28.688383 36.205774 255.389794
F 2.622763 43.744174 232.898794
F 2.319873 43.741774 254.726794
F 29.168083 43.644174 233.198794
F 29.031583 43.874474 255.362794
F 11.541483 28.303774 233.020794
F 11.236683 28.303774 254.850794
F 11.541483 36.022974 233.020794
F 11.236683 36.022974 254.850794
F 11.541483 43.742174 233.020794
F 11.236683 43.742174 254.850794
F 20.470083 28.190374 233.259794
F 20.087183 28.464474 255.010794
F 20.436983 35.974674 233.243794
F 20.087083 36.189674 255.020794
F 20.380483 43.762174 232.958794
F 20.193483 43.756374 255.076794
F 2.577443 28.305574 235.626794
F 2.285343 28.306874 257.444794
F 29.240283 28.161774 235.931794
F 28.571183 28.390574 258.100794
F 2.577443 36.024774 235.626794
F 2.285343 36.026074 257.444794
F 29.347183 36.022874 236.005794
F 28.780183 36.296974 258.097794
F 2.577443 43.743974 235.626794
F 2.285343 43.745274 257.444794
F 29.259983 43.711274 235.936794
F 28.844383 43.893274 258.140794
F 11.503383 28.303774 235.749794
F 11.197383 28.302674 257.574794
F 11.503383 36.022974 235.749794
F 11.197383 36.021874 257.574794
F 11.503383 43.742174 235.749794
F 11.197383 43.741074 257.574794
F 20.297783 28.216874 236.047794
F 20.146783 28.528574 257.811794
F 20.554283 36.098274 235.909794
F 20.084983 35.973974 257.619794
F 20.566583 43.790874 235.690794
F 20.276783 43.655274 257.689794
F 2.528223 30.874774 239.264794
F 2.023273 30.700974 260.993794
F 29.168383 30.888674 239.525794
F 16.048583 46.315274 229.444794
F 2.528223 38.593974 239.264794
F 2.023273 38.420174 260.993794
F 29.344383 38.648874 239.616794
F 0.376300 27.038974 229.253794
F 2.528223 46.313274 239.264794
F 2.023273 46.139374 260.993794
F 6.996293 23.157674 239.325794
F 15.692983 28.303774 254.913794
F 11.452583 30.876874 239.387794
F 10.748883 30.893474 261.157794
F 11.452583 38.596074 239.387794
F 10.748883 38.612674 261.157794
F 15.997783 28.303774 233.082794
F 10.748883 23.174274 261.157794
[truncated: 2,085,734 more chars]
