# Supplementary material for: Molecular-resolution imaging of ice crystallized from liquid water by cryogenic liquid-cell TEM
Source: Nat Commun. 2025 Sep 25;16:8342. doi: 10.1038/s41467-025-62451-0 (PMC12462463; doi:10.1038/s41467-025-62451-0)
Supplement: Supplementary file 9 — Supplementary Data 1 [file 41467_2025_62451_MOESM9_ESM.zip › supercell_5_3_12/0.8/input.xyz]

76212
F76212
F 3.606600 1.286291 2.728373
F 3.301818 1.286291 24.555352
F 2.997036 1.286291 46.382332
F 2.692254 1.286291 68.209312
F 2.387472 1.286291 90.036291
F 2.082691 1.286291 111.863271
F 1.777909 1.286291 133.690250
F 1.473127 1.286291 155.517229
F 1.168345 1.286291 177.344210
F 0.863563 1.286291 199.171189
F 0.558781 1.286291 220.998169
F 0.253999 1.286291 242.825148
F 3.606600 24.439548 2.728373
F 3.301818 24.439548 24.555352
F 2.997036 24.439548 46.382332
F 2.692254 24.439548 68.209312
F 2.387472 24.439548 90.036291
F 2.082691 24.439548 111.863271
F 1.777909 24.439548 133.690250
F 1.473127 24.439548 155.517229
F 1.168345 24.439548 177.344210
F 0.863563 24.439548 199.171189
F 0.558781 24.439548 220.998169
F 0.253999 24.439548 242.825148
F 3.606600 47.592806 2.728373
F 3.301818 47.592806 24.555352
F 2.997036 47.592806 46.382332
F 2.692254 47.592806 68.209312
F 2.387472 47.592806 90.036291
F 2.082691 47.592806 111.863271
F 1.777909 47.592806 133.690250
F 1.473127 47.592806 155.517229
F 1.168345 47.592806 177.344210
F 0.863563 47.592806 199.171189
F 0.558781 47.592806 220.998169
F 0.253999 47.592806 242.825148
F 30.339097 1.286291 3.101654
F 30.034315 1.286291 24.928633
F 29.729533 1.286291 46.755612
F 29.424751 1.286291 68.582592
F 29.119969 1.286291 90.409571
F 28.815188 1.286291 112.236551
F 28.510406 1.286291 134.063531
F 28.205624 1.286291 155.890510
F 27.900842 1.286291 177.717490
F 27.596060 1.286291 199.544469
F 27.291278 1.286291 221.371449
F 26.986496 1.286291 243.198429
F 30.339097 24.439548 3.101654
F 30.034315 24.439548 24.928633
F 29.729533 24.439548 46.755612
F 29.424751 24.439548 68.582592
F 29.119969 24.439548 90.409571
F 28.815188 24.439548 112.236551
F 28.510406 24.439548 134.063531
F 28.205624 24.439548 155.890510
F 27.900842 24.439548 177.717490
F 27.596060 24.439548 199.544469
F 27.291278 24.439548 221.371449
F 26.986496 24.439548 243.198429
F 30.339097 47.592806 3.101654
F 30.034315 47.592806 24.928633
F 29.729533 47.592806 46.755612
F 29.424751 47.592806 68.582592
F 29.119969 47.592806 90.409571
F 28.815188 47.592806 112.236551
F 28.510406 47.592806 134.063531
F 28.205624 47.592806 155.890510
F 27.900842 47.592806 177.717490
F 27.596060 47.592806 199.544469
F 27.291278 47.592806 221.371449
F 26.986496 47.592806 243.198429
F 57.071594 1.286291 3.474934
F 56.766812 1.286291 25.301913
F 56.462030 1.286291 47.128892
F 56.157248 1.286291 68.955872
F 55.852466 1.286291 90.782852
F 55.547684 1.286291 112.609832
F 55.242903 1.286291 134.436811
F 54.938121 1.286291 156.263790
F 54.633339 1.286291 178.090770
F 54.328557 1.286291 199.917750
F 54.023775 1.286291 221.744730
F 53.718993 1.286291 243.571709
F 57.071594 24.439548 3.474934
F 56.766812 24.439548 25.301913
F 56.462030 24.439548 47.128892
F 56.157248 24.439548 68.955872
F 55.852466 24.439548 90.782852
F 55.547684 24.439548 112.609832
F 55.242903 24.439548 134.436811
F 54.938121 24.439548 156.263790
F 54.633339 24.439548 178.090770
F 54.328557 24.439548 199.917750
F 54.023775 24.439548 221.744730
F 53.718993 24.439548 243.571709
F 57.071594 47.592806 3.474934
F 56.766812 47.592806 25.301913
F 56.462030 47.592806 47.128892
F 56.157248 47.592806 68.955872
F 55.852466 47.592806 90.782852
F 55.547684 47.592806 112.609832
F 55.242903 47.592806 134.436811
F 54.938121 47.592806 156.263790
F 54.633339 47.592806 178.090770
F 54.328557 47.592806 199.917750
F 54.023775 47.592806 221.744730
F 53.718993 47.592806 243.571709
F 3.606600 9.004040 2.728373
F 3.301818 9.004040 24.555352
F 2.997036 9.004040 46.382332
F 2.692254 9.004040 68.209312
F 2.387472 9.004040 90.036291
F 2.082691 9.004040 111.863271
F 1.777909 9.004040 133.690250
F 1.473127 9.004040 155.517229
F 1.168345 9.004040 177.344210
F 0.863563 9.004040 199.171189
F 0.558781 9.004040 220.998169
F 0.253999 9.004040 242.825148
F 3.606600 32.157298 2.728373
F 3.301818 32.157298 24.555352
F 2.997036 32.157298 46.382332
F 2.692254 32.157298 68.209312
F 2.387472 32.157298 90.036291
F 2.082691 32.157298 111.863271
F 1.777909 32.157298 133.690250
F 1.473127 32.157298 155.517229
F 1.168345 32.157298 177.344210
F 0.863563 32.157298 199.171189
F 0.558781 32.157298 220.998169
F 0.253999 32.157298 242.825148
F 3.606600 55.310555 2.728373
F 3.301818 55.310555 24.555352
F 2.997036 55.310555 46.382332
F 2.692254 55.310555 68.209312
F 2.387472 55.310555 90.036291
F 2.082691 55.310555 111.863271
F 1.777909 55.310555 133.690250
F 1.473127 55.310555 155.517229
F 1.168345 55.310555 177.344210
F 0.863563 55.310555 199.171189
F 0.558781 55.310555 220.998169
F 0.253999 55.310555 242.825148
F 30.339097 9.004040 3.101654
F 30.034315 9.004040 24.928633
F 29.729533 9.004040 46.755612
F 29.424751 9.004040 68.582592
F 29.119969 9.004040 90.409571
F 28.815188 9.004040 112.236551
F 28.510406 9.004040 134.063531
F 28.205624 9.004040 155.890510
F 27.900842 9.004040 177.717490
F 27.596060 9.004040 199.544469
F 27.291278 9.004040 221.371449
F 26.986496 9.004040 243.198429
F 30.339097 32.157298 3.101654
F 30.034315 32.157298 24.928633
F 29.729533 32.157298 46.755612
F 29.424751 32.157298 68.582592
F 29.119969 32.157298 90.409571
F 28.815188 32.157298 112.236551
F 28.510406 32.157298 134.063531
F 28.205624 32.157298 155.890510
F 27.900842 32.157298 177.717490
F 27.596060 32.157298 199.544469
F 27.291278 32.157298 221.371449
F 26.986496 32.157298 243.198429
F 30.339097 55.310555 3.101654
F 30.034315 55.310555 24.928633
F 29.729533 55.310555 46.755612
F 29.424751 55.310555 68.582592
F 29.119969 55.310555 90.409571
F 28.815188 55.310555 112.236551
F 28.510406 55.310555 134.063531
F 28.205624 55.310555 155.890510
F 27.900842 55.310555 177.717490
F 27.596060 55.310555 199.544469
F 27.291278 55.310555 221.371449
F 26.986496 55.310555 243.198429
F 57.071594 9.004040 3.474934
F 56.766812 9.004040 25.301913
F 56.462030 9.004040 47.128892
F 56.157248 9.004040 68.955872
F 55.852466 9.004040 90.782852
F 55.547684 9.004040 112.609832
F 55.242903 9.004040 134.436811
F 54.938121 9.004040 156.263790
F 54.633339 9.004040 178.090770
F 54.328557 9.004040 199.917750
F 54.023775 9.004040 221.744730
F 53.718993 9.004040 243.571709
F 57.071594 32.157298 3.474934
F 56.766812 32.157298 25.301913
F 56.462030 32.157298 47.128892
F 56.157248 32.157298 68.955872
F 55.852466 32.157298 90.782852
F 55.547684 32.157298 112.609832
F 55.242903 32.157298 134.436811
F 54.938121 32.157298 156.263790
F 54.633339 32.157298 178.090770
F 54.328557 32.157298 199.917750
F 54.023775 32.157298 221.744730
F 53.718993 32.157298 243.571709
F 57.071594 55.310555 3.474934
F 56.766812 55.310555 25.301913
F 56.462030 55.310555 47.128892
F 56.157248 55.310555 68.955872
F 55.852466 55.310555 90.782852
F 55.547684 55.310555 112.609832
F 55.242903 55.310555 134.436811
F 54.938121 55.310555 156.263790
F 54.633339 55.310555 178.090770
F 54.328557 55.310555 199.917750
F 54.023775 55.310555 221.744730
F 53.718993 55.310555 243.571709
F 3.606600 16.721795 2.728373
F 3.301818 16.721795 24.555353
F 2.997036 16.721795 46.382333
F 2.692254 16.721795 68.209313
F 2.387472 16.721795 90.036292
F 2.082691 16.721795 111.863271
F 1.777909 16.721795 133.690251
F 1.473127 16.721795 155.517230
F 1.168345 16.721795 177.344211
F 0.863563 16.721795 199.171190
F 0.558781 16.721795 220.998169
F 0.253999 16.721795 242.825149
F 3.606600 39.875053 2.728373
F 3.301818 39.875053 24.555353
F 2.997036 39.875053 46.382333
F 2.692254 39.875053 68.209313
F 2.387472 39.875053 90.036292
F 2.082691 39.875053 111.863271
F 1.777909 39.875053 133.690251
F 1.473127 39.875053 155.517230
F 1.168345 39.875053 177.344211
F 0.863563 39.875053 199.171190
F 0.558781 39.875053 220.998169
F 0.253999 39.875053 242.825149
F 3.606600 63.028310 2.728373
F 3.301818 63.028310 24.555353
F 2.997036 63.028310 46.382333
F 2.692254 63.028310 68.209313
F 2.387472 63.028310 90.036292
F 2.082691 63.028310 111.863271
F 1.777909 63.028310 133.690251
F 1.473127 63.028310 155.517230
F 1.168345 63.028310 177.344211
F 0.863563 63.028310 199.171190
F 0.558781 63.028310 220.998169
F 0.253999 63.028310 242.825149
F 30.339097 16.721795 3.101654
F 30.034315 16.721795 24.928634
F 29.729533 16.721795 46.755613
F 29.424751 16.721795 68.582593
F 29.119969 16.721795 90.409572
F 28.815188 16.721795 112.236551
F 28.510406 16.721795 134.063532
F 28.205624 16.721795 155.890511
F 27.900842 16.721795 177.717491
F 27.596060 16.721795 199.544470
F 27.291278 16.721795 221.371449
F 26.986496 16.721795 243.198430
F 30.339097 39.875053 3.101654
F 30.034315 39.875053 24.928634
F 29.729533 39.875053 46.755613
F 29.424751 39.875053 68.582593
F 29.119969 39.875053 90.409572
F 28.815188 39.875053 112.236551
F 28.510406 39.875053 134.063532
F 28.205624 39.875053 155.890511
F 27.900842 39.875053 177.717491
F 27.596060 39.875053 199.544470
F 27.291278 39.875053 221.371449
F 26.986496 39.875053 243.198430
F 30.339097 63.028310 3.101654
F 30.034315 63.028310 24.928634
F 29.729533 63.028310 46.755613
F 29.424751 63.028310 68.582593
F 29.119969 63.028310 90.409572
F 28.815188 63.028310 112.236551
F 28.510406 63.028310 134.063532
F 28.205624 63.028310 155.890511
F 27.900842 63.028310 177.717491
F 27.596060 63.028310 199.544470
F 27.291278 63.028310 221.371449
F 26.986496 63.028310 243.198430
F 57.071594 16.721795 3.474934
F 56.766812 16.721795 25.301914
F 56.462030 16.721795 47.128893
F 56.157248 16.721795 68.955873
F 55.852466 16.721795 90.782853
F 55.547684 16.721795 112.609832
F 55.242903 16.721795 134.436812
F 54.938121 16.721795 156.263791
F 54.633339 16.721795 178.090771
F 54.328557 16.721795 199.917751
F 54.023775 16.721795 221.744730
F 53.718993 16.721795 243.571710
F 57.071594 39.875053 3.474934
F 56.766812 39.875053 25.301914
F 56.462030 39.875053 47.128893
F 56.157248 39.875053 68.955873
F 55.852466 39.875053 90.782853
F 55.547684 39.875053 112.609832
F 55.242903 39.875053 134.436812
F 54.938121 39.875053 156.263791
F 54.633339 39.875053 178.090771
F 54.328557 39.875053 199.917751
F 54.023775 39.875053 221.744730
F 53.718993 39.875053 243.571710
F 57.071594 63.028310 3.474934
F 56.766812 63.028310 25.301914
F 56.462030 63.028310 47.128893
F 56.157248 63.028310 68.955873
F 55.852466 63.028310 90.782853
F 55.547684 63.028310 112.609832
F 55.242903 63.028310 134.436812
F 54.938121 63.028310 156.263791
F 54.633339 63.028310 178.090771
F 54.328557 63.028310 199.917751
F 54.023775 63.028310 221.744730
F 53.718993 63.028310 243.571710
F 12.517429 1.286291 2.852800
F 12.212647 1.286291 24.679779
F 11.907865 1.286291 46.506759
F 11.603083 1.286291 68.333738
F 11.298301 1.286291 90.160718
F 10.993519 1.286291 111.987698
F 10.688737 1.286291 133.814677
F 10.383955 1.286291 155.641657
F 10.079173 1.286291 177.468636
F 9.774391 1.286291 199.295616
F 9.469609 1.286291 221.122596
F 9.164827 1.286291 242.949575
F 12.517429 24.439548 2.852800
F 12.212647 24.439548 24.679779
F 11.907865 24.439548 46.506759
F 11.603083 24.439548 68.333738
F 11.298301 24.439548 90.160718
F 10.993519 24.439548 111.987698
F 10.688737 24.439548 133.814677
F 10.383955 24.439548 155.641657
F 10.079173 24.439548 177.468636
F 9.774391 24.439548 199.295616
F 9.469609 24.439548 221.122596
F 9.164827 24.439548 242.949575
F 12.517429 47.592806 2.852800
F 12.212647 47.592806 24.679779
F 11.907865 47.592806 46.506759
F 11.603083 47.592806 68.333738
F 11.298301 47.592806 90.160718
F 10.993519 47.592806 111.987698
F 10.688737 47.592806 133.814677
F 10.383955 47.592806 155.641657
F 10.079173 47.592806 177.468636
F 9.774391 47.592806 199.295616
F 9.469609 47.592806 221.122596
F 9.164827 47.592806 242.949575
F 39.249926 1.286291 3.226080
F 38.945144 1.286291 25.053059
F 38.640362 1.286291 46.880040
F 38.335580 1.286291 68.707019
F 38.030798 1.286291 90.533998
F 37.726016 1.286291 112.360978
F 37.421234 1.286291 134.187957
F 37.116452 1.286291 156.014938
F 36.811670 1.286291 177.841917
F 36.506888 1.286291 199.668896
F 36.202106 1.286291 221.495876
F 35.897324 1.286291 243.322855
F 39.249926 24.439548 3.226080
F 38.945144 24.439548 25.053059
F 38.640362 24.439548 46.880040
F 38.335580 24.439548 68.707019
F 38.030798 24.439548 90.533998
F 37.726016 24.439548 112.360978
F 37.421234 24.439548 134.187957
F 37.116452 24.439548 156.014938
F 36.811670 24.439548 177.841917
F 36.506888 24.439548 199.668896
F 36.202106 24.439548 221.495876
F 35.897324 24.439548 243.322855
F 39.249926 47.592806 3.226080
F 38.945144 47.592806 25.053059
F 38.640362 47.592806 46.880040
F 38.335580 47.592806 68.707019
F 38.030798 47.592806 90.533998
F 37.726016 47.592806 112.360978
F 37.421234 47.592806 134.187957
F 37.116452 47.592806 156.014938
F 36.811670 47.592806 177.841917
F 36.506888 47.592806 199.668896
F 36.202106 47.592806 221.495876
F 35.897324 47.592806 243.322855
F 64.458514 1.286291 112.734259
F 64.153732 1.286291 134.561238
F 63.848950 1.286291 156.388218
F 63.544168 1.286291 178.215197
F 63.239386 1.286291 200.042176
F 62.934604 1.286291 221.869156
F 62.629822 1.286291 243.696136
F 64.458514 24.439548 112.734259
F 64.153732 24.439548 134.561238
F 63.848950 24.439548 156.388218
F 63.544168 24.439548 178.215197
F 63.239386 24.439548 200.042176
F 62.934604 24.439548 221.869156
F 62.629822 24.439548 243.696136
F 64.458514 47.592806 112.734259
F 64.153732 47.592806 134.561238
F 63.848950 47.592806 156.388218
F 63.544168 47.592806 178.215197
F 63.239386 47.592806 200.042176
F 62.934604 47.592806 221.869156
F 62.629822 47.592806 243.696136
F 12.517429 9.004040 2.852800
F 12.212647 9.004040 24.679779
F 11.907865 9.004040 46.506759
F 11.603083 9.004040 68.333738
F 11.298301 9.004040 90.160718
F 10.993519 9.004040 111.987698
F 10.688737 9.004040 133.814677
F 10.383955 9.004040 155.641657
F 10.079173 9.004040 177.468636
F 9.774391 9.004040 199.295616
F 9.469609 9.004040 221.122596
F 9.164827 9.004040 242.949575
F 12.517429 32.157298 2.852800
F 12.212647 32.157298 24.679779
F 11.907865 32.157298 46.506759
F 11.603083 32.157298 68.333738
F 11.298301 32.157298 90.160718
F 10.993519 32.157298 111.987698
F 10.688737 32.157298 133.814677
F 10.383955 32.157298 155.641657
F 10.079173 32.157298 177.468636
F 9.774391 32.157298 199.295616
F 9.469609 32.157298 221.122596
F 9.164827 32.157298 242.949575
F 12.517429 55.310555 2.852800
F 12.212647 55.310555 24.679779
F 11.907865 55.310555 46.506759
F 11.603083 55.310555 68.333738
F 11.298301 55.310555 90.160718
F 10.993519 55.310555 111.987698
F 10.688737 55.310555 133.814677
F 10.383955 55.310555 155.641657
F 10.079173 55.310555 177.468636
F 9.774391 55.310555 199.295616
F 9.469609 55.310555 221.122596
F 9.164827 55.310555 242.949575
F 39.249926 9.004040 3.226080
F 38.945144 9.004040 25.053059
F 38.640362 9.004040 46.880040
F 38.335580 9.004040 68.707019
F 38.030798 9.004040 90.533998
F 37.726016 9.004040 112.360978
F 37.421234 9.004040 134.187957
F 37.116452 9.004040 156.014938
F 36.811670 9.004040 177.841917
F 36.506888 9.004040 199.668896
F 36.202106 9.004040 221.495876
F 35.897324 9.004040 243.322855
F 39.249926 32.157298 3.226080
F 38.945144 32.157298 25.053059
F 38.640362 32.157298 46.880040
F 38.335580 32.157298 68.707019
F 38.030798 32.157298 90.533998
F 37.726016 32.157298 112.360978
F 37.421234 32.157298 134.187957
F 37.116452 32.157298 156.014938
F 36.811670 32.157298 177.841917
F 36.506888 32.157298 199.668896
F 36.202106 32.157298 221.495876
F 35.897324 32.157298 243.322855
F 39.249926 55.310555 3.226080
F 38.945144 55.310555 25.053059
F 38.640362 55.310555 46.880040
F 38.335580 55.310555 68.707019
F 38.030798 55.310555 90.533998
F 37.726016 55.310555 112.360978
F 37.421234 55.310555 134.187957
F 37.116452 55.310555 156.014938
F 36.811670 55.310555 177.841917
F 36.506888 55.310555 199.668896
F 36.202106 55.310555 221.495876
F 35.897324 55.310555 243.322855
F 64.458514 9.004040 112.734259
F 64.153732 9.004040 134.561238
F 63.848950 9.004040 156.388218
F 63.544168 9.004040 178.215197
F 63.239386 9.004040 200.042176
F 62.934604 9.004040 221.869156
F 62.629822 9.004040 243.696136
F 64.458514 32.157298 112.734259
F 64.153732 32.157298 134.561238
F 63.848950 32.157298 156.388218
F 63.544168 32.157298 178.215197
F 63.239386 32.157298 200.042176
F 62.934604 32.157298 221.869156
F 62.629822 32.157298 243.696136
F 64.458514 55.310555 112.734259
F 64.153732 55.310555 134.561238
F 63.848950 55.310555 156.388218
F 63.544168 55.310555 178.215197
F 63.239386 55.310555 200.042176
F 62.934604 55.310555 221.869156
F 62.629822 55.310555 243.696136
F 12.517429 16.721795 2.852801
F 12.212647 16.721795 24.679780
F 11.907865 16.721795 46.506759
F 11.603083 16.721795 68.333739
F 11.298301 16.721795 90.160719
F 10.993519 16.721795 111.987699
F 10.688737 16.721795 133.814678
F 10.383955 16.721795 155.641657
F 10.079173 16.721795 177.468637
F 9.774391 16.721795 199.295617
F 9.469609 16.721795 221.122597
F 9.164827 16.721795 242.949576
F 12.517429 39.875053 2.852801
F 12.212647 39.875053 24.679780
F 11.907865 39.875053 46.506759
F 11.603083 39.875053 68.333739
F 11.298301 39.875053 90.160719
F 10.993519 39.875053 111.987699
F 10.688737 39.875053 133.814678
F 10.383955 39.875053 155.641657
F 10.079173 39.875053 177.468637
F 9.774391 39.875053 199.295617
F 9.469609 39.875053 221.122597
F 9.164827 39.875053 242.949576
F 12.517429 63.028310 2.852801
F 12.212647 63.028310 24.679780
F 11.907865 63.028310 46.506759
F 11.603083 63.028310 68.333739
F 11.298301 63.028310 90.160719
F 10.993519 63.028310 111.987699
F 10.688737 63.028310 133.814678
F 10.383955 63.028310 155.641657
F 10.079173 63.028310 177.468637
F 9.774391 63.028310 199.295617
F 9.469609 63.028310 221.122597
F 9.164827 63.028310 242.949576
F 39.249925 16.721795 3.226081
F 38.945144 16.721795 25.053060
F 38.640362 16.721795 46.880040
F 38.335580 16.721795 68.707020
F 38.030798 16.721795 90.533999
F 37.726016 16.721795 112.360979
F 37.421234 16.721795 134.187958
F 37.116452 16.721795 156.014938
F 36.811670 16.721795 177.841918
F 36.506888 16.721795 199.668897
F 36.202106 16.721795 221.495877
F 35.897324 16.721795 243.322856
F 39.249925 39.875053 3.226081
F 38.945144 39.875053 25.053060
F 38.640362 39.875053 46.880040
F 38.335580 39.875053 68.707020
F 38.030798 39.875053 90.533999
F 37.726016 39.875053 112.360979
F 37.421234 39.875053 134.187958
F 37.116452 39.875053 156.014938
F 36.811670 39.875053 177.841918
F 36.506888 39.875053 199.668897
F 36.202106 39.875053 221.495877
F 35.897324 39.875053 243.322856
F 39.249925 63.028310 3.226081
F 38.945144 63.028310 25.053060
F 38.640362 63.028310 46.880040
F 38.335580 63.028310 68.707020
F 38.030798 63.028310 90.533999
F 37.726016 63.028310 112.360979
F 37.421234 63.028310 134.187958
F 37.116452 63.028310 156.014938
F 36.811670 63.028310 177.841918
F 36.506888 63.028310 199.668897
F 36.202106 63.028310 221.495877
F 35.897324 63.028310 243.322856
F 64.458514 16.721795 112.734260
F 64.153732 16.721795 134.561239
F 63.848950 16.721795 156.388218
F 63.544168 16.721795 178.215198
F 63.239386 16.721795 200.042177
F 62.934604 16.721795 221.869157
F 62.629822 16.721795 243.696137
F 64.458514 39.875053 112.734260
F 64.153732 39.875053 134.561239
F 63.848950 39.875053 156.388218
F 63.544168 39.875053 178.215198
F 63.239386 39.875053 200.042177
F 62.934604 39.875053 221.869157
F 62.629822 39.875053 243.696137
F 64.458514 63.028310 112.734260
F 64.153732 63.028310 134.561239
F 63.848950 63.028310 156.388218
F 63.544168 63.028310 178.215198
F 63.239386 63.028310 200.042177
F 62.934604 63.028310 221.869157
F 62.629822 63.028310 243.696137
F 21.428263 1.286290 2.977228
F 21.123481 1.286290 24.804207
F 20.818699 1.286290 46.631187
F 20.513917 1.286290 68.458166
F 20.209135 1.286290 90.285145
F 19.904353 1.286290 112.112126
F 19.599571 1.286290 133.939105
F 19.294789 1.286290 155.766085
F 18.990007 1.286290 177.593064
F 18.685225 1.286290 199.420043
F 18.380444 1.286290 221.247024
F 18.075662 1.286290 243.074003
F 21.428263 24.439547 2.977228
F 21.123481 24.439547 24.804207
F 20.818699 24.439547 46.631187
F 20.513917 24.439547 68.458166
F 20.209135 24.439547 90.285145
F 19.904353 24.439547 112.112126
F 19.599571 24.439547 133.939105
F 19.294789 24.439547 155.766085
F 18.990007 24.439547 177.593064
F 18.685225 24.439547 199.420043
F 18.380444 24.439547 221.247024
F 18.075662 24.439547 243.074003
F 21.428263 47.592805 2.977228
F 21.123481 47.592805 24.804207
F 20.818699 47.592805 46.631187
F 20.513917 47.592805 68.458166
F 20.209135 47.592805 90.285145
F 19.904353 47.592805 112.112126
F 19.599571 47.592805 133.939105
F 19.294789 47.592805 155.766085
F 18.990007 47.592805 177.593064
F 18.685225 47.592805 199.420043
F 18.380444 47.592805 221.247024
F 18.075662 47.592805 243.074003
F 48.160761 1.286290 3.350508
F 47.855979 1.286290 25.177487
F 47.551197 1.286290 47.004467
F 47.246415 1.286290 68.831447
F 46.941633 1.286290 90.658426
F 46.636851 1.286290 112.485406
F 46.332069 1.286290 134.312385
F 46.027287 1.286290 156.139365
F 45.722505 1.286290 177.966345
F 45.417723 1.286290 199.793324
F 45.112941 1.286290 221.620304
F 44.808160 1.286290 243.447283
F 48.160761 24.439547 3.350508
F 47.855979 24.439547 25.177487
F 47.551197 24.439547 47.004467
F 47.246415 24.439547 68.831447
F 46.941633 24.439547 90.658426
F 46.636851 24.439547 112.485406
F 46.332069 24.439547 134.312385
F 46.027287 24.439547 156.139365
F 45.722505 24.439547 177.966345
F 45.417723 24.439547 199.793324
F 45.112941 24.439547 221.620304
F 44.808160 24.439547 243.447283
F 48.160761 47.592805 3.350508
F 47.855979 47.592805 25.177487
F 47.551197 47.592805 47.004467
F 47.246415 47.592805 68.831447
F 46.941633 47.592805 90.658426
F 46.636851 47.592805 112.485406
F 46.332069 47.592805 134.312385
F 46.027287 47.592805 156.139365
F 45.722505 47.592805 177.966345
F 45.417723 47.592805 199.793324
F 45.112941 47.592805 221.620304
F 44.808160 47.592805 243.447283
F 21.428263 9.004039 2.977228
F 21.123481 9.004039 24.804207
F 20.818699 9.004039 46.631187
F 20.513917 9.004039 68.458166
F 20.209135 9.004039 90.285145
F 19.904353 9.004039 112.112126
F 19.599571 9.004039 133.939105
F 19.294789 9.004039 155.766084
F 18.990007 9.004039 177.593064
F 18.685225 9.004039 199.420043
F 18.380444 9.004039 221.247024
F 18.075662 9.004039 243.074003
F 21.428263 32.157297 2.977228
F 21.123481 32.157297 24.804207
F 20.818699 32.157297 46.631187
F 20.513917 32.157297 68.458166
F 20.209135 32.157297 90.285145
F 19.904353 32.157297 112.112126
F 19.599571 32.157297 133.939105
F 19.294789 32.157297 155.766084
F 18.990007 32.157297 177.593064
F 18.685225 32.157297 199.420043
F 18.380444 32.157297 221.247024
F 18.075662 32.157297 243.074003
F 21.428263 55.310554 2.977228
F 21.123481 55.310554 24.804207
F 20.818699 55.310554 46.631187
F 20.513917 55.310554 68.458166
F 20.209135 55.310554 90.285145
F 19.904353 55.310554 112.112126
F 19.599571 55.310554 133.939105
F 19.294789 55.310554 155.766084
F 18.990007 55.310554 177.593064
F 18.685225 55.310554 199.420043
F 18.380444 55.310554 221.247024
F 18.075662 55.310554 243.074003
F 48.160761 9.004039 3.350508
F 47.855979 9.004039 25.177487
F 47.551197 9.004039 47.004467
F 47.246415 9.004039 68.831447
F 46.941633 9.004039 90.658426
F 46.636851 9.004039 112.485406
F 46.332069 9.004039 134.312385
F 46.027287 9.004039 156.139364
F 45.722505 9.004039 177.966345
F 45.417723 9.004039 199.793324
F 45.112941 9.004039 221.620304
F 44.808160 9.004039 243.447283
F 48.160761 32.157297 3.350508
F 47.855979 32.157297 25.177487
F 47.551197 32.157297 47.004467
F 47.246415 32.157297 68.831447
F 46.941633 32.157297 90.658426
F 46.636851 32.157297 112.485406
F 46.332069 32.157297 134.312385
F 46.027287 32.157297 156.139364
F 45.722505 32.157297 177.966345
F 45.417723 32.157297 199.793324
F 45.112941 32.157297 221.620304
F 44.808160 32.157297 243.447283
F 48.160761 55.310554 3.350508
F 47.855979 55.310554 25.177487
F 47.551197 55.310554 47.004467
F 47.246415 55.310554 68.831447
F 46.941633 55.310554 90.658426
F 46.636851 55.310554 112.485406
F 46.332069 55.310554 134.312385
F 46.027287 55.310554 156.139364
F 45.722505 55.310554 177.966345
F 45.417723 55.310554 199.793324
F 45.112941 55.310554 221.620304
F 44.808160 55.310554 243.447283
F 21.428263 16.721795 2.977229
F 21.123481 16.721795 24.804208
F 20.818699 16.721795 46.631187
F 20.513917 16.721795 68.458167
F 20.209135 16.721795 90.285146
F 19.904353 16.721795 112.112127
F 19.599571 16.721795 133.939106
F 19.294789 16.721795 155.766085
F 18.990007 16.721795 177.593065
F 18.685225 16.721795 199.420044
F 18.380443 16.721795 221.247025
F 18.075662 16.721795 243.074004
F 21.428263 39.875052 2.977229
F 21.123481 39.875052 24.804208
F 20.818699 39.875052 46.631187
F 20.513917 39.875052 68.458167
F 20.209135 39.875052 90.285146
F 19.904353 39.875052 112.112127
F 19.599571 39.875052 133.939106
F 19.294789 39.875052 155.766085
F 18.990007 39.875052 177.593065
F 18.685225 39.875052 199.420044
F 18.380443 39.875052 221.247025
F 18.075662 39.875052 243.074004
F 21.428263 63.028310 2.977229
F 21.123481 63.028310 24.804208
F 20.818699 63.028310 46.631187
F 20.513917 63.028310 68.458167
F 20.209135 63.028310 90.285146
F 19.904353 63.028310 112.112127
F 19.599571 63.028310 133.939106
F 19.294789 63.028310 155.766085
F 18.990007 63.028310 177.593065
F 18.685225 63.028310 199.420044
F 18.380443 63.028310 221.247025
F 18.075662 63.028310 243.074004
F 48.160761 16.721795 3.350509
F 47.855979 16.721795 25.177488
F 47.551197 16.721795 47.004467
F 47.246415 16.721795 68.831448
F 46.941633 16.721795 90.658427
F 46.636851 16.721795 112.485407
F 46.332069 16.721795 134.312386
F 46.027287 16.721795 156.139365
F 45.722505 16.721795 177.966346
F 45.417723 16.721795 199.793325
F 45.112941 16.721795 221.620305
F 44.808160 16.721795 243.447284
F 48.160761 39.875052 3.350509
F 47.855979 39.875052 25.177488
F 47.551197 39.875052 47.004467
F 47.246415 39.875052 68.831448
F 46.941633 39.875052 90.658427
F 46.636851 39.875052 112.485407
F 46.332069 39.875052 134.312386
F 46.027287 39.875052 156.139365
F 45.722505 39.875052 177.966346
F 45.417723 39.875052 199.793325
F 45.112941 39.875052 221.620305
F 44.808160 39.875052 243.447284
F 48.160761 63.028310 3.350509
F 47.855979 63.028310 25.177488
F 47.551197 63.028310 47.004467
F 47.246415 63.028310 68.831448
F 46.941633 63.028310 90.658427
F 46.636851 63.028310 112.485407
F 46.332069 63.028310 134.312386
F 46.027287 63.028310 156.139365
F 45.722505 63.028310 177.966346
F 45.417723 63.028310 199.793325
F 45.112941 63.028310 221.620305
F 44.808160 63.028310 243.447284
F 3.555789 3.858875 6.366202
F 3.251007 3.858875 28.193183
F 2.946225 3.858875 50.020162
F 2.641443 3.858875 71.847141
F 2.336661 3.858875 93.674121
F 2.031880 3.858875 115.501100
F 1.727098 3.858875 137.328080
F 1.422316 3.858875 159.155060
F 1.117534 3.858875 180.982039
F 0.812752 3.858875 202.809019
F 0.507970 3.858875 224.635998
F 0.203188 3.858875 246.462977
F 3.555789 27.012132 6.366202
F 3.251007 27.012132 28.193183
F 2.946225 27.012132 50.020162
F 2.641443 27.012132 71.847141
F 2.336661 27.012132 93.674121
F 2.031880 27.012132 115.501100
F 1.727098 27.012132 137.328080
F 1.422316 27.012132 159.155060
F 1.117534 27.012132 180.982039
F 0.812752 27.012132 202.809019
F 0.507970 27.012132 224.635998
F 0.203188 27.012132 246.462977
F 3.555789 50.165390 6.366202
F 3.251007 50.165390 28.193183
F 2.946225 50.165390 50.020162
F 2.641443 50.165390 71.847141
F 2.336661 50.165390 93.674121
F 2.031880 50.165390 115.501100
F 1.727098 50.165390 137.328080
F 1.422316 50.165390 159.155060
F 1.117534 50.165390 180.982039
F 0.812752 50.165390 202.809019
F 0.507970 50.165390 224.635998
F 0.203188 50.165390 246.462977
F 30.288286 3.858875 6.739483
F 29.983504 3.858875 28.566463
F 29.678722 3.858875 50.393442
F 29.373940 3.858875 72.220421
F 29.069158 3.858875 94.047401
F 28.764377 3.858875 115.874381
F 28.459595 3.858875 137.701361
F 28.154813 3.858875 159.528340
F 27.850031 3.858875 181.355319
F 27.545249 3.858875 203.182299
F 27.240467 3.858875 225.009279
F 26.935685 3.858875 246.836258
F 30.288286 27.012132 6.739483
F 29.983504 27.012132 28.566463
F 29.678722 27.012132 50.393442
F 29.373940 27.012132 72.220421
F 29.069158 27.012132 94.047401
F 28.764377 27.012132 115.874381
F 28.459595 27.012132 137.701361
F 28.154813 27.012132 159.528340
F 27.850031 27.012132 181.355319
F 27.545249 27.012132 203.182299
F 27.240467 27.012132 225.009279
F 26.935685 27.012132 246.836258
F 30.288286 50.165390 6.739483
F 29.983504 50.165390 28.566463
F 29.678722 50.165390 50.393442
F 29.373940 50.165390 72.220421
F 29.069158 50.165390 94.047401
F 28.764377 50.165390 115.874381
F 28.459595 50.165390 137.701361
F 28.154813 50.165390 159.528340
F 27.850031 50.165390 181.355319
F 27.545249 50.165390 203.182299
F 27.240467 50.165390 225.009279
F 26.935685 50.165390 246.836258
F 57.020784 3.858875 7.112763
F 56.716002 3.858875 28.939743
F 56.411220 3.858875 50.766722
F 56.106438 3.858875 72.593702
F 55.801656 3.858875 94.420682
F 55.496875 3.858875 116.247661
F 55.192093 3.858875 138.074641
F 54.887311 3.858875 159.901620
F 54.582529 3.858875 181.728600
F 54.277747 3.858875 203.555580
F 53.972965 3.858875 225.382559
F 53.668183 3.858875 247.209538
F 57.020784 27.012132 7.112763
F 56.716002 27.012132 28.939743
F 56.411220 27.012132 50.766722
F 56.106438 27.012132 72.593702
F 55.801656 27.012132 94.420682
F 55.496875 27.012132 116.247661
F 55.192093 27.012132 138.074641
F 54.887311 27.012132 159.901620
F 54.582529 27.012132 181.728600
F 54.277747 27.012132 203.555580
F 53.972965 27.012132 225.382559
F 53.668183 27.012132 247.209538
F 57.020784 50.165390 7.112763
F 56.716002 50.165390 28.939743
F 56.411220 50.165390 50.766722
F 56.106438 50.165390 72.593702
F 55.801656 50.165390 94.420682
F 55.496875 50.165390 116.247661
F 55.192093 50.165390 138.074641
F 54.887311 50.165390 159.901620
F 54.582529 50.165390 181.728600
F 54.277747 50.165390 203.555580
F 53.972965 50.165390 225.382559
F 53.668183 50.165390 247.209538
F 3.555789 11.576625 6.366202
F 3.251007 11.576625 28.193183
F 2.946225 11.576625 50.020162
F 2.641443 11.576625 71.847142
F 2.336661 11.576625 93.674121
F 2.031880 11.576625 115.501100
F 1.727098 11.576625 137.328080
F 1.422316 11.576625 159.155060
F 1.117534 11.576625 180.982039
F 0.812752 11.576625 202.809019
F 0.507970 11.576625 224.635998
F 0.203188 11.576625 246.462978
F 3.555789 34.729882 6.366202
F 3.251007 34.729882 28.193183
F 2.946225 34.729882 50.020162
F 2.641443 34.729882 71.847142
F 2.336661 34.729882 93.674121
F 2.031880 34.729882 115.501100
F 1.727098 34.729882 137.328080
F 1.422316 34.729882 159.155060
F 1.117534 34.729882 180.982039
F 0.812752 34.729882 202.809019
F 0.507970 34.729882 224.635998
F 0.203188 34.729882 246.462978
F 3.555789 57.883140 6.366202
F 3.251007 57.883140 28.193183
F 2.946225 57.883140 50.020162
F 2.641443 57.883140 71.847142
F 2.336661 57.883140 93.674121
F 2.031880 57.883140 115.501100
F 1.727098 57.883140 137.328080
F 1.422316 57.883140 159.155060
F 1.117534 57.883140 180.982039
F 0.812752 57.883140 202.809019
F 0.507970 57.883140 224.635998
F 0.203188 57.883140 246.462978
F 30.288286 11.576625 6.739483
F 29.983504 11.576625 28.566463
F 29.678722 11.576625 50.393442
F 29.373940 11.576625 72.220422
F 29.069158 11.576625 94.047401
F 28.764377 11.576625 115.874381
F 28.459595 11.576625 137.701361
F 28.154813 11.576625 159.528340
F 27.850031 11.576625 181.355319
F 27.545249 11.576625 203.182299
F 27.240467 11.576625 225.009279
F 26.935685 11.576625 246.836259
F 30.288286 34.729882 6.739483
F 29.983504 34.729882 28.566463
F 29.678722 34.729882 50.393442
F 29.373940 34.729882 72.220422
F 29.069158 34.729882 94.047401
F 28.764377 34.729882 115.874381
F 28.459595 34.729882 137.701361
F 28.154813 34.729882 159.528340
F 27.850031 34.729882 181.355319
F 27.545249 34.729882 203.182299
F 27.240467 34.729882 225.009279
F 26.935685 34.729882 246.836259
F 30.288286 57.883140 6.739483
F 29.983504 57.883140 28.566463
F 29.678722 57.883140 50.393442
F 29.373940 57.883140 72.220422
F 29.069158 57.883140 94.047401
F 28.764377 57.883140 115.874381
F 28.459595 57.883140 137.701361
F 28.154813 57.883140 159.528340
F 27.850031 57.883140 181.355319
F 27.545249 57.883140 203.182299
F 27.240467 57.883140 225.009279
F 26.935685 57.883140 246.836259
F 57.020784 11.576625 7.112763
F 56.716002 11.576625 28.939743
F 56.411220 11.576625 50.766722
F 56.106438 11.576625 72.593703
F 55.801656 11.576625 94.420682
F 55.496875 11.576625 116.247661
F 55.192093 11.576625 138.074641
F 54.887311 11.576625 159.901620
F 54.582529 11.576625 181.728600
F 54.277747 11.576625 203.555580
F 53.972965 11.576625 225.382559
F 53.668183 11.576625 247.209539
F 57.020784 34.729882 7.112763
F 56.716002 34.729882 28.939743
F 56.411220 34.729882 50.766722
F 56.106438 34.729882 72.593703
F 55.801656 34.729882 94.420682
F 55.496875 34.729882 116.247661
F 55.192093 34.729882 138.074641
F 54.887311 34.729882 159.901620
F 54.582529 34.729882 181.728600
F 54.277747 34.729882 203.555580
F 53.972965 34.729882 225.382559
F 53.668183 34.729882 247.209539
F 57.020784 57.883140 7.112763
F 56.716002 57.883140 28.939743
F 56.411220 57.883140 50.766722
F 56.106438 57.883140 72.593703
F 55.801656 57.883140 94.420682
F 55.496875 57.883140 116.247661
F 55.192093 57.883140 138.074641
F 54.887311 57.883140 159.901620
F 54.582529 57.883140 181.728600
F 54.277747 57.883140 203.555580
F 53.972965 57.883140 225.382559
F 53.668183 57.883140 247.209539
F 3.555789 19.294380 6.366203
F 3.251007 19.294380 28.193183
F 2.946225 19.294380 50.020163
F 2.641443 19.294380 71.847142
F 2.336661 19.294380 93.674121
F 2.031880 19.294380 115.501101
F 1.727098 19.294380 137.328080
F 1.422316 19.294380 159.155061
F 1.117534 19.294380 180.982040
F 0.812752 19.294380 202.809019
F 0.507970 19.294380 224.635999
F 0.203188 19.294380 246.462978
F 3.555789 42.447638 6.366203
F 3.251007 42.447638 28.193183
F 2.946225 42.447638 50.020163
F 2.641443 42.447638 71.847142
F 2.336661 42.447638 93.674121
F 2.031880 42.447638 115.501101
F 1.727098 42.447638 137.328080
F 1.422316 42.447638 159.155061
F 1.117534 42.447638 180.982040
F 0.812752 42.447638 202.809019
F 0.507970 42.447638 224.635999
F 0.203188 42.447638 246.462978
F 3.555789 65.600895 6.366203
F 3.251007 65.600895 28.193183
F 2.946225 65.600895 50.020163
F 2.641443 65.600895 71.847142
F 2.336661 65.600895 93.674121
F 2.031880 65.600895 115.501101
F 1.727098 65.600895 137.328080
F 1.422316 65.600895 159.155061
F 1.117534 65.600895 180.982040
F 0.812752 65.600895 202.809019
F 0.507970 65.600895 224.635999
F 0.203188 65.600895 246.462978
F 30.288286 19.294380 6.739484
F 29.983504 19.294380 28.566463
F 29.678722 19.294380 50.393443
F 29.373940 19.294380 72.220422
F 29.069158 19.294380 94.047401
F 28.764377 19.294380 115.874382
F 28.459595 19.294380 137.701361
F 28.154813 19.294380 159.528341
F 27.850031 19.294380 181.355320
F 27.545249 19.294380 203.182299
F 27.240467 19.294380 225.009280
F 26.935685 19.294380 246.836259
F 30.288286 42.447638 6.739484
F 29.983504 42.447638 28.566463
F 29.678722 42.447638 50.393443
F 29.373940 42.447638 72.220422
F 29.069158 42.447638 94.047401
F 28.764377 42.447638 115.874382
F 28.459595 42.447638 137.701361
F 28.154813 42.447638 159.528341
F 27.850031 42.447638 181.355320
F 27.545249 42.447638 203.182299
F 27.240467 42.447638 225.009280
F 26.935685 42.447638 246.836259
F 30.288286 65.600895 6.739484
F 29.983504 65.600895 28.566463
F 29.678722 65.600895 50.393443
F 29.373940 65.600895 72.220422
F 29.069158 65.600895 94.047401
F 28.764377 65.600895 115.874382
F 28.459595 65.600895 137.701361
F 28.154813 65.600895 159.528341
F 27.850031 65.600895 181.355320
F 27.545249 65.600895 203.182299
F 27.240467 65.600895 225.009280
F 26.935685 65.600895 246.836259
F 57.020784 19.294380 7.112764
F 56.716002 19.294380 28.939743
F 56.411220 19.294380 50.766723
F 56.106438 19.294380 72.593703
F 55.801656 19.294380 94.420682
F 55.496874 19.294380 116.247662
F 55.192093 19.294380 138.074641
F 54.887311 19.294380 159.901621
F 54.582529 19.294380 181.728601
F 54.277747 19.294380 203.555580
F 53.972965 19.294380 225.382560
F 53.668183 19.294380 247.209539
F 57.020784 42.447638 7.112764
F 56.716002 42.447638 28.939743
F 56.411220 42.447638 50.766723
F 56.106438 42.447638 72.593703
F 55.801656 42.447638 94.420682
F 55.496874 42.447638 116.247662
F 55.192093 42.447638 138.074641
F 54.887311 42.447638 159.901621
F 54.582529 42.447638 181.728601
F 54.277747 42.447638 203.555580
F 53.972965 42.447638 225.382560
F 53.668183 42.447638 247.209539
F 57.020784 65.600895 7.112764
F 56.716002 65.600895 28.939743
F 56.411220 65.600895 50.766723
F 56.106438 65.600895 72.593703
F 55.801656 65.600895 94.420682
F 55.496874 65.600895 116.247662
F 55.192093 65.600895 138.074641
F 54.887311 65.600895 159.901621
F 54.582529 65.600895 181.728601
F 54.277747 65.600895 203.555580
F 53.972965 65.600895 225.382560
F 53.668183 65.600895 247.209539
F 12.466616 3.858875 6.490630
F 12.161834 3.858875 28.317609
F 11.857052 3.858875 50.144588
F 11.552270 3.858875 71.971569
F 11.247488 3.858875 93.798548
F 10.942706 3.858875 115.625528
F 10.637924 3.858875 137.452507
F 10.333142 3.858875 159.279486
F 10.028360 3.858875 181.106467
F 9.723578 3.858875 202.933446
F 9.418796 3.858875 224.760425
F 9.114014 3.858875 246.587405
F 12.466616 27.012133 6.490630
F 12.161834 27.012133 28.317609
F 11.857052 27.012133 50.144588
F 11.552270 27.012133 71.971569
F 11.247488 27.012133 93.798548
F 10.942706 27.012133 115.625528
F 10.637924 27.012133 137.452507
F 10.333142 27.012133 159.279486
F 10.028360 27.012133 181.106467
F 9.723578 27.012133 202.933446
F 9.418796 27.012133 224.760425
F 9.114014 27.012133 246.587405
F 12.466616 50.165390 6.490630
F 12.161834 50.165390 28.317609
F 11.857052 50.165390 50.144588
F 11.552270 50.165390 71.971569
F 11.247488 50.165390 93.798548
F 10.942706 50.165390 115.625528
F 10.637924 50.165390 137.452507
F 10.333142 50.165390 159.279486
F 10.028360 50.165390 181.106467
F 9.723578 50.165390 202.933446
F 9.418796 50.165390 224.760425
F 9.114014 50.165390 246.587405
F 39.199114 3.858875 6.863910
F 38.894332 3.858875 28.690890
F 38.589550 3.858875 50.517869
F 38.284768 3.858875 72.344849
F 37.979986 3.858875 94.171828
F 37.675204 3.858875 115.998808
F 37.370422 3.858875 137.825788
F 37.065640 3.858875 159.652767
F 36.760858 3.858875 181.479747
F 36.456076 3.858875 203.306726
F 36.151294 3.858875 225.133705
F 35.846512 3.858875 246.960685
F 39.199114 27.012133 6.863910
F 38.894332 27.012133 28.690890
F 38.589550 27.012133 50.517869
F 38.284768 27.012133 72.344849
F 37.979986 27.012133 94.171828
F 37.675204 27.012133 115.998808
F 37.370422 27.012133 137.825788
F 37.065640 27.012133 159.652767
F 36.760858 27.012133 181.479747
F 36.456076 27.012133 203.306726
F 36.151294 27.012133 225.133705
F 35.846512 27.012133 246.960685
F 39.199114 50.165390 6.863910
F 38.894332 50.165390 28.690890
F 38.589550 50.165390 50.517869
F 38.284768 50.165390 72.344849
F 37.979986 50.165390 94.171828
F 37.675204 50.165390 115.998808
F 37.370422 50.165390 137.825788
F 37.065640 50.165390 159.652767
F 36.760858 50.165390 181.479747
F 36.456076 50.165390 203.306726
F 36.151294 50.165390 225.133705
F 35.846512 50.165390 246.960685
F 64.407701 3.858875 116.372089
F 64.102919 3.858875 138.199068
F 63.798137 3.858875 160.026047
F 63.493355 3.858875 181.853027
F 63.188573 3.858875 203.680006
F 62.883791 3.858875 225.506986
F 62.579009 3.858875 247.333966
F 64.407701 27.012133 116.372089
F 64.102919 27.012133 138.199068
F 63.798137 27.012133 160.026047
F 63.493355 27.012133 181.853027
F 63.188573 27.012133 203.680006
F 62.883791 27.012133 225.506986
F 62.579009 27.012133 247.333966
F 64.407701 50.165390 116.372089
F 64.102919 50.165390 138.199068
F 63.798137 50.165390 160.026047
F 63.493355 50.165390 181.853027
F 63.188573 50.165390 203.680006
F 62.883791 50.165390 225.506986
F 62.579009 50.165390 247.333966
F 12.466616 11.576625 6.490630
F 12.161834 11.576625 28.317609
F 11.857052 11.576625 50.144589
F 11.552270 11.576625 71.971569
F 11.247488 11.576625 93.798548
F 10.942706 11.576625 115.625528
F 10.637924 11.576625 137.452507
F 10.333142 11.576625 159.279486
F 10.028360 11.576625 181.106467
F 9.723578 11.576625 202.933446
F 9.418796 11.576625 224.760426
F 9.114014 11.576625 246.587405
F 12.466616 34.729883 6.490630
F 12.161834 34.729883 28.317609
F 11.857052 34.729883 50.144589
F 11.552270 34.729883 71.971569
F 11.247488 34.729883 93.798548
F 10.942706 34.729883 115.625528
F 10.637924 34.729883 137.452507
F 10.333142 34.729883 159.279486
F 10.028360 34.729883 181.106467
F 9.723578 34.729883 202.933446
F 9.418796 34.729883 224.760426
F 9.114014 34.729883 246.587405
F 12.466616 57.883140 6.490630
F 12.161834 57.883140 28.317609
F 11.857052 57.883140 50.144589
F 11.552270 57.883140 71.971569
F 11.247488 57.883140 93.798548
F 10.942706 57.883140 115.625528
F 10.637924 57.883140 137.452507
F 10.333142 57.883140 159.279486
F 10.028360 57.883140 181.106467
F 9.723578 57.883140 202.933446
F 9.418796 57.883140 224.760426
F 9.114014 57.883140 246.587405
F 39.199114 11.576625 6.863910
F 38.894332 11.576625 28.690890
F 38.589550 11.576625 50.517870
F 38.284768 11.576625 72.344849
F 37.979986 11.576625 94.171828
F 37.675204 11.576625 115.998808
F 37.370422 11.576625 137.825788
F 37.065640 11.576625 159.652767
F 36.760858 11.576625 181.479747
F 36.456076 11.576625 203.306726
F 36.151294 11.576625 225.133706
F 35.846512 11.576625 246.960685
F 39.199114 34.729883 6.863910
F 38.894332 34.729883 28.690890
F 38.589550 34.729883 50.517870
F 38.284768 34.729883 72.344849
F 37.979986 34.729883 94.171828
F 37.675204 34.729883 115.998808
F 37.370422 34.729883 137.825788
F 37.065640 34.729883 159.652767
F 36.760858 34.729883 181.479747
F 36.456076 34.729883 203.306726
F 36.151294 34.729883 225.133706
F 35.846512 34.729883 246.960685
F 39.199114 57.883140 6.863910
F 38.894332 57.883140 28.690890
F 38.589550 57.883140 50.517870
F 38.284768 57.883140 72.344849
F 37.979986 57.883140 94.171828
F 37.675204 57.883140 115.998808
F 37.370422 57.883140 137.825788
F 37.065640 57.883140 159.652767
F 36.760858 57.883140 181.479747
F 36.456076 57.883140 203.306726
F 36.151294 57.883140 225.133706
F 35.846512 57.883140 246.960685
F 64.407701 11.576625 116.372089
F 64.102919 11.576625 138.199068
F 63.798137 11.576625 160.026047
F 63.493355 11.576625 181.853027
F 63.188573 11.576625 203.680006
F 62.883791 11.576625 225.506987
F 62.579009 11.576625 247.333966
F 64.407701 34.729883 116.372089
F 64.102919 34.729883 138.199068
F 63.798137 34.729883 160.026047
F 63.493355 34.729883 181.853027
F 63.188573 34.729883 203.680006
F 62.883791 34.729883 225.506987
F 62.579009 34.729883 247.333966
F 64.407701 57.883140 116.372089
F 64.102919 57.883140 138.199068
F 63.798137 57.883140 160.026047
F 63.493355 57.883140 181.853027
F 63.188573 57.883140 203.680006
F 62.883791 57.883140 225.506987
F 62.579009 57.883140 247.333966
F 12.466616 19.294380 6.490630
F 12.161834 19.294380 28.317610
F 11.857052 19.294380 50.144589
F 11.552270 19.294380 71.971569
F 11.247488 19.294380 93.798549
F 10.942706 19.294380 115.625528
F 10.637924 19.294380 137.452508
F 10.333142 19.294380 159.279487
F 10.028360 19.294380 181.106467
F 9.723578 19.294380 202.933447
F 9.418796 19.294380 224.760426
F 9.114014 19.294380 246.587406
F 12.466616 42.447638 6.490630
F 12.161834 42.447638 28.317610
F 11.857052 42.447638 50.144589
F 11.552270 42.447638 71.971569
F 11.247488 42.447638 93.798549
F 10.942706 42.447638 115.625528
F 10.637924 42.447638 137.452508
F 10.333142 42.447638 159.279487
F 10.028360 42.447638 181.106467
F 9.723578 42.447638 202.933447
F 9.418796 42.447638 224.760426
F 9.114014 42.447638 246.587406
F 12.466616 65.600896 6.490630
F 12.161834 65.600896 28.317610
F 11.857052 65.600896 50.144589
F 11.552270 65.600896 71.971569
F 11.247488 65.600896 93.798549
F 10.942706 65.600896 115.625528
F 10.637924 65.600896 137.452508
F 10.333142 65.600896 159.279487
F 10.028360 65.600896 181.106467
F 9.723578 65.600896 202.933447
F 9.418796 65.600896 224.760426
F 9.114014 65.600896 246.587406
F 39.199114 19.294380 6.863910
F 38.894332 19.294380 28.690891
F 38.589550 19.294380 50.517870
F 38.284768 19.294380 72.344849
F 37.979986 19.294380 94.171829
F 37.675204 19.294380 115.998808
F 37.370422 19.294380 137.825789
F 37.065640 19.294380 159.652768
F 36.760858 19.294380 181.479747
F 36.456076 19.294380 203.306727
F 36.151294 19.294380 225.133706
F 35.846512 19.294380 246.960686
F 39.199114 42.447638 6.863910
F 38.894332 42.447638 28.690891
F 38.589550 42.447638 50.517870
F 38.284768 42.447638 72.344849
F 37.979986 42.447638 94.171829
F 37.675204 42.447638 115.998808
F 37.370422 42.447638 137.825789
F 37.065640 42.447638 159.652768
F 36.760858 42.447638 181.479747
F 36.456076 42.447638 203.306727
F 36.151294 42.447638 225.133706
F 35.846512 42.447638 246.960686
F 39.199114 65.600896 6.863910
F 38.894332 65.600896 28.690891
F 38.589550 65.600896 50.517870
F 38.284768 65.600896 72.344849
F 37.979986 65.600896 94.171829
F 37.675204 65.600896 115.998808
F 37.370422 65.600896 137.825789
F 37.065640 65.600896 159.652768
F 36.760858 65.600896 181.479747
F 36.456076 65.600896 203.306727
F 36.151294 65.600896 225.133706
F 35.846512 65.600896 246.960686
F 64.407701 19.294380 116.372089
F 64.102919 19.294380 138.199069
F 63.798137 19.294380 160.026048
F 63.493355 19.294380 181.853027
F 63.188573 19.294380 203.680007
F 62.883791 19.294380 225.506987
F 62.579009 19.294380 247.333967
F 64.407701 42.447638 116.372089
F 64.102919 42.447638 138.199069
F 63.798137 42.447638 160.026048
F 63.493355 42.447638 181.853027
F 63.188573 42.447638 203.680007
F 62.883791 42.447638 225.506987
F 62.579009 42.447638 247.333967
F 64.407701 65.600896 116.372089
F 64.102919 65.600896 138.199069
F 63.798137 65.600896 160.026048
F 63.493355 65.600896 181.853027
F 63.188573 65.600896 203.680007
F 62.883791 65.600896 225.506987
F 62.579009 65.600896 247.333967
F 21.377453 3.858876 6.615058
F 21.072671 3.858876 28.442037
F 20.767889 3.858876 50.269016
F 20.463107 3.858876 72.095996
F 20.158325 3.858876 93.922976
F 19.853543 3.858876 115.749956
F 19.548761 3.858876 137.576935
F 19.243979 3.858876 159.403914
F 18.939197 3.858876 181.230894
F 18.634415 3.858876 203.057874
F 18.329634 3.858876 224.884854
F 18.024852 3.858876 246.711833
F 21.377453 27.012134 6.615058
F 21.072671 27.012134 28.442037
F 20.767889 27.012134 50.269016
F 20.463107 27.012134 72.095996
F 20.158325 27.012134 93.922976
F 19.853543 27.012134 115.749956
F 19.548761 27.012134 137.576935
F 19.243979 27.012134 159.403914
F 18.939197 27.012134 181.230894
F 18.634415 27.012134 203.057874
F 18.329634 27.012134 224.884854
F 18.024852 27.012134 246.711833
F 21.377453 50.165391 6.615058
F 21.072671 50.165391 28.442037
F 20.767889 50.165391 50.269016
F 20.463107 50.165391 72.095996
F 20.158325 50.165391 93.922976
F 19.853543 50.165391 115.749956
F 19.548761 50.165391 137.576935
F 19.243979 50.165391 159.403914
F 18.939197 50.165391 181.230894
F 18.634415 50.165391 203.057874
F 18.329634 50.165391 224.884854
F 18.024852 50.165391 246.711833
F 48.109950 3.858876 6.988338
F 47.805168 3.858876 28.815317
F 47.500386 3.858876 50.642297
F 47.195604 3.858876 72.469277
F 46.890822 3.858876 94.296256
F 46.586040 3.858876 116.123236
F 46.281258 3.858876 137.950215
F 45.976476 3.858876 159.777195
F 45.671694 3.858876 181.604175
F 45.366912 3.858876 203.431154
F 45.062130 3.858876 225.258134
F 44.757349 3.858876 247.085113
F 48.109950 27.012134 6.988338
F 47.805168 27.012134 28.815317
F 47.500386 27.012134 50.642297
F 47.195604 27.012134 72.469277
F 46.890822 27.012134 94.296256
F 46.586040 27.012134 116.123236
F 46.281258 27.012134 137.950215
F 45.976476 27.012134 159.777195
F 45.671694 27.012134 181.604175
F 45.366912 27.012134 203.431154
F 45.062130 27.012134 225.258134
F 44.757349 27.012134 247.085113
F 48.109950 50.165391 6.988338
F 47.805168 50.165391 28.815317
F 47.500386 50.165391 50.642297
F 47.195604 50.165391 72.469277
F 46.890822 50.165391 94.296256
F 46.586040 50.165391 116.123236
F 46.281258 50.165391 137.950215
F 45.976476 50.165391 159.777195
F 45.671694 50.165391 181.604175
F 45.366912 50.165391 203.431154
F 45.062130 50.165391 225.258134
F 44.757349 50.165391 247.085113
F 21.377453 11.576626 6.615058
F 21.072671 11.576626 28.442037
F 20.767889 11.576626 50.269017
F 20.463107 11.576626 72.095996
F 20.158325 11.576626 93.922976
F 19.853543 11.576626 115.749956
F 19.548761 11.576626 137.576935
F 19.243979 11.576626 159.403915
F 18.939197 11.576626 181.230894
F 18.634415 11.576626 203.057874
F 18.329634 11.576626 224.884854
F 18.024852 11.576626 246.711833
F 21.377453 34.729884 6.615058
F 21.072671 34.729884 28.442037
F 20.767889 34.729884 50.269017
F 20.463107 34.729884 72.095996
F 20.158325 34.729884 93.922976
F 19.853543 34.729884 115.749956
F 19.548761 34.729884 137.576935
F 19.243979 34.729884 159.403915
F 18.939197 34.729884 181.230894
F 18.634415 34.729884 203.057874
F 18.329634 34.729884 224.884854
F 18.024852 34.729884 246.711833
F 21.377453 57.883141 6.615058
F 21.072671 57.883141 28.442037
F 20.767889 57.883141 50.269017
F 20.463107 57.883141 72.095996
F 20.158325 57.883141 93.922976
F 19.853543 57.883141 115.749956
F 19.548761 57.883141 137.576935
F 19.243979 57.883141 159.403915
F 18.939197 57.883141 181.230894
F 18.634415 57.883141 203.057874
F 18.329634 57.883141 224.884854
F 18.024852 57.883141 246.711833
F 48.109950 11.576626 6.988338
F 47.805168 11.576626 28.815317
F 47.500386 11.576626 50.642298
F 47.195604 11.576626 72.469277
F 46.890822 11.576626 94.296256
F 46.586040 11.576626 116.123236
F 46.281258 11.576626 137.950215
F 45.976476 11.576626 159.777196
F 45.671694 11.576626 181.604175
F 45.366912 11.576626 203.431154
F 45.062130 11.576626 225.258134
F 44.757349 11.576626 247.085113
F 48.109950 34.729884 6.988338
F 47.805168 34.729884 28.815317
F 47.500386 34.729884 50.642298
F 47.195604 34.729884 72.469277
F 46.890822 34.729884 94.296256
F 46.586040 34.729884 116.123236
F 46.281258 34.729884 137.950215
F 45.976476 34.729884 159.777196
F 45.671694 34.729884 181.604175
F 45.366912 34.729884 203.431154
F 45.062130 34.729884 225.258134
F 44.757349 34.729884 247.085113
F 48.109950 57.883141 6.988338
F 47.805168 57.883141 28.815317
F 47.500386 57.883141 50.642298
F 47.195604 57.883141 72.469277
F 46.890822 57.883141 94.296256
F 46.586040 57.883141 116.123236
F 46.281258 57.883141 137.950215
F 45.976476 57.883141 159.777196
F 45.671694 57.883141 181.604175
F 45.366912 57.883141 203.431154
F 45.062130 57.883141 225.258134
F 44.757349 57.883141 247.085113
F 21.377453 19.294382 6.615058
F 21.072671 19.294382 28.442038
F 20.767889 19.294382 50.269017
F 20.463107 19.294382 72.095997
F 20.158325 19.294382 93.922977
F 19.853543 19.294382 115.749956
F 19.548761 19.294382 137.576936
F 19.243979 19.294382 159.403915
F 18.939197 19.294382 181.230894
F 18.634415 19.294382 203.057875
F 18.329634 19.294382 224.884854
F 18.024852 19.294382 246.711834
F 21.377453 42.447639 6.615058
F 21.072671 42.447639 28.442038
F 20.767889 42.447639 50.269017
F 20.463107 42.447639 72.095997
F 20.158325 42.447639 93.922977
F 19.853543 42.447639 115.749956
F 19.548761 42.447639 137.576936
F 19.243979 42.447639 159.403915
F 18.939197 42.447639 181.230894
F 18.634415 42.447639 203.057875
F 18.329634 42.447639 224.884854
F 18.024852 42.447639 246.711834
F 21.377453 65.600897 6.615058
F 21.072671 65.600897 28.442038
F 20.767889 65.600897 50.269017
F 20.463107 65.600897 72.095997
F 20.158325 65.600897 93.922977
F 19.853543 65.600897 115.749956
F 19.548761 65.600897 137.576936
F 19.243979 65.600897 159.403915
F 18.939197 65.600897 181.230894
F 18.634415 65.600897 203.057875
F 18.329634 65.600897 224.884854
F 18.024852 65.600897 246.711834
F 48.109950 19.294382 6.988338
F 47.805168 19.294382 28.815318
F 47.500386 19.294382 50.642298
F 47.195604 19.294382 72.469278
F 46.890822 19.294382 94.296257
F 46.586040 19.294382 116.123236
F 46.281258 19.294382 137.950216
F 45.976476 19.294382 159.777196
F 45.671694 19.294382 181.604175
F 45.366912 19.294382 203.431155
F 45.062130 19.294382 225.258134
F 44.757349 19.294382 247.085114
F 48.109950 42.447639 6.988338
F 47.805168 42.447639 28.815318
F 47.500386 42.447639 50.642298
F 47.195604 42.447639 72.469278
F 46.890822 42.447639 94.296257
F 46.586040 42.447639 116.123236
F 46.281258 42.447639 137.950216
F 45.976476 42.447639 159.777196
F 45.671694 42.447639 181.604175
F 45.366912 42.447639 203.431155
F 45.062130 42.447639 225.258134
F 44.757349 42.447639 247.085114
F 48.109950 65.600897 6.988338
F 47.805168 65.600897 28.815318
F 47.500386 65.600897 50.642298
F 47.195604 65.600897 72.469278
F 46.890822 65.600897 94.296257
F 46.586040 65.600897 116.123236
F 46.281258 65.600897 137.950216
F 45.976476 65.600897 159.777196
F 45.671694 65.600897 181.604175
F 45.366912 65.600897 203.431155
F 45.062130 65.600897 225.258134
F 44.757349 65.600897 247.085114
F 3.593899 3.858875 3.637832
F 3.289117 3.858875 25.464811
F 2.984335 3.858875 47.291791
F 2.679553 3.858875 69.118770
F 2.374771 3.858875 90.945749
F 2.069989 3.858875 112.772729
F 1.765207 3.858875 134.599709
F 1.460425 3.858875 156.426689
F 1.155643 3.858875 178.253668
F 0.850862 3.858875 200.080647
F 0.546080 3.858875 221.907627
F 0.241298 3.858875 243.734607
F 3.593899 27.012133 3.637832
F 3.289117 27.012133 25.464811
F 2.984335 27.012133 47.291791
F 2.679553 27.012133 69.118770
F 2.374771 27.012133 90.945749
F 2.069989 27.012133 112.772729
F 1.765207 27.012133 134.599709
F 1.460425 27.012133 156.426689
F 1.155643 27.012133 178.253668
F 0.850862 27.012133 200.080647
F 0.546080 27.012133 221.907627
F 0.241298 27.012133 243.734607
F 3.593899 50.165390 3.637832
F 3.289117 50.165390 25.464811
F 2.984335 50.165390 47.291791
F 2.679553 50.165390 69.118770
F 2.374771 50.165390 90.945749
F 2.069989 50.165390 112.772729
F 1.765207 50.165390 134.599709
F 1.460425 50.165390 156.426689
F 1.155643 50.165390 178.253668
F 0.850862 50.165390 200.080647
F 0.546080 50.165390 221.907627
F 0.241298 50.165390 243.734607
F 30.326396 3.858875 4.011112
F 30.021614 3.858875 25.838091
F 29.716832 3.858875 47.665071
F 29.412050 3.858875 69.492050
F 29.107268 3.858875 91.319030
F 28.802486 3.858875 113.146010
F 28.497704 3.858875 134.972989
F 28.192922 3.858875 156.799969
F 27.888140 3.858875 178.626948
F 27.583359 3.858875 200.453928
F 27.278577 3.858875 222.280908
F 26.973795 3.858875 244.107887
F 30.326396 27.012133 4.011112
F 30.021614 27.012133 25.838091
F 29.716832 27.012133 47.665071
F 29.412050 27.012133 69.492050
F 29.107268 27.012133 91.319030
F 28.802486 27.012133 113.146010
F 28.497704 27.012133 134.972989
F 28.192922 27.012133 156.799969
F 27.888140 27.012133 178.626948
F 27.583359 27.012133 200.453928
F 27.278577 27.012133 222.280908
F 26.973795 27.012133 244.107887
F 30.326396 50.165390 4.011112
F 30.021614 50.165390 25.838091
F 29.716832 50.165390 47.665071
F 29.412050 50.165390 69.492050
F 29.107268 50.165390 91.319030
F 28.802486 50.165390 113.146010
F 28.497704 50.165390 134.972989
F 28.192922 50.165390 156.799969
F 27.888140 50.165390 178.626948
F 27.583359 50.165390 200.453928
F 27.278577 50.165390 222.280908
F 26.973795 50.165390 244.107887
F 57.058893 3.858875 4.384392
F 56.754111 3.858875 26.211371
F 56.449329 3.858875 48.038352
F 56.144547 3.858875 69.865331
F 55.839765 3.858875 91.692310
F 55.534983 3.858875 113.519290
F 55.230201 3.858875 135.346269
F 54.925419 3.858875 157.173249
F 54.620637 3.858875 179.000229
F 54.315855 3.858875 200.827208
F 54.011074 3.858875 222.654188
F 53.706292 3.858875 244.481167
F 57.058893 27.012133 4.384392
F 56.754111 27.012133 26.211371
F 56.449329 27.012133 48.038352
F 56.144547 27.012133 69.865331
F 55.839765 27.012133 91.692310
F 55.534983 27.012133 113.519290
F 55.230201 27.012133 135.346269
F 54.925419 27.012133 157.173249
F 54.620637 27.012133 179.000229
F 54.315855 27.012133 200.827208
F 54.011074 27.012133 222.654188
F 53.706292 27.012133 244.481167
F 57.058893 50.165390 4.384392
F 56.754111 50.165390 26.211371
F 56.449329 50.165390 48.038352
F 56.144547 50.165390 69.865331
F 55.839765 50.165390 91.692310
F 55.534983 50.165390 113.519290
F 55.230201 50.165390 135.346269
F 54.925419 50.165390 157.173249
F 54.620637 50.165390 179.000229
F 54.315855 50.165390 200.827208
F 54.011074 50.165390 222.654188
F 53.706292 50.165390 244.481167
F 3.593899 11.576625 3.637832
F 3.289117 11.576625 25.464811
F 2.984335 11.576625 47.291791
F 2.679553 11.576625 69.118770
F 2.374771 11.576625 90.945749
F 2.069989 11.576625 112.772729
F 1.765207 11.576625 134.599709
F 1.460425 11.576625 156.426688
F 1.155643 11.576625 178.253668
F 0.850862 11.576625 200.080647
F 0.546080 11.576625 221.907627
F 0.241298 11.576625 243.734607
F 3.593899 34.729883 3.637832
F 3.289117 34.729883 25.464811
F 2.984335 34.729883 47.291791
F 2.679553 34.729883 69.118770
F 2.374771 34.729883 90.945749
F 2.069989 34.729883 112.772729
F 1.765207 34.729883 134.599709
F 1.460425 34.729883 156.426688
F 1.155643 34.729883 178.253668
F 0.850862 34.729883 200.080647
F 0.546080 34.729883 221.907627
F 0.241298 34.729883 243.734607
F 3.593899 57.883140 3.637832
F 3.289117 57.883140 25.464811
F 2.984335 57.883140 47.291791
F 2.679553 57.883140 69.118770
F 2.374771 57.883140 90.945749
F 2.069989 57.883140 112.772729
F 1.765207 57.883140 134.599709
F 1.460425 57.883140 156.426688
F 1.155643 57.883140 178.253668
F 0.850862 57.883140 200.080647
F 0.546080 57.883140 221.907627
F 0.241298 57.883140 243.734607
F 30.326396 11.576625 4.011112
F 30.021614 11.576625 25.838091
F 29.716832 11.576625 47.665071
F 29.412050 11.576625 69.492050
F 29.107268 11.576625 91.319030
F 28.802486 11.576625 113.146010
F 28.497704 11.576625 134.972989
F 28.192922 11.576625 156.799968
F 27.888140 11.576625 178.626948
F 27.583359 11.576625 200.453928
F 27.278577 11.576625 222.280908
F 26.973795 11.576625 244.107887
F 30.326396 34.729883 4.011112
F 30.021614 34.729883 25.838091
F 29.716832 34.729883 47.665071
F 29.412050 34.729883 69.492050
F 29.107268 34.729883 91.319030
F 28.802486 34.729883 113.146010
F 28.497704 34.729883 134.972989
F 28.192922 34.729883 156.799968
F 27.888140 34.729883 178.626948
F 27.583359 34.729883 200.453928
F 27.278577 34.729883 222.280908
F 26.973795 34.729883 244.107887
F 30.326396 57.883140 4.011112
F 30.021614 57.883140 25.838091
F 29.716832 57.883140 47.665071
F 29.412050 57.883140 69.492050
F 29.107268 57.883140 91.319030
F 28.802486 57.883140 113.146010
F 28.497704 57.883140 134.972989
F 28.192922 57.883140 156.799968
F 27.888140 57.883140 178.626948
F 27.583359 57.883140 200.453928
F 27.278577 57.883140 222.280908
F 26.973795 57.883140 244.107887
F 57.058893 11.576625 4.384392
F 56.754111 11.576625 26.211371
F 56.449329 11.576625 48.038352
F 56.144547 11.576625 69.865331
F 55.839765 11.576625 91.692310
F 55.534983 11.576625 113.519290
F 55.230201 11.576625 135.346269
F 54.925419 11.576625 157.173248
F 54.620637 11.576625 179.000229
F 54.315855 11.576625 200.827208
F 54.011074 11.576625 222.654188
F 53.706292 11.576625 244.481167
F 57.058893 34.729883 4.384392
F 56.754111 34.729883 26.211371
F 56.449329 34.729883 48.038352
F 56.144547 34.729883 69.865331
F 55.839765 34.729883 91.692310
F 55.534983 34.729883 113.519290
F 55.230201 34.729883 135.346269
F 54.925419 34.729883 157.173248
F 54.620637 34.729883 179.000229
F 54.315855 34.729883 200.827208
F 54.011074 34.729883 222.654188
F 53.706292 34.729883 244.481167
F 57.058893 57.883140 4.384392
F 56.754111 57.883140 26.211371
F 56.449329 57.883140 48.038352
F 56.144547 57.883140 69.865331
F 55.839765 57.883140 91.692310
F 55.534983 57.883140 113.519290
F 55.230201 57.883140 135.346269
F 54.925419 57.883140 157.173248
F 54.620637 57.883140 179.000229
F 54.315855 57.883140 200.827208
F 54.011074 57.883140 222.654188
F 53.706292 57.883140 244.481167
F 3.593899 19.294381 3.637831
F 3.289117 19.294381 25.464811
F 2.984335 19.294381 47.291790
F 2.679553 19.294381 69.118769
F 2.374771 19.294381 90.945749
F 2.069989 19.294381 112.772728
F 1.765207 19.294381 134.599709
F 1.460425 19.294381 156.426688
F 1.155644 19.294381 178.253667
F 0.850862 19.294381 200.080647
F 0.546080 19.294381 221.907626
F 0.241298 19.294381 243.734607
F 3.593899 42.447638 3.637831
F 3.289117 42.447638 25.464811
F 2.984335 42.447638 47.291790
F 2.679553 42.447638 69.118769
F 2.374771 42.447638 90.945749
F 2.069989 42.447638 112.772728
F 1.765207 42.447638 134.599709
F 1.460425 42.447638 156.426688
F 1.155644 42.447638 178.253667
F 0.850862 42.447638 200.080647
F 0.546080 42.447638 221.907626
F 0.241298 42.447638 243.734607
F 3.593899 65.600896 3.637831
F 3.289117 65.600896 25.464811
F 2.984335 65.600896 47.291790
F 2.679553 65.600896 69.118769
F 2.374771 65.600896 90.945749
F 2.069989 65.600896 112.772728
F 1.765207 65.600896 134.599709
F 1.460425 65.600896 156.426688
F 1.155644 65.600896 178.253667
F 0.850862 65.600896 200.080647
F 0.546080 65.600896 221.907626
F 0.241298 65.600896 243.734607
F 30.326396 19.294381 4.011111
F 30.021614 19.294381 25.838091
F 29.716832 19.294381 47.665070
F 29.412050 19.294381 69.492049
F 29.107268 19.294381 91.319030
F 28.802486 19.294381 113.146009
F 28.497704 19.294381 134.972989
F 28.192922 19.294381 156.799968
F 27.888140 19.294381 178.626947
F 27.583359 19.294381 200.453928
F 27.278577 19.294381 222.280907
F 26.973795 19.294381 244.107887
F 30.326396 42.447638 4.011111
F 30.021614 42.447638 25.838091
F 29.716832 42.447638 47.665070
F 29.412050 42.447638 69.492049
F 29.107268 42.447638 91.319030
F 28.802486 42.447638 113.146009
F 28.497704 42.447638 134.972989
F 28.192922 42.447638 156.799968
F 27.888140 42.447638 178.626947
F 27.583359 42.447638 200.453928
F 27.278577 42.447638 222.280907
F 26.973795 42.447638 244.107887
F 30.326396 65.600896 4.011111
F 30.021614 65.600896 25.838091
F 29.716832 65.600896 47.665070
F 29.412050 65.600896 69.492049
F 29.107268 65.600896 91.319030
F 28.802486 65.600896 113.146009
F 28.497704 65.600896 134.972989
F 28.192922 65.600896 156.799968
F 27.888140 65.600896 178.626947
F 27.583359 65.600896 200.453928
F 27.278577 65.600896 222.280907
F 26.973795 65.600896 244.107887
F 57.058893 19.294381 4.384391
F 56.754111 19.294381 26.211371
F 56.449329 19.294381 48.038351
F 56.144547 19.294381 69.865330
F 55.839765 19.294381 91.692310
F 55.534983 19.294381 113.519289
F 55.230201 19.294381 135.346269
F 54.925419 19.294381 157.173248
F 54.620637 19.294381 179.000228
F 54.315855 19.294381 200.827208
F 54.011074 19.294381 222.654187
F 53.706292 19.294381 244.481167
F 57.058893 42.447638 4.384391
F 56.754111 42.447638 26.211371
F 56.449329 42.447638 48.038351
F 56.144547 42.447638 69.865330
F 55.839765 42.447638 91.692310
F 55.534983 42.447638 113.519289
F 55.230201 42.447638 135.346269
F 54.925419 42.447638 157.173248
F 54.620637 42.447638 179.000228
F 54.315855 42.447638 200.827208
F 54.011074 42.447638 222.654187
F 53.706292 42.447638 244.481167
F 57.058893 65.600896 4.384391
F 56.754111 65.600896 26.211371
F 56.449329 65.600896 48.038351
F 56.144547 65.600896 69.865330
F 55.839765 65.600896 91.692310
F 55.534983 65.600896 113.519289
F 55.230201 65.600896 135.346269
F 54.925419 65.600896 157.173248
F 54.620637 65.600896 179.000228
F 54.315855 65.600896 200.827208
F 54.011074 65.600896 222.654187
F 53.706292 65.600896 244.481167
F 12.504726 3.858875 3.762258
F 12.199944 3.858875 25.589237
F 11.895162 3.858875 47.416218
F 11.590380 3.858875 69.243197
F 11.285599 3.858875 91.070176
F 10.980817 3.858875 112.897156
F 10.676035 3.858875 134.724135
F 10.371253 3.858875 156.551116
F 10.066471 3.858875 178.378095
F 9.761689 3.858875 200.205074
F 9.456907 3.858875 222.032054
F 9.152125 3.858875 243.859033
F 12.504726 27.012133 3.762258
F 12.199944 27.012133 25.589237
F 11.895162 27.012133 47.416218
F 11.590380 27.012133 69.243197
F 11.285599 27.012133 91.070176
F 10.980817 27.012133 112.897156
F 10.676035 27.012133 134.724135
F 10.371253 27.012133 156.551116
F 10.066471 27.012133 178.378095
F 9.761689 27.012133 200.205074
F 9.456907 27.012133 222.032054
F 9.152125 27.012133 243.859033
F 12.504726 50.165390 3.762258
F 12.199944 50.165390 25.589237
F 11.895162 50.165390 47.416218
F 11.590380 50.165390 69.243197
F 11.285599 50.165390 91.070176
F 10.980817 50.165390 112.897156
F 10.676035 50.165390 134.724135
F 10.371253 50.165390 156.551116
F 10.066471 50.165390 178.378095
F 9.761689 50.165390 200.205074
F 9.456907 50.165390 222.032054
F 9.152125 50.165390 243.859033
F 39.237224 3.858875 4.135539
F 38.932442 3.858875 25.962518
F 38.627660 3.858875 47.789498
F 38.322878 3.858875 69.616477
F 38.018097 3.858875 91.443456
F 37.713315 3.858875 113.270436
F 37.408533 3.858875 135.097416
F 37.103751 3.858875 156.924396
F 36.798969 3.858875 178.751375
F 36.494187 3.858875 200.578354
F 36.189405 3.858875 222.405334
F 35.884623 3.858875 244.232314
F 39.237224 27.012133 4.135539
F 38.932442 27.012133 25.962518
F 38.627660 27.012133 47.789498
F 38.322878 27.012133 69.616477
F 38.018097 27.012133 91.443456
F 37.713315 27.012133 113.270436
F 37.408533 27.012133 135.097416
F 37.103751 27.012133 156.924396
F 36.798969 27.012133 178.751375
F 36.494187 27.012133 200.578354
F 36.189405 27.012133 222.405334
F 35.884623 27.012133 244.232314
F 39.237224 50.165390 4.135539
F 38.932442 50.165390 25.962518
F 38.627660 50.165390 47.789498
F 38.322878 50.165390 69.616477
F 38.018097 50.165390 91.443456
F 37.713315 50.165390 113.270436
F 37.408533 50.165390 135.097416
F 37.103751 50.165390 156.924396
F 36.798969 50.165390 178.751375
F 36.494187 50.165390 200.578354
F 36.189405 50.165390 222.405334
F 35.884623 50.165390 244.232314
F 64.445812 3.858875 113.643717
F 64.141030 3.858875 135.470696
F 63.836248 3.858875 157.297676
F 63.531466 3.858875 179.124655
F 63.226684 3.858875 200.951635
F 62.921902 3.858875 222.778615
F 62.617120 3.858875 244.605594
F 64.445812 27.012133 113.643717
F 64.141030 27.012133 135.470696
F 63.836248 27.012133 157.297676
F 63.531466 27.012133 179.124655
F 63.226684 27.012133 200.951635
F 62.921902 27.012133 222.778615
F 62.617120 27.012133 244.605594
F 64.445812 50.165390 113.643717
F 64.141030 50.165390 135.470696
F 63.836248 50.165390 157.297676
F 63.531466 50.165390 179.124655
F 63.226684 50.165390 200.951635
F 62.921902 50.165390 222.778615
F 62.617120 50.165390 244.605594
F 12.504726 11.576625 3.762258
F 12.199944 11.576625 25.589237
F 11.895162 11.576625 47.416217
F 11.590380 11.576625 69.243197
F 11.285599 11.576625 91.070176
F 10.980817 11.576625 112.897156
F 10.676035 11.576625 134.724135
F 10.371253 11.576625 156.551115
F 10.066471 11.576625 178.378095
F 9.761689 11.576625 200.205074
F 9.456907 11.576625 222.032054
F 9.152125 11.576625 243.859033
F 12.504726 34.729883 3.762258
F 12.199944 34.729883 25.589237
F 11.895162 34.729883 47.416217
F 11.590380 34.729883 69.243197
F 11.285599 34.729883 91.070176
F 10.980817 34.729883 112.897156
F 10.676035 34.729883 134.724135
F 10.371253 34.729883 156.551115
F 10.066471 34.729883 178.378095
F 9.761689 34.729883 200.205074
F 9.456907 34.729883 222.032054
F 9.152125 34.729883 243.859033
F 12.504726 57.883140 3.762258
F 12.199944 57.883140 25.589237
F 11.895162 57.883140 47.416217
F 11.590380 57.883140 69.243197
F 11.285599 57.883140 91.070176
F 10.980817 57.883140 112.897156
F 10.676035 57.883140 134.724135
F 10.371253 57.883140 156.551115
F 10.066471 57.883140 178.378095
F 9.761689 57.883140 200.205074
F 9.456907 57.883140 222.032054
F 9.152125 57.883140 243.859033
F 39.237224 11.576625 4.135539
F 38.932442 11.576625 25.962518
F 38.627660 11.576625 47.789497
F 38.322878 11.576625 69.616477
F 38.018097 11.576625 91.443456
F 37.713315 11.576625 113.270436
F 37.408533 11.576625 135.097416
F 37.103751 11.576625 156.924395
F 36.798969 11.576625 178.751375
F 36.494187 11.576625 200.578354
F 36.189405 11.576625 222.405334
F 35.884623 11.576625 244.232314
F 39.237224 34.729883 4.135539
F 38.932442 34.729883 25.962518
F 38.627660 34.729883 47.789497
F 38.322878 34.729883 69.616477
F 38.018097 34.729883 91.443456
F 37.713315 34.729883 113.270436
F 37.408533 34.729883 135.097416
F 37.103751 34.729883 156.924395
F 36.798969 34.729883 178.751375
F 36.494187 34.729883 200.578354
F 36.189405 34.729883 222.405334
F 35.884623 34.729883 244.232314
F 39.237224 57.883140 4.135539
F 38.932442 57.883140 25.962518
F 38.627660 57.883140 47.789497
F 38.322878 57.883140 69.616477
F 38.018097 57.883140 91.443456
F 37.713315 57.883140 113.270436
F 37.408533 57.883140 135.097416
F 37.103751 57.883140 156.924395
F 36.798969 57.883140 178.751375
F 36.494187 57.883140 200.578354
F 36.189405 57.883140 222.405334
F 35.884623 57.883140 244.232314
F 64.445812 11.576625 113.643717
F 64.141030 11.576625 135.470696
F 63.836248 11.576625 157.297675
F 63.531466 11.576625 179.124655
F 63.226684 11.576625 200.951635
F 62.921902 11.576625 222.778615
F 62.617120 11.576625 244.605594
F 64.445812 34.729883 113.643717
F 64.141030 34.729883 135.470696
F 63.836248 34.729883 157.297675
F 63.531466 34.729883 179.124655
F 63.226684 34.729883 200.951635
F 62.921902 34.729883 222.778615
F 62.617120 34.729883 244.605594
F 64.445812 57.883140 113.643717
F 64.141030 57.883140 135.470696
F 63.836248 57.883140 157.297675
F 63.531466 57.883140 179.124655
F 63.226684 57.883140 200.951635
F 62.921902 57.883140 222.778615
F 62.617120 57.883140 244.605594
F 12.504726 19.294381 3.762257
F 12.199944 19.294381 25.589237
F 11.895162 19.294381 47.416217
F 11.590380 19.294381 69.243196
F 11.285599 19.294381 91.070176
F 10.980817 19.294381 112.897155
F 10.676035 19.294381 134.724134
F 10.371253 19.294381 156.551115
F 10.066471 19.294381 178.378094
F 9.761689 19.294381 200.205074
F 9.456907 19.294381 222.032053
F 9.152125 19.294381 243.859032
F 12.504726 42.447638 3.762257
F 12.199944 42.447638 25.589237
F 11.895162 42.447638 47.416217
F 11.590380 42.447638 69.243196
F 11.285599 42.447638 91.070176
F 10.980817 42.447638 112.897155
F 10.676035 42.447638 134.724134
F 10.371253 42.447638 156.551115
F 10.066471 42.447638 178.378094
F 9.761689 42.447638 200.205074
F 9.456907 42.447638 222.032053
F 9.152125 42.447638 243.859032
F 12.504726 65.600896 3.762257
F 12.199944 65.600896 25.589237
F 11.895162 65.600896 47.416217
F 11.590380 65.600896 69.243196
F 11.285599 65.600896 91.070176
F 10.980817 65.600896 112.897155
F 10.676035 65.600896 134.724134
F 10.371253 65.600896 156.551115
F 10.066471 65.600896 178.378094
F 9.761689 65.600896 200.205074
F 9.456907 65.600896 222.032053
F 9.152125 65.600896 243.859032
F 39.237224 19.294381 4.135538
F 38.932442 19.294381 25.962518
F 38.627660 19.294381 47.789497
F 38.322878 19.294381 69.616476
F 38.018097 19.294381 91.443456
F 37.713315 19.294381 113.270435
F 37.408533 19.294381 135.097415
F 37.103751 19.294381 156.924395
F 36.798969 19.294381 178.751374
F 36.494187 19.294381 200.578354
F 36.189405 19.294381 222.405333
F 35.884623 19.294381 244.232313
F 39.237224 42.447638 4.135538
F 38.932442 42.447638 25.962518
F 38.627660 42.447638 47.789497
F 38.322878 42.447638 69.616476
F 38.018097 42.447638 91.443456
F 37.713315 42.447638 113.270435
F 37.408533 42.447638 135.097415
F 37.103751 42.447638 156.924395
F 36.798969 42.447638 178.751374
F 36.494187 42.447638 200.578354
F 36.189405 42.447638 222.405333
F 35.884623 42.447638 244.232313
F 39.237224 65.600896 4.135538
F 38.932442 65.600896 25.962518
F 38.627660 65.600896 47.789497
F 38.322878 65.600896 69.616476
F 38.018097 65.600896 91.443456
F 37.713315 65.600896 113.270435
F 37.408533 65.600896 135.097415
F 37.103751 65.600896 156.924395
F 36.798969 65.600896 178.751374
F 36.494187 65.600896 200.578354
F 36.189405 65.600896 222.405333
F 35.884623 65.600896 244.232313
F 64.445812 19.294381 113.643716
F 64.141030 19.294381 135.470695
F 63.836248 19.294381 157.297675
F 63.531466 19.294381 179.124654
F 63.226684 19.294381 200.951635
F 62.921902 19.294381 222.778614
F 62.617120 19.294381 244.605593
F 64.445812 42.447638 113.643716
F 64.141030 42.447638 135.470695
F 63.836248 42.447638 157.297675
F 63.531466 42.447638 179.124654
F 63.226684 42.447638 200.951635
F 62.921902 42.447638 222.778614
F 62.617120 42.447638 244.605593
F 64.445812 65.600896 113.643716
F 64.141030 65.600896 135.470695
F 63.836248 65.600896 157.297675
F 63.531466 65.600896 179.124654
F 63.226684 65.600896 200.951635
F 62.921902 65.600896 222.778614
F 62.617120 65.600896 244.605593
F 21.415563 3.858876 3.886684
F 21.110781 3.858876 25.713663
F 20.805999 3.858876 47.540643
F 20.501217 3.858876 69.367623
F 20.196435 3.858876 91.194602
F 19.891653 3.858876 113.021582
F 19.586871 3.858876 134.848561
F 19.282089 3.858876 156.675541
F 18.977307 3.858876 178.502521
F 18.672525 3.858876 200.329500
F 18.367743 3.858876 222.156480
F 18.062961 3.858876 243.983459
F 21.415563 27.012133 3.886684
F 21.110781 27.012133 25.713663
F 20.805999 27.012133 47.540643
F 20.501217 27.012133 69.367623
F 20.196435 27.012133 91.194602
F 19.891653 27.012133 113.021582
F 19.586871 27.012133 134.848561
F 19.282089 27.012133 156.675541
F 18.977307 27.012133 178.502521
F 18.672525 27.012133 200.329500
F 18.367743 27.012133 222.156480
F 18.062961 27.012133 243.983459
F 21.415563 50.165391 3.886684
F 21.110781 50.165391 25.713663
F 20.805999 50.165391 47.540643
F 20.501217 50.165391 69.367623
F 20.196435 50.165391 91.194602
F 19.891653 50.165391 113.021582
F 19.586871 50.165391 134.848561
F 19.282089 50.165391 156.675541
F 18.977307 50.165391 178.502521
F 18.672525 50.165391 200.329500
F 18.367743 50.165391 222.156480
F 18.062961 50.165391 243.983459
F 48.148060 3.858876 4.259964
F 47.843278 3.858876 26.086944
F 47.538496 3.858876 47.913924
F 47.233714 3.858876 69.740903
F 46.928932 3.858876 91.567882
F 46.624150 3.858876 113.394862
F 46.319368 3.858876 135.221841
F 46.014586 3.858876 157.048822
F 45.709804 3.858876 178.875801
F 45.405022 3.858876 200.702780
F 45.100240 3.858876 222.529760
F 44.795458 3.858876 244.356739
F 48.148060 27.012133 4.259964
F 47.843278 27.012133 26.086944
F 47.538496 27.012133 47.913924
F 47.233714 27.012133 69.740903
F 46.928932 27.012133 91.567882
F 46.624150 27.012133 113.394862
F 46.319368 27.012133 135.221841
F 46.014586 27.012133 157.048822
F 45.709804 27.012133 178.875801
F 45.405022 27.012133 200.702780
F 45.100240 27.012133 222.529760
F 44.795458 27.012133 244.356739
F 48.148060 50.165391 4.259964
F 47.843278 50.165391 26.086944
F 47.538496 50.165391 47.913924
F 47.233714 50.165391 69.740903
F 46.928932 50.165391 91.567882
F 46.624150 50.165391 113.394862
F 46.319368 50.165391 135.221841
F 46.014586 50.165391 157.048822
F 45.709804 50.165391 178.875801
F 45.405022 50.165391 200.702780
F 45.100240 50.165391 222.529760
F 44.795458 50.165391 244.356739
F 21.415563 11.576626 3.886684
F 21.110781 11.576626 25.713663
F 20.805999 11.576626 47.540642
F 20.501217 11.576626 69.367623
F 20.196435 11.576626 91.194602
F 19.891653 11.576626 113.021582
F 19.586871 11.576626 134.848561
F 19.282089 11.576626 156.675540
F 18.977307 11.576626 178.502521
F 18.672525 11.576626 200.329500
F 18.367743 11.576626 222.156480
F 18.062961 11.576626 243.983459
F 21.415563 34.729883 3.886684
F 21.110781 34.729883 25.713663
F 20.805999 34.729883 47.540642
F 20.501217 34.729883 69.367623
F 20.196435 34.729883 91.194602
F 19.891653 34.729883 113.021582
F 19.586871 34.729883 134.848561
F 19.282089 34.729883 156.675540
F 18.977307 34.729883 178.502521
F 18.672525 34.729883 200.329500
F 18.367743 34.729883 222.156480
F 18.062961 34.729883 243.983459
F 21.415563 57.883141 3.886684
F 21.110781 57.883141 25.713663
F 20.805999 57.883141 47.540642
F 20.501217 57.883141 69.367623
F 20.196435 57.883141 91.194602
F 19.891653 57.883141 113.021582
F 19.586871 57.883141 134.848561
F 19.282089 57.883141 156.675540
F 18.977307 57.883141 178.502521
F 18.672525 57.883141 200.329500
F 18.367743 57.883141 222.156480
F 18.062961 57.883141 243.983459
F 48.148060 11.576626 4.259964
F 47.843278 11.576626 26.086944
F 47.538496 11.576626 47.913923
F 47.233714 11.576626 69.740903
F 46.928932 11.576626 91.567882
F 46.624150 11.576626 113.394862
F 46.319368 11.576626 135.221841
F 46.014586 11.576626 157.048821
F 45.709804 11.576626 178.875801
F 45.405022 11.576626 200.702780
F 45.100240 11.576626 222.529760
F 44.795458 11.576626 244.356739
F 48.148060 34.729883 4.259964
F 47.843278 34.729883 26.086944
F 47.538496 34.729883 47.913923
F 47.233714 34.729883 69.740903
F 46.928932 34.729883 91.567882
F 46.624150 34.729883 113.394862
F 46.319368 34.729883 135.221841
F 46.014586 34.729883 157.048821
F 45.709804 34.729883 178.875801
F 45.405022 34.729883 200.702780
F 45.100240 34.729883 222.529760
F 44.795458 34.729883 244.356739
F 48.148060 57.883141 4.259964
F 47.843278 57.883141 26.086944
F 47.538496 57.883141 47.913923
F 47.233714 57.883141 69.740903
F 46.928932 57.883141 91.567882
F 46.624150 57.883141 113.394862
F 46.319368 57.883141 135.221841
F 46.014586 57.883141 157.048821
F 45.709804 57.883141 178.875801
F 45.405022 57.883141 200.702780
F 45.100240 57.883141 222.529760
F 44.795458 57.883141 244.356739
F 21.415563 19.294381 3.886683
F 21.110781 19.294381 25.713663
F 20.805999 19.294381 47.540642
F 20.501217 19.294381 69.367622
F 20.196435 19.294381 91.194602
F 19.891653 19.294381 113.021581
F 19.586871 19.294381 134.848560
F 19.282089 19.294381 156.675540
F 18.977307 19.294381 178.502520
F 18.672525 19.294381 200.329500
F 18.367743 19.294381 222.156479
F 18.062961 19.294381 243.983458
F 21.415563 42.447639 3.886683
F 21.110781 42.447639 25.713663
F 20.805999 42.447639 47.540642
F 20.501217 42.447639 69.367622
F 20.196435 42.447639 91.194602
F 19.891653 42.447639 113.021581
F 19.586871 42.447639 134.848560
F 19.282089 42.447639 156.675540
F 18.977307 42.447639 178.502520
F 18.672525 42.447639 200.329500
F 18.367743 42.447639 222.156479
F 18.062961 42.447639 243.983458
F 21.415563 65.600896 3.886683
F 21.110781 65.600896 25.713663
F 20.805999 65.600896 47.540642
F 20.501217 65.600896 69.367622
F 20.196435 65.600896 91.194602
F 19.891653 65.600896 113.021581
F 19.586871 65.600896 134.848560
F 19.282089 65.600896 156.675540
F 18.977307 65.600896 178.502520
F 18.672525 65.600896 200.329500
F 18.367743 65.600896 222.156479
F 18.062961 65.600896 243.983458
F 48.148060 19.294381 4.259963
F 47.843278 19.294381 26.086944
F 47.538496 19.294381 47.913923
F 47.233714 19.294381 69.740902
F 46.928932 19.294381 91.567882
F 46.624150 19.294381 113.394861
F 46.319368 19.294381 135.221840
F 46.014586 19.294381 157.048821
F 45.709804 19.294381 178.875800
F 45.405022 19.294381 200.702780
F 45.100240 19.294381 222.529759
F 44.795458 19.294381 244.356738
F 48.148060 42.447639 4.259963
F 47.843278 42.447639 26.086944
F 47.538496 42.447639 47.913923
F 47.233714 42.447639 69.740902
F 46.928932 42.447639 91.567882
F 46.624150 42.447639 113.394861
F 46.319368 42.447639 135.221840
F 46.014586 42.447639 157.048821
F 45.709804 42.447639 178.875800
F 45.405022 42.447639 200.702780
F 45.100240 42.447639 222.529759
F 44.795458 42.447639 244.356738
F 48.148060 65.600896 4.259963
F 47.843278 65.600896 26.086944
F 47.538496 65.600896 47.913923
F 47.233714 65.600896 69.740902
F 46.928932 65.600896 91.567882
F 46.624150 65.600896 113.394861
F 46.319368 65.600896 135.221840
F 46.014586 65.600896 157.048821
F 45.709804 65.600896 178.875800
F 45.405022 65.600896 200.702780
F 45.100240 65.600896 222.529759
F 44.795458 65.600896 244.356738
F 3.644686 1.286291 0.000001
F 3.339904 1.286291 21.826981
F 3.035122 1.286291 43.653960
F 2.730340 1.286291 65.480940
F 2.425558 1.286291 87.307920
F 2.120776 1.286291 109.134899
F 1.815994 1.286291 130.961879
F 1.511212 1.286291 152.788858
F 1.206430 1.286291 174.615837
F 0.901649 1.286291 196.442818
F 0.596867 1.286291 218.269797
F 0.292085 1.286291 240.096777
F 3.644686 24.439549 0.000001
F 3.339904 24.439549 21.826981
F 3.035122 24.439549 43.653960
F 2.730340 24.439549 65.480940
F 2.425558 24.439549 87.307920
F 2.120776 24.439549 109.134899
F 1.815994 24.439549 130.961879
F 1.511212 24.439549 152.788858
F 1.206430 24.439549 174.615837
F 0.901649 24.439549 196.442818
F 0.596867 24.439549 218.269797
F 0.292085 24.439549 240.096777
F 3.644686 47.592806 0.000001
F 3.339904 47.592806 21.826981
F 3.035122 47.592806 43.653960
F 2.730340 47.592806 65.480940
F 2.425558 47.592806 87.307920
F 2.120776 47.592806 109.134899
F 1.815994 47.592806 130.961879
F 1.511212 47.592806 152.788858
F 1.206430 47.592806 174.615837
F 0.901649 47.592806 196.442818
F 0.596867 47.592806 218.269797
F 0.292085 47.592806 240.096777
F 30.377183 1.286291 0.373281
F 30.072401 1.286291 22.200262
F 29.767619 1.286291 44.027241
F 29.462837 1.286291 65.854220
F 29.158055 1.286291 87.681200
F 28.853273 1.286291 109.508179
F 28.548491 1.286291 131.335159
F 28.243709 1.286291 153.162139
F 27.938927 1.286291 174.989118
F 27.634146 1.286291 196.816098
F 27.329364 1.286291 218.643077
F 27.024582 1.286291 240.470057
F 30.377183 24.439549 0.373281
F 30.072401 24.439549 22.200262
F 29.767619 24.439549 44.027241
F 29.462837 24.439549 65.854220
F 29.158055 24.439549 87.681200
F 28.853273 24.439549 109.508179
F 28.548491 24.439549 131.335159
F 28.243709 24.439549 153.162139
F 27.938927 24.439549 174.989118
F 27.634146 24.439549 196.816098
F 27.329364 24.439549 218.643077
F 27.024582 24.439549 240.470057
F 30.377183 47.592806 0.373281
F 30.072401 47.592806 22.200262
F 29.767619 47.592806 44.027241
F 29.462837 47.592806 65.854220
F 29.158055 47.592806 87.681200
F 28.853273 47.592806 109.508179
F 28.548491 47.592806 131.335159
F 28.243709 47.592806 153.162139
F 27.938927 47.592806 174.989118
F 27.634146 47.592806 196.816098
F 27.329364 47.592806 218.643077
F 27.024582 47.592806 240.470057
F 57.109680 1.286291 0.746562
F 56.804898 1.286291 22.573542
F 56.500116 1.286291 44.400521
F 56.195334 1.286291 66.227500
F 55.890552 1.286291 88.054480
F 55.585770 1.286291 109.881460
F 55.280988 1.286291 131.708440
F 54.976206 1.286291 153.535419
F 54.671424 1.286291 175.362398
F 54.366642 1.286291 197.189378
F 54.061861 1.286291 219.016358
F 53.757079 1.286291 240.843338
F 57.109680 24.439549 0.746562
F 56.804898 24.439549 22.573542
F 56.500116 24.439549 44.400521
F 56.195334 24.439549 66.227500
F 55.890552 24.439549 88.054480
F 55.585770 24.439549 109.881460
F 55.280988 24.439549 131.708440
F 54.976206 24.439549 153.535419
F 54.671424 24.439549 175.362398
F 54.366642 24.439549 197.189378
F 54.061861 24.439549 219.016358
F 53.757079 24.439549 240.843338
F 57.109680 47.592806 0.746562
F 56.804898 47.592806 22.573542
F 56.500116 47.592806 44.400521
F 56.195334 47.592806 66.227500
F 55.890552 47.592806 88.054480
F 55.585770 47.592806 109.881460
F 55.280988 47.592806 131.708440
F 54.976206 47.592806 153.535419
F 54.671424 47.592806 175.362398
F 54.366642 47.592806 197.189378
F 54.061861 47.592806 219.016358
F 53.757079 47.592806 240.843338
F 3.644686 9.004040 0.000001
F 3.339904 9.004040 21.826981
F 3.035122 9.004040 43.653960
F 2.730340 9.004040 65.480940
F 2.425558 9.004040 87.307920
F 2.120776 9.004040 109.134899
F 1.815994 9.004040 130.961879
F 1.511212 9.004040 152.788858
F 1.206430 9.004040 174.615837
F 0.901649 9.004040 196.442818
F 0.596867 9.004040 218.269797
F 0.292085 9.004040 240.096777
F 3.644686 32.157298 0.000001
F 3.339904 32.157298 21.826981
F 3.035122 32.157298 43.653960
F 2.730340 32.157298 65.480940
F 2.425558 32.157298 87.307920
F 2.120776 32.157298 109.134899
F 1.815994 32.157298 130.961879
F 1.511212 32.157298 152.788858
F 1.206430 32.157298 174.615837
F 0.901649 32.157298 196.442818
F 0.596867 32.157298 218.269797
F 0.292085 32.157298 240.096777
F 3.644686 55.310555 0.000001
F 3.339904 55.310555 21.826981
F 3.035122 55.310555 43.653960
F 2.730340 55.310555 65.480940
F 2.425558 55.310555 87.307920
F 2.120776 55.310555 109.134899
F 1.815994 55.310555 130.961879
F 1.511212 55.310555 152.788858
F 1.206430 55.310555 174.615837
F 0.901649 55.310555 196.442818
F 0.596867 55.310555 218.269797
F 0.292085 55.310555 240.096777
F 30.377183 9.004040 0.373281
F 30.072401 9.004040 22.200262
F 29.767619 9.004040 44.027241
F 29.462837 9.004040 65.854220
F 29.158055 9.004040 87.681200
F 28.853273 9.004040 109.508179
F 28.548491 9.004040 131.335159
F 28.243709 9.004040 153.162139
F 27.938927 9.004040 174.989118
F 27.634146 9.004040 196.816098
F 27.329364 9.004040 218.643077
F 27.024582 9.004040 240.470057
F 30.377183 32.157298 0.373281
F 30.072401 32.157298 22.200262
F 29.767619 32.157298 44.027241
F 29.462837 32.157298 65.854220
F 29.158055 32.157298 87.681200
F 28.853273 32.157298 109.508179
F 28.548491 32.157298 131.335159
F 28.243709 32.157298 153.162139
F 27.938927 32.157298 174.989118
F 27.634146 32.157298 196.816098
F 27.329364 32.157298 218.643077
F 27.024582 32.157298 240.470057
F 30.377183 55.310555 0.373281
F 30.072401 55.310555 22.200262
F 29.767619 55.310555 44.027241
F 29.462837 55.310555 65.854220
F 29.158055 55.310555 87.681200
F 28.853273 55.310555 109.508179
F 28.548491 55.310555 131.335159
F 28.243709 55.310555 153.162139
F 27.938927 55.310555 174.989118
F 27.634146 55.310555 196.816098
F 27.329364 55.310555 218.643077
F 27.024582 55.310555 240.470057
F 57.109680 9.004040 0.746562
F 56.804898 9.004040 22.573542
F 56.500116 9.004040 44.400521
F 56.195334 9.004040 66.227500
F 55.890552 9.004040 88.054480
F 55.585770 9.004040 109.881460
F 55.280988 9.004040 131.708440
F 54.976206 9.004040 153.535419
F 54.671424 9.004040 175.362398
F 54.366642 9.004040 197.189378
F 54.061861 9.004040 219.016358
F 53.757079 9.004040 240.843338
F 57.109680 32.157298 0.746562
F 56.804898 32.157298 22.573542
F 56.500116 32.157298 44.400521
F 56.195334 32.157298 66.227500
F 55.890552 32.157298 88.054480
F 55.585770 32.157298 109.881460
F 55.280988 32.157298 131.708440
F 54.976206 32.157298 153.535419
F 54.671424 32.157298 175.362398
F 54.366642 32.157298 197.189378
F 54.061861 32.157298 219.016358
F 53.757079 32.157298 240.843338
F 57.109680 55.310555 0.746562
F 56.804898 55.310555 22.573542
F 56.500116 55.310555 44.400521
F 56.195334 55.310555 66.227500
F 55.890552 55.310555 88.054480
F 55.585770 55.310555 109.881460
F 55.280988 55.310555 131.708440
F 54.976206 55.310555 153.535419
F 54.671424 55.310555 175.362398
F 54.366642 55.310555 197.189378
F 54.061861 55.310555 219.016358
F 53.757079 55.310555 240.843338
F 3.644686 16.721796 0.000000
F 3.339904 16.721796 21.826980
F 3.035122 16.721796 43.653959
F 2.730340 16.721796 65.480940
F 2.425558 16.721796 87.307919
F 2.120776 16.721796 109.134898
F 1.815994 16.721796 130.961878
F 1.511212 16.721796 152.788857
F 1.206430 16.721796 174.615837
F 0.901649 16.721796 196.442817
F 0.596867 16.721796 218.269796
F 0.292085 16.721796 240.096776
F 3.644686 39.875053 0.000000
F 3.339904 39.875053 21.826980
F 3.035122 39.875053 43.653959
F 2.730340 39.875053 65.480940
F 2.425558 39.875053 87.307919
F 2.120776 39.875053 109.134898
F 1.815994 39.875053 130.961878
F 1.511212 39.875053 152.788857
F 1.206430 39.875053 174.615837
F 0.901649 39.875053 196.442817
F 0.596867 39.875053 218.269796
F 0.292085 39.875053 240.096776
F 3.644686 63.028311 0.000000
F 3.339904 63.028311 21.826980
F 3.035122 63.028311 43.653959
F 2.730340 63.028311 65.480940
F 2.425558 63.028311 87.307919
F 2.120776 63.028311 109.134898
F 1.815994 63.028311 130.961878
F 1.511212 63.028311 152.788857
F 1.206430 63.028311 174.615837
F 0.901649 63.028311 196.442817
F 0.596867 63.028311 218.269796
F 0.292085 63.028311 240.096776
F 30.377183 16.721796 0.373280
F 30.072401 16.721796 22.200261
F 29.767619 16.721796 44.027240
F 29.462837 16.721796 65.854220
F 29.158055 16.721796 87.681199
F 28.853273 16.721796 109.508178
F 28.548491 16.721796 131.335158
F 28.243709 16.721796 153.162138
F 27.938927 16.721796 174.989118
F 27.634146 16.721796 196.816097
F 27.329364 16.721796 218.643076
F 27.024582 16.721796 240.470056
F 30.377183 39.875053 0.373280
F 30.072401 39.875053 22.200261
F 29.767619 39.875053 44.027240
F 29.462837 39.875053 65.854220
F 29.158055 39.875053 87.681199
F 28.853273 39.875053 109.508178
F 28.548491 39.875053 131.335158
F 28.243709 39.875053 153.162138
F 27.938927 39.875053 174.989118
F 27.634146 39.875053 196.816097
F 27.329364 39.875053 218.643076
F 27.024582 39.875053 240.470056
F 30.377183 63.028311 0.373280
F 30.072401 63.028311 22.200261
F 29.767619 63.028311 44.027240
F 29.462837 63.028311 65.854220
F 29.158055 63.028311 87.681199
F 28.853273 63.028311 109.508178
F 28.548491 63.028311 131.335158
F 28.243709 63.028311 153.162138
F 27.938927 63.028311 174.989118
F 27.634146 63.028311 196.816097
F 27.329364 63.028311 218.643076
F 27.024582 63.028311 240.470056
F 57.109680 16.721796 0.746561
F 56.804898 16.721796 22.573541
F 56.500116 16.721796 44.400520
F 56.195334 16.721796 66.227500
F 55.890552 16.721796 88.054479
F 55.585770 16.721796 109.881459
F 55.280988 16.721796 131.708439
F 54.976206 16.721796 153.535418
F 54.671424 16.721796 175.362398
F 54.366642 16.721796 197.189377
F 54.061861 16.721796 219.016357
F 53.757079 16.721796 240.843337
F 57.109680 39.875053 0.746561
F 56.804898 39.875053 22.573541
F 56.500116 39.875053 44.400520
F 56.195334 39.875053 66.227500
F 55.890552 39.875053 88.054479
F 55.585770 39.875053 109.881459
F 55.280988 39.875053 131.708439
F 54.976206 39.875053 153.535418
F 54.671424 39.875053 175.362398
F 54.366642 39.875053 197.189377
F 54.061861 39.875053 219.016357
F 53.757079 39.875053 240.843337
F 57.109680 63.028311 0.746561
F 56.804898 63.028311 22.573541
F 56.500116 63.028311 44.400520
F 56.195334 63.028311 66.227500
F 55.890552 63.028311 88.054479
F 55.585770 63.028311 109.881459
F 55.280988 63.028311 131.708439
F 54.976206 63.028311 153.535418
F 54.671424 63.028311 175.362398
F 54.366642 63.028311 197.189377
F 54.061861 63.028311 219.016357
F 53.757079 63.028311 240.843337
F 12.555513 1.286291 0.124428
F 12.250731 1.286291 21.951408
F 11.945949 1.286291 43.778387
F 11.641167 1.286291 65.605366
F 11.336386 1.286291 87.432346
F 11.031604 1.286291 109.259326
F 10.726822 1.286291 131.086305
F 10.422040 1.286291 152.913285
F 10.117258 1.286291 174.740264
F 9.812476 1.286291 196.567244
F 9.507694 1.286291 218.394224
F 9.202912 1.286291 240.221203
F 12.555513 24.439548 0.124428
F 12.250731 24.439548 21.951408
F 11.945949 24.439548 43.778387
F 11.641167 24.439548 65.605366
F 11.336386 24.439548 87.432346
F 11.031604 24.439548 109.259326
F 10.726822 24.439548 131.086305
F 10.422040 24.439548 152.913285
F 10.117258 24.439548 174.740264
F 9.812476 24.439548 196.567244
F 9.507694 24.439548 218.394224
F 9.202912 24.439548 240.221203
F 12.555513 47.592806 0.124428
F 12.250731 47.592806 21.951408
F 11.945949 47.592806 43.778387
F 11.641167 47.592806 65.605366
F 11.336386 47.592806 87.432346
F 11.031604 47.592806 109.259326
F 10.726822 47.592806 131.086305
F 10.422040 47.592806 152.913285
F 10.117258 47.592806 174.740264
F 9.812476 47.592806 196.567244
F 9.507694 47.592806 218.394224
F 9.202912 47.592806 240.221203
F 39.288010 1.286291 0.497708
F 38.983228 1.286291 22.324688
F 38.678446 1.286291 44.151667
F 38.373664 1.286291 65.978647
F 38.068883 1.286291 87.805627
F 37.764101 1.286291 109.632606
F 37.459319 1.286291 131.459585
F 37.154537 1.286291 153.286565
F 36.849755 1.286291 175.113545
F 36.544973 1.286291 196.940525
F 36.240191 1.286291 218.767504
F 35.935409 1.286291 240.594483
F 39.288010 24.439548 0.497708
F 38.983228 24.439548 22.324688
F 38.678446 24.439548 44.151667
F 38.373664 24.439548 65.978647
F 38.068883 24.439548 87.805627
F 37.764101 24.439548 109.632606
F 37.459319 24.439548 131.459585
F 37.154537 24.439548 153.286565
F 36.849755 24.439548 175.113545
F 36.544973 24.439548 196.940525
F 36.240191 24.439548 218.767504
F 35.935409 24.439548 240.594483
F 39.288010 47.592806 0.497708
F 38.983228 47.592806 22.324688
F 38.678446 47.592806 44.151667
F 38.373664 47.592806 65.978647
F 38.068883 47.592806 87.805627
F 37.764101 47.592806 109.632606
F 37.459319 47.592806 131.459585
F 37.154537 47.592806 153.286565
F 36.849755 47.592806 175.113545
F 36.544973 47.592806 196.940525
F 36.240191 47.592806 218.767504
F 35.935409 47.592806 240.594483
F 64.496598 1.286291 110.005886
F 64.191816 1.286291 131.832865
F 63.887034 1.286291 153.659846
F 63.582252 1.286291 175.486825
F 63.277470 1.286291 197.313805
F 62.972688 1.286291 219.140784
F 62.667906 1.286291 240.967763
F 64.496598 24.439548 110.005886
F 64.191816 24.439548 131.832865
F 63.887034 24.439548 153.659846
F 63.582252 24.439548 175.486825
F 63.277470 24.439548 197.313805
F 62.972688 24.439548 219.140784
F 62.667906 24.439548 240.967763
F 64.496598 47.592806 110.005886
F 64.191816 47.592806 131.832865
F 63.887034 47.592806 153.659846
F 63.582252 47.592806 175.486825
F 63.277470 47.592806 197.313805
F 62.972688 47.592806 219.140784
F 62.667906 47.592806 240.967763
F 12.555513 9.004040 0.124428
F 12.250731 9.004040 21.951408
F 11.945949 9.004040 43.778387
F 11.641167 9.004040 65.605366
F 11.336386 9.004040 87.432346
F 11.031604 9.004040 109.259326
F 10.726822 9.004040 131.086306
F 10.422040 9.004040 152.913285
F 10.117258 9.004040 174.740264
F 9.812476 9.004040 196.567244
F 9.507694 9.004040 218.394224
F 9.202912 9.004040 240.221204
F 12.555513 32.157298 0.124428
F 12.250731 32.157298 21.951408
F 11.945949 32.157298 43.778387
F 11.641167 32.157298 65.605366
F 11.336386 32.157298 87.432346
F 11.031604 32.157298 109.259326
F 10.726822 32.157298 131.086306
F 10.422040 32.157298 152.913285
F 10.117258 32.157298 174.740264
F 9.812476 32.157298 196.567244
F 9.507694 32.157298 218.394224
F 9.202912 32.157298 240.221204
F 12.555513 55.310555 0.124428
F 12.250731 55.310555 21.951408
F 11.945949 55.310555 43.778387
F 11.641167 55.310555 65.605366
F 11.336386 55.310555 87.432346
F 11.031604 55.310555 109.259326
F 10.726822 55.310555 131.086306
F 10.422040 55.310555 152.913285
F 10.117258 55.310555 174.740264
F 9.812476 55.310555 196.567244
F 9.507694 55.310555 218.394224
F 9.202912 55.310555 240.221204
F 39.288010 9.004040 0.497708
F 38.983228 9.004040 22.324688
F 38.678446 9.004040 44.151667
F 38.373664 9.004040 65.978647
F 38.068883 9.004040 87.805627
F 37.764101 9.004040 109.632606
F 37.459319 9.004040 131.459586
F 37.154537 9.004040 153.286565
F 36.849755 9.004040 175.113545
F 36.544973 9.004040 196.940525
F 36.240191 9.004040 218.767504
F 35.935409 9.004040 240.594484
F 39.288010 32.157298 0.497708
F 38.983228 32.157298 22.324688
F 38.678446 32.157298 44.151667
F 38.373664 32.157298 65.978647
F 38.068883 32.157298 87.805627
F 37.764101 32.157298 109.632606
F 37.459319 32.157298 131.459586
F 37.154537 32.157298 153.286565
F 36.849755 32.157298 175.113545
F 36.544973 32.157298 196.940525
F 36.240191 32.157298 218.767504
F 35.935409 32.157298 240.594484
F 39.288010 55.310555 0.497708
F 38.983228 55.310555 22.324688
F 38.678446 55.310555 44.151667
F 38.373664 55.310555 65.978647
F 38.068883 55.310555 87.805627
F 37.764101 55.310555 109.632606
F 37.459319 55.310555 131.459586
F 37.154537 55.310555 153.286565
F 36.849755 55.310555 175.113545
F 36.544973 55.310555 196.940525
F 36.240191 55.310555 218.767504
F 35.935409 55.310555 240.594484
F 64.496598 9.004040 110.005886
F 64.191816 9.004040 131.832866
F 63.887034 9.004040 153.659846
F 63.582252 9.004040 175.486825
F 63.277470 9.004040 197.313805
F 62.972688 9.004040 219.140784
F 62.667906 9.004040 240.967764
F 64.496598 32.157298 110.005886
F 64.191816 32.157298 131.832866
F 63.887034 32.157298 153.659846
F 63.582252 32.157298 175.486825
F 63.277470 32.157298 197.313805
F 62.972688 32.157298 219.140784
F 62.667906 32.157298 240.967764
F 64.496598 55.310555 110.005886
F 64.191816 55.310555 131.832866
F 63.887034 55.310555 153.659846
F 63.582252 55.310555 175.486825
F 63.277470 55.310555 197.313805
F 62.972688 55.310555 219.140784
F 62.667906 55.310555 240.967764
F 12.555513 16.721795 0.124427
F 12.250731 16.721795 21.951407
F 11.945949 16.721795 43.778386
F 11.641167 16.721795 65.605366
F 11.336386 16.721795 87.432345
F 11.031604 16.721795 109.259325
F 10.726822 16.721795 131.086305
F 10.422040 16.721795 152.913284
F 10.117258 16.721795 174.740264
F 9.812476 16.721795 196.567243
F 9.507694 16.721795 218.394223
F 9.202912 16.721795 240.221203
F 12.555513 39.875053 0.124427
F 12.250731 39.875053 21.951407
F 11.945949 39.875053 43.778386
F 11.641167 39.875053 65.605366
F 11.336386 39.875053 87.432345
F 11.031604 39.875053 109.259325
F 10.726822 39.875053 131.086305
F 10.422040 39.875053 152.913284
F 10.117258 39.875053 174.740264
F 9.812476 39.875053 196.567243
F 9.507694 39.875053 218.394223
F 9.202912 39.875053 240.221203
F 12.555513 63.028310 0.124427
F 12.250731 63.028310 21.951407
F 11.945949 63.028310 43.778386
F 11.641167 63.028310 65.605366
F 11.336386 63.028310 87.432345
F 11.031604 63.028310 109.259325
F 10.726822 63.028310 131.086305
F 10.422040 63.028310 152.913284
F 10.117258 63.028310 174.740264
F 9.812476 63.028310 196.567243
F 9.507694 63.028310 218.394223
F 9.202912 63.028310 240.221203
F 39.288010 16.721795 0.497707
F 38.983228 16.721795 22.324687
F 38.678446 16.721795 44.151666
F 38.373664 16.721795 65.978647
F 38.068883 16.721795 87.805626
F 37.764101 16.721795 109.632605
F 37.459319 16.721795 131.459585
F 37.154537 16.721795 153.286564
F 36.849755 16.721795 175.113545
F 36.544973 16.721795 196.940524
F 36.240191 16.721795 218.767503
F 35.935409 16.721795 240.594483
F 39.288010 39.875053 0.497707
F 38.983228 39.875053 22.324687
F 38.678446 39.875053 44.151666
F 38.373664 39.875053 65.978647
F 38.068883 39.875053 87.805626
F 37.764101 39.875053 109.632605
F 37.459319 39.875053 131.459585
F 37.154537 39.875053 153.286564
F 36.849755 39.875053 175.113545
F 36.544973 39.875053 196.940524
F 36.240191 39.875053 218.767503
F 35.935409 39.875053 240.594483
F 39.288010 63.028310 0.497707
F 38.983228 63.028310 22.324687
F 38.678446 63.028310 44.151666
F 38.373664 63.028310 65.978647
F 38.068883 63.028310 87.805626
F 37.764101 63.028310 109.632605
F 37.459319 63.028310 131.459585
F 37.154537 63.028310 153.286564
F 36.849755 63.028310 175.113545
F 36.544973 63.028310 196.940524
F 36.240191 63.028310 218.767503
F 35.935409 63.028310 240.594483
F 64.496598 16.721795 110.005885
F 64.191816 16.721795 131.832865
F 63.887034 16.721795 153.659845
F 63.582252 16.721795 175.486825
F 63.277470 16.721795 197.313804
F 62.972688 16.721795 219.140783
F 62.667906 16.721795 240.967763
F 64.496598 39.875053 110.005885
F 64.191816 39.875053 131.832865
F 63.887034 39.875053 153.659845
F 63.582252 39.875053 175.486825
F 63.277470 39.875053 197.313804
F 62.972688 39.875053 219.140783
F 62.667906 39.875053 240.967763
F 64.496598 63.028310 110.005885
F 64.191816 63.028310 131.832865
F 63.887034 63.028310 153.659845
F 63.582252 63.028310 175.486825
F 63.277470 63.028310 197.313804
F 62.972688 63.028310 219.140783
F 62.667906 63.028310 240.967763
F 21.466349 1.286290 0.248854
F 21.161567 1.286290 22.075833
F 20.856785 1.286290 43.902813
F 20.552003 1.286290 65.729792
F 20.247221 1.286290 87.556771
F 19.942439 1.286290 109.383751
F 19.637657 1.286290 131.210731
F 19.332875 1.286290 153.037711
F 19.028093 1.286290 174.864690
F 18.723311 1.286290 196.691669
F 18.418529 1.286290 218.518649
F 18.113747 1.286290 240.345629
F 21.466349 24.439547 0.248854
F 21.161567 24.439547 22.075833
F 20.856785 24.439547 43.902813
F 20.552003 24.439547 65.729792
F 20.247221 24.439547 87.556771
F 19.942439 24.439547 109.383751
F 19.637657 24.439547 131.210731
F 19.332875 24.439547 153.037711
F 19.028093 24.439547 174.864690
F 18.723311 24.439547 196.691669
F 18.418529 24.439547 218.518649
F 18.113747 24.439547 240.345629
F 21.466349 47.592805 0.248854
F 21.161567 47.592805 22.075833
F 20.856785 47.592805 43.902813
F 20.552003 47.592805 65.729792
F 20.247221 47.592805 87.556771
F 19.942439 47.592805 109.383751
F 19.637657 47.592805 131.210731
F 19.332875 47.592805 153.037711
F 19.028093 47.592805 174.864690
F 18.723311 47.592805 196.691669
F 18.418529 47.592805 218.518649
F 18.113747 47.592805 240.345629
F 48.198847 1.286290 0.622134
F 47.894065 1.286290 22.449113
F 47.589283 1.286290 44.276093
F 47.284501 1.286290 66.103072
F 46.979719 1.286290 87.930052
F 46.674937 1.286290 109.757032
F 46.370155 1.286290 131.584011
F 46.065373 1.286290 153.410991
F 45.760591 1.286290 175.237970
F 45.455809 1.286290 197.064950
F 45.151027 1.286290 218.891930
F 44.846245 1.286290 240.718909
F 48.198847 24.439547 0.622134
F 47.894065 24.439547 22.449113
F 47.589283 24.439547 44.276093
F 47.284501 24.439547 66.103072
F 46.979719 24.439547 87.930052
F 46.674937 24.439547 109.757032
F 46.370155 24.439547 131.584011
F 46.065373 24.439547 153.410991
F 45.760591 24.439547 175.237970
F 45.455809 24.439547 197.064950
F 45.151027 24.439547 218.891930
F 44.846245 24.439547 240.718909
F 48.198847 47.592805 0.622134
F 47.894065 47.592805 22.449113
F 47.589283 47.592805 44.276093
F 47.284501 47.592805 66.103072
F 46.979719 47.592805 87.930052
F 46.674937 47.592805 109.757032
F 46.370155 47.592805 131.584011
F 46.065373 47.592805 153.410991
F 45.760591 47.592805 175.237970
F 45.455809 47.592805 197.064950
F 45.151027 47.592805 218.891930
F 44.846245 47.592805 240.718909
F 21.466349 9.004039 0.248854
F 21.161567 9.004039 22.075833
F 20.856785 9.004039 43.902813
F 20.552003 9.004039 65.729792
F 20.247221 9.004039 87.556772
F 19.942439 9.004039 109.383751
F 19.637657 9.004039 131.210731
F 19.332875 9.004039 153.037711
F 19.028093 9.004039 174.864690
F 18.723311 9.004039 196.691670
F 18.418529 9.004039 218.518649
F 18.113747 9.004039 240.345629
F 21.466349 32.157296 0.248854
F 21.161567 32.157296 22.075833
F 20.856785 32.157296 43.902813
F 20.552003 32.157296 65.729792
F 20.247221 32.157296 87.556772
F 19.942439 32.157296 109.383751
F 19.637657 32.157296 131.210731
F 19.332875 32.157296 153.037711
F 19.028093 32.157296 174.864690
F 18.723311 32.157296 196.691670
F 18.418529 32.157296 218.518649
F 18.113747 32.157296 240.345629
F 21.466349 55.310554 0.248854
F 21.161567 55.310554 22.075833
F 20.856785 55.310554 43.902813
F 20.552003 55.310554 65.729792
F 20.247221 55.310554 87.556772
F 19.942439 55.310554 109.383751
F 19.637657 55.310554 131.210731
F 19.332875 55.310554 153.037711
F 19.028093 55.310554 174.864690
F 18.723311 55.310554 196.691670
F 18.418529 55.310554 218.518649
F 18.113747 55.310554 240.345629
F 48.198847 9.004039 0.622134
F 47.894065 9.004039 22.449113
F 47.589283 9.004039 44.276093
F 47.284501 9.004039 66.103072
F 46.979719 9.004039 87.930053
F 46.674937 9.004039 109.757032
F 46.370155 9.004039 131.584011
F 46.065373 9.004039 153.410991
F 45.760591 9.004039 175.237970
F 45.455809 9.004039 197.064951
F 45.151027 9.004039 218.891930
F 44.846245 9.004039 240.718909
F 48.198847 32.157296 0.622134
F 47.894065 32.157296 22.449113
F 47.589283 32.157296 44.276093
F 47.284501 32.157296 66.103072
F 46.979719 32.157296 87.930053
F 46.674937 32.157296 109.757032
F 46.370155 32.157296 131.584011
F 46.065373 32.157296 153.410991
F 45.760591 32.157296 175.237970
F 45.455809 32.157296 197.064951
F 45.151027 32.157296 218.891930
F 44.846245 32.157296 240.718909
F 48.198847 55.310554 0.622134
F 47.894065 55.310554 22.449113
F 47.589283 55.310554 44.276093
F 47.284501 55.310554 66.103072
F 46.979719 55.310554 87.930053
F 46.674937 55.310554 109.757032
F 46.370155 55.310554 131.584011
F 46.065373 55.310554 153.410991
F 45.760591 55.310554 175.237970
F 45.455809 55.310554 197.064951
F 45.151027 55.310554 218.891930
F 44.846245 55.310554 240.718909
F 21.466349 16.721794 0.248853
F 21.161567 16.721794 22.075833
F 20.856785 16.721794 43.902812
F 20.552003 16.721794 65.729791
F 20.247221 16.721794 87.556771
F 19.942439 16.721794 109.383750
F 19.637657 16.721794 131.210731
F 19.332875 16.721794 153.037710
F 19.028093 16.721794 174.864689
F 18.723311 16.721794 196.691669
F 18.418529 16.721794 218.518648
F 18.113747 16.721794 240.345628
F 21.466349 39.875052 0.248853
F 21.161567 39.875052 22.075833
F 20.856785 39.875052 43.902812
F 20.552003 39.875052 65.729791
F 20.247221 39.875052 87.556771
F 19.942439 39.875052 109.383750
F 19.637657 39.875052 131.210731
F 19.332875 39.875052 153.037710
F 19.028093 39.875052 174.864689
F 18.723311 39.875052 196.691669
F 18.418529 39.875052 218.518648
F 18.113747 39.875052 240.345628
F 21.466349 63.028309 0.248853
F 21.161567 63.028309 22.075833
F 20.856785 63.028309 43.902812
F 20.552003 63.028309 65.729791
F 20.247221 63.028309 87.556771
F 19.942439 63.028309 109.383750
F 19.637657 63.028309 131.210731
F 19.332875 63.028309 153.037710
F 19.028093 63.028309 174.864689
F 18.723311 63.028309 196.691669
F 18.418529 63.028309 218.518648
F 18.113747 63.028309 240.345628
F 48.198847 16.721794 0.622133
F 47.894065 16.721794 22.449113
F 47.589283 16.721794 44.276092
F 47.284501 16.721794 66.103071
F 46.979719 16.721794 87.930052
F 46.674937 16.721794 109.757031
F 46.370155 16.721794 131.584011
F 46.065373 16.721794 153.410990
F 45.760591 16.721794 175.237969
F 45.455809 16.721794 197.064950
F 45.151027 16.721794 218.891929
F 44.846245 16.721794 240.718908
F 48.198847 39.875052 0.622133
F 47.894065 39.875052 22.449113
F 47.589283 39.875052 44.276092
F 47.284501 39.875052 66.103071
F 46.979719 39.875052 87.930052
F 46.674937 39.875052 109.757031
F 46.370155 39.875052 131.584011
F 46.065373 39.875052 153.410990
F 45.760591 39.875052 175.237969
F 45.455809 39.875052 197.064950
F 45.151027 39.875052 218.891929
F 44.846245 39.875052 240.718908
F 48.198847 63.028309 0.622133
F 47.894065 63.028309 22.449113
F 47.589283 63.028309 44.276092
F 47.284501 63.028309 66.103071
F 46.979719 63.028309 87.930052
F 46.674937 63.028309 109.757031
F 46.370155 63.028309 131.584011
F 46.065373 63.028309 153.410990
F 45.760591 63.028309 175.237969
F 45.455809 63.028309 197.064950
F 45.151027 63.028309 218.891929
F 44.846245 63.028309 240.718908
F 5.821608 7.717750 3.668938
F 5.516826 7.717750 25.495917
F 5.212044 7.717750 47.322898
F 4.907262 7.717750 69.149877
F 4.602480 7.717750 90.976856
F 4.297698 7.717750 112.803836
F 3.992916 7.717750 134.630815
F 3.688134 7.717750 156.457796
F 3.383352 7.717750 178.284775
F 3.078570 7.717750 200.111754
F 2.773788 7.717750 221.938734
F 2.469007 7.717750 243.765713
F 5.821608 30.871007 3.668938
F 5.516826 30.871007 25.495917
F 5.212044 30.871007 47.322898
F 4.907262 30.871007 69.149877
F 4.602480 30.871007 90.976856
F 4.297698 30.871007 112.803836
F 3.992916 30.871007 134.630815
F 3.688134 30.871007 156.457796
F 3.383352 30.871007 178.284775
F 3.078570 30.871007 200.111754
F 2.773788 30.871007 221.938734
F 2.469007 30.871007 243.765713
F 5.821608 54.024265 3.668938
F 5.516826 54.024265 25.495917
F 5.212044 54.024265 47.322898
F 4.907262 54.024265 69.149877
F 4.602480 54.024265 90.976856
F 4.297698 54.024265 112.803836
F 3.992916 54.024265 134.630815
F 3.688134 54.024265 156.457796
F 3.383352 54.024265 178.284775
F 3.078570 54.024265 200.111754
F 2.773788 54.024265 221.938734
F 2.469007 54.024265 243.765713
F 32.554105 7.717750 4.042219
F 32.249323 7.717750 25.869198
F 31.944541 7.717750 47.696178
F 31.639759 7.717750 69.523157
F 31.334977 7.717750 91.350136
F 31.030195 7.717750 113.177116
F 30.725413 7.717750 135.004096
F 30.420631 7.717750 156.831076
F 30.115849 7.717750 178.658055
F 29.811067 7.717750 200.485034
F 29.506285 7.717750 222.312014
F 29.201503 7.717750 244.138994
F 32.554105 30.871007 4.042219
F 32.249323 30.871007 25.869198
F 31.944541 30.871007 47.696178
F 31.639759 30.871007 69.523157
F 31.334977 30.871007 91.350136
F 31.030195 30.871007 113.177116
F 30.725413 30.871007 135.004096
F 30.420631 30.871007 156.831076
F 30.115849 30.871007 178.658055
F 29.811067 30.871007 200.485034
F 29.506285 30.871007 222.312014
F 29.201503 30.871007 244.138994
F 32.554105 54.024265 4.042219
F 32.249323 54.024265 25.869198
F 31.944541 54.024265 47.696178
F 31.639759 54.024265 69.523157
F 31.334977 54.024265 91.350136
F 31.030195 54.024265 113.177116
F 30.725413 54.024265 135.004096
F 30.420631 54.024265 156.831076
F 30.115849 54.024265 178.658055
F 29.811067 54.024265 200.485034
F 29.506285 54.024265 222.312014
F 29.201503 54.024265 244.138994
F 59.286603 7.717750 4.415499
F 58.981821 7.717750 26.242478
F 58.677039 7.717750 48.069458
F 58.372257 7.717750 69.896437
F 58.067475 7.717750 91.723417
F 57.762693 7.717750 113.550397
F 57.457911 7.717750 135.377376
F 57.153129 7.717750 157.204356
F 56.848347 7.717750 179.031335
F 56.543565 7.717750 200.858315
F 56.238783 7.717750 222.685295
F 55.934001 7.717750 244.512274
F 59.286603 30.871007 4.415499
F 58.981821 30.871007 26.242478
F 58.677039 30.871007 48.069458
F 58.372257 30.871007 69.896437
F 58.067475 30.871007 91.723417
F 57.762693 30.871007 113.550397
F 57.457911 30.871007 135.377376
F 57.153129 30.871007 157.204356
F 56.848347 30.871007 179.031335
F 56.543565 30.871007 200.858315
F 56.238783 30.871007 222.685295
F 55.934001 30.871007 244.512274
F 59.286603 54.024265 4.415499
F 58.981821 54.024265 26.242478
F 58.677039 54.024265 48.069458
F 58.372257 54.024265 69.896437
F 58.067475 54.024265 91.723417
F 57.762693 54.024265 113.550397
F 57.457911 54.024265 135.377376
F 57.153129 54.024265 157.204356
F 56.848347 54.024265 179.031335
F 56.543565 54.024265 200.858315
F 56.238783 54.024265 222.685295
F 55.934001 54.024265 244.512274
F 5.821608 15.435503 3.668937
F 5.516826 15.435503 25.495916
F 5.212044 15.435503 47.322897
F 4.907262 15.435503 69.149876
F 4.602480 15.435503 90.976855
F 4.297698 15.435503 112.803835
F 3.992916 15.435503 134.630814
F 3.688134 15.435503 156.457795
F 3.383352 15.435503 178.284774
F 3.078570 15.435503 200.111753
F 2.773788 15.435503 221.938733
F 2.469007 15.435503 243.765712
F 5.821608 38.588760 3.668937
F 5.516826 38.588760 25.495916
F 5.212044 38.588760 47.322897
F 4.907262 38.588760 69.149876
F 4.602480 38.588760 90.976855
F 4.297698 38.588760 112.803835
F 3.992916 38.588760 134.630814
F 3.688134 38.588760 156.457795
F 3.383352 38.588760 178.284774
F 3.078570 38.588760 200.111753
F 2.773788 38.588760 221.938733
F 2.469007 38.588760 243.765712
F 5.821608 61.742018 3.668937
F 5.516826 61.742018 25.495916
F 5.212044 61.742018 47.322897
F 4.907262 61.742018 69.149876
F 4.602480 61.742018 90.976855
F 4.297698 61.742018 112.803835
F 3.992916 61.742018 134.630814
F 3.688134 61.742018 156.457795
F 3.383352 61.742018 178.284774
F 3.078570 61.742018 200.111753
F 2.773788 61.742018 221.938733
F 2.469007 61.742018 243.765712
F 32.554105 15.435503 4.042218
F 32.249323 15.435503 25.869197
F 31.944541 15.435503 47.696177
F 31.639759 15.435503 69.523156
F 31.334977 15.435503 91.350135
F 31.030195 15.435503 113.177115
F 30.725413 15.435503 135.004095
F 30.420631 15.435503 156.831075
F 30.115849 15.435503 178.658054
F 29.811067 15.435503 200.485033
F 29.506285 15.435503 222.312013
F 29.201504 15.435503 244.138993
F 32.554105 38.588760 4.042218
F 32.249323 38.588760 25.869197
F 31.944541 38.588760 47.696177
F 31.639759 38.588760 69.523156
F 31.334977 38.588760 91.350135
F 31.030195 38.588760 113.177115
F 30.725413 38.588760 135.004095
F 30.420631 38.588760 156.831075
F 30.115849 38.588760 178.658054
F 29.811067 38.588760 200.485033
F 29.506285 38.588760 222.312013
F 29.201504 38.588760 244.138993
F 32.554105 61.742018 4.042218
F 32.249323 61.742018 25.869197
F 31.944541 61.742018 47.696177
F 31.639759 61.742018 69.523156
F 31.334977 61.742018 91.350135
F 31.030195 61.742018 113.177115
F 30.725413 61.742018 135.004095
F 30.420631 61.742018 156.831075
F 30.115849 61.742018 178.658054
F 29.811067 61.742018 200.485033
F 29.506285 61.742018 222.312013
F 29.201504 61.742018 244.138993
F 59.286603 15.435503 4.415498
F 58.981821 15.435503 26.242477
F 58.677039 15.435503 48.069457
F 58.372257 15.435503 69.896436
F 58.067475 15.435503 91.723416
F 57.762693 15.435503 113.550396
F 57.457911 15.435503 135.377375
F 57.153129 15.435503 157.204355
F 56.848347 15.435503 179.031334
F 56.543565 15.435503 200.858314
F 56.238783 15.435503 222.685294
F 55.934001 15.435503 244.512273
F 59.286603 38.588760 4.415498
F 58.981821 38.588760 26.242477
F 58.677039 38.588760 48.069457
F 58.372257 38.588760 69.896436
F 58.067475 38.588760 91.723416
F 57.762693 38.588760 113.550396
F 57.457911 38.588760 135.377375
F 57.153129 38.588760 157.204355
F 56.848347 38.588760 179.031334
F 56.543565 38.588760 200.858314
F 56.238783 38.588760 222.685294
F 55.934001 38.588760 244.512273
F 59.286603 61.742018 4.415498
F 58.981821 61.742018 26.242477
F 58.677039 61.742018 48.069457
F 58.372257 61.742018 69.896436
F 58.067475 61.742018 91.723416
F 57.762693 61.742018 113.550396
F 57.457911 61.742018 135.377375
F 57.153129 61.742018 157.204355
F 56.848347 61.742018 179.031334
F 56.543565 61.742018 200.858314
F 56.238783 61.742018 222.685294
F 55.934001 61.742018 244.512273
F 5.821608 0.000000 3.668938
F 5.516826 0.000000 25.495917
F 5.212044 0.000000 47.322898
F 4.907262 0.000000 69.149877
F 4.602480 0.000000 90.976856
F 4.297698 0.000000 112.803836
F 3.992916 0.000000 134.630815
F 3.688134 0.000000 156.457796
F 3.383352 0.000000 178.284775
F 3.078570 0.000000 200.111754
F 2.773788 0.000000 221.938734
F 2.469007 0.000000 243.765713
F 5.821608 23.153258 3.668938
F 5.516826 23.153258 25.495917
F 5.212044 23.153258 47.322898
F 4.907262 23.153258 69.149877
F 4.602480 23.153258 90.976856
F 4.297698 23.153258 112.803836
F 3.992916 23.153258 134.630815
F 3.688134 23.153258 156.457796
F 3.383352 23.153258 178.284775
F 3.078570 23.153258 200.111754
F 2.773788 23.153258 221.938734
F 2.469007 23.153258 243.765713
F 5.821608 46.306515 3.668938
F 5.516826 46.306515 25.495917
F 5.212044 46.306515 47.322898
F 4.907262 46.306515 69.149877
F 4.602480 46.306515 90.976856
F 4.297698 46.306515 112.803836
F 3.992916 46.306515 134.630815
F 3.688134 46.306515 156.457796
F 3.383352 46.306515 178.284775
F 3.078570 46.306515 200.111754
F 2.773788 46.306515 221.938734
F 2.469007 46.306515 243.765713
F 32.554105 0.000000 4.042219
F 32.249323 0.000000 25.869198
F 31.944541 0.000000 47.696178
F 31.639759 0.000000 69.523157
F 31.334977 0.000000 91.350136
F 31.030195 0.000000 113.177116
F 30.725413 0.000000 135.004096
F 30.420631 0.000000 156.831076
F 30.115849 0.000000 178.658055
F 29.811067 0.000000 200.485034
F 29.506285 0.000000 222.312014
F 29.201503 0.000000 244.138994
F 32.554105 23.153258 4.042219
F 32.249323 23.153258 25.869198
F 31.944541 23.153258 47.696178
F 31.639759 23.153258 69.523157
F 31.334977 23.153258 91.350136
F 31.030195 23.153258 113.177116
F 30.725413 23.153258 135.004096
F 30.420631 23.153258 156.831076
F 30.115849 23.153258 178.658055
F 29.811067 23.153258 200.485034
F 29.506285 23.153258 222.312014
F 29.201503 23.153258 244.138994
F 32.554105 46.306515 4.042219
F 32.249323 46.306515 25.869198
F 31.944541 46.306515 47.696178
F 31.639759 46.306515 69.523157
F 31.334977 46.306515 91.350136
F 31.030195 46.306515 113.177116
F 30.725413 46.306515 135.004096
F 30.420631 46.306515 156.831076
F 30.115849 46.306515 178.658055
F 29.811067 46.306515 200.485034
F 29.506285 46.306515 222.312014
F 29.201503 46.306515 244.138994
F 59.286603 0.000000 4.415499
F 58.981821 0.000000 26.242478
F 58.677039 0.000000 48.069458
F 58.372257 0.000000 69.896437
F 58.067475 0.000000 91.723417
F 57.762693 0.000000 113.550397
F 57.457911 0.000000 135.377376
F 57.153129 0.000000 157.204356
F 56.848347 0.000000 179.031335
F 56.543565 0.000000 200.858315
F 56.238783 0.000000 222.685295
F 55.934001 0.000000 244.512274
F 59.286603 23.153258 4.415499
F 58.981821 23.153258 26.242478
F 58.677039 23.153258 48.069458
F 58.372257 23.153258 69.896437
F 58.067475 23.153258 91.723417
F 57.762693 23.153258 113.550397
F 57.457911 23.153258 135.377376
F 57.153129 23.153258 157.204356
F 56.848347 23.153258 179.031335
F 56.543565 23.153258 200.858315
F 56.238783 23.153258 222.685295
F 55.934001 23.153258 244.512274
F 59.286603 46.306515 4.415499
F 58.981821 46.306515 26.242478
F 58.677039 46.306515 48.069458
F 58.372257 46.306515 69.896437
F 58.067475 46.306515 91.723417
F 57.762693 46.306515 113.550397
F 57.457911 46.306515 135.377376
F 57.153129 46.306515 157.204356
F 56.848347 46.306515 179.031335
F 56.543565 46.306515 200.858315
F 56.238783 46.306515 222.685295
F 55.934001 46.306515 244.512274
F 14.732437 7.717750 3.793365
F 14.427655 7.717750 25.620344
F 14.122873 7.717750 47.447324
F 13.818091 7.717750 69.274304
F 13.513309 7.717750 91.101283
F 13.208527 7.717750 112.928263
F 12.903746 7.717750 134.755242
F 12.598964 7.717750 156.582222
F 12.294182 7.717750 178.409201
F 11.989400 7.717750 200.236181
F 11.684618 7.717750 222.063161
F 11.379836 7.717750 243.890140
F 14.732437 30.871007 3.793365
F 14.427655 30.871007 25.620344
F 14.122873 30.871007 47.447324
F 13.818091 30.871007 69.274304
F 13.513309 30.871007 91.101283
F 13.208527 30.871007 112.928263
F 12.903746 30.871007 134.755242
F 12.598964 30.871007 156.582222
F 12.294182 30.871007 178.409201
F 11.989400 30.871007 200.236181
F 11.684618 30.871007 222.063161
F 11.379836 30.871007 243.890140
F 14.732437 54.024265 3.793365
F 14.427655 54.024265 25.620344
F 14.122873 54.024265 47.447324
F 13.818091 54.024265 69.274304
F 13.513309 54.024265 91.101283
F 13.208527 54.024265 112.928263
F 12.903746 54.024265 134.755242
F 12.598964 54.024265 156.582222
F 12.294182 54.024265 178.409201
F 11.989400 54.024265 200.236181
F 11.684618 54.024265 222.063161
F 11.379836 54.024265 243.890140
F 41.464934 7.717750 4.166645
F 41.160152 7.717750 25.993624
F 40.855370 7.717750 47.820605
F 40.550588 7.717750 69.647584
F 40.245806 7.717750 91.474563
F 39.941024 7.717750 113.301543
F 39.636242 7.717750 135.128522
F 39.331461 7.717750 156.955503
F 39.026679 7.717750 178.782482
F 38.721897 7.717750 200.609461
F 38.417115 7.717750 222.436441
F 38.112333 7.717750 244.263420
F 41.464934 30.871007 4.166645
F 41.160152 30.871007 25.993624
F 40.855370 30.871007 47.820605
F 40.550588 30.871007 69.647584
F 40.245806 30.871007 91.474563
F 39.941024 30.871007 113.301543
F 39.636242 30.871007 135.128522
F 39.331461 30.871007 156.955503
F 39.026679 30.871007 178.782482
F 38.721897 30.871007 200.609461
F 38.417115 30.871007 222.436441
F 38.112333 30.871007 244.263420
F 41.464934 54.024265 4.166645
F 41.160152 54.024265 25.993624
F 40.855370 54.024265 47.820605
F 40.550588 54.024265 69.647584
F 40.245806 54.024265 91.474563
F 39.941024 54.024265 113.301543
F 39.636242 54.024265 135.128522
F 39.331461 54.024265 156.955503
F 39.026679 54.024265 178.782482
F 38.721897 54.024265 200.609461
F 38.417115 54.024265 222.436441
F 38.112333 54.024265 244.263420
F 65.149613 7.717750 222.809721
F 64.844831 7.717750 244.636701
F 65.149613 30.871007 222.809721
F 64.844831 30.871007 244.636701
F 65.149613 54.024265 222.809721
F 64.844831 54.024265 244.636701
F 14.732437 15.435502 3.793364
F 14.427655 15.435502 25.620343
F 14.122873 15.435502 47.447323
F 13.818091 15.435502 69.274303
F 13.513309 15.435502 91.101282
F 13.208527 15.435502 112.928262
F 12.903746 15.435502 134.755241
F 12.598964 15.435502 156.582221
F 12.294182 15.435502 178.409200
F 11.989400 15.435502 200.236180
F 11.684618 15.435502 222.063160
F 11.379836 15.435502 243.890139
F 14.732437 38.588760 3.793364
F 14.427655 38.588760 25.620343
F 14.122873 38.588760 47.447323
F 13.818091 38.588760 69.274303
F 13.513309 38.588760 91.101282
F 13.208527 38.588760 112.928262
F 12.903746 38.588760 134.755241
F 12.598964 38.588760 156.582221
F 12.294182 38.588760 178.409200
F 11.989400 38.588760 200.236180
F 11.684618 38.588760 222.063160
F 11.379836 38.588760 243.890139
F 14.732437 61.742017 3.793364
F 14.427655 61.742017 25.620343
F 14.122873 61.742017 47.447323
F 13.818091 61.742017 69.274303
F 13.513309 61.742017 91.101282
F 13.208527 61.742017 112.928262
F 12.903746 61.742017 134.755241
F 12.598964 61.742017 156.582221
F 12.294182 61.742017 178.409200
F 11.989400 61.742017 200.236180
F 11.684618 61.742017 222.063160
F 11.379836 61.742017 243.890139
F 41.464934 15.435502 4.166644
F 41.160152 15.435502 25.993623
F 40.855370 15.435502 47.820604
F 40.550588 15.435502 69.647583
F 40.245806 15.435502 91.474562
F 39.941024 15.435502 113.301542
F 39.636242 15.435502 135.128521
F 39.331461 15.435502 156.955502
F 39.026679 15.435502 178.782481
F 38.721897 15.435502 200.609460
F 38.417115 15.435502 222.436440
F 38.112333 15.435502 244.263419
F 41.464934 38.588760 4.166644
F 41.160152 38.588760 25.993623
F 40.855370 38.588760 47.820604
F 40.550588 38.588760 69.647583
F 40.245806 38.588760 91.474562
F 39.941024 38.588760 113.301542
F 39.636242 38.588760 135.128521
F 39.331461 38.588760 156.955502
F 39.026679 38.588760 178.782481
F 38.721897 38.588760 200.609460
F 38.417115 38.588760 222.436440
F 38.112333 38.588760 244.263419
F 41.464934 61.742017 4.166644
F 41.160152 61.742017 25.993623
F 40.855370 61.742017 47.820604
F 40.550588 61.742017 69.647583
F 40.245806 61.742017 91.474562
F 39.941024 61.742017 113.301542
F 39.636242 61.742017 135.128521
F 39.331461 61.742017 156.955502
F 39.026679 61.742017 178.782481
F 38.721897 61.742017 200.609460
F 38.417115 61.742017 222.436440
F 38.112333 61.742017 244.263419
F 65.149613 15.435502 222.809720
F 64.844831 15.435502 244.636700
F 65.149613 38.588760 222.809720
F 64.844831 38.588760 244.636700
F 65.149613 61.742017 222.809720
F 64.844831 61.742017 244.636700
F 14.732437 0.000000 3.793365
F 14.427655 0.000000 25.620344
F 14.122873 0.000000 47.447324
F 13.818091 0.000000 69.274304
F 13.513309 0.000000 91.101283
F 13.208527 0.000000 112.928263
F 12.903746 0.000000 134.755242
F 12.598964 0.000000 156.582222
F 12.294182 0.000000 178.409201
F 11.989400 0.000000 200.236181
F 11.684618 0.000000 222.063161
F 11.379836 0.000000 243.890140
F 14.732437 23.153258 3.793365
F 14.427655 23.153258 25.620344
F 14.122873 23.153258 47.447324
F 13.818091 23.153258 69.274304
F 13.513309 23.153258 91.101283
F 13.208527 23.153258 112.928263
F 12.903746 23.153258 134.755242
F 12.598964 23.153258 156.582222
F 12.294182 23.153258 178.409201
F 11.989400 23.153258 200.236181
F 11.684618 23.153258 222.063161
F 11.379836 23.153258 243.890140
F 14.732437 46.306515 3.793365
F 14.427655 46.306515 25.620344
F 14.122873 46.306515 47.447324
F 13.818091 46.306515 69.274304
F 13.513309 46.306515 91.101283
F 13.208527 46.306515 112.928263
F 12.903746 46.306515 134.755242
F 12.598964 46.306515 156.582222
F 12.294182 46.306515 178.409201
F 11.989400 46.306515 200.236181
F 11.684618 46.306515 222.063161
F 11.379836 46.306515 243.890140
F 41.464934 0.000000 4.166645
F 41.160152 0.000000 25.993624
F 40.855370 0.000000 47.820605
F 40.550588 0.000000 69.647584
F 40.245806 0.000000 91.474563
F 39.941024 0.000000 113.301543
F 39.636242 0.000000 135.128522
F 39.331461 0.000000 156.955503
F 39.026679 0.000000 178.782482
F 38.721897 0.000000 200.609461
F 38.417115 0.000000 222.436441
F 38.112333 0.000000 244.263420
F 41.464934 23.153258 4.166645
F 41.160152 23.153258 25.993624
F 40.855370 23.153258 47.820605
F 40.550588 23.153258 69.647584
F 40.245806 23.153258 91.474563
F 39.941024 23.153258 113.301543
F 39.636242 23.153258 135.128522
F 39.331461 23.153258 156.955503
F 39.026679 23.153258 178.782482
F 38.721897 23.153258 200.609461
F 38.417115 23.153258 222.436441
F 38.112333 23.153258 244.263420
F 41.464934 46.306515 4.166645
F 41.160152 46.306515 25.993624
F 40.855370 46.306515 47.820605
F 40.550588 46.306515 69.647584
F 40.245806 46.306515 91.474563
F 39.941024 46.306515 113.301543
F 39.636242 46.306515 135.128522
F 39.331461 46.306515 156.955503
F 39.026679 46.306515 178.782482
F 38.721897 46.306515 200.609461
F 38.417115 46.306515 222.436441
F 38.112333 46.306515 244.263420
F 65.149613 0.000000 222.809721
F 64.844831 0.000000 244.636701
F 65.149613 23.153258 222.809721
F 64.844831 23.153258 244.636701
F 65.149613 46.306515 222.809721
F 64.844831 46.306515 244.636701
F 23.643273 7.717750 3.917791
F 23.338492 7.717750 25.744770
F 23.033710 7.717750 47.571750
F 22.728928 7.717750 69.398729
F 22.424146 7.717750 91.225710
F 22.119364 7.717750 113.052689
F 21.814582 7.717750 134.879668
F 21.509800 7.717750 156.706648
F 21.205018 7.717750 178.533627
F 20.900236 7.717750 200.360607
F 20.595454 7.717750 222.187587
F 20.290672 7.717750 244.014566
F 23.643273 30.871008 3.917791
F 23.338492 30.871008 25.744770
F 23.033710 30.871008 47.571750
F 22.728928 30.871008 69.398729
F 22.424146 30.871008 91.225710
F 22.119364 30.871008 113.052689
F 21.814582 30.871008 134.879668
F 21.509800 30.871008 156.706648
F 21.205018 30.871008 178.533627
F 20.900236 30.871008 200.360607
F 20.595454 30.871008 222.187587
F 20.290672 30.871008 244.014566
F 23.643273 54.024265 3.917791
F 23.338492 54.024265 25.744770
F 23.033710 54.024265 47.571750
F 22.728928 54.024265 69.398729
F 22.424146 54.024265 91.225710
F 22.119364 54.024265 113.052689
F 21.814582 54.024265 134.879668
F 21.509800 54.024265 156.706648
F 21.205018 54.024265 178.533627
F 20.900236 54.024265 200.360607
F 20.595454 54.024265 222.187587
F 20.290672 54.024265 244.014566
F 50.375770 7.717750 4.291071
F 50.070988 7.717750 26.118050
F 49.766207 7.717750 47.945030
F 49.461425 7.717750 69.772010
F 49.156643 7.717750 91.598990
F 48.851861 7.717750 113.425969
F 48.547079 7.717750 135.252948
F 48.242297 7.717750 157.079928
F 47.937515 7.717750 178.906908
F 47.632733 7.717750 200.733888
F 47.327951 7.717750 222.560867
F 47.023169 7.717750 244.387846
F 50.375770 30.871008 4.291071
F 50.070988 30.871008 26.118050
F 49.766207 30.871008 47.945030
F 49.461425 30.871008 69.772010
F 49.156643 30.871008 91.598990
F 48.851861 30.871008 113.425969
F 48.547079 30.871008 135.252948
F 48.242297 30.871008 157.079928
F 47.937515 30.871008 178.906908
F 47.632733 30.871008 200.733888
F 47.327951 30.871008 222.560867
F 47.023169 30.871008 244.387846
F 50.375770 54.024265 4.291071
F 50.070988 54.024265 26.118050
F 49.766207 54.024265 47.945030
F 49.461425 54.024265 69.772010
F 49.156643 54.024265 91.598990
F 48.851861 54.024265 113.425969
F 48.547079 54.024265 135.252948
F 48.242297 54.024265 157.079928
F 47.937515 54.024265 178.906908
F 47.632733 54.024265 200.733888
F 47.327951 54.024265 222.560867
F 47.023169 54.024265 244.387846
F 23.643273 15.435503 3.917790
F 23.338492 15.435503 25.744769
F 23.033710 15.435503 47.571749
F 22.728928 15.435503 69.398728
F 22.424146 15.435503 91.225709
F 22.119364 15.435503 113.052688
F 21.814582 15.435503 134.879667
F 21.509800 15.435503 156.706647
F 21.205018 15.435503 178.533626
F 20.900236 15.435503 200.360606
F 20.595454 15.435503 222.187586
F 20.290672 15.435503 244.014565
F 23.643273 38.588760 3.917790
F 23.338492 38.588760 25.744769
F 23.033710 38.588760 47.571749
F 22.728928 38.588760 69.398728
F 22.424146 38.588760 91.225709
F 22.119364 38.588760 113.052688
F 21.814582 38.588760 134.879667
F 21.509800 38.588760 156.706647
F 21.205018 38.588760 178.533626
F 20.900236 38.588760 200.360606
F 20.595454 38.588760 222.187586
F 20.290672 38.588760 244.014565
F 23.643273 61.742018 3.917790
F 23.338492 61.742018 25.744769
F 23.033710 61.742018 47.571749
F 22.728928 61.742018 69.398728
F 22.424146 61.742018 91.225709
F 22.119364 61.742018 113.052688
F 21.814582 61.742018 134.879667
F 21.509800 61.742018 156.706647
F 21.205018 61.742018 178.533626
F 20.900236 61.742018 200.360606
F 20.595454 61.742018 222.187586
F 20.290672 61.742018 244.014565
F 50.375770 15.435503 4.291070
F 50.070989 15.435503 26.118049
F 49.766207 15.435503 47.945029
F 49.461425 15.435503 69.772009
F 49.156643 15.435503 91.598989
F 48.851861 15.435503 113.425968
F 48.547079 15.435503 135.252947
F 48.242297 15.435503 157.079927
F 47.937515 15.435503 178.906907
F 47.632733 15.435503 200.733887
F 47.327951 15.435503 222.560866
F 47.023169 15.435503 244.387845
F 50.375770 38.588760 4.291070
F 50.070989 38.588760 26.118049
F 49.766207 38.588760 47.945029
F 49.461425 38.588760 69.772009
F 49.156643 38.588760 91.598989
F 48.851861 38.588760 113.425968
F 48.547079 38.588760 135.252947
F 48.242297 38.588760 157.079927
F 47.937515 38.588760 178.906907
F 47.632733 38.588760 200.733887
F 47.327951 38.588760 222.560866
F 47.023169 38.588760 244.387845
F 50.375770 61.742018 4.291070
F 50.070989 61.742018 26.118049
F 49.766207 61.742018 47.945029
F 49.461425 61.742018 69.772009
F 49.156643 61.742018 91.598989
F 48.851861 61.742018 113.425968
F 48.547079 61.742018 135.252947
F 48.242297 61.742018 157.079927
F 47.937515 61.742018 178.906907
F 47.632733 61.742018 200.733887
F 47.327951 61.742018 222.560866
F 47.023169 61.742018 244.387845
F 23.643273 0.000001 3.917791
F 23.338492 0.000001 25.744770
F 23.033710 0.000001 47.571750
F 22.728928 0.000001 69.398729
F 22.424146 0.000001 91.225710
F 22.119364 0.000001 113.052689
F 21.814582 0.000001 134.879668
F 21.509800 0.000001 156.706648
F 21.205018 0.000001 178.533627
F 20.900236 0.000001 200.360607
F 20.595454 0.000001 222.187587
F 20.290672 0.000001 244.014566
F 23.643273 23.153258 3.917791
F 23.338492 23.153258 25.744770
F 23.033710 23.153258 47.571750
F 22.728928 23.153258 69.398729
F 22.424146 23.153258 91.225710
F 22.119364 23.153258 113.052689
F 21.814582 23.153258 134.879668
F 21.509800 23.153258 156.706648
F 21.205018 23.153258 178.533627
F 20.900236 23.153258 200.360607
F 20.595454 23.153258 222.187587
F 20.290672 23.153258 244.014566
F 23.643273 46.306516 3.917791
F 23.338492 46.306516 25.744770
F 23.033710 46.306516 47.571750
F 22.728928 46.306516 69.398729
F 22.424146 46.306516 91.225710
F 22.119364 46.306516 113.052689
F 21.814582 46.306516 134.879668
F 21.509800 46.306516 156.706648
F 21.205018 46.306516 178.533627
F 20.900236 46.306516 200.360607
F 20.595454 46.306516 222.187587
F 20.290672 46.306516 244.014566
F 50.375770 0.000001 4.291071
F 50.070988 0.000001 26.118050
F 49.766207 0.000001 47.945030
F 49.461425 0.000001 69.772010
F 49.156643 0.000001 91.598990
F 48.851861 0.000001 113.425969
F 48.547079 0.000001 135.252948
F 48.242297 0.000001 157.079928
F 47.937515 0.000001 178.906908
F 47.632733 0.000001 200.733888
F 47.327951 0.000001 222.560867
F 47.023169 0.000001 244.387846
F 50.375770 23.153258 4.291071
F 50.070988 23.153258 26.118050
F 49.766207 23.153258 47.945030
F 49.461425 23.153258 69.772010
F 49.156643 23.153258 91.598990
F 48.851861 23.153258 113.425969
F 48.547079 23.153258 135.252948
F 48.242297 23.153258 157.079928
F 47.937515 23.153258 178.906908
F 47.632733 23.153258 200.733888
F 47.327951 23.153258 222.560867
F 47.023169 23.153258 244.387846
F 50.375770 46.306516 4.291071
F 50.070988 46.306516 26.118050
F 49.766207 46.306516 47.945030
F 49.461425 46.306516 69.772010
F 49.156643 46.306516 91.598990
F 48.851861 46.306516 113.425969
F 48.547079 46.306516 135.252948
F 48.242297 46.306516 157.079928
F 47.937515 46.306516 178.906908
F 47.632733 46.306516 200.733888
F 47.327951 46.306516 222.560867
F 47.023169 46.306516 244.387846
F 5.872391 5.145166 0.031109
F 5.567609 5.145166 21.858088
F 5.262827 5.145166 43.685067
F 4.958045 5.145166 65.512047
F 4.653263 5.145166 87.339026
F 4.348481 5.145166 109.166006
F 4.043699 5.145166 130.992986
F 3.738917 5.145166 152.819965
F 3.434135 5.145166 174.646945
F 3.129353 5.145166 196.473924
F 2.824571 5.145166 218.300904
F 2.519790 5.145166 240.127884
F 5.872391 28.298423 0.031109
F 5.567609 28.298423 21.858088
F 5.262827 28.298423 43.685067
F 4.958045 28.298423 65.512047
F 4.653263 28.298423 87.339026
F 4.348481 28.298423 109.166006
F 4.043699 28.298423 130.992986
F 3.738917 28.298423 152.819965
F 3.434135 28.298423 174.646945
F 3.129353 28.298423 196.473924
F 2.824571 28.298423 218.300904
F 2.519790 28.298423 240.127884
F 5.872391 51.451681 0.031109
F 5.567609 51.451681 21.858088
F 5.262827 51.451681 43.685067
F 4.958045 51.451681 65.512047
F 4.653263 51.451681 87.339026
F 4.348481 51.451681 109.166006
F 4.043699 51.451681 130.992986
F 3.738917 51.451681 152.819965
F 3.434135 51.451681 174.646945
F 3.129353 51.451681 196.473924
F 2.824571 51.451681 218.300904
F 2.519790 51.451681 240.127884
F 32.604888 5.145166 0.404389
F 32.300106 5.145166 22.231368
F 31.995324 5.145166 44.058347
F 31.690542 5.145166 65.885328
F 31.385760 5.145166 87.712307
F 31.080978 5.145166 109.539286
F 30.776196 5.145166 131.366266
F 30.471414 5.145166 153.193245
F 30.166632 5.145166 175.020225
F 29.861850 5.145166 196.847205
F 29.557068 5.145166 218.674184
F 29.252286 5.145166 240.501164
F 32.604888 28.298423 0.404389
F 32.300106 28.298423 22.231368
F 31.995324 28.298423 44.058347
F 31.690542 28.298423 65.885328
F 31.385760 28.298423 87.712307
F 31.080978 28.298423 109.539286
F 30.776196 28.298423 131.366266
F 30.471414 28.298423 153.193245
F 30.166632 28.298423 175.020225
F 29.861850 28.298423 196.847205
F 29.557068 28.298423 218.674184
F 29.252286 28.298423 240.501164
F 32.604888 51.451681 0.404389
F 32.300106 51.451681 22.231368
F 31.995324 51.451681 44.058347
F 31.690542 51.451681 65.885328
F 31.385760 51.451681 87.712307
F 31.080978 51.451681 109.539286
F 30.776196 51.451681 131.366266
F 30.471414 51.451681 153.193245
F 30.166632 51.451681 175.020225
F 29.861850 51.451681 196.847205
F 29.557068 51.451681 218.674184
F 29.252286 51.451681 240.501164
F 59.337385 5.145166 0.777669
F 59.032603 5.145166 22.604648
F 58.727821 5.145166 44.431628
F 58.423039 5.145166 66.258608
F 58.118257 5.145166 88.085587
F 57.813475 5.145166 109.912566
F 57.508693 5.145166 131.739546
F 57.203911 5.145166 153.566526
F 56.899129 5.145166 175.393506
F 56.594347 5.145166 197.220485
F 56.289565 5.145166 219.047464
F 55.984783 5.145166 240.874444
F 59.337385 28.298423 0.777669
F 59.032603 28.298423 22.604648
F 58.727821 28.298423 44.431628
F 58.423039 28.298423 66.258608
F 58.118257 28.298423 88.085587
F 57.813475 28.298423 109.912566
F 57.508693 28.298423 131.739546
F 57.203911 28.298423 153.566526
F 56.899129 28.298423 175.393506
F 56.594347 28.298423 197.220485
F 56.289565 28.298423 219.047464
F 55.984783 28.298423 240.874444
F 59.337385 51.451681 0.777669
F 59.032603 51.451681 22.604648
F 58.727821 51.451681 44.431628
F 58.423039 51.451681 66.258608
F 58.118257 51.451681 88.085587
F 57.813475 51.451681 109.912566
F 57.508693 51.451681 131.739546
F 57.203911 51.451681 153.566526
F 56.899129 51.451681 175.393506
F 56.594347 51.451681 197.220485
F 56.289565 51.451681 219.047464
F 55.984783 51.451681 240.874444
F 5.872391 12.862918 0.031108
F 5.567609 12.862918 21.858087
F 5.262827 12.862918 43.685066
F 4.958045 12.862918 65.512046
F 4.653263 12.862918 87.339025
F 4.348481 12.862918 109.166006
F 4.043699 12.862918 130.992985
F 3.738917 12.862918 152.819964
F 3.434135 12.862918 174.646944
F 3.129353 12.862918 196.473923
F 2.824571 12.862918 218.300903
F 2.519790 12.862918 240.127883
F 5.872391 36.016175 0.031108
F 5.567609 36.016175 21.858087
F 5.262827 36.016175 43.685066
F 4.958045 36.016175 65.512046
F 4.653263 36.016175 87.339025
F 4.348481 36.016175 109.166006
F 4.043699 36.016175 130.992985
F 3.738917 36.016175 152.819964
F 3.434135 36.016175 174.646944
F 3.129353 36.016175 196.473923
F 2.824571 36.016175 218.300903
F 2.519790 36.016175 240.127883
F 5.872391 59.169433 0.031108
F 5.567609 59.169433 21.858087
F 5.262827 59.169433 43.685066
F 4.958045 59.169433 65.512046
F 4.653263 59.169433 87.339025
F 4.348481 59.169433 109.166006
F 4.043699 59.169433 130.992985
F 3.738917 59.169433 152.819964
F 3.434135 59.169433 174.646944
F 3.129353 59.169433 196.473923
F 2.824571 59.169433 218.300903
F 2.519790 59.169433 240.127883
F 32.604888 12.862918 0.404388
F 32.300106 12.862918 22.231367
F 31.995324 12.862918 44.058346
F 31.690542 12.862918 65.885327
F 31.385760 12.862918 87.712306
F 31.080978 12.862918 109.539286
F 30.776196 12.862918 131.366265
F 30.471414 12.862918 153.193244
F 30.166632 12.862918 175.020224
F 29.861850 12.862918 196.847204
F 29.557068 12.862918 218.674183
F 29.252286 12.862918 240.501163
F 32.604888 36.016175 0.404388
F 32.300106 36.016175 22.231367
F 31.995324 36.016175 44.058346
F 31.690542 36.016175 65.885327
F 31.385760 36.016175 87.712306
F 31.080978 36.016175 109.539286
F 30.776196 36.016175 131.366265
F 30.471414 36.016175 153.193244
F 30.166632 36.016175 175.020224
F 29.861850 36.016175 196.847204
F 29.557068 36.016175 218.674183
F 29.252286 36.016175 240.501163
F 32.604888 59.169433 0.404388
F 32.300106 59.169433 22.231367
F 31.995324 59.169433 44.058346
F 31.690542 59.169433 65.885327
F 31.385760 59.169433 87.712306
F 31.080978 59.169433 109.539286
F 30.776196 59.169433 131.366265
F 30.471414 59.169433 153.193244
F 30.166632 59.169433 175.020224
F 29.861850 59.169433 196.847204
F 29.557068 59.169433 218.674183
F 29.252286 59.169433 240.501163
F 59.337385 12.862918 0.777668
F 59.032603 12.862918 22.604647
F 58.727821 12.862918 44.431627
F 58.423039 12.862918 66.258607
F 58.118257 12.862918 88.085586
F 57.813475 12.862918 109.912566
F 57.508693 12.862918 131.739545
F 57.203911 12.862918 153.566525
F 56.899129 12.862918 175.393505
F 56.594347 12.862918 197.220484
F 56.289565 12.862918 219.047463
F 55.984783 12.862918 240.874443
F 59.337385 36.016175 0.777668
F 59.032603 36.016175 22.604647
F 58.727821 36.016175 44.431627
F 58.423039 36.016175 66.258607
F 58.118257 36.016175 88.085586
F 57.813475 36.016175 109.912566
F 57.508693 36.016175 131.739545
F 57.203911 36.016175 153.566525
F 56.899129 36.016175 175.393505
F 56.594347 36.016175 197.220484
F 56.289565 36.016175 219.047463
F 55.984783 36.016175 240.874443
F 59.337385 59.169433 0.777668
F 59.032603 59.169433 22.604647
F 58.727821 59.169433 44.431627
F 58.423039 59.169433 66.258607
F 58.118257 59.169433 88.085586
F 57.813475 59.169433 109.912566
F 57.508693 59.169433 131.739545
F 57.203911 59.169433 153.566525
F 56.899129 59.169433 175.393505
F 56.594347 59.169433 197.220484
F 56.289565 59.169433 219.047463
F 55.984783 59.169433 240.874443
F 5.872391 20.580673 0.031108
F 5.567609 20.580673 21.858088
F 5.262827 20.580673 43.685067
F 4.958045 20.580673 65.512046
F 4.653263 20.580673 87.339026
F 4.348481 20.580673 109.166006
F 4.043699 20.580673 130.992986
F 3.738917 20.580673 152.819965
F 3.434135 20.580673 174.646944
F 3.129353 20.580673 196.473924
F 2.824571 20.580673 218.300904
F 2.519790 20.580673 240.127884
F 5.872391 43.733931 0.031108
F 5.567609 43.733931 21.858088
F 5.262827 43.733931 43.685067
F 4.958045 43.733931 65.512046
F 4.653263 43.733931 87.339026
F 4.348481 43.733931 109.166006
F 4.043699 43.733931 130.992986
F 3.738917 43.733931 152.819965
F 3.434135 43.733931 174.646944
F 3.129353 43.733931 196.473924
F 2.824571 43.733931 218.300904
F 2.519790 43.733931 240.127884
F 5.872391 66.887188 0.031108
F 5.567609 66.887188 21.858088
F 5.262827 66.887188 43.685067
F 4.958045 66.887188 65.512046
F 4.653263 66.887188 87.339026
F 4.348481 66.887188 109.166006
F 4.043699 66.887188 130.992986
F 3.738917 66.887188 152.819965
F 3.434135 66.887188 174.646944
F 3.129353 66.887188 196.473924
F 2.824571 66.887188 218.300904
F 2.519790 66.887188 240.127884
F 32.604888 20.580673 0.404388
F 32.300106 20.580673 22.231368
F 31.995324 20.580673 44.058347
F 31.690542 20.580673 65.885327
F 31.385760 20.580673 87.712307
F 31.080978 20.580673 109.539286
F 30.776196 20.580673 131.366266
F 30.471414 20.580673 153.193245
F 30.166632 20.580673 175.020224
F 29.861850 20.580673 196.847205
F 29.557068 20.580673 218.674184
F 29.252286 20.580673 240.501164
F 32.604888 43.733931 0.404388
F 32.300106 43.733931 22.231368
F 31.995324 43.733931 44.058347
F 31.690542 43.733931 65.885327
F 31.385760 43.733931 87.712307
F 31.080978 43.733931 109.539286
F 30.776196 43.733931 131.366266
F 30.471414 43.733931 153.193245
F 30.166632 43.733931 175.020224
F 29.861850 43.733931 196.847205
F 29.557068 43.733931 218.674184
F 29.252286 43.733931 240.501164
F 32.604888 66.887188 0.404388
F 32.300106 66.887188 22.231368
F 31.995324 66.887188 44.058347
F 31.690542 66.887188 65.885327
F 31.385760 66.887188 87.712307
F 31.080978 66.887188 109.539286
F 30.776196 66.887188 131.366266
F 30.471414 66.887188 153.193245
F 30.166632 66.887188 175.020224
F 29.861850 66.887188 196.847205
F 29.557068 66.887188 218.674184
F 29.252286 66.887188 240.501164
F 59.337385 20.580673 0.777668
F 59.032603 20.580673 22.604648
F 58.727821 20.580673 44.431628
F 58.423039 20.580673 66.258607
F 58.118257 20.580673 88.085587
F 57.813475 20.580673 109.912566
F 57.508693 20.580673 131.739546
F 57.203911 20.580673 153.566526
F 56.899129 20.580673 175.393505
F 56.594347 20.580673 197.220485
F 56.289565 20.580673 219.047464
F 55.984783 20.580673 240.874444
F 59.337385 43.733931 0.777668
F 59.032603 43.733931 22.604648
F 58.727821 43.733931 44.431628
F 58.423039 43.733931 66.258607
F 58.118257 43.733931 88.085587
F 57.813475 43.733931 109.912566
F 57.508693 43.733931 131.739546
F 57.203911 43.733931 153.566526
F 56.899129 43.733931 175.393505
F 56.594347 43.733931 197.220485
F 56.289565 43.733931 219.047464
F 55.984783 43.733931 240.874444
F 59.337385 66.887188 0.777668
F 59.032603 66.887188 22.604648
F 58.727821 66.887188 44.431628
F 58.423039 66.887188 66.258607
F 58.118257 66.887188 88.085587
F 57.813475 66.887188 109.912566
F 57.508693 66.887188 131.739546
F 57.203911 66.887188 153.566526
F 56.899129 66.887188 175.393505
F 56.594347 66.887188 197.220485
F 56.289565 66.887188 219.047464
F 55.984783 66.887188 240.874444
F 14.783219 5.145165 0.155534
F 14.478437 5.145165 21.982514
F 14.173655 5.145165 43.809494
F 13.868873 5.145165 65.636473
F 13.564091 5.145165 87.463453
F 13.259309 5.145165 109.290432
F 12.954528 5.145165 131.117411
F 12.649746 5.145165 152.944392
F 12.344964 5.145165 174.771371
F 12.040182 5.145165 196.598351
F 11.735400 5.145165 218.425330
F 11.430618 5.145165 240.252309
F 14.783219 28.298422 0.155534
F 14.478437 28.298422 21.982514
F 14.173655 28.298422 43.809494
F 13.868873 28.298422 65.636473
F 13.564091 28.298422 87.463453
F 13.259309 28.298422 109.290432
F 12.954528 28.298422 131.117411
F 12.649746 28.298422 152.944392
F 12.344964 28.298422 174.771371
F 12.040182 28.298422 196.598351
F 11.735400 28.298422 218.425330
F 11.430618 28.298422 240.252309
F 14.783219 51.451680 0.155534
F 14.478437 51.451680 21.982514
F 14.173655 51.451680 43.809494
F 13.868873 51.451680 65.636473
F 13.564091 51.451680 87.463453
F 13.259309 51.451680 109.290432
F 12.954528 51.451680 131.117411
F 12.649746 51.451680 152.944392
F 12.344964 51.451680 174.771371
F 12.040182 51.451680 196.598351
F 11.735400 51.451680 218.425330
F 11.430618 51.451680 240.252309
F 41.515716 5.145165 0.528815
F 41.210934 5.145165 22.355794
F 40.906152 5.145165 44.182774
F 40.601370 5.145165 66.009753
F 40.296588 5.145165 87.836733
F 39.991806 5.145165 109.663713
F 39.687024 5.145165 131.490692
F 39.382243 5.145165 153.317672
F 39.077461 5.145165 175.144651
F 38.772679 5.145165 196.971631
F 38.467897 5.145165 218.798611
F 38.163115 5.145165 240.625590
F 41.515716 28.298422 0.528815
F 41.210934 28.298422 22.355794
F 40.906152 28.298422 44.182774
F 40.601370 28.298422 66.009753
F 40.296588 28.298422 87.836733
F 39.991806 28.298422 109.663713
F 39.687024 28.298422 131.490692
F 39.382243 28.298422 153.317672
F 39.077461 28.298422 175.144651
F 38.772679 28.298422 196.971631
F 38.467897 28.298422 218.798611
F 38.163115 28.298422 240.625590
F 41.515716 51.451680 0.528815
F 41.210934 51.451680 22.355794
F 40.906152 51.451680 44.182774
F 40.601370 51.451680 66.009753
F 40.296588 51.451680 87.836733
F 39.991806 51.451680 109.663713
F 39.687024 51.451680 131.490692
F 39.382243 51.451680 153.317672
F 39.077461 51.451680 175.144651
F 38.772679 51.451680 196.971631
F 38.467897 51.451680 218.798611
F 38.163115 51.451680 240.625590
F 65.200394 5.145165 219.171891
F 64.895612 5.145165 240.998870
F 65.200394 28.298422 219.171891
F 64.895612 28.298422 240.998870
F 65.200394 51.451680 219.171891
F 64.895612 51.451680 240.998870
F 14.783219 12.862917 0.155533
F 14.478437 12.862917 21.982513
F 14.173655 12.862917 43.809493
F 13.868873 12.862917 65.636472
F 13.564091 12.862917 87.463452
F 13.259309 12.862917 109.290431
F 12.954528 12.862917 131.117410
F 12.649746 12.862917 152.944391
F 12.344964 12.862917 174.771370
F 12.040182 12.862917 196.598350
F 11.735400 12.862917 218.425329
F 11.430618 12.862917 240.252308
F 14.783219 36.016174 0.155533
F 14.478437 36.016174 21.982513
F 14.173655 36.016174 43.809493
F 13.868873 36.016174 65.636472
F 13.564091 36.016174 87.463452
F 13.259309 36.016174 109.290431
F 12.954528 36.016174 131.117410
F 12.649746 36.016174 152.944391
F 12.344964 36.016174 174.771370
F 12.040182 36.016174 196.598350
F 11.735400 36.016174 218.425329
F 11.430618 36.016174 240.252308
F 14.783219 59.169432 0.155533
F 14.478437 59.169432 21.982513
F 14.173655 59.169432 43.809493
F 13.868873 59.169432 65.636472
F 13.564091 59.169432 87.463452
F 13.259309 59.169432 109.290431
F 12.954528 59.169432 131.117410
F 12.649746 59.169432 152.944391
F 12.344964 59.169432 174.771370
F 12.040182 59.169432 196.598350
F 11.735400 59.169432 218.425329
F 11.430618 59.169432 240.252308
F 41.515716 12.862917 0.528814
F 41.210934 12.862917 22.355793
F 40.906152 12.862917 44.182773
F 40.601370 12.862917 66.009752
F 40.296588 12.862917 87.836732
F 39.991806 12.862917 109.663712
F 39.687024 12.862917 131.490691
F 39.382243 12.862917 153.317671
F 39.077461 12.862917 175.144650
F 38.772679 12.862917 196.971630
F 38.467897 12.862917 218.798610
F 38.163115 12.862917 240.625589
F 41.515716 36.016174 0.528814
F 41.210934 36.016174 22.355793
F 40.906152 36.016174 44.182773
F 40.601370 36.016174 66.009752
F 40.296588 36.016174 87.836732
F 39.991806 36.016174 109.663712
F 39.687024 36.016174 131.490691
F 39.382243 36.016174 153.317671
F 39.077461 36.016174 175.144650
F 38.772679 36.016174 196.971630
F 38.467897 36.016174 218.798610
F 38.163115 36.016174 240.625589
F 41.515716 59.169432 0.528814
F 41.210934 59.169432 22.355793
F 40.906152 59.169432 44.182773
F 40.601370 59.169432 66.009752
F 40.296588 59.169432 87.836732
F 39.991806 59.169432 109.663712
F 39.687024 59.169432 131.490691
F 39.382243 59.169432 153.317671
F 39.077461 59.169432 175.144650
F 38.772679 59.169432 196.971630
F 38.467897 59.169432 218.798610
F 38.163115 59.169432 240.625589
F 65.200394 12.862917 219.171890
F 64.895612 12.862917 240.998869
F 65.200394 36.016174 219.171890
F 64.895612 36.016174 240.998869
F 65.200394 59.169432 219.171890
F 64.895612 59.169432 240.998869
F 14.783219 20.580672 0.155534
F 14.478437 20.580672 21.982514
F 14.173655 20.580672 43.809494
F 13.868873 20.580672 65.636473
F 13.564091 20.580672 87.463452
F 13.259309 20.580672 109.290432
F 12.954528 20.580672 131.117411
F 12.649746 20.580672 152.944392
F 12.344964 20.580672 174.771371
F 12.040182 20.580672 196.598350
F 11.735400 20.580672 218.425330
F 11.430618 20.580672 240.252309
F 14.783219 43.733930 0.155534
F 14.478437 43.733930 21.982514
F 14.173655 43.733930 43.809494
F 13.868873 43.733930 65.636473
F 13.564091 43.733930 87.463452
F 13.259309 43.733930 109.290432
F 12.954528 43.733930 131.117411
F 12.649746 43.733930 152.944392
F 12.344964 43.733930 174.771371
F 12.040182 43.733930 196.598350
F 11.735400 43.733930 218.425330
F 11.430618 43.733930 240.252309
F 14.783219 66.887187 0.155534
F 14.478437 66.887187 21.982514
F 14.173655 66.887187 43.809494
F 13.868873 66.887187 65.636473
F 13.564091 66.887187 87.463452
F 13.259309 66.887187 109.290432
F 12.954528 66.887187 131.117411
F 12.649746 66.887187 152.944392
F 12.344964 66.887187 174.771371
F 12.040182 66.887187 196.598350
F 11.735400 66.887187 218.425330
F 11.430618 66.887187 240.252309
F 41.515716 20.580672 0.528815
F 41.210934 20.580672 22.355794
F 40.906152 20.580672 44.182774
F 40.601370 20.580672 66.009753
F 40.296588 20.580672 87.836732
F 39.991806 20.580672 109.663713
F 39.687024 20.580672 131.490692
F 39.382243 20.580672 153.317672
F 39.077461 20.580672 175.144651
F 38.772679 20.580672 196.971630
F 38.467897 20.580672 218.798611
F 38.163115 20.580672 240.625590
F 41.515716 43.733930 0.528815
F 41.210934 43.733930 22.355794
F 40.906152 43.733930 44.182774
F 40.601370 43.733930 66.009753
F 40.296588 43.733930 87.836732
F 39.991806 43.733930 109.663713
F 39.687024 43.733930 131.490692
F 39.382243 43.733930 153.317672
F 39.077461 43.733930 175.144651
F 38.772679 43.733930 196.971630
F 38.467897 43.733930 218.798611
F 38.163115 43.733930 240.625590
F 41.515716 66.887187 0.528815
F 41.210934 66.887187 22.355794
F 40.906152 66.887187 44.182774
F 40.601370 66.887187 66.009753
F 40.296588 66.887187 87.836732
F 39.991806 66.887187 109.663713
F 39.687024 66.887187 131.490692
F 39.382243 66.887187 153.317672
F 39.077461 66.887187 175.144651
F 38.772679 66.887187 196.971630
F 38.467897 66.887187 218.798611
F 38.163115 66.887187 240.625590
F 65.200394 20.580672 219.171891
F 64.895612 20.580672 240.998870
F 65.200394 43.733930 219.171891
F 64.895612 43.733930 240.998870
F 65.200394 66.887187 219.171891
F 64.895612 66.887187 240.998870
F 23.694057 5.145164 0.279960
F 23.389276 5.145164 22.106940
F 23.084494 5.145164 43.933920
F 22.779712 5.145164 65.760900
F 22.474930 5.145164 87.587879
F 22.170148 5.145164 109.414858
F 21.865366 5.145164 131.241838
F 21.560584 5.145164 153.068818
F 21.255802 5.145164 174.895798
F 20.951020 5.145164 196.722777
F 20.646238 5.145164 218.549756
F 20.341456 5.145164 240.376736
F 23.694057 28.298422 0.279960
F 23.389276 28.298422 22.106940
F 23.084494 28.298422 43.933920
F 22.779712 28.298422 65.760900
F 22.474930 28.298422 87.587879
F 22.170148 28.298422 109.414858
F 21.865366 28.298422 131.241838
F 21.560584 28.298422 153.068818
F 21.255802 28.298422 174.895798
F 20.951020 28.298422 196.722777
F 20.646238 28.298422 218.549756
F 20.341456 28.298422 240.376736
F 23.694057 51.451679 0.279960
F 23.389276 51.451679 22.106940
F 23.084494 51.451679 43.933920
F 22.779712 51.451679 65.760900
F 22.474930 51.451679 87.587879
F 22.170148 51.451679 109.414858
F 21.865366 51.451679 131.241838
F 21.560584 51.451679 153.068818
F 21.255802 51.451679 174.895798
F 20.951020 51.451679 196.722777
F 20.646238 51.451679 218.549756
F 20.341456 51.451679 240.376736
F 50.426554 5.145164 0.653241
F 50.121772 5.145164 22.480221
F 49.816991 5.145164 44.307200
F 49.512209 5.145164 66.134180
F 49.207427 5.145164 87.961159
F 48.902645 5.145164 109.788138
F 48.597863 5.145164 131.615119
F 48.293081 5.145164 153.442098
F 47.988299 5.145164 175.269078
F 47.683517 5.145164 197.096057
F 47.378735 5.145164 218.923036
F 47.073953 5.145164 240.750017
F 50.426554 28.298422 0.653241
F 50.121772 28.298422 22.480221
F 49.816991 28.298422 44.307200
F 49.512209 28.298422 66.134180
F 49.207427 28.298422 87.961159
F 48.902645 28.298422 109.788138
F 48.597863 28.298422 131.615119
F 48.293081 28.298422 153.442098
F 47.988299 28.298422 175.269078
F 47.683517 28.298422 197.096057
F 47.378735 28.298422 218.923036
F 47.073953 28.298422 240.750017
F 50.426554 51.451679 0.653241
F 50.121772 51.451679 22.480221
F 49.816991 51.451679 44.307200
F 49.512209 51.451679 66.134180
F 49.207427 51.451679 87.961159
F 48.902645 51.451679 109.788138
F 48.597863 51.451679 131.615119
F 48.293081 51.451679 153.442098
F 47.988299 51.451679 175.269078
F 47.683517 51.451679 197.096057
F 47.378735 51.451679 218.923036
F 47.073953 51.451679 240.750017
F 23.694057 12.862916 0.279960
F 23.389276 12.862916 22.106939
F 23.084494 12.862916 43.933919
F 22.779712 12.862916 65.760899
F 22.474930 12.862916 87.587878
F 22.170148 12.862916 109.414858
F 21.865366 12.862916 131.241837
F 21.560584 12.862916 153.068817
F 21.255802 12.862916 174.895797
F 20.951020 12.862916 196.722776
F 20.646238 12.862916 218.549755
F 20.341456 12.862916 240.376735
F 23.694057 36.016174 0.279960
F 23.389276 36.016174 22.106939
F 23.084494 36.016174 43.933919
F 22.779712 36.016174 65.760899
F 22.474930 36.016174 87.587878
F 22.170148 36.016174 109.414858
F 21.865366 36.016174 131.241837
F 21.560584 36.016174 153.068817
F 21.255802 36.016174 174.895797
F 20.951020 36.016174 196.722776
F 20.646238 36.016174 218.549755
F 20.341456 36.016174 240.376735
F 23.694057 59.169431 0.279960
F 23.389276 59.169431 22.106939
F 23.084494 59.169431 43.933919
F 22.779712 59.169431 65.760899
F 22.474930 59.169431 87.587878
F 22.170148 59.169431 109.414858
F 21.865366 59.169431 131.241837
F 21.560584 59.169431 153.068817
F 21.255802 59.169431 174.895797
F 20.951020 59.169431 196.722776
F 20.646238 59.169431 218.549755
F 20.341456 59.169431 240.376735
F 50.426554 12.862916 0.653241
F 50.121772 12.862916 22.480220
F 49.816991 12.862916 44.307199
F 49.512209 12.862916 66.134179
F 49.207427 12.862916 87.961158
F 48.902645 12.862916 109.788138
F 48.597863 12.862916 131.615118
F 48.293081 12.862916 153.442097
F 47.988299 12.862916 175.269077
F 47.683517 12.862916 197.096056
F 47.378735 12.862916 218.923035
F 47.073953 12.862916 240.750016
F 50.426554 36.016174 0.653241
F 50.121772 36.016174 22.480220
F 49.816991 36.016174 44.307199
F 49.512209 36.016174 66.134179
F 49.207427 36.016174 87.961158
F 48.902645 36.016174 109.788138
F 48.597863 36.016174 131.615118
F 48.293081 36.016174 153.442097
F 47.988299 36.016174 175.269077
F 47.683517 36.016174 197.096056
F 47.378735 36.016174 218.923035
F 47.073953 36.016174 240.750016
F 50.426554 59.169431 0.653241
F 50.121772 59.169431 22.480220
F 49.816991 59.169431 44.307199
F 49.512209 59.169431 66.134179
F 49.207427 59.169431 87.961158
F 48.902645 59.169431 109.788138
F 48.597863 59.169431 131.615118
F 48.293081 59.169431 153.442097
F 47.988299 59.169431 175.269077
F 47.683517 59.169431 197.096056
F 47.378735 59.169431 218.923035
F 47.073953 59.169431 240.750016
F 23.694057 20.580672 0.279960
F 23.389276 20.580672 22.106940
F 23.084494 20.580672 43.933920
F 22.779712 20.580672 65.760899
F 22.474930 20.580672 87.587879
F 22.170148 20.580672 109.414858
F 21.865366 20.580672 131.241838
F 21.560584 20.580672 153.068818
F 21.255802 20.580672 174.895797
F 20.951020 20.580672 196.722777
F 20.646238 20.580672 218.549756
F 20.341456 20.580672 240.376736
F 23.694057 43.733929 0.279960
F 23.389276 43.733929 22.106940
F 23.084494 43.733929 43.933920
F 22.779712 43.733929 65.760899
F 22.474930 43.733929 87.587879
F 22.170148 43.733929 109.414858
F 21.865366 43.733929 131.241838
F 21.560584 43.733929 153.068818
F 21.255802 43.733929 174.895797
F 20.951020 43.733929 196.722777
F 20.646238 43.733929 218.549756
F 20.341456 43.733929 240.376736
F 23.694057 66.887187 0.279960
F 23.389276 66.887187 22.106940
F 23.084494 66.887187 43.933920
F 22.779712 66.887187 65.760899
F 22.474930 66.887187 87.587879
F 22.170148 66.887187 109.414858
F 21.865366 66.887187 131.241838
F 21.560584 66.887187 153.068818
F 21.255802 66.887187 174.895797
F 20.951020 66.887187 196.722777
F 20.646238 66.887187 218.549756
F 20.341456 66.887187 240.376736
F 50.426554 20.580672 0.653241
F 50.121772 20.580672 22.480221
F 49.816991 20.580672 44.307200
F 49.512209 20.580672 66.134179
F 49.207427 20.580672 87.961159
F 48.902645 20.580672 109.788138
F 48.597863 20.580672 131.615119
F 48.293081 20.580672 153.442098
F 47.988299 20.580672 175.269077
F 47.683517 20.580672 197.096057
F 47.378735 20.580672 218.923036
F 47.073953 20.580672 240.750017
F 50.426554 43.733929 0.653241
F 50.121772 43.733929 22.480221
F 49.816991 43.733929 44.307200
F 49.512209 43.733929 66.134179
F 49.207427 43.733929 87.961159
F 48.902645 43.733929 109.788138
F 48.597863 43.733929 131.615119
F 48.293081 43.733929 153.442098
F 47.988299 43.733929 175.269077
F 47.683517 43.733929 197.096057
F 47.378735 43.733929 218.923036
F 47.073953 43.733929 240.750017
F 50.426554 66.887187 0.653241
F 50.121772 66.887187 22.480221
F 49.816991 66.887187 44.307200
F 49.512209 66.887187 66.134179
F 49.207427 66.887187 87.961159
F 48.902645 66.887187 109.788138
F 48.597863 66.887187 131.615119
F 48.293081 66.887187 153.442098
F 47.988299 66.887187 175.269077
F 47.683517 66.887187 197.096057
F 47.378735 66.887187 218.923036
F 47.073953 66.887187 240.750017
F 5.834305 5.145165 2.759479
F 5.529523 5.145165 24.586459
F 5.224741 5.145165 46.413438
F 4.919959 5.145165 68.240418
F 4.615177 5.145165 90.067398
F 4.310395 5.145165 111.894377
F 4.005613 5.145165 133.721357
F 3.700832 5.145165 155.548336
F 3.396050 5.145165 177.375316
F 3.091268 5.145165 199.202296
F 2.786486 5.145165 221.029275
F 2.481704 5.145165 242.856255
F 5.834305 28.298423 2.759479
F 5.529523 28.298423 24.586459
F 5.224741 28.298423 46.413438
F 4.919959 28.298423 68.240418
F 4.615177 28.298423 90.067398
F 4.310395 28.298423 111.894377
F 4.005613 28.298423 133.721357
F 3.700832 28.298423 155.548336
F 3.396050 28.298423 177.375316
F 3.091268 28.298423 199.202296
F 2.786486 28.298423 221.029275
F 2.481704 28.298423 242.856255
F 5.834305 51.451680 2.759479
F 5.529523 51.451680 24.586459
F 5.224741 51.451680 46.413438
F 4.919959 51.451680 68.240418
F 4.615177 51.451680 90.067398
F 4.310395 51.451680 111.894377
F 4.005613 51.451680 133.721357
F 3.700832 51.451680 155.548336
F 3.396050 51.451680 177.375316
F 3.091268 51.451680 199.202296
F 2.786486 51.451680 221.029275
F 2.481704 51.451680 242.856255
F 32.566802 5.145165 3.132759
F 32.262020 5.145165 24.959739
F 31.957238 5.145165 46.786719
F 31.652456 5.145165 68.613699
F 31.347674 5.145165 90.440678
F 31.042892 5.145165 112.267657
F 30.738110 5.145165 134.094637
F 30.433328 5.145165 155.921616
F 30.128547 5.145165 177.748597
F 29.823765 5.145165 199.575576
F 29.518983 5.145165 221.402555
F 29.214201 5.145165 243.229535
F 32.566802 28.298423 3.132759
F 32.262020 28.298423 24.959739
F 31.957238 28.298423 46.786719
F 31.652456 28.298423 68.613699
F 31.347674 28.298423 90.440678
F 31.042892 28.298423 112.267657
F 30.738110 28.298423 134.094637
F 30.433328 28.298423 155.921616
F 30.128547 28.298423 177.748597
F 29.823765 28.298423 199.575576
F 29.518983 28.298423 221.402555
F 29.214201 28.298423 243.229535
F 32.566802 51.451680 3.132759
F 32.262020 51.451680 24.959739
F 31.957238 51.451680 46.786719
F 31.652456 51.451680 68.613699
F 31.347674 51.451680 90.440678
F 31.042892 51.451680 112.267657
F 30.738110 51.451680 134.094637
F 30.433328 51.451680 155.921616
F 30.128547 51.451680 177.748597
F 29.823765 51.451680 199.575576
F 29.518983 51.451680 221.402555
F 29.214201 51.451680 243.229535
F 59.299299 5.145165 3.506039
F 58.994517 5.145165 25.333020
F 58.689735 5.145165 47.159999
F 58.384953 5.145165 68.986979
F 58.080171 5.145165 90.813958
F 57.775389 5.145165 112.640937
F 57.470607 5.145165 134.467918
F 57.165825 5.145165 156.294897
F 56.861044 5.145165 178.121877
F 56.556262 5.145165 199.948856
F 56.251480 5.145165 221.775835
F 55.946698 5.145165 243.602816
F 59.299299 28.298423 3.506039
F 58.994517 28.298423 25.333020
F 58.689735 28.298423 47.159999
F 58.384953 28.298423 68.986979
F 58.080171 28.298423 90.813958
F 57.775389 28.298423 112.640937
F 57.470607 28.298423 134.467918
F 57.165825 28.298423 156.294897
F 56.861044 28.298423 178.121877
F 56.556262 28.298423 199.948856
F 56.251480 28.298423 221.775835
F 55.946698 28.298423 243.602816
F 59.299299 51.451680 3.506039
F 58.994517 51.451680 25.333020
F 58.689735 51.451680 47.159999
F 58.384953 51.451680 68.986979
F 58.080171 51.451680 90.813958
F 57.775389 51.451680 112.640937
F 57.470607 51.451680 134.467918
F 57.165825 51.451680 156.294897
F 56.861044 51.451680 178.121877
F 56.556262 51.451680 199.948856
F 56.251480 51.451680 221.775835
F 55.946698 51.451680 243.602816
F 5.834305 12.862917 2.759480
F 5.529523 12.862917 24.586460
F 5.224741 12.862917 46.413439
F 4.919959 12.862917 68.240419
F 4.615177 12.862917 90.067399
F 4.310395 12.862917 111.894378
F 4.005613 12.862917 133.721358
F 3.700832 12.862917 155.548337
F 3.396050 12.862917 177.375317
F 3.091268 12.862917 199.202297
F 2.786486 12.862917 221.029276
F 2.481704 12.862917 242.856256
F 5.834305 36.016175 2.759480
F 5.529523 36.016175 24.586460
F 5.224741 36.016175 46.413439
F 4.919959 36.016175 68.240419
F 4.615177 36.016175 90.067399
F 4.310395 36.016175 111.894378
F 4.005613 36.016175 133.721358
F 3.700832 36.016175 155.548337
F 3.396050 36.016175 177.375317
F 3.091268 36.016175 199.202297
F 2.786486 36.016175 221.029276
F 2.481704 36.016175 242.856256
F 5.834305 59.169432 2.759480
F 5.529523 59.169432 24.586460
F 5.224741 59.169432 46.413439
F 4.919959 59.169432 68.240419
F 4.615177 59.169432 90.067399
F 4.310395 59.169432 111.894378
F 4.005613 59.169432 133.721358
F 3.700832 59.169432 155.548337
F 3.396050 59.169432 177.375317
F 3.091268 59.169432 199.202297
F 2.786486 59.169432 221.029276
F 2.481704 59.169432 242.856256
F 32.566802 12.862917 3.132760
F 32.262020 12.862917 24.959740
F 31.957238 12.862917 46.786720
F 31.652456 12.862917 68.613700
F 31.347674 12.862917 90.440679
F 31.042892 12.862917 112.267658
F 30.738110 12.862917 134.094638
F 30.433328 12.862917 155.921617
F 30.128547 12.862917 177.748598
F 29.823765 12.862917 199.575577
F 29.518983 12.862917 221.402556
F 29.214201 12.862917 243.229536
F 32.566802 36.016175 3.132760
F 32.262020 36.016175 24.959740
F 31.957238 36.016175 46.786720
F 31.652456 36.016175 68.613700
F 31.347674 36.016175 90.440679
F 31.042892 36.016175 112.267658
F 30.738110 36.016175 134.094638
F 30.433328 36.016175 155.921617
F 30.128547 36.016175 177.748598
F 29.823765 36.016175 199.575577
F 29.518983 36.016175 221.402556
F 29.214201 36.016175 243.229536
F 32.566802 59.169432 3.132760
F 32.262020 59.169432 24.959740
F 31.957238 59.169432 46.786720
F 31.652456 59.169432 68.613700
F 31.347674 59.169432 90.440679
F 31.042892 59.169432 112.267658
F 30.738110 59.169432 134.094638
F 30.433328 59.169432 155.921617
F 30.128547 59.169432 177.748598
F 29.823765 59.169432 199.575577
F 29.518983 59.169432 221.402556
F 29.214201 59.169432 243.229536
F 59.299299 12.862917 3.506040
F 58.994517 12.862917 25.333021
F 58.689735 12.862917 47.160000
F 58.384953 12.862917 68.986980
F 58.080171 12.862917 90.813959
F 57.775389 12.862917 112.640938
F 57.470607 12.862917 134.467919
F 57.165825 12.862917 156.294898
F 56.861044 12.862917 178.121878
F 56.556262 12.862917 199.948857
F 56.251480 12.862917 221.775836
F 55.946698 12.862917 243.602817
F 59.299299 36.016175 3.506040
F 58.994517 36.016175 25.333021
F 58.689735 36.016175 47.160000
F 58.384953 36.016175 68.986980
F 58.080171 36.016175 90.813959
F 57.775389 36.016175 112.640938
F 57.470607 36.016175 134.467919
F 57.165825 36.016175 156.294898
F 56.861044 36.016175 178.121878
F 56.556262 36.016175 199.948857
F 56.251480 36.016175 221.775836
F 55.946698 36.016175 243.602817
F 59.299299 59.169432 3.506040
F 58.994517 59.169432 25.333021
F 58.689735 59.169432 47.160000
F 58.384953 59.169432 68.986980
F 58.080171 59.169432 90.813959
F 57.775389 59.169432 112.640938
F 57.470607 59.169432 134.467919
F 57.165825 59.169432 156.294898
F 56.861044 59.169432 178.121878
F 56.556262 59.169432 199.948857
F 56.251480 59.169432 221.775836
F 55.946698 59.169432 243.602817
F 5.834305 20.580673 2.759480
F 5.529523 20.580673 24.586459
F 5.224741 20.580673 46.413438
F 4.919959 20.580673 68.240418
F 4.615177 20.580673 90.067398
F 4.310395 20.580673 111.894378
F 4.005613 20.580673 133.721357
F 3.700832 20.580673 155.548336
F 3.396050 20.580673 177.375316
F 3.091268 20.580673 199.202296
F 2.786486 20.580673 221.029276
F 2.481704 20.580673 242.856255
F 5.834305 43.733930 2.759480
F 5.529523 43.733930 24.586459
F 5.224741 43.733930 46.413438
F 4.919959 43.733930 68.240418
F 4.615177 43.733930 90.067398
F 4.310395 43.733930 111.894378
F 4.005613 43.733930 133.721357
F 3.700832 43.733930 155.548336
F 3.396050 43.733930 177.375316
F 3.091268 43.733930 199.202296
F 2.786486 43.733930 221.029276
F 2.481704 43.733930 242.856255
F 5.834305 66.887188 2.759480
F 5.529523 66.887188 24.586459
F 5.224741 66.887188 46.413438
F 4.919959 66.887188 68.240418
F 4.615177 66.887188 90.067398
F 4.310395 66.887188 111.894378
F 4.005613 66.887188 133.721357
F 3.700832 66.887188 155.548336
F 3.396050 66.887188 177.375316
F 3.091268 66.887188 199.202296
F 2.786486 66.887188 221.029276
F 2.481704 66.887188 242.856255
F 32.566802 20.580673 3.132760
F 32.262020 20.580673 24.959739
F 31.957238 20.580673 46.786719
F 31.652456 20.580673 68.613699
F 31.347674 20.580673 90.440678
F 31.042892 20.580673 112.267658
F 30.738110 20.580673 134.094637
F 30.433328 20.580673 155.921616
F 30.128547 20.580673 177.748597
F 29.823765 20.580673 199.575576
F 29.518983 20.580673 221.402556
F 29.214201 20.580673 243.229535
F 32.566802 43.733930 3.132760
F 32.262020 43.733930 24.959739
F 31.957238 43.733930 46.786719
F 31.652456 43.733930 68.613699
F 31.347674 43.733930 90.440678
F 31.042892 43.733930 112.267658
F 30.738110 43.733930 134.094637
F 30.433328 43.733930 155.921616
F 30.128547 43.733930 177.748597
F 29.823765 43.733930 199.575576
F 29.518983 43.733930 221.402556
F 29.214201 43.733930 243.229535
F 32.566802 66.887188 3.132760
F 32.262020 66.887188 24.959739
F 31.957238 66.887188 46.786719
F 31.652456 66.887188 68.613699
F 31.347674 66.887188 90.440678
F 31.042892 66.887188 112.267658
F 30.738110 66.887188 134.094637
F 30.433328 66.887188 155.921616
F 30.128547 66.887188 177.748597
F 29.823765 66.887188 199.575576
F 29.518983 66.887188 221.402556
F 29.214201 66.887188 243.229535
F 59.299299 20.580673 3.506040
F 58.994517 20.580673 25.333020
F 58.689735 20.580673 47.159999
F 58.384953 20.580673 68.986979
F 58.080171 20.580673 90.813958
F 57.775389 20.580673 112.640938
F 57.470607 20.580673 134.467918
F 57.165825 20.580673 156.294897
F 56.861044 20.580673 178.121877
F 56.556262 20.580673 199.948856
F 56.251480 20.580673 221.775836
F 55.946698 20.580673 243.602816
F 59.299299 43.733930 3.506040
F 58.994517 43.733930 25.333020
F 58.689735 43.733930 47.159999
F 58.384953 43.733930 68.986979
F 58.080171 43.733930 90.813958
F 57.775389 43.733930 112.640938
F 57.470607 43.733930 134.467918
F 57.165825 43.733930 156.294897
F 56.861044 43.733930 178.121877
F 56.556262 43.733930 199.948856
F 56.251480 43.733930 221.775836
F 55.946698 43.733930 243.602816
F 59.299299 66.887188 3.506040
F 58.994517 66.887188 25.333020
F 58.689735 66.887188 47.159999
F 58.384953 66.887188 68.986979
F 58.080171 66.887188 90.813958
F 57.775389 66.887188 112.640938
F 57.470607 66.887188 134.467918
F 57.165825 66.887188 156.294897
F 56.861044 66.887188 178.121877
F 56.556262 66.887188 199.948856
F 56.251480 66.887188 221.775836
F 55.946698 66.887188 243.602816
F 14.745134 5.145165 2.883907
F 14.440352 5.145165 24.710886
F 14.135570 5.145165 46.537866
F 13.830789 5.145165 68.364845
F 13.526007 5.145165 90.191824
F 13.221225 5.145165 112.018805
F 12.916443 5.145165 133.845784
F 12.611661 5.145165 155.672764
F 12.306879 5.145165 177.499743
F 12.002097 5.145165 199.326722
F 11.697315 5.145165 221.153702
F 11.392533 5.145165 242.980682
F 14.745134 28.298422 2.883907
F 14.440352 28.298422 24.710886
F 14.135570 28.298422 46.537866
F 13.830789 28.298422 68.364845
F 13.526007 28.298422 90.191824
F 13.221225 28.298422 112.018805
F 12.916443 28.298422 133.845784
F 12.611661 28.298422 155.672764
F 12.306879 28.298422 177.499743
F 12.002097 28.298422 199.326722
F 11.697315 28.298422 221.153702
F 11.392533 28.298422 242.980682
F 14.745134 51.451680 2.883907
F 14.440352 51.451680 24.710886
F 14.135570 51.451680 46.537866
F 13.830789 51.451680 68.364845
F 13.526007 51.451680 90.191824
F 13.221225 51.451680 112.018805
F 12.916443 51.451680 133.845784
F 12.611661 51.451680 155.672764
F 12.306879 51.451680 177.499743
F 12.002097 51.451680 199.326722
F 11.697315 51.451680 221.153702
F 11.392533 51.451680 242.980682
F 41.477631 5.145165 3.257187
F 41.172849 5.145165 25.084166
F 40.868067 5.145165 46.911146
F 40.563286 5.145165 68.738125
F 40.258504 5.145165 90.565105
F 39.953722 5.145165 112.392085
F 39.648940 5.145165 134.219064
F 39.344158 5.145165 156.046044
F 39.039376 5.145165 177.873023
F 38.734594 5.145165 199.700003
F 38.429812 5.145165 221.526983
F 38.125030 5.145165 243.353962
F 41.477631 28.298422 3.257187
F 41.172849 28.298422 25.084166
F 40.868067 28.298422 46.911146
F 40.563286 28.298422 68.738125
F 40.258504 28.298422 90.565105
F 39.953722 28.298422 112.392085
F 39.648940 28.298422 134.219064
F 39.344158 28.298422 156.046044
F 39.039376 28.298422 177.873023
F 38.734594 28.298422 199.700003
F 38.429812 28.298422 221.526983
F 38.125030 28.298422 243.353962
F 41.477631 51.451680 3.257187
F 41.172849 51.451680 25.084166
F 40.868067 51.451680 46.911146
F 40.563286 51.451680 68.738125
F 40.258504 51.451680 90.565105
F 39.953722 51.451680 112.392085
F 39.648940 51.451680 134.219064
F 39.344158 51.451680 156.046044
F 39.039376 51.451680 177.873023
F 38.734594 51.451680 199.700003
F 38.429812 51.451680 221.526983
F 38.125030 51.451680 243.353962
F 65.162309 5.145165 221.900263
F 64.857527 5.145165 243.727242
F 65.162309 28.298422 221.900263
F 64.857527 28.298422 243.727242
F 65.162309 51.451680 221.900263
F 64.857527 51.451680 243.727242
F 14.745134 12.862917 2.883908
F 14.440352 12.862917 24.710887
F 14.135570 12.862917 46.537867
F 13.830789 12.862917 68.364846
F 13.526007 12.862917 90.191825
F 13.221225 12.862917 112.018806
F 12.916443 12.862917 133.845785
F 12.611661 12.862917 155.672765
F 12.306879 12.862917 177.499744
F 12.002097 12.862917 199.326723
F 11.697315 12.862917 221.153703
F 11.392533 12.862917 242.980683
F 14.745134 36.016175 2.883908
F 14.440352 36.016175 24.710887
F 14.135570 36.016175 46.537867
F 13.830789 36.016175 68.364846
F 13.526007 36.016175 90.191825
F 13.221225 36.016175 112.018806
F 12.916443 36.016175 133.845785
F 12.611661 36.016175 155.672765
F 12.306879 36.016175 177.499744
F 12.002097 36.016175 199.326723
F 11.697315 36.016175 221.153703
F 11.392533 36.016175 242.980683
F 14.745134 59.169432 2.883908
F 14.440352 59.169432 24.710887
F 14.135570 59.169432 46.537867
F 13.830789 59.169432 68.364846
F 13.526007 59.169432 90.191825
F 13.221225 59.169432 112.018806
F 12.916443 59.169432 133.845785
F 12.611661 59.169432 155.672765
F 12.306879 59.169432 177.499744
F 12.002097 59.169432 199.326723
F 11.697315 59.169432 221.153703
F 11.392533 59.169432 242.980683
F 41.477631 12.862917 3.257188
F 41.172849 12.862917 25.084167
F 40.868067 12.862917 46.911147
F 40.563286 12.862917 68.738126
F 40.258504 12.862917 90.565106
F 39.953722 12.862917 112.392086
F 39.648940 12.862917 134.219065
F 39.344158 12.862917 156.046045
F 39.039376 12.862917 177.873024
F 38.734594 12.862917 199.700004
F 38.429812 12.862917 221.526984
F 38.125030 12.862917 243.353963
F 41.477631 36.016175 3.257188
F 41.172849 36.016175 25.084167
F 40.868067 36.016175 46.911147
F 40.563286 36.016175 68.738126
F 40.258504 36.016175 90.565106
F 39.953722 36.016175 112.392086
F 39.648940 36.016175 134.219065
F 39.344158 36.016175 156.046045
F 39.039376 36.016175 177.873024
F 38.734594 36.016175 199.700004
F 38.429812 36.016175 221.526984
F 38.125030 36.016175 243.353963
F 41.477631 59.169432 3.257188
F 41.172849 59.169432 25.084167
F 40.868067 59.169432 46.911147
F 40.563286 59.169432 68.738126
F 40.258504 59.169432 90.565106
F 39.953722 59.169432 112.392086
F 39.648940 59.169432 134.219065
F 39.344158 59.169432 156.046045
F 39.039376 59.169432 177.873024
F 38.734594 59.169432 199.700004
F 38.429812 59.169432 221.526984
F 38.125030 59.169432 243.353963
F 65.162309 12.862917 221.900264
F 64.857527 12.862917 243.727243
F 65.162309 36.016175 221.900264
F 64.857527 36.016175 243.727243
F 65.162309 59.169432 221.900264
F 64.857527 59.169432 243.727243
F 14.745134 20.580672 2.883907
F 14.440352 20.580672 24.710887
F 14.135570 20.580672 46.537866
F 13.830789 20.580672 68.364845
F 13.526007 20.580672 90.191825
F 13.221225 20.580672 112.018805
F 12.916443 20.580672 133.845784
F 12.611661 20.580672 155.672764
F 12.306879 20.580672 177.499743
F 12.002097 20.580672 199.326723
F 11.697315 20.580672 221.153702
F 11.392533 20.580672 242.980682
F 14.745134 43.733930 2.883907
F 14.440352 43.733930 24.710887
F 14.135570 43.733930 46.537866
F 13.830789 43.733930 68.364845
F 13.526007 43.733930 90.191825
F 13.221225 43.733930 112.018805
F 12.916443 43.733930 133.845784
F 12.611661 43.733930 155.672764
F 12.306879 43.733930 177.499743
F 12.002097 43.733930 199.326723
F 11.697315 43.733930 221.153702
F 11.392533 43.733930 242.980682
F 14.745134 66.887187 2.883907
F 14.440352 66.887187 24.710887
F 14.135570 66.887187 46.537866
F 13.830789 66.887187 68.364845
F 13.526007 66.887187 90.191825
F 13.221225 66.887187 112.018805
F 12.916443 66.887187 133.845784
F 12.611661 66.887187 155.672764
F 12.306879 66.887187 177.499743
F 12.002097 66.887187 199.326723
F 11.697315 66.887187 221.153702
F 11.392533 66.887187 242.980682
F 41.477631 20.580672 3.257187
F 41.172849 20.580672 25.084167
F 40.868067 20.580672 46.911146
F 40.563286 20.580672 68.738125
F 40.258504 20.580672 90.565106
F 39.953722 20.580672 112.392085
F 39.648940 20.580672 134.219064
F 39.344158 20.580672 156.046044
F 39.039376 20.580672 177.873023
F 38.734594 20.580672 199.700004
F 38.429812 20.580672 221.526983
F 38.125030 20.580672 243.353962
F 41.477631 43.733930 3.257187
F 41.172849 43.733930 25.084167
F 40.868067 43.733930 46.911146
F 40.563286 43.733930 68.738125
F 40.258504 43.733930 90.565106
F 39.953722 43.733930 112.392085
F 39.648940 43.733930 134.219064
F 39.344158 43.733930 156.046044
F 39.039376 43.733930 177.873023
F 38.734594 43.733930 199.700004
F 38.429812 43.733930 221.526983
F 38.125030 43.733930 243.353962
F 41.477631 66.887187 3.257187
F 41.172849 66.887187 25.084167
F 40.868067 66.887187 46.911146
F 40.563286 66.887187 68.738125
F 40.258504 66.887187 90.565106
F 39.953722 66.887187 112.392085
F 39.648940 66.887187 134.219064
F 39.344158 66.887187 156.046044
F 39.039376 66.887187 177.873023
F 38.734594 66.887187 199.700004
F 38.429812 66.887187 221.526983
F 38.125030 66.887187 243.353962
F 65.162309 20.580672 221.900263
F 64.857527 20.580672 243.727242
F 65.162309 43.733930 221.900263
F 64.857527 43.733930 243.727242
F 65.162309 66.887187 221.900263
F 64.857527 66.887187 243.727242
F 23.655971 5.145164 3.008333
F 23.351189 5.145164 24.835314
F 23.046407 5.145164 46.662293
F 22.741625 5.145164 68.489273
F 22.436843 5.145164 90.316252
F 22.132061 5.145164 112.143231
F 21.827279 5.145164 133.970212
F 21.522497 5.145164 155.797191
F 21.217715 5.145164 177.624170
F 20.912933 5.145164 199.451150
F 20.608151 5.145164 221.278129
F 20.303369 5.145164 243.105109
F 23.655971 28.298422 3.008333
F 23.351189 28.298422 24.835314
F 23.046407 28.298422 46.662293
F 22.741625 28.298422 68.489273
F 22.436843 28.298422 90.316252
F 22.132061 28.298422 112.143231
F 21.827279 28.298422 133.970212
F 21.522497 28.298422 155.797191
F 21.217715 28.298422 177.624170
F 20.912933 28.298422 199.451150
F 20.608151 28.298422 221.278129
F 20.303369 28.298422 243.105109
F 23.655971 51.451679 3.008333
F 23.351189 51.451679 24.835314
F 23.046407 51.451679 46.662293
F 22.741625 51.451679 68.489273
F 22.436843 51.451679 90.316252
F 22.132061 51.451679 112.143231
F 21.827279 51.451679 133.970212
F 21.522497 51.451679 155.797191
F 21.217715 51.451679 177.624170
F 20.912933 51.451679 199.451150
F 20.608151 51.451679 221.278129
F 20.303369 51.451679 243.105109
F 50.388469 5.145164 3.381614
F 50.083687 5.145164 25.208594
F 49.778905 5.145164 47.035573
F 49.474123 5.145164 68.862553
F 49.169341 5.145164 90.689532
F 48.864559 5.145164 112.516512
F 48.559777 5.145164 134.343492
F 48.254995 5.145164 156.170471
F 47.950213 5.145164 177.997450
F 47.645431 5.145164 199.824430
F 47.340649 5.145164 221.651410
F 47.035867 5.145164 243.478390
F 50.388469 28.298422 3.381614
F 50.083687 28.298422 25.208594
F 49.778905 28.298422 47.035573
F 49.474123 28.298422 68.862553
F 49.169341 28.298422 90.689532
F 48.864559 28.298422 112.516512
F 48.559777 28.298422 134.343492
F 48.254995 28.298422 156.170471
F 47.950213 28.298422 177.997450
F 47.645431 28.298422 199.824430
F 47.340649 28.298422 221.651410
F 47.035867 28.298422 243.478390
F 50.388469 51.451679 3.381614
F 50.083687 51.451679 25.208594
F 49.778905 51.451679 47.035573
F 49.474123 51.451679 68.862553
F 49.169341 51.451679 90.689532
F 48.864559 51.451679 112.516512
F 48.559777 51.451679 134.343492
F 48.254995 51.451679 156.170471
F 47.950213 51.451679 177.997450
F 47.645431 51.451679 199.824430
F 47.340649 51.451679 221.651410
F 47.035867 51.451679 243.478390
F 23.655971 12.862917 3.008334
F 23.351189 12.862917 24.835315
F 23.046407 12.862917 46.662294
F 22.741625 12.862917 68.489273
F 22.436843 12.862917 90.316253
F 22.132061 12.862917 112.143232
F 21.827279 12.862917 133.970213
F 21.522497 12.862917 155.797192
F 21.217715 12.862917 177.624171
F 20.912933 12.862917 199.451151
F 20.608151 12.862917 221.278130
F 20.303369 12.862917 243.105110
F 23.655971 36.016174 3.008334
F 23.351189 36.016174 24.835315
F 23.046407 36.016174 46.662294
F 22.741625 36.016174 68.489273
F 22.436843 36.016174 90.316253
F 22.132061 36.016174 112.143232
F 21.827279 36.016174 133.970213
F 21.522497 36.016174 155.797192
F 21.217715 36.016174 177.624171
F 20.912933 36.016174 199.451151
F 20.608151 36.016174 221.278130
F 20.303369 36.016174 243.105110
F 23.655971 59.169432 3.008334
F 23.351189 59.169432 24.835315
F 23.046407 59.169432 46.662294
F 22.741625 59.169432 68.489273
F 22.436843 59.169432 90.316253
F 22.132061 59.169432 112.143232
F 21.827279 59.169432 133.970213
F 21.522497 59.169432 155.797192
F 21.217715 59.169432 177.624171
F 20.912933 59.169432 199.451151
F 20.608151 59.169432 221.278130
F 20.303369 59.169432 243.105110
F 50.388469 12.862917 3.381615
F 50.083687 12.862917 25.208595
F 49.778905 12.862917 47.035574
F 49.474123 12.862917 68.862553
F 49.169341 12.862917 90.689533
F 48.864559 12.862917 112.516513
F 48.559777 12.862917 134.343493
F 48.254995 12.862917 156.170472
F 47.950213 12.862917 177.997451
F 47.645431 12.862917 199.824431
F 47.340649 12.862917 221.651411
F 47.035867 12.862917 243.478391
F 50.388469 36.016174 3.381615
F 50.083687 36.016174 25.208595
F 49.778905 36.016174 47.035574
F 49.474123 36.016174 68.862553
F 49.169341 36.016174 90.689533
F 48.864559 36.016174 112.516513
F 48.559777 36.016174 134.343493
F 48.254995 36.016174 156.170472
F 47.950213 36.016174 177.997451
F 47.645431 36.016174 199.824431
F 47.340649 36.016174 221.651411
F 47.035867 36.016174 243.478391
F 50.388469 59.169432 3.381615
F 50.083687 59.169432 25.208595
F 49.778905 59.169432 47.035574
F 49.474123 59.169432 68.862553
F 49.169341 59.169432 90.689533
F 48.864559 59.169432 112.516513
F 48.559777 59.169432 134.343493
F 48.254995 59.169432 156.170472
F 47.950213 59.169432 177.997451
F 47.645431 59.169432 199.824431
F 47.340649 59.169432 221.651411
F 47.035867 59.169432 243.478391
F 23.655971 20.580672 3.008334
F 23.351189 20.580672 24.835314
F 23.046407 20.580672 46.662293
F 22.741625 20.580672 68.489273
F 22.436843 20.580672 90.316252
F 22.132061 20.580672 112.143232
F 21.827279 20.580672 133.970212
F 21.522497 20.580672 155.797191
F 21.217715 20.580672 177.624171
F 20.912933 20.580672 199.451150
F 20.608151 20.580672 221.278130
F 20.303369 20.580672 243.105109
F 23.655971 43.733929 3.008334
F 23.351189 43.733929 24.835314
F 23.046407 43.733929 46.662293
F 22.741625 43.733929 68.489273
F 22.436843 43.733929 90.316252
F 22.132061 43.733929 112.143232
F 21.827279 43.733929 133.970212
F 21.522497 43.733929 155.797191
F 21.217715 43.733929 177.624171
F 20.912933 43.733929 199.451150
F 20.608151 43.733929 221.278130
F 20.303369 43.733929 243.105109
F 23.655971 66.887187 3.008334
F 23.351189 66.887187 24.835314
F 23.046407 66.887187 46.662293
F 22.741625 66.887187 68.489273
F 22.436843 66.887187 90.316252
F 22.132061 66.887187 112.143232
F 21.827279 66.887187 133.970212
F 21.522497 66.887187 155.797191
F 21.217715 66.887187 177.624171
F 20.912933 66.887187 199.451150
F 20.608151 66.887187 221.278130
F 20.303369 66.887187 243.105109
F 50.388469 20.580672 3.381615
F 50.083687 20.580672 25.208594
F 49.778905 20.580672 47.035573
F 49.474123 20.580672 68.862553
F 49.169341 20.580672 90.689532
F 48.864559 20.580672 112.516513
F 48.559777 20.580672 134.343492
F 48.254995 20.580672 156.170471
F 47.950213 20.580672 177.997451
F 47.645431 20.580672 199.824430
F 47.340649 20.580672 221.651411
F 47.035867 20.580672 243.478390
F 50.388469 43.733929 3.381615
F 50.083687 43.733929 25.208594
F 49.778905 43.733929 47.035573
F 49.474123 43.733929 68.862553
F 49.169341 43.733929 90.689532
F 48.864559 43.733929 112.516513
F 48.559777 43.733929 134.343492
F 48.254995 43.733929 156.170471
F 47.950213 43.733929 177.997451
F 47.645431 43.733929 199.824430
F 47.340649 43.733929 221.651411
F 47.035867 43.733929 243.478390
F 50.388469 66.887187 3.381615
F 50.083687 66.887187 25.208594
F 49.778905 66.887187 47.035573
F 49.474123 66.887187 68.862553
F 49.169341 66.887187 90.689532
F 48.864559 66.887187 112.516513
F 48.559777 66.887187 134.343492
F 48.254995 66.887187 156.170471
F 47.950213 66.887187 177.997451
F 47.645431 66.887187 199.824430
F 47.340649 66.887187 221.651411
F 47.035867 66.887187 243.478390
F 5.783498 7.717749 6.397309
F 5.478716 7.717749 28.224289
F 5.173934 7.717749 50.051268
F 4.869152 7.717749 71.878248
F 4.564370 7.717749 93.705228
F 4.259588 7.717749 115.532207
F 3.954806 7.717749 137.359186
F 3.650025 7.717749 159.186166
F 3.345243 7.717749 181.013146
F 3.040461 7.717749 202.840126
F 2.735679 7.717749 224.667105
F 2.430897 7.717749 246.494084
F 5.783498 30.871007 6.397309
F 5.478716 30.871007 28.224289
F 5.173934 30.871007 50.051268
F 4.869152 30.871007 71.878248
F 4.564370 30.871007 93.705228
F 4.259588 30.871007 115.532207
F 3.954806 30.871007 137.359186
F 3.650025 30.871007 159.186166
F 3.345243 30.871007 181.013146
F 3.040461 30.871007 202.840126
F 2.735679 30.871007 224.667105
F 2.430897 30.871007 246.494084
F 5.783498 54.024264 6.397309
F 5.478716 54.024264 28.224289
F 5.173934 54.024264 50.051268
F 4.869152 54.024264 71.878248
F 4.564370 54.024264 93.705228
F 4.259588 54.024264 115.532207
F 3.954806 54.024264 137.359186
F 3.650025 54.024264 159.186166
F 3.345243 54.024264 181.013146
F 3.040461 54.024264 202.840126
F 2.735679 54.024264 224.667105
F 2.430897 54.024264 246.494084
F 32.515995 7.717749 6.770589
F 32.211213 7.717749 28.597570
F 31.906431 7.717749 50.424549
F 31.601649 7.717749 72.251528
F 31.296867 7.717749 94.078508
F 30.992085 7.717749 115.905487
F 30.687303 7.717749 137.732467
F 30.382521 7.717749 159.559447
F 30.077740 7.717749 181.386426
F 29.772958 7.717749 203.213406
F 29.468176 7.717749 225.040385
F 29.163394 7.717749 246.867364
F 32.515995 30.871007 6.770589
F 32.211213 30.871007 28.597570
F 31.906431 30.871007 50.424549
F 31.601649 30.871007 72.251528
F 31.296867 30.871007 94.078508
F 30.992085 30.871007 115.905487
F 30.687303 30.871007 137.732467
F 30.382521 30.871007 159.559447
F 30.077740 30.871007 181.386426
F 29.772958 30.871007 203.213406
F 29.468176 30.871007 225.040385
F 29.163394 30.871007 246.867364
F 32.515995 54.024264 6.770589
F 32.211213 54.024264 28.597570
F 31.906431 54.024264 50.424549
F 31.601649 54.024264 72.251528
F 31.296867 54.024264 94.078508
F 30.992085 54.024264 115.905487
F 30.687303 54.024264 137.732467
F 30.382521 54.024264 159.559447
F 30.077740 54.024264 181.386426
F 29.772958 54.024264 203.213406
F 29.468176 54.024264 225.040385
F 29.163394 54.024264 246.867364
F 59.248492 7.717749 7.143870
F 58.943710 7.717749 28.970850
F 58.638928 7.717749 50.797829
F 58.334146 7.717749 72.624808
F 58.029364 7.717749 94.451788
F 57.724582 7.717749 116.278768
F 57.419800 7.717749 138.105747
F 57.115018 7.717749 159.932727
F 56.810237 7.717749 181.759706
F 56.505455 7.717749 203.586686
F 56.200673 7.717749 225.413666
F 55.895891 7.717749 247.240645
F 59.248492 30.871007 7.143870
F 58.943710 30.871007 28.970850
F 58.638928 30.871007 50.797829
F 58.334146 30.871007 72.624808
F 58.029364 30.871007 94.451788
F 57.724582 30.871007 116.278768
F 57.419800 30.871007 138.105747
F 57.115018 30.871007 159.932727
F 56.810237 30.871007 181.759706
F 56.505455 30.871007 203.586686
F 56.200673 30.871007 225.413666
F 55.895891 30.871007 247.240645
F 59.248492 54.024264 7.143870
F 58.943710 54.024264 28.970850
F 58.638928 54.024264 50.797829
F 58.334146 54.024264 72.624808
F 58.029364 54.024264 94.451788
F 57.724582 54.024264 116.278768
F 57.419800 54.024264 138.105747
F 57.115018 54.024264 159.932727
F 56.810237 54.024264 181.759706
F 56.505455 54.024264 203.586686
F 56.200673 54.024264 225.413666
F 55.895891 54.024264 247.240645
F 5.783498 15.435502 6.397310
F 5.478716 15.435502 28.224290
F 5.173934 15.435502 50.051269
F 4.869152 15.435502 71.878249
F 4.564370 15.435502 93.705229
F 4.259588 15.435502 115.532208
F 3.954806 15.435502 137.359188
F 3.650025 15.435502 159.186167
F 3.345243 15.435502 181.013147
F 3.040461 15.435502 202.840127
F 2.735679 15.435502 224.667106
F 2.430897 15.435502 246.494085
F 5.783498 38.588760 6.397310
F 5.478716 38.588760 28.224290
F 5.173934 38.588760 50.051269
F 4.869152 38.588760 71.878249
F 4.564370 38.588760 93.705229
F 4.259588 38.588760 115.532208
F 3.954806 38.588760 137.359188
F 3.650025 38.588760 159.186167
F 3.345243 38.588760 181.013147
F 3.040461 38.588760 202.840127
F 2.735679 38.588760 224.667106
F 2.430897 38.588760 246.494085
F 5.783498 61.742017 6.397310
F 5.478716 61.742017 28.224290
F 5.173934 61.742017 50.051269
F 4.869152 61.742017 71.878249
F 4.564370 61.742017 93.705229
F 4.259588 61.742017 115.532208
F 3.954806 61.742017 137.359188
F 3.650025 61.742017 159.186167
F 3.345243 61.742017 181.013147
F 3.040461 61.742017 202.840127
F 2.735679 61.742017 224.667106
F 2.430897 61.742017 246.494085
F 32.515995 15.435502 6.770590
F 32.211213 15.435502 28.597571
F 31.906431 15.435502 50.424550
F 31.601649 15.435502 72.251529
F 31.296867 15.435502 94.078509
F 30.992085 15.435502 115.905488
F 30.687303 15.435502 137.732469
F 30.382521 15.435502 159.559448
F 30.077740 15.435502 181.386427
F 29.772958 15.435502 203.213407
F 29.468176 15.435502 225.040386
F 29.163394 15.435502 246.867365
F 32.515995 38.588760 6.770590
F 32.211213 38.588760 28.597571
F 31.906431 38.588760 50.424550
F 31.601649 38.588760 72.251529
F 31.296867 38.588760 94.078509
F 30.992085 38.588760 115.905488
F 30.687303 38.588760 137.732469
F 30.382521 38.588760 159.559448
F 30.077740 38.588760 181.386427
F 29.772958 38.588760 203.213407
F 29.468176 38.588760 225.040386
F 29.163394 38.588760 246.867365
F 32.515995 61.742017 6.770590
F 32.211213 61.742017 28.597571
F 31.906431 61.742017 50.424550
F 31.601649 61.742017 72.251529
F 31.296867 61.742017 94.078509
F 30.992085 61.742017 115.905488
F 30.687303 61.742017 137.732469
F 30.382521 61.742017 159.559448
F 30.077740 61.742017 181.386427
F 29.772958 61.742017 203.213407
F 29.468176 61.742017 225.040386
F 29.163394 61.742017 246.867365
F 59.248492 15.435502 7.143871
F 58.943710 15.435502 28.970851
F 58.638928 15.435502 50.797830
F 58.334146 15.435502 72.624809
F 58.029364 15.435502 94.451789
F 57.724582 15.435502 116.278769
F 57.419800 15.435502 138.105749
F 57.115018 15.435502 159.932728
F 56.810237 15.435502 181.759707
F 56.505455 15.435502 203.586687
F 56.200673 15.435502 225.413667
F 55.895891 15.435502 247.240646
F 59.248492 38.588760 7.143871
F 58.943710 38.588760 28.970851
F 58.638928 38.588760 50.797830
F 58.334146 38.588760 72.624809
F 58.029364 38.588760 94.451789
F 57.724582 38.588760 116.278769
F 57.419800 38.588760 138.105749
F 57.115018 38.588760 159.932728
F 56.810237 38.588760 181.759707
F 56.505455 38.588760 203.586687
F 56.200673 38.588760 225.413667
F 55.895891 38.588760 247.240646
F 59.248492 61.742017 7.143871
F 58.943710 61.742017 28.970851
F 58.638928 61.742017 50.797830
F 58.334146 61.742017 72.624809
F 58.029364 61.742017 94.451789
F 57.724582 61.742017 116.278769
F 57.419800 61.742017 138.105749
F 57.115018 61.742017 159.932728
F 56.810237 61.742017 181.759707
F 56.505455 61.742017 203.586687
F 56.200673 61.742017 225.413667
F 55.895891 61.742017 247.240646
F 5.783498 0.000000 6.397309
F 5.478716 0.000000 28.224289
F 5.173934 0.000000 50.051268
F 4.869152 0.000000 71.878248
F 4.564370 0.000000 93.705228
F 4.259588 0.000000 115.532207
F 3.954806 0.000000 137.359187
F 3.650025 0.000000 159.186166
F 3.345243 0.000000 181.013146
F 3.040461 0.000000 202.840126
F 2.735679 0.000000 224.667105
F 2.430897 0.000000 246.494085
F 5.783498 23.153257 6.397309
F 5.478716 23.153257 28.224289
F 5.173934 23.153257 50.051268
F 4.869152 23.153257 71.878248
F 4.564370 23.153257 93.705228
F 4.259588 23.153257 115.532207
F 3.954806 23.153257 137.359187
F 3.650025 23.153257 159.186166
F 3.345243 23.153257 181.013146
F 3.040461 23.153257 202.840126
F 2.735679 23.153257 224.667105
F 2.430897 23.153257 246.494085
F 5.783498 46.306515 6.397309
F 5.478716 46.306515 28.224289
F 5.173934 46.306515 50.051268
F 4.869152 46.306515 71.878248
F 4.564370 46.306515 93.705228
F 4.259588 46.306515 115.532207
F 3.954806 46.306515 137.359187
F 3.650025 46.306515 159.186166
F 3.345243 46.306515 181.013146
F 3.040461 46.306515 202.840126
F 2.735679 46.306515 224.667105
F 2.430897 46.306515 246.494085
F 32.515995 0.000000 6.770589
F 32.211213 0.000000 28.597570
F 31.906431 0.000000 50.424549
F 31.601649 0.000000 72.251528
F 31.296867 0.000000 94.078508
F 30.992085 0.000000 115.905487
F 30.687303 0.000000 137.732468
F 30.382521 0.000000 159.559447
F 30.077740 0.000000 181.386426
F 29.772958 0.000000 203.213406
F 29.468176 0.000000 225.040385
F 29.163394 0.000000 246.867365
F 32.515995 23.153257 6.770589
F 32.211213 23.153257 28.597570
F 31.906431 23.153257 50.424549
F 31.601649 23.153257 72.251528
F 31.296867 23.153257 94.078508
F 30.992085 23.153257 115.905487
F 30.687303 23.153257 137.732468
F 30.382521 23.153257 159.559447
F 30.077740 23.153257 181.386426
F 29.772958 23.153257 203.213406
F 29.468176 23.153257 225.040385
F 29.163394 23.153257 246.867365
F 32.515995 46.306515 6.770589
F 32.211213 46.306515 28.597570
F 31.906431 46.306515 50.424549
F 31.601649 46.306515 72.251528
F 31.296867 46.306515 94.078508
F 30.992085 46.306515 115.905487
F 30.687303 46.306515 137.732468
F 30.382521 46.306515 159.559447
F 30.077740 46.306515 181.386426
F 29.772958 46.306515 203.213406
F 29.468176 46.306515 225.040385
F 29.163394 46.306515 246.867365
F 59.248492 0.000000 7.143870
F 58.943710 0.000000 28.970850
F 58.638928 0.000000 50.797829
F 58.334146 0.000000 72.624808
F 58.029364 0.000000 94.451788
F 57.724582 0.000000 116.278768
F 57.419800 0.000000 138.105748
F 57.115018 0.000000 159.932727
F 56.810237 0.000000 181.759706
F 56.505455 0.000000 203.586686
F 56.200673 0.000000 225.413666
F 55.895891 0.000000 247.240646
F 59.248492 23.153257 7.143870
F 58.943710 23.153257 28.970850
F 58.638928 23.153257 50.797829
F 58.334146 23.153257 72.624808
F 58.029364 23.153257 94.451788
F 57.724582 23.153257 116.278768
F 57.419800 23.153257 138.105748
F 57.115018 23.153257 159.932727
F 56.810237 23.153257 181.759706
F 56.505455 23.153257 203.586686
F 56.200673 23.153257 225.413666
F 55.895891 23.153257 247.240646
F 59.248492 46.306515 7.143870
F 58.943710 46.306515 28.970850
F 58.638928 46.306515 50.797829
F 58.334146 46.306515 72.624808
F 58.029364 46.306515 94.451788
F 57.724582 46.306515 116.278768
F 57.419800 46.306515 138.105748
F 57.115018 46.306515 159.932727
F 56.810237 46.306515 181.759706
F 56.505455 46.306515 203.586686
F 56.200673 46.306515 225.413666
F 55.895891 46.306515 247.240646
F 14.694326 7.717750 6.521737
F 14.389544 7.717750 28.348716
F 14.084763 7.717750 50.175695
F 13.779981 7.717750 72.002675
F 13.475199 7.717750 93.829655
F 13.170417 7.717750 115.656635
F 12.865635 7.717750 137.483614
F 12.560853 7.717750 159.310593
F 12.256071 7.717750 181.137573
F 11.951289 7.717750 202.964552
F 11.646507 7.717750 224.791533
F 11.341725 7.717750 246.618512
F 14.694326 30.871007 6.521737
F 14.389544 30.871007 28.348716
F 14.084763 30.871007 50.175695
F 13.779981 30.871007 72.002675
F 13.475199 30.871007 93.829655
F 13.170417 30.871007 115.656635
F 12.865635 30.871007 137.483614
F 12.560853 30.871007 159.310593
F 12.256071 30.871007 181.137573
F 11.951289 30.871007 202.964552
F 11.646507 30.871007 224.791533
F 11.341725 30.871007 246.618512
F 14.694326 54.024265 6.521737
F 14.389544 54.024265 28.348716
F 14.084763 54.024265 50.175695
F 13.779981 54.024265 72.002675
F 13.475199 54.024265 93.829655
F 13.170417 54.024265 115.656635
F 12.865635 54.024265 137.483614
F 12.560853 54.024265 159.310593
F 12.256071 54.024265 181.137573
F 11.951289 54.024265 202.964552
F 11.646507 54.024265 224.791533
F 11.341725 54.024265 246.618512
F 41.426823 7.717750 6.895017
F 41.122041 7.717750 28.721996
F 40.817259 7.717750 50.548975
F 40.512478 7.717750 72.375956
F 40.207696 7.717750 94.202935
F 39.902914 7.717750 116.029915
F 39.598132 7.717750 137.856894
F 39.293350 7.717750 159.683873
F 38.988568 7.717750 181.510854
F 38.683786 7.717750 203.337833
F 38.379004 7.717750 225.164813
F 38.074222 7.717750 246.991792
F 41.426823 30.871007 6.895017
F 41.122041 30.871007 28.721996
F 40.817259 30.871007 50.548975
F 40.512478 30.871007 72.375956
F 40.207696 30.871007 94.202935
F 39.902914 30.871007 116.029915
F 39.598132 30.871007 137.856894
F 39.293350 30.871007 159.683873
F 38.988568 30.871007 181.510854
F 38.683786 30.871007 203.337833
F 38.379004 30.871007 225.164813
F 38.074222 30.871007 246.991792
F 41.426823 54.024265 6.895017
F 41.122041 54.024265 28.721996
F 40.817259 54.024265 50.548975
F 40.512478 54.024265 72.375956
F 40.207696 54.024265 94.202935
F 39.902914 54.024265 116.029915
F 39.598132 54.024265 137.856894
F 39.293350 54.024265 159.683873
F 38.988568 54.024265 181.510854
F 38.683786 54.024265 203.337833
F 38.379004 54.024265 225.164813
F 38.074222 54.024265 246.991792
F 65.111501 7.717750 225.538093
F 64.806719 7.717750 247.365072
F 65.111501 30.871007 225.538093
F 64.806719 30.871007 247.365072
F 65.111501 54.024265 225.538093
F 64.806719 54.024265 247.365072
F 14.694326 15.435503 6.521738
F 14.389544 15.435503 28.348717
F 14.084763 15.435503 50.175696
F 13.779981 15.435503 72.002676
F 13.475199 15.435503 93.829656
F 13.170417 15.435503 115.656636
F 12.865635 15.435503 137.483615
F 12.560853 15.435503 159.310594
F 12.256071 15.435503 181.137574
F 11.951289 15.435503 202.964553
F 11.646507 15.435503 224.791534
F 11.341725 15.435503 246.618513
F 14.694326 38.588760 6.521738
F 14.389544 38.588760 28.348717
F 14.084763 38.588760 50.175696
F 13.779981 38.588760 72.002676
F 13.475199 38.588760 93.829656
F 13.170417 38.588760 115.656636
F 12.865635 38.588760 137.483615
F 12.560853 38.588760 159.310594
F 12.256071 38.588760 181.137574
F 11.951289 38.588760 202.964553
F 11.646507 38.588760 224.791534
F 11.341725 38.588760 246.618513
F 14.694326 61.742018 6.521738
F 14.389544 61.742018 28.348717
F 14.084763 61.742018 50.175696
F 13.779981 61.742018 72.002676
F 13.475199 61.742018 93.829656
F 13.170417 61.742018 115.656636
F 12.865635 61.742018 137.483615
F 12.560853 61.742018 159.310594
F 12.256071 61.742018 181.137574
F 11.951289 61.742018 202.964553
F 11.646507 61.742018 224.791534
F 11.341725 61.742018 246.618513
F 41.426823 15.435503 6.895018
F 41.122041 15.435503 28.721997
F 40.817259 15.435503 50.548976
F 40.512478 15.435503 72.375957
F 40.207696 15.435503 94.202936
F 39.902914 15.435503 116.029916
F 39.598132 15.435503 137.856895
F 39.293350 15.435503 159.683874
F 38.988568 15.435503 181.510855
F 38.683786 15.435503 203.337834
F 38.379004 15.435503 225.164814
F 38.074222 15.435503 246.991793
F 41.426823 38.588760 6.895018
F 41.122041 38.588760 28.721997
F 40.817259 38.588760 50.548976
F 40.512478 38.588760 72.375957
F 40.207696 38.588760 94.202936
F 39.902914 38.588760 116.029916
F 39.598132 38.588760 137.856895
F 39.293350 38.588760 159.683874
F 38.988568 38.588760 181.510855
F 38.683786 38.588760 203.337834
F 38.379004 38.588760 225.164814
F 38.074222 38.588760 246.991793
F 41.426823 61.742018 6.895018
F 41.122041 61.742018 28.721997
F 40.817259 61.742018 50.548976
F 40.512478 61.742018 72.375957
F 40.207696 61.742018 94.202936
F 39.902914 61.742018 116.029916
F 39.598132 61.742018 137.856895
F 39.293350 61.742018 159.683874
F 38.988568 61.742018 181.510855
F 38.683786 61.742018 203.337834
F 38.379004 61.742018 225.164814
F 38.074222 61.742018 246.991793
F 65.111501 15.435503 225.538094
F 64.806719 15.435503 247.365073
F 65.111501 38.588760 225.538094
F 64.806719 38.588760 247.365073
F 65.111501 61.742018 225.538094
F 64.806719 61.742018 247.365073
F 14.694326 0.000000 6.521737
F 14.389544 0.000000 28.348716
F 14.084763 0.000000 50.175695
F 13.779981 0.000000 72.002675
F 13.475199 0.000000 93.829655
F 13.170417 0.000000 115.656635
F 12.865635 0.000000 137.483614
F 12.560853 0.000000 159.310593
F 12.256071 0.000000 181.137573
F 11.951289 0.000000 202.964552
F 11.646507 0.000000 224.791533
F 11.341725 0.000000 246.618512
F 14.694326 23.153258 6.521737
F 14.389544 23.153258 28.348716
F 14.084763 23.153258 50.175695
F 13.779981 23.153258 72.002675
F 13.475199 23.153258 93.829655
F 13.170417 23.153258 115.656635
F 12.865635 23.153258 137.483614
F 12.560853 23.153258 159.310593
F 12.256071 23.153258 181.137573
F 11.951289 23.153258 202.964552
F 11.646507 23.153258 224.791533
F 11.341725 23.153258 246.618512
F 14.694326 46.306515 6.521737
F 14.389544 46.306515 28.348716
F 14.084763 46.306515 50.175695
F 13.779981 46.306515 72.002675
F 13.475199 46.306515 93.829655
F 13.170417 46.306515 115.656635
F 12.865635 46.306515 137.483614
F 12.560853 46.306515 159.310593
F 12.256071 46.306515 181.137573
F 11.951289 46.306515 202.964552
F 11.646507 46.306515 224.791533
F 11.341725 46.306515 246.618512
F 41.426823 0.000000 6.895017
F 41.122041 0.000000 28.721996
F 40.817259 0.000000 50.548975
F 40.512478 0.000000 72.375956
F 40.207696 0.000000 94.202935
F 39.902914 0.000000 116.029915
F 39.598132 0.000000 137.856894
F 39.293350 0.000000 159.683873
F 38.988568 0.000000 181.510854
F 38.683786 0.000000 203.337833
F 38.379004 0.000000 225.164813
F 38.074222 0.000000 246.991792
F 41.426823 23.153258 6.895017
F 41.122041 23.153258 28.721996
F 40.817259 23.153258 50.548975
F 40.512478 23.153258 72.375956
F 40.207696 23.153258 94.202935
F 39.902914 23.153258 116.029915
F 39.598132 23.153258 137.856894
F 39.293350 23.153258 159.683873
F 38.988568 23.153258 181.510854
F 38.683786 23.153258 203.337833
F 38.379004 23.153258 225.164813
F 38.074222 23.153258 246.991792
F 41.426823 46.306515 6.895017
F 41.122041 46.306515 28.721996
F 40.817259 46.306515 50.548975
F 40.512478 46.306515 72.375956
F 40.207696 46.306515 94.202935
F 39.902914 46.306515 116.029915
F 39.598132 46.306515 137.856894
F 39.293350 46.306515 159.683873
F 38.988568 46.306515 181.510854
F 38.683786 46.306515 203.337833
F 38.379004 46.306515 225.164813
F 38.074222 46.306515 246.991792
F 65.111501 0.000000 225.538093
F 64.806719 0.000000 247.365072
F 65.111501 23.153258 225.538093
F 64.806719 23.153258 247.365072
F 65.111501 46.306515 225.538093
F 64.806719 46.306515 247.365072
F 23.605164 7.717751 6.646164
F 23.300382 7.717751 28.473144
F 22.995600 7.717751 50.300123
F 22.690818 7.717751 72.127103
F 22.386036 7.717751 93.954082
F 22.081254 7.717751 115.781062
F 21.776472 7.717751 137.608042
F 21.471690 7.717751 159.435021
F 21.166908 7.717751 181.262000
F 20.862126 7.717751 203.088980
F 20.557344 7.717751 224.915959
F 20.252562 7.717751 246.742940
F 23.605164 30.871008 6.646164
F 23.300382 30.871008 28.473144
F 22.995600 30.871008 50.300123
F 22.690818 30.871008 72.127103
F 22.386036 30.871008 93.954082
F 22.081254 30.871008 115.781062
F 21.776472 30.871008 137.608042
F 21.471690 30.871008 159.435021
F 21.166908 30.871008 181.262000
F 20.862126 30.871008 203.088980
F 20.557344 30.871008 224.915959
F 20.252562 30.871008 246.742940
F 23.605164 54.024266 6.646164
F 23.300382 54.024266 28.473144
F 22.995600 54.024266 50.300123
F 22.690818 54.024266 72.127103
F 22.386036 54.024266 93.954082
F 22.081254 54.024266 115.781062
F 21.776472 54.024266 137.608042
F 21.471690 54.024266 159.435021
F 21.166908 54.024266 181.262000
F 20.862126 54.024266 203.088980
F 20.557344 54.024266 224.915959
F 20.252562 54.024266 246.742940
F 50.337661 7.717751 7.019444
F 50.032879 7.717751 28.846424
F 49.728097 7.717751 50.673403
F 49.423315 7.717751 72.500384
F 49.118533 7.717751 94.327363
F 48.813751 7.717751 116.154342
F 48.508969 7.717751 137.981322
F 48.204187 7.717751 159.808301
F 47.899405 7.717751 181.635280
F 47.594623 7.717751 203.462261
F 47.289841 7.717751 225.289240
F 46.985059 7.717751 247.116220
F 50.337661 30.871008 7.019444
F 50.032879 30.871008 28.846424
F 49.728097 30.871008 50.673403
F 49.423315 30.871008 72.500384
F 49.118533 30.871008 94.327363
F 48.813751 30.871008 116.154342
F 48.508969 30.871008 137.981322
F 48.204187 30.871008 159.808301
F 47.899405 30.871008 181.635280
F 47.594623 30.871008 203.462261
F 47.289841 30.871008 225.289240
F 46.985059 30.871008 247.116220
F 50.337661 54.024266 7.019444
F 50.032879 54.024266 28.846424
F 49.728097 54.024266 50.673403
F 49.423315 54.024266 72.500384
F 49.118533 54.024266 94.327363
F 48.813751 54.024266 116.154342
F 48.508969 54.024266 137.981322
F 48.204187 54.024266 159.808301
F 47.899405 54.024266 181.635280
F 47.594623 54.024266 203.462261
F 47.289841 54.024266 225.289240
F 46.985059 54.024266 247.116220
F 23.605164 15.435503 6.646165
F 23.300382 15.435503 28.473145
F 22.995600 15.435503 50.300124
F 22.690818 15.435503 72.127104
F 22.386036 15.435503 93.954083
F 22.081254 15.435503 115.781063
F 21.776472 15.435503 137.608043
F 21.471690 15.435503 159.435022
F 21.166908 15.435503 181.262002
F 20.862126 15.435503 203.088981
F 20.557344 15.435503 224.915960
F 20.252562 15.435503 246.742941
F 23.605164 38.588761 6.646165
F 23.300382 38.588761 28.473145
F 22.995600 38.588761 50.300124
F 22.690818 38.588761 72.127104
F 22.386036 38.588761 93.954083
F 22.081254 38.588761 115.781063
F 21.776472 38.588761 137.608043
F 21.471690 38.588761 159.435022
F 21.166908 38.588761 181.262002
F 20.862126 38.588761 203.088981
F 20.557344 38.588761 224.915960
F 20.252562 38.588761 246.742941
F 23.605164 61.742018 6.646165
F 23.300382 61.742018 28.473145
F 22.995600 61.742018 50.300124
F 22.690818 61.742018 72.127104
F 22.386036 61.742018 93.954083
F 22.081254 61.742018 115.781063
F 21.776472 61.742018 137.608043
F 21.471690 61.742018 159.435022
F 21.166908 61.742018 181.262002
F 20.862126 61.742018 203.088981
F 20.557344 61.742018 224.915960
F 20.252562 61.742018 246.742941
F 50.337661 15.435503 7.019445
F 50.032879 15.435503 28.846425
F 49.728097 15.435503 50.673404
F 49.423315 15.435503 72.500385
F 49.118533 15.435503 94.327364
F 48.813751 15.435503 116.154343
F 48.508969 15.435503 137.981323
F 48.204187 15.435503 159.808302
F 47.899405 15.435503 181.635282
F 47.594623 15.435503 203.462262
F 47.289841 15.435503 225.289241
F 46.985059 15.435503 247.116221
F 50.337661 38.588761 7.019445
F 50.032879 38.588761 28.846425
F 49.728097 38.588761 50.673404
F 49.423315 38.588761 72.500385
F 49.118533 38.588761 94.327364
F 48.813751 38.588761 116.154343
F 48.508969 38.588761 137.981323
F 48.204187 38.588761 159.808302
F 47.899405 38.588761 181.635282
F 47.594623 38.588761 203.462262
F 47.289841 38.588761 225.289241
F 46.985059 38.588761 247.116221
F 50.337661 61.742018 7.019445
F 50.032879 61.742018 28.846425
F 49.728097 61.742018 50.673404
F 49.423315 61.742018 72.500385
F 49.118533 61.742018 94.327364
F 48.813751 61.742018 116.154343
F 48.508969 61.742018 137.981323
F 48.204187 61.742018 159.808302
F 47.899405 61.742018 181.635282
F 47.594623 61.742018 203.462262
F 47.289841 61.742018 225.289241
F 46.985059 61.742018 247.116221
F 23.605164 0.000001 6.646164
F 23.300382 0.000001 28.473144
F 22.995600 0.000001 50.300123
F 22.690818 0.000001 72.127103
F 22.386036 0.000001 93.954082
F 22.081254 0.000001 115.781062
F 21.776472 0.000001 137.608042
F 21.471690 0.000001 159.435021
F 21.166908 0.000001 181.262001
F 20.862126 0.000001 203.088980
F 20.557344 0.000001 224.915959
F 20.252562 0.000001 246.742940
F 23.605164 23.153259 6.646164
F 23.300382 23.153259 28.473144
F 22.995600 23.153259 50.300123
F 22.690818 23.153259 72.127103
F 22.386036 23.153259 93.954082
F 22.081254 23.153259 115.781062
F 21.776472 23.153259 137.608042
F 21.471690 23.153259 159.435021
F 21.166908 23.153259 181.262001
F 20.862126 23.153259 203.088980
F 20.557344 23.153259 224.915959
F 20.252562 23.153259 246.742940
F 23.605164 46.306516 6.646164
F 23.300382 46.306516 28.473144
F 22.995600 46.306516 50.300123
F 22.690818 46.306516 72.127103
F 22.386036 46.306516 93.954082
F 22.081254 46.306516 115.781062
F 21.776472 46.306516 137.608042
F 21.471690 46.306516 159.435021
F 21.166908 46.306516 181.262001
F 20.862126 46.306516 203.088980
F 20.557344 46.306516 224.915959
F 20.252562 46.306516 246.742940
F 50.337661 0.000001 7.019444
F 50.032879 0.000001 28.846424
F 49.728097 0.000001 50.673403
F 49.423315 0.000001 72.500384
F 49.118533 0.000001 94.327363
F 48.813751 0.000001 116.154342
F 48.508969 0.000001 137.981322
F 48.204187 0.000001 159.808301
F 47.899405 0.000001 181.635281
F 47.594623 0.000001 203.462261
F 47.289841 0.000001 225.289240
F 46.985059 0.000001 247.116220
F 50.337661 23.153259 7.019444
F 50.032879 23.153259 28.846424
F 49.728097 23.153259 50.673403
F 49.423315 23.153259 72.500384
F 49.118533 23.153259 94.327363
F 48.813751 23.153259 116.154342
F 48.508969 23.153259 137.981322
F 48.204187 23.153259 159.808301
F 47.899405 23.153259 181.635281
F 47.594623 23.153259 203.462261
F 47.289841 23.153259 225.289240
F 46.985059 23.153259 247.116220
F 50.337661 46.306516 7.019444
F 50.032879 46.306516 28.846424
F 49.728097 46.306516 50.673403
F 49.423315 46.306516 72.500384
F 49.118533 46.306516 94.327363
F 48.813751 46.306516 116.154342
F 48.508969 46.306516 137.981322
F 48.204187 46.306516 159.808301
F 47.899405 46.306516 181.635281
F 47.594623 46.306516 203.462261
F 47.289841 46.306516 225.289240
F 46.985059 46.306516 247.116220
F 8.062014 1.286291 2.790587
F 7.757232 1.286291 24.617566
F 7.452450 1.286291 46.444546
F 7.147668 1.286291 68.271525
F 6.842886 1.286291 90.098504
F 6.538104 1.286291 111.925484
F 6.233322 1.286291 133.752464
F 5.928540 1.286291 155.579444
F 5.623758 1.286291 177.406423
F 5.318976 1.286291 199.233402
F 5.014195 1.286291 221.060382
F 4.709413 1.286291 242.887362
F 8.062014 24.439548 2.790587
F 7.757232 24.439548 24.617566
F 7.452450 24.439548 46.444546
F 7.147668 24.439548 68.271525
F 6.842886 24.439548 90.098504
F 6.538104 24.439548 111.925484
F 6.233322 24.439548 133.752464
F 5.928540 24.439548 155.579444
F 5.623758 24.439548 177.406423
F 5.318976 24.439548 199.233402
F 5.014195 24.439548 221.060382
F 4.709413 24.439548 242.887362
F 8.062014 47.592806 2.790587
F 7.757232 47.592806 24.617566
F 7.452450 47.592806 46.444546
F 7.147668 47.592806 68.271525
F 6.842886 47.592806 90.098504
F 6.538104 47.592806 111.925484
F 6.233322 47.592806 133.752464
F 5.928540 47.592806 155.579444
F 5.623758 47.592806 177.406423
F 5.318976 47.592806 199.233402
F 5.014195 47.592806 221.060382
F 4.709413 47.592806 242.887362
F 34.794512 1.286291 3.163867
F 34.489730 1.286291 24.990846
F 34.184948 1.286291 46.817826
F 33.880166 1.286291 68.644805
F 33.575384 1.286291 90.471785
F 33.270602 1.286291 112.298765
F 32.965820 1.286291 134.125744
F 32.661038 1.286291 155.952724
F 32.356256 1.286291 177.779703
F 32.051474 1.286291 199.606683
F 31.746693 1.286291 221.433663
F 31.441911 1.286291 243.260642
F 34.794512 24.439548 3.163867
F 34.489730 24.439548 24.990846
F 34.184948 24.439548 46.817826
F 33.880166 24.439548 68.644805
F 33.575384 24.439548 90.471785
F 33.270602 24.439548 112.298765
F 32.965820 24.439548 134.125744
F 32.661038 24.439548 155.952724
F 32.356256 24.439548 177.779703
F 32.051474 24.439548 199.606683
F 31.746693 24.439548 221.433663
F 31.441911 24.439548 243.260642
F 34.794512 47.592806 3.163867
F 34.489730 47.592806 24.990846
F 34.184948 47.592806 46.817826
F 33.880166 47.592806 68.644805
F 33.575384 47.592806 90.471785
F 33.270602 47.592806 112.298765
F 32.965820 47.592806 134.125744
F 32.661038 47.592806 155.952724
F 32.356256 47.592806 177.779703
F 32.051474 47.592806 199.606683
F 31.746693 47.592806 221.433663
F 31.441911 47.592806 243.260642
F 61.527009 1.286291 3.537147
F 61.222227 1.286291 25.364126
F 60.917445 1.286291 47.191107
F 60.612663 1.286291 69.018086
F 60.307881 1.286291 90.845065
F 60.003099 1.286291 112.672045
F 59.698317 1.286291 134.499024
F 59.393535 1.286291 156.326005
F 59.088753 1.286291 178.152984
F 58.783971 1.286291 199.979963
F 58.479189 1.286291 221.806943
F 58.174408 1.286291 243.633922
F 61.527009 24.439548 3.537147
F 61.222227 24.439548 25.364126
F 60.917445 24.439548 47.191107
F 60.612663 24.439548 69.018086
F 60.307881 24.439548 90.845065
F 60.003099 24.439548 112.672045
F 59.698317 24.439548 134.499024
F 59.393535 24.439548 156.326005
F 59.088753 24.439548 178.152984
F 58.783971 24.439548 199.979963
F 58.479189 24.439548 221.806943
F 58.174408 24.439548 243.633922
F 61.527009 47.592806 3.537147
F 61.222227 47.592806 25.364126
F 60.917445 47.592806 47.191107
F 60.612663 47.592806 69.018086
F 60.307881 47.592806 90.845065
F 60.003099 47.592806 112.672045
F 59.698317 47.592806 134.499024
F 59.393535 47.592806 156.326005
F 59.088753 47.592806 178.152984
F 58.783971 47.592806 199.979963
F 58.479189 47.592806 221.806943
F 58.174408 47.592806 243.633922
F 8.062014 9.004040 2.790587
F 7.757232 9.004040 24.617566
F 7.452450 9.004040 46.444546
F 7.147668 9.004040 68.271525
F 6.842886 9.004040 90.098504
F 6.538104 9.004040 111.925484
F 6.233322 9.004040 133.752464
F 5.928540 9.004040 155.579444
F 5.623758 9.004040 177.406423
F 5.318976 9.004040 199.233402
F 5.014195 9.004040 221.060382
F 4.709413 9.004040 242.887362
F 8.062014 32.157298 2.790587
F 7.757232 32.157298 24.617566
F 7.452450 32.157298 46.444546
F 7.147668 32.157298 68.271525
F 6.842886 32.157298 90.098504
F 6.538104 32.157298 111.925484
F 6.233322 32.157298 133.752464
F 5.928540 32.157298 155.579444
F 5.623758 32.157298 177.406423
F 5.318976 32.157298 199.233402
F 5.014195 32.157298 221.060382
F 4.709413 32.157298 242.887362
F 8.062014 55.310555 2.790587
F 7.757232 55.310555 24.617566
F 7.452450 55.310555 46.444546
F 7.147668 55.310555 68.271525
F 6.842886 55.310555 90.098504
F 6.538104 55.310555 111.925484
F 6.233322 55.310555 133.752464
F 5.928540 55.310555 155.579444
F 5.623758 55.310555 177.406423
F 5.318976 55.310555 199.233402
F 5.014195 55.310555 221.060382
F 4.709413 55.310555 242.887362
F 34.794512 9.004040 3.163867
F 34.489730 9.004040 24.990846
F 34.184948 9.004040 46.817826
F 33.880166 9.004040 68.644805
F 33.575384 9.004040 90.471785
F 33.270602 9.004040 112.298765
F 32.965820 9.004040 134.125744
F 32.661038 9.004040 155.952724
F 32.356256 9.004040 177.779703
F 32.051474 9.004040 199.606683
F 31.746693 9.004040 221.433663
F 31.441911 9.004040 243.260642
F 34.794512 32.157298 3.163867
F 34.489730 32.157298 24.990846
F 34.184948 32.157298 46.817826
F 33.880166 32.157298 68.644805
F 33.575384 32.157298 90.471785
F 33.270602 32.157298 112.298765
F 32.965820 32.157298 134.125744
F 32.661038 32.157298 155.952724
F 32.356256 32.157298 177.779703
F 32.051474 32.157298 199.606683
F 31.746693 32.157298 221.433663
F 31.441911 32.157298 243.260642
F 34.794512 55.310555 3.163867
F 34.489730 55.310555 24.990846
F 34.184948 55.310555 46.817826
F 33.880166 55.310555 68.644805
F 33.575384 55.310555 90.471785
F 33.270602 55.310555 112.298765
F 32.965820 55.310555 134.125744
F 32.661038 55.310555 155.952724
F 32.356256 55.310555 177.779703
F 32.051474 55.310555 199.606683
F 31.746693 55.310555 221.433663
F 31.441911 55.310555 243.260642
F 61.527009 9.004040 3.537147
F 61.222227 9.004040 25.364126
F 60.917445 9.004040 47.191107
F 60.612663 9.004040 69.018086
F 60.307881 9.004040 90.845065
F 60.003099 9.004040 112.672045
F 59.698317 9.004040 134.499024
F 59.393535 9.004040 156.326005
F 59.088753 9.004040 178.152984
F 58.783971 9.004040 199.979963
F 58.479189 9.004040 221.806943
F 58.174408 9.004040 243.633922
F 61.527009 32.157298 3.537147
F 61.222227 32.157298 25.364126
F 60.917445 32.157298 47.191107
F 60.612663 32.157298 69.018086
F 60.307881 32.157298 90.845065
F 60.003099 32.157298 112.672045
F 59.698317 32.157298 134.499024
F 59.393535 32.157298 156.326005
F 59.088753 32.157298 178.152984
F 58.783971 32.157298 199.979963
F 58.479189 32.157298 221.806943
F 58.174408 32.157298 243.633922
F 61.527009 55.310555 3.537147
F 61.222227 55.310555 25.364126
F 60.917445 55.310555 47.191107
F 60.612663 55.310555 69.018086
F 60.307881 55.310555 90.845065
F 60.003099 55.310555 112.672045
F 59.698317 55.310555 134.499024
F 59.393535 55.310555 156.326005
F 59.088753 55.310555 178.152984
F 58.783971 55.310555 199.979963
F 58.479189 55.310555 221.806943
F 58.174408 55.310555 243.633922
F 8.062014 16.721795 2.790588
F 7.757232 16.721795 24.617567
F 7.452450 16.721795 46.444546
F 7.147668 16.721795 68.271526
F 6.842886 16.721795 90.098505
F 6.538104 16.721795 111.925485
F 6.233322 16.721795 133.752465
F 5.928540 16.721795 155.579444
F 5.623758 16.721795 177.406424
F 5.318976 16.721795 199.233403
F 5.014195 16.721795 221.060383
F 4.709413 16.721795 242.887363
F 8.062014 39.875053 2.790588
F 7.757232 39.875053 24.617567
F 7.452450 39.875053 46.444546
F 7.147668 39.875053 68.271526
F 6.842886 39.875053 90.098505
F 6.538104 39.875053 111.925485
F 6.233322 39.875053 133.752465
F 5.928540 39.875053 155.579444
F 5.623758 39.875053 177.406424
F 5.318976 39.875053 199.233403
F 5.014195 39.875053 221.060383
F 4.709413 39.875053 242.887363
F 8.062014 63.028310 2.790588
F 7.757232 63.028310 24.617567
F 7.452450 63.028310 46.444546
F 7.147668 63.028310 68.271526
F 6.842886 63.028310 90.098505
F 6.538104 63.028310 111.925485
F 6.233322 63.028310 133.752465
F 5.928540 63.028310 155.579444
F 5.623758 63.028310 177.406424
F 5.318976 63.028310 199.233403
F 5.014195 63.028310 221.060383
F 4.709413 63.028310 242.887363
F 34.794512 16.721795 3.163868
F 34.489730 16.721795 24.990847
F 34.184948 16.721795 46.817826
F 33.880166 16.721795 68.644806
F 33.575384 16.721795 90.471786
F 33.270602 16.721795 112.298766
F 32.965820 16.721795 134.125745
F 32.661038 16.721795 155.952724
F 32.356256 16.721795 177.779704
F 32.051474 16.721795 199.606684
F 31.746692 16.721795 221.433664
F 31.441911 16.721795 243.260643
F 34.794512 39.875053 3.163868
F 34.489730 39.875053 24.990847
F 34.184948 39.875053 46.817826
F 33.880166 39.875053 68.644806
F 33.575384 39.875053 90.471786
F 33.270602 39.875053 112.298766
F 32.965820 39.875053 134.125745
F 32.661038 39.875053 155.952724
F 32.356256 39.875053 177.779704
F 32.051474 39.875053 199.606684
F 31.746692 39.875053 221.433664
F 31.441911 39.875053 243.260643
F 34.794512 63.028310 3.163868
F 34.489730 63.028310 24.990847
F 34.184948 63.028310 46.817826
F 33.880166 63.028310 68.644806
F 33.575384 63.028310 90.471786
F 33.270602 63.028310 112.298766
F 32.965820 63.028310 134.125745
F 32.661038 63.028310 155.952724
F 32.356256 63.028310 177.779704
F 32.051474 63.028310 199.606684
F 31.746692 63.028310 221.433664
F 31.441911 63.028310 243.260643
F 61.527009 16.721795 3.537148
F 61.222227 16.721795 25.364127
F 60.917445 16.721795 47.191107
F 60.612663 16.721795 69.018087
F 60.307881 16.721795 90.845066
F 60.003099 16.721795 112.672046
F 59.698317 16.721795 134.499025
F 59.393535 16.721795 156.326005
F 59.088753 16.721795 178.152985
F 58.783971 16.721795 199.979964
F 58.479189 16.721795 221.806944
F 58.174408 16.721795 243.633923
F 61.527009 39.875053 3.537148
F 61.222227 39.875053 25.364127
F 60.917445 39.875053 47.191107
F 60.612663 39.875053 69.018087
F 60.307881 39.875053 90.845066
F 60.003099 39.875053 112.672046
F 59.698317 39.875053 134.499025
F 59.393535 39.875053 156.326005
F 59.088753 39.875053 178.152985
F 58.783971 39.875053 199.979964
F 58.479189 39.875053 221.806944
F 58.174408 39.875053 243.633923
F 61.527009 63.028310 3.537148
F 61.222227 63.028310 25.364127
F 60.917445 63.028310 47.191107
F 60.612663 63.028310 69.018087
F 60.307881 63.028310 90.845066
F 60.003099 63.028310 112.672046
F 59.698317 63.028310 134.499025
F 59.393535 63.028310 156.326005
F 59.088753 63.028310 178.152985
F 58.783971 63.028310 199.979964
F 58.479189 63.028310 221.806944
F 58.174408 63.028310 243.633923
F 16.972845 1.286290 2.915013
F 16.668063 1.286290 24.741993
F 16.363281 1.286290 46.568973
F 16.058499 1.286290 68.395952
F 15.753717 1.286290 90.222932
F 15.448936 1.286290 112.049911
F 15.144154 1.286290 133.876891
F 14.839372 1.286290 155.703871
F 14.534590 1.286290 177.530850
F 14.229808 1.286290 199.357830
F 13.925026 1.286290 221.184809
F 13.620244 1.286290 243.011789
F 16.972845 24.439548 2.915013
F 16.668063 24.439548 24.741993
F 16.363281 24.439548 46.568973
F 16.058499 24.439548 68.395952
F 15.753717 24.439548 90.222932
F 15.448936 24.439548 112.049911
F 15.144154 24.439548 133.876891
F 14.839372 24.439548 155.703871
F 14.534590 24.439548 177.530850
F 14.229808 24.439548 199.357830
F 13.925026 24.439548 221.184809
F 13.620244 24.439548 243.011789
F 16.972845 47.592806 2.915013
F 16.668063 47.592806 24.741993
F 16.363281 47.592806 46.568973
F 16.058499 47.592806 68.395952
F 15.753717 47.592806 90.222932
F 15.448936 47.592806 112.049911
F 15.144154 47.592806 133.876891
F 14.839372 47.592806 155.703871
F 14.534590 47.592806 177.530850
F 14.229808 47.592806 199.357830
F 13.925026 47.592806 221.184809
F 13.620244 47.592806 243.011789
F 43.705342 1.286290 3.288294
F 43.400560 1.286290 25.115274
F 43.095778 1.286290 46.942253
F 42.790996 1.286290 68.769232
F 42.486214 1.286290 90.596212
F 42.181432 1.286290 112.423192
F 41.876651 1.286290 134.250172
F 41.571869 1.286290 156.077151
F 41.267087 1.286290 177.904130
F 40.962305 1.286290 199.731110
F 40.657523 1.286290 221.558089
F 40.352741 1.286290 243.385070
F 43.705342 24.439548 3.288294
F 43.400560 24.439548 25.115274
F 43.095778 24.439548 46.942253
F 42.790996 24.439548 68.769232
F 42.486214 24.439548 90.596212
F 42.181432 24.439548 112.423192
F 41.876651 24.439548 134.250172
F 41.571869 24.439548 156.077151
F 41.267087 24.439548 177.904130
F 40.962305 24.439548 199.731110
F 40.657523 24.439548 221.558089
F 40.352741 24.439548 243.385070
F 43.705342 47.592806 3.288294
F 43.400560 47.592806 25.115274
F 43.095778 47.592806 46.942253
F 42.790996 47.592806 68.769232
F 42.486214 47.592806 90.596212
F 42.181432 47.592806 112.423192
F 41.876651 47.592806 134.250172
F 41.571869 47.592806 156.077151
F 41.267087 47.592806 177.904130
F 40.962305 47.592806 199.731110
F 40.657523 47.592806 221.558089
F 40.352741 47.592806 243.385070
F 16.972845 9.004040 2.915013
F 16.668063 9.004040 24.741993
F 16.363281 9.004040 46.568973
F 16.058499 9.004040 68.395952
F 15.753717 9.004040 90.222932
F 15.448936 9.004040 112.049911
F 15.144154 9.004040 133.876890
F 14.839372 9.004040 155.703871
F 14.534590 9.004040 177.530850
F 14.229808 9.004040 199.357830
F 13.925026 9.004040 221.184809
F 13.620244 9.004040 243.011788
F 16.972845 32.157297 2.915013
F 16.668063 32.157297 24.741993
F 16.363281 32.157297 46.568973
F 16.058499 32.157297 68.395952
F 15.753717 32.157297 90.222932
F 15.448936 32.157297 112.049911
F 15.144154 32.157297 133.876890
F 14.839372 32.157297 155.703871
F 14.534590 32.157297 177.530850
F 14.229808 32.157297 199.357830
F 13.925026 32.157297 221.184809
F 13.620244 32.157297 243.011788
F 16.972845 55.310555 2.915013
F 16.668063 55.310555 24.741993
F 16.363281 55.310555 46.568973
F 16.058499 55.310555 68.395952
F 15.753717 55.310555 90.222932
F 15.448936 55.310555 112.049911
F 15.144154 55.310555 133.876890
F 14.839372 55.310555 155.703871
F 14.534590 55.310555 177.530850
F 14.229808 55.310555 199.357830
F 13.925026 55.310555 221.184809
F 13.620244 55.310555 243.011788
F 43.705342 9.004040 3.288294
F 43.400560 9.004040 25.115274
F 43.095778 9.004040 46.942253
F 42.790996 9.004040 68.769232
F 42.486214 9.004040 90.596212
F 42.181432 9.004040 112.423192
F 41.876651 9.004040 134.250171
F 41.571869 9.004040 156.077151
F 41.267087 9.004040 177.904130
F 40.962305 9.004040 199.731110
F 40.657523 9.004040 221.558089
F 40.352741 9.004040 243.385069
F 43.705342 32.157297 3.288294
F 43.400560 32.157297 25.115274
F 43.095778 32.157297 46.942253
F 42.790996 32.157297 68.769232
F 42.486214 32.157297 90.596212
F 42.181432 32.157297 112.423192
F 41.876651 32.157297 134.250171
F 41.571869 32.157297 156.077151
F 41.267087 32.157297 177.904130
F 40.962305 32.157297 199.731110
F 40.657523 32.157297 221.558089
F 40.352741 32.157297 243.385069
F 43.705342 55.310555 3.288294
F 43.400560 55.310555 25.115274
F 43.095778 55.310555 46.942253
F 42.790996 55.310555 68.769232
F 42.486214 55.310555 90.596212
F 42.181432 55.310555 112.423192
F 41.876651 55.310555 134.250171
F 41.571869 55.310555 156.077151
F 41.267087 55.310555 177.904130
F 40.962305 55.310555 199.731110
F 40.657523 55.310555 221.558089
F 40.352741 55.310555 243.385069
F 16.972845 16.721795 2.915014
F 16.668063 16.721795 24.741993
F 16.363281 16.721795 46.568974
F 16.058499 16.721795 68.395953
F 15.753717 16.721795 90.222933
F 15.448936 16.721795 112.049912
F 15.144154 16.721795 133.876891
F 14.839372 16.721795 155.703872
F 14.534590 16.721795 177.530851
F 14.229808 16.721795 199.357830
F 13.925026 16.721795 221.184810
F 13.620244 16.721795 243.011789
F 16.972845 39.875053 2.915014
F 16.668063 39.875053 24.741993
F 16.363281 39.875053 46.568974
F 16.058499 39.875053 68.395953
F 15.753717 39.875053 90.222933
F 15.448936 39.875053 112.049912
F 15.144154 39.875053 133.876891
F 14.839372 39.875053 155.703872
F 14.534590 39.875053 177.530851
F 14.229808 39.875053 199.357830
F 13.925026 39.875053 221.184810
F 13.620244 39.875053 243.011789
F 16.972845 63.028310 2.915014
F 16.668063 63.028310 24.741993
F 16.363281 63.028310 46.568974
F 16.058499 63.028310 68.395953
F 15.753717 63.028310 90.222933
F 15.448936 63.028310 112.049912
F 15.144154 63.028310 133.876891
F 14.839372 63.028310 155.703872
F 14.534590 63.028310 177.530851
F 14.229808 63.028310 199.357830
F 13.925026 63.028310 221.184810
F 13.620244 63.028310 243.011789
F 43.705342 16.721795 3.288295
F 43.400560 16.721795 25.115274
F 43.095778 16.721795 46.942254
F 42.790996 16.721795 68.769233
F 42.486214 16.721795 90.596213
F 42.181432 16.721795 112.423193
F 41.876651 16.721795 134.250172
F 41.571869 16.721795 156.077152
F 41.267087 16.721795 177.904131
F 40.962305 16.721795 199.731110
F 40.657523 16.721795 221.558090
F 40.352741 16.721795 243.385070
F 43.705342 39.875053 3.288295
F 43.400560 39.875053 25.115274
F 43.095778 39.875053 46.942254
F 42.790996 39.875053 68.769233
F 42.486214 39.875053 90.596213
F 42.181432 39.875053 112.423193
F 41.876651 39.875053 134.250172
F 41.571869 39.875053 156.077152
F 41.267087 39.875053 177.904131
F 40.962305 39.875053 199.731110
F 40.657523 39.875053 221.558090
F 40.352741 39.875053 243.385070
F 43.705342 63.028310 3.288295
F 43.400560 63.028310 25.115274
F 43.095778 63.028310 46.942254
F 42.790996 63.028310 68.769233
F 42.486214 63.028310 90.596213
F 42.181432 63.028310 112.423193
F 41.876651 63.028310 134.250172
F 41.571869 63.028310 156.077152
F 41.267087 63.028310 177.904131
F 40.962305 63.028310 199.731110
F 40.657523 63.028310 221.558090
F 40.352741 63.028310 243.385070
F 25.883682 1.286290 3.039440
F 25.578900 1.286290 24.866420
F 25.274118 1.286290 46.693400
F 24.969336 1.286290 68.520379
F 24.664554 1.286290 90.347359
F 24.359772 1.286290 112.174338
F 24.054990 1.286290 134.001318
F 23.750208 1.286290 155.828297
F 23.445426 1.286290 177.655277
F 23.140644 1.286290 199.482257
F 22.835862 1.286290 221.309236
F 22.531080 1.286290 243.136216
F 25.883682 24.439548 3.039440
F 25.578900 24.439548 24.866420
F 25.274118 24.439548 46.693400
F 24.969336 24.439548 68.520379
F 24.664554 24.439548 90.347359
F 24.359772 24.439548 112.174338
F 24.054990 24.439548 134.001318
F 23.750208 24.439548 155.828297
F 23.445426 24.439548 177.655277
F 23.140644 24.439548 199.482257
F 22.835862 24.439548 221.309236
F 22.531080 24.439548 243.136216
F 25.883682 47.592805 3.039440
F 25.578900 47.592805 24.866420
F 25.274118 47.592805 46.693400
F 24.969336 47.592805 68.520379
F 24.664554 47.592805 90.347359
F 24.359772 47.592805 112.174338
F 24.054990 47.592805 134.001318
F 23.750208 47.592805 155.828297
F 23.445426 47.592805 177.655277
F 23.140644 47.592805 199.482257
F 22.835862 47.592805 221.309236
F 22.531080 47.592805 243.136216
F 52.616178 1.286290 3.412720
F 52.311397 1.286290 25.239701
F 52.006615 1.286290 47.066680
F 51.701833 1.286290 68.893659
F 51.397051 1.286290 90.720639
F 51.092269 1.286290 112.547618
F 50.787487 1.286290 134.374599
F 50.482705 1.286290 156.201578
F 50.177923 1.286290 178.028557
F 49.873141 1.286290 199.855537
F 49.568359 1.286290 221.682516
F 49.263577 1.286290 243.509497
F 52.616178 24.439548 3.412720
F 52.311397 24.439548 25.239701
F 52.006615 24.439548 47.066680
F 51.701833 24.439548 68.893659
F 51.397051 24.439548 90.720639
F 51.092269 24.439548 112.547618
F 50.787487 24.439548 134.374599
F 50.482705 24.439548 156.201578
F 50.177923 24.439548 178.028557
F 49.873141 24.439548 199.855537
F 49.568359 24.439548 221.682516
F 49.263577 24.439548 243.509497
F 52.616178 47.592805 3.412720
F 52.311397 47.592805 25.239701
F 52.006615 47.592805 47.066680
F 51.701833 47.592805 68.893659
F 51.397051 47.592805 90.720639
F 51.092269 47.592805 112.547618
F 50.787487 47.592805 134.374599
F 50.482705 47.592805 156.201578
F 50.177923 47.592805 178.028557
F 49.873141 47.592805 199.855537
F 49.568359 47.592805 221.682516
F 49.263577 47.592805 243.509497
F 25.883682 9.004040 3.039440
F 25.578900 9.004040 24.866420
F 25.274118 9.004040 46.693400
F 24.969336 9.004040 68.520379
F 24.664554 9.004040 90.347359
F 24.359772 9.004040 112.174338
F 24.054990 9.004040 134.001317
F 23.750208 9.004040 155.828297
F 23.445426 9.004040 177.655277
F 23.140644 9.004040 199.482257
F 22.835862 9.004040 221.309236
F 22.531080 9.004040 243.136215
F 25.883682 32.157297 3.039440
F 25.578900 32.157297 24.866420
F 25.274118 32.157297 46.693400
F 24.969336 32.157297 68.520379
F 24.664554 32.157297 90.347359
F 24.359772 32.157297 112.174338
F 24.054990 32.157297 134.001317
F 23.750208 32.157297 155.828297
F 23.445426 32.157297 177.655277
F 23.140644 32.157297 199.482257
F 22.835862 32.157297 221.309236
F 22.531080 32.157297 243.136215
F 25.883682 55.310555 3.039440
F 25.578900 55.310555 24.866420
F 25.274118 55.310555 46.693400
F 24.969336 55.310555 68.520379
F 24.664554 55.310555 90.347359
F 24.359772 55.310555 112.174338
F 24.054990 55.310555 134.001317
F 23.750208 55.310555 155.828297
F 23.445426 55.310555 177.655277
F 23.140644 55.310555 199.482257
F 22.835862 55.310555 221.309236
F 22.531080 55.310555 243.136215
F 52.616178 9.004040 3.412720
F 52.311397 9.004040 25.239701
F 52.006615 9.004040 47.066680
F 51.701833 9.004040 68.893659
F 51.397051 9.004040 90.720639
F 51.092269 9.004040 112.547618
F 50.787487 9.004040 134.374598
F 50.482705 9.004040 156.201578
F 50.177923 9.004040 178.028557
F 49.873141 9.004040 199.855537
F 49.568359 9.004040 221.682516
F 49.263577 9.004040 243.509496
F 52.616178 32.157297 3.412720
F 52.311397 32.157297 25.239701
F 52.006615 32.157297 47.066680
F 51.701833 32.157297 68.893659
F 51.397051 32.157297 90.720639
F 51.092269 32.157297 112.547618
F 50.787487 32.157297 134.374598
F 50.482705 32.157297 156.201578
F 50.177923 32.157297 178.028557
F 49.873141 32.157297 199.855537
F 49.568359 32.157297 221.682516
F 49.263577 32.157297 243.509496
F 52.616178 55.310555 3.412720
F 52.311397 55.310555 25.239701
F 52.006615 55.310555 47.066680
F 51.701833 55.310555 68.893659
F 51.397051 55.310555 90.720639
F 51.092269 55.310555 112.547618
F 50.787487 55.310555 134.374598
F 50.482705 55.310555 156.201578
F 50.177923 55.310555 178.028557
F 49.873141 55.310555 199.855537
F 49.568359 55.310555 221.682516
F 49.263577 55.310555 243.509496
F 25.883682 16.721795 3.039441
F 25.578900 16.721795 24.866420
F 25.274118 16.721795 46.693401
F 24.969336 16.721795 68.520380
F 24.664554 16.721795 90.347360
F 24.359772 16.721795 112.174339
F 24.054990 16.721795 134.001318
F 23.750208 16.721795 155.828298
F 23.445426 16.721795 177.655278
F 23.140644 16.721795 199.482258
F 22.835862 16.721795 221.309237
F 22.531080 16.721795 243.136216
F 25.883682 39.875052 3.039441
F 25.578900 39.875052 24.866420
F 25.274118 39.875052 46.693401
F 24.969336 39.875052 68.520380
F 24.664554 39.875052 90.347360
F 24.359772 39.875052 112.174339
F 24.054990 39.875052 134.001318
F 23.750208 39.875052 155.828298
F 23.445426 39.875052 177.655278
F 23.140644 39.875052 199.482258
F 22.835862 39.875052 221.309237
F 22.531080 39.875052 243.136216
F 25.883682 63.028310 3.039441
F 25.578900 63.028310 24.866420
F 25.274118 63.028310 46.693401
F 24.969336 63.028310 68.520380
F 24.664554 63.028310 90.347360
F 24.359772 63.028310 112.174339
F 24.054990 63.028310 134.001318
F 23.750208 63.028310 155.828298
F 23.445426 63.028310 177.655278
F 23.140644 63.028310 199.482258
F 22.835862 63.028310 221.309237
F 22.531080 63.028310 243.136216
F 52.616178 16.721795 3.412721
F 52.311397 16.721795 25.239701
F 52.006615 16.721795 47.066681
F 51.701833 16.721795 68.893660
F 51.397051 16.721795 90.720640
F 51.092269 16.721795 112.547619
F 50.787487 16.721795 134.374599
F 50.482705 16.721795 156.201579
F 50.177923 16.721795 178.028558
F 49.873141 16.721795 199.855538
F 49.568359 16.721795 221.682517
F 49.263577 16.721795 243.509497
F 52.616178 39.875052 3.412721
F 52.311397 39.875052 25.239701
F 52.006615 39.875052 47.066681
F 51.701833 39.875052 68.893660
F 51.397051 39.875052 90.720640
F 51.092269 39.875052 112.547619
F 50.787487 39.875052 134.374599
F 50.482705 39.875052 156.201579
F 50.177923 39.875052 178.028558
F 49.873141 39.875052 199.855538
F 49.568359 39.875052 221.682517
F 49.263577 39.875052 243.509497
F 52.616178 63.028310 3.412721
F 52.311397 63.028310 25.239701
F 52.006615 63.028310 47.066681
F 51.701833 63.028310 68.893660
F 51.397051 63.028310 90.720640
F 51.092269 63.028310 112.547619
F 50.787487 63.028310 134.374599
F 50.482705 63.028310 156.201579
F 50.177923 63.028310 178.028558
F 49.873141 63.028310 199.855538
F 49.568359 63.028310 221.682517
F 49.263577 63.028310 243.509497
F 8.011202 3.858875 6.428416
F 7.706420 3.858875 28.255396
F 7.401638 3.858875 50.082375
F 7.096856 3.858875 71.909354
F 6.792074 3.858875 93.736334
F 6.487292 3.858875 115.563314
F 6.182510 3.858875 137.390294
F 5.877728 3.858875 159.217273
F 5.572946 3.858875 181.044252
F 5.268164 3.858875 202.871232
F 4.963383 3.858875 224.698212
F 4.658601 3.858875 246.525192
F 8.011202 27.012132 6.428416
F 7.706420 27.012132 28.255396
F 7.401638 27.012132 50.082375
F 7.096856 27.012132 71.909354
F 6.792074 27.012132 93.736334
F 6.487292 27.012132 115.563314
F 6.182510 27.012132 137.390294
F 5.877728 27.012132 159.217273
F 5.572946 27.012132 181.044252
F 5.268164 27.012132 202.871232
F 4.963383 27.012132 224.698212
F 4.658601 27.012132 246.525192
F 8.011202 50.165390 6.428416
F 7.706420 50.165390 28.255396
F 7.401638 50.165390 50.082375
F 7.096856 50.165390 71.909354
F 6.792074 50.165390 93.736334
F 6.487292 50.165390 115.563314
F 6.182510 50.165390 137.390294
F 5.877728 50.165390 159.217273
F 5.572946 50.165390 181.044252
F 5.268164 50.165390 202.871232
F 4.963383 50.165390 224.698212
F 4.658601 50.165390 246.525192
F 34.743700 3.858875 6.801696
F 34.438918 3.858875 28.628676
F 34.134136 3.858875 50.455655
F 33.829354 3.858875 72.282635
F 33.524572 3.858875 94.109615
F 33.219790 3.858875 115.936594
F 32.915008 3.858875 137.763574
F 32.610226 3.858875 159.590553
F 32.305444 3.858875 181.417533
F 32.000662 3.858875 203.244513
F 31.695881 3.858875 225.071492
F 31.391099 3.858875 246.898472
F 34.743700 27.012132 6.801696
F 34.438918 27.012132 28.628676
F 34.134136 27.012132 50.455655
F 33.829354 27.012132 72.282635
F 33.524572 27.012132 94.109615
F 33.219790 27.012132 115.936594
F 32.915008 27.012132 137.763574
F 32.610226 27.012132 159.590553
F 32.305444 27.012132 181.417533
F 32.000662 27.012132 203.244513
F 31.695881 27.012132 225.071492
F 31.391099 27.012132 246.898472
F 34.743700 50.165390 6.801696
F 34.438918 50.165390 28.628676
F 34.134136 50.165390 50.455655
F 33.829354 50.165390 72.282635
F 33.524572 50.165390 94.109615
F 33.219790 50.165390 115.936594
F 32.915008 50.165390 137.763574
F 32.610226 50.165390 159.590553
F 32.305444 50.165390 181.417533
F 32.000662 50.165390 203.244513
F 31.695881 50.165390 225.071492
F 31.391099 50.165390 246.898472
F 61.476197 3.858875 7.174976
F 61.171415 3.858875 29.001957
F 60.866633 3.858875 50.828936
F 60.561851 3.858875 72.655915
F 60.257069 3.858875 94.482895
F 59.952287 3.858875 116.309874
F 59.647505 3.858875 138.136854
F 59.342723 3.858875 159.963834
F 59.037941 3.858875 181.790813
F 58.733159 3.858875 203.617793
F 58.428377 3.858875 225.444772
F 58.123596 3.858875 247.271752
F 61.476197 27.012132 7.174976
F 61.171415 27.012132 29.001957
F 60.866633 27.012132 50.828936
F 60.561851 27.012132 72.655915
F 60.257069 27.012132 94.482895
F 59.952287 27.012132 116.309874
F 59.647505 27.012132 138.136854
F 59.342723 27.012132 159.963834
F 59.037941 27.012132 181.790813
F 58.733159 27.012132 203.617793
F 58.428377 27.012132 225.444772
F 58.123596 27.012132 247.271752
F 61.476197 50.165390 7.174976
F 61.171415 50.165390 29.001957
F 60.866633 50.165390 50.828936
F 60.561851 50.165390 72.655915
F 60.257069 50.165390 94.482895
F 59.952287 50.165390 116.309874
F 59.647505 50.165390 138.136854
F 59.342723 50.165390 159.963834
F 59.037941 50.165390 181.790813
F 58.733159 50.165390 203.617793
F 58.428377 50.165390 225.444772
F 58.123596 50.165390 247.271752
F 8.011202 11.576625 6.428416
F 7.706420 11.576625 28.255396
F 7.401638 11.576625 50.082375
F 7.096856 11.576625 71.909355
F 6.792074 11.576625 93.736334
F 6.487292 11.576625 115.563314
F 6.182510 11.576625 137.390294
F 5.877728 11.576625 159.217273
F 5.572946 11.576625 181.044253
F 5.268164 11.576625 202.871232
F 4.963383 11.576625 224.698212
F 4.658601 11.576625 246.525192
F 8.011202 34.729882 6.428416
F 7.706420 34.729882 28.255396
F 7.401638 34.729882 50.082375
F 7.096856 34.729882 71.909355
F 6.792074 34.729882 93.736334
F 6.487292 34.729882 115.563314
F 6.182510 34.729882 137.390294
F 5.877728 34.729882 159.217273
F 5.572946 34.729882 181.044253
F 5.268164 34.729882 202.871232
F 4.963383 34.729882 224.698212
F 4.658601 34.729882 246.525192
F 8.011202 57.883140 6.428416
F 7.706420 57.883140 28.255396
F 7.401638 57.883140 50.082375
F 7.096856 57.883140 71.909355
F 6.792074 57.883140 93.736334
F 6.487292 57.883140 115.563314
F 6.182510 57.883140 137.390294
F 5.877728 57.883140 159.217273
F 5.572946 57.883140 181.044253
F 5.268164 57.883140 202.871232
F 4.963383 57.883140 224.698212
F 4.658601 57.883140 246.525192
F 34.743700 11.576625 6.801696
F 34.438918 11.576625 28.628676
F 34.134136 11.576625 50.455655
F 33.829354 11.576625 72.282636
F 33.524572 11.576625 94.109615
F 33.219790 11.576625 115.936594
F 32.915008 11.576625 137.763574
F 32.610226 11.576625 159.590553
F 32.305444 11.576625 181.417534
F 32.000662 11.576625 203.244513
F 31.695881 11.576625 225.071492
F 31.391099 11.576625 246.898472
F 34.743700 34.729882 6.801696
F 34.438918 34.729882 28.628676
F 34.134136 34.729882 50.455655
F 33.829354 34.729882 72.282636
F 33.524572 34.729882 94.109615
F 33.219790 34.729882 115.936594
F 32.915008 34.729882 137.763574
F 32.610226 34.729882 159.590553
F 32.305444 34.729882 181.417534
F 32.000662 34.729882 203.244513
F 31.695881 34.729882 225.071492
F 31.391099 34.729882 246.898472
F 34.743700 57.883140 6.801696
F 34.438918 57.883140 28.628676
F 34.134136 57.883140 50.455655
F 33.829354 57.883140 72.282636
F 33.524572 57.883140 94.109615
F 33.219790 57.883140 115.936594
F 32.915008 57.883140 137.763574
F 32.610226 57.883140 159.590553
F 32.305444 57.883140 181.417534
F 32.000662 57.883140 203.244513
F 31.695881 57.883140 225.071492
F 31.391099 57.883140 246.898472
F 61.476197 11.576625 7.174976
F 61.171415 11.576625 29.001957
F 60.866633 11.576625 50.828936
F 60.561851 11.576625 72.655916
F 60.257069 11.576625 94.482895
F 59.952287 11.576625 116.309874
F 59.647505 11.576625 138.136854
F 59.342723 11.576625 159.963834
F 59.037941 11.576625 181.790814
F 58.733159 11.576625 203.617793
F 58.428377 11.576625 225.444772
F 58.123596 11.576625 247.271752
F 61.476197 34.729882 7.174976
F 61.171415 34.729882 29.001957
F 60.866633 34.729882 50.828936
F 60.561851 34.729882 72.655916
F 60.257069 34.729882 94.482895
F 59.952287 34.729882 116.309874
F 59.647505 34.729882 138.136854
F 59.342723 34.729882 159.963834
F 59.037941 34.729882 181.790814
F 58.733159 34.729882 203.617793
F 58.428377 34.729882 225.444772
F 58.123596 34.729882 247.271752
F 61.476197 57.883140 7.174976
F 61.171415 57.883140 29.001957
F 60.866633 57.883140 50.828936
F 60.561851 57.883140 72.655916
F 60.257069 57.883140 94.482895
F 59.952287 57.883140 116.309874
F 59.647505 57.883140 138.136854
F 59.342723 57.883140 159.963834
F 59.037941 57.883140 181.790814
F 58.733159 57.883140 203.617793
F 58.428377 57.883140 225.444772
F 58.123596 57.883140 247.271752
F 8.011202 19.294380 6.428417
F 7.706420 19.294380 28.255396
F 7.401638 19.294380 50.082376
F 7.096856 19.294380 71.909355
F 6.792074 19.294380 93.736334
F 6.487292 19.294380 115.563315
F 6.182510 19.294380 137.390294
F 5.877728 19.294380 159.217274
F 5.572946 19.294380 181.044253
F 5.268164 19.294380 202.871232
F 4.963383 19.294380 224.698213
F 4.658601 19.294380 246.525192
F 8.011202 42.447638 6.428417
F 7.706420 42.447638 28.255396
F 7.401638 42.447638 50.082376
F 7.096856 42.447638 71.909355
F 6.792074 42.447638 93.736334
F 6.487292 42.447638 115.563315
F 6.182510 42.447638 137.390294
F 5.877728 42.447638 159.217274
F 5.572946 42.447638 181.044253
F 5.268164 42.447638 202.871232
F 4.963383 42.447638 224.698213
F 4.658601 42.447638 246.525192
F 8.011202 65.600895 6.428417
F 7.706420 65.600895 28.255396
F 7.401638 65.600895 50.082376
F 7.096856 65.600895 71.909355
F 6.792074 65.600895 93.736334
F 6.487292 65.600895 115.563315
F 6.182510 65.600895 137.390294
F 5.877728 65.600895 159.217274
F 5.572946 65.600895 181.044253
F 5.268164 65.600895 202.871232
F 4.963383 65.600895 224.698213
F 4.658601 65.600895 246.525192
F 34.743700 19.294380 6.801697
F 34.438918 19.294380 28.628676
F 34.134136 19.294380 50.455656
F 33.829354 19.294380 72.282636
F 33.524572 19.294380 94.109615
F 33.219790 19.294380 115.936595
F 32.915008 19.294380 137.763574
F 32.610226 19.294380 159.590554
F 32.305444 19.294380 181.417534
F 32.000662 19.294380 203.244513
F 31.695881 19.294380 225.071493
F 31.391099 19.294380 246.898472
F 34.743700 42.447638 6.801697
F 34.438918 42.447638 28.628676
F 34.134136 42.447638 50.455656
F 33.829354 42.447638 72.282636
F 33.524572 42.447638 94.109615
F 33.219790 42.447638 115.936595
F 32.915008 42.447638 137.763574
F 32.610226 42.447638 159.590554
F 32.305444 42.447638 181.417534
F 32.000662 42.447638 203.244513
F 31.695881 42.447638 225.071493
F 31.391099 42.447638 246.898472
F 34.743700 65.600895 6.801697
F 34.438918 65.600895 28.628676
F 34.134136 65.600895 50.455656
F 33.829354 65.600895 72.282636
F 33.524572 65.600895 94.109615
F 33.219790 65.600895 115.936595
F 32.915008 65.600895 137.763574
F 32.610226 65.600895 159.590554
F 32.305444 65.600895 181.417534
F 32.000662 65.600895 203.244513
F 31.695881 65.600895 225.071493
F 31.391099 65.600895 246.898472
F 61.476197 19.294380 7.174977
F 61.171415 19.294380 29.001957
F 60.866633 19.294380 50.828937
F 60.561851 19.294380 72.655916
F 60.257069 19.294380 94.482895
F 59.952287 19.294380 116.309875
F 59.647505 19.294380 138.136854
F 59.342723 19.294380 159.963835
F 59.037941 19.294380 181.790814
F 58.733159 19.294380 203.617793
F 58.428377 19.294380 225.444773
F 58.123596 19.294380 247.271752
F 61.476197 42.447638 7.174977
F 61.171415 42.447638 29.001957
F 60.866633 42.447638 50.828937
F 60.561851 42.447638 72.655916
F 60.257069 42.447638 94.482895
F 59.952287 42.447638 116.309875
F 59.647505 42.447638 138.136854
F 59.342723 42.447638 159.963835
F 59.037941 42.447638 181.790814
F 58.733159 42.447638 203.617793
F 58.428377 42.447638 225.444773
F 58.123596 42.447638 247.271752
F 61.476197 65.600895 7.174977
F 61.171415 65.600895 29.001957
F 60.866633 65.600895 50.828937
F 60.561851 65.600895 72.655916
F 60.257069 65.600895 94.482895
F 59.952287 65.600895 116.309875
F 59.647505 65.600895 138.136854
F 59.342723 65.600895 159.963835
F 59.037941 65.600895 181.790814
F 58.733159 65.600895 203.617793
F 58.428377 65.600895 225.444773
F 58.123596 65.600895 247.271752
F 16.922033 3.858876 6.552843
F 16.617251 3.858876 28.379824
F 16.312469 3.858876 50.206803
F 16.007687 3.858876 72.033782
F 15.702905 3.858876 93.860762
F 15.398124 3.858876 115.687741
F 15.093342 3.858876 137.514722
F 14.788560 3.858876 159.341701
F 14.483778 3.858876 181.168680
F 14.178996 3.858876 202.995660
F 13.874214 3.858876 224.822639
F 13.569432 3.858876 246.649620
F 16.922033 27.012134 6.552843
F 16.617251 27.012134 28.379824
F 16.312469 27.012134 50.206803
F 16.007687 27.012134 72.033782
F 15.702905 27.012134 93.860762
F 15.398124 27.012134 115.687741
F 15.093342 27.012134 137.514722
F 14.788560 27.012134 159.341701
F 14.483778 27.012134 181.168680
F 14.178996 27.012134 202.995660
F 13.874214 27.012134 224.822639
F 13.569432 27.012134 246.649620
F 16.922033 50.165391 6.552843
F 16.617251 50.165391 28.379824
F 16.312469 50.165391 50.206803
F 16.007687 50.165391 72.033782
F 15.702905 50.165391 93.860762
F 15.398124 50.165391 115.687741
F 15.093342 50.165391 137.514722
F 14.788560 50.165391 159.341701
F 14.483778 50.165391 181.168680
F 14.178996 50.165391 202.995660
F 13.874214 50.165391 224.822639
F 13.569432 50.165391 246.649620
F 43.654530 3.858876 6.926124
F 43.349748 3.858876 28.753104
F 43.044966 3.858876 50.580083
F 42.740184 3.858876 72.407062
F 42.435402 3.858876 94.234043
F 42.130621 3.858876 116.061022
F 41.825839 3.858876 137.888002
F 41.521057 3.858876 159.714981
F 41.216275 3.858876 181.541960
F 40.911493 3.858876 203.368940
F 40.606711 3.858876 225.195920
F 40.301929 3.858876 247.022900
F 43.654530 27.012134 6.926124
F 43.349748 27.012134 28.753104
F 43.044966 27.012134 50.580083
F 42.740184 27.012134 72.407062
F 42.435402 27.012134 94.234043
F 42.130621 27.012134 116.061022
F 41.825839 27.012134 137.888002
F 41.521057 27.012134 159.714981
F 41.216275 27.012134 181.541960
F 40.911493 27.012134 203.368940
F 40.606711 27.012134 225.195920
F 40.301929 27.012134 247.022900
F 43.654530 50.165391 6.926124
F 43.349748 50.165391 28.753104
F 43.044966 50.165391 50.580083
F 42.740184 50.165391 72.407062
F 42.435402 50.165391 94.234043
F 42.130621 50.165391 116.061022
F 41.825839 50.165391 137.888002
F 41.521057 50.165391 159.714981
F 41.216275 50.165391 181.541960
F 40.911493 50.165391 203.368940
F 40.606711 50.165391 225.195920
F 40.301929 50.165391 247.022900
F 16.922033 11.576626 6.552843
F 16.617251 11.576626 28.379824
F 16.312469 11.576626 50.206803
F 16.007687 11.576626 72.033783
F 15.702905 11.576626 93.860762
F 15.398124 11.576626 115.687741
F 15.093342 11.576626 137.514722
F 14.788560 11.576626 159.341701
F 14.483778 11.576626 181.168681
F 14.178996 11.576626 202.995660
F 13.874214 11.576626 224.822639
F 13.569432 11.576626 246.649620
F 16.922033 34.729884 6.552843
F 16.617251 34.729884 28.379824
F 16.312469 34.729884 50.206803
F 16.007687 34.729884 72.033783
F 15.702905 34.729884 93.860762
F 15.398124 34.729884 115.687741
F 15.093342 34.729884 137.514722
F 14.788560 34.729884 159.341701
F 14.483778 34.729884 181.168681
F 14.178996 34.729884 202.995660
F 13.874214 34.729884 224.822639
F 13.569432 34.729884 246.649620
F 16.922033 57.883141 6.552843
F 16.617251 57.883141 28.379824
F 16.312469 57.883141 50.206803
F 16.007687 57.883141 72.033783
F 15.702905 57.883141 93.860762
F 15.398124 57.883141 115.687741
F 15.093342 57.883141 137.514722
F 14.788560 57.883141 159.341701
F 14.483778 57.883141 181.168681
F 14.178996 57.883141 202.995660
F 13.874214 57.883141 224.822639
F 13.569432 57.883141 246.649620
F 43.654530 11.576626 6.926124
F 43.349748 11.576626 28.753104
F 43.044966 11.576626 50.580083
F 42.740184 11.576626 72.407063
F 42.435402 11.576626 94.234043
F 42.130621 11.576626 116.061022
F 41.825839 11.576626 137.888002
F 41.521057 11.576626 159.714981
F 41.216275 11.576626 181.541961
F 40.911493 11.576626 203.368940
F 40.606711 11.576626 225.195920
F 40.301929 11.576626 247.022900
F 43.654530 34.729884 6.926124
F 43.349748 34.729884 28.753104
F 43.044966 34.729884 50.580083
F 42.740184 34.729884 72.407063
F 42.435402 34.729884 94.234043
F 42.130621 34.729884 116.061022
F 41.825839 34.729884 137.888002
F 41.521057 34.729884 159.714981
F 41.216275 34.729884 181.541961
F 40.911493 34.729884 203.368940
F 40.606711 34.729884 225.195920
F 40.301929 34.729884 247.022900
F 43.654530 57.883141 6.926124
F 43.349748 57.883141 28.753104
F 43.044966 57.883141 50.580083
F 42.740184 57.883141 72.407063
F 42.435402 57.883141 94.234043
F 42.130621 57.883141 116.061022
F 41.825839 57.883141 137.888002
F 41.521057 57.883141 159.714981
F 41.216275 57.883141 181.541961
F 40.911493 57.883141 203.368940
F 40.606711 57.883141 225.195920
F 40.301929 57.883141 247.022900
F 16.922033 19.294382 6.552844
F 16.617251 19.294382 28.379824
F 16.312469 19.294382 50.206804
F 16.007687 19.294382 72.033783
F 15.702905 19.294382 93.860762
F 15.398124 19.294382 115.687742
F 15.093342 19.294382 137.514722
F 14.788560 19.294382 159.341702
F 14.483778 19.294382 181.168681
F 14.178996 19.294382 202.995660
F 13.874214 19.294382 224.822640
F 13.569432 19.294382 246.649620
F 16.922033 42.447639 6.552844
F 16.617251 42.447639 28.379824
F 16.312469 42.447639 50.206804
F 16.007687 42.447639 72.033783
F 15.702905 42.447639 93.860762
F 15.398124 42.447639 115.687742
F 15.093342 42.447639 137.514722
F 14.788560 42.447639 159.341702
F 14.483778 42.447639 181.168681
F 14.178996 42.447639 202.995660
F 13.874214 42.447639 224.822640
F 13.569432 42.447639 246.649620
F 16.922033 65.600897 6.552844
F 16.617251 65.600897 28.379824
F 16.312469 65.600897 50.206804
F 16.007687 65.600897 72.033783
F 15.702905 65.600897 93.860762
F 15.398124 65.600897 115.687742
F 15.093342 65.600897 137.514722
F 14.788560 65.600897 159.341702
F 14.483778 65.600897 181.168681
F 14.178996 65.600897 202.995660
F 13.874214 65.600897 224.822640
F 13.569432 65.600897 246.649620
F 43.654530 19.294382 6.926125
F 43.349748 19.294382 28.753104
F 43.044966 19.294382 50.580084
F 42.740184 19.294382 72.407063
F 42.435402 19.294382 94.234043
F 42.130620 19.294382 116.061023
F 41.825839 19.294382 137.888002
F 41.521057 19.294382 159.714982
F 41.216275 19.294382 181.541961
F 40.911493 19.294382 203.368940
F 40.606711 19.294382 225.195921
F 40.301929 19.294382 247.022900
F 43.654530 42.447639 6.926125
F 43.349748 42.447639 28.753104
F 43.044966 42.447639 50.580084
F 42.740184 42.447639 72.407063
F 42.435402 42.447639 94.234043
F 42.130620 42.447639 116.061023
F 41.825839 42.447639 137.888002
F 41.521057 42.447639 159.714982
F 41.216275 42.447639 181.541961
F 40.911493 42.447639 203.368940
F 40.606711 42.447639 225.195921
F 40.301929 42.447639 247.022900
F 43.654530 65.600897 6.926125
F 43.349748 65.600897 28.753104
F 43.044966 65.600897 50.580084
F 42.740184 65.600897 72.407063
F 42.435402 65.600897 94.234043
F 42.130620 65.600897 116.061023
F 41.825839 65.600897 137.888002
F 41.521057 65.600897 159.714982
F 41.216275 65.600897 181.541961
F 40.911493 65.600897 203.368940
F 40.606711 65.600897 225.195921
F 40.301929 65.600897 247.022900
F 25.832872 3.858875 6.677270
F 25.528090 3.858875 28.504250
F 25.223308 3.858875 50.331230
F 24.918526 3.858875 72.158209
F 24.613744 3.858875 93.985188
F 24.308962 3.858875 115.812168
F 24.004180 3.858875 137.639147
F 23.699398 3.858875 159.466128
F 23.394616 3.858875 181.293107
F 23.089834 3.858875 203.120086
F 22.785052 3.858875 224.947066
F 22.480270 3.858875 246.774045
F 25.832872 27.012133 6.677270
F 25.528090 27.012133 28.504250
F 25.223308 27.012133 50.331230
F 24.918526 27.012133 72.158209
F 24.613744 27.012133 93.985188
F 24.308962 27.012133 115.812168
F 24.004180 27.012133 137.639147
F 23.699398 27.012133 159.466128
F 23.394616 27.012133 181.293107
F 23.089834 27.012133 203.120086
F 22.785052 27.012133 224.947066
F 22.480270 27.012133 246.774045
F 25.832872 50.165390 6.677270
F 25.528090 50.165390 28.504250
F 25.223308 50.165390 50.331230
F 24.918526 50.165390 72.158209
F 24.613744 50.165390 93.985188
F 24.308962 50.165390 115.812168
F 24.004180 50.165390 137.639147
F 23.699398 50.165390 159.466128
F 23.394616 50.165390 181.293107
F 23.089834 50.165390 203.120086
F 22.785052 50.165390 224.947066
F 22.480270 50.165390 246.774045
F 52.565368 3.858875 7.050551
F 52.260587 3.858875 28.877530
F 51.955805 3.858875 50.704510
F 51.651023 3.858875 72.531489
F 51.346241 3.858875 94.358468
F 51.041459 3.858875 116.185449
F 50.736677 3.858875 138.012428
F 50.431895 3.858875 159.839408
F 50.127113 3.858875 181.666387
F 49.822331 3.858875 203.493366
F 49.517549 3.858875 225.320347
F 49.212767 3.858875 247.147326
F 52.565368 27.012133 7.050551
F 52.260587 27.012133 28.877530
F 51.955805 27.012133 50.704510
F 51.651023 27.012133 72.531489
F 51.346241 27.012133 94.358468
F 51.041459 27.012133 116.185449
F 50.736677 27.012133 138.012428
F 50.431895 27.012133 159.839408
F 50.127113 27.012133 181.666387
F 49.822331 27.012133 203.493366
F 49.517549 27.012133 225.320347
F 49.212767 27.012133 247.147326
F 52.565368 50.165390 7.050551
F 52.260587 50.165390 28.877530
F 51.955805 50.165390 50.704510
F 51.651023 50.165390 72.531489
F 51.346241 50.165390 94.358468
F 51.041459 50.165390 116.185449
F 50.736677 50.165390 138.012428
F 50.431895 50.165390 159.839408
F 50.127113 50.165390 181.666387
F 49.822331 50.165390 203.493366
F 49.517549 50.165390 225.320347
F 49.212767 50.165390 247.147326
F 25.832872 11.576625 6.677270
F 25.528090 11.576625 28.504250
F 25.223308 11.576625 50.331230
F 24.918526 11.576625 72.158209
F 24.613744 11.576625 93.985189
F 24.308962 11.576625 115.812168
F 24.004180 11.576625 137.639147
F 23.699398 11.576625 159.466128
F 23.394616 11.576625 181.293107
F 23.089834 11.576625 203.120087
F 22.785052 11.576625 224.947066
F 22.480270 11.576625 246.774045
F 25.832872 34.729883 6.677270
F 25.528090 34.729883 28.504250
F 25.223308 34.729883 50.331230
F 24.918526 34.729883 72.158209
F 24.613744 34.729883 93.985189
F 24.308962 34.729883 115.812168
F 24.004180 34.729883 137.639147
F 23.699398 34.729883 159.466128
F 23.394616 34.729883 181.293107
F 23.089834 34.729883 203.120087
F 22.785052 34.729883 224.947066
F 22.480270 34.729883 246.774045
F 25.832872 57.883140 6.677270
F 25.528090 57.883140 28.504250
F 25.223308 57.883140 50.331230
F 24.918526 57.883140 72.158209
F 24.613744 57.883140 93.985189
F 24.308962 57.883140 115.812168
F 24.004180 57.883140 137.639147
F 23.699398 57.883140 159.466128
F 23.394616 57.883140 181.293107
F 23.089834 57.883140 203.120087
F 22.785052 57.883140 224.947066
F 22.480270 57.883140 246.774045
F 52.565368 11.576625 7.050551
F 52.260587 11.576625 28.877530
F 51.955805 11.576625 50.704510
F 51.651023 11.576625 72.531489
F 51.346241 11.576625 94.358469
F 51.041459 11.576625 116.185449
F 50.736677 11.576625 138.012428
F 50.431895 11.576625 159.839408
F 50.127113 11.576625 181.666387
F 49.822331 11.576625 203.493367
F 49.517549 11.576625 225.320347
F 49.212767 11.576625 247.147326
F 52.565368 34.729883 7.050551
F 52.260587 34.729883 28.877530
F 51.955805 34.729883 50.704510
F 51.651023 34.729883 72.531489
F 51.346241 34.729883 94.358469
F 51.041459 34.729883 116.185449
F 50.736677 34.729883 138.012428
F 50.431895 34.729883 159.839408
F 50.127113 34.729883 181.666387
F 49.822331 34.729883 203.493367
F 49.517549 34.729883 225.320347
F 49.212767 34.729883 247.147326
F 52.565368 57.883140 7.050551
F 52.260587 57.883140 28.877530
F 51.955805 57.883140 50.704510
F 51.651023 57.883140 72.531489
F 51.346241 57.883140 94.358469
F 51.041459 57.883140 116.185449
F 50.736677 57.883140 138.012428
F 50.431895 57.883140 159.839408
F 50.127113 57.883140 181.666387
F 49.822331 57.883140 203.493367
F 49.517549 57.883140 225.320347
F 49.212767 57.883140 247.147326
F 25.832872 19.294381 6.677270
F 25.528090 19.294381 28.504251
F 25.223308 19.294381 50.331230
F 24.918526 19.294381 72.158210
F 24.613744 19.294381 93.985189
F 24.308962 19.294381 115.812168
F 24.004180 19.294381 137.639148
F 23.699398 19.294381 159.466128
F 23.394616 19.294381 181.293108
F 23.089834 19.294381 203.120087
F 22.785052 19.294381 224.947066
F 22.480270 19.294381 246.774046
F 25.832872 42.447638 6.677270
F 25.528090 42.447638 28.504251
F 25.223308 42.447638 50.331230
F 24.918526 42.447638 72.158210
F 24.613744 42.447638 93.985189
F 24.308962 42.447638 115.812168
F 24.004180 42.447638 137.639148
F 23.699398 42.447638 159.466128
F 23.394616 42.447638 181.293108
F 23.089834 42.447638 203.120087
F 22.785052 42.447638 224.947066
F 22.480270 42.447638 246.774046
F 25.832872 65.600896 6.677270
F 25.528090 65.600896 28.504251
F 25.223308 65.600896 50.331230
F 24.918526 65.600896 72.158210
F 24.613744 65.600896 93.985189
F 24.308962 65.600896 115.812168
F 24.004180 65.600896 137.639148
F 23.699398 65.600896 159.466128
F 23.394616 65.600896 181.293108
F 23.089834 65.600896 203.120087
F 22.785052 65.600896 224.947066
F 22.480270 65.600896 246.774046
F 52.565368 19.294381 7.050551
F 52.260587 19.294381 28.877531
F 51.955805 19.294381 50.704510
F 51.651023 19.294381 72.531490
F 51.346241 19.294381 94.358469
F 51.041459 19.294381 116.185449
F 50.736677 19.294381 138.012429
F 50.431895 19.294381 159.839408
F 50.127113 19.294381 181.666388
F 49.822331 19.294381 203.493367
F 49.517549 19.294381 225.320347
F 49.212767 19.294381 247.147327
F 52.565368 42.447638 7.050551
F 52.260587 42.447638 28.877531
F 51.955805 42.447638 50.704510
F 51.651023 42.447638 72.531490
F 51.346241 42.447638 94.358469
F 51.041459 42.447638 116.185449
F 50.736677 42.447638 138.012429
F 50.431895 42.447638 159.839408
F 50.127113 42.447638 181.666388
F 49.822331 42.447638 203.493367
F 49.517549 42.447638 225.320347
F 49.212767 42.447638 247.147327
F 52.565368 65.600896 7.050551
F 52.260587 65.600896 28.877531
F 51.955805 65.600896 50.704510
F 51.651023 65.600896 72.531490
F 51.346241 65.600896 94.358469
F 51.041459 65.600896 116.185449
F 50.736677 65.600896 138.012429
F 50.431895 65.600896 159.839408
F 50.127113 65.600896 181.666388
F 49.822331 65.600896 203.493367
F 49.517549 65.600896 225.320347
F 49.212767 65.600896 247.147327
F 8.049313 3.858875 3.700045
F 7.744531 3.858875 25.527024
F 7.439749 3.858875 47.354004
F 7.134967 3.858875 69.180983
F 6.830185 3.858875 91.007963
F 6.525403 3.858875 112.834943
F 6.220621 3.858875 134.661922
F 5.915839 3.858875 156.488902
F 5.611057 3.858875 178.315881
F 5.306275 3.858875 200.142861
F 5.001493 3.858875 221.969841
F 4.696711 3.858875 243.796820
F 8.049313 27.012133 3.700045
F 7.744531 27.012133 25.527024
F 7.439749 27.012133 47.354004
F 7.134967 27.012133 69.180983
F 6.830185 27.012133 91.007963
F 6.525403 27.012133 112.834943
F 6.220621 27.012133 134.661922
F 5.915839 27.012133 156.488902
F 5.611057 27.012133 178.315881
F 5.306275 27.012133 200.142861
F 5.001493 27.012133 221.969841
F 4.696711 27.012133 243.796820
F 8.049313 50.165390 3.700045
F 7.744531 50.165390 25.527024
F 7.439749 50.165390 47.354004
F 7.134967 50.165390 69.180983
F 6.830185 50.165390 91.007963
F 6.525403 50.165390 112.834943
F 6.220621 50.165390 134.661922
F 5.915839 50.165390 156.488902
F 5.611057 50.165390 178.315881
F 5.306275 50.165390 200.142861
F 5.001493 50.165390 221.969841
F 4.696711 50.165390 243.796820
F 34.781810 3.858875 4.073325
F 34.477028 3.858875 25.900304
F 34.172246 3.858875 47.727285
F 33.867464 3.858875 69.554264
F 33.562682 3.858875 91.381243
F 33.257900 3.858875 113.208223
F 32.953118 3.858875 135.035202
F 32.648336 3.858875 156.862182
F 32.343554 3.858875 178.689162
F 32.038772 3.858875 200.516141
F 31.733990 3.858875 222.343121
F 31.429208 3.858875 244.170100
F 34.781810 27.012133 4.073325
F 34.477028 27.012133 25.900304
F 34.172246 27.012133 47.727285
F 33.867464 27.012133 69.554264
F 33.562682 27.012133 91.381243
F 33.257900 27.012133 113.208223
F 32.953118 27.012133 135.035202
F 32.648336 27.012133 156.862182
F 32.343554 27.012133 178.689162
F 32.038772 27.012133 200.516141
F 31.733990 27.012133 222.343121
F 31.429208 27.012133 244.170100
F 34.781810 50.165390 4.073325
F 34.477028 50.165390 25.900304
F 34.172246 50.165390 47.727285
F 33.867464 50.165390 69.554264
F 33.562682 50.165390 91.381243
F 33.257900 50.165390 113.208223
F 32.953118 50.165390 135.035202
F 32.648336 50.165390 156.862182
F 32.343554 50.165390 178.689162
F 32.038772 50.165390 200.516141
F 31.733990 50.165390 222.343121
F 31.429208 50.165390 244.170100
F 61.514307 3.858875 4.446606
F 61.209525 3.858875 26.273585
F 60.904743 3.858875 48.100565
F 60.599961 3.858875 69.927544
F 60.295179 3.858875 91.754523
F 59.990397 3.858875 113.581503
F 59.685615 3.858875 135.408483
F 59.380833 3.858875 157.235463
F 59.076051 3.858875 179.062442
F 58.771269 3.858875 200.889421
F 58.466487 3.858875 222.716401
F 58.161705 3.858875 244.543381
F 61.514307 27.012133 4.446606
F 61.209525 27.012133 26.273585
F 60.904743 27.012133 48.100565
F 60.599961 27.012133 69.927544
F 60.295179 27.012133 91.754523
F 59.990397 27.012133 113.581503
F 59.685615 27.012133 135.408483
F 59.380833 27.012133 157.235463
F 59.076051 27.012133 179.062442
F 58.771269 27.012133 200.889421
F 58.466487 27.012133 222.716401
F 58.161705 27.012133 244.543381
F 61.514307 50.165390 4.446606
F 61.209525 50.165390 26.273585
F 60.904743 50.165390 48.100565
F 60.599961 50.165390 69.927544
F 60.295179 50.165390 91.754523
F 59.990397 50.165390 113.581503
F 59.685615 50.165390 135.408483
F 59.380833 50.165390 157.235463
F 59.076051 50.165390 179.062442
F 58.771269 50.165390 200.889421
F 58.466487 50.165390 222.716401
F 58.161705 50.165390 244.543381
F 8.049313 11.576625 3.700045
F 7.744531 11.576625 25.527024
F 7.439749 11.576625 47.354003
F 7.134967 11.576625 69.180983
F 6.830185 11.576625 91.007963
F 6.525403 11.576625 112.834943
F 6.220621 11.576625 134.661922
F 5.915839 11.576625 156.488901
F 5.611057 11.576625 178.315881
F 5.306275 11.576625 200.142861
F 5.001493 11.576625 221.969841
F 4.696711 11.576625 243.796820
F 8.049313 34.729883 3.700045
F 7.744531 34.729883 25.527024
F 7.439749 34.729883 47.354003
F 7.134967 34.729883 69.180983
F 6.830185 34.729883 91.007963
F 6.525403 34.729883 112.834943
F 6.220621 34.729883 134.661922
F 5.915839 34.729883 156.488901
F 5.611057 34.729883 178.315881
F 5.306275 34.729883 200.142861
F 5.001493 34.729883 221.969841
F 4.696711 34.729883 243.796820
F 8.049313 57.883140 3.700045
F 7.744531 57.883140 25.527024
F 7.439749 57.883140 47.354003
F 7.134967 57.883140 69.180983
F 6.830185 57.883140 91.007963
F 6.525403 57.883140 112.834943
F 6.220621 57.883140 134.661922
F 5.915839 57.883140 156.488901
F 5.611057 57.883140 178.315881
F 5.306275 57.883140 200.142861
F 5.001493 57.883140 221.969841
F 4.696711 57.883140 243.796820
F 34.781810 11.576625 4.073325
F 34.477028 11.576625 25.900304
F 34.172246 11.576625 47.727284
F 33.867464 11.576625 69.554264
F 33.562682 11.576625 91.381243
F 33.257900 11.576625 113.208223
F 32.953118 11.576625 135.035202
F 32.648336 11.576625 156.862181
F 32.343554 11.576625 178.689162
F 32.038772 11.576625 200.516141
F 31.733990 11.576625 222.343121
F 31.429208 11.576625 244.170100
F 34.781810 34.729883 4.073325
F 34.477028 34.729883 25.900304
F 34.172246 34.729883 47.727284
F 33.867464 34.729883 69.554264
F 33.562682 34.729883 91.381243
F 33.257900 34.729883 113.208223
F 32.953118 34.729883 135.035202
F 32.648336 34.729883 156.862181
F 32.343554 34.729883 178.689162
F 32.038772 34.729883 200.516141
F 31.733990 34.729883 222.343121
F 31.429208 34.729883 244.170100
F 34.781810 57.883140 4.073325
F 34.477028 57.883140 25.900304
F 34.172246 57.883140 47.727284
F 33.867464 57.883140 69.554264
F 33.562682 57.883140 91.381243
F 33.257900 57.883140 113.208223
F 32.953118 57.883140 135.035202
F 32.648336 57.883140 156.862181
F 32.343554 57.883140 178.689162
F 32.038772 57.883140 200.516141
F 31.733990 57.883140 222.343121
F 31.429208 57.883140 244.170100
F 61.514307 11.576625 4.446606
F 61.209525 11.576625 26.273585
F 60.904743 11.576625 48.100564
F 60.599961 11.576625 69.927544
F 60.295179 11.576625 91.754523
F 59.990397 11.576625 113.581503
F 59.685615 11.576625 135.408483
F 59.380833 11.576625 157.235462
F 59.076051 11.576625 179.062442
F 58.771269 11.576625 200.889421
F 58.466487 11.576625 222.716401
F 58.161705 11.576625 244.543381
F 61.514307 34.729883 4.446606
F 61.209525 34.729883 26.273585
F 60.904743 34.729883 48.100564
F 60.599961 34.729883 69.927544
F 60.295179 34.729883 91.754523
F 59.990397 34.729883 113.581503
F 59.685615 34.729883 135.408483
F 59.380833 34.729883 157.235462
F 59.076051 34.729883 179.062442
F 58.771269 34.729883 200.889421
F 58.466487 34.729883 222.716401
F 58.161705 34.729883 244.543381
F 61.514307 57.883140 4.446606
F 61.209525 57.883140 26.273585
F 60.904743 57.883140 48.100564
F 60.599961 57.883140 69.927544
F 60.295179 57.883140 91.754523
F 59.990397 57.883140 113.581503
F 59.685615 57.883140 135.408483
F 59.380833 57.883140 157.235462
F 59.076051 57.883140 179.062442
F 58.771269 57.883140 200.889421
F 58.466487 57.883140 222.716401
F 58.161705 57.883140 244.543381
F 8.049313 19.294381 3.700044
F 7.744531 19.294381 25.527024
F 7.439749 19.294381 47.354003
F 7.134967 19.294381 69.180982
F 6.830185 19.294381 91.007963
F 6.525403 19.294381 112.834942
F 6.220621 19.294381 134.661922
F 5.915839 19.294381 156.488901
F 5.611057 19.294381 178.315880
F 5.306275 19.294381 200.142861
F 5.001493 19.294381 221.969840
F 4.696711 19.294381 243.796820
F 8.049313 42.447638 3.700044
F 7.744531 42.447638 25.527024
F 7.439749 42.447638 47.354003
F 7.134967 42.447638 69.180982
F 6.830185 42.447638 91.007963
F 6.525403 42.447638 112.834942
F 6.220621 42.447638 134.661922
F 5.915839 42.447638 156.488901
F 5.611057 42.447638 178.315880
F 5.306275 42.447638 200.142861
F 5.001493 42.447638 221.969840
F 4.696711 42.447638 243.796820
F 8.049313 65.600896 3.700044
F 7.744531 65.600896 25.527024
F 7.439749 65.600896 47.354003
F 7.134967 65.600896 69.180982
F 6.830185 65.600896 91.007963
F 6.525403 65.600896 112.834942
F 6.220621 65.600896 134.661922
F 5.915839 65.600896 156.488901
F 5.611057 65.600896 178.315880
F 5.306275 65.600896 200.142861
F 5.001493 65.600896 221.969840
F 4.696711 65.600896 243.796820
F 34.781810 19.294381 4.073324
F 34.477028 19.294381 25.900304
F 34.172246 19.294381 47.727284
F 33.867464 19.294381 69.554263
F 33.562682 19.294381 91.381243
F 33.257900 19.294381 113.208222
F 32.953118 19.294381 135.035202
F 32.648336 19.294381 156.862181
F 32.343554 19.294381 178.689161
F 32.038772 19.294381 200.516141
F 31.733990 19.294381 222.343120
F 31.429208 19.294381 244.170100
F 34.781810 42.447638 4.073324
F 34.477028 42.447638 25.900304
F 34.172246 42.447638 47.727284
F 33.867464 42.447638 69.554263
F 33.562682 42.447638 91.381243
F 33.257900 42.447638 113.208222
F 32.953118 42.447638 135.035202
F 32.648336 42.447638 156.862181
F 32.343554 42.447638 178.689161
F 32.038772 42.447638 200.516141
F 31.733990 42.447638 222.343120
F 31.429208 42.447638 244.170100
F 34.781810 65.600896 4.073324
F 34.477028 65.600896 25.900304
F 34.172246 65.600896 47.727284
F 33.867464 65.600896 69.554263
F 33.562682 65.600896 91.381243
F 33.257900 65.600896 113.208222
F 32.953118 65.600896 135.035202
F 32.648336 65.600896 156.862181
F 32.343554 65.600896 178.689161
F 32.038772 65.600896 200.516141
F 31.733990 65.600896 222.343120
F 31.429208 65.600896 244.170100
F 61.514307 19.294381 4.446605
F 61.209525 19.294381 26.273585
F 60.904743 19.294381 48.100564
F 60.599961 19.294381 69.927543
F 60.295179 19.294381 91.754523
F 59.990397 19.294381 113.581502
F 59.685615 19.294381 135.408483
F 59.380833 19.294381 157.235462
F 59.076051 19.294381 179.062441
F 58.771269 19.294381 200.889421
F 58.466487 19.294381 222.716400
F 58.161705 19.294381 244.543381
F 61.514307 42.447638 4.446605
F 61.209525 42.447638 26.273585
F 60.904743 42.447638 48.100564
F 60.599961 42.447638 69.927543
F 60.295179 42.447638 91.754523
F 59.990397 42.447638 113.581502
F 59.685615 42.447638 135.408483
F 59.380833 42.447638 157.235462
F 59.076051 42.447638 179.062441
F 58.771269 42.447638 200.889421
F 58.466487 42.447638 222.716400
F 58.161705 42.447638 244.543381
F 61.514307 65.600896 4.446605
F 61.209525 65.600896 26.273585
F 60.904743 65.600896 48.100564
F 60.599961 65.600896 69.927543
F 60.295179 65.600896 91.754523
F 59.990397 65.600896 113.581502
F 59.685615 65.600896 135.408483
F 59.380833 65.600896 157.235462
F 59.076051 65.600896 179.062441
F 58.771269 65.600896 200.889421
F 58.466487 65.600896 222.716400
F 58.161705 65.600896 244.543381
F 16.960144 3.858876 3.824471
F 16.655362 3.858876 25.651451
F 16.350580 3.858876 47.478430
F 16.045798 3.858876 69.305409
F 15.741016 3.858876 91.132389
F 15.436234 3.858876 112.959369
F 15.131452 3.858876 134.786349
F 14.826670 3.858876 156.613328
F 14.521888 3.858876 178.440307
F 14.217107 3.858876 200.267287
F 13.912325 3.858876 222.094266
F 13.607543 3.858876 243.921247
F 16.960144 27.012133 3.824471
F 16.655362 27.012133 25.651451
F 16.350580 27.012133 47.478430
F 16.045798 27.012133 69.305409
F 15.741016 27.012133 91.132389
F 15.436234 27.012133 112.959369
F 15.131452 27.012133 134.786349
F 14.826670 27.012133 156.613328
F 14.521888 27.012133 178.440307
F 14.217107 27.012133 200.267287
F 13.912325 27.012133 222.094266
F 13.607543 27.012133 243.921247
F 16.960144 50.165391 3.824471
F 16.655362 50.165391 25.651451
F 16.350580 50.165391 47.478430
F 16.045798 50.165391 69.305409
F 15.741016 50.165391 91.132389
F 15.436234 50.165391 112.959369
F 15.131452 50.165391 134.786349
F 14.826670 50.165391 156.613328
F 14.521888 50.165391 178.440307
F 14.217107 50.165391 200.267287
F 13.912325 50.165391 222.094266
F 13.607543 50.165391 243.921247
F 43.692641 3.858876 4.197751
F 43.387859 3.858876 26.024731
F 43.083077 3.858876 47.851710
F 42.778295 3.858876 69.678690
F 42.473513 3.858876 91.505670
F 42.168731 3.858876 113.332649
F 41.863949 3.858876 135.159629
F 41.559167 3.858876 156.986608
F 41.254385 3.858876 178.813587
F 40.949604 3.858876 200.640568
F 40.644822 3.858876 222.467547
F 40.340040 3.858876 244.294527
F 43.692641 27.012133 4.197751
F 43.387859 27.012133 26.024731
F 43.083077 27.012133 47.851710
F 42.778295 27.012133 69.678690
F 42.473513 27.012133 91.505670
F 42.168731 27.012133 113.332649
F 41.863949 27.012133 135.159629
F 41.559167 27.012133 156.986608
F 41.254385 27.012133 178.813587
F 40.949604 27.012133 200.640568
F 40.644822 27.012133 222.467547
F 40.340040 27.012133 244.294527
F 43.692641 50.165391 4.197751
F 43.387859 50.165391 26.024731
F 43.083077 50.165391 47.851710
F 42.778295 50.165391 69.678690
F 42.473513 50.165391 91.505670
F 42.168731 50.165391 113.332649
F 41.863949 50.165391 135.159629
F 41.559167 50.165391 156.986608
F 41.254385 50.165391 178.813587
F 40.949604 50.165391 200.640568
F 40.644822 50.165391 222.467547
F 40.340040 50.165391 244.294527
F 16.960144 11.576626 3.824471
F 16.655362 11.576626 25.651450
F 16.350580 11.576626 47.478430
F 16.045798 11.576626 69.305409
F 15.741016 11.576626 91.132389
F 15.436234 11.576626 112.959369
F 15.131452 11.576626 134.786348
F 14.826670 11.576626 156.613328
F 14.521888 11.576626 178.440307
F 14.217107 11.576626 200.267287
F 13.912325 11.576626 222.094266
F 13.607543 11.576626 243.921246
F 16.960144 34.729883 3.824471
F 16.655362 34.729883 25.651450
F 16.350580 34.729883 47.478430
F 16.045798 34.729883 69.305409
F 15.741016 34.729883 91.132389
F 15.436234 34.729883 112.959369
F 15.131452 34.729883 134.786348
F 14.826670 34.729883 156.613328
F 14.521888 34.729883 178.440307
F 14.217107 34.729883 200.267287
F 13.912325 34.729883 222.094266
F 13.607543 34.729883 243.921246
F 16.960144 57.883141 3.824471
F 16.655362 57.883141 25.651450
F 16.350580 57.883141 47.478430
F 16.045798 57.883141 69.305409
F 15.741016 57.883141 91.132389
F 15.436234 57.883141 112.959369
F 15.131452 57.883141 134.786348
F 14.826670 57.883141 156.613328
F 14.521888 57.883141 178.440307
F 14.217107 57.883141 200.267287
F 13.912325 57.883141 222.094266
F 13.607543 57.883141 243.921246
F 43.692641 11.576626 4.197751
F 43.387859 11.576626 26.024730
F 43.083077 11.576626 47.851710
F 42.778295 11.576626 69.678690
F 42.473513 11.576626 91.505670
F 42.168731 11.576626 113.332649
F 41.863949 11.576626 135.159628
F 41.559167 11.576626 156.986608
F 41.254385 11.576626 178.813587
F 40.949604 11.576626 200.640568
F 40.644822 11.576626 222.467547
F 40.340040 11.576626 244.294526
F 43.692641 34.729883 4.197751
F 43.387859 34.729883 26.024730
F 43.083077 34.729883 47.851710
F 42.778295 34.729883 69.678690
F 42.473513 34.729883 91.505670
F 42.168731 34.729883 113.332649
F 41.863949 34.729883 135.159628
F 41.559167 34.729883 156.986608
F 41.254385 34.729883 178.813587
F 40.949604 34.729883 200.640568
F 40.644822 34.729883 222.467547
F 40.340040 34.729883 244.294526
F 43.692641 57.883141 4.197751
F 43.387859 57.883141 26.024730
F 43.083077 57.883141 47.851710
F 42.778295 57.883141 69.678690
F 42.473513 57.883141 91.505670
F 42.168731 57.883141 113.332649
F 41.863949 57.883141 135.159628
F 41.559167 57.883141 156.986608
F 41.254385 57.883141 178.813587
F 40.949604 57.883141 200.640568
F 40.644822 57.883141 222.467547
F 40.340040 57.883141 244.294526
F 16.960144 19.294381 3.824471
F 16.655362 19.294381 25.651450
F 16.350580 19.294381 47.478429
F 16.045798 19.294381 69.305409
F 15.741016 19.294381 91.132388
F 15.436234 19.294381 112.959368
F 15.131452 19.294381 134.786348
F 14.826670 19.294381 156.613327
F 14.521888 19.294381 178.440307
F 14.217107 19.294381 200.267286
F 13.912325 19.294381 222.094265
F 13.607543 19.294381 243.921246
F 16.960144 42.447639 3.824471
F 16.655362 42.447639 25.651450
F 16.350580 42.447639 47.478429
F 16.045798 42.447639 69.305409
F 15.741016 42.447639 91.132388
F 15.436234 42.447639 112.959368
F 15.131452 42.447639 134.786348
F 14.826670 42.447639 156.613327
F 14.521888 42.447639 178.440307
F 14.217107 42.447639 200.267286
F 13.912325 42.447639 222.094265
F 13.607543 42.447639 243.921246
F 16.960144 65.600896 3.824471
F 16.655362 65.600896 25.651450
F 16.350580 65.600896 47.478429
F 16.045798 65.600896 69.305409
F 15.741016 65.600896 91.132388
F 15.436234 65.600896 112.959368
F 15.131452 65.600896 134.786348
F 14.826670 65.600896 156.613327
F 14.521888 65.600896 178.440307
F 14.217107 65.600896 200.267286
F 13.912325 65.600896 222.094265
F 13.607543 65.600896 243.921246
F 43.692641 19.294381 4.197751
F 43.387859 19.294381 26.024730
F 43.083077 19.294381 47.851709
F 42.778295 19.294381 69.678690
F 42.473513 19.294381 91.505669
F 42.168731 19.294381 113.332648
F 41.863949 19.294381 135.159628
F 41.559167 19.294381 156.986607
F 41.254385 19.294381 178.813587
F 40.949604 19.294381 200.640567
F 40.644822 19.294381 222.467546
F 40.340040 19.294381 244.294526
F 43.692641 42.447639 4.197751
F 43.387859 42.447639 26.024730
F 43.083077 42.447639 47.851709
F 42.778295 42.447639 69.678690
F 42.473513 42.447639 91.505669
F 42.168731 42.447639 113.332648
F 41.863949 42.447639 135.159628
F 41.559167 42.447639 156.986607
F 41.254385 42.447639 178.813587
F 40.949604 42.447639 200.640567
F 40.644822 42.447639 222.467546
F 40.340040 42.447639 244.294526
F 43.692641 65.600896 4.197751
F 43.387859 65.600896 26.024730
F 43.083077 65.600896 47.851709
F 42.778295 65.600896 69.678690
F 42.473513 65.600896 91.505669
F 42.168731 65.600896 113.332648
F 41.863949 65.600896 135.159628
F 41.559167 65.600896 156.986607
F 41.254385 65.600896 178.813587
F 40.949604 65.600896 200.640567
F 40.644822 65.600896 222.467546
F 40.340040 65.600896 244.294526
F 25.870980 3.858875 3.948898
F 25.566198 3.858875 25.775878
F 25.261416 3.858875 47.602857
F 24.956634 3.858875 69.429837
F 24.651853 3.858875 91.256816
F 24.347071 3.858875 113.083796
F 24.042289 3.858875 134.910776
F 23.737507 3.858875 156.737755
F 23.432725 3.858875 178.564735
F 23.127943 3.858875 200.391714
F 22.823161 3.858875 222.218693
F 22.518379 3.858875 244.045673
F 25.870980 27.012133 3.948898
F 25.566198 27.012133 25.775878
F 25.261416 27.012133 47.602857
F 24.956634 27.012133 69.429837
F 24.651853 27.012133 91.256816
F 24.347071 27.012133 113.083796
F 24.042289 27.012133 134.910776
F 23.737507 27.012133 156.737755
F 23.432725 27.012133 178.564735
F 23.127943 27.012133 200.391714
F 22.823161 27.012133 222.218693
F 22.518379 27.012133 244.045673
F 25.870980 50.165390 3.948898
F 25.566198 50.165390 25.775878
F 25.261416 50.165390 47.602857
F 24.956634 50.165390 69.429837
F 24.651853 50.165390 91.256816
F 24.347071 50.165390 113.083796
F 24.042289 50.165390 134.910776
F 23.737507 50.165390 156.737755
F 23.432725 50.165390 178.564735
F 23.127943 50.165390 200.391714
F 22.823161 50.165390 222.218693
F 22.518379 50.165390 244.045673
F 52.603477 3.858875 4.322179
F 52.298695 3.858875 26.149158
F 51.993913 3.858875 47.976137
F 51.689131 3.858875 69.803117
F 51.384350 3.858875 91.630097
F 51.079568 3.858875 113.457077
F 50.774786 3.858875 135.284056
F 50.470004 3.858875 157.111035
F 50.165222 3.858875 178.938015
F 49.860440 3.858875 200.764994
F 49.555658 3.858875 222.591974
F 49.250876 3.858875 244.418954
F 52.603477 27.012133 4.322179
F 52.298695 27.012133 26.149158
F 51.993913 27.012133 47.976137
F 51.689131 27.012133 69.803117
F 51.384350 27.012133 91.630097
F 51.079568 27.012133 113.457077
F 50.774786 27.012133 135.284056
F 50.470004 27.012133 157.111035
F 50.165222 27.012133 178.938015
F 49.860440 27.012133 200.764994
F 49.555658 27.012133 222.591974
F 49.250876 27.012133 244.418954
F 52.603477 50.165390 4.322179
F 52.298695 50.165390 26.149158
F 51.993913 50.165390 47.976137
F 51.689131 50.165390 69.803117
F 51.384350 50.165390 91.630097
F 51.079568 50.165390 113.457077
F 50.774786 50.165390 135.284056
F 50.470004 50.165390 157.111035
F 50.165222 50.165390 178.938015
F 49.860440 50.165390 200.764994
F 49.555658 50.165390 222.591974
F 49.250876 50.165390 244.418954
F 25.870980 11.576625 3.948897
F 25.566198 11.576625 25.775878
F 25.261416 11.576625 47.602857
F 24.956634 11.576625 69.429837
F 24.651853 11.576625 91.256816
F 24.347071 11.576625 113.083795
F 24.042289 11.576625 134.910776
F 23.737507 11.576625 156.737755
F 23.432725 11.576625 178.564735
F 23.127943 11.576625 200.391714
F 22.823161 11.576625 222.218693
F 22.518379 11.576625 244.045673
F 25.870980 34.729883 3.948897
F 25.566198 34.729883 25.775878
F 25.261416 34.729883 47.602857
F 24.956634 34.729883 69.429837
F 24.651853 34.729883 91.256816
F 24.347071 34.729883 113.083795
F 24.042289 34.729883 134.910776
F 23.737507 34.729883 156.737755
F 23.432725 34.729883 178.564735
F 23.127943 34.729883 200.391714
F 22.823161 34.729883 222.218693
F 22.518379 34.729883 244.045673
F 25.870980 57.883140 3.948897
F 25.566198 57.883140 25.775878
F 25.261416 57.883140 47.602857
F 24.956634 57.883140 69.429837
F 24.651853 57.883140 91.256816
F 24.347071 57.883140 113.083795
F 24.042289 57.883140 134.910776
F 23.737507 57.883140 156.737755
F 23.432725 57.883140 178.564735
F 23.127943 57.883140 200.391714
F 22.823161 57.883140 222.218693
F 22.518379 57.883140 244.045673
F 52.603477 11.576625 4.322178
F 52.298695 11.576625 26.149158
F 51.993913 11.576625 47.976137
F 51.689131 11.576625 69.803117
F 51.384350 11.576625 91.630097
F 51.079568 11.576625 113.457076
F 50.774786 11.576625 135.284056
F 50.470004 11.576625 157.111035
F 50.165222 11.576625 178.938015
F 49.860440 11.576625 200.764994
F 49.555658 11.576625 222.591974
F 49.250876 11.576625 244.418954
F 52.603477 34.729883 4.322178
F 52.298695 34.729883 26.149158
F 51.993913 34.729883 47.976137
F 51.689131 34.729883 69.803117
F 51.384350 34.729883 91.630097
F 51.079568 34.729883 113.457076
F 50.774786 34.729883 135.284056
F 50.470004 34.729883 157.111035
F 50.165222 34.729883 178.938015
F 49.860440 34.729883 200.764994
F 49.555658 34.729883 222.591974
F 49.250876 34.729883 244.418954
F 52.603477 57.883140 4.322178
F 52.298695 57.883140 26.149158
F 51.993913 57.883140 47.976137
F 51.689131 57.883140 69.803117
F 51.384350 57.883140 91.630097
F 51.079568 57.883140 113.457076
F 50.774786 57.883140 135.284056
F 50.470004 57.883140 157.111035
F 50.165222 57.883140 178.938015
F 49.860440 57.883140 200.764994
F 49.555658 57.883140 222.591974
F 49.250876 57.883140 244.418954
F 25.870980 19.294381 3.948897
F 25.566198 19.294381 25.775877
F 25.261416 19.294381 47.602857
F 24.956634 19.294381 69.429836
F 24.651853 19.294381 91.256815
F 24.347071 19.294381 113.083795
F 24.042289 19.294381 134.910775
F 23.737507 19.294381 156.737755
F 23.432725 19.294381 178.564734
F 23.127943 19.294381 200.391713
F 22.823161 19.294381 222.218693
F 22.518379 19.294381 244.045672
F 25.870980 42.447638 3.948897
F 25.566198 42.447638 25.775877
F 25.261416 42.447638 47.602857
F 24.956634 42.447638 69.429836
F 24.651853 42.447638 91.256815
F 24.347071 42.447638 113.083795
F 24.042289 42.447638 134.910775
F 23.737507 42.447638 156.737755
F 23.432725 42.447638 178.564734
F 23.127943 42.447638 200.391713
F 22.823161 42.447638 222.218693
F 22.518379 42.447638 244.045672
F 25.870980 65.600896 3.948897
F 25.566198 65.600896 25.775877
F 25.261416 65.600896 47.602857
F 24.956634 65.600896 69.429836
F 24.651853 65.600896 91.256815
F 24.347071 65.600896 113.083795
F 24.042289 65.600896 134.910775
F 23.737507 65.600896 156.737755
F 23.432725 65.600896 178.564734
F 23.127943 65.600896 200.391713
F 22.823161 65.600896 222.218693
F 22.518379 65.600896 244.045672
F 52.603477 19.294381 4.322178
F 52.298695 19.294381 26.149157
F 51.993913 19.294381 47.976137
F 51.689131 19.294381 69.803116
F 51.384350 19.294381 91.630096
F 51.079568 19.294381 113.457076
F 50.774786 19.294381 135.284055
F 50.470004 19.294381 157.111035
F 50.165222 19.294381 178.938014
F 49.860440 19.294381 200.764993
F 49.555658 19.294381 222.591974
F 49.250876 19.294381 244.418953
F 52.603477 42.447638 4.322178
F 52.298695 42.447638 26.149157
F 51.993913 42.447638 47.976137
F 51.689131 42.447638 69.803116
F 51.384350 42.447638 91.630096
F 51.079568 42.447638 113.457076
F 50.774786 42.447638 135.284055
F 50.470004 42.447638 157.111035
F 50.165222 42.447638 178.938014
F 49.860440 42.447638 200.764993
F 49.555658 42.447638 222.591974
F 49.250876 42.447638 244.418953
F 52.603477 65.600896 4.322178
F 52.298695 65.600896 26.149157
F 51.993913 65.600896 47.976137
F 51.689131 65.600896 69.803116
F 51.384350 65.600896 91.630096
F 51.079568 65.600896 113.457076
F 50.774786 65.600896 135.284055
F 50.470004 65.600896 157.111035
F 50.165222 65.600896 178.938014
F 49.860440 65.600896 200.764993
F 49.555658 65.600896 222.591974
F 49.250876 65.600896 244.418953
F 8.100099 1.286291 0.062214
F 7.795317 1.286291 21.889195
F 7.490535 1.286291 43.716174
F 7.185753 1.286291 65.543153
F 6.880971 1.286291 87.370133
F 6.576189 1.286291 109.197112
F 6.271407 1.286291 131.024092
F 5.966625 1.286291 152.851072
F 5.661843 1.286291 174.678051
F 5.357061 1.286291 196.505031
F 5.052279 1.286291 218.332010
F 4.747497 1.286291 240.158990
F 8.100099 24.439549 0.062214
F 7.795317 24.439549 21.889195
F 7.490535 24.439549 43.716174
F 7.185753 24.439549 65.543153
F 6.880971 24.439549 87.370133
F 6.576189 24.439549 109.197112
F 6.271407 24.439549 131.024092
F 5.966625 24.439549 152.851072
F 5.661843 24.439549 174.678051
F 5.357061 24.439549 196.505031
F 5.052279 24.439549 218.332010
F 4.747497 24.439549 240.158990
F 8.100099 47.592806 0.062214
F 7.795317 47.592806 21.889195
F 7.490535 47.592806 43.716174
F 7.185753 47.592806 65.543153
F 6.880971 47.592806 87.370133
F 6.576189 47.592806 109.197112
F 6.271407 47.592806 131.024092
F 5.966625 47.592806 152.851072
F 5.661843 47.592806 174.678051
F 5.357061 47.592806 196.505031
F 5.052279 47.592806 218.332010
F 4.747497 47.592806 240.158990
F 34.832597 1.286291 0.435495
F 34.527815 1.286291 22.262475
F 34.223033 1.286291 44.089454
F 33.918251 1.286291 65.916433
F 33.613469 1.286291 87.743413
F 33.308687 1.286291 109.570393
F 33.003905 1.286291 131.397373
F 32.699123 1.286291 153.224352
F 32.394341 1.286291 175.051331
F 32.089559 1.286291 196.878311
F 31.784777 1.286291 218.705291
F 31.479995 1.286291 240.532271
F 34.832597 24.439549 0.435495
F 34.527815 24.439549 22.262475
F 34.223033 24.439549 44.089454
F 33.918251 24.439549 65.916433
F 33.613469 24.439549 87.743413
F 33.308687 24.439549 109.570393
F 33.003905 24.439549 131.397373
F 32.699123 24.439549 153.224352
F 32.394341 24.439549 175.051331
F 32.089559 24.439549 196.878311
F 31.784777 24.439549 218.705291
F 31.479995 24.439549 240.532271
F 34.832597 47.592806 0.435495
F 34.527815 47.592806 22.262475
F 34.223033 47.592806 44.089454
F 33.918251 47.592806 65.916433
F 33.613469 47.592806 87.743413
F 33.308687 47.592806 109.570393
F 33.003905 47.592806 131.397373
F 32.699123 47.592806 153.224352
F 32.394341 47.592806 175.051331
F 32.089559 47.592806 196.878311
F 31.784777 47.592806 218.705291
F 31.479995 47.592806 240.532271
F 61.565094 1.286291 0.808775
F 61.260312 1.286291 22.635755
F 60.955530 1.286291 44.462734
F 60.650748 1.286291 66.289714
F 60.345966 1.286291 88.116694
F 60.041184 1.286291 109.943673
F 59.736402 1.286291 131.770653
F 59.431620 1.286291 153.597632
F 59.126838 1.286291 175.424612
F 58.822056 1.286291 197.251592
F 58.517274 1.286291 219.078571
F 58.212492 1.286291 240.905551
F 61.565094 24.439549 0.808775
F 61.260312 24.439549 22.635755
F 60.955530 24.439549 44.462734
F 60.650748 24.439549 66.289714
F 60.345966 24.439549 88.116694
F 60.041184 24.439549 109.943673
F 59.736402 24.439549 131.770653
F 59.431620 24.439549 153.597632
F 59.126838 24.439549 175.424612
F 58.822056 24.439549 197.251592
F 58.517274 24.439549 219.078571
F 58.212492 24.439549 240.905551
F 61.565094 47.592806 0.808775
F 61.260312 47.592806 22.635755
F 60.955530 47.592806 44.462734
F 60.650748 47.592806 66.289714
F 60.345966 47.592806 88.116694
F 60.041184 47.592806 109.943673
F 59.736402 47.592806 131.770653
F 59.431620 47.592806 153.597632
F 59.126838 47.592806 175.424612
F 58.822056 47.592806 197.251592
F 58.517274 47.592806 219.078571
F 58.212492 47.592806 240.905551
F 8.100099 9.004041 0.062214
F 7.795317 9.004041 21.889195
F 7.490535 9.004041 43.716174
F 7.185753 9.004041 65.543153
F 6.880971 9.004041 87.370133
F 6.576189 9.004041 109.197112
F 6.271407 9.004041 131.024092
F 5.966625 9.004041 152.851072
F 5.661843 9.004041 174.678051
F 5.357061 9.004041 196.505031
F 5.052279 9.004041 218.332010
F 4.747497 9.004041 240.158990
F 8.100099 32.157298 0.062214
F 7.795317 32.157298 21.889195
F 7.490535 32.157298 43.716174
F 7.185753 32.157298 65.543153
F 6.880971 32.157298 87.370133
F 6.576189 32.157298 109.197112
F 6.271407 32.157298 131.024092
F 5.966625 32.157298 152.851072
F 5.661843 32.157298 174.678051
F 5.357061 32.157298 196.505031
F 5.052279 32.157298 218.332010
F 4.747497 32.157298 240.158990
F 8.100099 55.310556 0.062214
F 7.795317 55.310556 21.889195
F 7.490535 55.310556 43.716174
F 7.185753 55.310556 65.543153
F 6.880971 55.310556 87.370133
F 6.576189 55.310556 109.197112
F 6.271407 55.310556 131.024092
F 5.966625 55.310556 152.851072
F 5.661843 55.310556 174.678051
F 5.357061 55.310556 196.505031
F 5.052279 55.310556 218.332010
F 4.747497 55.310556 240.158990
F 34.832597 9.004041 0.435495
F 34.527815 9.004041 22.262475
F 34.223033 9.004041 44.089454
F 33.918251 9.004041 65.916433
F 33.613469 9.004041 87.743413
F 33.308687 9.004041 109.570393
F 33.003905 9.004041 131.397373
F 32.699123 9.004041 153.224352
F 32.394341 9.004041 175.051331
F 32.089559 9.004041 196.878311
F 31.784777 9.004041 218.705291
F 31.479995 9.004041 240.532271
F 34.832597 32.157298 0.435495
F 34.527815 32.157298 22.262475
F 34.223033 32.157298 44.089454
F 33.918251 32.157298 65.916433
F 33.613469 32.157298 87.743413
F 33.308687 32.157298 109.570393
F 33.003905 32.157298 131.397373
F 32.699123 32.157298 153.224352
F 32.394341 32.157298 175.051331
F 32.089559 32.157298 196.878311
F 31.784777 32.157298 218.705291
F 31.479995 32.157298 240.532271
F 34.832597 55.310556 0.435495
F 34.527815 55.310556 22.262475
F 34.223033 55.310556 44.089454
F 33.918251 55.310556 65.916433
F 33.613469 55.310556 87.743413
F 33.308687 55.310556 109.570393
F 33.003905 55.310556 131.397373
F 32.699123 55.310556 153.224352
F 32.394341 55.310556 175.051331
F 32.089559 55.310556 196.878311
F 31.784777 55.310556 218.705291
F 31.479995 55.310556 240.532271
F 61.565094 9.004041 0.808775
F 61.260312 9.004041 22.635755
F 60.955530 9.004041 44.462734
F 60.650748 9.004041 66.289714
F 60.345966 9.004041 88.116694
F 60.041184 9.004041 109.943673
F 59.736402 9.004041 131.770653
F 59.431620 9.004041 153.597632
F 59.126838 9.004041 175.424612
F 58.822056 9.004041 197.251592
F 58.517274 9.004041 219.078571
F 58.212492 9.004041 240.905551
F 61.565094 32.157298 0.808775
F 61.260312 32.157298 22.635755
F 60.955530 32.157298 44.462734
F 60.650748 32.157298 66.289714
F 60.345966 32.157298 88.116694
F 60.041184 32.157298 109.943673
F 59.736402 32.157298 131.770653
F 59.431620 32.157298 153.597632
F 59.126838 32.157298 175.424612
F 58.822056 32.157298 197.251592
F 58.517274 32.157298 219.078571
F 58.212492 32.157298 240.905551
F 61.565094 55.310556 0.808775
F 61.260312 55.310556 22.635755
F 60.955530 55.310556 44.462734
F 60.650748 55.310556 66.289714
F 60.345966 55.310556 88.116694
F 60.041184 55.310556 109.943673
F 59.736402 55.310556 131.770653
F 59.431620 55.310556 153.597632
F 59.126838 55.310556 175.424612
F 58.822056 55.310556 197.251592
F 58.517274 55.310556 219.078571
F 58.212492 55.310556 240.905551
F 8.100099 16.721796 0.062213
F 7.795317 16.721796 21.889194
F 7.490535 16.721796 43.716173
F 7.185753 16.721796 65.543153
F 6.880971 16.721796 87.370132
F 6.576189 16.721796 109.197111
F 6.271407 16.721796 131.024091
F 5.966625 16.721796 152.851071
F 5.661843 16.721796 174.678051
F 5.357061 16.721796 196.505030
F 5.052279 16.721796 218.332009
F 4.747497 16.721796 240.158989
F 8.100099 39.875053 0.062213
F 7.795317 39.875053 21.889194
F 7.490535 39.875053 43.716173
F 7.185753 39.875053 65.543153
F 6.880971 39.875053 87.370132
F 6.576189 39.875053 109.197111
F 6.271407 39.875053 131.024091
F 5.966625 39.875053 152.851071
F 5.661843 39.875053 174.678051
F 5.357061 39.875053 196.505030
F 5.052279 39.875053 218.332009
F 4.747497 39.875053 240.158989
F 8.100099 63.028311 0.062213
F 7.795317 63.028311 21.889194
F 7.490535 63.028311 43.716173
F 7.185753 63.028311 65.543153
F 6.880971 63.028311 87.370132
F 6.576189 63.028311 109.197111
F 6.271407 63.028311 131.024091
F 5.966625 63.028311 152.851071
F 5.661843 63.028311 174.678051
F 5.357061 63.028311 196.505030
F 5.052279 63.028311 218.332009
F 4.747497 63.028311 240.158989
F 34.832597 16.721796 0.435494
F 34.527815 16.721796 22.262474
F 34.223033 16.721796 44.089453
F 33.918251 16.721796 65.916433
F 33.613469 16.721796 87.743412
F 33.308687 16.721796 109.570392
F 33.003905 16.721796 131.397372
F 32.699123 16.721796 153.224351
F 32.394341 16.721796 175.051331
F 32.089559 16.721796 196.878310
F 31.784777 16.721796 218.705290
F 31.479995 16.721796 240.532270
F 34.832597 39.875053 0.435494
F 34.527815 39.875053 22.262474
F 34.223033 39.875053 44.089453
F 33.918251 39.875053 65.916433
F 33.613469 39.875053 87.743412
F 33.308687 39.875053 109.570392
F 33.003905 39.875053 131.397372
F 32.699123 39.875053 153.224351
F 32.394341 39.875053 175.051331
F 32.089559 39.875053 196.878310
F 31.784777 39.875053 218.705290
F 31.479995 39.875053 240.532270
F 34.832597 63.028311 0.435494
F 34.527815 63.028311 22.262474
F 34.223033 63.028311 44.089453
F 33.918251 63.028311 65.916433
F 33.613469 63.028311 87.743412
F 33.308687 63.028311 109.570392
F 33.003905 63.028311 131.397372
F 32.699123 63.028311 153.224351
F 32.394341 63.028311 175.051331
F 32.089559 63.028311 196.878310
F 31.784777 63.028311 218.705290
F 31.479995 63.028311 240.532270
F 61.565094 16.721796 0.808774
F 61.260312 16.721796 22.635754
F 60.955530 16.721796 44.462733
F 60.650748 16.721796 66.289714
F 60.345966 16.721796 88.116693
F 60.041184 16.721796 109.943672
F 59.736402 16.721796 131.770652
F 59.431620 16.721796 153.597631
F 59.126838 16.721796 175.424612
F 58.822056 16.721796 197.251591
F 58.517274 16.721796 219.078570
F 58.212492 16.721796 240.905550
F 61.565094 39.875053 0.808774
F 61.260312 39.875053 22.635754
F 60.955530 39.875053 44.462733
F 60.650748 39.875053 66.289714
F 60.345966 39.875053 88.116693
F 60.041184 39.875053 109.943672
F 59.736402 39.875053 131.770652
F 59.431620 39.875053 153.597631
F 59.126838 39.875053 175.424612
F 58.822056 39.875053 197.251591
F 58.517274 39.875053 219.078570
F 58.212492 39.875053 240.905550
F 61.565094 63.028311 0.808774
F 61.260312 63.028311 22.635754
F 60.955530 63.028311 44.462733
F 60.650748 63.028311 66.289714
F 60.345966 63.028311 88.116693
F 60.041184 63.028311 109.943672
F 59.736402 63.028311 131.770652
F 59.431620 63.028311 153.597631
F 59.126838 63.028311 175.424612
F 58.822056 63.028311 197.251591
F 58.517274 63.028311 219.078570
F 58.212492 63.028311 240.905550
F 17.010930 1.286290 0.186641
F 16.706148 1.286290 22.013620
F 16.401366 1.286290 43.840599
F 16.096584 1.286290 65.667580
F 15.791802 1.286290 87.494559
F 15.487020 1.286290 109.321538
F 15.182238 1.286290 131.148518
F 14.877456 1.286290 152.975497
F 14.572674 1.286290 174.802478
F 14.267893 1.286290 196.629457
F 13.963111 1.286290 218.456436
F 13.658329 1.286290 240.283416
F 17.010930 24.439547 0.186641
F 16.706148 24.439547 22.013620
F 16.401366 24.439547 43.840599
F 16.096584 24.439547 65.667580
F 15.791802 24.439547 87.494559
F 15.487020 24.439547 109.321538
F 15.182238 24.439547 131.148518
F 14.877456 24.439547 152.975497
F 14.572674 24.439547 174.802478
F 14.267893 24.439547 196.629457
F 13.963111 24.439547 218.456436
F 13.658329 24.439547 240.283416
F 17.010930 47.592805 0.186641
F 16.706148 47.592805 22.013620
F 16.401366 47.592805 43.840599
F 16.096584 47.592805 65.667580
F 15.791802 47.592805 87.494559
F 15.487020 47.592805 109.321538
F 15.182238 47.592805 131.148518
F 14.877456 47.592805 152.975497
F 14.572674 47.592805 174.802478
F 14.267893 47.592805 196.629457
F 13.963111 47.592805 218.456436
F 13.658329 47.592805 240.283416
F 43.743427 1.286290 0.559921
F 43.438645 1.286290 22.386901
F 43.133863 1.286290 44.213880
F 42.829081 1.286290 66.040860
F 42.524299 1.286290 87.867839
F 42.219517 1.286290 109.694818
F 41.914735 1.286290 131.521799
F 41.609953 1.286290 153.348778
F 41.305171 1.286290 175.175758
F 41.000390 1.286290 197.002737
F 40.695608 1.286290 218.829716
F 40.390826 1.286290 240.656696
F 43.743427 24.439547 0.559921
F 43.438645 24.439547 22.386901
F 43.133863 24.439547 44.213880
F 42.829081 24.439547 66.040860
F 42.524299 24.439547 87.867839
F 42.219517 24.439547 109.694818
F 41.914735 24.439547 131.521799
F 41.609953 24.439547 153.348778
F 41.305171 24.439547 175.175758
F 41.000390 24.439547 197.002737
F 40.695608 24.439547 218.829716
F 40.390826 24.439547 240.656696
F 43.743427 47.592805 0.559921
F 43.438645 47.592805 22.386901
F 43.133863 47.592805 44.213880
F 42.829081 47.592805 66.040860
F 42.524299 47.592805 87.867839
F 42.219517 47.592805 109.694818
F 41.914735 47.592805 131.521799
F 41.609953 47.592805 153.348778
F 41.305171 47.592805 175.175758
F 41.000390 47.592805 197.002737
F 40.695608 47.592805 218.829716
F 40.390826 47.592805 240.656696
F 17.010930 9.004039 0.186641
F 16.706148 9.004039 22.013620
F 16.401366 9.004039 43.840599
F 16.096584 9.004039 65.667580
F 15.791802 9.004039 87.494559
F 15.487020 9.004039 109.321539
F 15.182238 9.004039 131.148518
F 14.877456 9.004039 152.975497
F 14.572674 9.004039 174.802478
F 14.267893 9.004039 196.629457
F 13.963111 9.004039 218.456437
F 13.658329 9.004039 240.283416
F 17.010930 32.157297 0.186641
F 16.706148 32.157297 22.013620
F 16.401366 32.157297 43.840599
F 16.096584 32.157297 65.667580
F 15.791802 32.157297 87.494559
F 15.487020 32.157297 109.321539
F 15.182238 32.157297 131.148518
F 14.877456 32.157297 152.975497
F 14.572674 32.157297 174.802478
F 14.267893 32.157297 196.629457
F 13.963111 32.157297 218.456437
F 13.658329 32.157297 240.283416
F 17.010930 55.310554 0.186641
F 16.706148 55.310554 22.013620
F 16.401366 55.310554 43.840599
F 16.096584 55.310554 65.667580
F 15.791802 55.310554 87.494559
F 15.487020 55.310554 109.321539
F 15.182238 55.310554 131.148518
F 14.877456 55.310554 152.975497
F 14.572674 55.310554 174.802478
F 14.267893 55.310554 196.629457
F 13.963111 55.310554 218.456437
F 13.658329 55.310554 240.283416
F 43.743427 9.004039 0.559921
F 43.438645 9.004039 22.386901
F 43.133863 9.004039 44.213880
F 42.829081 9.004039 66.040860
F 42.524299 9.004039 87.867839
F 42.219517 9.004039 109.694819
F 41.914735 9.004039 131.521799
F 41.609953 9.004039 153.348778
F 41.305171 9.004039 175.175758
F 41.000390 9.004039 197.002737
F 40.695608 9.004039 218.829717
F 40.390826 9.004039 240.656696
F 43.743427 32.157297 0.559921
F 43.438645 32.157297 22.386901
F 43.133863 32.157297 44.213880
F 42.829081 32.157297 66.040860
F 42.524299 32.157297 87.867839
F 42.219517 32.157297 109.694819
F 41.914735 32.157297 131.521799
F 41.609953 32.157297 153.348778
F 41.305171 32.157297 175.175758
F 41.000390 32.157297 197.002737
F 40.695608 32.157297 218.829717
F 40.390826 32.157297 240.656696
F 43.743427 55.310554 0.559921
F 43.438645 55.310554 22.386901
F 43.133863 55.310554 44.213880
F 42.829081 55.310554 66.040860
F 42.524299 55.310554 87.867839
F 42.219517 55.310554 109.694819
F 41.914735 55.310554 131.521799
F 41.609953 55.310554 153.348778
F 41.305171 55.310554 175.175758
F 41.000390 55.310554 197.002737
F 40.695608 55.310554 218.829717
F 40.390826 55.310554 240.656696
F 17.010930 16.721795 0.186640
F 16.706148 16.721795 22.013619
F 16.401366 16.721795 43.840599
F 16.096584 16.721795 65.667579
F 15.791802 16.721795 87.494558
F 15.487020 16.721795 109.321538
F 15.182238 16.721795 131.148517
F 14.877456 16.721795 152.975497
F 14.572674 16.721795 174.802477
F 14.267893 16.721795 196.629456
F 13.963111 16.721795 218.456436
F 13.658329 16.721795 240.283415
F 17.010930 39.875052 0.186640
F 16.706148 39.875052 22.013619
F 16.401366 39.875052 43.840599
F 16.096584 39.875052 65.667579
F 15.791802 39.875052 87.494558
F 15.487020 39.875052 109.321538
F 15.182238 39.875052 131.148517
F 14.877456 39.875052 152.975497
F 14.572674 39.875052 174.802477
F 14.267893 39.875052 196.629456
F 13.963111 39.875052 218.456436
F 13.658329 39.875052 240.283415
F 17.010930 63.028310 0.186640
F 16.706148 63.028310 22.013619
F 16.401366 63.028310 43.840599
F 16.096584 63.028310 65.667579
F 15.791802 63.028310 87.494558
F 15.487020 63.028310 109.321538
F 15.182238 63.028310 131.148517
F 14.877456 63.028310 152.975497
F 14.572674 63.028310 174.802477
F 14.267893 63.028310 196.629456
F 13.963111 63.028310 218.456436
F 13.658329 63.028310 240.283415
F 43.743427 16.721795 0.559920
F 43.438645 16.721795 22.386900
F 43.133863 16.721795 44.213880
F 42.829081 16.721795 66.040859
F 42.524299 16.721795 87.867838
F 42.219517 16.721795 109.694818
F 41.914735 16.721795 131.521798
F 41.609953 16.721795 153.348778
F 41.305171 16.721795 175.175757
F 41.000390 16.721795 197.002736
F 40.695608 16.721795 218.829716
F 40.390826 16.721795 240.656695
F 43.743427 39.875052 0.559920
F 43.438645 39.875052 22.386900
F 43.133863 39.875052 44.213880
F 42.829081 39.875052 66.040859
F 42.524299 39.875052 87.867838
F 42.219517 39.875052 109.694818
F 41.914735 39.875052 131.521798
F 41.609953 39.875052 153.348778
F 41.305171 39.875052 175.175757
F 41.000390 39.875052 197.002736
F 40.695608 39.875052 218.829716
F 40.390826 39.875052 240.656695
F 43.743427 63.028310 0.559920
F 43.438645 63.028310 22.386900
F 43.133863 63.028310 44.213880
F 42.829081 63.028310 66.040859
F 42.524299 63.028310 87.867838
F 42.219517 63.028310 109.694818
F 41.914735 63.028310 131.521798
F 41.609953 63.028310 153.348778
F 41.305171 63.028310 175.175757
F 41.000390 63.028310 197.002736
F 40.695608 63.028310 218.829716
F 40.390826 63.028310 240.656695
F 25.921767 1.286290 0.311068
F 25.616985 1.286290 22.138047
F 25.312203 1.286290 43.965026
F 25.007421 1.286290 65.792007
F 24.702640 1.286290 87.618986
F 24.397858 1.286290 109.445966
F 24.093076 1.286290 131.272945
F 23.788294 1.286290 153.099924
F 23.483512 1.286290 174.926904
F 23.178730 1.286290 196.753884
F 22.873948 1.286290 218.580864
F 22.569166 1.286290 240.407843
F 25.921767 24.439548 0.311068
F 25.616985 24.439548 22.138047
F 25.312203 24.439548 43.965026
F 25.007421 24.439548 65.792007
F 24.702640 24.439548 87.618986
F 24.397858 24.439548 109.445966
F 24.093076 24.439548 131.272945
F 23.788294 24.439548 153.099924
F 23.483512 24.439548 174.926904
F 23.178730 24.439548 196.753884
F 22.873948 24.439548 218.580864
F 22.569166 24.439548 240.407843
F 25.921767 47.592805 0.311068
F 25.616985 47.592805 22.138047
F 25.312203 47.592805 43.965026
F 25.007421 47.592805 65.792007
F 24.702640 47.592805 87.618986
F 24.397858 47.592805 109.445966
F 24.093076 47.592805 131.272945
F 23.788294 47.592805 153.099924
F 23.483512 47.592805 174.926904
F 23.178730 47.592805 196.753884
F 22.873948 47.592805 218.580864
F 22.569166 47.592805 240.407843
F 52.654265 1.286290 0.684348
F 52.349483 1.286290 22.511327
F 52.044701 1.286290 44.338307
F 51.739919 1.286290 66.165287
F 51.435138 1.286290 87.992266
F 51.130356 1.286290 109.819246
F 50.825574 1.286290 131.646225
F 50.520792 1.286290 153.473205
F 50.216010 1.286290 175.300185
F 49.911228 1.286290 197.127164
F 49.606446 1.286290 218.954144
F 49.301664 1.286290 240.781123
F 52.654265 24.439548 0.684348
F 52.349483 24.439548 22.511327
F 52.044701 24.439548 44.338307
F 51.739919 24.439548 66.165287
F 51.435138 24.439548 87.992266
F 51.130356 24.439548 109.819246
F 50.825574 24.439548 131.646225
F 50.520792 24.439548 153.473205
F 50.216010 24.439548 175.300185
F 49.911228 24.439548 197.127164
F 49.606446 24.439548 218.954144
F 49.301664 24.439548 240.781123
F 52.654265 47.592805 0.684348
F 52.349483 47.592805 22.511327
F 52.044701 47.592805 44.338307
F 51.739919 47.592805 66.165287
F 51.435138 47.592805 87.992266
F 51.130356 47.592805 109.819246
F 50.825574 47.592805 131.646225
F 50.520792 47.592805 153.473205
F 50.216010 47.592805 175.300185
F 49.911228 47.592805 197.127164
F 49.606446 47.592805 218.954144
F 49.301664 47.592805 240.781123
F 25.921767 9.004039 0.311068
F 25.616985 9.004039 22.138047
F 25.312203 9.004039 43.965027
F 25.007421 9.004039 65.792007
F 24.702640 9.004039 87.618986
F 24.397858 9.004039 109.445966
F 24.093076 9.004039 131.272945
F 23.788294 9.004039 153.099925
F 23.483512 9.004039 174.926904
F 23.178730 9.004039 196.753884
F 22.873948 9.004039 218.580864
F 22.569166 9.004039 240.407843
F 25.921767 32.157297 0.311068
F 25.616985 32.157297 22.138047
F 25.312203 32.157297 43.965027
F 25.007421 32.157297 65.792007
F 24.702640 32.157297 87.618986
F 24.397858 32.157297 109.445966
F 24.093076 32.157297 131.272945
F 23.788294 32.157297 153.099925
F 23.483512 32.157297 174.926904
F 23.178730 32.157297 196.753884
F 22.873948 32.157297 218.580864
F 22.569166 32.157297 240.407843
F 25.921767 55.310555 0.311068
F 25.616985 55.310555 22.138047
F 25.312203 55.310555 43.965027
F 25.007421 55.310555 65.792007
F 24.702640 55.310555 87.618986
F 24.397858 55.310555 109.445966
F 24.093076 55.310555 131.272945
F 23.788294 55.310555 153.099925
F 23.483512 55.310555 174.926904
F 23.178730 55.310555 196.753884
F 22.873948 55.310555 218.580864
F 22.569166 55.310555 240.407843
F 52.654265 9.004039 0.684348
F 52.349483 9.004039 22.511327
F 52.044701 9.004039 44.338308
F 51.739919 9.004039 66.165287
F 51.435138 9.004039 87.992266
F 51.130356 9.004039 109.819246
F 50.825574 9.004039 131.646225
F 50.520792 9.004039 153.473206
F 50.216010 9.004039 175.300185
F 49.911228 9.004039 197.127164
F 49.606446 9.004039 218.954144
F 49.301664 9.004039 240.781123
F 52.654265 32.157297 0.684348
F 52.349483 32.157297 22.511327
F 52.044701 32.157297 44.338308
F 51.739919 32.157297 66.165287
F 51.435138 32.157297 87.992266
F 51.130356 32.157297 109.819246
F 50.825574 32.157297 131.646225
F 50.520792 32.157297 153.473206
F 50.216010 32.157297 175.300185
F 49.911228 32.157297 197.127164
F 49.606446 32.157297 218.954144
F 49.301664 32.157297 240.781123
F 52.654265 55.310555 0.684348
F 52.349483 55.310555 22.511327
F 52.044701 55.310555 44.338308
F 51.739919 55.310555 66.165287
F 51.435138 55.310555 87.992266
F 51.130356 55.310555 109.819246
F 50.825574 55.310555 131.646225
F 50.520792 55.310555 153.473206
F 50.216010 55.310555 175.300185
F 49.911228 55.310555 197.127164
F 49.606446 55.310555 218.954144
F 49.301664 55.310555 240.781123
F 25.921767 16.721795 0.311067
F 25.616985 16.721795 22.138046
F 25.312203 16.721795 43.965026
F 25.007421 16.721795 65.792006
F 24.702640 16.721795 87.618985
F 24.397858 16.721795 109.445965
F 24.093076 16.721795 131.272944
F 23.788294 16.721795 153.099924
F 23.483512 16.721795 174.926903
F 23.178730 16.721795 196.753883
F 22.873948 16.721795 218.580863
F 22.569166 16.721795 240.407842
F 25.921767 39.875052 0.311067
F 25.616985 39.875052 22.138046
F 25.312203 39.875052 43.965026
F 25.007421 39.875052 65.792006
F 24.702640 39.875052 87.618985
F 24.397858 39.875052 109.445965
F 24.093076 39.875052 131.272944
F 23.788294 39.875052 153.099924
F 23.483512 39.875052 174.926903
F 23.178730 39.875052 196.753883
F 22.873948 39.875052 218.580863
F 22.569166 39.875052 240.407842
F 25.921767 63.028310 0.311067
F 25.616985 63.028310 22.138046
F 25.312203 63.028310 43.965026
F 25.007421 63.028310 65.792006
F 24.702640 63.028310 87.618985
F 24.397858 63.028310 109.445965
F 24.093076 63.028310 131.272944
F 23.788294 63.028310 153.099924
F 23.483512 63.028310 174.926903
F 23.178730 63.028310 196.753883
F 22.873948 63.028310 218.580863
F 22.569166 63.028310 240.407842
F 52.654265 16.721795 0.684347
F 52.349483 16.721795 22.511326
F 52.044701 16.721795 44.338307
F 51.739919 16.721795 66.165286
F 51.435138 16.721795 87.992265
F 51.130356 16.721795 109.819245
F 50.825574 16.721795 131.646224
F 50.520792 16.721795 153.473205
F 50.216010 16.721795 175.300184
F 49.911228 16.721795 197.127163
F 49.606446 16.721795 218.954143
F 49.301664 16.721795 240.781122
F 52.654265 39.875052 0.684347
F 52.349483 39.875052 22.511326
F 52.044701 39.875052 44.338307
F 51.739919 39.875052 66.165286
F 51.435138 39.875052 87.992265
F 51.130356 39.875052 109.819245
F 50.825574 39.875052 131.646224
F 50.520792 39.875052 153.473205
F 50.216010 39.875052 175.300184
F 49.911228 39.875052 197.127163
F 49.606446 39.875052 218.954143
F 49.301664 39.875052 240.781122
F 52.654265 63.028310 0.684347
F 52.349483 63.028310 22.511326
F 52.044701 63.028310 44.338307
F 51.739919 63.028310 66.165286
F 51.435138 63.028310 87.992265
F 51.130356 63.028310 109.819245
F 50.825574 63.028310 131.646224
F 50.520792 63.028310 153.473205
F 50.216010 63.028310 175.300184
F 49.911228 63.028310 197.127163
F 49.606446 63.028310 218.954143
F 49.301664 63.028310 240.781122
F 10.277021 7.717750 3.731152
F 9.972240 7.717750 25.558131
F 9.667458 7.717750 47.385111
F 9.362676 7.717750 69.212090
F 9.057894 7.717750 91.039070
F 8.753112 7.717750 112.866049
F 8.448330 7.717750 134.693029
F 8.143548 7.717750 156.520009
F 7.838766 7.717750 178.346988
F 7.533984 7.717750 200.173967
F 7.229202 7.717750 222.000947
F 6.924420 7.717750 243.827927
F 10.277021 30.871007 3.731152
F 9.972240 30.871007 25.558131
F 9.667458 30.871007 47.385111
F 9.362676 30.871007 69.212090
F 9.057894 30.871007 91.039070
F 8.753112 30.871007 112.866049
F 8.448330 30.871007 134.693029
F 8.143548 30.871007 156.520009
F 7.838766 30.871007 178.346988
F 7.533984 30.871007 200.173967
F 7.229202 30.871007 222.000947
F 6.924420 30.871007 243.827927
F 10.277021 54.024265 3.731152
F 9.972240 54.024265 25.558131
F 9.667458 54.024265 47.385111
F 9.362676 54.024265 69.212090
F 9.057894 54.024265 91.039070
F 8.753112 54.024265 112.866049
F 8.448330 54.024265 134.693029
F 8.143548 54.024265 156.520009
F 7.838766 54.024265 178.346988
F 7.533984 54.024265 200.173967
F 7.229202 54.024265 222.000947
F 6.924420 54.024265 243.827927
F 37.009519 7.717750 4.104432
F 36.704737 7.717750 25.931411
F 36.399956 7.717750 47.758391
F 36.095174 7.717750 69.585370
F 35.790392 7.717750 91.412351
F 35.485610 7.717750 113.239330
F 35.180828 7.717750 135.066309
F 34.876046 7.717750 156.893289
F 34.571264 7.717750 178.720268
F 34.266482 7.717750 200.547248
F 33.961700 7.717750 222.374228
F 33.656918 7.717750 244.201207
F 37.009519 30.871007 4.104432
F 36.704737 30.871007 25.931411
F 36.399956 30.871007 47.758391
F 36.095174 30.871007 69.585370
F 35.790392 30.871007 91.412351
F 35.485610 30.871007 113.239330
F 35.180828 30.871007 135.066309
F 34.876046 30.871007 156.893289
F 34.571264 30.871007 178.720268
F 34.266482 30.871007 200.547248
F 33.961700 30.871007 222.374228
F 33.656918 30.871007 244.201207
F 37.009519 54.024265 4.104432
F 36.704737 54.024265 25.931411
F 36.399956 54.024265 47.758391
F 36.095174 54.024265 69.585370
F 35.790392 54.024265 91.412351
F 35.485610 54.024265 113.239330
F 35.180828 54.024265 135.066309
F 34.876046 54.024265 156.893289
F 34.571264 54.024265 178.720268
F 34.266482 54.024265 200.547248
F 33.961700 54.024265 222.374228
F 33.656918 54.024265 244.201207
F 63.742016 7.717750 4.477712
F 63.437234 7.717750 26.304691
F 63.132453 7.717750 48.131672
F 62.827671 7.717750 69.958651
F 62.522889 7.717750 91.785631
F 62.218107 7.717750 113.612610
F 61.913325 7.717750 135.439589
F 61.608543 7.717750 157.266570
F 61.303761 7.717750 179.093549
F 60.998979 7.717750 200.920528
F 60.694197 7.717750 222.747508
F 60.389415 7.717750 244.574487
F 63.742016 30.871007 4.477712
F 63.437234 30.871007 26.304691
F 63.132453 30.871007 48.131672
F 62.827671 30.871007 69.958651
F 62.522889 30.871007 91.785631
F 62.218107 30.871007 113.612610
F 61.913325 30.871007 135.439589
F 61.608543 30.871007 157.266570
F 61.303761 30.871007 179.093549
F 60.998979 30.871007 200.920528
F 60.694197 30.871007 222.747508
F 60.389415 30.871007 244.574487
F 63.742016 54.024265 4.477712
F 63.437234 54.024265 26.304691
F 63.132453 54.024265 48.131672
F 62.827671 54.024265 69.958651
F 62.522889 54.024265 91.785631
F 62.218107 54.024265 113.612610
F 61.913325 54.024265 135.439589
F 61.608543 54.024265 157.266570
F 61.303761 54.024265 179.093549
F 60.998979 54.024265 200.920528
F 60.694197 54.024265 222.747508
F 60.389415 54.024265 244.574487
F 10.277021 15.435502 3.731151
F 9.972240 15.435502 25.558130
F 9.667458 15.435502 47.385110
F 9.362676 15.435502 69.212089
F 9.057894 15.435502 91.039068
F 8.753112 15.435502 112.866048
F 8.448330 15.435502 134.693028
F 8.143548 15.435502 156.520008
F 7.838766 15.435502 178.346987
F 7.533984 15.435502 200.173966
F 7.229202 15.435502 222.000946
F 6.924420 15.435502 243.827926
F 10.277021 38.588760 3.731151
F 9.972240 38.588760 25.558130
F 9.667458 38.588760 47.385110
F 9.362676 38.588760 69.212089
F 9.057894 38.588760 91.039068
F 8.753112 38.588760 112.866048
F 8.448330 38.588760 134.693028
F 8.143548 38.588760 156.520008
F 7.838766 38.588760 178.346987
F 7.533984 38.588760 200.173966
F 7.229202 38.588760 222.000946
F 6.924420 38.588760 243.827926
F 10.277021 61.742018 3.731151
F 9.972240 61.742018 25.558130
F 9.667458 61.742018 47.385110
F 9.362676 61.742018 69.212089
F 9.057894 61.742018 91.039068
F 8.753112 61.742018 112.866048
F 8.448330 61.742018 134.693028
F 8.143548 61.742018 156.520008
F 7.838766 61.742018 178.346987
F 7.533984 61.742018 200.173966
F 7.229202 61.742018 222.000946
F 6.924420 61.742018 243.827926
F 37.009519 15.435502 4.104431
F 36.704738 15.435502 25.931410
F 36.399956 15.435502 47.758390
F 36.095174 15.435502 69.585369
F 35.790392 15.435502 91.412349
F 35.485610 15.435502 113.239329
F 35.180828 15.435502 135.066308
F 34.876046 15.435502 156.893288
F 34.571264 15.435502 178.720267
F 34.266482 15.435502 200.547247
F 33.961700 15.435502 222.374227
F 33.656918 15.435502 244.201206
F 37.009519 38.588760 4.104431
F 36.704738 38.588760 25.931410
F 36.399956 38.588760 47.758390
F 36.095174 38.588760 69.585369
F 35.790392 38.588760 91.412349
F 35.485610 38.588760 113.239329
F 35.180828 38.588760 135.066308
F 34.876046 38.588760 156.893288
F 34.571264 38.588760 178.720267
F 34.266482 38.588760 200.547247
F 33.961700 38.588760 222.374227
F 33.656918 38.588760 244.201206
F 37.009519 61.742018 4.104431
F 36.704738 61.742018 25.931410
F 36.399956 61.742018 47.758390
F 36.095174 61.742018 69.585369
F 35.790392 61.742018 91.412349
F 35.485610 61.742018 113.239329
F 35.180828 61.742018 135.066308
F 34.876046 61.742018 156.893288
F 34.571264 61.742018 178.720267
F 34.266482 61.742018 200.547247
F 33.961700 61.742018 222.374227
F 33.656918 61.742018 244.201206
F 63.742016 15.435502 4.477711
F 63.437234 15.435502 26.304690
F 63.132453 15.435502 48.131671
F 62.827671 15.435502 69.958650
F 62.522889 15.435502 91.785629
F 62.218107 15.435502 113.612609
F 61.913325 15.435502 135.439588
F 61.608543 15.435502 157.266569
F 61.303761 15.435502 179.093548
F 60.998979 15.435502 200.920527
F 60.694197 15.435502 222.747507
F 60.389415 15.435502 244.574486
F 63.742016 38.588760 4.477711
F 63.437234 38.588760 26.304690
F 63.132453 38.588760 48.131671
F 62.827671 38.588760 69.958650
F 62.522889 38.588760 91.785629
F 62.218107 38.588760 113.612609
F 61.913325 38.588760 135.439588
F 61.608543 38.588760 157.266569
F 61.303761 38.588760 179.093548
F 60.998979 38.588760 200.920527
F 60.694197 38.588760 222.747507
F 60.389415 38.588760 244.574486
F 63.742016 61.742018 4.477711
F 63.437234 61.742018 26.304690
F 63.132453 61.742018 48.131671
F 62.827671 61.742018 69.958650
F 62.522889 61.742018 91.785629
F 62.218107 61.742018 113.612609
F 61.913325 61.742018 135.439588
F 61.608543 61.742018 157.266569
F 61.303761 61.742018 179.093548
F 60.998979 61.742018 200.920527
F 60.694197 61.742018 222.747507
F 60.389415 61.742018 244.574486
F 10.277021 0.000000 3.731152
F 9.972240 0.000000 25.558131
F 9.667458 0.000000 47.385111
F 9.362676 0.000000 69.212090
F 9.057894 0.000000 91.039069
F 8.753112 0.000000 112.866049
F 8.448330 0.000000 134.693029
F 8.143548 0.000000 156.520009
F 7.838766 0.000000 178.346988
F 7.533984 0.000000 200.173967
F 7.229202 0.000000 222.000947
F 6.924420 0.000000 243.827927
F 10.277021 23.153258 3.731152
F 9.972240 23.153258 25.558131
F 9.667458 23.153258 47.385111
F 9.362676 23.153258 69.212090
F 9.057894 23.153258 91.039069
F 8.753112 23.153258 112.866049
F 8.448330 23.153258 134.693029
F 8.143548 23.153258 156.520009
F 7.838766 23.153258 178.346988
F 7.533984 23.153258 200.173967
F 7.229202 23.153258 222.000947
F 6.924420 23.153258 243.827927
F 10.277021 46.306515 3.731152
F 9.972240 46.306515 25.558131
F 9.667458 46.306515 47.385111
F 9.362676 46.306515 69.212090
F 9.057894 46.306515 91.039069
F 8.753112 46.306515 112.866049
F 8.448330 46.306515 134.693029
F 8.143548 46.306515 156.520009
F 7.838766 46.306515 178.346988
F 7.533984 46.306515 200.173967
F 7.229202 46.306515 222.000947
F 6.924420 46.306515 243.827927
F 37.009519 0.000000 4.104432
F 36.704737 0.000000 25.931411
F 36.399956 0.000000 47.758391
F 36.095174 0.000000 69.585370
F 35.790392 0.000000 91.412350
F 35.485610 0.000000 113.239330
F 35.180828 0.000000 135.066309
F 34.876046 0.000000 156.893289
F 34.571264 0.000000 178.720268
F 34.266482 0.000000 200.547248
F 33.961700 0.000000 222.374228
F 33.656918 0.000000 244.201207
F 37.009519 23.153258 4.104432
F 36.704737 23.153258 25.931411
F 36.399956 23.153258 47.758391
F 36.095174 23.153258 69.585370
F 35.790392 23.153258 91.412350
F 35.485610 23.153258 113.239330
F 35.180828 23.153258 135.066309
F 34.876046 23.153258 156.893289
F 34.571264 23.153258 178.720268
F 34.266482 23.153258 200.547248
F 33.961700 23.153258 222.374228
F 33.656918 23.153258 244.201207
F 37.009519 46.306515 4.104432
F 36.704737 46.306515 25.931411
F 36.399956 46.306515 47.758391
F 36.095174 46.306515 69.585370
F 35.790392 46.306515 91.412350
F 35.485610 46.306515 113.239330
F 35.180828 46.306515 135.066309
F 34.876046 46.306515 156.893289
F 34.571264 46.306515 178.720268
F 34.266482 46.306515 200.547248
F 33.961700 46.306515 222.374228
F 33.656918 46.306515 244.201207
F 63.742016 0.000000 4.477712
F 63.437234 0.000000 26.304691
F 63.132453 0.000000 48.131672
F 62.827671 0.000000 69.958651
F 62.522889 0.000000 91.785630
F 62.218107 0.000000 113.612610
F 61.913325 0.000000 135.439589
F 61.608543 0.000000 157.266570
F 61.303761 0.000000 179.093549
F 60.998979 0.000000 200.920528
F 60.694197 0.000000 222.747508
F 60.389415 0.000000 244.574487
F 63.742016 23.153258 4.477712
F 63.437234 23.153258 26.304691
F 63.132453 23.153258 48.131672
F 62.827671 23.153258 69.958651
F 62.522889 23.153258 91.785630
F 62.218107 23.153258 113.612610
F 61.913325 23.153258 135.439589
F 61.608543 23.153258 157.266570
F 61.303761 23.153258 179.093549
F 60.998979 23.153258 200.920528
F 60.694197 23.153258 222.747508
F 60.389415 23.153258 244.574487
F 63.742016 46.306515 4.477712
F 63.437234 46.306515 26.304691
F 63.132453 46.306515 48.131672
F 62.827671 46.306515 69.958651
F 62.522889 46.306515 91.785630
F 62.218107 46.306515 113.612610
F 61.913325 46.306515 135.439589
F 61.608543 46.306515 157.266570
F 61.303761 46.306515 179.093549
F 60.998979 46.306515 200.920528
F 60.694197 46.306515 222.747508
F 60.389415 46.306515 244.574487
F 19.187855 7.717750 3.855577
F 18.883073 7.717750 25.682558
F 18.578291 7.717750 47.509537
F 18.273509 7.717750 69.336516
F 17.968727 7.717750 91.163496
F 17.663945 7.717750 112.990475
F 17.359163 7.717750 134.817454
F 17.054381 7.717750 156.644435
F 16.749599 7.717750 178.471414
F 16.444817 7.717750 200.298394
F 16.140035 7.717750 222.125373
F 15.835254 7.717750 243.952352
F 19.187855 30.871008 3.855577
F 18.883073 30.871008 25.682558
F 18.578291 30.871008 47.509537
F 18.273509 30.871008 69.336516
F 17.968727 30.871008 91.163496
F 17.663945 30.871008 112.990475
F 17.359163 30.871008 134.817454
F 17.054381 30.871008 156.644435
F 16.749599 30.871008 178.471414
F 16.444817 30.871008 200.298394
F 16.140035 30.871008 222.125373
F 15.835254 30.871008 243.952352
F 19.187855 54.024265 3.855577
F 18.883073 54.024265 25.682558
F 18.578291 54.024265 47.509537
F 18.273509 54.024265 69.336516
F 17.968727 54.024265 91.163496
F 17.663945 54.024265 112.990475
F 17.359163 54.024265 134.817454
F 17.054381 54.024265 156.644435
F 16.749599 54.024265 178.471414
F 16.444817 54.024265 200.298394
F 16.140035 54.024265 222.125373
F 15.835254 54.024265 243.952352
F 45.920352 7.717750 4.228858
F 45.615570 7.717750 26.055838
F 45.310788 7.717750 47.882817
F 45.006006 7.717750 69.709796
F 44.701224 7.717750 91.536776
F 44.396442 7.717750 113.363756
F 44.091660 7.717750 135.190735
F 43.786878 7.717750 157.017715
F 43.482096 7.717750 178.844694
F 43.177314 7.717750 200.671674
F 42.872532 7.717750 222.498654
F 42.567750 7.717750 244.325633
F 45.920352 30.871008 4.228858
F 45.615570 30.871008 26.055838
F 45.310788 30.871008 47.882817
F 45.006006 30.871008 69.709796
F 44.701224 30.871008 91.536776
F 44.396442 30.871008 113.363756
F 44.091660 30.871008 135.190735
F 43.786878 30.871008 157.017715
F 43.482096 30.871008 178.844694
F 43.177314 30.871008 200.671674
F 42.872532 30.871008 222.498654
F 42.567750 30.871008 244.325633
F 45.920352 54.024265 4.228858
F 45.615570 54.024265 26.055838
F 45.310788 54.024265 47.882817
F 45.006006 54.024265 69.709796
F 44.701224 54.024265 91.536776
F 44.396442 54.024265 113.363756
F 44.091660 54.024265 135.190735
F 43.786878 54.024265 157.017715
F 43.482096 54.024265 178.844694
F 43.177314 54.024265 200.671674
F 42.872532 54.024265 222.498654
F 42.567750 54.024265 244.325633
F 19.187855 15.435503 3.855576
F 18.883073 15.435503 25.682556
F 18.578291 15.435503 47.509536
F 18.273509 15.435503 69.336515
F 17.968727 15.435503 91.163495
F 17.663945 15.435503 112.990474
F 17.359163 15.435503 134.817453
F 17.054381 15.435503 156.644434
F 16.749599 15.435503 178.471413
F 16.444817 15.435503 200.298393
F 16.140035 15.435503 222.125372
F 15.835254 15.435503 243.952351
F 19.187855 38.588760 3.855576
F 18.883073 38.588760 25.682556
F 18.578291 38.588760 47.509536
F 18.273509 38.588760 69.336515
F 17.968727 38.588760 91.163495
F 17.663945 38.588760 112.990474
F 17.359163 38.588760 134.817453
F 17.054381 38.588760 156.644434
F 16.749599 38.588760 178.471413
F 16.444817 38.588760 200.298393
F 16.140035 38.588760 222.125372
F 15.835254 38.588760 243.952351
F 19.187855 61.742018 3.855576
F 18.883073 61.742018 25.682556
F 18.578291 61.742018 47.509536
F 18.273509 61.742018 69.336515
F 17.968727 61.742018 91.163495
F 17.663945 61.742018 112.990474
F 17.359163 61.742018 134.817453
F 17.054381 61.742018 156.644434
F 16.749599 61.742018 178.471413
F 16.444817 61.742018 200.298393
F 16.140035 61.742018 222.125372
F 15.835254 61.742018 243.952351
F 45.920352 15.435503 4.228857
F 45.615570 15.435503 26.055836
F 45.310788 15.435503 47.882816
F 45.006006 15.435503 69.709795
F 44.701224 15.435503 91.536775
F 44.396442 15.435503 113.363755
F 44.091660 15.435503 135.190734
F 43.786878 15.435503 157.017714
F 43.482096 15.435503 178.844693
F 43.177314 15.435503 200.671673
F 42.872532 15.435503 222.498653
F 42.567750 15.435503 244.325632
F 45.920352 38.588760 4.228857
F 45.615570 38.588760 26.055836
F 45.310788 38.588760 47.882816
F 45.006006 38.588760 69.709795
F 44.701224 38.588760 91.536775
F 44.396442 38.588760 113.363755
F 44.091660 38.588760 135.190734
F 43.786878 38.588760 157.017714
F 43.482096 38.588760 178.844693
F 43.177314 38.588760 200.671673
F 42.872532 38.588760 222.498653
F 42.567750 38.588760 244.325632
F 45.920352 61.742018 4.228857
F 45.615570 61.742018 26.055836
F 45.310788 61.742018 47.882816
F 45.006006 61.742018 69.709795
F 44.701224 61.742018 91.536775
F 44.396442 61.742018 113.363755
F 44.091660 61.742018 135.190734
F 43.786878 61.742018 157.017714
F 43.482096 61.742018 178.844693
F 43.177314 61.742018 200.671673
F 42.872532 61.742018 222.498653
F 42.567750 61.742018 244.325632
F 19.187855 0.000001 3.855577
F 18.883073 0.000001 25.682557
F 18.578291 0.000001 47.509537
F 18.273509 0.000001 69.336516
F 17.968727 0.000001 91.163496
F 17.663945 0.000001 112.990475
F 17.359163 0.000001 134.817454
F 17.054381 0.000001 156.644435
F 16.749599 0.000001 178.471414
F 16.444817 0.000001 200.298394
F 16.140035 0.000001 222.125373
F 15.835254 0.000001 243.952352
F 19.187855 23.153258 3.855577
F 18.883073 23.153258 25.682557
F 18.578291 23.153258 47.509537
F 18.273509 23.153258 69.336516
F 17.968727 23.153258 91.163496
F 17.663945 23.153258 112.990475
F 17.359163 23.153258 134.817454
F 17.054381 23.153258 156.644435
F 16.749599 23.153258 178.471414
F 16.444817 23.153258 200.298394
F 16.140035 23.153258 222.125373
F 15.835254 23.153258 243.952352
F 19.187855 46.306516 3.855577
F 18.883073 46.306516 25.682557
F 18.578291 46.306516 47.509537
F 18.273509 46.306516 69.336516
F 17.968727 46.306516 91.163496
F 17.663945 46.306516 112.990475
F 17.359163 46.306516 134.817454
F 17.054381 46.306516 156.644435
F 16.749599 46.306516 178.471414
F 16.444817 46.306516 200.298394
F 16.140035 46.306516 222.125373
F 15.835254 46.306516 243.952352
F 45.920352 0.000001 4.228858
F 45.615570 0.000001 26.055837
F 45.310788 0.000001 47.882817
F 45.006006 0.000001 69.709796
F 44.701224 0.000001 91.536776
F 44.396442 0.000001 113.363756
F 44.091660 0.000001 135.190735
F 43.786878 0.000001 157.017715
F 43.482096 0.000001 178.844694
F 43.177314 0.000001 200.671674
F 42.872532 0.000001 222.498654
F 42.567750 0.000001 244.325633
F 45.920352 23.153258 4.228858
F 45.615570 23.153258 26.055837
F 45.310788 23.153258 47.882817
F 45.006006 23.153258 69.709796
F 44.701224 23.153258 91.536776
F 44.396442 23.153258 113.363756
F 44.091660 23.153258 135.190735
F 43.786878 23.153258 157.017715
F 43.482096 23.153258 178.844694
F 43.177314 23.153258 200.671674
F 42.872532 23.153258 222.498654
F 42.567750 23.153258 244.325633
F 45.920352 46.306516 4.228858
F 45.615570 46.306516 26.055837
F 45.310788 46.306516 47.882817
F 45.006006 46.306516 69.709796
F 44.701224 46.306516 91.536776
F 44.396442 46.306516 113.363756
F 44.091660 46.306516 135.190735
F 43.786878 46.306516 157.017715
F 43.482096 46.306516 178.844694
F 43.177314 46.306516 200.671674
F 42.872532 46.306516 222.498654
F 42.567750 46.306516 244.325633
F 28.098690 7.717750 3.980005
F 27.793908 7.717750 25.806984
F 27.489126 7.717750 47.633965
F 27.184344 7.717750 69.460944
F 26.879562 7.717750 91.287923
F 26.574780 7.717750 113.114903
F 26.269998 7.717750 134.941882
F 25.965217 7.717750 156.768862
F 25.660435 7.717750 178.595842
F 25.355653 7.717750 200.422821
F 25.050871 7.717750 222.249801
F 24.746089 7.717750 244.076780
F 28.098690 30.871007 3.980005
F 27.793908 30.871007 25.806984
F 27.489126 30.871007 47.633965
F 27.184344 30.871007 69.460944
F 26.879562 30.871007 91.287923
F 26.574780 30.871007 113.114903
F 26.269998 30.871007 134.941882
F 25.965217 30.871007 156.768862
F 25.660435 30.871007 178.595842
F 25.355653 30.871007 200.422821
F 25.050871 30.871007 222.249801
F 24.746089 30.871007 244.076780
F 28.098690 54.024265 3.980005
F 27.793908 54.024265 25.806984
F 27.489126 54.024265 47.633965
F 27.184344 54.024265 69.460944
F 26.879562 54.024265 91.287923
F 26.574780 54.024265 113.114903
F 26.269998 54.024265 134.941882
F 25.965217 54.024265 156.768862
F 25.660435 54.024265 178.595842
F 25.355653 54.024265 200.422821
F 25.050871 54.024265 222.249801
F 24.746089 54.024265 244.076780
F 54.831188 7.717750 4.353286
F 54.526406 7.717750 26.180265
F 54.221624 7.717750 48.007245
F 53.916842 7.717750 69.834224
F 53.612060 7.717750 91.661203
F 53.307278 7.717750 113.488183
F 53.002496 7.717750 135.315163
F 52.697715 7.717750 157.142143
F 52.392933 7.717750 178.969122
F 52.088151 7.717750 200.796101
F 51.783369 7.717750 222.623081
F 51.478587 7.717750 244.450061
F 54.831188 30.871007 4.353286
F 54.526406 30.871007 26.180265
F 54.221624 30.871007 48.007245
F 53.916842 30.871007 69.834224
F 53.612060 30.871007 91.661203
F 53.307278 30.871007 113.488183
F 53.002496 30.871007 135.315163
F 52.697715 30.871007 157.142143
F 52.392933 30.871007 178.969122
F 52.088151 30.871007 200.796101
F 51.783369 30.871007 222.623081
F 51.478587 30.871007 244.450061
F 54.831188 54.024265 4.353286
F 54.526406 54.024265 26.180265
F 54.221624 54.024265 48.007245
F 53.916842 54.024265 69.834224
F 53.612060 54.024265 91.661203
F 53.307278 54.024265 113.488183
F 53.002496 54.024265 135.315163
F 52.697715 54.024265 157.142143
F 52.392933 54.024265 178.969122
F 52.088151 54.024265 200.796101
F 51.783369 54.024265 222.623081
F 51.478587 54.024265 244.450061
F 28.098690 15.435502 3.980004
F 27.793908 15.435502 25.806983
F 27.489126 15.435502 47.633964
F 27.184344 15.435502 69.460943
F 26.879562 15.435502 91.287922
F 26.574780 15.435502 113.114902
F 26.269999 15.435502 134.941881
F 25.965217 15.435502 156.768861
F 25.660435 15.435502 178.595841
F 25.355653 15.435502 200.422820
F 25.050871 15.435502 222.249800
F 24.746089 15.435502 244.076779
F 28.098690 38.588760 3.980004
F 27.793908 38.588760 25.806983
F 27.489126 38.588760 47.633964
F 27.184344 38.588760 69.460943
F 26.879562 38.588760 91.287922
F 26.574780 38.588760 113.114902
F 26.269999 38.588760 134.941881
F 25.965217 38.588760 156.768861
F 25.660435 38.588760 178.595841
F 25.355653 38.588760 200.422820
F 25.050871 38.588760 222.249800
F 24.746089 38.588760 244.076779
F 28.098690 61.742018 3.980004
F 27.793908 61.742018 25.806983
F 27.489126 61.742018 47.633964
F 27.184344 61.742018 69.460943
F 26.879562 61.742018 91.287922
F 26.574780 61.742018 113.114902
F 26.269999 61.742018 134.941881
F 25.965217 61.742018 156.768861
F 25.660435 61.742018 178.595841
F 25.355653 61.742018 200.422820
F 25.050871 61.742018 222.249800
F 24.746089 61.742018 244.076779
F 54.831188 15.435502 4.353285
F 54.526406 15.435502 26.180264
F 54.221624 15.435502 48.007244
F 53.916842 15.435502 69.834223
F 53.612060 15.435502 91.661202
F 53.307278 15.435502 113.488182
F 53.002496 15.435502 135.315162
F 52.697715 15.435502 157.142142
F 52.392933 15.435502 178.969121
F 52.088151 15.435502 200.796100
F 51.783369 15.435502 222.623080
F 51.478587 15.435502 244.450060
F 54.831188 38.588760 4.353285
F 54.526406 38.588760 26.180264
F 54.221624 38.588760 48.007244
F 53.916842 38.588760 69.834223
F 53.612060 38.588760 91.661202
F 53.307278 38.588760 113.488182
F 53.002496 38.588760 135.315162
F 52.697715 38.588760 157.142142
F 52.392933 38.588760 178.969121
F 52.088151 38.588760 200.796100
F 51.783369 38.588760 222.623080
F 51.478587 38.588760 244.450060
F 54.831188 61.742018 4.353285
F 54.526406 61.742018 26.180264
F 54.221624 61.742018 48.007244
F 53.916842 61.742018 69.834223
F 53.612060 61.742018 91.661202
F 53.307278 61.742018 113.488182
F 53.002496 61.742018 135.315162
F 52.697715 61.742018 157.142142
F 52.392933 61.742018 178.969121
F 52.088151 61.742018 200.796100
F 51.783369 61.742018 222.623080
F 51.478587 61.742018 244.450060
F 28.098690 0.000000 3.980005
F 27.793908 0.000000 25.806984
F 27.489126 0.000000 47.633965
F 27.184344 0.000000 69.460944
F 26.879562 0.000000 91.287923
F 26.574780 0.000000 113.114903
F 26.269998 0.000000 134.941882
F 25.965217 0.000000 156.768862
F 25.660435 0.000000 178.595842
F 25.355653 0.000000 200.422821
F 25.050871 0.000000 222.249801
F 24.746089 0.000000 244.076780
F 28.098690 23.153258 3.980005
F 27.793908 23.153258 25.806984
F 27.489126 23.153258 47.633965
F 27.184344 23.153258 69.460944
F 26.879562 23.153258 91.287923
F 26.574780 23.153258 113.114903
F 26.269998 23.153258 134.941882
F 25.965217 23.153258 156.768862
F 25.660435 23.153258 178.595842
F 25.355653 23.153258 200.422821
F 25.050871 23.153258 222.249801
F 24.746089 23.153258 244.076780
F 28.098690 46.306515 3.980005
F 27.793908 46.306515 25.806984
F 27.489126 46.306515 47.633965
F 27.184344 46.306515 69.460944
F 26.879562 46.306515 91.287923
F 26.574780 46.306515 113.114903
F 26.269998 46.306515 134.941882
F 25.965217 46.306515 156.768862
F 25.660435 46.306515 178.595842
F 25.355653 46.306515 200.422821
F 25.050871 46.306515 222.249801
F 24.746089 46.306515 244.076780
F 54.831188 0.000000 4.353286
F 54.526406 0.000000 26.180265
F 54.221624 0.000000 48.007245
F 53.916842 0.000000 69.834224
F 53.612060 0.000000 91.661203
F 53.307278 0.000000 113.488183
F 53.002496 0.000000 135.315163
F 52.697715 0.000000 157.142143
F 52.392933 0.000000 178.969122
F 52.088151 0.000000 200.796101
F 51.783369 0.000000 222.623081
F 51.478587 0.000000 244.450061
F 54.831188 23.153258 4.353286
F 54.526406 23.153258 26.180265
F 54.221624 23.153258 48.007245
F 53.916842 23.153258 69.834224
F 53.612060 23.153258 91.661203
F 53.307278 23.153258 113.488183
F 53.002496 23.153258 135.315163
F 52.697715 23.153258 157.142143
F 52.392933 23.153258 178.969122
F 52.088151 23.153258 200.796101
F 51.783369 23.153258 222.623081
F 51.478587 23.153258 244.450061
F 54.831188 46.306515 4.353286
F 54.526406 46.306515 26.180265
F 54.221624 46.306515 48.007245
F 53.916842 46.306515 69.834224
F 53.612060 46.306515 91.661203
F 53.307278 46.306515 113.488183
F 53.002496 46.306515 135.315163
F 52.697715 46.306515 157.142143
F 52.392933 46.306515 178.969122
F 52.088151 46.306515 200.796101
F 51.783369 46.306515 222.623081
F 51.478587 46.306515 244.450061
F 10.327803 5.145165 0.093322
F 10.023022 5.145165 21.920301
F 9.718240 5.145165 43.747280
F 9.413458 5.145165 65.574261
F 9.108676 5.145165 87.401240
F 8.803894 5.145165 109.228219
F 8.499112 5.145165 131.055199
F 8.194330 5.145165 152.882178
F 7.889548 5.145165 174.709158
F 7.584766 5.145165 196.536138
F 7.279984 5.145165 218.363117
F 6.975202 5.145165 240.190097
F 10.327803 28.298423 0.093322
F 10.023022 28.298423 21.920301
F 9.718240 28.298423 43.747280
F 9.413458 28.298423 65.574261
F 9.108676 28.298423 87.401240
F 8.803894 28.298423 109.228219
F 8.499112 28.298423 131.055199
F 8.194330 28.298423 152.882178
F 7.889548 28.298423 174.709158
F 7.584766 28.298423 196.536138
F 7.279984 28.298423 218.363117
F 6.975202 28.298423 240.190097
F 10.327803 51.451680 0.093322
F 10.023022 51.451680 21.920301
F 9.718240 51.451680 43.747280
F 9.413458 51.451680 65.574261
F 9.108676 51.451680 87.401240
F 8.803894 51.451680 109.228219
F 8.499112 51.451680 131.055199
F 8.194330 51.451680 152.882178
F 7.889548 51.451680 174.709158
F 7.584766 51.451680 196.536138
F 7.279984 51.451680 218.363117
F 6.975202 51.451680 240.190097
F 37.060300 5.145165 0.466602
F 36.755518 5.145165 22.293582
F 36.450737 5.145165 44.120561
F 36.145955 5.145165 65.947541
F 35.841173 5.145165 87.774520
F 35.536391 5.145165 109.601499
F 35.231609 5.145165 131.428479
F 34.926827 5.145165 153.255459
F 34.622045 5.145165 175.082439
F 34.317263 5.145165 196.909418
F 34.012481 5.145165 218.736397
F 33.707699 5.145165 240.563377
F 37.060300 28.298423 0.466602
F 36.755518 28.298423 22.293582
F 36.450737 28.298423 44.120561
F 36.145955 28.298423 65.947541
F 35.841173 28.298423 87.774520
F 35.536391 28.298423 109.601499
F 35.231609 28.298423 131.428479
F 34.926827 28.298423 153.255459
F 34.622045 28.298423 175.082439
F 34.317263 28.298423 196.909418
F 34.012481 28.298423 218.736397
F 33.707699 28.298423 240.563377
F 37.060300 51.451680 0.466602
F 36.755518 51.451680 22.293582
F 36.450737 51.451680 44.120561
F 36.145955 51.451680 65.947541
F 35.841173 51.451680 87.774520
F 35.536391 51.451680 109.601499
F 35.231609 51.451680 131.428479
F 34.926827 51.451680 153.255459
F 34.622045 51.451680 175.082439
F 34.317263 51.451680 196.909418
F 34.012481 51.451680 218.736397
F 33.707699 51.451680 240.563377
F 63.792798 5.145165 0.839883
F 63.488016 5.145165 22.666862
F 63.183235 5.145165 44.493841
F 62.878453 5.145165 66.320821
F 62.573671 5.145165 88.147800
F 62.268889 5.145165 109.974780
F 61.964107 5.145165 131.801760
F 61.659325 5.145165 153.628739
F 61.354543 5.145165 175.455719
F 61.049761 5.145165 197.282698
F 60.744979 5.145165 219.109678
F 60.440197 5.145165 240.936658
F 63.792798 28.298423 0.839883
F 63.488016 28.298423 22.666862
F 63.183235 28.298423 44.493841
F 62.878453 28.298423 66.320821
F 62.573671 28.298423 88.147800
F 62.268889 28.298423 109.974780
F 61.964107 28.298423 131.801760
F 61.659325 28.298423 153.628739
F 61.354543 28.298423 175.455719
F 61.049761 28.298423 197.282698
F 60.744979 28.298423 219.109678
F 60.440197 28.298423 240.936658
F 63.792798 51.451680 0.839883
F 63.488016 51.451680 22.666862
F 63.183235 51.451680 44.493841
F 62.878453 51.451680 66.320821
F 62.573671 51.451680 88.147800
F 62.268889 51.451680 109.974780
F 61.964107 51.451680 131.801760
F 61.659325 51.451680 153.628739
F 61.354543 51.451680 175.455719
F 61.049761 51.451680 197.282698
F 60.744979 51.451680 219.109678
F 60.440197 51.451680 240.936658
F 10.327803 12.862918 0.093321
F 10.023022 12.862918 21.920300
F 9.718240 12.862918 43.747279
F 9.413458 12.862918 65.574260
F 9.108676 12.862918 87.401239
F 8.803894 12.862918 109.228219
F 8.499112 12.862918 131.055198
F 8.194330 12.862918 152.882177
F 7.889548 12.862918 174.709157
F 7.584766 12.862918 196.536137
F 7.279984 12.862918 218.363117
F 6.975202 12.862918 240.190096
F 10.327803 36.016175 0.093321
F 10.023022 36.016175 21.920300
F 9.718240 36.016175 43.747279
F 9.413458 36.016175 65.574260
F 9.108676 36.016175 87.401239
F 8.803894 36.016175 109.228219
F 8.499112 36.016175 131.055198
F 8.194330 36.016175 152.882177
F 7.889548 36.016175 174.709157
F 7.584766 36.016175 196.536137
F 7.279984 36.016175 218.363117
F 6.975202 36.016175 240.190096
F 10.327803 59.169433 0.093321
F 10.023022 59.169433 21.920300
F 9.718240 59.169433 43.747279
F 9.413458 59.169433 65.574260
F 9.108676 59.169433 87.401239
F 8.803894 59.169433 109.228219
F 8.499112 59.169433 131.055198
F 8.194330 59.169433 152.882177
F 7.889548 59.169433 174.709157
F 7.584766 59.169433 196.536137
F 7.279984 59.169433 218.363117
F 6.975202 59.169433 240.190096
F 37.060300 12.862918 0.466601
F 36.755518 12.862918 22.293581
F 36.450737 12.862918 44.120560
F 36.145955 12.862918 65.947540
F 35.841173 12.862918 87.774519
F 35.536391 12.862918 109.601499
F 35.231609 12.862918 131.428478
F 34.926827 12.862918 153.255458
F 34.622045 12.862918 175.082438
F 34.317263 12.862918 196.909417
F 34.012481 12.862918 218.736397
F 33.707699 12.862918 240.563376
F 37.060300 36.016175 0.466601
F 36.755518 36.016175 22.293581
F 36.450737 36.016175 44.120560
F 36.145955 36.016175 65.947540
F 35.841173 36.016175 87.774519
F 35.536391 36.016175 109.601499
F 35.231609 36.016175 131.428478
F 34.926827 36.016175 153.255458
F 34.622045 36.016175 175.082438
F 34.317263 36.016175 196.909417
F 34.012481 36.016175 218.736397
F 33.707699 36.016175 240.563376
F 37.060300 59.169433 0.466601
F 36.755518 59.169433 22.293581
F 36.450737 59.169433 44.120560
F 36.145955 59.169433 65.947540
F 35.841173 59.169433 87.774519
F 35.536391 59.169433 109.601499
F 35.231609 59.169433 131.428478
F 34.926827 59.169433 153.255458
F 34.622045 59.169433 175.082438
F 34.317263 59.169433 196.909417
F 34.012481 59.169433 218.736397
F 33.707699 59.169433 240.563376
F 63.792798 12.862918 0.839882
F 63.488016 12.862918 22.666861
F 63.183235 12.862918 44.493840
F 62.878453 12.862918 66.320820
F 62.573671 12.862918 88.147799
F 62.268889 12.862918 109.974780
F 61.964107 12.862918 131.801759
F 61.659325 12.862918 153.628738
F 61.354543 12.862918 175.455718
F 61.049761 12.862918 197.282697
F 60.744979 12.862918 219.109678
F 60.440197 12.862918 240.936657
F 63.792798 36.016175 0.839882
F 63.488016 36.016175 22.666861
F 63.183235 36.016175 44.493840
F 62.878453 36.016175 66.320820
F 62.573671 36.016175 88.147799
F 62.268889 36.016175 109.974780
F 61.964107 36.016175 131.801759
F 61.659325 36.016175 153.628738
F 61.354543 36.016175 175.455718
F 61.049761 36.016175 197.282697
F 60.744979 36.016175 219.109678
F 60.440197 36.016175 240.936657
F 63.792798 59.169433 0.839882
F 63.488016 59.169433 22.666861
F 63.183235 59.169433 44.493840
F 62.878453 59.169433 66.320820
F 62.573671 59.169433 88.147799
F 62.268889 59.169433 109.974780
F 61.964107 59.169433 131.801759
F 61.659325 59.169433 153.628738
F 61.354543 59.169433 175.455718
F 61.049761 59.169433 197.282697
F 60.744979 59.169433 219.109678
F 60.440197 59.169433 240.936657
F 10.327803 20.580673 0.093321
F 10.023022 20.580673 21.920301
F 9.718240 20.580673 43.747280
F 9.413458 20.580673 65.574260
F 9.108676 20.580673 87.401240
F 8.803894 20.580673 109.228219
F 8.499112 20.580673 131.055199
F 8.194330 20.580673 152.882178
F 7.889548 20.580673 174.709157
F 7.584766 20.580673 196.536138
F 7.279984 20.580673 218.363117
F 6.975202 20.580673 240.190097
F 10.327803 43.733930 0.093321
F 10.023022 43.733930 21.920301
F 9.718240 43.733930 43.747280
F 9.413458 43.733930 65.574260
F 9.108676 43.733930 87.401240
F 8.803894 43.733930 109.228219
F 8.499112 43.733930 131.055199
F 8.194330 43.733930 152.882178
F 7.889548 43.733930 174.709157
F 7.584766 43.733930 196.536138
F 7.279984 43.733930 218.363117
F 6.975202 43.733930 240.190097
F 10.327803 66.887188 0.093321
F 10.023022 66.887188 21.920301
F 9.718240 66.887188 43.747280
F 9.413458 66.887188 65.574260
F 9.108676 66.887188 87.401240
F 8.803894 66.887188 109.228219
F 8.499112 66.887188 131.055199
F 8.194330 66.887188 152.882178
F 7.889548 66.887188 174.709157
F 7.584766 66.887188 196.536138
F 7.279984 66.887188 218.363117
F 6.975202 66.887188 240.190097
F 37.060300 20.580673 0.466601
F 36.755518 20.580673 22.293582
F 36.450737 20.580673 44.120561
F 36.145955 20.580673 65.947540
F 35.841173 20.580673 87.774520
F 35.536391 20.580673 109.601499
F 35.231609 20.580673 131.428479
F 34.926827 20.580673 153.255459
F 34.622045 20.580673 175.082438
F 34.317263 20.580673 196.909418
F 34.012481 20.580673 218.736397
F 33.707699 20.580673 240.563377
F 37.060300 43.733930 0.466601
F 36.755518 43.733930 22.293582
F 36.450737 43.733930 44.120561
F 36.145955 43.733930 65.947540
F 35.841173 43.733930 87.774520
F 35.536391 43.733930 109.601499
F 35.231609 43.733930 131.428479
F 34.926827 43.733930 153.255459
F 34.622045 43.733930 175.082438
F 34.317263 43.733930 196.909418
F 34.012481 43.733930 218.736397
F 33.707699 43.733930 240.563377
F 37.060300 66.887188 0.466601
F 36.755518 66.887188 22.293582
F 36.450737 66.887188 44.120561
F 36.145955 66.887188 65.947540
F 35.841173 66.887188 87.774520
F 35.536391 66.887188 109.601499
F 35.231609 66.887188 131.428479
F 34.926827 66.887188 153.255459
F 34.622045 66.887188 175.082438
F 34.317263 66.887188 196.909418
F 34.012481 66.887188 218.736397
F 33.707699 66.887188 240.563377
F 63.792798 20.580673 0.839882
F 63.488016 20.580673 22.666862
F 63.183235 20.580673 44.493841
F 62.878453 20.580673 66.320820
F 62.573671 20.580673 88.147800
F 62.268889 20.580673 109.974780
F 61.964107 20.580673 131.801760
F 61.659325 20.580673 153.628739
F 61.354543 20.580673 175.455718
F 61.049761 20.580673 197.282698
F 60.744979 20.580673 219.109678
F 60.440197 20.580673 240.936658
F 63.792798 43.733930 0.839882
F 63.488016 43.733930 22.666862
F 63.183235 43.733930 44.493841
F 62.878453 43.733930 66.320820
F 62.573671 43.733930 88.147800
F 62.268889 43.733930 109.974780
F 61.964107 43.733930 131.801760
F 61.659325 43.733930 153.628739
F 61.354543 43.733930 175.455718
F 61.049761 43.733930 197.282698
F 60.744979 43.733930 219.109678
F 60.440197 43.733930 240.936658
F 63.792798 66.887188 0.839882
F 63.488016 66.887188 22.666862
F 63.183235 66.887188 44.493841
F 62.878453 66.887188 66.320820
F 62.573671 66.887188 88.147800
F 62.268889 66.887188 109.974780
F 61.964107 66.887188 131.801760
F 61.659325 66.887188 153.628739
F 61.354543 66.887188 175.455718
F 61.049761 66.887188 197.282698
F 60.744979 66.887188 219.109678
F 60.440197 66.887188 240.936658
F 19.238638 5.145164 0.217747
F 18.933856 5.145164 22.044727
F 18.629074 5.145164 43.871706
F 18.324292 5.145164 65.698685
F 18.019510 5.145164 87.525666
F 17.714728 5.145164 109.352645
F 17.409946 5.145164 131.179624
F 17.105164 5.145164 153.006604
F 16.800382 5.145164 174.833583
F 16.495600 5.145164 196.660563
F 16.190818 5.145164 218.487543
F 15.886037 5.145164 240.314522
F 19.238638 28.298421 0.217747
F 18.933856 28.298421 22.044727
F 18.629074 28.298421 43.871706
F 18.324292 28.298421 65.698685
F 18.019510 28.298421 87.525666
F 17.714728 28.298421 109.352645
F 17.409946 28.298421 131.179624
F 17.105164 28.298421 153.006604
F 16.800382 28.298421 174.833583
F 16.495600 28.298421 196.660563
F 16.190818 28.298421 218.487543
F 15.886037 28.298421 240.314522
F 19.238638 51.451679 0.217747
F 18.933856 51.451679 22.044727
F 18.629074 51.451679 43.871706
F 18.324292 51.451679 65.698685
F 18.019510 51.451679 87.525666
F 17.714728 51.451679 109.352645
F 17.409946 51.451679 131.179624
F 17.105164 51.451679 153.006604
F 16.800382 51.451679 174.833583
F 16.495600 51.451679 196.660563
F 16.190818 51.451679 218.487543
F 15.886037 51.451679 240.314522
F 45.971135 5.145164 0.591027
F 45.666353 5.145164 22.418007
F 45.361571 5.145164 44.244986
F 45.056789 5.145164 66.071966
F 44.752007 5.145164 87.898946
F 44.447225 5.145164 109.725925
F 44.142443 5.145164 131.552904
F 43.837661 5.145164 153.379884
F 43.532879 5.145164 175.206864
F 43.228097 5.145164 197.033844
F 42.923315 5.145164 218.860823
F 42.618533 5.145164 240.687802
F 45.971135 28.298421 0.591027
F 45.666353 28.298421 22.418007
F 45.361571 28.298421 44.244986
F 45.056789 28.298421 66.071966
F 44.752007 28.298421 87.898946
F 44.447225 28.298421 109.725925
F 44.142443 28.298421 131.552904
F 43.837661 28.298421 153.379884
F 43.532879 28.298421 175.206864
F 43.228097 28.298421 197.033844
F 42.923315 28.298421 218.860823
F 42.618533 28.298421 240.687802
F 45.971135 51.451679 0.591027
F 45.666353 51.451679 22.418007
F 45.361571 51.451679 44.244986
F 45.056789 51.451679 66.071966
F 44.752007 51.451679 87.898946
F 44.447225 51.451679 109.725925
F 44.142443 51.451679 131.552904
F 43.837661 51.451679 153.379884
F 43.532879 51.451679 175.206864
F 43.228097 51.451679 197.033844
F 42.923315 51.451679 218.860823
F 42.618533 51.451679 240.687802
F 19.238638 12.862916 0.217746
F 18.933856 12.862916 22.044726
F 18.629074 12.862916 43.871705
F 18.324292 12.862916 65.698684
F 18.019510 12.862916 87.525665
F 17.714728 12.862916 109.352644
F 17.409946 12.862916 131.179624
F 17.105164 12.862916 153.006603
F 16.800382 12.862916 174.833582
F 16.495600 12.862916 196.660562
F 16.190818 12.862916 218.487542
F 15.886037 12.862916 240.314522
F 19.238638 36.016174 0.217746
F 18.933856 36.016174 22.044726
F 18.629074 36.016174 43.871705
F 18.324292 36.016174 65.698684
F 18.019510 36.016174 87.525665
F 17.714728 36.016174 109.352644
F 17.409946 36.016174 131.179624
F 17.105164 36.016174 153.006603
F 16.800382 36.016174 174.833582
F 16.495600 36.016174 196.660562
F 16.190818 36.016174 218.487542
F 15.886037 36.016174 240.314522
F 19.238638 59.169431 0.217746
F 18.933856 59.169431 22.044726
F 18.629074 59.169431 43.871705
F 18.324292 59.169431 65.698684
F 18.019510 59.169431 87.525665
F 17.714728 59.169431 109.352644
F 17.409946 59.169431 131.179624
F 17.105164 59.169431 153.006603
F 16.800382 59.169431 174.833582
F 16.495600 59.169431 196.660562
F 16.190818 59.169431 218.487542
F 15.886037 59.169431 240.314522
F 45.971135 12.862916 0.591026
F 45.666353 12.862916 22.418006
F 45.361571 12.862916 44.244985
F 45.056789 12.862916 66.071965
F 44.752007 12.862916 87.898945
F 44.447225 12.862916 109.725924
F 44.142443 12.862916 131.552904
F 43.837661 12.862916 153.379883
F 43.532879 12.862916 175.206863
F 43.228097 12.862916 197.033843
F 42.923315 12.862916 218.860822
F 42.618533 12.862916 240.687802
F 45.971135 36.016174 0.591026
F 45.666353 36.016174 22.418006
F 45.361571 36.016174 44.244985
F 45.056789 36.016174 66.071965
F 44.752007 36.016174 87.898945
F 44.447225 36.016174 109.725924
F 44.142443 36.016174 131.552904
F 43.837661 36.016174 153.379883
F 43.532879 36.016174 175.206863
F 43.228097 36.016174 197.033843
F 42.923315 36.016174 218.860822
F 42.618533 36.016174 240.687802
F 45.971135 59.169431 0.591026
F 45.666353 59.169431 22.418006
F 45.361571 59.169431 44.244985
F 45.056789 59.169431 66.071965
F 44.752007 59.169431 87.898945
F 44.447225 59.169431 109.725924
F 44.142443 59.169431 131.552904
F 43.837661 59.169431 153.379883
F 43.532879 59.169431 175.206863
F 43.228097 59.169431 197.033843
F 42.923315 59.169431 218.860822
F 42.618533 59.169431 240.687802
F 19.238638 20.580671 0.217747
F 18.933856 20.580671 22.044726
F 18.629074 20.580671 43.871706
F 18.324292 20.580671 65.698685
F 18.019510 20.580671 87.525665
F 17.714728 20.580671 109.352645
F 17.409946 20.580671 131.179624
F 17.105164 20.580671 153.006604
F 16.800382 20.580671 174.833583
F 16.495600 20.580671 196.660562
F 16.190818 20.580671 218.487543
F 15.886037 20.580671 240.314522
F 19.238638 43.733929 0.217747
F 18.933856 43.733929 22.044726
F 18.629074 43.733929 43.871706
F 18.324292 43.733929 65.698685
F 18.019510 43.733929 87.525665
F 17.714728 43.733929 109.352645
F 17.409946 43.733929 131.179624
F 17.105164 43.733929 153.006604
F 16.800382 43.733929 174.833583
F 16.495600 43.733929 196.660562
F 16.190818 43.733929 218.487543
F 15.886037 43.733929 240.314522
F 19.238638 66.887186 0.217747
F 18.933856 66.887186 22.044726
F 18.629074 66.887186 43.871706
F 18.324292 66.887186 65.698685
F 18.019510 66.887186 87.525665
F 17.714728 66.887186 109.352645
F 17.409946 66.887186 131.179624
F 17.105164 66.887186 153.006604
F 16.800382 66.887186 174.833583
F 16.495600 66.887186 196.660562
F 16.190818 66.887186 218.487543
F 15.886037 66.887186 240.314522
F 45.971135 20.580671 0.591027
F 45.666353 20.580671 22.418006
F 45.361571 20.580671 44.244986
F 45.056789 20.580671 66.071966
F 44.752007 20.580671 87.898945
F 44.447225 20.580671 109.725925
F 44.142443 20.580671 131.552904
F 43.837661 20.580671 153.379884
F 43.532879 20.580671 175.206864
F 43.228097 20.580671 197.033843
F 42.923315 20.580671 218.860823
F 42.618533 20.580671 240.687802
F 45.971135 43.733929 0.591027
F 45.666353 43.733929 22.418006
F 45.361571 43.733929 44.244986
F 45.056789 43.733929 66.071966
F 44.752007 43.733929 87.898945
F 44.447225 43.733929 109.725925
F 44.142443 43.733929 131.552904
F 43.837661 43.733929 153.379884
F 43.532879 43.733929 175.206864
F 43.228097 43.733929 197.033843
F 42.923315 43.733929 218.860823
F 42.618533 43.733929 240.687802
F 45.971135 66.887186 0.591027
F 45.666353 66.887186 22.418006
F 45.361571 66.887186 44.244986
F 45.056789 66.887186 66.071966
F 44.752007 66.887186 87.898945
F 44.447225 66.887186 109.725925
F 44.142443 66.887186 131.552904
F 43.837661 66.887186 153.379884
F 43.532879 66.887186 175.206864
F 43.228097 66.887186 197.033843
F 42.923315 66.887186 218.860823
F 42.618533 66.887186 240.687802
F 28.149474 5.145165 0.342175
F 27.844692 5.145165 22.169155
F 27.539910 5.145165 43.996134
F 27.235128 5.145165 65.823114
F 26.930346 5.145165 87.650093
F 26.625564 5.145165 109.477073
F 26.320782 5.145165 131.304053
F 26.016001 5.145165 153.131032
F 25.711219 5.145165 174.958012
F 25.406437 5.145165 196.784991
F 25.101655 5.145165 218.611970
F 24.796873 5.145165 240.438951
F 28.149474 28.298423 0.342175
F 27.844692 28.298423 22.169155
F 27.539910 28.298423 43.996134
F 27.235128 28.298423 65.823114
F 26.930346 28.298423 87.650093
F 26.625564 28.298423 109.477073
F 26.320782 28.298423 131.304053
F 26.016001 28.298423 153.131032
F 25.711219 28.298423 174.958012
F 25.406437 28.298423 196.784991
F 25.101655 28.298423 218.611970
F 24.796873 28.298423 240.438951
F 28.149474 51.451680 0.342175
F 27.844692 51.451680 22.169155
F 27.539910 51.451680 43.996134
F 27.235128 51.451680 65.823114
F 26.930346 51.451680 87.650093
F 26.625564 51.451680 109.477073
F 26.320782 51.451680 131.304053
F 26.016001 51.451680 153.131032
F 25.711219 51.451680 174.958012
F 25.406437 51.451680 196.784991
F 25.101655 51.451680 218.611970
F 24.796873 51.451680 240.438951
F 54.881971 5.145165 0.715455
F 54.577189 5.145165 22.542435
F 54.272407 5.145165 44.369414
F 53.967625 5.145165 66.196395
F 53.662843 5.145165 88.023374
F 53.358061 5.145165 109.850353
F 53.053279 5.145165 131.677333
F 52.748498 5.145165 153.504312
F 52.443716 5.145165 175.331292
F 52.138934 5.145165 197.158272
F 51.834152 5.145165 218.985251
F 51.529370 5.145165 240.812231
F 54.881971 28.298423 0.715455
F 54.577189 28.298423 22.542435
F 54.272407 28.298423 44.369414
F 53.967625 28.298423 66.196395
F 53.662843 28.298423 88.023374
F 53.358061 28.298423 109.850353
F 53.053279 28.298423 131.677333
F 52.748498 28.298423 153.504312
F 52.443716 28.298423 175.331292
F 52.138934 28.298423 197.158272
F 51.834152 28.298423 218.985251
F 51.529370 28.298423 240.812231
F 54.881971 51.451680 0.715455
F 54.577189 51.451680 22.542435
F 54.272407 51.451680 44.369414
F 53.967625 51.451680 66.196395
F 53.662843 51.451680 88.023374
F 53.358061 51.451680 109.850353
F 53.053279 51.451680 131.677333
F 52.748498 51.451680 153.504312
F 52.443716 51.451680 175.331292
F 52.138934 51.451680 197.158272
F 51.834152 51.451680 218.985251
F 51.529370 51.451680 240.812231
F 28.149474 12.862917 0.342174
F 27.844692 12.862917 22.169154
F 27.539910 12.862917 43.996133
F 27.235128 12.862917 65.823113
F 26.930346 12.862917 87.650092
F 26.625564 12.862917 109.477072
F 26.320782 12.862917 131.304052
F 26.016001 12.862917 153.131031
F 25.711219 12.862917 174.958011
F 25.406437 12.862917 196.784990
F 25.101655 12.862917 218.611969
F 24.796873 12.862917 240.438950
F 28.149474 36.016175 0.342174
F 27.844692 36.016175 22.169154
F 27.539910 36.016175 43.996133
F 27.235128 36.016175 65.823113
F 26.930346 36.016175 87.650092
F 26.625564 36.016175 109.477072
F 26.320782 36.016175 131.304052
F 26.016001 36.016175 153.131031
F 25.711219 36.016175 174.958011
F 25.406437 36.016175 196.784990
F 25.101655 36.016175 218.611969
F 24.796873 36.016175 240.438950
F 28.149474 59.169432 0.342174
F 27.844692 59.169432 22.169154
F 27.539910 59.169432 43.996133
F 27.235128 59.169432 65.823113
F 26.930346 59.169432 87.650092
F 26.625564 59.169432 109.477072
F 26.320782 59.169432 131.304052
F 26.016001 59.169432 153.131031
F 25.711219 59.169432 174.958011
F 25.406437 59.169432 196.784990
F 25.101655 59.169432 218.611969
F 24.796873 59.169432 240.438950
F 54.881971 12.862917 0.715454
F 54.577189 12.862917 22.542434
F 54.272407 12.862917 44.369413
F 53.967625 12.862917 66.196394
F 53.662843 12.862917 88.023373
F 53.358061 12.862917 109.850352
F 53.053279 12.862917 131.677332
F 52.748498 12.862917 153.504311
F 52.443716 12.862917 175.331291
F 52.138934 12.862917 197.158271
F 51.834152 12.862917 218.985250
F 51.529370 12.862917 240.812230
F 54.881971 36.016175 0.715454
F 54.577189 36.016175 22.542434
F 54.272407 36.016175 44.369413
F 53.967625 36.016175 66.196394
F 53.662843 36.016175 88.023373
F 53.358061 36.016175 109.850352
F 53.053279 36.016175 131.677332
F 52.748498 36.016175 153.504311
F 52.443716 36.016175 175.331291
F 52.138934 36.016175 197.158271
F 51.834152 36.016175 218.985250
F 51.529370 36.016175 240.812230
F 54.881971 59.169432 0.715454
F 54.577189 59.169432 22.542434
F 54.272407 59.169432 44.369413
F 53.967625 59.169432 66.196394
F 53.662843 59.169432 88.023373
F 53.358061 59.169432 109.850352
F 53.053279 59.169432 131.677332
F 52.748498 59.169432 153.504311
F 52.443716 59.169432 175.331291
F 52.138934 59.169432 197.158271
F 51.834152 59.169432 218.985250
F 51.529370 59.169432 240.812230
F 28.149474 20.580673 0.342175
F 27.844692 20.580673 22.169155
F 27.539910 20.580673 43.996134
F 27.235128 20.580673 65.823113
F 26.930346 20.580673 87.650093
F 26.625564 20.580673 109.477073
F 26.320782 20.580673 131.304053
F 26.016001 20.580673 153.131032
F 25.711219 20.580673 174.958011
F 25.406437 20.580673 196.784991
F 25.101655 20.580673 218.611970
F 24.796873 20.580673 240.438951
F 28.149474 43.733930 0.342175
F 27.844692 43.733930 22.169155
F 27.539910 43.733930 43.996134
F 27.235128 43.733930 65.823113
F 26.930346 43.733930 87.650093
F 26.625564 43.733930 109.477073
F 26.320782 43.733930 131.304053
F 26.016001 43.733930 153.131032
F 25.711219 43.733930 174.958011
F 25.406437 43.733930 196.784991
F 25.101655 43.733930 218.611970
F 24.796873 43.733930 240.438951
F 28.149474 66.887188 0.342175
F 27.844692 66.887188 22.169155
F 27.539910 66.887188 43.996134
F 27.235128 66.887188 65.823113
F 26.930346 66.887188 87.650093
F 26.625564 66.887188 109.477073
F 26.320782 66.887188 131.304053
F 26.016001 66.887188 153.131032
F 25.711219 66.887188 174.958011
F 25.406437 66.887188 196.784991
F 25.101655 66.887188 218.611970
F 24.796873 66.887188 240.438951
F 54.881971 20.580673 0.715455
F 54.577189 20.580673 22.542435
F 54.272407 20.580673 44.369414
F 53.967625 20.580673 66.196394
F 53.662843 20.580673 88.023374
F 53.358061 20.580673 109.850353
F 53.053279 20.580673 131.677333
F 52.748498 20.580673 153.504312
F 52.443716 20.580673 175.331291
F 52.138934 20.580673 197.158272
F 51.834152 20.580673 218.985251
F 51.529370 20.580673 240.812231
F 54.881971 43.733930 0.715455
F 54.577189 43.733930 22.542435
F 54.272407 43.733930 44.369414
F 53.967625 43.733930 66.196394
F 53.662843 43.733930 88.023374
F 53.358061 43.733930 109.850353
F 53.053279 43.733930 131.677333
F 52.748498 43.733930 153.504312
F 52.443716 43.733930 175.331291
F 52.138934 43.733930 197.158272
F 51.834152 43.733930 218.985251
F 51.529370 43.733930 240.812231
F 54.881971 66.887188 0.715455
F 54.577189 66.887188 22.542435
F 54.272407 66.887188 44.369414
F 53.967625 66.887188 66.196394
F 53.662843 66.887188 88.023374
F 53.358061 66.887188 109.850353
F 53.053279 66.887188 131.677333
F 52.748498 66.887188 153.504312
F 52.443716 66.887188 175.331291
F 52.138934 66.887188 197.158272
F 51.834152 66.887188 218.985251
F 51.529370 66.887188 240.812231
F 10.289719 5.145165 2.821693
F 9.984937 5.145165 24.648672
F 9.680155 5.145165 46.475652
F 9.375373 5.145165 68.302632
F 9.070591 5.145165 90.129611
F 8.765809 5.145165 111.956590
F 8.461027 5.145165 133.783570
F 8.156245 5.145165 155.610549
F 7.851463 5.145165 177.437530
F 7.546681 5.145165 199.264509
F 7.241899 5.145165 221.091488
F 6.937117 5.145165 242.918468
F 10.289719 28.298423 2.821693
F 9.984937 28.298423 24.648672
F 9.680155 28.298423 46.475652
F 9.375373 28.298423 68.302632
F 9.070591 28.298423 90.129611
F 8.765809 28.298423 111.956590
F 8.461027 28.298423 133.783570
F 8.156245 28.298423 155.610549
F 7.851463 28.298423 177.437530
F 7.546681 28.298423 199.264509
F 7.241899 28.298423 221.091488
F 6.937117 28.298423 242.918468
F 10.289719 51.451680 2.821693
F 9.984937 51.451680 24.648672
F 9.680155 51.451680 46.475652
F 9.375373 51.451680 68.302632
F 9.070591 51.451680 90.129611
F 8.765809 51.451680 111.956590
F 8.461027 51.451680 133.783570
F 8.156245 51.451680 155.610549
F 7.851463 51.451680 177.437530
F 7.546681 51.451680 199.264509
F 7.241899 51.451680 221.091488
F 6.937117 51.451680 242.918468
F 37.022216 5.145165 3.194974
F 36.717434 5.145165 25.021953
F 36.412652 5.145165 46.848932
F 36.107870 5.145165 68.675912
F 35.803088 5.145165 90.502891
F 35.498306 5.145165 112.329870
F 35.193524 5.145165 134.156851
F 34.888742 5.145165 155.983830
F 34.583960 5.145165 177.810810
F 34.279178 5.145165 199.637789
F 33.974396 5.145165 221.464768
F 33.669614 5.145165 243.291749
F 37.022216 28.298423 3.194974
F 36.717434 28.298423 25.021953
F 36.412652 28.298423 46.848932
F 36.107870 28.298423 68.675912
F 35.803088 28.298423 90.502891
F 35.498306 28.298423 112.329870
F 35.193524 28.298423 134.156851
F 34.888742 28.298423 155.983830
F 34.583960 28.298423 177.810810
F 34.279178 28.298423 199.637789
F 33.974396 28.298423 221.464768
F 33.669614 28.298423 243.291749
F 37.022216 51.451680 3.194974
F 36.717434 51.451680 25.021953
F 36.412652 51.451680 46.848932
F 36.107870 51.451680 68.675912
F 35.803088 51.451680 90.502891
F 35.498306 51.451680 112.329870
F 35.193524 51.451680 134.156851
F 34.888742 51.451680 155.983830
F 34.583960 51.451680 177.810810
F 34.279178 51.451680 199.637789
F 33.974396 51.451680 221.464768
F 33.669614 51.451680 243.291749
F 63.754713 5.145165 3.568254
F 63.449931 5.145165 25.395233
F 63.145149 5.145165 47.222212
F 62.840367 5.145165 69.049192
F 62.535585 5.145165 90.876172
F 62.230803 5.145165 112.703151
F 61.926021 5.145165 134.530131
F 61.621239 5.145165 156.357110
F 61.316457 5.145165 178.184090
F 61.011675 5.145165 200.011070
F 60.706893 5.145165 221.838049
F 60.402111 5.145165 243.665029
F 63.754713 28.298423 3.568254
F 63.449931 28.298423 25.395233
F 63.145149 28.298423 47.222212
F 62.840367 28.298423 69.049192
F 62.535585 28.298423 90.876172
F 62.230803 28.298423 112.703151
F 61.926021 28.298423 134.530131
F 61.621239 28.298423 156.357110
F 61.316457 28.298423 178.184090
F 61.011675 28.298423 200.011070
F 60.706893 28.298423 221.838049
F 60.402111 28.298423 243.665029
F 63.754713 51.451680 3.568254
F 63.449931 51.451680 25.395233
F 63.145149 51.451680 47.222212
F 62.840367 51.451680 69.049192
F 62.535585 51.451680 90.876172
F 62.230803 51.451680 112.703151
F 61.926021 51.451680 134.530131
F 61.621239 51.451680 156.357110
F 61.316457 51.451680 178.184090
F 61.011675 51.451680 200.011070
F 60.706893 51.451680 221.838049
F 60.402111 51.451680 243.665029
F 10.289719 12.862917 2.821693
F 9.984937 12.862917 24.648673
F 9.680155 12.862917 46.475653
F 9.375373 12.862917 68.302633
F 9.070591 12.862917 90.129612
F 8.765809 12.862917 111.956591
F 8.461027 12.862917 133.783571
F 8.156245 12.862917 155.610550
F 7.851463 12.862917 177.437531
F 7.546681 12.862917 199.264510
F 7.241899 12.862917 221.091489
F 6.937117 12.862917 242.918469
F 10.289719 36.016175 2.821693
F 9.984937 36.016175 24.648673
F 9.680155 36.016175 46.475653
F 9.375373 36.016175 68.302633
F 9.070591 36.016175 90.129612
F 8.765809 36.016175 111.956591
F 8.461027 36.016175 133.783571
F 8.156245 36.016175 155.610550
F 7.851463 36.016175 177.437531
F 7.546681 36.016175 199.264510
F 7.241899 36.016175 221.091489
F 6.937117 36.016175 242.918469
F 10.289719 59.169432 2.821693
F 9.984937 59.169432 24.648673
F 9.680155 59.169432 46.475653
F 9.375373 59.169432 68.302633
F 9.070591 59.169432 90.129612
F 8.765809 59.169432 111.956591
F 8.461027 59.169432 133.783571
F 8.156245 59.169432 155.610550
F 7.851463 59.169432 177.437531
F 7.546681 59.169432 199.264510
F 7.241899 59.169432 221.091489
F 6.937117 59.169432 242.918469
F 37.022216 12.862917 3.194974
F 36.717434 12.862917 25.021954
F 36.412652 12.862917 46.848933
F 36.107870 12.862917 68.675913
F 35.803088 12.862917 90.502892
F 35.498306 12.862917 112.329871
F 35.193524 12.862917 134.156852
F 34.888742 12.862917 155.983831
F 34.583960 12.862917 177.810811
F 34.279178 12.862917 199.637790
F 33.974396 12.862917 221.464769
F 33.669614 12.862917 243.291750
F 37.022216 36.016175 3.194974
F 36.717434 36.016175 25.021954
F 36.412652 36.016175 46.848933
F 36.107870 36.016175 68.675913
F 35.803088 36.016175 90.502892
F 35.498306 36.016175 112.329871
F 35.193524 36.016175 134.156852
F 34.888742 36.016175 155.983831
F 34.583960 36.016175 177.810811
F 34.279178 36.016175 199.637790
F 33.974396 36.016175 221.464769
F 33.669614 36.016175 243.291750
F 37.022216 59.169432 3.194974
F 36.717434 59.169432 25.021954
F 36.412652 59.169432 46.848933
F 36.107870 59.169432 68.675913
F 35.803088 59.169432 90.502892
F 35.498306 59.169432 112.329871
F 35.193524 59.169432 134.156852
F 34.888742 59.169432 155.983831
F 34.583960 59.169432 177.810811
F 34.279178 59.169432 199.637790
F 33.974396 59.169432 221.464769
F 33.669614 59.169432 243.291750
F 63.754713 12.862917 3.568254
F 63.449931 12.862917 25.395234
F 63.145149 12.862917 47.222213
F 62.840367 12.862917 69.049193
F 62.535585 12.862917 90.876173
F 62.230803 12.862917 112.703152
F 61.926021 12.862917 134.530132
F 61.621239 12.862917 156.357111
F 61.316457 12.862917 178.184091
F 61.011675 12.862917 200.011071
F 60.706893 12.862917 221.838050
F 60.402111 12.862917 243.665030
F 63.754713 36.016175 3.568254
F 63.449931 36.016175 25.395234
F 63.145149 36.016175 47.222213
F 62.840367 36.016175 69.049193
F 62.535585 36.016175 90.876173
F 62.230803 36.016175 112.703152
F 61.926021 36.016175 134.530132
F 61.621239 36.016175 156.357111
F 61.316457 36.016175 178.184091
F 61.011675 36.016175 200.011071
F 60.706893 36.016175 221.838050
F 60.402111 36.016175 243.665030
F 63.754713 59.169432 3.568254
F 63.449931 59.169432 25.395234
F 63.145149 59.169432 47.222213
F 62.840367 59.169432 69.049193
F 62.535585 59.169432 90.876173
F 62.230803 59.169432 112.703152
F 61.926021 59.169432 134.530132
F 61.621239 59.169432 156.357111
F 61.316457 59.169432 178.184091
F 61.011675 59.169432 200.011071
F 60.706893 59.169432 221.838050
F 60.402111 59.169432 243.665030
F 10.289719 20.580673 2.821693
F 9.984937 20.580673 24.648672
F 9.680155 20.580673 46.475653
F 9.375373 20.580673 68.302632
F 9.070591 20.580673 90.129611
F 8.765809 20.580673 111.956591
F 8.461027 20.580673 133.783570
F 8.156245 20.580673 155.610550
F 7.851463 20.580673 177.437530
F 7.546681 20.580673 199.264509
F 7.241899 20.580673 221.091489
F 6.937117 20.580673 242.918468
F 10.289719 43.733930 2.821693
F 9.984937 43.733930 24.648672
F 9.680155 43.733930 46.475653
F 9.375373 43.733930 68.302632
F 9.070591 43.733930 90.129611
F 8.765809 43.733930 111.956591
F 8.461027 43.733930 133.783570
F 8.156245 43.733930 155.610550
F 7.851463 43.733930 177.437530
F 7.546681 43.733930 199.264509
F 7.241899 43.733930 221.091489
F 6.937117 43.733930 242.918468
F 10.289719 66.887188 2.821693
F 9.984937 66.887188 24.648672
F 9.680155 66.887188 46.475653
F 9.375373 66.887188 68.302632
F 9.070591 66.887188 90.129611
F 8.765809 66.887188 111.956591
F 8.461027 66.887188 133.783570
F 8.156245 66.887188 155.610550
F 7.851463 66.887188 177.437530
F 7.546681 66.887188 199.264509
F 7.241899 66.887188 221.091489
F 6.937117 66.887188 242.918468
F 37.022216 20.580673 3.194974
F 36.717434 20.580673 25.021953
F 36.412652 20.580673 46.848933
F 36.107870 20.580673 68.675912
F 35.803088 20.580673 90.502891
F 35.498306 20.580673 112.329871
F 35.193524 20.580673 134.156851
F 34.888742 20.580673 155.983831
F 34.583960 20.580673 177.810810
F 34.279178 20.580673 199.637789
F 33.974396 20.580673 221.464769
F 33.669614 20.580673 243.291749
F 37.022216 43.733930 3.194974
F 36.717434 43.733930 25.021953
F 36.412652 43.733930 46.848933
F 36.107870 43.733930 68.675912
F 35.803088 43.733930 90.502891
F 35.498306 43.733930 112.329871
F 35.193524 43.733930 134.156851
F 34.888742 43.733930 155.983831
F 34.583960 43.733930 177.810810
F 34.279178 43.733930 199.637789
F 33.974396 43.733930 221.464769
F 33.669614 43.733930 243.291749
F 37.022216 66.887188 3.194974
F 36.717434 66.887188 25.021953
F 36.412652 66.887188 46.848933
F 36.107870 66.887188 68.675912
F 35.803088 66.887188 90.502891
F 35.498306 66.887188 112.329871
F 35.193524 66.887188 134.156851
F 34.888742 66.887188 155.983831
F 34.583960 66.887188 177.810810
F 34.279178 66.887188 199.637789
F 33.974396 66.887188 221.464769
F 33.669614 66.887188 243.291749
F 63.754713 20.580673 3.568254
F 63.449931 20.580673 25.395233
F 63.145149 20.580673 47.222213
F 62.840367 20.580673 69.049192
F 62.535585 20.580673 90.876172
F 62.230803 20.580673 112.703152
F 61.926021 20.580673 134.530131
F 61.621239 20.580673 156.357111
F 61.316457 20.580673 178.184090
F 61.011675 20.580673 200.011070
F 60.706893 20.580673 221.838050
F 60.402111 20.580673 243.665029
F 63.754713 43.733930 3.568254
F 63.449931 43.733930 25.395233
F 63.145149 43.733930 47.222213
F 62.840367 43.733930 69.049192
F 62.535585 43.733930 90.876172
F 62.230803 43.733930 112.703152
F 61.926021 43.733930 134.530131
F 61.621239 43.733930 156.357111
F 61.316457 43.733930 178.184090
F 61.011675 43.733930 200.011070
F 60.706893 43.733930 221.838050
F 60.402111 43.733930 243.665029
F 63.754713 66.887188 3.568254
F 63.449931 66.887188 25.395233
F 63.145149 66.887188 47.222213
F 62.840367 66.887188 69.049192
F 62.535585 66.887188 90.876172
F 62.230803 66.887188 112.703152
F 61.926021 66.887188 134.530131
F 61.621239 66.887188 156.357111
F 61.316457 66.887188 178.184090
F 61.011675 66.887188 200.011070
F 60.706893 66.887188 221.838050
F 60.402111 66.887188 243.665029
F 19.200552 5.145164 2.946121
F 18.895770 5.145164 24.773100
F 18.590988 5.145164 46.600079
F 18.286206 5.145164 68.427060
F 17.981424 5.145164 90.254039
F 17.676642 5.145164 112.081019
F 17.371860 5.145164 133.907998
F 17.067078 5.145164 155.734977
F 16.762297 5.145164 177.561957
F 16.457515 5.145164 199.388937
F 16.152733 5.145164 221.215916
F 15.847951 5.145164 243.042896
F 19.200552 28.298422 2.946121
F 18.895770 28.298422 24.773100
F 18.590988 28.298422 46.600079
F 18.286206 28.298422 68.427060
F 17.981424 28.298422 90.254039
F 17.676642 28.298422 112.081019
F 17.371860 28.298422 133.907998
F 17.067078 28.298422 155.734977
F 16.762297 28.298422 177.561957
F 16.457515 28.298422 199.388937
F 16.152733 28.298422 221.215916
F 15.847951 28.298422 243.042896
F 19.200552 51.451679 2.946121
F 18.895770 51.451679 24.773100
F 18.590988 51.451679 46.600079
F 18.286206 51.451679 68.427060
F 17.981424 51.451679 90.254039
F 17.676642 51.451679 112.081019
F 17.371860 51.451679 133.907998
F 17.067078 51.451679 155.734977
F 16.762297 51.451679 177.561957
F 16.457515 51.451679 199.388937
F 16.152733 51.451679 221.215916
F 15.847951 51.451679 243.042896
F 45.933049 5.145164 3.319401
F 45.628267 5.145164 25.146380
F 45.323485 5.145164 46.973360
F 45.018703 5.145164 68.800340
F 44.713921 5.145164 90.627319
F 44.409139 5.145164 112.454299
F 44.104357 5.145164 134.281278
F 43.799575 5.145164 156.108258
F 43.494794 5.145164 177.935238
F 43.190012 5.145164 199.762217
F 42.885230 5.145164 221.589196
F 42.580448 5.145164 243.416176
F 45.933049 28.298422 3.319401
F 45.628267 28.298422 25.146380
F 45.323485 28.298422 46.973360
F 45.018703 28.298422 68.800340
F 44.713921 28.298422 90.627319
F 44.409139 28.298422 112.454299
F 44.104357 28.298422 134.281278
F 43.799575 28.298422 156.108258
F 43.494794 28.298422 177.935238
F 43.190012 28.298422 199.762217
F 42.885230 28.298422 221.589196
F 42.580448 28.298422 243.416176
F 45.933049 51.451679 3.319401
F 45.628267 51.451679 25.146380
F 45.323485 51.451679 46.973360
F 45.018703 51.451679 68.800340
F 44.713921 51.451679 90.627319
F 44.409139 51.451679 112.454299
F 44.104357 51.451679 134.281278
F 43.799575 51.451679 156.108258
F 43.494794 51.451679 177.935238
F 43.190012 51.451679 199.762217
F 42.885230 51.451679 221.589196
F 42.580448 51.451679 243.416176
F 19.200552 12.862917 2.946121
F 18.895770 12.862917 24.773101
F 18.590988 12.862917 46.600080
F 18.286206 12.862917 68.427061
F 17.981424 12.862917 90.254040
F 17.676642 12.862917 112.081019
F 17.371860 12.862917 133.907999
F 17.067078 12.862917 155.734978
F 16.762297 12.862917 177.561958
F 16.457515 12.862917 199.388938
F 16.152733 12.862917 221.215917
F 15.847951 12.862917 243.042897
F 19.200552 36.016174 2.946121
F 18.895770 36.016174 24.773101
F 18.590988 36.016174 46.600080
F 18.286206 36.016174 68.427061
F 17.981424 36.016174 90.254040
F 17.676642 36.016174 112.081019
F 17.371860 36.016174 133.907999
F 17.067078 36.016174 155.734978
F 16.762297 36.016174 177.561958
F 16.457515 36.016174 199.388938
F 16.152733 36.016174 221.215917
F 15.847951 36.016174 243.042897
F 19.200552 59.169432 2.946121
F 18.895770 59.169432 24.773101
F 18.590988 59.169432 46.600080
F 18.286206 59.169432 68.427061
F 17.981424 59.169432 90.254040
F 17.676642 59.169432 112.081019
F 17.371860 59.169432 133.907999
F 17.067078 59.169432 155.734978
F 16.762297 59.169432 177.561958
F 16.457515 59.169432 199.388938
F 16.152733 59.169432 221.215917
F 15.847951 59.169432 243.042897
F 45.933049 12.862917 3.319401
F 45.628267 12.862917 25.146381
F 45.323485 12.862917 46.973361
F 45.018703 12.862917 68.800341
F 44.713921 12.862917 90.627320
F 44.409139 12.862917 112.454299
F 44.104357 12.862917 134.281279
F 43.799575 12.862917 156.108259
F 43.494794 12.862917 177.935239
F 43.190012 12.862917 199.762218
F 42.885230 12.862917 221.589197
F 42.580448 12.862917 243.416177
F 45.933049 36.016174 3.319401
F 45.628267 36.016174 25.146381
F 45.323485 36.016174 46.973361
F 45.018703 36.016174 68.800341
F 44.713921 36.016174 90.627320
F 44.409139 36.016174 112.454299
F 44.104357 36.016174 134.281279
F 43.799575 36.016174 156.108259
F 43.494794 36.016174 177.935239
F 43.190012 36.016174 199.762218
F 42.885230 36.016174 221.589197
F 42.580448 36.016174 243.416177
F 45.933049 59.169432 3.319401
F 45.628267 59.169432 25.146381
F 45.323485 59.169432 46.973361
F 45.018703 59.169432 68.800341
F 44.713921 59.169432 90.627320
F 44.409139 59.169432 112.454299
F 44.104357 59.169432 134.281279
F 43.799575 59.169432 156.108259
F 43.494794 59.169432 177.935239
F 43.190012 59.169432 199.762218
F 42.885230 59.169432 221.589197
F 42.580448 59.169432 243.416177
F 19.200552 20.580672 2.946121
F 18.895770 20.580672 24.773100
F 18.590988 20.580672 46.600080
F 18.286206 20.580672 68.427060
F 17.981424 20.580672 90.254039
F 17.676642 20.580672 112.081019
F 17.371860 20.580672 133.907998
F 17.067078 20.580672 155.734978
F 16.762297 20.580672 177.561957
F 16.457515 20.580672 199.388937
F 16.152733 20.580672 221.215917
F 15.847951 20.580672 243.042896
F 19.200552 43.733929 2.946121
F 18.895770 43.733929 24.773100
F 18.590988 43.733929 46.600080
F 18.286206 43.733929 68.427060
F 17.981424 43.733929 90.254039
F 17.676642 43.733929 112.081019
F 17.371860 43.733929 133.907998
F 17.067078 43.733929 155.734978
F 16.762297 43.733929 177.561957
F 16.457515 43.733929 199.388937
F 16.152733 43.733929 221.215917
F 15.847951 43.733929 243.042896
F 19.200552 66.887187 2.946121
F 18.895770 66.887187 24.773100
F 18.590988 66.887187 46.600080
F 18.286206 66.887187 68.427060
F 17.981424 66.887187 90.254039
F 17.676642 66.887187 112.081019
F 17.371860 66.887187 133.907998
F 17.067078 66.887187 155.734978
F 16.762297 66.887187 177.561957
F 16.457515 66.887187 199.388937
F 16.152733 66.887187 221.215917
F 15.847951 66.887187 243.042896
F 45.933049 20.580672 3.319401
F 45.628267 20.580672 25.146380
F 45.323485 20.580672 46.973361
F 45.018703 20.580672 68.800340
F 44.713921 20.580672 90.627319
F 44.409139 20.580672 112.454299
F 44.104357 20.580672 134.281278
F 43.799575 20.580672 156.108259
F 43.494794 20.580672 177.935238
F 43.190012 20.580672 199.762217
F 42.885230 20.580672 221.589197
F 42.580448 20.580672 243.416176
F 45.933049 43.733929 3.319401
F 45.628267 43.733929 25.146380
F 45.323485 43.733929 46.973361
F 45.018703 43.733929 68.800340
F 44.713921 43.733929 90.627319
F 44.409139 43.733929 112.454299
F 44.104357 43.733929 134.281278
F 43.799575 43.733929 156.108259
F 43.494794 43.733929 177.935238
F 43.190012 43.733929 199.762217
F 42.885230 43.733929 221.589197
F 42.580448 43.733929 243.416176
F 45.933049 66.887187 3.319401
F 45.628267 66.887187 25.146380
F 45.323485 66.887187 46.973361
F 45.018703 66.887187 68.800340
F 44.713921 66.887187 90.627319
F 44.409139 66.887187 112.454299
F 44.104357 66.887187 134.281278
F 43.799575 66.887187 156.108259
F 43.494794 66.887187 177.935238
F 43.190012 66.887187 199.762217
F 42.885230 66.887187 221.589197
F 42.580448 66.887187 243.416176
F 28.111387 5.145165 3.070546
F 27.806605 5.145165 24.897526
F 27.501823 5.145165 46.724505
F 27.197042 5.145165 68.551485
F 26.892260 5.145165 90.378465
F 26.587478 5.145165 112.205444
F 26.282696 5.145165 134.032424
F 25.977914 5.145165 155.859403
F 25.673132 5.145165 177.686383
F 25.368350 5.145165 199.513362
F 25.063568 5.145165 221.340342
F 24.758786 5.145165 243.167322
F 28.111387 28.298423 3.070546
F 27.806605 28.298423 24.897526
F 27.501823 28.298423 46.724505
F 27.197042 28.298423 68.551485
F 26.892260 28.298423 90.378465
F 26.587478 28.298423 112.205444
F 26.282696 28.298423 134.032424
F 25.977914 28.298423 155.859403
F 25.673132 28.298423 177.686383
F 25.368350 28.298423 199.513362
F 25.063568 28.298423 221.340342
F 24.758786 28.298423 243.167322
F 28.111387 51.451680 3.070546
F 27.806605 51.451680 24.897526
F 27.501823 51.451680 46.724505
F 27.197042 51.451680 68.551485
F 26.892260 51.451680 90.378465
F 26.587478 51.451680 112.205444
F 26.282696 51.451680 134.032424
F 25.977914 51.451680 155.859403
F 25.673132 51.451680 177.686383
F 25.368350 51.451680 199.513362
F 25.063568 51.451680 221.340342
F 24.758786 51.451680 243.167322
F 54.843885 5.145165 3.443826
F 54.539103 5.145165 25.270806
F 54.234321 5.145165 47.097786
F 53.929540 5.145165 68.924766
F 53.624758 5.145165 90.751745
F 53.319976 5.145165 112.578724
F 53.015194 5.145165 134.405704
F 52.710412 5.145165 156.232683
F 52.405630 5.145165 178.059664
F 52.100848 5.145165 199.886643
F 51.796066 5.145165 221.713622
F 51.491284 5.145165 243.540602
F 54.843885 28.298423 3.443826
F 54.539103 28.298423 25.270806
F 54.234321 28.298423 47.097786
F 53.929540 28.298423 68.924766
F 53.624758 28.298423 90.751745
F 53.319976 28.298423 112.578724
F 53.015194 28.298423 134.405704
F 52.710412 28.298423 156.232683
F 52.405630 28.298423 178.059664
F 52.100848 28.298423 199.886643
F 51.796066 28.298423 221.713622
F 51.491284 28.298423 243.540602
F 54.843885 51.451680 3.443826
F 54.539103 51.451680 25.270806
F 54.234321 51.451680 47.097786
F 53.929540 51.451680 68.924766
F 53.624758 51.451680 90.751745
F 53.319976 51.451680 112.578724
F 53.015194 51.451680 134.405704
F 52.710412 51.451680 156.232683
F 52.405630 51.451680 178.059664
F 52.100848 51.451680 199.886643
F 51.796066 51.451680 221.713622
F 51.491284 51.451680 243.540602
F 28.111387 12.862917 3.070547
F 27.806605 12.862917 24.897527
F 27.501823 12.862917 46.724506
F 27.197042 12.862917 68.551486
F 26.892260 12.862917 90.378466
F 26.587478 12.862917 112.205445
F 26.282696 12.862917 134.032425
F 25.977914 12.862917 155.859404
F 25.673132 12.862917 177.686384
F 25.368350 12.862917 199.513363
F 25.063568 12.862917 221.340343
F 24.758786 12.862917 243.167323
F 28.111387 36.016175 3.070547
F 27.806605 36.016175 24.897527
F 27.501823 36.016175 46.724506
F 27.197042 36.016175 68.551486
F 26.892260 36.016175 90.378466
F 26.587478 36.016175 112.205445
F 26.282696 36.016175 134.032425
F 25.977914 36.016175 155.859404
F 25.673132 36.016175 177.686384
F 25.368350 36.016175 199.513363
F 25.063568 36.016175 221.340343
F 24.758786 36.016175 243.167323
F 28.111387 59.169432 3.070547
F 27.806605 59.169432 24.897527
F 27.501823 59.169432 46.724506
F 27.197042 59.169432 68.551486
F 26.892260 59.169432 90.378466
F 26.587478 59.169432 112.205445
F 26.282696 59.169432 134.032425
F 25.977914 59.169432 155.859404
F 25.673132 59.169432 177.686384
F 25.368350 59.169432 199.513363
F 25.063568 59.169432 221.340343
F 24.758786 59.169432 243.167323
F 54.843885 12.862917 3.443827
F 54.539103 12.862917 25.270807
F 54.234321 12.862917 47.097787
F 53.929540 12.862917 68.924767
F 53.624758 12.862917 90.751746
F 53.319976 12.862917 112.578725
F 53.015194 12.862917 134.405705
F 52.710412 12.862917 156.232684
F 52.405630 12.862917 178.059665
F 52.100848 12.862917 199.886644
F 51.796066 12.862917 221.713623
F 51.491284 12.862917 243.540603
F 54.843885 36.016175 3.443827
F 54.539103 36.016175 25.270807
F 54.234321 36.016175 47.097787
F 53.929540 36.016175 68.924767
F 53.624758 36.016175 90.751746
F 53.319976 36.016175 112.578725
F 53.015194 36.016175 134.405705
F 52.710412 36.016175 156.232684
F 52.405630 36.016175 178.059665
F 52.100848 36.016175 199.886644
F 51.796066 36.016175 221.713623
F 51.491284 36.016175 243.540603
F 54.843885 59.169432 3.443827
F 54.539103 59.169432 25.270807
F 54.234321 59.169432 47.097787
F 53.929540 59.169432 68.924767
F 53.624758 59.169432 90.751746
F 53.319976 59.169432 112.578725
F 53.015194 59.169432 134.405705
F 52.710412 59.169432 156.232684
F 52.405630 59.169432 178.059665
F 52.100848 59.169432 199.886644
F 51.796066 59.169432 221.713623
F 51.491284 59.169432 243.540603
F 28.111387 20.580672 3.070547
F 27.806605 20.580672 24.897526
F 27.501823 20.580672 46.724505
F 27.197042 20.580672 68.551485
F 26.892260 20.580672 90.378465
F 26.587478 20.580672 112.205445
F 26.282696 20.580672 134.032424
F 25.977914 20.580672 155.859403
F 25.673132 20.580672 177.686383
F 25.368350 20.580672 199.513362
F 25.063568 20.580672 221.340343
F 24.758786 20.580672 243.167322
F 28.111387 43.733930 3.070547
F 27.806605 43.733930 24.897526
F 27.501823 43.733930 46.724505
F 27.197042 43.733930 68.551485
F 26.892260 43.733930 90.378465
F 26.587478 43.733930 112.205445
F 26.282696 43.733930 134.032424
F 25.977914 43.733930 155.859403
F 25.673132 43.733930 177.686383
F 25.368350 43.733930 199.513362
F 25.063568 43.733930 221.340343
F 24.758786 43.733930 243.167322
F 28.111387 66.887188 3.070547
F 27.806605 66.887188 24.897526
F 27.501823 66.887188 46.724505
F 27.197042 66.887188 68.551485
F 26.892260 66.887188 90.378465
F 26.587478 66.887188 112.205445
F 26.282696 66.887188 134.032424
F 25.977914 66.887188 155.859403
F 25.673132 66.887188 177.686383
F 25.368350 66.887188 199.513362
F 25.063568 66.887188 221.340343
F 24.758786 66.887188 243.167322
F 54.843885 20.580672 3.443827
F 54.539103 20.580672 25.270806
F 54.234321 20.580672 47.097786
F 53.929540 20.580672 68.924766
F 53.624758 20.580672 90.751745
F 53.319976 20.580672 112.578725
F 53.015194 20.580672 134.405704
F 52.710412 20.580672 156.232683
F 52.405630 20.580672 178.059664
F 52.100848 20.580672 199.886643
F 51.796066 20.580672 221.713623
F 51.491284 20.580672 243.540602
F 54.843885 43.733930 3.443827
F 54.539103 43.733930 25.270806
F 54.234321 43.733930 47.097786
F 53.929540 43.733930 68.924766
F 53.624758 43.733930 90.751745
F 53.319976 43.733930 112.578725
F 53.015194 43.733930 134.405704
F 52.710412 43.733930 156.232683
F 52.405630 43.733930 178.059664
F 52.100848 43.733930 199.886643
F 51.796066 43.733930 221.713623
F 51.491284 43.733930 243.540602
F 54.843885 66.887188 3.443827
F 54.539103 66.887188 25.270806
F 54.234321 66.887188 47.097786
F 53.929540 66.887188 68.924766
F 53.624758 66.887188 90.751745
F 53.319976 66.887188 112.578725
F 53.015194 66.887188 134.405704
F 52.710412 66.887188 156.232683
F 52.405630 66.887188 178.059664
F 52.100848 66.887188 199.886643
F 51.796066 66.887188 221.713623
F 51.491284 66.887188 243.540602
F 10.238911 7.717749 6.459522
F 9.934129 7.717749 28.286503
F 9.629347 7.717749 50.113482
F 9.324565 7.717749 71.940461
F 9.019783 7.717749 93.767441
F 8.715001 7.717749 115.594420
F 8.410219 7.717749 137.421401
F 8.105437 7.717749 159.248380
F 7.800655 7.717749 181.075359
F 7.495873 7.717749 202.902339
F 7.191091 7.717749 224.729318
F 6.886309 7.717749 246.556298
F 10.238911 30.871007 6.459522
F 9.934129 30.871007 28.286503
F 9.629347 30.871007 50.113482
F 9.324565 30.871007 71.940461
F 9.019783 30.871007 93.767441
F 8.715001 30.871007 115.594420
F 8.410219 30.871007 137.421401
F 8.105437 30.871007 159.248380
F 7.800655 30.871007 181.075359
F 7.495873 30.871007 202.902339
F 7.191091 30.871007 224.729318
F 6.886309 30.871007 246.556298
F 10.238911 54.024264 6.459522
F 9.934129 54.024264 28.286503
F 9.629347 54.024264 50.113482
F 9.324565 54.024264 71.940461
F 9.019783 54.024264 93.767441
F 8.715001 54.024264 115.594420
F 8.410219 54.024264 137.421401
F 8.105437 54.024264 159.248380
F 7.800655 54.024264 181.075359
F 7.495873 54.024264 202.902339
F 7.191091 54.024264 224.729318
F 6.886309 54.024264 246.556298
F 36.971409 7.717749 6.832803
F 36.666627 7.717749 28.659783
F 36.361845 7.717749 50.486762
F 36.057063 7.717749 72.313741
F 35.752281 7.717749 94.140721
F 35.447499 7.717749 115.967701
F 35.142717 7.717749 137.794681
F 34.837935 7.717749 159.621660
F 34.533153 7.717749 181.448639
F 34.228371 7.717749 203.275619
F 33.923589 7.717749 225.102599
F 33.618807 7.717749 246.929579
F 36.971409 30.871007 6.832803
F 36.666627 30.871007 28.659783
F 36.361845 30.871007 50.486762
F 36.057063 30.871007 72.313741
F 35.752281 30.871007 94.140721
F 35.447499 30.871007 115.967701
F 35.142717 30.871007 137.794681
F 34.837935 30.871007 159.621660
F 34.533153 30.871007 181.448639
F 34.228371 30.871007 203.275619
F 33.923589 30.871007 225.102599
F 33.618807 30.871007 246.929579
F 36.971409 54.024264 6.832803
F 36.666627 54.024264 28.659783
F 36.361845 54.024264 50.486762
F 36.057063 54.024264 72.313741
F 35.752281 54.024264 94.140721
F 35.447499 54.024264 115.967701
F 35.142717 54.024264 137.794681
F 34.837935 54.024264 159.621660
F 34.533153 54.024264 181.448639
F 34.228371 54.024264 203.275619
F 33.923589 54.024264 225.102599
F 33.618807 54.024264 246.929579
F 63.703906 7.717749 7.206083
F 63.399124 7.717749 29.033063
F 63.094342 7.717749 50.860042
F 62.789560 7.717749 72.687022
F 62.484778 7.717749 94.514002
F 62.179996 7.717749 116.340981
F 61.875214 7.717749 138.167961
F 61.570432 7.717749 159.994940
F 61.265650 7.717749 181.821920
F 60.960868 7.717749 203.648900
F 60.656086 7.717749 225.475879
F 60.351304 7.717749 247.302859
F 63.703906 30.871007 7.206083
F 63.399124 30.871007 29.033063
F 63.094342 30.871007 50.860042
F 62.789560 30.871007 72.687022
F 62.484778 30.871007 94.514002
F 62.179996 30.871007 116.340981
F 61.875214 30.871007 138.167961
F 61.570432 30.871007 159.994940
F 61.265650 30.871007 181.821920
F 60.960868 30.871007 203.648900
F 60.656086 30.871007 225.475879
F 60.351304 30.871007 247.302859
F 63.703906 54.024264 7.206083
F 63.399124 54.024264 29.033063
F 63.094342 54.024264 50.860042
F 62.789560 54.024264 72.687022
F 62.484778 54.024264 94.514002
F 62.179996 54.024264 116.340981
F 61.875214 54.024264 138.167961
F 61.570432 54.024264 159.994940
F 61.265650 54.024264 181.821920
F 60.960868 54.024264 203.648900
F 60.656086 54.024264 225.475879
F 60.351304 54.024264 247.302859
F 10.238911 15.435502 6.459523
F 9.934129 15.435502 28.286504
F 9.629347 15.435502 50.113483
F 9.324565 15.435502 71.940462
F 9.019783 15.435502 93.767442
F 8.715001 15.435502 115.594421
F 8.410219 15.435502 137.421402
F 8.105437 15.435502 159.248381
F 7.800655 15.435502 181.075360
F 7.495873 15.435502 202.902340
F 7.191091 15.435502 224.729319
F 6.886309 15.435502 246.556299
F 10.238911 38.588760 6.459523
F 9.934129 38.588760 28.286504
F 9.629347 38.588760 50.113483
F 9.324565 38.588760 71.940462
F 9.019783 38.588760 93.767442
F 8.715001 38.588760 115.594421
F 8.410219 38.588760 137.421402
F 8.105437 38.588760 159.248381
F 7.800655 38.588760 181.075360
F 7.495873 38.588760 202.902340
F 7.191091 38.588760 224.729319
F 6.886309 38.588760 246.556299
F 10.238911 61.742017 6.459523
F 9.934129 61.742017 28.286504
F 9.629347 61.742017 50.113483
F 9.324565 61.742017 71.940462
F 9.019783 61.742017 93.767442
F 8.715001 61.742017 115.594421
F 8.410219 61.742017 137.421402
F 8.105437 61.742017 159.248381
F 7.800655 61.742017 181.075360
F 7.495873 61.742017 202.902340
F 7.191091 61.742017 224.729319
F 6.886309 61.742017 246.556299
F 36.971409 15.435502 6.832804
F 36.666627 15.435502 28.659784
F 36.361845 15.435502 50.486763
F 36.057063 15.435502 72.313742
F 35.752281 15.435502 94.140722
F 35.447499 15.435502 115.967702
F 35.142717 15.435502 137.794682
F 34.837935 15.435502 159.621661
F 34.533153 15.435502 181.448640
F 34.228371 15.435502 203.275620
F 33.923589 15.435502 225.102600
F 33.618807 15.435502 246.929580
F 36.971409 38.588760 6.832804
F 36.666627 38.588760 28.659784
F 36.361845 38.588760 50.486763
F 36.057063 38.588760 72.313742
F 35.752281 38.588760 94.140722
F 35.447499 38.588760 115.967702
F 35.142717 38.588760 137.794682
F 34.837935 38.588760 159.621661
F 34.533153 38.588760 181.448640
F 34.228371 38.588760 203.275620
F 33.923589 38.588760 225.102600
F 33.618807 38.588760 246.929580
F 36.971409 61.742017 6.832804
F 36.666627 61.742017 28.659784
F 36.361845 61.742017 50.486763
F 36.057063 61.742017 72.313742
F 35.752281 61.742017 94.140722
F 35.447499 61.742017 115.967702
F 35.142717 61.742017 137.794682
F 34.837935 61.742017 159.621661
F 34.533153 61.742017 181.448640
F 34.228371 61.742017 203.275620
F 33.923589 61.742017 225.102600
F 33.618807 61.742017 246.929580
F 63.703906 15.435502 7.206084
F 63.399124 15.435502 29.033064
F 63.094342 15.435502 50.860043
F 62.789560 15.435502 72.687023
F 62.484778 15.435502 94.514003
F 62.179996 15.435502 116.340982
F 61.875214 15.435502 138.167962
F 61.570432 15.435502 159.994941
F 61.265650 15.435502 181.821921
F 60.960868 15.435502 203.648901
F 60.656086 15.435502 225.475880
F 60.351304 15.435502 247.302860
F 63.703906 38.588760 7.206084
F 63.399124 38.588760 29.033064
F 63.094342 38.588760 50.860043
F 62.789560 38.588760 72.687023
F 62.484778 38.588760 94.514003
F 62.179996 38.588760 116.340982
F 61.875214 38.588760 138.167962
F 61.570432 38.588760 159.994941
F 61.265650 38.588760 181.821921
F 60.960868 38.588760 203.648901
F 60.656086 38.588760 225.475880
F 60.351304 38.588760 247.302860
F 63.703906 61.742017 7.206084
F 63.399124 61.742017 29.033064
F 63.094342 61.742017 50.860043
F 62.789560 61.742017 72.687023
F 62.484778 61.742017 94.514003
F 62.179996 61.742017 116.340982
F 61.875214 61.742017 138.167962
F 61.570432 61.742017 159.994941
F 61.265650 61.742017 181.821921
F 60.960868 61.742017 203.648901
F 60.656086 61.742017 225.475880
F 60.351304 61.742017 247.302860
F 10.238911 0.000000 6.459522
F 9.934129 0.000000 28.286503
F 9.629347 0.000000 50.113482
F 9.324565 0.000000 71.940462
F 9.019783 0.000000 93.767441
F 8.715001 0.000000 115.594420
F 8.410219 0.000000 137.421401
F 8.105437 0.000000 159.248380
F 7.800655 0.000000 181.075360
F 7.495873 0.000000 202.902339
F 7.191091 0.000000 224.729318
F 6.886309 0.000000 246.556298
F 10.238911 23.153257 6.459522
F 9.934129 23.153257 28.286503
F 9.629347 23.153257 50.113482
F 9.324565 23.153257 71.940462
F 9.019783 23.153257 93.767441
F 8.715001 23.153257 115.594420
F 8.410219 23.153257 137.421401
F 8.105437 23.153257 159.248380
F 7.800655 23.153257 181.075360
F 7.495873 23.153257 202.902339
F 7.191091 23.153257 224.729318
F 6.886309 23.153257 246.556298
F 10.238911 46.306515 6.459522
F 9.934129 46.306515 28.286503
F 9.629347 46.306515 50.113482
F 9.324565 46.306515 71.940462
F 9.019783 46.306515 93.767441
F 8.715001 46.306515 115.594420
F 8.410219 46.306515 137.421401
F 8.105437 46.306515 159.248380
F 7.800655 46.306515 181.075360
F 7.495873 46.306515 202.902339
F 7.191091 46.306515 224.729318
F 6.886309 46.306515 246.556298
F 36.971409 0.000000 6.832803
F 36.666627 0.000000 28.659783
F 36.361845 0.000000 50.486762
F 36.057063 0.000000 72.313742
F 35.752281 0.000000 94.140721
F 35.447499 0.000000 115.967701
F 35.142717 0.000000 137.794681
F 34.837935 0.000000 159.621660
F 34.533153 0.000000 181.448640
F 34.228371 0.000000 203.275619
F 33.923589 0.000000 225.102599
F 33.618807 0.000000 246.929579
F 36.971409 23.153257 6.832803
F 36.666627 23.153257 28.659783
F 36.361845 23.153257 50.486762
F 36.057063 23.153257 72.313742
F 35.752281 23.153257 94.140721
F 35.447499 23.153257 115.967701
F 35.142717 23.153257 137.794681
F 34.837935 23.153257 159.621660
F 34.533153 23.153257 181.448640
F 34.228371 23.153257 203.275619
F 33.923589 23.153257 225.102599
F 33.618807 23.153257 246.929579
F 36.971409 46.306515 6.832803
F 36.666627 46.306515 28.659783
F 36.361845 46.306515 50.486762
F 36.057063 46.306515 72.313742
F 35.752281 46.306515 94.140721
F 35.447499 46.306515 115.967701
F 35.142717 46.306515 137.794681
F 34.837935 46.306515 159.621660
F 34.533153 46.306515 181.448640
F 34.228371 46.306515 203.275619
F 33.923589 46.306515 225.102599
F 33.618807 46.306515 246.929579
F 63.703906 0.000000 7.206083
F 63.399124 0.000000 29.033063
F 63.094342 0.000000 50.860042
F 62.789560 0.000000 72.687023
F 62.484778 0.000000 94.514002
F 62.179996 0.000000 116.340981
F 61.875214 0.000000 138.167961
F 61.570432 0.000000 159.994940
F 61.265650 0.000000 181.821921
F 60.960868 0.000000 203.648900
F 60.656086 0.000000 225.475879
F 60.351304 0.000000 247.302859
F 63.703906 23.153257 7.206083
F 63.399124 23.153257 29.033063
F 63.094342 23.153257 50.860042
F 62.789560 23.153257 72.687023
F 62.484778 23.153257 94.514002
F 62.179996 23.153257 116.340981
F 61.875214 23.153257 138.167961
F 61.570432 23.153257 159.994940
F 61.265650 23.153257 181.821921
F 60.960868 23.153257 203.648900
F 60.656086 23.153257 225.475879
F 60.351304 23.153257 247.302859
F 63.703906 46.306515 7.206083
F 63.399124 46.306515 29.033063
F 63.094342 46.306515 50.860042
F 62.789560 46.306515 72.687023
F 62.484778 46.306515 94.514002
F 62.179996 46.306515 116.340981
F 61.875214 46.306515 138.167961
F 61.570432 46.306515 159.994940
F 61.265650 46.306515 181.821921
F 60.960868 46.306515 203.648900
F 60.656086 46.306515 225.475879
F 60.351304 46.306515 247.302859
F 19.149744 7.717751 6.583950
F 18.844962 7.717751 28.410930
F 18.540180 7.717751 50.237910
F 18.235398 7.717751 72.064890
F 17.930616 7.717751 93.891869
F 17.625834 7.717751 115.718848
F 17.321052 7.717751 137.545828
F 17.016270 7.717751 159.372807
F 16.711489 7.717751 181.199787
F 16.406707 7.717751 203.026767
F 16.101925 7.717751 224.853746
F 15.797143 7.717751 246.680726
F 19.149744 30.871008 6.583950
F 18.844962 30.871008 28.410930
F 18.540180 30.871008 50.237910
F 18.235398 30.871008 72.064890
F 17.930616 30.871008 93.891869
F 17.625834 30.871008 115.718848
F 17.321052 30.871008 137.545828
F 17.016270 30.871008 159.372807
F 16.711489 30.871008 181.199787
F 16.406707 30.871008 203.026767
F 16.101925 30.871008 224.853746
F 15.797143 30.871008 246.680726
F 19.149744 54.024266 6.583950
F 18.844962 54.024266 28.410930
F 18.540180 54.024266 50.237910
F 18.235398 54.024266 72.064890
F 17.930616 54.024266 93.891869
F 17.625834 54.024266 115.718848
F 17.321052 54.024266 137.545828
F 17.016270 54.024266 159.372807
F 16.711489 54.024266 181.199787
F 16.406707 54.024266 203.026767
F 16.101925 54.024266 224.853746
F 15.797143 54.024266 246.680726
F 45.882241 7.717751 6.957231
F 45.577459 7.717751 28.784211
F 45.272677 7.717751 50.611190
F 44.967895 7.717751 72.438170
F 44.663113 7.717751 94.265149
F 44.358331 7.717751 116.092128
F 44.053549 7.717751 137.919109
F 43.748767 7.717751 159.746088
F 43.443986 7.717751 181.573067
F 43.139204 7.717751 203.400047
F 42.834422 7.717751 225.227026
F 42.529640 7.717751 247.054007
F 45.882241 30.871008 6.957231
F 45.577459 30.871008 28.784211
F 45.272677 30.871008 50.611190
F 44.967895 30.871008 72.438170
F 44.663113 30.871008 94.265149
F 44.358331 30.871008 116.092128
F 44.053549 30.871008 137.919109
F 43.748767 30.871008 159.746088
F 43.443986 30.871008 181.573067
F 43.139204 30.871008 203.400047
F 42.834422 30.871008 225.227026
F 42.529640 30.871008 247.054007
F 45.882241 54.024266 6.957231
F 45.577459 54.024266 28.784211
F 45.272677 54.024266 50.611190
F 44.967895 54.024266 72.438170
F 44.663113 54.024266 94.265149
F 44.358331 54.024266 116.092128
F 44.053549 54.024266 137.919109
F 43.748767 54.024266 159.746088
F 43.443986 54.024266 181.573067
F 43.139204 54.024266 203.400047
F 42.834422 54.024266 225.227026
F 42.529640 54.024266 247.054007
F 19.149744 15.435503 6.583951
F 18.844962 15.435503 28.410931
F 18.540180 15.435503 50.237911
F 18.235398 15.435503 72.064891
F 17.930616 15.435503 93.891870
F 17.625834 15.435503 115.718849
F 17.321052 15.435503 137.545829
F 17.016270 15.435503 159.372808
F 16.711489 15.435503 181.199789
F 16.406707 15.435503 203.026768
F 16.101925 15.435503 224.853747
F 15.797143 15.435503 246.680727
F 19.149744 38.588761 6.583951
F 18.844962 38.588761 28.410931
F 18.540180 38.588761 50.237911
F 18.235398 38.588761 72.064891
F 17.930616 38.588761 93.891870
F 17.625834 38.588761 115.718849
F 17.321052 38.588761 137.545829
F 17.016270 38.588761 159.372808
F 16.711489 38.588761 181.199789
F 16.406707 38.588761 203.026768
F 16.101925 38.588761 224.853747
F 15.797143 38.588761 246.680727
F 19.149744 61.742018 6.583951
F 18.844962 61.742018 28.410931
F 18.540180 61.742018 50.237911
F 18.235398 61.742018 72.064891
F 17.930616 61.742018 93.891870
F 17.625834 61.742018 115.718849
F 17.321052 61.742018 137.545829
F 17.016270 61.742018 159.372808
F 16.711489 61.742018 181.199789
F 16.406707 61.742018 203.026768
F 16.101925 61.742018 224.853747
F 15.797143 61.742018 246.680727
F 45.882241 15.435503 6.957232
F 45.577459 15.435503 28.784212
F 45.272677 15.435503 50.611191
F 44.967895 15.435503 72.438171
F 44.663113 15.435503 94.265150
F 44.358331 15.435503 116.092129
F 44.053549 15.435503 137.919110
F 43.748767 15.435503 159.746089
F 43.443986 15.435503 181.573069
F 43.139204 15.435503 203.400048
F 42.834422 15.435503 225.227027
F 42.529640 15.435503 247.054008
F 45.882241 38.588761 6.957232
F 45.577459 38.588761 28.784212
F 45.272677 38.588761 50.611191
F 44.967895 38.588761 72.438171
F 44.663113 38.588761 94.265150
F 44.358331 38.588761 116.092129
F 44.053549 38.588761 137.919110
F 43.748767 38.588761 159.746089
F 43.443986 38.588761 181.573069
F 43.139204 38.588761 203.400048
F 42.834422 38.588761 225.227027
F 42.529640 38.588761 247.054008
F 45.882241 61.742018 6.957232
F 45.577459 61.742018 28.784212
F 45.272677 61.742018 50.611191
F 44.967895 61.742018 72.438171
F 44.663113 61.742018 94.265150
F 44.358331 61.742018 116.092129
F 44.053549 61.742018 137.919110
F 43.748767 61.742018 159.746089
F 43.443986 61.742018 181.573069
F 43.139204 61.742018 203.400048
F 42.834422 61.742018 225.227027
F 42.529640 61.742018 247.054008
F 19.149744 0.000001 6.583950
F 18.844962 0.000001 28.410930
F 18.540180 0.000001 50.237910
F 18.235398 0.000001 72.064890
F 17.930616 0.000001 93.891869
F 17.625834 0.000001 115.718848
F 17.321052 0.000001 137.545828
F 17.016270 0.000001 159.372807
F 16.711489 0.000001 181.199788
F 16.406707 0.000001 203.026767
F 16.101925 0.000001 224.853746
F 15.797143 0.000001 246.680726
F 19.149744 23.153259 6.583950
F 18.844962 23.153259 28.410930
F 18.540180 23.153259 50.237910
F 18.235398 23.153259 72.064890
F 17.930616 23.153259 93.891869
F 17.625834 23.153259 115.718848
F 17.321052 23.153259 137.545828
F 17.016270 23.153259 159.372807
F 16.711489 23.153259 181.199788
F 16.406707 23.153259 203.026767
F 16.101925 23.153259 224.853746
F 15.797143 23.153259 246.680726
F 19.149744 46.306516 6.583950
F 18.844962 46.306516 28.410930
F 18.540180 46.306516 50.237910
F 18.235398 46.306516 72.064890
F 17.930616 46.306516 93.891869
F 17.625834 46.306516 115.718848
F 17.321052 46.306516 137.545828
F 17.016270 46.306516 159.372807
F 16.711489 46.306516 181.199788
F 16.406707 46.306516 203.026767
F 16.101925 46.306516 224.853746
F 15.797143 46.306516 246.680726
F 45.882241 0.000001 6.957231
F 45.577459 0.000001 28.784211
F 45.272677 0.000001 50.611190
F 44.967895 0.000001 72.438170
F 44.663113 0.000001 94.265149
F 44.358331 0.000001 116.092128
F 44.053549 0.000001 137.919109
F 43.748767 0.000001 159.746088
F 43.443986 0.000001 181.573068
F 43.139204 0.000001 203.400047
F 42.834422 0.000001 225.227026
F 42.529640 0.000001 247.054007
F 45.882241 23.153259 6.957231
F 45.577459 23.153259 28.784211
F 45.272677 23.153259 50.611190
F 44.967895 23.153259 72.438170
F 44.663113 23.153259 94.265149
F 44.358331 23.153259 116.092128
F 44.053549 23.153259 137.919109
F 43.748767 23.153259 159.746088
F 43.443986 23.153259 181.573068
F 43.139204 23.153259 203.400047
F 42.834422 23.153259 225.227026
F 42.529640 23.153259 247.054007
F 45.882241 46.306516 6.957231
F 45.577459 46.306516 28.784211
F 45.272677 46.306516 50.611190
F 44.967895 46.306516 72.438170
F 44.663113 46.306516 94.265149
F 44.358331 46.306516 116.092128
F 44.053549 46.306516 137.919109
F 43.748767 46.306516 159.746088
F 43.443986 46.306516 181.573068
F 43.139204 46.306516 203.400047
F 42.834422 46.306516 225.227026
F 42.529640 46.306516 247.054007
F 28.060581 7.717750 6.708376
F 27.755799 7.717750 28.535356
F 27.451018 7.717750 50.362335
F 27.146236 7.717750 72.189315
F 26.841454 7.717750 94.016295
F 26.536672 7.717750 115.843274
F 26.231890 7.717750 137.670254
F 25.927108 7.717750 159.497233
F 25.622326 7.717750 181.324213
F 25.317544 7.717750 203.151193
F 25.012762 7.717750 224.978172
F 24.707980 7.717750 246.805152
F 28.060581 30.871007 6.708376
F 27.755799 30.871007 28.535356
F 27.451018 30.871007 50.362335
F 27.146236 30.871007 72.189315
F 26.841454 30.871007 94.016295
F 26.536672 30.871007 115.843274
F 26.231890 30.871007 137.670254
F 25.927108 30.871007 159.497233
F 25.622326 30.871007 181.324213
F 25.317544 30.871007 203.151193
F 25.012762 30.871007 224.978172
F 24.707980 30.871007 246.805152
F 28.060581 54.024265 6.708376
F 27.755799 54.024265 28.535356
F 27.451018 54.024265 50.362335
F 27.146236 54.024265 72.189315
F 26.841454 54.024265 94.016295
F 26.536672 54.024265 115.843274
F 26.231890 54.024265 137.670254
F 25.927108 54.024265 159.497233
F 25.622326 54.024265 181.324213
F 25.317544 54.024265 203.151193
F 25.012762 54.024265 224.978172
F 24.707980 54.024265 246.805152
F 54.793078 7.717750 7.081656
F 54.488296 7.717750 28.908637
F 54.183514 7.717750 50.735616
F 53.878733 7.717750 72.562595
F 53.573951 7.717750 94.389575
F 53.269169 7.717750 116.216554
F 52.964387 7.717750 138.043534
F 52.659605 7.717750 159.870514
F 52.354823 7.717750 181.697493
F 52.050041 7.717750 203.524473
F 51.745259 7.717750 225.351452
F 51.440477 7.717750 247.178432
F 54.793078 30.871007 7.081656
F 54.488296 30.871007 28.908637
F 54.183514 30.871007 50.735616
F 53.878733 30.871007 72.562595
F 53.573951 30.871007 94.389575
F 53.269169 30.871007 116.216554
F 52.964387 30.871007 138.043534
F 52.659605 30.871007 159.870514
F 52.354823 30.871007 181.697493
F 52.050041 30.871007 203.524473
F 51.745259 30.871007 225.351452
F 51.440477 30.871007 247.178432
F 54.793078 54.024265 7.081656
F 54.488296 54.024265 28.908637
F 54.183514 54.024265 50.735616
F 53.878733 54.024265 72.562595
F 53.573951 54.024265 94.389575
F 53.269169 54.024265 116.216554
F 52.964387 54.024265 138.043534
F 52.659605 54.024265 159.870514
F 52.354823 54.024265 181.697493
F 52.050041 54.024265 203.524473
F 51.745259 54.024265 225.351452
F 51.440477 54.024265 247.178432
F 28.060581 15.435502 6.708377
F 27.755799 15.435502 28.535357
F 27.451017 15.435502 50.362336
F 27.146236 15.435502 72.189317
F 26.841454 15.435502 94.016296
F 26.536672 15.435502 115.843275
F 26.231890 15.435502 137.670255
F 25.927108 15.435502 159.497234
F 25.622326 15.435502 181.324214
F 25.317544 15.435502 203.151194
F 25.012762 15.435502 224.978173
F 24.707980 15.435502 246.805153
F 28.060581 38.588760 6.708377
F 27.755799 38.588760 28.535357
F 27.451017 38.588760 50.362336
F 27.146236 38.588760 72.189317
F 26.841454 38.588760 94.016296
F 26.536672 38.588760 115.843275
F 26.231890 38.588760 137.670255
F 25.927108 38.588760 159.497234
F 25.622326 38.588760 181.324214
F 25.317544 38.588760 203.151194
F 25.012762 38.588760 224.978173
F 24.707980 38.588760 246.805153
F 28.060581 61.742017 6.708377
F 27.755799 61.742017 28.535357
F 27.451017 61.742017 50.362336
F 27.146236 61.742017 72.189317
F 26.841454 61.742017 94.016296
F 26.536672 61.742017 115.843275
F 26.231890 61.742017 137.670255
F 25.927108 61.742017 159.497234
F 25.622326 61.742017 181.324214
F 25.317544 61.742017 203.151194
F 25.012762 61.742017 224.978173
F 24.707980 61.742017 246.805153
F 54.793078 15.435502 7.081657
F 54.488296 15.435502 28.908638
F 54.183514 15.435502 50.735617
F 53.878733 15.435502 72.562597
F 53.573951 15.435502 94.389576
F 53.269169 15.435502 116.216555
F 52.964387 15.435502 138.043535
F 52.659605 15.435502 159.870515
F 52.354823 15.435502 181.697494
F 52.050041 15.435502 203.524474
F 51.745259 15.435502 225.351453
F 51.440477 15.435502 247.178433
F 54.793078 38.588760 7.081657
F 54.488296 38.588760 28.908638
F 54.183514 38.588760 50.735617
F 53.878733 38.588760 72.562597
F 53.573951 38.588760 94.389576
F 53.269169 38.588760 116.216555
F 52.964387 38.588760 138.043535
F 52.659605 38.588760 159.870515
F 52.354823 38.588760 181.697494
F 52.050041 38.588760 203.524474
F 51.745259 38.588760 225.351453
F 51.440477 38.588760 247.178433
F 54.793078 61.742017 7.081657
F 54.488296 61.742017 28.908638
F 54.183514 61.742017 50.735617
F 53.878733 61.742017 72.562597
F 53.573951 61.742017 94.389576
F 53.269169 61.742017 116.216555
F 52.964387 61.742017 138.043535
F 52.659605 61.742017 159.870515
F 52.354823 61.742017 181.697494
F 52.050041 61.742017 203.524474
F 51.745259 61.742017 225.351453
F 51.440477 61.742017 247.178433
F 28.060581 0.000000 6.708376
F 27.755799 0.000000 28.535356
F 27.451018 0.000000 50.362335
F 27.146236 0.000000 72.189316
F 26.841454 0.000000 94.016295
F 26.536672 0.000000 115.843274
F 26.231890 0.000000 137.670254
F 25.927108 0.000000 159.497233
F 25.622326 0.000000 181.324214
F 25.317544 0.000000 203.151193
F 25.012762 0.000000 224.978172
F 24.707980 0.000000 246.805152
F 28.060581 23.153258 6.708376
F 27.755799 23.153258 28.535356
F 27.451018 23.153258 50.362335
F 27.146236 23.153258 72.189316
F 26.841454 23.153258 94.016295
F 26.536672 23.153258 115.843274
F 26.231890 23.153258 137.670254
F 25.927108 23.153258 159.497233
F 25.622326 23.153258 181.324214
F 25.317544 23.153258 203.151193
F 25.012762 23.153258 224.978172
F 24.707980 23.153258 246.805152
F 28.060581 46.306515 6.708376
F 27.755799 46.306515 28.535356
F 27.451018 46.306515 50.362335
F 27.146236 46.306515 72.189316
F 26.841454 46.306515 94.016295
F 26.536672 46.306515 115.843274
F 26.231890 46.306515 137.670254
F 25.927108 46.306515 159.497233
F 25.622326 46.306515 181.324214
F 25.317544 46.306515 203.151193
F 25.012762 46.306515 224.978172
F 24.707980 46.306515 246.805152
F 54.793078 0.000000 7.081656
F 54.488296 0.000000 28.908637
F 54.183514 0.000000 50.735616
F 53.878733 0.000000 72.562596
F 53.573951 0.000000 94.389575
F 53.269169 0.000000 116.216554
F 52.964387 0.000000 138.043534
F 52.659605 0.000000 159.870514
F 52.354823 0.000000 181.697494
F 52.050041 0.000000 203.524473
F 51.745259 0.000000 225.351452
F 51.440477 0.000000 247.178432
F 54.793078 23.153258 7.081656
F 54.488296 23.153258 28.908637
F 54.183514 23.153258 50.735616
F 53.878733 23.153258 72.562596
F 53.573951 23.153258 94.389575
F 53.269169 23.153258 116.216554
F 52.964387 23.153258 138.043534
F 52.659605 23.153258 159.870514
F 52.354823 23.153258 181.697494
F 52.050041 23.153258 203.524473
F 51.745259 23.153258 225.351452
F 51.440477 23.153258 247.178432
F 54.793078 46.306515 7.081656
F 54.488296 46.306515 28.908637
F 54.183514 46.306515 50.735616
F 53.878733 46.306515 72.562596
F 53.573951 46.306515 94.389575
F 53.269169 46.306515 116.216554
F 52.964387 46.306515 138.043534
F 52.659605 46.306515 159.870514
F 52.354823 46.306515 181.697494
F 52.050041 46.306515 203.524473
F 51.745259 46.306515 225.351452
F 51.440477 46.306515 247.178432
F 3.505006 1.286291 10.004033
[truncated: 2,084,979 more chars]
