# Supplementary material for: Molecular-resolution imaging of ice crystallized from liquid water by cryogenic liquid-cell TEM
Source: Nat Commun. 2025 Sep 25;16:8342. doi: 10.1038/s41467-025-62451-0 (PMC12462463; doi:10.1038/s41467-025-62451-0)
Supplement: Supplementary file 9 — Supplementary Data 1 [file 41467_2025_62451_MOESM9_ESM.zip › supercell_5_3_12/0.8/minimized.xyz]

76212
F76212
F 3.625352 1.307171 2.772872
F 3.311100 1.297363 24.548803
F 30.351342 1.294153 3.156342
F 30.040000 1.286534 24.933353
F 3.625352 9.026382 2.772872
F 3.311100 9.016574 24.548803
F 30.351342 9.013363 3.156342
F 30.040000 9.005745 24.933353
F 3.625352 16.745598 2.772872
F 3.311100 16.735790 24.548804
F 30.351342 16.732579 3.156342
F 30.039999 16.724961 24.933353
F 12.526296 1.294153 2.907441
F 12.214954 1.286535 24.684451
F 12.526296 9.013364 2.907441
F 12.214954 9.005746 24.684451
F 12.526296 16.732580 2.907441
F 12.214954 16.724962 24.684451
F 21.438822 1.294152 3.031893
F 21.127479 1.286534 24.808902
F 21.438822 9.013363 3.031893
F 21.127479 9.005744 24.808902
F 21.438822 16.732579 3.031893
F 21.127479 16.724960 24.808902
F 3.564916 3.848908 6.356425
F 3.260280 3.848777 28.187322
F 30.294018 3.859608 6.741363
F 29.989181 3.859606 28.571871
F 3.564917 11.568119 6.356425
F 3.260280 11.567988 28.187323
F 30.294018 11.578820 6.741363
F 29.989181 11.578817 28.571871
F 3.564917 19.287335 6.356425
F 3.260280 19.287204 28.187322
F 30.294018 19.298036 6.741363
F 29.989181 19.298033 28.571871
F 12.468971 3.859608 6.492461
F 12.164134 3.859604 28.322969
F 12.468970 11.578819 6.492462
F 12.164134 11.578816 28.322969
F 12.468970 19.298035 6.492461
F 12.164134 19.298032 28.322969
F 21.381498 3.859609 6.616913
F 21.076661 3.859606 28.447420
F 21.381498 11.578820 6.616913
F 21.076661 11.578817 28.447421
F 21.381498 19.298036 6.616913
F 21.076661 19.298034 28.447421
F 3.602018 3.852277 3.651468
F 3.298080 3.848776 25.481067
F 30.333367 3.860722 4.017825
F 30.027296 3.859606 25.842982
F 3.602019 11.571488 3.651468
F 3.298080 11.567987 25.481066
F 30.333367 11.579933 4.017825
F 30.027296 11.578817 25.842982
F 3.602019 19.290704 3.651467
F 3.298081 19.287204 25.481066
F 30.333367 19.299150 4.017825
F 30.027296 19.298033 25.842982
F 12.508321 3.860721 3.768926
F 12.202250 3.859604 25.594082
F 12.508321 11.579932 3.768925
F 12.202250 11.578816 25.594082
F 12.508321 19.299149 3.768925
F 12.202250 19.298032 25.594082
F 21.420847 3.860723 3.893375
F 21.114776 3.859606 25.718531
F 21.420847 11.579934 3.893375
F 21.114776 11.578817 25.718531
F 21.420847 19.299150 3.893375
F 21.114776 19.298034 25.718532
F 4.016698 1.279584 0.068345
F 3.348878 1.297363 21.842547
F 30.781859 1.269901 0.434360
F 30.078094 1.286534 22.204463
F 4.016698 8.998795 0.068345
F 3.348878 9.016574 21.842547
F 30.781859 8.989112 0.434360
F 30.078094 9.005745 22.204463
F 4.016697 16.718011 0.068345
F 3.348878 16.735790 21.842547
F 30.781858 16.708328 0.434360
F 30.078094 16.724961 22.204463
F 12.956812 1.269904 0.185461
F 12.253047 1.286535 21.955563
F 12.956812 8.989115 0.185461
F 12.253047 9.005746 21.955563
F 12.956811 16.708331 0.185462
F 12.253047 16.724961 21.955563
F 21.869337 1.269903 0.309912
F 21.165574 1.286534 22.080012
F 21.869337 8.989113 0.309912
F 21.165574 9.005745 22.080012
F 21.869336 16.708330 0.309912
F 21.165574 16.724960 22.080012
F 5.818090 7.716752 3.677736
F 5.511358 7.715750 25.502930
F 32.561498 7.720327 4.048938
F 32.255427 7.719211 25.874095
F 5.818090 15.435967 3.677735
F 5.511358 15.434964 25.502930
F 32.561498 15.439541 4.048938
F 32.255427 15.438425 25.874095
F 27.862667 15.438425 21.263721
F 27.862667 7.719211 21.263721
F 32.561498 0.001116 4.048938
F 18.950144 15.438425 21.139271
F 14.736457 7.720327 3.800038
F 14.430386 7.719211 25.625194
F 14.736457 15.439541 3.800037
F 14.430386 15.438425 25.625194
F 14.736456 0.001116 3.800037
F 18.950144 7.719211 21.139271
F 23.648979 7.720327 3.924488
F 23.342909 7.719211 25.749644
F 23.648979 15.439542 3.924487
F 23.342909 15.438425 25.749644
F 23.648979 0.001117 3.924488
F 23.342909 0.000000 25.749644
F 6.261889 5.138022 0.097841
F 5.562152 5.149600 21.864412
F 33.009986 5.129507 0.465472
F 32.306221 5.146139 22.235576
F 6.261888 12.857236 0.097841
F 5.562152 12.868813 21.864412
F 33.009985 12.848720 0.465473
F 32.306221 12.865352 22.235575
F 6.261888 20.576452 0.097841
F 5.562152 20.588029 21.864411
F 33.009985 20.567936 0.465473
F 32.306221 20.584568 22.235575
F 15.184941 5.129509 0.216574
F 14.481179 5.146139 21.986675
F 15.184940 12.848722 0.216574
F 14.481179 12.865352 21.986675
F 15.184941 20.567939 0.216574
F 14.481179 20.584568 21.986675
F 24.097468 5.129507 0.341023
F 23.393704 5.146139 22.111125
F 24.097467 12.848720 0.341023
F 23.393704 12.865351 22.111125
F 24.097467 20.567937 0.341023
F 23.393704 20.584568 22.111125
F 5.835212 5.157054 2.812734
F 5.524122 5.149600 24.588746
F 32.579469 5.153758 3.187455
F 32.268127 5.146140 24.964465
F 5.835212 12.876267 2.812734
F 5.524122 12.868813 24.588746
F 32.579469 12.872971 3.187455
F 32.268127 12.865352 24.964465
F 5.835212 20.595484 2.812734
F 5.524122 20.588030 24.588746
F 32.579469 20.592187 3.187455
F 32.268127 20.584569 24.964465
F 14.754428 5.153758 2.938555
F 14.443085 5.146139 24.715564
F 14.754428 12.872970 2.938555
F 14.443085 12.865352 24.715564
F 14.754428 20.592186 2.938555
F 14.443085 20.584568 24.715565
F 23.666951 5.153757 3.063004
F 23.355609 5.146139 24.840014
F 23.666951 12.872970 3.063005
F 23.355609 12.865352 24.840015
F 23.666951 20.592187 3.063005
F 23.355609 20.584568 24.840015
F 5.778149 7.715752 6.396748
F 5.473306 7.715750 28.227264
F 32.522148 7.719214 6.772475
F 32.217312 7.719211 28.602983
F 5.778149 15.434966 6.396748
F 5.473306 15.434964 28.227264
F 32.522148 15.438428 6.772475
F 32.217312 15.438425 28.602984
F 10.037592 23.157638 21.014817
F 10.037592 15.438423 21.014817
F 5.778149 23.154182 6.396748
F 5.473306 23.154179 28.227264
F 32.522148 0.000002 6.772475
F 10.037592 7.719208 21.014817
F 27.913482 20.584568 17.625202
F 32.217312 23.157640 28.602983
F 14.697106 7.719214 6.523575
F 14.392269 7.719211 28.354083
F 14.697106 15.438428 6.523575
F 14.392269 15.438425 28.354083
F 14.697106 0.000003 6.523575
F 27.913482 12.865352 17.625202
F 23.609630 7.719214 6.648025
F 23.304793 7.719211 28.478533
F 23.609630 15.438428 6.648025
F 23.304793 15.438425 28.478533
F 23.609630 0.000003 6.648025
F 27.913482 5.146139 17.625202
F 8.068884 1.293381 2.845770
F 7.757481 1.285764 24.622761
F 8.068884 9.012592 2.845770
F 7.757481 9.004975 24.622761
F 8.068884 16.731808 2.845770
F 7.757481 16.724190 24.622761
F 16.982560 1.294152 2.969668
F 16.671217 1.286534 24.746677
F 16.982560 9.013363 2.969668
F 16.671218 9.005745 24.746677
F 16.982560 16.732579 2.969667
F 16.671217 16.724960 24.746677
F 25.895083 1.294152 3.094117
F 25.583741 1.286534 24.871127
F 25.895083 9.013363 3.094117
F 25.583741 9.005745 24.871127
F 25.895083 16.732579 3.094117
F 25.583741 16.724961 24.871127
F 8.011498 3.860379 6.430772
F 7.706662 3.860376 28.261279
F 8.011498 11.579590 6.430772
F 7.706662 11.579587 28.261279
F 8.011498 19.298806 6.430772
F 7.706662 19.298803 28.261279
F 16.925235 3.859609 6.554687
F 16.620398 3.859606 28.385196
F 16.925235 11.578820 6.554688
F 16.620398 11.578817 28.385196
F 16.925235 19.298037 6.554688
F 16.620398 19.298034 28.385195
F 25.837759 3.859608 6.679138
F 25.532923 3.859605 28.509646
F 25.837759 11.578819 6.679138
F 25.532923 11.578816 28.509646
F 25.837759 19.298036 6.679138
F 25.532923 19.298033 28.509646
F 8.050812 3.861514 3.706124
F 7.744793 3.860376 25.531288
F 8.050812 11.580725 3.706124
F 7.744793 11.579587 25.531288
F 8.050812 19.299941 3.706124
F 7.744793 19.298804 25.531288
F 16.964585 3.860722 3.831150
F 16.658514 3.859606 25.656307
F 16.964585 11.579934 3.831149
F 16.658514 11.578817 25.656306
F 16.964585 19.299150 3.831150
F 16.658514 19.298033 25.656306
F 25.877108 3.860722 3.955600
F 25.571037 3.859605 25.780757
F 25.877108 11.579933 3.955600
F 25.571037 11.578817 25.780757
F 25.877108 19.299150 3.955600
F 25.571037 19.298033 25.780757
F 8.500232 1.270116 0.123520
F 7.795590 1.285764 21.892769
F 8.500232 8.989327 0.123520
F 7.795591 9.004975 21.892769
F 8.500231 16.708542 0.123520
F 7.795591 16.724190 21.892769
F 17.413074 1.269903 0.247686
F 16.709311 1.286534 22.017787
F 17.413075 8.989114 0.247686
F 16.709311 9.005745 22.017787
F 17.413073 16.708331 0.247686
F 16.709311 16.724961 22.017787
F 26.325600 1.269902 0.372136
F 25.621835 1.286534 22.142238
F 26.325600 8.989113 0.372135
F 25.621835 9.005744 22.142238
F 26.325598 16.708329 0.372136
F 25.621835 16.724960 22.142237
F 10.280169 7.720323 3.737815
F 9.974095 7.719208 25.562971
F 10.280169 15.439537 3.737815
F 9.974095 15.438422 25.562971
F 10.280169 0.001112 3.737815
F 19.000960 20.584568 17.500751
F 19.192717 7.720327 3.862262
F 18.886646 7.719211 25.687419
F 19.192717 15.439542 3.862262
F 18.886646 15.438425 25.687419
F 19.192717 0.001117 3.862262
F 19.000960 12.865352 17.500752
F 28.105240 7.720327 3.986713
F 27.799169 7.719211 25.811869
F 28.105240 15.439541 3.986712
F 27.799169 15.438424 25.811869
F 28.105240 0.001116 3.986713
F 19.000960 5.146139 17.500751
F 10.728585 5.129598 0.154422
F 10.024888 5.146141 21.924452
F 10.728584 12.848812 0.154422
F 10.024888 12.865355 21.924452
F 10.728585 20.568027 0.154421
F 10.024888 20.584571 21.924452
F 19.641205 5.129509 0.278799
F 18.937441 5.146139 22.048900
F 19.641204 12.848722 0.278799
F 18.937441 12.865351 22.048900
F 19.641204 20.567938 0.278799
F 18.937441 20.584568 22.048899
F 28.553729 5.129506 0.403247
F 27.849964 5.146140 22.173351
F 28.553728 12.848720 0.403248
F 27.849964 12.865352 22.173351
F 28.553727 20.567936 0.403248
F 27.849964 20.584569 22.173350
F 10.298129 5.153758 2.876328
F 9.986794 5.146142 24.653336
F 10.298129 12.872971 2.876328
F 9.986794 12.865354 24.653336
F 10.298129 20.592188 2.876327
F 9.986794 20.584571 24.653336
F 19.210689 5.153757 3.000780
F 18.899347 5.146139 24.777790
F 19.210689 12.872970 3.000780
F 18.899347 12.865352 24.777790
F 19.210689 20.592186 3.000780
F 18.899347 20.584568 24.777789
F 28.123211 5.153758 3.125229
F 27.811868 5.146139 24.902240
F 28.123211 12.872970 3.125229
F 27.811868 12.865352 24.902240
F 28.123211 20.592187 3.125230
F 27.811868 20.584568 24.902240
F 10.240815 7.719211 6.461347
F 9.935979 7.719208 28.291854
F 10.240815 15.438425 6.461347
F 9.935979 15.438422 28.291855
F 10.240815 0.000000 6.461347
F 10.088408 20.584571 17.376298
F 10.088408 12.865354 17.376298
F 9.935979 23.157638 28.291854
F 19.153367 7.719214 6.585800
F 18.848531 7.719211 28.416308
F 19.153367 15.438428 6.585800
F 18.848530 15.438425 28.416308
F 19.153367 0.000003 6.585800
F 10.088408 5.146142 17.376298
F 28.065890 7.719214 6.710250
F 27.761054 7.719211 28.540758
F 28.065890 15.438428 6.710250
F 27.761053 15.438424 28.540758
F 28.065890 0.000003 6.710250
F 27.951577 20.584569 14.896313
F 3.514326 1.297363 9.994729
F 3.209486 1.297363 31.825840
F 30.243226 1.286534 10.379278
F 29.938386 1.286534 32.210389
F 3.514326 9.016574 9.994729
F 3.209486 9.016574 31.825841
F 30.243226 9.005745 10.379278
F 29.938386 9.005745 32.210389
F 3.514326 16.735790 9.994729
F 3.209487 16.735790 31.825841
F 30.243226 16.724961 10.379278
F 29.938386 16.724961 32.210389
F 12.418180 1.286535 10.130377
F 12.113341 1.286535 31.961487
F 12.418180 9.005746 10.130377
F 12.113341 9.005746 31.961488
F 12.418180 16.724962 10.130377
F 12.113341 16.724962 31.961488
F 21.330705 1.286534 10.254828
F 21.025866 1.286534 32.085939
F 21.330705 9.005745 10.254828
F 21.025866 9.005744 32.085939
F 21.330705 16.724960 10.254828
F 21.025866 16.724960 32.085939
F 3.463507 3.848777 13.633247
F 30.192408 3.859605 14.017795
F 3.463507 11.567988 13.633247
F 30.192408 11.578817 14.017796
F 3.463507 19.287204 13.633247
F 30.192407 19.298033 14.017795
F 12.367360 3.859604 13.768894
F 12.367360 11.578816 13.768894
F 12.367360 19.298032 13.768894
F 21.279887 3.859606 13.893346
F 21.279888 11.578817 13.893346
F 21.279888 19.298033 13.893346
F 3.501307 3.848777 10.926991
F 14.493882 23.157640 21.077045
F 30.230522 3.859605 11.288907
F 3.501307 11.567987 10.926991
F 23.444522 23.157641 18.472606
F 30.230522 11.578817 11.288907
F 3.501307 19.287204 10.926991
F 10.075708 23.157638 18.285933
F 30.230523 19.298033 11.288907
F 12.405477 3.859604 11.040007
F 12.405476 11.578816 11.040007
F 12.405476 19.298032 11.040007
F 21.318003 3.859606 11.164457
F 21.318003 11.578817 11.164457
F 21.318003 19.298033 11.164457
F 3.552103 1.297365 7.288472
F 3.247264 1.297363 29.119584
F 30.281321 1.286534 7.650407
F 29.976481 1.286534 29.481500
F 3.552103 9.016575 7.288472
F 3.247264 9.016573 29.119584
F 30.281321 9.005745 7.650407
F 29.976481 9.005745 29.481500
F 3.552103 16.735791 7.288472
F 3.247265 16.735790 29.119584
F 30.281321 16.724960 7.650407
F 29.976481 16.724961 29.481500
F 12.456274 1.286535 7.401507
F 12.151434 1.286535 29.232600
F 12.456274 9.005746 7.401507
F 12.151434 9.005746 29.232600
F 12.456274 16.724961 7.401507
F 12.151434 16.724961 29.232600
F 21.368800 1.286533 7.525956
F 21.063960 1.286534 29.357050
F 21.368800 9.005744 7.525956
F 21.063960 9.005745 29.357050
F 21.368800 16.724960 7.525956
F 21.063960 16.724960 29.357049
F 5.714585 7.715750 10.948855
F 32.458653 7.719211 11.320019
F 5.714585 15.434964 10.948855
F 32.458653 15.438425 11.320019
F 27.951577 12.865352 14.896313
F 27.951577 5.146139 14.896313
F 14.633612 7.719211 11.071119
F 14.633612 15.438425 11.071119
F 19.039054 20.584568 14.771862
F 23.546135 7.719211 11.195569
F 23.546135 15.438425 11.195569
F 23.546135 0.000000 11.195569
F 5.765377 5.149599 7.310351
F 5.460539 5.149601 29.141449
F 32.509448 5.146140 7.681520
F 32.204608 5.146139 29.512613
F 5.765377 12.868812 7.310351
F 5.460539 12.868813 29.141449
F 32.509448 12.865352 7.681519
F 32.204608 12.865352 29.512613
F 5.765377 20.588028 7.310351
F 5.460539 20.588029 29.141448
F 32.509448 20.584568 7.681520
F 32.204608 20.584568 29.512613
F 14.684405 5.146139 7.432619
F 14.379566 5.146139 29.263712
F 14.684405 12.865352 7.432619
F 14.379566 12.865352 29.263711
F 14.684405 20.584568 7.432619
F 14.379566 20.584568 29.263712
F 23.596930 5.146139 7.557069
F 23.292091 5.146139 29.388162
F 23.596930 12.865351 7.557069
F 23.292091 12.865351 29.388162
F 23.596930 20.584568 7.557069
F 23.292091 20.584568 29.388162
F 5.727348 5.149600 10.034672
F 5.422508 5.149600 31.865783
F 32.471353 5.146140 10.410390
F 32.166513 5.146140 32.241502
F 5.727348 12.868813 10.034672
F 5.422509 12.868813 31.865783
F 32.471353 12.865352 10.410391
F 32.166513 12.865352 32.241502
F 5.727348 20.588030 10.034672
F 5.422509 20.588030 31.865783
F 32.471353 20.584569 10.410391
F 32.166513 20.584569 32.241501
F 14.646311 5.146139 10.161490
F 14.341472 5.146139 31.992601
F 14.646311 12.865352 10.161490
F 14.341472 12.865352 31.992601
F 14.646312 20.584568 10.161490
F 14.341472 20.584568 31.992601
F 23.558835 5.146139 10.285940
F 23.253995 5.146139 32.117051
F 23.558835 12.865352 10.285940
F 23.253995 12.865352 32.117051
F 23.558835 20.584568 10.285941
F 23.253995 20.584568 32.117051
F 5.676533 7.715750 13.673189
F 32.420538 7.719211 14.048908
F 5.676533 15.434964 13.673189
F 32.420538 15.438425 14.048908
F 19.039054 12.865351 14.771862
F 5.676533 23.154179 13.673190
F 19.039054 5.146139 14.771862
F 32.420538 23.157640 14.048908
F 14.595496 7.719211 13.800008
F 14.595496 15.438425 13.800008
F 10.126501 20.584571 14.647414
F 23.508019 7.719211 13.924458
F 23.508020 15.438425 13.924458
F 10.126502 12.865355 14.647414
F 7.960707 1.285764 10.068687
F 7.655868 1.285764 31.899797
F 7.960707 9.004975 10.068687
F 7.655868 9.004975 31.899797
F 7.960708 16.724190 10.068687
F 7.655868 16.724190 31.899798
F 16.874444 1.286534 10.192603
F 16.569604 1.286534 32.023714
F 16.874444 9.005745 10.192603
F 16.569604 9.005745 32.023714
F 16.874444 16.724960 10.192603
F 16.569604 16.724960 32.023714
F 25.786967 1.286534 10.317053
F 25.482127 1.286534 32.148164
F 25.786967 9.005745 10.317053
F 25.482127 9.005745 32.148164
F 25.786967 16.724960 10.317054
F 25.482127 16.724960 32.148164
F 7.909888 3.860376 13.707204
F 7.909888 11.579587 13.707204
F 7.909888 19.298803 13.707204
F 16.823625 3.859606 13.831120
F 16.823625 11.578817 13.831120
F 16.823624 19.298034 13.831120
F 25.736149 3.859605 13.955571
F 25.736149 11.578816 13.955571
F 25.736149 19.298033 13.955571
F 7.948019 3.860376 10.977213
F 7.948019 11.579587 10.977213
F 7.948020 19.298803 10.977213
F 16.861740 3.859606 11.102231
F 16.861740 11.578817 11.102231
F 16.861740 19.298033 11.102231
F 25.774264 3.859605 11.226682
F 25.774263 11.578817 11.226682
F 25.774263 19.298033 11.226682
F 7.998817 1.285764 7.338714
F 7.693977 1.285764 29.169806
F 7.998817 9.004975 7.338714
F 7.693977 9.004975 29.169806
F 7.998817 16.724190 7.338714
F 7.693977 16.724190 29.169806
F 16.912538 1.286534 7.463731
F 16.607698 1.286534 29.294825
F 16.912538 9.005745 7.463731
F 16.607698 9.005745 29.294825
F 16.912538 16.724961 7.463731
F 16.607698 16.724961 29.294824
F 25.825062 1.286534 7.588182
F 25.520222 1.286534 29.419275
F 25.825062 9.005745 7.588182
F 25.520222 9.005744 29.419275
F 25.825062 16.724960 7.588182
F 25.520222 16.724960 29.419275
F 10.177321 7.719208 11.008896
F 10.177321 15.438422 11.008896
F 10.126501 5.146141 14.647414
F 19.089873 7.719211 11.133344
F 19.089873 15.438425 11.133344
F 19.089873 0.000000 11.133344
F 28.002395 7.719211 11.257795
F 28.002395 15.438424 11.257795
F 27.900782 15.438424 18.534832
F 10.228114 5.146141 7.370396
F 9.923275 5.146141 29.201489
F 10.228114 12.865355 7.370396
F 9.923275 12.865354 29.201489
F 10.228115 20.584571 7.370396
F 9.923275 20.584570 29.201489
F 19.140667 5.146139 7.494844
F 18.835828 5.146139 29.325937
F 19.140667 12.865351 7.494844
F 18.835828 12.865351 29.325937
F 19.140667 20.584568 7.494844
F 18.835828 20.584568 29.325937
F 28.053190 5.146140 7.619294
F 27.748350 5.146140 29.450388
F 28.053190 12.865352 7.619294
F 27.748350 12.865352 29.450388
F 28.053190 20.584569 7.619294
F 27.748351 20.584569 29.450388
F 10.190021 5.146142 10.099262
F 9.885181 5.146142 31.930373
F 10.190021 12.865354 10.099262
F 9.885181 12.865354 31.930373
F 10.190021 20.584571 10.099262
F 9.885181 20.584571 31.930373
F 19.102573 5.146139 10.223716
F 18.797733 5.146139 32.054826
F 19.102573 12.865352 10.223715
F 18.797733 12.865352 32.054826
F 19.102573 20.584568 10.223716
F 18.797733 20.584568 32.054826
F 28.015095 5.146139 10.348165
F 27.710255 5.146139 32.179277
F 28.015095 12.865352 10.348166
F 27.710255 12.865352 32.179277
F 28.015095 20.584568 10.348166
F 27.710255 20.584568 32.179277
F 10.139205 7.719208 13.737779
F 10.139205 15.438422 13.737779
F 27.900782 7.719211 18.534832
F 10.139205 23.157638 13.737779
F 19.051757 7.719211 13.862233
F 19.051757 15.438425 13.862233
F 18.988260 15.438425 18.410381
F 27.964280 7.719211 13.986683
F 27.964280 15.438425 13.986683
F 18.988260 7.719211 18.410381
F 3.412713 1.297363 17.271766
F 30.141613 1.286534 17.656315
F 3.412713 9.016574 17.271766
F 30.141613 9.005745 17.656315
F 3.412713 16.735790 17.271766
F 30.141613 16.724961 17.656315
F 12.316567 1.286535 17.407413
F 12.316567 9.005746 17.407413
F 12.316567 16.724962 17.407413
F 21.229092 1.286534 17.531864
F 21.229092 9.005745 17.531864
F 21.229092 16.724960 17.531865
F 3.361893 3.848777 20.910285
F 30.090794 3.859605 21.294833
F 3.361894 11.567988 20.910285
F 30.090794 11.578817 21.294833
F 3.361894 19.287204 20.910284
F 30.090794 19.298033 21.294833
F 12.265747 3.859604 21.045932
F 12.265747 11.578816 21.045932
F 12.265747 19.298032 21.045932
F 21.178274 3.859606 21.170383
F 21.178274 11.578817 21.170383
F 21.178274 19.298033 21.170383
F 3.399694 3.848776 18.204029
F 30.128909 3.859605 18.565944
F 3.399694 11.567987 18.204028
F 30.128909 11.578817 18.565944
F 3.399694 19.287204 18.204028
F 30.128909 19.298033 18.565944
F 12.303863 3.859604 18.317044
F 12.303863 11.578815 18.317044
F 12.303863 19.298032 18.317044
F 21.216389 3.859606 18.441494
F 21.216389 11.578817 18.441493
F 21.216389 19.298034 18.441494
F 3.450491 1.297363 14.565509
F 30.179707 1.286534 14.927425
F 3.450491 9.016574 14.565509
F 30.179708 9.005745 14.927425
F 3.450491 16.735790 14.565509
F 30.179708 16.724961 14.927425
F 12.354661 1.286535 14.678525
F 12.354660 9.005746 14.678525
F 12.354660 16.724961 14.678525
F 21.267187 1.286534 14.802975
F 21.267187 9.005744 14.802975
F 21.267187 16.724960 14.802975
F 5.612971 7.715750 18.225893
F 32.357040 7.719211 18.597057
F 5.612971 15.434964 18.225893
F 32.357040 15.438425 18.597057
F 10.075708 15.438422 18.285933
F 10.075708 7.719208 18.285933
F 14.531999 7.719211 18.348156
F 14.531999 15.438425 18.348155
F 25.723449 16.724960 14.865200
F 23.444522 7.719211 18.472606
F 23.444522 15.438425 18.472606
F 23.444521 0.000000 18.472606
F 5.663765 5.149600 14.587374
F 32.407834 5.146140 14.958538
F 5.663765 12.868813 14.587373
F 32.407834 12.865353 14.958538
F 5.663765 20.588029 14.587373
F 32.407834 20.584568 14.958538
F 14.582792 5.146139 14.709637
F 14.582792 12.865352 14.709637
F 14.582792 20.584568 14.709637
F 23.495317 5.146139 14.834088
F 23.495317 12.865351 14.834087
F 23.495317 20.584568 14.834087
F 5.625735 5.149601 17.311708
F 32.369740 5.146140 17.687427
F 5.625735 12.868813 17.311708
F 32.369740 12.865353 17.687427
F 5.625735 20.588030 17.311708
F 32.369740 20.584569 17.687427
F 14.544698 5.146139 17.438526
F 14.544698 12.865352 17.438526
F 14.544698 20.584568 17.438527
F 23.457222 5.146139 17.562977
F 23.457222 12.865352 17.562977
F 23.457222 20.584568 17.562977
F 5.574920 7.715750 20.950227
F 32.318925 7.719211 21.325946
F 5.574919 15.434964 20.950228
F 32.318925 15.438425 21.325946
F 25.723449 9.005745 14.865200
F 5.574919 23.154179 20.950227
F 25.723449 1.286534 14.865200
F 32.318925 23.157640 21.325946
F 14.493882 7.719211 21.077045
F 14.493882 15.438425 21.077045
F 16.810924 16.724961 14.740749
F 23.406406 7.719211 21.201496
F 23.406406 15.438425 21.201496
F 16.810924 9.005745 14.740750
F 7.859094 1.285764 17.345723
F 7.859094 9.004975 17.345723
F 7.859094 16.724190 17.345723
F 16.772831 1.286534 17.469639
F 16.772831 9.005745 17.469639
F 16.772831 16.724960 17.469639
F 25.685354 1.286534 17.594089
F 25.685354 9.005745 17.594089
F 25.685354 16.724960 17.594089
F 7.808275 3.860376 20.984242
F 7.808275 11.579587 20.984241
F 7.808275 19.298803 20.984242
F 16.722011 3.859606 21.108158
F 16.722011 11.578817 21.108158
F 16.722011 19.298034 21.108158
F 25.634536 3.859605 21.232608
F 25.634536 11.578816 21.232608
F 25.634536 19.298033 21.232608
F 7.846406 3.860376 18.254250
F 7.846406 11.579587 18.254250
F 7.846406 19.298803 18.254250
F 16.760127 3.859606 18.379269
F 16.760127 11.578817 18.379269
F 16.760127 19.298033 18.379268
F 25.672650 3.859605 18.503719
F 25.672650 11.578817 18.503719
F 25.672650 19.298033 18.503719
F 7.897204 1.285764 14.615731
F 7.897204 9.004975 14.615731
F 7.897204 16.724190 14.615731
F 16.810924 1.286534 14.740750
F 5.818090 23.155182 3.677736
F 5.511358 23.154179 25.502930
F 27.862667 23.157641 21.263721
F 32.255427 23.157640 25.874095
F 18.950144 23.157640 21.139271
F 14.430386 23.157640 25.625194
F 23.342909 23.157641 25.749644
F 14.392269 23.157640 28.354083
F 9.974095 23.157638 25.562971
F 18.886646 23.157640 25.687419
F 27.799169 23.157640 25.811869
F 18.848531 23.157640 28.416308
F 27.761053 23.157641 28.540758
F 5.714585 23.154179 10.948856
F 32.458653 23.157640 11.320020
F 14.633612 23.157640 11.071119
F 23.546135 23.157641 11.195569
F 14.595496 23.157640 13.800008
F 23.508020 23.157641 13.924458
F 10.177321 23.157638 11.008896
F 19.089873 23.157641 11.133344
F 28.002395 23.157640 11.257795
F 27.900782 23.157640 18.534831
F 19.051757 23.157641 13.862233
F 27.964280 23.157641 13.986683
F 18.988260 23.157640 18.410381
F 5.612971 23.154179 18.225893
F 32.357040 23.157640 18.597057
F 14.531999 23.157640 18.348156
F 3.006260 1.297363 46.379915
F 29.735160 1.286534 46.764464
F 3.006260 9.016574 46.379915
F 29.735160 9.005745 46.764464
F 3.006260 16.735790 46.379915
F 29.735160 16.724961 46.764464
F 11.910114 1.286535 46.515562
F 11.910114 9.005746 46.515562
F 11.910114 16.724962 46.515562
F 20.822640 1.286534 46.640014
F 20.822640 9.005744 46.640014
F 20.822640 16.724960 46.640014
F 2.955440 3.848777 50.018434
F 29.684341 3.859605 50.402982
F 2.955441 11.567988 50.018434
F 29.684341 11.578817 50.402982
F 2.955441 19.287204 50.018434
F 29.684341 19.298033 50.402982
F 11.859294 3.859604 50.154081
F 11.859294 11.578816 50.154081
F 11.859294 19.298032 50.154081
F 20.771821 3.859606 50.278532
F 20.771821 11.578817 50.278532
F 20.771821 19.298033 50.278532
F 2.993241 3.848776 47.312178
F 29.722456 3.859605 47.674093
F 2.993241 11.567987 47.312178
F 29.722456 11.578817 47.674093
F 2.993241 19.287204 47.312178
F 29.722456 19.298033 47.674093
F 11.897410 3.859604 47.425194
F 11.897410 11.578816 47.425193
F 11.897410 19.298032 47.425193
F 20.809936 3.859606 47.549643
F 20.809936 11.578817 47.549643
F 20.809936 19.298033 47.549643
F 3.044038 1.297363 43.673658
F 27.291103 23.157640 62.197055
F 29.773255 1.286534 44.035575
F 3.044038 9.016574 43.673658
F 27.595942 23.157640 40.365943
F 29.773255 9.005745 44.035574
F 3.044038 16.735790 43.673659
F 18.378580 23.157640 62.072604
F 29.773254 16.724961 44.035574
F 11.948208 1.286535 43.786675
F 11.948207 9.005746 43.786675
F 11.948208 16.724961 43.786674
F 20.860734 1.286533 43.911124
F 20.860734 9.005744 43.911124
F 20.860734 16.724960 43.911124
F 5.206518 7.715750 47.334042
F 31.950587 7.719211 47.705206
F 5.206518 15.434964 47.334042
F 31.950587 15.438425 47.705206
F 27.252988 15.438425 64.925944
F 27.557827 15.438425 43.094832
F 14.125546 7.719211 47.456305
F 14.125546 15.438425 47.456305
F 27.252988 7.719211 64.925944
F 23.038069 7.719211 47.580756
F 23.038069 15.438425 47.580755
F 27.557827 7.719211 43.094832
F 5.257313 5.149600 43.695523
F 32.001381 5.146140 44.066687
F 5.257313 12.868813 43.695523
F 32.001381 12.865352 44.066687
F 5.257313 20.588029 43.695522
F 32.001381 20.584568 44.066687
F 14.176339 5.146139 43.817787
F 14.176339 12.865352 43.817786
F 14.176339 20.584568 43.817786
F 23.088864 5.146139 43.942237
F 23.088864 12.865352 43.942237
F 23.088864 20.584568 43.942236
F 5.219282 5.149600 46.419857
F 31.963287 5.146140 46.795576
F 5.219282 12.868813 46.419858
F 31.963287 12.865352 46.795576
F 5.219282 20.588030 46.419858
F 31.963287 20.584569 46.795576
F 14.138245 5.146139 46.546676
F 14.138245 12.865352 46.546676
F 14.138245 20.584568 46.546676
F 23.050769 5.146139 46.671126
F 23.050769 12.865352 46.671126
F 23.050769 20.584568 46.671126
F 5.168467 7.715750 50.058376
F 31.912472 7.719211 50.434095
F 5.168466 15.434964 50.058376
F 31.912472 15.438425 50.434095
F 18.340464 15.438425 64.801494
F 5.168466 23.154179 50.058376
F 18.645304 15.438425 42.970382
F 31.912472 23.157640 50.434095
F 14.087430 7.719211 50.185194
F 14.087430 15.438425 50.185194
F 18.340464 7.719211 64.801493
F 22.999953 7.719211 50.309645
F 22.999953 15.438425 50.309645
F 18.645304 7.719211 42.970382
F 7.452641 1.285764 46.453873
F 7.452641 9.004975 46.453873
F 7.452642 16.724190 46.453873
F 16.366378 1.286534 46.577788
F 16.366378 9.005745 46.577788
F 16.366378 16.724960 46.577789
F 25.278901 1.286534 46.702238
F 25.278901 9.005745 46.702239
F 25.278901 16.724960 46.702239
F 7.401822 3.860376 50.092391
F 7.401822 11.579587 50.092390
F 7.401822 19.298803 50.092391
F 16.315558 3.859606 50.216307
F 16.315558 11.578817 50.216307
F 16.315559 19.298034 50.216307
F 25.228083 3.859605 50.340757
F 25.228083 11.578816 50.340757
F 25.228083 19.298033 50.340757
F 7.439953 3.860376 47.362399
F 7.439953 11.579587 47.362399
F 7.439953 19.298803 47.362399
F 16.353674 3.859606 47.487418
F 16.353674 11.578817 47.487418
F 16.353674 19.298033 47.487418
F 25.266198 3.859605 47.611869
F 25.266197 11.578817 47.611868
F 25.266197 19.298033 47.611868
F 7.490751 1.285764 43.723881
F 7.490751 9.004975 43.723881
F 7.490751 16.724190 43.723880
F 16.404471 1.286534 43.848899
F 16.404471 9.005745 43.848899
F 16.404472 16.724961 43.848899
F 25.316996 1.286534 43.973349
F 25.316996 9.005744 43.973350
F 25.316996 16.724960 43.973349
F 9.669255 7.719208 47.394082
F 9.669255 15.438422 47.394082
F 9.427912 23.157638 64.677039
F 18.581807 7.719211 47.518531
F 18.581807 15.438425 47.518530
F 9.732752 23.157638 42.845928
F 27.494329 7.719211 47.642981
F 27.494329 15.438424 47.642981
F 9.427912 15.438422 64.677040
F 9.720048 5.146142 43.755563
F 9.720048 12.865355 43.755563
F 9.720049 20.584571 43.755563
F 18.632601 5.146139 43.880011
F 18.632601 12.865352 43.880011
F 18.632601 20.584568 43.880011
F 27.545124 5.146140 44.004462
F 27.545124 12.865352 44.004462
F 27.545124 20.584569 44.004462
F 9.681955 5.146142 46.484447
F 9.681955 12.865354 46.484447
F 9.681955 20.584571 46.484448
F 18.594507 5.146139 46.608901
F 18.594507 12.865352 46.608901
F 18.594507 20.584568 46.608901
F 27.507029 5.146139 46.733351
F 27.507029 12.865352 46.733351
F 27.507029 20.584568 46.733351
F 9.631139 7.719208 50.122966
F 9.631139 15.438422 50.122966
F 9.732752 15.438423 42.845928
F 9.631139 23.157638 50.122966
F 18.543691 7.719211 50.247420
F 18.543691 15.438425 50.247420
F 9.427912 7.719208 64.677040
F 27.456214 7.719211 50.371870
F 27.456214 15.438425 50.371870
F 9.732752 7.719208 42.845928
F 2.904647 1.297363 53.656952
F 29.633547 1.286534 54.041500
F 2.904647 9.016574 53.656952
F 29.633547 9.005745 54.041500
F 2.904647 16.735790 53.656952
F 29.633546 16.724961 54.041501
F 11.808501 1.286535 53.792599
F 11.808501 9.005746 53.792599
F 11.808501 16.724961 53.792599
F 20.721026 1.286534 53.917051
F 20.721026 9.005744 53.917051
F 20.721026 16.724960 53.917050
F 3.158667 3.848777 35.464358
F 2.853827 3.848777 57.295470
F 29.887568 3.859605 35.848907
F 29.582728 3.859606 57.680018
F 3.158667 11.567988 35.464358
F 2.853827 11.567988 57.295470
F 29.887568 11.578817 35.848907
F 29.582728 11.578817 57.680019
F 3.158667 19.287204 35.464358
F 2.853827 19.287204 57.295470
F 29.887568 19.298033 35.848907
F 29.582728 19.298033 57.680018
F 12.062521 3.859604 35.600005
F 11.757681 3.859604 57.431117
F 12.062521 11.578816 35.600006
F 11.757681 11.578816 57.431117
F 12.062521 19.298032 35.600006
F 11.757681 19.298032 57.431117
F 20.975048 3.859606 35.724457
F 20.670208 3.859606 57.555569
F 20.975048 11.578817 35.724457
F 20.670208 11.578817 57.555569
F 20.975048 19.298034 35.724457
F 20.670208 19.298034 57.555568
F 2.891627 3.848776 54.589214
F 29.925683 3.859605 33.120019
F 29.620843 3.859605 54.951130
F 2.891628 11.567987 54.589214
F 29.925683 11.578817 33.120018
F 29.620843 11.578817 54.951130
F 2.891628 19.287204 54.589214
F 29.925683 19.298033 33.120019
F 29.620843 19.298033 54.951130
F 12.100637 3.859604 32.871118
F 11.795797 3.859605 54.702230
F 12.100637 11.578816 32.871118
F 11.795797 11.578816 54.702230
F 12.100637 19.298032 32.871118
F 11.795797 19.298032 54.702229
F 21.013163 3.859606 32.995568
F 20.708323 3.859606 54.826680
F 21.013163 11.578817 32.995568
F 20.708323 11.578817 54.826679
F 21.013163 19.298034 32.995568
F 20.708323 19.298034 54.826679
F 2.942425 1.297363 50.950695
F 29.671641 1.286534 51.312612
F 2.942425 9.016574 50.950695
F 29.671642 9.005745 51.312612
F 2.942425 16.735789 50.950695
F 29.671641 16.724961 51.312612
F 11.846595 1.286535 51.063712
F 11.846595 9.005746 51.063712
F 11.846595 16.724961 51.063711
F 20.759121 1.286534 51.188161
F 20.759121 9.005744 51.188162
F 20.759121 16.724960 51.188161
F 5.409745 7.715750 32.779967
F 5.104905 7.715750 54.611078
F 32.153814 7.719211 33.151131
F 31.848974 7.719210 54.982242
F 5.409745 15.434964 32.779967
F 5.104905 15.434964 54.611078
F 32.153814 15.438425 33.151131
F 31.848974 15.438425 54.982242
F 27.303803 20.584568 61.287425
F 27.608642 20.584568 39.456313
F 27.303803 12.865352 61.287425
F 27.608642 12.865352 39.456313
F 14.328772 7.719211 32.902230
F 14.023933 7.719211 54.733342
F 14.328772 15.438425 32.902230
F 14.023933 15.438425 54.733342
F 27.303803 5.146139 61.287425
F 27.608642 5.146139 39.456313
F 23.241295 7.719211 33.026681
F 22.936456 7.719211 54.857792
F 23.241295 15.438425 33.026681
F 22.936456 15.438425 54.857792
F 18.391281 20.584568 61.162975
F 18.696120 20.584568 39.331863
F 5.155699 5.149600 50.972560
F 31.899768 5.146139 51.343724
F 5.155699 12.868813 50.972560
F 31.899768 12.865352 51.343724
F 5.155699 20.588029 50.972560
F 31.899768 20.584568 51.343724
F 14.074726 5.146139 51.094824
F 14.074726 12.865352 51.094823
F 14.074726 20.584568 51.094823
F 22.987251 5.146139 51.219274
F 22.987251 12.865352 51.219274
F 22.987251 20.584568 51.219274
F 5.117669 5.149600 53.696894
F 31.861674 5.146140 54.072613
F 5.117669 12.868813 53.696895
F 31.861674 12.865352 54.072613
F 5.117669 20.588030 53.696895
F 31.861674 20.584569 54.072613
F 14.036632 5.146139 53.823713
F 14.036632 12.865352 53.823713
F 14.036632 20.584568 53.823713
F 22.949156 5.146139 53.948163
F 22.949156 12.865352 53.948163
F 22.949156 20.584568 53.948163
F 5.371693 7.715750 35.504301
F 5.066853 7.715750 57.335412
F 32.115698 7.719211 35.880019
F 31.810859 7.719211 57.711131
F 5.371693 15.434964 35.504301
F 5.066853 15.434964 57.335412
F 32.115698 15.438425 35.880020
F 31.810859 15.438425 57.711131
F 18.391281 12.865352 61.162975
F 18.696120 12.865352 39.331863
F 5.371693 23.154179 35.504301
F 5.066853 23.154179 57.335412
F 18.391281 5.146139 61.162974
F 18.696120 5.146139 39.331863
F 32.115698 23.157640 35.880019
F 31.810859 23.157640 57.711131
F 14.290656 7.719211 35.631119
F 13.985816 7.719211 57.462231
F 14.290656 15.438425 35.631119
F 13.985816 15.438425 57.462231
F 9.478728 20.584571 61.038521
F 9.783568 20.584571 39.207410
F 23.203180 7.719211 35.755570
F 22.898340 7.719211 57.586681
F 23.203180 15.438425 35.755570
F 22.898340 15.438425 57.586681
F 9.478728 12.865354 61.038521
F 9.783568 12.865354 39.207410
F 7.351028 1.285764 53.730909
F 7.351028 9.004975 53.730909
F 7.351028 16.724190 53.730909
F 16.264764 1.286534 53.854825
F 16.264764 9.005745 53.854825
F 16.264764 16.724960 53.854825
F 25.177288 1.286534 53.979275
F 25.177288 9.005745 53.979275
F 25.177288 16.724961 53.979276
F 7.605049 3.860376 35.538315
F 7.300209 3.860376 57.369427
F 7.605049 11.579587 35.538316
F 7.300209 11.579587 57.369427
F 7.605049 19.298803 35.538316
F 7.300209 19.298803 57.369427
F 16.518785 3.859606 35.662232
F 16.213945 3.859606 57.493343
F 16.518785 11.578817 35.662232
F 16.213945 11.578817 57.493344
F 16.518785 19.298034 35.662232
F 16.213945 19.298034 57.493344
F 25.431310 3.859605 35.786681
F 25.126470 3.859605 57.617794
F 25.431310 11.578816 35.786682
F 25.126470 11.578816 57.617794
F 25.431310 19.298033 35.786682
F 25.126470 19.298033 57.617794
F 7.643180 3.860376 32.808325
F 7.338340 3.860376 54.639436
F 7.643180 11.579587 32.808324
F 7.338340 11.579587 54.639436
F 7.643180 19.298803 32.808325
F 7.338340 19.298803 54.639436
F 16.556901 3.859606 32.933343
F 16.252061 3.859606 54.764455
F 16.556901 11.578817 32.933343
F 16.252061 11.578817 54.764454
F 16.556901 19.298033 32.933343
F 16.252061 19.298033 54.764455
F 25.469424 3.859605 33.057793
F 25.164585 3.859605 54.888905
F 25.469424 11.578817 33.057793
F 25.164584 11.578817 54.888904
F 25.469424 19.298033 33.057793
F 25.164584 19.298033 54.888905
F 7.389138 1.285764 51.000918
F 7.389138 9.004975 51.000918
F 7.389138 16.724190 51.000917
F 16.302858 1.286534 51.125936
F 16.302858 9.005745 51.125936
F 16.302858 16.724961 51.125936
F 25.215383 1.286533 51.250386
F 25.215383 9.005744 51.250386
F 25.215382 16.724960 51.250386
F 9.872482 7.719208 32.840007
F 9.567642 7.719208 54.671119
F 9.872482 15.438422 32.840007
F 9.567642 15.438422 54.671119
F 9.478728 5.146142 61.038521
F 9.783568 5.146142 39.207409
F 18.785033 7.719211 32.964455
F 18.480193 7.719211 54.795567
F 18.785033 15.438425 32.964455
F 18.480193 15.438425 54.795566
F 27.341898 20.584569 58.558535
F 27.646737 20.584569 36.727424
F 27.697555 7.719211 33.088906
F 27.392716 7.719211 54.920017
F 27.697555 15.438425 33.088906
F 27.392716 15.438424 54.920017
F 27.341898 12.865352 58.558536
F 27.646737 12.865352 36.727424
F 9.618435 5.146141 51.032600
F 9.618435 12.865354 51.032600
F 9.618435 20.584571 51.032600
F 18.530988 5.146139 51.157048
F 18.530988 12.865351 51.157048
F 18.530988 20.584568 51.157049
F 27.443511 5.146140 51.281499
F 27.443511 12.865352 51.281499
F 27.443511 20.584569 51.281499
F 9.580342 5.146142 53.761484
F 9.580342 12.865354 53.761484
F 9.580341 20.584571 53.761484
F 18.492894 5.146139 53.885938
F 18.492894 12.865352 53.885938
F 18.492894 20.584568 53.885938
F 27.405416 5.146139 54.010388
F 27.405416 12.865352 54.010388
F 27.405416 20.584568 54.010388
F 9.834365 7.719208 35.568891
F 9.529526 7.719208 57.400002
F 9.834365 15.438422 35.568891
F 9.529526 15.438422 57.400003
F 27.341898 5.146140 58.558536
F 27.646737 5.146140 36.727424
F 9.834365 23.157638 35.568890
F 9.529526 23.157638 57.400002
F 18.746917 7.719211 35.693344
F 18.442078 7.719211 57.524455
F 18.746917 15.438425 35.693345
F 18.442078 15.438425 57.524456
F 18.429375 20.584568 58.434085
F 18.734215 20.584568 36.602974
F 27.659440 7.719211 35.817795
F 27.354601 7.719211 57.648906
F 27.659440 15.438425 35.817795
F 27.354601 15.438425 57.648906
F 18.429375 12.865352 58.434085
F 18.734214 12.865352 36.602973
F 3.107873 1.297363 39.102877
F 2.803034 1.297363 60.933988
F 29.836773 1.286534 39.487426
F 29.531933 1.286534 61.318537
F 3.107873 9.016574 39.102877
F 2.803033 9.016574 60.933988
F 29.836773 9.005745 39.487426
F 29.531933 9.005745 61.318537
F 3.107873 16.735790 39.102877
F 2.803034 16.735790 60.933989
F 29.836773 16.724961 39.487426
F 29.531933 16.724961 61.318538
F 12.011728 1.286535 39.238525
F 11.706888 1.286535 61.069636
F 12.011728 9.005746 39.238525
F 11.706888 9.005746 61.069636
F 12.011728 16.724962 39.238524
F 11.706888 16.724962 61.069637
F 20.924253 1.286534 39.362976
F 20.619413 1.286534 61.194087
F 20.924253 9.005745 39.362976
F 20.619413 9.005744 61.194087
F 20.924253 16.724960 39.362975
F 20.619413 16.724960 61.194087
F 3.057054 3.848777 42.741396
F 2.752214 3.848777 64.572507
F 29.785955 3.859605 43.125944
F 29.481115 3.859606 64.957056
F 3.057054 11.567988 42.741396
F 2.752214 11.567988 64.572507
F 29.785955 11.578817 43.125944
F 29.481115 11.578817 64.957056
F 3.057054 19.287204 42.741396
F 2.752214 19.287204 64.572507
F 29.785955 19.298033 43.125944
F 29.481115 19.298033 64.957056
F 11.960908 3.859604 42.877043
F 11.656068 3.859605 64.708154
F 11.960908 11.578816 42.877044
F 11.656068 11.578816 64.708155
F 11.960908 19.298032 42.877043
F 11.656068 19.298032 64.708155
F 20.873435 3.859606 43.001495
F 20.568595 3.859606 64.832606
F 20.873435 11.578817 43.001495
F 20.568595 11.578817 64.832606
F 20.873435 19.298034 43.001495
F 20.568595 19.298034 64.832606
F 3.094854 3.848777 40.035140
F 2.790014 3.848776 61.866251
F 29.824069 3.859606 40.397055
F 29.519230 3.859605 62.228168
F 3.094854 11.567987 40.035139
F 2.790014 11.567987 61.866251
F 29.824069 11.578817 40.397055
F 29.519230 11.578816 62.228167
F 3.094854 19.287204 40.035140
F 2.790014 19.287204 61.866251
F 29.824070 19.298033 40.397055
F 29.519230 19.298033 62.228167
F 11.999024 3.859604 40.148156
F 11.694184 3.859605 61.979267
F 11.999024 11.578816 40.148156
F 11.694184 11.578816 61.979267
F 11.999023 19.298032 40.148156
F 11.694184 19.298032 61.979267
F 20.911550 3.859606 40.272606
F 20.606710 3.859606 62.103717
F 20.911550 11.578817 40.272605
F 20.606710 11.578817 62.103716
F 20.911550 19.298033 40.272605
F 20.606710 19.298034 62.103717
F 3.145651 1.297363 36.396621
F 2.840811 1.297363 58.227732
F 29.874868 1.286534 36.758537
F 29.570028 1.286534 58.589648
F 3.145651 9.016574 36.396621
F 2.840811 9.016574 58.227732
F 29.874868 9.005745 36.758537
F 29.570028 9.005745 58.589648
F 3.145651 16.735790 36.396621
F 2.840812 16.735790 58.227732
F 29.874868 16.724960 36.758536
F 29.570028 16.724961 58.589648
F 12.049821 1.286535 36.509637
F 11.744982 1.286535 58.340748
F 12.049821 9.005746 36.509637
F 11.744981 9.005746 58.340748
F 12.049821 16.724961 36.509637
F 11.744981 16.724961 58.340748
F 20.962347 1.286534 36.634086
F 20.657507 1.286534 58.465198
F 20.962347 9.005744 36.634086
F 20.657507 9.005744 58.465198
F 20.962347 16.724960 36.634086
F 20.657507 16.724960 58.465197
F 5.308132 7.715750 40.057004
F 5.003292 7.715750 61.888115
F 32.052200 7.719211 40.428168
F 31.747361 7.719211 62.259279
F 5.308132 15.434964 40.057004
F 5.003292 15.434964 61.888116
F 32.052200 15.438425 40.428168
F 31.747361 15.438425 62.259280
F 18.429375 5.146139 58.434085
F 18.734215 5.146139 36.602973
F 9.516822 20.584571 58.309637
F 9.821662 20.584571 36.478526
F 14.227159 7.719211 40.179268
F 13.922320 7.719211 62.010379
F 14.227159 15.438425 40.179268
F 13.922320 15.438425 62.010379
F 9.516822 12.865355 58.309637
F 9.821662 12.865355 36.478525
F 23.139682 7.719211 40.303717
F 22.834843 7.719211 62.134829
F 23.139682 15.438425 40.303717
F 22.834842 15.438425 62.134829
F 9.516822 5.146141 58.309637
F 9.821662 5.146141 36.478526
F 5.358926 5.149600 36.418485
F 5.054086 5.149600 58.249597
F 32.102995 5.146140 36.789649
F 31.798155 5.146140 58.620761
F 5.358926 12.868813 36.418485
F 5.054086 12.868813 58.249597
F 32.102995 12.865352 36.789649
F 31.798155 12.865352 58.620761
F 5.358926 20.588029 36.418485
F 5.054086 20.588029 58.249596
F 32.102995 20.584569 36.789650
F 31.798155 20.584568 58.620761
F 14.277952 5.146139 36.540749
F 13.973113 5.146139 58.371860
F 14.277952 12.865352 36.540748
F 13.973113 12.865352 58.371860
F 14.277952 20.584568 36.540748
F 13.973113 20.584568 58.371860
F 23.190478 5.146139 36.665199
F 22.885638 5.146139 58.496310
F 23.190478 12.865351 36.665199
F 22.885638 12.865351 58.496310
F 23.190478 20.584568 36.665198
F 22.885638 20.584568 58.496310
F 5.320895 5.149600 39.142819
F 5.016056 5.149600 60.973931
F 32.064900 5.146140 39.518538
F 31.760061 5.146140 61.349650
F 5.320895 12.868813 39.142820
F 5.016056 12.868813 60.973931
F 32.064900 12.865352 39.518538
F 31.760061 12.865352 61.349650
F 5.320895 20.588030 39.142820
F 5.016056 20.588030 60.973931
F 32.064900 20.584569 39.518539
F 31.760061 20.584569 61.349650
F 14.239858 5.146139 39.269638
F 13.935019 5.146139 61.100749
F 14.239858 12.865352 39.269638
F 13.935019 12.865352 61.100749
F 14.239859 20.584568 39.269638
F 13.935019 20.584568 61.100749
F 23.152382 5.146139 39.394088
F 22.847543 5.146139 61.225200
F 23.152382 12.865352 39.394088
F 22.847543 12.865352 61.225200
F 23.152382 20.584568 39.394088
F 22.847542 20.584568 61.225200
F 5.270080 7.715750 42.781338
F 4.965240 7.715750 64.612450
F 32.014085 7.719211 43.157057
F 31.709245 7.719211 64.988168
F 5.270080 15.434964 42.781338
F 4.965240 15.434964 64.612450
F 32.014085 15.438425 43.157057
F 31.709245 15.438425 64.988169
F 27.291103 15.438424 62.197055
F 27.595942 15.438424 40.365943
F 5.270080 23.154179 42.781339
F 4.965240 23.154179 64.612450
F 27.291103 7.719211 62.197055
F 27.595942 7.719211 40.365943
F 32.014085 23.157640 43.157057
F 31.709245 23.157640 64.988168
F 14.189043 7.719211 42.908157
F 13.884203 7.719211 64.739268
F 14.189043 15.438425 42.908157
F 13.884203 15.438425 64.739268
F 18.378580 15.438425 62.072604
F 18.683420 15.438425 40.241492
F 23.101567 7.719211 43.032607
F 22.796727 7.719211 64.863719
F 23.101567 15.438425 43.032607
F 22.796727 15.438425 64.863719
F 18.378580 7.719211 62.072604
F 18.683420 7.719211 40.241492
F 7.554255 1.285764 39.176834
F 7.249415 1.285764 61.007946
F 7.554255 9.004975 39.176834
F 7.249415 9.004975 61.007945
F 7.554255 16.724190 39.176834
F 7.249415 16.724190 61.007946
F 16.467991 1.286534 39.300750
F 16.163151 1.286534 61.131862
F 16.467991 9.005745 39.300750
F 16.163151 9.005745 61.131862
F 16.467991 16.724960 39.300751
F 16.163151 16.724960 61.131862
F 25.380514 1.286534 39.425201
F 25.075675 1.286534 61.256312
F 25.380514 9.005745 39.425201
F 25.075674 9.005745 61.256312
F 25.380514 16.724960 39.425201
F 25.075674 16.724960 61.256312
F 7.503435 3.860376 42.815353
F 7.198596 3.860376 64.646465
F 7.503435 11.579587 42.815353
F 7.198596 11.579587 64.646465
F 7.503435 19.298803 42.815353
F 7.198596 19.298803 64.646465
F 16.417172 3.859606 42.939269
F 16.112332 3.859606 64.770381
F 16.417171 11.578817 42.939269
F 16.112332 11.578817 64.770381
F 16.417172 19.298034 42.939270
F 16.112332 19.298034 64.770381
F 25.329696 3.859605 43.063720
F 25.024857 3.859605 64.894831
F 25.329696 11.578816 43.063719
F 25.024857 11.578816 64.894831
F 25.329696 19.298033 43.063720
F 25.024857 19.298033 64.894831
F 7.541566 3.860376 40.085361
F 7.236727 3.860376 61.916473
F 7.541566 11.579587 40.085361
F 7.236727 11.579587 61.916473
F 7.541567 19.298803 40.085361
F 7.236727 19.298803 61.916473
F 16.455287 3.859606 40.210380
F 16.150448 3.859606 62.041492
F 16.455288 11.578817 40.210380
F 16.150448 11.578817 62.041491
F 16.455287 19.298033 40.210380
F 16.150448 19.298033 62.041491
F 25.367811 3.859605 40.334831
F 25.062971 3.859605 62.165942
F 25.367811 11.578817 40.334830
F 25.062971 11.578817 62.165942
F 25.367811 19.298033 40.334830
F 25.062971 19.298033 62.165942
F 7.592364 1.285764 36.446843
F 7.287524 1.285764 58.277954
F 7.592364 9.004975 36.446843
F 7.287524 9.004975 58.277954
F 7.592364 16.724190 36.446842
F 7.287524 16.724190 58.277954
F 16.506085 1.286534 36.571861
F 16.201245 1.286534 58.402972
F 16.506085 9.005745 36.571861
F 16.201245 9.005745 58.402972
F 16.506085 16.724961 36.571861
F 16.201245 16.724961 58.402972
F 25.418609 1.286534 36.696312
F 25.113770 1.286534 58.527423
F 25.418609 9.005745 36.696312
F 25.113770 9.005744 58.527423
F 25.418609 16.724960 36.696312
F 25.113770 16.724960 58.527423
F 9.770868 7.719208 40.117044
F 9.466029 7.719208 61.948156
F 9.770868 15.438422 40.117044
F 9.466029 15.438422 61.948156
F 5.206518 23.154179 47.334042
F 31.950587 23.157640 47.705206
F 14.125546 23.157640 47.456305
F 23.038069 23.157641 47.580756
F 27.557827 23.157641 43.094832
F 14.087430 23.157640 50.185194
F 9.669255 23.157638 47.394083
F 18.581807 23.157640 47.518531
F 27.494329 23.157640 47.642981
F 18.340464 23.157641 64.801493
F 18.645304 23.157640 42.970382
F 18.543691 23.157640 50.247420
F 27.456214 23.157641 50.371870
F 5.409745 23.154180 32.779967
F 5.104905 23.154179 54.611078
F 32.153814 23.157640 33.151131
F 31.848974 23.157640 54.982242
F 14.328772 23.157640 32.902230
F 14.023933 23.157640 54.733342
F 23.241295 23.157640 33.026681
F 22.936456 23.157641 54.857792
F 14.290656 23.157640 35.631119
F 13.985816 23.157640 57.462231
F 9.872482 23.157638 32.840007
F 9.567642 23.157638 54.671119
F 18.785033 23.157640 32.964455
F 18.480193 23.157640 54.795567
F 27.697556 23.157640 33.088906
F 27.392716 23.157640 54.920017
F 18.746917 23.157640 35.693344
F 18.442078 23.157640 57.524456
F 5.308132 23.154179 40.057004
F 5.003292 23.154179 61.888115
F 32.052200 23.157640 40.428168
F 31.747361 23.157640 62.259280
F 14.227159 23.157640 40.179268
F 13.922320 23.157640 62.010379
F 23.139682 23.157640 40.303717
F 22.834843 23.157641 62.134829
F 14.189043 23.157640 42.908157
F 13.884203 23.157640 64.739268
F 9.770868 23.157638 40.117044
F 9.466029 23.157638 61.948156
F 18.683420 23.157641 40.241493
F 3.196467 3.848776 32.758103
F 3.196467 11.567987 32.758102
F 3.196467 19.287204 32.758102
F 2.701420 1.297363 68.211027
F 2.396581 1.297363 90.042138
F 29.430320 1.286534 68.595575
F 29.125480 1.286534 90.426686
F 2.701420 9.016574 68.211027
F 2.396581 9.016574 90.042138
F 29.430320 9.005745 68.595575
F 29.125480 9.005745 90.426686
F 2.701420 16.735790 68.211027
F 2.396581 16.735790 90.042138
F 29.430320 16.724961 68.595576
F 29.125480 16.724961 90.426687
F 11.605275 1.286535 68.346673
F 11.300435 1.286535 90.177785
F 11.605275 9.005746 68.346673
F 11.300435 9.005746 90.177785
F 11.605275 16.724962 68.346674
F 11.300435 16.724962 90.177785
F 20.517800 1.286534 68.471125
F 20.212960 1.286534 90.302236
F 20.517800 9.005744 68.471125
F 20.212960 9.005744 90.302236
F 20.517800 16.724960 68.471125
F 20.212960 16.724960 90.302237
F 2.650601 3.848777 71.849545
F 2.345761 3.848777 93.680656
F 29.379502 3.859605 72.234093
F 29.074662 3.859605 94.065205
F 2.650601 11.567988 71.849545
F 2.345761 11.567988 93.680656
F 29.379502 11.578817 72.234094
F 29.074662 11.578817 94.065205
F 2.650601 19.287204 71.849545
F 2.345761 19.287204 93.680656
F 29.379502 19.298033 72.234093
F 29.074662 19.298033 94.065205
F 11.554455 3.859604 71.985192
F 11.249615 3.859604 93.816303
F 11.554455 11.578816 71.985193
F 11.249615 11.578816 93.816304
F 11.554455 19.298032 71.985192
F 11.249615 19.298032 93.816304
F 20.466982 3.859606 72.109644
F 20.162142 3.859606 93.940755
F 20.466982 11.578817 72.109644
F 20.162142 11.578817 93.940755
F 20.466982 19.298034 72.109644
F 20.162142 19.298033 93.940755
F 2.688401 3.848777 69.143289
F 2.383561 3.848776 90.974400
F 29.417617 3.859605 69.505205
F 29.112777 3.859605 91.336316
F 2.688401 11.567987 69.143289
F 2.383561 11.567987 90.974400
F 29.417617 11.578816 69.505205
F 29.112777 11.578816 91.336316
F 2.688401 19.287204 69.143289
F 2.383561 19.287204 90.974400
F 29.417617 19.298033 69.505204
F 29.112777 19.298033 91.336316
F 11.592571 3.859604 69.256305
F 11.287732 3.859605 91.087416
F 11.592571 11.578816 69.256305
F 11.287732 11.578816 91.087416
F 11.592571 19.298032 69.256305
F 11.287731 19.298032 91.087416
F 20.505097 3.859606 69.380755
F 20.200257 3.859606 91.211866
F 20.505097 11.578817 69.380754
F 20.200257 11.578817 91.211866
F 20.505097 19.298033 69.380754
F 20.200257 19.298033 91.211866
F 2.434359 1.297363 87.335882
F 29.468415 1.286534 65.866686
F 29.163575 1.286534 87.697797
F 2.434359 9.016574 87.335881
F 29.468415 9.005745 65.866686
F 29.163576 9.005745 87.697797
F 2.434359 16.735790 87.335882
F 29.468415 16.724961 65.866686
F 29.163575 16.724961 87.697797
F 11.643368 1.286535 65.617786
F 11.338529 1.286535 87.448897
F 11.643368 9.005746 65.617786
F 11.338529 9.005746 87.448897
F 11.643368 16.724961 65.617786
F 11.338529 16.724961 87.448897
F 20.555894 1.286534 65.742235
F 20.251054 1.286534 87.573346
F 20.555894 9.005744 65.742235
F 20.251054 9.005744 87.573347
F 20.555894 16.724960 65.742235
F 20.251054 16.724960 87.573346
F 4.901679 7.715750 69.165153
F 4.596839 7.715750 90.996265
F 31.645748 7.719211 69.536317
F 31.340908 7.719211 91.367429
F 4.901679 15.434964 69.165153
F 4.596839 15.434964 90.996265
F 31.645748 15.438425 69.536317
F 31.340908 15.438425 91.367429
F 26.948148 15.438424 86.757055
F 26.948148 7.719211 86.757055
F 18.035625 15.438425 86.632605
F 18.035625 7.719211 86.632605
F 13.820706 7.719211 69.287417
F 13.515867 7.719211 91.118528
F 13.820706 15.438425 69.287417
F 13.515867 15.438425 91.118528
F 9.123073 23.157638 86.508151
F 9.123073 15.438423 86.508151
F 22.733229 7.719211 69.411867
F 22.428389 7.719211 91.242979
F 22.733229 15.438425 69.411867
F 22.428389 15.438425 91.242978
F 22.733229 0.000000 69.411867
F 9.123073 7.719208 86.508151
F 4.952473 5.149601 65.526634
F 4.647633 5.149600 87.357746
F 31.696542 5.146140 65.897799
F 31.391702 5.146140 87.728910
F 4.952473 12.868813 65.526634
F 4.647633 12.868813 87.357746
F 31.696542 12.865352 65.897799
F 31.391702 12.865352 87.728910
F 4.952473 20.588029 65.526634
F 4.647633 20.588029 87.357746
F 31.696542 20.584568 65.897799
F 31.391702 20.584568 87.728910
F 13.871500 5.146139 65.648898
F 13.566660 5.146139 87.480009
F 13.871500 12.865352 65.648898
F 13.566660 12.865352 87.480009
F 13.871500 20.584568 65.648898
F 13.566660 20.584568 87.480009
F 22.784025 5.146139 65.773348
F 22.479185 5.146139 87.604459
F 22.784025 12.865351 65.773348
F 22.479185 12.865351 87.604459
F 22.784025 20.584568 65.773348
F 22.479185 20.584568 87.604459
F 4.914442 5.149601 68.250969
F 4.609603 5.149600 90.082080
F 31.658447 5.146140 68.626688
F 31.353608 5.146140 90.457799
F 4.914442 12.868813 68.250969
F 4.609603 12.868813 90.082081
F 31.658447 12.865352 68.626688
F 31.353608 12.865352 90.457799
F 4.914442 20.588030 68.250969
F 4.609603 20.588030 90.082081
F 31.658447 20.584569 68.626688
F 31.353608 20.584569 90.457799
F 13.833406 5.146139 68.377787
F 13.528566 5.146139 90.208898
F 13.833406 12.865352 68.377787
F 13.528566 12.865352 90.208899
F 13.833406 20.584568 68.377787
F 13.528566 20.584568 90.208899
F 22.745929 5.146139 68.502238
F 22.441090 5.146139 90.333349
F 22.745929 12.865352 68.502238
F 22.441090 12.865352 90.333349
F 22.745929 20.584568 68.502238
F 22.441090 20.584568 90.333349
F 4.863627 7.715750 71.889487
F 4.558787 7.715750 93.720599
F 31.607632 7.719211 72.265206
F 31.302793 7.719211 94.096317
F 4.863627 15.434964 71.889488
F 4.558787 15.434964 93.720599
F 31.607632 15.438425 72.265206
F 31.302792 15.438425 94.096317
F 26.998963 20.584569 83.118537
F 26.998963 12.865352 83.118536
F 4.863627 23.154179 71.889488
F 4.558787 23.154179 93.720599
F 26.998963 5.146139 83.118536
F 18.086441 20.584568 82.994086
F 31.607632 23.157640 72.265206
F 31.302792 23.157640 94.096317
F 13.782590 7.719211 72.016306
F 13.477751 7.719211 93.847417
F 13.782590 15.438425 72.016306
F 13.477751 15.438425 93.847417
F 18.086441 12.865352 82.994086
F 18.086441 5.146139 82.994086
F 22.695114 7.719211 72.140756
F 22.390274 7.719211 93.971868
F 22.695114 15.438425 72.140756
F 22.390274 15.438425 93.971868
F 9.173889 20.584571 82.869633
F 9.173889 12.865354 82.869632
F 7.147802 1.285764 68.284984
F 6.842962 1.285764 90.116095
F 7.147802 9.004975 68.284984
F 6.842962 9.004975 90.116095
F 7.147802 16.724190 68.284984
F 6.842962 16.724190 90.116095
F 16.061538 1.286534 68.408900
F 15.756698 1.286534 90.240011
F 16.061538 9.005745 68.408900
F 15.756698 9.005745 90.240011
F 16.061538 16.724960 68.408900
F 15.756698 16.724960 90.240011
F 24.974061 1.286534 68.533350
F 24.669222 1.286534 90.364462
F 24.974061 9.005745 68.533350
F 24.669221 9.005745 90.364462
F 24.974061 16.724960 68.533350
F 24.669222 16.724960 90.364462
F 7.096982 3.860376 71.923502
F 6.792143 3.860376 93.754613
F 7.096982 11.579587 71.923502
F 6.792143 11.579587 93.754614
F 7.096982 19.298803 71.923502
F 6.792143 19.298803 93.754614
F 16.010719 3.859606 72.047418
F 15.705879 3.859606 93.878530
F 16.010719 11.578817 72.047418
F 15.705879 11.578817 93.878530
F 16.010719 19.298034 72.047418
F 15.705879 19.298034 93.878529
F 24.923243 3.859605 72.171869
F 24.618404 3.859605 94.002980
F 24.923243 11.578816 72.171869
F 24.618404 11.578816 94.002980
F 24.923243 19.298033 72.171869
F 24.618404 19.298033 94.002980
F 7.135114 3.860376 69.193511
F 6.830274 3.860376 91.024622
F 7.135114 11.579587 69.193511
F 6.830274 11.579587 91.024622
F 7.135114 19.298803 69.193510
F 6.830274 19.298803 91.024622
F 16.048835 3.859606 69.318529
F 15.743995 3.859606 91.149641
F 16.048835 11.578817 69.318529
F 15.743995 11.578817 91.149641
F 16.048835 19.298033 69.318529
F 15.743995 19.298033 91.149640
F 24.961358 3.859605 69.442980
F 24.656519 3.859605 91.274091
F 24.961358 11.578817 69.442980
F 24.656518 11.578817 91.274091
F 24.961358 19.298033 69.442980
F 24.656518 19.298033 91.274091
F 7.185911 1.285764 65.554992
F 6.881071 1.285764 87.386103
F 7.185911 9.004975 65.554992
F 6.881071 9.004975 87.386103
F 7.185911 16.724190 65.554992
F 6.881071 16.724190 87.386103
F 16.099632 1.286534 65.680010
F 15.794792 1.286534 87.511122
F 16.099632 9.005745 65.680010
F 15.794792 9.005745 87.511122
F 16.099632 16.724961 65.680010
F 15.794792 16.724961 87.511122
F 25.012156 1.286534 65.804461
F 24.707317 1.286534 87.635572
F 25.012156 9.005744 65.804461
F 24.707317 9.005744 87.635572
F 25.012156 16.724960 65.804461
F 24.707317 16.724960 87.635572
F 9.364416 7.719209 69.225194
F 9.059576 7.719208 91.056305
F 9.364416 15.438422 69.225193
F 9.059576 15.438422 91.056305
F 9.173889 5.146142 82.869632
F 27.037058 20.584569 80.389647
F 18.276967 7.719211 69.349642
F 17.972127 7.719211 91.180753
F 18.276967 15.438425 69.349642
F 17.972127 15.438425 91.180753
F 27.037058 12.865352 80.389647
F 27.037058 5.146140 80.389647
F 27.189489 7.719211 69.474092
F 26.884650 7.719211 91.305204
F 27.189489 15.438424 69.474093
F 26.884650 15.438424 91.305204
F 18.124535 20.584568 80.265196
F 18.124535 12.865351 80.265196
F 9.415209 5.146142 65.586675
F 9.110369 5.146142 87.417786
F 9.415209 12.865355 65.586675
F 9.110369 12.865355 87.417786
F 9.415209 20.584571 65.586675
F 9.110369 20.584571 87.417786
F 18.327762 5.146139 65.711123
F 18.022922 5.146139 87.542234
F 18.327762 12.865351 65.711123
F 18.022922 12.865352 87.542234
F 18.327762 20.584568 65.711123
F 18.022922 20.584568 87.542234
F 27.240284 5.146140 65.835574
F 26.935445 5.146140 87.666685
F 27.240284 12.865352 65.835574
F 26.935445 12.865352 87.666685
F 27.240284 20.584569 65.835573
F 26.935445 20.584569 87.666685
F 9.377115 5.146142 68.315559
F 9.072276 5.146142 90.146670
F 9.377115 12.865354 68.315559
F 9.072276 12.865354 90.146670
F 9.377115 20.584571 68.315559
F 9.072276 20.584571 90.146671
F 18.289667 5.146139 68.440012
F 17.984828 5.146139 90.271124
F 18.289667 12.865352 68.440012
F 17.984828 12.865352 90.271124
F 18.289667 20.584568 68.440012
F 17.984828 20.584568 90.271124
F 27.202189 5.146139 68.564463
F 26.897350 5.146139 90.395574
F 27.202189 12.865352 68.564463
F 26.897350 12.865352 90.395574
F 27.202189 20.584568 68.564463
F 26.897350 20.584568 90.395574
F 9.326299 7.719208 71.954077
F 9.021460 7.719208 93.785189
F 9.326299 15.438423 71.954077
F 9.021460 15.438423 93.785189
F 18.124535 5.146139 80.265197
F 9.211982 20.584571 80.140748
F 9.326299 23.157638 71.954077
F 9.021460 23.157638 93.785189
F 18.238851 7.719211 72.078531
F 17.934012 7.719211 93.909642
F 18.238851 15.438425 72.078531
F 17.934011 15.438425 93.909643
F 9.211983 12.865354 80.140748
F 9.211983 5.146141 80.140749
F 27.151374 7.719211 72.202981
F 26.846535 7.719210 94.034092
F 27.151374 15.438425 72.202982
F 26.846535 15.438424 94.034093
F 26.986263 15.438424 84.028166
F 26.986263 7.719211 84.028166
F 2.599807 1.297363 75.488063
F 2.294968 1.297363 97.319175
F 29.328707 1.286534 75.872612
F 29.023867 1.286534 97.703724
F 2.599807 9.016574 75.488063
F 2.294968 9.016574 97.319175
F 29.328707 9.005745 75.872612
F 29.023867 9.005745 97.703724
F 2.599807 16.735790 75.488063
F 2.294968 16.735790 97.319175
F 29.328707 16.724961 75.872612
F 29.023867 16.724961 97.703724
F 11.503661 1.286535 75.623710
F 11.198822 1.286535 97.454822
F 11.503661 9.005746 75.623710
F 11.198822 9.005746 97.454822
F 11.503661 16.724962 75.623711
F 11.198822 16.724962 97.454822
F 20.416187 1.286534 75.748162
F 20.111347 1.286534 97.579273
F 20.416187 9.005744 75.748162
F 20.111347 9.005744 97.579273
F 20.416187 16.724960 75.748162
F 20.111347 16.724960 97.579273
F 2.548987 3.848777 79.126582
F 29.277888 3.859605 79.511130
F 2.548988 11.567988 79.126582
F 29.277889 11.578817 79.511130
F 2.548988 19.287204 79.126582
F 29.277888 19.298033 79.511130
F 11.452842 3.859604 79.262228
F 11.452841 11.578816 79.262228
F 11.452841 19.298032 79.262229
F 20.365368 3.859606 79.386680
F 20.365368 11.578817 79.386680
F 20.365369 19.298033 79.386680
F 2.586787 3.848776 76.420326
F 13.579364 23.157640 86.570380
F 29.316004 3.859605 76.782242
F 2.586788 11.567987 76.420326
F 9.161189 23.157638 83.779267
F 29.316004 11.578817 76.782241
F 2.586788 19.287204 76.420325
F 22.530003 23.157640 83.965941
F 29.316004 19.298033 76.782241
F 11.490958 3.859605 76.533341
F 11.490958 11.578816 76.533341
F 11.490958 19.298032 76.533341
F 20.403483 3.859606 76.657791
F 20.403484 11.578817 76.657791
F 20.403483 19.298034 76.657791
F 2.637585 1.297363 72.781807
F 2.332745 1.297363 94.612919
F 29.366802 1.286535 73.143723
F 29.061962 1.286534 94.974835
F 2.637585 9.016573 72.781807
F 2.332745 9.016574 94.612919
F 29.366802 9.005745 73.143723
F 29.061962 9.005745 94.974835
F 2.637585 16.735790 72.781807
F 2.332746 16.735790 94.612919
F 29.366802 16.724961 73.143723
F 29.061962 16.724961 94.974835
F 11.541755 1.286535 72.894823
F 11.236916 1.286535 94.725934
F 11.541755 9.005746 72.894823
F 11.236915 9.005746 94.725934
F 11.541755 16.724961 72.894823
F 11.236915 16.724961 94.725934
F 20.454281 1.286534 73.019273
F 20.149441 1.286534 94.850384
F 20.454281 9.005745 73.019273
F 20.149441 9.005744 94.850384
F 20.454281 16.724960 73.019272
F 20.149441 16.724960 94.850384
F 4.800065 7.715750 76.442190
F 31.544134 7.719211 76.813354
F 4.800065 15.434964 76.442189
F 31.544134 15.438425 76.813354
F 18.073741 15.438425 83.903715
F 18.073740 7.719211 83.903715
F 13.719093 7.719211 76.564453
F 13.719093 15.438425 76.564453
F 9.161189 15.438422 83.779267
F 22.631616 7.719211 76.688904
F 22.631616 15.438425 76.688903
F 22.631616 0.000000 76.688903
F 4.850860 5.149600 72.803672
F 4.546020 5.149600 94.634783
F 31.594929 5.146140 73.174836
F 31.290089 5.146140 95.005947
F 4.850860 12.868813 72.803672
F 4.546020 12.868813 94.634783
F 31.594929 12.865352 73.174836
F 31.290089 12.865352 95.005947
F 4.850860 20.588029 72.803671
F 4.546020 20.588029 94.634783
F 31.594929 20.584568 73.174835
F 31.290089 20.584568 95.005947
F 13.769887 5.146139 72.925935
F 13.465047 5.146139 94.757046
F 13.769886 12.865352 72.925935
F 13.465047 12.865352 94.757046
F 13.769886 20.584568 72.925935
F 13.465047 20.584568 94.757046
F 22.682411 5.146139 73.050385
F 22.377572 5.146139 94.881497
F 22.682411 12.865351 73.050385
F 22.377572 12.865352 94.881497
F 22.682411 20.584568 73.050385
F 22.377572 20.584568 94.881497
F 4.812829 5.149600 75.528006
F 4.507989 5.149600 97.359117
F 31.556834 5.146140 75.903724
F 31.251995 5.146140 97.734836
F 4.812829 12.868813 75.528006
F 4.507989 12.868813 97.359117
F 31.556834 12.865352 75.903725
F 31.251995 12.865352 97.734836
F 4.812829 20.588030 75.528006
F 4.507989 20.588030 97.359117
F 31.556834 20.584569 75.903724
F 31.251994 20.584569 97.734836
F 13.731793 5.146139 75.654824
F 13.426953 5.146139 97.485935
F 13.731793 12.865352 75.654824
F 13.426953 12.865352 97.485935
F 13.731793 20.584568 75.654824
F 13.426953 20.584568 97.485936
F 22.644317 5.146139 75.779275
F 22.339477 5.146139 97.610386
F 22.644316 12.865352 75.779275
F 22.339477 12.865352 97.610386
F 22.644316 20.584568 75.779275
F 22.339477 20.584568 97.610386
F 4.762014 7.715750 79.166523
F 31.506019 7.719211 79.542243
F 4.762013 15.434964 79.166524
F 31.506019 15.438425 79.542243
F 9.161189 7.719208 83.779267
F 4.762013 23.154179 79.166524
F 24.808930 16.724960 80.358534
F 31.506019 23.157640 79.542243
F 13.680977 7.719211 79.293342
F 13.680977 15.438425 79.293342
F 24.808930 9.005744 80.358534
F 22.593501 7.719211 79.417793
F 22.593501 15.438425 79.417793
F 22.593501 0.000000 79.417792
F 7.046189 1.285764 75.562021
F 6.741349 1.285764 97.393132
F 7.046189 9.004975 75.562021
F 6.741349 9.004975 97.393132
F 7.046189 16.724190 75.562021
F 6.741349 16.724190 97.393132
F 15.959925 1.286534 75.685937
F 15.655085 1.286534 97.517048
F 15.959925 9.005745 75.685937
F 15.655085 9.005745 97.517048
F 15.959925 16.724960 75.685937
F 15.655085 16.724960 97.517048
F 24.872448 1.286534 75.810387
F 24.567609 1.286534 97.641498
F 24.872448 9.005745 75.810387
F 24.567608 9.005745 97.641498
F 24.872448 16.724961 75.810387
F 24.567609 16.724960 97.641498
F 6.995369 3.860376 79.200538
F 6.995369 11.579587 79.200539
F 6.995369 19.298803 79.200539
F 15.909105 3.859606 79.324455
F 15.909105 11.578817 79.324455
F 15.909105 19.298034 79.324455
F 24.821630 3.859605 79.448905
F 24.821630 11.578816 79.448905
F 24.821630 19.298033 79.448905
F 7.033500 3.860376 76.470547
F 7.033500 11.579587 76.470547
F 7.033501 19.298804 76.470547
F 15.947222 3.859606 76.595566
F 15.947222 11.578817 76.595566
F 15.947222 19.298033 76.595566
F 24.859745 3.859605 76.720016
F 24.859745 11.578817 76.720016
F 24.859745 19.298033 76.720016
F 7.084298 1.285764 72.832029
F 6.779458 1.285764 94.663141
F 7.084298 9.004975 72.832029
F 6.779458 9.004975 94.663141
F 7.084298 16.724190 72.832029
F 6.779458 16.724190 94.663140
F 15.998019 1.286534 72.957048
F 15.693179 1.286534 94.788159
F 15.998019 9.005745 72.957048
F 15.693179 9.005745 94.788159
F 15.998019 16.724961 72.957047
F 15.693179 16.724961 94.788159
F 24.910543 1.286534 73.081498
F 24.605704 1.286534 94.912609
F 24.910543 9.005744 73.081498
F 24.605704 9.005744 94.912610
F 24.910543 16.724960 73.081497
F 24.605704 16.724960 94.912609
F 9.262802 7.719208 76.502230
F 9.262802 15.438422 76.502230
F 24.808930 1.286533 80.358534
F 18.175354 7.719211 76.626679
F 18.175354 15.438425 76.626678
F 15.896406 16.724961 80.234084
F 27.087876 7.719211 76.751129
F 27.087876 15.438424 76.751128
F 15.896405 9.005745 80.234084
F 9.313596 5.146142 72.863712
F 9.008756 5.146141 94.694824
F 9.313596 12.865355 72.863712
F 9.008756 12.865355 94.694823
F 9.313596 20.584571 72.863712
F 9.008756 20.584571 94.694823
F 18.226148 5.146139 72.988160
F 17.921309 5.146139 94.819271
F 18.226148 12.865351 72.988160
F 17.921309 12.865351 94.819271
F 18.226148 20.584568 72.988160
F 17.921309 20.584568 94.819271
F 27.138671 5.146139 73.112611
F 26.833831 5.146139 94.943722
F 27.138671 12.865352 73.112611
F 26.833832 12.865352 94.943722
F 27.138671 20.584569 73.112610
F 26.833832 20.584569 94.943722
F 9.275502 5.146142 75.592596
F 8.970662 5.146142 97.423707
F 9.275502 12.865354 75.592596
F 8.970662 12.865354 97.423707
F 9.275502 20.584571 75.592596
F 8.970662 20.584571 97.423707
F 18.188054 5.146139 75.717049
F 17.883215 5.146139 97.548161
F 18.188054 12.865352 75.717049
F 17.883214 12.865352 97.548161
F 18.188054 20.584568 75.717049
F 17.883214 20.584568 97.548160
F 27.100576 5.146139 75.841499
F 26.795737 5.146140 97.672611
F 27.100576 12.865352 75.841499
F 26.795737 12.865352 97.672611
F 27.100576 20.584568 75.841499
F 26.795737 20.584569 97.672611
F 9.224686 7.719208 79.231114
F 9.224686 15.438423 79.231114
F 15.896405 1.286534 80.234084
F 9.224686 23.157638 79.231114
F 18.137238 7.719211 79.355568
F 18.137238 15.438425 79.355568
F 6.982685 16.724190 80.109066
F 27.049761 7.719210 79.480017
F 27.049761 15.438424 79.480017
F 6.982685 9.004975 80.109066
F 2.498194 1.297363 82.765100
F 29.227094 1.286534 83.149649
F 2.498194 9.016574 82.765100
F 29.227094 9.005745 83.149649
F 2.498194 16.735790 82.765100
F 29.227094 16.724961 83.149649
F 11.402048 1.286535 82.900747
F 11.402048 9.005746 82.900747
F 11.402048 16.724961 82.900748
F 20.314573 1.286534 83.025199
F 20.314573 9.005744 83.025199
F 20.314573 16.724960 83.025199
F 2.447374 3.848777 86.403619
F 29.176275 3.859605 86.788168
F 2.447375 11.567988 86.403619
F 29.176275 11.578817 86.788168
F 2.447375 19.287204 86.403619
F 29.176275 19.298033 86.788168
F 11.351228 3.859604 86.539266
F 11.351228 11.578816 86.539266
F 11.351228 19.298032 86.539266
F 20.263755 3.859606 86.663717
F 20.263755 11.578817 86.663718
F 20.263755 19.298034 86.663718
F 2.485174 3.848776 83.697363
F 29.214390 3.859605 84.059279
F 2.485175 11.567987 83.697363
F 29.214390 11.578817 84.059279
F 2.485175 19.287204 83.697363
F 29.214391 19.298033 84.059279
F 11.389345 3.859605 83.810378
F 11.389345 11.578816 83.810378
F 11.389344 19.298032 83.810378
F 20.301870 3.859606 83.934828
F 20.301870 11.578817 83.934828
F 20.301870 19.298034 83.934828
F 2.535972 1.297363 80.058844
F 29.265189 1.286534 80.420760
F 2.535972 9.016574 80.058843
F 29.265189 9.005745 80.420760
F 2.535972 16.735790 80.058844
F 29.265189 16.724961 80.420760
F 11.440142 1.286535 80.171860
F 11.440142 9.005746 80.171860
F 11.440142 16.724961 80.171860
F 20.352668 1.286534 80.296309
F 20.352668 9.005745 80.296309
F 20.352668 16.724960 80.296309
F 4.698452 7.715750 83.719227
F 31.442521 7.719211 84.090391
F 4.698452 15.434964 83.719227
F 31.442521 15.438425 84.090391
F 6.982685 1.285764 80.109066
F 24.758132 19.298033 83.997053
F 13.617480 7.719211 83.841490
F 13.617480 15.438425 83.841490
F 24.758132 11.578817 83.997053
F 22.530003 7.719211 83.965941
F 22.530003 15.438425 83.965941
F 24.758132 3.859605 83.997053
F 4.749246 5.149601 80.080708
F 31.493315 5.146139 80.451872
F 4.749246 12.868813 80.080708
F 31.493315 12.865352 80.451872
F 4.749246 20.588029 80.080708
F 31.493315 20.584568 80.451872
F 13.668273 5.146139 80.202971
F 13.668273 12.865352 80.202971
F 13.668273 20.584568 80.202971
F 22.580798 5.146139 80.327421
F 22.580798 12.865351 80.327421
F 22.580798 20.584568 80.327421
F 4.711216 5.149600 82.805043
F 31.455221 5.146140 83.180761
F 4.711216 12.868813 82.805043
F 31.455221 12.865352 83.180761
F 4.711216 20.588030 82.805043
F 31.455221 20.584569 83.180761
F 13.630180 5.146139 82.931861
F 13.630180 12.865352 82.931861
F 13.630180 20.584568 82.931861
F 22.542703 5.146139 83.056311
F 22.542703 12.865352 83.056311
F 22.542703 20.584568 83.056311
F 4.660400 7.715750 86.443561
F 31.404406 7.719211 86.819280
F 4.660400 15.434964 86.443561
F 31.404406 15.438425 86.819280
F 15.845609 19.298033 83.872603
F 4.660400 23.154179 86.443561
F 15.845608 11.578817 83.872603
F 31.404406 23.157640 86.819280
F 13.579364 7.719211 86.570380
F 13.579364 15.438425 86.570380
F 15.845608 3.859606 83.872603
F 22.491888 7.719211 86.694830
F 22.491888 15.438425 86.694830
F 6.931887 19.298804 83.747584
F 6.944575 1.285764 82.839057
F 6.944575 9.004975 82.839057
F 6.944575 16.724190 82.839058
F 15.858311 1.286534 82.962973
F 15.858312 9.005745 82.962973
F 15.858311 16.724960 82.962973
F 24.770835 1.286534 83.087423
F 24.770835 9.005745 83.087424
F 24.770835 16.724960 83.087424
F 6.893756 3.860376 86.477576
F 6.893756 11.579587 86.477576
F 6.893756 19.298803 86.477576
F 15.807492 3.859606 86.601492
F 15.807492 11.578817 86.601492
F 15.807492 19.298034 86.601492
F 24.720017 3.859605 86.725942
F 24.720017 11.578816 86.725942
F 24.720017 19.298033 86.725942
F 6.931887 3.860376 83.747585
F 6.931887 11.579587 83.747584
F 4.901679 23.154179 69.165153
F 4.596839 23.154179 90.996265
F 26.948148 23.157640 86.757055
F 31.645748 23.157640 69.536317
F 31.340908 23.157640 91.367429
F 18.035625 23.157640 86.632605
F 13.820706 23.157640 69.287417
F 13.515867 23.157640 91.118528
F 22.733229 23.157641 69.411867
F 22.428389 23.157641 91.242978
F 13.782590 23.157640 72.016306
F 13.477751 23.157640 93.847417
F 9.364416 23.157638 69.225194
F 9.059576 23.157638 91.056305
F 18.276967 23.157640 69.349642
F 17.972127 23.157640 91.180753
F 27.189489 23.157640 69.474093
F 26.884650 23.157640 91.305204
F 18.238851 23.157640 72.078531
F 17.934012 23.157641 93.909642
F 27.151374 23.157641 72.202981
F 26.846535 23.157640 94.034092
F 4.800065 23.154179 76.442190
F 31.544134 23.157640 76.813354
F 13.719093 23.157640 76.564453
F 13.680977 23.157640 79.293342
F 9.262802 23.157638 76.502230
F 18.175354 23.157640 76.626678
F 27.087876 23.157640 76.751129
F 18.137238 23.157640 79.355567
F 26.986263 23.157640 84.028166
F 27.049761 23.157640 79.480017
F 4.698452 23.154179 83.719227
F 18.073740 23.157640 83.903715
F 31.442521 23.157640 84.090391
F 13.617480 23.157640 83.841490
F 2.739198 1.297363 65.504770
F 2.739198 9.016574 65.504770
F 2.739199 16.735790 65.504771
F 2.091742 1.297363 111.873249
F 28.820641 1.286534 112.257798
F 2.091741 9.016574 111.873249
F 28.820641 9.005745 112.257798
F 2.091742 16.735790 111.873249
F 28.820641 16.724961 112.257798
F 10.995595 1.286535 112.008897
F 10.995595 9.005746 112.008897
F 10.995595 16.724962 112.008897
F 19.908121 1.286534 112.133348
F 19.908121 9.005744 112.133348
F 19.908121 16.724960 112.133348
F 2.040922 3.848777 115.511768
F 28.769823 3.859605 115.896316
F 2.040922 11.567988 115.511768
F 28.769823 11.578817 115.896317
F 2.040922 19.287204 115.511767
F 28.769823 19.298033 115.896317
F 10.944775 3.859604 115.647415
F 10.944775 11.578816 115.647415
F 10.944775 19.298032 115.647415
F 19.857302 3.859606 115.771867
F 19.857302 11.578817 115.771867
F 19.857302 19.298034 115.771867
F 2.078721 3.848776 112.805512
F 28.807938 3.859605 113.167428
F 2.078722 11.567987 112.805512
F 28.807938 11.578817 113.167428
F 2.078722 19.287204 112.805512
F 28.807938 19.298033 113.167428
F 10.982892 3.859605 112.918528
F 10.982892 11.578816 112.918528
F 10.982892 19.298032 112.918528
F 19.895417 3.859606 113.042978
F 19.895417 11.578817 113.042977
F 19.895417 19.298034 113.042977
F 2.129519 1.297363 109.166993
F 1.824679 1.297363 130.998104
F 28.858736 1.286535 109.528909
F 2.129519 9.016574 109.166993
F 1.824679 9.016574 130.998104
F 28.858736 9.005745 109.528909
F 2.129519 16.735790 109.166993
F 1.824680 16.735790 130.998104
F 28.858736 16.724961 109.528908
F 11.033689 1.286535 109.280009
F 11.033689 9.005746 109.280009
F 11.033689 16.724961 109.280009
F 19.946215 1.286534 109.404459
F 19.946215 9.005744 109.404458
F 19.946215 16.724960 109.404458
F 4.292000 7.715749 112.827376
F 31.036068 7.719210 113.198540
F 4.292000 15.434964 112.827376
F 31.036068 15.438425 113.198540
F 26.338469 15.438424 130.419278
F 26.643308 15.438424 108.588166
F 13.211027 7.719211 112.949640
F 13.211027 15.438425 112.949640
F 26.338469 7.719210 130.419278
F 22.123550 7.719211 113.074090
F 22.123550 15.438425 113.074090
F 26.643308 7.719210 108.588166
F 4.342794 5.149601 109.188857
F 31.086863 5.146140 109.560021
F 4.342794 12.868814 109.188857
F 31.086863 12.865352 109.560022
F 4.342794 20.588030 109.188857
F 31.086863 20.584569 109.560021
F 13.261820 5.146139 109.311121
F 13.261820 12.865352 109.311121
F 13.261820 20.584568 109.311121
F 22.174345 5.146139 109.435571
F 22.174345 12.865351 109.435571
F 22.174345 20.584568 109.435571
F 4.304763 5.149600 111.913192
F 31.048768 5.146140 112.288910
F 4.304763 12.868813 111.913192
F 31.048768 12.865352 112.288911
F 4.304763 20.588030 111.913192
F 31.048768 20.584569 112.288911
F 13.223727 5.146139 112.040010
F 13.223727 12.865352 112.040010
F 13.223727 20.584568 112.040010
F 22.136250 5.146139 112.164460
F 22.136250 12.865352 112.164461
F 22.136250 20.584568 112.164460
F 4.253947 7.715750 115.551710
F 30.997953 7.719211 115.927429
F 4.253947 15.434964 115.551710
F 30.997953 15.438425 115.927429
F 17.425945 15.438425 130.294828
F 4.253947 23.154179 115.551710
F 17.730785 15.438425 108.463716
F 30.997953 23.157640 115.927429
F 13.172911 7.719211 115.678529
F 13.172911 15.438425 115.678529
F 17.425946 7.719211 130.294828
F 22.085435 7.719211 115.802979
F 22.085435 15.438425 115.802979
F 22.085435 0.000000 115.802979
F 6.538122 1.285764 111.947206
F 33.276899 1.286534 112.320023
F 6.538122 9.004975 111.947206
F 33.276899 9.005745 112.320023
F 6.538122 16.724190 111.947207
F 33.276899 16.724961 112.320024
F 15.451859 1.286534 112.071122
F 15.451859 9.005745 112.071123
F 15.451859 16.724960 112.071123
F 24.364382 1.286534 112.195573
F 24.364382 9.005745 112.195573
F 24.364382 16.724960 112.195573
F 6.487303 3.860376 115.585725
F 33.226079 3.859605 115.958541
F 6.487303 11.579587 115.585725
F 33.226079 11.578817 115.958542
F 6.487303 19.298803 115.585725
F 33.226079 19.298033 115.958542
F 15.401040 3.859606 115.709641
F 15.401039 11.578817 115.709641
F 15.401040 19.298034 115.709641
F 24.313564 3.859605 115.834091
F 24.313564 11.578816 115.834091
F 24.313564 19.298033 115.834091
F 6.525434 3.860376 112.855734
F 33.264195 3.859605 113.229653
F 6.525434 11.579587 112.855734
F 33.264195 11.578817 113.229653
F 6.525434 19.298803 112.855734
F 33.264195 19.298033 113.229653
F 15.439155 3.859605 112.980752
F 15.439156 11.578817 112.980752
F 15.439156 19.298033 112.980752
F 24.351679 3.859605 113.105203
F 24.351679 11.578817 113.105202
F 24.351679 19.298033 113.105202
F 6.576232 1.285764 109.217215
F 33.314993 1.286534 109.591134
F 6.576232 9.004975 109.217215
F 33.314993 9.005745 109.591134
F 6.576232 16.724190 109.217215
F 33.314993 16.724961 109.591134
F 15.489953 1.286534 109.342233
F 15.489953 9.005745 109.342233
F 15.489953 16.724961 109.342233
F 24.402477 1.286534 109.466684
F 24.402477 9.005744 109.466684
F 24.402477 16.724960 109.466684
F 8.754736 7.719208 112.887416
F 8.754736 15.438422 112.887416
F 17.730785 7.719211 108.463716
F 17.667288 7.719211 113.011865
F 17.667288 15.438425 113.011865
F 8.513394 23.157638 130.170374
F 26.579810 7.719211 113.136315
F 26.579810 15.438425 113.136315
F 8.818233 23.157638 108.339263
F 8.805530 5.146141 109.248898
F 8.805530 12.865355 109.248898
F 8.805530 20.584570 109.248898
F 17.718082 5.146139 109.373346
F 17.718083 12.865352 109.373346
F 17.718083 20.584568 109.373346
F 26.630605 5.146140 109.497796
F 26.630605 12.865352 109.497796
F 26.630606 20.584569 109.497797
F 8.767436 5.146142 111.977781
F 8.767436 12.865354 111.977782
F 8.767436 20.584571 111.977782
F 17.679988 5.146139 112.102235
F 17.679988 12.865352 112.102235
F 17.679988 20.584568 112.102236
F 26.592510 5.146139 112.226686
F 26.592510 12.865352 112.226686
F 26.592510 20.584569 112.226686
F 8.716620 7.719208 115.616300
F 8.716620 15.438423 115.616300
F 8.513394 15.438423 130.170375
F 8.716620 23.157638 115.616300
F 17.629172 7.719211 115.740754
F 17.629172 15.438425 115.740754
F 8.818233 15.438422 108.339263
F 26.541695 7.719211 115.865204
F 26.541695 15.438425 115.865204
F 8.513394 7.719208 130.170375
F 1.990128 1.297363 119.150286
F 28.719028 1.286534 119.534835
F 1.990128 9.016574 119.150286
F 28.719028 9.005745 119.534835
F 1.990128 16.735790 119.150286
F 28.719028 16.724961 119.534835
F 10.893982 1.286535 119.285934
F 10.893982 9.005746 119.285934
F 10.893982 16.724962 119.285934
F 19.806507 1.286534 119.410385
F 19.806507 9.005745 119.410385
F 19.806507 16.724960 119.410385
F 2.244148 3.848777 100.957693
F 1.939309 3.848777 122.788804
F 28.973049 3.859605 101.342241
F 28.668209 3.859605 123.173352
F 2.244149 11.567988 100.957693
F 1.939309 11.567988 122.788804
F 28.973049 11.578817 101.342242
F 28.668209 11.578817 123.173353
F 2.244149 19.287204 100.957693
F 1.939309 19.287204 122.788804
F 28.973049 19.298033 101.342241
F 28.668209 19.298033 123.173353
F 11.148002 3.859604 101.093340
F 10.843162 3.859604 122.924451
F 11.148002 11.578816 101.093340
F 10.843162 11.578816 122.924452
F 11.148002 19.298032 101.093340
F 10.843162 19.298032 122.924452
F 20.060529 3.859606 101.217792
F 19.755689 3.859606 123.048903
F 20.060529 11.578817 101.217791
F 19.755689 11.578817 123.048903
F 20.060529 19.298033 101.217792
F 19.755689 19.298034 123.048903
F 1.977108 3.848777 120.082548
F 29.011164 3.859605 98.613353
F 28.706324 3.859605 120.444464
F 1.977108 11.567988 120.082548
F 29.011164 11.578817 98.613353
F 28.706324 11.578817 120.444464
F 1.977108 19.287204 120.082548
F 29.011164 19.298033 98.613353
F 28.706324 19.298033 120.444464
F 11.186118 3.859604 98.364453
F 10.881278 3.859605 120.195565
F 11.186118 11.578816 98.364453
F 10.881278 11.578816 120.195564
F 11.186118 19.298032 98.364453
F 10.881278 19.298032 120.195564
F 20.098644 3.859606 98.488903
F 19.793804 3.859606 120.320014
F 20.098644 11.578817 98.488902
F 19.793804 11.578817 120.320014
F 20.098644 19.298034 98.488902
F 19.793804 19.298034 120.320014
F 2.027906 1.297363 116.444030
F 28.757123 1.286534 116.805946
F 2.027906 9.016574 116.444030
F 28.757123 9.005745 116.805946
F 2.027906 16.735790 116.444030
F 28.757123 16.724961 116.805946
F 10.932076 1.286535 116.557046
F 10.932076 9.005746 116.557046
F 10.932076 16.724961 116.557046
F 19.844601 1.286534 116.681495
F 19.844601 9.005744 116.681495
F 19.844601 16.724960 116.681495
F 4.495226 7.715749 98.273302
F 4.190386 7.715749 120.104413
F 31.239295 7.719211 98.644465
F 30.934455 7.719210 120.475577
F 4.495226 15.434964 98.273301
F 4.190386 15.434963 120.104413
F 31.239295 15.438425 98.644465
F 30.934455 15.438425 120.475577
F 8.818233 7.719208 108.339263
F 26.389284 20.584568 126.780759
F 26.694123 20.584568 104.949648
F 26.389284 12.865352 126.780759
F 13.414253 7.719211 98.395564
F 13.109414 7.719211 120.226676
F 13.414253 15.438425 98.395564
F 13.109414 15.438425 120.226676
F 26.694123 12.865352 104.949648
F 26.389284 5.146139 126.780759
F 22.326776 7.719211 98.520015
F 22.021937 7.719211 120.351126
F 22.326776 15.438425 98.520015
F 22.021937 15.438425 120.351126
F 22.326776 0.000000 98.520015
F 22.021937 0.000000 120.351126
F 4.241181 5.149601 116.465894
F 30.985250 5.146140 116.837059
F 4.241180 12.868813 116.465894
F 30.985250 12.865353 116.837059
F 4.241181 20.588030 116.465894
F 30.985250 20.584569 116.837059
F 13.160207 5.146139 116.588158
F 13.160207 12.865352 116.588158
F 13.160207 20.584568 116.588158
F 22.072732 5.146139 116.712608
F 22.072732 12.865351 116.712608
F 22.072732 20.584568 116.712608
F 4.203150 5.149600 119.190228
F 30.947155 5.146140 119.565947
F 4.203150 12.868813 119.190229
F 30.947155 12.865352 119.565947
F 4.203150 20.588030 119.190229
F 30.947155 20.584569 119.565948
F 13.122113 5.146139 119.317047
F 13.122113 12.865352 119.317047
F 13.122114 20.584568 119.317047
F 22.034637 5.146139 119.441497
F 22.034637 12.865352 119.441497
F 22.034637 20.584568 119.441497
F 4.457174 7.715750 100.997636
F 4.152334 7.715750 122.828747
F 31.201179 7.719211 101.373354
F 30.896340 7.719211 123.204465
F 4.457174 15.434964 100.997636
F 4.152334 15.434964 122.828747
F 31.201179 15.438425 101.373354
F 30.896339 15.438425 123.204465
F 26.694123 5.146139 104.949647
F 17.476762 20.584568 126.656309
F 4.457174 23.154179 100.997636
F 4.152334 23.154179 122.828747
F 17.781601 20.584568 104.825198
F 17.476761 12.865352 126.656309
F 31.201179 23.157640 101.373354
F 30.896339 23.157640 123.204465
F 13.376137 7.719211 101.124453
F 13.071298 7.719211 122.955565
F 13.376137 15.438425 101.124453
F 13.071298 15.438425 122.955565
F 17.781601 12.865352 104.825197
F 17.476761 5.146139 126.656308
F 22.288661 7.719211 101.248904
F 21.983821 7.719211 123.080015
F 22.288661 15.438425 101.248904
F 21.983821 15.438425 123.080015
F 22.288661 0.000000 101.248904
F 17.781601 5.146139 104.825197
F 6.436509 1.285764 119.224243
F 33.175286 1.286534 119.597060
F 6.436509 9.004975 119.224244
F 33.175286 9.005745 119.597060
F 6.436509 16.724190 119.224244
F 33.175286 16.724961 119.597060
F 15.350246 1.286534 119.348159
F 15.350246 9.005745 119.348160
F 15.350246 16.724960 119.348160
F 24.262769 1.286534 119.472610
F 24.262769 9.005745 119.472610
F 24.262769 16.724960 119.472610
F 6.690529 3.860376 101.031650
F 6.385690 3.860376 122.862761
F 33.124466 3.859605 123.235578
F 6.690530 11.579587 101.031650
F 6.385690 11.579587 122.862762
F 33.124466 11.578817 123.235578
F 6.690530 19.298803 101.031650
F 6.385690 19.298803 122.862761
F 33.124466 19.298033 123.235578
F 15.604266 3.859606 101.155566
F 15.299426 3.859606 122.986677
F 15.604266 11.578817 101.155566
F 15.299427 11.578817 122.986678
F 15.604266 19.298034 101.155566
F 15.299426 19.298034 122.986678
F 24.516791 3.859605 101.280016
F 24.211951 3.859605 123.111128
F 24.516791 11.578816 101.280017
F 24.211951 11.578816 123.111128
F 24.516791 19.298033 101.280017
F 24.211951 19.298033 123.111128
F 6.728661 3.860376 98.301659
F 6.423821 3.860376 120.132770
F 33.162582 3.859605 120.506690
F 6.728661 11.579587 98.301659
F 6.423821 11.579587 120.132770
F 33.162582 11.578817 120.506690
F 6.728661 19.298803 98.301658
F 6.423821 19.298803 120.132770
F 33.162582 19.298033 120.506689
F 15.642382 3.859606 98.426677
F 15.337542 3.859606 120.257788
F 15.642382 11.578817 98.426677
F 15.337542 11.578817 120.257789
F 15.642382 19.298033 98.426677
F 15.337542 19.298033 120.257789
F 24.554905 3.859605 98.551128
F 24.250066 3.859605 120.382239
F 24.554905 11.578817 98.551128
F 24.250066 11.578817 120.382239
F 24.554905 19.298033 98.551128
F 24.250066 19.298033 120.382239
F 6.474619 1.285764 116.494252
F 33.213380 1.286534 116.868171
F 6.474619 9.004975 116.494252
F 33.213380 9.005745 116.868171
F 6.474619 16.724190 116.494252
F 33.213380 16.724961 116.868171
F 15.388340 1.286534 116.619270
F 15.388340 9.005745 116.619270
F 15.388340 16.724961 116.619270
F 24.300864 1.286534 116.743721
F 24.300864 9.005744 116.743721
F 24.300864 16.724960 116.743721
F 8.957963 7.719208 98.333342
F 8.653123 7.719208 120.164453
F 8.957963 15.438422 98.333342
F 8.653123 15.438422 120.164453
F 8.564210 20.584571 126.531856
F 8.869049 20.584571 104.700744
F 17.870514 7.719211 98.457790
F 17.565675 7.719211 120.288902
F 17.870514 15.438425 98.457790
F 17.565675 15.438425 120.288901
F 8.564210 12.865354 126.531856
F 8.869049 12.865354 104.700744
F 26.783036 7.719211 98.582241
F 26.478197 7.719211 120.413352
F 26.783036 15.438424 98.582241
F 26.478197 15.438424 120.413352
F 8.564210 5.146142 126.531855
F 8.869049 5.146142 104.700744
F 8.703916 5.146142 116.525935
F 8.703916 12.865355 116.525935
F 8.703916 20.584571 116.525935
F 17.616469 5.146139 116.650383
F 17.616469 12.865352 116.650383
F 17.616469 20.584568 116.650383
F 26.528992 5.146139 116.774833
F 26.528992 12.865352 116.774833
F 26.528992 20.584569 116.774833
F 8.665823 5.146142 119.254819
F 8.665823 12.865354 119.254819
F 8.665823 20.584571 119.254819
F 17.578375 5.146139 119.379272
F 17.578375 12.865352 119.379272
F 17.578375 20.584568 119.379272
F 26.490897 5.146139 119.503722
F 26.490897 12.865352 119.503722
F 26.490897 20.584569 119.503722
F 8.919846 7.719208 101.062225
F 8.615007 7.719208 122.893337
F 8.919846 15.438423 101.062225
F 8.615007 15.438423 122.893337
F 26.427379 20.584569 124.051870
F 26.732218 20.584569 102.220759
F 8.919846 23.157638 101.062225
F 8.615007 23.157638 122.893337
F 17.832398 7.719211 101.186679
F 17.527559 7.719211 123.017790
F 17.832398 15.438425 101.186679
F 17.527559 15.438425 123.017790
F 26.427379 12.865352 124.051870
F 26.732219 12.865352 102.220758
F 26.744922 7.719211 101.311129
F 26.440082 7.719210 123.142241
F 26.744922 15.438424 101.311129
F 26.440082 15.438424 123.142241
F 26.427379 5.146139 124.051870
F 26.732219 5.146139 102.220758
F 2.193355 1.297364 104.596211
F 1.888515 1.297364 126.427323
F 28.922254 1.286534 104.980760
F 28.617415 1.286534 126.811872
F 2.193355 9.016574 104.596211
F 1.888515 9.016574 126.427323
F 28.922254 9.005745 104.980760
F 28.617415 9.005745 126.811872
F 2.193355 16.735790 104.596211
F 1.888515 16.735790 126.427323
F 28.922254 16.724961 104.980760
F 28.617415 16.724961 126.811872
F 11.097208 1.286535 104.731859
F 10.792369 1.286535 126.562970
F 11.097209 9.005746 104.731859
F 10.792369 9.005746 126.562970
F 11.097208 16.724961 104.731859
F 10.792369 16.724961 126.562971
F 20.009734 1.286534 104.856310
F 19.704894 1.286534 126.687421
F 20.009734 9.005744 104.856310
F 19.704894 9.005744 126.687421
F 20.009734 16.724960 104.856310
F 19.704894 16.724960 126.687422
F 2.142535 3.848777 108.234730
F 1.837695 3.848777 130.065842
F 28.871436 3.859605 108.619279
F 28.566596 3.859605 130.450391
F 2.142536 11.567988 108.234731
F 1.837696 11.567988 130.065842
F 28.871436 11.578817 108.619279
F 28.566596 11.578817 130.450390
F 2.142536 19.287204 108.234730
F 1.837696 19.287204 130.065842
F 28.871436 19.298033 108.619279
F 28.566596 19.298033 130.450390
F 11.046389 3.859604 108.370377
F 10.741549 3.859604 130.201489
F 11.046388 11.578816 108.370378
F 10.741549 11.578816 130.201489
F 11.046389 19.298032 108.370377
F 10.741549 19.298032 130.201489
F 19.958915 3.859606 108.494829
F 19.654076 3.859606 130.325940
F 19.958916 11.578817 108.494829
F 19.654076 11.578817 130.325940
F 19.958916 19.298034 108.494829
F 19.654076 19.298033 130.325940
F 2.180335 3.848776 105.528474
F 1.875495 3.848776 127.359586
F 28.909551 3.859605 105.890390
F 28.604711 3.859605 127.721502
F 2.180335 11.567987 105.528474
F 1.875495 11.567987 127.359586
F 28.909551 11.578817 105.890390
F 28.604711 11.578816 127.721501
F 2.180335 19.287204 105.528474
F 1.875495 19.287204 127.359586
F 28.909551 19.298033 105.890390
F 28.604711 19.298033 127.721501
F 11.084505 3.859605 105.641490
F 10.779665 3.859604 127.472601
F 11.084505 11.578816 105.641490
F 10.779665 11.578816 127.472601
F 11.084505 19.298032 105.641489
F 10.779665 19.298032 127.472601
F 19.997031 3.859606 105.765940
F 19.692191 3.859606 127.597051
F 19.997031 11.578817 105.765939
F 19.692191 11.578817 127.597050
F 19.997031 19.298034 105.765939
F 19.692191 19.298034 127.597051
F 2.231132 1.297363 101.889955
F 1.926292 1.297363 123.721067
F 28.960349 1.286535 102.251872
F 28.655509 1.286535 124.082983
F 2.231132 9.016574 101.889955
F 1.926292 9.016573 123.721067
F 28.960349 9.005745 102.251872
F 28.655510 9.005745 124.082983
F 2.231132 16.735790 101.889955
F 1.926293 16.735790 123.721067
F 28.960349 16.724961 102.251871
F 28.655509 16.724961 124.082983
F 11.135302 1.286535 102.002971
F 10.830463 1.286535 123.834082
F 11.135302 9.005746 102.002971
F 10.830463 9.005746 123.834082
F 11.135302 16.724961 102.002971
F 10.830463 16.724961 123.834082
F 20.047828 1.286534 102.127421
F 19.742988 1.286534 123.958532
F 20.047828 9.005744 102.127421
F 19.742988 9.005744 123.958532
F 20.047828 16.724960 102.127420
F 19.742988 16.724960 123.958532
F 4.393613 7.715749 105.550338
F 4.088773 7.715749 127.381450
F 31.137682 7.719210 105.921503
F 30.832842 7.719211 127.752615
F 4.393613 15.434964 105.550338
F 4.088773 15.434964 127.381450
F 31.137682 15.438424 105.921503
F 30.832842 15.438425 127.752614
F 17.514856 20.584568 123.927419
F 17.819696 20.584568 102.096308
F 17.514856 12.865352 123.927419
F 17.819696 12.865352 102.096308
F 13.312640 7.719211 105.672602
F 13.007801 7.719211 127.503713
F 13.312640 15.438425 105.672602
F 13.007801 15.438425 127.503713
F 17.514856 5.146139 123.927419
F 17.819696 5.146139 102.096308
F 22.225163 7.719211 105.797052
F 21.920323 7.719211 127.628164
F 22.225163 15.438425 105.797052
F 21.920323 15.438425 127.628164
F 22.225163 0.000000 105.797052
F 21.920323 0.000000 127.628164
F 4.444407 5.149601 101.911819
F 4.139567 5.149601 123.742931
F 31.188476 5.146140 102.282984
F 30.883636 5.146140 124.114095
F 4.444407 12.868813 101.911820
F 4.139567 12.868814 123.742931
F 31.188476 12.865353 102.282984
F 30.883636 12.865353 124.114095
F 4.444407 20.588029 101.911820
F 4.139567 20.588029 123.742931
F 31.188476 20.584568 102.282984
F 30.883636 20.584569 124.114095
F 13.363434 5.146139 102.034083
F 13.058594 5.146139 123.865194
F 13.363434 12.865352 102.034083
F 13.058594 12.865352 123.865194
F 13.363433 20.584568 102.034083
F 13.058594 20.584568 123.865194
F 22.275959 5.146139 102.158533
F 21.971119 5.146139 123.989645
F 22.275959 12.865352 102.158533
F 21.971119 12.865352 123.989645
F 22.275958 20.584568 102.158533
F 21.971119 20.584568 123.989645
F 4.406376 5.149600 104.636154
F 4.101536 5.149601 126.467266
F 31.150381 5.146140 105.011872
F 30.845541 5.146140 126.842984
F 4.406376 12.868813 104.636154
F 4.101536 12.868813 126.467266
F 31.150381 12.865352 105.011873
F 30.845542 12.865353 126.842984
F 4.406376 20.588030 104.636154
F 4.101536 20.588030 126.467266
F 31.150381 20.584569 105.011873
F 30.845542 20.584569 126.842984
F 13.325340 5.146139 104.762972
F 13.020500 5.146139 126.594083
F 13.325340 12.865352 104.762972
F 13.020500 12.865352 126.594084
F 13.325340 20.584568 104.762973
F 13.020500 20.584568 126.594084
F 22.237864 5.146139 104.887422
F 21.933024 5.146139 126.718534
F 22.237864 12.865352 104.887422
F 21.933024 12.865352 126.718534
F 22.237863 20.584568 104.887423
F 21.933024 20.584568 126.718535
F 4.355561 7.715750 108.274672
F 4.050721 7.715750 130.105785
F 31.099566 7.719211 108.650391
F 30.794727 7.719211 130.481503
F 4.355561 15.434964 108.274673
F 4.050721 15.434964 130.105785
F 31.099566 15.438425 108.650392
F 30.794726 15.438425 130.481503
F 8.602303 20.584570 123.802971
F 8.907143 20.584571 101.971860
F 4.355561 23.154179 108.274673
F 4.050721 23.154179 130.105784
F 8.602303 12.865355 123.802972
F 8.907143 12.865355 101.971860
F 31.099566 23.157640 108.650392
F 30.794726 23.157640 130.481503
F 13.274524 7.719211 108.401491
F 12.969684 7.719211 130.232602
F 13.274524 15.438425 108.401491
F 12.969685 15.438425 130.232602
F 8.602303 5.146141 123.802972
F 8.907143 5.146141 101.971860
F 22.187048 7.719211 108.525941
F 21.882208 7.719211 130.357053
F 22.187048 15.438425 108.525942
F 21.882208 15.438425 130.357053
F 22.187048 0.000000 108.525942
F 21.882208 0.000000 130.357053
F 6.639736 1.285764 104.670169
F 6.334896 1.285764 126.501280
F 33.378512 1.286534 105.042985
F 33.073672 1.286534 126.874097
F 6.639736 9.004975 104.670169
F 6.334896 9.004975 126.501281
F 33.378512 9.005745 105.042985
F 33.073672 9.005745 126.874097
F 6.639736 16.724190 104.670169
F 6.334896 16.724190 126.501281
F 33.378512 16.724961 105.042985
F 33.073673 16.724961 126.874097
F 15.553472 1.286534 104.794085
F 15.248633 1.286534 126.625196
F 15.553472 9.005745 104.794085
F 15.248633 9.005745 126.625196
F 15.553472 16.724960 104.794085
F 15.248633 16.724960 126.625196
F 24.465995 1.286534 104.918535
F 24.161156 1.286534 126.749647
F 24.465995 9.005745 104.918535
F 24.161156 9.005745 126.749647
F 24.465995 16.724961 104.918535
F 24.161156 16.724960 126.749647
F 6.588916 3.860376 108.308687
F 6.284076 3.860376 130.139799
F 33.327693 3.859605 108.681503
F 33.022853 3.859605 130.512615
F 6.588916 11.579587 108.308688
F 6.284077 11.579587 130.139799
F 33.327693 11.578817 108.681504
F 33.022853 11.578817 130.512616
F 6.588916 19.298803 108.308687
F 6.284077 19.298803 130.139799
F 33.327693 19.298033 108.681504
F 33.022853 19.298033 130.512616
F 15.502653 3.859606 108.432604
F 15.197813 3.859606 130.263715
F 15.502653 11.578817 108.432604
F 15.197813 11.578817 130.263715
F 15.502653 19.298034 108.432604
F 15.197813 19.298034 130.263715
F 24.415177 3.859605 108.557054
F 24.110338 3.859605 130.388165
F 24.415177 11.578816 108.557054
F 24.110338 11.578816 130.388166
F 24.415177 19.298033 108.557054
F 24.110338 19.298033 130.388166
F 6.627047 3.860376 105.578696
F 6.322208 3.860376 127.409807
F 33.365808 3.859605 105.952615
F 33.060969 3.859605 127.783727
F 6.627048 11.579587 105.578696
F 6.322208 11.579587 127.409807
F 33.365808 11.578817 105.952615
F 33.060969 11.578816 127.783727
F 6.627048 19.298804 105.578696
F 6.322208 19.298803 127.409807
F 33.365808 19.298033 105.952615
F 33.060969 19.298033 127.783726
F 15.540769 3.859606 105.703715
F 15.235929 3.859606 127.534826
F 15.540769 11.578817 105.703715
F 15.235929 11.578817 127.534826
F 15.540769 19.298033 105.703715
F 15.235929 19.298033 127.534826
F 24.453292 3.859605 105.828165
F 24.148453 3.859605 127.659276
F 24.453292 11.578817 105.828165
F 24.148452 11.578817 127.659277
F 24.453292 19.298033 105.828165
F 24.148452 19.298033 127.659276
F 6.677845 1.285764 101.940177
F 6.373005 1.285764 123.771289
F 33.416606 1.286534 102.314096
F 33.111766 1.286534 124.145208
F 6.677845 9.004975 101.940177
F 6.373005 9.004975 123.771289
F 33.416606 9.005745 102.314096
F 33.111766 9.005745 124.145208
F 6.677845 16.724190 101.940177
F 6.373005 16.724190 123.771289
F 33.416606 16.724961 102.314096
F 33.111766 16.724961 124.145208
F 15.591566 1.286534 102.065195
F 15.286726 1.286534 123.896307
F 15.591566 9.005745 102.065196
F 15.286726 9.005745 123.896307
F 15.591566 16.724961 102.065195
F 15.286726 16.724961 123.896307
F 24.504090 1.286533 102.189646
F 24.199251 1.286534 124.020758
F 24.504090 9.005744 102.189646
F 24.199251 9.005744 124.020758
F 24.504090 16.724960 102.189646
F 24.199251 16.724960 124.020757
F 8.856349 7.719208 105.610379
F 8.551510 7.719208 127.441491
F 8.856349 15.438422 105.610379
F 8.551510 15.438422 127.441491
F 26.376584 15.438424 127.690389
F 26.681423 15.438424 105.859277
F 17.768901 7.719211 105.734827
F 17.464061 7.719211 127.565939
F 17.768901 15.438425 105.734827
F 17.464062 15.438425 127.565939
F 26.376584 7.719211 127.690389
F 26.681423 7.719211 105.859277
F 4.292000 23.154179 112.827376
F 31.036068 23.157640 113.198540
F 13.211027 23.157640 112.949640
F 26.338469 23.157640 130.419278
F 26.643308 23.157640 108.588166
F 22.123550 23.157641 113.074090
F 13.172911 23.157640 115.678529
F 8.754736 23.157638 112.887416
F 17.667288 23.157640 113.011865
F 17.425946 23.157640 130.294828
F 17.730785 23.157640 108.463716
F 26.579810 23.157640 113.136315
F 17.629172 23.157640 115.740754
F 26.541695 23.157641 115.865204
F 4.495226 23.154179 98.273302
F 4.190386 23.154179 120.104413
F 31.239295 23.157640 98.644466
F 30.934455 23.157640 120.475577
F 13.414253 23.157640 98.395565
F 13.109414 23.157640 120.226676
F 22.326776 23.157641 98.520015
F 22.021937 23.157641 120.351126
F 13.376137 23.157640 101.124454
F 13.071298 23.157640 122.955565
F 8.957963 23.157638 98.333342
F 8.653123 23.157638 120.164453
F 17.870514 23.157640 98.457790
F 17.565675 23.157640 120.288902
F 26.783036 23.157640 98.582241
F 26.478197 23.157640 120.413352
F 17.832399 23.157640 101.186679
F 17.527559 23.157641 123.017790
F 26.744922 23.157640 101.311129
F 26.440082 23.157640 123.142241
F 4.393613 23.154179 105.550338
F 4.088773 23.154179 127.381450
F 31.137682 23.157640 105.921503
F 30.832842 23.157640 127.752614
F 13.312640 23.157640 105.672602
F 13.007801 23.157640 127.503713
F 21.920323 23.157641 127.628164
F 13.274524 23.157640 108.401491
F 12.969684 23.157640 130.232602
F 8.856349 23.157638 105.610379
F 8.551510 23.157638 127.441490
F 17.768901 23.157640 105.734827
F 17.464061 23.157640 127.565939
F 26.681423 23.157640 105.859277
F 26.376584 23.157640 127.690389
F 2.281948 3.848777 98.251437
F 2.281948 11.567987 98.251437
F 2.281948 19.287204 98.251437
F 1.786902 1.297364 133.704361
F 1.482062 1.297364 155.535472
F 28.515801 1.286534 134.088910
F 28.210962 1.286534 155.920021
F 1.786902 9.016574 133.704361
F 1.482062 9.016574 155.535472
F 28.515801 9.005745 134.088910
F 28.210962 9.005745 155.920021
F 1.786902 16.735790 133.704361
F 1.482062 16.735790 155.535472
F 28.515801 16.724961 134.088910
F 28.210962 16.724961 155.920021
F 10.690756 1.286535 133.840008
F 10.385916 1.286535 155.671120
F 10.690756 9.005746 133.840008
F 10.385916 9.005746 155.671120
F 10.690756 16.724961 133.840009
F 10.385916 16.724961 155.671120
F 19.603281 1.286534 133.964459
F 19.298441 1.286534 155.795571
F 19.603281 9.005744 133.964459
F 19.298441 9.005744 155.795571
F 19.603281 16.724960 133.964460
F 19.298441 16.724960 155.795571
F 1.736082 3.848777 137.342879
F 1.431242 3.848777 159.173991
F 28.464983 3.859605 137.727428
F 28.160143 3.859605 159.558539
F 1.736082 11.567988 137.342879
F 1.431243 11.567988 159.173991
F 28.464983 11.578817 137.727428
F 28.160143 11.578816 159.558539
F 1.736082 19.287204 137.342879
F 1.431243 19.287204 159.173991
F 28.464983 19.298033 137.727428
F 28.160143 19.298033 159.558539
F 10.639936 3.859604 137.478526
F 10.335096 3.859604 159.309638
F 10.639936 11.578816 137.478527
F 10.335096 11.578816 159.309638
F 10.639936 19.298032 137.478527
F 10.335096 19.298032 159.309638
F 19.552463 3.859606 137.602978
F 19.247623 3.859606 159.434089
F 19.552463 11.578817 137.602978
F 19.247623 11.578817 159.434089
F 19.552463 19.298034 137.602978
F 19.247623 19.298033 159.434089
F 1.773882 3.848776 134.636623
F 1.469042 3.848776 156.467735
F 28.503098 3.859605 134.998540
F 28.198258 3.859605 156.829651
F 1.773882 11.567987 134.636623
F 1.469043 11.567987 156.467735
F 28.503098 11.578817 134.998539
F 28.198258 11.578817 156.829650
F 1.773882 19.287204 134.636623
F 1.469043 19.287204 156.467735
F 28.503098 19.298033 134.998539
F 28.198258 19.298033 156.829651
F 10.678052 3.859605 134.749639
F 10.373212 3.859605 156.580751
F 10.678052 11.578816 134.749639
F 10.373212 11.578816 156.580750
F 10.678052 19.298032 134.749639
F 10.373212 19.298032 156.580751
F 19.590578 3.859606 134.874089
F 19.285738 3.859606 156.705200
F 19.590578 11.578817 134.874089
F 19.285738 11.578817 156.705200
F 19.590578 19.298034 134.874089
F 19.285738 19.298033 156.705200
F 1.519840 1.297363 152.829215
F 28.553896 1.286534 131.360021
F 28.249056 1.286535 153.191132
F 1.519840 9.016573 152.829215
F 28.553896 9.005745 131.360021
F 28.249057 9.005745 153.191132
F 1.519840 16.735789 152.829215
F 28.553896 16.724961 131.360021
F 28.249056 16.724961 153.191132
F 10.728850 1.286535 131.111120
F 10.424010 1.286535 152.942232
F 10.728849 9.005746 131.111120
F 10.424010 9.005746 152.942232
F 10.728849 16.724961 131.111120
F 10.424010 16.724961 152.942232
F 19.641375 1.286534 131.235570
F 19.336535 1.286534 153.066682
F 19.641375 9.005745 131.235570
F 19.336535 9.005744 153.066681
F 19.641375 16.724960 131.235570
F 19.336535 16.724960 153.066681
F 3.987160 7.715749 134.658487
F 3.682320 7.715749 156.489599
F 30.731229 7.719210 135.029652
F 30.426389 7.719210 156.860764
F 3.987160 15.434964 134.658488
F 3.682320 15.434964 156.489599
F 30.731229 15.438425 135.029652
F 30.426389 15.438424 156.860763
F 26.033629 15.438424 152.250390
F 26.033629 7.719211 152.250389
F 17.121106 15.438425 152.125939
F 17.121106 7.719211 152.125939
F 12.906188 7.719211 134.780751
F 12.601348 7.719211 156.611863
F 12.906188 15.438425 134.780751
F 12.601348 15.438425 156.611862
F 8.208554 23.157638 152.001486
F 8.208554 15.438423 152.001486
F 21.818710 7.719211 134.905202
F 21.513871 7.719211 156.736313
F 21.818710 15.438425 134.905201
F 21.513870 15.438425 156.736313
F 21.818710 0.000000 134.905202
F 21.513871 0.000000 156.736313
F 4.037954 5.149601 131.019969
F 3.733115 5.149601 152.851080
F 30.782023 5.146140 131.391133
F 30.477183 5.146140 153.222244
F 4.037954 12.868813 131.019969
F 3.733114 12.868813 152.851080
F 30.782023 12.865352 131.391133
F 30.477183 12.865353 153.222244
F 4.037954 20.588029 131.019969
F 3.733115 20.588029 152.851080
F 30.782023 20.584568 131.391133
F 30.477183 20.584569 153.222244
F 12.956981 5.146139 131.142232
F 12.652141 5.146139 152.973344
F 12.956981 12.865352 131.142232
F 12.652141 12.865352 152.973344
F 12.956981 20.584568 131.142232
F 12.652141 20.584568 152.973344
F 21.869506 5.146139 131.266683
F 21.564666 5.146139 153.097794
F 21.869505 12.865351 131.266683
F 21.564666 12.865352 153.097794
F 21.869506 20.584568 131.266682
F 21.564666 20.584568 153.097794
F 3.999923 5.149600 133.744304
F 3.695084 5.149600 155.575415
F 30.743928 5.146140 134.120022
F 30.439089 5.146140 155.951133
F 3.999923 12.868813 133.744304
F 3.695084 12.868813 155.575415
F 30.743928 12.865352 134.120022
F 30.439089 12.865353 155.951133
F 3.999923 20.588030 133.744304
F 3.695084 20.588030 155.575415
F 30.743928 20.584569 134.120022
F 30.439089 20.584569 155.951133
F 12.918887 5.146139 133.871121
F 12.614047 5.146139 155.702233
F 12.918887 12.865352 133.871121
F 12.614047 12.865352 155.702233
F 12.918887 20.584568 133.871121
F 12.614047 20.584568 155.702234
F 21.831411 5.146139 133.995572
F 21.526571 5.146139 155.826683
F 21.831411 12.865352 133.995572
F 21.526571 12.865352 155.826684
F 21.831410 20.584568 133.995572
F 21.526571 20.584568 155.826684
F 3.949108 7.715750 137.382821
F 3.644268 7.715750 159.213933
F 30.693113 7.719211 137.758540
F 30.388274 7.719211 159.589652
F 3.949108 15.434964 137.382822
F 3.644268 15.434964 159.213934
F 30.693113 15.438425 137.758541
F 30.388273 15.438425 159.589652
F 8.208554 7.719208 152.001486
F 26.084444 20.584569 148.611870
F 3.949108 23.154179 137.382822
F 3.644268 23.154179 159.213934
F 26.084444 12.865352 148.611870
F 26.084444 5.146139 148.611870
F 30.693113 23.157640 137.758541
F 30.388273 23.157640 159.589652
F 12.868071 7.719211 137.509640
F 12.563231 7.719211 159.340751
F 12.868071 15.438425 137.509640
F 12.563232 15.438425 159.340752
F 17.171922 20.584568 148.487421
F 17.171922 12.865352 148.487420
F 21.780595 7.719211 137.634091
F 21.475755 7.719211 159.465202
F 21.780595 15.438425 137.634091
F 21.475755 15.438425 159.465202
F 21.780595 0.000000 137.634091
F 21.475755 0.000000 159.465202
F 6.233283 1.285764 133.778318
F 5.928443 1.285764 155.609430
F 32.972059 1.286534 134.151135
F 32.667220 1.286534 155.982246
F 6.233283 9.004975 133.778318
F 5.928443 9.004975 155.609430
F 32.972059 9.005745 134.151135
F 32.667220 9.005745 155.982246
F 6.233283 16.724190 133.778318
F 5.928443 16.724190 155.609430
F 32.972059 16.724961 134.151135
F 32.667220 16.724961 155.982246
F 15.147019 1.286534 133.902234
F 14.842180 1.286534 155.733346
F 15.147019 9.005745 133.902234
F 14.842180 9.005745 155.733346
F 15.147019 16.724960 133.902234
F 14.842180 16.724960 155.733346
F 24.059542 1.286534 134.026684
F 23.754703 1.286534 155.857796
F 24.059542 9.005745 134.026684
F 23.754703 9.005745 155.857796
F 24.059543 16.724960 134.026684
F 23.754703 16.724960 155.857796
F 6.182463 3.860376 137.416836
F 5.877624 3.860376 159.247948
F 32.921240 3.859605 137.789653
F 32.616400 3.859605 159.620764
F 6.182463 11.579587 137.416837
F 5.877624 11.579587 159.247948
F 32.921240 11.578817 137.789653
F 32.616400 11.578817 159.620764
F 6.182463 19.298803 137.416837
F 5.877624 19.298803 159.247948
F 32.921240 19.298033 137.789653
F 32.616400 19.298033 159.620764
F 15.096200 3.859606 137.540753
F 14.791360 3.859606 159.371864
F 15.096200 11.578817 137.540753
F 14.791360 11.578817 159.371864
F 15.096200 19.298034 137.540753
F 14.791360 19.298034 159.371864
F 24.008725 3.859605 137.665203
F 23.703885 3.859605 159.496315
F 24.008725 11.578816 137.665203
F 23.703885 11.578817 159.496315
F 24.008725 19.298033 137.665203
F 23.703885 19.298033 159.496315
F 6.220595 3.860376 134.686845
F 5.915755 3.860376 156.517957
F 32.959355 3.859605 135.060765
F 32.654516 3.859605 156.891876
F 6.220595 11.579587 134.686845
F 5.915755 11.579587 156.517956
F 32.959355 11.578817 135.060764
F 32.654516 11.578817 156.891875
F 6.220595 19.298804 134.686845
F 5.915755 19.298803 156.517957
F 32.959355 19.298033 135.060764
F 32.654515 19.298033 156.891876
F 15.134316 3.859606 134.811864
F 14.829476 3.859606 156.642975
F 15.134316 11.578817 134.811864
F 14.829476 11.578817 156.642975
F 15.134316 19.298033 134.811864
F 14.829476 19.298033 156.642975
F 24.046839 3.859605 134.936314
F 23.742000 3.859605 156.767426
F 24.046839 11.578817 134.936314
F 23.741999 11.578817 156.767426
F 24.046839 19.298033 134.936314
F 23.742000 19.298033 156.767426
F 6.271392 1.285764 131.048326
F 5.966553 1.285764 152.879438
F 33.010153 1.286534 131.422246
F 32.705314 1.286534 153.253357
F 6.271392 9.004975 131.048326
F 5.966553 9.004975 152.879438
F 33.010153 9.005745 131.422246
F 32.705314 9.005745 153.253357
F 6.271392 16.724190 131.048326
F 5.966553 16.724190 152.879438
F 33.010153 16.724961 131.422246
F 32.705314 16.724961 153.253357
F 15.185113 1.286534 131.173345
F 14.880273 1.286534 153.004456
F 15.185113 9.005745 131.173344
F 14.880273 9.005745 153.004456
F 15.185113 16.724961 131.173344
F 14.880273 16.724961 153.004456
F 24.097637 1.286534 131.297795
F 23.792798 1.286533 153.128906
F 24.097637 9.005744 131.297795
F 23.792798 9.005744 153.128907
F 24.097637 16.724960 131.297795
F 23.792798 16.724960 153.128906
F 8.449896 7.719208 134.718528
F 8.145057 7.719208 156.549640
F 8.449896 15.438422 134.718528
F 8.145057 15.438422 156.549640
F 17.171922 5.146139 148.487420
F 8.259370 20.584571 148.362967
F 17.362448 7.719211 134.842976
F 17.057609 7.719211 156.674088
F 17.362448 15.438425 134.842976
F 17.057609 15.438425 156.674088
F 8.259370 12.865354 148.362967
F 8.259370 5.146142 148.362967
F 26.274970 7.719211 134.967427
F 25.970131 7.719211 156.798538
F 26.274971 15.438425 134.967426
F 25.970131 15.438424 156.798538
F 26.122539 20.584569 145.882981
F 26.122539 12.865352 145.882981
F 8.500690 5.146141 131.080009
F 8.195850 5.146141 152.911120
F 8.500690 12.865354 131.080009
F 8.195850 12.865355 152.911120
F 8.500690 20.584571 131.080009
F 8.195850 20.584571 152.911120
F 17.413243 5.146139 131.204457
F 17.108403 5.146139 153.035568
F 17.413243 12.865352 131.204457
F 17.108403 12.865352 153.035568
F 17.413243 20.584568 131.204457
F 17.108403 20.584568 153.035569
F 26.325766 5.146139 131.328908
F 26.020926 5.146139 153.160019
F 26.325766 12.865352 131.328908
F 26.020926 12.865352 153.160019
F 26.325766 20.584569 131.328908
F 26.020926 20.584569 153.160019
F 8.462596 5.146142 133.808893
F 8.157757 5.146142 155.640004
F 8.462596 12.865354 133.808893
F 8.157757 12.865354 155.640004
F 8.462596 20.584571 133.808893
F 8.157757 20.584571 155.640005
F 17.375148 5.146139 133.933346
F 17.070309 5.146139 155.764458
F 17.375148 12.865352 133.933347
F 17.070309 12.865352 155.764458
F 17.375148 20.584568 133.933347
F 17.070309 20.584568 155.764458
F 26.287670 5.146139 134.057797
F 25.982831 5.146139 155.888908
F 26.287670 12.865352 134.057797
F 25.982831 12.865352 155.888908
F 26.287670 20.584568 134.057797
F 25.982831 20.584568 155.888909
F 8.411780 7.719208 137.447412
F 8.106941 7.719208 159.278524
F 8.411780 15.438423 137.447412
F 8.106941 15.438423 159.278523
F 26.122539 5.146139 145.882981
F 17.210016 20.584568 145.758531
F 8.411780 23.157638 137.447412
F 8.106941 23.157638 159.278524
F 17.324332 7.719211 137.571865
F 17.019493 7.719211 159.402977
F 17.324332 15.438425 137.571865
F 17.019493 15.438425 159.402977
F 17.210016 12.865352 145.758531
F 17.210016 5.146139 145.758531
F 26.236856 7.719210 137.696315
F 25.932016 7.719210 159.527427
F 26.236856 15.438424 137.696315
F 25.932016 15.438424 159.527427
F 8.297464 20.584571 145.634083
F 8.297464 12.865355 145.634083
F 1.685289 1.297363 140.981397
F 1.380449 1.297364 162.812509
F 28.414188 1.286534 141.365946
F 28.109349 1.286534 163.197058
F 1.685289 9.016574 140.981397
F 1.380449 9.016574 162.812509
F 28.414188 9.005745 141.365946
F 28.109349 9.005745 163.197058
F 1.685289 16.735790 140.981398
F 1.380449 16.735790 162.812509
F 28.414188 16.724961 141.365946
F 28.109349 16.724961 163.197058
F 10.589143 1.286535 141.117045
F 10.284303 1.286535 162.948157
F 10.589143 9.005746 141.117045
F 10.284303 9.005746 162.948157
F 10.589143 16.724961 141.117046
F 10.284303 16.724961 162.948157
F 19.501668 1.286534 141.241496
F 19.196828 1.286534 163.072608
F 19.501668 9.005744 141.241496
F 19.196828 9.005744 163.072608
F 19.501668 16.724960 141.241496
F 19.196828 16.724960 163.072608
F 1.634469 3.848777 144.619916
F 28.363370 3.859605 145.004465
F 1.634469 11.567988 144.619915
F 28.363370 11.578816 145.004464
F 1.634469 19.287204 144.619915
F 28.363370 19.298033 145.004464
F 10.538323 3.859605 144.755563
F 10.538323 11.578816 144.755563
F 10.538323 19.298032 144.755563
F 19.450849 3.859606 144.880014
F 19.450849 11.578817 144.880014
F 19.450850 19.298034 144.880015
F 1.672268 3.848776 141.913660
F 1.367429 3.848777 163.744771
F 28.401485 3.859605 142.275576
F 1.672269 11.567987 141.913659
F 1.367429 11.567987 163.744771
F 28.401485 11.578816 142.275576
F 1.672269 19.287204 141.913659
F 1.367429 19.287204 163.744771
F 28.401485 19.298033 142.275576
F 10.576439 3.859605 142.026676
F 10.576439 11.578816 142.026675
F 10.576439 19.298032 142.026676
F 19.488964 3.859606 142.151125
F 19.488964 11.578817 142.151125
F 19.488964 19.298034 142.151126
F 1.723066 1.297363 138.275141
F 1.418226 1.297363 160.106253
F 28.452283 1.286534 138.637058
F 28.147443 1.286534 160.468169
F 1.723066 9.016573 138.275141
F 1.418226 9.016573 160.106253
F 28.452283 9.005745 138.637057
F 28.147443 9.005745 160.468169
F 1.723066 16.735790 138.275142
F 1.418227 16.735789 160.106253
F 28.452283 16.724961 138.637058
F 28.147443 16.724961 160.468169
F 10.627236 1.286535 138.388158
F 10.322397 1.286535 160.219269
F 10.627236 9.005746 138.388158
F 10.322396 9.005746 160.219269
F 10.627236 16.724961 138.388158
F 10.322396 16.724961 160.219269
F 19.539762 1.286534 138.512607
F 19.234922 1.286534 160.343719
F 19.539762 9.005744 138.512607
F 19.234922 9.005744 160.343719
F 19.539762 16.724960 138.512607
F 19.234922 16.724960 160.343718
F 3.885547 7.715750 141.935524
F 30.629616 7.719210 142.306688
F 3.885547 15.434964 141.935524
F 30.629616 15.438425 142.306688
F 8.297463 5.146141 145.634083
F 26.071744 15.438424 149.521500
F 12.804575 7.719211 142.057788
F 12.804575 15.438425 142.057787
F 26.071744 7.719211 149.521500
F 21.717097 7.719211 142.182238
F 21.717097 15.438425 142.182238
F 17.159222 15.438425 149.397050
F 3.936341 5.149601 138.297006
F 3.631501 5.149601 160.128118
F 30.680410 5.146140 138.668171
F 30.375570 5.146140 160.499282
F 3.936341 12.868813 138.297006
F 3.631501 12.868813 160.128117
F 30.680410 12.865352 138.668170
F 30.375570 12.865352 160.499281
F 3.936341 20.588029 138.297006
F 3.631501 20.588030 160.128117
F 30.680410 20.584568 138.668170
F 30.375570 20.584569 160.499281
F 12.855368 5.146139 138.419269
F 12.550528 5.146139 160.250381
F 12.855368 12.865352 138.419269
F 12.550528 12.865352 160.250381
F 12.855368 20.584568 138.419269
F 12.550528 20.584568 160.250381
F 21.767892 5.146139 138.543720
F 21.463053 5.146139 160.374831
F 21.767892 12.865351 138.543720
F 21.463053 12.865352 160.374831
F 21.767892 20.584568 138.543719
F 21.463053 20.584568 160.374831
F 3.898310 5.149600 141.021340
F 3.593471 5.149600 162.852452
F 30.642315 5.146140 141.397059
F 30.337476 5.146140 163.228170
F 3.898310 12.868813 141.021340
F 3.593471 12.868813 162.852452
F 30.642315 12.865352 141.397059
F 30.337475 12.865352 163.228170
F 3.898310 20.588030 141.021340
F 3.593471 20.588030 162.852452
F 30.642315 20.584569 141.397059
F 30.337476 20.584569 163.228170
F 12.817274 5.146139 141.148158
F 12.512434 5.146139 162.979270
F 12.817274 12.865352 141.148158
F 12.512434 12.865352 162.979270
F 12.817274 20.584568 141.148158
F 12.512434 20.584568 162.979270
F 21.729797 5.146139 141.272609
F 21.424958 5.146139 163.103720
F 21.729797 12.865352 141.272609
F 21.424958 12.865352 163.103720
F 21.729797 20.584568 141.272609
F 21.424958 20.584568 163.103720
F 3.847495 7.715750 144.659858
F 30.591500 7.719211 145.035577
F 3.847494 15.434964 144.659858
F 30.591500 15.438425 145.035577
F 17.159222 7.719211 149.397050
F 3.847494 23.154179 144.659858
F 8.246670 15.438422 149.272601
F 30.591500 23.157640 145.035577
F 12.766458 7.719211 144.786676
F 12.766458 15.438425 144.786676
F 8.246670 7.719208 149.272602
F 21.678982 7.719211 144.911127
F 21.678982 15.438425 144.911127
F 21.678982 0.000000 144.911127
F 6.131669 1.285764 141.055355
F 5.826830 1.285764 162.886467
F 32.870446 1.286534 141.428172
F 32.565606 1.286534 163.259283
F 6.131669 9.004975 141.055355
F 5.826830 9.004975 162.886467
F 32.870446 9.005745 141.428172
F 32.565606 9.005745 163.259283
F 6.131670 16.724190 141.055355
F 5.826830 16.724190 162.886467
F 32.870446 16.724961 141.428172
F 32.565606 16.724961 163.259283
F 15.045406 1.286534 141.179271
F 14.740566 1.286534 163.010382
F 15.045406 9.005745 141.179271
F 14.740567 9.005745 163.010382
F 15.045406 16.724960 141.179271
F 14.740566 16.724960 163.010382
F 23.957929 1.286534 141.303721
F 23.653090 1.286534 163.134833
F 23.957929 9.005745 141.303721
F 23.653090 9.005745 163.134833
F 23.957929 16.724960 141.303721
F 23.653090 16.724960 163.134833
F 6.080850 3.860376 144.693873
F 32.819626 3.859605 145.066689
F 6.080850 11.579587 144.693873
F 32.819627 11.578817 145.066689
F 6.080850 19.298803 144.693873
F 32.819627 19.298033 145.066690
F 14.994587 3.859606 144.817789
F 14.994587 11.578817 144.817789
F 14.994587 19.298034 144.817789
F 23.907111 3.859605 144.942239
F 23.907111 11.578816 144.942240
F 23.907111 19.298033 144.942239
F 6.118981 3.860376 141.963882
F 32.857742 3.859605 142.337801
F 6.118981 11.579587 141.963882
F 32.857742 11.578817 142.337801
F 6.118981 19.298803 141.963882
F 32.857742 19.298033 142.337801
F 15.032702 3.859606 142.088900
F 15.032703 11.578817 142.088900
F 15.032703 19.298033 142.088900
F 23.945226 3.859605 142.213350
F 23.945226 11.578817 142.213351
F 23.945226 19.298033 142.213350
F 6.169779 1.285764 138.325363
F 5.864939 1.285764 160.156475
F 32.908540 1.286534 138.699283
F 32.603700 1.286534 160.530395
F 6.169779 9.004975 138.325363
F 5.864939 9.004975 160.156475
F 32.908540 9.005745 138.699283
F 32.603700 9.005745 160.530395
F 6.169779 16.724190 138.325363
F 5.864939 16.724190 160.156475
F 32.908540 16.724961 138.699283
F 32.603700 16.724961 160.530394
F 15.083500 1.286534 138.450382
F 14.778660 1.286534 160.281493
F 15.083500 9.005745 138.450382
F 14.778660 9.005745 160.281493
F 15.083500 16.724961 138.450382
F 14.778660 16.724961 160.281493
F 23.996024 1.286534 138.574833
F 23.691185 1.286533 160.405944
F 23.996024 9.005744 138.574832
F 23.691185 9.005744 160.405944
F 23.996024 16.724960 138.574832
F 23.691185 16.724960 160.405943
F 8.348283 7.719208 141.995565
F 8.348283 15.438422 141.995565
F 23.894411 16.724960 145.851869
F 17.260835 7.719211 142.120013
F 17.260835 15.438425 142.120013
F 23.894411 9.005744 145.851869
F 26.173358 7.719211 142.244463
F 26.173358 15.438425 142.244463
F 23.894411 1.286534 145.851869
F 8.399077 5.146141 138.357047
F 8.094237 5.146141 160.188158
F 8.399077 12.865354 138.357047
F 8.094237 12.865354 160.188158
F 8.399077 20.584570 138.357046
F 8.094237 20.584571 160.188158
F 17.311630 5.146139 138.481495
F 17.006790 5.146139 160.312606
F 17.311630 12.865352 138.481494
F 17.006790 12.865352 160.312606
F 17.311630 20.584568 138.481494
F 17.006790 20.584568 160.312606
F 26.224153 5.146139 138.605945
F 25.919313 5.146139 160.437057
F 26.224153 12.865352 138.605945
F 25.919313 12.865352 160.437056
F 26.224153 20.584569 138.605945
F 25.919313 20.584569 160.437056
F 8.360983 5.146142 141.085930
F 8.056143 5.146142 162.917041
F 8.360983 12.865354 141.085930
F 8.056143 12.865354 162.917041
F 8.360983 20.584571 141.085930
F 8.056143 20.584571 162.917042
F 17.273535 5.146139 141.210384
F 16.968696 5.146139 163.041495
F 17.273535 12.865352 141.210384
F 16.968696 12.865352 163.041495
F 17.273535 20.584568 141.210384
F 16.968696 20.584568 163.041495
F 26.186057 5.146139 141.334834
F 25.881218 5.146139 163.165945
F 26.186057 12.865352 141.334834
F 25.881218 12.865352 163.165945
F 26.186057 20.584568 141.334834
F 25.881218 20.584569 163.165946
F 8.310167 7.719208 144.724448
F 8.310167 15.438423 144.724448
F 14.981887 16.724961 145.727418
F 8.310167 23.157638 144.724448
F 17.222719 7.719211 144.848902
F 17.222719 15.438425 144.848902
F 14.981886 9.005745 145.727418
F 26.135242 7.719211 144.973352
F 26.135242 15.438425 144.973352
F 14.981886 1.286534 145.727418
F 1.583676 1.297363 148.258434
F 28.312575 1.286534 148.642983
F 1.583675 9.016574 148.258434
F 28.312575 9.005745 148.642983
F 1.583676 16.735790 148.258435
F 28.312575 16.724961 148.642983
F 10.487529 1.286535 148.394082
F 10.487529 9.005746 148.394082
F 10.487529 16.724961 148.394082
F 19.400054 1.286534 148.518533
F 19.400054 9.005745 148.518533
F 19.400054 16.724960 148.518533
F 1.532856 3.848777 151.896953
F 28.261757 3.859605 152.281501
F 1.532856 11.567988 151.896953
F 28.261757 11.578816 152.281502
F 1.532856 19.287204 151.896953
F 28.261757 19.298033 152.281501
F 10.436710 3.859604 152.032601
F 10.436710 11.578816 152.032601
F 10.436710 19.298032 152.032601
F 19.349236 3.859606 152.157052
F 19.349236 11.578817 152.157052
F 19.349236 19.298034 152.157052
F 1.570656 3.848777 149.190697
F 28.299871 3.859605 149.552613
F 1.570656 11.567987 149.190697
F 28.299871 11.578816 149.552613
F 1.570656 19.287204 149.190697
F 28.299871 19.298033 149.552613
F 10.474826 3.859605 149.303713
F 10.474826 11.578816 149.303713
F 10.474826 19.298032 149.303713
F 19.387351 3.859606 149.428163
F 19.387351 11.578817 149.428162
F 19.387351 19.298033 149.428162
F 1.621453 1.297363 145.552178
F 28.350670 1.286534 145.914094
F 1.621453 9.016574 145.552178
F 28.350670 9.005745 145.914094
F 1.621453 16.735790 145.552178
F 28.350670 16.724961 145.914094
F 10.525623 1.286535 145.665194
F 10.525623 9.005746 145.665194
F 10.525623 16.724961 145.665194
F 19.438149 1.286534 145.789644
F 19.438149 9.005744 145.789644
F 19.438149 16.724960 145.789643
F 3.783934 7.715749 149.212562
F 30.528002 7.719211 149.583726
F 3.783934 15.434963 149.212561
F 30.528002 15.438425 149.583725
F 32.806927 16.724961 145.976319
F 6.068166 16.724190 145.602400
F 12.702961 7.719211 149.334825
F 12.702961 15.438425 149.334825
F 32.806927 9.005745 145.976319
F 21.615484 7.719211 149.459275
F 21.615484 15.438425 149.459275
F 6.068166 9.004975 145.602400
F 3.834728 5.149601 145.574042
F 30.578797 5.146140 145.945207
F 3.834728 12.868813 145.574042
F 30.578797 12.865353 145.945207
F 3.834728 20.588030 145.574042
F 30.578797 20.584569 145.945207
F 12.753755 5.146139 145.696306
F 12.753755 12.865352 145.696306
F 12.753754 20.584568 145.696306
F 21.666279 5.146139 145.820756
F 21.666279 12.865351 145.820756
F 21.666279 20.584568 145.820756
F 3.796697 5.149600 148.298377
F 30.540702 5.146140 148.674096
F 3.796697 12.868813 148.298377
F 30.540702 12.865352 148.674096
F 3.796697 20.588030 148.298377
F 30.540702 20.584569 148.674096
F 12.715661 5.146139 148.425195
F 12.715661 12.865352 148.425195
F 12.715661 20.584568 148.425196
F 21.628184 5.146139 148.549645
F 21.628184 12.865352 148.549646
F 21.628184 20.584568 148.549646
F 3.745882 7.715750 151.936896
F 30.489887 7.719211 152.312614
F 3.745882 15.434964 151.936896
F 30.489887 15.438425 152.312614
F 32.806927 1.286534 145.976319
F 3.745882 23.154179 151.936896
F 6.068166 1.285764 145.602400
F 30.489887 23.157640 152.312614
F 12.664845 7.719211 152.063714
F 12.664845 15.438425 152.063714
F 23.843613 19.298033 149.490388
F 21.577368 7.719211 152.188164
F 21.577369 15.438425 152.188164
F 23.843613 11.578817 149.490388
F 6.030056 1.285764 148.332392
F 32.768833 1.286534 148.705208
F 6.030056 9.004975 148.332392
F 32.768833 9.005745 148.705208
F 6.030056 16.724190 148.332392
F 32.768833 16.724961 148.705208
F 14.943793 1.286534 148.456308
F 14.943793 9.005745 148.456308
F 14.943793 16.724960 148.456308
F 23.856316 1.286534 148.580758
F 23.856316 9.005745 148.580758
F 23.856316 16.724960 148.580759
F 5.979237 3.860376 151.970910
F 32.718013 3.859605 152.343727
F 5.979237 11.579587 151.970910
F 32.718013 11.578817 152.343727
F 5.979237 19.298803 151.970910
F 32.718013 19.298033 152.343727
F 14.892974 3.859606 152.094826
F 14.892974 11.578817 152.094827
F 14.892974 19.298034 152.094827
F 23.805498 3.859605 152.219277
F 23.805498 11.578817 152.219277
F 23.805498 19.298033 152.219277
F 6.017368 3.860376 149.240919
F 32.756129 3.859605 149.614838
F 6.017368 11.579587 149.240918
F 32.756129 11.578817 149.614838
F 6.017368 19.298803 149.240918
F 32.756129 19.298033 149.614838
F 14.931089 3.859606 149.365937
F 14.931089 11.578817 149.365937
F 14.931089 19.298033 149.365938
F 23.843613 3.859605 149.490388
F 3.987160 23.154179 134.658488
F 3.682320 23.154179 156.489599
F 26.033629 23.157640 152.250389
F 30.731229 23.157640 135.029652
F 30.426389 23.157640 156.860764
F 17.121106 23.157640 152.125939
F 12.906188 23.157640 134.780751
F 12.601348 23.157640 156.611862
F 21.818710 23.157641 134.905202
F 21.513871 23.157641 156.736313
F 12.868071 23.157640 137.509640
F 12.563231 23.157640 159.340751
F 8.449897 23.157638 134.718528
F 8.145057 23.157638 156.549640
F 17.362448 23.157640 134.842976
F 17.057608 23.157640 156.674088
F 26.274970 23.157640 134.967427
F 25.970131 23.157640 156.798538
F 17.324332 23.157640 137.571865
F 17.019493 23.157640 159.402977
F 26.236856 23.157641 137.696315
F 25.932016 23.157640 159.527427
F 3.885547 23.154179 141.935524
F 30.629616 23.157640 142.306688
F 12.804574 23.157640 142.057787
F 21.717097 23.157640 142.182238
F 12.766458 23.157640 144.786676
F 8.348283 23.157638 141.995564
F 17.260835 23.157640 142.120013
F 26.173358 23.157640 142.244463
F 26.071744 23.157640 149.521500
F 17.222719 23.157640 144.848902
F 26.135242 23.157641 144.973352
F 17.159222 23.157640 149.397050
F 3.783934 23.154179 149.212562
F 30.528002 23.157640 149.583726
F 12.702961 23.157640 149.334825
F 8.246670 23.157638 149.272602
F 21.615484 23.157641 149.459275
F 12.664845 23.157640 152.063714
F 1.177223 1.297363 177.366583
F 27.906122 1.286534 177.751132
F 1.177222 9.016574 177.366584
F 27.906122 9.005745 177.751132
F 1.177223 16.735790 177.366584
F 27.906122 16.724961 177.751133
F 10.081076 1.286535 177.502231
F 10.081076 9.005746 177.502231
F 10.081076 16.724961 177.502231
F 18.993601 1.286534 177.626682
F 18.993601 9.005745 177.626682
F 18.993601 16.724960 177.626682
F 1.126403 3.848777 181.005101
F 27.855304 3.859605 181.389650
F 1.126403 11.567988 181.005101
F 27.855304 11.578816 181.389651
F 1.126403 19.287204 181.005101
F 27.855304 19.298033 181.389651
F 10.030257 3.859605 181.140750
F 10.030257 11.578816 181.140750
F 10.030257 19.298032 181.140750
F 18.942783 3.859606 181.265201
F 18.942783 11.578817 181.265201
F 18.942783 19.298033 181.265201
F 1.164203 3.848777 178.298846
F 27.893419 3.859605 178.660762
F 1.164203 11.567987 178.298846
F 27.893419 11.578817 178.660762
F 1.164204 19.287204 178.298846
F 27.893419 19.298033 178.660762
F 10.068373 3.859604 178.411863
F 10.068373 11.578816 178.411862
F 10.068373 19.298032 178.411862
F 18.980899 3.859606 178.536312
F 18.980899 11.578817 178.536312
F 18.980898 19.298033 178.536312
F 1.215000 1.297363 174.660327
F 0.748403 1.233233 196.486498
F 27.944217 1.286534 175.022243
F 1.215000 9.016573 174.660327
F 0.748403 8.952443 196.486498
F 27.944217 9.005745 175.022243
F 1.215001 16.735790 174.660328
F 0.748405 16.671660 196.486498
F 27.944217 16.724961 175.022244
F 10.119170 1.286535 174.773343
F 10.119170 9.005746 174.773343
F 10.119170 16.724961 174.773343
F 19.031696 1.286534 174.897793
F 19.031696 9.005745 174.897793
F 19.031696 16.724960 174.897793
F 3.377481 7.715749 178.320711
F 30.121550 7.719211 178.691875
F 3.377481 15.434963 178.320711
F 30.121550 15.438425 178.691875
F 25.423950 15.438425 195.912613
F 25.728790 15.438424 174.081501
F 12.296508 7.719211 178.442974
F 12.296508 15.438425 178.442974
F 25.423950 7.719211 195.912612
F 21.209031 7.719211 178.567424
F 21.209031 15.438425 178.567424
F 21.209031 0.000000 178.567424
F 3.428275 5.149601 174.682192
F 30.172344 5.146140 175.053356
F 3.428275 12.868814 174.682192
F 30.172344 12.865353 175.053356
F 3.428275 20.588029 174.682191
F 30.172344 20.584569 175.053356
F 12.347302 5.146139 174.804455
F 12.347302 12.865352 174.804455
F 12.347302 20.584568 174.804455
F 21.259826 5.146139 174.928905
F 21.259826 12.865351 174.928905
F 21.259826 20.584568 174.928905
F 3.390244 5.149600 177.406526
F 30.134249 5.146140 177.782245
F 3.390244 12.868813 177.406527
F 30.134249 12.865352 177.782245
F 3.390244 20.588030 177.406526
F 30.134249 20.584569 177.782245
F 12.309208 5.146139 177.533344
F 12.309208 12.865352 177.533345
F 12.309208 20.584568 177.533345
F 21.221731 5.146139 177.657795
F 21.221731 12.865352 177.657795
F 21.221731 20.584568 177.657795
F 3.339429 7.715749 181.045046
F 30.083434 7.719211 181.420763
F 3.339429 15.434963 181.045046
F 30.083434 15.438425 181.420764
F 25.728790 7.719210 174.081501
F 3.339429 23.154179 181.045046
F 16.511427 15.438425 195.788162
F 30.083434 23.157640 181.420763
F 12.258392 7.719211 181.171863
F 12.258392 15.438425 181.171863
F 16.816266 15.438425 173.957051
F 21.170916 7.719211 181.296313
F 21.170916 15.438425 181.296314
F 21.170916 0.000000 181.296313
F 5.623603 1.285764 177.440541
F 32.362380 1.286534 177.813357
F 5.623603 9.004975 177.440541
F 32.362380 9.005745 177.813357
F 5.623603 16.724190 177.440542
F 32.362380 16.724961 177.813358
F 14.537340 1.286534 177.564457
F 14.537340 9.005745 177.564457
F 14.537340 16.724960 177.564457
F 23.449863 1.286534 177.688907
F 23.449863 9.005745 177.688907
F 23.449863 16.724960 177.688908
F 5.572784 3.860376 181.079060
F 32.311560 3.859605 181.451876
F 5.572784 11.579587 181.079061
F 32.311560 11.578817 181.451877
F 5.572784 19.298803 181.079060
F 32.311560 19.298033 181.451876
F 14.486521 3.859606 181.202975
F 14.486521 11.578817 181.202976
F 14.486521 19.298034 181.202976
F 23.399045 3.859605 181.327426
F 23.399045 11.578817 181.327426
F 23.399045 19.298033 181.327426
F 5.610915 3.860376 178.349068
F 32.349676 3.859605 178.722988
F 5.610915 11.579587 178.349068
F 32.349676 11.578816 178.722988
F 5.610915 19.298803 178.349068
F 32.349676 19.298033 178.722987
F 14.524637 3.859606 178.474086
F 14.524637 11.578817 178.474087
F 14.524637 19.298033 178.474087
F 23.437160 3.859605 178.598537
F 23.437160 11.578817 178.598537
F 23.437160 19.298033 178.598537
F 5.661713 1.285764 174.710549
F 32.400474 1.286534 175.084469
F 5.661713 9.004975 174.710549
F 32.400474 9.005745 175.084468
F 5.661713 16.724190 174.710549
F 32.400474 16.724961 175.084469
F 14.575434 1.286534 174.835568
F 14.575434 9.005745 174.835568
F 14.575434 16.724961 174.835568
F 23.487958 1.286534 174.960018
F 23.487958 9.005744 174.960018
F 23.487958 16.724960 174.960018
F 7.840217 7.719208 178.380751
F 7.840217 15.438422 178.380751
F 16.511427 7.719211 195.788162
F 16.752769 7.719211 178.505199
F 16.752769 15.438425 178.505199
F 16.816266 7.719211 173.957051
F 25.665291 7.719211 178.629650
F 25.665291 15.438424 178.629650
F 7.903714 23.157638 173.832597
F 7.891010 5.146141 174.742233
F 7.891010 12.865355 174.742232
F 7.891010 20.584571 174.742232
F 16.803563 5.146139 174.866680
F 16.803563 12.865352 174.866680
F 16.803563 20.584568 174.866680
F 25.716087 5.146139 174.991131
F 25.716086 12.865352 174.991131
F 25.716087 20.584569 174.991130
F 7.852917 5.146142 177.471116
F 7.852917 12.865354 177.471116
F 7.852917 20.584571 177.471116
F 16.765469 5.146139 177.595569
F 16.765469 12.865352 177.595570
F 16.765469 20.584568 177.595570
F 25.677991 5.146139 177.720020
F 25.677991 12.865352 177.720020
F 25.677991 20.584569 177.720020
F 7.802101 7.719208 181.109635
F 7.802101 15.438423 181.109635
F 7.598822 0.000007 195.663715
F 7.802101 23.157638 181.109635
F 16.714653 7.719211 181.234088
F 16.714653 15.438425 181.234089
F 7.598821 15.438432 195.663714
F 25.627176 7.719211 181.358538
F 25.627176 15.438424 181.358539
F 7.903714 15.438423 173.832597
F 1.075556 1.297744 184.643753
F 27.804509 1.286534 185.028169
F 1.075556 9.016955 184.643753
F 27.804509 9.005745 185.028169
F 1.075556 16.736171 184.643753
F 27.804509 16.724961 185.028170
F 9.979463 1.286535 184.779268
F 9.979463 9.005746 184.779268
F 9.979463 16.724961 184.779268
F 18.891988 1.286534 184.903719
F 18.891988 9.005744 184.903719
F 18.891988 16.724960 184.903719
F 1.329629 3.848777 166.451027
F 1.024712 3.846967 188.283091
F 28.058530 3.859605 166.835576
F 27.753691 3.859605 188.666687
F 1.329630 11.567988 166.451027
F 1.024712 11.566178 188.283091
F 28.058530 11.578817 166.835576
F 27.753691 11.578817 188.666687
F 1.329630 19.287204 166.451027
F 1.024712 19.285394 188.283091
F 28.058530 19.298033 166.835576
F 27.753690 19.298033 188.666687
F 10.233483 3.859605 166.586674
F 9.928643 3.859604 188.417786
F 10.233483 11.578816 166.586675
F 9.928643 11.578816 188.417786
F 10.233483 19.298032 166.586674
F 9.928643 19.298032 188.417786
F 19.146010 3.859606 166.711126
F 18.841170 3.859606 188.542237
F 19.146010 11.578817 166.711126
F 18.841170 11.578817 188.542237
F 19.146010 19.298034 166.711126
F 18.841170 19.298033 188.542237
F 1.056286 3.851372 185.575559
F 28.096645 3.859605 164.106687
F 27.791806 3.859606 185.937799
F 1.056287 11.570583 185.575559
F 28.096645 11.578817 164.106687
F 27.791806 11.578817 185.937799
F 1.056287 19.289800 185.575558
F 28.096645 19.298033 164.106687
F 27.791806 19.298033 185.937799
F 10.271599 3.859605 163.857788
F 9.966759 3.859605 185.688899
F 10.271599 11.578816 163.857787
F 9.966759 11.578816 185.688898
F 10.271599 19.298032 163.857787
F 9.966759 19.298032 185.688899
F 19.184125 3.859606 163.982237
F 18.879285 3.859606 185.813348
F 19.184125 11.578817 163.982237
F 18.879285 11.578817 185.813348
F 19.184125 19.298033 163.982237
F 18.879285 19.298033 185.813348
F 1.113389 1.297363 181.937373
F 27.842604 1.286534 182.299281
F 1.113389 9.016574 181.937373
F 27.842604 9.005745 182.299281
F 1.113390 16.735790 181.937373
F 27.842604 16.724961 182.299281
F 10.017557 1.286535 182.050380
F 10.017557 9.005746 182.050380
F 10.017557 16.724961 182.050380
F 18.930083 1.286534 182.174830
F 18.930083 9.005745 182.174830
F 18.930083 16.724960 182.174830
F 3.580707 7.715749 163.766636
F 3.275849 7.715809 185.597831
F 30.324776 7.719210 164.137800
F 30.019936 7.719210 185.968912
F 3.580707 15.434964 163.766635
F 3.275849 15.435023 185.597831
F 30.324776 15.438424 164.137800
F 30.019936 15.438425 185.968912
F 7.598821 7.719217 195.663714
F 7.903714 7.719208 173.832597
F 25.474765 20.584568 192.274094
F 25.779604 20.584568 170.442982
F 12.499735 7.719211 163.888899
F 12.194895 7.719211 185.720011
F 12.499735 15.438425 163.888899
F 12.194895 15.438425 185.720010
F 25.474765 12.865352 192.274094
F 25.779604 12.865352 170.442982
F 21.412257 7.719211 164.013349
F 21.107418 7.719211 185.844461
F 21.412257 15.438425 164.013349
F 21.107418 15.438425 185.844461
F 25.474765 5.146139 192.274094
F 21.107418 0.000000 185.844461
F 3.326658 5.149598 181.959240
F 30.070730 5.146140 182.330393
F 3.326658 12.868811 181.959241
F 30.070730 12.865353 182.330393
F 3.326658 20.588027 181.959240
F 30.070730 20.584569 182.330393
F 12.245689 5.146139 182.081492
F 12.245688 12.865352 182.081492
F 12.245688 20.584568 182.081492
F 21.158213 5.146139 182.205942
F 21.158213 12.865351 182.205942
F 21.158213 20.584568 182.205942
F 3.288015 5.149340 184.683795
F 30.032636 5.146140 185.059281
F 3.288015 12.868553 184.683795
F 30.032636 12.865352 185.059282
F 3.288015 20.587769 184.683795
F 30.032636 20.584569 185.059282
F 12.207595 5.146139 184.810382
F 12.207595 12.865352 184.810382
F 12.207595 20.584568 184.810382
F 21.120118 5.146139 184.934831
F 21.120118 12.865352 184.934832
F 21.120118 20.584568 184.934832
F 3.542655 7.715750 166.490970
F 3.234733 7.716927 188.323368
F 30.286661 7.719210 166.866688
F 29.981821 7.719211 188.697800
F 3.542655 15.434964 166.490970
F 3.234733 15.436141 188.323368
F 30.286660 15.438425 166.866689
F 29.981821 15.438425 188.697800
F 25.779604 5.146139 170.442982
F 16.562243 20.584568 192.149643
F 3.542655 23.154179 166.490970
F 3.234733 23.155357 188.323368
F 16.867083 20.584568 170.318532
F 16.562243 12.865352 192.149643
F 30.286660 23.157640 166.866688
F 29.981821 23.157640 188.697800
F 12.461618 7.719211 166.617788
F 12.156779 7.719211 188.448899
F 12.461618 15.438425 166.617788
F 12.156779 15.438425 188.448899
F 16.867083 12.865352 170.318532
F 16.562243 5.146139 192.149643
F 21.374142 7.719211 166.742238
F 21.069302 7.719211 188.573350
F 21.374142 15.438425 166.742239
F 21.069302 15.438425 188.573350
F 21.374142 0.000000 166.742238
F 21.069302 0.000000 188.573350
F 5.521991 1.285762 184.717583
F 32.260767 1.286534 185.090394
F 5.521991 9.004973 184.717583
F 32.260767 9.005745 185.090394
F 5.521991 16.724189 184.717583
F 32.260767 16.724961 185.090395
F 14.435727 1.286534 184.841494
F 14.435727 9.005745 184.841494
F 14.435727 16.724960 184.841494
F 23.348250 1.286534 184.965944
F 23.348250 9.005745 184.965944
F 23.348250 16.724960 184.965944
F 5.776010 3.860376 166.524984
F 5.471177 3.860382 188.356104
F 32.514787 3.859605 166.897801
F 32.209947 3.859605 188.728912
F 5.776011 11.579587 166.524985
F 5.471177 11.579594 188.356104
F 32.514787 11.578817 166.897801
F 32.209947 11.578817 188.728912
F 5.776011 19.298803 166.524984
F 5.471177 19.298810 188.356104
F 32.514787 19.298033 166.897801
F 32.209947 19.298033 188.728912
F 14.689747 3.859606 166.648900
F 14.384908 3.859606 188.480012
F 14.689747 11.578817 166.648901
F 14.384908 11.578817 188.480012
F 14.689747 19.298034 166.648901
F 14.384908 19.298034 188.480012
F 23.602272 3.859605 166.773351
F 23.297432 3.859605 188.604463
F 23.602272 11.578816 166.773351
F 23.297432 11.578817 188.604463
F 23.602272 19.298033 166.773351
F 23.297432 19.298033 188.604463
F 5.814142 3.860376 163.794993
F 5.509253 3.860360 185.626116
F 32.552903 3.859605 164.168913
F 32.248063 3.859605 186.000024
F 5.814142 11.579587 163.794993
F 5.509253 11.579572 185.626116
F 32.552902 11.578817 164.168912
F 32.248063 11.578816 186.000024
F 5.814142 19.298803 163.794993
F 5.509253 19.298788 185.626115
F 32.552903 19.298033 164.168912
F 32.248063 19.298033 186.000024
F 14.727863 3.859606 163.920011
F 14.423024 3.859606 185.751124
F 14.727863 11.578817 163.920011
F 14.423024 11.578817 185.751123
F 14.727863 19.298033 163.920012
F 14.423024 19.298033 185.751123
F 23.640386 3.859605 164.044462
F 23.335547 3.859605 185.875574
F 23.640386 11.578817 164.044462
F 23.335546 11.578817 185.875574
F 23.640386 19.298033 164.044462
F 23.335547 19.298033 185.875574
F 5.560100 1.285764 181.987587
F 32.298861 1.286534 182.361506
F 5.560100 9.004975 181.987587
F 32.298861 9.005745 182.361506
F 5.560100 16.724190 181.987587
F 32.298861 16.724961 182.361506
F 14.473821 1.286534 182.112605
F 14.473821 9.005745 182.112605
F 14.473821 16.724961 182.112605
F 23.386345 1.286534 182.237055
F 23.386345 9.005744 182.237055
F 23.386345 16.724960 182.237055
F 8.043444 7.719208 163.826676
F 7.738604 7.719208 185.657788
F 8.043444 15.438422 163.826676
F 7.738604 15.438422 185.657788
F 16.867082 5.146139 170.318532
F 7.649658 20.584566 192.025193
F 16.955995 7.719211 163.951124
F 16.651156 7.719211 185.782236
F 16.955995 15.438425 163.951124
F 16.651156 15.438425 185.782236
F 7.954530 20.584571 170.194078
F 7.649658 12.865349 192.025193
F 25.868518 7.719211 164.075574
F 25.563678 7.719211 185.906686
F 25.868518 15.438425 164.075574
F 25.563678 15.438425 185.906686
F 7.954530 12.865354 170.194079
F 7.649658 5.146136 192.025193
F 7.789397 5.146142 182.019269
F 7.789397 12.865355 182.019269
F 7.789397 20.584570 182.019269
F 16.701950 5.146139 182.143717
F 16.701950 12.865352 182.143717
F 16.701950 20.584568 182.143717
F 25.614473 5.146139 182.268168
F 25.614473 12.865352 182.268168
F 25.614473 20.584569 182.268168
F 7.751300 5.146141 184.748153
F 7.751300 12.865354 184.748153
F 7.751300 20.584571 184.748153
F 16.663856 5.146139 184.872606
F 16.663856 12.865352 184.872606
F 16.663856 20.584568 184.872606
F 25.576378 5.146139 184.997057
F 25.576378 12.865352 184.997057
F 25.576378 20.584568 184.997057
F 8.005327 7.719208 166.555560
F 7.700472 7.719211 188.386673
F 8.005327 15.438423 166.555560
F 7.700472 15.438425 188.386673
F 7.954530 5.146142 170.194079
F 7.700472 0.000000 188.386673
F 8.005327 23.157638 166.555560
F 7.700472 23.157641 188.386673
F 16.917879 7.719211 166.680013
F 16.613040 7.719211 188.511125
F 16.917879 15.438425 166.680013
F 16.613040 15.438425 188.511125
F 25.512860 20.584569 189.545204
F 25.817700 20.584569 167.714093
F 25.830403 7.719210 166.804463
F 25.525563 7.719210 188.635575
F 25.830403 15.438424 166.804463
F 25.525563 15.438425 188.635575
F 25.512860 12.865352 189.545205
F 25.817700 12.865352 167.714093
F 1.278836 1.297363 170.089546
F 0.974934 1.301679 191.923850
F 28.007735 1.286534 170.474094
F 27.702896 1.286534 192.305206
F 1.278836 9.016574 170.089546
F 0.974934 9.020889 191.923850
F 28.007735 9.005745 170.474094
F 27.702896 9.005745 192.305206
F 1.278836 16.735790 170.089546
F 0.974934 16.740105 191.923850
F 28.007735 16.724961 170.474095
F 27.702896 16.724961 192.305206
F 10.182690 1.286535 170.225193
F 9.877850 1.286535 192.056305
F 10.182690 9.005746 170.225193
F 9.877850 9.005746 192.056305
F 10.182690 16.724962 170.225194
F 9.877850 16.724961 192.056305
F 19.095215 1.286534 170.349644
F 18.790375 1.286534 192.180756
F 19.095215 9.005744 170.349644
F 18.790375 9.005744 192.180756
F 19.095215 16.724960 170.349644
F 18.790375 16.724960 192.180756
F 1.228016 3.848777 173.728064
F 0.926196 3.841000 195.565966
F 27.956917 3.859605 174.112613
F 27.652078 3.859605 195.943725
F 1.228016 11.567988 173.728065
F 0.926196 11.560211 195.565966
F 27.956917 11.578816 174.112613
F 27.652078 11.578816 195.943725
F 1.228016 19.287204 173.728065
F 0.926196 19.279427 195.565966
F 27.956917 19.298033 174.112613
F 27.652077 19.298033 195.943725
F 10.131870 3.859605 173.863712
F 9.827030 3.859605 195.694823
F 10.131870 11.578816 173.863712
F 9.827030 11.578816 195.694823
F 10.131870 19.298032 173.863712
F 9.827030 19.298032 195.694824
F 19.044397 3.859606 173.988163
F 18.739557 3.859606 195.819275
F 19.044397 11.578817 173.988164
F 18.739557 11.578817 195.819275
F 19.044397 19.298034 173.988164
F 18.739557 19.298033 195.819275
F 1.265816 3.848777 171.021808
F 0.863177 3.887551 192.849181
F 27.995032 3.859605 171.383724
F 27.690193 3.859605 193.214836
F 1.265816 11.567987 171.021808
F 0.863178 11.606761 192.849181
F 27.995032 11.578817 171.383724
F 27.690193 11.578817 193.214836
F 1.265816 19.287204 171.021808
F 0.863178 19.325978 192.849181
F 27.995032 19.298033 171.383724
F 27.690193 19.298033 193.214836
F 10.169986 3.859605 171.134825
F 9.865146 3.859604 192.965936
F 10.169986 11.578816 171.134824
F 9.865146 11.578816 192.965936
F 10.169986 19.298032 171.134825
F 9.865146 19.298032 192.965936
F 19.082512 3.859606 171.259274
F 18.777672 3.859606 193.090386
F 19.082512 11.578817 171.259274
F 18.777672 11.578817 193.090385
F 19.082512 19.298033 171.259274
F 18.777672 19.298033 193.090385
F 1.316613 1.297363 167.383289
F 0.970789 1.280992 189.212505
F 28.045830 1.286534 167.745205
F 27.740990 1.286534 189.576317
F 1.316613 9.016573 167.383289
F 0.970789 9.000203 189.212505
F 28.045830 9.005745 167.745205
F 27.740991 9.005745 189.576317
F 1.316614 16.735790 167.383290
F 0.970791 16.719419 189.212505
F 28.045830 16.724961 167.745206
F 27.740991 16.724961 189.576317
F 10.220783 1.286535 167.496305
F 9.915943 1.286535 189.327417
F 10.220783 9.005746 167.496305
F 9.915943 9.005746 189.327417
F 10.220783 16.724961 167.496306
F 9.915943 16.724961 189.327417
F 19.133309 1.286534 167.620755
F 18.828469 1.286534 189.451866
F 19.133309 9.005744 167.620755
F 18.828470 9.005745 189.451867
F 19.133309 16.724960 167.620755
F 18.828470 16.724960 189.451866
F 3.479094 7.715750 171.043673
F 3.174383 7.716298 192.875142
F 30.223163 7.719211 171.414837
F 29.918323 7.719210 193.245948
F 3.479094 15.434964 171.043673
F 3.174383 15.435512 192.875142
F 30.223163 15.438425 171.414837
F 29.918323 15.438425 193.245948
F 25.512860 5.146139 189.545205
F 25.817700 5.146139 167.714093
F 16.600337 20.584568 189.420754
F 16.905177 20.584568 167.589642
F 12.398122 7.719211 171.165936
F 12.093282 7.719211 192.997048
F 12.398122 15.438425 171.165936
F 12.093282 15.438425 192.997048
F 16.600337 12.865352 189.420754
F 16.905177 12.865352 167.589642
F 21.310644 7.719211 171.290387
F 21.005804 7.719211 193.121498
F 21.310644 15.438425 171.290386
F 21.005804 15.438425 193.121498
F 21.310644 0.000000 171.290386
F 16.600337 5.146139 189.420754
F 3.529888 5.149601 167.405154
F 3.225042 5.149327 189.236479
F 30.273957 5.146140 167.776319
F 29.969117 5.146140 189.607430
F 3.529888 12.868813 167.405154
F 3.225042 12.868540 189.236478
F 30.273957 12.865353 167.776318
F 29.969117 12.865352 189.607430
F 3.529888 20.588030 167.405154
F 3.225042 20.587756 189.236478
F 30.273957 20.584569 167.776318
F 29.969117 20.584568 189.607429
F 12.448915 5.146139 167.527417
F 12.144075 5.146139 189.358529
F 12.448915 12.865352 167.527417
F 12.144075 12.865352 189.358529
F 12.448915 20.584568 167.527417
F 12.144075 20.584568 189.358529
F 21.361440 5.146139 167.651868
F 21.056600 5.146139 189.482979
F 21.361440 12.865351 167.651867
F 21.056600 12.865351 189.482979
F 21.361439 20.584568 167.651867
F 21.056600 20.584568 189.482979
F 3.491857 5.149600 170.129489
F 3.180385 5.147284 191.963345
F 30.235862 5.146140 170.505207
F 29.931023 5.146140 192.336319
F 3.491857 12.868813 170.129489
F 3.180385 12.866497 191.963346
F 30.235862 12.865352 170.505208
F 29.931023 12.865352 192.336319
F 3.491857 20.588030 170.129489
F 3.180385 20.585714 191.963346
F 30.235862 20.584569 170.505207
F 29.931023 20.584569 192.336319
F 12.410821 5.146139 170.256306
F 12.105982 5.146139 192.087418
F 12.410821 12.865352 170.256306
F 12.105982 12.865352 192.087418
F 12.410821 20.584568 170.256307
F 12.105982 20.584568 192.087418
F 21.323344 5.146139 170.380757
F 21.018505 5.146139 192.211868
F 21.323344 12.865352 170.380757
F 21.018505 12.865352 192.211868
F 21.323344 20.584568 170.380757
F 21.018505 20.584568 192.211869
F 3.441042 7.715750 173.768007
F 3.125451 7.719222 195.603365
F 30.185047 7.719211 174.143725
F 29.880208 7.719210 195.974837
F 3.441042 15.434964 173.768007
F 3.125451 15.438436 195.603365
F 30.185047 15.438425 174.143726
F 29.880208 15.438425 195.974837
F 16.905177 5.146139 167.589643
F 3.125451 0.000011 195.603365
F 3.441042 23.154179 173.768007
F 7.687784 20.584570 189.296306
F 7.992624 20.584571 167.465194
F 7.687784 12.865354 189.296306
F 30.185047 23.157640 174.143726
F 29.880208 23.157640 195.974837
F 12.360005 7.719211 173.894825
F 12.055166 7.719211 195.725937
F 12.360005 15.438425 173.894826
F 12.055166 15.438425 195.725937
F 7.992624 12.865355 167.465195
F 7.687784 5.146141 189.296306
F 21.272529 7.719211 174.019276
F 20.967689 7.719211 195.850388
F 21.272529 15.438425 174.019276
F 20.967689 15.438425 195.850388
F 21.272529 0.000000 174.019276
F 7.992624 5.146142 167.465195
F 5.725217 1.285764 170.163503
F 5.420397 1.285752 191.994630
F 32.463993 1.286534 170.536320
F 32.159154 1.286534 192.367432
F 5.725217 9.004975 170.163503
F 5.420397 9.004963 191.994630
F 32.463993 9.005745 170.536320
F 32.159154 9.005745 192.367432
F 5.725217 16.724190 170.163503
F 5.420397 16.724178 191.994630
F 32.463993 16.724961 170.536320
F 32.159154 16.724961 192.367432
F 14.638953 1.286534 170.287419
F 14.334114 1.286534 192.118531
F 14.638953 9.005745 170.287419
F 14.334114 9.005745 192.118531
F 14.638953 16.724960 170.287419
F 14.334114 16.724960 192.118531
F 23.551476 1.286534 170.411870
F 23.246637 1.286534 192.242981
F 23.551476 9.005745 170.411870
F 23.246637 9.005745 192.242981
F 23.551476 16.724960 170.411870
F 23.246637 16.724960 192.242981
F 5.674397 3.860376 173.802022
F 5.369599 3.860394 195.633157
F 32.413174 3.859605 174.174838
F 32.108334 3.859605 196.005950
F 5.674397 11.579587 173.802022
F 5.369599 11.579606 195.633158
F 32.413174 11.578817 174.174839
F 32.108334 11.578817 196.005950
F 5.674397 19.298803 173.802022
F 5.369599 19.298822 195.633158
F 32.413174 19.298033 174.174839
F 32.108334 19.298033 196.005950
F 14.588134 3.859606 173.925938
F 14.283294 3.859606 195.757050
F 14.588134 11.578817 173.925938
F 14.283294 11.578817 195.757050
F 14.588134 19.298033 173.925938
F 14.283294 19.298033 195.757049
F 23.500659 3.859605 174.050388
F 23.195819 3.859605 195.881500
F 23.500659 11.578817 174.050389
F 23.195819 11.578816 195.881500
F 23.500659 19.298033 174.050388
F 23.195819 19.298033 195.881500
F 5.712529 3.860376 171.072031
F 5.407150 3.860212 192.903264
F 32.451289 3.859605 171.445950
F 32.146450 3.859605 193.277061
F 5.712529 11.579587 171.072030
F 5.407150 11.579423 192.903263
F 32.451289 11.578816 171.445950
F 32.146450 11.578816 193.277061
F 5.712529 19.298803 171.072030
F 5.407150 19.298640 192.903263
F 32.451290 19.298033 171.445950
F 32.146450 19.298033 193.277061
F 14.626250 3.859606 171.197049
F 14.321410 3.859606 193.028160
F 14.626250 11.578817 171.197048
F 14.321411 11.578817 193.028160
F 14.626250 19.298033 171.197048
F 14.321411 19.298033 193.028160
F 23.538773 3.859605 171.321499
F 23.233933 3.859605 193.152611
F 23.538773 11.578817 171.321499
F 23.233933 11.578817 193.152610
F 23.538773 19.298033 171.321499
F 23.233933 19.298033 193.152610
F 5.763326 1.285764 167.433511
F 5.458238 1.285842 189.264680
F 32.502087 1.286534 167.807431
F 32.197248 1.286534 189.638543
F 5.763326 9.004975 167.433511
F 5.458238 9.005053 189.264679
F 32.502087 9.005745 167.807431
F 32.197248 9.005745 189.638542
F 5.763326 16.724190 167.433512
F 5.458238 16.724268 189.264679
F 32.502087 16.724961 167.807431
F 32.197248 16.724961 189.638542
F 14.677047 1.286534 167.558530
F 14.372208 1.286534 189.389641
F 14.677047 9.005745 167.558530
F 14.372208 9.005745 189.389641
F 14.677047 16.724961 167.558530
F 14.372208 16.724961 189.389641
F 23.589571 1.286534 167.682980
F 23.284732 1.286533 189.514092
F 23.589571 9.005744 167.682980
F 23.284732 9.005744 189.514092
F 23.589571 16.724960 167.682980
F 23.284732 16.724960 189.514092
F 7.941830 7.719208 171.103713
F 7.636990 7.719209 192.934825
F 7.941830 15.438422 171.103713
F 7.636990 15.438423 192.934825
F 25.462065 15.438425 193.183723
F 25.766905 15.438425 171.352612
F 16.854382 7.719211 171.228162
F 16.549542 7.719211 193.059273
F 16.854382 15.438425 171.228162
F 16.549543 15.438425 193.059273
F 25.462065 7.719211 193.183723
F 25.766905 7.719211 171.352612
F 3.377481 23.154179 178.320711
F 30.121550 23.157640 178.691875
F 12.296508 23.157640 178.442974
F 12.258392 23.157640 181.171863
F 25.728790 23.157641 174.081501
F 7.840217 23.157638 178.380751
F 16.752769 23.157640 178.505200
F 25.665291 23.157640 178.629650
F 16.714653 23.157640 181.234088
F 16.511427 23.157640 195.788162
F 16.816266 23.157641 173.957051
F 25.627176 23.157640 181.358539
F 3.580707 23.154179 163.766636
F 3.275849 23.154239 185.597831
F 30.324776 23.157640 164.137800
F 30.019936 23.157640 185.968912
F 12.499735 23.157640 163.888899
F 12.194895 23.157640 185.720010
F 21.412257 23.157640 164.013349
F 12.461618 23.157640 166.617788
F 12.156779 23.157640 188.448899
F 8.043444 23.157638 163.826676
F 7.738604 23.157638 185.657788
F 16.955995 23.157640 163.951124
F 16.651156 23.157640 185.782236
F 25.868518 23.157640 164.075574
F 25.563678 23.157640 185.906686
F 16.917879 23.157640 166.680013
F 16.613040 23.157640 188.511124
F 25.830403 23.157641 166.804463
F 25.525563 23.157640 188.635575
F 3.479094 23.154179 171.043673
F 3.174383 23.154727 192.875142
F 30.223163 23.157640 171.414837
F 29.918323 23.157640 193.245948
F 12.398122 23.157640 171.165936
F 12.093282 23.157640 192.997048
F 21.310644 23.157641 171.290386
F 21.005804 23.157641 193.121498
F 12.360005 23.157640 173.894826
F 12.055166 23.157640 195.725937
F 7.941830 23.157638 171.103713
F 7.636990 23.157639 192.934825
F 16.854382 23.157640 171.228161
F 16.549542 23.157640 193.059273
F 25.766905 23.157640 171.352612
F 25.462065 23.157640 193.183723
F 0.877899 1.308895 199.208572
F 0.582146 1.311470 221.047268
F 27.601283 1.286534 199.582244
F 27.296443 1.286534 221.413355
F 0.877899 9.028105 199.208572
F 0.582146 9.030681 221.047269
F 27.601283 9.005745 199.582244
F 27.296443 9.005745 221.413355
F 0.877899 16.747321 199.208572
F 0.582146 16.749897 221.047268
F 27.601282 16.724961 199.582244
F 27.296443 16.724961 221.413355
F 9.776237 1.286535 199.333343
F 9.471397 1.286535 221.164454
F 9.776237 9.005746 199.333343
F 9.471397 9.005746 221.164454
F 9.776237 16.724961 199.333343
F 9.471397 16.724961 221.164455
F 18.688762 1.286534 199.457793
F 18.383922 1.286534 221.288905
F 18.688762 9.005744 199.457794
F 18.383922 9.005744 221.288905
F 18.688762 16.724960 199.457794
F 18.383922 16.724960 221.288905
F 0.829452 3.833939 202.850640
F 0.529303 3.837786 224.687474
F 27.550464 3.859605 203.220762
F 27.245625 3.859605 225.051874
F 0.829453 11.553150 202.850640
F 0.529303 11.556997 224.687474
F 27.550464 11.578816 203.220762
F 27.245625 11.578816 225.051874
F 0.829453 19.272366 202.850640
F 0.529303 19.276213 224.687474
F 27.550464 19.298033 203.220762
F 27.245625 19.298033 225.051874
F 9.725417 3.859605 202.971861
F 9.420577 3.859605 224.802972
F 9.725417 11.578816 202.971861
F 9.420577 11.578816 224.802973
F 9.725417 19.298032 202.971862
F 9.420577 19.298032 224.802973
F 18.637944 3.859606 203.096312
F 18.333104 3.859606 224.927424
F 18.637944 11.578817 203.096313
F 18.333104 11.578817 224.927424
F 18.637944 19.298033 203.096313
F 18.333104 19.298034 224.927424
F 0.652124 3.931161 200.124979
F 0.450741 3.889600 221.967339
F 27.588579 3.859605 200.491874
F 27.283740 3.859605 222.322985
F 0.652125 11.650372 200.124979
F 0.450741 11.608811 221.967339
F 27.588579 11.578817 200.491873
F 27.283740 11.578817 222.322985
F 0.652125 19.369589 200.124979
F 0.450741 19.328027 221.967339
F 27.588579 19.298033 200.491873
F 27.283740 19.298033 222.322985
F 9.763532 3.859604 200.242974
F 9.458692 3.859604 222.074085
F 9.763532 11.578815 200.242974
F 9.458692 11.578815 222.074086
F 9.763532 19.298032 200.242974
F 9.458692 19.298032 222.074085
F 18.676059 3.859606 200.367423
F 18.371219 3.859606 222.198535
F 18.676059 11.578817 200.367423
F 18.371219 11.578817 222.198535
F 18.676059 19.298033 200.367424
F 18.371219 19.298033 222.198535
F 0.489154 1.251890 218.326096
F 27.639378 1.286534 196.853355
F 27.334538 1.286534 218.684466
F 0.489154 8.971100 218.326096
F 27.639378 9.005745 196.853355
F 27.334538 9.005745 218.684466
F 0.489154 16.690316 218.326096
F 27.639378 16.724961 196.853355
F 27.334538 16.724961 218.684466
F 9.814330 1.286535 196.604455
F 9.509489 1.286536 218.435567
F 9.814329 9.005746 196.604455
F 9.509489 9.005746 218.435567
F 9.814329 16.724961 196.604455
F 9.509489 16.724962 218.435567
F 18.726856 1.286534 196.728904
F 18.422017 1.286534 218.560016
F 18.726856 9.005745 196.728904
F 18.422017 9.005745 218.560016
F 18.726856 16.724960 196.728904
F 18.422017 16.724960 218.560016
F 3.073326 7.716843 200.152501
F 2.770036 7.716020 221.984227
F 29.816710 7.719210 200.522986
F 29.511870 7.719210 222.354098
F 3.073326 15.436057 200.152501
F 2.770036 15.435234 221.984227
F 29.816710 15.438425 200.522986
F 29.511870 15.438424 222.354097
F 25.119110 15.438425 217.743724
F 25.119110 7.719211 217.743723
F 16.206587 15.438425 217.619273
F 16.206587 7.719211 217.619273
F 11.991669 7.719211 200.274085
F 11.686829 7.719211 222.105197
F 11.991669 15.438425 200.274085
F 11.686829 15.438425 222.105197
F 7.293937 0.000015 217.494831
F 7.293937 15.438440 217.494831
F 20.904191 7.719211 200.398536
F 20.599352 7.719211 222.229647
F 20.904191 15.438425 200.398536
F 20.599351 15.438425 222.229647
F 7.293937 7.719225 217.494831
F 25.169925 20.584568 214.105205
F 3.123811 5.148763 196.513825
F 2.820666 5.148946 218.345632
F 29.867504 5.146140 196.884468
F 29.562665 5.146139 218.715579
F 3.123811 12.867975 196.513825
F 2.820666 12.868159 218.345632
F 29.867504 12.865353 196.884468
F 29.562665 12.865352 218.715579
F 3.123811 20.587192 196.513825
F 2.820666 20.587375 218.345632
F 29.867504 20.584569 196.884468
F 29.562665 20.584568 218.715579
F 12.042462 5.146139 196.635566
F 11.737622 5.146139 218.466678
F 12.042462 12.865352 196.635566
F 11.737622 12.865352 218.466678
F 12.042462 20.584568 196.635566
F 11.737622 20.584568 218.466678
F 20.954987 5.146139 196.760017
F 20.650147 5.146139 218.591128
F 20.954987 12.865351 196.760017
F 20.650147 12.865352 218.591128
F 20.954987 20.584568 196.760017
F 20.650147 20.584568 218.591128
F 3.070755 5.145153 199.243177
F 2.768003 5.146738 221.073891
F 29.829410 5.146140 199.613356
F 29.524570 5.146140 221.444468
F 3.070755 12.864366 199.243177
F 2.768003 12.865951 221.073891
F 29.829410 12.865352 199.613357
F 29.524570 12.865352 221.444468
F 3.070755 20.583582 199.243177
F 2.768003 20.585167 221.073891
F 29.829410 20.584569 199.613357
F 29.524570 20.584569 221.444468
F 12.004368 5.146139 199.364456
F 11.699528 5.146139 221.195567
F 12.004368 12.865352 199.364456
F 11.699528 12.865352 221.195567
F 12.004368 20.584568 199.364456
F 11.699529 20.584568 221.195568
F 20.916891 5.146139 199.488906
F 20.612052 5.146139 221.320017
F 20.916891 12.865352 199.488907
F 20.612052 12.865352 221.320018
F 20.916891 20.584568 199.488907
F 20.612052 20.584568 221.320018
F 3.016968 7.720872 202.882631
F 2.719740 7.717775 224.711784
F 29.778595 7.719211 203.251875
F 29.473755 7.719210 225.082986
F 3.016968 15.440086 202.882631
F 2.719740 15.436989 224.711784
F 29.778594 15.438425 203.251875
F 29.473755 15.438425 225.082986
F 3.016968 0.001661 202.882631
F 25.169925 12.865352 214.105205
F 25.169925 5.146139 214.105205
F 2.719740 23.156205 224.711784
F 16.257403 20.584568 213.980755
F 16.257403 12.865352 213.980755
F 29.778594 23.157640 203.251875
F 29.473755 23.157640 225.082986
F 11.953552 7.719211 203.002974
F 11.648713 7.719211 224.834086
F 11.953553 15.438425 203.002974
F 11.648713 15.438425 224.834087
F 16.257403 5.146139 213.980755
F 7.344742 20.584552 213.856313
F 20.866076 7.719211 203.127425
F 20.561236 7.719211 224.958536
F 20.866076 15.438425 203.127425
F 20.561236 15.438425 224.958537
F 7.344742 12.865335 213.856313
F 20.561236 0.000000 224.958536
F 5.318829 1.285739 199.271685
F 5.014067 1.285739 221.102809
F 32.057540 1.286534 199.644469
F 31.752701 1.286534 221.475581
F 5.318829 9.004950 199.271685
F 5.014067 9.004950 221.102809
F 32.057540 9.005745 199.644469
F 31.752701 9.005745 221.475581
F 5.318829 16.724166 199.271685
F 5.014068 16.724165 221.102809
F 32.057540 16.724961 199.644469
F 31.752701 16.724961 221.475581
F 14.232500 1.286534 199.395569
F 13.927661 1.286534 221.226680
F 14.232501 9.005745 199.395569
F 13.927661 9.005745 221.226680
F 14.232500 16.724960 199.395568
F 13.927661 16.724960 221.226680
F 23.145024 1.286534 199.520019
F 22.840184 1.286534 221.351130
F 23.145023 9.005745 199.520019
F 22.840184 9.005745 221.351131
F 23.145024 16.724960 199.520019
F 22.840184 16.724960 221.351131
F 5.268033 3.860406 202.910211
F 4.963197 3.860378 224.741316
F 32.006721 3.859605 203.282987
F 31.701881 3.859605 225.114099
F 5.268033 11.579617 202.910211
F 4.963197 11.579590 224.741316
F 32.006721 11.578817 203.282988
F 31.701881 11.578817 225.114099
F 5.268033 19.298833 202.910211
F 4.963197 19.298806 224.741317
F 32.006721 19.298033 203.282988
F 31.701881 19.298033 225.114099
F 14.181681 3.859606 203.034087
F 13.876841 3.859606 224.865198
F 14.181681 11.578817 203.034087
F 13.876841 11.578817 224.865198
F 14.181681 19.298033 203.034087
F 13.876841 19.298033 224.865198
F 23.094206 3.859605 203.158537
F 22.789366 3.859605 224.989648
F 23.094206 11.578817 203.158538
F 22.789366 11.578816 224.989649
F 23.094206 19.298033 203.158537
F 22.789366 19.298033 224.989649
F 5.304841 3.860039 200.180432
F 5.000034 3.860238 222.011424
F 32.044837 3.859605 200.554099
F 31.739997 3.859605 222.385210
F 5.304841 11.579251 200.180432
F 5.000034 11.579449 222.011424
F 32.044837 11.578816 200.554099
F 31.739997 11.578817 222.385210
F 5.304841 19.298467 200.180432
F 5.000034 19.298666 222.011424
F 32.044837 19.298033 200.554099
F 31.739997 19.298033 222.385210
F 14.219797 3.859606 200.305198
F 13.914957 3.859606 222.136309
F 14.219797 11.578817 200.305198
F 13.914958 11.578817 222.136309
F 14.219797 19.298033 200.305198
F 13.914958 19.298033 222.136309
F 23.132320 3.859605 200.429648
F 22.827481 3.859605 222.260760
F 23.132320 11.578817 200.429649
F 22.827480 11.578817 222.260760
F 23.132320 19.298033 200.429648
F 22.827480 19.298033 222.260760
F 5.355985 1.286021 196.541853
F 5.050543 1.285992 218.372967
F 32.095634 1.286534 196.915580
F 31.790795 1.286535 218.746692
F 5.355985 9.005232 196.541852
F 5.050543 9.005203 218.372967
F 32.095634 9.005745 196.915580
F 31.790795 9.005745 218.746692
F 5.355985 16.724447 196.541852
F 5.050543 16.724418 218.372967
F 32.095634 16.724961 196.915580
F 31.790795 16.724961 218.746692
F 14.270594 1.286534 196.666679
F 13.965755 1.286534 218.497790
F 14.270594 9.005745 196.666679
F 13.965755 9.005745 218.497791
F 14.270595 16.724961 196.666679
F 13.965755 16.724960 218.497790
F 23.183118 1.286534 196.791130
F 22.878279 1.286534 218.622241
F 23.183118 9.005744 196.791130
F 22.878279 9.005744 218.622241
F 23.183118 16.724960 196.791130
F 22.878279 16.724960 218.622241
F 7.535377 7.719209 200.211862
F 7.230544 7.719210 222.042972
F 7.535377 15.438423 200.211862
F 7.230544 15.438424 222.042972
F 7.344742 5.146123 213.856313
F 25.208020 20.584569 211.376316
F 16.447929 7.719211 200.336311
F 16.143090 7.719211 222.167422
F 16.447929 15.438425 200.336311
F 16.143090 15.438425 222.167422
F 25.208020 12.865352 211.376316
F 25.208020 5.146139 211.376316
F 25.360452 7.719211 200.460761
F 25.055612 7.719211 222.291873
F 25.360452 15.438424 200.460761
F 25.055612 15.438425 222.291872
F 16.295497 20.584568 211.251865
F 16.295497 12.865352 211.251865
F 7.586171 5.146141 196.573344
F 7.281336 5.146140 218.404453
F 7.586171 12.865354 196.573344
F 7.281336 12.865353 218.404453
F 7.586171 20.584570 196.573344
F 7.281336 20.584569 218.404453
F 16.498724 5.146139 196.697792
F 16.193884 5.146139 218.528903
F 16.498724 12.865352 196.697792
F 16.193884 12.865352 218.528903
F 16.498724 20.584568 196.697791
F 16.193885 20.584568 218.528903
F 25.411247 5.146139 196.822242
F 25.106407 5.146139 218.653353
F 25.411247 12.865352 196.822242
F 25.106407 12.865352 218.653353
F 25.411247 20.584569 196.822242
F 25.106407 20.584569 218.653354
F 7.548004 5.146129 199.302236
F 7.243158 5.146128 221.133347
F 7.548004 12.865341 199.302236
F 7.243158 12.865341 221.133348
F 7.548004 20.584558 199.302236
F 7.243158 20.584558 221.133348
F 16.460630 5.146139 199.426681
F 16.155790 5.146139 221.257792
F 16.460630 12.865352 199.426681
F 16.155790 12.865352 221.257793
F 16.460630 20.584568 199.426681
F 16.155790 20.584568 221.257793
F 25.373152 5.146139 199.551131
F 25.068312 5.146139 221.382243
F 25.373152 12.865352 199.551131
F 25.068312 12.865352 221.382243
F 25.373152 20.584568 199.551131
F 25.068312 20.584568 221.382243
F 7.497170 7.719224 202.940756
F 7.192366 7.719217 224.771863
F 7.497170 15.438439 202.940756
F 7.192366 15.438431 224.771863
F 7.497170 0.000014 202.940756
F 7.192366 0.000006 224.771863
F 16.295497 5.146139 211.251865
F 7.382947 20.584569 211.127416
F 16.409814 7.719211 203.065200
F 16.104974 7.719211 224.896311
F 16.409814 15.438425 203.065200
F 16.104974 15.438425 224.896311
F 7.382947 12.865353 211.127416
F 7.382947 5.146140 211.127416
F 25.322337 7.719211 203.189650
F 25.017497 7.719211 225.020761
F 25.322337 15.438425 203.189650
F 25.017497 15.438425 225.020762
F 25.157225 15.438425 215.014834
F 25.157225 7.719211 215.014834
F 0.780608 1.314467 206.491571
F 0.447344 1.292613 228.346804
F 27.499669 1.286534 206.859281
F 27.194830 1.286534 228.690392
F 0.780608 9.033678 206.491571
F 0.447343 9.011823 228.346804
F 27.499669 9.005745 206.859281
F 27.194830 9.005745 228.690392
F 0.780608 16.752894 206.491571
F 0.447344 16.731040 228.346803
F 27.499669 16.724961 206.859281
F 27.194829 16.724961 228.690392
F 9.674624 1.286535 206.610379
F 9.369784 1.286535 228.441491
F 9.674624 9.005746 206.610379
F 9.369784 9.005746 228.441491
F 9.674624 16.724961 206.610380
F 9.369784 16.724961 228.441491
F 18.587148 1.286534 206.734830
F 18.282309 1.286534 228.565942
F 18.587148 9.005744 206.734830
F 18.282309 9.005744 228.565942
F 18.587148 16.724960 206.734831
F 18.282309 16.724960 228.565942
F 0.731283 3.830728 210.131372
F 27.448851 3.859605 210.497798
F 0.731284 11.549939 210.131372
F 27.448851 11.578816 210.497799
F 0.731284 19.269156 210.131372
F 27.448851 19.298033 210.497799
F 9.623804 3.859605 210.248897
F 9.623804 11.578816 210.248898
F 9.623804 19.298032 210.248898
F 18.536330 3.859606 210.373349
F 18.536330 11.578817 210.373349
F 18.536330 19.298033 210.373349
F 0.559434 3.927682 207.404701
F 11.750326 23.157640 217.557048
F 27.486966 3.859605 207.768910
F 0.559434 11.646894 207.404701
F 11.788442 23.157640 214.828159
F 27.486966 11.578817 207.768910
F 0.559434 19.366110 207.404701
F 29.613483 23.157640 215.077060
F 27.486966 19.298033 207.768910
F 9.661918 3.859604 207.520011
F 9.661918 11.578815 207.520010
F 9.661918 19.298031 207.520010
F 18.574446 3.859606 207.644460
F 18.574446 11.578817 207.644459
F 18.574446 19.298033 207.644459
F 0.590551 1.210517 203.764533
F 0.411057 1.260978 225.610580
F 27.537764 1.286534 204.130392
F 27.232925 1.286534 225.961504
F 0.590551 8.929727 203.764533
F 0.411057 8.980188 225.610580
F 27.537764 9.005745 204.130392
F 27.232925 9.005745 225.961504
F 0.590551 16.648943 203.764533
F 0.411057 16.699404 225.610579
F 27.537764 16.724961 204.130392
F 27.232925 16.724961 225.961503
F 9.712716 1.286535 203.881492
F 9.407876 1.286536 225.712604
F 9.712716 9.005746 203.881492
F 9.407876 9.005746 225.712604
F 9.712716 16.724962 203.881492
F 9.407876 16.724962 225.712604
F 18.625243 1.286534 204.005941
F 18.320403 1.286534 225.837053
F 18.625243 9.005745 204.005941
F 18.320403 9.005744 225.837053
F 18.625243 16.724960 204.005941
F 18.320403 16.724960 225.837053
F 2.972360 7.717050 207.429797
F 29.715097 7.719211 207.800023
F 2.972360 15.436264 207.429797
F 29.715097 15.438425 207.800023
F 16.244703 15.438425 214.890384
F 16.244703 7.719211 214.890384
F 11.890055 7.719211 207.551122
F 11.890055 15.438425 207.551122
F 7.332155 15.438424 214.765935
F 20.802578 7.719211 207.675572
F 20.802578 15.438425 207.675572
F 20.802578 0.000000 207.675572
F 3.022837 5.148340 203.791159
F 2.719041 5.149501 225.622845
F 29.765891 5.146140 204.161505
F 29.461051 5.146140 225.992616
F 3.022836 12.867553 203.791159
F 2.719041 12.868714 225.622844
F 29.765891 12.865353 204.161505
F 29.461051 12.865352 225.992616
F 3.022836 20.586769 203.791159
F 2.719041 20.587930 225.622845
F 29.765891 20.584569 204.161505
F 29.461051 20.584569 225.992616
F 11.940849 5.146139 203.912603
F 11.636009 5.146139 225.743715
F 11.940849 12.865352 203.912603
F 11.636009 12.865352 225.743715
F 11.940849 20.584568 203.912604
F 11.636009 20.584568 225.743715
F 20.853373 5.146139 204.037054
F 20.548534 5.146139 225.868165
F 20.853373 12.865352 204.037054
F 20.548534 12.865352 225.868165
F 20.853373 20.584568 204.037054
F 20.548534 20.584568 225.868166
F 2.964560 5.144169 206.521657
F 2.669727 5.147646 228.350225
F 29.727797 5.146140 206.890393
F 29.422957 5.146140 228.721505
F 2.964560 12.863382 206.521657
F 2.669727 12.866859 228.350225
F 29.727796 12.865353 206.890393
F 29.422957 12.865353 228.721505
F 2.964560 20.582599 206.521657
F 2.669727 20.586075 228.350225
F 29.727797 20.584569 206.890393
F 29.422957 20.584569 228.721505
F 11.902755 5.146139 206.641493
F 11.597915 5.146139 228.472604
F 11.902755 12.865352 206.641493
F 11.597915 12.865352 228.472605
F 11.902755 20.584568 206.641493
F 11.597915 20.584568 228.472605
F 20.815278 5.146139 206.765943
F 20.510439 5.146139 228.597054
F 20.815278 12.865352 206.765943
F 20.510439 12.865352 228.597055
F 20.815278 20.584568 206.765944
F 20.510438 20.584568 228.597055
F 2.913614 7.721090 210.160247
F 29.676981 7.719211 210.528911
F 2.913614 15.440304 210.160247
F 29.676981 15.438425 210.528911
F 2.913614 0.001879 210.160247
F 7.332155 7.719210 214.765935
F 22.979892 16.724960 211.345203
F 29.676981 23.157640 210.528911
F 11.851939 7.719211 210.280011
F 11.851939 15.438425 210.280011
F 22.979892 9.005744 211.345203
F 20.764463 7.719211 210.404461
F 20.764463 15.438425 210.404461
F 20.764463 0.000000 210.404461
F 5.217261 1.285730 206.548735
F 4.912236 1.285855 228.379760
F 31.955927 1.286534 206.921506
F 31.651088 1.286534 228.752617
F 5.217261 9.004941 206.548735
F 4.912236 9.005066 228.379760
F 31.955927 9.005745 206.921506
F 31.651088 9.005745 228.752617
F 5.217261 16.724157 206.548735
F 4.912236 16.724282 228.379760
F 31.955927 16.724961 206.921506
F 31.651088 16.724961 228.752617
F 14.130887 1.286534 206.672606
F 13.826047 1.286534 228.503717
F 14.130887 9.005745 206.672606
F 13.826048 9.005745 228.503717
F 14.130887 16.724960 206.672606
F 13.826047 16.724960 228.503717
F 23.043410 1.286534 206.797056
F 22.738571 1.286534 228.628167
F 23.043410 9.005745 206.797056
F 22.738571 9.005745 228.628168
F 23.043410 16.724960 206.797056
F 22.738571 16.724960 228.628168
F 5.166459 3.860411 210.187256
F 31.905107 3.859605 210.560024
F 5.166459 11.579622 210.187256
F 31.905107 11.578817 210.560024
F 5.166459 19.298838 210.187256
F 31.905107 19.298033 210.560024
F 14.080068 3.859606 210.311123
F 14.080068 11.578817 210.311124
F 14.080068 19.298034 210.311124
F 22.992592 3.859605 210.435574
F 22.992592 11.578816 210.435574
F 22.992592 19.298033 210.435574
F 5.202760 3.859981 207.457520
F 31.943223 3.859605 207.831136
F 5.202760 11.579192 207.457520
F 31.943223 11.578816 207.831135
F 5.202760 19.298408 207.457520
F 31.943223 19.298033 207.831135
F 14.118184 3.859606 207.582235
F 14.118184 11.578817 207.582235
F 14.118184 19.298033 207.582235
F 23.030707 3.859605 207.706685
F 23.030707 11.578817 207.706685
F 23.030707 19.298033 207.706685
F 5.253738 1.286149 203.818991
F 4.949503 1.285852 225.649905
F 31.994021 1.286534 204.192617
F 31.689182 1.286534 226.023729
F 5.253739 9.005360 203.818991
F 4.949503 9.005062 225.649905
F 31.994021 9.005745 204.192617
F 31.689182 9.005745 226.023729
F 5.253738 16.724576 203.818990
F 4.949503 16.724278 225.649905
F 31.994021 16.724961 204.192617
F 31.689182 16.724961 226.023729
F 14.168981 1.286534 203.943717
F 13.864142 1.286534 225.774828
F 14.168981 9.005745 203.943717
F 13.864142 9.005745 225.774828
F 14.168981 16.724961 203.943716
F 13.864142 16.724961 225.774828
F 23.081505 1.286534 204.068167
F 22.776665 1.286534 225.899278
F 23.081505 9.005744 204.068167
F 22.776665 9.005744 225.899278
F 23.081505 16.724960 204.068166
F 22.776665 16.724960 225.899278
F 7.433766 7.719210 207.488898
F 7.433766 15.438424 207.488898
F 22.979892 1.286533 211.345203
F 16.346316 7.719211 207.613347
F 16.346316 15.438425 207.613347
F 14.067368 16.724961 211.220752
F 25.258839 7.719211 207.737798
F 25.258838 15.438424 207.737797
F 14.067368 9.005745 211.220753
F 7.484558 5.146140 203.850380
F 7.179723 5.146139 225.681490
F 7.484558 12.865353 203.850380
F 7.179723 12.865352 225.681490
F 7.484558 20.584569 203.850380
F 7.179723 20.584568 225.681490
F 16.397111 5.146139 203.974829
F 16.092271 5.146139 225.805940
F 16.397111 12.865352 203.974829
F 16.092271 12.865352 225.805940
F 16.397111 20.584568 203.974828
F 16.092271 20.584568 225.805940
F 25.309634 5.146139 204.099279
F 25.004794 5.146139 225.930390
F 25.309634 12.865352 204.099279
F 25.004794 12.865352 225.930390
F 25.309634 20.584569 204.099279
F 25.004794 20.584569 225.930391
F 7.446359 5.146123 206.579276
F 7.141576 5.146135 228.410381
F 7.446359 12.865336 206.579276
F 7.141576 12.865347 228.410381
F 7.446359 20.584553 206.579276
F 7.141576 20.584564 228.410381
F 16.359017 5.146139 206.703718
F 16.054177 5.146139 228.534829
F 16.359016 12.865352 206.703718
F 16.054177 12.865352 228.534829
F 16.359016 20.584568 206.703718
F 16.054177 20.584568 228.534830
F 25.271538 5.146139 206.828168
F 24.966699 5.146139 228.659279
F 25.271539 12.865352 206.828168
F 24.966699 12.865352 228.659280
F 25.271538 20.584568 206.828169
F 24.966699 20.584568 228.659280
F 7.395537 7.719228 210.217795
F 7.395537 15.438442 210.217795
F 7.395538 0.000017 210.217795
F 14.067368 1.286534 211.220752
F 16.308200 7.719211 210.342236
F 16.308200 15.438425 210.342236
F 31.892408 16.724961 211.469654
F 25.220724 7.719211 210.466686
F 25.220724 15.438425 210.466687
F 5.151890 16.724557 211.096022
F 0.681675 1.315071 213.770374
F 27.398056 1.286534 214.136317
F 0.681675 9.034282 213.770374
F 27.398056 9.005745 214.136317
F 0.681675 16.753498 213.770374
F 27.398056 16.724961 214.136317
F 9.573010 1.286535 213.887416
F 9.573010 9.005746 213.887416
F 9.573010 16.724961 213.887416
F 18.485535 1.286534 214.011868
F 18.485535 9.005744 214.011868
F 18.485535 16.724960 214.011868
F 0.631902 3.832475 217.408919
F 27.347238 3.859605 217.774836
F 0.631902 11.551686 217.408919
F 27.347238 11.578816 217.774836
F 0.631902 19.270903 217.408919
F 27.347238 19.298033 217.774836
F 9.522191 3.859605 217.525935
F 9.522190 11.578816 217.525935
F 9.522190 19.298032 217.525935
F 18.434717 3.859606 217.650386
F 18.434717 11.578817 217.650386
F 18.434717 19.298034 217.650386
F 0.528770 3.898268 214.685574
F 27.385353 3.859606 215.045947
F 0.528770 11.617480 214.685574
F 27.385353 11.578817 215.045947
F 0.528770 19.336696 214.685574
F 27.385353 19.298033 215.045947
F 9.560304 3.859604 214.797048
F 9.560304 11.578815 214.797048
F 9.560304 19.298031 214.797047
F 18.472832 3.859606 214.921497
F 18.472832 11.578817 214.921497
F 18.472832 19.298033 214.921497
F 0.543199 1.232690 211.045099
F 27.436151 1.286534 211.407429
F 0.543199 8.951901 211.045098
F 27.436151 9.005745 211.407429
F 0.543198 16.671116 211.045098
F 27.436151 16.724961 211.407428
F 9.611102 1.286536 211.158529
F 9.611102 9.005746 211.158529
F 9.611102 16.724962 211.158529
F 18.523630 1.286534 211.282978
F 18.523630 9.005745 211.282978
F 18.523630 16.724960 211.282978
F 2.871279 7.716726 214.707029
F 29.613483 7.719210 215.077060
F 2.871279 15.435940 214.707029
F 29.613483 15.438424 215.077060
F 31.892408 9.005745 211.469654
F 5.151890 9.005342 211.096022
F 11.788442 7.719211 214.828159
F 11.788442 15.438425 214.828159
F 31.892408 1.286534 211.469654
F 20.700965 7.719211 214.952609
F 20.700965 15.438425 214.952609
F 20.700965 0.000000 214.952610
F 2.921827 5.148399 211.068419
F 29.664278 5.146140 211.438541
F 2.921827 12.867612 211.068419
F 29.664278 12.865352 211.438541
F 2.921827 20.586828 211.068419
F 29.664278 20.584569 211.438541
F 11.839235 5.146139 211.189640
F 11.839236 12.865352 211.189640
F 11.839235 20.584568 211.189640
F 20.751760 5.146139 211.314090
F 20.751760 12.865352 211.314090
F 20.751760 20.584568 211.314090
F 2.864054 5.144748 213.798436
F 29.626183 5.146140 214.167430
F 2.864054 12.863961 213.798436
F 29.626183 12.865353 214.167430
F 2.864054 20.583177 213.798436
F 29.626183 20.584569 214.167430
F 11.801142 5.146139 213.918530
F 11.801142 12.865352 213.918530
F 11.801142 20.584568 213.918530
F 20.713665 5.146139 214.042980
F 20.713665 12.865352 214.042980
F 20.713665 20.584568 214.042980
F 2.815596 7.719752 217.436284
F 29.575368 7.719211 217.805949
F 2.815596 15.438966 217.436284
F 29.575368 15.438425 217.805949
F 2.815596 0.000541 217.436285
F 5.151890 1.286131 211.096023
F 22.929094 19.298033 214.983722
F 29.575368 23.157640 217.805949
F 11.750326 7.719211 217.557048
F 11.750326 15.438425 217.557049
F 22.929094 11.578817 214.983722
F 20.662849 7.719211 217.681499
F 20.662850 15.438425 217.681499
F 20.662849 0.000000 217.681499
F 5.115677 1.285730 213.825776
F 31.854314 1.286534 214.198543
F 5.115677 9.004941 213.825776
F 31.854314 9.005745 214.198543
F 5.115677 16.724156 213.825776
F 31.854314 16.724961 214.198543
F 14.029274 1.286534 213.949642
F 14.029274 9.005745 213.949642
F 14.029274 16.724960 213.949642
F 22.941797 1.286534 214.074092
F 22.941797 9.005745 214.074092
F 22.941797 16.724960 214.074093
F 5.064862 3.860406 217.464293
F 31.803494 3.859605 217.837061
F 5.064862 11.579618 217.464294
F 31.803495 11.578817 217.837061
F 5.064862 19.298834 217.464293
F 31.803494 19.298033 217.837061
F 13.978455 3.859606 217.588161
F 13.978455 11.578817 217.588161
F 13.978455 19.298034 217.588161
F 22.890979 3.859605 217.712611
F 22.890979 11.578816 217.712612
F 22.890979 19.298033 217.712612
F 5.101168 3.860069 214.734502
F 31.841610 3.859605 215.108172
F 5.101168 11.579280 214.734502
F 31.841610 11.578816 215.108173
F 5.101168 19.298496 214.734502
F 31.841610 19.298033 215.108172
F 14.016571 3.859606 214.859272
F 14.016571 11.578817 214.859272
F 14.016571 19.298033 214.859272
F 22.929094 3.859605 214.983722
F 3.073326 23.155273 200.152501
F 2.770036 23.154450 221.984227
F 29.816710 23.157640 200.522986
F 29.511870 23.157640 222.354098
F 11.991669 23.157640 200.274085
F 16.206587 23.157640 217.619273
F 11.686829 23.157640 222.105197
F 20.904191 23.157641 200.398536
F 20.599352 23.157640 222.229647
F 11.953552 23.157640 203.002974
F 11.648713 23.157640 224.834086
F 7.535377 23.157639 200.211862
F 7.230544 23.157640 222.042972
F 16.447929 23.157640 200.336311
F 16.143090 23.157640 222.167422
F 25.360452 23.157640 200.460761
F 25.055612 23.157640 222.291872
F 16.409814 23.157640 203.065200
F 16.104974 23.157640 224.896311
F 25.322337 23.157641 203.189650
F 2.972360 23.155480 207.429797
F 29.715097 23.157640 207.800023
F 11.890055 23.157640 207.551122
F 20.802578 23.157641 207.675572
F 11.851939 23.157640 210.280011
F 25.157225 23.157640 215.014834
F 7.433766 23.157640 207.488898
F 16.346316 23.157640 207.613347
F 16.244703 23.157640 214.890384
F 25.258839 23.157640 207.737798
F 16.308201 23.157640 210.342236
F 7.332155 23.157640 214.765935
F 25.220724 23.157641 210.466687
F 2.871279 23.155156 214.707029
F 0.094974 1.210479 243.017297
F 26.991603 1.286534 243.244467
F 0.094974 8.929689 243.017298
F 26.991603 9.005745 243.244467
F 0.094974 16.648905 243.017298
F 26.991603 16.724961 243.244467
F 9.166558 1.286535 242.995565
F 9.166558 9.005746 242.995566
F 9.166558 16.724962 242.995566
F 18.079083 1.286534 243.120017
F 18.079083 9.005745 243.120017
F 18.079083 16.724960 243.120017
F 0.042351 3.939686 246.662914
F 26.940785 3.859605 246.882985
F 0.042351 11.658897 246.662915
F 26.940785 11.578817 246.882986
F 0.042351 19.378113 246.662915
F 26.940785 19.298033 246.882986
F 9.115739 3.859604 246.634084
F 9.115739 11.578816 246.634084
F 9.115739 19.298032 246.634084
F 18.028265 3.859606 246.758535
F 18.028265 11.578817 246.758535
F 18.028265 19.298033 246.758535
F 0.222574 3.858043 243.827702
F 26.978900 3.859606 244.154097
F 0.222574 11.577254 243.827702
F 26.978900 11.578817 244.154097
F 0.222574 19.296470 243.827702
F 26.978900 19.298033 244.154097
F 9.153853 3.859604 243.905197
F 9.153853 11.578816 243.905196
F 9.153853 19.298032 243.905196
F 18.066380 3.859606 244.029646
F 18.066380 11.578817 244.029646
F 18.066380 19.298033 244.029646
F 0.256479 1.280747 240.184788
F 27.029698 1.286534 240.515578
F 0.256479 8.999957 240.184788
F 27.029698 9.005745 240.515578
F 0.256479 16.719173 240.184788
F 27.029698 16.724961 240.515578
F 9.204650 1.286535 240.266678
F 9.204650 9.005746 240.266678
F 9.204650 16.724961 240.266678
F 18.117177 1.286534 240.391127
F 18.117177 9.005745 240.391127
F 18.117177 16.724960 240.391127
F 2.462870 7.719467 243.812840
F 29.207031 7.719211 244.185209
F 2.462870 15.438681 243.812840
F 29.207031 15.438425 244.185209
F 2.462870 0.000256 243.812840
F 15.901748 15.438425 239.450386
F 11.381989 7.719211 243.936308
F 11.381989 15.438425 243.936308
F 15.197983 7.735843 261.220486
F 20.294512 7.719211 244.060759
F 20.294512 15.438425 244.060759
F 15.901748 7.719211 239.450385
F 2.513479 5.146472 240.174963
F 29.257825 5.146139 240.546691
F 2.513479 12.865685 240.174963
F 29.257825 12.865352 240.546690
F 2.513479 20.584901 240.174962
F 29.257825 20.584568 240.546690
F 11.432783 5.146139 240.297789
F 11.432783 12.865352 240.297789
F 11.432783 20.584568 240.297789
F 20.345307 5.146139 240.422240
F 20.345307 12.865352 240.422240
F 20.345307 20.584568 240.422240
F 2.472232 5.148559 242.903198
F 29.219730 5.146140 243.275579
F 2.472232 12.867772 242.903198
F 29.219730 12.865353 243.275580
F 2.472232 20.586988 242.903198
F 29.219730 20.584569 243.275580
F 11.394689 5.146139 243.026679
F 11.394689 12.865352 243.026679
F 11.394689 20.584568 243.026679
F 20.307212 5.146139 243.151129
F 20.307212 12.865352 243.151129
F 20.307212 20.584568 243.151129
F 2.423715 7.716289 246.541077
F 29.168915 7.719210 246.914097
F 2.423715 15.435503 246.541077
F 29.168915 15.438425 246.914098
F 33.023020 0.016633 261.469388
F 2.423715 23.154718 246.541077
F 6.290791 0.013084 261.094204
F 29.168915 23.157640 246.914098
F 11.343873 7.719211 246.665197
F 11.343873 15.438425 246.665198
F 6.989165 0.000000 239.325934
F 20.256397 7.719211 246.789648
F 20.256397 15.438425 246.789648
F 20.256397 0.000000 246.789648
F 4.708609 1.286591 242.933301
F 31.447861 1.286534 243.306692
F 4.708609 9.005802 242.933301
F 31.447861 9.005745 243.306692
F 4.708609 16.725017 242.933302
F 31.447861 16.724961 243.306692
F 13.622821 1.286534 243.057792
F 13.622821 9.005745 243.057791
F 13.622821 16.724960 243.057791
F 22.535344 1.286534 243.182242
F 22.535344 9.005745 243.182242
F 22.535344 16.724960 243.182242
F 4.657825 3.859357 246.571681
F 31.397041 3.859605 246.945210
F 4.657825 11.578568 246.571681
F 31.397042 11.578817 246.945210
F 4.657825 19.297784 246.571681
F 31.397042 19.298033 246.945210
F 13.572002 3.859606 246.696311
F 13.572002 11.578817 246.696310
F 13.572002 19.298034 246.696310
F 22.484526 3.859605 246.820760
F 22.484526 11.578816 246.820760
F 22.484526 19.298033 246.820760
F 4.696155 3.860388 243.842416
F 31.435157 3.859605 244.216322
F 4.696155 11.579599 243.842416
F 31.435157 11.578816 244.216322
F 4.696155 19.298816 243.842416
F 31.435157 19.298033 244.216322
F 13.610118 3.859606 243.967422
F 13.610118 11.578817 243.967421
F 13.610118 19.298033 243.967421
F 22.522641 3.859605 244.091871
F 22.522641 11.578817 244.091871
F 22.522641 19.298033 244.091871
F 4.746759 1.285779 240.203919
F 31.485955 1.286534 240.577803
F 4.746759 9.004990 240.203919
F 31.485955 9.005745 240.577803
F 4.746759 16.724206 240.203919
F 31.485955 16.724961 240.577803
F 13.660915 1.286534 240.328902
F 13.660915 9.005745 240.328902
F 13.660915 16.724961 240.328902
F 22.573439 1.286534 240.453353
F 22.573439 9.005744 240.453352
F 22.573439 16.724960 240.453352
F 6.925664 7.719238 243.874064
F 6.925664 15.438452 243.874064
F 6.925664 0.000027 243.874063
F 15.838250 7.719211 243.998533
F 15.838250 15.438425 243.998533
F 33.023021 15.455057 261.469387
F 24.750772 7.719211 244.122984
F 24.750772 15.438425 244.122984
F 6.290791 15.451509 261.094204
F 6.976462 5.146118 240.235549
F 6.976462 12.865331 240.235549
F 6.976462 20.584547 240.235549
F 15.889045 5.146139 240.360015
F 15.889045 12.865351 240.360015
F 15.889045 20.584568 240.360014
F 24.801567 5.146139 240.484465
F 24.801567 12.865352 240.484465
F 24.801568 20.584569 240.484465
F 6.938378 5.146141 242.964452
F 6.938378 12.865354 242.964452
F 6.938378 20.584570 242.964452
F 15.850950 5.146139 243.088904
F 15.850950 12.865352 243.088904
F 15.850950 20.584568 243.088904
F 24.763472 5.146139 243.213355
F 24.763472 12.865352 243.213355
F 24.763472 20.584568 243.213355
F 6.887575 7.719206 246.602968
F 6.887575 15.438420 246.602969
F 6.989165 15.438426 239.325934
F 6.887575 23.157636 246.602968
F 15.800134 7.719211 246.727422
F 15.800134 15.438425 246.727422
F 33.023020 7.735844 261.469388
F 24.712657 7.719211 246.851873
F 24.712657 15.438425 246.851873
F 6.290792 7.732295 261.094204
F 0.006240 1.210918 250.296169
F 26.889990 1.286534 250.521503
F 0.006240 8.930129 250.296169
F 26.889990 9.005745 250.521503
F 0.006240 16.649345 250.296170
F 26.889990 16.724961 250.521504
F 9.064946 1.286535 250.272602
F 9.064946 9.005746 250.272602
F 9.064946 16.724962 250.272603
F 17.977470 1.286534 250.397053
F 17.977470 9.005744 250.397053
F 17.977470 16.724960 250.397053
F 0.354585 3.875129 232.014767
F 24.110508 0.016631 261.344936
F 27.144011 3.859605 232.328910
F 26.839172 3.859605 254.160003
F 0.354585 11.594341 232.014768
F 6.989165 7.719211 239.325934
F 27.144011 11.578816 232.328910
F 26.839172 11.578817 254.160003
F 0.354585 19.313557 232.014767
F 24.110509 15.455055 261.344936
F 27.144011 19.298033 232.328910
F 26.839172 19.298033 254.160003
F 9.318964 3.859604 232.080009
F 9.014127 3.859604 253.911102
F 9.318964 11.578816 232.080009
F 9.014127 11.578816 253.911102
F 9.318964 19.298032 232.080009
F 9.014127 19.298032 253.911102
F 18.231491 3.859606 232.204460
F 17.926652 3.859606 254.035553
F 18.231491 11.578817 232.204460
F 17.926652 11.578817 254.035553
F 18.231491 19.298033 232.204460
F 17.926652 19.298033 254.035554
F 0.158081 3.840986 251.111691
F 27.182126 3.859606 229.600021
F 26.877287 3.859605 251.431133
F 0.158081 11.560197 251.111691
F 27.182126 11.578817 229.600021
F 26.877287 11.578817 251.431132
F 0.158081 19.279413 251.111691
F 27.182126 19.298033 229.600021
F 26.877287 19.298033 251.431132
F 9.357079 3.859604 229.351122
F 9.052241 3.859605 251.182232
F 9.357079 11.578815 229.351122
F 9.052241 11.578816 251.182232
F 9.357079 19.298032 229.351122
F 9.052241 19.298032 251.182232
F 18.269606 3.859606 229.475571
F 17.964766 3.859606 251.306682
F 18.269606 11.578817 229.475571
F 17.964766 11.578817 251.306682
F 18.269606 19.298033 229.475571
F 17.964766 19.298033 251.306682
F 0.189893 1.296342 247.470014
F 26.928085 1.286534 247.792615
F 0.189894 9.015553 247.470014
F 26.928085 9.005745 247.792615
F 0.189893 16.734768 247.470014
F 26.928085 16.724961 247.792615
F 9.103038 1.286535 247.543715
F 9.103038 9.005746 247.543715
F 9.103038 16.724961 247.543715
F 18.015564 1.286534 247.668164
F 18.015564 9.005745 247.668164
F 18.015564 16.724960 247.668164
F 2.667221 7.716396 229.261177
F 2.362586 7.719778 251.089040
F 29.410257 7.719211 229.631134
F 29.105418 7.719211 251.462245
F 2.667221 15.435610 229.261177
F 2.362586 15.438992 251.089040
F 29.410257 15.438425 229.631134
F 29.105418 15.438425 251.462245
F 24.559015 20.583452 257.761473
F 2.362586 0.000567 251.089040
F 24.865086 20.584568 235.936316
F 24.559015 12.864235 257.761473
F 11.585216 7.719211 229.382234
F 11.280376 7.719211 251.213344
F 11.585216 15.438425 229.382234
F 11.280376 15.438425 251.213344
F 24.865086 12.865352 235.936317
F 24.559015 5.145023 257.761473
F 20.497738 7.719211 229.506684
F 20.192899 7.719211 251.337795
F 20.497738 15.438425 229.506684
F 20.192899 15.438425 251.337795
F 24.865086 5.146139 235.936317
F 15.646493 20.583451 257.637023
F 2.412544 5.145575 247.450853
F 29.156212 5.146140 247.823728
F 2.412544 12.864788 247.450853
F 29.156212 12.865353 247.823728
F 2.412544 20.584004 247.450852
F 29.156212 20.584568 247.823727
F 11.331169 5.146139 247.574826
F 11.331169 12.865352 247.574826
F 11.331169 20.584568 247.574826
F 20.243694 5.146139 247.699277
F 20.243694 12.865352 247.699277
F 20.243694 20.584568 247.699277
F 2.375583 5.149706 250.178798
F 29.118117 5.146140 250.552616
F 2.375583 12.868919 250.178799
F 29.118117 12.865352 250.552616
F 2.375583 20.588136 250.178798
F 29.118117 20.584569 250.552616
F 11.293076 5.146139 250.303715
F 11.293076 12.865352 250.303716
F 11.293076 20.584568 250.303716
F 20.205599 5.146139 250.428166
F 20.205599 12.865352 250.428166
F 20.205599 20.584568 250.428166
F 2.619849 7.717607 231.988662
F 2.327800 7.714846 253.816338
F 29.372142 7.719211 232.360023
F 29.067302 7.719211 254.191116
F 2.619848 15.436821 231.988662
F 2.327799 15.434060 253.816338
F 29.372142 15.438425 232.360023
F 29.067302 15.438425 254.191116
F 15.952564 20.584568 235.811866
F 15.646493 12.864235 257.637023
F 2.619848 23.156037 231.988662
F 2.327799 23.153276 253.816338
F 15.952564 12.865352 235.811866
F 15.646493 5.145022 257.637022
F 29.372141 23.157640 232.360023
F 29.067302 23.157640 254.191116
F 11.547099 7.719211 232.111122
F 11.242260 7.719211 253.942216
F 11.547100 15.438425 232.111123
F 11.242260 15.438425 253.942216
F 15.952564 5.146139 235.811866
F 6.733665 20.583276 257.512119
F 20.459623 7.719211 232.235573
F 20.154783 7.719211 254.066666
F 20.459623 15.438425 232.235573
F 20.154783 15.438425 254.066666
F 7.039973 20.584566 235.687416
F 20.154783 0.000000 254.066666
F 4.607137 1.286946 250.210080
F 31.346248 1.286534 250.583728
F 4.607137 9.006157 250.210080
F 31.346248 9.005745 250.583729
F 4.607137 16.725373 250.210080
F 31.346248 16.724961 250.583729
F 13.521208 1.286534 250.334829
F 13.521208 9.005745 250.334828
F 13.521208 16.724960 250.334828
F 22.433731 1.286534 250.459279
F 22.433731 9.005745 250.459279
F 22.433731 16.724960 250.459279
F 4.861263 3.860142 232.018172
F 4.556489 3.859067 253.848480
F 31.600268 3.859605 232.391135
F 31.295429 3.859605 254.222228
F 4.861263 11.579353 232.018173
F 4.556489 11.578279 253.848480
F 31.600268 11.578817 232.391136
F 31.295429 11.578817 254.222228
F 4.861263 19.298569 232.018172
F 4.556489 19.297495 253.848480
F 31.600268 19.298033 232.391135
F 31.295429 19.298033 254.222229
F 13.775228 3.859606 232.142235
F 13.470389 3.859606 253.973328
F 13.775229 11.578817 232.142235
F 13.470389 11.578817 253.973328
F 13.775228 19.298034 232.142235
F 13.470389 19.298034 253.973328
F 22.687753 3.859605 232.266685
F 22.382913 3.859605 254.097778
F 22.687753 11.578817 232.266686
F 22.382913 11.578817 254.097779
F 22.687753 19.298033 232.266686
F 22.382913 19.298033 254.097778
F 4.898805 3.860301 229.288412
F 4.595042 3.860454 251.119401
F 31.638384 3.859605 229.662247
F 31.333544 3.859605 251.493358
F 4.898805 11.579512 229.288412
F 4.595042 11.579666 251.119401
F 31.638384 11.578816 229.662247
F 31.333544 11.578816 251.493358
F 4.898805 19.298728 229.288411
F 4.595042 19.298882 251.119401
F 31.638384 19.298033 229.662247
F 31.333544 19.298033 251.493358
F 13.813344 3.859606 229.413346
F 13.508505 3.859606 251.244457
F 13.813344 11.578817 229.413346
F 13.508505 11.578817 251.244457
F 13.813344 19.298033 229.413346
F 13.508505 19.298033 251.244457
F 22.725867 3.859605 229.537797
F 22.421028 3.859605 251.368907
F 22.725867 11.578817 229.537796
F 22.421027 11.578817 251.368907
F 22.725867 19.298033 229.537797
F 22.421027 19.298033 251.368907
F 4.645569 1.285720 247.480910
F 31.384342 1.286534 247.854840
F 4.645569 9.004931 247.480910
F 31.384342 9.005745 247.854840
F 4.645569 16.724147 247.480910
F 31.384342 16.724961 247.854840
F 13.559302 1.286534 247.605939
F 13.559302 9.005745 247.605939
F 13.559302 16.724961 247.605939
F 22.471826 1.286534 247.730390
F 22.471826 9.005745 247.730390
F 22.471826 16.724960 247.730389
F 7.128920 7.719215 229.320006
F 6.824051 7.719249 251.151092
F 7.128920 15.438429 229.320006
F 6.824051 15.438463 251.151092
F 7.128920 0.000004 229.320006
F 6.824051 0.000038 251.151091
F 16.041477 7.719211 229.444459
F 15.736637 7.719211 251.275570
F 16.041477 15.438425 229.444459
F 15.736637 15.438425 251.275570
F 6.733665 12.864059 257.512118
F 7.039973 12.865350 235.687416
F 24.953999 7.719211 229.568909
F 24.649159 7.719211 251.400020
F 24.953999 15.438424 229.568909
F 24.649159 15.438425 251.400020
F 6.733666 5.144847 257.512118
F 7.039973 5.146137 235.687416
F 6.874842 5.146106 247.512578
F 6.874842 12.865319 247.512578
F 6.874842 20.584535 247.512577
F 15.787432 5.146139 247.637052
F 15.787432 12.865352 247.637052
F 15.787432 20.584568 247.637052
F 24.699954 5.146139 247.761502
F 24.699954 12.865352 247.761502
F 24.699954 20.584569 247.761502
F 6.836794 5.146147 250.241485
F 6.836794 12.865360 250.241485
F 6.836794 20.584577 250.241485
F 15.749337 5.146139 250.365941
F 15.749337 12.865352 250.365941
F 15.749337 20.584568 250.365941
F 24.661859 5.146139 250.490391
F 24.661859 12.865352 250.490391
F 24.661859 20.584568 250.490391
F 7.090764 7.719214 232.048898
F 6.785996 7.719199 253.879984
F 7.090764 15.438429 232.048898
F 6.785996 15.438413 253.879984
F 7.090764 0.000004 232.048898
F 24.598344 20.584566 255.037935
F 24.903181 20.584569 233.207427
F 6.785996 23.157629 253.879984
F 16.003361 7.719211 232.173347
F 15.698521 7.719211 254.004441
F 16.003361 15.438425 232.173348
F 15.698521 15.438425 254.004441
F 24.598344 12.865349 255.037935
F 24.903181 12.865352 233.207427
F 24.915884 7.719211 232.297798
F 24.611044 7.719211 254.128891
F 24.915884 15.438425 232.297798
F 24.611044 15.438425 254.128891
F 24.598344 5.146136 255.037935
F 24.903181 5.146139 233.207427
F 0.257784 1.246498 235.687559
F 24.814271 15.438425 239.574835
F 27.093217 1.286534 235.967429
F 26.787146 1.285417 257.792586
F 0.257784 8.965708 235.687559
F 24.110507 7.735842 261.344936
F 27.093217 9.005745 235.967429
F 26.787146 9.004628 257.792586
F 0.257784 16.684924 235.687559
F 24.814271 7.719211 239.574835
F 27.093216 16.724961 235.967429
F 26.787146 16.723844 257.792586
F 9.268171 1.286535 235.718527
F 8.962094 1.285416 257.543669
F 9.268171 9.005746 235.718528
F 8.962094 9.004627 257.543669
F 9.268171 16.724962 235.718528
F 8.962094 16.723842 257.543669
F 18.180696 1.286534 235.842979
F 17.874625 1.285417 257.668136
F 18.180696 9.005744 235.842979
F 17.874625 9.004628 257.668135
F 18.180696 16.724960 235.842979
F 17.874625 16.723844 257.668135
F 0.167926 3.921574 239.357628
F 15.197984 0.016631 261.220486
F 27.042398 3.859605 239.605948
F 26.338633 3.876238 261.376049
F 0.167926 11.640785 239.357628
F 15.685821 20.584565 254.913485
F 27.042398 11.578816 239.605948
F 26.338634 11.595448 261.376049
F 0.167927 19.360001 239.357627
F 15.197985 15.455056 261.220485
F 27.042398 19.298033 239.605948
F 26.338635 19.314665 261.376049
F 9.217351 3.859604 239.357046
F 8.516113 3.875131 261.126400
F 9.217351 11.578816 239.357046
F 8.516114 11.594342 261.126400
F 9.217351 19.298032 239.357047
F 8.516114 19.313558 261.126400
F 18.129878 3.859606 239.481497
F 17.426114 3.876237 261.251598
F 18.129878 11.578817 239.481497
F 17.426115 11.595447 261.251598
F 18.129878 19.298033 239.481498
F 17.426115 19.314664 261.251597
F 0.292008 3.871683 236.541377
F 0.100212 3.820806 258.397928
F 27.080513 3.859606 236.877059
F 26.769171 3.851987 258.654069
F 0.292008 11.590894 236.541376
F 0.100212 11.540017 258.397927
F 27.080513 11.578817 236.877059
F 26.769171 11.571198 258.654069
F 0.292008 19.310110 236.541376
F 0.100212 19.259234 258.397927
F 27.080513 19.298033 236.877059
F 26.769171 19.290414 258.654069
F 9.255466 3.859604 236.628159
F 8.944059 3.851992 258.405072
F 9.255466 11.578815 236.628159
F 8.944058 11.571204 258.405072
F 9.255466 19.298032 236.628159
F 8.944058 19.290420 258.405072
F 18.167993 3.859606 236.752608
F 17.856650 3.851987 258.529619
F 18.167993 11.578817 236.752608
F 17.856650 11.571198 258.529618
F 18.167993 19.298033 236.752608
F 17.856651 19.290415 258.529618
F 0.329458 1.269194 232.897684
F 0.126494 1.314267 254.752371
F 27.131312 1.286534 233.238540
F 26.826475 1.286531 255.069048
F 0.329458 8.988405 232.897684
F 0.126494 9.033478 254.752371
F 27.131312 9.005745 233.238540
F 26.826475 9.005742 255.069048
F 0.329458 16.707621 232.897684
F 0.126494 16.752693 254.752371
F 27.131311 16.724961 233.238540
F 26.826475 16.724958 255.069048
F 9.306263 1.286535 232.989640
F 9.001428 1.286532 254.820147
F 9.306263 9.005746 232.989640
F 9.001428 9.005743 254.820147
F 9.306263 16.724962 232.989640
F 9.001428 16.724958 254.820147
F 18.218790 1.286534 233.114089
F 17.913953 1.286531 254.944598
F 18.218790 9.005745 233.114089
F 17.913953 9.005742 254.944597
F 18.218790 16.724960 233.114089
F 17.913953 16.724957 254.944597
F 2.564410 7.718083 236.537131
F 2.254630 7.710222 258.306429
F 29.308644 7.719211 236.908172
F 28.997302 7.711592 258.685182
F 2.564410 15.437297 236.537130
F 2.254630 15.429436 258.306429
F 29.308644 15.438425 236.908171
F 28.997302 15.430806 258.685182
F 15.990658 20.584568 233.082976
F 15.685821 12.865348 254.913484
F 15.990658 12.865351 233.082977
F 15.685821 5.146136 254.913484
F 11.483603 7.719211 236.659270
F 11.172259 7.711592 258.436280
F 11.483603 15.438425 236.659270
F 11.172259 15.430806 258.436281
F 15.990658 5.146139 233.082976
F 6.773248 20.584527 254.788983
F 20.396125 7.719211 236.783721
F 20.084783 7.711592 258.560731
F 20.396125 15.438425 236.783721
F 20.084783 15.430806 258.560731
F 7.078091 20.584559 232.958520
F 6.773248 12.865311 254.788983
F 2.615635 5.148147 232.899234
F 2.312739 5.145721 254.726469
F 29.359438 5.146140 233.269652
F 29.054602 5.146137 255.100160
F 2.615635 12.867360 232.899234
F 2.312739 12.864934 254.726469
F 29.359438 12.865352 233.269652
F 29.054602 12.865349 255.100160
F 2.615635 20.586576 232.899234
F 2.312739 20.584150 254.726469
F 29.359438 20.584568 233.269652
F 29.054602 20.584565 255.100160
F 11.534396 5.146139 233.020752
F 11.229559 5.146136 254.851260
F 11.534396 12.865352 233.020751
F 11.229559 12.865349 254.851260
F 11.534396 20.584568 233.020751
F 11.229559 20.584565 254.851259
F 20.446921 5.146139 233.145202
F 20.142084 5.146136 254.975710
F 20.446921 12.865352 233.145202
F 20.142084 12.865349 254.975710
F 20.446921 20.584568 233.145202
F 20.142084 20.584565 254.975710
F 2.570309 5.147918 235.626979
F 2.278213 5.149236 257.444441
F 29.321344 5.146140 235.998541
F 29.015273 5.145023 257.823698
F 2.570309 12.867131 235.626979
F 2.278213 12.868449 257.444441
F 29.321344 12.865353 235.998541
F 29.015273 12.864236 257.823698
F 2.570309 20.586347 235.626979
F 2.278213 20.587665 257.444441
F 29.321344 20.584569 235.998541
F 29.015273 20.583452 257.823698
F 11.496302 5.146139 235.749641
F 11.190228 5.145021 257.574794
F 11.496302 12.865352 235.749641
F 11.190228 12.864233 257.574794
F 11.496302 20.584568 235.749641
F 11.190228 20.583450 257.574794
F 20.408825 5.146139 235.874092
F 20.102755 5.145022 257.699248
F 20.408825 12.865352 235.874092
F 20.102754 12.864235 257.699248
F 20.408825 20.584568 235.874092
F 20.102754 20.583451 257.699248
F 2.521088 7.717166 239.265162
F 2.016147 7.543300 260.993601
F 29.270529 7.719211 239.637061
F 28.566764 7.735843 261.407162
F 2.521088 15.436380 239.265162
F 2.016147 15.262514 260.993601
F 29.270528 15.438425 239.637060
F 28.566765 15.455056 261.407162
F 7.078091 12.865343 232.958521
F 6.773248 5.146098 254.788983
F 2.521088 23.155595 239.265162
F 2.016147 22.981730 260.993601
F 7.078091 5.146130 232.958521
F 28.566764 0.016632 261.407162
F 29.270528 23.157640 239.637060
F 24.541043 15.430806 258.622957
F 11.445486 7.719211 239.388159
F 10.741777 7.735814 261.158245
F 11.445486 15.438425 239.388160
F 10.741777 15.455028 261.158245
F 24.852385 15.438425 236.845946
F 10.741777 0.016603 261.158245
F 20.358010 7.719211 239.512610
F 19.654246 7.735842 261.282711
F 20.358010 15.438425 239.512611
F 19.654247 15.455055 261.282710
F 20.358010 0.000000 239.512611
F 19.654246 0.016630 261.282711
F 4.810341 1.286180 235.656560
F 4.503530 1.285429 257.480304
F 31.549474 1.286534 236.029654
F 31.243404 1.285418 257.854811
F 4.810341 9.005390 235.656561
F 4.503530 9.004640 257.480304
F 31.549474 9.005745 236.029654
F 31.243404 9.004629 257.854811
F 4.810341 16.724606 235.656561
F 4.503530 16.723855 257.480304
F 31.549474 16.724961 236.029654
F 31.243404 16.723844 257.854811
F 13.724434 1.286534 235.780754
F 13.418364 1.285417 257.605910
F 13.724435 9.005745 235.780754
F 13.418364 9.004628 257.605910
F 13.724435 16.724960 235.780754
F 13.418364 16.723844 257.605911
F 22.636957 1.286534 235.905204
F 22.330887 1.285417 257.730360
F 22.636957 9.005745 235.905204
F 22.330887 9.004628 257.730360
F 22.636957 16.724960 235.905204
F 22.330887 16.723844 257.730361
F 4.759434 3.859756 239.294931
F 4.247008 3.772902 260.991136
F 31.498655 3.859605 239.668173
F 30.794890 3.876239 261.438275
F 4.759435 11.578968 239.294932
F 4.247008 11.492113 260.991136
F 31.498655 11.578817 239.668173
F 30.794891 11.595449 261.438275
F 4.759435 19.298184 239.294932
F 4.247008 19.211329 260.991136
F 31.498655 19.298033 239.668173
F 30.794891 19.314666 261.438275
F 13.673615 3.859606 239.419273
F 12.969867 3.876232 261.189368
F 13.673615 11.578817 239.419273
F 12.969868 11.595442 261.189368
F 13.673615 19.298034 239.419272
F 12.969868 19.314659 261.189369
F 22.586140 3.859605 239.543723
F 21.882376 3.876237 261.313824
F 22.586140 11.578817 239.543723
F 21.882377 11.595447 261.313823
F 22.586140 19.298033 239.543723
F 21.882377 19.314664 261.313823
F 4.797417 3.860337 236.565419
F 4.485096 3.852442 258.328110
F 31.536770 3.859605 236.939284
F 31.225428 3.851987 258.716295
F 4.797417 11.579548 236.565418
F 4.485095 11.571653 258.328110
F 31.536770 11.578816 236.939284
F 31.225428 11.571198 258.716295
F 4.797417 19.298764 236.565418
F 4.485095 19.290869 258.328110
F 31.536770 19.298033 236.939284
F 31.225428 19.290414 258.716295
F 13.711731 3.859606 236.690384
F 13.400389 3.851987 258.467393
F 13.711731 11.578817 236.690383
F 13.400389 11.571199 258.467393
F 13.711731 19.298033 236.690383
F 13.400389 19.290415 258.467394
F 22.624254 3.859605 236.814834
F 22.312912 3.851987 258.591844
F 22.624254 11.578817 236.814834
F 22.312912 11.571198 258.591844
F 22.624254 19.298033 236.814834
F 22.312912 19.290415 258.591844
F 4.848087 1.285823 232.926916
F 4.544524 1.285622 254.757262
F 31.587568 1.286534 233.300765
F 31.282732 1.286531 255.131273
F 4.848087 9.005034 232.926916
F 4.544524 9.004833 254.757262
F 31.587568 9.005745 233.300765
F 31.282732 9.005742 255.131273
F 4.848087 16.724249 232.926916
F 4.544524 16.724048 254.757262
F 31.587568 16.724961 233.300765
F 31.282732 16.724958 255.131273
F 13.762528 1.286534 233.051864
F 13.457691 1.286531 254.882372
F 13.762528 9.005745 233.051864
F 13.457691 9.005742 254.882372
F 13.762528 16.724961 233.051864
F 13.457692 16.724958 254.882372
F 22.675052 1.286534 233.176315
F 22.370215 1.286531 255.006822
F 22.675052 9.005744 233.176314
F 22.370215 9.005741 255.006823
F 22.675052 16.724960 233.176314
F 22.370215 16.724957 255.006823
F 7.027289 7.719226 236.597035
F 6.715821 7.711637 258.373727
F 7.027289 15.438439 236.597035
F 6.715821 15.430851 258.373727
F 7.027289 0.000015 236.597035
F 24.541043 7.711592 258.622957
F 15.939863 7.719211 236.721496
F 15.628521 7.711592 258.498506
F 15.939864 15.438425 236.721496
F 15.628521 15.430806 258.498506
F 24.852385 7.719211 236.845946
F 15.901748 23.157640 239.450386
F 29.207031 23.157640 244.185209
F 11.381989 23.157640 243.936308
F 20.294512 23.157640 244.060759
F 11.343873 23.157640 246.665197
F 15.838250 23.157640 243.998533
F 24.750772 23.157640 244.122984
F 15.800134 23.157640 246.727422
F 2.667221 23.154826 229.261177
F 29.410257 23.157640 229.631134
F 29.105418 23.157640 251.462245
F 11.585216 23.157640 229.382233
F 11.280376 23.157640 251.213344
F 20.497738 23.157640 229.506684
F 20.192899 23.157640 251.337795
F 11.547100 23.157640 232.111123
F 11.242260 23.157640 253.942216
F 16.041477 23.157641 229.444459
F 15.736637 23.157640 251.275570
F 24.953999 23.157640 229.568909
F 24.649159 23.157640 251.400020
F 16.003361 23.157640 232.173348
F 15.698521 23.157640 254.004441
F 24.814271 23.157641 239.574835
F 2.564410 23.156513 236.537131
F 2.254630 23.148652 258.306429
F 29.308644 23.157640 236.908172
F 28.997302 23.150022 258.685182
F 11.483602 23.157640 236.659270
F 11.172259 23.150022 258.436281
F 20.396125 23.157641 236.783721
F 20.084783 23.150022 258.560731
F 11.445486 23.157640 239.388160
F 6.715821 23.150067 258.373727
F 15.939863 23.157640 236.721496
F 15.628521 23.150022 258.498506
F 24.852386 23.157640 236.845946
F 24.541043 23.150021 258.622957
F 0.369169 3.881347 229.254011
F 0.369170 11.600558 229.254012
F 0.369170 19.319775 229.254011
F 3.625352 24.464812 2.772873
F 3.311100 24.455004 24.548804
F 30.351342 24.451793 3.156342
F 30.040000 24.444175 24.933353
F 3.625352 32.184023 2.772873
F 3.311100 32.174215 24.548804
F 30.351342 32.171004 3.156342
F 30.040000 32.163386 24.933353
F 3.625352 39.903238 2.772872
F 3.311100 39.893431 24.548804
F 30.351342 39.890219 3.156342
F 30.040000 39.882601 24.933353
F 12.526296 24.451794 2.907441
F 12.214954 24.444176 24.684451
F 12.526296 32.171005 2.907441
F 12.214954 32.163387 24.684451
F 12.526296 39.890220 2.907441
F 12.214954 39.882602 24.684451
F 21.438822 24.451792 3.031893
F 21.127479 24.444174 24.808902
F 21.438822 32.171004 3.031893
F 21.127479 32.163385 24.808902
F 21.438822 39.890219 3.031893
F 21.127479 39.882601 24.808903
F 3.564916 27.006548 6.356425
F 3.260280 27.006418 28.187322
F 30.294018 27.017249 6.741363
F 29.989181 27.017246 28.571870
F 3.564917 34.725759 6.356425
F 3.260280 34.725628 28.187322
F 30.294018 34.736460 6.741363
F 29.989181 34.736457 28.571871
F 3.564917 42.444976 6.356425
F 3.260280 42.444845 28.187323
F 30.294018 42.455677 6.741363
F 29.989181 42.455673 28.571871
F 12.468970 27.017248 6.492461
F 12.164134 27.017245 28.322969
F 12.468970 34.736460 6.492462
F 12.164134 34.736456 28.322969
F 12.468971 42.455676 6.492461
F 12.164134 42.455672 28.322969
F 21.381498 27.017249 6.616913
F 21.076661 27.017246 28.447420
F 21.381498 34.736461 6.616913
F 21.076661 34.736458 28.447421
F 21.381498 42.455677 6.616913
F 21.076661 42.455674 28.447421
F 3.602018 27.009918 3.651468
F 3.298080 27.006417 25.481066
F 30.333367 27.018363 4.017825
F 30.027296 27.017246 25.842982
F 3.602019 34.729129 3.651467
F 3.298080 34.725628 25.481066
F 30.333367 34.737574 4.017825
F 30.027296 34.736458 25.842982
F 3.602019 42.448345 3.651468
F 3.298081 42.444844 25.481066
F 30.333367 42.456790 4.017825
F 30.027296 42.455674 25.842982
F 12.508321 27.018361 3.768926
F 12.202250 27.017245 25.594082
F 12.508321 34.737573 3.768925
F 12.202250 34.736456 25.594082
F 12.508321 42.456789 3.768925
F 12.202250 42.455672 25.594082
F 21.420847 27.018363 3.893375
F 21.114776 27.017246 25.718531
F 21.420847 34.737574 3.893375
F 21.114776 34.736458 25.718531
F 21.420847 42.456791 3.893375
F 21.114776 42.455674 25.718532
F 4.016697 24.437225 0.068345
F 3.348878 24.455003 21.842547
F 30.781859 24.427542 0.434361
F 30.078094 24.444175 22.204463
F 4.016698 32.156436 0.068345
F 3.348878 32.174214 21.842547
F 30.781859 32.146752 0.434360
F 30.078094 32.163386 22.204463
F 4.016698 39.875651 0.068344
F 3.348878 39.893430 21.842547
F 30.781859 39.865968 0.434360
F 30.078094 39.882601 22.204463
F 12.956812 24.427544 0.185461
F 12.253047 24.444176 21.955563
F 12.956811 32.146756 0.185461
F 12.253047 32.163387 21.955563
F 12.956811 39.865971 0.185462
F 12.253047 39.882602 21.955563
F 21.869337 24.427543 0.309912
F 21.165574 24.444174 22.080012
F 21.869337 32.146754 0.309911
F 21.165574 32.163385 22.080012
F 21.869336 39.865970 0.309912
F 21.165574 39.882601 22.080013
F 5.818090 30.874393 3.677736
F 5.511358 30.873390 25.502930
F 32.561498 30.877968 4.048938
F 32.255427 30.876851 25.874095
F 5.818090 38.593607 3.677735
F 5.511358 38.592604 25.502930
F 32.561498 38.597182 4.048938
F 32.255427 38.596065 25.874095
F 27.862667 46.315281 21.263721
F 27.862667 38.596065 21.263721
F 5.818090 46.312823 3.677736
F 5.511358 46.311820 25.502930
F 32.561498 23.158757 4.048938
F 27.862667 30.876851 21.263721
F 18.950144 38.596066 21.139271
F 32.255427 46.315281 25.874095
F 14.736456 30.877968 3.800038
F 14.430385 30.876851 25.625194
F 14.736457 38.597182 3.800038
F 14.430386 38.596066 25.625194
F 14.736457 23.158757 3.800038
F 18.950144 30.876851 21.139271
F 10.037592 46.315278 21.014817
F 14.430386 46.315281 25.625194
F 23.648979 30.877968 3.924488
F 23.342909 30.876852 25.749644
F 23.648979 38.597182 3.924487
F 23.342909 38.596065 25.749644
F 23.648979 23.158757 3.924488
F 10.037592 38.596063 21.014817
F 6.261889 28.295663 0.097841
F 5.562152 28.307241 21.864412
F 33.009986 28.287147 0.465472
F 32.306221 28.303780 22.235576
F 6.261889 36.014876 0.097841
F 5.562152 36.026454 21.864411
F 33.009986 36.006361 0.465472
F 32.306221 36.022993 22.235575
F 6.261888 43.734092 0.097841
F 5.562152 43.745670 21.864411
F 33.009986 43.725577 0.465473
F 32.306221 43.742209 22.235575
F 15.184942 28.287149 0.216574
F 14.481179 28.303780 21.986675
F 15.184941 36.006363 0.216574
F 14.481179 36.022992 21.986675
F 15.184940 43.725579 0.216574
F 14.481179 43.742209 21.986675
F 24.097468 28.287148 0.341023
F 23.393704 28.303779 22.111125
F 24.097467 36.006361 0.341024
F 23.393704 36.022992 22.111125
F 24.097467 43.725577 0.341023
F 23.393704 43.742208 22.111125
F 5.835212 28.314695 2.812734
F 5.524122 28.307241 24.588746
F 32.579469 28.311399 3.187454
F 32.268127 28.303780 24.964465
F 5.835212 36.033908 2.812734
F 5.524122 36.026454 24.588746
F 32.579469 36.030611 3.187454
F 32.268127 36.022993 24.964465
F 5.835212 43.753124 2.812734
F 5.524122 43.745670 24.588746
F 32.579469 43.749827 3.187454
F 32.268127 43.742209 24.964465
F 14.754428 28.311398 2.938555
F 14.443085 28.303779 24.715564
F 14.754428 36.030611 2.938555
F 14.443085 36.022992 24.715564
F 14.754428 43.749827 2.938555
F 14.443085 43.742208 24.715565
F 23.666951 28.311398 3.063004
F 23.355609 28.303780 24.840015
F 23.666951 36.030611 3.063005
F 23.355609 36.022992 24.840015
F 23.666951 43.749827 3.063005
F 23.355609 43.742209 24.840015
F 5.778149 30.873393 6.396748
F 5.473306 30.873390 28.227264
F 32.522148 30.876854 6.772475
F 32.217311 30.876851 28.602983
F 5.778149 38.592607 6.396748
F 5.473306 38.592604 28.227264
F 32.522148 38.596068 6.772475
F 32.217312 38.596065 28.602984
F 5.778149 46.311823 6.396748
F 5.473306 46.311820 28.227264
F 10.037592 30.876849 21.014817
F 32.217312 46.315281 28.602983
F 14.697106 30.876854 6.523575
F 14.392269 30.876851 28.354083
F 14.697106 38.596068 6.523575
F 14.392269 38.596065 28.354083
F 14.697106 23.157643 6.523575
F 27.913482 43.742209 17.625202
F 27.913482 36.022993 17.625202
F 14.392269 46.315281 28.354083
F 23.609630 30.876854 6.648025
F 23.304793 30.876851 28.478533
F 23.609630 38.596069 6.648025
F 23.304793 38.596065 28.478533
F 23.609630 23.157644 6.648025
F 23.304793 23.157641 28.478533
F 8.068884 24.451022 2.845770
F 7.757481 24.443405 24.622761
F 8.068884 32.170233 2.845770
F 7.757481 32.162615 24.622761
F 8.068884 39.889448 2.845770
F 7.757481 39.881831 24.622761
F 16.982560 24.451793 2.969667
F 16.671217 24.444174 24.746677
F 16.982560 32.171003 2.969667
F 16.671217 32.163385 24.746677
F 16.982560 39.890219 2.969667
F 16.671217 39.882601 24.746677
F 25.895083 24.451793 3.094117
F 25.583741 24.444175 24.871127
F 25.895083 32.171003 3.094117
F 25.583741 32.163385 24.871127
F 25.895083 39.890219 3.094117
F 25.583741 39.882601 24.871127
F 8.011498 27.018019 6.430772
F 7.706662 27.018016 28.261279
F 8.011498 34.737230 6.430772
F 7.706662 34.737228 28.261279
F 8.011498 42.456447 6.430772
F 7.706662 42.456444 28.261279
F 16.925235 27.017249 6.554687
F 16.620398 27.017246 28.385196
F 16.925235 34.736461 6.554688
F 16.620398 34.736458 28.385195
F 16.925235 42.455677 6.554688
F 16.620398 42.455674 28.385196
F 25.837759 27.017249 6.679138
F 25.532923 27.017246 28.509646
F 25.837759 34.736460 6.679138
F 25.532923 34.736457 28.509646
F 25.837759 42.455676 6.679138
F 25.532923 42.455673 28.509646
F 8.050812 27.019154 3.706124
F 7.744793 27.018016 25.531288
F 8.050812 34.738366 3.706124
F 7.744793 34.737228 25.531288
F 8.050812 42.457582 3.706124
F 7.744793 42.456444 25.531288
F 16.964585 27.018363 3.831150
F 16.658514 27.017246 25.656307
F 16.964585 34.737574 3.831149
F 16.658514 34.736457 25.656306
F 16.964585 42.456791 3.831150
F 16.658514 42.455674 25.656306
F 25.877108 27.018363 3.955600
F 25.571037 27.017246 25.780757
F 25.877108 34.737574 3.955600
F 25.571037 34.736457 25.780757
F 25.877108 42.456790 3.955600
F 25.571037 42.455673 25.780757
F 8.500232 24.427757 0.123520
F 7.795591 24.443404 21.892769
F 8.500232 32.146967 0.123520
F 7.795591 32.162615 21.892769
F 8.500232 39.866183 0.123520
F 7.795591 39.881831 21.892769
F 17.413075 24.427543 0.247686
F 16.709311 24.444174 22.017787
F 17.413074 32.146755 0.247686
F 16.709311 32.163385 22.017787
F 17.413074 39.865970 0.247686
F 16.709311 39.882601 22.017787
F 26.325599 24.427543 0.372136
F 25.621835 24.444175 22.142238
F 26.325600 32.146753 0.372136
F 25.621835 32.163385 22.142238
F 26.325599 39.865969 0.372136
F 25.621835 39.882601 22.142237
F 10.280169 30.877964 3.737815
F 9.974095 30.876849 25.562971
F 10.280169 38.597178 3.737815
F 9.974095 38.596063 25.562971
F 10.280169 23.158753 3.737815
F 27.913482 28.303780 17.625202
F 19.000960 43.742209 17.500751
F 9.974095 46.315278 25.562971
F 19.192717 30.877968 3.862262
F 18.886646 30.876851 25.687419
F 19.192717 38.597182 3.862262
F 18.886646 38.596065 25.687419
F 19.192717 23.158757 3.862262
F 19.000960 36.022992 17.500752
F 28.105240 30.877968 3.986713
F 27.799169 30.876851 25.811869
F 28.105240 38.597182 3.986713
F 27.799169 38.596065 25.811869
F 28.105240 23.158757 3.986713
F 19.000960 28.303779 17.500752
F 10.088408 43.742211 17.376298
F 27.799169 46.315280 25.811869
F 10.728585 28.287238 0.154422
F 10.024888 28.303782 21.924452
F 10.728585 36.006452 0.154422
F 10.024888 36.022995 21.924452
F 10.728585 43.725667 0.154421
F 10.024888 43.742211 21.924452
F 19.641205 28.287149 0.278799
F 18.937441 28.303779 22.048900
F 19.641204 36.006362 0.278799
F 18.937441 36.022992 22.048900
F 19.641204 43.725579 0.278799
F 18.937441 43.742208 22.048899
F 28.553728 28.287147 0.403248
F 27.849964 28.303780 22.173351
F 28.553727 36.006361 0.403248
F 27.849964 36.022993 22.173351
F 28.553728 43.725577 0.403248
F 27.849964 43.742209 22.173350
F 10.298129 28.311399 2.876328
F 9.986794 28.303782 24.653336
F 10.298129 36.030612 2.876328
F 9.986794 36.022995 24.653336
F 10.298129 43.749828 2.876327
F 9.986794 43.742211 24.653336
F 19.210689 28.311398 3.000780
F 18.899347 28.303779 24.777790
F 19.210689 36.030610 3.000780
F 18.899347 36.022992 24.777790
F 19.210689 43.749827 3.000780
F 18.899347 43.742208 24.777789
F 28.123211 28.311398 3.125229
F 27.811868 28.303780 24.902240
F 28.123211 36.030611 3.125229
F 27.811868 36.022993 24.902240
F 28.123211 43.749827 3.125230
F 27.811868 43.742209 24.902240
F 10.240815 30.876852 6.461347
F 9.935979 30.876849 28.291854
F 10.240815 38.596066 6.461347
F 9.935979 38.596063 28.291855
F 10.088408 36.022995 17.376298
F 9.935979 46.315278 28.291854
F 19.153367 30.876854 6.585800
F 18.848530 30.876851 28.416308
F 19.153367 38.596069 6.585800
F 18.848531 38.596066 28.416308
F 19.153367 23.157643 6.585800
F 10.088408 28.303782 17.376298
F 28.065890 30.876854 6.710250
F 27.761053 30.876851 28.540758
F 28.065890 38.596068 6.710250
F 27.761054 38.596065 28.540758
F 28.065890 23.157644 6.710250
F 27.951577 43.742209 14.896313
F 27.951577 36.022993 14.896313
F 27.761053 46.315281 28.540758
F 3.514326 24.455004 9.994729
F 3.209486 24.455004 31.825840
F 30.243226 24.444175 10.379278
F 29.938386 24.444175 32.210389
F 3.514326 32.174215 9.994729
F 3.209487 32.174215 31.825841
F 30.243226 32.163386 10.379278
F 29.938386 32.163386 32.210389
F 3.514326 39.893430 9.994729
F 3.209487 39.893430 31.825841
F 30.243226 39.882601 10.379278
F 29.938386 39.882601 32.210389
F 12.418180 24.444176 10.130377
F 12.113341 24.444176 31.961487
F 12.418180 32.163387 10.130377
F 12.113341 32.163387 31.961488
F 12.418180 39.882602 10.130377
F 12.113341 39.882602 31.961488
F 21.330705 24.444174 10.254828
F 21.025866 24.444174 32.085939
F 21.330705 32.163385 10.254828
F 21.025866 32.163385 32.085939
F 21.330705 39.882601 10.254828
F 21.025866 39.882600 32.085939
F 3.463507 27.006417 13.633247
F 30.192407 27.017246 14.017795
F 3.463507 34.725628 13.633247
F 30.192407 34.736457 14.017796
F 3.463507 42.444845 13.633247
F 30.192408 42.455673 14.017796
F 12.367360 27.017245 13.768894
F 12.367360 34.736456 13.768894
F 12.367360 42.455673 13.768894
F 21.279887 27.017246 13.893346
F 21.279888 34.736458 13.893346
F 21.279887 42.455674 13.893346
F 3.501306 27.006417 10.926991
F 10.240815 23.157641 6.461347
F 30.230522 27.017246 11.288907
F 3.501307 34.725628 10.926991
F 32.522148 23.157643 6.772475
F 30.230522 34.736457 11.288907
F 3.501307 42.444844 10.926991
F 18.988260 46.315281 18.410381
F 30.230522 42.455673 11.288907
F 12.405476 27.017245 11.040007
F 12.405476 34.736457 11.040007
F 12.405477 42.455673 11.040007
F 21.318003 27.017246 11.164457
F 21.318003 34.736458 11.164457
F 21.318003 42.455674 11.164457
F 3.552103 24.455005 7.288472
F 3.247264 24.455003 29.119584
F 30.281321 24.444175 7.650407
F 29.976481 24.444175 29.481500
F 3.552103 32.174216 7.288472
F 3.247264 32.174214 29.119584
F 30.281321 32.163385 7.650407
F 29.976481 32.163386 29.481500
F 3.552103 39.893432 7.288472
F 3.247265 39.893430 29.119584
F 30.281321 39.882601 7.650407
F 29.976481 39.882601 29.481500
F 12.456274 24.444176 7.401507
F 12.151434 24.444176 29.232600
F 12.456274 32.163387 7.401507
F 12.151434 32.163387 29.232600
F 12.456274 39.882602 7.401507
F 12.151434 39.882602 29.232600
F 21.368800 24.444174 7.525956
F 21.063960 24.444174 29.357050
F 21.368800 32.163385 7.525956
F 21.063960 32.163385 29.357049
F 21.368800 39.882601 7.525956
F 21.063960 39.882601 29.357049
F 5.714585 30.873390 10.948855
F 32.458653 30.876851 11.320019
F 5.714585 38.592604 10.948855
F 32.458653 38.596065 11.320019
F 27.951577 28.303780 14.896313
F 5.714585 46.311820 10.948856
F 19.039054 43.742208 14.771862
F 32.458653 46.315281 11.320020
F 14.633612 30.876851 11.071119
F 14.633612 38.596065 11.071119
F 19.039054 36.022992 14.771862
F 14.633612 46.315281 11.071119
F 23.546135 30.876851 11.195569
F 23.546135 38.596065 11.195569
F 19.039054 28.303779 14.771862
F 5.765377 28.307239 7.310351
F 5.460539 28.307241 29.141449
F 32.509448 28.303780 7.681519
F 32.204608 28.303780 29.512613
F 5.765377 36.026452 7.310351
F 5.460539 36.026454 29.141449
F 32.509448 36.022993 7.681519
F 32.204608 36.022993 29.512613
F 5.765377 43.745669 7.310351
F 5.460539 43.745670 29.141448
F 32.509448 43.742209 7.681520
F 32.204608 43.742209 29.512613
F 14.684405 28.303779 7.432619
F 14.379566 28.303780 29.263712
F 14.684405 36.022992 7.432619
F 14.379566 36.022992 29.263712
F 14.684405 43.742208 7.432619
F 14.379566 43.742209 29.263712
F 23.596930 28.303779 7.557069
F 23.292091 28.303779 29.388162
F 23.596930 36.022992 7.557069
F 23.292091 36.022992 29.388162
F 23.596930 43.742208 7.557069
F 23.292091 43.742208 29.388162
F 5.727348 28.307241 10.034672
F 5.422508 28.307241 31.865783
F 32.471353 28.303780 10.410390
F 32.166513 28.303780 32.241502
F 5.727348 36.026454 10.034672
F 5.422509 36.026454 31.865783
F 32.471353 36.022993 10.410391
F 32.166513 36.022993 32.241502
F 5.727348 43.745670 10.034672
F 5.422509 43.745670 31.865783
F 32.471353 43.742209 10.410391
F 32.166513 43.742209 32.241501
F 14.646311 28.303779 10.161490
F 14.341472 28.303779 31.992601
F 14.646311 36.022992 10.161490
F 14.341472 36.022992 31.992601
F 14.646311 43.742209 10.161490
F 14.341472 43.742208 31.992601
F 23.558835 28.303780 10.285940
F 23.253995 28.303780 32.117051
F 23.558835 36.022992 10.285940
F 23.253995 36.022992 32.117051
F 23.558835 43.742209 10.285941
F 23.253995 43.742209 32.117051
F 5.676533 30.873390 13.673189
F 32.420538 30.876851 14.048908
F 5.676533 38.592604 13.673189
F 32.420538 38.596065 14.048908
F 5.676533 46.311820 13.673190
F 32.420538 46.315281 14.048908
F 14.595496 30.876851 13.800008
F 14.595496 38.596065 13.800008
F 10.126501 43.742211 14.647414
F 14.595496 46.315281 13.800008
F 23.508020 30.876851 13.924458
F 23.508019 38.596065 13.924458
F 10.126501 36.022995 14.647414
F 7.960707 24.443405 10.068687
F 7.655868 24.443405 31.899797
F 7.960707 32.162616 10.068687
F 7.655868 32.162615 31.899797
F 7.960708 39.881831 10.068687
F 7.655868 39.881831 31.899798
F 16.874444 24.444174 10.192603
F 16.569604 24.444174 32.023714
F 16.874444 32.163385 10.192603
F 16.569604 32.163385 32.023714
F 16.874444 39.882601 10.192603
F 16.569604 39.882601 32.023714
F 25.786967 24.444174 10.317053
F 25.482127 24.444175 32.148164
F 25.786967 32.163385 10.317053
F 25.482127 32.163385 32.148164
F 25.786967 39.882600 10.317053
F 25.482127 39.882601 32.148164
F 7.909888 27.018016 13.707204
F 7.909888 34.737227 13.707204
F 7.909888 42.456444 13.707204
F 16.823625 27.017246 13.831120
F 16.823625 34.736458 13.831120
F 16.823624 42.455674 13.831120
F 25.736149 27.017246 13.955571
F 25.736149 34.736457 13.955571
F 25.736149 42.455673 13.955571
F 7.948019 27.018016 10.977213
F 7.948020 34.737228 10.977213
F 7.948019 42.456444 10.977213
F 16.861740 27.017246 11.102231
F 16.861740 34.736457 11.102231
F 16.861740 42.455674 11.102231
F 25.774264 27.017246 11.226682
F 25.774264 34.736457 11.226682
F 25.774264 42.455673 11.226682
F 7.998817 24.443404 7.338714
F 7.693977 24.443404 29.169806
F 7.998817 32.162615 7.338714
F 7.693977 32.162615 29.169806
F 7.998817 39.881831 7.338714
F 7.693977 39.881831 29.169806
F 16.912538 24.444174 7.463731
F 16.607698 24.444174 29.294825
F 16.912538 32.163385 7.463731
F 16.607698 32.163385 29.294825
F 16.912538 39.882601 7.463731
F 16.607698 39.882601 29.294824
F 25.825062 24.444175 7.588182
F 25.520222 24.444175 29.419275
F 25.825062 32.163385 7.588182
F 25.520222 32.163385 29.419275
F 25.825062 39.882601 7.588182
F 25.520222 39.882601 29.419275
F 10.177321 30.876849 11.008896
F 10.177321 38.596063 11.008896
F 10.126501 28.303782 14.647414
F 10.177321 46.315278 11.008896
F 19.089873 30.876852 11.133344
F 19.089873 38.596065 11.133344
F 27.900782 46.315280 18.534831
F 28.002395 30.876851 11.257795
F 28.002395 38.596065 11.257795
F 27.900782 38.596065 18.534832
F 28.002395 46.315281 11.257795
F 10.228114 28.303782 7.370396
F 9.923275 28.303782 29.201489
F 10.228114 36.022995 7.370396
F 9.923275 36.022995 29.201489
F 10.228115 43.742211 7.370396
F 9.923275 43.742211 29.201489
F 19.140667 28.303779 7.494844
F 18.835828 28.303779 29.325937
F 19.140667 36.022992 7.494844
F 18.835828 36.022992 29.325937
F 19.140667 43.742208 7.494844
F 18.835828 43.742208 29.325937
F 28.053190 28.303780 7.619294
F 27.748351 28.303780 29.450388
F 28.053190 36.022993 7.619294
F 27.748351 36.022993 29.450388
F 28.053190 43.742209 7.619294
F 27.748351 43.742209 29.450388
F 10.190021 28.303782 10.099262
F 9.885181 28.303782 31.930373
F 10.190021 36.022995 10.099262
F 9.885181 36.022995 31.930373
F 10.190021 43.742211 10.099262
F 9.885181 43.742211 31.930373
F 19.102573 28.303779 10.223716
F 18.797733 28.303779 32.054826
F 19.102573 36.022992 10.223715
F 18.797733 36.022992 32.054826
F 19.102573 43.742208 10.223716
F 18.797733 43.742208 32.054826
F 28.015095 28.303780 10.348165
F 27.710255 28.303780 32.179277
F 28.015095 36.022993 10.348166
F 27.710255 36.022993 32.179277
F 28.015095 43.742209 10.348166
F 27.710255 43.742209 32.179277
F 10.139205 30.876849 13.737779
F 10.139205 38.596063 13.737779
F 10.139205 46.315278 13.737779
F 19.051757 30.876851 13.862233
F 19.051757 38.596066 13.862233
F 27.900782 30.876851 18.534832
F 27.964280 30.876851 13.986683
F 27.964280 38.596065 13.986683
F 18.988260 38.596065 18.410381
F 27.964280 46.315281 13.986683
F 3.412713 24.455004 17.271766
F 30.141613 24.444175 17.656315
F 3.412713 32.174215 17.271766
F 30.141613 32.163386 17.656315
F 3.412713 39.893430 17.271766
F 30.141613 39.882601 17.656315
F 12.316567 24.444176 17.407413
F 12.316567 32.163387 17.407413
F 12.316567 39.882602 17.407413
F 21.229092 24.444174 17.531864
F 21.229092 32.163385 17.531864
F 21.229092 39.882600 17.531865
F 3.361893 27.006417 20.910285
F 30.090794 27.017246 21.294833
F 3.361894 34.725628 20.910284
F 30.090794 34.736457 21.294833
F 3.361894 42.444845 20.910285
F 30.090794 42.455673 21.294833
F 12.265747 27.017245 21.045932
F 12.265747 34.736456 21.045932
F 12.265747 42.455672 21.045932
F 21.178274 27.017246 21.170383
F 21.178274 34.736458 21.170383
F 21.178274 42.455674 21.170383
F 3.399693 27.006417 18.204029
F 30.128909 27.017246 18.565944
F 3.399694 34.725628 18.204028
F 30.128909 34.736457 18.565944
F 3.399694 42.444844 18.204028
F 30.128909 42.455674 18.565944
F 12.303863 27.017245 18.317044
F 12.303863 34.736456 18.317044
F 12.303863 42.455672 18.317045
F 21.216389 27.017246 18.441494
F 21.216389 34.736458 18.441493
F 21.216389 42.455674 18.441494
F 3.450491 24.455004 14.565509
F 30.179708 24.444175 14.927426
F 3.450491 32.174214 14.565509
F 30.179708 32.163385 14.927426
F 3.450491 39.893430 14.565509
F 30.179708 39.882601 14.927425
F 12.354660 24.444176 14.678525
F 12.354661 32.163387 14.678525
F 12.354661 39.882602 14.678525
F 21.267187 24.444174 14.802975
F 21.267187 32.163385 14.802974
F 21.267187 39.882600 14.802975
F 5.612971 30.873390 18.225893
F 32.357040 30.876851 18.597057
F 5.612971 38.592604 18.225893
F 32.357040 38.596065 18.597057
F 18.988260 30.876851 18.410381
F 5.612971 46.311820 18.225893
F 10.075708 46.315278 18.285933
F 32.357040 46.315281 18.597057
F 14.531999 30.876851 18.348156
F 14.531999 38.596065 18.348155
F 10.075708 38.596063 18.285933
F 14.531999 46.315281 18.348156
F 23.444521 30.876852 18.472606
F 23.444522 38.596065 18.472606
F 10.075708 30.876849 18.285933
F 5.663765 28.307241 14.587374
F 32.407834 28.303780 14.958538
F 5.663766 36.026454 14.587373
F 32.407834 36.022993 14.958538
F 5.663765 43.745670 14.587373
F 32.407834 43.742209 14.958538
F 14.582792 28.303779 14.709637
F 14.582792 36.022992 14.709637
F 14.582792 43.742208 14.709637
F 23.495317 28.303780 14.834088
F 23.495317 36.022992 14.834087
F 23.495317 43.742208 14.834087
F 5.625735 28.307241 17.311708
F 32.369740 28.303780 17.687427
F 5.625735 36.026454 17.311708
F 32.369740 36.022993 17.687427
F 5.625735 43.745670 17.311708
F 32.369740 43.742209 17.687427
F 14.544698 28.303779 17.438526
F 14.544698 36.022992 17.438526
F 14.544698 43.742208 17.438527
F 23.457222 28.303780 17.562977
F 23.457222 36.022992 17.562977
F 23.457222 43.742209 17.562977
F 5.574919 30.873390 20.950227
F 32.318925 30.876851 21.325946
F 5.574919 38.592604 20.950228
F 32.318925 38.596065 21.325946
F 5.574919 46.311820 20.950227
F 32.318925 46.315281 21.325946
F 14.493882 30.876851 21.077045
F 14.493882 38.596065 21.077045
F 25.723449 39.882601 14.865200
F 14.493882 46.315281 21.077045
F 23.406406 30.876851 21.201495
F 23.406406 38.596065 21.201496
F 23.406406 23.157641 21.201496
F 7.859094 24.443405 17.345723
F 7.859094 32.162615 17.345723
F 7.859094 39.881831 17.345723
F 16.772831 24.444174 17.469639
F 16.772831 32.163385 17.469639
F 16.772831 39.882601 17.469639
F 25.685354 24.444174 17.594089
F 25.685354 32.163385 17.594089
F 25.685354 39.882601 17.594089
F 7.808275 27.018016 20.984242
F 7.808275 34.737227 20.984241
F 7.808275 42.456444 20.984242
F 16.722011 27.017246 21.108158
F 16.722011 34.736458 21.108158
F 16.722011 42.455674 21.108158
F 25.634536 27.017246 21.232608
F 25.634536 34.736457 21.232608
F 25.634536 42.455673 21.232608
F 7.846406 27.018016 18.254250
F 7.846406 34.737228 18.254250
F 7.846406 42.456444 18.254250
F 16.760127 27.017246 18.379269
F 16.760127 34.736458 18.379268
F 16.760127 42.455674 18.379268
F 25.672650 27.017246 18.503719
F 25.672650 34.736457 18.503719
F 25.672650 42.455673 18.503719
F 7.897204 24.443404 14.615731
F 7.897204 32.162615 14.615731
F 7.897204 39.881831 14.615731
F 16.810924 24.444174 14.740750
F 16.810924 32.163385 14.740750
F 16.810924 39.882601 14.740749
F 25.723449 24.444175 14.865200
F 25.723449 32.163385 14.865200
F 23.342909 46.315281 25.749644
F 23.304793 46.315281 28.478533
F 18.886646 46.315281 25.687419
F 18.950144 46.315281 21.139271
F 18.848531 46.315281 28.416308
F 23.546135 46.315281 11.195569
F 23.508019 46.315281 13.924458
F 19.089873 46.315281 11.133344
F 19.051757 46.315281 13.862233
F 23.444521 46.315281 18.472606
F 23.406406 46.315281 21.201496
F 3.006260 24.455004 46.379915
F 29.735160 24.444175 46.764464
F 3.006260 32.174215 46.379915
F 29.735160 32.163386 46.764464
F 3.006260 39.893430 46.379915
F 29.735160 39.882601 46.764464
F 11.910114 24.444176 46.515562
F 11.910114 32.163387 46.515562
F 11.910114 39.882602 46.515562
F 20.822640 24.444174 46.640014
F 20.822640 32.163385 46.640014
F 20.822640 39.882600 46.640014
F 2.955440 27.006417 50.018434
F 29.684341 27.017246 50.402982
F 2.955441 34.725628 50.018434
F 29.684341 34.736457 50.402982
F 2.955441 42.444845 50.018434
F 29.684341 42.455674 50.402982
F 11.859294 27.017245 50.154081
F 11.859294 34.736456 50.154081
F 11.859294 42.455672 50.154081
F 20.771821 27.017246 50.278532
F 20.771821 34.736458 50.278532
F 20.771821 42.455674 50.278532
F 2.993241 27.006417 47.312178
F 29.722456 27.017246 47.674093
F 2.993241 34.725628 47.312178
F 29.722456 34.736457 47.674093
F 2.993241 42.444844 47.312178
F 29.722456 42.455674 47.674093
F 11.897410 27.017245 47.425193
F 11.897410 34.736456 47.425193
F 11.897410 42.455672 47.425193
F 20.809936 27.017246 47.549643
F 20.809936 34.736458 47.549643
F 20.809936 42.455674 47.549643
F 3.044038 24.455003 43.673659
F 18.378580 46.315281 62.072604
F 29.773255 24.444175 44.035575
F 3.044038 32.174214 43.673659
F 18.683420 46.315281 40.241492
F 29.773255 32.163386 44.035575
F 3.044038 39.893430 43.673658
F 22.796727 46.315281 64.863718
F 29.773255 39.882601 44.035574
F 11.948208 24.444176 43.786675
F 11.948208 32.163387 43.786675
F 11.948208 39.882602 43.786674
F 20.860734 24.444174 43.911124
F 20.860734 32.163385 43.911124
F 20.860734 39.882600 43.911124
F 5.206518 30.873390 47.334042
F 31.950587 30.876851 47.705206
F 5.206518 38.592604 47.334042
F 31.950587 38.596065 47.705206
F 27.252988 46.315281 64.925944
F 5.206518 46.311820 47.334042
F 27.557827 46.315281 43.094832
F 31.950587 46.315281 47.705206
F 14.125546 30.876851 47.456305
F 14.125546 38.596066 47.456305
F 27.252988 23.157641 64.925944
F 14.125546 46.315281 47.456305
F 23.038069 30.876851 47.580756
F 23.038069 38.596065 47.580755
F 27.252988 38.596065 64.925944
F 5.257313 28.307241 43.695523
F 32.001381 28.303780 44.066687
F 5.257313 36.026454 43.695522
F 32.001381 36.022993 44.066687
F 5.257313 43.745670 43.695522
F 32.001381 43.742209 44.066687
F 14.176339 28.303779 43.817787
F 14.176339 36.022992 43.817787
F 14.176339 43.742209 43.817786
F 23.088864 28.303780 43.942237
F 23.088864 36.022992 43.942236
F 23.088864 43.742208 43.942236
F 5.219282 28.307241 46.419857
F 31.963287 28.303780 46.795576
F 5.219282 36.026454 46.419857
F 31.963287 36.022993 46.795576
F 5.219282 43.745670 46.419858
F 31.963287 43.742209 46.795576
F 14.138245 28.303779 46.546676
F 14.138245 36.022992 46.546676
F 14.138245 43.742209 46.546676
F 23.050769 28.303780 46.671126
F 23.050769 36.022992 46.671126
F 23.050769 43.742209 46.671126
F 5.168466 30.873390 50.058376
F 31.912472 30.876851 50.434095
F 5.168466 38.592604 50.058376
F 31.912472 38.596065 50.434095
F 5.168466 46.311820 50.058376
F 31.912472 46.315281 50.434095
F 14.087430 30.876851 50.185194
F 14.087430 38.596065 50.185194
F 27.557827 38.596065 43.094832
F 14.087430 46.315281 50.185194
F 22.999953 30.876851 50.309644
F 22.999953 38.596066 50.309645
F 22.999953 23.157641 50.309645
F 7.452641 24.443404 46.453873
F 7.452641 32.162615 46.453873
F 7.452641 39.881831 46.453872
F 16.366378 24.444174 46.577788
F 16.366378 32.163385 46.577788
F 16.366378 39.882601 46.577789
F 25.278901 24.444175 46.702238
F 25.278901 32.163385 46.702239
F 25.278901 39.882601 46.702239
F 7.401822 27.018016 50.092390
F 7.401822 34.737227 50.092390
F 7.401822 42.456444 50.092391
F 16.315558 27.017246 50.216307
F 16.315559 34.736458 50.216307
F 16.315558 42.455674 50.216307
F 25.228083 27.017246 50.340757
F 25.228083 34.736457 50.340757
F 25.228083 42.455673 50.340757
F 7.439953 27.018016 47.362399
F 7.439953 34.737228 47.362399
F 7.439953 42.456444 47.362399
F 16.353674 27.017246 47.487418
F 16.353674 34.736458 47.487418
F 16.353674 42.455674 47.487418
F 25.266198 27.017246 47.611869
F 25.266198 34.736457 47.611868
F 25.266198 42.455673 47.611868
F 7.490751 24.443404 43.723881
F 7.490751 32.162615 43.723881
F 7.490751 39.881831 43.723880
F 16.404471 24.444174 43.848899
F 16.404471 32.163385 43.848899
F 16.404471 39.882601 43.848899
F 25.316996 24.444175 43.973349
F 25.316996 32.163385 43.973349
F 25.316996 39.882601 43.973349
F 9.669255 30.876849 47.394082
F 9.669255 38.596063 47.394082
F 27.252988 30.876851 64.925944
F 9.669255 46.315278 47.394082
F 18.581807 30.876851 47.518531
F 18.581807 38.596065 47.518530
F 27.557827 30.876851 43.094832
F 27.494329 30.876851 47.642981
F 27.494329 38.596065 47.642981
F 18.340464 38.596066 64.801494
F 27.494329 46.315280 47.642981
F 9.720048 28.303782 43.755563
F 9.720048 36.022995 43.755563
F 9.720049 43.742211 43.755563
F 18.632601 28.303779 43.880011
F 18.632601 36.022992 43.880011
F 18.632601 43.742208 43.880011
F 27.545124 28.303780 44.004462
F 27.545124 36.022993 44.004462
F 27.545124 43.742209 44.004462
F 9.681955 28.303782 46.484447
F 9.681955 36.022995 46.484447
F 9.681955 43.742211 46.484448
F 18.594507 28.303779 46.608901
F 18.594507 36.022992 46.608901
F 18.594507 43.742209 46.608901
F 27.507029 28.303780 46.733351
F 27.507029 36.022993 46.733351
F 27.507029 43.742209 46.733351
F 9.631139 30.876849 50.122966
F 9.631139 38.596063 50.122966
F 9.631139 46.315278 50.122966
F 18.543691 30.876851 50.247420
F 18.543691 38.596066 50.247420
F 18.645304 38.596066 42.970382
F 27.456214 30.876851 50.371870
F 27.456214 38.596065 50.371870
F 18.340464 30.876851 64.801494
F 27.456214 46.315281 50.371870
F 2.904647 24.455004 53.656952
F 29.633547 24.444175 54.041500
F 2.904647 32.174215 53.656952
F 29.633547 32.163386 54.041500
F 2.904647 39.893430 53.656952
F 29.633547 39.882601 54.041500
F 11.808501 24.444176 53.792599
F 11.808501 32.163387 53.792599
F 11.808501 39.882602 53.792599
F 20.721026 24.444174 53.917051
F 20.721026 32.163385 53.917051
F 20.721026 39.882600 53.917051
F 3.158667 27.006417 35.464358
F 2.853827 27.006417 57.295470
F 29.887568 27.017246 35.848907
F 29.582728 27.017246 57.680018
F 3.158667 34.725628 35.464358
F 2.853828 34.725628 57.295470
F 29.887568 34.736457 35.848907
F 29.582728 34.736457 57.680019
F 3.158667 42.444845 35.464358
F 2.853827 42.444845 57.295470
F 29.887568 42.455674 35.848907
F 29.582728 42.455673 57.680019
F 12.062521 27.017245 35.600005
F 11.757681 27.017245 57.431117
F 12.062521 34.736456 35.600005
F 11.757681 34.736456 57.431117
F 12.062521 42.455673 35.600006
F 11.757681 42.455672 57.431117
F 20.975048 27.017246 35.724457
F 20.670208 27.017246 57.555569
F 20.975048 34.736458 35.724457
F 20.670208 34.736458 57.555569
F 20.975048 42.455674 35.724457
F 20.670208 42.455674 57.555568
F 2.891627 27.006417 54.589214
F 29.925683 27.017246 33.120019
F 29.620843 27.017246 54.951130
F 2.891627 34.725628 54.589214
F 29.925683 34.736457 33.120018
F 29.620843 34.736457 54.951130
F 2.891628 42.444844 54.589214
F 29.925683 42.455673 33.120019
F 29.620843 42.455673 54.951130
F 12.100637 27.017245 32.871118
F 11.795797 27.017245 54.702230
F 12.100637 34.736457 32.871118
F 11.795797 34.736457 54.702230
F 12.100637 42.455673 32.871119
F 11.795797 42.455673 54.702230
F 21.013163 27.017246 32.995568
F 20.708323 27.017246 54.826680
F 21.013163 34.736458 32.995568
F 20.708323 34.736458 54.826680
F 21.013163 42.455674 32.995568
F 20.708323 42.455674 54.826679
F 2.942425 24.455003 50.950695
F 29.671642 24.444175 51.312612
F 2.942425 32.174214 50.950695
F 29.671641 32.163386 51.312612
F 2.942425 39.893430 50.950695
F 29.671641 39.882601 51.312612
F 11.846595 24.444176 51.063712
F 11.846595 32.163387 51.063712
F 11.846595 39.882602 51.063711
F 20.759121 24.444174 51.188161
F 20.759121 32.163385 51.188161
F 20.759121 39.882601 51.188161
F 5.409745 30.873390 32.779967
F 5.104905 30.873390 54.611078
F 32.153814 30.876851 33.151131
F 31.848974 30.876851 54.982242
F 5.409745 38.592604 32.779967
F 5.104905 38.592604 54.611078
F 32.153814 38.596065 33.151131
F 31.848974 38.596065 54.982242
F 18.645304 30.876851 42.970382
F 9.427912 46.315278 64.677039
F 5.409745 46.311820 32.779967
F 5.104905 46.311820 54.611078
F 9.732752 46.315278 42.845928
F 9.427912 38.596063 64.677040
F 32.153814 46.315281 33.151131
F 31.848974 46.315281 54.982242
F 14.328772 30.876851 32.902230
F 14.023933 30.876851 54.733342
F 14.328772 38.596065 32.902230
F 14.023933 38.596066 54.733342
F 9.732752 38.596063 42.845928
F 9.427912 30.876849 64.677039
F 14.328772 46.315281 32.902230
F 14.023933 46.315281 54.733342
F 23.241295 30.876851 33.026681
F 22.936456 30.876851 54.857792
F 23.241295 38.596065 33.026681
F 22.936456 38.596065 54.857792
F 9.732752 30.876849 42.845928
F 27.303803 43.742209 61.287425
F 5.155699 28.307241 50.972560
F 31.899768 28.303780 51.343724
F 5.155699 36.026454 50.972560
F 31.899768 36.022993 51.343724
F 5.155699 43.745670 50.972560
F 31.899768 43.742209 51.343724
F 14.074726 28.303780 51.094824
F 14.074726 36.022992 51.094824
F 14.074726 43.742209 51.094823
F 22.987251 28.303779 51.219274
F 22.987251 36.022992 51.219274
F 22.987251 43.742208 51.219274
F 5.117669 28.307241 53.696894
F 31.861674 28.303780 54.072613
F 5.117669 36.026454 53.696894
F 31.861674 36.022993 54.072613
F 5.117669 43.745670 53.696895
F 31.861674 43.742209 54.072613
F 14.036632 28.303779 53.823713
F 14.036632 36.022992 53.823713
F 14.036632 43.742209 53.823713
F 22.949156 28.303780 53.948163
F 22.949156 36.022992 53.948163
F 22.949156 43.742209 53.948163
F 5.371693 30.873390 35.504301
F 5.066853 30.873390 57.335412
F 32.115698 30.876851 35.880019
F 31.810859 30.876851 57.711131
F 5.371693 38.592604 35.504301
F 5.066853 38.592604 57.335412
F 32.115698 38.596065 35.880020
F 31.810859 38.596065 57.711131
F 5.371693 46.311820 35.504301
F 5.066853 46.311820 57.335412
F 32.115698 46.315281 35.880019
F 31.810859 46.315281 57.711131
F 14.290656 30.876851 35.631119
F 13.985816 30.876851 57.462231
F 14.290656 38.596065 35.631119
F 13.985816 38.596065 57.462231
F 27.608642 43.742209 39.456313
F 27.303803 36.022993 61.287425
F 14.290656 46.315281 35.631119
F 13.985816 46.315281 57.462231
F 23.203180 30.876851 35.755570
F 22.898340 30.876851 57.586681
F 23.203180 38.596065 35.755570
F 22.898340 38.596065 57.586681
F 23.203180 23.157641 35.755570
F 22.898340 23.157641 57.586681
F 7.351028 24.443405 53.730909
F 7.351028 32.162615 53.730909
F 7.351028 39.881831 53.730909
F 16.264764 24.444174 53.854825
F 16.264764 32.163385 53.854825
F 16.264764 39.882601 53.854825
F 25.177288 24.444175 53.979275
F 25.177288 32.163385 53.979275
F 25.177288 39.882601 53.979276
F 7.605049 27.018016 35.538315
F 7.300209 27.018016 57.369427
F 7.605049 34.737227 35.538316
F 7.300209 34.737228 57.369427
F 7.605049 42.456444 35.538316
F 7.300209 42.456444 57.369427
F 16.518785 27.017246 35.662232
F 16.213945 27.017246 57.493343
F 16.518785 34.736458 35.662232
F 16.213945 34.736458 57.493343
F 16.518785 42.455674 35.662232
F 16.213945 42.455674 57.493344
F 25.431310 27.017246 35.786681
F 25.126470 27.017246 57.617794
F 25.431310 34.736457 35.786682
F 25.126470 34.736457 57.617794
F 25.431310 42.455673 35.786682
F 25.126470 42.455673 57.617794
F 7.643180 27.018016 32.808324
F 7.338340 27.018016 54.639436
F 7.643180 34.737228 32.808324
F 7.338340 34.737228 54.639436
F 7.643180 42.456444 32.808325
F 7.338340 42.456444 54.639436
F 16.556901 27.017246 32.933343
F 16.252061 27.017246 54.764455
F 16.556901 34.736458 32.933343
F 16.252061 34.736457 54.764454
F 16.556901 42.455674 32.933343
F 16.252061 42.455674 54.764455
F 25.469424 27.017246 33.057793
F 25.164585 27.017246 54.888905
F 25.469424 34.736457 33.057793
F 25.164585 34.736457 54.888904
F 25.469424 42.455673 33.057793
F 25.164585 42.455673 54.888905
F 7.389138 24.443404 51.000918
F 7.389138 32.162615 51.000918
F 7.389138 39.881831 51.000917
F 16.302858 24.444175 51.125936
F 16.302858 32.163385 51.125936
F 16.302858 39.882601 51.125936
F 25.215383 24.444174 51.250386
F 25.215383 32.163385 51.250386
F 25.215382 39.882601 51.250386
F 9.872482 30.876849 32.840007
F 9.567642 30.876849 54.671119
F 9.872482 38.596063 32.840007
F 9.567642 38.596063 54.671119
F 27.608642 36.022993 39.456313
F 27.303803 28.303780 61.287425
F 9.872482 46.315278 32.840007
F 9.567642 46.315278 54.671119
F 18.785033 30.876851 32.964455
F 18.480193 30.876851 54.795567
F 18.785033 38.596065 32.964455
F 18.480193 38.596065 54.795566
F 27.608642 28.303780 39.456313
F 18.391281 43.742208 61.162975
F 27.697556 30.876851 33.088906
F 27.392716 30.876851 54.920017
F 27.697555 38.596065 33.088906
F 27.392716 38.596065 54.920017
F 18.696120 43.742208 39.331863
F 18.391281 36.022992 61.162975
F 27.697556 46.315281 33.088906
F 27.392716 46.315280 54.920017
F 9.618435 28.303782 51.032600
F 9.618435 36.022995 51.032600
F 9.618435 43.742211 51.032600
F 18.530988 28.303779 51.157048
F 18.530988 36.022992 51.157048
F 18.530988 43.742208 51.157049
F 27.443511 28.303780 51.281499
F 27.443511 36.022993 51.281499
F 27.443511 43.742209 51.281499
F 9.580342 28.303782 53.761484
F 9.580342 36.022995 53.761484
F 9.580341 43.742211 53.761484
F 18.492894 28.303779 53.885938
F 18.492894 36.022992 53.885938
F 18.492894 43.742208 53.885938
F 27.405416 28.303780 54.010388
F 27.405416 36.022993 54.010388
F 27.405416 43.742209 54.010388
F 9.834365 30.876849 35.568891
F 9.529526 30.876849 57.400002
F 9.834365 38.596063 35.568891
F 9.529526 38.596063 57.400003
F 9.834365 46.315278 35.568890
F 9.529526 46.315278 57.400002
F 18.746917 30.876851 35.693344
F 18.442078 30.876851 57.524455
F 18.746917 38.596066 35.693344
F 18.442078 38.596066 57.524456
F 18.696120 36.022992 39.331863
F 18.391281 28.303779 61.162975
F 27.659440 30.876851 35.817795
F 27.354601 30.876851 57.648906
F 27.659440 38.596065 35.817794
F 27.354601 38.596065 57.648906
F 27.659440 23.157641 35.817794
F 27.354601 23.157641 57.648906
F 27.659440 46.315281 35.817794
F 27.354601 46.315281 57.648906
F 3.107873 24.455004 39.102877
F 2.803033 24.455004 60.933988
F 29.836773 24.444175 39.487426
F 29.531933 24.444175 61.318537
F 3.107873 32.174215 39.102877
F 2.803034 32.174215 60.933988
F 29.836773 32.163386 39.487426
F 29.531933 32.163386 61.318537
F 3.107874 39.893430 39.102877
F 2.803034 39.893430 60.933989
F 29.836773 39.882601 39.487426
F 29.531933 39.882601 61.318537
F 12.011728 24.444176 39.238524
F 11.706888 24.444176 61.069636
F 12.011728 32.163387 39.238525
F 11.706888 32.163387 61.069636
F 12.011728 39.882602 39.238524
F 11.706888 39.882602 61.069636
F 20.924253 24.444174 39.362976
F 20.619413 24.444174 61.194087
F 20.924253 32.163385 39.362976
F 20.619413 32.163385 61.194087
F 20.924253 39.882601 39.362976
F 20.619413 39.882600 61.194087
F 3.057054 27.006417 42.741396
F 2.752214 27.006417 64.572507
F 29.785955 27.017246 43.125944
F 29.481115 27.017246 64.957056
F 3.057054 34.725628 42.741396
F 2.752214 34.725628 64.572507
F 29.785955 34.736457 43.125944
F 29.481115 34.736457 64.957056
F 3.057054 42.444845 42.741396
F 2.752214 42.444845 64.572507
F 29.785955 42.455673 43.125944
F 29.481115 42.455673 64.957056
F 11.960908 27.017245 42.877043
F 11.656068 27.017245 64.708154
F 11.960908 34.736456 42.877044
F 11.656068 34.736456 64.708155
F 11.960908 42.455673 42.877043
F 11.656068 42.455672 64.708155
F 20.873435 27.017246 43.001495
F 20.568595 27.017246 64.832606
F 20.873435 34.736458 43.001495
F 20.568595 34.736458 64.832606
F 20.873435 42.455674 43.001495
F 20.568595 42.455674 64.832606
F 3.094854 27.006417 40.035140
F 2.790014 27.006417 61.866251
F 29.824069 27.017246 40.397055
F 29.519230 27.017246 62.228168
F 3.094854 34.725628 40.035139
F 2.790014 34.725628 61.866251
F 29.824069 34.736457 40.397055
F 29.519230 34.736457 62.228167
F 3.094854 42.444844 40.035140
F 2.790014 42.444844 61.866251
F 29.824069 42.455673 40.397055
F 29.519230 42.455673 62.228167
F 11.999023 27.017245 40.148156
F 11.694184 27.017245 61.979267
F 11.999024 34.736457 40.148156
F 11.694184 34.736457 61.979267
F 11.999024 42.455672 40.148156
F 11.694184 42.455673 61.979267
F 20.911550 27.017246 40.272606
F 20.606710 27.017246 62.103717
F 20.911550 34.736458 40.272605
F 20.606710 34.736458 62.103717
F 20.911550 42.455674 40.272605
F 20.606710 42.455674 62.103717
F 3.145651 24.455003 36.396621
F 2.840812 24.455003 58.227732
F 29.874868 24.444175 36.758537
F 29.570028 24.444175 58.589648
F 3.145651 32.174214 36.396621
F 2.840811 32.174214 58.227732
F 29.874868 32.163385 36.758537
F 29.570028 32.163386 58.589648
F 3.145651 39.893430 36.396621
F 2.840812 39.893430 58.227732
F 29.874868 39.882601 36.758536
F 29.570028 39.882601 58.589648
F 12.049821 24.444176 36.509637
F 11.744981 24.444176 58.340748
F 12.049821 32.163387 36.509637
F 11.744981 32.163387 58.340748
F 12.049821 39.882602 36.509636
F 11.744981 39.882602 58.340748
F 20.962347 24.444174 36.634086
F 20.657507 24.444174 58.465198
F 20.962347 32.163385 36.634086
F 20.657507 32.163385 58.465198
F 20.962347 39.882601 36.634086
F 20.657507 39.882601 58.465197
F 5.308132 30.873390 40.057004
F 5.003292 30.873390 61.888115
F 32.052200 30.876851 40.428168
F 31.747361 30.876851 62.259279
F 5.308132 38.592604 40.057004
F 5.003292 38.592604 61.888116
F 32.052200 38.596065 40.428168
F 31.747361 38.596065 62.259280
F 18.696120 28.303779 39.331863
F 9.478728 43.742211 61.038521
F 5.308132 46.311820 40.057004
F 5.003292 46.311820 61.888115
F 9.783568 43.742211 39.207410
F 9.478728 36.022995 61.038521
F 32.052201 46.315281 40.428168
F 31.747361 46.315281 62.259279
F 14.227159 30.876851 40.179268
F 13.922319 30.876851 62.010379
F 14.227159 38.596065 40.179268
F 13.922320 38.596065 62.010379
F 9.783568 36.022995 39.207410
F 9.478728 28.303782 61.038521
F 14.227159 46.315281 40.179268
F 13.922320 46.315281 62.010379
F 23.139682 30.876851 40.303717
F 22.834842 30.876852 62.134829
F 23.139682 38.596065 40.303717
F 22.834842 38.596065 62.134829
F 9.783568 28.303782 39.207409
F 27.341898 43.742209 58.558536
F 5.358926 28.307241 36.418485
F 5.054086 28.307241 58.249597
F 32.102995 28.303780 36.789649
F 31.798155 28.303780 58.620761
F 5.358926 36.026454 36.418485
F 5.054086 36.026454 58.249596
F 32.102995 36.022993 36.789649
F 31.798155 36.022993 58.620761
F 5.358926 43.745670 36.418485
F 5.054086 43.745670 58.249596
F 32.102995 43.742209 36.789650
F 31.798155 43.742209 58.620761
F 14.277952 28.303779 36.540749
F 13.973113 28.303779 58.371860
F 14.277952 36.022992 36.540749
F 13.973113 36.022992 58.371860
F 14.277952 43.742209 36.540748
F 13.973113 43.742209 58.371860
F 23.190478 28.303779 36.665199
F 22.885638 28.303780 58.496310
F 23.190478 36.022992 36.665199
F 22.885638 36.022992 58.496310
F 23.190478 43.742208 36.665198
F 22.885638 43.742208 58.496310
F 5.320895 28.307241 39.142819
F 5.016056 28.307241 60.973931
F 32.064900 28.303780 39.518538
F 31.760061 28.303780 61.349650
F 5.320895 36.026454 39.142819
F 5.016056 36.026454 60.973931
F 32.064900 36.022993 39.518538
F 31.760061 36.022993 61.349650
F 5.320895 43.745670 39.142820
F 5.016056 43.745670 60.973931
F 32.064900 43.742209 39.518539
F 31.760061 43.742209 61.349650
F 14.239858 28.303779 39.269638
F 13.935019 28.303779 61.100749
F 14.239859 36.022992 39.269638
F 13.935019 36.022992 61.100749
F 14.239858 43.742209 39.269638
F 13.935019 43.742209 61.100749
F 23.152382 28.303780 39.394088
F 22.847542 28.303780 61.225200
F 23.152382 36.022992 39.394088
F 22.847542 36.022992 61.225200
F 23.152382 43.742208 39.394088
F 22.847542 43.742209 61.225200
F 5.270080 30.873390 42.781338
F 4.965240 30.873390 64.612450
F 32.014085 30.876851 43.157057
F 31.709245 30.876851 64.988168
F 5.270080 38.592604 42.781338
F 4.965240 38.592604 64.612450
F 32.014085 38.596065 43.157057
F 31.709245 38.596065 64.988169
F 5.270080 46.311820 42.781338
F 4.965240 46.311820 64.612450
F 32.014085 46.315281 43.157057
F 31.709245 46.315281 64.988168
F 14.189043 30.876851 42.908157
F 13.884203 30.876851 64.739268
F 14.189043 38.596065 42.908157
F 13.884203 38.596065 64.739268
F 27.646737 43.742209 36.727424
F 27.341898 36.022993 58.558536
F 14.189043 46.315281 42.908157
F 13.884203 46.315281 64.739268
F 23.101567 30.876851 43.032607
F 22.796727 30.876851 64.863719
F 23.101567 38.596065 43.032607
F 22.796727 38.596065 64.863719
F 23.101567 23.157641 43.032607
F 22.796727 23.157641 64.863718
F 7.554255 24.443405 39.176834
F 7.249415 24.443405 61.007946
F 7.554255 32.162615 39.176835
F 7.249415 32.162615 61.007946
F 7.554255 39.881831 39.176834
F 7.249415 39.881831 61.007946
F 16.467991 24.444174 39.300750
F 16.163151 24.444174 61.131862
F 16.467991 32.163385 39.300750
F 16.163151 32.163385 61.131862
F 16.467991 39.882601 39.300751
F 16.163151 39.882601 61.131862
F 25.380514 24.444175 39.425201
F 25.075674 24.444175 61.256312
F 25.380514 32.163385 39.425201
F 25.075674 32.163385 61.256312
F 25.380514 39.882601 39.425201
F 25.075674 39.882600 61.256312
F 7.503435 27.018016 42.815353
F 7.198596 27.018016 64.646465
F 7.503435 34.737227 42.815353
F 7.198596 34.737228 64.646465
F 7.503435 42.456444 42.815353
F 7.198596 42.456444 64.646465
F 16.417172 27.017246 42.939269
F 16.112332 27.017246 64.770381
F 16.417172 34.736458 42.939269
F 16.112332 34.736458 64.770381
F 16.417172 42.455674 42.939270
F 16.112332 42.455674 64.770381
F 25.329696 27.017246 43.063720
F 25.024857 27.017246 64.894831
F 25.329696 34.736457 43.063719
F 25.024857 34.736457 64.894831
F 25.329696 42.455673 43.063720
F 25.024857 42.455673 64.894831
F 7.541566 27.018016 40.085361
F 7.236727 27.018016 61.916473
F 7.541567 34.737228 40.085361
F 7.236727 34.737228 61.916473
F 7.541566 42.456444 40.085361
F 7.236727 42.456444 61.916473
F 16.455288 27.017246 40.210380
F 16.150448 27.017246 62.041492
F 16.455287 34.736458 40.210380
F 16.150448 34.736457 62.041491
F 16.455287 42.455674 40.210380
F 16.150448 42.455674 62.041491
F 25.367811 27.017246 40.334831
F 25.062971 27.017246 62.165942
F 25.367811 34.736457 40.334830
F 25.062971 34.736457 62.165942
F 25.367811 42.455673 40.334830
F 25.062971 42.455673 62.165942
F 7.592364 24.443404 36.446843
F 7.287524 24.443404 58.277954
F 7.592364 32.162615 36.446843
F 7.287524 32.162615 58.277954
F 7.592364 39.881831 36.446842
F 7.287524 39.881831 58.277954
F 16.506085 24.444174 36.571861
F 16.201245 24.444174 58.402972
F 16.506085 32.163385 36.571861
F 16.201245 32.163385 58.402972
F 16.506085 39.882601 36.571861
F 16.201245 39.882601 58.402972
F 25.418609 24.444175 36.696312
F 25.113770 24.444175 58.527423
F 25.418609 32.163385 36.696312
F 25.113770 32.163385 58.527423
F 25.418609 39.882601 36.696312
F 25.113770 39.882600 58.527423
F 9.770868 30.876849 40.117044
F 9.466029 30.876849 61.948156
F 9.770868 38.596063 40.117044
F 9.466029 38.596063 61.948156
F 27.646737 36.022993 36.727424
F 27.341898 28.303780 58.558536
F 9.770868 46.315278 40.117044
F 9.466029 46.315278 61.948156
F 18.683420 30.876851 40.241493
F 18.378580 30.876851 62.072604
F 18.683420 38.596065 40.241492
F 18.378580 38.596065 62.072604
F 27.646737 28.303780 36.727424
F 18.429375 43.742208 58.434085
F 27.595942 30.876851 40.365943
F 27.291103 30.876851 62.197055
F 27.595942 38.596065 40.365943
F 27.291103 38.596065 62.197055
F 18.734215 43.742208 36.602974
F 18.429375 36.022992 58.434085
F 27.595942 46.315280 40.365943
F 27.291103 46.315281 62.197055
F 9.821662 28.303782 36.478526
F 9.516822 28.303782 58.309637
F 9.821662 36.022995 36.478525
F 9.516822 36.022995 58.309637
F 9.821662 43.742211 36.478526
F 9.516822 43.742211 58.309637
F 18.734215 28.303779 36.602973
F 18.429375 28.303779 58.434085
F 18.734214 36.022992 36.602973
F 23.038069 46.315281 47.580755
F 22.999953 46.315281 50.309645
F 18.581807 46.315281 47.518531
F 18.543691 46.315281 50.247420
F 23.241295 46.315281 33.026681
F 18.340464 46.315281 64.801493
F 18.645304 46.315281 42.970382
F 22.936456 46.315281 54.857792
F 23.203180 46.315281 35.755570
F 22.898340 46.315281 57.586681
F 18.785033 46.315281 32.964455
F 18.480193 46.315281 54.795566
F 18.746917 46.315281 35.693344
F 18.442078 46.315281 57.524456
F 23.139682 46.315281 40.303717
F 22.834842 46.315281 62.134829
F 23.101567 46.315281 43.032607
F 3.196467 27.006417 32.758102
F 3.196467 34.725628 32.758102
F 3.196467 42.444844 32.758102
F 2.701420 24.455004 68.211027
F 2.396581 24.455004 90.042138
F 29.430320 24.444175 68.595575
F 29.125480 24.444175 90.426686
F 2.701420 32.174215 68.211027
F 2.396581 32.174215 90.042138
F 29.430320 32.163386 68.595575
F 29.125480 32.163386 90.426687
F 2.701421 39.893430 68.211027
F 2.396581 39.893430 90.042138
F 29.430320 39.882601 68.595576
F 29.125480 39.882601 90.426687
F 11.605275 24.444176 68.346673
F 11.300435 24.444176 90.177785
F 11.605275 32.163387 68.346674
F 11.300435 32.163387 90.177785
F 11.605275 39.882602 68.346674
F 11.300435 39.882602 90.177785
F 20.517800 24.444174 68.471125
F 20.212960 24.444174 90.302236
F 20.517800 32.163385 68.471125
F 20.212960 32.163385 90.302236
F 20.517800 39.882600 68.471125
F 20.212960 39.882600 90.302237
F 2.650601 27.006418 71.849545
F 2.345761 27.006417 93.680656
F 29.379502 27.017246 72.234093
F 29.074662 27.017246 94.065205
F 2.650601 34.725628 71.849545
F 2.345761 34.725628 93.680656
F 29.379502 34.736457 72.234094
F 29.074662 34.736457 94.065205
F 2.650601 42.444845 71.849545
F 2.345761 42.444845 93.680656
F 29.379502 42.455673 72.234093
F 29.074662 42.455673 94.065205
F 11.554455 27.017245 71.985192
F 11.249615 27.017245 93.816303
F 11.554455 34.736456 71.985192
F 11.249615 34.736456 93.816303
F 11.554455 42.455672 71.985192
F 11.249615 42.455672 93.816304
F 20.466982 27.017246 72.109644
F 20.162142 27.017246 93.940755
F 20.466982 34.736458 72.109644
F 20.162142 34.736458 93.940755
F 20.466982 42.455674 72.109644
F 20.162142 42.455674 93.940755
F 2.688401 27.006417 69.143289
F 2.383561 27.006417 90.974400
F 29.417617 27.017246 69.505205
F 29.112777 27.017246 91.336316
F 2.688401 34.725628 69.143289
F 2.383561 34.725628 90.974400
F 29.417617 34.736457 69.505205
F 29.112777 34.736457 91.336316
F 2.688401 42.444844 69.143289
F 2.383561 42.444844 90.974400
F 29.417617 42.455673 69.505205
F 29.112777 42.455673 91.336316
F 11.592571 27.017245 69.256305
F 11.287731 27.017245 91.087416
F 11.592571 34.736457 69.256305
F 11.287732 34.736457 91.087416
F 11.592571 42.455673 69.256305
F 11.287731 42.455673 91.087416
F 20.505097 27.017246 69.380755
F 20.200257 27.017246 91.211866
F 20.505097 34.736458 69.380754
F 20.200257 34.736457 91.211866
F 20.505097 42.455674 69.380754
F 20.200257 42.455674 91.211866
F 2.434359 24.455003 87.335882
F 29.468415 24.444175 65.866686
F 29.163576 24.444175 87.697798
F 2.434359 32.174214 87.335882
F 29.468415 32.163386 65.866686
F 29.163575 32.163386 87.697797
F 2.434359 39.893430 87.335882
F 29.468415 39.882601 65.866686
F 29.163575 39.882601 87.697797
F 11.643368 24.444176 65.617786
F 11.338529 24.444176 87.448897
F 11.643368 32.163387 65.617786
F 11.338529 32.163387 87.448897
F 11.643368 39.882602 65.617786
F 11.338529 39.882602 87.448897
F 20.555894 24.444174 65.742235
F 20.251054 24.444174 87.573346
F 20.555894 32.163385 65.742235
F 20.251054 32.163385 87.573347
F 20.555894 39.882601 65.742235
F 20.251054 39.882601 87.573347
F 4.901679 30.873390 69.165153
F 4.596839 30.873390 90.996265
F 31.645748 30.876851 69.536317
F 31.340908 30.876851 91.367429
F 4.901679 38.592604 69.165153
F 4.596839 38.592604 90.996265
F 31.645748 38.596065 69.536317
F 31.340908 38.596065 91.367429
F 26.948148 46.315281 86.757055
F 26.948148 38.596065 86.757055
F 4.901679 46.311820 69.165153
F 4.596839 46.311820 90.996265
F 26.948148 30.876851 86.757055
F 18.035625 38.596066 86.632605
F 31.645748 46.315281 69.536317
F 31.340908 46.315281 91.367429
F 13.820706 30.876851 69.287417
F 13.515866 30.876851 91.118528
F 13.820706 38.596065 69.287417
F 13.515867 38.596065 91.118528
F 18.035625 30.876851 86.632605
F 9.123073 46.315278 86.508151
F 13.820706 46.315281 69.287417
F 13.515867 46.315281 91.118528
F 22.733229 30.876852 69.411867
F 22.428389 30.876852 91.242979
F 22.733229 38.596065 69.411867
F 22.428389 38.596065 91.242978
F 9.123073 38.596063 86.508152
F 9.123073 30.876849 86.508151
F 4.952473 28.307241 65.526634
F 4.647633 28.307241 87.357746
F 31.696542 28.303780 65.897799
F 31.391702 28.303780 87.728910
F 4.952473 36.026454 65.526634
F 4.647633 36.026454 87.357746
F 31.696542 36.022993 65.897799
F 31.391702 36.022993 87.728910
F 4.952473 43.745670 65.526634
F 4.647633 43.745670 87.357746
F 31.696542 43.742209 65.897799
F 31.391702 43.742209 87.728910
F 13.871500 28.303779 65.648898
F 13.566660 28.303779 87.480009
F 13.871500 36.022992 65.648898
F 13.566660 36.022992 87.480009
F 13.871500 43.742209 65.648898
F 13.566660 43.742209 87.480009
F 22.784025 28.303779 65.773348
F 22.479185 28.303779 87.604460
F 22.784025 36.022992 65.773348
F 22.479185 36.022992 87.604459
F 22.784025 43.742208 65.773348
F 22.479185 43.742208 87.604459
F 4.914442 28.307241 68.250969
F 4.609603 28.307241 90.082080
F 31.658447 28.303780 68.626688
F 31.353608 28.303780 90.457799
F 4.914442 36.026454 68.250969
F 4.609603 36.026454 90.082080
F 31.658447 36.022993 68.626688
F 31.353608 36.022993 90.457799
F 4.914442 43.745670 68.250969
F 4.609603 43.745670 90.082081
F 31.658447 43.742209 68.626688
F 31.353608 43.742209 90.457799
F 13.833406 28.303779 68.377787
F 13.528566 28.303779 90.208898
F 13.833406 36.022992 68.377787
F 13.528567 36.022993 90.208899
F 13.833406 43.742209 68.377787
F 13.528566 43.742209 90.208899
F 22.745929 28.303780 68.502238
F 22.441090 28.303780 90.333349
F 22.745929 36.022992 68.502238
F 22.441090 36.022992 90.333349
F 22.745929 43.742209 68.502238
F 22.441090 43.742209 90.333349
F 4.863627 30.873390 71.889487
F 4.558787 30.873390 93.720599
F 31.607632 30.876851 72.265206
F 31.302792 30.876851 94.096317
F 4.863627 38.592604 71.889488
F 4.558787 38.592604 93.720599
F 31.607632 38.596065 72.265206
F 31.302792 38.596065 94.096317
F 4.863627 46.311820 71.889487
F 4.558787 46.311820 93.720599
F 31.607632 46.315281 72.265206
F 31.302792 46.315281 94.096317
F 13.782590 30.876851 72.016306
F 13.477751 30.876851 93.847417
F 13.782590 38.596065 72.016306
F 13.477751 38.596065 93.847417
F 26.998963 43.742209 83.118537
F 26.998963 36.022993 83.118536
F 13.782590 46.315281 72.016306
F 13.477751 46.315281 93.847417
F 22.695114 30.876851 72.140756
F 22.390274 30.876851 93.971868
F 22.695114 38.596065 72.140756
F 22.390274 38.596066 93.971868
F 22.695114 23.157641 72.140756
F 22.390274 23.157641 93.971868
F 7.147802 24.443404 68.284984
F 6.842962 24.443405 90.116095
F 7.147802 32.162615 68.284984
F 6.842962 32.162615 90.116095
F 7.147802 39.881831 68.284984
F 6.842962 39.881831 90.116095
F 16.061538 24.444174 68.408900
F 15.756698 24.444174 90.240011
F 16.061538 32.163385 68.408900
F 15.756698 32.163385 90.240011
F 16.061538 39.882601 68.408900
F 15.756698 39.882601 90.240011
F 24.974061 24.444175 68.533350
F 24.669222 24.444175 90.364462
F 24.974061 32.163385 68.533350
F 24.669222 32.163385 90.364462
F 24.974061 39.882601 68.533350
F 24.669221 39.882601 90.364462
F 7.096982 27.018016 71.923502
F 6.792143 27.018016 93.754613
F 7.096982 34.737227 71.923502
F 6.792143 34.737227 93.754614
F 7.096982 42.456444 71.923502
F 6.792143 42.456444 93.754614
F 16.010719 27.017246 72.047418
F 15.705879 27.017246 93.878530
F 16.010719 34.736458 72.047418
F 15.705879 34.736458 93.878530
F 16.010719 42.455674 72.047419
F 15.705879 42.455674 93.878530
F 24.923243 27.017246 72.171869
F 24.618404 27.017246 94.002980
F 24.923243 34.736457 72.171869
F 24.618404 34.736457 94.002980
F 24.923243 42.455673 72.171869
F 24.618404 42.455673 94.002980
F 7.135114 27.018016 69.193510
F 6.830274 27.018016 91.024622
F 7.135114 34.737228 69.193511
F 6.830274 34.737228 91.024622
F 7.135114 42.456444 69.193510
F 6.830274 42.456444 91.024622
F 16.048835 27.017246 69.318529
F 15.743995 27.017246 91.149641
F 16.048835 34.736457 69.318529
F 15.743995 34.736457 91.149641
F 16.048835 42.455674 69.318529
F 15.743995 42.455674 91.149640
F 24.961358 27.017246 69.442980
F 24.656519 27.017246 91.274091
F 24.961358 34.736457 69.442980
F 24.656519 34.736457 91.274091
F 24.961358 42.455673 69.442980
F 24.656519 42.455673 91.274091
F 7.185911 24.443404 65.554992
F 6.881071 24.443404 87.386103
F 7.185911 32.162615 65.554992
F 6.881071 32.162615 87.386103
F 7.185911 39.881831 65.554992
F 6.881071 39.881831 87.386103
F 16.099632 24.444175 65.680010
F 15.794792 24.444175 87.511122
F 16.099632 32.163385 65.680010
F 15.794792 32.163385 87.511122
F 16.099632 39.882601 65.680010
F 15.794792 39.882601 87.511122
F 25.012156 24.444175 65.804461
F 24.707317 24.444174 87.635572
F 25.012156 32.163385 65.804461
F 24.707317 32.163385 87.635572
F 25.012156 39.882600 65.804461
F 24.707317 39.882601 87.635572
F 9.364416 30.876849 69.225194
F 9.059576 30.876849 91.056305
F 9.364416 38.596063 69.225193
F 9.059576 38.596063 91.056305
F 26.998963 28.303780 83.118536
F 18.086441 43.742208 82.994086
F 9.364416 46.315279 69.225194
F 9.059576 46.315278 91.056305
F 18.276967 30.876851 69.349642
F 17.972127 30.876851 91.180753
F 18.276967 38.596065 69.349642
F 17.972127 38.596065 91.180753
F 18.086441 36.022992 82.994086
F 18.086441 28.303779 82.994086
F 27.189489 30.876851 69.474092
F 26.884650 30.876851 91.305204
F 27.189489 38.596065 69.474093
F 26.884650 38.596065 91.305204
F 9.173889 43.742211 82.869633
F 9.173889 36.022995 82.869632
F 27.189489 46.315280 69.474093
F 26.884650 46.315281 91.305204
F 9.415209 28.303782 65.586675
F 9.110369 28.303782 87.417786
F 9.415209 36.022995 65.586675
F 9.110369 36.022995 87.417786
F 9.415209 43.742211 65.586675
F 9.110369 43.742211 87.417786
F 18.327762 28.303779 65.711123
F 18.022922 28.303779 87.542234
F 18.327762 36.022992 65.711123
F 18.022922 36.022992 87.542234
F 18.327761 43.742208 65.711123
F 18.022922 43.742208 87.542234
F 27.240284 28.303780 65.835574
F 26.935445 28.303780 87.666685
F 27.240284 36.022993 65.835573
F 26.935445 36.022993 87.666685
F 27.240284 43.742209 65.835573
F 26.935445 43.742209 87.666685
F 9.377115 28.303782 68.315559
F 9.072276 28.303782 90.146670
F 9.377115 36.022995 68.315559
F 9.072276 36.022995 90.146670
F 9.377115 43.742211 68.315559
F 9.072276 43.742211 90.146671
F 18.289667 28.303779 68.440012
F 17.984828 28.303779 90.271124
F 18.289667 36.022992 68.440012
F 17.984828 36.022992 90.271124
F 18.289667 43.742208 68.440012
F 17.984828 43.742209 90.271124
F 27.202189 28.303780 68.564463
F 26.897350 28.303780 90.395574
F 27.202189 36.022993 68.564463
F 26.897350 36.022993 90.395574
F 27.202189 43.742209 68.564463
F 26.897350 43.742209 90.395574
F 9.326299 30.876849 71.954077
F 9.021460 30.876849 93.785189
F 9.326299 38.596063 71.954077
F 9.021460 38.596063 93.785189
F 9.326299 46.315279 71.954077
F 9.021460 46.315278 93.785189
F 18.238851 30.876851 72.078531
F 17.934011 30.876851 93.909643
F 18.238851 38.596066 72.078531
F 17.934012 38.596066 93.909643
F 9.173889 28.303782 82.869632
F 27.037058 43.742209 80.389647
F 27.151374 30.876851 72.202981
F 26.846535 30.876851 94.034092
F 27.151374 38.596065 72.202981
F 26.846535 38.596065 94.034093
F 27.037058 36.022993 80.389647
F 27.037058 28.303780 80.389647
F 27.151374 46.315281 72.202981
F 26.846535 46.315280 94.034093
F 2.599807 24.455004 75.488063
F 2.294968 24.455004 97.319175
F 29.328707 24.444175 75.872612
F 29.023867 24.444175 97.703724
F 2.599807 32.174215 75.488063
F 2.294968 32.174215 97.319175
F 29.328707 32.163386 75.872612
F 29.023867 32.163386 97.703724
F 2.599807 39.893430 75.488063
F 2.294968 39.893430 97.319175
F 29.328707 39.882601 75.872612
F 29.023867 39.882601 97.703724
F 11.503661 24.444176 75.623710
F 11.198822 24.444176 97.454822
F 11.503661 32.163387 75.623710
F 11.198822 32.163387 97.454822
F 11.503661 39.882602 75.623710
F 11.198822 39.882602 97.454822
F 20.416187 24.444174 75.748162
F 20.111347 24.444174 97.579273
F 20.416187 32.163385 75.748162
F 20.111347 32.163385 97.579273
F 20.416187 39.882600 75.748162
F 20.111347 39.882600 97.579274
F 2.548987 27.006417 79.126581
F 29.277888 27.017246 79.511130
F 2.548988 34.725628 79.126582
F 29.277888 34.736457 79.511130
F 2.548988 42.444845 79.126582
F 29.277889 42.455674 79.511130
F 11.452841 27.017245 79.262228
F 11.452841 34.736456 79.262228
F 11.452842 42.455672 79.262229
F 20.365369 27.017246 79.386680
F 20.365368 34.736458 79.386680
F 20.365368 42.455674 79.386680
F 2.586787 27.006417 76.420326
F 18.073740 46.315281 83.903715
F 29.316004 27.017246 76.782242
F 2.586788 34.725628 76.420326
F 22.491888 46.315281 86.694830
F 29.316004 34.736457 76.782241
F 2.586788 42.444844 76.420326
F 22.530003 46.315281 83.965941
F 29.316004 42.455673 76.782241
F 11.490958 27.017245 76.533341
F 11.490958 34.736457 76.533341
F 11.490958 42.455673 76.533341
F 20.403483 27.017246 76.657791
F 20.403483 34.736458 76.657791
F 20.403483 42.455674 76.657791
F 2.637585 24.455003 72.781807
F 2.332745 24.455003 94.612919
F 29.366802 24.444175 73.143723
F 29.061962 24.444175 94.974835
F 2.637585 32.174214 72.781807
F 2.332745 32.174214 94.612919
F 29.366802 32.163386 73.143723
F 29.061962 32.163386 94.974835
F 2.637585 39.893430 72.781807
F 2.332745 39.893430 94.612919
F 29.366802 39.882601 73.143723
F 29.061962 39.882601 94.974835
F 11.541755 24.444175 72.894823
F 11.236915 24.444176 94.725934
F 11.541755 32.163386 72.894823
F 11.236916 32.163387 94.725934
F 11.541755 39.882602 72.894823
F 11.236916 39.882602 94.725934
F 20.454281 24.444174 73.019273
F 20.149441 24.444174 94.850384
F 20.454281 32.163385 73.019273
F 20.149441 32.163385 94.850384
F 20.454281 39.882601 73.019273
F 20.149441 39.882601 94.850384
F 4.800065 30.873390 76.442190
F 31.544134 30.876851 76.813354
F 4.800065 38.592604 76.442189
F 31.544134 38.596065 76.813354
F 18.124535 43.742208 80.265196
F 4.800065 46.311820 76.442189
F 18.124535 36.022992 80.265196
F 31.544134 46.315281 76.813354
F 13.719093 30.876851 76.564453
F 13.719093 38.596065 76.564453
F 18.124535 28.303779 80.265197
F 13.719093 46.315281 76.564453
F 22.631616 30.876852 76.688904
F 22.631616 38.596065 76.688903
F 22.631616 23.157641 76.688903
F 4.850860 28.307241 72.803672
F 4.546020 28.307241 94.634783
F 31.594929 28.303780 73.174836
F 31.290089 28.303780 95.005947
F 4.850860 36.026454 72.803672
F 4.546020 36.026454 94.634783
F 31.594929 36.022993 73.174836
F 31.290089 36.022993 95.005947
F 4.850860 43.745670 72.803671
F 4.546020 43.745670 94.634783
F 31.594929 43.742209 73.174835
F 31.290089 43.742209 95.005947
F 13.769887 28.303779 72.925935
F 13.465047 28.303779 94.757046
F 13.769886 36.022992 72.925935
F 13.465047 36.022992 94.757046
F 13.769886 43.742209 72.925935
F 13.465047 43.742209 94.757046
F 22.682411 28.303779 73.050386
F 22.377572 28.303779 94.881497
F 22.682411 36.022992 73.050385
F 22.377572 36.022992 94.881497
F 22.682411 43.742208 73.050385
F 22.377572 43.742208 94.881497
F 4.812829 28.307241 75.528006
F 4.507989 28.307241 97.359117
F 31.556834 28.303780 75.903724
F 31.251995 28.303780 97.734836
F 4.812829 36.026454 75.528006
F 4.507989 36.026454 97.359117
F 31.556834 36.022993 75.903725
F 31.251995 36.022993 97.734836
F 4.812829 43.745670 75.528006
F 4.507989 43.745670 97.359117
F 31.556834 43.742209 75.903724
F 31.251994 43.742209 97.734836
F 13.731793 28.303779 75.654824
F 13.426953 28.303779 97.485935
F 13.731793 36.022993 75.654824
F 13.426953 36.022992 97.485935
F 13.731793 43.742209 75.654824
F 13.426953 43.742209 97.485936
F 22.644316 28.303780 75.779275
F 22.339476 28.303779 97.610386
F 22.644316 36.022992 75.779275
F 22.339477 36.022992 97.610386
F 22.644316 43.742208 75.779275
F 22.339477 43.742208 97.610386
F 4.762013 30.873390 79.166524
F 31.506019 30.876851 79.542243
F 4.762013 38.592604 79.166524
F 31.506019 38.596065 79.542243
F 4.762013 46.311820 79.166524
F 31.506019 46.315281 79.542243
F 13.680977 30.876851 79.293342
F 13.680977 38.596065 79.293342
F 9.211982 43.742211 80.140748
F 13.680977 46.315281 79.293342
F 22.593501 30.876852 79.417793
F 22.593501 38.596066 79.417792
F 22.593501 23.157641 79.417792
F 7.046189 24.443405 75.562021
F 6.741349 24.443404 97.393132
F 7.046189 32.162615 75.562021
F 6.741349 32.162615 97.393132
F 7.046189 39.881831 75.562021
F 6.741349 39.881831 97.393132
F 15.959925 24.444174 75.685937
F 15.655085 24.444174 97.517048
F 15.959925 32.163385 75.685937
F 15.655085 32.163385 97.517048
F 15.959925 39.882601 75.685937
F 15.655085 39.882601 97.517049
F 24.872448 24.444175 75.810387
F 24.567608 24.444175 97.641498
F 24.872448 32.163385 75.810387
F 24.567609 32.163385 97.641498
F 24.872448 39.882601 75.810387
F 24.567608 39.882601 97.641498
F 6.995369 27.018016 79.200538
F 6.995369 34.737228 79.200539
F 6.995369 42.456444 79.200539
F 15.909106 27.017246 79.324455
F 15.909106 34.736458 79.324455
F 15.909105 42.455674 79.324455
F 24.821630 27.017246 79.448905
F 24.821630 34.736457 79.448905
F 24.821630 42.455673 79.448905
F 7.033500 27.018016 76.470547
F 7.033501 34.737228 76.470547
F 7.033500 42.456444 76.470547
F 15.947222 27.017246 76.595566
F 15.947222 34.736457 76.595566
F 15.947222 42.455674 76.595566
F 24.859745 27.017246 76.720016
F 24.859745 34.736457 76.720016
F 24.859745 42.455673 76.720016
F 7.084298 24.443404 72.832029
F 6.779458 24.443404 94.663141
F 7.084298 32.162615 72.832029
F 6.779458 32.162615 94.663141
F 7.084298 39.881831 72.832029
F 6.779458 39.881831 94.663140
F 15.998019 24.444175 72.957048
F 15.693179 24.444175 94.788159
F 15.998019 32.163385 72.957047
F 15.693179 32.163385 94.788159
F 15.998019 39.882601 72.957047
F 15.693179 39.882601 94.788159
F 24.910543 24.444175 73.081498
F 24.605704 24.444175 94.912609
F 24.910543 32.163385 73.081498
F 24.605704 32.163385 94.912609
F 24.910543 39.882600 73.081498
F 24.605704 39.882600 94.912609
F 9.262802 30.876849 76.502230
F 9.262802 38.596063 76.502230
F 9.211982 36.022995 80.140748
F 9.262802 46.315278 76.502230
F 18.175354 30.876851 76.626679
F 18.175354 38.596065 76.626678
F 9.211982 28.303782 80.140748
F 27.087876 30.876851 76.751129
F 27.087876 38.596065 76.751129
F 26.986263 46.315280 84.028166
F 27.087876 46.315281 76.751129
F 9.313595 28.303782 72.863712
F 9.008756 28.303782 94.694824
F 9.313596 36.022995 72.863712
F 9.008756 36.022995 94.694823
F 9.313596 43.742211 72.863712
F 9.008756 43.742211 94.694823
F 18.226148 28.303779 72.988160
F 17.921309 28.303779 94.819271
F 18.226148 36.022992 72.988160
F 17.921309 36.022992 94.819271
F 18.226148 43.742208 72.988160
F 17.921309 43.742208 94.819271
F 27.138671 28.303780 73.112611
F 26.833832 28.303780 94.943722
F 27.138671 36.022993 73.112611
F 26.833832 36.022993 94.943722
F 27.138671 43.742209 73.112611
F 26.833832 43.742209 94.943722
F 9.275502 28.303782 75.592596
F 8.970662 28.303782 97.423707
F 9.275502 36.022995 75.592596
F 8.970662 36.022995 97.423707
F 9.275502 43.742211 75.592596
F 8.970662 43.742211 97.423707
F 18.188054 28.303779 75.717049
F 17.883215 28.303779 97.548161
F 18.188054 36.022992 75.717049
F 17.883214 36.022992 97.548161
F 18.188054 43.742208 75.717049
F 17.883215 43.742209 97.548160
F 27.100576 28.303780 75.841499
F 26.795737 28.303780 97.672611
F 27.100576 36.022993 75.841499
F 26.795737 36.022993 97.672611
F 27.100576 43.742209 75.841499
F 26.795737 43.742209 97.672611
F 9.224686 30.876849 79.231114
F 9.224686 38.596063 79.231114
F 9.224686 46.315278 79.231114
F 18.137238 30.876851 79.355568
F 18.137238 38.596066 79.355568
F 26.986263 38.596065 84.028166
F 27.049761 30.876851 79.480017
F 27.049761 38.596065 79.480017
F 26.986263 30.876851 84.028166
F 27.049761 46.315280 79.480017
F 2.498194 24.455004 82.765100
F 29.227094 24.444175 83.149649
F 2.498194 32.174215 82.765100
F 29.227094 32.163386 83.149649
F 2.498194 39.893430 82.765100
F 29.227094 39.882601 83.149649
F 11.402048 24.444176 82.900747
F 11.402048 32.163387 82.900747
F 11.402048 39.882602 82.900748
F 20.314573 24.444174 83.025198
F 20.314573 32.163385 83.025199
F 20.314573 39.882600 83.025199
F 2.447374 27.006417 86.403619
F 29.176275 27.017246 86.788168
F 2.447375 34.725628 86.403619
F 29.176275 34.736457 86.788168
F 2.447375 42.444845 86.403619
F 29.176275 42.455674 86.788168
F 11.351228 27.017245 86.539266
F 11.351228 34.736456 86.539266
F 11.351228 42.455672 86.539266
F 20.263755 27.017247 86.663717
F 20.263755 34.736458 86.663718
F 20.263755 42.455674 86.663718
F 2.485174 27.006417 83.697363
F 29.214390 27.017246 84.059279
F 2.485175 34.725628 83.697363
F 29.214390 34.736457 84.059279
F 2.485175 42.444844 83.697363
F 29.214390 42.455673 84.059279
F 11.389345 27.017245 83.810378
F 11.389345 34.736457 83.810378
F 11.389345 42.455673 83.810378
F 20.301870 27.017246 83.934828
F 20.301870 34.736458 83.934828
F 20.301870 42.455674 83.934828
F 2.535972 24.455003 80.058844
F 29.265189 24.444175 80.420760
F 2.535972 32.174214 80.058844
F 29.265189 32.163386 80.420760
F 2.535972 39.893430 80.058844
F 29.265189 39.882601 80.420760
F 11.440142 24.444176 80.171860
F 11.440142 32.163387 80.171860
F 11.440142 39.882602 80.171860
F 20.352668 24.444174 80.296309
F 20.352668 32.163385 80.296309
F 20.352668 39.882601 80.296309
F 4.698452 30.873390 83.719227
F 31.442521 30.876851 84.090391
F 4.698452 38.592604 83.719227
F 31.442521 38.596065 84.090391
F 18.073740 38.596065 83.903715
F 4.698452 46.311820 83.719227
F 18.073741 30.876851 83.903715
F 31.442521 46.315281 84.090391
F 13.617480 30.876851 83.841490
F 13.617480 38.596065 83.841490
F 9.161189 46.315278 83.779267
F 13.617480 46.315281 83.841490
F 22.530003 30.876851 83.965941
F 22.530003 38.596065 83.965941
F 9.161189 38.596063 83.779267
F 4.749246 28.307241 80.080708
F 31.493315 28.303780 80.451872
F 4.749246 36.026454 80.080708
F 31.493315 36.022993 80.451872
F 4.749246 43.745670 80.080708
F 31.493315 43.742209 80.451872
F 13.668273 28.303780 80.202972
F 13.668273 36.022992 80.202971
F 13.668273 43.742209 80.202971
F 22.580798 28.303779 80.327422
F 22.580798 36.022992 80.327421
F 22.580798 43.742208 80.327421
F 4.711216 28.307241 82.805043
F 31.455221 28.303780 83.180761
F 4.711216 36.026454 82.805043
F 31.455221 36.022993 83.180761
F 4.711216 43.745670 82.805043
F 31.455221 43.742209 83.180761
F 13.630180 28.303779 82.931861
F 13.630180 36.022993 82.931861
F 13.630180 43.742209 82.931861
F 22.542703 28.303780 83.056311
F 22.542703 36.022992 83.056311
F 22.542703 43.742209 83.056311
F 4.660400 30.873390 86.443561
F 31.404406 30.876851 86.819280
F 4.660400 38.592604 86.443561
F 31.404406 38.596065 86.819280
F 4.660400 46.311820 86.443561
F 31.404406 46.315281 86.819280
F 13.579364 30.876851 86.570380
F 13.579364 38.596065 86.570380
F 9.161189 30.876849 83.779267
F 13.579364 46.315281 86.570380
F 22.491888 30.876851 86.694830
F 22.491888 38.596066 86.694830
F 22.491888 23.157641 86.694830
F 6.944575 24.443405 82.839057
F 6.944575 32.162615 82.839058
F 6.944575 39.881831 82.839057
F 15.858312 24.444174 82.962973
F 15.858311 32.163385 82.962973
F 15.858312 39.882601 82.962973
F 24.770835 24.444174 83.087424
F 24.770835 32.163385 83.087424
F 24.770835 39.882601 83.087424
F 6.893756 27.018016 86.477576
F 6.893756 34.737227 86.477576
F 6.893756 42.456444 86.477576
F 15.807492 27.017246 86.601492
F 15.807492 34.736458 86.601492
F 15.807492 42.455674 86.601492
F 24.720017 27.017246 86.725942
F 24.720017 34.736457 86.725942
F 24.720017 42.455673 86.725942
F 6.931887 27.018016 83.747585
F 6.931887 34.737228 83.747585
F 6.931887 42.456444 83.747585
F 15.845608 27.017246 83.872603
F 15.845608 34.736457 83.872603
F 15.845608 42.455674 83.872603
F 24.758132 27.017246 83.997053
F 24.758132 34.736457 83.997053
F 24.758132 42.455673 83.997053
F 6.982685 24.443404 80.109066
F 6.982685 32.162615 80.109066
F 6.982685 39.881831 80.109066
F 15.896405 24.444174 80.234084
F 15.896405 32.163385 80.234084
F 15.896405 39.882601 80.234084
F 24.808930 24.444174 80.358534
F 24.808930 32.163385 80.358534
F 24.808930 39.882600 80.358534
F 22.733229 46.315281 69.411867
F 22.428389 46.315281 91.242978
F 22.695114 46.315281 72.140756
F 18.035625 46.315281 86.632605
F 22.390274 46.315281 93.971868
F 18.276967 46.315281 69.349642
F 17.972127 46.315281 91.180753
F 18.238851 46.315281 72.078531
F 17.934012 46.315281 93.909642
F 22.631616 46.315281 76.688903
F 22.593501 46.315281 79.417792
F 18.175354 46.315281 76.626678
F 18.137238 46.315281 79.355567
F 2.739198 24.455003 65.504770
F 2.739198 32.174214 65.504770
F 2.739199 39.893430 65.504771
F 2.091741 24.455004 111.873249
F 28.820641 24.444175 112.257798
F 2.091742 32.174215 111.873249
F 28.820641 32.163386 112.257798
F 2.091742 39.893431 111.873249
F 28.820641 39.882601 112.257798
F 10.995595 24.444176 112.008897
F 10.995595 32.163387 112.008897
F 10.995595 39.882602 112.008897
F 19.908121 24.444174 112.133348
F 19.908121 32.163385 112.133348
F 19.908121 39.882600 112.133348
F 2.040922 27.006417 115.511767
F 28.769823 27.017246 115.896316
F 2.040922 34.725628 115.511768
F 28.769823 34.736457 115.896317
F 2.040922 42.444845 115.511768
F 28.769823 42.455674 115.896317
F 10.944775 27.017245 115.647415
F 10.944775 34.736456 115.647415
F 10.944775 42.455673 115.647415
F 19.857302 27.017246 115.771867
F 19.857302 34.736458 115.771867
F 19.857302 42.455674 115.771867
F 2.078721 27.006417 112.805512
F 28.807938 27.017246 113.167428
F 2.078722 34.725628 112.805512
F 28.807938 34.736457 113.167428
F 2.078722 42.444844 112.805512
F 28.807938 42.455673 113.167428
F 10.982892 27.017245 112.918528
F 10.982892 34.736457 112.918528
F 10.982892 42.455673 112.918528
F 19.895417 27.017246 113.042978
F 19.895417 34.736458 113.042977
F 19.895417 42.455674 113.042977
F 2.129519 24.455003 109.166993
F 1.824679 24.455003 130.998105
F 28.858736 24.444175 109.528909
F 2.129519 32.174214 109.166993
F 1.824679 32.174214 130.998104
F 28.858736 32.163386 109.528909
F 2.129519 39.893430 109.166993
F 1.824679 39.893430 130.998104
F 28.858736 39.882601 109.528908
F 11.033689 24.444176 109.280009
F 11.033689 32.163387 109.280009
F 11.033689 39.882602 109.280009
F 19.946215 24.444174 109.404459
F 19.946215 32.163385 109.404458
F 19.946215 39.882601 109.404458
F 4.292000 30.873390 112.827376
F 31.036068 30.876851 113.198540
F 4.292000 38.592604 112.827376
F 31.036068 38.596065 113.198540
F 26.338469 46.315280 130.419278
F 4.292000 46.311820 112.827376
F 26.643308 46.315280 108.588166
F 31.036068 46.315281 113.198540
F 13.211027 30.876851 112.949640
F 13.211027 38.596066 112.949640
F 26.338469 38.596065 130.419278
F 13.211027 46.315281 112.949640
F 22.123550 30.876851 113.074090
F 22.123550 38.596065 113.074090
F 26.643308 38.596065 108.588166
F 4.342794 28.307241 109.188857
F 31.086863 28.303780 109.560021
F 4.342794 36.026454 109.188857
F 31.086863 36.022993 109.560021
F 4.342794 43.745670 109.188857
F 31.086863 43.742209 109.560022
F 13.261820 28.303779 109.311121
F 13.261820 36.022992 109.311121
F 13.261820 43.742208 109.311121
F 22.174345 28.303780 109.435571
F 22.174345 36.022992 109.435571
F 22.174345 43.742208 109.435571
F 4.304763 28.307241 111.913192
F 31.048768 28.303780 112.288910
F 4.304763 36.026454 111.913192
F 31.048768 36.022993 112.288911
F 4.304763 43.745670 111.913192
F 31.048768 43.742209 112.288911
F 13.223727 28.303779 112.040010
F 13.223727 36.022993 112.040010
F 13.223727 43.742209 112.040010
F 22.136250 28.303780 112.164460
F 22.136250 36.022992 112.164461
F 22.136250 43.742209 112.164461
F 4.253947 30.873390 115.551710
F 30.997953 30.876851 115.927429
F 4.253947 38.592604 115.551710
F 30.997953 38.596065 115.927429
F 4.253947 46.311820 115.551710
F 30.997953 46.315281 115.927429
F 13.172911 30.876851 115.678529
F 13.172911 38.596065 115.678529
F 26.338469 30.876851 130.419278
F 13.172911 46.315281 115.678529
F 22.085435 30.876852 115.802979
F 22.085435 38.596066 115.802979
F 22.085435 23.157641 115.802979
F 6.538122 24.443405 111.947206
F 33.276899 24.444175 112.320023
F 6.538122 32.162615 111.947207
F 33.276899 32.163386 112.320024
F 6.538122 39.881831 111.947207
F 33.276899 39.882601 112.320024
F 15.451859 24.444174 112.071122
F 15.451859 32.163385 112.071123
F 15.451859 39.882601 112.071123
F 24.364382 24.444175 112.195573
F 24.364382 32.163385 112.195573
F 24.364382 39.882601 112.195573
F 6.487303 27.018016 115.585725
F 33.226079 27.017246 115.958541
F 6.487303 34.737227 115.585725
F 33.226079 34.736457 115.958542
F 6.487303 42.456444 115.585725
F 33.226079 42.455673 115.958542
F 15.401040 27.017246 115.709641
F 15.401040 34.736458 115.709641
F 15.401040 42.455674 115.709641
F 24.313564 27.017246 115.834091
F 24.313564 34.736457 115.834091
F 24.313564 42.455673 115.834091
F 6.525434 27.018016 112.855734
F 33.264195 27.017246 113.229653
F 6.525434 34.737228 112.855734
F 33.264195 34.736457 113.229653
F 6.525434 42.456444 112.855734
F 33.264195 42.455673 113.229653
F 15.439156 27.017246 112.980752
F 15.439156 34.736457 112.980752
F 15.439155 42.455674 112.980752
F 24.351679 27.017246 113.105203
F 24.351679 34.736457 113.105202
F 24.351679 42.455673 113.105202
F 6.576232 24.443404 109.217215
F 33.314993 24.444175 109.591134
F 6.576232 32.162615 109.217215
F 33.314993 32.163385 109.591134
F 6.576232 39.881831 109.217215
F 33.314993 39.882601 109.591134
F 15.489953 24.444175 109.342233
F 15.489953 32.163385 109.342233
F 15.489953 39.882601 109.342233
F 24.402477 24.444174 109.466684
F 24.402477 32.163385 109.466684
F 24.402477 39.882600 109.466684
F 8.754736 30.876849 112.887416
F 8.754736 38.596063 112.887416
F 26.643308 30.876851 108.588166
F 8.754736 46.315278 112.887416
F 17.667288 30.876851 113.011865
F 17.667288 38.596065 113.011865
F 17.425946 38.596066 130.294828
F 26.579810 30.876851 113.136315
F 26.579810 38.596065 113.136315
F 17.730785 38.596066 108.463716
F 26.579810 46.315281 113.136315
F 8.805529 28.303782 109.248897
F 8.805529 36.022995 109.248898
F 8.805530 43.742211 109.248898
F 17.718082 28.303779 109.373346
F 17.718083 36.022993 109.373346
F 17.718083 43.742208 109.373346
F 26.630606 28.303780 109.497796
F 26.630606 36.022993 109.497796
F 26.630605 43.742209 109.497797
F 8.767436 28.303782 111.977781
F 8.767436 36.022995 111.977782
F 8.767436 43.742211 111.977782
F 17.679988 28.303779 112.102235
F 17.679988 36.022992 112.102235
F 17.679988 43.742208 112.102236
F 26.592510 28.303780 112.226685
F 26.592510 36.022993 112.226686
F 26.592510 43.742209 112.226686
F 8.716620 30.876849 115.616300
F 8.716620 38.596063 115.616300
F 8.716620 46.315278 115.616300
F 17.629172 30.876851 115.740754
F 17.629172 38.596066 115.740754
F 17.425945 30.876851 130.294828
F 26.541695 30.876851 115.865204
F 26.541695 38.596065 115.865204
F 17.730785 30.876851 108.463716
F 26.541695 46.315281 115.865204
F 1.990128 24.455004 119.150286
F 28.719028 24.444175 119.534835
F 1.990128 32.174215 119.150287
F 28.719028 32.163386 119.534835
F 1.990129 39.893430 119.150286
F 28.719028 39.882601 119.534835
F 10.893982 24.444176 119.285934
F 10.893982 32.163387 119.285934
F 10.893982 39.882602 119.285934
F 19.806507 24.444174 119.410385
F 19.806507 32.163385 119.410385
F 19.806507 39.882601 119.410385
F 2.244148 27.006417 100.957693
F 1.939309 27.006417 122.788804
F 28.973049 27.017246 101.342241
F 28.668209 27.017246 123.173352
F 2.244149 34.725628 100.957693
F 1.939309 34.725628 122.788804
F 28.973049 34.736457 101.342241
F 28.668209 34.736457 123.173353
F 2.244149 42.444845 100.957693
F 1.939309 42.444845 122.788804
F 28.973049 42.455673 101.342241
F 28.668209 42.455673 123.173353
F 11.148002 27.017245 101.093340
F 10.843162 27.017245 122.924452
F 11.148002 34.736456 101.093340
F 10.843162 34.736456 122.924452
F 11.148002 42.455672 101.093340
F 10.843162 42.455672 122.924452
F 20.060529 27.017246 101.217792
F 19.755689 27.017246 123.048903
F 20.060529 34.736458 101.217792
F 19.755689 34.736458 123.048903
F 20.060529 42.455674 101.217792
F 19.755689 42.455674 123.048903
F 1.977108 27.006417 120.082548
F 29.011164 27.017246 98.613353
F 28.706324 27.017246 120.444464
F 1.977108 34.725628 120.082548
F 29.011164 34.736457 98.613353
F 28.706324 34.736457 120.444464
F 1.977108 42.444844 120.082548
F 29.011164 42.455673 98.613353
F 28.706324 42.455673 120.444464
F 11.186118 27.017245 98.364453
F 10.881278 27.017245 120.195565
F 11.186118 34.736457 98.364453
F 10.881279 34.736457 120.195564
F 11.186118 42.455673 98.364453
F 10.881279 42.455673 120.195564
F 20.098644 27.017246 98.488903
F 19.793804 27.017246 120.320014
F 20.098644 34.736458 98.488902
F 19.793804 34.736458 120.320014
F 20.098644 42.455674 98.488902
F 19.793804 42.455674 120.320014
F 2.027906 24.455003 116.444030
F 28.757123 24.444175 116.805946
F 2.027906 32.174214 116.444030
F 28.757123 32.163386 116.805946
F 2.027906 39.893430 116.444030
F 28.757123 39.882601 116.805946
F 10.932076 24.444176 116.557046
F 10.932076 32.163387 116.557046
F 10.932076 39.882602 116.557046
F 19.844601 24.444174 116.681495
F 19.844601 32.163385 116.681495
F 19.844601 39.882601 116.681495
F 4.495226 30.873390 98.273302
F 4.190386 30.873390 120.104413
F 31.239295 30.876851 98.644465
F 30.934455 30.876851 120.475577
F 4.495226 38.592604 98.273301
F 4.190386 38.592604 120.104413
F 31.239295 38.596065 98.644465
F 30.934455 38.596065 120.475577
F 8.513394 46.315278 130.170374
F 8.818233 46.315278 108.339263
F 4.495226 46.311819 98.273301
F 4.190386 46.311819 120.104413
F 8.513394 38.596063 130.170375
F 8.818233 38.596063 108.339263
F 31.239295 46.315281 98.644465
F 30.934455 46.315281 120.475577
F 13.414253 30.876851 98.395564
F 13.109414 30.876851 120.226676
F 13.414253 38.596065 98.395564
F 13.109414 38.596066 120.226676
F 8.513394 30.876849 130.170375
F 8.818233 30.876849 108.339263
F 13.414253 46.315281 98.395565
F 13.109414 46.315281 120.226676
F 22.326776 30.876852 98.520015
F 22.021937 30.876851 120.351126
F 22.326776 38.596065 98.520015
F 22.021937 38.596065 120.351126
F 26.389284 43.742209 126.780759
F 26.694123 43.742209 104.949648
F 4.241181 28.307241 116.465894
F 30.985250 28.303780 116.837059
F 4.241180 36.026454 116.465894
F 30.985250 36.022993 116.837059
F 4.241180 43.745670 116.465894
F 30.985250 43.742209 116.837059
F 13.160207 28.303779 116.588158
F 13.160207 36.022992 116.588158
F 13.160207 43.742208 116.588158
F 22.072732 28.303779 116.712608
F 22.072732 36.022992 116.712608
F 22.072732 43.742208 116.712608
F 4.203150 28.307241 119.190228
F 30.947155 28.303780 119.565947
F 4.203150 36.026454 119.190228
F 30.947155 36.022993 119.565947
F 4.203150 43.745670 119.190229
F 30.947155 43.742209 119.565948
F 13.122113 28.303779 119.317047
F 13.122114 36.022993 119.317047
F 13.122113 43.742209 119.317047
F 22.034637 28.303779 119.441497
F 22.034637 36.022992 119.441497
F 22.034637 43.742208 119.441498
F 4.457174 30.873390 100.997636
F 4.152334 30.873390 122.828747
F 31.201179 30.876851 101.373354
F 30.896339 30.876851 123.204465
F 4.457174 38.592604 100.997636
F 4.152334 38.592604 122.828747
F 31.201179 38.596065 101.373354
F 30.896339 38.596065 123.204465
F 4.457174 46.311820 100.997636
F 4.152334 46.311820 122.828747
F 31.201179 46.315281 101.373354
F 30.896339 46.315281 123.204465
F 13.376137 30.876851 101.124453
F 13.071298 30.876851 122.955565
F 13.376137 38.596065 101.124454
F 13.071298 38.596065 122.955565
F 26.389284 36.022993 126.780759
F 26.694123 36.022993 104.949648
F 13.376137 46.315281 101.124454
F 13.071298 46.315281 122.955565
F 22.288661 30.876852 101.248904
F 21.983821 30.876851 123.080015
F 22.288661 38.596066 101.248904
F 21.983821 38.596065 123.080015
F 22.288661 23.157641 101.248904
F 21.983822 23.157641 123.080015
F 6.436509 24.443405 119.224243
F 33.175286 24.444175 119.597060
F 6.436509 32.162615 119.224244
F 33.175286 32.163386 119.597060
F 6.436509 39.881831 119.224244
F 33.175286 39.882601 119.597060
F 15.350246 24.444174 119.348159
F 15.350246 32.163385 119.348159
F 15.350246 39.882601 119.348160
F 24.262769 24.444175 119.472610
F 24.262769 32.163385 119.472610
F 24.262769 39.882601 119.472610
F 6.690530 27.018016 101.031650
F 6.385690 27.018016 122.862761
F 33.124466 27.017246 123.235578
F 6.690530 34.737227 101.031650
F 6.385690 34.737227 122.862762
F 33.124466 34.736457 123.235578
F 6.690529 42.456444 101.031650
F 6.385690 42.456444 122.862762
F 33.124466 42.455673 123.235578
F 15.604266 27.017246 101.155566
F 15.299426 27.017246 122.986677
F 15.604266 34.736458 101.155566
F 15.299427 34.736458 122.986678
F 15.604266 42.455674 101.155566
F 15.299426 42.455674 122.986678
F 24.516791 27.017246 101.280016
F 24.211951 27.017246 123.111128
F 24.516791 34.736457 101.280017
F 24.211951 34.736457 123.111128
F 24.516791 42.455673 101.280017
F 24.211951 42.455673 123.111128
F 6.728661 27.018016 98.301659
F 6.423821 27.018016 120.132770
F 33.162582 27.017246 120.506689
F 6.728661 34.737228 98.301659
F 6.423821 34.737228 120.132770
F 33.162582 34.736457 120.506690
F 6.728661 42.456444 98.301659
F 6.423821 42.456444 120.132770
F 33.162582 42.455673 120.506690
F 15.642382 27.017246 98.426677
F 15.337542 27.017246 120.257789
F 15.642382 34.736457 98.426677
F 15.337542 34.736457 120.257789
F 15.642382 42.455674 98.426677
F 15.337542 42.455674 120.257789
F 24.554905 27.017246 98.551128
F 24.250066 27.017246 120.382239
F 24.554905 34.736457 98.551128
F 24.250066 34.736457 120.382239
F 24.554905 42.455673 98.551128
F 24.250066 42.455673 120.382239
F 6.474619 24.443404 116.494252
F 33.213380 24.444175 116.868171
F 6.474619 32.162615 116.494252
F 33.213380 32.163386 116.868171
F 6.474619 39.881831 116.494252
F 33.213380 39.882601 116.868171
F 15.388340 24.444175 116.619270
F 15.388340 32.163385 116.619270
F 15.388339 39.882601 116.619271
F 24.300864 24.444174 116.743721
F 24.300864 32.163385 116.743721
F 24.300864 39.882601 116.743721
F 8.957963 30.876849 98.333342
F 8.653123 30.876849 120.164453
F 8.957963 38.596063 98.333342
F 8.653123 38.596063 120.164453
F 26.389284 28.303780 126.780759
F 26.694123 28.303780 104.949647
F 8.957963 46.315279 98.333342
F 8.653123 46.315278 120.164453
F 17.870514 30.876851 98.457790
F 17.565675 30.876851 120.288902
F 17.870514 38.596065 98.457790
F 17.565675 38.596065 120.288901
F 17.476762 43.742209 126.656309
F 17.781601 43.742209 104.825198
F 26.783037 30.876851 98.582241
F 26.478197 30.876851 120.413352
F 26.783037 38.596065 98.582241
F 26.478197 38.596065 120.413352
F 17.476761 36.022992 126.656309
F 17.781601 36.022992 104.825197
F 26.783037 46.315280 98.582241
F 26.478197 46.315281 120.413352
F 8.703916 28.303782 116.525935
F 8.703916 36.022995 116.525935
F 8.703916 43.742211 116.525935
F 17.616469 28.303779 116.650383
F 17.616469 36.022992 116.650383
F 17.616469 43.742208 116.650383
F 26.528992 28.303780 116.774833
F 26.528992 36.022993 116.774833
F 26.528992 43.742209 116.774833
F 8.665823 28.303782 119.254818
F 8.665823 36.022995 119.254819
F 8.665823 43.742211 119.254819
F 17.578375 28.303779 119.379272
F 17.578375 36.022992 119.379272
F 17.578375 43.742208 119.379272
F 26.490897 28.303780 119.503722
F 26.490897 36.022993 119.503722
F 26.490897 43.742209 119.503722
F 8.919847 30.876849 101.062225
F 8.615007 30.876849 122.893337
F 8.919847 38.596063 101.062225
F 8.615007 38.596063 122.893337
F 8.919847 46.315279 101.062225
F 8.615007 46.315278 122.893337
F 17.832398 30.876851 101.186679
F 17.527559 30.876851 123.017790
F 17.832398 38.596066 101.186679
F 17.527559 38.596066 123.017790
F 17.476761 28.303779 126.656309
F 17.781601 28.303779 104.825197
F 26.744922 30.876851 101.311129
F 26.440082 30.876851 123.142241
F 26.744922 38.596065 101.311129
F 26.440082 38.596065 123.142241
F 8.564210 43.742211 126.531856
F 8.869049 43.742211 104.700744
F 26.744922 46.315281 101.311129
F 26.440082 46.315280 123.142241
F 2.193355 24.455004 104.596211
F 1.888515 24.455004 126.427323
F 28.922254 24.444175 104.980760
F 28.617414 24.444175 126.811872
F 2.193355 32.174215 104.596211
F 1.888515 32.174215 126.427323
F 28.922254 32.163386 104.980761
F 28.617415 32.163386 126.811872
F 2.193355 39.893431 104.596211
F 1.888515 39.893431 126.427323
F 28.922254 39.882601 104.980760
F 28.617415 39.882601 126.811872
F 11.097208 24.444176 104.731859
F 10.792369 24.444176 126.562970
F 11.097209 32.163387 104.731859
F 10.792369 32.163387 126.562970
F 11.097209 39.882602 104.731859
F 10.792369 39.882602 126.562970
F 20.009734 24.444174 104.856310
F 19.704894 24.444174 126.687421
F 20.009734 32.163385 104.856310
F 19.704894 32.163385 126.687421
F 20.009734 39.882600 104.856310
F 19.704894 39.882600 126.687422
F 2.142535 27.006417 108.234730
F 1.837696 27.006417 130.065842
F 28.871436 27.017246 108.619279
F 28.566596 27.017246 130.450390
F 2.142536 34.725628 108.234730
F 1.837696 34.725628 130.065842
F 28.871436 34.736457 108.619279
F 28.566596 34.736457 130.450390
F 2.142536 42.444845 108.234730
F 1.837696 42.444845 130.065842
F 28.871436 42.455674 108.619279
F 28.566596 42.455674 130.450390
F 11.046389 27.017245 108.370377
F 10.741549 27.017245 130.201489
F 11.046388 34.736456 108.370377
F 10.741549 34.736456 130.201489
F 11.046389 42.455672 108.370377
F 10.741549 42.455672 130.201489
F 19.958916 27.017246 108.494829
F 19.654076 27.017246 130.325940
F 19.958916 34.736458 108.494829
F 19.654076 34.736458 130.325940
F 19.958916 42.455674 108.494829
F 19.654076 42.455674 130.325940
F 2.180335 27.006417 105.528474
F 1.875495 27.006417 127.359586
F 28.909551 27.017246 105.890390
F 28.604711 27.017246 127.721502
F 2.180335 34.725628 105.528474
F 1.875495 34.725628 127.359586
F 28.909551 34.736457 105.890390
F 28.604711 34.736457 127.721501
F 2.180335 42.444844 105.528474
F 1.875495 42.444844 127.359586
F 28.909551 42.455673 105.890390
F 28.604711 42.455673 127.721501
F 11.084505 27.017245 105.641490
F 10.779665 27.017245 127.472601
F 11.084505 34.736457 105.641490
F 10.779665 34.736457 127.472601
F 11.084505 42.455673 105.641489
F 10.779665 42.455672 127.472602
F 19.997031 27.017246 105.765940
F 19.692191 27.017246 127.597051
F 19.997031 34.736458 105.765939
F 19.692191 34.736458 127.597051
F 19.997031 42.455674 105.765939
F 19.692191 42.455674 127.597051
F 2.231132 24.455003 101.889955
F 1.926293 24.455003 123.721067
F 28.960349 24.444175 102.251872
F 28.655510 24.444175 124.082983
F 2.231132 32.174214 101.889955
F 1.926292 32.174214 123.721067
F 28.960349 32.163386 102.251872
F 28.655509 32.163386 124.082983
F 2.231132 39.893430 101.889955
F 1.926293 39.893430 123.721067
F 28.960349 39.882601 102.251871
F 28.655509 39.882601 124.082983
F 11.135302 24.444176 102.002971
F 10.830463 24.444176 123.834082
F 11.135302 32.163386 102.002971
F 10.830463 32.163387 123.834082
F 11.135302 39.882602 102.002971
F 10.830463 39.882602 123.834082
F 20.047828 24.444174 102.127421
F 19.742988 24.444174 123.958532
F 20.047828 32.163385 102.127421
F 19.742988 32.163385 123.958532
F 20.047828 39.882601 102.127421
F 19.742988 39.882600 123.958532
F 4.393613 30.873390 105.550338
F 4.088773 30.873390 127.381450
F 31.137682 30.876851 105.921503
F 30.832842 30.876851 127.752615
F 4.393613 38.592604 105.550338
F 4.088773 38.592604 127.381450
F 31.137682 38.596065 105.921503
F 30.832842 38.596065 127.752614
F 8.564210 36.022995 126.531856
F 8.869049 36.022995 104.700744
F 4.393613 46.311820 105.550338
F 4.088773 46.311819 127.381450
F 8.564210 28.303782 126.531855
F 8.869049 28.303782 104.700744
F 31.137682 46.315280 105.921503
F 30.832842 46.315281 127.752614
F 13.312640 30.876851 105.672602
F 13.007801 30.876851 127.503713
F 13.312640 38.596066 105.672602
F 13.007801 38.596066 127.503713
F 26.427379 43.742209 124.051870
F 26.732218 43.742209 102.220759
F 13.312640 46.315281 105.672602
F 13.007801 46.315281 127.503713
F 22.225163 30.876852 105.797052
F 21.920323 30.876852 127.628164
F 22.225163 38.596065 105.797052
F 21.920323 38.596065 127.628164
F 22.225163 23.157641 105.797052
F 26.427379 36.022993 124.051870
F 4.444407 28.307241 101.911819
F 4.139567 28.307241 123.742931
F 31.188476 28.303780 102.282983
F 30.883636 28.303780 124.114095
F 4.444407 36.026454 101.911819
F 4.139567 36.026454 123.742931
F 31.188476 36.022993 102.282983
F 30.883636 36.022993 124.114095
F 4.444407 43.745670 101.911820
F 4.139567 43.745670 123.742931
F 31.188476 43.742209 102.282984
F 30.883636 43.742209 124.114095
F 13.363434 28.303779 102.034083
F 13.058594 28.303779 123.865194
F 13.363434 36.022992 102.034083
F 13.058594 36.022992 123.865194
F 13.363434 43.742209 102.034083
F 13.058594 43.742208 123.865194
F 22.275959 28.303780 102.158533
F 21.971119 28.303780 123.989645
F 22.275958 36.022992 102.158533
F 21.971119 36.022992 123.989645
F 22.275958 43.742208 102.158533
F 21.971119 43.742208 123.989645
F 4.406376 28.307241 104.636154
F 4.101536 28.307241 126.467266
F 31.150381 28.303780 105.011872
F 30.845541 28.303780 126.842984
F 4.406376 36.026454 104.636154
F 4.101536 36.026454 126.467266
F 31.150381 36.022993 105.011873
F 30.845542 36.022993 126.842984
F 4.406376 43.745670 104.636154
F 4.101536 43.745670 126.467266
F 31.150381 43.742209 105.011873
F 30.845542 43.742209 126.842984
F 13.325340 28.303779 104.762972
F 13.020500 28.303779 126.594083
F 13.325340 36.022993 104.762973
F 13.020501 36.022992 126.594084
F 13.325340 43.742209 104.762973
F 13.020500 43.742209 126.594084
F 22.237863 28.303779 104.887422
F 21.933024 28.303780 126.718534
F 22.237863 36.022992 104.887422
F 21.933024 36.022992 126.718534
F 22.237864 43.742208 104.887423
F 21.933024 43.742208 126.718535
F 4.355561 30.873390 108.274672
F 4.050721 30.873390 130.105785
F 31.099566 30.876851 108.650391
F 30.794726 30.876851 130.481503
F 4.355561 38.592604 108.274673
F 4.050721 38.592604 130.105785
F 31.099566 38.596065 108.650392
F 30.794726 38.596065 130.481503
F 4.355561 46.311820 108.274672
F 4.050721 46.311820 130.105784
F 31.099566 46.315281 108.650392
F 30.794726 46.315281 130.481503
F 13.274524 30.876851 108.401491
F 12.969684 30.876851 130.232602
F 13.274524 38.596065 108.401491
F 12.969684 38.596065 130.232602
F 26.732219 36.022993 102.220758
F 26.427379 28.303780 124.051870
F 13.274524 46.315281 108.401491
F 12.969684 46.315281 130.232602
F 22.187048 30.876852 108.525941
F 21.882208 30.876851 130.357053
F 22.187048 38.596066 108.525942
F 21.882208 38.596066 130.357053
F 22.187048 23.157641 108.525942
F 21.882208 23.157641 130.357053
F 6.639736 24.443405 104.670169
F 6.334896 24.443404 126.501280
F 33.378512 24.444175 105.042985
F 33.073672 24.444175 126.874097
F 6.639736 32.162615 104.670169
F 6.334896 32.162615 126.501281
F 33.378512 32.163386 105.042985
F 33.073672 32.163386 126.874097
F 6.639736 39.881831 104.670169
F 6.334896 39.881831 126.501281
F 33.378512 39.882601 105.042985
F 33.073672 39.882601 126.874097
F 15.553472 24.444174 104.794085
F 15.248633 24.444174 126.625196
F 15.553472 32.163385 104.794085
F 15.248633 32.163385 126.625196
F 15.553472 39.882601 104.794085
F 15.248633 39.882601 126.625196
F 24.465995 24.444175 104.918535
F 24.161155 24.444175 126.749647
F 24.465995 32.163385 104.918535
F 24.161156 32.163385 126.749647
F 24.465995 39.882601 104.918535
F 24.161156 39.882601 126.749647
F 6.588916 27.018016 108.308687
F 6.284077 27.018016 130.139799
F 33.327693 27.017246 108.681503
F 33.022853 27.017246 130.512615
F 6.588916 34.737228 108.308688
F 6.284077 34.737228 130.139799
F 33.327693 34.736457 108.681504
F 33.022853 34.736457 130.512616
F 6.588916 42.456444 108.308687
F 6.284076 42.456444 130.139799
F 33.327693 42.455673 108.681504
F 33.022853 42.455673 130.512616
F 15.502653 27.017246 108.432604
F 15.197813 27.017246 130.263715
F 15.502653 34.736458 108.432604
F 15.197814 34.736458 130.263715
F 15.502653 42.455674 108.432604
F 15.197813 42.455674 130.263715
F 24.415178 27.017246 108.557054
F 24.110338 27.017246 130.388165
F 24.415177 34.736457 108.557054
F 24.110338 34.736457 130.388166
F 24.415177 42.455673 108.557054
F 24.110338 42.455673 130.388166
F 6.627047 27.018016 105.578696
F 6.322208 27.018016 127.409807
F 33.365808 27.017246 105.952615
F 33.060969 27.017246 127.783727
F 6.627048 34.737228 105.578696
F 6.322208 34.737228 127.409807
F 33.365808 34.736457 105.952615
F 33.060969 34.736457 127.783727
F 6.627048 42.456444 105.578696
F 6.322208 42.456444 127.409807
F 33.365808 42.455673 105.952615
F 33.060969 42.455673 127.783726
F 15.540769 27.017246 105.703715
F 15.235929 27.017246 127.534826
F 15.540769 34.736457 105.703715
F 15.235929 34.736457 127.534826
F 15.540769 42.455674 105.703715
F 15.235929 42.455674 127.534826
F 24.453292 27.017246 105.828165
F 24.148453 27.017246 127.659276
F 24.453292 34.736457 105.828165
F 24.148453 34.736457 127.659277
F 24.453292 42.455673 105.828165
F 24.148453 42.455673 127.659276
F 6.677845 24.443404 101.940177
F 6.373005 24.443404 123.771289
F 33.416606 24.444175 102.314096
F 33.111766 24.444175 124.145208
F 6.677845 32.162615 101.940177
F 6.373005 32.162615 123.771289
F 33.416606 32.163385 102.314096
F 33.111766 32.163385 124.145208
F 6.677845 39.881831 101.940177
F 6.373005 39.881831 123.771289
F 33.416606 39.882601 102.314096
F 33.111766 39.882601 124.145208
F 15.591566 24.444175 102.065195
F 15.286726 24.444175 123.896307
F 15.591566 32.163385 102.065195
F 15.286726 32.163385 123.896307
F 15.591566 39.882601 102.065195
F 15.286726 39.882601 123.896307
F 24.504090 24.444174 102.189646
F 24.199251 24.444175 124.020758
F 24.504090 32.163385 102.189646
F 24.199251 32.163385 124.020758
F 24.504090 39.882600 102.189646
F 24.199251 39.882600 124.020757
F 8.856349 30.876849 105.610379
F 8.551510 30.876849 127.441491
F 8.856349 38.596063 105.610379
F 8.551510 38.596063 127.441491
F 26.732219 28.303780 102.220758
F 17.514856 43.742208 123.927419
F 8.856349 46.315278 105.610379
F 8.551510 46.315279 127.441490
F 17.768901 30.876851 105.734827
F 17.464062 30.876851 127.565939
F 17.768901 38.596065 105.734827
F 17.464061 38.596065 127.565939
F 17.819695 43.742208 102.096308
F 17.514856 36.022992 123.927419
F 26.681423 30.876851 105.859277
F 26.376584 30.876851 127.690389
F 26.681424 38.596065 105.859277
F 26.376584 38.596065 127.690389
F 17.819696 36.022992 102.096308
F 17.514856 28.303779 123.927419
F 26.681423 46.315281 105.859277
F 26.376584 46.315281 127.690389
F 8.907143 28.303782 101.971860
F 8.602303 28.303782 123.802972
F 8.907143 36.022995 101.971860
F 8.602303 36.022995 123.802972
F 8.907143 43.742211 101.971860
F 8.602303 43.742211 123.802971
F 17.819696 28.303779 102.096308
F 22.123550 46.315281 113.074090
F 22.085435 46.315281 115.802979
F 17.667288 46.315281 113.011865
F 17.629172 46.315281 115.740754
F 22.326776 46.315281 98.520015
F 17.425945 46.315281 130.294828
F 17.730785 46.315281 108.463716
F 22.021937 46.315281 120.351126
F 22.288661 46.315281 101.248904
F 21.983821 46.315281 123.080015
F 17.870514 46.315281 98.457790
F 17.565675 46.315281 120.288901
F 17.832398 46.315281 101.186679
F 17.527559 46.315281 123.017790
F 22.225163 46.315281 105.797052
F 21.920323 46.315281 127.628164
F 22.187048 46.315281 108.525942
F 21.882208 46.315281 130.357053
F 17.768901 46.315281 105.734827
F 17.464061 46.315281 127.565939
F 2.281948 27.006417 98.251437
F 2.281948 34.725628 98.251437
F 2.281948 42.444844 98.251437
F 1.786902 24.455004 133.704361
F 1.482062 24.455004 155.535472
F 28.515801 24.444175 134.088910
F 28.210962 24.444175 155.920021
F 1.786902 32.174215 133.704361
F 1.482062 32.174215 155.535472
F 28.515801 32.163386 134.088910
F 28.210962 32.163386 155.920021
F 1.786902 39.893431 133.704361
F 1.482063 39.893431 155.535472
F 28.515802 39.882601 134.088910
F 28.210962 39.882601 155.920021
F 10.690756 24.444176 133.840008
F 10.385916 24.444176 155.671120
F 10.690756 32.163387 133.840008
F 10.385916 32.163387 155.671120
F 10.690756 39.882602 133.840008
F 10.385916 39.882602 155.671120
F 19.603281 24.444174 133.964459
F 19.298441 24.444174 155.795571
F 19.603281 32.163385 133.964459
F 19.298441 32.163385 155.795571
F 19.603281 39.882600 133.964460
F 19.298441 39.882600 155.795571
F 1.736082 27.006417 137.342879
F 1.431242 27.006417 159.173991
F 28.464983 27.017246 137.727428
F 28.160143 27.017246 159.558539
F 1.736082 34.725628 137.342879
F 1.431243 34.725628 159.173991
F 28.464983 34.736457 137.727428
F 28.160143 34.736457 159.558539
F 1.736082 42.444845 137.342879
F 1.431243 42.444845 159.173991
F 28.464983 42.455673 137.727428
F 28.160143 42.455673 159.558539
F 10.639936 27.017245 137.478526
F 10.335096 27.017245 159.309638
F 10.639936 34.736456 137.478526
F 10.335096 34.736456 159.309638
F 10.639936 42.455672 137.478526
F 10.335096 42.455673 159.309638
F 19.552463 27.017246 137.602978
F 19.247623 27.017246 159.434089
F 19.552463 34.736458 137.602978
F 19.247623 34.736458 159.434089
F 19.552463 42.455674 137.602978
F 19.247623 42.455674 159.434089
F 1.773882 27.006417 134.636623
F 1.469042 27.006417 156.467735
F 28.503098 27.017246 134.998540
F 28.198258 27.017246 156.829651
F 1.773882 34.725628 134.636623
F 1.469043 34.725628 156.467735
F 28.503098 34.736457 134.998539
F 28.198258 34.736457 156.829650
F 1.773882 42.444844 134.636623
F 1.469043 42.444844 156.467735
F 28.503098 42.455673 134.998539
F 28.198258 42.455673 156.829651
F 10.678052 27.017245 134.749639
F 10.373212 27.017245 156.580751
F 10.678052 34.736457 134.749639
F 10.373212 34.736457 156.580750
F 10.678052 42.455673 134.749639
F 10.373212 42.455672 156.580751
F 19.590578 27.017246 134.874089
F 19.285738 27.017246 156.705200
F 19.590578 34.736458 134.874089
F 19.285738 34.736458 156.705200
F 19.590578 42.455674 134.874089
F 19.285738 42.455674 156.705200
F 1.519840 24.455003 152.829215
F 28.553896 24.444175 131.360021
F 28.249057 24.444175 153.191132
F 1.519840 32.174214 152.829215
F 28.553896 32.163386 131.360021
F 28.249056 32.163386 153.191132
F 1.519840 39.893430 152.829215
F 28.553896 39.882601 131.360021
F 28.249056 39.882601 153.191132
F 10.728849 24.444176 131.111120
F 10.424010 24.444176 152.942232
F 10.728850 32.163387 131.111120
F 10.424010 32.163386 152.942232
F 10.728850 39.882602 131.111120
F 10.424010 39.882602 152.942231
F 19.641375 24.444174 131.235570
F 19.336535 24.444174 153.066682
F 19.641375 32.163385 131.235570
F 19.336535 32.163385 153.066681
F 19.641375 39.882601 131.235570
F 19.336535 39.882601 153.066681
F 3.987160 30.873390 134.658487
F 3.682320 30.873390 156.489599
F 30.731229 30.876851 135.029652
F 30.426389 30.876851 156.860764
F 3.987160 38.592604 134.658488
F 3.682320 38.592604 156.489599
F 30.731229 38.596065 135.029652
F 30.426389 38.596065 156.860763
F 26.033629 46.315280 152.250389
F 26.033629 38.596065 152.250390
F 3.987160 46.311820 134.658488
F 3.682320 46.311819 156.489599
F 26.033629 30.876851 152.250389
F 17.121106 38.596066 152.125939
F 30.731229 46.315280 135.029652
F 30.426389 46.315280 156.860764
F 12.906188 30.876851 134.780751
F 12.601348 30.876851 156.611862
F 12.906188 38.596066 134.780751
F 12.601348 38.596066 156.611862
F 17.121106 30.876851 152.125939
F 8.208554 46.315279 152.001486
F 12.906188 46.315281 134.780751
F 12.601348 46.315281 156.611862
F 21.818710 30.876852 134.905202
F 21.513870 30.876852 156.736313
F 21.818710 38.596065 134.905201
F 21.513870 38.596065 156.736313
F 8.208554 38.596063 152.001486
F 8.208554 30.876849 152.001486
F 4.037954 28.307241 131.019969
F 3.733115 28.307241 152.851080
F 30.782023 28.303780 131.391133
F 30.477183 28.303780 153.222244
F 4.037954 36.026454 131.019969
F 3.733114 36.026454 152.851080
F 30.782023 36.022993 131.391133
F 30.477183 36.022993 153.222244
F 4.037954 43.745670 131.019969
F 3.733115 43.745670 152.851080
F 30.782023 43.742209 131.391133
F 30.477183 43.742209 153.222244
F 12.956981 28.303779 131.142232
F 12.652141 28.303779 152.973344
F 12.956981 36.022992 131.142232
F 12.652141 36.022992 152.973344
F 12.956981 43.742209 131.142232
F 12.652141 43.742208 152.973344
F 21.869506 28.303779 131.266683
F 21.564666 28.303780 153.097794
F 21.869505 36.022992 131.266683
F 21.564666 36.022992 153.097794
F 21.869506 43.742208 131.266682
F 21.564666 43.742208 153.097794
F 3.999923 28.307241 133.744304
F 3.695084 28.307241 155.575415
F 30.743928 28.303780 134.120022
F 30.439089 28.303780 155.951133
F 3.999923 36.026454 133.744304
F 3.695084 36.026454 155.575415
F 30.743928 36.022993 134.120022
F 30.439089 36.022993 155.951133
F 3.999923 43.745670 133.744304
F 3.695084 43.745670 155.575415
F 30.743928 43.742209 134.120022
F 30.439089 43.742209 155.951133
F 12.918887 28.303779 133.871121
F 12.614047 28.303779 155.702233
F 12.918887 36.022993 133.871121
F 12.614048 36.022993 155.702233
F 12.918887 43.742209 133.871121
F 12.614047 43.742209 155.702234
F 21.831410 28.303780 133.995572
F 21.526571 28.303780 155.826684
F 21.831410 36.022992 133.995572
F 21.526571 36.022992 155.826684
F 21.831411 43.742208 133.995572
F 21.526571 43.742208 155.826684
F 3.949108 30.873390 137.382821
F 3.644268 30.873390 159.213934
F 30.693113 30.876851 137.758540
F 30.388273 30.876851 159.589652
F 3.949108 38.592604 137.382822
F 3.644268 38.592604 159.213934
F 30.693113 38.596065 137.758541
F 30.388273 38.596065 159.589652
F 3.949108 46.311820 137.382821
F 3.644268 46.311820 159.213934
F 30.693113 46.315281 137.758541
F 30.388273 46.315281 159.589652
F 12.868071 30.876851 137.509640
F 12.563231 30.876851 159.340752
F 12.868071 38.596065 137.509640
F 12.563231 38.596065 159.340752
F 26.084444 43.742209 148.611870
F 26.084444 36.022993 148.611870
F 12.868071 46.315281 137.509640
F 12.563231 46.315281 159.340751
F 21.780595 30.876851 137.634090
F 21.475755 30.876852 159.465202
F 21.780595 38.596066 137.634091
F 21.475755 38.596066 159.465202
F 21.780595 23.157641 137.634091
F 21.475755 23.157641 159.465202
F 6.233283 24.443405 133.778318
F 5.928443 24.443404 155.609430
F 32.972059 24.444175 134.151135
F 32.667220 24.444175 155.982246
F 6.233283 32.162615 133.778318
F 5.928443 32.162615 155.609430
F 32.972059 32.163386 134.151135
F 32.667220 32.163386 155.982246
F 6.233283 39.881831 133.778318
F 5.928443 39.881831 155.609430
F 32.972059 39.882601 134.151135
F 32.667220 39.882601 155.982246
F 15.147019 24.444175 133.902234
F 14.842180 24.444174 155.733345
F 15.147019 32.163385 133.902234
F 14.842180 32.163385 155.733345
F 15.147019 39.882601 133.902234
F 14.842180 39.882601 155.733346
F 24.059542 24.444175 134.026684
F 23.754703 24.444174 155.857796
F 24.059542 32.163385 134.026684
F 23.754703 32.163385 155.857796
F 24.059542 39.882601 134.026684
F 23.754703 39.882601 155.857796
F 6.182463 27.018016 137.416836
F 5.877624 27.018016 159.247948
F 32.921240 27.017246 137.789653
F 32.616400 27.017246 159.620764
F 6.182463 34.737228 137.416837
F 5.877624 34.737227 159.247948
F 32.921240 34.736457 137.789653
F 32.616400 34.736457 159.620764
F 6.182463 42.456444 137.416837
F 5.877624 42.456444 159.247948
F 32.921240 42.455673 137.789653
F 32.616400 42.455673 159.620764
F 15.096200 27.017246 137.540753
F 14.791360 27.017246 159.371864
F 15.096200 34.736458 137.540753
F 14.791361 34.736458 159.371864
F 15.096200 42.455674 137.540753
F 14.791360 42.455674 159.371864
F 24.008725 27.017246 137.665203
F 23.703885 27.017246 159.496315
F 24.008725 34.736457 137.665203
F 23.703885 34.736457 159.496315
F 24.008725 42.455673 137.665203
F 23.703885 42.455673 159.496315
F 6.220595 27.018016 134.686845
F 5.915755 27.018016 156.517957
F 32.959355 27.017246 135.060764
F 32.654516 27.017246 156.891876
F 6.220595 34.737228 134.686845
F 5.915755 34.737228 156.517956
F 32.959355 34.736457 135.060764
F 32.654516 34.736457 156.891875
F 6.220595 42.456444 134.686845
F 5.915755 42.456444 156.517957
F 32.959355 42.455673 135.060764
F 32.654515 42.455673 156.891876
F 15.134316 27.017246 134.811864
F 14.829476 27.017246 156.642975
F 15.134316 34.736457 134.811864
F 14.829476 34.736457 156.642975
F 15.134316 42.455674 134.811864
F 14.829476 42.455674 156.642975
F 24.046839 27.017246 134.936314
F 23.742000 27.017246 156.767426
F 24.046839 34.736457 134.936314
F 23.742000 34.736457 156.767426
F 24.046839 42.455673 134.936314
F 23.742000 42.455673 156.767426
F 6.271392 24.443404 131.048326
F 5.966553 24.443404 152.879438
F 33.010153 24.444175 131.422246
F 32.705314 24.444175 153.253357
F 6.271392 32.162615 131.048327
F 5.966553 32.162615 152.879438
F 33.010153 32.163386 131.422246
F 32.705314 32.163385 153.253357
F 6.271392 39.881831 131.048326
F 5.966553 39.881831 152.879438
F 33.010153 39.882601 131.422246
F 32.705314 39.882601 153.253357
F 15.185113 24.444175 131.173345
F 14.880273 24.444175 153.004456
F 15.185113 32.163385 131.173344
F 14.880273 32.163385 153.004456
F 15.185113 39.882601 131.173344
F 14.880273 39.882601 153.004456
F 24.097637 24.444174 131.297795
F 23.792798 24.444174 153.128906
F 24.097637 32.163385 131.297795
F 23.792798 32.163385 153.128906
F 24.097637 39.882600 131.297795
F 23.792798 39.882600 153.128906
F 8.449896 30.876849 134.718528
F 8.145057 30.876849 156.549640
F 8.449896 38.596063 134.718528
F 8.145057 38.596063 156.549640
F 26.084444 28.303780 148.611870
F 17.171922 43.742208 148.487421
F 8.449897 46.315278 134.718528
F 8.145057 46.315278 156.549640
F 17.362448 30.876851 134.842976
F 17.057609 30.876851 156.674088
F 17.362448 38.596065 134.842976
F 17.057609 38.596065 156.674088
F 17.171922 36.022992 148.487420
F 17.171922 28.303779 148.487420
F 26.274971 30.876851 134.967427
F 25.970131 30.876851 156.798538
F 26.274971 38.596065 134.967427
F 25.970131 38.596065 156.798538
F 8.259370 43.742211 148.362967
F 8.259370 36.022995 148.362967
F 26.274971 46.315281 134.967427
F 25.970131 46.315281 156.798538
F 8.500690 28.303782 131.080009
F 8.195850 28.303782 152.911120
F 8.500690 36.022995 131.080009
F 8.195850 36.022995 152.911120
F 8.500690 43.742211 131.080009
F 8.195850 43.742211 152.911120
F 17.413243 28.303779 131.204457
F 17.108403 28.303779 153.035569
F 17.413243 36.022992 131.204457
F 17.108403 36.022992 153.035568
F 17.413243 43.742208 131.204457
F 17.108403 43.742208 153.035569
F 26.325766 28.303780 131.328908
F 26.020926 28.303780 153.160019
F 26.325766 36.022993 131.328908
F 26.020926 36.022993 153.160019
F 26.325766 43.742209 131.328908
F 26.020926 43.742209 153.160019
F 8.462596 28.303782 133.808893
F 8.157757 28.303782 155.640004
F 8.462596 36.022995 133.808893
F 8.157757 36.022995 155.640004
F 8.462596 43.742211 133.808893
F 8.157757 43.742211 155.640005
F 17.375148 28.303779 133.933347
F 17.070309 28.303779 155.764458
F 17.375148 36.022992 133.933347
F 17.070309 36.022992 155.764458
F 17.375148 43.742208 133.933347
F 17.070309 43.742209 155.764458
F 26.287670 28.303780 134.057797
F 25.982831 28.303780 155.888908
F 26.287670 36.022993 134.057797
F 25.982831 36.022993 155.888908
F 26.287670 43.742209 134.057797
F 25.982831 43.742209 155.888909
F 8.411781 30.876849 137.447412
F 8.106941 30.876849 159.278524
F 8.411780 38.596063 137.447412
F 8.106941 38.596063 159.278524
F 8.411781 46.315278 137.447412
F 8.106941 46.315278 159.278524
F 17.324332 30.876851 137.571865
F 17.019493 30.876851 159.402977
F 17.324332 38.596066 137.571865
F 17.019493 38.596066 159.402977
F 8.259370 28.303782 148.362967
F 26.122539 43.742209 145.882981
F 26.236856 30.876851 137.696315
F 25.932016 30.876851 159.527427
F 26.236856 38.596065 137.696315
F 25.932016 38.596065 159.527427
F 26.122539 36.022993 145.882981
F 26.122539 28.303780 145.882981
F 26.236856 46.315281 137.696315
F 25.932016 46.315280 159.527427
F 1.685288 24.455004 140.981398
F 1.380449 24.455004 162.812509
F 28.414188 24.444175 141.365946
F 28.109349 24.444175 163.197058
F 1.685289 32.174215 140.981398
F 1.380449 32.174215 162.812509
F 28.414188 32.163386 141.365946
F 28.109349 32.163386 163.197058
F 1.685289 39.893430 140.981398
F 1.380449 39.893431 162.812509
F 28.414188 39.882601 141.365946
F 28.109349 39.882601 163.197058
F 10.589143 24.444176 141.117045
F 10.284303 24.444176 162.948157
F 10.589143 32.163387 141.117045
F 10.284303 32.163387 162.948157
F 10.589143 39.882602 141.117046
F 10.284303 39.882602 162.948157
F 19.501668 24.444174 141.241496
F 19.196828 24.444174 163.072608
F 19.501668 32.163385 141.241496
F 19.196828 32.163385 163.072608
F 19.501668 39.882600 141.241496
F 19.196828 39.882600 163.072608
F 1.634469 27.006417 144.619916
F 28.363370 27.017246 145.004465
F 1.634469 34.725628 144.619915
F 28.363370 34.736457 145.004464
F 1.634469 42.444845 144.619915
F 28.363370 42.455673 145.004465
F 10.538323 27.017245 144.755563
F 10.538323 34.736457 144.755563
F 10.538323 42.455673 144.755563
F 19.450850 27.017246 144.880014
F 19.450849 34.736458 144.880014
F 19.450849 42.455674 144.880015
F 1.672268 27.006417 141.913660
F 1.367429 27.006417 163.744771
F 28.401485 27.017246 142.275576
F 1.672269 34.725628 141.913659
F 1.367429 34.725628 163.744771
F 28.401485 34.736457 142.275576
F 1.672269 42.444844 141.913659
F 1.367429 42.444844 163.744771
F 28.401485 42.455673 142.275576
F 10.576439 27.017245 142.026676
F 10.576439 34.736457 142.026675
F 10.576439 42.455673 142.026676
F 19.488964 27.017246 142.151125
F 19.488964 34.736458 142.151125
F 19.488964 42.455674 142.151125
F 1.723066 24.455003 138.275142
F 1.418227 24.455003 160.106253
F 28.452283 24.444175 138.637058
F 28.147443 24.444175 160.468169
F 1.723066 32.174214 138.275141
F 1.418226 32.174214 160.106253
F 28.452283 32.163386 138.637057
F 28.147443 32.163386 160.468169
F 1.723066 39.893430 138.275142
F 1.418227 39.893430 160.106253
F 28.452283 39.882601 138.637058
F 28.147443 39.882601 160.468169
F 10.627236 24.444176 138.388158
F 10.322396 24.444176 160.219269
F 10.627236 32.163387 138.388157
F 10.322397 32.163387 160.219269
F 10.627236 39.882602 138.388158
F 10.322397 39.882602 160.219269
F 19.539762 24.444174 138.512607
F 19.234922 24.444174 160.343719
F 19.539762 32.163385 138.512607
F 19.234922 32.163385 160.343718
F 19.539762 39.882601 138.512607
F 19.234922 39.882601 160.343718
F 3.885547 30.873390 141.935524
F 30.629616 30.876851 142.306688
F 3.885547 38.592604 141.935524
F 30.629616 38.596065 142.306688
F 17.210016 43.742208 145.758531
F 3.885547 46.311820 141.935524
F 17.210016 36.022992 145.758531
F 30.629616 46.315281 142.306688
F 12.804574 30.876851 142.057787
F 12.804575 38.596065 142.057787
F 17.210016 28.303779 145.758531
F 12.804574 46.315281 142.057788
F 21.717097 30.876852 142.182238
F 21.717097 38.596065 142.182238
F 8.297464 43.742211 145.634083
F 3.936341 28.307241 138.297006
F 3.631501 28.307241 160.128118
F 30.680410 28.303780 138.668171
F 30.375570 28.303780 160.499282
F 3.936341 36.026454 138.297006
F 3.631501 36.026454 160.128117
F 30.680410 36.022993 138.668170
F 30.375570 36.022993 160.499281
F 3.936341 43.745670 138.297006
F 3.631501 43.745670 160.128117
F 30.680410 43.742209 138.668170
F 30.375570 43.742209 160.499281
F 12.855368 28.303779 138.419269
F 12.550528 28.303779 160.250381
F 12.855368 36.022992 138.419269
F 12.550528 36.022992 160.250381
F 12.855368 43.742208 138.419269
F 12.550528 43.742209 160.250381
F 21.767892 28.303779 138.543720
F 21.463053 28.303779 160.374831
F 21.767892 36.022992 138.543720
F 21.463053 36.022992 160.374831
F 21.767892 43.742208 138.543719
F 21.463053 43.742208 160.374831
F 3.898310 28.307241 141.021340
F 3.593471 28.307241 162.852452
F 30.642315 28.303780 141.397059
F 30.337476 28.303780 163.228170
F 3.898310 36.026454 141.021340
F 3.593471 36.026454 162.852452
F 30.642315 36.022993 141.397059
F 30.337475 36.022993 163.228170
F 3.898310 43.745670 141.021340
F 3.593471 43.745670 162.852452
F 30.642315 43.742209 141.397059
F 30.337476 43.742209 163.228170
F 12.817274 28.303779 141.148158
F 12.512434 28.303779 162.979270
F 12.817274 36.022993 141.148158
F 12.512434 36.022993 162.979270
F 12.817274 43.742209 141.148158
F 12.512434 43.742209 162.979270
F 21.729797 28.303780 141.272609
F 21.424957 28.303780 163.103720
F 21.729797 36.022992 141.272609
F 21.424957 36.022992 163.103720
F 21.729797 43.742209 141.272609
F 21.424958 43.742208 163.103720
F 3.847494 30.873390 144.659858
F 30.591500 30.876851 145.035577
F 3.847494 38.592604 144.659858
F 30.591500 38.596065 145.035577
F 3.847494 46.311820 144.659858
F 30.591500 46.315281 145.035577
F 12.766458 30.876851 144.786676
F 12.766458 38.596065 144.786676
F 8.297463 36.022995 145.634083
F 12.766458 46.315281 144.786676
F 21.678982 30.876851 144.911127
F 21.678982 38.596066 144.911127
F 21.678982 23.157641 144.911127
F 6.131669 24.443405 141.055355
F 5.826830 24.443405 162.886467
F 32.870446 24.444175 141.428172
F 32.565606 24.444175 163.259283
F 6.131669 32.162615 141.055355
F 5.826830 32.162615 162.886467
F 32.870446 32.163386 141.428172
F 32.565606 32.163386 163.259283
F 6.131670 39.881831 141.055355
F 5.826830 39.881831 162.886466
F 32.870446 39.882601 141.428172
F 32.565606 39.882601 163.259283
F 15.045406 24.444174 141.179271
F 14.740567 24.444174 163.010382
F 15.045406 32.163385 141.179271
F 14.740566 32.163385 163.010382
F 15.045406 39.882601 141.179271
F 14.740567 39.882601 163.010382
F 23.957929 24.444174 141.303722
F 23.653090 24.444174 163.134833
F 23.957929 32.163385 141.303721
F 23.653090 32.163385 163.134833
F 23.957929 39.882600 141.303721
F 23.653090 39.882600 163.134833
F 6.080850 27.018016 144.693873
F 32.819627 27.017246 145.066689
F 6.080850 34.737227 144.693873
F 32.819627 34.736457 145.066689
F 6.080850 42.456444 144.693873
F 32.819626 42.455673 145.066690
F 14.994587 27.017246 144.817789
F 14.994587 34.736458 144.817789
F 14.994587 42.455674 144.817789
F 23.907111 27.017246 144.942239
F 23.907111 34.736457 144.942240
F 23.907111 42.455673 144.942239
F 6.118981 27.018016 141.963882
F 32.857742 27.017246 142.337801
F 6.118981 34.737228 141.963882
F 32.857742 34.736457 142.337801
F 6.118981 42.456444 141.963882
F 32.857742 42.455673 142.337801
F 15.032703 27.017246 142.088900
F 15.032702 34.736457 142.088900
F 15.032702 42.455674 142.088900
F 23.945226 27.017246 142.213350
F 23.945226 34.736457 142.213350
F 23.945226 42.455673 142.213350
F 6.169779 24.443404 138.325363
F 5.864939 24.443404 160.156475
F 32.908540 24.444175 138.699283
F 32.603700 24.444175 160.530395
F 6.169779 32.162615 138.325363
F 5.864939 32.162615 160.156475
F 32.908540 32.163386 138.699283
F 32.603700 32.163386 160.530395
F 6.169779 39.881831 138.325363
F 5.864939 39.881831 160.156475
F 32.908540 39.882601 138.699283
F 32.603700 39.882601 160.530394
F 15.083500 24.444174 138.450382
F 14.778660 24.444174 160.281493
F 15.083500 32.163385 138.450382
F 14.778660 32.163385 160.281493
F 15.083500 39.882601 138.450382
F 14.778660 39.882601 160.281493
F 23.996024 24.444175 138.574833
F 23.691185 24.444174 160.405944
F 23.996024 32.163385 138.574832
F 23.691185 32.163385 160.405944
F 23.996024 39.882600 138.574832
F 23.691185 39.882600 160.405944
F 8.348283 30.876849 141.995565
F 8.348283 38.596063 141.995565
F 8.297463 28.303782 145.634083
F 8.348283 46.315278 141.995564
F 17.260835 30.876851 142.120013
F 17.260835 38.596065 142.120013
F 26.071745 46.315281 149.521500
F 26.173358 30.876851 142.244463
F 26.173358 38.596065 142.244463
F 26.071745 38.596065 149.521500
F 26.173358 46.315281 142.244463
F 8.399077 28.303782 138.357047
F 8.094237 28.303782 160.188158
F 8.399077 36.022995 138.357047
F 8.094237 36.022995 160.188158
F 8.399077 43.742211 138.357046
F 8.094237 43.742211 160.188158
F 17.311630 28.303779 138.481495
F 17.006790 28.303779 160.312606
F 17.311630 36.022992 138.481494
F 17.006790 36.022992 160.312606
F 17.311630 43.742209 138.481494
F 17.006790 43.742208 160.312606
F 26.224153 28.303780 138.605945
F 25.919313 28.303780 160.437057
F 26.224153 36.022993 138.605945
F 25.919313 36.022993 160.437056
F 26.224153 43.742209 138.605945
F 25.919313 43.742209 160.437056
F 8.360983 28.303782 141.085930
F 8.056143 28.303782 162.917041
F 8.360983 36.022995 141.085930
F 8.056143 36.022995 162.917041
F 8.360983 43.742211 141.085930
F 8.056143 43.742211 162.917042
F 17.273535 28.303779 141.210384
F 16.968696 28.303779 163.041495
F 17.273535 36.022992 141.210384
F 16.968696 36.022992 163.041495
F 17.273535 43.742209 141.210384
F 16.968696 43.742208 163.041495
F 26.186057 28.303780 141.334834
F 25.881218 28.303780 163.165945
F 26.186057 36.022993 141.334834
F 25.881218 36.022993 163.165945
F 26.186057 43.742209 141.334834
F 25.881218 43.742209 163.165946
F 8.310167 30.876849 144.724448
F 8.310167 38.596063 144.724448
F 8.310167 46.315278 144.724448
F 17.222719 30.876851 144.848902
F 17.222719 38.596066 144.848902
F 26.071745 30.876851 149.521500
F 26.135242 30.876851 144.973352
F 26.135242 38.596065 144.973352
F 17.159222 38.596065 149.397050
F 26.135242 46.315281 144.973352
F 1.583675 24.455004 148.258435
F 28.312575 24.444175 148.642983
F 1.583676 32.174215 148.258435
F 28.312575 32.163386 148.642983
F 1.583676 39.893431 148.258434
F 28.312575 39.882601 148.642983
F 10.487529 24.444176 148.394082
F 10.487529 32.163387 148.394082
F 10.487529 39.882602 148.394082
F 19.400054 24.444174 148.518533
F 19.400054 32.163385 148.518533
F 19.400054 39.882600 148.518533
F 1.532856 27.006417 151.896953
F 28.261757 27.017246 152.281501
F 1.532856 34.725628 151.896953
F 28.261757 34.736457 152.281502
F 1.532856 42.444845 151.896953
F 28.261757 42.455673 152.281502
F 10.436710 27.017245 152.032601
F 10.436710 34.736456 152.032601
F 10.436710 42.455673 152.032601
F 19.349236 27.017246 152.157052
F 19.349236 34.736458 152.157052
F 19.349236 42.455674 152.157052
F 1.570656 27.006417 149.190697
F 28.299871 27.017246 149.552613
F 1.570656 34.725628 149.190697
F 28.299871 34.736457 149.552613
F 1.570656 42.444844 149.190697
F 28.299871 42.455673 149.552613
F 10.474825 27.017245 149.303713
F 10.474826 34.736457 149.303713
F 10.474826 42.455672 149.303713
F 19.387351 27.017246 149.428163
F 19.387351 34.736458 149.428163
F 19.387351 42.455674 149.428162
F 1.621453 24.455003 145.552178
F 28.350670 24.444175 145.914094
F 1.621453 32.174214 145.552178
F 28.350670 32.163386 145.914094
F 1.621453 39.893430 145.552178
F 28.350670 39.882601 145.914094
F 10.525623 24.444176 145.665194
F 10.525623 32.163387 145.665194
F 10.525623 39.882602 145.665193
F 19.438149 24.444174 145.789644
F 19.438149 32.163385 145.789643
F 19.438149 39.882601 145.789643
F 3.783934 30.873390 149.212562
F 30.528002 30.876851 149.583726
F 3.783934 38.592604 149.212561
F 30.528002 38.596065 149.583725
F 17.159222 30.876851 149.397050
F 3.783934 46.311819 149.212561
F 8.246670 46.315279 149.272602
F 30.528002 46.315281 149.583725
F 12.702961 30.876851 149.334825
F 12.702961 38.596066 149.334825
F 8.246670 38.596063 149.272601
F 12.702961 46.315281 149.334825
F 21.615484 30.876851 149.459275
F 21.615484 38.596065 149.459275
F 8.246670 30.876849 149.272602
F 3.834728 28.307241 145.574042
F 30.578797 28.303780 145.945207
F 3.834728 36.026454 145.574042
F 30.578797 36.022993 145.945207
F 3.834728 43.745670 145.574042
F 30.578797 43.742209 145.945207
F 12.753755 28.303779 145.696306
F 12.753755 36.022992 145.696306
F 12.753755 43.742208 145.696306
F 21.666279 28.303779 145.820756
F 21.666279 36.022992 145.820756
F 21.666279 43.742208 145.820756
F 3.796697 28.307241 148.298377
F 30.540702 28.303780 148.674096
F 3.796697 36.026454 148.298377
F 30.540702 36.022993 148.674096
F 3.796697 43.745670 148.298377
F 30.540702 43.742209 148.674096
F 12.715661 28.303779 148.425195
F 12.715661 36.022993 148.425195
F 12.715661 43.742209 148.425196
F 21.628184 28.303779 148.549645
F 21.628184 36.022992 148.549646
F 21.628184 43.742208 148.549646
F 3.745882 30.873390 151.936896
F 30.489887 30.876851 152.312614
F 3.745882 38.592604 151.936896
F 30.489887 38.596065 152.312614
F 3.745882 46.311820 151.936896
F 30.489887 46.315281 152.312614
F 12.664845 30.876851 152.063714
F 12.664845 38.596065 152.063714
F 23.894411 39.882600 145.851869
F 12.664845 46.315281 152.063714
F 21.577369 30.876851 152.188164
F 21.577368 38.596066 152.188164
F 21.577368 23.157641 152.188164
F 6.030056 24.443404 148.332392
F 32.768833 24.444175 148.705208
F 6.030056 32.162615 148.332392
F 32.768833 32.163386 148.705208
F 6.030056 39.881831 148.332392
F 32.768833 39.882601 148.705208
F 14.943793 24.444174 148.456308
F 14.943793 32.163385 148.456308
F 14.943793 39.882601 148.456308
F 23.856316 24.444175 148.580758
F 23.856316 32.163385 148.580758
F 23.856316 39.882600 148.580759
F 5.979237 27.018016 151.970910
F 32.718013 27.017246 152.343727
F 5.979237 34.737227 151.970910
F 32.718013 34.736457 152.343727
F 5.979237 42.456444 151.970910
F 32.718013 42.455673 152.343727
F 14.892974 27.017246 152.094826
F 14.892974 34.736458 152.094826
F 14.892974 42.455674 152.094827
F 23.805498 27.017246 152.219277
F 23.805498 34.736457 152.219277
F 23.805498 42.455673 152.219277
F 6.017368 27.018016 149.240919
F 32.756129 27.017246 149.614838
F 6.017368 34.737228 149.240918
F 32.756129 34.736457 149.614838
F 6.017368 42.456444 149.240919
F 32.756129 42.455673 149.614838
F 14.931089 27.017246 149.365937
F 14.931089 34.736457 149.365937
F 14.931089 42.455674 149.365938
F 23.843613 27.017246 149.490388
F 23.843613 34.736457 149.490388
F 23.843613 42.455673 149.490388
F 6.068166 24.443404 145.602400
F 32.806927 24.444175 145.976319
F 6.068166 32.162615 145.602400
F 32.806927 32.163386 145.976319
F 6.068166 39.881831 145.602400
F 32.806927 39.882601 145.976319
F 14.981886 24.444175 145.727418
F 14.981886 32.163385 145.727418
F 14.981886 39.882601 145.727418
F 23.894411 24.444175 145.851869
F 23.894411 32.163385 145.851869
F 21.818710 46.315281 134.905202
F 21.513871 46.315281 156.736313
F 21.780595 46.315281 137.634091
F 17.121106 46.315281 152.125939
F 21.475755 46.315281 159.465202
F 17.362448 46.315281 134.842976
F 17.057608 46.315281 156.674088
F 17.324332 46.315281 137.571865
F 17.019493 46.315281 159.402977
F 21.717097 46.315281 142.182238
F 21.678982 46.315281 144.911127
F 17.260835 46.315281 142.120013
F 17.222719 46.315281 144.848902
F 21.615484 46.315281 149.459275
F 21.577368 46.315281 152.188164
F 17.159222 46.315281 149.397050
F 1.177222 24.455004 177.366584
F 27.906122 24.444175 177.751132
F 1.177223 32.174215 177.366584
F 27.906122 32.163386 177.751132
F 1.177223 39.893430 177.366584
F 27.906122 39.882601 177.751133
F 10.081076 24.444176 177.502231
F 10.081076 32.163387 177.502231
F 10.081076 39.882602 177.502231
F 18.993601 24.444174 177.626682
F 18.993601 32.163385 177.626682
F 18.993601 39.882600 177.626682
F 1.126403 27.006417 181.005100
F 27.855304 27.017246 181.389650
F 1.126403 34.725628 181.005101
F 27.855304 34.736457 181.389651
F 1.126403 42.444845 181.005101
F 27.855304 42.455673 181.389651
F 10.030257 27.017245 181.140750
F 10.030256 34.736457 181.140750
F 10.030257 42.455673 181.140750
F 18.942783 27.017246 181.265201
F 18.942783 34.736458 181.265201
F 18.942783 42.455674 181.265201
F 1.164203 27.006417 178.298846
F 27.893419 27.017246 178.660762
F 1.164203 34.725628 178.298846
F 27.893419 34.736457 178.660762
F 1.164204 42.444844 178.298846
F 27.893419 42.455674 178.660762
F 10.068373 27.017245 178.411863
F 10.068373 34.736457 178.411862
F 10.068373 42.455673 178.411862
F 18.980899 27.017246 178.536312
F 18.980899 34.736457 178.536312
F 18.980898 42.455674 178.536311
F 1.215000 24.455003 174.660327
F 0.748403 24.390873 196.486498
F 27.944217 24.444175 175.022243
F 1.215000 32.174214 174.660327
F 0.748403 32.110084 196.486498
F 27.944217 32.163385 175.022243
F 1.215000 39.893430 174.660327
F 0.748404 39.829300 196.486498
F 27.944217 39.882601 175.022244
F 10.119170 24.444176 174.773343
F 10.119170 32.163387 174.773343
F 10.119170 39.882602 174.773343
F 19.031696 24.444174 174.897793
F 19.031696 32.163385 174.897793
F 19.031696 39.882601 174.897793
F 3.377481 30.873390 178.320711
F 30.121550 30.876851 178.691875
F 3.377481 38.592604 178.320711
F 30.121550 38.596065 178.691875
F 25.423950 46.315281 195.912612
F 3.377481 46.311819 178.320711
F 25.728790 46.315281 174.081501
F 30.121550 46.315281 178.691875
F 12.296508 30.876851 178.442974
F 12.296508 38.596066 178.442974
F 25.423950 23.157641 195.912612
F 12.296508 46.315281 178.442974
F 21.209031 30.876852 178.567424
F 21.209031 38.596065 178.567424
F 21.209031 23.157641 178.567424
F 3.428275 28.307241 174.682192
F 30.172344 28.303780 175.053356
F 3.428275 36.026454 174.682192
F 30.172344 36.022993 175.053356
F 3.428275 43.745670 174.682191
F 30.172344 43.742209 175.053356
F 12.347302 28.303779 174.804455
F 12.347302 36.022992 174.804455
F 12.347302 43.742208 174.804455
F 21.259826 28.303779 174.928906
F 21.259826 36.022992 174.928905
F 21.259826 43.742208 174.928905
F 3.390244 28.307241 177.406526
F 30.134249 28.303780 177.782245
F 3.390244 36.026454 177.406527
F 30.134249 36.022993 177.782245
F 3.390244 43.745670 177.406526
F 30.134249 43.742209 177.782245
F 12.309208 28.303779 177.533344
F 12.309208 36.022992 177.533345
F 12.309208 43.742209 177.533345
F 21.221731 28.303779 177.657795
F 21.221731 36.022992 177.657795
F 21.221731 43.742208 177.657795
F 3.339429 30.873390 181.045046
F 30.083434 30.876851 181.420763
F 3.339429 38.592604 181.045046
F 30.083434 38.596065 181.420763
F 3.339429 46.311820 181.045046
F 30.083434 46.315281 181.420763
F 12.258392 30.876851 181.171863
F 12.258392 38.596065 181.171863
F 25.423950 38.596065 195.912613
F 12.258392 46.315281 181.171863
F 21.170916 30.876852 181.296313
F 21.170916 38.596066 181.296313
F 21.170916 23.157641 181.296313
F 5.623603 24.443404 177.440541
F 32.362380 24.444175 177.813357
F 5.623603 32.162615 177.440541
F 32.362380 32.163386 177.813358
F 5.623603 39.881831 177.440541
F 32.362380 39.882601 177.813358
F 14.537340 24.444174 177.564457
F 14.537340 32.163385 177.564457
F 14.537340 39.882601 177.564457
F 23.449863 24.444175 177.688907
F 23.449863 32.163385 177.688907
F 23.449863 39.882600 177.688908
F 5.572784 27.018016 181.079060
F 32.311560 27.017246 181.451876
F 5.572784 34.737228 181.079061
F 32.311560 34.736457 181.451877
F 5.572784 42.456444 181.079060
F 32.311560 42.455673 181.451876
F 14.486521 27.017246 181.202975
F 14.486521 34.736458 181.202976
F 14.486521 42.455674 181.202976
F 23.399045 27.017246 181.327426
F 23.399045 34.736457 181.327426
F 23.399045 42.455673 181.327426
F 5.610915 27.018016 178.349068
F 32.349676 27.017246 178.722988
F 5.610915 34.737228 178.349068
F 32.349676 34.736457 178.722988
F 5.610915 42.456444 178.349068
F 32.349676 42.455673 178.722988
F 14.524637 27.017246 178.474086
F 14.524637 34.736458 178.474087
F 14.524637 42.455674 178.474087
F 23.437160 27.017246 178.598537
F 23.437160 34.736457 178.598537
F 23.437160 42.455673 178.598537
F 5.661713 24.443404 174.710549
F 32.400474 24.444175 175.084469
F 5.661713 32.162615 174.710549
F 32.400474 32.163386 175.084468
F 5.661713 39.881831 174.710549
F 32.400474 39.882601 175.084469
F 14.575434 24.444174 174.835568
F 14.575434 32.163385 174.835568
F 14.575434 39.882601 174.835568
F 23.487958 24.444175 174.960018
F 23.487958 32.163385 174.960018
F 23.487958 39.882600 174.960018
F 7.840217 30.876849 178.380751
F 7.840217 38.596063 178.380751
F 25.728790 38.596065 174.081501
F 7.840217 46.315279 178.380751
F 16.752769 30.876851 178.505199
F 16.752769 38.596065 178.505199
F 25.423950 30.876851 195.912612
F 25.665292 30.876851 178.629650
F 25.665291 38.596065 178.629650
F 25.728790 30.876851 174.081501
F 25.665292 46.315281 178.629650
F 7.891010 28.303782 174.742232
F 7.891010 36.022995 174.742232
F 7.891010 43.742211 174.742232
F 16.803563 28.303779 174.866680
F 16.803563 36.022992 174.866680
F 16.803563 43.742208 174.866680
F 25.716087 28.303780 174.991131
F 25.716087 36.022993 174.991131
F 25.716086 43.742209 174.991130
F 7.852917 28.303782 177.471116
F 7.852917 36.022995 177.471116
F 7.852917 43.742211 177.471116
F 16.765469 28.303779 177.595569
F 16.765469 36.022992 177.595570
F 16.765469 43.742209 177.595570
F 25.677991 28.303780 177.720020
F 25.677991 36.022993 177.720020
F 25.677991 43.742209 177.720020
F 7.802101 30.876849 181.109635
F 7.802101 38.596063 181.109635
F 7.802101 46.315279 181.109635
F 16.714653 30.876851 181.234088
F 16.714653 38.596066 181.234088
F 16.511427 38.596066 195.788162
F 25.627176 30.876851 181.358538
F 25.627176 38.596065 181.358539
F 16.816266 38.596066 173.957051
F 25.627176 46.315281 181.358539
F 1.075556 24.455385 184.643753
F 27.804509 24.444175 185.028169
F 1.075556 32.174596 184.643753
F 27.804509 32.163386 185.028169
F 1.075556 39.893811 184.643753
F 27.804509 39.882601 185.028170
F 9.979463 24.444176 184.779268
F 9.979463 32.163387 184.779268
F 9.979463 39.882602 184.779268
F 18.891988 24.444174 184.903719
F 18.891988 32.163385 184.903719
F 18.891988 39.882600 184.903719
F 1.329629 27.006417 166.451027
F 1.024712 27.004608 188.283091
F 28.058530 27.017246 166.835576
F 27.753690 27.017246 188.666687
F 1.329630 34.725628 166.451027
F 1.024712 34.723818 188.283091
F 28.058530 34.736457 166.835576
F 27.753690 34.736457 188.666687
F 1.329630 42.444845 166.451027
F 1.024712 42.443035 188.283091
F 28.058530 42.455673 166.835576
F 27.753691 42.455673 188.666687
F 10.233483 27.017245 166.586675
F 9.928643 27.017245 188.417786
F 10.233483 34.736457 166.586675
F 9.928643 34.736456 188.417786
F 10.233483 42.455673 166.586674
F 9.928643 42.455673 188.417786
F 19.146010 27.017246 166.711126
F 18.841170 27.017246 188.542237
F 19.146010 34.736458 166.711126
F 18.841170 34.736458 188.542237
F 19.146010 42.455674 166.711126
F 18.841170 42.455674 188.542237
F 1.056286 27.009013 185.575559
F 28.096645 27.017246 164.106687
F 27.791806 27.017246 185.937799
F 1.056287 34.728224 185.575559
F 28.096645 34.736457 164.106687
F 27.791806 34.736458 185.937799
F 1.056287 42.447440 185.575558
F 28.096645 42.455674 164.106687
F 27.791806 42.455674 185.937799
F 10.271599 27.017245 163.857787
F 9.966759 27.017245 185.688899
F 10.271599 34.736457 163.857787
F 9.966759 34.736457 185.688898
F 10.271599 42.455673 163.857787
F 9.966759 42.455673 185.688899
F 19.184125 27.017246 163.982237
F 18.879285 27.017246 185.813348
F 19.184125 34.736457 163.982237
F 18.879285 34.736457 185.813348
F 19.184125 42.455674 163.982237
F 18.879285 42.455674 185.813348
F 1.113389 24.455004 181.937373
F 27.842604 24.444175 182.299281
F 1.113389 32.174215 181.937373
F 27.842604 32.163386 182.299281
F 1.113390 39.893431 181.937373
F 27.842604 39.882601 182.299281
F 10.017557 24.444175 182.050380
F 10.017557 32.163386 182.050380
F 10.017557 39.882602 182.050380
F 18.930083 24.444174 182.174830
F 18.930083 32.163385 182.174830
F 18.930083 39.882601 182.174830
F 3.580707 30.873390 163.766636
F 3.275849 30.873450 185.597831
F 30.324776 30.876851 164.137800
F 30.019936 30.876851 185.968912
F 3.580707 38.592604 163.766635
F 3.275849 38.592664 185.597831
F 30.324776 38.596065 164.137800
F 30.019936 38.596065 185.968912
F 16.511427 30.876851 195.788162
F 16.816266 30.876851 173.957051
F 3.580707 46.311820 163.766635
F 3.275849 46.311879 185.597831
F 7.903714 46.315278 173.832597
F 7.598822 38.596072 195.663715
F 30.324776 46.315280 164.137800
F 30.019936 46.315280 185.968912
F 12.499735 30.876851 163.888899
F 12.194895 30.876851 185.720010
F 12.499735 38.596066 163.888899
F 12.194895 38.596066 185.720010
F 7.903714 38.596063 173.832597
F 7.598822 30.876858 195.663714
F 12.499735 46.315281 163.888899
F 12.194895 46.315281 185.720010
F 21.412257 30.876851 164.013349
F 21.107418 30.876852 185.844461
F 21.412257 38.596065 164.013349
F 21.107418 38.596065 185.844461
F 7.903714 30.876849 173.832597
F 21.107418 23.157641 185.844461
F 3.326658 28.307238 181.959240
F 30.070730 28.303780 182.330393
F 3.326658 36.026451 181.959240
F 30.070730 36.022993 182.330393
F 3.326658 43.745668 181.959240
F 30.070730 43.742209 182.330393
F 12.245689 28.303779 182.081493
F 12.245688 36.022992 182.081492
F 12.245688 43.742208 182.081492
F 21.158213 28.303780 182.205942
F 21.158213 36.022992 182.205942
F 21.158213 43.742208 182.205942
F 3.288015 28.306980 184.683794
F 30.032636 28.303780 185.059281
F 3.288015 36.026193 184.683795
F 30.032636 36.022993 185.059282
F 3.288015 43.745409 184.683795
F 30.032636 43.742209 185.059282
F 12.207595 28.303779 184.810382
F 12.207595 36.022992 184.810382
F 12.207595 43.742208 184.810382
F 21.120118 28.303780 184.934831
F 21.120118 36.022992 184.934832
F 21.120118 43.742208 184.934832
F 3.542655 30.873390 166.490970
F 3.234733 30.874568 188.323368
F 30.286660 30.876851 166.866688
F 29.981821 30.876851 188.697800
F 3.542655 38.592604 166.490970
F 3.234733 38.593782 188.323368
F 30.286660 38.596065 166.866689
F 29.981821 38.596065 188.697800
F 3.542655 46.311820 166.490969
F 3.234733 46.312997 188.323368
F 30.286660 46.315281 166.866688
F 29.981821 46.315281 188.697800
F 12.461618 30.876851 166.617788
F 12.156779 30.876851 188.448899
F 12.461618 38.596065 166.617788
F 12.156779 38.596065 188.448900
F 25.474765 43.742209 192.274094
F 25.779604 43.742209 170.442982
F 12.461618 46.315281 166.617788
F 12.156779 46.315281 188.448899
F 21.374142 30.876851 166.742238
F 21.069302 30.876851 188.573350
F 21.374142 38.596066 166.742239
F 21.069302 38.596066 188.573350
F 21.374142 23.157641 166.742238
F 21.069303 23.157641 188.573350
F 5.521991 24.443403 184.717583
F 32.260767 24.444175 185.090394
F 5.521991 32.162614 184.717583
F 32.260767 32.163386 185.090394
F 5.521991 39.881829 184.717583
F 32.260767 39.882601 185.090395
F 14.435727 24.444175 184.841494
F 14.435727 32.163385 184.841494
F 14.435727 39.882601 184.841494
F 23.348250 24.444175 184.965944
F 23.348250 32.163385 184.965944
F 23.348250 39.882601 184.965944
F 5.776011 27.018016 166.524984
F 5.471177 27.018023 188.356104
F 32.514787 27.017246 166.897801
F 32.209947 27.017246 188.728912
F 5.776011 34.737228 166.524985
F 5.471177 34.737234 188.356104
F 32.514787 34.736457 166.897801
F 32.209947 34.736457 188.728912
F 5.776010 42.456444 166.524985
F 5.471177 42.456450 188.356104
F 32.514787 42.455673 166.897801
F 32.209947 42.455673 188.728912
F 14.689747 27.017246 166.648900
F 14.384908 27.017246 188.480012
F 14.689747 34.736458 166.648901
F 14.384908 34.736458 188.480012
F 14.689747 42.455674 166.648901
F 14.384908 42.455674 188.480012
F 23.602272 27.017246 166.773351
F 23.297432 27.017246 188.604463
F 23.602272 34.736457 166.773351
F 23.297432 34.736457 188.604463
F 23.602272 42.455673 166.773351
F 23.297432 42.455673 188.604463
F 5.814142 27.018016 163.794993
F 5.509253 27.018001 185.626116
F 32.552903 27.017246 164.168912
F 32.248063 27.017246 186.000024
F 5.814142 34.737228 163.794993
F 5.509253 34.737212 185.626116
F 32.552902 34.736457 164.168912
F 32.248063 34.736457 186.000024
F 5.814142 42.456444 163.794993
F 5.509253 42.456428 185.626115
F 32.552903 42.455673 164.168912
F 32.248063 42.455673 186.000024
F 14.727863 27.017246 163.920012
F 14.423024 27.017246 185.751124
F 14.727863 34.736457 163.920011
F 14.423024 34.736458 185.751123
F 14.727863 42.455674 163.920012
F 14.423024 42.455674 185.751123
F 23.640386 27.017246 164.044462
F 23.335547 27.017246 185.875574
F 23.640386 34.736457 164.044462
F 23.335547 34.736457 185.875574
F 23.640386 42.455673 164.044462
F 23.335547 42.455673 185.875574
F 5.560100 24.443405 181.987587
F 32.298861 24.444175 182.361506
F 5.560100 32.162615 181.987587
F 32.298861 32.163385 182.361506
F 5.560100 39.881831 181.987587
F 32.298861 39.882601 182.361506
F 14.473821 24.444174 182.112605
F 14.473821 32.163385 182.112605
F 14.473821 39.882601 182.112605
F 23.386345 24.444175 182.237055
F 23.386345 32.163385 182.237055
F 23.386345 39.882600 182.237055
F 8.043444 30.876849 163.826676
F 7.738604 30.876849 185.657788
F 8.043444 38.596063 163.826676
F 7.738604 38.596063 185.657788
F 25.474765 36.022993 192.274094
F 25.779604 36.022993 170.442982
F 8.043444 46.315278 163.826676
F 7.738604 46.315278 185.657788
F 16.955995 30.876851 163.951124
F 16.651156 30.876851 185.782236
F 16.955995 38.596065 163.951124
F 16.651156 38.596065 185.782236
F 25.474765 28.303780 192.274094
F 25.779604 28.303780 170.442982
F 25.868518 30.876851 164.075575
F 25.563678 30.876851 185.906686
F 25.868518 38.596065 164.075574
F 25.563678 38.596065 185.906686
F 16.562243 43.742209 192.149643
F 16.867083 43.742208 170.318532
F 25.868518 46.315281 164.075574
F 25.563678 46.315281 185.906686
F 7.789397 28.303782 182.019269
F 7.789397 36.022995 182.019269
F 7.789397 43.742211 182.019269
F 16.701950 28.303779 182.143717
F 16.701950 36.022992 182.143717
F 16.701950 43.742208 182.143717
F 25.614473 28.303780 182.268168
F 25.614473 36.022993 182.268168
F 25.614473 43.742209 182.268168
F 7.751300 28.303782 184.748153
F 7.751300 36.022995 184.748153
F 7.751300 43.742211 184.748153
F 16.663856 28.303780 184.872606
F 16.663856 36.022992 184.872606
F 16.663856 43.742209 184.872606
F 25.576378 28.303780 184.997057
F 25.576378 36.022993 184.997057
F 25.576378 43.742209 184.997057
F 8.005328 30.876849 166.555560
F 7.700472 30.876852 188.386673
F 8.005328 38.596063 166.555560
F 7.700472 38.596066 188.386673
F 8.005328 46.315278 166.555560
F 7.700472 46.315281 188.386673
F 16.917879 30.876851 166.680013
F 16.613040 30.876851 188.511125
F 16.917879 38.596066 166.680013
F 16.613040 38.596065 188.511125
F 16.562243 36.022992 192.149643
F 16.867082 36.022992 170.318532
F 25.830403 30.876851 166.804463
F 25.525563 30.876851 188.635575
F 25.830403 38.596065 166.804463
F 25.525563 38.596065 188.635575
F 16.562243 28.303779 192.149643
F 16.867082 28.303779 170.318532
F 25.830403 46.315281 166.804463
F 25.525563 46.315280 188.635575
F 1.278836 24.455004 170.089546
F 0.974934 24.459319 191.923850
F 28.007735 24.444175 170.474094
F 27.702896 24.444175 192.305206
F 1.278836 32.174215 170.089546
F 0.974934 32.178530 191.923850
F 28.007735 32.163386 170.474094
F 27.702896 32.163386 192.305206
F 1.278836 39.893431 170.089546
F 0.974934 39.897746 191.923850
F 28.007735 39.882601 170.474095
F 27.702896 39.882601 192.305206
F 10.182690 24.444176 170.225193
F 9.877850 24.444176 192.056305
F 10.182690 32.163387 170.225193
F 9.877850 32.163386 192.056305
F 10.182690 39.882602 170.225194
F 9.877850 39.882602 192.056305
F 19.095215 24.444174 170.349644
F 18.790375 24.444174 192.180756
F 19.095215 32.163385 170.349644
F 18.790375 32.163385 192.180756
F 19.095215 39.882601 170.349644
F 18.790375 39.882600 192.180756
F 1.228016 27.006417 173.728064
F 0.926196 26.998640 195.565966
F 27.956917 27.017246 174.112613
F 27.652077 27.017246 195.943725
F 1.228016 34.725628 173.728065
F 0.926196 34.717851 195.565966
F 27.956917 34.736457 174.112613
F 27.652077 34.736457 195.943725
F 1.228016 42.444845 173.728065
F 0.926196 42.437068 195.565966
F 27.956917 42.455673 174.112613
F 27.652078 42.455673 195.943725
F 10.131870 27.017245 173.863712
F 9.827030 27.017245 195.694823
F 10.131870 34.736457 173.863712
F 9.827030 34.736457 195.694823
F 10.131870 42.455673 173.863712
F 9.827030 42.455673 195.694824
F 19.044397 27.017246 173.988163
F 18.739557 27.017246 195.819275
F 19.044397 34.736458 173.988164
F 18.739557 34.736458 195.819275
F 19.044397 42.455674 173.988164
F 18.739557 42.455674 195.819275
F 1.265816 27.006417 171.021808
F 0.863177 27.045191 192.849181
F 27.995032 27.017246 171.383724
F 27.690193 27.017246 193.214836
F 1.265816 34.725628 171.021808
F 0.863178 34.764402 192.849181
F 27.995032 34.736457 171.383724
F 27.690193 34.736457 193.214836
F 1.265816 42.444844 171.021808
F 0.863178 42.483618 192.849181
F 27.995032 42.455673 171.383724
F 27.690193 42.455673 193.214836
F 10.169986 27.017245 171.134825
F 9.865146 27.017245 192.965936
F 10.169986 34.736457 171.134824
F 9.865146 34.736456 192.965936
F 10.169986 42.455673 171.134825
F 9.865146 42.455672 192.965936
F 19.082512 27.017246 171.259274
F 18.777672 27.017246 193.090386
F 19.082512 34.736457 171.259274
F 18.777672 34.736457 193.090386
F 19.082512 42.455674 171.259274
F 18.777672 42.455674 193.090385
F 1.316613 24.455003 167.383289
F 0.970789 24.438633 189.212505
F 28.045830 24.444175 167.745205
F 27.740991 24.444175 189.576317
F 1.316613 32.174214 167.383289
F 0.970789 32.157843 189.212505
F 28.045830 32.163385 167.745205
F 27.740990 32.163386 189.576317
F 1.316614 39.893430 167.383290
F 0.970790 39.877060 189.212505
F 28.045830 39.882601 167.745206
F 27.740991 39.882601 189.576317
F 10.220783 24.444176 167.496305
F 9.915943 24.444176 189.327417
F 10.220783 32.163387 167.496305
F 9.915943 32.163387 189.327417
F 10.220783 39.882602 167.496306
F 9.915944 39.882602 189.327417
F 19.133309 24.444174 167.620755
F 18.828469 24.444174 189.451866
F 19.133309 32.163385 167.620755
F 18.828469 32.163385 189.451866
F 19.133309 39.882601 167.620755
F 18.828469 39.882601 189.451866
F 3.479094 30.873390 171.043673
F 3.174383 30.873938 192.875142
F 30.223163 30.876851 171.414837
F 29.918323 30.876851 193.245948
F 3.479094 38.592604 171.043673
F 3.174383 38.593152 192.875142
F 30.223163 38.596065 171.414837
F 29.918323 38.596065 193.245948
F 7.649658 43.742206 192.025193
F 7.954530 43.742211 170.194078
F 3.479094 46.311820 171.043673
F 3.174383 46.312368 192.875142
F 7.649658 36.022990 192.025193
F 7.954530 36.022995 170.194079
F 30.223163 46.315281 171.414837
F 29.918323 46.315281 193.245948
F 12.398121 30.876851 171.165936
F 12.093282 30.876851 192.997048
F 12.398122 38.596066 171.165936
F 12.093282 38.596066 192.997048
F 7.649658 28.303777 192.025193
F 7.954530 28.303782 170.194078
F 12.398122 46.315281 171.165936
F 12.093282 46.315281 192.997048
F 21.310644 30.876852 171.290387
F 21.005804 30.876851 193.121498
F 21.310644 38.596065 171.290386
F 21.005804 38.596065 193.121498
F 25.512860 43.742209 189.545205
F 25.817700 43.742209 167.714093
F 3.529888 28.307241 167.405154
F 3.225042 28.306968 189.236478
F 30.273957 28.303780 167.776319
F 29.969117 28.303780 189.607430
F 3.529888 36.026454 167.405154
F 3.225042 36.026180 189.236478
F 30.273957 36.022993 167.776318
F 29.969117 36.022993 189.607430
F 3.529888 43.745670 167.405154
F 3.225042 43.745397 189.236478
F 30.273957 43.742209 167.776318
F 29.969117 43.742209 189.607429
F 12.448915 28.303779 167.527417
F 12.144075 28.303779 189.358529
F 12.448915 36.022992 167.527417
F 12.144075 36.022992 189.358529
F 12.448915 43.742208 167.527417
F 12.144075 43.742209 189.358529
F 21.361440 28.303780 167.651868
F 21.056600 28.303779 189.482979
F 21.361440 36.022992 167.651867
F 21.056600 36.022992 189.482979
F 21.361439 43.742208 167.651867
F 21.056600 43.742208 189.482979
F 3.491857 28.307241 170.129488
F 3.180385 28.304925 191.963345
F 30.235862 28.303780 170.505207
F 29.931023 28.303780 192.336318
F 3.491857 36.026454 170.129489
F 3.180385 36.024138 191.963345
F 30.235862 36.022993 170.505207
F 29.931023 36.022993 192.336319
F 3.491857 43.745670 170.129489
F 3.180385 43.743354 191.963346
F 30.235862 43.742209 170.505207
F 29.931023 43.742209 192.336319
F 12.410821 28.303779 170.256306
F 12.105982 28.303779 192.087418
F 12.410821 36.022993 170.256306
F 12.105982 36.022992 192.087418
F 12.410821 43.742209 170.256307
F 12.105982 43.742209 192.087418
F 21.323344 28.303780 170.380757
F 21.018504 28.303780 192.211868
F 21.323344 36.022992 170.380757
F 21.018505 36.022992 192.211868
F 21.323344 43.742208 170.380757
F 21.018505 43.742209 192.211869
F 3.441042 30.873390 173.768007
F 3.125451 30.876863 195.603365
F 30.185047 30.876851 174.143725
F 29.880208 30.876851 195.974837
F 3.441042 38.592604 173.768007
F 3.125451 38.596077 195.603365
F 30.185047 38.596065 174.143726
F 29.880208 38.596065 195.974837
F 3.441042 46.311820 173.768007
F 25.512860 36.022993 189.545205
F 30.185047 46.315281 174.143726
F 29.880208 46.315281 195.974837
F 12.360005 30.876851 173.894826
F 12.055166 30.876851 195.725937
F 12.360005 38.596065 173.894826
F 12.055166 38.596065 195.725937
F 25.817700 36.022993 167.714093
F 25.512860 28.303780 189.545205
F 12.360005 46.315281 173.894826
F 12.055166 46.315281 195.725937
F 21.272529 30.876851 174.019276
F 20.967689 30.876851 195.850388
F 21.272529 38.596065 174.019276
F 20.967689 38.596066 195.850388
F 21.272529 23.157641 174.019276
F 20.967689 23.157641 195.850388
F 5.725217 24.443405 170.163503
F 5.420397 24.443393 191.994630
F 32.463993 24.444175 170.536320
F 32.159154 24.444175 192.367432
F 5.725217 32.162615 170.163503
F 5.420397 32.162603 191.994630
F 32.463993 32.163386 170.536320
F 32.159154 32.163386 192.367432
F 5.725217 39.881831 170.163503
F 5.420397 39.881819 191.994630
F 32.463993 39.882601 170.536320
F 32.159154 39.882601 192.367432
F 14.638953 24.444174 170.287419
F 14.334114 24.444174 192.118531
F 14.638953 32.163385 170.287419
F 14.334114 32.163385 192.118531
F 14.638953 39.882601 170.287419
F 14.334114 39.882601 192.118531
F 23.551476 24.444174 170.411870
F 23.246637 24.444174 192.242981
F 23.551476 32.163385 170.411870
F 23.246637 32.163385 192.242981
F 23.551476 39.882600 170.411870
F 23.246637 39.882600 192.242981
F 5.674397 27.018016 173.802022
F 5.369599 27.018035 195.633157
F 32.413174 27.017246 174.174838
F 32.108334 27.017246 196.005950
F 5.674397 34.737227 173.802022
F 5.369599 34.737246 195.633158
F 32.413174 34.736457 174.174839
F 32.108334 34.736457 196.005950
F 5.674397 42.456444 173.802022
F 5.369599 42.456462 195.633158
F 32.413174 42.455673 174.174839
F 32.108334 42.455673 196.005950
F 14.588134 27.017246 173.925938
F 14.283294 27.017246 195.757050
F 14.588134 34.736458 173.925938
F 14.283294 34.736458 195.757050
F 14.588134 42.455674 173.925938
F 14.283294 42.455674 195.757050
F 23.500659 27.017246 174.050388
F 23.195819 27.017246 195.881500
F 23.500659 34.736457 174.050389
F 23.195819 34.736457 195.881500
F 23.500659 42.455673 174.050388
F 23.195819 42.455673 195.881500
F 5.712529 27.018016 171.072031
F 5.407150 27.017852 192.903264
F 32.451289 27.017246 171.445950
F 32.146450 27.017246 193.277061
F 5.712529 34.737228 171.072030
F 5.407150 34.737064 192.903263
F 32.451289 34.736457 171.445950
F 32.146450 34.736457 193.277061
F 5.712529 42.456444 171.072030
F 5.407150 42.456280 192.903264
F 32.451289 42.455673 171.445950
F 32.146450 42.455673 193.277061
F 14.626250 27.017246 171.197049
F 14.321411 27.017246 193.028160
F 14.626250 34.736457 171.197048
F 14.321410 34.736457 193.028160
F 14.626250 42.455674 171.197048
F 14.321411 42.455674 193.028160
F 23.538773 27.017246 171.321499
F 23.233933 27.017246 193.152611
F 23.538773 34.736457 171.321499
F 23.233933 34.736457 193.152610
F 23.538773 42.455673 171.321499
F 23.233933 42.455673 193.152610
F 5.763326 24.443404 167.433511
F 5.458238 24.443482 189.264680
F 32.502087 24.444175 167.807431
F 32.197248 24.444175 189.638543
F 5.763326 32.162615 167.433511
F 5.458238 32.162693 189.264680
F 32.502087 32.163386 167.807431
F 32.197248 32.163386 189.638543
F 5.763326 39.881831 167.433512
F 5.458238 39.881909 189.264679
F 32.502087 39.882601 167.807431
F 32.197248 39.882601 189.638542
F 14.677047 24.444174 167.558530
F 14.372208 24.444174 189.389641
F 14.677047 32.163385 167.558530
F 14.372208 32.163385 189.389641
F 14.677047 39.882601 167.558530
F 14.372208 39.882601 189.389641
F 23.589571 24.444174 167.682980
F 23.284732 24.444174 189.514092
F 23.589571 32.163385 167.682980
F 23.284732 32.163385 189.514092
F 23.589571 39.882600 167.682980
F 23.284732 39.882600 189.514092
F 7.941830 30.876849 171.103713
F 7.636990 30.876850 192.934825
F 7.941830 38.596063 171.103713
F 7.636990 38.596064 192.934825
F 25.817700 28.303780 167.714093
F 16.600337 43.742208 189.420754
F 7.941830 46.315278 171.103713
F 7.636990 46.315279 192.934825
F 16.854382 30.876851 171.228162
F 16.549543 30.876851 193.059273
F 16.854382 38.596065 171.228162
F 16.549542 38.596065 193.059273
F 16.905177 43.742208 167.589642
F 16.600337 36.022992 189.420754
F 25.766905 30.876851 171.352612
F 25.462065 30.876851 193.183723
F 25.766905 38.596065 171.352612
F 25.462065 38.596065 193.183723
F 16.905177 36.022992 167.589642
F 16.600337 28.303779 189.420754
F 25.766905 46.315281 171.352612
F 25.462065 46.315281 193.183723
F 7.992624 28.303782 167.465195
F 7.687784 28.303782 189.296306
F 7.992624 36.022995 167.465195
F 7.687783 36.022995 189.296306
F 7.992624 43.742211 167.465194
F 7.687784 43.742211 189.296306
F 16.905177 28.303779 167.589643
F 21.209031 46.315281 178.567424
F 21.170916 46.315281 181.296313
F 16.752769 46.315281 178.505199
F 16.714653 46.315281 181.234088
F 21.412257 46.315281 164.013349
F 16.511427 46.315281 195.788162
F 16.816266 46.315281 173.957051
F 21.107418 46.315281 185.844461
F 21.374142 46.315281 166.742238
F 21.069302 46.315281 188.573350
F 16.955995 46.315281 163.951124
F 16.651156 46.315281 185.782236
F 16.917879 46.315281 166.680013
F 16.613040 46.315281 188.511124
F 21.310644 46.315281 171.290386
F 21.005804 46.315281 193.121498
F 21.272529 46.315281 174.019276
F 20.967689 46.315281 195.850388
F 16.854382 46.315281 171.228161
F 16.549542 46.315281 193.059273
F 7.598821 23.157647 195.663714
F 3.125451 23.157652 195.603365
F 0.877899 24.466535 199.208572
F 0.582146 24.469111 221.047269
F 27.601282 24.444175 199.582244
F 27.296443 24.444175 221.413355
F 0.877899 32.185746 199.208572
F 0.582146 32.188322 221.047269
F 27.601283 32.163386 199.582244
F 27.296443 32.163386 221.413355
F 0.877899 39.904962 199.208572
F 0.582146 39.907537 221.047268
F 27.601283 39.882601 199.582244
F 27.296443 39.882601 221.413355
F 9.776237 24.444176 199.333343
F 9.471397 24.444176 221.164454
F 9.776237 32.163387 199.333343
F 9.471397 32.163387 221.164455
F 9.776237 39.882602 199.333343
F 9.471397 39.882602 221.164454
F 18.688762 24.444174 199.457793
F 18.383922 24.444174 221.288905
F 18.688762 32.163385 199.457794
F 18.383922 32.163385 221.288905
F 18.688762 39.882601 199.457794
F 18.383922 39.882600 221.288905
F 0.829453 26.991579 202.850640
F 0.529303 26.995426 224.687474
F 27.550464 27.017246 203.220762
F 27.245625 27.017246 225.051874
F 0.829453 34.710790 202.850640
F 0.529303 34.714637 224.687474
F 27.550464 34.736457 203.220762
F 27.245625 34.736457 225.051874
F 0.829453 42.430007 202.850640
F 0.529303 42.433854 224.687474
F 27.550464 42.455673 203.220762
F 27.245625 42.455673 225.051874
F 9.725417 27.017245 202.971861
F 9.420577 27.017245 224.802972
F 9.725417 34.736457 202.971861
F 9.420577 34.736457 224.802973
F 9.725417 42.455673 202.971861
F 9.420577 42.455673 224.802973
F 18.637944 27.017246 203.096312
F 18.333104 27.017246 224.927424
F 18.637944 34.736458 203.096313
F 18.333104 34.736458 224.927424
F 18.637944 42.455674 203.096313
F 18.333104 42.455674 224.927424
F 0.652124 27.088802 200.124979
F 0.450741 27.047240 221.967339
F 27.588579 27.017246 200.491874
F 27.283740 27.017246 222.322985
F 0.652125 34.808013 200.124979
F 0.450741 34.766452 221.967339
F 27.588579 34.736457 200.491873
F 27.283740 34.736457 222.322985
F 0.652125 42.527229 200.124979
F 0.450741 42.485668 221.967339
F 27.588579 42.455674 200.491873
F 27.283740 42.455673 222.322985
F 9.763532 27.017245 200.242974
F 9.458692 27.017245 222.074085
F 9.763532 34.736456 200.242974
F 9.458692 34.736456 222.074086
F 9.763532 42.455672 200.242974
F 9.458692 42.455672 222.074085
F 18.676059 27.017246 200.367423
F 18.371219 27.017246 222.198535
F 18.676059 34.736457 200.367423
F 18.371219 34.736458 222.198535
F 18.676059 42.455674 200.367424
F 18.371219 42.455674 222.198535
F 0.489154 24.409530 218.326096
F 27.639378 24.444175 196.853355
F 27.334538 24.444175 218.684466
F 0.489154 32.128741 218.326096
F 27.639378 32.163385 196.853355
F 27.334538 32.163386 218.684466
F 0.489154 39.847957 218.326096
F 27.639378 39.882601 196.853355
F 27.334538 39.882601 218.684466
F 9.814329 24.444176 196.604455
F 9.509489 24.444176 218.435567
F 9.814330 32.163387 196.604455
F 9.509489 32.163387 218.435567
F 9.814330 39.882602 196.604455
F 9.509489 39.882603 218.435567
F 18.726856 24.444174 196.728904
F 18.422017 24.444174 218.560016
F 18.726856 32.163385 196.728904
F 18.422017 32.163385 218.560016
F 18.726856 39.882601 196.728904
F 18.422017 39.882601 218.560016
F 3.073326 30.874484 200.152501
F 2.770036 30.873660 221.984227
F 29.816710 30.876851 200.522986
F 29.511870 30.876851 222.354098
F 3.073326 38.593698 200.152501
F 2.770036 38.592874 221.984227
F 29.816710 38.596065 200.522986
F 29.511870 38.596065 222.354097
F 25.119110 46.315281 217.743724
F 25.119110 23.157641 217.743724
F 3.073326 46.312913 200.152501
F 2.770036 46.312090 221.984227
F 25.119110 38.596065 217.743724
F 25.119110 30.876851 217.743723
F 29.816710 46.315281 200.522986
F 29.511870 46.315281 222.354097
F 11.991669 30.876851 200.274085
F 11.686829 30.876851 222.105197
F 11.991669 38.596066 200.274085
F 11.686829 38.596066 222.105197
F 16.206587 38.596065 217.619273
F 16.206587 30.876851 217.619273
F 11.991669 46.315281 200.274085
F 11.686829 46.315281 222.105197
F 20.904191 30.876852 200.398536
F 20.599352 30.876851 222.229647
F 20.904191 38.596065 200.398536
F 20.599351 38.596065 222.229647
F 7.293937 38.596080 217.494831
F 7.293937 30.876866 217.494831
F 3.123811 28.306403 196.513825
F 2.820666 28.306587 218.345632
F 29.867504 28.303780 196.884468
F 29.562665 28.303780 218.715579
F 3.123811 36.025616 196.513825
F 2.820666 36.025799 218.345632
F 29.867504 36.022993 196.884467
F 29.562665 36.022993 218.715579
F 3.123811 43.744832 196.513825
F 2.820666 43.745016 218.345632
F 29.867504 43.742209 196.884468
F 29.562665 43.742209 218.715579
F 12.042462 28.303779 196.635566
F 11.737622 28.303779 218.466678
F 12.042462 36.022992 196.635566
F 11.737622 36.022992 218.466678
F 12.042462 43.742208 196.635566
F 11.737622 43.742208 218.466678
F 20.954987 28.303779 196.760017
F 20.650147 28.303780 218.591128
F 20.954987 36.022992 196.760017
F 20.650147 36.022992 218.591128
F 20.954987 43.742208 196.760017
F 20.650147 43.742208 218.591128
F 3.070755 28.302794 199.243177
F 2.768003 28.304378 221.073891
F 29.829410 28.303780 199.613356
F 29.524570 28.303780 221.444468
F 3.070755 36.022006 199.243177
F 2.768003 36.023591 221.073891
F 29.829410 36.022993 199.613357
F 29.524570 36.022993 221.444468
F 3.070755 43.741222 199.243177
F 2.768003 43.742807 221.073891
F 29.829410 43.742209 199.613357
F 29.524570 43.742209 221.444468
F 12.004368 28.303779 199.364456
F 11.699529 28.303779 221.195567
F 12.004368 36.022992 199.364456
F 11.699529 36.022992 221.195568
F 12.004368 43.742209 199.364456
F 11.699528 43.742209 221.195567
F 20.916891 28.303780 199.488906
F 20.612052 28.303780 221.320017
F 20.916891 36.022992 199.488906
F 20.612052 36.022992 221.320018
F 20.916891 43.742208 199.488907
F 20.612052 43.742208 221.320018
F 3.016968 30.878512 202.882631
F 2.719740 30.875416 224.711784
F 29.778594 30.876851 203.251875
F 29.473755 30.876851 225.082986
F 3.016968 38.597726 202.882631
F 2.719740 38.594630 224.711784
F 29.778594 38.596065 203.251875
F 29.473755 38.596065 225.082986
F 25.169925 43.742209 214.105205
F 2.719740 46.313845 224.711784
F 29.778594 46.315281 203.251875
F 29.473755 46.315281 225.082986
F 11.953552 30.876851 203.002974
F 11.648713 30.876851 224.834086
F 11.953552 38.596065 203.002974
F 11.648713 38.596065 224.834087
F 25.169925 36.022993 214.105205
F 25.169925 28.303780 214.105205
F 11.953552 46.315281 203.002974
F 11.648713 46.315281 224.834086
F 20.866076 30.876851 203.127425
F 20.561236 30.876852 224.958536
F 20.866076 38.596065 203.127425
F 20.561236 38.596066 224.958536
F 20.866076 23.157641 203.127425
F 20.561236 23.157641 224.958536
F 5.318829 24.443380 199.271685
F 5.014067 24.443379 221.102809
F 32.057540 24.444175 199.644469
F 31.752701 24.444175 221.475581
F 5.318829 32.162591 199.271685
F 5.014067 32.162590 221.102809
F 32.057540 32.163386 199.644469
F 31.752701 32.163386 221.475581
F 5.318829 39.881806 199.271685
F 5.014067 39.881806 221.102809
F 32.057540 39.882601 199.644469
F 31.752701 39.882601 221.475581
F 14.232501 24.444174 199.395569
F 13.927661 24.444174 221.226680
F 14.232500 32.163385 199.395569
F 13.927661 32.163385 221.226680
F 14.232501 39.882601 199.395569
F 13.927661 39.882601 221.226680
F 23.145023 24.444174 199.520019
F 22.840184 24.444174 221.351131
F 23.145024 32.163385 199.520019
F 22.840184 32.163385 221.351131
F 23.145023 39.882600 199.520019
F 22.840184 39.882600 221.351131
F 5.268033 27.018046 202.910211
F 4.963197 27.018018 224.741316
F 32.006721 27.017246 203.282987
F 31.701881 27.017246 225.114099
F 5.268033 34.737258 202.910211
F 4.963197 34.737230 224.741316
F 32.006721 34.736457 203.282988
F 31.701881 34.736457 225.114099
F 5.268033 42.456474 202.910211
F 4.963197 42.456446 224.741317
F 32.006721 42.455673 203.282988
F 31.701881 42.455673 225.114099
F 14.181681 27.017246 203.034087
F 13.876841 27.017246 224.865198
F 14.181681 34.736458 203.034087
F 13.876842 34.736458 224.865198
F 14.181681 42.455674 203.034087
F 13.876841 42.455674 224.865198
F 23.094206 27.017246 203.158537
F 22.789366 27.017246 224.989648
F 23.094206 34.736457 203.158538
F 22.789366 34.736457 224.989649
F 23.094206 42.455674 203.158537
F 22.789366 42.455673 224.989649
F 5.304841 27.017680 200.180432
F 5.000034 27.017879 222.011424
F 32.044837 27.017246 200.554099
F 31.739997 27.017246 222.385210
F 5.304841 34.736891 200.180432
F 5.000034 34.737090 222.011424
F 32.044837 34.736457 200.554099
F 31.739997 34.736457 222.385210
F 5.304841 42.456107 200.180432
F 5.000034 42.456306 222.011424
F 32.044837 42.455673 200.554099
F 31.739997 42.455673 222.385210
F 14.219797 27.017246 200.305198
F 13.914958 27.017246 222.136309
F 14.219797 34.736458 200.305198
F 13.914958 34.736458 222.136309
F 14.219797 42.455674 200.305198
F 13.914957 42.455674 222.136309
F 23.132320 27.017246 200.429648
F 22.827480 27.017246 222.260760
F 23.132320 34.736457 200.429648
F 22.827481 34.736457 222.260760
F 23.132320 42.455673 200.429648
F 22.827480 42.455673 222.260760
F 5.355985 24.443661 196.541853
F 5.050543 24.443632 218.372967
F 32.095634 24.444175 196.915580
F 31.790795 24.444175 218.746692
F 5.355985 32.162872 196.541853
F 5.050543 32.162843 218.372967
F 32.095634 32.163386 196.915580
F 31.790795 32.163386 218.746692
F 5.355985 39.882088 196.541852
F 5.050543 39.882059 218.372967
F 32.095634 39.882601 196.915580
F 31.790795 39.882601 218.746692
F 14.270594 24.444174 196.666679
F 13.965755 24.444174 218.497790
F 14.270594 32.163385 196.666679
F 13.965755 32.163385 218.497790
F 14.270594 39.882601 196.666679
F 13.965755 39.882601 218.497790
F 23.183118 24.444174 196.791130
F 22.878279 24.444174 218.622241
F 23.183118 32.163385 196.791130
F 22.878279 32.163385 218.622241
F 23.183118 39.882601 196.791130
F 22.878279 39.882600 218.622241
F 7.535377 30.876850 200.211862
F 7.230544 30.876851 222.042972
F 7.535377 38.596064 200.211862
F 7.230544 38.596065 222.042972
F 16.257403 43.742209 213.980755
F 16.257403 36.022992 213.980755
F 7.535377 46.315279 200.211862
F 7.230544 46.315280 222.042972
F 16.447929 30.876851 200.336311
F 16.143090 30.876851 222.167422
F 16.447929 38.596065 200.336311
F 16.143089 38.596065 222.167422
F 16.257403 28.303779 213.980755
F 7.344742 43.742192 213.856313
F 25.360452 30.876851 200.460761
F 25.055612 30.876851 222.291873
F 25.360452 38.596065 200.460761
F 25.055612 38.596065 222.291872
F 7.344742 36.022976 213.856313
F 7.344742 28.303763 213.856312
F 25.360452 46.315281 200.460761
F 25.055612 46.315281 222.291873
F 7.586170 28.303782 196.573344
F 7.281336 28.303780 218.404453
F 7.586170 36.022994 196.573343
F 7.281336 36.022993 218.404453
F 7.586171 43.742211 196.573344
F 7.281336 43.742209 218.404453
F 16.498724 28.303779 196.697792
F 16.193884 28.303779 218.528903
F 16.498724 36.022992 196.697792
F 16.193885 36.022992 218.528903
F 16.498724 43.742208 196.697791
F 16.193884 43.742208 218.528903
F 25.411247 28.303780 196.822242
F 25.106407 28.303780 218.653353
F 25.411247 36.022993 196.822242
F 25.106407 36.022993 218.653353
F 25.411247 43.742209 196.822242
F 25.106407 43.742209 218.653354
F 7.548004 28.303769 199.302236
F 7.243158 28.303769 221.133347
F 7.548004 36.022982 199.302236
F 7.243158 36.022982 221.133348
F 7.548004 43.742198 199.302236
F 7.243158 43.742198 221.133348
F 16.460630 28.303780 199.426681
F 16.155790 28.303779 221.257792
F 16.460630 36.022992 199.426681
F 16.155790 36.022992 221.257793
F 16.460630 43.742209 199.426681
F 16.155790 43.742209 221.257793
F 25.373152 28.303780 199.551131
F 25.068312 28.303780 221.382243
F 25.373152 36.022993 199.551131
F 25.068312 36.022993 221.382243
F 25.373152 43.742209 199.551131
F 25.068312 43.742209 221.382243
F 7.497170 30.876865 202.940756
F 7.192366 30.876858 224.771863
F 7.497170 38.596079 202.940756
F 7.192366 38.596072 224.771863
F 25.208020 43.742209 211.376316
F 25.208021 36.022993 211.376316
F 16.409813 30.876851 203.065200
F 16.104974 30.876851 224.896311
F 16.409814 38.596066 203.065200
F 16.104974 38.596066 224.896311
F 25.208021 28.303780 211.376316
F 16.295497 43.742208 211.251865
F 25.322337 30.876851 203.189650
F 25.017497 30.876851 225.020761
F 25.322337 38.596065 203.189650
F 25.017497 38.596065 225.020761
F 16.295497 36.022992 211.251865
F 25.017497 23.157641 225.020761
F 25.322337 46.315281 203.189650
F 25.017497 46.315281 225.020761
F 0.780608 24.472108 206.491571
F 0.447343 24.450253 228.346804
F 27.499669 24.444175 206.859281
F 27.194830 24.444175 228.690392
F 0.780608 32.191318 206.491571
F 0.447344 32.169464 228.346804
F 27.499669 32.163386 206.859281
F 27.194830 32.163386 228.690392
F 0.780608 39.910534 206.491571
F 0.447344 39.888680 228.346803
F 27.499669 39.882601 206.859281
F 27.194830 39.882601 228.690392
F 9.674624 24.444176 206.610379
F 9.369784 24.444176 228.441491
F 9.674624 32.163386 206.610380
F 9.369784 32.163387 228.441491
F 9.674624 39.882602 206.610380
F 9.369784 39.882602 228.441491
F 18.587148 24.444174 206.734830
F 18.282309 24.444174 228.565942
F 18.587148 32.163385 206.734830
F 18.282309 32.163385 228.565942
F 18.587148 39.882600 206.734831
F 18.282309 39.882600 228.565942
F 0.731284 26.988369 210.131372
F 27.448851 27.017246 210.497798
F 0.731284 34.707580 210.131372
F 27.448851 34.736457 210.497799
F 0.731284 42.426796 210.131372
F 27.448851 42.455673 210.497799
F 9.623804 27.017245 210.248897
F 9.623804 34.736457 210.248898
F 9.623804 42.455673 210.248898
F 18.536330 27.017246 210.373349
F 18.536330 34.736458 210.373349
F 18.536330 42.455674 210.373349
F 0.559434 27.085323 207.404701
F 2.815596 23.158182 217.436285
F 27.486966 27.017246 207.768910
F 0.559434 34.804534 207.404701
F 7.395537 23.157658 210.217795
F 27.486966 34.736457 207.768910
F 0.559434 42.523751 207.404701
F 2.913614 23.159520 210.160247
F 27.486966 42.455674 207.768910
F 9.661918 27.017244 207.520010
F 9.661918 34.736456 207.520010
F 9.661918 42.455672 207.520010
F 18.574446 27.017246 207.644460
F 18.574446 34.736457 207.644460
F 18.574446 42.455674 207.644459
F 0.590551 24.368157 203.764533
F 0.411057 24.418618 225.610580
F 27.537764 24.444175 204.130392
F 27.232925 24.444175 225.961504
F 0.590551 32.087368 203.764533
F 0.411057 32.137829 225.610580
F 27.537764 32.163386 204.130392
F 27.232925 32.163385 225.961504
F 0.590551 39.806584 203.764533
F 0.411057 39.857045 225.610579
F 27.537764 39.882601 204.130392
F 27.232925 39.882601 225.961503
F 9.712716 24.444176 203.881492
F 9.407876 24.444176 225.712604
F 9.712716 32.163387 203.881492
F 9.407876 32.163387 225.712604
F 9.712716 39.882602 203.881492
F 9.407876 39.882602 225.712604
F 18.625243 24.444174 204.005941
F 18.320403 24.444174 225.837053
F 18.625243 32.163385 204.005941
F 18.320403 32.163385 225.837053
F 18.625243 39.882601 204.005941
F 18.320403 39.882601 225.837053
F 2.972360 30.874691 207.429797
F 29.715097 30.876851 207.800023
F 2.972360 38.593905 207.429797
F 29.715097 38.596065 207.800023
F 16.295497 28.303779 211.251866
F 2.972360 46.313120 207.429797
F 7.382947 43.742210 211.127416
F 29.715097 46.315281 207.800023
F 11.890055 30.876851 207.551122
F 11.890055 38.596066 207.551122
F 7.382947 36.022993 211.127415
F 11.890055 46.315281 207.551122
F 20.802578 30.876852 207.675572
F 20.802578 38.596065 207.675572
F 7.382947 28.303781 211.127416
F 3.022836 28.305980 203.791159
F 2.719041 28.307142 225.622844
F 29.765891 28.303780 204.161505
F 29.461051 28.303780 225.992616
F 3.022836 36.025193 203.791159
F 2.719041 36.026354 225.622844
F 29.765891 36.022993 204.161505
F 29.461051 36.022993 225.992616
F 3.022836 43.744409 203.791159
F 2.719041 43.745571 225.622845
F 29.765891 43.742209 204.161505
F 29.461051 43.742209 225.992616
F 11.940849 28.303779 203.912604
F 11.636009 28.303779 225.743715
F 11.940849 36.022992 203.912603
F 11.636009 36.022992 225.743715
F 11.940849 43.742209 203.912604
F 11.636009 43.742208 225.743715
F 20.853373 28.303780 204.037054
F 20.548534 28.303780 225.868166
F 20.853373 36.022992 204.037054
F 20.548534 36.022993 225.868165
F 20.853373 43.742208 204.037054
F 20.548534 43.742208 225.868166
F 2.964560 28.301810 206.521657
F 2.669727 28.305286 228.350224
F 29.727797 28.303780 206.890393
F 29.422957 28.303780 228.721505
F 2.964560 36.021023 206.521657
F 2.669727 36.024499 228.350225
F 29.727796 36.022993 206.890393
F 29.422957 36.022993 228.721505
F 2.964560 43.740239 206.521657
F 2.669727 43.743715 228.350225
F 29.727797 43.742209 206.890393
F 29.422957 43.742209 228.721505
F 11.902755 28.303779 206.641493
F 11.597915 28.303779 228.472604
F 11.902755 36.022992 206.641493
F 11.597915 36.022992 228.472605
F 11.902755 43.742209 206.641493
F 11.597915 43.742209 228.472605
F 20.815278 28.303780 206.765943
F 20.510438 28.303779 228.597055
F 20.815278 36.022992 206.765943
F 20.510439 36.022992 228.597055
F 20.815278 43.742208 206.765944
F 20.510439 43.742208 228.597055
F 2.913614 30.878731 210.160247
F 29.676981 30.876851 210.528911
F 2.913614 38.597945 210.160247
F 29.676981 38.596065 210.528911
F 25.157225 46.315281 215.014834
F 29.676981 46.315281 210.528911
F 11.851939 30.876851 210.280011
F 11.851939 38.596065 210.280011
F 25.157225 38.596065 215.014834
F 11.851939 46.315281 210.280011
F 20.764463 30.876852 210.404461
F 20.764463 38.596066 210.404461
F 20.764463 23.157641 210.404461
F 5.217261 24.443371 206.548735
F 4.912236 24.443496 228.379760
F 31.955927 24.444175 206.921506
F 31.651088 24.444175 228.752617
F 5.217261 32.162582 206.548735
F 4.912236 32.162707 228.379760
F 31.955927 32.163386 206.921506
F 31.651088 32.163386 228.752617
F 5.217261 39.881797 206.548735
F 4.912236 39.881922 228.379760
F 31.955927 39.882601 206.921506
F 31.651088 39.882601 228.752617
F 14.130887 24.444174 206.672606
F 13.826048 24.444174 228.503717
F 14.130887 32.163385 206.672606
F 13.826047 32.163385 228.503717
F 14.130887 39.882601 206.672606
F 13.826048 39.882601 228.503717
F 23.043410 24.444174 206.797056
F 22.738571 24.444175 228.628167
F 23.043410 32.163385 206.797056
F 22.738571 32.163385 228.628168
F 23.043410 39.882600 206.797056
F 22.738571 39.882600 228.628168
F 5.166459 27.018051 210.187256
F 31.905107 27.017246 210.560024
F 5.166459 34.737262 210.187256
F 31.905107 34.736457 210.560024
F 5.166459 42.456479 210.187256
F 31.905107 42.455673 210.560024
F 14.080068 27.017246 210.311123
F 14.080068 34.736458 210.311124
F 14.080068 42.455674 210.311124
F 22.992592 27.017246 210.435574
F 22.992592 34.736457 210.435574
F 22.992592 42.455673 210.435574
F 5.202760 27.017621 207.457520
F 31.943223 27.017246 207.831135
F 5.202760 34.736833 207.457520
F 31.943223 34.736457 207.831135
F 5.202760 42.456049 207.457520
F 31.943223 42.455673 207.831135
F 14.118184 27.017246 207.582235
F 14.118184 34.736458 207.582234
F 14.118184 42.455674 207.582235
F 23.030707 27.017246 207.706685
F 23.030707 34.736457 207.706685
F 23.030707 42.455673 207.706685
F 5.253739 24.443790 203.818991
F 4.949503 24.443492 225.649905
F 31.994021 24.444175 204.192617
F 31.689182 24.444175 226.023729
F 5.253739 32.163000 203.818991
F 4.949503 32.162703 225.649905
F 31.994021 32.163386 204.192617
F 31.689182 32.163386 226.023729
F 5.253738 39.882216 203.818990
F 4.949503 39.881918 225.649905
F 31.994021 39.882601 204.192617
F 31.689182 39.882601 226.023729
F 14.168981 24.444174 203.943717
F 13.864142 24.444174 225.774828
F 14.168981 32.163385 203.943716
F 13.864142 32.163385 225.774828
F 14.168981 39.882601 203.943716
F 13.864142 39.882601 225.774828
F 23.081505 24.444175 204.068167
F 22.776665 24.444174 225.899278
F 23.081505 32.163385 204.068167
F 22.776665 32.163385 225.899278
F 23.081505 39.882600 204.068166
F 22.776665 39.882600 225.899278
F 7.433766 30.876851 207.488898
F 7.433766 38.596065 207.488898
F 25.157225 30.876851 215.014834
F 7.433766 46.315280 207.488898
F 16.346316 30.876851 207.613348
F 16.346316 38.596065 207.613347
F 16.244703 38.596065 214.890384
F 25.258839 30.876851 207.737798
F 25.258839 38.596065 207.737797
F 16.244703 30.876851 214.890384
F 25.258839 46.315281 207.737798
F 7.484558 28.303781 203.850380
F 7.179723 28.303780 225.681490
F 7.484558 36.022994 203.850380
F 7.179722 36.022993 225.681490
F 7.484558 43.742210 203.850380
F 7.179723 43.742209 225.681490
F 16.397111 28.303779 203.974829
F 16.092271 28.303779 225.805940
F 16.397111 36.022992 203.974829
F 16.092271 36.022992 225.805940
F 16.397110 43.742208 203.974828
F 16.092271 43.742208 225.805940
F 25.309634 28.303780 204.099279
F 25.004794 28.303780 225.930391
F 25.309634 36.022993 204.099279
F 25.004794 36.022993 225.930390
F 25.309634 43.742209 204.099279
F 25.004794 43.742209 225.930391
F 7.446359 28.303764 206.579276
F 7.141576 28.303775 228.410380
F 7.446359 36.022977 206.579276
F 7.141576 36.022988 228.410381
F 7.446359 43.742193 206.579276
F 7.141576 43.742204 228.410381
F 16.359017 28.303780 206.703718
F 16.054177 28.303780 228.534829
F 16.359016 36.022992 206.703718
F 16.054177 36.022992 228.534829
F 16.359016 43.742209 206.703718
F 16.054177 43.742209 228.534830
F 25.271539 28.303780 206.828168
F 24.966699 28.303780 228.659279
F 25.271539 36.022993 206.828168
F 24.966699 36.022993 228.659280
F 25.271538 43.742209 206.828169
F 24.966699 43.742209 228.659280
F 7.395538 30.876869 210.217795
F 7.395537 38.596083 210.217795
F 7.332155 46.315280 214.765935
F 16.308200 30.876851 210.342236
F 16.308200 38.596066 210.342236
F 7.332155 38.596065 214.765935
F 25.220724 30.876851 210.466686
F 25.220724 38.596065 210.466686
F 7.332155 30.876851 214.765935
F 25.220724 46.315281 210.466687
F 0.681675 24.472712 213.770374
F 27.398056 24.444175 214.136317
F 0.681675 32.191923 213.770374
F 27.398056 32.163386 214.136317
F 0.681675 39.911138 213.770374
F 27.398056 39.882601 214.136317
F 9.573010 24.444176 213.887416
F 9.573010 32.163386 213.887416
F 9.573010 39.882602 213.887416
F 18.485535 24.444174 214.011868
F 18.485535 32.163385 214.011868
F 18.485535 39.882600 214.011868
F 0.631902 26.990116 217.408918
F 27.347238 27.017246 217.774836
F 0.631902 34.709327 217.408919
F 27.347238 34.736457 217.774836
F 0.631902 42.428543 217.408919
F 27.347238 42.455673 217.774836
F 9.522190 27.017245 217.525935
F 9.522190 34.736457 217.525935
F 9.522191 42.455673 217.525935
F 18.434717 27.017246 217.650386
F 18.434717 34.736458 217.650386
F 18.434717 42.455674 217.650386
F 0.528770 27.055909 214.685574
F 27.385353 27.017246 215.045947
F 0.528770 34.775121 214.685574
F 27.385353 34.736458 215.045947
F 0.528770 42.494337 214.685574
F 27.385353 42.455673 215.045947
F 9.560304 27.017244 214.797048
F 9.560304 34.736456 214.797048
F 9.560304 42.455672 214.797047
F 18.472832 27.017246 214.921497
F 18.472832 34.736458 214.921497
F 18.472832 42.455674 214.921497
F 0.543199 24.390331 211.045099
F 27.436151 24.444175 211.407429
F 0.543199 32.109541 211.045099
F 27.436151 32.163386 211.407429
F 0.543199 39.828757 211.045098
F 27.436151 39.882601 211.407428
F 9.611102 24.444176 211.158529
F 9.611102 32.163387 211.158529
F 9.611102 39.882603 211.158529
F 18.523630 24.444174 211.282978
F 18.523630 32.163385 211.282978
F 18.523630 39.882601 211.282978
F 2.871279 30.874367 214.707029
F 29.613483 30.876851 215.077060
F 2.871279 38.593581 214.707029
F 29.613483 38.596065 215.077060
F 22.979892 39.882600 211.345203
F 2.871279 46.312796 214.707029
F 22.979892 32.163385 211.345203
F 29.613483 46.315280 215.077060
F 11.788442 30.876851 214.828159
F 11.788442 38.596066 214.828159
F 22.979892 24.444174 211.345203
F 11.788442 46.315281 214.828159
F 20.700965 30.876852 214.952609
F 20.700965 38.596065 214.952609
F 20.700965 23.157641 214.952610
F 2.921827 28.306040 211.068419
F 29.664278 28.303780 211.438541
F 2.921827 36.025252 211.068418
F 29.664278 36.022993 211.438541
F 2.921827 43.744469 211.068419
F 29.664278 43.742209 211.438541
F 11.839235 28.303779 211.189641
F 11.839236 36.022992 211.189640
F 11.839235 43.742208 211.189640
F 20.751760 28.303780 211.314090
F 20.751760 36.022992 211.314090
F 20.751760 43.742208 211.314090
F 2.864054 28.302388 213.798436
F 29.626183 28.303780 214.167429
F 2.864054 36.021601 213.798436
F 29.626183 36.022993 214.167430
F 2.864054 43.740817 213.798436
F 29.626183 43.742209 214.167430
F 11.801142 28.303779 213.918530
F 11.801142 36.022992 213.918530
F 11.801142 43.742209 213.918530
F 20.713665 28.303779 214.042980
F 20.713665 36.022992 214.042980
F 20.713665 43.742208 214.042980
F 2.815596 30.877393 217.436284
F 29.575368 30.876851 217.805949
F 2.815596 38.596607 217.436284
F 29.575368 38.596065 217.805949
F 14.067368 39.882601 211.220752
F 29.575368 46.315281 217.805949
F 11.750326 30.876851 217.557049
F 11.750326 38.596065 217.557049
F 14.067368 32.163385 211.220752
F 11.750326 46.315281 217.557048
F 20.662850 30.876852 217.681499
F 20.662849 38.596066 217.681499
F 20.662850 23.157641 217.681499
F 5.115677 24.443371 213.825776
F 31.854314 24.444175 214.198543
F 5.115677 32.162581 213.825776
F 31.854314 32.163386 214.198543
F 5.115676 39.881797 213.825776
F 31.854314 39.882601 214.198543
F 14.029274 24.444174 213.949642
F 14.029274 32.163385 213.949642
F 14.029274 39.882601 213.949642
F 22.941797 24.444175 214.074093
F 22.941797 32.163385 214.074093
F 22.941797 39.882601 214.074093
F 5.064862 27.018047 217.464293
F 31.803494 27.017246 217.837061
F 5.064862 34.737258 217.464294
F 31.803495 34.736457 217.837061
F 5.064862 42.456474 217.464293
F 31.803494 42.455673 217.837061
F 13.978455 27.017246 217.588161
F 13.978455 34.736458 217.588161
F 13.978455 42.455674 217.588161
F 22.890979 27.017246 217.712611
F 22.890979 34.736457 217.712612
F 22.890979 42.455673 217.712612
F 5.101168 27.017709 214.734502
F 31.841610 27.017246 215.108172
F 5.101168 34.736921 214.734502
F 31.841610 34.736457 215.108173
F 5.101168 42.456137 214.734502
F 31.841610 42.455673 215.108172
F 14.016571 27.017246 214.859272
F 14.016571 34.736457 214.859272
F 14.016571 42.455674 214.859272
F 22.929094 27.017246 214.983722
F 22.929094 34.736457 214.983722
F 22.929094 42.455673 214.983722
F 5.151890 24.443771 211.096023
F 31.892408 24.444175 211.469654
F 5.151890 32.162982 211.096023
F 31.892408 32.163386 211.469654
F 5.151890 39.882198 211.096022
F 31.892408 39.882601 211.469654
F 14.067368 24.444174 211.220752
F 20.904191 46.315281 200.398536
F 20.599352 46.315281 222.229647
F 20.866076 46.315281 203.127425
F 16.206587 46.315281 217.619273
F 20.561236 46.315281 224.958536
F 16.447929 46.315281 200.336311
F 16.143090 46.315281 222.167422
F 16.409814 46.315281 203.065200
F 16.104974 46.315281 224.896311
F 20.802578 46.315281 207.675572
F 20.764463 46.315281 210.404461
F 16.346316 46.315281 207.613347
F 16.308201 46.315281 210.342236
F 20.700965 46.315281 214.952610
F 20.662849 46.315281 217.681499
F 16.244703 46.315281 214.890384
F 7.293937 23.157655 217.494831
F 3.016968 23.159301 202.882631
F 7.497170 23.157654 202.940756
F 7.192366 23.157647 224.771863
F 0.094974 24.368119 243.017298
F 26.991603 24.444175 243.244467
F 0.094974 32.087330 243.017297
F 26.991603 32.163386 243.244467
F 0.094974 39.806546 243.017297
F 26.991603 39.882601 243.244467
F 9.166558 24.444176 242.995565
F 9.166558 32.163387 242.995566
F 9.166558 39.882602 242.995566
F 18.079083 24.444174 243.120017
F 18.079083 32.163385 243.120017
F 18.079083 39.882601 243.120017
F 0.042351 27.097326 246.662914
F 26.940785 27.017246 246.882985
F 0.042351 34.816538 246.662915
F 26.940785 34.736457 246.882986
F 0.042351 42.535754 246.662915
F 26.940785 42.455673 246.882986
F 9.115739 27.017245 246.634084
F 9.115739 34.736456 246.634084
F 9.115739 42.455672 246.634084
F 18.028265 27.017246 246.758535
F 18.028265 34.736458 246.758535
F 18.028265 42.455674 246.758535
F 0.222574 27.015683 243.827702
F 26.978900 27.017246 244.154097
F 0.222574 34.734895 243.827702
F 26.978900 34.736458 244.154097
F 0.222574 42.454111 243.827702
F 26.978900 42.455674 244.154097
F 9.153853 27.017245 243.905197
F 9.153853 34.736457 243.905196
F 9.153853 42.455673 243.905196
F 18.066380 27.017246 244.029646
F 18.066380 34.736457 244.029646
F 18.066380 42.455674 244.029646
F 0.256479 24.438387 240.184788
F 27.029698 24.444175 240.515578
F 0.256479 32.157598 240.184788
F 27.029698 32.163386 240.515578
F 0.256479 39.876814 240.184788
F 27.029698 39.882601 240.515578
F 9.204650 24.444176 240.266678
F 9.204651 32.163387 240.266678
F 9.204651 39.882602 240.266678
F 18.117177 24.444174 240.391127
F 18.117177 32.163385 240.391127
F 18.117177 39.882601 240.391127
F 2.462870 30.877108 243.812840
F 29.207031 30.876851 244.185209
F 2.462870 38.596322 243.812840
F 29.207031 38.596065 244.185209
F 2.462870 23.157897 243.812840
F 15.197984 38.612696 261.220485
F 15.901748 38.596065 239.450386
F 29.207031 46.315281 244.185209
F 11.381989 30.876851 243.936308
F 11.381989 38.596066 243.936308
F 15.197984 30.893483 261.220485
F 11.381989 46.315281 243.936308
F 20.294512 30.876851 244.060759
F 20.294512 38.596065 244.060759
F 15.901747 30.876851 239.450385
F 2.513479 28.304112 240.174963
F 29.257825 28.303780 240.546690
F 2.513479 36.023325 240.174963
F 29.257825 36.022993 240.546690
F 2.513479 43.742541 240.174962
F 29.257825 43.742209 240.546690
F 11.432783 28.303779 240.297789
F 11.432783 36.022992 240.297789
F 11.432783 43.742209 240.297789
F 20.345307 28.303780 240.422240
F 20.345307 36.022992 240.422240
F 20.345307 43.742208 240.422240
F 2.472232 28.306200 242.903198
F 29.219730 28.303780 243.275579
F 2.472232 36.025412 242.903198
F 29.219730 36.022993 243.275579
F 2.472232 43.744628 242.903198
F 29.219730 43.742209 243.275580
F 11.394689 28.303779 243.026679
F 11.394689 36.022992 243.026679
F 11.394689 43.742209 243.026679
F 20.307212 28.303780 243.151129
F 20.307212 36.022992 243.151129
F 20.307212 43.742209 243.151129
F 2.423715 30.873929 246.541077
F 29.168915 30.876851 246.914098
F 2.423715 38.593143 246.541077
F 29.168915 38.596065 246.914098
F 2.423715 46.312359 246.541077
F 29.168915 46.315281 246.914098
F 11.343873 30.876851 246.665197
F 11.343873 38.596065 246.665198
F 33.023021 38.612698 261.469388
F 11.343873 46.315281 246.665197
F 20.256397 30.876851 246.789648
F 20.256397 38.596065 246.789648
F 20.256397 23.157641 246.789648
F 4.708609 24.444231 242.933301
F 31.447861 24.444175 243.306692
F 4.708609 32.163442 242.933302
F 31.447861 32.163386 243.306692
F 4.708609 39.882658 242.933302
F 31.447861 39.882601 243.306692
F 13.622821 24.444174 243.057792
F 13.622821 32.163385 243.057791
F 13.622821 39.882601 243.057791
F 22.535344 24.444174 243.182242
F 22.535344 32.163385 243.182242
F 22.535344 39.882600 243.182242
F 4.657825 27.016997 246.571681
F 31.397042 27.017246 246.945210
F 4.657825 34.736209 246.571681
F 31.397042 34.736457 246.945210
F 4.657825 42.455425 246.571681
F 31.397042 42.455673 246.945210
F 13.572002 27.017246 246.696311
F 13.572002 34.736458 246.696310
F 13.572002 42.455674 246.696310
F 22.484526 27.017246 246.820760
F 22.484526 34.736457 246.820760
F 22.484526 42.455673 246.820760
F 4.696155 27.018028 243.842416
F 31.435157 27.017246 244.216322
F 4.696155 34.737240 243.842416
F 31.435157 34.736457 244.216322
F 4.696155 42.456456 243.842416
F 31.435157 42.455673 244.216322
F 13.610118 27.017246 243.967422
F 13.610118 34.736457 243.967421
F 13.610118 42.455674 243.967421
F 22.522641 27.017246 244.091871
F 22.522641 34.736457 244.091871
F 22.522641 42.455673 244.091871
F 4.746759 24.443420 240.203919
F 31.485955 24.444175 240.577803
F 4.746759 32.162631 240.203919
F 31.485955 32.163386 240.577803
F 4.746759 39.881846 240.203919
F 31.485955 39.882601 240.577803
F 13.660915 24.444174 240.328902
F 13.660915 32.163385 240.328902
F 13.660915 39.882601 240.328902
F 22.573439 24.444174 240.453353
F 22.573439 32.163385 240.453352
F 22.573439 39.882600 240.453352
F 6.925664 30.876879 243.874064
F 6.925664 38.596093 243.874064
F 6.925664 23.157668 243.874064
F 6.290791 38.609150 261.094204
F 15.838250 30.876851 243.998533
F 15.838250 38.596065 243.998533
F 6.989165 38.596066 239.325934
F 24.750772 30.876851 244.122984
F 24.750772 38.596065 244.122984
F 33.023020 30.893484 261.469388
F 24.750772 46.315281 244.122984
F 6.976462 28.303759 240.235549
F 6.976462 36.022971 240.235549
F 6.976462 43.742188 240.235549
F 15.889045 28.303779 240.360015
F 15.889045 36.022992 240.360015
F 15.889045 43.742208 240.360014
F 24.801568 28.303780 240.484465
F 24.801568 36.022993 240.484465
F 24.801568 43.742209 240.484465
F 6.938378 28.303782 242.964451
F 6.938378 36.022995 242.964452
F 6.938378 43.742210 242.964452
F 15.850950 28.303779 243.088904
F 15.850950 36.022992 243.088904
F 15.850950 43.742209 243.088904
F 24.763472 28.303780 243.213355
F 24.763472 36.022993 243.213355
F 24.763472 43.742209 243.213355
F 6.887575 30.876847 246.602968
F 6.887575 38.596061 246.602969
F 6.887575 46.315276 246.602968
F 15.800134 30.876851 246.727422
F 15.800134 38.596065 246.727422
F 6.290791 30.889936 261.094204
F 24.712657 30.876851 246.851873
F 24.712657 38.596065 246.851873
F 24.712657 23.157641 246.851873
F 24.712657 46.315281 246.851873
F 0.006240 24.368559 250.296169
F 26.889990 24.444175 250.521503
F 0.006240 32.087770 250.296169
F 26.889990 32.163386 250.521503
F 0.006240 39.806985 250.296170
F 26.889990 39.882601 250.521504
F 9.064946 24.444176 250.272602
F 9.064946 32.163387 250.272602
F 9.064946 39.882602 250.272602
F 17.977470 24.444174 250.397053
F 17.977470 32.163385 250.397053
F 17.977470 39.882601 250.397053
F 0.354585 27.032770 232.014767
F 6.989165 30.876852 239.325934
F 27.144011 27.017246 232.328910
F 26.839172 27.017246 254.160003
F 0.354585 34.751981 232.014768
F 24.814271 46.315281 239.574835
F 27.144011 34.736457 232.328910
F 26.839172 34.736457 254.160003
F 0.354585 42.471197 232.014768
F 24.110507 23.174272 261.344936
F 27.144011 42.455673 232.328910
F 26.839172 42.455674 254.160003
F 9.318964 27.017245 232.080009
F 9.014127 27.017245 253.911102
F 9.318964 34.736456 232.080009
F 9.014127 34.736456 253.911102
F 9.318964 42.455672 232.080009
F 9.014127 42.455673 253.911102
F 18.231491 27.017246 232.204460
F 17.926652 27.017246 254.035553
F 18.231491 34.736458 232.204461
F 17.926652 34.736458 254.035554
F 18.231491 42.455674 232.204460
F 17.926652 42.455674 254.035554
F 0.158081 26.998626 251.111691
F 27.182126 27.017246 229.600021
F 26.877287 27.017246 251.431132
F 0.158081 34.717838 251.111691
F 27.182126 34.736458 229.600021
F 26.877287 34.736457 251.431132
F 0.158081 42.437054 251.111691
F 27.182126 42.455673 229.600021
F 26.877287 42.455673 251.431132
F 9.357079 27.017245 229.351122
F 9.052241 27.017245 251.182232
F 9.357079 34.736456 229.351122
F 9.052241 34.736457 251.182232
F 9.357079 42.455672 229.351122
F 9.052241 42.455673 251.182233
F 18.269606 27.017246 229.475571
F 17.964766 27.017246 251.306682
F 18.269606 34.736457 229.475571
F 17.964766 34.736457 251.306682
F 18.269606 42.455674 229.475571
F 17.964766 42.455674 251.306682
F 0.189894 24.453982 247.470014
F 26.928085 24.444175 247.792615
F 0.189894 32.173193 247.470014
F 26.928085 32.163385 247.792615
F 0.189893 39.892409 247.470014
F 26.928085 39.882601 247.792615
F 9.103038 24.444176 247.543715
F 9.103038 32.163387 247.543715
F 9.103038 39.882602 247.543715
F 18.015564 24.444174 247.668164
F 18.015564 32.163385 247.668164
F 18.015564 39.882601 247.668164
F 2.667221 30.874036 229.261177
F 2.362586 30.877418 251.089040
F 29.410257 30.876851 229.631134
F 29.105418 30.876851 251.462245
F 2.667221 38.593250 229.261177
F 2.362586 38.596632 251.089040
F 29.410257 38.596065 229.631134
F 29.105418 38.596065 251.462245
F 24.559015 43.741092 257.761473
F 2.362586 23.158207 251.089040
F 2.667221 46.312466 229.261177
F 24.865086 43.742209 235.936316
F 24.559015 36.021876 257.761473
F 24.865086 36.022993 235.936317
F 29.410257 46.315281 229.631134
F 29.105418 46.315281 251.462245
F 11.585216 30.876851 229.382234
F 11.280376 30.876851 251.213344
F 11.585216 38.596066 229.382234
F 11.280376 38.596065 251.213344
F 24.559015 28.302663 257.761473
F 24.865086 28.303780 235.936317
F 11.585216 46.315281 229.382233
F 11.280376 46.315281 251.213344
F 20.497738 30.876851 229.506684
F 20.192899 30.876851 251.337795
F 20.497738 38.596065 229.506684
F 20.192899 38.596065 251.337795
F 15.646493 43.741092 257.637023
F 15.952564 43.742209 235.811866
F 2.412544 28.303215 247.450853
F 29.156212 28.303780 247.823728
F 2.412544 36.022428 247.450852
F 29.156212 36.022993 247.823728
F 2.412544 43.741644 247.450852
F 29.156212 43.742209 247.823727
F 11.331169 28.303779 247.574826
F 11.331169 36.022992 247.574826
F 11.331169 43.742208 247.574826
F 20.243694 28.303780 247.699277
F 20.243694 36.022992 247.699277
F 20.243694 43.742208 247.699277
F 2.375583 28.307347 250.178798
F 29.118117 28.303780 250.552616
F 2.375583 36.026560 250.178798
F 29.118117 36.022993 250.552616
F 2.375583 43.745776 250.178798
F 29.118117 43.742209 250.552616
F 11.293076 28.303779 250.303715
F 11.293076 36.022992 250.303716
F 11.293076 43.742209 250.303716
F 20.205599 28.303780 250.428166
F 20.205599 36.022992 250.428166
F 20.205599 43.742209 250.428166
F 2.619848 30.875248 231.988662
F 2.327799 30.872487 253.816338
F 29.372142 30.876851 232.360023
F 29.067302 30.876851 254.191116
F 2.619848 38.594462 231.988662
F 2.327799 38.591701 253.816338
F 29.372142 38.596065 232.360023
F 29.067302 38.596065 254.191116
F 2.619848 46.313677 231.988662
F 2.327799 46.310916 253.816338
F 29.372141 46.315281 232.360023
F 29.067302 46.315281 254.191116
F 11.547099 30.876851 232.111123
F 11.242260 30.876851 253.942216
F 11.547099 38.596065 232.111123
F 11.242260 38.596065 253.942216
F 15.646493 36.021875 257.637023
F 15.952564 36.022992 235.811866
F 11.547100 46.315281 232.111123
F 11.242260 46.315281 253.942216
F 20.459623 30.876851 232.235573
F 20.154783 30.876851 254.066666
F 20.459623 38.596065 232.235573
F 20.154783 38.596066 254.066666
F 20.459623 23.157641 232.235573
F 20.154783 23.157641 254.066666
F 4.607137 24.444587 250.210080
F 31.346248 24.444175 250.583728
F 4.607137 32.163798 250.210080
F 31.346248 32.163386 250.583729
F 4.607137 39.883013 250.210080
F 31.346248 39.882601 250.583729
F 13.521208 24.444174 250.334829
F 13.521208 32.163385 250.334828
F 13.521208 39.882601 250.334829
F 22.433731 24.444174 250.459279
F 22.433731 32.163385 250.459279
F 22.433731 39.882600 250.459279
F 4.861263 27.017782 232.018172
F 4.556489 27.016708 253.848480
F 31.600268 27.017246 232.391135
F 31.295429 27.017246 254.222228
F 4.861263 34.736993 232.018173
F 4.556489 34.735919 253.848480
F 31.600268 34.736457 232.391136
F 31.295429 34.736457 254.222228
F 4.861263 42.456210 232.018172
F 4.556489 42.455135 253.848480
F 31.600268 42.455673 232.391135
F 31.295429 42.455673 254.222229
F 13.775228 27.017246 232.142235
F 13.470389 27.017246 253.973328
F 13.775229 34.736458 232.142235
F 13.470389 34.736458 253.973328
F 13.775228 42.455674 232.142235
F 13.470389 42.455674 253.973328
F 22.687753 27.017246 232.266685
F 22.382913 27.017246 254.097778
F 22.687753 34.736458 232.266686
F 22.382913 34.736457 254.097779
F 22.687753 42.455673 232.266686
F 22.382913 42.455673 254.097778
F 4.898805 27.017941 229.288411
F 4.595042 27.018095 251.119401
F 31.638384 27.017246 229.662247
F 31.333544 27.017246 251.493358
F 4.898805 34.737153 229.288412
F 4.595042 34.737306 251.119401
F 31.638384 34.736457 229.662247
F 31.333544 34.736457 251.493358
F 4.898805 42.456369 229.288412
F 4.595042 42.456523 251.119401
F 31.638384 42.455673 229.662247
F 31.333544 42.455673 251.493358
F 13.813344 27.017246 229.413346
F 13.508505 27.017246 251.244457
F 13.813344 34.736458 229.413346
F 13.508505 34.736457 251.244457
F 13.813344 42.455674 229.413346
F 13.508505 42.455674 251.244457
F 22.725867 27.017246 229.537797
F 22.421028 27.017246 251.368907
F 22.725867 34.736457 229.537796
F 22.421028 34.736457 251.368907
F 22.725867 42.455673 229.537797
F 22.421028 42.455673 251.368907
F 4.645569 24.443361 247.480910
F 31.384342 24.444175 247.854840
F 4.645569 32.162572 247.480910
F 31.384342 32.163386 247.854840
F 4.645569 39.881787 247.480910
F 31.384342 39.882601 247.854840
F 13.559302 24.444174 247.605939
F 13.559302 32.163385 247.605939
F 13.559302 39.882601 247.605939
F 22.471826 24.444175 247.730390
F 22.471826 32.163385 247.730390
F 22.471826 39.882601 247.730390
F 7.128920 30.876855 229.320006
F 6.824051 30.876890 251.151092
F 7.128920 38.596069 229.320006
F 6.824051 38.596104 251.151092
F 7.128920 23.157645 229.320006
F 6.824051 23.157679 251.151092
F 15.646493 28.302663 257.637023
F 15.952564 28.303780 235.811866
F 16.041477 30.876851 229.444459
F 15.736637 30.876852 251.275570
F 16.041477 38.596065 229.444459
F 15.736637 38.596065 251.275569
F 6.733665 43.740916 257.512119
F 7.039973 43.742206 235.687416
F 24.953999 30.876851 229.568909
F 24.649159 30.876851 251.400020
F 24.953999 38.596065 229.568909
F 24.649159 38.596065 251.400020
F 6.733665 36.021700 257.512118
F 7.039973 36.022991 235.687416
F 24.953999 46.315281 229.568909
F 24.649159 46.315281 251.400020
F 6.874842 28.303747 247.512578
F 6.874842 36.022959 247.512578
F 6.874842 43.742175 247.512577
F 15.787432 28.303779 247.637052
F 15.787432 36.022992 247.637052
F 15.787432 43.742208 247.637052
F 24.699954 28.303780 247.761503
F 24.699954 36.022993 247.761502
F 24.699954 43.742209 247.761502
F 6.836794 28.303788 250.241485
F 6.836794 36.023001 250.241485
F 6.836794 43.742217 250.241485
F 15.749337 28.303780 250.365941
F 15.749337 36.022992 250.365941
F 15.749337 43.742209 250.365941
F 24.661859 28.303780 250.490391
F 24.661859 36.022993 250.490391
F 24.661859 43.742209 250.490391
F 7.090764 30.876855 232.048898
F 6.785996 30.876840 253.879984
F 7.090764 38.596069 232.048898
F 6.785996 38.596054 253.879984
F 6.733666 28.302487 257.512118
F 6.785996 46.315269 253.879984
F 16.003361 30.876851 232.173348
F 15.698521 30.876851 254.004441
F 16.003361 38.596065 232.173348
F 15.698521 38.596066 254.004441
F 7.039973 28.303778 235.687416
F 24.598344 43.742206 255.037935
F 24.915884 30.876851 232.297798
F 24.611044 30.876851 254.128891
F 24.915884 38.596065 232.297798
F 24.611044 38.596065 254.128891
F 24.915884 23.157641 232.297798
F 24.611044 23.157641 254.128891
F 24.915884 46.315281 232.297798
F 24.611044 46.315281 254.128891
F 0.257784 24.404138 235.687559
F 24.903181 43.742209 233.207427
F 27.093217 24.444175 235.967429
F 26.787146 24.443058 257.792586
F 0.257784 32.123349 235.687559
F 24.110508 38.612696 261.344936
F 27.093217 32.163386 235.967429
F 26.787146 32.162269 257.792586
F 0.257784 39.842565 235.687559
F 24.814271 38.596065 239.574835
F 27.093217 39.882601 235.967429
F 26.787146 39.881484 257.792586
F 9.268171 24.444176 235.718527
F 8.962094 24.443057 257.543669
F 9.268171 32.163387 235.718528
F 8.962094 32.162268 257.543669
F 9.268171 39.882602 235.718528
F 8.962094 39.881483 257.543669
F 18.180696 24.444174 235.842979
F 17.874625 24.443057 257.668136
F 18.180696 32.163385 235.842979
F 17.874625 32.162269 257.668135
F 18.180696 39.882601 235.842979
F 17.874625 39.881484 257.668136
F 0.167926 27.079214 239.357628
F 24.110507 30.893482 261.344936
F 27.042398 27.017246 239.605948
F 26.338634 27.033878 261.376049
F 0.167927 34.798425 239.357627
F 24.814271 30.876851 239.574835
F 27.042398 34.736457 239.605948
F 26.338635 34.753089 261.376049
F 0.167927 42.517641 239.357627
F 15.197983 23.174272 261.220486
F 27.042398 42.455673 239.605948
F 26.338634 42.472305 261.376049
F 9.217351 27.017245 239.357046
F 8.516113 27.032772 261.126401
F 9.217351 34.736456 239.357046
F 8.516113 34.751982 261.126401
F 9.217351 42.455672 239.357047
F 8.516113 42.471198 261.126400
F 18.129878 27.017246 239.481497
F 17.426114 27.033877 261.251598
F 18.129878 34.736458 239.481498
F 17.426115 34.753088 261.251598
F 18.129878 42.455674 239.481498
F 17.426116 42.472304 261.251597
F 0.292008 27.029323 236.541377
F 0.100212 26.978447 258.397928
F 27.080513 27.017246 236.877059
F 26.769171 27.009627 258.654069
F 0.292008 34.748535 236.541376
F 0.100212 34.697658 258.397927
F 27.080513 34.736458 236.877059
F 26.769171 34.728839 258.654069
F 0.292008 42.467751 236.541376
F 0.100212 42.416874 258.397927
F 27.080513 42.455674 236.877059
F 26.769171 42.448055 258.654069
F 9.255466 27.017245 236.628159
F 8.944058 27.009633 258.405072
F 9.255466 34.736456 236.628159
F 8.944058 34.728845 258.405072
F 9.255466 42.455672 236.628159
F 8.944058 42.448061 258.405072
F 18.167993 27.017246 236.752608
F 17.856650 27.009627 258.529619
F 18.167993 34.736457 236.752608
F 17.856650 34.728839 258.529619
F 18.167993 42.455674 236.752608
F 17.856651 42.448055 258.529618
F 0.329458 24.426835 232.897685
F 0.126494 24.471907 254.752371
F 27.131312 24.444175 233.238540
F 26.826475 24.444172 255.069048
F 0.329458 32.146045 232.897685
F 0.126494 32.191118 254.752371
F 27.131311 32.163385 233.238540
F 26.826475 32.163383 255.069048
F 0.329458 39.865261 232.897684
F 0.126494 39.910334 254.752371
F 27.131312 39.882601 233.238540
F 26.826475 39.882598 255.069048
F 9.306263 24.444176 232.989640
F 9.001428 24.444172 254.820147
F 9.306263 32.163387 232.989640
F 9.001428 32.163383 254.820147
F 9.306263 39.882602 232.989640
F 9.001428 39.882599 254.820147
F 18.218790 24.444174 233.114089
F 17.913953 24.444171 254.944598
F 18.218790 32.163385 233.114089
F 17.913953 32.163382 254.944597
F 18.218790 39.882601 233.114089
F 17.913953 39.882598 254.944597
F 2.564410 30.875724 236.537131
F 2.254630 30.867863 258.306429
F 29.308644 30.876851 236.908172
F 28.997302 30.869233 258.685182
F 2.564410 38.594938 236.537130
F 2.254630 38.587077 258.306429
F 29.308644 38.596065 236.908171
F 28.997302 38.588447 258.685182
F 24.598344 36.022990 255.037935
F 24.903181 36.022993 233.207427
F 2.564410 46.314153 236.537130
F 2.254630 46.306292 258.306429
F 24.598344 28.303777 255.037935
F 24.903181 28.303780 233.207427
F 29.308644 46.315281 236.908171
F 28.997302 46.307662 258.685182
F 11.483602 30.876851 236.659270
F 11.172259 30.869232 258.436280
F 11.483603 38.596066 236.659270
F 11.172259 38.588447 258.436281
F 15.685821 43.742205 254.913485
F 15.990658 43.742208 233.082976
F 11.483602 46.315281 236.659270
F 11.172259 46.307662 258.436281
F 20.396125 30.876852 236.783721
F 20.084783 30.869233 258.560731
F 20.396125 38.596065 236.783721
F 20.084783 38.588446 258.560731
F 15.685821 36.022989 254.913484
F 15.990658 36.022992 233.082977
F 2.615635 28.305788 232.899234
F 2.312739 28.303362 254.726469
F 29.359438 28.303780 233.269652
F 29.054602 28.303777 255.100160
F 2.615635 36.025001 232.899234
F 2.312739 36.022575 254.726469
F 29.359438 36.022993 233.269652
F 29.054602 36.022990 255.100160
F 2.615635 43.744217 232.899234
F 2.312739 43.741791 254.726469
F 29.359438 43.742209 233.269652
F 29.054602 43.742206 255.100160
F 11.534396 28.303779 233.020752
F 11.229559 28.303776 254.851260
F 11.534396 36.022992 233.020752
F 11.229559 36.022989 254.851260
F 11.534396 43.742208 233.020751
F 11.229559 43.742205 254.851259
F 20.446921 28.303780 233.145203
F 20.142084 28.303777 254.975710
F 20.446921 36.022992 233.145202
F 20.142084 36.022989 254.975710
F 20.446921 43.742208 233.145202
F 20.142084 43.742205 254.975710
F 2.570309 28.305559 235.626979
F 2.278213 28.306876 257.444441
F 29.321344 28.303780 235.998541
F 29.015273 28.302664 257.823698
F 2.570309 36.024771 235.626979
F 2.278213 36.026089 257.444441
F 29.321344 36.022993 235.998541
F 29.015273 36.021876 257.823698
F 2.570309 43.743987 235.626979
[truncated: 2,086,773 more chars]
