# Supplementary material for: Molecular-resolution imaging of ice crystallized from liquid water by cryogenic liquid-cell TEM
Source: Nat Commun. 2025 Sep 25;16:8342. doi: 10.1038/s41467-025-62451-0 (PMC12462463; doi:10.1038/s41467-025-62451-0)
Supplement: Supplementary file 9 — Supplementary Data 1 [file 41467_2025_62451_MOESM9_ESM.zip › supercell_5_3_12/1.0/93K_relaxed.xyz]

76014
F76014
F 4.469362 1.296978 2.724207
F 4.084042 1.293818 24.547297
F 31.185672 1.285218 3.276257
F 30.902272 1.266578 24.966697
F 4.469362 9.015148 2.724207
F 4.084042 9.011998 24.547297
F 31.037272 9.080138 3.062377
F 30.975772 8.870028 24.998497
F 4.469362 16.733308 2.724197
F 4.084042 16.730208 24.547297
F 31.077172 16.870908 3.236397
F 30.589772 16.741108 24.962397
F 13.369172 1.286498 2.886697
F 12.989372 1.286358 24.710897
F 13.369172 9.004678 2.886697
F 12.989372 9.004538 24.710897
F 13.369172 16.722808 2.886697
F 12.989372 16.722708 24.710897
F 22.230772 1.198208 3.005267
F 21.738872 1.360928 24.903797
F 22.184872 9.115048 2.936217
F 21.918272 8.941588 24.833197
F 22.420372 16.597408 2.966787
F 22.013472 16.696008 24.873597
F 4.401522 3.851638 6.358197
F 4.020532 3.851628 28.185097
F 30.924272 3.704248 6.775937
F 30.902572 3.755868 28.511897
F 4.401522 11.569808 6.358197
F 4.020532 11.569808 28.185097
F 31.027672 11.691908 6.872447
F 30.860372 11.554908 28.821397
F 4.401522 19.288008 6.358197
F 4.020532 19.288008 28.185097
F 31.194672 19.448108 6.851597
F 30.678272 19.163508 28.850897
F 13.306872 3.859088 6.521757
F 12.925872 3.859088 28.348697
F 13.306872 11.577308 6.521757
F 12.925872 11.577308 28.348697
F 13.306872 19.295408 6.521757
F 12.925872 19.295408 28.348697
F 22.202372 3.824678 6.442617
F 21.740272 3.693248 28.834297
F 22.270472 11.607308 6.787867
F 21.805272 11.835708 28.627597
F 22.205472 19.152708 6.539767
F 21.901872 19.418908 28.507197
F 4.448832 3.852068 3.646697
F 4.067882 3.851628 25.473097
F 30.923972 3.874228 4.131537
F 30.889772 3.723258 25.796297
F 4.448832 11.570208 3.646697
F 4.067882 11.569808 25.473097
F 31.269572 11.650108 4.188547
F 30.809372 11.310008 26.038697
F 4.448832 19.288408 3.646697
F 4.067882 19.288008 25.473097
F 31.220372 19.518608 4.083857
F 30.847172 19.287508 26.176497
F 13.354272 3.859108 3.793587
F 12.973472 3.859088 25.620397
F 13.354272 11.577308 3.793587
F 12.973472 11.577308 25.620397
F 13.354272 19.295508 3.793587
F 12.973472 19.295408 25.620397
F 22.197372 3.745858 3.819717
F 21.885372 3.849668 25.934497
F 22.256772 11.668208 4.049157
F 21.900272 11.373608 25.928997
F 22.194172 19.092608 3.860837
F 21.987072 19.296308 25.764397
F 4.439712 1.284528 0.016109
F 4.131372 1.293818 21.835197
F 22.124972 1.280558 0.255340
F 30.703072 1.238578 22.346797
F 4.439712 9.002708 0.016109
F 4.131372 9.011998 21.835197
F 24.525672 12.679508 0.433487
F 31.196472 9.027318 22.191697
F 4.439712 16.720908 0.016109
F 4.131372 16.730208 21.835197
F 19.531472 12.949708 32.203097
F 31.027772 16.749508 22.262497
F 13.364472 1.287828 0.165392
F 13.036972 1.286358 21.982497
F 13.364472 9.005998 0.165392
F 13.036972 9.004538 21.982497
F 13.364472 16.724208 0.165392
F 13.036972 16.722708 21.982497
F 21.824772 1.206778 32.158597
F 21.771372 1.170298 22.081597
F 24.646272 5.251498 0.323344
F 22.079272 9.047768 22.070497
F 33.257672 15.460208 11.303197
F 21.894172 16.402108 22.176097
F 6.667042 7.715468 3.678707
F 6.285802 7.715608 25.505297
F 22.367772 16.663808 0.105610
F 6.667042 15.433608 3.678707
F 6.285802 15.433808 25.505297
F 33.372172 13.016608 7.618127
F 28.747972 15.235908 21.490597
F 28.912472 7.676618 21.366097
F 28.930372 13.011208 0.275225
F 15.581972 7.718198 3.832477
F 15.201172 7.718178 25.659197
F 15.581972 15.436408 3.832477
F 15.201172 15.436308 25.659197
F 15.581972 0.000026 3.832477
F 19.668772 15.418108 21.151597
F 24.323272 7.805218 4.069037
F 24.014072 7.600378 25.700997
F 24.586172 15.396108 4.143807
F 24.120072 15.357308 25.897497
F 33.254772 15.443908 18.678097
F 26.750972 1.089488 0.498712
F 6.676412 5.149358 0.050205
F 6.349282 5.148018 21.867497
F 33.032072 5.041158 29.516397
F 6.676412 12.867508 0.050204
F 6.349282 12.866208 21.867497
F 30.804572 8.974398 32.352797
F 6.676412 20.585708 0.050204
F 6.349282 20.584408 21.867497
F 23.956972 12.821408 32.348297
F 15.592172 5.146918 0.204276
F 15.264672 5.145448 22.021397
F 15.592172 12.865108 0.204276
F 15.264672 12.863608 22.021397
F 15.592172 20.583308 0.204276
F 15.264672 20.581808 22.021397
F 28.858572 20.676108 0.343298
F 24.111672 4.890708 22.228597
F 28.639572 20.534008 32.464897
F 24.176972 12.863108 22.197797
F 19.910172 13.109908 0.407011
F 24.142072 20.231108 22.245997
F 6.681702 5.148228 2.768317
F 6.301732 5.148018 24.592397
F 21.832572 16.749608 31.975097
F 6.681702 12.866408 2.768317
F 6.301732 12.866208 24.592397
F 33.241172 20.399108 14.982897
F 6.681702 20.584608 2.768317
F 6.301732 20.584408 24.592397
F 33.314972 15.548708 6.811247
F 15.596972 5.145588 2.925577
F 15.217072 5.145448 24.749797
F 15.596972 12.863808 2.925577
F 15.217072 12.863608 24.749797
F 15.596972 20.581908 2.925577
F 15.217072 20.581808 24.749797
F 24.412572 5.235268 2.999707
F 24.110272 5.036578 24.944197
F 24.543972 12.828208 3.131857
F 23.959372 12.832508 24.900797
F 24.482372 20.570408 3.038147
F 24.244972 20.483308 24.873897
F 6.619222 7.715598 6.403317
F 6.238222 7.715608 28.230297
F 32.959472 12.842508 32.413597
F 19.695772 5.050338 32.366597
F 6.619222 15.433808 6.403317
F 6.238222 15.433808 28.230297
F 26.449672 1.228348 32.324897
F 33.231472 5.223418 3.172307
F 19.740872 7.788528 21.136797
F 10.825072 23.154508 21.034197
F 6.619222 23.151908 6.403317
F 6.238222 23.152008 28.230297
F 10.825072 15.436308 21.034197
F 10.825072 7.718168 21.034197
F 33.079272 20.584608 32.383897
F 28.986272 5.038618 0.549130
F 15.534572 7.718178 6.560647
F 15.153572 7.718178 28.387597
F 15.534572 15.436308 6.560647
F 15.153572 15.436308 28.387597
F 28.806972 20.793908 17.803897
F 28.863372 13.004708 17.828097
F 24.444472 7.858438 6.808737
F 23.776772 7.818118 28.676897
F 24.316072 15.451708 6.880117
F 24.065172 15.460008 28.499197
F 20.247772 20.642508 0.271901
F 6.412802 23.152008 18.229697
F 8.913162 1.286068 2.809247
F 8.533252 1.285928 24.633397
F 8.913162 9.004238 2.809247
F 8.533252 9.004108 24.633397
F 8.913162 16.722408 2.809247
F 8.533252 16.722308 24.633397
F 17.824672 1.286498 2.964467
F 17.444772 1.286358 24.788697
F 17.824672 9.004678 2.964467
F 17.444772 9.004538 24.788697
F 17.824672 16.722808 2.964467
F 17.444772 16.722708 24.788697
F 26.925572 1.430968 3.255187
F 26.143072 1.297198 25.001197
F 26.670272 8.947018 3.238707
F 26.293772 9.029418 25.242697
F 26.732072 16.802608 3.064397
F 26.323872 16.744408 24.946597
F 8.850722 3.859518 6.444287
F 8.469732 3.859518 28.271297
F 8.850722 11.577708 6.444287
F 8.469732 11.577708 28.271297
F 8.850722 19.295908 6.444287
F 8.469732 19.295908 28.271297
F 17.762272 3.859088 6.599527
F 17.381272 3.859088 28.426497
F 17.762272 11.577308 6.599527
F 17.381272 11.577308 28.426497
F 17.762272 19.295408 6.599527
F 17.381272 19.295408 28.426497
F 26.634472 3.919838 6.778137
F 26.391172 3.859688 28.649797
F 26.570372 11.578108 6.793927
F 26.199372 11.385108 28.782397
F 26.479672 19.039908 6.622967
F 26.191472 19.296508 28.576797
F 8.898222 3.859538 3.715507
F 8.517382 3.859518 25.542297
F 8.898222 11.577708 3.715507
F 8.517382 11.577708 25.542297
F 8.898222 19.295908 3.715507
F 8.517382 19.295908 25.542297
F 17.809772 3.859118 3.871357
F 17.428872 3.859088 25.698097
F 17.809772 11.577308 3.871357
F 17.428872 11.577308 25.698097
F 17.809772 19.295508 3.871357
F 17.428872 19.295408 25.698097
F 26.673872 4.050398 4.032837
F 26.491072 4.005768 25.942797
F 26.939972 11.549308 4.025797
F 26.320072 11.556308 25.906697
F 26.646572 19.298508 3.882717
F 26.314672 19.268408 25.920597
F 8.908952 1.287858 0.087652
F 8.580872 1.285928 21.904397
F 8.908952 9.006028 0.087652
F 8.580872 9.004108 21.904397
F 8.908952 16.724208 0.087652
F 8.580872 16.722308 21.904397
F 17.819872 1.287828 0.243161
F 17.492372 1.286358 22.060297
F 17.819872 9.005998 0.243161
F 17.492372 9.004538 22.060297
F 17.819872 16.724208 0.243161
F 17.492372 16.722708 22.060297
F 22.014472 1.092598 29.533397
F 26.292272 0.960666 22.393797
F 31.257872 16.934408 0.581527
F 26.515572 8.827498 22.339297
F 22.353172 8.962758 0.148926
F 26.479572 16.573608 22.207797
F 11.126572 7.718198 3.754707
F 10.745772 7.718168 25.581497
F 11.126572 15.436408 3.754707
F 10.745772 15.436308 25.581497
F 11.126572 0.000023 3.754707
F 28.540972 5.091368 17.825897
F 19.953272 7.739208 3.827197
F 19.670972 7.706768 25.536297
F 20.032872 15.579808 3.936677
F 19.637672 15.347408 25.633397
F 33.165572 15.411308 21.367697
F 26.131272 9.057378 32.404597
F 29.022272 7.730758 4.226207
F 28.562272 7.852208 25.937297
F 28.850672 15.544008 4.026227
F 28.554272 15.338008 25.909797
F 10.999772 23.154508 11.030197
F 19.901472 20.678808 17.482197
F 11.136772 5.146908 0.126505
F 10.809272 5.145448 21.943597
F 11.136772 12.865108 0.126505
F 10.809272 12.863608 21.943597
F 11.136772 20.583308 0.126505
F 10.809272 20.581808 21.943597
F 30.967772 1.365698 32.332197
F 19.824272 5.092978 22.010897
F 33.095872 23.157808 11.435797
F 19.811172 12.823208 22.181597
F 30.790072 16.747408 32.375897
F 19.779772 20.547508 22.196697
F 24.517172 20.683508 0.355336
F 28.316672 5.120948 22.151997
F 26.923272 8.887558 0.464610
F 28.528372 12.585708 22.240697
F 32.995872 5.228408 32.240397
F 28.694672 20.489608 22.255197
F 11.141472 5.145588 2.847807
F 10.761672 5.145448 24.671997
F 11.141472 12.863808 2.847807
F 10.761672 12.863608 24.671997
F 11.141472 20.581908 2.847807
F 10.761672 20.581808 24.671997
F 20.033272 5.151928 3.069967
F 19.654172 5.086348 24.761697
F 20.108172 12.928308 3.136187
F 19.779372 12.705808 24.927297
F 20.112272 20.678008 3.051197
F 19.650172 20.641908 24.889697
F 28.788672 5.232318 3.184417
F 28.517172 5.225918 24.815097
F 29.033672 12.967508 3.015667
F 28.481472 12.842708 24.997997
F 29.019472 20.605608 3.021777
F 28.600772 20.471008 25.054897
F 11.079072 7.718168 6.482877
F 10.698072 7.718168 28.309797
F 11.079072 15.436308 6.482877
F 10.698072 15.436308 28.309797
F 19.925272 12.871708 17.610997
F 19.816472 5.197678 17.649197
F 11.079072 23.154508 6.482877
F 10.698072 23.154508 28.309797
F 19.961472 7.626078 6.572747
F 19.560572 7.664698 28.241997
F 19.943872 15.240208 6.557557
F 19.672572 15.666308 28.322297
F 15.407572 23.154508 13.836297
F 31.286472 1.168308 0.469992
F 29.008772 7.683978 6.916857
F 28.567872 7.707738 28.740697
F 28.942372 15.523408 6.788057
F 28.508772 15.426508 28.666997
F 10.888572 20.581808 17.396297
F 10.888572 12.863608 17.396297
F 4.338042 1.293818 9.995987
F 3.957052 1.293818 31.822997
F 30.797372 1.326218 10.310097
F 33.258772 4.999448 17.737397
F 4.338042 9.011998 9.995987
F 3.957052 9.011998 31.822997
F 30.899872 8.936308 10.507097
F 28.385372 12.835208 32.287597
F 4.338042 16.730208 9.995987
F 3.957052 16.730208 31.822997
F 31.158672 16.796308 10.361897
F 31.159572 9.052008 0.413863
F 13.243372 1.286358 10.159597
F 12.862372 1.286358 31.986597
F 13.243372 9.004538 10.159597
F 12.862372 9.004538 31.986597
F 13.243372 16.722708 10.159597
F 12.862372 16.722708 31.986597
F 22.107172 1.256448 10.246697
F 33.016772 5.003068 22.112197
F 22.056172 8.899658 10.275497
F 33.108772 12.981408 29.737697
F 22.128272 16.908708 10.221497
F 19.897672 -0.022624 14.021297
F 4.274532 3.851628 13.633797
F 30.975672 3.775158 14.016097
F 4.274532 11.569808 13.633797
F 30.775272 11.385308 14.085397
F 4.274532 19.288008 13.633797
F 30.988972 19.344908 14.201997
F 13.179872 3.859088 13.797397
F 13.179872 11.577308 13.797397
F 13.179872 19.295408 13.797397
F 22.026372 3.889018 13.980197
F 22.086472 11.501308 14.035397
F 22.170772 19.299008 13.871697
F 4.321882 3.851628 10.921697
F 33.224272 20.579208 22.498397
F 31.046272 3.803098 11.316197
F 4.321882 11.569808 10.921697
F 26.751572 16.841508 0.367205
F 31.017172 11.616208 11.273597
F 4.321882 19.288008 10.921697
F 10.872772 23.154508 18.305797
F 30.994772 19.261308 11.427497
F 13.227472 3.859088 11.068997
F 13.227472 11.577308 11.068997
F 13.227472 19.295408 11.068997
F 22.110872 3.937258 11.210297
F 22.174372 11.452408 11.253297
F 22.037972 19.384608 11.068297
F 4.385372 1.293818 7.283897
F 4.004372 1.293818 29.110897
F 30.878472 1.123818 7.577617
F 30.938372 1.252588 29.617697
F 4.385372 9.011998 7.283897
F 4.004372 9.011998 29.110897
F 31.244372 9.128148 7.794377
F 30.819272 9.073848 29.640297
F 4.385372 16.730208 7.283897
F 4.004382 16.730208 29.110897
F 31.114672 16.765408 7.747767
F 30.847072 16.672808 29.566997
F 13.290972 1.286358 7.431197
F 12.909972 1.286358 29.258197
F 13.290972 9.004538 7.431197
F 12.909972 9.004538 29.258197
F 13.290972 16.722708 7.431197
F 12.909972 16.722708 29.258197
F 22.064272 1.361028 7.494007
F 33.323672 13.133608 3.244017
F 22.129972 8.849688 7.641417
F 21.676372 9.235458 29.574097
F 22.169972 16.805208 7.491957
F 21.819472 16.876008 29.283897
F 6.539792 7.715608 10.953997
F 15.534572 23.154508 6.560647
F 6.539792 15.433808 10.953997
F 33.372872 7.693278 6.691227
F 10.888572 5.145448 17.396297
F 28.776072 20.652508 15.046897
F 15.455172 7.718178 11.107897
F 15.455172 15.436308 11.107897
F 28.802672 12.904308 15.078197
F 24.356572 7.874738 11.422397
F 24.373872 15.584308 11.235097
F 15.455172 23.154508 11.107897
F 6.603282 5.148018 7.316187
F 6.222292 5.148018 29.143197
F 33.272272 7.785378 4.046197
F 33.399472 5.137828 0.444549
F 6.603282 12.866208 7.316187
F 6.222292 12.866208 29.143197
F 33.004172 15.498108 28.662397
F 20.069472 5.028548 0.302953
F 6.603282 20.584408 7.316187
F 6.222292 20.584408 29.143197
F 33.357072 4.980848 7.751077
F 8.707872 1.285928 14.628797
F 15.518672 5.145448 7.470087
F 15.137672 5.145448 29.297097
F 15.518672 12.863608 7.470087
F 15.137672 12.863608 29.297097
F 15.518672 20.581808 7.470087
F 15.137672 20.581808 29.297097
F 24.399472 5.237928 7.559327
F 23.938272 5.259358 29.574797
F 24.424972 12.890508 7.769967
F 24.143372 12.960608 29.619497
F 24.307772 20.511708 7.676337
F 24.115972 20.681208 29.426297
F 6.555732 5.148018 10.041097
F 6.174732 5.148018 31.868097
F 33.317072 20.603108 10.523697
F 33.219972 7.667578 26.090297
F 6.555732 12.866208 10.041097
F 6.174732 12.866208 31.868097
F 6.667042 23.151808 3.678707
F 17.619372 16.722708 14.784597
F 6.555732 20.584408 10.041097
F 6.174732 20.584408 31.868097
F 10.872772 7.718168 18.305797
F 26.529872 16.883308 14.689497
F 15.471072 5.145448 10.198497
F 15.090072 5.145448 32.025397
F 15.471072 12.863608 10.198497
F 15.090072 12.863608 32.025397
F 15.471072 20.581808 10.198497
F 15.090072 20.581808 32.025397
F 24.328072 5.216858 10.297897
F 33.241872 20.421908 17.890397
F 24.331472 12.837708 10.340297
F 26.186372 16.744608 32.227097
F 24.353872 20.638608 10.394197
F 23.977872 5.255338 32.207197
F 6.492222 7.715608 13.678997
F 19.655772 20.483508 32.030497
F 6.492222 15.433808 13.678997
F 33.270872 12.901208 17.732497
F 28.672472 5.107068 15.102697
F 6.492222 23.152008 13.678997
F 19.916872 20.388508 14.645397
F 6.539792 23.152008 10.953997
F 15.407572 7.718178 13.836297
F 15.407572 15.436308 13.836297
F 19.850872 12.803308 14.815197
F 24.211572 7.893278 14.150197
F 24.362372 15.409208 13.974697
F 23.989372 20.440908 32.133797
F 8.787242 1.285928 10.082097
F 8.406252 1.285928 31.909097
F 8.787242 9.004098 10.082097
F 8.406252 9.004098 31.909097
F 8.787242 16.722308 10.082097
F 8.406252 16.722308 31.909097
F 17.698772 1.286358 10.237297
F 17.317772 1.286358 32.064297
F 17.698772 9.004538 10.237297
F 17.317772 9.004538 32.064297
F 17.698772 16.722708 10.237297
F 17.317772 16.722708 32.064297
F 26.425772 1.301598 10.440997
F 15.201172 23.154508 25.659197
F 26.765872 9.190558 10.498497
F 17.619372 9.004538 14.784597
F 26.665472 16.791708 10.438297
F 17.619372 1.286358 14.784597
F 8.723732 3.859518 13.719897
F 8.723732 11.577708 13.719897
F 8.723732 19.295908 13.719897
F 17.635272 3.859088 13.875197
F 17.635272 11.577308 13.875197
F 17.635272 19.295408 13.875197
F 26.433972 3.882008 14.174997
F 26.642972 11.401908 14.064197
F 26.614972 19.472208 13.920897
F 8.771372 3.859518 10.990897
F 8.771372 11.577708 10.990897
F 8.771372 19.295908 10.990897
F 17.682872 3.859088 11.146797
F 17.682872 11.577308 11.146797
F 17.682872 19.295408 11.146797
F 26.657772 3.986338 11.233297
F 26.611272 11.634308 11.345297
F 26.503872 19.265808 11.244397
F 8.834862 1.285928 7.353107
F 8.453872 1.285928 29.180097
F 8.834862 9.004108 7.353107
F 8.453872 9.004108 29.180097
F 8.834862 16.722308 7.353107
F 8.453872 16.722308 29.180097
F 17.746372 1.286358 7.508967
F 17.365372 1.286358 29.335997
F 17.746372 9.004538 7.508967
F 17.365372 9.004538 29.335997
F 17.746372 16.722708 7.508967
F 17.365372 16.722708 29.335997
F 26.460172 1.361868 7.664787
F 26.253172 1.159858 29.601897
F 26.696572 8.931618 7.749987
F 26.208772 8.882598 29.745197
F 26.605172 16.540908 7.783147
F 26.222372 16.643708 29.582097
F 10.999772 7.718168 11.030197
F 10.999772 15.436308 11.030197
F 19.896972 5.122678 14.910797
F 19.805072 7.656358 11.104897
F 20.078672 15.532108 11.366197
F 33.109872 12.773408 22.199797
F 28.707872 7.747078 11.595797
F 28.810472 15.562608 11.203797
F 10.936272 20.581808 14.667997
F 11.063272 5.145448 7.392317
F 10.682272 5.145448 29.219297
F 11.063272 12.863608 7.392317
F 10.682272 12.863608 29.219297
F 11.063272 20.581808 7.392317
F 10.682272 20.581808 29.219297
F 19.862072 5.074378 7.494747
F 19.463672 5.147198 29.578097
F 20.025972 12.667508 7.830947
F 19.441272 13.093808 29.482197
F 20.177572 20.713208 7.590187
F 19.551972 20.539208 29.382797
F 28.770372 5.163868 7.791997
F 28.726672 5.015178 29.429697
F 28.756972 13.020008 7.608257
F 28.419772 12.927308 29.470397
F 28.887572 20.569908 7.743607
F 28.455672 20.536608 29.661097
F 11.015572 5.145448 10.120697
F 10.634672 5.145448 31.947697
F 11.015572 12.863608 10.120697
F 10.634672 12.863608 31.947697
F 11.015572 20.581808 10.120697
F 10.634672 20.581808 31.947697
F 19.928772 5.102498 10.149097
F 33.172372 15.196208 13.940497
F 20.068972 12.873708 10.489597
F 33.073272 7.706328 28.735997
F 19.734272 20.649508 10.262497
F 33.069672 12.717108 24.881497
F 28.824872 5.148538 10.481997
F 33.248772 7.614548 21.315997
F 28.820072 12.932708 10.343297
F 33.406372 12.895708 0.585849
F 28.668972 20.554608 10.261497
F 33.145172 20.534308 25.250997
F 10.952072 7.718168 13.758497
F 10.952072 15.436308 13.758497
F 10.936272 12.863608 14.667997
F 10.952072 23.154508 13.758497
F 19.738772 7.718048 13.832497
F 19.958172 15.474408 14.154797
F 10.745772 23.154508 25.581497
F 28.821072 7.725428 14.391297
F 28.819872 15.514608 13.985397
F 10.936272 5.145448 14.667997
F 4.211042 1.293818 17.271597
F 30.980172 1.092098 17.697197
F 4.211042 9.011998 17.271597
F 31.225472 9.057788 17.827197
F 4.211042 16.730208 17.271597
F 31.039372 16.624408 17.650297
F 13.116372 1.286358 17.435197
F 13.116372 9.004538 17.435197
F 13.116372 16.722708 17.435197
F 21.884972 1.307158 17.719697
F 21.987172 8.972188 17.584797
F 22.159272 16.815908 17.719297
F 4.147532 3.851628 20.909497
F 30.673472 3.790568 21.319597
F 4.147532 11.569808 20.909497
F 30.885572 11.523508 21.221197
F 4.147532 19.288008 20.909497
F 31.057272 19.252808 21.419797
F 13.052872 3.859088 21.073097
F 13.052872 11.577308 21.073097
F 13.052872 19.295408 21.073097
F 21.987172 3.671028 21.302797
F 22.010272 11.606908 21.090997
F 22.031172 19.008908 21.359097
F 4.194882 3.851628 18.197397
F 30.833172 3.617158 18.637397
F 4.194882 11.569808 18.197397
F 31.037372 11.645908 18.585997
F 4.194882 19.288008 18.197397
F 30.850172 19.303108 18.780797
F 13.100472 3.859088 18.344697
F 13.100472 11.577308 18.344697
F 13.100472 19.295408 18.344697
F 21.951272 3.872298 18.719897
F 22.121872 11.703308 18.410597
F 22.147872 19.345108 18.772597
F 4.258372 1.293818 14.559597
F 30.911772 1.028538 14.912397
F 4.258372 9.011998 14.559597
F 31.105472 9.064998 15.175497
F 4.258372 16.730208 14.559597
F 31.141772 16.812808 14.995097
F 13.163972 1.286358 14.706897
F 13.163972 9.004538 14.706897
F 13.163972 16.722708 14.706897
F 22.083872 1.249298 14.899597
F 21.970572 8.963428 14.959697
F 22.242172 16.815908 15.100797
F 6.412802 7.715608 18.229697
F 15.280572 23.154508 21.111997
F 6.412802 15.433808 18.229697
F 33.388072 7.506308 18.517397
F 28.699072 15.495808 18.667397
F 28.954972 7.666158 18.643797
F 15.328172 7.718178 18.383597
F 15.328172 15.436308 18.383597
F 8.707872 9.004108 14.628797
F 24.291272 7.680698 18.497697
F 24.306872 15.488008 18.451697
F 33.270672 5.071118 24.866897
F 6.476282 5.148018 14.591897
F 21.713372 9.090108 32.292297
F 6.476282 12.866208 14.591897
F 15.328172 23.154508 18.383597
F 6.476282 20.584408 14.591897
F 6.285802 23.152008 25.505297
F 15.391672 5.145448 14.745697
F 15.391672 12.863608 14.745697
F 15.391672 20.581808 14.745697
F 24.155872 5.228268 14.878697
F 24.216572 12.805608 14.984397
F 24.402872 20.516308 14.860597
F 6.428732 5.148018 17.316797
F 26.476972 8.993738 15.230497
F 6.428732 12.866208 17.316797
F 26.776872 19.191408 18.424197
F 6.428732 20.584408 17.316797
F 26.439172 1.188698 14.881897
F 15.344072 5.145448 17.474097
F 15.344072 12.863608 17.474097
F 15.344072 20.581808 17.474097
F 24.093872 5.018688 17.622297
F 24.430872 12.898308 17.722997
F 24.460772 20.384308 17.788597
F 6.365222 7.715608 20.954597
F 26.675572 11.660208 18.608997
F 6.365222 15.433808 20.954597
F 8.707872 16.722308 14.628797
F 19.833872 15.579208 18.484297
F 6.365222 23.152008 20.954597
F 19.777972 7.806378 18.568197
F 15.153572 23.154508 28.387597
F 15.280572 7.718178 21.111997
F 15.280572 15.436308 21.111997
F 10.872772 15.436308 18.305797
F 24.307872 7.507208 21.315797
F 24.225872 15.272908 21.081397
F 26.318672 3.727198 18.507497
F 8.660242 1.285928 17.357797
F 8.660242 9.004098 17.357797
F 8.660242 16.722308 17.357797
F 17.571772 1.286358 17.512997
F 17.571772 9.004538 17.512997
F 17.571772 16.722708 17.512997
F 26.432372 1.190778 17.597797
F 26.663072 8.971938 17.821997
F 26.515972 16.602408 17.450797
F 8.596732 3.859518 20.995597
F 8.596732 11.577708 20.995597
F 8.596732 19.295908 20.995597
F 17.508272 3.859088 21.150797
F 17.508272 11.577308 21.150797
F 17.508272 19.295408 21.150797
F 26.269372 3.650838 21.293897
F 26.385472 11.324408 21.322997
F 26.428172 19.173608 21.385197
F 8.644382 3.859518 18.266597
F 8.644382 11.577708 18.266597
F 8.644382 19.295908 18.266597
F 17.555872 3.859088 18.422497
F 17.555872 11.577308 18.422497
F 17.555872 19.295408 18.422497
F 32.784572 15.182208 25.855197
F 28.408672 5.041618 32.163197
F 32.874372 20.609608 29.691497
F 33.145172 7.656488 11.414597
F 33.376272 5.118268 10.525797
F 33.501672 20.896508 3.244357
F 20.047172 -0.082034 3.881587
F 33.307772 12.859308 10.571297
F 28.683972 23.004108 11.537797
F 33.187972 23.110608 18.831097
F 24.423072 22.929408 21.416497
F 33.063272 12.662508 14.983097
F 33.250172 7.717698 14.133297
F 33.057872 22.915008 14.142497
F 24.398472 23.058308 18.665097
F 33.370772 20.708708 0.475617
F 24.088572 23.151708 25.813697
F 33.106972 5.156618 15.017697
F 19.567372 23.128408 25.652597
F 33.129272 23.255808 28.780597
F 19.409272 23.094508 28.411597
F 24.172572 23.271108 28.499297
F 28.599672 22.997308 28.727397
F 28.555072 23.091808 25.922797
F 20.105072 23.300708 3.776307
F 24.295072 23.277408 11.372297
F 28.949372 23.119508 6.842137
F 28.606472 -0.210645 18.621797
F 24.003072 0.003605 25.825297
F 28.547572 0.053456 28.688497
F 28.965272 0.010124 3.829677
F 33.363572 -0.052381 4.062267
F 28.553272 0.017334 11.283297
F 24.305772 0.110436 6.561297
F 33.218272 0.089303 28.763097
F 3.703052 1.293818 46.374297
F 33.160072 7.822828 33.317797
F 3.703052 9.011998 46.374297
F 30.609672 9.064608 46.820797
F 3.703052 16.730208 46.374297
F 30.666872 16.618108 47.097797
F 12.608372 1.286358 46.537897
F 12.608372 9.004538 46.537897
F 12.608372 16.722708 46.537897
F 21.570672 1.309998 46.904797
F 21.434572 8.985348 46.595397
F 21.485372 16.706108 46.658197
F 3.639542 3.851628 50.012097
F 30.474772 3.833228 50.633097
F 3.639542 11.569808 50.012097
F 30.533572 11.696108 50.350997
F 3.639542 19.288008 50.012097
F 30.449372 19.195508 50.571297
F 12.544872 3.859088 50.175697
F 12.544872 11.577308 50.175697
F 12.544872 19.295408 50.175697
F 21.554672 4.120818 50.414397
F 21.468972 11.466008 50.338297
F 21.731872 19.410808 50.407797
F 3.686892 3.851628 47.299997
F 30.665272 3.845608 47.756297
F 3.686892 11.569808 47.299997
F 30.587572 11.642908 47.669397
F 3.686892 19.288008 47.299997
F 30.576772 19.282908 47.758297
F 12.592472 3.859088 47.447297
F 12.592472 11.577308 47.447297
F 12.592472 19.295408 47.447297
F 21.398272 3.972488 47.706097
F 21.556272 11.521108 47.563197
F 21.625772 19.330108 47.594197
F 3.750382 1.293818 43.662197
F 3.369392 1.293818 65.489197
F 30.821272 1.155378 44.288797
F 3.750382 9.011998 43.662197
F 3.369392 9.011998 65.489197
F 30.604572 9.155018 44.162997
F 3.750382 16.730208 43.662197
F 3.369392 16.730208 65.489197
F 30.456272 16.579708 44.191597
F 12.655972 1.286358 43.809497
F 12.655972 9.004538 43.809497
F 12.655972 16.722708 43.809497
F 21.623772 1.276668 44.079997
F 21.640972 9.028608 43.842497
F 21.635072 16.519008 44.058097
F 5.904812 7.715608 47.332297
F 23.966672 15.379108 33.057297
F 5.904812 15.433808 47.332297
F 26.236272 19.234308 33.020997
F 32.647972 7.653468 55.286997
F 28.244872 15.489008 43.099497
F 14.820172 7.718178 47.486197
F 14.820172 15.436308 47.486197
F 32.711472 12.989808 58.808297
F 23.648072 7.699218 47.546097
F 23.806572 15.296408 47.721497
F 32.555972 20.542008 51.690997
F 5.968292 5.148018 43.694497
F 32.416372 7.713468 62.298897
F 5.968292 12.866208 43.694497
F 26.254972 3.860348 33.071997
F 5.968292 20.584408 43.694497
F 33.011872 20.524608 39.742297
F 14.883672 5.145448 43.848397
F 14.883672 12.863608 43.848397
F 14.883672 20.581808 43.848397
F 23.806572 5.039708 43.949397
F 23.865472 12.755708 44.138197
F 23.808672 20.525308 44.033397
F 5.920742 5.148018 46.419397
F 32.824072 15.634808 57.675497
F 5.920742 12.866208 46.419397
F 32.982072 5.226088 39.603197
F 5.920742 20.584408 46.419397
F 32.732372 15.459208 50.784397
F 14.836072 5.145448 46.576797
F 14.836072 12.863608 46.576797
F 14.836072 20.581808 46.576797
F 23.852372 4.946668 46.797397
F 23.916572 12.786208 46.852797
F 23.919772 20.638908 46.795397
F 5.857232 7.715608 50.057297
F 21.626072 11.622708 33.182497
F 5.857232 15.433808 50.057297
F 32.633672 13.053608 54.347897
F 28.450672 7.768428 43.315097
F 5.857232 23.152008 50.057297
F 3.940892 19.288008 32.748697
F 3.940892 11.569808 32.748697
F 14.772572 7.718178 50.214597
F 14.772572 15.436308 50.214597
F 32.549672 20.615908 59.151997
F 23.851772 7.963958 50.235897
F 23.813972 15.265008 50.501597
F 32.633272 15.610008 65.037497
F 8.152252 1.285928 46.460397
F 8.152252 9.004098 46.460397
F 8.152252 16.722308 46.460397
F 17.063772 1.286358 46.615597
F 17.063772 9.004538 46.615597
F 17.063772 16.722708 46.615697
F 26.111372 1.339728 46.891397
F 25.923672 8.956548 46.789097
F 26.137972 16.461408 46.723197
F 8.088742 3.859518 50.098197
F 8.088742 11.577708 50.098197
F 8.088742 19.295908 50.098197
F 17.000272 3.859088 50.253497
F 17.000272 11.577308 50.253497
F 17.000272 19.295408 50.253497
F 25.997472 4.074798 50.615597
F 25.936872 11.812608 50.236797
F 26.178372 19.326208 50.378597
F 8.136392 3.859518 47.369197
F 8.136392 11.577708 47.369197
F 8.136392 19.295908 47.369197
F 17.047872 3.859088 47.525097
F 17.047872 11.577308 47.525097
F 17.047872 19.295408 47.525097
F 26.120472 3.935618 47.854097
F 26.189872 11.427008 47.625997
F 26.064472 19.089608 47.646097
F 8.199882 1.285928 43.731397
F 8.199882 9.004108 43.731397
F 8.199882 16.722308 43.731397
F 17.111372 1.286358 43.887297
F 17.111372 9.004538 43.887297
F 17.111372 16.722708 43.887297
F 26.140172 1.312128 44.147397
F 26.141272 8.839558 44.145097
F 25.925672 16.705208 43.964597
F 10.364772 7.718168 47.408497
F 10.364772 15.436308 47.408497
F 32.582072 20.544808 44.236797
F 19.224772 7.800318 47.559997
F 19.283772 15.537708 47.750397
F 26.162972 11.597708 33.173497
F 28.257172 7.754808 47.662197
F 28.389972 15.398908 47.938797
F 19.312872 15.443108 43.081697
F 10.428272 5.145448 43.770597
F 10.428272 12.863608 43.770597
F 10.428272 20.581808 43.770597
F 19.323472 5.147558 43.799297
F 19.269372 12.943308 43.986497
F 19.286672 20.608408 43.828697
F 28.637572 5.072888 44.027297
F 28.209072 12.998808 44.180797
F 28.282572 20.611308 44.094697
F 10.380672 5.145448 46.498997
F 10.380672 12.863608 46.498997
F 10.380672 20.581808 46.498997
F 19.208872 5.220908 46.433597
F 19.404672 12.804708 46.762597
F 19.218372 20.565708 46.613597
F 28.389572 5.152798 46.782797
F 28.381672 12.942108 46.807397
F 28.296772 20.555308 47.019697
F 10.317172 7.718168 50.136797
F 10.317172 15.436308 50.136797
F 24.004372 7.774398 33.270397
F 10.317172 23.154508 50.136797
F 19.095772 7.690638 50.436497
F 19.231072 15.438008 50.396297
F 19.393972 7.733578 42.875997
F 28.232172 7.893178 50.435297
F 28.251772 15.455308 50.543297
F 10.063172 23.154508 64.688097
F 3.576052 1.293818 53.649997
F 30.474572 1.275548 54.301497
F 3.576052 9.011998 53.649997
F 30.375472 9.040138 54.278297
F 3.576052 16.730208 53.649997
F 30.269972 16.864208 54.202897
F 12.481372 1.286358 53.813497
F 12.481372 9.004538 53.813497
F 12.481372 16.722708 53.813497
F 21.474372 1.282648 53.998497
F 21.545872 8.933448 53.971697
F 21.380572 16.673608 54.090397
F 3.893532 3.851628 35.460797
F 3.512542 3.851628 57.287797
F 30.684672 3.931998 35.953897
F 30.421472 3.874518 57.887897
F 3.893542 11.569808 35.460797
F 3.512542 11.569808 57.287797
F 30.948772 11.615508 35.718197
F 30.467172 11.542908 57.906697
F 3.893542 19.288008 35.460797
F 3.512542 19.288008 57.287797
F 30.647372 19.291208 35.977397
F 30.494172 19.265608 58.013597
F 12.798872 3.859088 35.624397
F 12.417872 3.859088 57.451397
F 12.798872 11.577308 35.624397
F 12.417872 11.577308 57.451397
F 12.798872 19.295408 35.624397
F 12.417872 19.295408 57.451397
F 21.841272 3.757848 36.087897
F 21.666172 4.005508 57.746097
F 21.703372 11.549508 35.927697
F 21.449172 11.607008 57.503997
F 21.575172 19.312208 35.892197
F 21.408172 19.309808 57.743097
F 3.559892 3.851628 54.575697
F 32.813472 12.854808 39.576397
F 30.395172 3.782638 55.029397
F 3.559892 11.569808 54.575697
F 23.501172 15.476508 65.072697
F 30.354272 11.661008 55.264197
F 3.559892 19.288008 54.575697
F 32.706072 7.764618 43.330797
F 30.273972 19.548008 55.177197
F 12.846472 3.859088 32.895997
F 12.465472 3.859088 54.722997
F 12.846472 11.577308 32.895997
F 12.465472 11.577308 54.722997
F 12.846472 19.295408 32.895997
F 12.465472 19.295408 54.722997
F 32.512572 20.749108 61.826397
F 21.501472 3.817008 54.995497
F 32.865172 15.360808 36.051397
F 21.678972 11.413008 54.821797
F 30.417072 19.327008 65.058597
F 21.533972 19.174308 54.972497
F 3.623382 1.293818 50.937897
F 30.446372 1.113068 51.615797
F 3.623382 9.011998 50.937897
F 30.465972 9.171778 51.500397
F 3.623382 16.730208 50.937897
F 30.434372 16.668208 51.533397
F 12.528972 1.286358 51.085197
F 12.528972 9.004538 51.085197
F 12.528972 16.722708 51.085197
F 21.550272 1.603228 51.317497
F 21.412072 8.909558 51.179497
F 21.532572 16.823408 51.375897
F 6.158802 7.715608 32.780997
F 5.777812 7.715608 54.607997
F 28.339672 0.005861 47.821797
F 30.179872 3.674948 65.083197
F 6.158802 15.433808 32.780997
F 5.777812 15.433808 54.607997
F 32.848072 15.317708 33.326297
F 33.095472 20.434908 36.955897
F 10.444072 23.154508 42.861197
F 10.063172 15.436308 64.688097
F 10.444072 15.436308 42.861197
F 10.063172 7.718168 64.688097
F 15.074172 7.718178 32.934897
F 14.693172 7.718178 54.761897
F 15.074172 15.436308 32.934897
F 14.693172 15.436308 54.761897
F 10.444072 7.718168 42.861197
F 28.175172 20.529808 61.566397
F 28.440672 15.591708 33.129497
F 23.843572 7.713738 55.143997
F 32.611072 7.561208 50.611797
F 23.643372 15.352108 54.925697
F 3.940892 3.851628 32.748697
F 21.285972 19.271208 64.843597
F 5.841302 5.148018 50.970197
F 19.406772 7.643638 33.302897
F 5.841302 12.866208 50.970197
F 23.586872 0.008076 54.933497
F 5.841302 20.584408 50.970197
F 32.805272 15.402808 40.510497
F 14.756672 5.145448 51.124097
F 14.756672 12.863608 51.124097
F 14.756672 20.581808 51.124097
F 23.740672 5.440268 51.430597
F 23.641072 12.831108 51.281397
F 23.945072 20.736808 51.275597
F 5.793742 5.148018 53.695097
F 32.507772 15.664608 54.997697
F 5.793742 12.866208 53.695097
F 32.957272 12.969608 46.952997
F 5.793742 20.584408 53.695097
F 32.627172 5.247988 54.258597
F 14.709072 5.145448 53.852397
F 14.709072 12.863608 53.852397
F 14.709072 20.581808 53.852397
F 23.556872 5.255758 54.143797
F 23.746872 12.727908 53.975797
F 23.688172 20.338708 53.994897
F 6.111232 7.715608 35.505897
F 5.730242 7.715608 57.332897
F 32.723772 20.548508 54.406597
F 25.712372 19.216508 65.059097
F 6.111232 15.433808 35.505897
F 5.730242 15.433808 57.332897
F 32.732672 12.858408 51.635797
F 32.883772 5.135248 44.238897
F 28.602572 20.619808 39.702097
F 28.008572 12.980208 61.335597
F 6.111232 23.152008 35.505897
F 5.730242 23.152008 57.332897
F 28.469672 12.992908 39.435397
F 28.089772 5.054678 61.492697
F 32.679172 7.701678 57.946797
F 10.110772 23.154508 61.959797
F 15.026572 7.718178 35.663297
F 14.645572 7.718178 57.490297
F 15.026572 15.436308 35.663297
F 14.645572 15.436308 57.490297
F 28.426372 5.109828 39.675497
F 19.122272 20.472908 61.295297
F 23.972572 7.640568 35.888097
F 23.826272 7.705578 57.778097
F 23.964172 15.210308 35.856397
F 23.554772 15.450008 57.602397
F 32.982072 5.161168 46.979797
F 10.491772 23.154508 40.132797
F 8.025262 1.285928 53.736097
F 8.025262 9.004098 53.736097
F 8.025262 16.722308 53.736097
F 16.936772 1.286358 53.891297
F 16.936772 9.004538 53.891297
F 16.936772 16.722708 53.891297
F 25.824272 1.248748 54.144297
F 26.003172 9.057588 54.051597
F 26.018772 16.724408 54.185997
F 8.342742 3.859518 35.546897
F 7.961742 3.859518 57.373897
F 8.342742 11.577708 35.546897
F 7.961752 11.577708 57.373897
F 8.342742 19.295908 35.546897
F 7.961752 19.295908 57.373897
F 17.254272 3.859088 35.702197
F 16.873272 3.859088 57.529097
F 17.254272 11.577308 35.702197
F 16.873272 11.577308 57.529097
F 17.254272 19.295408 35.702197
F 16.873272 19.295408 57.529097
F 26.260772 3.827208 35.773797
F 25.829072 3.862688 57.824997
F 26.331572 11.690308 35.888197
F 26.026672 11.551508 57.744697
F 25.952572 19.344808 35.801397
F 26.014872 19.426308 57.683997
F 8.390382 3.859518 32.817897
F 8.009392 3.859518 54.644897
F 8.390382 11.577708 32.817897
F 8.009392 11.577708 54.644897
F 8.390382 19.295908 32.817897
F 8.009392 19.295908 54.644897
F 17.301872 3.859088 32.973797
F 16.920872 3.859088 54.800797
F 17.301872 11.577308 32.973797
F 16.920872 11.577308 54.800797
F 17.301872 19.295408 32.973797
F 16.920872 19.295408 54.800797
F 32.588872 5.008858 61.680997
F 25.874172 3.949938 55.018197
F 32.855672 7.677848 40.578797
F 26.062072 11.671608 54.940397
F 33.085872 5.131278 36.817297
F 26.012872 19.334208 54.902897
F 8.072882 1.285928 51.007097
F 8.072882 9.004108 51.007097
F 8.072882 16.722308 51.007097
F 16.984372 1.286358 51.162897
F 16.984372 9.004538 51.162897
F 16.984372 16.722708 51.162897
F 26.039272 1.500398 51.425697
F 26.105072 9.151468 51.371897
F 26.039072 16.640108 51.372497
F 10.618772 7.718168 32.857097
F 10.237772 7.718168 54.684097
F 10.618772 15.436308 32.857097
F 10.237772 15.436308 54.684097
F 19.457672 20.619708 39.463597
F 19.144372 12.889908 61.207797
F 18.979972 15.295808 64.910097
F 19.188172 7.665468 54.732397
F 30.616672 11.484108 33.085397
F 19.090072 15.444808 54.903497
F 32.731672 7.717038 47.914797
F 14.518572 23.154508 64.765897
F 33.054772 12.804208 36.812897
F 28.100272 7.514308 55.040797
F 19.537172 15.507108 33.065097
F 28.208472 15.479408 55.209597
F 19.435772 12.832708 39.492697
F 19.090972 4.966228 61.267697
F 10.301272 5.145448 51.046297
F 10.301272 12.863608 51.046297
F 10.301272 20.581808 51.046297
F 19.118572 5.148678 51.317897
F 19.362272 12.783908 51.242297
F 19.232172 20.594808 51.041697
F 28.363372 5.456848 51.223597
F 28.212272 12.806408 51.393497
F 28.325772 20.648208 51.247897
F 10.253672 5.145448 53.774697
F 10.253672 12.863608 53.774697
F 10.253672 20.581808 53.774697
F 19.273972 4.978028 54.071197
F 19.308372 12.831408 54.070497
F 19.334772 20.472608 53.769797
F 28.060672 4.933708 53.931297
F 28.208372 12.935408 54.100297
F 28.135172 20.675608 53.956997
F 10.571072 7.718168 35.585497
F 10.190172 7.718168 57.412497
F 10.571072 15.436308 35.585497
F 10.190172 15.436308 57.412497
F 19.515072 5.034848 39.558097
F 10.126672 20.581808 61.050297
F 10.571072 23.154508 35.585497
F 10.190172 23.154508 57.412497
F 19.426872 7.461518 35.893597
F 19.246072 7.746598 57.409097
F 19.551772 15.538908 35.782097
F 19.089772 15.501408 57.561097
F 32.452272 7.875448 65.030897
F 10.507672 20.581808 39.223297
F 28.355172 7.738068 35.795097
F 28.225772 7.722708 57.832597
F 28.194772 15.522108 35.824497
F 28.041272 15.503208 57.956197
F 10.126672 12.863608 61.050297
F 10.507672 12.863608 39.223297
F 3.830052 1.293818 39.098597
F 3.449062 1.293818 60.925597
F 30.756972 1.421568 39.658797
F 30.312272 1.189538 61.548397
F 3.830052 9.011998 39.098597
F 3.449062 9.011998 60.925597
F 30.666872 8.921478 39.578997
F 30.204372 9.032548 61.571997
F 3.830052 16.730208 39.098597
F 3.449062 16.730208 60.925597
F 30.587972 16.680708 39.725297
F 30.133872 16.703108 61.532297
F 12.735372 1.286358 39.262197
F 12.354372 1.286358 61.089197
F 12.735372 9.004538 39.262197
F 12.354372 9.004538 61.089197
F 12.735372 16.722708 39.262197
F 12.354372 16.722708 61.089197
F 21.702272 1.228588 39.502397
F 21.228372 1.134888 60.924697
F 21.561472 8.925998 39.383197
F 21.293972 8.714648 61.096997
F 21.515772 16.586308 39.372597
F 21.478972 16.696308 61.407997
F 3.766542 3.851628 42.736497
F 3.385552 3.851628 64.563397
F 30.801972 3.649448 43.240797
F 25.651872 11.506608 64.931097
F 3.766542 11.569808 42.736497
F 3.385552 11.569808 64.563397
F 30.588572 11.759208 43.390597
F 21.875972 3.663428 33.201997
F 3.766542 19.288008 42.736497
F 3.385552 19.288008 64.563397
F 30.483272 19.277908 43.403497
F 30.782272 19.294108 33.182797
F 12.671872 3.859088 42.899997
F 12.290872 3.859088 64.726997
F 12.671872 11.577308 42.899997
F 12.290872 11.577308 64.726997
F 12.671872 19.295408 42.899997
F 12.290872 19.295408 64.726997
F 21.628172 3.826108 43.083497
F 30.177672 11.890808 65.106197
F 21.605072 11.728908 43.084997
F 30.660572 1.243498 47.016797
F 21.594672 19.123108 43.162397
F 23.300272 7.834518 64.944597
F 3.813892 3.851628 40.024397
F 3.432902 3.851628 61.851397
F 30.708872 3.943528 40.463797
F 30.312772 3.712158 62.388197
F 3.813892 11.569808 40.024397
F 3.432902 11.569808 61.851397
F 30.612472 11.507608 40.515697
F 30.000972 11.737508 62.422997
F 3.813892 19.288008 40.024397
F 3.432902 19.288008 61.851397
F 30.710472 19.190208 40.660197
F 30.284772 19.287108 62.433297
F 12.719472 3.859088 40.171697
F 12.338472 3.859088 61.998697
F 12.719472 11.577308 40.171697
F 12.338472 11.577308 61.998697
F 12.719472 19.295408 40.171697
F 12.338472 19.295408 61.998697
F 21.684072 3.690468 40.385497
F 21.377972 3.616128 61.964297
F 21.654872 11.577408 40.350897
F 21.370872 11.314508 62.155697
F 21.669472 19.090508 40.481497
F 21.452572 19.217408 62.179097
F 3.877382 1.293818 36.386497
F 3.496392 1.293818 58.213497
F 30.881272 1.386558 36.817797
F 30.455472 1.245028 58.878797
F 3.877382 9.011998 36.386497
F 3.496392 9.011998 58.213497
F 30.698172 9.101318 36.921597
F 30.423772 9.069768 58.925497
F 3.877382 16.730208 36.386497
F 3.496392 16.730208 58.213497
F 30.616372 16.572108 36.912697
F 30.453772 16.606408 58.848597
F 12.782972 1.286358 36.533797
F 12.401972 1.286358 58.360797
F 12.782972 9.004538 36.533797
F 12.401972 9.004538 58.360797
F 12.782972 16.722708 36.533797
F 12.401972 16.722708 58.360797
F 21.898372 1.067858 36.807197
F 21.294272 1.312148 58.334597
F 21.644072 8.963418 36.706597
F 21.329272 8.889288 58.367397
F 21.895072 16.536608 36.621997
F 21.446172 16.692608 58.574597
F 6.031802 7.715608 40.056697
F 5.650812 7.715608 61.883597
F 33.153472 7.793688 36.221497
F 32.999572 12.818608 44.173497
F 6.031802 15.433808 40.056697
F 5.650812 15.433808 61.883597
F 18.841672 7.515148 64.861497
F 25.803372 4.006148 64.923297
F 10.126672 5.145448 61.050297
F 10.507672 5.145448 39.223297
F 28.143972 20.588108 58.773697
F 28.243672 20.429708 36.926497
F 14.947172 7.718178 40.210597
F 14.566172 7.718178 62.037497
F 14.947172 15.436308 40.210597
F 14.566172 15.436308 62.037497
F 28.217872 12.881608 58.696197
F 28.754672 12.969808 36.659897
F 23.848972 7.653158 40.404197
F 23.552572 7.511158 62.147497
F 23.904172 15.635108 40.337997
F 23.676172 15.227008 62.289197
F 14.899572 23.154508 42.938897
F 32.757272 15.347308 43.260797
F 6.095292 5.148018 36.418797
F 5.714302 5.148018 58.245797
F 30.661872 4.042218 33.168197
F 32.712672 20.743308 47.063897
F 6.095292 12.866208 36.418797
F 5.714302 12.866208 58.245797
F 21.880772 19.351008 33.081297
F 32.706272 4.985098 51.589297
F 6.095292 20.584408 36.418797
F 5.714302 20.584408 58.245797
F 28.001472 7.777078 65.013397
F 21.070872 11.408808 64.861597
F 15.010672 5.145448 36.572697
F 14.629672 5.145448 58.399697
F 15.010672 12.863608 36.572697
F 14.629672 12.863608 58.399697
F 15.010672 20.581808 36.572697
F 14.629672 20.581808 58.399697
F 24.006872 5.146138 36.918197
F 23.688572 5.256238 58.899497
F 23.969172 12.661208 36.743397
F 23.622472 12.808508 58.458797
F 23.692172 20.463108 36.876297
F 23.691972 20.521608 58.562897
F 6.047742 5.148018 39.143797
F 5.666752 5.148018 60.970697
F 10.618772 23.154508 32.857097
F 10.237772 23.154508 54.684097
F 6.047742 12.866208 39.143797
F 5.666752 12.866208 60.970697
F 14.820172 23.154508 47.486197
F 32.431472 12.685908 61.429597
F 6.047742 20.584408 39.143797
F 5.666752 20.584408 60.970697
F 21.339772 3.801078 64.727197
F 14.693172 23.154508 54.761897
F 14.963072 5.145448 39.301097
F 14.582072 5.145448 61.128097
F 14.963072 12.863608 39.301097
F 14.582072 12.863608 61.128097
F 14.963072 20.581808 39.301097
F 14.582072 20.581808 61.128097
F 24.098672 4.901158 39.747897
F 23.693272 4.980228 61.475397
F 24.032672 12.841808 39.489397
F 23.382672 12.756208 61.202997
F 23.820372 20.710608 39.755397
F 23.827872 20.518108 61.242497
F 5.984232 7.715608 42.781597
F 5.603242 7.715608 64.608597
F 32.694772 5.093258 58.776597
F 32.906672 15.564508 47.967397
F 5.984232 15.433808 42.781597
F 5.603242 15.433808 64.608597
F 28.425172 7.739258 33.030397
F 10.364772 23.154508 47.408497
F 28.187572 5.103188 58.727397
F 28.385172 5.266878 36.876997
F 5.984232 23.152008 42.781597
F 5.603242 23.152008 64.608597
F 19.164472 20.475308 58.527497
F 19.359072 20.712108 36.682697
F 14.566172 23.154508 62.037497
F 14.947172 23.154508 40.210597
F 14.899572 7.718178 42.938897
F 14.518572 7.718178 64.765897
F 14.899572 15.436308 42.938897
F 14.518572 15.436308 64.765897
F 19.205472 12.949508 58.551997
F 19.578372 12.972108 36.647597
F 23.868472 7.715248 43.148897
F 32.556272 15.475808 62.348397
F 23.894672 15.231208 43.137097
F 6.158802 23.152008 32.780997
F 14.645572 23.154508 57.490297
F 5.650812 23.152008 61.883597
F 8.279252 1.285928 39.184697
F 7.898262 1.285928 61.011697
F 8.279252 9.004098 39.184697
F 7.898262 9.004108 61.011697
F 8.279252 16.722308 39.184697
F 7.898262 16.722308 61.011697
F 17.190772 1.286358 39.339997
F 16.809772 1.286358 61.166997
F 17.190772 9.004538 39.339997
F 16.809772 9.004538 61.166997
F 17.190772 16.722708 39.339997
F 16.809772 16.722708 61.166997
F 26.376372 1.084658 39.686697
F 25.854272 1.041698 61.151297
F 26.246072 8.791208 39.823397
F 25.693872 9.065258 61.403397
F 26.082072 17.016308 39.615797
F 25.755172 16.682608 61.335797
F 8.215742 3.859518 42.822597
F 7.834752 3.859518 64.649597
F 8.215742 11.577708 42.822597
F 7.834752 11.577708 64.649597
F 8.215742 19.295908 42.822597
F 7.834752 19.295908 64.649597
F 17.127272 3.859088 42.977797
F 16.746272 3.859088 64.804797
F 17.127272 11.577308 42.977797
F 16.746272 11.577308 64.804797
F 17.127272 19.295408 42.977797
F 16.746272 19.295408 64.804797
F 26.251072 3.898598 43.421497
F 14.772572 23.154508 50.214597
F 26.128272 11.432808 43.423197
F 5.777812 23.152008 54.607997
F 26.131372 19.341208 43.194197
F 15.026572 23.154508 35.663297
F 8.263392 3.859518 40.093597
F 7.882392 3.859518 61.920597
F 8.263392 11.577708 40.093597
F 7.882392 11.577708 61.920597
F 8.263392 19.295908 40.093597
F 7.882392 19.295908 61.920597
F 17.174872 3.859088 40.249397
F 16.793872 3.859088 62.076397
F 17.174872 11.577308 40.249397
F 16.793872 11.577308 62.076397
F 17.174872 19.295408 40.249397
F 16.793872 19.295408 62.076397
F 26.297072 3.642208 40.630397
F 25.916672 3.442158 62.304697
F 26.267472 11.377908 40.550997
F 25.644472 11.649508 62.239597
F 26.117672 19.491708 40.478297
F 25.957972 19.203308 62.355497
F 8.326872 1.285928 36.455797
F 7.945882 1.285928 58.282697
F 8.326872 9.004108 36.455797
F 7.945882 9.004108 58.282697
F 8.326872 16.722308 36.455797
F 7.945882 16.722308 58.282697
F 17.238372 1.286358 36.611597
F 16.857372 1.286358 58.438597
F 17.238372 9.004538 36.611597
F 16.857372 9.004538 58.438597
F 17.238372 16.722708 36.611597
F 16.857372 16.722708 58.438597
F 26.398772 1.412608 36.934197
F 25.805972 1.044868 58.323597
F 26.164372 9.136298 36.909297
F 25.853972 9.119608 58.708797
F 26.074372 16.833908 36.824997
F 25.790872 16.808208 58.603097
F 10.491772 7.718168 40.132797
F 10.110772 7.718168 61.959797
F 10.491772 15.436308 40.132797
F 10.110772 15.436308 61.959797
F 19.125572 5.200698 58.419697
F 19.482372 4.892778 36.872097
F 19.284872 7.758058 40.252697
F 18.920972 7.582608 62.019697
F 19.329572 15.436408 40.311297
F 19.074872 15.321608 62.249497
F 6.031802 23.152008 40.056697
F 15.074172 23.154508 32.934897
F 28.527972 7.686758 40.658197
F 27.985172 7.735418 62.250397
F 28.237272 15.364908 40.353097
F 27.909872 15.523408 62.443997
F 10.174272 20.581808 58.321897
F 10.555272 20.581808 36.494997
F 10.555272 5.145448 36.494997
F 10.174272 5.145448 58.321897
F 10.555272 12.863608 36.494997
F 10.174272 12.863608 58.321897
F 5.904812 23.152008 47.332297
F 32.698372 -0.052527 55.185597
F 23.457372 -0.038674 62.014197
F 27.914572 15.417308 65.124697
F 19.107272 0.106239 64.786997
F 24.308972 0.043110 35.922397
F 28.726172 0.115375 33.332697
F 28.456072 0.175604 35.948097
F 23.950072 22.972508 35.855397
F 23.538672 -0.125856 64.808397
F 23.836072 23.191608 43.242897
F 28.564972 23.115608 40.422297
F 28.207072 23.138308 62.373897
F 19.417672 23.028908 32.957597
F 23.952472 23.273508 40.525597
F 28.303772 23.207708 43.137697
F 33.095572 22.991708 35.922197
F 19.046872 0.055696 62.192297
F 32.798072 0.124190 65.267697
F 32.729072 23.172408 43.233997
F 18.872072 22.820108 54.955197
F 28.488572 22.964308 33.357997
F 33.141472 23.129108 33.265597
F 23.655172 23.089808 62.160397
F 23.873172 23.211308 47.596597
F 19.071072 23.074408 57.755497
F 19.317372 23.249708 61.997397
F 23.534972 23.261208 65.031397
F 23.521172 23.043208 54.858597
F 19.434272 23.253308 35.840397
F 28.371872 23.226508 57.857097
F 23.943272 -0.154259 40.430597
F 33.095172 0.090709 33.514297
F 28.679372 -0.127167 40.442097
F 32.715672 -0.105629 50.661297
F 28.192272 0.117793 50.588097
F 32.888472 -0.123127 36.217097
F 19.346972 0.175941 50.337797
F 19.308572 0.084931 47.752897
F 3.322062 1.293818 68.201297
F 2.941072 1.293818 90.028297
F 30.251372 1.289358 68.805597
F 29.743572 1.006448 90.469697
F 3.322062 9.011998 68.201297
F 2.941072 9.011998 90.028297
F 30.316372 9.149378 68.764597
F 29.897272 8.832618 90.513897
F 3.322062 16.730208 68.201297
F 2.941072 16.730208 90.028297
F 30.324972 16.746208 68.756297
F 29.884172 16.671408 90.418897
F 12.227372 1.286358 68.364897
F 11.846372 1.286358 90.191797
F 12.227372 9.004538 68.364897
F 11.846372 9.004538 90.191797
F 12.227372 16.722708 68.364897
F 11.846372 16.722708 90.191797
F 21.132272 1.510078 68.511997
F 20.652772 1.397268 90.369897
F 21.022572 8.934878 68.666097
F 20.689572 9.097198 90.375397
F 21.220772 16.825808 68.430497
F 20.660372 16.736408 90.345297
F 3.258552 3.851628 71.839097
F 2.877562 3.851628 93.666097
F 29.950572 3.975968 72.330397
F 29.863972 3.847518 94.081297
F 3.258552 11.569808 71.839097
F 2.877562 11.569808 93.666097
F 30.179272 11.625408 72.291497
F 29.826672 11.661408 94.375597
F 3.258552 19.288008 71.839097
F 2.877562 19.288008 93.666097
F 29.989672 19.236708 72.426697
F 29.708472 19.072608 94.030597
F 12.163872 3.859088 72.002697
F 11.782872 3.859088 93.829697
F 12.163872 11.577308 72.002697
F 11.782872 11.577308 93.829697
F 12.163872 19.295408 72.002697
F 11.782872 19.295408 93.829697
F 21.153672 3.908078 72.154497
F 20.918772 3.823528 94.003297
F 20.905672 11.410608 72.328997
F 20.739372 11.580808 94.039397
F 21.053872 19.370108 72.171197
F 20.637472 19.278708 94.014197
F 3.305902 3.851628 69.126997
F 2.924912 3.851628 90.953997
F 30.300272 3.900638 69.615697
F 29.723472 3.711308 91.314397
F 3.305902 11.569808 69.126997
F 2.924912 11.569808 90.953997
F 30.285272 11.853608 69.500297
F 29.748372 11.472608 91.490497
F 3.305902 19.288008 69.126997
F 2.924912 19.288008 90.953997
F 30.022372 19.278408 69.707397
F 29.678472 19.377808 91.309197
F 12.211472 3.859088 69.274297
F 11.830472 3.859088 91.101297
F 12.211472 11.577308 69.274297
F 11.830472 11.577308 91.101297
F 12.211472 19.295408 69.274297
F 11.830472 19.295408 91.101297
F 21.076472 4.083208 69.358497
F 20.687272 4.128598 91.330097
F 21.081472 11.552708 69.513797
F 20.635672 11.692008 91.278297
F 21.095272 19.395008 69.470097
F 20.772272 19.380408 91.161397
F 2.988402 1.293818 87.316197
F 23.310772 12.802008 65.714297
F 30.071572 1.108228 87.773197
F 2.988402 9.011998 87.316197
F 32.090272 20.512208 97.826297
F 29.972872 8.842078 87.785997
F 2.988402 16.730208 87.316197
F 25.219372 8.846708 97.624897
F 29.922972 16.320808 87.734697
F 12.274972 1.286358 65.636497
F 11.893972 1.286358 87.463497
F 12.274972 9.004538 65.636497
F 11.893972 9.004538 87.463497
F 12.274972 16.722708 65.636497
F 11.893972 16.722708 87.463497
F 23.367172 5.171338 65.751497
F 20.836672 1.441688 87.619797
F 20.982172 8.831898 66.007497
F 20.732872 9.005768 87.617497
F 32.142272 5.104478 97.954097
F 20.780272 16.863008 87.547497
F 5.523822 7.715608 69.159297
F 5.142822 7.715608 90.986297
F 32.345072 7.808108 70.039797
F 32.000672 7.573048 91.648997
F 5.523822 15.433808 69.159297
F 5.142822 15.433808 90.986297
F 32.731572 15.347108 69.588797
F 32.149072 15.370108 91.620197
F 27.557472 15.323908 86.764597
F 27.468872 7.508878 86.764097
F 30.337072 1.169608 66.032697
F 18.508472 15.481808 86.647897
F 14.439172 7.718178 69.313197
F 14.058172 7.718178 91.140197
F 14.439172 15.436308 69.313197
F 14.058172 15.436308 91.140197
F 18.670672 7.776768 86.508597
F 9.682142 23.154508 86.515097
F 23.387872 7.800988 69.416397
F 22.790172 7.856118 91.501697
F 23.504372 15.501708 69.465797
F 22.992072 15.487808 91.325097
F 27.509072 12.716608 97.884597
F 9.729772 23.154508 83.786797
F 5.587302 5.148018 65.521497
F 5.206312 5.148018 87.348497
F 32.413172 15.406608 72.338697
F 32.179972 5.034268 87.838397
F 5.587302 12.866208 65.521497
F 5.206312 12.866208 87.348497
F 27.674972 20.505708 97.591497
F 32.153572 12.544508 87.927297
F 5.587302 20.584408 65.521497
F 5.206312 20.584408 87.348497
F 19.087072 4.972768 65.655397
F 32.093272 20.529008 87.857697
F 14.502672 5.145448 65.675397
F 14.121672 5.145448 87.502397
F 14.502672 12.863608 65.675397
F 14.121672 12.863608 87.502397
F 14.502672 20.581808 65.675397
F 14.121672 20.581808 87.502397
F 23.423372 20.540608 65.702497
F 22.942772 5.264118 87.514197
F 18.343872 20.557408 97.646597
F 23.230372 12.785008 87.930197
F 18.716672 -0.052934 84.021997
F 23.149972 20.621108 87.626297
F 5.539752 5.148018 68.246397
F 5.158762 5.148018 90.073397
F 32.507672 5.236788 69.001597
F 32.015572 5.057578 90.571597
F 5.539752 12.866208 68.246397
F 5.158762 12.866208 90.073397
F 32.590072 12.891808 68.642897
F 32.128572 12.744008 90.741397
F 5.539752 20.584408 68.246397
F 5.158762 20.584408 90.073397
F 32.185372 20.667608 68.893097
F 32.211272 20.724308 90.620197
F 14.455072 5.145448 68.403697
F 14.074072 5.145448 90.230697
F 14.455072 12.863608 68.403697
F 14.074072 12.863608 90.230697
F 14.455072 20.581808 68.403697
F 14.074072 20.581808 90.230697
F 23.328472 5.252658 68.555097
F 22.970172 5.211318 90.326497
F 23.360272 12.742008 68.639697
F 23.062272 12.842508 90.601597
F 23.375772 20.602408 68.456797
F 23.072772 20.624808 90.629297
F 5.476242 7.715608 71.884197
F 5.095252 7.715608 93.711197
F 32.323472 7.763948 72.705097
F 32.125372 7.477748 94.532397
F 5.476242 15.433808 71.884197
F 5.095252 15.433808 93.711197
F 29.813972 8.811298 97.930697
F 32.020872 15.482108 94.200597
F 9.682142 15.436308 86.515097
F 9.682142 7.718168 86.515097
F 5.476242 23.152008 71.884197
F 5.095252 23.152008 93.711197
F 27.675672 20.569408 83.160697
F 27.992172 12.966408 83.117097
F 32.651772 13.004108 65.934997
F 21.417672 1.394838 65.832997
F 14.391572 7.718178 72.041597
F 14.010572 7.718178 93.868597
F 14.391572 15.436308 72.041597
F 14.010572 15.436308 93.868597
F 27.633172 5.005368 83.309797
F 18.683972 20.568808 82.936897
F 23.421472 7.657918 71.975497
F 23.022572 7.847398 94.158697
F 23.267072 15.452908 72.233597
F 22.766172 15.408408 94.082497
F 25.724072 16.677908 66.025897
F 14.137572 23.154508 86.592897
F 7.771262 1.285928 68.287397
F 7.390272 1.285928 90.114397
F 7.771262 9.004098 68.287397
F 7.390272 9.004098 90.114397
F 7.771262 16.722308 68.287397
F 7.390272 16.722308 90.114397
F 16.682772 1.286358 68.442597
F 16.301772 1.286358 90.269597
F 16.682772 9.004538 68.442597
F 16.301772 9.004538 90.269597
F 16.682772 16.722708 68.442597
F 16.301772 16.722708 90.269597
F 25.596572 1.427928 68.454797
F 25.285872 1.292758 90.666397
F 25.842172 8.866708 68.527297
F 25.206272 8.718258 90.575597
F 25.828572 16.688408 68.695997
F 25.195472 16.673208 90.573097
F 7.707752 3.859518 71.925197
F 7.326762 3.859518 93.752197
F 7.707752 11.577708 71.925197
F 7.326762 11.577708 93.752197
F 7.707752 19.295908 71.925197
F 7.326762 19.295908 93.752197
F 16.619272 3.859088 72.080497
F 16.238272 3.859088 93.907397
F 16.619272 11.577308 72.080497
F 16.238272 11.577308 93.907397
F 16.619272 19.295408 72.080497
F 16.238272 19.295408 93.907397
F 25.552572 3.732978 72.210697
F 25.378472 3.864348 94.195797
F 25.502472 11.496108 72.058397
F 25.151972 11.680208 94.189597
F 25.646472 19.310908 72.054697
F 25.154172 19.465408 94.030997
F 7.755402 3.859518 69.196197
F 7.374412 3.859518 91.023197
F 7.755402 11.577708 69.196197
F 7.374412 11.577708 91.023197
F 7.755402 19.295908 69.196197
F 7.374412 19.295908 91.023197
F 16.666872 3.859088 69.352097
F 16.285872 3.859088 91.179097
F 16.666872 11.577308 69.352097
F 16.285872 11.577308 91.179097
F 16.666872 19.295408 69.352097
F 16.285872 19.295408 91.179097
F 25.619372 4.017498 69.444897
F 25.303572 3.986178 91.360997
F 25.605672 11.423108 69.411497
F 25.193272 11.368808 91.355797
F 25.568672 19.262708 69.213097
F 25.327572 19.355108 91.288897
F 7.818892 1.285928 65.558397
F 7.437892 1.285928 87.385397
F 7.818892 9.004108 65.558397
F 7.437892 9.004108 87.385397
F 7.818892 16.722308 65.558397
F 7.437892 16.722308 87.385397
F 16.730372 1.286358 65.714297
F 16.349372 1.286358 87.541197
F 16.730372 9.004538 65.714297
F 16.349372 9.004538 87.541197
F 16.730372 16.722708 65.714297
F 16.349372 16.722708 87.541197
F 32.344772 5.238358 66.035697
F 25.391272 1.331728 87.803197
F 30.161972 16.753408 65.873397
F 25.331272 8.940828 87.817997
F 19.030872 12.861208 65.867397
F 25.321472 16.531508 87.720097
F 9.983772 7.718168 69.235397
F 9.602772 7.718168 91.062397
F 9.983772 15.436308 69.235397
F 9.602772 15.436308 91.062397
F 18.558172 12.973808 83.117197
F 18.544472 5.062288 82.845897
F 18.851772 7.529268 69.434797
F 18.506972 7.650408 91.156797
F 18.872672 15.671408 69.347397
F 18.462072 15.524008 91.305597
F 31.927272 12.703308 98.013897
F 25.248672 16.769508 97.521997
F 28.101572 7.832608 69.676597
F 27.627772 7.495038 91.378997
F 28.041672 15.356708 69.505397
F 27.620972 15.398908 91.307497
F 9.745642 20.581808 82.877297
F 9.745642 12.863608 82.877297
F 10.047272 5.145448 65.597597
F 9.666262 5.145448 87.424597
F 10.047272 12.863608 65.597597
F 9.666262 12.863608 87.424597
F 10.047272 20.581808 65.597597
F 9.666262 20.581808 87.424597
F 29.857072 16.706208 98.096197
F 18.583272 5.154908 87.537097
F 25.664772 1.396048 65.765497
F 18.592672 12.993208 87.465097
F 18.410872 5.166878 97.595297
F 18.681372 20.328908 87.464597
F 22.982072 5.051658 97.646297
F 27.649272 4.950558 87.694797
F 30.196172 9.309418 65.894197
F 27.451772 12.784908 87.758997
F 25.378572 1.180828 97.903397
F 27.555072 20.619408 87.560397
F 9.999672 5.145448 68.325997
F 9.618652 5.145448 90.152997
F 9.999672 12.863608 68.325997
F 9.618652 12.863608 90.152997
F 9.999672 20.581808 68.325997
F 9.618652 20.581808 90.152997
F 18.824172 5.167788 68.431597
F 18.434372 5.046828 90.200897
F 18.860272 13.051308 68.536297
F 18.422972 12.992708 90.319897
F 18.921972 20.509708 68.467497
F 18.423372 20.618208 90.276097
F 28.114272 5.223968 68.651797
F 27.563872 4.990308 90.437497
F 27.813172 12.770608 68.618197
F 27.463672 12.768508 90.565397
F 27.839572 20.550108 68.442797
F 27.485472 20.650708 90.331497
F 9.936132 7.718168 71.963797
F 9.555142 7.718168 93.790797
F 9.936132 15.436308 71.963797
F 9.555142 15.436308 93.790797
F 9.745642 5.145448 82.877297
F 27.757972 20.675308 80.461697
F 9.936132 23.154508 71.963797
F 9.555142 23.154508 93.790797
F 18.827572 7.624258 72.210397
F 18.579472 7.612948 93.918497
F 18.752372 15.424808 72.040597
F 18.499772 15.481508 93.967997
F 18.432872 12.839508 97.492397
F 27.685672 12.652208 80.357197
F 27.873772 7.747908 72.379297
F 27.604072 7.894468 94.146897
F 27.830472 15.404308 72.205597
F 27.436772 15.459208 94.067197
F 27.602272 4.929748 80.617597
F 18.729772 20.770208 80.293097
F 3.195062 1.293818 75.476897
F 2.814072 1.293818 97.303897
F 29.958072 1.416418 75.923797
F 19.006072 20.737408 65.576497
F 3.195062 9.011998 75.476897
F 2.814072 9.011998 97.303897
F 30.024072 8.936758 75.839897
F 29.610072 1.365228 94.987097
F 3.195062 16.730208 75.476897
F 2.814072 16.730208 97.303897
F 30.039772 16.555908 75.894797
F 28.125372 20.597708 65.851997
F 12.100372 1.286358 75.640497
F 11.719372 1.286358 97.467497
F 12.100372 9.004538 75.640497
F 11.719372 9.004538 97.467497
F 12.100372 16.722708 75.640497
F 11.719372 16.722708 97.467497
F 21.122872 1.060148 75.873497
F 25.627472 8.978308 65.804997
F 21.191172 8.976798 75.906997
F 32.467172 20.614708 66.119397
F 21.069472 16.633008 75.857697
F 27.966672 5.155028 65.911897
F 3.131552 3.851628 79.114797
F 29.997472 3.921728 79.800597
F 3.131552 11.569808 79.114797
F 29.947472 11.269208 79.555097
F 3.131552 19.288008 79.114797
F 30.012272 19.200008 79.571897
F 12.036872 3.859088 79.278397
F 12.036872 11.577308 79.278397
F 12.036872 19.295408 79.278397
F 21.095072 3.898128 79.675097
F 20.989672 11.463208 79.438497
F 20.801872 19.326408 79.412297
F 3.178902 3.851628 76.402697
F 2.797912 3.851628 98.229697
F 29.920072 3.829068 77.027997
F 3.178902 11.569808 76.402697
F 2.797912 11.569808 98.229697
F 29.807372 11.352108 76.815797
F 3.178902 19.288008 76.402697
F 2.797912 19.288008 98.229697
F 30.112472 19.129908 76.820997
F 12.084472 3.859088 76.549997
F 12.084472 11.577308 76.549997
F 12.084472 19.295408 76.549997
F 20.938372 3.597068 76.867697
F 21.012072 11.544908 76.722897
F 21.026172 19.325908 76.606897
F 3.242392 1.293818 72.764797
F 2.861402 1.293818 94.591797
F 29.978372 1.242548 73.137797
F 23.044872 12.766108 97.635597
F 3.242392 9.011998 72.764797
F 2.861402 9.011998 94.591797
F 29.985372 9.107388 73.147997
F 29.916072 8.941928 95.170597
F 3.242392 16.730208 72.764797
F 2.861402 16.730208 94.591797
F 29.950072 16.620208 73.244497
F 29.553772 16.700508 95.276397
F 12.147972 1.286358 72.912097
F 11.766972 1.286358 94.739097
F 12.147972 9.004538 72.912097
F 11.766972 9.004538 94.739097
F 12.147972 16.722708 72.912097
F 11.766972 16.722708 94.739097
F 21.020972 1.214888 73.081597
F 20.879372 1.317258 94.926997
F 21.202372 8.847118 73.074397
F 20.696772 8.983878 95.024197
F 21.154972 16.740208 73.166797
F 20.543872 16.758408 95.058397
F 5.396822 7.715608 76.434997
F 32.166672 7.640678 77.080897
F 5.396822 15.433808 76.434997
F 32.361172 15.238508 76.773697
F 18.820072 12.645708 80.617597
F 18.754972 5.125828 80.188797
F 14.312172 7.718178 76.588897
F 14.312172 15.436308 76.588897
F 9.793262 20.581808 80.148897
F 23.259872 7.547108 76.565997
F 23.346472 15.394008 76.786897
F 27.863972 12.767808 65.865597
F 5.460302 5.148018 72.797097
F 5.079312 5.148018 94.624097
F 32.187372 5.231158 73.443897
F 32.024372 4.870598 95.307997
F 5.460302 12.866208 72.797097
F 5.079312 12.866208 94.624097
F 32.404672 12.883508 73.338097
F 32.232372 12.698008 95.100597
F 5.460302 20.584408 72.797097
F 5.079312 20.584408 94.624097
F 32.277472 20.604008 73.291897
F 31.957072 20.298708 95.070397
F 14.375672 5.145448 72.950997
F 13.994672 5.145448 94.777997
F 14.375672 12.863608 72.950997
F 13.994672 12.863608 94.777997
F 14.375672 20.581808 72.950997
F 13.994672 20.581808 94.777997
F 23.376472 5.071958 73.067397
F 23.132072 5.291418 94.823497
F 23.145772 12.741408 72.914897
F 22.874772 12.836308 94.959197
F 23.424972 20.527208 73.016897
F 22.839072 20.743808 94.850497
F 5.412752 5.148018 75.522097
F 5.031762 5.148018 97.348997
F 32.211372 5.084398 76.207097
F 20.721872 1.375368 97.500497
F 5.412752 12.866208 75.522097
F 5.031762 12.866208 97.348997
F 32.315972 12.688708 75.989597
F 30.089172 1.475868 97.642997
F 5.412752 20.584408 75.522097
F 5.031762 20.584408 97.348997
F 32.370772 20.620108 76.020097
F 23.337872 0.178295 69.356997
F 14.328072 5.145448 75.679397
F 13.947072 5.145448 97.506397
F 14.328072 12.863608 75.679397
F 13.947072 12.863608 97.506397
F 14.328072 20.581808 75.679397
F 13.947072 20.581808 97.506397
F 23.101872 5.008108 75.917097
F 20.757872 9.166318 97.854897
F 23.152272 12.776108 75.743897
F 23.079272 20.599808 97.558797
F 23.316972 20.483908 75.827297
F 16.476372 9.004538 80.265597
F 5.349242 7.715608 79.159897
F 32.270672 7.673258 79.892497
F 5.349242 15.433808 79.159897
F 32.322972 15.276408 79.696697
F 9.793262 12.863608 80.148897
F 5.349242 23.152008 79.159897
F 9.793262 5.145448 80.148897
F 14.185172 23.154508 83.864497
F 14.264572 7.718178 79.317197
F 14.264572 15.436308 79.317197
F 27.799372 15.534508 84.027297
F 23.095772 7.696008 79.536197
F 23.230972 15.519608 79.434297
F 5.269822 23.152008 83.710597
F 7.644272 1.285928 75.563097
F 7.263272 1.285928 97.389997
F 7.644272 9.004098 75.563097
F 7.263272 9.004098 97.389997
F 7.644272 16.722308 75.563097
F 7.263272 16.722308 97.389997
F 16.555772 1.286358 75.718297
F 16.174772 1.286358 97.545297
F 16.555772 9.004538 75.718297
F 16.174772 9.004538 97.545297
F 16.555772 16.722708 75.718297
F 16.174772 16.722708 97.545297
F 25.541372 1.024618 75.909897
F 16.476372 1.286358 80.265597
F 25.461872 8.997408 75.843997
F 14.058172 23.154508 91.140197
F 25.623172 16.649008 75.716797
F 20.765772 16.705608 97.764697
F 7.580752 3.859518 79.200897
F 7.580752 11.577708 79.200897
F 7.580752 19.295908 79.200897
F 16.492272 3.859088 79.356097
F 16.492272 11.577308 79.356097
F 16.492272 19.295408 79.356097
F 25.249872 3.751888 79.546197
F 25.230772 11.537708 79.796897
F 25.594472 19.202208 79.622997
F 7.628402 3.859518 76.471897
F 7.628402 11.577708 76.471897
F 7.628402 19.295908 76.471897
F 16.539872 3.859088 76.627697
F 16.539872 11.577308 76.627697
F 16.539872 19.295408 76.627697
F 25.464072 3.743978 76.787897
F 25.316972 11.471808 76.846897
F 25.500772 19.307608 76.844597
F 7.691892 1.285928 72.834097
F 7.310902 1.285928 94.660997
F 7.691892 9.004108 72.834097
F 7.310902 9.004108 94.660997
F 7.691892 16.722308 72.834097
F 7.310902 16.722308 94.660997
F 16.603372 1.286358 72.989897
F 16.222372 1.286358 94.816897
F 16.603372 9.004538 72.989897
F 16.222372 9.004538 94.816897
F 16.603372 16.722708 72.989897
F 16.222372 16.722708 94.816897
F 25.637572 1.189328 73.221797
F 25.359372 1.339228 95.050197
F 25.609072 8.947608 73.038897
F 25.264972 8.942208 94.988197
F 25.479372 16.700808 72.970697
F 25.181072 16.754708 94.816097
F 9.856772 7.718168 76.511097
F 9.856772 15.436308 76.511097
F 27.534772 7.588158 84.068897
F 18.827072 7.741308 76.826897
F 18.734472 15.344508 76.805397
F 14.010572 23.154508 93.868597
F 27.716872 7.694968 76.885297
F 27.622172 15.161108 76.863597
F 14.391572 23.154508 72.041597
F 9.920252 5.145448 72.873297
F 9.539262 5.145448 94.700197
F 9.920252 12.863608 72.873297
F 9.539262 12.863608 94.700197
F 9.920252 20.581808 72.873297
F 9.539262 20.581808 94.700197
F 18.928972 5.081808 73.060697
F 18.651272 4.986508 94.870697
F 18.805372 12.846208 73.010097
F 18.471772 12.874908 94.692897
F 18.851172 20.677308 73.003297
F 18.397872 20.595908 94.954697
F 27.612672 5.166018 73.343097
F 27.775372 5.194688 94.914597
F 27.730872 12.805608 73.088097
F 27.564172 12.897208 95.196797
F 27.812772 20.637208 73.228997
F 27.483872 20.555508 94.909497
F 9.872642 5.145448 75.601597
F 9.491652 5.145448 97.428597
F 9.872642 12.863608 75.601597
F 9.491652 12.863608 97.428597
F 9.872642 20.581808 75.601597
F 9.491652 20.581808 97.428597
F 18.767872 5.162648 75.727097
F 27.642772 5.103138 97.828597
F 18.813972 12.791508 75.779697
F 5.523822 23.152008 69.159297
F 18.814572 20.554608 75.701597
F 14.439172 23.154508 69.313197
F 27.736572 5.021638 76.069197
F 5.142822 23.152008 90.986297
F 27.581972 12.783308 75.838497
F 9.602772 23.154508 91.062397
F 27.806272 20.396808 75.925697
F 9.983772 23.154508 69.235397
F 9.809132 7.718168 79.239497
F 9.809132 15.436308 79.239497
F 18.665872 15.583808 83.979897
F 9.809132 23.154508 79.239497
F 18.814272 7.704868 79.544597
F 18.753772 15.330408 79.584197
F 9.856772 23.154508 76.511097
F 27.593272 7.508828 79.663097
F 27.767972 15.279108 79.658697
F 18.595172 7.580298 83.825497
F 3.068072 1.293818 82.752597
F 29.822372 1.266688 83.492997
F 3.068072 9.011998 82.752597
F 29.881172 8.829948 83.318997
F 3.068072 16.730208 82.752597
F 29.964072 16.739508 83.264097
F 11.973372 1.286358 82.916197
F 11.973372 9.004538 82.916197
F 11.973372 16.722708 82.916197
F 20.936972 1.152428 83.158597
F 20.805972 9.149228 83.254597
F 20.988972 16.754508 83.005297
F 3.004562 3.851628 86.390397
F 30.029272 3.733238 87.065097
F 3.004562 11.569808 86.390397
F 29.740572 11.322208 86.985797
F 3.004562 19.288008 86.390397
F 29.704772 19.112708 86.872097
F 11.909872 3.859088 86.553997
F 11.909872 11.577308 86.553997
F 11.909872 19.295408 86.553997
F 20.711972 3.900698 86.633797
F 20.938072 11.642208 86.869997
F 21.132672 19.298308 86.425197
F 3.051912 3.851628 83.678297
F 29.924172 3.807258 84.291397
F 3.051912 11.569808 83.678297
F 30.025072 11.503908 84.202797
F 3.051912 19.288008 83.678297
F 29.857372 19.324308 84.169497
F 11.957472 3.859088 83.825597
F 11.957472 11.577308 83.825597
F 11.957472 19.295408 83.825597
F 20.726472 3.826708 83.982997
F 20.863072 11.782708 84.091297
F 20.976072 19.356208 83.781697
F 3.115392 1.293818 80.040497
F 29.852772 1.230618 80.720497
F 3.115392 9.011998 80.040497
F 29.830072 8.693718 80.468997
F 3.115392 16.730208 80.040497
F 30.059572 16.603208 80.395197
F 12.020972 1.286358 80.187797
F 12.020972 9.004538 80.187797
F 12.020972 16.722708 80.187797
F 20.910972 1.327048 80.412497
F 20.988572 9.123298 80.477997
F 20.994672 16.653408 80.223897
F 5.269822 7.715608 83.710597
F 32.277372 7.918068 84.281397
F 5.269822 15.433808 83.710597
F 32.154072 15.365008 84.196197
F 9.729772 15.436308 83.786797
F 9.729772 7.718168 83.786797
F 14.185172 7.718178 83.864497
F 14.185172 15.436308 83.864497
F 25.630272 16.589108 80.622997
F 22.968072 7.737398 83.830797
F 23.172472 15.383608 84.119397
F 14.264572 23.154508 79.317197
F 5.333312 5.148018 80.072797
F 32.224372 4.965868 80.796197
F 5.333312 12.866208 80.072797
F 32.293572 12.661908 80.624297
F 5.333312 20.584408 80.072797
F 32.290372 20.596108 80.626697
F 14.248672 5.145448 80.226697
F 14.248672 12.863608 80.226697
F 14.248672 20.581808 80.226697
F 23.260272 5.267748 80.575297
F 23.002372 12.942508 80.261397
F 23.173172 20.579108 80.172497
F 5.285752 5.148018 82.797697
F 32.217472 5.171538 83.602797
F 5.285752 12.866208 82.797697
F 32.303372 12.699108 83.290097
F 5.285752 20.584408 82.797697
F 32.180072 20.466408 83.334297
F 14.201072 5.145448 82.955097
F 14.201072 12.863608 82.955097
F 14.201072 20.581808 82.955097
F 23.095572 5.164088 83.227197
F 22.992472 12.898708 82.952097
F 23.192772 20.728408 82.972197
F 5.222252 7.715608 86.435597
F 32.227372 7.617568 86.888097
F 5.222252 15.433808 86.435597
F 32.287672 15.204408 86.903697
F 25.407172 8.868008 80.468297
F 5.222252 23.152008 86.435597
F 25.350572 1.265988 80.606497
F 14.312172 23.154508 76.588897
F 14.137572 7.718178 86.592897
F 14.137572 15.436308 86.592897
F 16.476372 16.722708 80.265597
F 23.011672 7.798758 86.583597
F 22.943072 15.338008 86.843397
F 5.396822 23.152008 76.434997
F 7.517272 1.285928 82.838697
F 7.517272 9.004098 82.838697
F 7.517272 16.722308 82.838697
F 16.428772 1.286358 82.993997
F 16.428772 9.004538 82.993997
F 16.428772 16.722708 82.993997
F 25.509672 1.156308 83.291397
F 25.352872 8.999348 83.179797
F 25.407572 16.735808 83.229497
F 7.453762 3.859518 86.476497
F 7.453762 11.577708 86.476497
F 7.453762 19.295908 86.476497
F 16.365272 3.859088 86.631797
F 16.365272 11.577308 86.631797
F 16.365272 19.295408 86.631797
F 25.293772 4.047668 86.704697
F 25.380072 11.401308 86.701297
F 25.264872 19.220008 86.705197
F 7.501402 3.859518 83.747497
F 7.501402 11.577708 83.747497
F 7.501402 19.295908 83.747497
F 16.412872 3.859088 83.903397
F 16.412872 11.577308 83.903397
F 16.412872 19.295408 83.903397
F 25.262872 3.807498 84.078397
F 25.409372 11.621808 83.919797
F 25.290072 19.314308 83.952597
F 7.564892 1.285928 80.109697
F 7.564892 9.004108 80.109697
F 7.564892 16.722308 80.109697
F 31.850272 -0.105714 94.352597
F 21.216072 16.747208 65.734897
F 27.541172 0.098910 79.552397
F 23.147172 -0.036019 79.656297
F 23.154772 0.030583 86.872497
F 18.736472 -0.147939 79.380597
F 18.609272 0.076104 86.710897
F 27.532772 23.142908 91.277397
F 18.604772 23.222108 83.825697
F 23.028672 23.157408 86.776197
F 27.597972 23.254508 86.972797
F 23.093872 23.176708 79.594797
F 23.229572 23.286608 83.972897
F 32.112172 23.069608 84.251397
F 27.711672 22.998408 76.712697
F 18.824072 23.312808 71.922397
F 32.340272 23.212808 79.662197
F 27.602472 23.097508 94.057797
F 27.841672 23.107908 72.244097
F 18.556472 22.964908 86.567497
F 32.094272 23.352908 91.507097
F 18.947572 23.097808 69.184397
F 32.045872 23.098408 86.911197
F 32.249072 23.004008 94.294697
F 32.443672 23.174108 77.037497
F 32.444072 0.011722 69.817297
F 32.298372 -0.121414 72.465897
F 18.735672 -0.223215 76.676097
F 22.886272 -0.050537 91.273297
F 18.587172 0.090237 94.028497
F 32.212572 0.031907 79.638997
F 27.605172 -0.188861 84.281097
F 32.329772 0.155092 76.794997
F 18.524172 0.019913 91.185097
F 2.560082 1.293818 111.855197
F 32.163672 15.329708 98.831597
F 2.560082 9.011998 111.855197
F 29.550772 8.991688 112.464197
F 2.560082 16.730208 111.855197
F 29.748872 16.594408 112.404197
F 11.465372 1.286358 112.019197
F 11.465372 9.004538 112.019197
F 11.465372 16.722708 112.019197
F 20.385772 1.084208 112.125197
F 20.599972 9.039428 111.916197
F 20.460272 16.623208 112.261197
F 2.496572 3.851628 115.493197
F 29.514872 3.762008 115.932197
F 2.496572 11.569808 115.493197
F 29.404772 11.434708 116.218197
F 2.496572 19.288008 115.493197
F 29.758472 19.044308 115.929197
F 11.401872 3.859088 115.656197
F 11.401872 11.577308 115.656197
F 11.401872 19.295408 115.656197
F 20.333372 3.675118 115.630197
F 20.359172 11.550208 115.895197
F 20.291472 19.186608 115.727197
F 2.543922 3.851628 112.781197
F 29.577472 3.832368 113.230197
F 2.543922 11.569808 112.781197
F 29.527372 11.622708 113.459197
F 2.543922 19.288008 112.781197
F 29.618072 19.213708 113.149197
F 11.449472 3.859088 112.928197
F 11.449472 11.577308 112.928197
F 11.449472 19.295408 112.928197
F 20.239872 3.743548 112.955197
F 20.360972 11.422508 113.151197
F 20.428072 19.269008 113.012197
F 2.607412 1.293818 109.143197
F 2.226412 1.293818 130.970197
F 29.518572 1.246448 109.741197
F 2.607412 9.011998 109.143197
F 2.226412 9.011998 130.970197
F 29.568672 8.790748 109.689197
F 2.607412 16.730208 109.143197
F 2.226422 16.730208 130.970197
F 29.636472 16.523808 109.729197
F 11.512972 1.286358 109.290197
F 11.512972 9.004538 109.290197
F 11.512972 16.722708 109.290197
F 20.587472 1.159138 109.304197
F 20.385072 9.072418 109.254197
F 20.358172 16.714808 109.512197
F 4.761832 7.715608 112.813197
F 31.784872 7.616328 113.144197
F 4.761832 15.433808 112.813197
F 32.018372 15.280108 113.233197
F 31.653272 15.478108 130.524197
F 27.184372 15.411008 108.996197
F 13.677172 7.718178 112.967197
F 13.677172 15.436308 112.967197
F 22.370672 15.572708 130.725197
F 22.623872 7.609508 112.797197
F 22.663872 15.308908 113.172197
F 32.059572 7.697308 98.815097
F 4.825322 5.148018 109.175197
F 31.887572 4.979758 109.747197
F 4.825322 12.866208 109.175197
F 32.054272 12.610308 109.831197
F 4.825322 20.584408 109.175197
F 31.676572 20.600708 109.681197
F 13.740672 5.145448 109.329197
F 13.740672 12.863608 109.329197
F 13.740672 20.581808 109.329197
F 22.880072 5.044688 109.325197
F 22.608172 12.872508 109.455197
F 22.855972 20.510508 109.401197
F 4.777772 5.148018 111.900197
F 31.828872 4.915798 112.395197
F 4.777772 12.866208 111.900197
F 31.815072 12.776608 112.621197
F 4.777772 20.584408 111.900197
F 31.803372 20.484508 112.476197
F 13.693072 5.145448 112.058197
F 13.693072 12.863608 112.058197
F 13.693072 20.581808 112.058197
F 22.571872 5.016498 112.123197
F 22.553472 12.895608 112.169197
F 22.697772 20.292408 112.078197
F 4.714262 7.715608 115.538197
F 31.666472 7.582568 116.032197
F 4.714262 15.433808 115.538197
F 31.865872 15.374908 115.941197
F 27.229372 7.591348 108.769197
F 4.714262 23.152008 115.538197
F 17.830972 0.000000 130.324197
F 18.148072 0.056330 115.822197
F 13.629572 7.718178 115.695197
F 13.629572 15.436308 115.695197
F 20.657972 11.768508 98.412697
F 22.633072 7.764828 115.618197
F 22.465572 15.628408 115.922197
F 20.798472 19.377708 98.516397
F 7.009282 1.285928 111.941197
F 7.009282 9.004098 111.941197
F 7.009282 16.722308 111.941197
F 15.920772 1.286358 112.096197
F 15.920772 9.004538 112.096197
F 15.920772 16.722708 112.096197
F 29.750472 11.428508 98.947997
F 24.865372 8.820628 112.343197
F 24.932972 16.734008 112.339197
F 6.945772 3.859518 115.579197
F 6.945772 11.577708 115.579197
F 6.945772 19.295908 115.579197
F 15.857272 3.859088 115.734197
F 15.857272 11.577308 115.734197
F 15.857272 19.295408 115.734197
F 24.931672 3.707548 115.735197
F 24.969472 11.580108 115.941197
F 25.189472 19.259208 116.039197
F 6.993412 3.859518 112.850197
F 6.993412 11.577708 112.850197
F 6.993412 19.295908 112.850197
F 15.904972 3.859088 113.006197
F 15.904972 11.577308 113.006197
F 15.904972 19.295408 113.006197
F 24.955072 3.779918 112.970197
F 24.862572 11.424108 113.131197
F 25.152272 19.288108 113.373197
F 7.056902 1.285928 109.212197
F 7.056902 9.004108 109.212197
F 7.056902 16.722308 109.212197
F 15.968372 1.286358 109.368197
F 15.968372 9.004538 109.368197
F 15.968372 16.722708 109.368197
F 24.920372 1.268658 109.283197
F 25.001472 8.866258 109.630197
F 24.952972 16.696108 109.673197
F 9.221782 7.718168 112.889197
F 9.221782 15.436308 112.889197
F 17.830972 15.436308 130.324197
F 18.230872 7.773448 113.011197
F 18.115372 15.482908 112.994197
F 4.634842 23.152008 120.089197
F 27.074572 7.673778 113.261197
F 27.267872 15.455408 113.269197
F 18.134972 15.418908 108.376197
F 9.285272 5.145448 109.251197
F 9.285272 12.863608 109.251197
F 9.285272 20.581808 109.251197
F 18.218572 5.040858 109.388197
F 18.260172 12.799108 109.322197
F 18.205672 20.595808 109.153197
F 27.531472 5.019668 109.515197
F 27.560372 12.813308 109.699197
F 27.545972 20.385808 109.526197
F 9.237662 5.145448 111.980197
F 9.237662 12.863608 111.980197
F 9.237662 20.581808 111.980197
F 18.218572 5.112378 112.180197
F 18.210472 12.779508 112.076197
F 18.223472 20.483508 111.960197
F 27.206572 5.100048 112.164197
F 27.408572 12.718108 112.460197
F 27.324872 20.431608 112.347197
F 9.174152 7.718168 115.618197
F 9.174152 15.436308 115.618197
F 17.830972 7.718178 130.324197
F 9.174152 23.154508 115.618197
F 18.262272 7.763428 115.733197
F 18.012072 15.520808 115.709197
F 26.954872 7.691668 130.641197
F 26.940372 7.725108 115.962197
F 27.184772 15.457008 116.017197
F 18.292572 7.645318 108.584197
F 2.433082 1.293818 119.131197
F 29.302472 1.202308 119.531197
F 2.433082 9.011998 119.131197
F 29.352372 8.765788 119.512197
F 2.433082 16.730208 119.131197
F 29.405372 16.590408 119.613197
F 11.338372 1.286358 119.294197
F 11.338372 9.004538 119.294197
F 11.338372 16.722708 119.294197
F 20.370472 1.307258 119.487197
F 20.188372 8.789718 119.574197
F 20.130072 16.711708 119.619197
F 2.750562 3.851628 100.942197
F 2.369572 3.851628 122.769197
F 29.768072 3.727548 101.647197
F 29.050872 3.948328 123.395197
F 2.750562 11.569808 100.942197
F 2.369572 11.569808 122.769197
F 29.649572 11.579308 101.743197
F 29.183972 11.454608 123.362197
F 2.750562 19.288008 100.942197
F 2.369572 19.288008 122.769197
F 29.915572 19.316008 101.355197
F 29.186172 19.111308 123.300197
F 11.655872 3.859088 101.105197
F 11.274872 3.859088 122.932197
F 11.655872 11.577308 101.105197
F 11.274872 11.577308 122.932197
F 11.655872 19.295408 101.105197
F 11.274872 19.295408 122.932197
F 20.704872 3.868698 101.089197
F 20.124772 3.917398 123.016197
F 20.637772 11.668108 101.096197
F 20.106672 11.654308 122.855197
F 20.743072 19.291908 101.240197
F 20.213072 19.074008 123.051197
F 2.416922 3.851628 120.056197
F 29.952572 3.903988 98.928897
F 29.294772 3.852558 120.593197
F 2.416922 11.569808 120.056197
F 31.434272 7.552288 130.678197
F 29.103172 11.482608 120.517197
F 2.416922 19.288008 120.056197
F 29.723572 19.242908 98.719897
F 29.381172 19.246908 120.656197
F 11.703472 3.859088 98.376997
F 11.322472 3.859088 120.204197
F 11.703472 11.577308 98.376997
F 11.322472 11.577308 120.204197
F 11.703472 19.295408 98.376997
F 11.322472 19.295408 120.204197
F 23.127672 15.477408 98.539297
F 20.187572 3.806568 120.290197
F 25.275072 11.563408 98.823797
F 20.160972 11.521308 120.130197
F 20.112872 19.359608 130.427197
F 20.301972 19.284108 120.439197
F 2.480412 1.293818 116.419197
F 29.403372 1.152448 116.701197
F 2.480412 9.011998 116.419197
F 29.409872 8.821908 116.750197
F 2.480412 16.730208 116.419197
F 29.516772 16.474108 116.986197
F 11.385972 1.286358 116.566197
F 11.385972 9.004538 116.566197
F 11.385972 16.722708 116.566197
F 20.430572 1.011098 116.829197
F 20.502872 8.931988 116.814197
F 20.216472 16.693608 116.931197
F 5.015832 7.715608 98.261997
F 4.634842 7.715608 120.089197
F 22.532072 7.788438 130.170197
F 31.619872 7.736358 120.593197
F 5.015832 15.433808 98.261997
F 4.634842 15.433808 120.089197
F 18.377272 7.783578 98.615097
F 31.603372 15.372808 120.670197
F 8.920152 23.154508 130.169197
F 9.301142 23.154508 108.342197
F 8.920152 15.436308 130.169197
F 9.301142 15.436308 108.342197
F 13.931172 7.718178 98.415797
F 13.550172 7.718178 120.243197
F 13.931172 15.436308 98.415797
F 13.550172 15.436308 120.243197
F 8.920152 7.718168 130.169197
F 9.301142 7.718168 108.342197
F 20.134972 3.891418 130.428197
F 22.534072 7.617368 120.348197
F 27.498772 7.557168 98.662297
F 22.274372 15.371208 120.503197
F 29.086072 3.864708 130.565197
F 24.632172 11.557608 130.618197
F 4.698322 5.148018 116.451197
F 31.677372 4.907648 116.979197
F 4.698322 12.866208 116.451197
F 31.736472 12.837008 116.956197
F 4.698322 20.584408 116.451197
F 31.756572 20.520408 117.236197
F 13.613672 5.145448 116.605197
F 13.613672 12.863608 116.605197
F 13.613672 20.581808 116.605197
F 22.706072 5.105488 116.274197
F 22.733272 12.904008 116.628197
F 22.660672 20.571808 116.541197
F 4.650772 5.148018 119.176197
F 31.801872 4.992938 119.794197
F 4.650772 12.866208 119.176197
F 31.419972 12.650208 119.627197
F 4.650772 20.584408 119.176197
F 31.586272 20.671808 119.997197
F 13.566072 5.145448 119.333197
F 13.566072 12.863608 119.333197
F 13.566072 20.581808 119.333197
F 22.506072 5.007398 119.125197
F 22.460972 12.988208 119.441197
F 22.510072 20.578108 119.299197
F 4.968252 7.715608 100.987197
F 4.587262 7.715608 122.814197
F 31.914872 7.809518 101.622197
F 31.490272 7.758288 123.270197
F 4.968252 15.433808 100.987197
F 4.587262 15.433808 122.814197
F 31.952972 15.446108 101.644197
F 31.501772 15.505608 123.343197
F 26.780372 20.529808 126.846197
F 27.547972 20.596708 104.849197
F 4.968252 23.152008 100.987197
F 4.587262 23.152008 122.814197
F 27.075972 12.648508 126.996197
F 27.419972 12.822708 105.226197
F 5.015832 23.152008 98.261997
F 22.506772 23.200108 127.512197
F 13.883572 7.718178 101.144197
F 13.502572 7.718178 122.971197
F 13.883572 15.436308 101.144197
F 13.502572 15.436308 122.971197
F 26.769372 5.027748 127.104197
F 27.612972 5.036978 105.140197
F 22.984272 7.679698 101.413197
F 22.497872 7.654878 123.033197
F 22.888472 15.482308 101.301197
F 22.483372 15.495408 123.267197
F 29.016972 1.109248 126.824197
F 13.375572 23.154508 130.247197
F 6.882282 1.285928 119.217197
F 6.882282 9.004108 119.217197
F 6.882282 16.722308 119.217197
F 15.793772 1.286358 119.372197
F 15.793772 9.004538 119.372197
F 15.793772 16.722708 119.372197
F 24.906272 1.319678 119.402197
F 24.742672 9.206258 119.568197
F 24.621572 16.695508 119.843197
F 7.199762 3.859518 101.028197
F 6.818772 3.859518 122.855197
F 7.199762 11.577708 101.028197
F 6.818772 11.577708 122.855197
F 7.199762 19.295908 101.028197
F 6.818772 19.295908 122.855197
F 16.111272 3.859088 101.183197
F 15.730272 3.859088 123.010197
F 16.111272 11.577308 101.183197
F 15.730272 11.577308 123.010197
F 16.111272 19.295408 101.183197
F 15.730272 19.295408 123.010197
F 25.184172 3.679118 101.309197
F 24.742372 3.879828 123.012197
F 25.175072 11.650108 101.610197
F 24.456272 11.360608 123.125197
F 25.261072 19.309208 101.410197
F 24.618972 19.237708 123.188197
F 7.247412 3.859518 98.298897
F 6.866422 3.859518 120.126197
F 7.247412 11.577708 98.298897
F 6.866422 11.577708 120.126197
F 7.247412 19.295908 98.298897
F 6.866422 19.295908 120.126197
F 16.158872 3.859088 98.454697
F 15.777972 3.859088 120.282197
F 16.158872 11.577308 98.454697
F 15.777972 11.577308 120.282197
F 16.158872 19.295408 98.454697
F 15.777972 19.295408 120.282197
F 18.465472 15.353208 98.553597
F 24.734972 3.912918 120.163197
F 22.966172 7.689098 98.545197
F 24.532072 11.692008 120.480197
F 20.648272 3.829118 98.461197
F 24.698072 19.283908 120.395197
F 6.929912 1.285928 116.488197
F 6.929912 9.004108 116.488197
F 6.929912 16.722308 116.488197
F 15.841372 1.286358 116.644197
F 15.841372 9.004538 116.644197
F 15.841372 16.722708 116.644197
F 24.707172 1.160148 116.672197
F 24.721972 9.042838 116.854197
F 24.776572 16.678908 116.954197
F 9.475782 7.718168 98.338097
F 9.094792 7.718168 120.165197
F 9.475782 15.436308 98.338097
F 9.094792 15.436308 120.165197
F 17.894472 20.581808 126.687197
F 18.364872 20.553508 104.602197
F 9.348782 23.154508 105.614197
F 17.909772 7.595878 120.269197
F 9.475782 23.154508 98.338097
F 17.945972 15.382608 120.395197
F 24.444772 3.814658 130.433197
F 4.888832 23.152008 105.537197
F 4.761832 23.152008 112.813197
F 26.820672 7.729558 120.506197
F 9.221782 23.154508 112.889197
F 26.966472 15.493508 120.635197
F 17.894472 12.863608 126.687197
F 18.321072 12.949108 104.899197
F 9.158272 5.145448 116.527197
F 9.158272 12.863608 116.527197
F 9.158272 20.581808 116.527197
F 18.201772 5.120818 116.412197
F 18.161472 12.956708 116.563197
F 18.055972 20.478108 116.750197
F 27.075172 5.162048 116.848197
F 27.086972 12.882208 117.028197
F 27.454472 20.376708 116.896197
F 9.110662 5.145448 119.255197
F 9.110662 12.863608 119.255197
F 9.110662 20.581808 119.255197
F 17.911072 5.142128 119.186197
F 17.939472 12.805908 119.203197
F 18.093872 20.519108 119.503197
F 27.134072 5.221888 119.610197
F 26.996572 12.961008 119.701197
F 27.095372 20.428408 119.722197
F 9.428142 7.718168 101.066197
F 9.047152 7.718168 122.893197
F 9.428142 15.436308 101.066197
F 9.047152 15.436308 122.893197
F 17.894472 5.145448 126.687197
F 18.430172 5.126408 104.828197
F 9.428142 23.154508 101.066197
F 9.047152 23.154508 122.893197
F 18.545972 7.833268 101.324197
F 17.957972 7.718178 123.049197
F 18.497172 15.434308 101.406197
F 17.957972 15.436308 123.049197
F 24.710872 19.338908 130.697197
F 17.957972 0.000000 123.049197
F 27.432972 7.655978 101.324197
F 27.015072 7.619038 123.115197
F 27.275972 15.389908 101.393197
F 27.021672 15.222708 123.299197
F 8.983662 20.581808 126.531197
F 9.364652 20.581808 104.704197
F 2.687082 1.293818 104.579197
F 2.306082 1.293818 126.406197
F 29.657172 1.026338 105.067197
F 27.475772 15.528308 98.767597
F 2.687082 9.011998 104.579197
F 2.306082 9.011998 126.406197
F 29.474072 9.030448 105.134197
F 29.296172 8.736458 126.958197
F 2.687082 16.730208 104.579197
F 2.306082 16.730208 126.406197
F 29.647572 16.811908 105.198197
F 29.091072 16.704308 127.124197
F 11.592372 1.286358 104.743197
F 11.211372 1.286358 126.570197
F 11.592372 9.004538 104.743197
F 11.211372 9.004538 126.570197
F 11.592372 16.722708 104.743197
F 11.211372 16.722708 126.570197
F 20.603372 1.219428 104.888197
F 20.090372 1.215928 126.692197
F 20.586572 9.032268 104.826197
F 20.148772 9.011368 126.577197
F 20.676772 16.598408 104.959197
F 20.237272 16.749208 126.951197
F 2.623562 3.851628 108.217197
F 2.242572 3.851628 130.044197
F 29.737672 3.729228 108.711197
F 13.677172 23.154508 112.967197
F 2.623562 11.569808 108.217197
F 2.242572 11.569808 130.044197
F 29.719272 11.398508 108.891197
F 29.482072 1.149098 112.479197
F 2.623562 19.288008 108.217197
F 2.242572 19.288008 130.044197
F 29.697472 19.074208 108.662197
F 25.320872 19.342808 98.780497
F 11.528872 3.859088 108.381197
F 11.147872 3.859088 130.208197
F 11.528872 11.577308 108.381197
F 11.147872 11.577308 130.208197
F 11.528872 19.295408 108.381197
F 11.147872 19.295408 130.208197
F 20.513872 3.937938 108.563197
F 29.110772 11.410508 130.586197
F 20.400872 11.604008 108.295197
F 29.184172 19.319408 130.676197
F 20.483572 19.257808 108.370197
F 27.125772 15.577908 130.679197
F 2.670912 3.851628 105.505197
F 2.289922 3.851628 127.332197
F 29.847472 3.626258 106.040197
F 28.998772 3.624268 127.845197
F 2.670912 11.569808 105.505197
F 2.289922 11.569808 127.332197
F 29.638872 11.450508 106.209197
F 29.236772 11.288808 127.788197
F 2.670912 19.288008 105.505197
F 2.289922 19.288008 127.332197
F 29.660772 19.434408 105.989197
F 29.097472 19.368908 127.790197
F 11.576472 3.859088 105.652197
F 11.195472 3.859088 127.479197
F 11.576472 11.577308 105.652197
F 11.195472 11.577308 127.479197
F 11.576472 19.295408 105.652197
F 11.195472 19.295408 127.479197
F 20.656572 3.760888 105.850197
F 20.103272 3.764338 127.675197
F 20.631272 11.552308 105.688197
F 20.175172 11.512508 127.683197
F 20.558272 19.151908 105.819197
F 20.035772 19.266008 127.780197
F 2.734402 1.293818 101.867197
F 2.353412 1.293818 123.694197
F 29.726372 1.271438 102.268197
F 28.983572 1.250178 124.123197
F 2.734402 9.011998 101.867197
F 2.353412 9.011998 123.694197
F 29.627972 9.025608 102.430197
F 29.231672 8.934008 124.126197
F 2.734402 16.730208 101.867197
F 2.353412 16.730208 123.694197
F 29.573672 16.732808 102.476197
F 29.238372 16.636208 124.290197
F 11.639972 1.286358 102.015197
F 11.258972 1.286358 123.842197
F 11.639972 9.004538 102.015197
F 11.258972 9.004538 123.842197
F 11.639972 16.722708 102.015197
F 11.258972 16.722708 123.842197
F 20.698672 1.302478 102.114197
F 20.115172 1.382938 124.019197
F 20.795272 9.018028 102.114197
F 20.249372 8.867688 123.861197
F 20.644872 16.864408 102.274197
F 20.158472 16.692908 124.153197
F 4.888832 7.715608 105.537197
F 4.507842 7.715608 127.364197
F 31.990072 7.701228 106.038197
F 31.611172 7.515848 127.880197
F 4.888832 15.433808 105.537197
F 4.507842 15.433808 127.364197
F 31.767972 15.333908 106.077197
F 31.476372 15.353508 127.746197
F 8.983662 12.863608 126.531197
F 9.364652 12.863608 104.704197
F 8.983662 5.145448 126.531197
F 9.364652 5.145448 104.704197
F 13.804172 7.718178 105.691197
F 13.423272 7.718178 127.518197
F 13.804172 15.436308 105.691197
F 13.423272 15.436308 127.518197
F 26.843072 20.443308 124.028197
F 27.526372 20.646308 102.214197
F 22.823272 7.607728 105.717197
F 22.353872 7.710308 127.457197
F 22.875972 15.401708 105.988197
F 22.342572 15.385808 127.934197
F 13.550172 23.154508 120.243197
F 4.507842 23.152008 127.364197
F 4.952322 5.148018 101.900197
F 4.571322 5.148018 123.727197
F 32.118972 5.107378 102.428197
F 31.400272 5.197548 124.286197
F 4.952322 12.866208 101.900197
F 4.571322 12.866208 123.727197
F 31.993872 12.669808 102.552197
F 31.391672 12.696908 123.933197
F 4.952322 20.584408 101.900197
F 4.571322 20.584408 123.727197
F 32.286972 20.765708 102.521197
F 31.430572 20.674608 124.107197
F 13.867672 5.145448 102.053197
F 13.486672 5.145448 123.880197
F 13.867672 12.863608 102.053197
F 13.486672 12.863608 123.880197
F 13.867672 20.581808 102.053197
F 13.486672 20.581808 123.880197
F 22.913372 5.017028 102.127197
F 22.379072 4.984348 124.040197
F 22.892672 12.871908 102.166197
F 22.384472 12.772108 123.977197
F 23.032072 20.528508 102.208197
F 22.302272 20.554608 124.053197
F 4.904762 5.148018 104.625197
F 4.523772 5.148018 126.451197
F 31.947272 5.061548 105.208197
F 31.214772 4.968868 126.904197
F 4.904762 12.866208 104.625197
F 4.523772 12.866208 126.451197
F 31.971572 12.901408 105.252197
F 31.439872 12.717208 126.882197
F 4.904762 20.584408 104.625197
F 4.523772 20.584408 126.451197
F 31.914872 20.618608 105.211197
F 31.382372 20.436708 126.944197
F 13.820072 5.145448 104.782197
F 13.439072 5.145448 126.609197
F 13.820072 12.863608 104.782197
F 13.439072 12.863608 126.609197
F 13.820072 20.581808 104.782197
F 13.439072 20.581808 126.609197
F 23.028372 5.046628 104.838197
F 22.250472 5.128778 126.827197
F 22.919872 12.867208 105.088197
F 22.423572 12.947308 126.845197
F 22.946972 20.368108 104.852197
F 22.260872 20.587708 126.700197
F 4.841262 7.715608 108.262197
F 4.460262 7.715608 130.089197
F 31.913672 7.622808 108.746197
F 13.883572 23.154508 101.144197
F 4.841262 15.433808 108.262197
F 4.460262 15.433808 130.089197
F 31.877572 15.276508 108.833197
F 13.629572 23.154508 115.695197
F 26.814472 12.545508 124.228197
F 27.411272 12.842108 102.484197
F 4.841262 23.152008 108.262197
F 4.460262 23.152008 130.089197
F 26.874872 5.237928 124.098197
F 27.361072 5.121308 102.095197
F 13.423272 23.154508 127.518197
F 20.038072 11.545208 130.466197
F 13.756572 7.718178 108.420197
F 13.375572 7.718178 130.247197
F 13.756572 15.436308 108.420197
F 13.375572 15.436308 130.247197
F 17.942172 20.581808 123.958197
F 18.420172 20.561408 101.900197
F 22.694172 7.787048 108.522197
F 13.931172 23.154508 98.415797
F 22.739672 15.534908 108.723197
F 13.804172 23.154508 105.691197
F 9.094792 23.154508 120.165197
F 17.878672 23.154508 127.596197
F 7.136282 1.285928 104.665197
F 6.755292 1.285928 126.492197
F 7.136282 9.004098 104.665197
F 6.755292 9.004098 126.492197
F 7.136282 16.722308 104.665197
F 6.755292 16.722308 126.492197
F 16.047772 1.286358 104.821197
F 15.666772 1.286358 126.648197
F 16.047772 9.004538 104.821197
F 15.666772 9.004538 126.648197
F 16.047772 16.722708 104.821197
F 15.666772 16.722708 126.648197
F 25.275972 1.282568 104.793197
F 24.516372 1.227518 126.795197
F 25.139472 8.961818 104.975197
F 24.573772 9.039058 126.858197
F 25.175672 16.622408 105.252197
F 24.809072 16.752308 127.038197
F 7.072772 3.859518 108.303197
F 6.691772 3.859518 130.130197
F 7.072772 11.577708 108.303197
F 6.691772 11.577708 130.130197
F 7.072772 19.295908 108.303197
F 6.691772 19.295908 130.130197
F 15.984272 3.859088 108.459197
F 15.603272 3.859088 130.286197
F 15.984272 11.577308 108.459197
F 15.603272 11.577308 130.286197
F 15.984272 19.295408 108.459197
F 15.603272 19.295408 130.286197
F 25.219172 3.726698 108.450197
F 13.756572 23.154508 108.420197
F 25.119072 11.618908 109.044197
F 24.676072 1.297398 124.084197
F 25.175372 19.251508 108.474197
F 13.502572 23.154508 122.971197
F 7.120412 3.859518 105.574197
F 6.739422 3.859518 127.401197
F 7.120412 11.577708 105.574197
F 6.739422 11.577708 127.401197
F 7.120412 19.295908 105.574197
F 6.739422 19.295908 127.401197
F 16.031872 3.859088 105.730197
F 15.650972 3.859088 127.557197
F 16.031872 11.577308 105.730197
F 15.650972 11.577308 127.557197
F 16.031872 19.295408 105.730197
F 15.650972 19.295408 127.557197
F 25.272572 3.830128 105.768197
F 24.457572 3.710778 127.745197
F 25.156472 11.425908 106.334197
F 24.786872 11.624308 127.806197
F 25.340972 19.269008 105.796197
F 24.510072 19.335608 127.923197
F 7.183902 1.285928 101.937197
F 6.802912 1.285928 123.763197
F 7.183902 9.004108 101.937197
F 6.802912 9.004108 123.763197
F 7.183902 16.722308 101.937197
F 6.802912 16.722308 123.763197
F 16.095372 1.286358 102.092197
F 15.714372 1.286358 123.919197
F 16.095372 9.004538 102.092197
F 15.714372 9.004538 123.919197
F 16.095372 16.722708 102.092197
F 15.714372 16.722708 123.919197
F 25.226072 1.175568 102.072197
F 24.894272 1.027948 112.013197
F 25.136272 8.904818 102.132197
F 24.689272 8.801718 124.098197
F 25.150872 16.771408 102.383197
F 24.970072 16.580708 124.314197
F 9.348782 7.718168 105.614197
F 8.967792 7.718168 127.441197
F 9.348782 15.436308 105.614197
F 8.967792 15.436308 127.441197
F 17.942172 12.863608 123.958197
F 18.421172 12.818508 102.270197
F 18.235272 7.636338 105.778197
F 17.878672 7.718178 127.596197
F 18.344972 15.436808 105.701197
F 17.878672 15.436308 127.596197
F 8.967792 23.154508 127.441197
F 17.878672 0.000000 127.596197
F 27.408872 7.578318 106.140197
F 26.784872 7.620728 127.877197
F 27.310172 15.400708 106.149197
F 26.997472 15.282708 128.017197
F 17.942172 5.145448 123.958197
F 18.491272 5.142668 102.113197
F 9.412262 5.145448 101.976197
F 9.031272 5.145448 123.803197
F 9.412262 12.863608 101.976197
F 9.031272 12.863608 123.803197
F 9.412262 20.581808 101.976197
F 9.031272 20.581808 123.803197
F 25.224372 3.866558 98.523697
F 32.060972 23.367708 101.412197
F 31.292572 0.126170 123.229197
F 27.282772 23.060108 113.382197
F 18.220572 23.248508 108.319197
F 31.853172 23.254508 113.407197
F 26.783772 23.112108 130.580197
F 22.329772 23.263708 130.400197
F 26.901372 23.129008 127.720197
F 27.050372 23.007608 120.405197
F 27.526772 23.002408 98.698797
F 27.135272 22.959008 108.656197
F 22.380872 23.164808 122.988197
F 22.406372 23.188208 120.214197
F 23.018972 22.892308 112.969197
F 27.376072 23.096008 116.067197
F 26.917572 23.143308 123.277197
F 18.242672 23.101008 105.646197
F 31.666672 23.333408 120.645197
F 31.946372 23.048508 98.627697
F 31.749172 23.258108 108.712197
F 22.863972 23.202308 108.566197
F 18.028472 23.064508 115.737197
F 22.659272 23.023608 115.642197
F 22.798872 23.056908 105.881197
F 27.117972 0.029934 120.366197
F 22.591072 0.114371 120.428197
F 31.931772 0.025064 106.210197
F 18.356572 0.144503 101.237197
F 22.924672 0.078120 105.593197
F 17.997372 -0.000636 120.255197
F 22.789872 -0.031838 108.353197
F 27.548572 0.069138 101.205197
F 26.678772 -0.163919 127.814197
F 26.734072 -0.084825 123.254197
F 18.364372 -0.001308 105.821197
F 32.036472 0.104486 101.456197
F 2.179092 1.293818 133.682197
F 1.798102 1.293818 155.509197
F 31.382772 12.882608 131.329197
F 31.512372 5.017168 131.414197
F 2.179092 9.011998 133.682197
F 1.798102 9.011998 155.509197
F 29.120272 8.876968 134.269197
F 28.636472 9.115538 156.019197
F 2.179092 16.730208 133.682197
F 1.798102 16.730208 155.509197
F 29.341872 16.841508 134.196197
F 29.453372 16.773008 131.502197
F 11.084372 1.286358 133.846197
F 10.703372 1.286358 155.673197
F 11.084372 9.004538 133.846197
F 10.703372 9.004538 155.673197
F 11.084372 16.722708 133.846197
F 10.703372 16.722708 155.673197
F 19.933572 1.340198 133.885197
F 19.554672 1.232018 155.874197
F 20.017472 8.969648 134.033197
F 19.542772 8.957508 155.818197
F 20.151572 16.562608 134.142197
F 19.579472 16.860708 155.792197
F 2.115572 3.851628 137.320197
F 1.734582 3.851628 159.147197
F 29.125272 3.774608 137.645197
F 29.033272 1.050838 131.437197
F 2.115582 11.569808 137.320197
F 1.734582 11.569808 159.147197
F 29.191872 11.537308 137.710197
F 26.457572 15.578608 156.724197
F 2.115582 19.288008 137.320197
F 1.734582 19.288008 159.147197
F 29.028172 19.135208 137.839197
F 28.376972 19.278008 159.370197
F 11.020872 3.859088 137.483197
F 10.639872 3.859088 159.310197
F 11.020872 11.577308 137.483197
F 10.639872 11.577308 159.310197
F 11.020872 19.295408 137.483197
F 10.639872 19.295408 159.310197
F 19.943872 3.856218 137.623197
F 19.636772 3.842058 159.290197
F 19.948172 11.541508 137.546197
F 19.477372 11.677308 159.293197
F 19.821072 19.273808 137.692197
F 19.505272 19.300008 159.566197
F 2.162932 3.851628 134.608197
F 1.781932 3.851628 156.435197
F 29.076472 3.814548 134.886197
F 28.808672 3.807488 156.557197
F 2.162932 11.569808 134.608197
F 1.781932 11.569808 156.435197
F 29.264772 11.533208 134.858197
F 28.735172 11.782808 156.671197
F 2.162932 19.288008 134.608197
F 1.781932 19.288008 156.435197
F 29.054472 19.586108 135.136197
F 28.852772 19.348908 156.593197
F 11.068472 3.859088 134.755197
F 10.687472 3.859088 156.582197
F 11.068472 11.577308 134.755197
F 10.687472 11.577308 156.582197
F 11.068472 19.295408 134.755197
F 10.687472 19.295408 156.582197
F 20.063872 4.008968 134.904197
F 19.782672 3.936258 156.466197
F 20.100772 11.666608 134.891197
F 19.585572 11.523308 156.708197
F 20.004972 19.369608 134.936197
F 19.643972 19.400908 156.818197
F 1.845422 1.293818 152.797197
F 29.231372 8.901918 131.413197
F 21.721672 5.209358 163.084197
F 1.845422 9.011998 152.797197
F 31.595372 20.383408 131.510197
F 28.657972 8.948568 153.186197
F 1.845422 16.730208 152.797197
F 20.070972 8.796198 131.306197
F 28.776372 16.611008 153.196197
F 11.131972 1.286358 131.117197
F 10.750972 1.286358 152.944197
F 11.131972 9.004538 131.117197
F 10.750972 9.004538 152.944197
F 11.131972 16.722708 131.117197
F 10.750972 16.722708 152.944197
F 26.746072 4.927608 131.347197
F 19.834972 1.211038 153.137197
F 33.208672 16.562208 163.126197
F 19.598572 8.798048 153.147197
F 30.940572 12.619208 163.183197
F 19.827072 16.508008 153.132197
F 4.380842 7.715608 134.640197
F 3.999852 7.715608 156.467197
F 31.429972 7.459528 134.982197
F 31.020472 7.814078 156.678197
F 4.380842 15.433808 134.640197
F 3.999852 15.433808 156.467197
F 30.844072 5.008768 163.055197
F 31.092772 15.487808 156.946197
F 26.520072 15.588408 152.139197
F 26.363172 7.791528 152.280197
F 17.449972 15.436308 152.151197
F 17.449972 7.718178 152.151197
F 13.296272 7.718178 134.794197
F 12.915272 7.718178 156.621197
F 13.296272 15.436308 134.794197
F 12.915272 15.436308 156.621197
F 8.539162 23.154508 151.996197
F 8.539162 15.436308 151.996197
F 22.197372 7.818828 134.987197
F 21.944972 7.885998 156.656197
F 22.450772 15.456808 134.893197
F 21.900672 15.497108 156.681197
F 33.386072 19.259308 156.870197
F 33.370672 8.895228 148.640197
F 4.444332 5.148018 131.002197
F 4.063342 5.148018 152.829197
F 26.973072 12.866408 131.261197
F 30.849272 5.311708 153.495197
F 4.444332 12.866208 131.002197
F 4.063342 12.866208 152.829197
F 26.451172 12.958108 162.886197
F 31.152372 12.935908 152.872197
F 4.444332 20.584408 131.002197
F 4.063342 20.584408 152.829197
F 30.987072 20.546108 163.078197
F 31.264172 20.523308 153.130197
F 13.359672 5.145448 131.156197
F 12.978672 5.145448 152.983197
F 13.359672 12.863608 131.156197
F 12.978672 12.863608 152.983197
F 13.359672 20.581808 131.156197
F 12.978672 20.581808 152.983197
F 24.055472 1.306758 163.151197
F 21.973872 5.039528 152.966197
F 32.992172 3.991778 152.239197
F 21.935072 12.782208 153.146197
F 24.542972 1.222448 131.190197
F 21.923772 20.484408 153.148197
F 4.396772 5.148018 133.727197
F 4.015782 5.148018 155.554197
F 31.455272 4.904878 134.161197
F 31.023572 5.285638 156.164197
F 4.396772 12.866208 133.727197
F 4.015782 12.866208 155.554197
F 31.589172 12.866708 134.080197
F 31.028072 12.934308 155.762197
F 4.396772 20.584408 133.727197
F 4.015782 20.584408 155.554197
F 31.483272 20.349508 134.213197
F 31.084072 20.376908 155.898197
F 13.312072 5.145448 133.884197
F 12.931072 5.145448 155.711197
F 13.312072 12.863608 133.884197
F 12.931072 12.863608 155.711197
F 13.312072 20.581808 133.884197
F 12.931072 20.581808 155.711197
F 22.433272 5.201788 133.913197
F 22.188972 5.283578 155.723197
F 22.235272 12.858108 134.040197
F 21.837772 12.847008 155.764197
F 22.196972 20.775208 134.195197
F 22.005372 20.513508 155.844197
F 4.333272 7.715608 137.365197
F 3.952282 7.715608 159.192197
F 31.552872 7.734248 137.661197
F 30.911172 7.666508 159.570197
F 4.333272 15.433808 137.365197
F 3.952282 15.433808 159.192197
F 31.483072 15.515708 137.755197
F 24.713772 9.012748 131.435197
F 8.539162 7.718168 151.996197
F 26.730872 20.448308 148.553197
F 4.333272 23.152008 137.365197
F 3.952282 23.152008 159.192197
F 26.658472 12.833708 148.452197
F 26.547772 5.224238 148.362197
F 4.126852 23.152008 149.191197
F 33.278372 1.170428 155.873197
F 13.248572 7.718178 137.522197
F 12.867572 7.718178 159.349197
F 13.248572 15.436308 137.522197
F 12.867572 15.436308 159.349197
F 17.513572 20.581808 148.514197
F 17.513572 12.863608 148.514197
F 22.318072 7.761648 137.837197
F 21.834672 7.757658 159.449197
F 22.500472 15.292908 137.582197
F 21.955972 15.374308 159.464197
F 30.765072 12.643408 160.548197
F 17.624672 23.154508 142.147197
F 6.628292 1.285928 133.768197
F 6.247302 1.285928 155.595197
F 26.214972 20.328708 163.181197
F 33.421172 1.038068 160.403197
F 6.628292 9.004098 133.768197
F 6.247302 9.004098 155.595197
F 24.084272 16.759608 163.256197
F 24.757272 16.742208 131.333197
F 6.628292 16.722308 133.768197
F 6.247302 16.722308 155.595197
F 8.586802 23.154508 149.268197
F 28.738372 11.569108 159.317197
F 15.539772 1.286358 133.923197
F 15.158772 1.286358 155.750197
F 15.539772 9.004538 133.923197
F 15.158772 9.004538 155.750197
F 15.539772 16.722708 133.923197
F 15.158772 16.722708 155.750197
F 24.706272 1.403048 133.970197
F 24.207172 1.261248 155.698197
F 24.556672 9.067648 134.163197
F 24.215372 9.199488 155.886197
F 24.834672 16.700608 134.056197
F 24.206772 16.899608 155.902197
F 6.564782 3.859518 137.406197
F 6.183782 3.859518 159.233197
F 22.266572 5.315278 131.284197
F 24.092272 1.438638 160.454197
F 6.564782 11.577708 137.406197
F 6.183782 11.577708 159.233197
F 24.030872 8.952198 163.117197
F 24.411772 3.771558 156.722197
F 6.564782 19.295908 137.406197
F 6.183782 19.295908 159.233197
F 12.994572 23.154508 152.074197
F 26.306872 5.069418 163.121197
F 15.476272 3.859088 137.561197
F 15.095272 3.859088 159.388197
F 15.476272 11.577308 137.561197
F 15.095272 11.577308 159.388197
F 15.476272 19.295408 137.561197
F 15.095272 19.295408 159.388197
F 24.510472 3.718838 137.788197
F 24.140772 3.969848 159.401197
F 24.494672 11.483808 137.821197
F 23.997272 11.528408 159.562197
F 24.596072 19.286608 137.713197
F 23.953172 19.304508 159.583197
F 6.612422 3.859518 134.677197
F 6.231432 3.859518 156.504197
F 22.327372 12.891908 131.207197
F 33.246472 16.555908 160.331197
F 6.612422 11.577708 134.677197
F 6.231432 11.577708 156.504197
F 19.998472 16.748408 131.529197
F 33.514172 19.279708 152.370197
F 6.612422 19.295908 134.677197
F 6.231432 19.295908 156.504197
F 33.143372 3.687118 156.855197
F 22.360972 20.655408 131.396197
F 15.523972 3.859088 134.833197
F 15.142972 3.859088 156.660197
F 15.523972 11.577308 134.833197
F 15.142972 11.577308 156.660197
F 15.523972 19.295408 134.833197
F 15.142972 19.295408 156.660197
F 24.459872 3.769218 135.123197
F 26.487972 5.133478 160.403197
F 24.600372 11.690808 134.953197
F 24.142672 11.786608 156.797197
F 24.473172 19.294208 134.959197
F 24.295172 19.505008 156.762197
F 6.675912 1.285928 131.039197
F 6.294922 1.285928 152.866197
F 33.465272 11.613108 145.075197
F 6.675912 9.004108 131.039197
F 6.294922 9.004108 152.866197
F 28.675672 1.224648 163.220197
F 6.675912 16.722308 131.039197
F 6.294922 16.722308 152.866197
F 6.421922 16.722308 145.590197
F 15.587372 1.286358 131.195197
F 15.206472 1.286358 153.022197
F 15.587372 9.004538 131.195197
F 15.206472 9.004538 153.022197
F 15.587372 16.722708 131.195197
F 15.206472 16.722708 153.022197
F 6.358432 11.577708 149.228197
F 24.100172 1.281998 152.911197
F 15.269972 3.859088 149.384197
F 24.097872 9.312418 153.061197
F 31.530672 15.454708 135.016197
F 24.263272 16.880508 153.054197
F 8.840792 7.718168 134.716197
F 8.459802 7.718168 156.543197
F 8.840792 15.436308 134.716197
F 8.459802 15.436308 156.543197
F 17.513572 5.145448 148.514197
F 8.602672 20.581808 148.358197
F 17.751672 7.718178 134.872197
F 17.370672 7.718178 156.699197
F 17.751672 15.436308 134.872197
F 17.370672 15.436308 156.699197
F 17.751672 0.000000 134.872197
F 17.370672 0.000000 156.699197
F 26.825172 7.792418 135.181197
F 26.385272 7.846928 156.945197
F 26.947172 15.266808 134.937197
F 28.800572 16.748508 155.931197
F 8.602672 12.863608 148.358197
F 8.602672 5.145448 148.358197
F 8.904282 5.145448 131.078197
F 8.523282 5.145448 152.905197
F 8.904282 12.863608 131.078197
F 8.523282 12.863608 152.905197
F 8.904282 20.581808 131.078197
F 8.523282 20.581808 152.905197
F 17.815172 5.145448 131.234197
F 17.434172 5.145448 153.061197
F 17.815172 12.863608 131.234197
F 17.434172 12.863608 153.061197
F 17.815172 20.581808 131.234197
F 17.434172 20.581808 153.061197
F 26.530372 20.362608 153.133197
F 26.406472 5.323658 153.094197
F 28.745772 1.282138 155.763197
F 26.351772 13.056108 153.027197
F 33.460072 9.079818 153.193197
F 28.699872 16.591708 163.072197
F 8.856662 5.145448 133.807197
F 8.475672 5.145448 155.634197
F 8.856662 12.863608 133.807197
F 8.475672 12.863608 155.634197
F 8.856662 20.581808 133.807197
F 8.475672 20.581808 155.634197
F 17.767472 5.145448 133.962197
F 17.386572 5.145448 155.789197
F 17.767472 12.863608 133.962197
F 17.386572 12.863608 155.789197
F 17.767472 20.581808 133.962197
F 17.386572 20.581808 155.789197
F 26.662972 5.229328 134.163197
F 26.424572 5.261768 155.835197
F 26.874072 12.811008 134.001197
F 26.454272 12.989008 155.868197
F 26.742272 20.726608 134.307197
F 26.638972 20.654908 155.848197
F 8.793162 7.718168 137.445197
F 8.412162 7.718168 159.272197
F 8.793162 15.436308 137.445197
F 8.412162 15.436308 159.272197
F 26.530372 20.338808 145.864197
F 26.606372 12.804408 145.609197
F 8.793162 23.154508 137.445197
F 8.412162 23.154508 159.272197
F 17.703972 7.718178 137.600197
F 17.322972 7.718178 159.427197
F 17.703972 15.436308 137.600197
F 17.322972 15.436308 159.427197
F 17.703972 0.000000 137.600197
F 17.322972 0.000000 159.427197
F 26.784572 7.754778 137.923197
F 26.264472 7.852628 159.597197
F 27.011772 15.265908 137.592197
F 26.298472 15.571708 159.432197
F 26.742672 5.112378 145.627197
F 17.561172 20.581808 145.785197
F 2.052092 1.293818 140.958197
F 1.671102 1.293818 162.785197
F 29.201972 1.251278 141.345197
F 26.903072 20.621508 131.566197
F 2.052092 9.011998 140.958197
F 1.671102 9.011998 162.785197
F 29.148272 8.975508 141.315197
F 33.474372 16.669908 156.051197
F 2.052092 16.730208 140.958197
F 1.671102 16.730208 162.785197
F 29.191772 16.337208 141.329197
F 28.715772 1.376328 160.415197
F 10.957372 1.286358 141.121197
F 10.576372 1.286358 162.948197
F 10.957372 9.004538 141.121197
F 10.576372 9.004538 162.948197
F 10.957372 16.722708 141.121197
F 10.576372 16.722708 162.948197
F 19.824672 1.234608 141.368197
F 33.138572 1.230408 163.026197
F 19.931672 8.877028 141.187197
F 21.786472 12.641108 163.077197
F 19.922572 16.699208 141.317197
F 15.222272 19.295408 152.113197
F 1.988582 3.851628 144.596197
F 29.000872 3.845198 144.897197
F 1.988582 11.569808 144.596197
F 29.011772 11.758008 144.897197
F 1.988582 19.288008 144.596197
F 28.953572 19.117808 144.903197
F 10.893872 3.859088 144.759197
F 10.893872 11.577308 144.759197
F 10.893872 19.295408 144.759197
F 19.883272 3.990598 144.908197
F 19.829572 11.502208 144.773197
F 19.726672 19.200908 144.946197
F 2.035932 3.851628 141.883197
F 1.654942 3.851628 163.710197
F 29.130672 3.786238 142.203197
F 2.035932 11.569808 141.883197
F 1.654942 11.569808 163.710197
F 29.034972 11.596608 142.103197
F 2.035932 19.288008 141.883197
F 1.654942 19.288008 163.710197
F 29.126472 16.614908 138.572197
F 10.941472 3.859088 142.031197
F 10.941472 11.577308 142.031197
F 10.941472 19.295408 142.031197
F 19.983772 3.866258 142.081197
F 19.706972 11.437208 142.151197
F 19.718472 19.196708 142.270197
F 2.099422 1.293818 138.246197
F 1.718432 1.293818 160.073197
F 29.199272 1.168468 138.595197
F 19.684972 1.361828 163.074197
F 2.099422 9.011998 138.246197
F 1.718432 9.011998 160.073197
F 29.283772 9.071488 138.529197
F 28.625472 8.911518 160.433197
F 2.099422 16.730208 138.246197
F 1.718432 16.730208 160.073197
F 6.310782 19.295908 151.957197
F 28.568972 16.809808 160.424197
F 11.004972 1.286358 138.393197
F 10.623972 1.286358 160.220197
F 11.004972 9.004538 138.393197
F 10.623972 9.004538 160.220197
F 11.004972 16.722708 138.393197
F 10.623972 16.722708 160.220197
F 20.061272 1.196178 138.548197
F 19.444172 1.398198 160.356197
F 19.932872 8.854818 138.497197
F 19.481572 9.011208 160.261197
F 20.151072 16.647208 138.490197
F 19.579372 16.665708 160.273197
F 4.253842 7.715608 141.916197
F 31.462472 7.846008 142.245197
F 4.253842 15.433808 141.916197
F 31.551772 15.339608 142.233197
F 17.561172 12.863608 145.785197
F 17.561172 5.145448 145.785197
F 13.169272 7.718178 142.070197
F 13.169272 15.436308 142.070197
F 8.650282 20.581808 145.630197
F 22.288272 7.700358 142.217197
F 22.055372 15.407608 142.310197
F 8.713792 23.154508 141.992197
F 4.317332 5.148018 138.278197
F 3.936342 5.148018 160.105197
F 31.487572 5.135698 138.445197
F 30.938172 4.968588 160.333197
F 4.317332 12.866208 138.278197
F 3.936342 12.866208 160.105197
F 31.430272 12.870208 138.674197
F 28.405772 9.027208 163.172197
F 4.317332 20.584408 138.278197
F 3.936342 20.584408 160.105197
F 31.337672 20.495508 138.829197
F 30.805872 20.479908 160.297197
F 13.232672 5.145448 138.432197
F 12.851672 5.145448 160.259197
F 13.232672 12.863608 138.432197
F 12.851672 12.863608 160.259197
F 13.232672 20.581808 138.432197
F 12.851672 20.581808 160.259197
F 22.275672 5.031808 138.483197
F 21.790372 5.203038 160.215197
F 22.169772 12.851108 138.576197
F 21.790072 12.787308 160.288197
F 22.265372 20.372908 138.651197
F 21.663772 20.550908 160.408197
F 4.269782 5.148018 141.003197
F 3.888792 5.148018 162.830197
F 31.376172 5.042898 141.257197
F 19.458972 9.178488 163.005197
F 4.269782 12.866208 141.003197
F 3.888792 12.866208 162.830197
F 31.480072 12.785808 141.500197
F 33.411272 3.791788 149.556197
F 4.269782 20.584408 141.003197
F 3.888792 20.584408 162.830197
F 31.372272 20.364308 141.537197
F 6.358432 3.859518 149.228197
F 13.185072 5.145448 141.160197
F 12.804072 5.145448 162.987197
F 13.185072 12.863608 141.160197
F 12.804072 12.863608 162.987197
F 13.185072 20.581808 141.160197
F 12.804072 20.581808 162.987197
F 22.276172 5.104438 141.384197
F 3.999852 23.152008 156.467197
F 21.998172 12.775108 141.332197
F 21.709472 20.522808 163.222197
F 22.034172 20.507208 141.408197
F 12.867572 23.154508 159.349197
F 4.206272 7.715608 144.641197
F 31.225972 7.924328 145.061197
F 4.206272 15.433808 144.641197
F 31.497072 15.442908 144.995197
F 8.650282 12.863608 145.630197
F 4.206272 23.152008 144.641197
F 8.650282 5.145448 145.630197
F 24.145772 19.359008 152.111197
F 13.121572 7.718178 144.798197
F 13.121572 15.436308 144.798197
F 26.758072 15.447408 149.417197
F 22.091472 7.693268 144.929197
F 22.105272 15.477008 145.026197
F 13.121572 23.154508 144.798197
F 6.501292 1.285928 141.044197
F 6.120302 1.285928 162.871197
F 24.491372 1.228658 145.667197
F 15.222272 11.577308 152.113197
F 6.501292 9.004098 141.044197
F 6.120302 9.004098 162.871197
F 6.310782 3.859518 151.957197
F 24.250872 3.844538 149.259197
F 6.501292 16.722308 141.044197
F 6.120302 16.722308 162.871197
F 6.421922 9.004108 145.590197
F 24.247272 19.293008 149.381197
F 15.412772 1.286358 141.199197
F 15.031772 1.286358 163.026197
F 15.412772 9.004538 141.199197
F 15.031772 9.004538 163.026197
F 15.412772 16.722708 141.199197
F 15.031772 16.722708 163.026197
F 24.499272 1.283808 141.210197
F 29.180072 1.256898 134.104197
F 24.684172 9.007998 141.497197
F 19.580472 16.504508 163.241197
F 24.464872 16.546308 141.375197
F 6.310782 11.577708 151.957197
F 6.437782 3.859518 144.682197
F 24.049872 11.753008 151.813197
F 6.437782 11.577708 144.682197
F 13.248572 23.154508 137.522197
F 6.437782 19.295908 144.682197
F 13.296272 23.154508 134.794197
F 15.349272 3.859088 144.837197
F 15.349272 11.577308 144.837197
F 15.349272 19.295408 144.837197
F 24.578372 3.812018 145.008197
F 24.415372 11.389108 144.844197
F 24.243872 19.375408 144.758197
F 6.485432 3.859518 141.953197
F 15.222272 3.859088 152.113197
F 6.485432 11.577708 141.953197
F 15.269972 19.295408 149.384197
F 6.485432 19.295908 141.953197
F 13.042272 23.154508 149.345197
F 15.396972 3.859088 142.108197
F 15.396972 11.577308 142.108197
F 15.396972 19.295408 142.108197
F 24.486972 3.846848 142.232197
F 24.410772 11.721708 142.210197
F 24.309772 19.320408 142.117197
F 6.548912 1.285928 138.315197
F 6.167922 1.285928 160.142197
F 15.269972 11.577308 149.384197
F 4.253842 23.152008 141.916197
F 6.548912 9.004108 138.315197
F 6.167922 9.004108 160.142197
F 24.109872 16.704708 160.544197
F 30.842972 15.123208 159.545197
F 6.548912 16.722308 138.315197
F 6.167922 16.722308 160.142197
F 17.370672 23.154508 156.699197
F 6.421922 1.285928 145.590197
F 15.460472 1.286358 138.471197
F 15.079472 1.286358 160.298197
F 15.460472 9.004538 138.471197
F 15.079472 9.004538 160.298197
F 15.460472 16.722708 138.471197
F 15.079472 16.722708 160.298197
F 24.493872 1.064668 138.487197
F 28.885372 1.244558 153.046197
F 24.483172 8.981448 138.809197
F 23.928572 8.922488 160.451197
F 24.707772 16.632408 138.636197
F 28.996572 18.983508 142.083197
F 8.713792 7.718168 141.992197
F 8.713792 15.436308 141.992197
F 26.474372 7.816308 149.449197
F 17.624672 7.718178 142.147197
F 17.624672 15.436308 142.147197
F 17.624672 0.000000 142.147197
F 26.877172 7.620288 142.116197
F 26.828172 15.314608 142.370197
F 17.497672 0.000000 149.423197
F 8.777282 5.145448 138.354197
F 8.396292 5.145448 160.181197
F 8.777282 12.863608 138.354197
F 8.396292 12.863608 160.181197
F 8.777282 20.581808 138.354197
F 8.396292 20.581808 160.181197
F 17.688172 5.145448 138.510197
F 17.307172 5.145448 160.337197
F 17.688172 12.863608 138.510197
F 17.307172 12.863608 160.337197
F 17.688172 20.581808 138.510197
F 17.307172 20.581808 160.337197
F 26.830572 5.076268 138.615197
F 28.761372 3.861718 159.270197
F 26.822572 12.803208 138.479197
F 26.379172 12.749208 160.135197
F 26.814472 20.602508 138.700197
F 26.084072 20.534008 160.455197
F 8.729672 5.145448 141.082197
F 8.348682 5.145448 162.909197
F 8.729672 12.863608 141.082197
F 8.348682 12.863608 162.909197
F 8.729672 20.581808 141.082197
F 8.348682 20.581808 162.909197
F 17.640472 5.145448 141.238197
F 17.259572 5.145448 163.065197
F 17.640472 12.863608 141.238197
F 17.259572 12.863608 163.065197
F 17.640472 20.581808 141.238197
F 17.259572 20.581808 163.065197
F 26.814472 5.006798 141.223197
F 4.380842 23.152008 134.640197
F 26.714672 12.756908 141.264197
F 15.333472 1.286358 145.746197
F 26.795472 20.580508 141.377197
F 24.249572 3.866758 152.033197
F 8.666162 7.718168 144.720197
F 8.666162 15.436308 144.720197
F 17.497672 15.436308 149.423197
F 8.666162 23.154508 144.720197
F 17.576972 7.718178 144.876197
F 17.576972 15.436308 144.876197
F 17.497672 7.718178 149.423197
F 27.001272 7.703518 144.838197
F 26.739872 15.409108 144.984197
F 8.586802 15.436308 149.268197
F 1.925092 1.293818 148.233197
F 28.930172 1.314778 148.545197
F 1.925092 9.011998 148.233197
F 28.750672 9.161368 148.693197
F 1.925092 16.730208 148.233197
F 28.985172 16.601508 148.470197
F 10.830372 1.286358 148.397197
F 10.830372 9.004538 148.397197
F 10.830372 16.722708 148.397197
F 19.723772 1.251888 148.640197
F 19.729972 9.030648 148.509197
F 19.671372 16.933508 148.887197
F 1.861582 3.851628 151.871197
F 28.711672 4.110318 152.165197
F 1.861582 11.569808 151.871197
F 28.774572 11.584508 152.378197
F 1.861582 19.288008 151.871197
F 28.900872 19.114108 152.302197
F 10.766872 3.859088 152.035197
F 10.766872 11.577308 152.035197
F 10.766872 19.295408 152.035197
F 19.819772 3.772998 152.112197
F 19.680472 11.571508 152.308197
F 19.667472 19.070108 152.143197
F 1.908932 3.851628 149.159197
F 28.882172 3.872528 149.371197
F 1.908932 11.569808 149.159197
F 28.809872 11.745908 149.547197
F 1.908932 19.288008 149.159197
F 29.003772 19.051108 149.579197
F 10.814472 3.859088 149.306197
F 10.814472 11.577308 149.306197
F 10.814472 19.295408 149.306197
F 19.769472 3.875658 149.397197
F 19.874872 11.710008 149.478197
F 19.774372 19.505908 149.482197
F 1.972422 1.293818 145.521197
F 28.946472 1.022008 145.957197
F 1.972422 9.011998 145.521197
F 29.020272 9.222238 145.928197
F 1.972422 16.730208 145.521197
F 29.121472 16.528108 145.683197
F 10.877972 1.286358 145.669197
F 10.877972 9.004538 145.669197
F 10.877972 16.722708 145.669197
F 19.862272 1.510558 145.908197
F 19.804772 8.929838 145.730197
F 19.731372 16.617308 145.965197
F 4.126852 7.715608 149.191197
F 31.006672 7.906168 149.617197
F 4.126852 15.433808 149.191197
F 31.168072 15.294308 149.608197
F 8.586802 7.718168 149.268197
F 24.464572 16.739908 145.843197
F 13.042272 7.718178 149.345197
F 13.042272 15.436308 149.345197
F 24.511372 8.769818 145.672197
F 21.972172 7.808528 149.522197
F 21.954672 15.542808 149.357197
F 13.169272 23.154508 142.070197
F 4.190332 5.148018 145.554197
F 31.300672 5.222698 145.785197
F 4.190332 12.866208 145.554197
F 31.300172 12.871408 145.938197
F 4.190332 20.584408 145.554197
F 31.232672 20.434608 145.880197
F 13.105672 5.145448 145.707197
F 13.105672 12.863608 145.707197
F 13.105672 20.581808 145.707197
F 22.191172 5.141818 145.698197
F 22.093172 12.775808 145.601197
F 22.017672 20.571708 145.851197
F 4.142782 5.148018 148.278197
F 31.139172 5.158728 148.534197
F 4.142782 12.866208 148.278197
F 31.203972 12.828808 148.675197
F 4.142782 20.584408 148.278197
F 31.264972 20.339308 148.661197
F 13.058072 5.145448 148.436197
F 13.058072 12.863608 148.436197
F 13.058072 20.581808 148.436197
F 22.036272 5.195808 148.394197
F 22.049372 12.998708 148.271197
F 22.038472 20.678708 148.614197
F 4.079272 7.715608 151.916197
F 31.074772 7.957738 152.394197
F 4.079272 15.433808 151.916197
F 31.138472 15.487508 152.269197
F 6.358432 19.295908 149.228197
F 4.079272 23.152008 151.916197
F 15.333472 16.722708 145.746197
F 17.751672 23.154508 134.872197
F 12.994572 7.718178 152.074197
F 12.994572 15.436308 152.074197
F 15.333472 9.004538 145.746197
F 21.998872 7.821098 152.298197
F 22.155972 15.327008 152.166197
F 8.459802 23.154508 156.543197
F 6.374292 1.285928 148.319197
F 8.840792 23.154508 134.716197
F 6.374292 9.004098 148.319197
F 24.266672 11.576608 148.994197
F 6.374292 16.722308 148.319197
F 12.915272 23.154508 156.621197
F 15.285772 1.286358 148.475197
F 15.285772 9.004538 148.475197
F 15.285772 16.722708 148.475197
F 24.463472 1.219728 148.586197
F 24.269872 8.878318 148.416197
F 24.376772 16.717108 148.656197
F 31.405372 -0.105001 137.804197
F 33.351472 8.949388 155.909197
F 33.073472 8.935108 160.307197
F 20.159872 1.293258 131.276197
F 33.298972 3.854448 159.411197
F 33.315572 1.421788 152.964197
F 33.177972 8.745018 163.064197
F 33.092872 11.570608 156.814197
F 26.277872 0.085001 159.647197
F 31.244172 22.921608 149.533197
F 31.053672 23.048508 159.710197
F 33.130872 11.574608 159.522197
F 31.456172 22.999608 135.126197
F 26.813672 23.044108 144.972197
F 26.691472 23.121608 149.649197
F 33.219472 19.230208 159.543197
F 26.753372 23.344408 137.829197
F 31.408372 23.241508 145.166197
F 31.178372 23.138008 152.310197
F 22.249872 23.070208 142.268197
F 31.283872 23.053908 142.390197
F 26.705372 23.062408 142.260197
F 26.682372 23.023008 152.383197
F 22.093472 23.156508 159.472197
F 26.401472 0.155041 156.821197
F 21.845072 0.331934 159.607197
F 21.787872 0.110016 156.850197
F 22.047372 -0.140837 149.378197
F 31.320272 0.004275 144.853197
F 22.271572 -0.084974 134.628197
F 1.417102 1.293818 177.336197
F 32.951272 19.282908 173.892197
F 1.417102 9.011998 177.336197
F 28.344672 9.024138 177.781197
F 1.417102 16.730208 177.336197
F 28.342172 16.779108 177.456197
F 10.322372 1.286358 177.500197
F 10.322372 9.004538 177.500197
F 10.322372 16.722708 177.500197
F 19.391272 1.228628 177.661197
F 19.182172 9.057858 177.706197
F 19.166772 16.740308 177.417197
F 1.353592 3.851628 180.974197
F 28.080072 3.960388 181.133197
F 1.353592 11.569808 180.974197
F 28.055672 11.648608 181.179197
F 1.353592 19.288008 180.974197
F 28.143772 19.169508 181.152197
F 10.258872 3.859088 181.137197
F 10.258872 11.577308 181.137197
F 10.258872 19.295408 181.137197
F 19.056772 3.875568 181.170197
F 19.299572 11.678708 181.265197
F 19.178072 19.292008 181.074197
F 1.400942 3.851628 178.262197
F 28.186472 3.938498 178.431197
F 1.400942 11.569808 178.262197
F 28.282372 11.619908 178.518197
F 1.400942 19.288008 178.262197
F 28.144172 19.422508 178.450197
F 10.306572 3.859088 178.409197
F 10.306572 11.577308 178.409197
F 10.306572 19.295408 178.409197
F 19.173372 3.817578 178.403197
F 19.210172 11.699908 178.528197
F 19.375572 19.413108 178.326197
F 1.464432 1.293818 174.624197
F 1.083442 1.293818 196.451197
F 28.416772 1.188248 174.971197
F 1.464432 9.011998 174.624197
F 1.083442 9.011998 196.451197
F 28.678572 9.084518 174.926197
F 1.464432 16.730208 174.624197
F 1.083442 16.730208 196.451197
F 28.208772 16.866508 174.845197
F 10.369972 1.286358 174.771197
F 10.369972 9.004538 174.771197
F 10.369972 16.722708 174.771197
F 19.286372 1.263858 174.935197
F 19.231072 9.052478 174.839197
F 19.270172 16.617008 174.770197
F 3.618862 7.715608 178.294197
F 30.609672 7.813238 178.571197
F 3.618862 15.433808 178.294197
F 30.533872 15.454708 178.485197
F 32.131772 11.607208 196.035197
F 26.109172 15.490308 173.955197
F 12.534272 7.718178 178.448197
F 12.534272 15.436308 178.448197
F 32.145072 11.337808 193.339197
F 21.432772 7.687698 178.532197
F 21.520772 15.525008 178.492197
F 33.346872 11.398508 163.974197
F 3.682342 5.148018 174.656197
F 30.788072 5.269248 174.834197
F 3.682342 12.866208 174.656197
F 30.786972 13.043408 174.773197
F 3.682342 20.584408 174.656197
F 30.606672 20.390508 174.741197
F 12.597772 5.145448 174.810197
F 12.597772 12.863608 174.810197
F 12.597772 20.581808 174.810197
F 21.597172 5.080678 174.958197
F 21.636572 12.874908 174.867197
F 21.758972 20.521708 174.825197
F 3.634792 5.148018 177.381197
F 30.475772 5.222138 177.520197
F 3.634792 12.866208 177.381197
F 30.531172 12.949008 177.559197
F 3.634792 20.584408 177.381197
F 30.414272 20.552308 177.561197
F 12.550072 5.145448 177.538197
F 12.550072 12.863608 177.538197
F 12.550072 20.581808 177.538197
F 21.400072 5.036528 177.632197
F 21.510372 12.841408 177.599197
F 21.601972 20.691208 177.527197
F 3.571282 7.715608 181.019197
F 30.423572 7.648358 181.344197
F 3.571282 15.433808 181.019197
F 30.445572 15.359108 181.135197
F 26.414672 7.706598 174.097197
F 3.571282 23.152008 181.019197
F 16.688072 0.000000 195.805197
F 33.155172 16.450608 167.506197
F 12.486572 7.718178 181.176197
F 12.486572 15.436308 181.176197
F 17.069072 0.000000 173.978197
F 21.376072 7.857218 181.237197
F 21.383472 15.597508 181.103197
F 32.876372 3.743498 173.901197
F 5.866312 1.285928 177.422197
F 32.702272 16.604908 182.119197
F 5.866312 9.004098 177.422197
F 25.713272 0.190711 188.461197
F 5.866312 16.722308 177.422197
F 28.636972 16.392908 167.625197
F 14.777872 1.286358 177.577197
F 14.777872 9.004538 177.577197
F 14.777872 16.722708 177.577197
F 23.719272 1.130808 177.585197
F 23.706572 9.053028 177.480197
F 23.889472 16.713808 177.431197
F 5.802792 3.859518 181.060197
F 32.839072 11.532808 171.313197
F 5.802792 11.577708 181.060197
F 19.480872 11.646908 163.979197
F 5.802792 19.295908 181.060197
F 32.579772 19.120408 181.262197
F 14.714272 3.859088 181.215197
F 14.714272 11.577308 181.215197
F 14.714272 19.295408 181.215197
F 23.678772 3.864978 181.227197
F 23.741672 11.478908 181.365197
F 23.704372 19.152008 180.965197
F 5.850442 3.859518 178.331197
F 23.928672 8.902558 170.464197
F 5.850442 11.577708 178.331197
F 28.078072 1.387708 182.076197
F 5.850442 19.295908 178.331197
F 30.818272 20.525208 167.404197
F 14.761972 3.859088 178.487197
F 14.761972 11.577308 178.487197
F 14.761972 19.295408 178.487197
F 23.637172 3.786408 178.360197
F 23.677772 11.551108 178.556197
F 23.787672 19.284108 178.299197
F 5.913932 1.285928 174.693197
F 32.455272 1.213348 184.935197
F 5.913932 9.004108 174.693197
F 32.803672 19.317008 178.553197
F 5.913932 16.722308 174.693197
F 32.693972 16.768208 177.450197
F 14.825472 1.286358 174.849197
F 14.825472 9.004538 174.849197
F 14.825472 16.722708 174.849197
F 32.238672 8.945598 192.292197
F 24.118172 9.083048 174.817197
F 23.793472 16.722008 174.612197
F 8.078812 7.718168 178.370197
F 8.078812 15.436308 178.370197
F 16.688072 15.436308 195.805197
F 16.989672 7.718178 178.526197
F 16.989672 15.436308 178.526197
F 16.989672 0.000000 178.526197
F 25.984072 7.557028 178.273197
F 26.156372 15.432908 178.423197
F 17.069072 15.436308 173.978197
F 8.142292 5.145448 174.732197
F 8.142292 12.863608 174.732197
F 8.142292 20.581808 174.732197
F 17.053172 5.145448 174.888197
F 17.053172 12.863608 174.888197
F 17.053172 20.581808 174.888197
F 26.205772 5.054488 174.582197
F 26.293072 12.806708 174.884197
F 26.141072 20.637408 174.849197
F 8.094682 5.145448 177.461197
F 8.094682 12.863608 177.461197
F 8.094682 20.581808 177.461197
F 17.005572 5.145448 177.616197
F 17.005572 12.863608 177.616197
F 17.005572 20.581808 177.616197
F 25.961072 5.111838 177.367197
F 26.050472 12.771708 177.618197
F 26.079472 20.608808 177.477197
F 8.031172 7.718168 181.099197
F 8.031172 15.436308 181.099197
F 16.688072 7.718178 195.805197
F 8.031172 23.154508 181.099197
F 16.942072 7.718178 181.254197
F 16.942072 15.436308 181.254197
F 17.069072 7.718178 173.978197
F 26.079972 7.670938 181.136197
F 26.082172 15.259008 181.229197
F 7.777182 23.154508 195.650197
F 1.290112 1.293818 184.612197
F 26.068872 0.084230 174.179197
F 1.290112 9.011998 184.612197
F 27.967572 8.795208 184.800197
F 1.290112 16.730208 184.612197
F 27.945272 16.500308 184.814197
F 10.195372 1.286358 184.775197
F 10.195372 9.004538 184.775197
F 10.195372 16.722708 184.775197
F 19.210672 1.207538 184.926197
F 19.091472 8.857068 184.871197
F 19.245272 16.623908 185.090197
F 1.607592 3.851628 166.422197
F 1.226602 3.851628 188.249197
F 23.924072 1.454708 174.921197
F 27.987572 3.934818 188.550197
F 1.607592 11.569808 166.422197
F 1.226602 11.569808 188.249197
F 28.397172 11.455608 166.629197
F 28.168072 11.535108 188.538197
F 1.607592 19.288008 166.422197
F 1.226602 19.288008 188.249197
F 28.470872 19.066308 166.669197
F 28.086272 19.265008 188.283197
F 10.512872 3.859088 166.586197
F 10.131872 3.859088 188.413197
F 10.512872 11.577308 166.586197
F 10.131872 11.577308 188.413197
F 10.512872 19.295408 166.586197
F 10.131872 19.295408 188.413197
F 19.524972 3.947558 166.857197
F 18.902472 3.877868 188.563197
F 19.437572 11.605608 166.732197
F 19.104872 11.613008 188.636197
F 21.516872 15.534408 166.865197
F 19.051072 19.253108 188.726197
F 1.273952 3.851628 185.537197
F 32.099272 3.927498 196.033197
F 27.850772 3.982208 185.826197
F 1.273952 11.569808 185.537197
F 28.650472 19.171708 164.021197
F 28.184772 11.351308 185.754197
F 1.273952 19.288008 185.537197
F 32.545172 11.507708 181.297197
F 27.908672 19.101508 185.562197
F 10.560572 3.859088 163.858197
F 10.179572 3.859088 185.685197
F 10.560572 11.577308 163.858197
F 10.179572 11.577308 185.685197
F 10.560572 19.295408 163.858197
F 10.179572 19.295408 185.685197
F 26.231472 7.587318 164.054197
F 19.061472 3.952938 185.963197
F 32.361372 16.654008 189.543197
F 19.113072 11.418108 185.663197
F 21.521372 7.798788 163.897197
F 18.956072 19.270408 186.006197
F 1.337432 1.293818 181.900197
F 32.958072 1.198948 167.445197
F 1.337432 9.011998 181.900197
F 28.195672 9.005688 182.018197
F 1.337442 16.730208 181.900197
F 28.228872 16.572908 182.012197
F 10.243072 1.286358 182.047197
F 10.243072 9.004538 182.047197
F 10.243072 16.722708 182.047197
F 19.212472 1.309648 182.232197
F 19.174672 9.130668 182.121197
F 19.142272 16.802108 182.200197
F 3.872852 7.715608 163.743197
F 3.491862 7.715608 185.570197
F 32.587672 3.751368 181.096197
F 30.333872 7.552178 185.705197
F 3.872852 15.433808 163.743197
F 3.491862 15.433808 185.570197
F 33.122572 19.182108 163.956197
F 30.306472 15.271808 185.855197
F 8.158172 23.154508 173.823197
F 7.777182 15.436308 195.650197
F 8.158172 15.436308 173.823197
F 7.777182 7.718168 195.650197
F 12.788272 7.718178 163.897197
F 12.407272 7.718178 185.724197
F 12.788272 15.436308 163.897197
F 12.407272 15.436308 185.724197
F 8.158172 7.718168 173.823197
F 25.841272 20.562108 192.284197
F 32.979072 1.464228 170.119197
F 21.322672 7.625378 185.905197
F 24.037272 3.983998 163.937197
F 21.463972 15.348108 185.881197
F 16.735672 23.154508 193.077197
F 17.116672 23.154508 171.250197
F 3.555352 5.148018 181.932197
F 30.266972 5.120508 182.136197
F 3.555352 12.866208 181.932197
F 30.376972 12.863308 182.143197
F 3.555352 20.584408 181.932197
F 30.393372 20.253508 182.229197
F 12.470772 5.145448 182.086197
F 12.470772 12.863608 182.086197
F 12.470772 20.581808 182.086197
F 21.400272 5.271358 182.115197
F 21.588872 12.970908 182.240197
F 21.538072 20.534208 182.143197
F 3.507792 5.148018 184.657197
F 30.190372 4.968998 184.855197
F 3.507792 12.866208 184.657197
F 30.184672 12.788008 184.854197
F 3.507792 20.584408 184.657197
F 30.159072 20.566408 185.019197
F 12.423072 5.145448 184.814197
F 12.423072 12.863608 184.814197
F 12.423072 20.581808 184.814197
F 21.345672 5.207118 184.828197
F 21.617472 12.811708 184.928197
F 21.235372 20.584008 184.960197
F 3.825282 7.715608 166.468197
F 3.444292 7.715608 188.295197
F 31.027772 7.474728 166.578197
F 30.051372 7.584748 188.573197
F 3.825282 15.433808 166.468197
F 3.444292 15.433808 188.295197
F 30.931372 15.205708 166.544197
F 30.225672 15.187908 188.545197
F 26.274072 20.483608 170.434197
F 25.606672 12.756108 192.132197
F 3.825282 23.152008 166.468197
F 3.444292 23.152008 188.295197
F 26.191972 12.850808 170.354197
F 25.752672 5.123648 192.142197
F 19.516172 19.335408 166.588197
F 32.692272 3.768668 178.375197
F 12.740572 7.718178 166.625197
F 12.359572 7.718178 188.452197
F 12.740572 15.436308 166.625197
F 12.359572 15.436308 188.452197
F 26.197172 5.350218 170.438197
F 16.751572 20.581808 192.168197
F 21.694572 7.576308 166.616197
F 21.220572 7.710578 188.598197
F 23.867372 16.653708 167.472197
F 21.397572 15.468708 188.620197
F 32.317172 19.507008 196.099197
F 7.824812 23.154508 192.921197
F 5.739312 1.285928 184.698197
F 32.639972 11.661008 178.514197
F 5.739312 9.004108 184.698197
F 32.606372 9.068298 184.870197
F 5.739312 16.722308 184.698197
F 32.467272 16.730008 184.953197
F 14.650872 1.286358 184.853197
F 14.650872 9.004538 184.853197
F 14.650872 16.722708 184.853197
F 23.413172 1.296468 184.824197
F 23.445972 8.844418 184.733197
F 23.647472 16.530208 184.860197
F 6.056792 3.859518 166.509197
F 5.675802 3.859518 188.336197
F 32.976772 11.436508 166.669197
F 32.484972 3.947578 188.681197
F 6.056792 11.577708 166.509197
F 5.675802 11.577708 188.336197
F 26.321672 15.420308 164.025197
F 32.563872 11.447508 188.750197
F 6.056792 19.295908 166.509197
F 5.675802 19.295908 188.336197
F 30.074472 15.386008 196.106197
F 27.813872 19.213708 196.118197
F 14.968272 3.859088 166.664197
F 14.587272 3.859088 188.491197
F 14.968272 11.577308 166.664197
F 14.587272 11.577308 188.491197
F 14.968272 19.295408 166.664197
F 14.587272 19.295408 188.491197
F 24.284172 3.792068 166.731197
F 23.393272 4.145398 188.593197
F 26.363572 7.671788 166.768197
F 23.542172 11.815508 188.621197
F 23.854472 19.371708 166.903197
F 23.528972 19.372408 188.566197
F 6.104432 3.859518 163.780197
F 5.723442 3.859518 185.607197
F 32.780572 1.235128 174.821197
F 27.726472 11.709608 195.988197
F 6.104432 11.577708 163.780197
F 5.723442 11.577708 185.607197
F 19.480072 3.888758 164.114197
F 32.335672 11.444408 185.974197
F 6.104432 19.295908 163.780197
F 5.723442 19.295908 185.607197
F 32.100472 16.714008 192.377197
F 33.114872 4.013978 171.155197
F 15.015972 3.859088 163.935197
F 14.634972 3.859088 185.762197
F 15.015972 11.577308 163.935197
F 14.634972 11.577308 185.762197
F 15.015972 19.295408 163.935197
F 14.634972 19.295408 185.762197
F 24.047572 19.305608 164.219197
F 23.535072 4.022508 185.836197
F 32.347572 19.181508 188.725197
F 23.738172 11.467908 185.872197
F 32.692072 16.704508 174.887197
F 23.541672 19.060908 185.765197
F 5.786932 1.285928 181.969197
F 32.612972 1.213068 182.123197
F 5.786932 9.004108 181.969197
F 32.645472 8.960158 182.207197
F 5.786932 16.722308 181.969197
F 33.142372 3.809798 166.636197
F 14.698472 1.286358 182.125197
F 14.698472 9.004538 182.125197
F 14.698472 16.722708 182.125197
F 23.609072 1.272438 182.135197
F 23.738272 8.838038 182.060197
F 23.819472 16.673708 182.002197
F 8.332802 7.718168 163.819197
F 7.951812 7.718168 185.646197
F 8.332802 15.436308 163.819197
F 7.951812 15.436308 185.646197
F 17.132572 20.581808 170.341197
F 16.751572 12.863608 192.168197
F 17.243672 7.718178 163.974197
F 16.862672 7.718178 185.801197
F 17.243672 15.436308 163.974197
F 16.862672 15.436308 185.801197
F 17.243672 0.000000 163.974197
F 16.862672 0.000000 185.801197
F 24.118172 11.542408 163.730197
F 25.692672 7.684958 185.808197
F 26.156272 0.099384 166.688197
F 25.845772 15.067008 185.905197
F 17.132572 12.863608 170.341197
F 16.751572 5.145448 192.168197
F 8.015302 5.145448 182.008197
F 8.015302 12.863608 182.008197
F 8.015302 20.581808 182.008197
F 16.926172 5.145448 182.164197
F 16.926172 12.863608 182.164197
F 16.926172 20.581808 182.164197
F 25.764772 5.101378 182.249197
F 25.928872 12.684508 182.354197
F 25.955172 20.414808 182.154197
F 7.967682 5.145448 184.736197
F 7.967682 12.863608 184.736197
F 7.967682 20.581808 184.736197
F 16.878572 5.145448 184.892197
F 16.878572 12.863608 184.892197
F 16.878572 20.581808 184.892197
F 25.660072 5.207468 184.891197
F 26.003572 12.617108 184.963197
F 25.790772 20.468208 184.736197
F 8.285172 7.718168 166.547197
F 7.904182 7.718168 188.374197
F 8.285172 15.436308 166.547197
F 7.904182 15.436308 188.374197
F 17.132572 5.145448 170.341197
F 7.840692 20.581808 192.012197
F 8.285172 23.154508 166.547197
F 7.904182 23.154508 188.374197
F 17.195972 7.718178 166.703197
F 16.815072 7.718178 188.530197
F 17.195972 15.436308 166.703197
F 16.815072 15.436308 188.530197
F 17.195972 0.000000 166.703197
F 8.221682 20.581808 170.185197
F 32.900972 9.010738 170.311197
F 25.506472 7.834638 188.488197
F 23.295172 4.045908 195.641197
F 25.921072 15.522908 188.681197
F 7.840692 12.863608 192.012197
F 8.221682 12.863608 170.185197
F 1.544102 1.293818 170.060197
F 1.163112 1.293818 191.887197
F 28.611472 11.534608 163.948197
F 30.924972 15.248608 163.978197
F 1.544102 9.011998 170.060197
F 1.163112 9.011998 191.887197
F 30.762972 5.123958 170.373197
F 27.919372 9.017928 192.251197
F 1.544102 16.730208 170.060197
F 1.163112 16.730208 191.887197
F 28.539672 16.681208 170.274197
F 27.922172 16.662108 192.352197
F 10.449372 1.286358 170.224197
F 10.068372 1.286358 192.051197
F 10.449372 9.004538 170.224197
F 10.068372 9.004538 192.051197
F 10.449372 16.722708 170.224197
F 10.068372 16.722708 192.051197
F 19.445372 1.271388 170.360197
F 18.951972 1.414968 192.088197
F 19.488972 8.905008 170.317197
F 19.011572 8.949928 192.146197
F 19.438772 16.849308 170.171197
F 19.009072 16.688808 192.201197
F 1.480592 3.851628 173.698197
F 1.099602 3.851628 195.525197
F 28.482572 3.734928 173.993197
F 18.725572 11.644608 195.793197
F 1.480592 11.569808 173.698197
F 1.099602 11.569808 195.525197
F 28.794972 11.583208 174.029197
F 19.455572 19.144908 163.912197
F 1.480592 19.288008 173.698197
F 1.099602 19.288008 195.525197
F 28.295972 19.314008 173.693197
F 27.746172 1.271358 192.151197
F 10.385872 3.859088 173.862197
F 10.004872 3.859088 195.689197
F 10.385872 11.577308 173.862197
F 10.004872 11.577308 195.689197
F 10.385872 19.295408 173.862197
F 10.004872 19.295408 195.689197
F 19.253372 3.881938 174.017197
F 27.592572 4.019498 196.097197
F 19.321772 11.659308 173.943197
F 32.875572 9.080888 177.631197
F 19.389372 19.321808 173.933197
F 32.357672 1.220408 192.387197
F 1.527942 3.851628 170.986197
F 1.146952 3.851628 192.813197
F 28.398472 3.958678 171.215197
F 27.843672 3.848408 193.279197
F 1.527942 11.569808 170.986197
F 1.146952 11.569808 192.813197
F 28.525372 11.724908 171.186197
F 27.710972 11.429108 193.301197
F 1.527942 19.288008 170.986197
F 1.146952 19.288008 192.813197
F 28.511072 19.248608 171.014197
F 27.930172 19.124008 193.377197
F 10.433572 3.859088 171.133197
F 10.052572 3.859088 192.960197
F 10.433572 11.577308 171.133197
F 10.052572 11.577308 192.960197
F 10.433572 19.295408 171.133197
F 10.052572 19.295408 192.960197
F 19.373672 3.859088 171.355197
F 19.022772 3.916188 192.967197
F 19.511572 11.594408 171.112197
F 18.859472 11.499608 193.058197
F 19.371272 19.331508 171.230197
F 18.982072 19.445108 192.973197
F 1.591432 1.293818 167.348197
F 1.210442 1.293818 189.175197
F 32.916372 11.465208 174.031197
F 28.637072 3.786918 164.092197
F 1.591432 9.011998 167.348197
F 1.210442 9.011998 189.175197
F 28.749172 8.923838 167.500197
F 27.948672 8.909208 189.482197
F 1.591432 16.730208 167.348197
F 1.210442 16.730208 189.175197
F 33.173672 16.541908 170.150197
F 28.054372 16.789008 189.540197
F 10.496972 1.286358 167.496197
F 10.116072 1.286358 189.323197
F 10.496972 9.004538 167.496197
F 10.116072 9.004538 189.323197
F 10.496972 16.722708 167.496197
F 10.116072 16.722708 189.323197
F 19.402372 1.193618 167.688197
F 19.067272 1.342848 189.327197
F 19.419172 8.940748 167.498197
F 18.962372 8.958198 189.275197
F 19.334772 16.714808 167.577197
F 19.178672 16.711408 189.407197
F 3.745862 7.715608 171.018197
F 3.364862 7.715608 192.845197
F 30.646372 7.781948 171.203197
F 30.061672 7.549218 193.197197
F 3.745862 15.433808 171.018197
F 3.364862 15.433808 192.845197
F 30.743972 15.536008 171.148197
F 30.023072 15.351308 193.370197
F 7.840692 5.145448 192.012197
F 8.221682 5.145448 170.185197
F 25.808072 20.534308 189.575197
F 26.257172 20.353908 167.639197
F 12.661272 7.718178 171.172197
F 12.280272 7.718178 192.999197
F 12.661272 15.436308 171.172197
F 12.280272 15.436308 192.999197
F 25.880072 12.880708 189.447197
F 26.148072 12.836008 167.460197
F 21.759372 7.624428 171.365197
F 21.284772 7.887248 193.092197
F 21.679972 15.561008 171.055197
F 21.129372 15.408508 193.008197
F 8.205812 23.154508 171.094197
F 21.099172 15.529308 195.783197
F 3.809342 5.148018 167.381197
F 3.428352 5.148018 189.208197
F 23.475072 19.514108 195.817197
F 30.143872 5.009168 189.704197
F 3.809342 12.866208 167.381197
F 3.428352 12.866208 189.208197
F 30.744172 12.673008 167.420197
F 30.236072 12.742708 189.622197
F 3.809342 20.584408 167.381197
F 3.428352 20.584408 189.208197
F 18.925772 4.038518 195.796197
F 30.098372 20.412008 189.616197
F 12.724772 5.145448 167.534197
F 12.343772 5.145448 189.361197
F 12.724772 12.863608 167.534197
F 12.343772 12.863608 189.361197
F 12.724772 20.581808 167.534197
F 12.343772 20.581808 189.361197
F 21.903072 5.190228 167.807197
F 21.015772 5.209738 189.500197
F 23.911072 11.513708 166.577197
F 21.280572 12.972708 189.541197
F 21.553072 20.802108 167.673197
F 21.298572 20.419408 189.581197
F 3.761792 5.148018 170.105197
F 3.380802 5.148018 191.932197
F 33.250272 8.784268 167.512197
F 30.038372 5.005428 192.399197
F 3.761792 12.866208 170.105197
F 3.380802 12.866208 191.932197
F 30.710272 12.956308 170.248197
F 30.008772 12.771508 192.392197
F 3.761792 20.584408 170.105197
F 3.380802 20.584408 191.932197
F 30.820372 20.377608 170.159197
F 30.136572 20.511808 192.590197
F 12.677072 5.145448 170.263197
F 12.296072 5.145448 192.090197
F 12.677072 12.863608 170.263197
F 12.296072 12.863608 192.090197
F 12.677072 20.581808 170.263197
F 12.296072 20.581808 192.090197
F 21.711572 5.101928 170.622197
F 21.060072 5.431418 192.236197
F 21.720172 12.875708 170.333197
F 21.214772 12.772008 192.204197
F 21.606572 20.713508 170.363197
F 21.395572 20.468408 192.299197
F 3.698282 7.715608 173.743197
F 3.317292 7.715608 195.570197
F 30.693472 7.789668 173.917197
F 18.896272 19.452608 195.712197
F 3.698282 15.433808 173.743197
F 3.317292 15.433808 195.570197
F 30.576472 15.569308 173.817197
F 25.704272 7.877748 195.967197
F 25.639772 5.246558 189.403197
F 28.663072 3.919578 166.759197
F 3.698282 23.152008 173.743197
F 3.317292 23.152008 195.570197
F 16.799172 20.581808 189.439197
F 17.180172 20.581808 167.612197
F 12.232572 23.154508 195.728197
F 25.606872 15.479408 195.787197
F 12.613572 7.718178 173.901197
F 12.232572 7.718178 195.728197
F 12.613572 15.436308 173.901197
F 12.232572 15.436308 195.728197
F 16.799172 12.863608 189.439197
F 17.180172 12.863608 167.612197
F 21.625572 7.718088 173.992197
F 33.034872 8.917658 174.747197
F 21.612872 15.428508 173.806197
F 28.489572 9.119528 170.256197
F 12.613572 23.154508 173.901197
F 12.280272 23.154508 192.999197
F 5.993302 1.285928 170.146197
F 5.612312 1.285928 191.973197
F 8.332802 23.154508 163.819197
F 23.259872 11.698808 195.865197
F 5.993302 9.004098 170.146197
F 5.612312 9.004098 191.973197
F 23.754872 1.437378 170.298197
F 28.462372 1.335978 170.321197
F 5.993302 16.722308 170.146197
F 5.612312 16.722308 191.973197
F 12.788272 23.154508 163.897197
F 28.452972 1.242028 167.611197
F 14.904872 1.286358 170.302197
F 14.523872 1.286358 192.129197
F 14.904872 9.004538 170.302197
F 14.523872 9.004538 192.129197
F 14.904872 16.722708 170.302197
F 14.523872 16.722708 192.129197
F 23.906972 1.325858 167.622197
F 23.373572 1.357108 192.139197
F 21.695172 12.904408 167.600197
F 23.454372 9.078488 192.148197
F 24.069172 16.515608 170.148197
F 23.437472 16.691308 192.248197
F 5.929792 3.859518 173.784197
F 5.548802 3.859518 195.611197
F 32.402572 19.190108 185.913197
F 17.243672 23.154508 163.974197
F 5.929792 11.577708 173.784197
F 5.548802 11.577708 195.611197
F 12.740572 23.154508 166.625197
F 21.342772 7.939838 195.776197
F 5.929792 19.295908 173.784197
F 5.548802 19.295908 195.611197
F 32.587272 3.706228 185.723197
F 3.745862 23.152008 171.018197
F 14.841272 3.859088 173.940197
F 14.460272 3.859088 195.766197
F 14.841272 11.577308 173.940197
F 14.460272 11.577308 195.766197
F 14.841272 19.295408 173.940197
F 14.460272 19.295408 195.766197
F 23.790472 3.876288 173.955197
F 26.338172 5.073328 167.750197
F 24.091372 11.645308 173.929197
F 7.951812 23.154508 185.646197
F 23.949572 19.405508 174.002197
F 27.841772 1.242898 189.504197
F 5.977442 3.859518 171.055197
F 5.596452 3.859518 192.882197
F 16.862672 23.154508 185.801197
F 32.522672 3.929038 193.191197
F 5.977442 11.577708 171.055197
F 5.596452 11.577708 192.882197
F 28.007572 1.503968 184.780197
F 33.218872 19.272608 171.084197
F 5.977442 19.295908 171.055197
F 5.596452 19.295908 192.882197
F 12.359572 23.154508 188.452197
F 32.372672 19.221108 193.263197
F 14.888972 3.859088 171.211197
F 14.507972 3.859088 193.038197
F 14.888972 11.577308 171.211197
F 14.507972 11.577308 193.038197
F 14.888972 19.295408 171.211197
F 14.507972 19.295408 193.038197
F 23.865272 3.868538 171.290197
F 23.396072 3.981538 192.893197
F 23.915872 11.584408 171.186197
F 23.513272 11.516708 193.188197
F 23.909172 19.225608 171.208197
F 23.527272 19.258208 193.092197
F 6.040932 1.285928 167.417197
F 5.659932 1.285928 189.244197
F 32.723072 1.103608 177.579197
F 32.190072 1.405798 189.527197
F 6.040932 9.004108 167.417197
F 5.659932 9.004108 189.244197
F 28.344672 1.329568 177.725197
F 32.333272 8.855788 189.453197
F 6.040932 16.722308 167.417197
F 5.659932 16.722308 189.244197
F 30.107172 7.783278 195.913197
F 3.491862 23.152008 185.570197
F 14.952472 1.286358 167.573197
F 14.571472 1.286358 189.400197
F 14.952472 9.004538 167.573197
F 14.571472 9.004538 189.400197
F 14.952472 16.722708 167.573197
F 14.571472 16.722708 189.400197
F 30.899672 5.161368 167.736197
F 23.623672 1.554578 189.564197
F 23.939572 8.981178 167.665197
F 23.415172 9.200748 189.528197
F 26.247572 15.513708 166.779197
F 23.676372 16.720608 189.542197
F 8.205812 7.718168 171.094197
F 7.824812 7.718168 192.921197
F 8.205812 15.436308 171.094197
F 7.824812 15.436308 192.921197
F 16.799172 5.145448 189.439197
F 17.180172 5.145448 167.612197
F 17.116672 7.718178 171.250197
F 16.735672 7.718178 193.077197
F 17.116672 15.436308 171.250197
F 16.735672 15.436308 193.077197
F 17.116672 0.000000 171.250197
F 16.735672 0.000000 193.077197
F 26.279672 7.893998 171.283197
F 25.773172 7.719708 193.210197
F 26.395372 15.297708 171.302197
F 25.572572 15.349108 192.884197
F 7.888302 20.581808 189.284197
F 8.269292 20.581808 167.457197
F 8.269292 5.145448 167.457197
F 7.888302 5.145448 189.284197
F 8.269292 12.863608 167.457197
F 7.888302 12.863608 189.284197
F 3.618862 23.152008 178.294197
F 12.407272 23.154508 185.724197
F 12.534272 23.154508 178.448197
F 12.486572 23.154508 181.176197
F 8.078812 23.154508 178.370197
F 16.989672 23.154508 178.526197
F 12.661272 23.154508 171.172197
F 3.364862 23.152008 192.845197
F 3.872852 23.152008 163.743197
F 33.030272 19.086908 166.705197
F 30.780672 7.620958 163.807197
F 21.323472 -0.130337 185.941197
F 21.899972 15.293508 164.060197
F 25.703372 23.018508 185.857197
F 25.826272 23.008808 181.256197
F 32.973672 3.699258 163.915197
F 26.503372 23.014808 164.021197
F 21.422672 23.109908 181.215197
F 25.784772 22.975508 188.623197
F 30.143972 23.076108 196.023197
F 21.489172 0.121551 188.620197
F 29.900772 22.920308 188.636197
F 25.570472 0.025232 193.111197
F 21.463872 23.193608 178.483197
F 30.052872 23.155208 185.853197
F 21.256072 23.205508 192.971197
F 25.708572 22.977708 178.514197
F 30.400972 22.994308 181.479197
F 25.524172 23.123008 193.054197
F 30.834772 22.975008 166.591197
F 30.814972 23.157908 163.889197
F 30.075772 23.086708 193.274197
F 21.562172 -0.227049 178.321197
F 25.734672 0.212319 185.768197
F 29.990772 -0.084815 188.725197
F 29.947572 0.115930 185.913197
F 25.826072 0.116295 181.209197
F 21.842772 0.020068 164.114197
F 1.036112 1.293828 199.163197
F 0.663007 1.304228 221.006197
F 27.598672 1.087458 199.592197
F 27.240272 1.231388 221.668197
F 1.036112 9.011998 199.163197
F 0.663007 9.022408 221.006197
F 27.813172 9.069528 199.779197
F 27.340072 8.926678 221.339197
F 1.036112 16.730208 199.163197
F 0.663007 16.740608 221.006197
F 27.895872 16.958908 199.474197
F 27.387372 16.642208 221.524197
F 9.941412 1.286358 199.327197
F 9.560422 1.286358 221.154197
F 9.941412 9.004538 199.327197
F 9.560422 9.004538 221.154197
F 9.941412 16.722708 199.327197
F 9.560422 16.722708 221.154197
F 18.783572 1.492668 199.327197
F 18.274272 1.479468 221.350197
F 18.744372 8.988148 199.436197
F 18.372672 8.966748 221.261197
F 18.815872 16.790808 199.257197
F 18.525872 16.620008 221.470197
F 0.972572 3.850968 202.801197
F 0.600709 3.841268 224.644197
F 27.706172 4.059578 203.301197
F 27.324072 3.755528 225.106197
F 0.972572 11.569108 202.801197
F 0.600709 11.559408 224.644197
F 27.629972 11.622108 203.327197
F 27.150072 11.468208 225.203197
F 0.972572 19.287308 202.801197
F 0.600709 19.277608 224.644197
F 27.757472 19.317408 203.053197
F 27.170172 19.357208 225.123197
F 9.877902 3.859088 202.964197
F 9.496912 3.859088 224.791197
F 9.877902 11.577308 202.964197
F 9.496912 11.577308 224.791197
F 9.877902 19.295408 202.964197
F 9.496912 19.295408 224.791197
F 18.789172 4.132738 203.105197
F 18.414172 3.893628 224.950197
F 18.706172 11.599608 202.975197
F 18.346472 11.667108 224.833197
F 18.841472 19.093908 202.943197
F 18.435672 19.394308 225.034197
F 1.019932 3.851638 200.089197
F 0.520260 3.898658 221.922197
F 27.603372 3.858388 200.414197
F 27.445072 3.815518 222.521197
F 1.019932 11.569808 200.089197
F 0.520259 11.616808 221.922197
F 27.677372 11.615208 200.544197
F 27.337272 11.476008 222.346197
F 1.019932 19.288008 200.089197
F 0.520259 19.335008 221.922197
F 27.765972 19.517408 200.405197
F 27.374172 19.200308 222.407197
F 9.925542 3.859088 200.236197
F 9.544552 3.859088 222.063197
F 9.925542 11.577308 200.236197
F 9.544552 11.577308 222.063197
F 9.925542 19.295408 200.236197
F 9.544552 19.295408 222.063197
F 18.692072 3.883758 200.433197
F 18.395872 3.962688 222.233197
F 18.764172 11.644808 200.239197
F 18.362572 11.497608 222.102197
F 18.839672 19.243508 200.365197
F 18.339372 19.134508 222.412197
F 0.566471 1.239838 218.284197
F 27.187972 1.240468 228.837197
F 27.547572 1.177348 218.872197
F 0.566471 8.958008 218.284197
F 27.346272 8.988328 228.824197
F 27.581772 8.898528 218.729197
F 0.566471 16.676208 218.284197
F 18.187672 1.511648 228.564197
F 27.436072 16.608808 218.626197
F 9.989072 1.286358 196.598197
F 9.608032 1.286358 218.425197
F 9.989072 9.004538 196.598197
F 9.608032 9.004538 218.425197
F 9.989072 16.722708 196.598197
F 9.608032 16.722708 218.425197
F 29.440572 12.819508 228.860197
F 18.455972 1.341218 218.491197
F 24.869572 12.876408 228.682197
F 18.523872 9.008958 218.586197
F 25.385572 12.987808 196.851197
F 18.360372 16.796808 218.746197
F 3.237862 7.715608 200.121197
F 2.857852 7.716238 221.949197
F 30.021772 7.546398 200.456197
F 29.535572 7.719488 222.413197
F 3.237862 15.433808 200.121197
F 2.857852 15.434408 221.949197
F 29.889672 15.376308 200.565197
F 29.618972 15.393408 222.478197
F 25.066672 15.325608 217.930197
F 25.219872 7.648068 217.985197
F 16.307072 0.000000 217.632197
F 16.307072 15.436308 217.632197
F 12.153272 7.718178 200.275197
F 11.772272 7.718178 222.102197
F 12.153272 15.436308 200.275197
F 11.772272 15.436308 222.102197
F 16.307072 7.718178 217.632197
F 7.396152 0.000005 217.477197
F 20.989072 7.821898 200.314197
F 20.550672 7.722628 222.287197
F 21.088872 15.572608 200.309197
F 20.622872 15.380308 222.593197
F 29.843472 5.276858 196.860197
F 20.684872 20.652708 228.747197
F 3.301352 5.148018 196.483197
F 2.921102 5.147328 218.311197
F 31.853972 16.529508 228.672197
F 29.557672 4.980468 218.719197
F 3.301352 12.866208 196.483197
F 2.921102 12.865508 218.311197
F 20.537772 12.692108 228.744197
F 29.603872 12.669508 218.809197
F 3.301352 20.584408 196.483197
F 2.921102 20.583708 218.311197
F 18.888072 16.808708 196.508197
F 29.667772 20.769308 218.692197
F 12.216772 5.145448 196.637197
F 11.835772 5.145448 218.464197
F 12.216772 12.863608 196.637197
F 11.835772 12.863608 218.464197
F 12.216772 20.581808 196.637197
F 11.835772 20.581808 218.464197
F 32.239572 8.986248 197.006197
F 20.735572 5.273578 218.552197
F 27.896572 9.128328 197.067197
F 20.676272 12.764608 218.755197
F 25.181972 20.604308 228.633197
F 20.737672 20.374908 218.535197
F 3.253792 5.148018 199.208197
F 2.862532 5.145778 221.039197
F 29.983772 4.886118 199.675197
F 29.668672 5.105598 221.580197
F 3.253792 12.866208 199.208197
F 2.862532 12.863908 221.039197
F 30.061172 12.849508 199.740197
F 29.412672 12.894308 221.545197
F 3.253792 20.584408 199.208197
F 2.862532 20.582108 221.039197
F 30.028772 20.639008 199.561197
F 29.449472 20.536308 221.378197
F 12.169172 5.145448 199.365197
F 11.788172 5.145448 221.192197
F 12.169172 12.863608 199.365197
F 11.788172 12.863608 221.192197
F 12.169172 20.581808 199.365197
F 11.788172 20.581808 221.192197
F 20.975772 5.396188 199.238197
F 20.746072 5.218738 221.308197
F 21.034572 13.009608 199.220197
F 20.618272 12.924108 221.607197
F 21.151672 20.541708 199.450197
F 20.689272 20.427308 221.338197
F 3.189152 7.716018 202.846197
F 2.799862 7.717418 224.677197
F 29.881272 7.724818 203.108197
F 29.546172 7.756588 225.149197
F 3.189152 15.434208 202.846197
F 2.799862 15.435608 224.677197
F 30.040472 15.489508 203.428197
F 29.390572 15.254408 225.207197
F 7.396152 15.436308 217.477197
F 7.396152 7.718178 217.477197
F 3.189152 23.152408 202.846197
F 2.799862 23.153808 224.677197
F 25.259672 20.609708 214.472197
F 25.200472 12.799008 214.378197
F 16.354672 23.154508 214.904197
F 7.443822 23.154508 214.748197
F 12.105572 7.718178 203.003197
F 11.724672 7.718178 224.830197
F 12.105572 15.436308 203.003197
F 11.724672 15.436308 224.830197
F 25.390872 5.143448 214.139197
F 16.370572 20.581808 213.995197
F 20.953272 7.857178 203.008197
F 20.626072 7.787718 225.080197
F 20.870972 15.509308 203.087197
F 20.532372 15.444108 225.228197
F 29.473372 20.450308 228.826197
F 12.026272 23.154508 207.551197
F 5.485312 1.285928 199.249197
F 5.104382 1.285918 221.076197
F 31.946172 1.215558 199.526197
F 31.599872 1.181828 221.554197
F 5.485312 9.004098 199.249197
F 5.104382 9.004088 221.076197
F 32.261972 9.009008 199.632197
F 31.749472 9.132278 221.563197
F 5.485312 16.722308 199.249197
F 5.104382 16.722308 221.076197
F 32.061372 16.629208 199.723197
F 31.834472 16.587508 221.400197
F 14.396872 1.286358 199.404197
F 14.015872 1.286358 221.231197
F 14.396872 9.004538 199.404197
F 14.015872 9.004538 221.231197
F 14.396872 16.722708 199.404197
F 14.015872 16.722708 221.231197
F 23.282072 1.511028 199.581197
F 22.749972 1.207538 221.218197
F 23.163472 9.353108 199.570197
F 22.732872 8.912458 221.316197
F 23.397772 16.870208 199.442197
F 22.906372 16.655308 221.733197
F 5.421802 3.859518 202.887197
F 5.040882 3.859528 224.714197
F 32.138072 3.860558 203.231197
F 31.765272 4.073118 225.218197
F 5.421802 11.577708 202.887197
F 5.040882 11.577708 224.714197
F 32.135172 11.766108 203.431197
F 31.728472 11.494208 225.226197
F 5.421802 19.295908 202.887197
F 5.040882 19.295908 224.714197
F 32.116872 19.339308 203.589197
F 31.641572 19.134608 225.023197
F 14.333372 3.859088 203.042197
F 13.952372 3.859088 224.869197
F 14.333372 11.577308 203.042197
F 13.952372 11.577308 224.869197
F 14.333372 19.295408 203.042197
F 13.952372 19.295408 224.869197
F 23.369672 3.956978 203.203197
F 22.689772 3.880478 225.120197
F 23.309472 11.733008 203.219197
F 22.747172 11.550408 225.124197
F 23.391672 19.131408 203.219197
F 22.850472 19.122708 225.023197
F 5.469452 3.859518 200.158197
F 5.087602 3.859328 221.985197
F 32.212072 3.675088 200.391197
F 31.833972 3.735508 222.508197
F 5.469452 11.577708 200.158197
F 5.087602 11.577508 221.985197
F 32.235172 11.623908 200.559197
F 31.864072 11.672008 222.504197
F 5.469452 19.295908 200.158197
F 5.087602 19.295708 221.985197
F 32.087872 19.362208 200.850197
F 31.707472 19.308408 222.223197
F 14.380972 3.859088 200.314197
F 13.999972 3.859088 222.141197
F 14.380972 11.577308 200.314197
F 13.999972 11.577308 222.141197
F 14.380972 19.295408 200.314197
F 13.999972 19.295408 222.141197
F 23.164372 4.246738 200.480197
F 22.799372 3.720698 222.348197
F 23.271772 11.915508 200.405197
F 22.821572 11.478308 222.352197
F 23.316272 19.385408 200.418197
F 22.912972 19.312908 222.388197
F 5.532942 1.285928 196.520197
F 5.151142 1.286128 218.347197
F 22.839172 1.373658 228.644197
F 31.695872 1.098808 218.826197
F 5.532942 9.004108 196.520197
F 5.151142 9.004308 218.347197
F 22.948372 8.864308 228.658197
F 31.929972 8.880958 218.769197
F 5.532942 16.722308 196.520197
F 5.151142 16.722508 218.347197
F 27.769272 16.555308 196.899197
F 31.922372 16.604008 218.692197
F 14.444472 1.286358 196.676197
F 14.063472 1.286358 218.503197
F 14.444472 9.004538 196.676197
F 14.063472 9.004538 218.503197
F 14.444472 16.722708 196.676197
F 14.063472 16.722708 218.503197
F 32.165672 16.783808 196.952197
F 22.950372 1.296388 218.409197
F 21.042372 13.005008 196.551197
F 23.198172 9.015258 218.647197
F 18.465972 16.832708 228.688197
F 22.764172 16.560308 218.976197
F 7.697822 7.718168 200.197197
F 7.316832 7.718168 222.024197
F 7.697822 15.436308 200.197197
F 7.316832 15.436308 222.024197
F 16.370572 12.863608 213.995197
F 16.370572 5.145448 213.995197
F 16.608672 7.718178 200.353197
F 16.227672 7.718178 222.180197
F 16.608672 15.436308 200.353197
F 16.227672 15.436308 222.180197
F 16.608672 0.000000 200.353197
F 16.227672 0.000000 222.180197
F 25.393872 8.065368 200.417197
F 24.980472 7.701388 222.182197
F 25.556072 15.551408 200.520197
F 25.190372 15.341508 222.211197
F 7.459662 20.581808 213.839197
F 7.459662 12.863608 213.839197
F 7.761302 5.145448 196.559197
F 7.380312 5.145448 218.386197
F 7.761302 12.863608 196.559197
F 7.380312 12.863608 218.386197
F 7.761302 20.581808 196.559197
F 7.380312 20.581808 218.386197
F 16.672172 5.145448 196.715197
F 16.291172 5.145448 218.542197
F 16.672172 12.863608 196.715197
F 16.291172 12.863608 218.542197
F 16.672172 20.581808 196.715197
F 16.291172 20.581808 218.542197
F 31.646872 9.006608 228.860197
F 25.276572 5.018398 218.797197
F 32.103572 1.277568 196.844197
F 25.181772 12.693408 218.793197
F 27.783072 1.352048 196.882197
F 25.211072 20.352708 218.717197
F 7.713692 5.145448 199.288197
F 7.332652 5.145438 221.115197
F 7.713692 12.863608 199.288197
F 7.332652 12.863608 221.115197
F 7.713692 20.581808 199.288197
F 7.332652 20.581808 221.115197
F 16.624572 5.145448 199.443197
F 16.243572 5.145448 221.270197
F 16.624572 12.863608 199.443197
F 16.243572 12.863608 221.270197
F 16.624572 20.581808 199.443197
F 16.243572 20.581808 221.270197
F 25.467672 5.454348 199.546197
F 25.279672 4.994538 221.481197
F 25.664972 13.155008 199.532197
F 25.095572 12.786408 221.512197
F 25.494172 20.989808 199.565197
F 25.216972 20.650808 221.403197
F 7.650182 7.718168 202.925197
F 7.269152 7.718178 224.752197
F 7.650182 15.436308 202.925197
F 7.269152 15.436308 224.752197
F 7.459662 5.145448 213.839197
F 7.269152 0.000005 224.752197
F 7.650182 23.154508 202.925197
F 25.397872 20.573508 211.757197
F 16.561072 7.718178 203.081197
F 16.180072 7.718178 224.908197
F 16.561072 15.436308 203.081197
F 16.180072 15.436308 224.908197
F 16.561072 0.000000 203.081197
F 25.073572 12.846508 211.566197
F 25.334972 7.917648 203.131197
F 25.108072 7.774038 225.000197
F 25.406072 15.516308 203.294197
F 25.204372 15.382908 224.894197
F 25.255972 5.089418 211.431197
F 16.418172 20.581808 211.266197
F 0.909691 1.295988 206.441197
F 0.538158 1.303168 228.282197
F 27.593872 1.427178 206.941197
F 18.691872 1.493738 196.651197
F 0.909691 9.014158 206.441197
F 0.538158 9.021338 228.282197
F 27.583872 9.178098 206.818197
F 21.191072 20.605508 196.706197
F 0.909691 16.732308 206.441197
F 0.538158 16.739508 228.282197
F 27.546072 16.626908 206.764197
F 29.416272 -0.145920 225.180197
F 9.814422 1.286358 206.602197
F 9.433432 1.286358 228.429197
F 9.814422 9.004538 206.602197
F 9.433432 9.004538 228.429197
F 9.814422 16.722708 206.602197
F 9.433432 16.722708 228.429197
F 18.694372 1.350418 206.701197
F 31.821372 1.181288 228.683197
F 18.684072 8.803598 206.496197
F 22.660672 16.693608 228.579197
F 18.578772 16.713308 206.740197
F 29.407372 5.208258 228.736197
F 0.847849 3.847028 210.082197
F 27.549872 3.780448 210.625197
F 0.847849 11.565208 210.082197
F 27.526972 11.574208 210.556197
F 0.847849 19.283408 210.082197
F 27.573172 19.131708 210.488197
F 9.750902 3.859088 210.240197
F 9.750902 11.577308 210.240197
F 9.750902 19.295408 210.240197
F 18.656272 3.997628 210.381197
F 18.557172 11.515208 210.282197
F 18.587072 19.222208 210.545197
F 0.838288 3.872998 207.365197
F 0.436640 3.880848 229.198197
F 27.690572 4.115798 207.960197
F 0.838288 11.591208 207.365197
F 0.436640 11.599008 229.198197
F 27.395872 11.607008 207.792197
F 0.838288 19.309308 207.365197
F 0.436640 19.317208 229.198197
F 27.759572 19.258208 207.758197
F 9.798542 3.859088 207.512197
F 9.798542 11.577308 207.512197
F 9.798542 19.295408 207.512197
F 18.595172 3.865508 207.628197
F 18.767872 11.398108 207.632197
F 18.625472 19.237408 207.706197
F 0.939685 1.287228 203.727197
F 0.482348 1.257398 225.560197
F 27.827072 1.542668 204.170197
F 27.292372 1.139348 225.996197
F 0.939685 9.005408 203.727197
F 0.482348 8.975568 225.560197
F 27.750172 9.055318 204.060197
F 27.426272 8.971028 225.983197
F 0.939686 16.723608 203.727197
F 0.482347 16.693708 225.560197
F 27.755372 16.776608 204.043197
F 27.291372 16.791608 225.978197
F 9.862032 1.286358 203.874197
F 9.481042 1.286358 225.701197
F 9.862032 9.004538 203.874197
F 9.481042 9.004538 225.701197
F 9.862032 16.722708 203.874197
F 9.481042 16.722708 225.701197
F 18.716172 1.427568 204.027197
F 18.453672 1.320428 225.787197
F 18.703172 9.051768 203.859197
F 18.283672 9.178138 225.917197
F 18.692872 16.790008 204.128197
F 18.239272 16.722808 226.021197
F 3.110942 7.715898 207.397197
F 29.663072 7.911098 207.808197
F 3.110942 15.434108 207.397197
F 29.637172 15.395508 207.888197
F 16.418172 12.863608 211.266197
F 16.418172 5.145448 211.266197
F 12.026272 7.718178 207.551197
F 12.026272 15.436308 207.551197
F 7.507312 20.581808 211.111197
F 20.898872 7.702898 207.744197
F 20.937472 15.421008 207.567197
F 11.851572 23.154508 217.555197
F 3.174342 5.147908 203.759197
F 2.794532 5.147538 225.587197
F 29.945272 5.246268 204.116197
F 29.409072 5.143798 226.072197
F 3.174342 12.866108 203.759197
F 2.794532 12.865708 225.587197
F 29.829072 12.779508 204.296197
F 29.335172 12.630308 226.186197
F 3.174342 20.584308 203.759197
F 2.794532 20.583908 225.587197
F 29.861972 20.572508 204.194197
F 29.559872 20.603308 225.959197
F 12.089772 5.145448 203.913197
F 11.708772 5.145448 225.740197
F 12.089772 12.863608 203.913197
F 11.708772 12.863608 225.740197
F 12.089772 20.581808 203.913197
F 11.708772 20.581808 225.740197
F 21.198072 5.256848 203.928197
F 20.505072 5.258418 226.003197
F 20.965972 13.062508 203.975197
F 20.469872 12.809308 226.030197
F 20.943772 20.512508 204.031197
F 20.624272 20.604508 225.930197
F 3.123512 5.146998 206.485197
F 2.738162 5.146918 228.314197
F 29.843272 5.373298 206.895197
F 23.403872 16.838508 196.552197
F 3.123512 12.865208 206.485197
F 2.738162 12.865108 228.314197
F 29.691572 12.761908 206.888197
F 19.114272 9.170688 196.638197
F 3.123512 20.583308 206.485197
F 2.738162 20.583308 228.314197
F 29.942272 20.714008 206.948197
F 20.559572 -0.086899 222.107197
F 12.042172 5.145448 206.641197
F 11.661172 5.145448 228.468197
F 12.042172 12.863608 206.641197
F 11.661172 12.863608 228.468197
F 12.042172 20.581808 206.641197
F 11.661172 20.581808 228.468197
F 20.831872 5.181578 206.670197
F 25.013772 5.198918 228.550197
F 20.881472 12.896508 206.601197
F 25.609172 20.707608 196.837197
F 20.859372 20.396308 206.720197
F 25.347372 5.381858 196.865197
F 3.057322 7.717248 210.124197
F 29.789872 7.665998 210.487197
F 3.057322 15.435408 210.124197
F 29.576672 15.232708 210.751197
F 7.507312 12.863608 211.111197
F 3.057322 23.153608 210.124197
F 7.507312 5.145448 211.111197
F 16.227672 23.154508 222.180197
F 11.978572 7.718178 210.279197
F 11.978572 15.436308 210.279197
F 25.248772 15.346008 215.235197
F 20.904672 7.697428 210.599197
F 20.845372 15.524008 210.362197
F 11.899272 23.154508 214.826197
F 5.358332 1.285928 206.525197
F 4.977392 1.285918 228.352197
F 32.007172 1.411028 206.794197
F 16.608672 23.154508 200.353197
F 5.358332 9.004098 206.525197
F 4.977392 9.004098 228.352197
F 31.895972 8.996648 206.764197
F 7.316832 23.154508 222.024197
F 5.358332 16.722308 206.525197
F 4.977392 16.722308 228.352197
F 32.063972 16.492308 207.161197
F 20.453872 5.025028 228.614197
F 14.269872 1.286358 206.680197
F 13.888872 1.286358 228.507197
F 14.269872 9.004538 206.680197
F 13.888872 9.004538 228.507197
F 14.269872 16.722708 206.680197
F 13.888872 16.722708 228.507197
F 23.099672 1.361378 206.643197
F 29.932672 12.873508 196.999197
F 23.226972 8.851608 206.756197
F 12.105572 23.154508 203.003197
F 23.209772 16.689608 206.727197
F 23.210672 1.455498 196.788197
F 5.294832 3.859528 210.163197
F 31.875272 4.080068 210.379197
F 5.294832 11.577708 210.163197
F 32.127672 11.539608 210.372197
F 5.294832 19.295908 210.163197
F 31.850672 19.131508 210.695197
F 14.206372 3.859088 210.318197
F 14.206372 11.577308 210.318197
F 14.206372 19.295408 210.318197
F 22.969072 3.916808 210.511197
F 22.923772 11.451608 210.346197
F 23.272972 19.307508 210.561197
F 5.342212 3.859438 207.434197
F 32.016972 4.018538 207.663197
F 5.342212 11.577608 207.434197
F 32.085572 11.520408 207.716197
F 5.342212 19.295808 207.434197
F 31.996272 19.150908 207.975197
F 14.253972 3.859088 207.589197
F 14.253972 11.577308 207.589197
F 14.253972 19.295408 207.589197
F 23.080972 4.027238 207.729197
F 22.999672 11.423808 207.611197
F 23.107572 19.200808 207.838197
F 5.405862 1.285958 203.796197
F 5.024132 1.286078 225.623197
F 32.199672 1.242068 204.075197
F 31.617972 1.329128 225.939197
F 5.405862 9.004128 203.796197
F 5.024132 9.004248 225.623197
F 32.068272 9.129988 204.180197
F 31.698272 8.996828 226.237197
F 5.405862 16.722308 203.796197
F 5.024132 16.722408 225.623197
F 32.306872 16.721208 204.381197
F 31.689172 16.649008 225.966197
F 14.317472 1.286358 203.952197
F 13.936472 1.286358 225.779197
F 14.317472 9.004538 203.952197
F 13.936472 9.004538 225.779197
F 14.317472 16.722708 203.952197
F 13.936472 16.722708 225.779197
F 23.169972 1.327878 204.022197
F 22.786172 1.282438 225.916197
F 23.204772 9.132248 203.951197
F 22.923872 8.887778 225.986197
F 23.106672 16.552808 204.141197
F 22.777672 16.646108 225.939197
F 7.570822 7.718168 207.473197
F 7.570822 15.436308 207.473197
F 25.165772 7.627888 215.153197
F 16.481672 7.718178 207.628197
F 16.481672 15.436308 207.628197
F 16.481672 0.000000 207.628197
F 25.416172 7.604478 207.721197
F 25.364372 15.530608 207.806197
F 16.354672 0.000000 214.904197
F 7.634302 5.145448 203.835197
F 7.253312 5.145448 225.662197
F 7.634302 12.863608 203.835197
F 7.253312 12.863608 225.662197
F 7.634302 20.581808 203.835197
F 7.253312 20.581808 225.662197
F 16.545172 5.145448 203.990197
F 16.164172 5.145448 225.817197
F 16.545172 12.863608 203.990197
F 16.164172 12.863608 225.817197
F 16.545172 20.581808 203.990197
F 16.164172 20.581808 225.817197
F 25.471072 5.382458 204.213197
F 25.065572 5.107698 225.844197
F 25.511972 12.933008 204.222197
F 24.876272 12.909208 226.103197
F 25.609672 20.525208 204.000197
F 24.846772 20.577508 226.010197
F 7.586682 5.145448 206.563197
F 7.205662 5.145448 228.390197
F 7.586682 12.863608 206.563197
F 7.205662 12.863608 228.390197
F 7.586682 20.581808 206.563197
F 7.205662 20.581808 228.390197
F 16.497572 5.145448 206.719197
F 16.116572 5.145448 228.546197
F 16.497572 12.863608 206.719197
F 16.116572 12.863608 228.546197
F 16.497572 20.581808 206.719197
F 16.116572 20.581808 228.546197
F 25.399472 5.076008 206.891197
F 7.697822 23.154508 200.197197
F 25.234972 12.961908 206.867197
F 11.724672 23.154508 224.830197
F 25.361972 20.308908 206.790197
F 11.978572 23.154508 210.279197
F 7.523162 7.718178 210.201197
F 7.523162 15.436308 210.201197
F 7.523162 0.000001 210.201197
F 16.354672 15.436308 214.904197
F 16.434072 7.718178 210.357197
F 16.434072 15.436308 210.357197
F 16.434072 0.000000 210.357197
F 25.352472 7.589988 210.437197
F 25.075672 15.554908 210.606197
F 16.354672 7.718178 214.904197
F 0.786432 1.301058 213.724197
F 27.576972 1.403258 213.979197
F 0.786432 9.019228 213.724197
F 27.348072 9.058228 214.159197
F 0.786432 16.737408 213.724197
F 27.487472 16.593008 214.344197
F 9.687422 1.286358 213.878197
F 9.687422 9.004538 213.878197
F 9.687422 16.722708 213.878197
F 18.451672 1.483798 213.930197
F 18.495172 9.090198 214.061197
F 18.554172 16.705108 214.082197
F 0.724889 3.842298 217.365197
F 27.376972 3.680388 217.824197
F 0.724889 11.560508 217.365197
F 27.297872 11.501408 217.778197
F 0.724889 19.278608 217.365197
F 27.521972 19.289408 217.873197
F 9.623912 3.859088 217.516197
F 9.623912 11.577308 217.516197
F 9.623912 19.295408 217.516197
F 18.602872 4.049368 217.580197
F 18.511372 11.542308 217.735197
F 18.511872 19.255808 217.751197
F 0.633385 3.904038 214.645197
F 27.526872 3.834638 215.200197
F 0.633385 11.622208 214.645197
F 27.564872 11.642208 215.048197
F 0.633385 19.340408 214.645197
F 27.455672 19.353708 215.228197
F 9.671542 3.859088 214.787197
F 9.671542 11.577308 214.787197
F 9.671542 19.295408 214.787197
F 18.616672 4.048058 214.912197
F 18.593372 11.621808 215.039197
F 18.632672 19.221908 215.077197
F 0.728094 1.254018 211.005197
F 27.456772 1.140228 211.100197
F 0.728094 8.972188 211.005197
F 27.508972 8.996528 211.333197
F 0.728095 16.690408 211.005197
F 27.457372 16.628608 211.619197
F 9.735032 1.286358 211.150197
F 9.735032 9.004538 211.150197
F 9.735032 16.722708 211.150197
F 18.619672 1.371258 211.132197
F 18.535872 8.923408 211.335197
F 18.497272 16.682108 211.386197
F 2.984372 7.716228 214.673197
F 29.580572 7.717988 215.156197
F 2.984362 15.434408 214.673197
F 29.603372 15.348608 215.220197
F 7.443822 15.436308 214.748197
F 7.443822 7.718168 214.748197
F 11.899272 7.718178 214.826197
F 11.899272 15.436308 214.826197
F 23.016172 16.839208 211.535197
F 20.859072 7.892798 215.149197
F 20.697272 15.487408 215.261197
F 16.481672 23.154508 207.628197
F 3.047612 5.147538 211.035197
F 29.678872 5.285878 211.533197
F 3.047612 12.865708 211.035197
F 29.864872 12.592208 211.446197
F 3.047612 20.583908 211.035197
F 29.726672 20.493408 211.647197
F 11.962772 5.145448 211.188197
F 11.962772 12.863608 211.188197
F 11.962772 20.581808 211.188197
F 20.870572 5.222898 211.361197
F 20.762472 12.900808 211.194197
F 20.818072 20.614908 211.327197
F 2.991402 5.145898 213.763197
F 29.760772 5.234998 214.161197
F 2.991402 12.864108 213.763197
F 29.814672 12.763508 214.132197
F 2.991402 20.582208 213.763197
F 29.765972 20.563108 214.469197
F 11.915172 5.145448 213.917197
F 11.915172 12.863608 213.917197
F 11.915172 20.581808 213.917197
F 20.839772 5.376038 214.108197
F 20.799772 13.012408 214.064197
F 20.787972 20.584808 214.073197
F 2.926362 7.717938 217.401197
F 29.654172 7.516828 217.879197
F 2.926362 15.436108 217.401197
F 29.740172 15.282208 217.925197
F 23.091572 9.029378 211.385197
F 2.926362 23.154308 217.401197
F 22.929772 1.266408 211.377197
F 11.772272 23.154508 222.102197
F 11.851572 7.718178 217.555197
F 11.851572 15.436308 217.555197
F 14.190472 16.722708 211.227197
F 20.784972 7.812018 217.918197
F 20.505872 15.437608 217.877197
F 2.984372 23.152608 214.673197
F 5.231362 1.285918 213.800197
F 31.958672 1.267478 213.901197
F 5.231362 9.004098 213.800197
F 32.132572 8.893898 214.155197
F 5.231362 16.722308 213.800197
F 31.826072 16.862408 214.185197
F 14.142872 1.286358 213.956197
F 14.142872 9.004538 213.956197
F 14.142872 16.722708 213.956197
F 23.071972 1.432458 214.022197
F 23.005172 9.084918 214.022197
F 23.096272 16.647708 214.303197
F 5.167862 3.859528 217.438197
F 31.884872 3.795228 217.880197
F 5.167862 11.577708 217.438197
F 32.007772 11.433708 218.001197
F 5.167862 19.295908 217.438197
F 31.982572 19.274108 217.924197
F 14.079372 3.859088 217.593197
F 14.079372 11.577308 217.593197
F 14.079372 19.295408 217.593197
F 22.913272 3.948418 217.811197
F 22.881472 11.591308 217.863197
F 22.918072 18.908508 217.790197
F 5.214792 3.859338 214.709197
F 31.862372 3.682008 215.106197
F 5.214792 11.577508 214.709197
F 31.959072 11.372008 215.289197
F 5.214792 19.295708 214.709197
F 32.055372 19.208808 214.989197
F 14.126972 3.859088 214.865197
F 14.126972 11.577308 214.865197
F 14.126972 19.295408 214.865197
F 23.080972 3.950988 215.028197
F 22.881572 11.715908 215.054197
F 22.893672 19.300608 215.110197
F 5.278492 1.286068 211.072197
F 31.927072 1.499068 211.079197
F 5.278492 9.004248 211.072197
F 31.974472 9.088238 211.446197
F 5.278492 16.722408 211.072197
F 31.880072 16.526908 211.506197
F 14.190472 1.286358 211.227197
F 14.190472 9.004538 211.227197
F 3.237862 23.152008 200.121197
F 2.857852 23.152608 221.949197
F 3.110942 23.152208 207.397197
F 7.570822 23.154508 207.473197
F 12.153272 23.154508 200.275197
F 18.359172 8.926088 228.544197
F 27.263772 16.334308 228.740197
F 23.508872 9.266148 196.892197
F 30.040772 20.651108 196.891197
F 25.336572 0.135204 207.635197
F 21.227972 5.430418 196.714197
F 25.436572 23.198308 225.071197
F 25.432972 23.304208 215.035197
F 29.964272 23.124308 200.675197
F 29.991972 23.148408 203.393197
F 20.825072 23.235808 210.409197
F 20.938872 23.177208 207.563197
F 25.107472 23.072408 217.890197
F 20.806272 23.105808 215.100197
F 29.696772 23.259208 225.197197
F 20.682672 23.025108 222.361197
F 20.701572 23.204108 225.071197
F 29.684572 23.169608 210.545197
F 25.336172 23.139908 210.793197
F 25.496872 22.884008 208.035197
F 21.018772 23.195208 203.161197
F 29.828472 0.023936 207.735197
F 20.559072 -0.055595 224.748197
F 29.860672 0.216781 203.151197
F 29.693772 -0.267969 217.754197
F 20.957572 0.363660 200.372197
F 25.400872 -0.110094 200.524197
F 20.754672 -0.120237 210.322197
F 20.870472 0.129231 214.732197
F 20.967172 0.334827 202.968197
F 25.557172 0.091000 203.299197
F 0.277963 1.297188 242.839197
F 27.007972 1.136938 243.321197
F 0.277963 9.015358 242.839197
F 27.010972 8.897018 243.323197
F 0.277963 16.733508 242.839197
F 27.113372 16.665808 243.430197
F 9.179432 1.286358 242.981197
F 9.179432 9.004538 242.981197
F 9.179432 16.722708 242.981197
F 18.094372 1.343828 243.025197
F 17.905772 9.078418 242.999197
F 18.069872 16.655308 243.086197
F 0.193219 3.860228 246.495197
F 27.085472 3.767458 246.879197
F 0.193219 11.578408 246.495197
F 26.897972 11.455308 247.210197
F 0.193219 19.296608 246.495197
F 27.051672 19.354408 246.958197
F 9.115922 3.859088 246.618197
F 9.115922 11.577308 246.618197
F 9.115922 19.295408 246.618197
F 18.069772 3.678458 246.889197
F 18.077272 11.552508 246.734197
F 18.098672 19.301208 246.706197
F 0.227013 3.863228 243.756197
F 27.005772 3.669998 244.163197
F 0.227013 11.581408 243.756197
F 27.330272 11.560808 244.531197
F 0.227013 19.299608 243.756197
F 27.078872 19.187908 244.229197
F 9.163552 3.859088 243.890197
F 9.163552 11.577308 243.890197
F 9.163552 19.295408 243.890197
F 18.067872 3.742428 244.143197
F 18.050872 11.604108 243.982197
F 18.043672 19.160108 244.097197
F 0.278481 1.277008 240.115197
F 26.915072 1.355418 240.546197
F 0.278481 8.995188 240.115197
F 27.129372 8.872288 240.473197
F 0.278481 16.713408 240.115197
F 27.170572 16.570908 240.692197
F 9.227042 1.286358 240.252197
F 9.227042 9.004538 240.252197
F 9.227042 16.722708 240.252197
F 18.123072 1.387058 240.345197
F 18.147972 8.982828 240.285197
F 18.159272 16.572308 240.384197
F 2.477122 7.715508 243.776197
F 29.259572 7.700388 244.218197
F 2.477122 15.433708 243.776197
F 29.435872 15.370808 244.161197
F 15.598572 7.716708 261.276197
F 15.926072 7.718178 239.459197
F 11.391272 7.718178 243.929197
F 11.391272 15.436308 243.929197
F 15.926072 15.436308 239.459197
F 20.071272 7.718888 244.052197
F 20.147972 15.422408 244.255197
F 26.759472 11.455608 261.576197
F 2.540842 5.148158 240.138197
F 29.130972 5.274618 240.565197
F 2.540842 12.866308 240.138197
F 29.384972 12.491008 240.749197
F 2.540842 20.584508 240.138197
F 29.191272 20.525608 240.834197
F 11.454772 5.145448 240.291197
F 11.454772 12.863608 240.291197
F 11.454772 20.581808 240.291197
F 20.357972 5.150008 240.577197
F 20.344172 12.671508 240.352197
F 20.476872 20.398108 240.430197
F 2.488492 5.148388 242.864197
F 29.212072 5.131078 243.449197
F 2.488492 12.866608 242.864197
F 29.362972 12.805308 243.429197
F 2.488492 20.584708 242.864197
F 29.146472 20.488608 243.530197
F 11.407172 5.145448 243.019197
F 11.407172 12.863608 243.019197
F 11.407172 20.581808 243.019197
F 20.253772 5.171448 243.314197
F 20.321372 12.914608 243.119197
F 20.235072 20.546308 243.132197
F 2.426172 7.714958 246.502197
F 29.049872 7.862018 246.934197
F 2.426172 15.433108 246.502197
F 29.136772 15.599708 246.929197
F 15.598572 15.434908 261.276197
F 2.426172 23.151308 246.502197
F 6.685732 23.154308 261.121197
F 31.202072 3.695798 261.506197
F 11.343672 7.718178 246.657197
F 11.343672 15.436308 246.657197
F 7.015182 0.000000 239.304197
F 20.219772 7.569178 246.782197
F 20.256572 15.333308 246.905197
F 29.029372 15.522008 261.550197
F 4.723352 1.285948 242.903197
F 31.565272 1.483648 243.558197
F 4.723352 9.004128 242.903197
F 31.482272 8.901358 243.550197
F 4.723352 16.722308 242.903197
F 31.723372 16.510708 243.322197
F 13.634872 1.286358 243.058197
F 13.634872 9.004538 243.058197
F 13.634872 16.722708 243.058197
F 31.691972 11.646308 229.885197
F 22.515272 8.909918 243.271197
F 22.493172 16.512708 243.214197
F 4.659782 3.859418 246.541197
F 31.562572 3.996808 247.144197
F 4.659782 11.577608 246.541197
F 31.307672 11.637508 247.039197
F 4.659782 19.295808 246.541197
F 31.422272 19.168108 247.015197
F 13.571372 3.859088 246.696197
F 13.571372 11.577308 246.696197
F 13.571372 19.295408 246.696197
F 22.502372 3.766948 246.818197
F 22.338972 11.552608 246.770197
F 22.510972 19.332808 246.660197
F 4.707182 3.859538 243.812197
F 31.391672 4.045128 244.398197
F 4.707182 11.577708 243.812197
F 31.590472 11.395208 244.383197
F 4.707182 19.295908 243.812197
F 31.392372 19.143808 244.315197
F 13.618972 3.859088 243.968197
F 13.618972 11.577308 243.968197
F 13.618972 19.295408 243.968197
F 22.564572 3.778098 244.087197
F 22.466472 11.541308 243.948197
F 22.598372 19.264908 244.009197
F 4.770592 1.285928 240.174197
F 31.549672 1.366798 240.789197
F 4.770592 9.004108 240.174197
F 31.396872 8.782528 240.732197
F 4.770592 16.722308 240.174197
F 31.537172 16.591308 240.664197
F 13.682472 1.286358 240.330197
F 13.682472 9.004538 240.330197
F 13.682472 16.722708 240.330197
F 22.593572 1.267008 240.414197
F 22.563472 9.142878 240.551197
F 22.532772 16.427408 240.362197
F 6.935842 7.718178 243.851197
F 6.935842 15.436308 243.851197
F 6.935842 0.000000 243.851197
F 15.846672 7.718178 244.007197
F 15.846672 15.436308 244.007197
F 15.846672 0.000000 244.007197
F 24.679272 7.685498 244.325197
F 24.794072 15.269808 244.206197
F 15.926072 0.000000 239.459197
F 6.999322 5.145448 240.213197
F 6.999322 12.863608 240.213197
F 6.999322 20.581808 240.213197
F 15.910172 5.145448 240.369197
F 15.910172 12.863608 240.369197
F 15.910172 20.581808 240.369197
F 24.560572 5.238358 240.724197
F 24.980072 12.637408 240.600197
F 24.686772 20.418608 240.638197
F 6.951692 5.145448 242.942197
F 6.951692 12.863608 242.942197
F 6.951692 20.581808 242.942197
F 15.862572 5.145448 243.097197
F 15.862572 12.863608 243.097197
F 15.862572 20.581808 243.097197
F 24.836472 5.106868 243.334197
F 24.941872 12.682008 243.305197
F 24.899472 20.526808 243.315197
F 6.888192 7.718168 246.579197
F 6.888192 15.436308 246.579197
F 6.685732 15.436108 261.121197
F 6.888192 23.154508 246.579197
F 15.799072 7.718178 246.735197
F 15.799072 15.436308 246.735197
F 15.799072 0.000000 246.735197
F 24.625872 7.804008 247.043197
F 24.713872 15.226708 247.049197
F 7.015182 15.436308 239.304197
F 0.102972 1.269488 250.156197
F 27.029072 1.255568 250.584197
F 0.102972 8.987668 250.156197
F 26.981672 8.784958 250.720197
F 0.102972 16.705808 250.156197
F 26.875672 16.641708 250.605197
F 9.052432 1.286358 250.256197
F 9.052432 9.004538 250.256197
F 9.052432 16.722708 250.256197
F 17.963272 1.286358 250.412197
F 17.963272 9.004538 250.412197
F 17.963272 16.722708 250.412197
F 0.475334 3.843618 231.920197
F 0.013368 3.892298 253.819197
F 27.140272 3.702518 232.412197
F 27.044372 3.956238 254.266197
F 0.475334 11.561808 231.920197
F 0.013368 11.610508 253.819197
F 27.121272 11.605508 232.273197
F 26.769072 11.699108 254.036197
F 0.475334 19.280008 231.920197
F 0.013369 19.328608 253.819197
F 27.085072 19.272008 232.476197
F 26.796972 19.357208 254.222197
F 9.369912 3.859088 232.067197
F 8.988922 3.859088 253.894197
F 9.369912 11.577308 232.067197
F 8.988922 11.577308 253.894197
F 9.369912 19.295408 232.067197
F 8.988922 19.295408 253.894197
F 18.343372 3.764058 232.475197
F 17.899772 3.859088 254.050197
F 18.372172 11.542408 232.385197
F 17.899772 11.577308 254.050197
F 18.299072 19.201608 232.241197
F 17.899772 19.295408 254.050197
F 0.131495 3.849588 251.038197
F 31.238072 19.370908 261.628197
F 26.949472 3.845518 251.592197
F 0.131495 11.567708 251.038197
F 24.687872 7.802928 261.427197
F 26.719472 11.595508 251.171197
F 0.131495 19.285908 251.038197
F 26.738872 3.879758 261.619197
F 26.887072 19.346108 251.514197
F 9.417552 3.859088 229.339197
F 9.036562 3.859088 251.166197
F 9.417552 11.577308 229.339197
F 9.036562 11.577308 251.166197
F 9.417552 19.295408 229.339197
F 9.036562 19.295408 251.166197
F 18.468372 19.372008 229.554197
F 17.947372 3.859088 251.321197
F 22.810072 19.260808 229.500197
F 17.947372 11.577308 251.321197
F 29.487572 15.287908 229.646197
F 17.947372 19.295408 251.321197
F 0.178085 1.288568 247.397197
F 27.175272 1.190278 247.859197
F 0.178086 9.006738 247.397197
F 26.787072 8.913498 247.930197
F 0.178085 16.724908 247.397197
F 26.908772 16.762008 247.820197
F 9.100052 1.286358 247.528197
F 9.100052 9.004538 247.528197
F 9.100052 16.722708 247.528197
F 18.044772 1.085448 247.786197
F 18.114872 8.891258 247.609197
F 17.965272 16.728608 247.797197
F 2.731202 7.715848 229.224197
F 2.350472 7.716058 251.051197
F 26.751772 19.289608 261.358197
F 29.367372 7.688838 251.577197
F 2.731202 15.434008 229.224197
F 2.350472 15.434208 251.051197
F 27.166572 18.953908 229.634197
F 29.015072 15.308908 251.614197
F 6.685732 7.717958 261.121197
F 7.015182 7.718178 239.304197
F 24.478472 20.566808 257.749197
F 24.936872 20.519808 236.012197
F 11.645272 7.718178 229.378197
F 11.264272 7.718178 251.205197
F 11.645272 15.436308 229.378197
F 11.264272 15.436308 251.205197
F 24.660672 12.949908 257.708197
F 24.893872 13.040408 236.004197
F 22.776472 3.899558 229.525197
F 20.020172 7.643138 251.424197
F 20.004072 15.547008 261.104197
F 20.134672 15.533208 251.285197
F 27.094872 4.032448 229.639197
F 20.601772 15.330708 229.654197
F 2.413542 5.147868 247.414197
F 29.156772 5.214308 247.961197
F 2.413542 12.866008 247.414197
F 29.068872 12.972508 247.773197
F 2.413542 20.584208 247.414197
F 29.198072 20.573408 247.887197
F 11.327772 5.145448 247.567197
F 11.327772 12.863608 247.567197
F 11.327772 20.581808 247.567197
F 20.220272 4.996788 247.831197
F 20.222472 12.831908 247.750197
F 20.192572 20.750308 247.622197
F 2.364272 5.149048 250.139197
F 29.138572 5.160248 250.686197
F 2.364272 12.867208 250.139197
F 29.162272 12.776208 250.548197
F 2.364272 20.585408 250.139197
F 29.126372 20.576408 250.640197
F 11.280172 5.145448 250.295197
F 11.280172 12.863608 250.295197
F 11.280172 20.581808 250.295197
F 20.188772 4.888688 250.507197
F 19.992672 12.899108 250.404197
F 20.101472 20.574108 250.315197
F 2.676702 7.715918 231.951197
F 2.302752 7.714098 253.776197
F 29.394772 7.654278 232.442197
F 29.011672 7.601428 254.265197
F 2.676702 15.434108 231.951197
F 2.302752 15.432308 253.776197
F 29.338472 15.515808 232.509197
F 28.950372 15.404408 254.284197
F 24.530272 5.081168 257.996197
F 24.830472 5.266238 235.839197
F 2.676702 23.152308 231.951197
F 2.302752 23.150408 253.776197
F 15.608672 20.581808 257.648197
F 15.989572 20.581808 235.822197
F 15.593772 23.154408 258.555197
F 15.973672 23.154508 236.731197
F 11.597672 7.718178 232.106197
F 11.216672 7.718178 253.933197
F 11.597672 15.436308 232.106197
F 11.216672 15.436308 253.933197
F 15.608672 12.863608 257.648197
F 15.989572 12.863608 235.822197
F 20.522972 7.727488 232.135197
F 20.149672 7.682118 254.266197
F 20.494272 15.402308 232.396197
F 20.135372 15.455208 254.024197
F 6.682892 23.154508 258.400197
F 18.224672 11.588108 229.698197
F 4.596262 1.286138 250.179197
F 31.572272 1.202408 250.645197
F 4.596262 9.004318 250.179197
F 31.571172 8.900558 250.737197
F 4.596262 16.722508 250.179197
F 31.287972 16.583208 250.753197
F 13.507872 1.286358 250.334197
F 13.507872 9.004538 250.334197
F 13.507872 16.722708 250.334197
F 22.335172 1.208598 250.528197
F 22.429772 9.021458 250.602197
F 22.433772 16.715108 250.467197
F 4.913882 3.859528 231.990197
F 4.532742 3.859168 253.816197
F 31.507872 4.086888 232.501197
F 31.437172 3.776818 254.194197
F 4.913882 11.577708 231.990197
F 4.532742 11.577308 253.816197
F 31.685772 11.492808 232.583197
F 31.378772 11.406708 254.231197
F 4.913882 19.295908 231.990197
F 4.532742 19.295508 253.816197
F 31.701872 19.220208 232.503197
F 31.253172 19.118308 254.167197
F 13.825372 3.859088 232.145197
F 13.444372 3.859088 253.972197
F 13.825372 11.577308 232.145197
F 13.444372 11.577308 253.972197
F 13.825372 19.295408 232.145197
F 13.444372 19.295408 253.972197
F 22.712572 3.950458 232.156197
F 22.552872 3.732398 254.231197
F 23.006272 11.459008 232.401197
F 22.269672 11.672408 254.248197
F 22.777472 19.218208 232.179197
F 22.278172 19.322008 253.793197
F 4.960782 3.859438 229.261197
F 4.580442 3.859588 251.088197
F 20.045072 7.590618 261.373197
F 31.458772 3.733338 251.462197
F 4.960782 11.577608 229.261197
F 4.580442 11.577808 251.088197
F 31.561272 3.930608 229.764197
F 31.248872 11.561608 251.504197
F 4.960782 19.295808 229.261197
F 4.580442 19.295908 251.088197
F 20.568272 7.644378 229.351197
F 31.306072 19.198308 251.414197
F 13.872972 3.859088 229.416197
F 13.491972 3.859088 251.243197
F 13.872972 11.577308 229.416197
F 13.491972 11.577308 251.243197
F 13.872972 19.295408 229.416197
F 13.491972 19.295408 251.243197
F 18.294372 3.915758 229.659197
F 22.493772 3.690878 251.542197
F 22.278572 3.908338 261.512197
F 22.150572 11.560708 251.626197
F 27.152772 11.625308 229.535197
F 22.332872 19.308208 251.106197
F 4.643792 1.285888 247.450197
F 31.516272 1.318358 247.928197
F 4.643792 9.004058 247.450197
F 31.514072 9.002258 248.102197
F 4.643792 16.722208 247.450197
F 31.422172 16.597308 247.940197
F 13.555472 1.286358 247.606197
F 13.555472 9.004538 247.606197
F 13.555472 16.722708 247.606197
F 22.374172 1.166568 247.812197
F 22.319672 9.023558 247.843197
F 22.417872 16.694308 247.796197
F 7.189832 7.718168 229.300197
F 6.808832 7.718178 251.127197
F 7.189832 15.436308 229.300197
F 6.808832 15.436308 251.127197
F 15.608672 5.145418 257.648197
F 6.808832 0.000005 251.127197
F 16.100672 7.718178 229.455197
F 15.719672 7.718178 251.282197
F 16.100672 15.436308 229.455197
F 15.719672 15.436308 251.282197
F 16.100672 0.000000 229.455197
F 15.719672 0.000000 251.282197
F 24.870372 15.386208 229.564197
F 24.756572 7.575858 251.520197
F 22.175572 11.562008 261.535197
F 24.616272 15.454908 251.363197
F 15.989572 5.145448 235.822197
F 6.697392 20.581608 257.493197
F 6.872322 5.145448 247.489197
F 6.872322 12.863608 247.489197
F 6.872322 20.581808 247.489197
F 15.783172 5.145448 247.644197
F 15.783172 12.863608 247.644197
F 15.783172 20.581808 247.644197
F 24.649972 5.121058 247.845197
F 24.640172 12.722408 247.954197
F 24.679372 20.541408 247.758197
F 6.824712 5.145448 250.217197
F 6.824712 12.863608 250.217197
F 6.824712 20.581808 250.217197
F 15.735572 5.145448 250.373197
F 15.735572 12.863608 250.373197
F 15.735572 20.581808 250.373197
F 24.666572 4.895848 250.713197
F 24.347972 12.837908 250.690197
F 24.764372 20.618508 250.443197
F 7.142172 7.718178 232.028197
F 6.761212 7.718168 253.855197
F 7.142172 15.436308 232.028197
F 6.761212 15.436308 253.855197
F 7.142172 0.000002 232.028197
F 7.078692 20.581808 235.666197
F 6.697392 12.863408 257.493197
F 6.761212 23.154508 253.855197
F 16.053072 7.718178 232.184197
F 15.672072 7.718178 254.011197
F 16.053072 15.436308 232.184197
F 15.672072 15.436308 254.011197
F 16.053072 0.000000 232.184197
F 15.672072 0.000000 254.011197
F 24.877672 7.558758 232.381197
F 24.564472 7.769648 254.240197
F 24.880772 15.469308 232.329197
F 24.507772 15.566808 254.054197
F 7.078692 12.863608 235.666197
F 6.697392 5.145228 257.493197
F 0.412187 1.301578 235.558197
F 7.078692 5.145448 235.666197
F 27.027772 1.277538 236.155197
F 27.036272 1.407318 257.766197
F 0.412187 9.019748 235.558197
F 24.483872 20.507908 255.067197
F 27.173972 8.902898 235.979197
F 26.679172 9.177808 257.834197
F 0.412187 16.737908 235.558197
F 33.483172 12.927608 257.947197
F 26.988072 16.539708 236.096197
F 26.983272 16.721408 257.823197
F 9.306432 1.286358 235.705197
F 8.925592 1.286338 257.532197
F 9.306432 9.004538 235.705197
F 8.925592 9.004508 257.532197
F 9.306432 16.722708 235.705197
F 8.925592 16.722708 257.532197
F 18.323772 1.306998 235.991197
F 17.836472 1.286338 257.687197
F 18.188272 9.004448 235.813197
F 17.836472 9.004508 257.687197
F 18.151172 16.730508 235.839197
F 17.836472 16.722708 257.687197
F 0.348998 3.843928 239.196197
F 24.908472 15.243008 239.731197
F 26.834172 3.930388 239.783197
F 31.799072 19.082308 229.797197
F 0.348998 11.562108 239.196197
F 24.625472 15.228408 261.540197
F 27.244772 11.332008 239.531197
F 31.163072 11.738508 261.560197
F 0.348998 19.280308 239.196197
F 24.748872 7.777648 239.687197
F 26.992372 19.221808 239.771197
F 25.203672 7.707128 229.680197
F 9.242922 3.859088 239.343197
F 8.914402 3.858028 261.160197
F 9.242922 11.577308 239.343197
F 8.914402 11.576208 261.160197
F 9.242922 19.295408 239.343197
F 8.914402 19.294408 261.160197
F 18.199372 3.978768 239.559197
F 17.826272 3.857618 261.315197
F 18.103172 11.552908 239.415197
F 17.826272 11.575808 261.315197
F 18.111672 19.275108 239.465197
F 17.826272 19.294008 261.315197
F 0.332295 3.872148 236.476197
F 0.046516 3.830068 258.323197
F 26.871472 3.957758 237.090197
F 26.833072 3.845238 258.887197
F 0.332295 11.590308 236.476197
F 0.046516 11.548208 258.323197
F 27.128972 11.620108 236.887197
F 26.610072 11.616408 258.714197
F 0.332295 19.308508 236.476197
F 0.046516 19.266408 258.323197
F 27.083472 19.258308 237.086197
F 26.785472 19.434108 258.596197
F 9.290552 3.859088 236.614197
F 8.910632 3.858948 258.439197
F 9.290552 11.577308 236.614197
F 8.910632 11.577108 258.439197
F 9.290552 19.295408 236.614197
F 8.910632 19.295308 258.439197
F 18.175172 3.981178 236.881197
F 17.821572 3.858948 258.594197
F 18.249872 11.595508 236.639197
F 17.821572 11.577108 258.594197
F 18.301872 19.225408 236.679197
F 17.821572 19.295308 258.594197
F 0.387014 1.270128 232.837197
F 0.086664 1.304168 254.678197
F 27.283472 1.288088 233.439197
F 26.826372 1.339258 255.160197
F 0.387014 8.988308 232.837197
F 0.086665 9.022338 254.678197
F 27.135672 8.800768 233.160197
F 26.835872 9.087478 254.969197
F 0.387014 16.706508 232.837197
F 0.086664 16.740508 254.678197
F 26.995672 16.726708 233.203197
F 26.779072 16.788008 255.179197
F 9.354042 1.286358 232.976197
F 8.973052 1.286358 254.803197
F 9.354042 9.004538 232.976197
F 8.973052 9.004538 254.803197
F 9.354042 16.722708 232.976197
F 8.973052 16.722708 254.803197
F 18.301172 1.268758 233.310197
F 17.883872 1.286358 254.959197
F 18.250872 8.932428 233.156197
F 17.883872 9.004538 254.959197
F 18.231172 16.576308 233.128197
F 17.883872 16.722708 254.959197
F 2.604342 7.715528 236.500197
F 2.220092 7.713428 258.328197
F 29.381272 7.652908 236.894197
F 28.885872 7.696348 258.816197
F 2.604342 15.433708 236.500197
F 2.220092 15.431608 258.328197
F 29.337072 15.380308 237.035197
F 29.085472 15.260108 258.974197
F 24.809172 20.493608 233.344197
F 24.579272 12.971708 255.021197
F 25.027272 13.014608 233.284197
F 24.750072 5.113358 255.234197
F 11.518272 7.718178 236.653197
F 11.138372 7.718038 258.477197
F 11.518272 15.436308 236.653197
F 11.138372 15.436208 258.477197
F 24.958772 5.018278 233.176197
F 15.656172 20.581808 254.920197
F 20.515172 7.736108 236.743197
F 20.074172 7.741748 258.589197
F 20.295072 15.355308 236.654197
F 20.209372 15.591308 258.368197
F 29.142172 7.469638 261.522197
F 16.037172 20.581808 233.093197
F 2.667792 5.148008 232.862197
F 2.287732 5.147318 254.688197
F 29.169572 5.189018 233.531197
F 29.312572 5.067818 255.132197
F 2.667792 12.866208 232.862197
F 2.287732 12.865508 254.688197
F 29.348972 12.946808 233.271197
F 29.154872 12.750408 255.096197
F 2.667792 20.584408 232.862197
F 2.287732 20.583708 254.688197
F 29.498972 20.445808 233.433197
F 29.115072 20.469108 255.129197
F 11.581772 5.145448 233.015197
F 11.200772 5.145448 254.842197
F 11.581772 12.863608 233.015197
F 11.200772 12.863608 254.842197
F 11.581772 20.581808 233.015197
F 11.200772 20.581808 254.842197
F 20.493972 5.301658 233.101197
F 20.248172 4.922428 254.934197
F 20.757772 12.873508 233.071197
F 20.042072 12.879008 255.035197
F 20.555172 20.576608 233.074197
F 19.953972 20.621808 254.921197
F 2.614012 5.147978 235.589197
F 2.241062 5.150178 257.414197
F 29.246172 4.947128 236.262197
F 29.021772 5.231218 257.874197
F 2.614012 12.866108 235.589197
F 2.241062 12.868308 257.414197
F 29.429172 12.808708 235.981197
F 29.100672 12.680808 257.820197
F 2.614012 20.584308 235.589197
F 2.241062 20.586508 257.414197
F 29.378872 20.532108 236.069197
F 29.083372 20.683608 257.794197
F 11.534172 5.145448 235.744197
F 11.153272 5.145418 257.571197
F 11.534172 12.863608 235.744197
F 11.153272 12.863608 257.571197
F 11.534172 20.581808 235.744197
F 11.153272 20.581808 257.571197
F 20.684172 4.934588 235.768197
F 19.998272 5.194488 257.558197
F 20.549672 12.758508 235.754197
F 19.986772 12.921108 257.746197
F 20.374872 20.669308 235.745197
F 20.146672 20.567708 257.791197
F 2.551132 7.715438 239.227197
F 2.209952 7.733978 261.052197
F 29.236672 7.735948 239.635197
F 22.766372 11.538708 229.663197
F 2.551132 15.433608 239.227197
F 2.209952 15.452208 261.052197
F 29.402372 15.168208 239.740197
F 15.719672 23.154508 251.282197
F 15.656172 12.863608 254.920197
F 2.209952 0.015810 261.052197
F 2.551132 23.151808 239.227197
F 16.037172 12.863608 233.093197
F 15.656172 5.145448 254.920197
F 16.037172 5.145448 233.093197
F 22.526972 19.316208 261.456197
F 7.062832 23.154508 236.575197
F 11.470672 7.718178 239.382197
F 11.143072 7.716708 261.199197
F 11.470672 15.436308 239.382197
F 11.143072 15.434908 261.199197
F 6.745312 20.581808 254.765197
F 7.126322 20.581808 232.938197
F 20.384872 7.706118 239.686197
F 2.604342 23.151908 236.500197
F 20.365372 15.211808 239.453197
F 33.485372 12.854008 255.299197
F 11.143072 23.153108 261.199197
F 6.745312 12.863608 254.765197
F 4.850392 1.285928 235.627197
F 4.468402 1.286378 257.455197
F 31.580172 1.266418 236.038197
F 31.216372 1.328608 257.986197
F 4.850392 9.004098 235.627197
F 4.468402 9.004558 257.455197
F 31.849472 9.009128 235.997197
F 31.223172 8.923478 258.133197
F 4.850392 16.722308 235.627197
F 4.468402 16.722708 257.455197
F 31.527272 16.607108 236.123197
F 31.094972 16.723608 258.050197
F 13.761872 1.286358 235.783197
F 13.380972 1.286338 257.609197
F 13.761872 9.004538 235.783197
F 13.380972 9.004508 257.609197
F 13.761872 16.722708 235.783197
F 13.380972 16.722708 257.609197
F 22.849472 1.408388 235.920197
F 22.621472 1.124258 257.813197
F 22.666972 8.957898 235.886197
F 22.344372 9.057528 257.762197
F 22.634072 16.831808 235.969197
F 22.457172 16.804108 257.701197
F 4.786882 3.859528 239.265197
F 4.445372 3.863118 261.090197
F 31.374472 3.911988 239.751197
F 33.444372 7.706228 259.050197
F 4.786882 11.577708 239.265197
F 4.445372 11.581308 261.090197
F 31.554772 11.376408 239.716197
F 16.100672 23.154508 229.455197
F 4.786882 19.295908 239.265197
F 4.445372 19.299508 261.090197
F 31.440872 19.200508 239.805197
F 33.411872 5.103878 258.032197
F 13.698372 3.859088 239.420197
F 13.370772 3.857618 261.238197
F 13.698372 11.577308 239.420197
F 13.370772 11.575808 261.238197
F 13.698372 19.295408 239.420197
F 13.370772 19.294008 261.238197
F 22.575972 3.840558 239.733197
F 22.670872 1.098998 243.104197
F 22.778672 11.705508 239.520197
F 7.189832 23.154508 229.300197
F 22.591772 18.991208 239.613197
F 2.220092 23.149808 258.328197
F 4.834042 3.859498 236.536197
F 4.449352 3.862728 258.364197
F 31.582372 3.828848 237.023197
F 31.118972 3.830898 258.865197
F 4.834042 11.577708 236.536197
F 4.449352 11.580908 258.364197
F 31.548272 11.518508 236.913197
F 31.263472 11.543908 258.785197
F 4.834042 19.295808 236.536197
F 4.449352 19.299108 258.364197
F 31.559272 19.246208 237.072197
F 31.280272 19.403008 258.908197
F 13.745972 3.859088 236.692197
F 13.366072 3.858948 258.516197
F 13.745972 11.577308 236.692197
F 13.366072 11.577108 258.516197
F 13.745972 19.295408 236.692197
F 13.366072 19.295308 258.516197
F 22.853072 3.842148 236.942197
F 22.162772 3.677658 258.644197
F 22.802972 11.447308 236.790197
F 22.284372 11.645408 258.681197
F 22.599172 19.479808 236.867197
F 22.304872 19.253108 258.758197
F 4.897452 1.285958 232.898197
F 4.517092 1.285828 254.725197
F 31.633672 1.403518 233.331197
F 31.362572 1.214258 255.110197
F 4.897452 9.004138 232.898197
F 4.517092 9.003998 254.725197
F 31.714772 8.853178 233.338197
F 31.238072 8.760928 255.282197
F 4.897452 16.722308 232.898197
F 4.517092 16.722208 254.725197
F 31.695472 16.705408 233.347197
F 31.202372 16.532108 255.278197
F 13.809472 1.286358 233.054197
F 13.428472 1.286358 254.881197
F 13.809472 9.004538 233.054197
F 13.428472 9.004538 254.881197
F 13.809472 16.722708 233.054197
F 13.428472 16.722708 254.881197
F 22.770172 1.336608 232.996197
F 22.445872 1.241658 255.190197
F 22.671572 8.852258 233.217197
F 22.395772 9.053568 255.150197
F 22.616172 16.701608 233.259197
F 22.212372 16.872408 254.931197
F 7.062832 7.718168 236.575197
F 6.682892 7.718108 258.400197
F 7.062832 15.436308 236.575197
F 6.682892 15.436308 258.400197
F 7.126322 12.863608 232.938197
F 6.745312 5.145428 254.765197
F 15.973672 7.718178 236.731197
F 15.593772 7.718038 258.555197
F 15.973672 15.436308 236.731197
F 15.593772 15.436208 258.555197
F 15.973672 0.000000 236.731197
F 7.126322 5.145448 232.938197
F 24.797272 7.763058 236.880197
F 24.471672 7.670018 258.639197
F 24.716472 15.512008 237.055197
F 24.728772 15.409808 258.871197
F 2.477122 23.151908 243.776197
F 11.470672 23.154508 239.382197
F 11.391272 23.154508 243.929197
F 11.216672 23.154508 253.933197
F 11.343672 23.154508 246.657197
F 11.138372 23.154408 258.477197
F 15.598572 23.153108 261.276197
F 2.731202 23.152208 229.224197
F 2.350472 23.152408 251.051197
F 11.518272 23.154508 236.653197
F 29.559472 7.791338 229.715197
F 11.645272 23.154508 229.378197
F 11.264272 23.154508 251.205197
F 11.597672 23.154508 232.106197
F 24.746072 0.146982 246.858197
F 33.325472 7.774798 261.559197
F 29.422672 -0.063300 247.009197
F 33.474472 15.400308 254.397197
F 25.152972 23.135608 229.597197
F 33.481172 20.540208 257.858197
F 33.343672 15.507908 261.710197
F 29.007972 -0.010620 254.181197
F 24.654672 0.158789 251.487197
F 29.531872 23.002808 229.793197
F 20.381372 23.048508 244.175197
F 20.070772 23.147408 253.997197
F 29.244472 23.076708 244.283197
F 33.134372 23.286308 258.744197
F 24.624772 23.127108 261.476197
F 24.807672 22.995908 239.708197
F 29.290872 23.034308 239.750197
F 20.070772 23.074408 261.313197
F 33.396872 23.185508 254.170197
F 24.893472 23.057308 244.201197
F 20.458072 23.185408 236.895197
F 20.464172 23.070208 239.673197
F 20.042172 23.027008 251.322197
F 29.294072 23.085008 236.988197
F 29.151772 23.321608 247.005197
F 24.906872 22.908808 237.031197
F 24.530672 23.100008 258.757197
F 29.581172 0.050631 232.187197
F 29.532272 0.124010 229.575197
F 24.383472 -0.252921 261.522197
F 29.189372 -0.084233 237.179197
F 20.557272 0.256532 236.801197
F 20.381772 -0.007869 232.206197
F 29.286672 -0.000573 244.125197
F 20.508872 0.109803 229.577197
F 20.103072 0.079833 258.583197
F 4.469362 24.451508 2.724207
F 4.084042 24.448308 24.547297
F 31.266472 24.420708 3.237117
F 30.872172 24.481708 25.028397
F 4.469362 32.169708 2.724207
F 4.084042 32.166508 24.547297
F 31.096972 32.165008 3.035777
F 30.776772 32.048408 25.286497
F 4.469362 39.887808 2.724197
F 4.084042 39.884708 24.547297
F 31.251672 39.785108 3.367637
F 30.737272 39.764908 25.031697
F 13.369172 24.441008 2.886697
F 12.989372 24.440908 24.710897
F 13.369172 32.159208 2.886697
F 12.989372 32.159108 24.710897
F 13.369172 39.877408 2.886697
F 12.989372 39.877208 24.710897
F 22.429872 24.297608 2.788927
F 21.870672 24.512808 24.916697
F 22.200572 32.222008 3.223807
F 21.588072 31.975408 24.884897
F 22.131372 39.925508 3.178677
F 21.893772 39.838408 24.849397
F 4.401522 27.006208 6.358197
F 4.020532 27.006108 28.185097
F 31.045872 26.899208 7.133277
F 30.937072 27.024308 29.039497
F 4.401522 34.724308 6.358197
F 4.020532 34.724308 28.185097
F 31.030272 34.661708 6.587397
F 30.877172 34.778008 28.912597
F 4.401522 42.442508 6.358197
F 4.020532 42.442508 28.185097
F 31.002372 42.165008 7.088677
F 30.554172 42.547608 28.981697
F 13.306872 27.013608 6.521757
F 12.925872 27.013608 28.348697
F 13.306872 34.731808 6.521757
F 12.925872 34.731808 28.348697
F 13.306872 42.450008 6.521757
F 12.925872 42.450008 28.348697
F 22.362072 27.054908 6.717757
F 21.745672 26.914408 28.416897
F 22.146072 34.740808 6.847967
F 21.763772 34.792108 28.366297
F 22.195672 42.313708 6.805917
F 21.720372 42.436108 28.575597
F 4.448832 27.006608 3.646697
F 4.067882 27.006108 25.473097
F 31.116772 26.949208 4.363997
F 30.890672 26.980108 26.376397
F 4.448832 34.724808 3.646697
F 4.067882 34.724308 25.473097
F 31.106572 34.693208 3.970637
F 30.819872 34.676908 26.252597
F 4.448832 42.442908 3.646697
F 4.067882 42.442508 25.473097
F 31.059372 42.315708 4.440337
F 30.740072 42.375708 26.211197
F 13.354272 27.013608 3.793587
F 12.973472 27.013608 25.620397
F 13.354272 34.731808 3.793587
F 12.973472 34.731808 25.620397
F 13.354272 42.450008 3.793587
F 12.973472 42.450008 25.620397
F 22.187772 26.866508 4.033267
F 21.766672 26.924408 25.808497
F 21.989272 34.672108 4.146197
F 21.801872 34.696308 25.742697
F 22.085772 42.506608 4.032917
F 22.036572 42.336508 25.893597
F 4.439712 24.439108 0.016109
F 4.131372 24.448308 21.835197
F 21.713072 24.275008 32.127397
F 31.098072 24.428708 22.279197
F 4.439712 32.157208 0.016109
F 4.131372 32.166508 21.835197
F 22.313472 24.538108 0.039015
F 30.918572 32.212508 22.549997
F 4.439712 39.875408 0.016109
F 4.131372 39.884708 21.835197
F 33.019372 43.693108 25.255297
F 30.993972 39.847508 22.367097
F 13.364472 24.442308 0.165392
F 13.036972 24.440908 21.982497
F 13.364472 32.160508 0.165392
F 13.036972 32.159108 21.982497
F 13.364472 39.878708 0.165392
F 13.036972 39.877208 21.982497
F 33.141072 36.161008 32.554497
F 21.983872 24.462408 22.132297
F 26.764672 24.280908 0.682937
F 21.986172 32.136908 22.036497
F 20.157272 36.093008 0.233410
F 22.056072 39.908408 22.167697
F 6.667042 30.870008 3.678707
F 6.285802 30.870108 25.505297
F 33.071172 38.199608 11.417397
F 6.667042 38.588208 3.678707
F 6.285802 38.588308 25.505297
F 24.097372 36.041208 32.116997
F 33.182472 35.777808 22.640197
F 28.740372 38.508408 21.481997
F 6.667042 46.306308 3.678707
F 6.285802 46.306508 25.505297
F 28.693872 30.840008 21.585097
F 28.381672 28.399808 32.361997
F 15.581972 30.872708 3.832477
F 15.201172 30.872708 25.659197
F 15.581972 38.590908 3.832477
F 15.201172 38.590908 25.659197
F 15.581972 23.154508 3.832477
F 10.936272 28.300008 14.667997
F 19.768072 38.793308 21.259697
F 15.201172 46.309108 25.659197
F 24.352272 30.857908 4.155507
F 23.821072 30.871608 25.787497
F 24.346872 38.508408 4.245457
F 24.209572 38.496808 25.947297
F 28.715072 38.532408 18.809197
F 28.897172 30.682608 18.745797
F 6.676412 28.303908 0.050205
F 6.349282 28.302508 21.867497
F 19.969572 28.381108 0.422773
F 6.676412 36.022108 0.050204
F 6.349282 36.020708 21.867497
F 22.183272 39.920208 0.516586
F 6.676412 43.740208 0.050204
F 6.349282 43.738908 21.867497
F 33.159772 38.467608 18.908897
F 15.592172 28.301408 0.204277
F 15.264672 28.300008 22.021397
F 15.592172 36.019608 0.204276
F 15.264672 36.018108 22.021397
F 15.592172 43.737808 0.204276
F 15.264672 43.736308 22.021397
F 19.529172 28.430808 32.175697
F 24.280572 28.334408 22.188397
F 33.233272 30.706308 3.996347
F 24.349772 36.095108 22.265997
F 33.251472 38.372308 21.654797
F 24.160572 43.640108 22.364897
F 6.681702 28.302808 2.768317
F 6.301732 28.302508 24.592397
F 33.165572 35.789608 25.440697
F 6.681702 36.020908 2.768317
F 6.301732 36.020708 24.592397
F 19.509272 35.989308 32.063597
F 6.681702 43.739108 2.768317
F 6.301732 43.738908 24.592397
F 31.128772 39.813808 0.648145
F 15.596972 28.300108 2.925577
F 15.217072 28.300008 24.749797
F 15.596972 36.018308 2.925577
F 15.217072 36.018108 24.749797
F 15.596972 43.736508 2.925577
F 15.217072 43.736308 24.749797
F 24.280472 28.324408 3.103687
F 23.951872 28.177708 24.993197
F 24.323572 35.912608 3.372267
F 24.142372 35.953008 24.987497
F 24.412472 43.583708 3.186367
F 24.197772 43.695708 25.029497
F 6.619222 30.870108 6.403317
F 6.238222 30.870108 28.230297
F 26.162272 24.315008 32.348597
F 33.378372 36.015908 3.338207
F 6.619222 38.588308 6.403317
F 6.238222 38.588308 28.230297
F 28.984172 43.722708 0.442696
F 20.036272 43.652508 0.372576
F 6.619222 46.306508 6.403317
F 6.238222 46.306508 28.230297
F 33.199972 43.540808 15.272297
F 10.936272 36.018108 14.667997
F 15.534572 30.872708 6.560647
F 15.153572 30.872708 28.387597
F 15.534572 38.590908 6.560647
F 15.153572 38.590908 28.387597
F 19.716272 30.810308 21.281797
F 10.825072 46.309008 21.034197
F 15.534572 46.309108 6.560647
F 15.153572 46.309108 28.387597
F 24.479472 30.731808 6.854077
F 24.116872 30.896708 28.699497
F 24.382272 38.510108 7.014207
F 24.147272 38.349508 28.564797
F 19.738872 38.581108 18.547397
F 24.519072 28.313108 0.419390
F 8.913162 24.440608 2.809247
F 8.533252 24.440508 24.633397
F 8.913162 32.158808 2.809247
F 8.533252 32.158608 24.633397
F 8.913162 39.876908 2.809247
F 8.533252 39.876808 24.633397
F 17.824672 24.441008 2.964467
F 17.444772 24.440908 24.788697
F 17.824672 32.159208 2.964467
F 17.444772 32.159108 24.788697
F 17.824672 39.877408 2.964467
F 17.444772 39.877208 24.788697
F 26.730472 24.429908 3.373107
F 26.249072 31.968708 32.438597
F 26.731272 31.861708 3.347577
F 26.270972 31.974708 25.070797
F 26.545072 39.768108 3.271977
F 26.396872 39.799608 24.950497
F 8.850722 27.014008 6.444287
F 8.469732 27.014008 28.271297
F 8.850722 34.732208 6.444287
F 8.469732 34.732208 28.271297
F 8.850722 42.450408 6.444287
F 8.469732 42.450408 28.271297
F 17.762272 27.013608 6.599527
F 17.381272 27.013608 28.426497
F 17.762272 34.731808 6.599527
F 17.381272 34.731808 28.426497
F 17.762272 42.450008 6.599527
F 17.381272 42.450008 28.426497
F 26.766872 27.187808 6.822707
F 26.156372 26.845508 28.698697
F 26.565972 34.657708 6.862767
F 26.321772 34.607608 28.937797
F 26.607172 42.150608 6.952877
F 26.320272 42.394808 28.620597
F 8.898222 27.014108 3.715507
F 8.517382 27.014008 25.542297
F 8.898222 34.732208 3.715507
F 8.517382 34.732208 25.542297
F 8.898222 42.450408 3.715507
F 8.517382 42.450408 25.542297
F 17.809772 27.013608 3.871357
F 17.428872 27.013608 25.698097
F 17.809772 34.731808 3.871357
F 17.428872 34.731808 25.698097
F 17.809772 42.450008 3.871357
F 17.428872 42.450008 25.698097
F 26.463672 26.984408 4.166947
F 26.257372 26.894108 25.976697
F 26.552272 34.632808 4.310147
F 26.412672 34.563908 26.104297
F 26.533672 42.243008 4.260097
F 26.523672 42.446908 25.973997
F 8.908952 24.442408 0.087652
F 8.580872 24.440508 21.904397
F 8.908952 32.160508 0.087652
F 8.580872 32.158608 21.904397
F 8.908952 39.878708 0.087652
F 8.580872 39.876808 21.904397
F 17.819872 24.442308 0.243161
F 17.492372 24.440908 22.060297
F 17.819872 32.160508 0.243161
F 17.492372 32.159108 22.060297
F 17.819872 39.878708 0.243161
F 17.492372 39.877208 22.060297
F 30.704372 24.346308 32.571697
F 26.470772 24.366608 22.410697
F 19.470972 43.810908 32.168697
F 26.528872 32.118508 22.279197
F 33.240372 43.586908 22.426397
F 26.405272 39.652308 22.212697
F 11.126572 30.872708 3.754707
F 10.745772 30.872708 25.581497
F 11.126572 38.590908 3.754707
F 10.745772 38.590908 25.581497
F 11.126572 23.154508 3.754707
F 10.825072 38.590908 21.034197
F 10.825072 30.872708 21.034197
F 10.745772 46.309008 25.581497
F 20.007072 30.771308 3.888167
F 19.432072 30.701008 25.879397
F 19.974672 38.491308 3.907027
F 19.668672 38.497408 25.818697
F 19.673172 30.902608 18.584797
F 28.832772 43.755208 17.647197
F 28.967172 30.707408 3.998447
F 28.594772 30.686008 26.132897
F 28.865872 38.496708 4.275967
F 28.496872 38.512308 26.131497
F 10.872772 46.309008 18.305797
F 28.846872 36.031508 17.957197
F 28.560472 28.239508 17.824197
F 28.215472 43.830408 32.378897
F 11.136772 28.301408 0.126505
F 10.809272 28.300008 21.943597
F 11.136772 36.019608 0.126505
F 10.809272 36.018108 21.943597
F 11.136772 43.737808 0.126505
F 10.809272 43.736308 21.943597
F 30.892772 32.219108 32.389197
F 19.719272 28.240308 22.060097
F 28.801972 35.858408 0.497544
F 19.817372 36.155408 22.177397
F 33.111772 28.181208 10.609097
F 19.791772 43.651908 22.067597
F 30.653772 39.780008 32.340997
F 28.733572 28.177208 22.374297
F 28.927572 28.145908 0.450937
F 28.736072 35.993708 22.419197
F 26.420072 24.363108 25.051497
F 28.733772 43.746308 22.488597
F 11.141472 28.300108 2.847807
F 10.761672 28.300008 24.671997
F 11.141472 36.018308 2.847807
F 10.761672 36.018108 24.671997
F 11.141472 43.736508 2.847807
F 10.761672 43.736308 24.671997
F 20.057972 28.167008 3.054307
F 19.591072 28.324408 24.797897
F 20.076872 36.100608 2.937157
F 19.598372 35.892508 24.782797
F 20.025472 43.844708 3.054527
F 19.815172 43.594508 24.737997
F 28.853872 28.016308 3.247227
F 28.571472 28.125908 25.202197
F 28.818972 35.925408 3.288437
F 28.612672 35.914108 25.167697
F 28.851072 43.394008 3.219247
F 28.646172 43.771108 25.239597
F 11.079072 30.872708 6.482877
F 10.698072 30.872708 28.309797
F 11.079072 38.590908 6.482877
F 10.698072 38.590908 28.309797
F 11.079072 46.309008 6.482877
F 10.698072 46.309008 28.309797
F 19.949172 30.797208 6.634477
F 19.694172 30.977808 28.643097
F 19.915072 38.628208 6.654417
F 19.695772 38.641308 28.501397
F 10.936272 43.736308 14.667997
F 28.551972 36.110008 32.450697
F 28.945372 30.805008 6.749337
F 28.663772 30.864008 28.816597
F 28.783972 38.318208 6.990147
F 28.538772 38.437208 28.865597
F 10.872772 38.590908 18.305797
F 10.872772 30.872708 18.305797
F 31.206372 24.373708 0.637244
F 32.925972 38.590108 28.797197
F 4.338042 24.448308 9.995987
F 3.957052 24.448308 31.822997
F 30.831372 24.339408 10.748297
F 24.582372 43.702108 0.554825
F 4.338042 32.166508 9.995987
F 3.957052 32.166508 31.822997
F 31.024372 31.846308 10.309697
F 32.928772 28.231308 32.571897
F 4.338042 39.884708 9.995987
F 3.957052 39.884708 31.822997
F 31.011472 39.699408 10.717597
F 23.951772 43.754508 32.177397
F 13.243372 24.440908 10.159597
F 12.862372 24.440908 31.986597
F 13.243372 32.159108 10.159597
F 12.862372 32.159108 31.986597
F 13.243372 39.877208 10.159597
F 12.862372 39.877208 31.986597
F 22.104572 24.492208 10.431597
F 33.182072 43.464708 17.991397
F 22.022672 31.939508 10.379997
F 33.359272 30.717908 14.448397
F 22.162972 39.640608 10.550797
F 24.343072 35.973308 0.519181
F 4.274532 27.006108 13.633797
F 30.987072 26.921608 14.243297
F 4.274532 34.724308 13.633797
F 30.863072 34.501108 13.940197
F 4.274532 42.442508 13.633797
F 31.066472 42.376308 14.275497
F 13.179872 27.013608 13.797397
F 13.179872 34.731808 13.797397
F 13.179872 42.450008 13.797397
F 22.304672 27.039508 14.027997
F 21.985572 34.505208 13.996097
F 22.019772 42.417208 14.120997
F 4.321882 27.006108 10.921697
F 26.676272 39.852508 15.179797
F 30.958272 26.931408 11.668997
F 4.321882 34.724308 10.921697
F 26.507672 32.330508 15.146597
F 31.065272 34.436308 11.148897
F 4.321882 42.442508 10.921697
F 33.315472 43.494108 10.745697
F 31.040772 42.301508 11.595697
F 13.227472 27.013608 11.068997
F 13.227472 34.731808 11.068997
F 13.227472 42.450008 11.068997
F 22.174572 27.079008 11.345697
F 22.018072 34.542508 11.166897
F 22.219572 42.443508 11.431997
F 4.385372 24.448308 7.283897
F 4.004372 24.448308 29.110897
F 31.162172 24.291308 8.156117
F 30.803372 24.085308 29.783997
F 4.385372 32.166508 7.283897
F 4.004372 32.166508 29.110897
F 31.151772 32.115608 7.569817
F 30.965672 32.185408 29.713897
F 4.385372 39.884708 7.283897
F 4.004372 39.884708 29.110897
F 31.083472 39.504108 7.866687
F 30.689372 39.856608 29.659397
F 13.290972 24.440908 7.431197
F 12.909972 24.440908 29.258197
F 13.290972 32.159108 7.431197
F 12.909972 32.159108 29.258197
F 13.290972 39.877208 7.431197
F 12.909972 39.877208 29.258197
F 22.281572 24.454408 7.688377
F 21.863772 24.260408 29.436097
F 22.223572 32.148708 7.636357
F 21.917472 32.185808 29.424897
F 22.133872 39.886008 7.856507
F 21.873072 39.770308 29.449297
F 6.539792 30.870108 10.953997
F 26.283072 24.535708 15.073697
F 6.539792 38.588308 10.953997
F 23.975072 28.241408 32.384597
F 19.890972 43.536208 17.720597
F 6.539792 46.306508 10.953997
F 19.825872 36.028308 17.676697
F 33.218272 30.818608 18.867897
F 15.455172 30.872708 11.107897
F 15.455172 38.590908 11.107897
F 19.827472 28.372608 17.857897
F 15.455172 46.309108 11.107897
F 24.310872 30.936708 11.528197
F 24.365672 38.528208 11.467497
F 10.888572 43.736308 17.396297
F 6.603282 28.302508 7.316187
F 6.222292 28.302508 29.143197
F 22.281672 32.237308 0.456412
F 33.268572 28.182108 29.713797
F 6.603282 36.020708 7.316187
F 6.222292 36.020708 29.143197
F 17.619372 39.877208 14.784597
F 32.907072 43.712708 29.730897
F 6.603282 43.738908 7.316187
F 6.222292 43.738908 29.143197
F 33.317472 28.272908 18.009397
F 33.044572 28.238408 25.256697
F 15.518672 28.300008 7.470087
F 15.137672 28.300008 29.297097
F 15.518672 36.018108 7.470087
F 15.137672 36.018108 29.297097
F 15.518672 43.736308 7.470087
F 15.137672 43.736308 29.297097
F 24.449372 28.272008 7.694397
F 23.778272 28.260708 29.688397
F 24.425472 35.945708 7.842737
F 23.966672 35.973208 29.457497
F 24.274672 43.675308 7.572127
F 24.041172 43.583308 29.420697
F 6.555732 28.302508 10.041097
F 6.174732 28.302508 31.868097
F 33.136772 28.114208 15.256497
F 26.415372 24.251508 29.495597
F 6.555732 36.020708 10.041097
F 6.174732 36.020708 31.868097
F 32.913072 43.826408 32.499397
F 26.542472 26.802008 21.596597
F 6.555732 43.738908 10.041097
F 6.174732 43.738908 31.868097
F 33.087072 30.691208 28.912997
F 24.272572 23.158408 14.131097
F 15.471072 28.300008 10.198497
F 15.090072 28.300008 32.025397
F 15.471072 36.018108 10.198497
F 15.090072 36.018108 32.025397
F 15.471072 43.736308 10.198497
F 15.090072 43.736308 32.025397
F 24.474572 28.412408 10.414897
F 33.260372 28.233408 7.813607
F 24.425972 35.885008 10.655397
F 8.644382 34.732208 18.266597
F 24.354372 43.566308 10.338997
F 26.508672 31.974908 0.445010
F 6.492222 30.870108 13.678997
F 33.325672 30.750708 6.655297
F 6.492222 38.588308 13.678997
F 33.112072 28.083808 22.402597
F 6.492222 46.306508 13.678997
F 33.098772 35.710308 15.089097
F 15.407572 30.872708 13.836297
F 15.407572 38.590908 13.836297
F 10.888572 36.018108 17.396297
F 15.407572 46.309108 13.836297
F 24.316772 30.876808 14.183897
F 24.463572 38.556208 14.237797
F 17.619372 32.159108 14.784597
F 8.787242 24.440508 10.082097
F 8.406252 24.440508 31.909097
F 8.787242 32.158608 10.082097
F 8.406252 32.158608 31.909097
F 8.787242 39.876808 10.082097
F 8.406252 39.876808 31.909097
F 17.698772 24.440908 10.237297
F 17.317772 24.440908 32.064297
F 17.698772 32.159108 10.237297
F 17.317772 32.159108 32.064297
F 17.698772 39.877208 10.237297
F 17.317772 39.877208 32.064297
F 26.584072 24.281908 10.391797
F 26.534572 34.783208 21.355297
F 26.611572 31.976608 10.468497
F 17.508272 42.450008 21.150797
F 26.553772 39.818208 10.698397
F 33.407072 46.021108 7.086287
F 8.723732 27.014008 13.719897
F 8.723732 34.732208 13.719897
F 8.723732 42.450408 13.719897
F 17.635272 27.013608 13.875197
F 17.635272 34.731808 13.875197
F 17.635272 42.450008 13.875197
F 26.498572 27.036108 14.154497
F 26.503872 34.844408 14.219697
F 26.378072 42.403308 14.109697
F 8.771372 27.014008 10.990897
F 8.771372 34.732208 10.990897
F 8.771372 42.450408 10.990897
F 17.682872 27.013608 11.146797
F 17.682872 34.731808 11.146797
F 17.682872 42.450008 11.146797
F 26.553072 26.958808 11.470497
F 26.703072 34.519408 11.383897
F 26.600472 42.431008 11.380097
F 8.834862 24.440508 7.353107
F 8.453872 24.440508 29.180097
F 8.834862 32.158608 7.353107
F 8.453872 32.158608 29.180097
F 8.834862 39.876808 7.353107
F 8.453872 39.876808 29.180097
F 17.746372 24.440908 7.508967
F 17.365372 24.440908 29.335997
F 17.746372 32.159108 7.508967
F 17.365372 32.159108 29.335997
F 17.746372 39.877208 7.508967
F 17.365372 39.877208 29.335997
F 26.683072 24.432608 7.716107
F 33.210172 43.707608 0.675542
F 26.744572 31.982708 7.812157
F 26.310272 32.055608 29.715897
F 26.692072 39.690108 7.974367
F 26.378672 39.697008 29.533997
F 10.999772 30.872708 11.030197
F 10.999772 38.590908 11.030197
F 10.888572 28.300008 17.396297
F 10.999772 46.309008 11.030197
F 19.888472 30.832008 11.405097
F 19.913272 38.611108 11.293697
F 26.507372 26.936908 19.008497
F 28.811072 30.784508 11.577997
F 28.776072 38.470308 11.474897
F 28.741572 43.633108 14.973197
F 17.619372 24.440908 14.784597
F 11.063272 28.300008 7.392317
F 10.682272 28.300008 29.219297
F 11.063272 36.018108 7.392317
F 10.682272 36.018108 29.219297
F 11.063272 43.736308 7.392317
F 10.682272 43.736308 29.219297
F 20.047072 28.222308 7.625237
F 19.569472 28.419608 29.495597
F 19.835672 36.043708 7.443827
F 19.537972 35.993408 29.305497
F 19.949872 43.788708 7.479207
F 19.438672 43.608808 29.473497
F 29.045372 28.406008 7.909567
F 28.573472 28.295108 29.703797
F 28.898472 35.679308 7.821457
F 28.575272 36.018608 29.799697
F 28.752272 43.527608 7.904967
F 28.218372 43.839708 29.689597
F 11.015572 28.300008 10.120697
F 10.634672 28.300008 31.947697
F 11.015572 36.018108 10.120697
F 10.634672 36.018108 31.947697
F 11.015572 43.736308 10.120697
F 10.634672 43.736308 31.947697
F 19.969572 28.360808 10.277197
F 26.264172 39.860208 32.193897
F 20.007472 36.073708 10.250797
F 8.644382 27.014008 18.266597
F 19.982772 43.562008 10.117497
F 33.337772 35.769008 7.662117
F 28.782972 28.279608 10.689197
F 17.555872 34.731808 18.422497
F 28.886572 35.924208 10.576297
F 28.796072 46.253008 13.970097
F 28.997972 43.553008 10.565097
F 33.081372 46.105708 21.487897
F 10.952072 30.872708 13.758497
F 10.952072 38.590908 13.758497
F 10.952072 46.309008 13.758497
F 19.815472 30.756808 14.028497
F 19.807972 38.600208 13.968697
F 33.049872 35.960008 29.941697
F 28.715572 30.973108 14.260997
F 28.932372 38.522708 14.134497
F 28.742372 35.978508 15.134797
F 8.596732 42.450408 20.995597
F 4.211042 24.448308 17.271597
F 30.972172 24.448508 17.811897
F 4.211042 32.166508 17.271597
F 31.038272 32.023808 17.791397
F 4.211042 39.884708 17.271597
F 31.070472 39.839708 17.757397
F 13.116372 24.440908 17.435197
F 13.116372 32.159108 17.435197
F 13.116372 39.877208 17.435197
F 22.242572 24.411708 17.907297
F 22.101072 31.817308 17.963597
F 21.996472 39.598508 17.695397
F 4.147532 27.006108 20.909497
F 31.026572 26.959108 21.320697
F 4.147532 34.724308 20.909497
F 30.945872 34.704508 21.427397
F 4.147532 42.442508 20.909497
F 30.875372 42.388308 21.570597
F 13.052872 27.013608 21.073097
F 13.052872 34.731808 21.073097
F 13.052872 42.450008 21.073097
F 22.036872 27.081708 21.303697
F 22.116672 34.822008 21.404197
F 22.047372 42.355908 21.223697
F 4.194882 27.006108 18.197397
F 30.912972 26.994308 18.561097
F 4.194882 34.724308 18.197397
F 31.130972 34.517508 18.753297
F 4.194882 42.442508 18.197397
F 30.935372 42.331308 18.777397
F 13.100472 27.013608 18.344697
F 13.100472 34.731808 18.344697
F 13.100472 42.450008 18.344697
F 22.109172 26.994708 18.579497
F 22.190872 34.577608 18.598997
F 22.307172 42.320808 18.427097
F 4.258372 24.448308 14.559597
F 30.961772 24.359808 14.966097
F 4.258372 32.166508 14.559597
F 31.063272 32.075708 15.050797
F 4.258372 39.884708 14.559597
F 31.144372 39.790508 15.019097
F 13.163972 24.440908 14.706897
F 13.163972 32.159108 14.706897
F 13.163972 39.877208 14.706897
F 22.064172 24.406308 15.200897
F 22.191372 32.134208 15.210297
F 22.100072 39.867908 15.010797
F 6.412802 30.870108 18.229697
F 33.073772 30.871908 26.237197
F 6.412802 38.588308 18.229697
F 17.508272 34.731808 21.150797
F 28.721072 28.348308 15.077097
F 6.412802 46.306508 18.229697
F 19.768372 43.557608 14.981297
F 8.707872 32.158608 14.628797
F 15.328172 30.872708 18.383597
F 15.328172 38.590908 18.383597
F 19.856272 35.944008 14.894297
F 15.328172 46.309108 18.383597
F 24.395072 30.881608 18.714797
F 24.300672 38.508408 18.516697
F 8.707872 24.440508 14.628797
F 6.476282 28.302508 14.591897
F 26.408472 42.371608 21.504297
F 6.476282 36.020708 14.591897
F 17.508272 27.013608 21.150797
F 6.476282 43.738908 14.591897
F 17.555872 27.013608 18.422497
F 15.391672 28.300008 14.745697
F 15.391672 36.018108 14.745697
F 15.391672 43.736308 14.745697
F 24.365772 28.287408 15.069497
F 24.093072 35.891208 14.879897
F 24.177772 43.973608 14.903697
F 6.428732 28.302508 17.316797
F 8.644382 42.450408 18.266597
F 6.428732 36.020708 17.316797
F 21.752072 39.850608 32.199497
F 6.428732 43.738908 17.316797
F 17.555872 42.450008 18.422497
F 15.344072 28.300008 17.474097
F 15.344072 36.018108 17.474097
F 15.344072 43.736308 17.474097
F 24.426572 28.219008 17.782397
F 24.304172 35.975508 17.582997
F 24.442572 43.728808 17.576397
F 6.365222 30.870108 20.954597
F 26.598972 34.817708 18.605097
F 6.365222 38.588308 20.954597
F 21.823972 32.219508 32.219097
F 6.365222 46.306508 20.954597
F 26.562972 42.524308 18.716797
F 15.280572 30.872708 21.111997
F 15.280572 38.590908 21.111997
F 19.991272 28.273108 14.940897
F 15.280572 46.309108 21.111997
F 24.320272 30.950308 21.331697
F 24.241272 38.460308 21.180197
F 8.707872 39.876808 14.628797
F 8.660242 24.440508 17.357797
F 8.660242 32.158608 17.357797
F 8.660242 39.876808 17.357797
F 17.571772 24.440908 17.512997
F 17.571772 32.159108 17.512997
F 17.571772 39.877208 17.512997
F 26.518172 24.572508 17.783297
F 26.790272 32.146308 17.933797
F 26.620972 39.909808 17.820997
F 8.596732 27.014008 20.995597
F 8.596732 34.732208 20.995597
F 33.003972 38.539508 26.068097
F 31.113872 32.125108 0.391077
F 26.665172 39.963508 0.556874
F 33.174372 38.233108 14.251297
F 33.289972 35.958008 17.816897
F 33.062272 30.789508 21.604897
F 33.313272 35.824608 10.399097
F 28.843072 46.076108 11.283097
F 33.266572 30.675708 11.687997
F 33.206572 43.459208 8.033137
F 28.731572 46.397308 18.467097
F 19.945472 46.300508 3.916927
F 28.612472 46.199308 21.279697
F 19.756072 46.101508 18.490897
F 24.189872 46.167708 11.198397
F 33.299972 38.501008 4.266807
F 33.102372 46.085008 11.546697
F 24.126972 46.150608 21.341497
F 19.749772 46.120708 13.935497
F 28.833972 46.055708 4.201097
F 24.273072 46.311508 6.486677
F 33.432972 28.138608 3.130807
F 33.119172 43.659208 3.343107
F 33.475072 28.184508 0.368939
F 33.309472 22.967508 21.570497
F 19.682072 23.109508 21.296297
F 19.678972 23.069908 18.517097
F 19.845272 23.095108 13.896197
F 33.187972 46.080108 18.771697
F 19.506072 46.112308 28.549797
F 28.846472 46.072708 6.953257
F 33.036972 46.405708 25.977097
F 32.746872 46.294108 28.730197
F 19.606272 46.252508 25.816197
F 19.683772 46.194508 21.184697
F 24.611572 46.215808 3.832387
F 24.262972 46.232208 25.942397
F 28.693272 23.311908 18.778197
F 33.366372 23.004808 7.157887
F 24.475772 23.227608 6.704257
F 33.064972 23.062908 26.060497
F 28.865072 23.077208 21.537797
F 29.171672 23.176608 4.249357
F 20.005072 23.293608 6.651877
F 19.821772 23.067808 11.196697
F 28.709172 23.249808 14.223197
F 24.547972 23.064108 4.002007
F 3.703052 24.448308 46.374297
F 30.536572 24.693508 47.072797
F 3.703052 32.166508 46.374297
F 30.552772 32.124708 46.877297
F 3.703052 39.884708 46.374297
F 30.581572 39.610008 46.789297
F 12.608372 24.440908 46.537897
F 12.608372 32.159108 46.537897
F 12.608372 39.877208 46.537897
F 21.540572 24.428408 46.717197
F 21.675872 32.270508 47.052597
F 21.486972 39.911908 46.752397
F 3.639542 27.006108 50.012097
F 30.370872 26.990308 50.804897
F 3.639542 34.724308 50.012097
F 30.529272 34.738408 50.577297
F 3.639542 42.442508 50.012097
F 30.448272 42.448208 50.366597
F 12.544872 27.013608 50.175697
F 12.544872 34.731808 50.175697
F 12.544872 42.450008 50.175697
F 21.317672 26.968308 50.474697
F 21.656072 34.830208 50.429097
F 21.558172 42.515308 50.315397
F 3.686892 27.006108 47.299997
F 30.694772 27.091808 48.007797
F 3.686892 34.724308 47.299997
F 30.408372 34.700008 47.695597
F 3.686892 42.442508 47.299997
F 30.480872 42.349608 47.599797
F 12.592472 27.013608 47.447297
F 12.592472 34.731808 47.447297
F 12.592472 42.450008 47.447297
F 21.461772 26.995108 47.756797
F 21.555472 34.848008 47.758397
F 21.656572 42.379308 47.579697
F 3.750382 24.448308 43.662197
F 3.369392 24.448308 65.489197
F 30.553572 24.439808 44.379897
F 3.750382 32.166508 43.662197
F 3.369392 32.166508 65.489197
F 30.081272 32.017408 44.189197
F 3.750382 39.884708 43.662197
F 3.369392 39.884708 65.489197
F 30.587772 39.790608 43.928197
F 12.655972 24.440908 43.809497
F 12.655972 32.159108 43.809497
F 12.655972 39.877208 43.809497
F 21.594672 24.532708 43.951597
F 21.528472 32.150408 44.158397
F 21.610572 39.840708 43.976597
F 5.904812 30.870108 47.332297
F 32.796872 43.476908 46.904397
F 5.904812 38.588308 47.332297
F 32.601472 38.674108 50.602997
F 32.712272 30.723608 55.243097
F 5.904812 46.306508 47.332297
F 23.965472 38.531708 33.177697
F 3.940892 42.442508 32.748697
F 14.820172 30.872708 47.486197
F 14.820172 38.590908 47.486197
F 32.478972 31.164208 65.230697
F 14.820172 46.309108 47.486197
F 23.930072 30.751708 47.886297
F 23.788772 38.540108 47.579997
F 32.431872 28.273608 54.260697
F 5.968292 28.302508 43.694497
F 32.692872 43.716808 51.292297
F 5.968292 36.020708 43.694497
F 32.641772 30.977208 43.448897
F 5.968292 43.738908 43.694497
F 26.368172 34.638308 33.115697
F 14.883672 28.300008 43.848397
F 14.883672 36.018108 43.848397
F 14.883672 43.736308 43.848397
F 23.854572 28.184608 44.097497
F 23.729572 35.846408 44.134697
F 23.873572 43.645708 44.090097
F 5.920742 28.302508 46.419397
F 32.826772 43.658608 54.114097
F 5.920742 36.020708 46.419397
F 32.773672 28.421308 51.484797
F 5.920742 43.738908 46.419397
F 32.678372 35.941108 58.921597
F 14.836072 28.300008 46.576797
F 14.836072 36.018108 46.576797
F 14.836072 43.736308 46.576797
F 23.763072 28.268408 46.827397
F 23.736772 36.031108 46.729097
F 23.844372 43.893808 46.690297
F 5.857232 30.870108 50.057297
F 28.557572 31.002608 33.404497
F 5.857232 38.588308 50.057297
F 32.549472 38.775508 57.969797
F 5.857232 46.306508 50.057297
F 3.940892 34.724308 32.748697
F 14.772572 30.872708 50.214597
F 14.772572 38.590908 50.214597
F 32.627672 36.025408 54.317097
F 14.772572 46.309108 50.214597
F 23.556172 30.808008 50.501197
F 23.491472 38.730108 50.379997
F 21.817972 34.805008 32.791797
F 8.152252 24.440508 46.460397
F 8.152252 32.158608 46.460397
F 8.152252 39.876808 46.460397
F 17.063772 24.440908 46.615597
F 17.063772 32.159108 46.615597
F 17.063772 39.877208 46.615697
F 25.937172 24.539408 47.054697
F 26.091272 32.163908 47.068397
F 25.982372 40.058808 46.789897
F 8.088742 27.014008 50.098197
F 8.088742 34.732208 50.098197
F 8.088742 42.450408 50.098197
F 17.000272 27.013608 50.253497
F 17.000272 34.731808 50.253497
F 17.000272 42.450008 50.253497
F 25.895872 27.015408 50.582997
F 26.031472 34.700408 50.483497
F 26.016372 42.489908 50.327497
F 8.136392 27.014008 47.369197
F 8.136392 34.732208 47.369197
F 8.136392 42.450408 47.369197
F 17.047872 27.013608 47.525097
F 17.047872 34.731808 47.525097
F 17.047872 42.450008 47.525097
F 26.002872 27.032308 47.798297
F 25.975172 34.740108 47.642097
F 25.945972 42.559108 47.609197
F 8.199882 24.440508 43.731397
F 8.199882 32.158608 43.731397
F 8.199882 39.876808 43.731397
F 17.111372 24.440908 43.887297
F 17.111372 32.159108 43.887297
F 17.111372 39.877208 43.887297
F 26.121172 24.398708 44.233597
F 25.995772 32.082508 44.241397
F 25.881472 39.841108 44.066997
F 10.364772 30.872708 47.408497
F 10.364772 38.590908 47.408497
F 28.278772 38.613608 43.145397
F 10.364772 46.309008 47.408497
F 19.281072 30.855908 47.485597
F 19.369672 38.534608 47.570697
F 32.718172 36.046808 51.708197
F 28.331572 30.847808 47.678797
F 28.211072 38.572908 47.676797
F 28.058172 30.580308 43.115297
F 32.553472 28.118408 58.717997
F 10.428272 28.300008 43.770597
F 10.428272 36.018108 43.770597
F 10.428272 43.736308 43.770597
F 19.258572 28.429908 43.814997
F 19.257672 36.083408 43.988497
F 19.352272 43.726508 43.853597
F 28.176372 28.215708 44.242097
F 28.310972 36.130108 44.208997
F 28.201872 43.727308 44.201197
F 10.380672 28.300008 46.498997
F 10.380672 36.018108 46.498997
F 10.380672 43.736308 46.498997
F 19.210172 28.372308 46.526697
F 19.238272 35.928108 46.772197
F 19.466372 43.697708 46.594297
F 28.261172 28.355608 46.977697
F 28.226672 36.077908 46.900297
F 28.207872 43.691208 46.882497
F 10.317172 30.872708 50.136797
F 10.317172 38.590908 50.136797
F 10.317172 46.309008 50.136797
F 19.125772 30.887208 50.168997
F 19.244172 38.658708 50.219397
F 3.940892 27.006108 32.748697
F 27.950572 30.821108 50.435497
F 28.201672 38.539108 50.504897
F 32.828372 28.280108 37.070097
F 32.595872 30.900508 50.557797
F 3.576052 24.448308 53.649997
F 30.417572 24.540808 54.307997
F 3.576052 32.166508 53.649997
F 30.352472 31.929008 54.202097
F 3.576062 39.884708 53.649997
F 30.366572 39.677608 53.939497
F 12.481372 24.440908 53.813497
F 12.481372 32.159108 53.813497
F 12.481372 39.877208 53.813497
F 21.245672 24.408608 54.232497
F 21.357972 32.007008 53.952797
F 21.395572 40.000708 53.979197
F 3.893532 27.006108 35.460797
F 3.512542 27.006108 57.287797
F 30.702672 27.033908 36.161297
F 30.293672 26.947108 57.867197
F 3.893542 34.724308 35.460797
F 3.512542 34.724308 57.287797
F 30.780172 34.811008 36.002097
F 30.488472 34.616208 57.810997
F 3.893542 42.442508 35.460797
F 3.512542 42.442508 57.287797
F 30.632372 42.385908 35.916097
F 30.338972 42.464308 57.889597
F 12.798872 27.013608 35.624397
F 12.417872 27.013608 57.451397
F 12.798872 34.731808 35.624397
F 12.417872 34.731808 57.451397
F 12.798872 42.450008 35.624397
F 12.417872 42.450008 57.451397
F 21.553672 26.946008 35.859197
F 21.164372 27.064408 57.774897
F 21.821472 34.749608 35.557797
F 21.219772 34.789808 57.557097
F 21.594572 42.445708 35.755797
F 21.351172 42.575708 57.583797
F 3.559892 27.006108 54.575697
F 23.521772 30.981408 65.117797
F 30.055972 27.166608 55.105097
F 3.559892 34.724308 54.575697
F 26.200772 26.945108 33.223797
F 30.536172 34.476208 55.052597
F 3.559892 42.442508 54.575697
F 18.993872 30.744708 64.915197
F 30.488872 42.372708 54.869397
F 12.846472 27.013608 32.895997
F 12.465472 27.013608 54.722997
F 12.846472 34.731808 32.895997
F 12.465472 34.731808 54.722997
F 12.846472 42.450008 32.895997
F 12.465472 42.450008 54.722997
F 33.048872 35.792208 37.059797
F 21.085572 26.973708 55.050997
F 32.683272 43.796908 44.055597
F 21.415372 34.475708 54.987297
F 32.583872 36.177508 61.687997
F 21.429872 42.490708 54.799597
F 3.623382 24.448308 50.937897
F 30.428472 24.302608 51.507597
F 3.623382 32.166508 50.937897
F 30.225772 32.061108 51.466097
F 3.623382 39.884708 50.937897
F 30.301372 39.800508 51.275897
F 12.528972 24.440908 51.085197
F 12.528972 32.159108 51.085197
F 12.528972 39.877208 51.085197
F 21.575872 24.507108 51.347397
F 21.300272 32.109308 51.242097
F 21.337872 39.875908 51.256197
F 6.158802 30.870108 32.780997
F 5.777812 30.870108 54.607997
F 32.933672 28.452808 47.124597
F 32.770172 43.957508 39.518797
F 6.158802 38.588308 32.780997
F 5.777812 38.588308 54.607997
F 32.702872 30.664008 40.695297
F 21.617272 26.934208 33.118497
F 32.986872 38.532308 40.549397
F 30.725472 26.952408 33.402597
F 6.158802 46.306508 32.780997
F 5.777812 46.306508 54.607997
F 30.147172 27.105608 65.244397
F 19.401372 38.650308 43.150697
F 32.815872 35.960908 44.352897
F 32.751672 38.393208 36.182897
F 15.074172 30.872708 32.934897
F 14.693172 30.872708 54.761897
F 15.074172 38.590908 32.934897
F 14.693172 38.590908 54.761897
F 25.603672 42.437508 65.118097
F 19.278872 30.960608 42.952897
F 15.074172 46.309108 32.934897
F 14.693172 46.309108 54.761897
F 32.578472 38.795908 62.558697
F 23.591572 30.946408 54.961297
F 30.155372 42.455108 65.487797
F 23.592572 38.591308 54.863197
F 32.657472 30.895208 57.949397
F 10.063172 46.309008 64.688097
F 5.841302 28.302508 50.970197
F 32.939072 30.929908 35.975397
F 5.841302 36.020708 50.970197
F 32.964672 35.969308 39.715097
F 5.841302 43.738908 50.970197
F 32.782672 38.571008 33.423797
F 14.756672 28.300008 51.124097
F 14.756672 36.018108 51.124097
F 14.756672 43.736308 51.124097
F 23.503272 28.174308 51.432797
F 23.835372 36.026608 51.208297
F 23.672872 43.707108 51.343797
F 5.793742 28.302508 53.695097
F 32.664772 38.523308 47.884597
F 5.793742 36.020708 53.695097
F 33.100972 30.816908 33.365297
F 5.793742 43.738908 53.695097
F 26.029972 42.440008 33.285897
F 14.709072 28.300008 53.852397
F 14.709072 36.018108 53.852397
F 14.709072 43.736308 53.852397
F 23.460072 28.263108 54.239897
F 23.473972 35.957508 53.949697
F 23.633772 43.730608 54.106897
F 6.111232 30.870108 35.505897
F 5.730242 30.870108 57.332897
F 30.843072 34.797808 33.216097
F 32.778572 31.074108 47.804997
F 6.111232 38.588308 35.505897
F 5.730242 38.588308 57.332897
F 32.821772 38.405308 43.163997
F 21.771172 42.526108 32.913197
F 6.111232 46.306508 35.505897
F 5.730242 46.306508 57.332897
F 19.005872 38.608508 64.858597
F 28.210572 30.799008 40.402797
F 15.026572 30.872708 35.663297
F 14.645572 30.872708 57.490297
F 15.026572 38.590908 35.663297
F 14.645572 38.590908 57.490297
F 10.444072 46.309008 42.861197
F 10.063172 38.590908 64.688097
F 15.026572 46.309108 35.663297
F 14.645572 46.309108 57.490297
F 23.937272 30.672608 35.931597
F 23.566072 30.946808 57.597197
F 23.789472 38.552708 35.906497
F 23.568672 38.719408 57.604997
F 10.507672 36.018108 39.223297
F 23.814572 23.089908 57.691497
F 8.025262 24.440508 53.736097
F 8.025262 32.158608 53.736097
F 8.025262 39.876808 53.736097
F 16.936772 24.440908 53.891297
F 16.936772 32.159108 53.891297
F 16.936772 39.877208 53.891297
F 25.760772 24.477408 54.081697
F 25.788472 32.349608 54.150597
F 25.930972 39.879608 53.997797
F 8.342742 27.014008 35.546897
F 7.961742 27.014008 57.373897
F 8.342742 34.732208 35.546897
F 7.961752 34.732208 57.373897
F 8.342742 42.450408 35.546897
F 7.961752 42.450408 57.373897
F 17.254272 27.013608 35.702197
F 16.873272 27.013608 57.529097
F 17.254272 34.731808 35.702197
F 16.873272 34.731808 57.529097
F 17.254272 42.450008 35.702197
F 16.873272 42.450008 57.529097
F 26.283672 27.076208 35.948997
F 25.863172 26.961908 57.863997
F 26.250972 34.572008 35.980997
F 25.882472 34.850208 57.776497
F 25.966472 42.477008 35.926597
F 25.783272 42.420808 57.682797
F 8.390382 27.014008 32.817897
F 8.009392 27.014008 54.644897
F 8.390382 34.732208 32.817897
F 8.009392 34.732208 54.644897
F 8.390382 42.450408 32.817897
F 8.009392 42.450408 54.644897
F 17.301872 27.013608 32.973797
F 16.920872 27.013608 54.800797
F 17.301872 34.731808 32.973797
F 16.920872 34.731808 54.800797
F 17.301872 42.450008 32.973797
F 16.920872 42.450008 54.800797
F 10.126672 36.018108 61.050297
F 25.647572 26.981308 55.079897
F 30.125472 35.007208 65.236297
F 25.901172 34.870508 55.006897
F 19.425172 23.179208 43.077797
F 25.937172 42.433408 54.884597
F 8.072882 24.440508 51.007097
F 8.072882 32.158608 51.007097
F 8.072882 39.876808 51.007097
F 16.984372 24.440908 51.162897
F 16.984372 32.159108 51.162897
F 16.984372 39.877208 51.162897
F 25.933072 24.353908 51.347097
F 25.717572 32.142208 51.459597
F 25.808772 39.877608 51.195097
F 10.618772 30.872708 32.857097
F 10.237772 30.872708 54.684097
F 10.618772 38.590908 32.857097
F 10.237772 38.590908 54.684097
F 10.444072 38.590908 42.861197
F 10.063172 30.872708 64.688097
F 10.618772 46.309008 32.857097
F 10.237772 46.309008 54.684097
F 32.481372 38.554008 55.207697
F 19.111972 30.835608 54.918697
F 21.170672 34.702708 64.978997
F 19.231572 38.551308 54.770797
F 10.444072 30.872708 42.861197
F 32.375172 28.204608 61.545597
F 25.652072 27.151808 64.977397
F 27.968972 30.905508 55.121297
F 23.906472 30.752308 33.163197
F 28.212572 38.746808 55.142797
F 27.912672 43.932808 61.454997
F 28.505472 43.740408 39.457797
F 10.174272 28.300008 58.321897
F 10.174272 43.736308 58.321897
F 10.301272 28.300008 51.046297
F 10.301272 36.018108 51.046297
F 10.301272 43.736308 51.046297
F 19.119272 28.289708 51.108497
F 19.247772 36.205508 51.175197
F 19.342172 43.736008 51.265897
F 28.109572 28.253508 51.538097
F 28.289972 35.952108 51.601097
F 28.265872 43.664208 51.399497
F 10.253672 28.300008 53.774697
F 10.253672 36.018108 53.774697
F 10.253672 43.736308 53.774697
F 18.981872 28.325808 53.918897
F 19.326072 35.892908 53.981697
F 19.286872 43.635908 54.016597
F 27.773972 28.375608 54.206097
F 28.412972 36.029608 54.331197
F 28.195972 43.800308 54.264397
F 10.571072 30.872708 35.585497
F 10.190172 30.872708 57.412497
F 10.571072 38.590908 35.585497
F 10.190172 38.590908 57.412497
F 10.571072 46.309008 35.585497
F 10.190172 46.309008 57.412497
F 19.519572 30.920308 35.743597
F 19.128972 30.939408 57.693097
F 19.487372 38.547808 35.842897
F 19.281772 38.540408 57.585297
F 19.151872 38.657908 62.127297
F 10.555272 43.736308 36.494997
F 28.498772 31.057308 36.121097
F 28.090472 30.771908 57.920397
F 28.360072 38.562508 35.948797
F 28.283272 38.651808 57.858897
F 28.117272 35.954708 61.339997
F 19.536872 38.640108 33.079797
F 10.174272 36.018108 58.321897
F 19.003772 36.153208 58.440497
F 3.830052 24.448308 39.098597
F 3.449062 24.448308 60.925597
F 30.914572 24.458508 39.675697
F 30.369472 24.488808 61.562697
F 3.830052 32.166508 39.098597
F 3.449062 32.166508 60.925597
F 30.738972 32.256308 39.737797
F 30.368272 32.237208 61.639297
F 3.830052 39.884708 39.098597
F 3.449062 39.884708 60.925597
F 30.704672 39.770708 39.696797
F 30.287472 39.995808 61.687697
F 12.735372 24.440908 39.262197
F 12.354372 24.440908 61.089197
F 12.735372 32.159108 39.262197
F 12.354372 32.159108 61.089197
F 12.735372 39.877208 39.262197
F 12.354372 39.877208 61.089197
F 21.714972 24.352608 39.549297
F 21.585172 24.454708 61.134297
F 21.674172 32.199908 39.382097
F 21.297672 32.271408 61.349897
F 21.646272 39.827908 39.483497
F 21.331472 39.840608 61.351797
F 3.766542 27.006108 42.736497
F 3.385552 27.006108 64.563397
F 30.754072 26.960108 43.466097
F 19.454872 38.616408 40.426997
F 3.766542 34.724308 42.736497
F 3.385552 34.724308 64.563397
F 30.535672 34.779608 43.241297
F 27.950172 30.960308 65.117797
F 3.766542 42.442508 42.736497
F 3.385552 42.442508 64.563397
F 30.497272 42.422408 43.220897
F 10.555272 28.300008 36.494997
F 12.671872 27.013608 42.899997
F 12.290872 27.013608 64.726997
F 12.671872 34.731808 42.899997
F 12.290872 34.731808 64.726997
F 12.671872 42.450008 42.899997
F 12.290872 42.450008 64.726997
F 21.457672 27.077308 43.059297
F 21.064272 26.933808 64.909497
F 21.515972 34.544508 43.046697
F 32.426772 38.661008 65.225597
F 21.710372 42.357808 43.026397
F 23.583072 38.473808 64.965197
F 3.813892 27.006108 40.024397
F 3.432902 27.006108 61.851397
F 30.639572 27.018208 40.819497
F 30.196572 27.086208 62.511297
F 3.813892 34.724308 40.024397
F 3.432902 34.724308 61.851397
F 30.666272 34.771808 40.598097
F 30.356972 34.829608 62.571297
F 3.813892 42.442508 40.024397
F 3.432902 42.442508 61.851397
F 30.702372 42.464408 40.682297
F 30.234372 42.511108 62.764697
F 12.719472 27.013608 40.171697
F 12.338472 27.013608 61.998697
F 12.719472 34.731808 40.171697
F 12.338472 34.731808 61.998697
F 12.719472 42.450008 40.171697
F 12.338472 42.450008 61.998697
F 21.385472 26.936608 40.262297
F 21.189872 27.043408 62.181597
F 21.623672 34.682908 40.261097
F 21.324372 34.900008 62.177997
F 21.635272 42.430408 40.369897
F 21.232472 42.414908 62.034597
F 3.877382 24.448308 36.386497
F 3.496392 24.448308 58.213497
F 30.897072 24.356208 36.905297
F 30.654472 24.413208 58.924097
F 3.877382 32.166508 36.386497
F 3.496392 32.166508 58.213497
F 30.813372 32.340608 37.071997
F 30.446972 32.227708 58.883697
F 3.877382 39.884708 36.386497
F 3.496392 39.884708 58.213497
F 30.421172 39.814308 36.992597
F 30.285172 39.959208 58.943497
F 12.782972 24.440908 36.533797
F 12.401972 24.440908 58.360797
F 12.782972 32.159108 36.533797
F 12.401972 32.159108 58.360797
F 12.782972 39.877208 36.533797
F 12.401972 39.877208 58.360797
F 21.548872 24.319808 36.908397
F 21.475472 24.259108 58.367697
F 21.642072 32.269608 36.578497
F 21.393872 32.240708 58.778997
F 21.583372 39.924408 36.792397
F 21.295272 39.957008 58.699997
F 6.031802 30.870108 40.056697
F 5.650812 30.870108 61.883597
F 28.428272 38.594408 33.196297
F 32.568372 30.802008 62.509797
F 6.031802 38.588308 40.056697
F 5.650812 38.588308 61.883597
F 10.555272 36.018108 36.494997
F 32.753172 35.960908 47.105797
F 28.320772 35.865008 39.680097
F 28.025172 28.382208 61.338597
F 6.031802 46.306508 40.056697
F 5.650812 46.306508 61.883597
F 28.317872 28.242308 39.577897
F 18.952672 43.980508 61.254797
F 28.034172 28.230308 58.486997
F 28.512272 28.351508 36.882797
F 14.947172 30.872708 40.210597
F 14.566172 30.872708 62.037497
F 14.947172 38.590908 40.210597
F 14.566172 38.590908 62.037497
F 19.389072 43.638608 39.483197
F 19.051872 36.142808 61.334897
F 14.947172 46.309108 40.210597
F 14.566172 46.309108 62.037497
F 23.642272 30.906708 40.508797
F 23.574472 30.984008 62.455597
F 23.992372 38.471008 40.288697
F 23.517872 38.636008 62.351097
F 19.542972 36.155408 39.323297
F 19.165772 43.863508 58.453797
F 6.095292 28.302508 36.418797
F 5.714302 28.302508 58.245797
F 30.671172 42.447608 33.256697
F 32.700372 23.404708 62.600597
F 6.095292 36.020708 36.418797
F 5.714302 36.020708 58.245797
F 21.135972 42.421908 64.697297
F 28.146472 23.349608 65.252797
F 6.095292 43.738908 36.418797
F 5.714302 43.738908 58.245797
F 10.507672 28.300008 39.223297
F 32.707572 43.622108 58.835097
F 15.010672 28.300008 36.572697
F 14.629672 28.300008 58.399697
F 15.010672 36.018108 36.572697
F 14.629672 36.018108 58.399697
F 15.010672 43.736308 36.572697
F 14.629672 43.736308 58.399697
F 23.745172 28.117408 36.788897
F 23.570672 28.398908 58.460297
F 24.056272 35.856708 36.707797
F 23.503872 36.152608 58.463897
F 23.784672 43.754908 36.849497
F 23.616372 43.763208 58.565397
F 6.047742 28.302508 39.143797
F 5.666752 28.302508 60.970697
F 32.768372 43.853508 36.767697
F 25.636072 34.776908 64.884397
F 6.047742 36.020708 39.143797
F 5.666752 36.020708 60.970697
F 32.913372 28.388008 44.384297
F 19.529672 31.037608 40.357797
F 6.047742 43.738908 39.143797
F 5.666752 43.738908 60.970697
F 10.126672 28.300008 61.050297
F 32.507872 43.589708 61.585897
F 14.963072 28.300008 39.301097
F 14.582072 28.300008 61.128097
F 14.963072 36.018108 39.301097
F 14.582072 36.018108 61.128097
F 14.963072 43.736308 39.301097
F 14.582072 43.736308 61.128097
F 23.598172 28.306908 39.654397
F 23.547372 28.283208 61.281597
F 23.819072 35.882208 39.524197
F 23.562072 36.106508 61.253797
F 23.897872 43.793108 39.582597
F 23.454972 43.764008 61.269597
F 5.984232 30.870108 42.781597
F 5.603242 30.870108 64.608597
F 19.421872 43.696808 36.768397
F 19.582372 35.922508 36.554697
F 5.984232 38.588308 42.781597
F 5.603242 38.588308 64.608597
F 27.959372 38.620108 62.028897
F 28.489072 36.053208 36.975197
F 5.984232 46.306508 42.781597
F 5.603242 46.306508 64.608597
F 19.027472 28.378008 58.486297
F 28.076472 43.717808 58.663797
F 14.899572 30.872708 42.938897
F 14.518572 30.872708 64.765897
F 14.899572 38.590908 42.938897
F 14.518572 38.590908 64.765897
F 19.031272 28.300408 61.116597
F 19.211172 28.457308 39.470397
F 14.899572 46.309108 42.938897
F 14.518572 46.309108 64.765897
F 23.786572 30.867908 43.363097
F 18.966572 30.826608 62.135097
F 23.752272 38.480108 43.109497
F 28.416472 38.451908 40.485397
F 28.370372 43.778708 36.794797
F 28.299072 36.056008 58.660397
F 8.279252 24.440508 39.184697
F 7.898262 24.440508 61.011697
F 8.279252 32.158608 39.184697
F 7.898262 32.158608 61.011697
F 8.279252 39.876808 39.184697
F 7.898262 39.876808 61.011697
F 17.190772 24.440908 39.339997
F 16.809772 24.440908 61.166997
F 17.190772 32.159108 39.339997
F 16.809772 32.159108 61.166997
F 17.190772 39.877208 39.339997
F 16.809772 39.877208 61.166997
F 26.252872 24.321808 39.524197
F 25.916972 24.466408 61.498197
F 26.002372 32.126908 39.850297
F 25.836472 32.141508 61.280197
F 26.322972 39.825108 39.585497
F 25.679572 39.846308 61.284597
F 8.215742 27.014008 42.822597
F 7.834752 27.014008 64.649597
F 8.215742 34.732208 42.822597
F 7.834752 34.732208 64.649597
F 8.215742 42.450408 42.822597
F 7.834752 42.450408 64.649597
F 17.127272 27.013608 42.977797
F 16.746272 27.013608 64.804797
F 17.127272 34.731808 42.977797
F 16.746272 34.731808 64.804797
F 17.127272 42.450008 42.977797
F 16.746272 42.450008 64.804797
F 26.144172 26.936108 43.086997
F 28.037572 30.800608 62.398397
F 26.042972 34.635208 43.448697
F 32.796272 28.142808 39.812097
F 26.064272 42.335608 43.102297
F 19.491472 28.325908 36.696497
F 8.263392 27.014008 40.093597
F 7.882392 27.014008 61.920597
F 8.263392 34.732208 40.093597
F 7.882392 34.732208 61.920597
F 8.263392 42.450408 40.093597
F 7.882392 42.450408 61.920597
F 17.174872 27.013608 40.249397
F 16.793872 27.013608 62.076397
F 17.174872 34.731808 40.249397
F 16.793872 34.731808 62.076397
F 17.174872 42.450008 40.249397
F 16.793872 42.450008 62.076397
F 26.000572 26.889308 40.485597
F 25.782372 27.024508 62.293297
F 26.049172 34.694208 40.666897
F 25.739772 34.635808 62.248297
F 26.150972 42.535308 40.257297
F 25.597672 42.512608 62.285497
F 8.326872 24.440508 36.455797
F 7.945882 24.440508 58.282697
F 8.326872 32.158608 36.455797
F 7.945882 32.158608 58.282697
F 8.326872 39.876808 36.455797
F 7.945882 39.876808 58.282697
F 17.238372 24.440908 36.611597
F 16.857372 24.440908 58.438597
F 17.238372 32.159108 36.611597
F 16.857372 32.159108 58.438597
F 17.238372 39.877208 36.611597
F 16.857372 39.877208 58.438597
F 25.999872 24.459508 36.767497
F 25.850172 24.505008 58.755997
F 26.034072 31.989508 36.971797
F 25.863672 32.155708 58.613597
F 26.093172 39.855608 36.772397
F 25.812372 39.763708 58.609797
F 10.491772 30.872708 40.132797
F 10.110772 30.872708 61.959797
F 10.491772 38.590908 40.132797
F 10.110772 38.590908 61.959797
F 10.126672 43.736308 61.050297
F 10.507672 43.736308 39.223297
F 10.491772 46.309008 40.132797
F 10.110772 46.309008 61.959797
F 27.966972 38.798608 64.925497
F 19.566672 30.987108 33.163597
F 28.078772 23.348208 55.145397
F 28.215472 23.207208 50.484797
F 19.345872 23.246508 50.350497
F 28.399772 46.260908 50.642297
F 19.159372 46.348108 50.383997
F 32.690072 46.215708 58.213997
F 23.912772 46.300608 40.622597
F 23.475272 46.270508 62.329597
F 19.313372 23.200708 47.632897
F 19.126172 46.473208 62.326197
F 23.723772 46.300308 50.396597
F 32.838172 46.413108 33.219497
F 32.844572 46.319608 50.444197
F 28.280472 46.263108 40.458197
F 28.157772 46.340308 57.769397
F 33.036672 46.413708 35.868997
F 28.228172 46.396208 55.028697
F 19.557472 46.397308 33.096197
F 23.609172 46.350508 57.767197
F 23.793972 46.373508 54.974697
F 32.755572 46.181408 47.716497
F 28.236172 46.354508 43.283297
F 32.501572 46.125708 55.466797
F 27.996372 46.532208 62.363297
F 28.266972 23.408708 47.836497
F 32.517872 23.194608 65.362597
F 28.523472 23.091708 36.180597
F 32.697372 23.190208 54.950497
F 19.019672 23.279308 64.766897
F 32.880572 23.431408 47.805797
F 32.693272 23.106808 50.666397
F 23.942772 22.894908 33.166997
F 19.412872 23.185708 40.417897
F 32.845572 23.175208 57.971797
F 23.672072 23.202208 50.345397
F 32.974072 23.030108 40.531197
F 3.322062 24.448308 68.201297
F 2.941072 24.448308 90.028297
F 30.059872 24.664008 68.786697
F 29.751672 24.481408 90.527297
F 3.322062 32.166508 68.201297
F 2.941072 32.166508 90.028297
F 30.242172 32.353408 68.670697
F 29.814672 32.182608 90.533597
F 3.322062 39.884708 68.201297
F 2.941072 39.884708 90.028297
F 30.123172 39.954008 68.826197
F 29.943272 39.759208 90.572397
F 12.227372 24.440908 68.364897
F 11.846372 24.440908 90.191797
F 12.227372 32.159108 68.364897
F 11.846372 32.159108 90.191797
F 12.227372 39.877208 68.364897
F 11.846372 39.877208 90.191797
F 21.077272 24.565008 68.338897
F 20.874372 24.337908 90.356897
F 21.193472 32.142108 68.513697
F 20.898172 32.164508 90.315297
F 21.175172 39.830808 68.631497
F 20.837172 39.914408 90.431297
F 3.258552 27.006108 71.839097
F 2.877562 27.006108 93.666097
F 30.198572 27.061008 72.426697
F 29.828072 26.785808 94.144497
F 3.258552 34.724308 71.839097
F 2.877562 34.724308 93.666097
F 29.949872 34.944608 72.397797
F 29.693672 34.611908 94.127997
F 3.258552 42.442508 71.839097
F 2.877562 42.442508 93.666097
F 30.060872 42.621408 72.621897
F 29.849272 42.292608 94.335197
F 12.163872 27.013608 72.002697
F 11.782872 27.013608 93.829697
F 12.163872 34.731808 72.002697
F 11.782872 34.731808 93.829697
F 12.163872 42.450008 72.002697
F 11.782872 42.450008 93.829697
F 20.991572 27.118408 72.179197
F 20.610272 27.029208 94.047497
F 20.990472 34.858708 72.281197
F 20.543672 34.950808 94.062697
F 21.181872 42.439308 72.256997
F 20.798972 42.335508 94.086497
F 3.305902 27.006108 69.126997
F 2.924912 27.006108 90.953997
F 30.064972 27.266708 69.642597
F 29.617172 27.056208 91.392897
F 3.305902 34.724308 69.126997
F 2.924912 34.724308 90.953997
F 29.988472 34.943208 69.681797
F 29.816972 34.798608 91.377297
F 3.305902 42.442508 69.126997
F 2.924912 42.442508 90.953997
F 30.089872 42.389008 69.805897
F 29.863072 42.373408 91.528597
F 12.211472 27.013608 69.274297
F 11.830472 27.013608 91.101297
F 12.211472 34.731808 69.274297
F 11.830472 34.731808 91.101297
F 12.211472 42.450008 69.274297
F 11.830472 42.450008 91.101297
F 21.071672 27.182308 69.345597
F 20.878672 27.132608 91.328397
F 21.064972 34.732108 69.430697
F 20.663172 34.716308 91.402297
F 21.213772 42.496308 69.476497
F 20.922372 42.572508 91.245397
F 2.988402 24.448308 87.316197
F 25.541672 24.571908 83.168497
F 29.860272 24.398108 87.883797
F 2.988402 32.166508 87.316197
F 32.341372 43.909608 69.006897
F 29.701472 32.264708 87.885597
F 2.988402 39.884708 87.316197
F 30.139972 39.879708 66.153697
F 29.863972 39.839608 87.811497
F 12.274972 24.440908 65.636497
F 11.893972 24.440908 87.463497
F 12.274972 32.159108 65.636497
F 11.893972 32.159108 87.463497
F 12.274972 39.877208 65.636497
F 11.893972 39.877208 87.463497
F 32.347272 36.113508 73.336797
F 20.707072 24.454808 87.523097
F 20.763072 32.354908 97.657197
F 20.807572 32.196008 87.469397
F 25.086172 39.791708 97.822197
F 20.872872 39.734908 87.671797
F 5.523822 30.870108 69.159297
F 5.142822 30.870108 90.986297
F 32.278272 31.150008 69.689697
F 32.116572 30.971008 91.342197
F 5.523822 38.588308 69.159297
F 5.142822 38.588308 90.986297
F 18.857772 43.801308 65.618397
F 32.141572 38.475308 91.421297
F 32.239372 28.565508 66.109797
F 22.861272 36.095308 97.805597
F 5.523822 46.306508 69.159297
F 5.142822 46.306508 90.986297
F 27.664672 38.624708 86.761297
F 27.496572 30.947708 86.835297
F 32.401972 43.522208 66.311197
F 21.215772 32.052208 65.902097
F 14.439172 30.872708 69.313197
F 14.058172 30.872708 91.140197
F 14.439172 38.590908 69.313197
F 14.058172 38.590908 91.140197
F 7.564892 32.158608 80.109697
F 18.562472 38.462708 86.777897
F 14.439172 46.309108 69.313197
F 14.058172 46.309108 91.140197
F 23.399972 30.934608 69.553397
F 23.202872 30.870708 91.335197
F 23.461672 38.437508 69.697397
F 23.018972 38.572308 91.255497
F 7.564892 24.440508 80.109697
F 25.366572 42.391308 84.080497
F 5.587302 28.302508 65.521497
F 5.206312 28.302508 87.348497
F 32.407572 36.129708 66.235197
F 31.995572 28.369208 87.717597
F 5.587302 36.020708 65.521497
F 5.206312 36.020708 87.348497
F 32.028372 43.892708 97.978997
F 32.148772 35.926408 87.808897
F 5.587302 43.738908 65.521497
F 5.206312 43.738908 87.348497
F 27.294772 35.992808 97.643897
F 32.040172 43.584808 87.957997
F 14.502672 28.300008 65.675397
F 14.121672 28.300008 87.502397
F 14.502672 36.018108 65.675397
F 14.121672 36.018108 87.502397
F 14.502672 43.736308 65.675397
F 14.121672 43.736308 87.502397
F 23.421572 28.395008 65.816997
F 23.158872 28.398008 87.819897
F 23.054972 28.659208 97.641797
F 23.332072 36.005308 87.845397
F 31.974672 36.013308 97.904397
F 23.018672 43.416208 87.655397
F 5.539752 28.302508 68.246397
F 5.158762 28.302508 90.073397
F 32.370072 28.565308 68.831897
F 31.920072 28.334008 90.519297
F 5.539752 36.020708 68.246397
F 5.158762 36.020708 90.073397
F 32.282472 36.136108 69.007597
F 32.125672 35.986008 90.549497
F 5.539752 43.738908 68.246397
F 5.158762 43.738908 90.073397
F 25.233172 32.314408 97.680597
F 32.024672 43.759608 90.753297
F 14.455072 28.300008 68.403697
F 14.074072 28.300008 90.230697
F 14.455072 36.018108 68.403697
F 14.074072 36.018108 90.230697
F 14.455072 43.736308 68.403697
F 14.074072 43.736308 90.230697
F 23.463872 28.464608 68.597797
F 23.099972 28.263208 90.472897
F 23.287072 35.965808 68.599097
F 23.090472 35.930208 90.565197
F 23.598072 43.758208 68.379797
F 23.279572 43.513808 90.248797
F 5.476242 30.870108 71.884197
F 5.095252 30.870108 93.711197
F 32.575172 30.847008 72.317297
F 32.199372 30.745508 94.268197
F 5.476242 38.588308 71.884197
F 5.095252 38.588308 93.711197
F 23.356272 35.841208 65.943197
F 27.778672 36.272808 66.101397
F 5.476242 46.306508 71.884197
F 5.095252 46.306508 93.711197
F 25.458772 34.778108 84.218097
F 25.311172 27.081608 84.211697
F 14.391572 30.872708 72.041597
F 14.010572 30.872708 93.868597
F 14.391572 38.590908 72.041597
F 14.010572 38.590908 93.868597
F 18.608272 30.876208 86.664097
F 9.682142 46.309008 86.515097
F 14.391572 46.309108 72.041597
F 14.010572 46.309108 93.868597
F 23.380972 30.920608 72.310597
F 23.132472 30.939908 94.120297
F 23.269672 38.599608 72.416097
F 22.961872 38.487108 93.993797
F 25.729672 24.510308 65.909897
F 9.729772 38.590908 83.786797
F 7.771262 24.440508 68.287397
F 7.390272 24.440508 90.114397
F 7.771262 32.158608 68.287397
F 7.390272 32.158608 90.114397
F 7.771262 39.876808 68.287397
F 7.390272 39.876808 90.114397
F 16.682772 24.440908 68.442597
F 16.301772 24.440908 90.269597
F 16.682772 32.159108 68.442597
F 16.301772 32.159108 90.269597
F 16.682772 39.877208 68.442597
F 16.301772 39.877208 90.269597
F 25.484572 24.617908 68.752197
F 25.254972 24.419108 90.408097
F 25.603872 32.364108 68.742397
F 25.391372 32.129208 90.345197
F 25.642772 39.952908 68.761897
F 25.470072 39.603908 90.474697
F 7.707752 27.014008 71.925197
F 7.326762 27.014008 93.752197
F 7.707752 34.732208 71.925197
F 7.326762 34.732208 93.752197
F 7.707752 42.450408 71.925197
F 7.326762 42.450408 93.752197
F 16.619272 27.013608 72.080497
F 16.238272 27.013608 93.907397
F 16.619272 34.731808 72.080497
F 16.238272 34.731808 93.907397
F 16.619272 42.450008 72.080497
F 16.238272 42.450008 93.907397
F 25.479872 27.088508 72.199497
F 25.334172 26.982808 94.177397
F 25.626072 34.909708 72.215497
F 25.075472 34.764008 94.240097
F 25.741572 42.614508 72.458697
F 25.087872 42.286608 94.013397
F 7.755402 27.014008 69.196197
F 7.374412 27.014008 91.023197
F 7.755402 34.732208 69.196197
F 7.374412 34.732208 91.023197
F 7.755402 42.450408 69.196197
F 7.374412 42.450408 91.023197
F 16.666872 27.013608 69.352097
F 16.285872 27.013608 91.179097
F 16.666872 34.731808 69.352097
F 16.285872 34.731808 91.179097
F 16.666872 42.450008 69.352097
F 16.285872 42.450008 91.179097
F 25.657472 27.073908 69.558797
F 25.261072 26.976308 91.342197
F 25.653672 34.928308 69.473497
F 25.376972 34.678108 91.514697
F 25.585372 42.567408 69.665997
F 25.302072 42.287408 91.400697
F 7.818892 24.440508 65.558397
F 7.437892 24.440508 87.385397
F 7.818892 32.158608 65.558397
F 7.437892 32.158608 87.385397
F 7.818892 39.876808 65.558397
F 7.437892 39.876808 87.385397
F 16.730372 24.440908 65.714297
F 16.349372 24.440908 87.541197
F 16.730372 32.159108 65.714297
F 16.349372 32.159108 87.541197
F 16.730372 39.877208 65.714297
F 16.349372 39.877208 87.541197
F 30.269472 24.587908 66.106797
F 25.229772 24.577308 87.631197
F 32.309772 38.550408 69.841597
F 25.227272 32.115408 87.752697
F 21.316172 39.797808 65.767897
F 25.381672 39.793108 87.650397
F 9.983772 30.872708 69.235397
F 9.602772 30.872708 91.062397
F 9.983772 38.590908 69.235397
F 9.602772 38.590908 91.062397
F 9.682142 38.590908 86.515097
F 9.682142 30.872708 86.515097
F 9.983772 46.309008 69.235397
F 9.602772 46.309008 91.062397
F 18.930772 30.877508 69.331697
F 18.599672 30.978608 91.145797
F 18.958072 38.590808 69.345497
F 18.500572 38.662508 91.164397
F 27.706272 43.650808 83.133897
F 27.588772 36.058008 83.202897
F 27.961472 31.324208 69.656897
F 27.492372 30.955708 91.409097
F 27.837272 38.916808 70.049897
F 27.583772 38.451408 91.519297
F 27.515872 28.281308 83.209497
F 18.607172 43.747208 83.127397
F 9.729772 30.872708 83.786797
F 27.639072 38.824208 84.040197
F 10.047272 28.300008 65.597597
F 9.666262 28.300008 87.424597
F 10.047272 36.018108 65.597597
F 9.666262 36.018108 87.424597
F 10.047272 43.736308 65.597597
F 9.666262 43.736308 87.424597
F 27.446472 28.306508 97.915197
F 18.648972 28.429708 87.638597
F 23.305072 43.660908 65.666397
F 18.568172 35.887608 87.673597
F 27.194872 43.750708 97.813297
F 18.634472 43.673208 87.662597
F 29.718472 24.424008 97.810697
F 27.581572 28.366908 87.762897
F 29.759172 39.937708 97.641497
F 27.602872 36.089608 87.663997
F 18.417472 35.883408 97.769297
F 27.623472 43.569408 87.764297
F 9.999672 28.300008 68.325997
F 9.618652 28.300008 90.152997
F 9.999672 36.018108 68.325997
F 9.618652 36.018108 90.152997
F 9.999672 43.736308 68.325997
F 9.618652 43.736308 90.152997
F 18.794272 28.339508 68.487597
F 18.608772 28.275508 90.298497
F 18.878272 35.993008 68.536897
F 18.565672 35.981508 90.368297
F 19.015572 43.677108 68.447597
F 18.587172 43.656708 90.334797
F 27.862872 28.742408 68.736897
F 27.507672 28.371008 90.455797
F 27.845472 36.414908 68.874197
F 27.544272 35.925908 90.478197
F 27.831872 43.801608 68.852797
F 27.635372 43.520708 90.489697
F 9.936132 30.872708 71.963797
F 9.555142 30.872708 93.790797
F 9.936132 38.590908 71.963797
F 9.555142 38.590908 93.790797
F 9.936132 46.309008 71.963797
F 9.555142 46.309008 93.790797
F 19.005472 31.088208 72.058797
F 18.554372 30.908308 93.937797
F 18.753272 38.615108 72.028597
F 18.482272 38.700708 93.988797
F 27.796272 30.812408 84.141397
F 25.352372 39.882408 80.324197
F 27.918272 30.982108 72.361497
F 27.643072 30.880308 94.239697
F 27.836672 38.849908 72.735597
F 27.509372 38.423508 94.202397
F 18.575172 38.538408 84.063497
F 25.573372 32.021508 80.429497
F 18.846872 30.800408 83.941497
F 16.476372 39.877208 80.265597
F 3.195062 24.448308 75.476897
F 2.814072 24.448308 97.303897
F 30.007672 24.390508 76.067197
F 25.457972 24.422508 97.639097
F 3.195062 32.166508 75.476897
F 2.814072 32.166508 97.303897
F 30.088572 32.134408 75.913697
F 18.578672 23.216908 91.007597
F 3.195062 39.884708 75.476897
F 2.814072 39.884708 97.303897
F 30.044872 39.847908 76.183597
F 31.988672 38.368508 94.140297
F 12.100372 24.440908 75.640497
F 11.719372 24.440908 97.467497
F 12.100372 32.159108 75.640497
F 11.719372 32.159108 97.467497
F 12.100372 39.877208 75.640497
F 11.719372 39.877208 97.467497
F 21.048572 24.462608 75.740197
F 30.127872 32.363908 66.110797
F 21.151772 32.240308 75.726997
F 27.854372 43.792208 66.170597
F 21.001272 40.043708 75.803297
F 21.150072 24.502908 65.722097
F 3.131552 27.006108 79.114797
F 29.836572 26.899108 79.578097
F 3.131552 34.724308 79.114797
F 30.135772 34.895708 79.788997
F 3.131552 42.442508 79.114797
F 30.217572 42.464008 79.783097
F 12.036872 27.013608 79.278397
F 12.036872 34.731808 79.278397
F 12.036872 42.450008 79.278397
F 20.856872 27.032808 79.460997
F 20.970472 34.668408 79.483797
F 21.049572 42.470108 79.461297
F 3.178902 27.006108 76.402697
F 2.797912 27.006108 98.229697
F 29.989672 26.979408 76.761497
F 3.178902 34.724308 76.402697
F 2.797912 34.724308 98.229697
F 30.078372 34.892408 77.059697
F 3.178902 42.442508 76.402697
F 2.797912 42.442508 98.229697
F 30.039072 42.549508 77.136897
F 12.084472 27.013608 76.549997
F 12.084472 34.731808 76.549997
F 12.084472 42.450008 76.549997
F 20.995572 27.029708 76.723697
F 21.198972 34.816608 76.699297
F 20.971872 42.558108 76.722697
F 3.242392 24.448308 72.764797
F 2.861402 24.448308 94.591797
F 29.981272 24.262608 73.331297
F 29.960972 24.208808 95.034397
F 3.242392 32.166508 72.764797
F 2.861402 32.166508 94.591797
F 30.195672 32.317108 73.133597
F 29.864872 32.135108 95.070597
F 3.242392 39.884708 72.764797
F 2.861402 39.884708 94.591797
F 30.259772 39.965908 73.510297
F 29.844572 39.652008 94.889897
F 12.147972 24.440908 72.912097
F 11.766972 24.440908 94.739097
F 12.147972 32.159108 72.912097
F 11.766972 32.159108 94.739097
F 12.147972 39.877208 72.912097
F 11.766972 39.877208 94.739097
F 21.138772 24.500708 72.949597
F 20.713072 24.598508 94.745697
F 21.164272 32.260508 73.031597
F 20.758472 32.267008 94.842997
F 21.022072 39.905508 73.151197
F 20.732372 39.903208 94.896597
F 5.396822 30.870108 76.434997
F 32.297272 30.686208 77.117497
F 5.396822 38.588308 76.434997
F 32.293272 38.551208 77.049897
F 18.594972 35.992508 83.247297
F 5.396822 46.306508 76.434997
F 18.579472 28.326308 83.052197
F 32.350672 23.315408 69.645897
F 14.312172 30.872708 76.588897
F 14.312172 38.590908 76.588897
F 9.745642 43.736308 82.877297
F 14.312172 46.309108 76.588897
F 23.352472 30.876408 76.841597
F 23.138272 38.673908 76.817697
F 16.476372 32.159108 80.265597
F 5.460302 28.302508 72.797097
F 5.079312 28.302508 94.624097
F 32.326672 28.295408 73.458797
F 32.211972 28.014908 94.978297
F 5.460302 36.020708 72.797097
F 5.079312 36.020708 94.624097
F 18.840272 28.125008 65.816797
F 31.926472 35.818708 95.161797
F 5.460302 43.738908 72.797097
F 5.079312 43.738908 94.624097
F 32.287772 43.922008 73.398697
F 32.035072 43.649708 95.332797
F 14.375672 28.300008 72.950997
F 13.994672 28.300008 94.777997
F 14.375672 36.018108 72.950997
F 13.994672 36.018108 94.777997
F 14.375672 43.736308 72.950997
F 13.994672 43.736308 94.777997
F 23.335272 28.237408 73.162697
F 23.095472 28.363208 94.859597
F 23.332272 35.997108 73.012197
F 22.679772 36.020708 95.020597
F 23.372372 43.680208 73.204597
F 22.976672 43.642908 94.746497
F 5.412752 28.302508 75.522097
F 5.031762 28.302508 97.348997
F 32.478072 28.176708 76.069497
F 18.611672 28.370108 97.822697
F 5.412752 36.020708 75.522097
F 5.031762 36.020708 97.348997
F 32.296072 36.013208 76.101197
F 20.620372 39.825608 97.591197
F 5.412752 43.738908 75.522097
F 5.031762 43.738908 97.348997
F 32.265372 43.784008 76.000497
F 20.812572 24.539008 97.567097
F 14.328072 28.300008 75.679397
F 13.947072 28.300008 97.506397
F 14.328072 36.018108 75.679397
F 13.947072 36.018108 97.506397
F 14.328072 43.736308 75.679397
F 13.947072 43.736308 97.506397
F 23.230172 28.259208 75.888197
F 32.322772 23.273708 72.523497
F 23.293272 36.107808 75.798797
F 25.708772 39.987808 66.051297
F 23.301672 43.814708 75.848597
F 7.501402 42.450408 83.747497
F 5.349242 30.870108 79.159897
F 32.298672 30.777208 79.878697
F 5.349242 38.588308 79.159897
F 32.481472 38.462508 79.821497
F 5.349242 46.306508 79.159897
F 16.476372 24.440908 80.265597
F 14.264572 30.872708 79.317197
F 14.264572 38.590908 79.317197
F 9.745642 36.018108 82.877297
F 14.264572 46.309108 79.317197
F 23.259972 30.843308 79.518397
F 23.255672 38.602008 79.307097
F 9.729772 46.309008 83.786797
F 7.644272 24.440508 75.563097
F 7.263272 24.440508 97.389997
F 7.644272 32.158608 75.563097
F 7.263272 32.158608 97.389997
F 7.644272 39.876808 75.563097
F 7.263272 39.876808 97.389997
F 16.555772 24.440908 75.718297
F 16.174772 24.440908 97.545297
F 16.555772 32.159108 75.718297
F 16.174772 32.159108 97.545297
F 16.555772 39.877208 75.718297
F 16.174772 39.877208 97.545297
F 25.513572 24.500508 75.882597
F 22.737972 43.756408 97.598297
F 25.587372 32.373708 75.943297
F 25.649572 32.271208 66.018597
F 25.399672 39.873008 76.048597
F 25.393772 34.699608 86.878797
F 7.580752 27.014008 79.200897
F 7.580752 34.732208 79.200897
F 7.580752 42.450408 79.200897
F 16.492272 27.013608 79.356097
F 16.492272 34.731808 79.356097
F 16.492272 42.450008 79.356097
F 25.564472 27.053008 79.398997
F 25.676672 34.666708 79.463197
F 25.475672 42.524908 79.488797
F 7.628402 27.014008 76.471897
F 7.628402 34.732208 76.471897
F 7.628402 42.450408 76.471897
F 16.539872 27.013608 76.627697
F 16.539872 34.731808 76.627697
F 16.539872 42.450008 76.627697
F 25.459972 27.014208 76.762897
F 25.603472 34.844808 76.800897
F 25.673972 42.508608 76.776297
F 7.691892 24.440508 72.834097
F 7.310902 24.440508 94.660997
F 7.691892 32.158608 72.834097
F 7.310902 32.158608 94.660997
F 7.691892 39.876808 72.834097
F 7.310902 39.876808 94.660997
F 16.603372 24.440908 72.989897
F 16.222372 24.440908 94.816897
F 16.603372 32.159108 72.989897
F 16.222372 32.159108 94.816897
F 16.603372 39.877208 72.989897
F 16.222372 39.877208 94.816897
F 25.568172 24.436508 73.121597
F 25.521272 24.421608 95.071197
F 25.650572 32.384008 73.080797
F 25.432772 32.128808 95.018797
F 25.396572 39.972108 73.231797
F 25.269872 39.813708 95.018797
F 9.856772 30.872708 76.511097
F 9.856772 38.590908 76.511097
F 9.745642 28.300008 82.877297
F 9.856772 46.309008 76.511097
F 18.943272 30.983908 76.913697
F 18.822172 38.601708 76.696397
F 27.881072 43.569908 80.499197
F 27.835372 31.071308 76.823497
F 27.572172 38.657508 76.937597
F 27.796072 36.125308 80.489197
F 16.412872 42.450008 83.903397
F 9.920252 28.300008 72.873297
F 9.539262 28.300008 94.700197
F 9.920252 36.018108 72.873297
F 9.539262 36.018108 94.700197
F 9.920252 43.736308 72.873297
F 9.539262 43.736308 94.700197
F 18.803172 28.550308 73.114897
F 18.502972 28.489808 95.089797
F 18.760972 36.075308 73.157397
F 18.315872 36.129508 94.896697
F 18.955272 43.583308 73.100697
F 18.496772 43.760908 94.749897
F 27.741472 28.289208 73.179697
F 27.531272 28.208908 95.075797
F 27.824872 36.307008 73.272197
F 27.374372 35.928308 94.970497
F 27.810372 44.075208 73.303497
F 27.474372 43.571708 95.013697
F 9.872642 28.300008 75.601597
F 9.491652 28.300008 97.428597
F 9.872642 36.018108 75.601597
F 9.491652 36.018108 97.428597
F 9.872642 43.736308 75.601597
F 9.491652 43.736308 97.428597
F 18.744072 28.380708 75.940997
F 28.012772 28.414108 66.010797
F 18.740372 35.898808 75.877297
F 23.306172 23.146708 71.891797
F 18.728072 43.942008 75.805497
F 18.399072 43.542808 97.528597
F 27.788272 28.472008 75.988597
F 32.313272 38.691708 72.477297
F 27.810972 36.172508 76.079197
F 7.501402 27.014008 83.747497
F 27.902572 43.788308 75.940297
F 7.501402 34.732208 83.747497
F 9.809132 30.872708 79.239497
F 9.809132 38.590908 79.239497
F 9.809132 46.309008 79.239497
F 18.831972 30.878108 79.702497
F 18.777072 38.638708 79.354197
F 9.793262 28.300008 80.148897
F 27.850872 30.792808 79.557997
F 27.768872 38.793908 79.686097
F 27.641372 28.295708 80.544397
F 16.412872 34.731808 83.903397
F 3.068072 24.448308 82.752597
F 29.832772 24.289008 83.339597
F 3.068072 32.166508 82.752597
F 29.894772 32.122808 83.210197
F 3.068072 39.884708 82.752597
F 29.992372 39.718608 83.100997
F 11.973372 24.440908 82.916197
F 11.973372 32.159108 82.916197
F 11.973372 39.877208 82.916197
F 20.966272 24.366808 83.061197
F 20.955272 32.276708 83.216597
F 20.881072 39.763108 83.061497
F 3.004562 27.006108 86.390397
F 29.750072 27.029808 86.887697
F 3.004562 34.724308 86.390397
F 29.856072 34.881208 86.807597
F 3.004562 42.442508 86.390397
F 29.945672 42.305508 86.847097
F 11.909872 27.013608 86.553997
F 11.909872 34.731808 86.553997
F 11.909872 42.450008 86.553997
F 20.924072 27.236308 86.784197
F 21.092472 34.911908 86.709597
F 20.632272 42.201308 86.796997
F 3.051912 27.006108 83.678297
F 29.730772 26.892408 84.199397
F 3.051912 34.724308 83.678297
F 29.973172 34.712508 84.035497
F 3.051912 42.442508 83.678297
F 29.793172 42.396208 84.185797
F 11.957472 27.013608 83.825597
F 11.957472 34.731808 83.825597
F 11.957472 42.450008 83.825597
F 20.775272 26.964808 84.111897
F 21.076872 34.780308 84.060597
F 20.941672 42.439108 84.103297
F 3.115392 24.448308 80.040497
F 30.046272 24.295908 80.596697
F 3.115392 32.166508 80.040497
F 30.092972 32.209808 80.450797
F 3.115392 39.884708 80.040497
F 30.179972 39.802208 80.461997
F 12.020972 24.440908 80.187797
F 12.020972 32.159108 80.187797
F 12.020972 39.877208 80.187797
F 20.867272 24.620808 80.378397
F 21.003672 32.128608 80.481397
F 20.985872 39.685508 80.442497
F 5.269822 30.870108 83.710597
F 32.049372 30.734608 84.298797
F 5.269822 38.588308 83.710597
F 32.156172 38.428508 84.353297
F 18.742672 43.701908 80.389897
F 5.269822 46.306508 83.710597
F 18.668772 36.024208 80.391597
F 7.564892 39.876808 80.109697
F 14.185172 30.872708 83.864497
F 14.185172 38.590908 83.864497
F 18.692972 28.191508 80.386997
F 14.185172 46.309108 83.864497
F 23.253672 30.917308 83.992497
F 23.276672 38.570708 83.842797
F 9.793262 43.736308 80.148897
F 5.333312 28.302508 80.072797
F 32.235672 28.156908 80.636097
F 5.333312 36.020708 80.072797
F 32.494772 35.907508 80.761497
F 5.333312 43.738908 80.072797
F 32.345472 43.805408 80.782197
F 14.248672 28.300008 80.226697
F 14.248672 36.018108 80.226697
F 14.248672 43.736308 80.226697
F 23.206672 28.202908 80.443497
F 23.370772 36.025008 80.283597
F 23.248872 43.858608 80.413197
F 5.285752 28.302508 82.797697
F 32.129172 28.027108 83.384697
F 5.285752 36.020708 82.797697
F 32.236472 35.911208 83.515097
F 5.285752 43.738908 82.797697
F 32.233072 43.786408 83.477197
F 14.201072 28.300008 82.955097
F 14.201072 36.018108 82.955097
F 14.201072 43.736308 82.955097
F 23.073972 28.326408 83.098897
F 23.189572 35.960708 83.027197
F 23.138072 43.763708 83.091497
F 5.222252 30.870108 86.435597
F 31.991472 30.974008 87.039897
F 5.222252 38.588308 86.435597
F 32.279372 38.544408 87.059197
F 5.222252 46.306508 86.435597
F 25.451572 24.440808 80.363897
F 14.137572 30.872708 86.592897
F 14.137572 38.590908 86.592897
F 9.793262 36.018108 80.148897
F 14.137572 46.309108 86.592897
F 23.048072 30.984408 86.829697
F 23.196372 38.574008 86.664197
F 16.412872 27.013608 83.903397
F 7.517272 24.440508 82.838697
F 7.517272 32.158608 82.838697
F 7.517272 39.876808 82.838697
F 16.428772 24.440908 82.993997
F 16.428772 32.159108 82.993997
F 16.428772 39.877208 82.993997
F 25.448372 42.184708 86.746597
F 25.708172 32.279208 83.216597
F 25.365072 40.012608 83.041897
F 7.453762 27.014008 86.476497
F 7.453762 34.732208 86.476497
F 7.453762 42.450408 86.476497
F 16.365272 27.013608 86.631797
F 16.365272 34.731808 86.631797
F 16.365272 42.450008 86.631797
F 25.365472 27.053208 86.944997
F 29.835472 32.121108 97.790997
F 18.907772 36.147708 65.792197
F 31.988772 28.347408 97.683897
F 18.703672 23.173808 76.644697
F 23.306172 46.277708 76.799897
F 22.987172 46.262308 93.685997
F 23.216972 46.337808 79.590597
F 23.284572 46.124608 86.893297
F 23.247272 46.478808 84.171097
F 18.795272 46.256908 72.166097
F 18.704372 46.428208 76.713197
F 23.274272 46.162008 90.989497
F 27.650172 46.082708 86.744097
F 18.497472 46.332508 93.944397
F 32.262472 46.385708 84.154997
F 27.573972 46.185608 91.287097
F 23.498972 46.198508 69.528697
F 18.725872 46.230108 79.438197
F 27.513072 46.152408 94.039697
F 23.514672 46.378108 72.259197
F 31.995972 46.210508 91.593397
F 27.730772 46.347908 79.601797
F 32.012572 46.086108 86.977797
F 23.118072 23.353208 94.080897
F 23.076472 23.145308 91.356497
F 27.786572 23.289308 69.489097
F 18.498972 23.133008 93.889297
F 23.184372 23.167008 76.787097
F 18.811272 23.285308 79.492697
F 27.669372 23.154608 79.467297
F 23.278272 23.243408 69.249397
F 27.522672 23.119108 84.180097
F 2.560082 24.448308 111.855197
F 29.710972 24.365208 112.421197
F 2.560082 32.166508 111.855197
F 29.468472 32.119008 112.305197
F 2.560082 39.884708 111.855197
F 31.933072 43.752908 112.712197
F 11.465372 24.440908 112.019197
F 11.465372 32.159108 112.019197
F 11.465372 39.877208 112.019197
F 20.597272 24.193808 112.074197
F 20.527872 32.048608 112.095197
F 20.309572 39.751408 112.238197
F 2.496572 27.006108 115.493197
F 29.468572 27.110908 115.965197
F 2.496572 34.724308 115.493197
F 31.689772 35.998308 116.968197
F 2.496572 42.442508 115.493197
F 29.403772 42.419908 116.083197
F 11.401872 27.013608 115.656197
F 11.401872 34.731808 115.656197
F 11.401872 42.450008 115.656197
F 20.356972 26.966708 115.901197
F 20.599172 34.738008 115.849197
F 20.334672 42.410808 115.879197
F 2.543922 27.006108 112.781197
F 29.398972 26.983808 113.246197
F 2.543922 34.724308 112.781197
F 29.428572 34.833208 113.185197
F 2.543922 42.442508 112.781197
F 29.832972 42.306408 113.518197
F 11.449472 27.013608 112.928197
F 11.449472 34.731808 112.928197
F 11.449472 42.450008 112.928197
F 20.287172 26.941108 113.086197
F 20.356672 34.740708 112.977197
F 20.433172 42.473908 113.058197
F 2.607412 24.448308 109.143197
F 2.226422 24.448308 130.970197
F 29.355172 24.305008 109.570197
F 2.607412 32.166508 109.143197
F 2.226412 32.166508 130.970197
F 29.301672 31.990308 109.589197
F 2.607412 39.884708 109.143197
F 2.226422 39.884708 130.970197
F 29.580872 39.710508 109.652197
F 11.512972 24.440908 109.290197
F 11.512972 32.159108 109.290197
F 11.512972 39.877208 109.290197
F 20.318872 24.273908 109.415197
F 20.303572 32.086408 109.360197
F 20.405272 39.797208 109.483197
F 4.761832 30.870108 112.813197
F 31.809672 30.974808 113.247197
F 4.761832 38.588308 112.813197
F 31.905972 38.602508 113.403197
F 18.360572 38.572408 98.464297
F 4.761832 46.306508 112.813197
F 31.904572 43.700408 109.922197
F 31.392672 38.468308 123.388197
F 13.677172 30.872708 112.967197
F 13.677172 38.590908 112.967197
F 24.598872 34.857508 130.533197
F 13.677172 46.309108 112.967197
F 22.798072 30.829908 113.015197
F 22.726172 38.623108 113.194197
F 26.806572 38.670608 130.555197
F 4.825322 28.302508 109.175197
F 31.901872 28.138908 109.551197
F 4.825322 36.020708 109.175197
F 29.747472 39.924208 112.366197
F 4.825322 43.738908 109.175197
F 20.589472 34.834008 98.773297
F 13.740672 28.300008 109.329197
F 13.740672 36.018108 109.329197
F 13.740672 43.736308 109.329197
F 22.693372 28.183008 109.617197
F 22.885772 35.857708 109.505197
F 22.658572 43.630008 109.462197
F 4.777772 28.302508 111.900197
F 31.800572 28.297908 112.233197
F 4.777772 36.020708 111.900197
F 31.770772 36.031208 112.368197
F 4.777772 43.738908 111.900197
F 22.437772 30.943608 130.513197
F 13.693072 28.300008 112.058197
F 13.693072 36.018108 112.058197
F 13.693072 43.736308 112.058197
F 22.651572 28.187608 112.490197
F 22.711172 35.803808 112.358197
F 22.597972 43.688808 112.120197
F 4.714262 30.870108 115.538197
F 31.650772 30.921108 116.021197
F 4.714262 38.588308 115.538197
F 22.781972 38.581608 98.863097
F 4.714262 46.306508 115.538197
F 31.648072 36.022708 124.555197
F 13.629572 30.872708 115.695197
F 13.629572 38.590908 115.695197
F 20.178772 27.013108 130.273197
F 13.629572 46.309108 115.695197
F 22.739772 30.749908 115.743197
F 22.629672 38.486108 115.820197
F 27.444272 31.044908 98.534297
F 7.009282 24.440508 111.941197
F 7.009282 32.158608 111.941197
F 7.009282 39.876808 111.941197
F 15.920772 24.440908 112.096197
F 15.920772 32.159108 112.096197
F 15.920772 39.877208 112.096197
F 25.161072 24.377508 112.320197
F 25.229072 32.063808 112.368197
F 24.865472 40.033908 112.266197
F 6.945772 27.014008 115.579197
F 6.945772 34.732208 115.579197
F 6.945772 42.450408 115.579197
F 15.857272 27.013608 115.734197
F 15.857272 34.731808 115.734197
F 15.857272 42.450008 115.734197
F 24.885672 26.905508 115.962197
F 24.937972 34.495608 115.937197
F 24.820772 42.586108 115.930197
F 6.993412 27.014008 112.850197
F 6.993412 34.732208 112.850197
F 6.993412 42.450408 112.850197
F 15.904972 27.013608 113.006197
F 15.904972 34.731808 113.006197
F 15.904972 42.450008 113.006197
F 25.139172 27.235108 113.256197
F 24.859972 34.595408 113.226197
F 25.009172 42.599208 113.166197
F 7.056902 24.440508 109.212197
F 7.056902 32.158608 109.212197
F 7.056902 39.876808 109.212197
F 15.968372 24.440908 109.368197
F 15.968372 32.159108 109.368197
F 15.968372 39.877208 109.368197
F 25.076072 24.445308 109.503197
F 25.091772 31.977108 109.676197
F 24.993772 39.644908 109.723197
F 9.221782 30.872708 112.889197
F 9.221782 38.590908 112.889197
F 27.478872 38.510108 98.613997
F 9.221782 46.309008 112.889197
F 18.269272 30.855408 113.049197
F 18.119572 38.534808 112.978197
F 27.286272 38.486608 108.811197
F 27.402272 30.814108 113.494197
F 27.316772 38.677208 113.248197
F 20.984072 27.139608 98.493197
F 20.083972 42.464308 130.520197
F 9.285272 28.300008 109.251197
F 9.285272 36.018108 109.251197
F 9.285272 43.736308 109.251197
F 18.214472 28.358708 109.330197
F 18.106272 36.233508 109.363197
F 18.300872 43.701208 109.543197
F 27.360372 28.228708 109.548197
F 27.100972 35.863208 109.726197
F 27.157972 43.601808 109.637197
F 9.237662 28.300008 111.980197
F 9.237662 36.018108 111.980197
F 9.237662 43.736308 111.980197
F 18.098372 28.313608 112.163197
F 18.061372 35.804408 111.951197
F 18.256072 43.603308 112.215197
F 27.407872 28.421208 112.202197
F 27.178872 36.072108 112.391197
F 27.401772 43.601608 112.435197
F 9.174152 30.872708 115.618197
F 9.174152 38.590908 115.618197
F 9.174152 46.309008 115.618197
F 18.094972 30.901308 115.902197
F 18.062572 38.474208 115.644197
F 17.878672 46.309108 127.596197
F 27.222272 30.837208 116.157197
F 27.220472 38.769208 116.033197
F 27.218172 30.722008 108.543197
F 31.558472 30.720208 130.608197
F 2.433082 24.448308 119.131197
F 27.359672 23.150608 101.343197
F 2.433082 32.166508 119.131197
F 29.422672 32.429908 119.728197
F 2.433082 39.884708 119.131197
F 29.292872 39.812708 119.782197
F 11.338372 24.440908 119.294197
F 11.338372 32.159108 119.294197
F 11.338372 39.877208 119.294197
F 20.279772 24.362808 119.223197
F 20.371672 32.121308 119.458197
F 20.329072 39.822608 119.529197
F 2.750562 27.006108 100.942197
F 2.369572 27.006108 122.769197
F 29.869872 27.086008 101.555197
F 29.277872 26.940908 123.372197
F 2.750562 34.724308 100.942197
F 2.369572 34.724308 122.769197
F 29.581472 34.925008 101.434197
F 29.443672 34.715608 123.460197
F 2.750562 42.442508 100.942197
F 2.369572 42.442508 122.769197
F 29.368472 42.438708 101.426197
F 29.422072 42.481008 123.367197
F 11.655872 27.013608 101.105197
F 11.274872 27.013608 122.932197
F 11.655872 34.731808 101.105197
F 11.274872 34.731808 122.932197
F 11.655872 42.450008 101.105197
F 11.274872 42.450008 122.932197
F 20.723272 27.042908 101.433197
F 20.333572 27.101808 123.061197
F 20.788872 34.777108 101.559197
F 20.267772 34.757808 123.127197
F 20.550872 42.549008 101.468197
F 20.158572 42.422608 123.286197
F 2.416922 27.006108 120.056197
F 31.784672 38.551808 98.720797
F 29.338372 26.913008 120.674197
F 2.416922 34.724308 120.056197
F 32.122272 30.926008 98.929197
F 29.320672 34.959508 120.762197
F 2.416922 42.442508 120.056197
F 18.475172 31.131408 98.395197
F 29.401272 42.333908 120.723197
F 11.703472 27.013608 98.376997
F 11.322472 27.013608 120.204197
F 11.703472 34.731808 98.376997
F 11.322472 34.731808 120.204197
F 11.703472 42.450008 98.376997
F 11.322472 42.450008 120.204197
F 25.208372 27.092608 98.679197
F 20.301572 26.959308 120.318197
F 29.143772 26.904308 130.544197
F 20.118172 34.729608 120.429197
F 27.011572 30.892808 130.629197
F 20.224072 42.486208 120.559197
F 2.480412 24.448308 116.419197
F 29.587472 24.443008 116.838197
F 2.480412 32.166508 116.419197
F 29.319872 32.124008 116.942197
F 2.480412 39.884708 116.419197
F 29.459772 39.903708 117.172197
F 11.385972 24.440908 116.566197
F 11.385972 32.159108 116.566197
F 11.385972 39.877208 116.566197
F 20.282872 24.235208 116.494197
F 20.417772 32.139708 116.672197
F 20.238772 39.838708 116.863197
F 5.015832 30.870108 98.261997
F 4.634842 30.870108 120.089197
F 29.765272 26.988408 98.809497
F 31.482872 30.778308 120.553197
F 5.015832 38.588308 98.261997
F 4.634842 38.588308 120.089197
F 29.187972 42.490908 130.592197
F 31.720672 38.447208 120.656197
F 17.830972 23.154508 130.324197
F 29.594872 34.772708 98.654697
F 5.015832 46.306508 98.261997
F 4.634842 46.306508 120.089197
F 17.830972 38.590908 130.324197
F 18.175372 38.734208 108.445197
F 31.819072 38.581208 108.872197
F 29.079572 34.620608 130.704197
F 13.931172 30.872708 98.415797
F 13.550172 30.872708 120.243197
F 13.931172 38.590908 98.415797
F 13.550172 38.590908 120.243197
F 17.830972 30.872708 130.324197
F 18.074072 30.898208 108.261197
F 13.931172 46.309108 98.415797
F 13.550172 46.309108 120.243197
F 29.511672 42.489808 98.672597
F 22.592672 30.910608 120.502197
F 22.315972 38.563808 130.486197
F 22.640372 38.707408 120.330197
F 24.603672 42.554508 130.610197
F 31.392472 43.643708 126.983197
F 4.698322 28.302508 116.451197
F 31.809172 28.242808 117.052197
F 4.698322 36.020708 116.451197
F 31.685772 38.623508 116.204197
F 4.698322 43.738908 116.451197
F 31.769972 43.549208 117.227197
F 13.613672 28.300008 116.605197
F 13.613672 36.018108 116.605197
F 13.613672 43.736308 116.605197
F 22.692872 28.198508 116.676197
F 22.870272 35.973508 116.813197
F 22.612072 43.792508 116.935197
F 4.650772 28.302508 119.176197
F 31.630172 28.110408 119.801197
F 4.650772 36.020708 119.176197
F 24.760972 26.911808 130.322197
F 4.650772 43.738908 119.176197
F 31.826172 43.652208 119.930197
F 13.566072 28.300008 119.333197
F 13.566072 36.018108 119.333197
F 13.566072 43.736308 119.333197
F 22.616072 28.304108 119.444197
F 22.587272 36.080608 119.523197
F 22.551972 43.603408 119.641197
F 4.968252 30.870108 100.987197
F 4.587262 30.870108 122.814197
F 31.817072 30.904508 101.606197
F 31.412372 30.658808 123.331197
F 4.968252 38.588308 100.987197
F 4.587262 38.588308 122.814197
F 31.633172 38.441508 101.326197
F 29.317172 39.891608 124.198197
F 4.968252 46.306508 100.987197
F 4.587262 46.306508 122.814197
F 27.184672 36.024108 124.110197
F 31.671072 35.937908 109.681197
F 13.883572 30.872708 101.144197
F 13.502572 30.872708 122.971197
F 13.883572 38.590908 101.144197
F 13.502572 38.590908 122.971197
F 8.920152 46.309008 130.169197
F 9.301142 46.309008 108.342197
F 13.883572 46.309108 101.144197
F 13.502572 46.309108 122.971197
F 23.040472 30.880508 101.387197
F 22.619472 30.893308 123.129197
F 22.875672 38.629708 101.574197
F 22.509272 38.441608 123.137197
F 27.289472 36.296508 102.412197
F 27.128472 28.134108 124.309197
F 6.882282 24.440508 119.217197
F 6.882282 32.158608 119.217197
F 6.882282 39.876808 119.217197
F 15.793772 24.440908 119.372197
F 15.793772 32.159108 119.372197
F 15.793772 39.877208 119.372197
F 24.804672 24.308608 119.479197
F 24.909872 32.150808 119.539197
F 24.894772 39.961208 119.526197
F 7.199762 27.014008 101.028197
F 6.818772 27.014008 122.855197
F 7.199762 34.732208 101.028197
F 6.818772 34.732208 122.855197
F 7.199762 42.450408 101.028197
F 6.818772 42.450408 122.855197
F 16.111272 27.013608 101.183197
F 15.730272 27.013608 123.010197
F 16.111272 34.731808 101.183197
F 15.730272 34.731808 123.010197
F 16.111272 42.450008 101.183197
F 15.730272 42.450008 123.010197
F 25.434972 27.109808 101.460197
F 24.806372 26.980908 123.237197
F 25.174372 34.755308 101.552197
F 27.018472 36.086108 119.676197
F 25.050672 42.466708 101.258197
F 24.696772 42.458708 123.459197
F 7.247412 27.014008 98.298897
F 6.866422 27.014008 120.126197
F 7.247412 34.732208 98.298897
F 6.866422 34.732208 120.126197
F 7.247412 42.450408 98.298897
F 6.866422 42.450408 120.126197
F 16.158872 27.013608 98.454697
F 15.777972 27.013608 120.282197
F 16.158872 34.731808 98.454697
F 15.777972 34.731808 120.282197
F 16.158872 42.450008 98.454697
F 15.777972 42.450008 120.282197
F 24.967272 42.421708 98.546697
F 24.814272 27.004508 120.425197
F 20.541672 42.333008 98.647897
F 24.817472 34.791608 120.375197
F 31.395072 38.590008 130.567197
F 24.943672 42.525808 120.586197
F 6.929912 24.440508 116.488197
F 6.929912 32.158608 116.488197
F 6.929912 39.876808 116.488197
F 15.841372 24.440908 116.644197
F 15.841372 32.159108 116.644197
F 15.841372 39.877208 116.644197
F 24.985572 24.275408 116.671197
F 24.837372 31.953308 116.898197
F 24.910072 39.805108 116.927197
F 9.475782 30.872708 98.338097
F 9.094792 30.872708 120.165197
F 9.475782 38.590908 98.338097
F 9.094792 38.590908 120.165197
F 8.920152 38.590908 130.169197
F 9.301142 38.590908 108.342197
F 9.475782 46.309008 98.338097
F 9.094792 46.309008 120.165197
F 24.969072 34.691308 98.730897
F 18.064372 30.833308 120.331197
F 17.878672 38.590908 127.596197
F 18.061072 38.536308 120.224197
F 8.920152 30.872708 130.169197
F 9.301142 30.872708 108.342197
F 27.294272 43.802008 102.320197
F 27.079572 30.987908 120.725197
F 9.031272 28.300008 123.803197
F 27.131972 38.636908 120.668197
F 26.812872 43.932708 126.931197
F 27.231772 43.698008 105.073197
F 18.497672 30.872808 105.547197
F 27.529172 28.370908 102.266197
F 9.158272 28.300008 116.527197
F 9.158272 36.018108 116.527197
F 9.158272 43.736308 116.527197
F 18.219272 28.268508 116.703197
F 18.131972 36.026508 116.547197
F 18.017772 43.748008 116.633197
F 27.092772 28.227108 116.793197
F 29.437572 34.551408 115.899197
F 27.069272 43.804908 116.920197
F 9.110662 28.300008 119.255197
F 9.110662 36.018108 119.255197
F 9.110662 43.736308 119.255197
F 18.196372 28.226208 119.372197
F 17.932472 36.015908 119.314197
F 17.926472 43.789508 119.338197
F 27.220572 28.330508 119.595197
F 27.010172 35.993708 116.902197
F 27.141072 43.667808 119.720197
F 9.428142 30.872708 101.066197
F 9.047152 30.872708 122.893197
F 9.428142 38.590908 101.066197
F 9.047152 38.590908 122.893197
F 9.428142 46.309008 101.066197
F 9.047152 46.309008 122.893197
F 18.418472 31.127608 101.082197
F 17.957972 30.872708 123.049197
F 18.403572 38.555608 101.225197
F 17.957972 38.590908 123.049197
F 17.830972 46.309108 130.324197
F 17.957972 23.154508 123.049197
F 27.324872 30.971508 101.368197
F 26.986372 30.850508 123.478197
F 27.402772 38.721708 101.394197
F 26.951372 38.803508 123.380197
F 9.412262 28.300008 101.976197
F 18.082372 38.473008 105.684197
F 9.412262 43.736308 101.976197
F 18.302572 36.113608 101.998197
F 2.687072 24.448308 104.579197
F 2.306082 24.448308 126.406197
F 29.571072 24.518608 105.052197
F 29.161472 24.321508 126.738197
F 2.687082 32.166508 104.579197
F 2.306082 32.166508 126.406197
F 29.521972 32.231008 105.115197
F 29.343872 31.990508 127.167197
F 2.687082 39.884708 104.579197
F 2.306082 39.884708 126.406197
F 29.558472 40.031808 105.075197
F 29.179672 39.869608 126.860197
F 11.592372 24.440908 104.743197
F 11.211372 24.440908 126.570197
F 11.592372 32.159108 104.743197
F 11.211372 32.159108 126.570197
F 11.592372 39.877208 104.743197
F 11.211372 39.877208 126.570197
F 20.697672 24.328808 104.723197
F 20.235572 24.414408 126.714197
F 20.734372 32.274908 104.917197
F 20.101072 31.969508 126.747197
F 20.424772 39.675508 104.919197
F 20.249572 39.899908 126.765197
F 2.623562 27.006108 108.217197
F 2.242572 27.006108 130.044197
F 29.574672 26.889208 108.648197
F 17.878672 30.872708 127.596197
F 2.623562 34.724308 108.217197
F 2.242572 34.724308 130.044197
F 29.368172 34.660608 108.913197
F 9.412262 36.018108 101.976197
F 2.623562 42.442508 108.217197
F 2.242572 42.442508 130.044197
F 29.579872 42.527708 108.936197
F 9.364652 28.300008 104.704197
F 11.528872 27.013608 108.381197
F 11.147872 27.013608 130.208197
F 11.528872 34.731808 108.381197
F 11.147872 34.731808 130.208197
F 11.528872 42.450008 108.381197
F 11.147872 42.450008 130.208197
F 20.487772 26.909308 108.472197
F 20.097272 34.650908 130.374197
F 20.515472 34.858908 108.615197
F 27.036372 43.795308 124.082197
F 20.513772 42.266308 108.514197
F 27.009172 38.517508 127.833197
F 2.670912 27.006108 105.505197
F 2.289922 27.006108 127.332197
F 29.699572 27.053508 106.004197
F 29.291872 26.758808 127.762197
F 2.670912 34.724308 105.505197
F 2.289922 34.724308 127.332197
F 29.407272 34.691408 106.162197
F 28.871872 34.619608 127.997197
F 2.670912 42.442508 105.505197
F 2.289922 42.442508 127.332197
F 29.605572 42.589008 106.133197
F 29.062272 42.484008 127.811197
F 11.576472 27.013608 105.652197
F 11.195472 27.013608 127.479197
F 11.576472 34.731808 105.652197
F 11.195472 34.731808 127.479197
F 11.576472 42.450008 105.652197
F 11.195472 42.450008 127.479197
F 20.675272 26.948808 105.639197
F 20.296372 27.101408 127.592197
F 20.427572 34.851008 105.745197
F 20.141172 34.635108 127.602197
F 20.421372 42.363408 105.812197
F 20.158872 42.442208 127.801197
F 2.734402 24.448308 101.867197
F 2.353412 24.448308 123.694197
F 29.657272 24.392908 102.319197
F 29.164472 24.386008 124.111197
F 2.734402 32.166508 101.867197
F 2.353412 32.166508 123.694197
F 29.458072 32.266208 102.193197
F 29.232172 32.015908 124.327197
F 2.734402 39.884708 101.867197
F 2.353412 39.884708 123.694197
F 29.517772 39.897608 102.431197
F 24.921972 39.808108 126.959197
F 11.639972 24.440908 102.015197
F 11.258972 24.440908 123.842197
F 11.639972 32.159108 102.015197
F 11.258972 32.159108 123.842197
F 11.639972 39.877208 102.015197
F 11.258972 39.877208 123.842197
F 20.547972 24.469908 102.137197
F 20.207672 24.463108 124.103197
F 20.813072 31.982008 102.185197
F 20.190072 32.100308 124.034197
F 20.554272 39.856608 102.208197
F 20.156072 39.945908 124.036197
F 4.888832 30.870108 105.537197
F 4.507842 30.870108 127.364197
F 31.764372 30.949508 106.061197
F 31.658172 30.783008 127.936197
F 4.888832 38.588308 105.537197
F 4.507842 38.588308 127.364197
F 31.744572 38.611808 106.198197
F 31.400472 38.449408 127.822197
F 26.945172 36.041408 126.721197
F 27.360272 36.179808 105.182197
F 4.888832 46.306508 105.537197
F 4.507842 46.306508 127.364197
F 27.123272 28.328808 127.071197
F 27.260972 28.219908 105.005197
F 17.942172 43.736308 123.958197
F 18.248572 43.855108 102.130197
F 13.804172 30.872708 105.691197
F 13.423272 30.872708 127.518197
F 13.804172 38.590908 105.691197
F 13.423272 38.590908 127.518197
F 17.894472 43.736308 126.687197
F 18.258572 43.716208 104.849197
F 13.804172 46.309108 105.691197
F 13.423272 46.309108 127.518197
F 22.749072 30.998508 106.008197
F 22.440572 30.855608 127.815197
F 22.596672 38.433508 105.989197
F 22.585772 38.543208 127.709197
F 17.894472 36.018108 126.687197
F 17.942172 28.300008 123.958197
F 4.952322 28.302508 101.900197
F 4.571322 28.302508 123.727197
F 32.131772 28.341308 102.451197
F 31.601172 28.067308 124.391197
F 4.952322 36.020708 101.900197
F 4.571322 36.020708 123.727197
F 31.939872 36.013408 102.335197
F 31.510672 35.980208 119.564197
F 4.952322 43.738908 101.900197
F 4.571322 43.738908 123.727197
F 31.856172 43.523508 102.428197
F 31.657372 43.707308 124.258197
F 13.867672 28.300008 102.053197
F 13.486672 28.300008 123.880197
F 13.867672 36.018108 102.053197
F 13.486672 36.018108 123.880197
F 13.867672 43.736308 102.053197
F 13.486672 43.736308 123.880197
F 23.022372 28.348308 102.163197
F 22.517572 28.334808 123.997197
F 23.042372 36.056408 102.409197
F 22.425672 35.851208 124.180197
F 22.793772 43.780608 102.238197
F 22.470372 43.707208 124.187197
F 4.904762 28.302508 104.625197
F 4.523772 28.302508 126.451197
F 32.016072 28.305408 105.310197
F 31.671372 28.064808 127.147197
F 4.904762 36.020708 104.625197
F 4.523772 36.020708 126.451197
F 31.687472 36.084408 105.097197
F 31.304872 35.765508 127.350197
F 4.904762 43.738908 104.625197
F 4.523772 43.738908 126.451197
F 31.826072 43.666008 105.150197
F 9.364652 43.736308 104.704197
F 13.820072 28.300008 104.782197
F 13.439072 28.300008 126.609197
F 13.820072 36.018108 104.782197
F 13.439072 36.018108 126.609197
F 13.820072 43.736308 104.782197
F 13.439072 43.736308 126.609197
F 22.790872 28.445808 104.960197
F 22.604572 28.278908 126.781197
F 23.093272 35.913008 105.064197
F 22.371672 35.943708 126.824197
F 22.726772 43.601108 104.912197
F 22.410672 43.730608 126.890197
F 4.841262 30.870108 108.262197
F 4.460262 30.870108 130.089197
F 31.720772 30.811808 108.756197
F 29.162972 24.334608 119.615197
F 4.841262 38.588308 108.262197
F 4.460262 38.588308 130.089197
F 18.338972 23.148108 101.192197
F 9.364652 36.018108 104.704197
F 4.841262 46.306508 108.262197
F 4.460262 46.306508 130.089197
F 18.397672 28.340708 102.026197
F 9.031272 43.736308 123.803197
F 13.756572 30.872708 108.420197
F 13.375572 30.872708 130.247197
F 13.756572 38.590908 108.420197
F 13.375572 38.590908 130.247197
F 18.193672 35.931408 104.759197
F 17.894472 28.300008 126.687197
F 13.756572 46.309108 108.420197
F 13.375572 46.309108 130.247197
F 22.850372 30.897608 108.683197
F 27.291272 30.855208 105.825197
F 22.713972 38.553108 108.792197
F 27.023672 30.831708 127.817197
F 17.942172 36.018108 123.958197
F 8.983662 28.300008 126.531197
F 7.136282 24.440508 104.665197
F 6.755292 24.440508 126.492197
F 7.136282 32.158608 104.665197
F 6.755292 32.158608 126.492197
F 7.136282 39.876808 104.665197
F 6.755292 39.876808 126.492197
F 16.047772 24.440908 104.821197
F 15.666772 24.440908 126.648197
F 16.047772 32.159108 104.821197
F 15.666772 32.159108 126.648197
F 16.047772 39.877208 104.821197
F 15.666772 39.877208 126.648197
F 24.955472 24.427408 104.956197
F 24.809972 24.440008 126.714197
F 24.928472 32.178008 104.936197
F 24.795772 32.112708 126.917197
F 24.814472 39.779208 105.129197
F 24.896572 34.845408 123.150197
F 7.072772 27.014008 108.303197
F 6.691772 27.014008 130.130197
F 7.072772 34.732208 108.303197
F 6.691772 34.732208 130.130197
F 7.072772 42.450408 108.303197
F 6.691772 42.450408 130.130197
F 15.984272 27.013608 108.459197
F 15.603272 27.013608 130.286197
F 15.984272 34.731808 108.459197
F 15.603272 34.731808 130.286197
F 15.984272 42.450008 108.459197
F 15.603272 42.450008 130.286197
F 24.988072 27.042208 108.792197
F 27.352172 38.766608 105.952197
F 25.009472 34.485408 108.647197
F 8.983662 36.018108 126.531197
F 24.903872 42.156208 108.632197
F 9.031272 36.018108 123.803197
F 7.120412 27.014008 105.574197
F 6.739422 27.014008 127.401197
F 7.120412 34.732208 105.574197
F 6.739422 34.732208 127.401197
F 7.120412 42.450408 105.574197
F 6.739422 42.450408 127.401197
F 16.031872 27.013608 105.730197
F 15.650972 27.013608 127.557197
F 16.031872 34.731808 105.730197
F 15.650972 34.731808 127.557197
F 16.031872 42.450008 105.730197
F 15.650972 42.450008 127.557197
F 25.074572 26.986208 105.967197
F 24.722972 26.921608 127.619197
F 25.333672 34.737608 105.990197
F 24.506172 34.710308 127.854197
F 24.985572 42.423308 105.760197
F 24.643772 42.424208 127.894197
F 7.183902 24.440508 101.937197
F 6.802912 24.440508 123.763197
F 7.183902 32.158608 101.937197
F 6.802912 32.158608 123.763197
F 7.183902 39.876808 101.937197
F 6.802912 39.876808 123.763197
F 16.095372 24.440908 102.092197
F 15.714372 24.440908 123.919197
F 16.095372 32.159108 102.092197
F 15.714372 32.159108 123.919197
F 16.095372 39.877208 102.092197
F 15.714372 39.877208 123.919197
F 25.115372 24.543808 102.297197
F 24.659072 24.364508 124.046197
F 25.135472 32.169708 102.302197
F 24.797472 32.264508 124.178197
F 25.156072 40.010808 102.384197
F 24.570772 39.856908 124.299197
F 9.348782 30.872708 105.614197
F 8.967792 30.872708 127.441197
F 9.348782 38.590908 105.614197
F 8.967792 38.590908 127.441197
F 18.314872 28.218308 104.833197
F 8.983662 43.736308 126.531197
F 9.348782 46.309008 105.614197
F 8.967792 46.309008 127.441197
F 23.032572 31.031308 98.512497
F 18.420072 23.201908 98.479797
F 18.223772 23.088408 113.044197
F 27.233672 23.287608 105.855197
F 31.474672 23.016608 130.538197
F 31.889172 46.374108 113.500197
F 31.562372 23.170108 123.336197
F 22.709172 46.335508 113.197197
F 31.941172 46.189408 106.234197
F 27.088372 46.233208 108.550197
F 18.098672 23.143608 120.260197
F 22.406872 46.208808 120.522197
F 22.876672 23.183708 101.325197
F 22.806272 46.318308 108.681197
F 22.612772 46.333208 115.973197
F 32.037072 46.117808 101.720197
F 27.436272 46.292408 98.685097
F 27.745172 46.336908 101.286197
F 18.238172 46.368008 108.509197
F 31.934272 46.464108 99.005297
F 31.895672 46.249208 116.261197
F 23.097472 46.496308 98.602797
F 27.348472 46.206108 105.825197
F 31.587672 46.166208 127.830197
F 27.231772 46.290608 120.477197
F 27.213772 46.408408 116.021197
F 18.299872 46.266108 113.078197
F 18.271072 46.362908 101.127197
F 22.411072 46.275608 123.141197
F 31.865572 46.189108 109.017197
F 31.517072 46.174408 130.545197
F 31.342472 23.033808 127.797197
F 23.106972 23.187408 98.494897
F 31.782672 23.225108 105.975197
F 31.915772 23.133408 116.154197
F 2.179092 24.448308 133.682197
F 1.798102 24.448308 155.509197
F 24.142972 39.890808 162.947197
F 28.986972 24.372708 156.019197
F 2.179092 32.166508 133.682197
F 1.798102 32.166508 155.509197
F 29.006872 32.051008 134.324197
F 28.755772 32.037208 155.754197
F 2.179092 39.884708 133.682197
F 1.798102 39.884708 155.509197
F 29.125972 39.620208 134.337197
F 28.984072 39.604408 155.765197
F 11.084372 24.440908 133.846197
F 10.703372 24.440908 155.673197
F 11.084372 32.159108 133.846197
F 10.703372 32.159108 155.673197
F 11.084372 39.877208 133.846197
F 10.703372 39.877208 155.673197
F 19.925672 24.466608 134.135197
F 19.706472 24.454108 155.841197
F 19.996872 32.168008 134.171197
F 19.533872 32.172208 155.863197
F 20.017772 39.883108 134.011197
F 19.675872 39.776308 155.979197
F 2.115572 27.006108 137.320197
F 1.734582 27.006108 159.147197
F 28.889072 27.060008 137.764197
F 28.828472 27.112108 159.459197
F 2.115582 34.724308 137.320197
F 1.734582 34.724308 159.147197
F 29.149272 34.598408 137.920197
F 28.685472 34.609808 159.353197
F 2.115582 42.442508 137.320197
F 1.734582 42.442508 159.147197
F 29.074072 42.433408 137.855197
F 28.755472 42.203908 159.415197
F 11.020872 27.013608 137.483197
F 10.639872 27.013608 159.310197
F 11.020872 34.731808 137.483197
F 10.639872 34.731808 159.310197
F 11.020872 42.450008 137.483197
F 10.639872 42.450008 159.310197
F 19.798972 26.749708 137.797197
F 19.532772 27.027908 159.622197
F 19.775172 34.565508 137.701197
F 19.606572 34.752608 159.481197
F 19.998672 42.531108 137.654197
F 19.639572 42.344208 159.365197
F 2.162932 27.006108 134.608197
F 1.781932 27.006108 156.435197
F 29.032872 27.000408 135.012197
F 28.830472 27.092708 156.799197
F 2.162932 34.724308 134.608197
F 1.781932 34.724308 156.435197
F 28.915372 34.576708 135.113197
F 28.725372 34.574608 156.623197
F 2.162932 42.442508 134.608197
F 1.781932 42.442508 156.435197
F 29.165672 42.185008 135.083197
F 28.951772 42.169008 156.685197
F 11.068472 27.013608 134.755197
F 10.687472 27.013608 156.582197
F 11.068472 34.731808 134.755197
F 10.687472 34.731808 156.582197
F 11.068472 42.450008 134.755197
F 10.687472 42.450008 156.582197
F 19.916572 27.002508 135.131197
F 19.583172 27.065608 156.874197
F 19.932672 34.832608 134.944197
F 19.491772 34.686508 156.645197
F 19.979372 42.482508 134.885197
F 19.666272 42.410908 156.643197
F 1.845422 24.448308 152.797197
F 24.557772 39.833808 131.308197
F 28.944172 24.279108 153.269197
F 1.845422 32.166508 152.797197
F 22.271772 43.825808 131.453197
F 28.740972 32.157708 153.000197
F 1.845422 39.884708 152.797197
F 31.446672 43.660908 131.555197
F 28.925872 39.535108 152.944197
F 11.131972 24.440908 131.117197
F 10.750972 24.440908 152.944197
F 11.131972 32.159108 131.117197
F 10.750972 32.159108 152.944197
F 11.131972 39.877208 131.117197
F 10.750972 39.877208 152.944197
F 30.647272 28.305908 163.045197
F 19.787272 24.503808 153.014197
F 24.587272 24.308708 131.380197
F 19.783872 32.002108 152.983197
F 27.010772 43.773808 131.495197
F 19.875672 39.868008 153.187197
F 4.380842 30.870108 134.640197
F 3.999852 30.870108 156.467197
F 31.229172 30.731508 135.018197
F 30.974572 30.754708 156.693197
F 4.380842 38.588308 134.640197
F 3.999852 38.588308 156.467197
F 31.555272 38.422108 135.117197
F 31.179072 38.340108 156.823197
F 29.126472 24.366308 131.400197
F 24.002972 32.262408 162.930197
F 4.380842 46.306508 134.640197
F 3.999852 46.306508 156.467197
F 26.435372 38.360908 152.372197
F 26.633972 30.815008 152.095197
F 33.357872 32.105508 156.083197
F 17.751672 46.309108 134.872197
F 13.296272 30.872708 134.794197
F 12.915272 30.872708 156.621197
F 13.296272 38.590908 134.794197
F 12.915272 38.590908 156.621197
F 17.449972 23.154508 152.151197
F 17.449972 38.590908 152.151197
F 13.296272 46.309108 134.794197
F 12.915272 46.309108 156.621197
F 22.252772 30.881908 135.000197
F 21.864072 30.831208 156.563197
F 22.302872 38.564308 135.012197
F 21.895372 38.349308 156.672197
F 17.449972 30.872708 152.151197
F 8.539162 46.309008 151.996197
F 4.444332 28.302508 131.002197
F 4.063342 28.302508 152.829197
F 33.556172 26.925408 152.410197
F 31.205172 28.196308 153.170197
F 4.444332 36.020708 131.002197
F 4.063342 36.020708 152.829197
F 24.647772 32.225608 131.327197
F 30.998072 36.023608 153.230197
F 4.444332 43.738908 131.002197
F 4.063342 43.738908 152.829197
F 19.583772 24.499008 163.058197
F 31.211372 43.683908 153.200197
F 13.359672 28.300008 131.156197
F 12.978672 28.300008 152.983197
F 13.359672 36.018108 131.156197
F 12.978672 36.018108 152.983197
F 13.359672 43.736308 131.156197
F 12.978672 43.736308 152.983197
F 26.258772 28.311308 163.026197
F 22.193572 28.145408 153.062197
F 20.082972 39.821908 131.258197
F 21.891772 35.880308 153.172197
F 33.083372 24.382508 163.219197
F 26.549872 43.520908 156.128197
F 4.396772 28.302508 133.727197
F 4.015782 28.302508 155.554197
F 31.398372 28.192708 134.110197
F 31.126172 28.167508 155.895197
F 4.396772 36.020708 133.727197
F 4.015782 36.020708 155.554197
F 31.367672 35.754408 134.348197
F 31.152072 35.855608 155.914197
F 4.396772 43.738908 133.727197
F 4.015782 43.738908 155.554197
F 31.329872 43.688208 134.314197
F 31.058972 43.744608 155.832197
F 13.312072 28.300008 133.884197
F 12.931072 28.300008 155.711197
F 13.312072 36.018108 133.884197
F 12.931072 36.018108 155.711197
F 13.312072 43.736308 133.884197
F 12.931072 43.736308 155.711197
F 22.194772 28.296808 134.043197
F 21.876572 28.100908 155.781197
F 22.181472 36.027808 134.110197
F 21.711072 35.759208 155.919197
F 22.257872 43.914508 134.170197
F 22.304572 43.810208 153.249197
F 4.333272 30.870108 137.365197
F 3.952282 30.870108 159.192197
F 31.429172 30.706508 137.725197
F 31.046772 30.980408 159.650197
F 4.333272 38.588308 137.365197
F 3.952282 38.588308 159.192197
F 31.344372 38.590008 137.998197
F 31.052372 38.437408 159.510197
F 4.333272 46.306508 137.365197
F 3.952282 46.306508 159.192197
F 19.981772 32.010108 131.430197
F 33.691472 24.306208 145.939197
F 13.248572 30.872708 137.522197
F 12.867572 30.872708 159.349197
F 13.248572 38.590908 137.522197
F 12.867572 38.590908 159.349197
F 8.539162 38.590908 151.996197
F 8.539162 30.872708 151.996197
F 13.248572 46.309108 137.522197
F 12.867572 46.309108 159.349197
F 22.242872 30.651508 137.708197
F 21.788472 30.634608 159.318197
F 22.168872 38.558708 137.740197
F 21.776172 38.638908 159.458197
F 21.768272 43.673508 162.907197
F 30.945072 43.774208 162.976197
F 6.628292 24.440508 133.768197
F 6.247302 24.440508 155.595197
F 31.147872 36.013008 131.653197
F 29.220972 32.107808 131.588197
F 6.628292 32.158608 133.768197
F 6.247302 32.158608 155.595197
F 29.128072 39.865208 131.631197
F 28.540872 32.135908 163.217197
F 6.628292 39.876808 133.768197
F 6.247302 39.876808 155.595197
F 24.138272 42.315308 159.611197
F 21.935972 36.013108 162.994197
F 15.539772 24.440908 133.923197
F 15.158772 24.440908 155.750197
F 15.539772 32.159108 133.923197
F 15.158772 32.159108 155.750197
F 15.539772 39.877208 133.923197
F 15.158772 39.877208 155.750197
F 24.429672 24.641708 134.047197
F 24.245472 24.382308 155.725197
F 24.374972 32.270808 134.030197
F 24.158372 31.946108 155.651197
F 26.904872 28.154108 131.465197
F 24.228672 39.774808 156.067197
F 6.564782 27.014008 137.406197
F 6.183782 27.014008 159.233197
F 17.449972 46.309108 152.151197
F 33.467072 32.053008 160.648197
F 6.564782 34.732208 137.406197
F 6.183782 34.732208 159.233197
F 26.498772 36.077408 162.964197
F 19.468272 39.869208 162.978197
F 6.564782 42.450408 137.406197
F 6.183782 42.450408 159.233197
F 33.436072 39.785608 155.837197
F 26.825772 36.021108 131.452197
F 15.476272 27.013608 137.561197
F 15.095272 27.013608 159.388197
F 15.476272 34.731808 137.561197
F 15.095272 34.731808 159.388197
F 15.476272 42.450008 137.561197
F 15.095272 42.450008 159.388197
F 24.471572 26.972608 137.834197
F 24.310372 26.995508 159.524197
F 24.402472 34.831408 137.871197
F 24.066672 34.696208 159.385197
F 24.662272 42.524108 137.763197
F 24.194172 39.719908 153.142197
F 6.612422 27.014008 134.677197
F 6.231432 27.014008 156.504197
F 17.576972 46.309108 144.876197
F 33.281172 42.459008 159.477197
F 6.612422 34.732208 134.677197
F 6.231432 34.732208 156.504197
F 17.624672 46.309108 142.147197
F 33.323872 34.567308 157.049197
F 6.612422 42.450408 134.677197
F 6.231432 42.450408 156.504197
F 26.281172 43.671908 163.024197
F 33.319472 26.985508 156.765197
F 15.523972 27.013608 134.833197
F 15.142972 27.013608 156.660197
F 15.523972 34.731808 134.833197
F 15.142972 34.731808 156.660197
F 15.523972 42.450008 134.833197
F 15.142972 42.450008 156.660197
F 24.568672 27.014508 135.073197
F 24.214572 26.898108 156.843197
F 24.498072 34.774108 135.056197
F 24.170472 34.548808 156.590197
F 24.467072 42.569708 135.128197
F 21.981372 43.524608 155.843197
F 6.675912 24.440508 131.039197
F 6.294922 24.440508 152.866197
F 33.386272 24.530208 160.601197
F 6.675912 32.158608 131.039197
F 6.294922 32.158608 152.866197
F 33.006972 32.098708 163.259197
F 6.675912 39.876808 131.039197
F 6.294922 39.876808 152.866197
F 24.511272 32.053108 148.465197
F 15.587372 24.440908 131.195197
F 15.206472 24.440908 153.022197
F 15.587372 32.159108 131.195197
F 15.206472 32.159108 153.022197
F 15.587372 39.877208 131.195197
F 15.206472 39.877208 153.022197
F 31.312172 43.763208 138.814197
F 24.377272 24.314908 152.975197
F 28.857072 39.732408 163.099197
F 24.365472 31.921308 152.894197
F 24.241772 34.643608 149.465197
F 24.144172 42.193708 156.862197
F 8.840792 30.872708 134.716197
F 8.459802 30.872708 156.543197
F 8.840792 38.590908 134.716197
F 8.459802 38.590908 156.543197
F 26.673672 43.621608 148.808197
F 26.571472 36.043608 148.597197
F 8.840792 46.309008 134.716197
F 8.459802 46.309008 156.543197
F 17.751672 30.872708 134.872197
F 17.370672 30.872708 156.699197
F 17.751672 38.590908 134.872197
F 17.370672 38.590908 156.699197
F 26.443372 28.355208 148.347197
F 17.513572 43.736308 148.514197
F 26.628972 30.933708 135.051197
F 26.533272 30.922408 156.656197
F 26.644272 38.568408 135.173197
F 26.553972 38.580508 156.672197
F 17.513572 36.018108 148.514197
F 17.513572 28.300008 148.514197
F 6.421922 32.158608 145.590197
F 33.308872 39.852708 160.243197
F 8.904282 28.300008 131.078197
F 8.523282 28.300008 152.905197
F 8.904282 36.018108 131.078197
F 8.523282 36.018108 152.905197
F 8.904282 43.736308 131.078197
F 8.523282 43.736308 152.905197
F 17.815172 28.300008 131.234197
F 17.434172 28.300008 153.061197
F 17.815172 36.018108 131.234197
F 17.434172 36.018108 153.061197
F 17.815172 43.736308 131.234197
F 17.434172 43.736308 153.061197
F 19.966872 24.500108 131.368197
F 26.541772 28.217308 153.126197
F 33.300272 34.562208 159.698197
F 26.434972 35.814008 153.023197
F 31.684772 28.153008 131.268197
F 24.470572 24.241508 148.630197
F 8.856662 28.300008 133.807197
F 8.475672 28.300008 155.634197
F 8.856662 36.018108 133.807197
F 8.475672 36.018108 155.634197
F 8.856662 43.736308 133.807197
F 8.475672 43.736308 155.634197
F 17.767472 28.300008 133.962197
F 17.386572 28.300008 155.789197
F 17.767472 36.018108 133.962197
F 17.386572 36.018108 155.789197
F 17.767472 43.736308 133.962197
F 17.386572 43.736308 155.789197
F 26.664772 28.375708 134.063197
F 26.450172 28.269608 155.918197
F 26.791772 36.048008 134.236197
F 26.456572 35.882008 155.760197
F 22.237072 22.992608 137.729197
F 26.591672 43.513408 153.234197
F 8.793162 30.872708 137.445197
F 8.412162 30.872708 159.272197
F 8.793162 38.590908 137.445197
F 8.412162 38.590908 159.272197
F 8.793162 46.309008 137.445197
F 8.412162 46.309008 159.272197
F 17.703972 30.872708 137.600197
F 17.322972 30.872708 159.427197
F 17.703972 38.590908 137.600197
F 17.322972 38.590908 159.427197
F 17.703972 23.154508 137.600197
F 17.322972 23.154508 159.427197
F 26.786372 30.760508 137.789197
F 26.506972 30.969308 159.366197
F 26.594672 38.623808 137.887197
F 26.660972 38.507208 159.274197
F 15.285772 39.877208 148.475197
F 26.736172 30.921308 149.241197
F 17.497672 23.154508 149.423197
F 17.497672 38.590908 149.423197
F 2.052092 24.448308 140.958197
F 1.671102 24.448308 162.785197
F 29.057572 24.289008 141.514197
F 19.465272 32.102708 163.240197
F 2.052092 32.166508 140.958197
F 1.671102 32.166508 162.785197
F 29.217272 32.122508 141.676197
F 17.703972 46.309108 137.600197
F 2.052092 39.884708 140.958197
F 1.671102 39.884708 162.785197
F 29.116172 39.685508 141.464197
F 6.421922 24.440508 145.590197
F 10.957372 24.440908 141.121197
F 10.576372 24.440908 162.948197
F 10.957372 32.159108 141.121197
F 10.576372 32.159108 162.948197
F 10.957372 39.877208 141.121197
F 10.576372 39.877208 162.948197
F 20.014872 24.444208 141.521197
F 24.486872 32.139208 145.842197
F 19.930272 32.174108 141.153197
F 15.222272 27.013608 152.113197
F 19.728872 39.853808 141.207197
F 6.374292 39.876808 148.319197
F 1.988582 27.006108 144.596197
F 28.986772 26.913508 145.067197
F 1.988582 34.724308 144.596197
F 28.985072 34.589008 144.929197
F 1.988582 42.442508 144.596197
F 29.049972 42.297708 145.143197
F 10.893872 27.013608 144.759197
F 10.893872 34.731808 144.759197
F 10.893872 42.450008 144.759197
F 19.736572 26.845908 144.908197
F 19.908272 34.807608 145.043197
F 19.841772 42.459208 144.802197
F 2.035932 27.006108 141.883197
F 1.654942 27.006108 163.710197
F 29.072172 26.912208 142.224197
F 2.035932 34.724308 141.883197
F 1.654942 34.724308 163.710197
F 29.010172 34.733808 142.288197
F 2.035932 42.442508 141.883197
F 1.654942 42.442508 163.710197
F 28.962172 42.329208 142.445197
F 10.941472 27.013608 142.031197
F 10.941472 34.731808 142.031197
F 10.941472 42.450008 142.031197
F 19.899972 26.997908 142.170197
F 19.893672 34.742408 142.137197
F 19.956272 42.503008 142.060197
F 2.099422 24.448308 138.246197
F 1.718432 24.448308 160.073197
F 29.184572 24.365808 138.636197
F 28.914472 24.545508 160.349197
F 2.099422 32.166508 138.246197
F 1.718432 32.166508 160.073197
F 29.104272 32.065708 138.755197
F 28.707572 32.149108 160.503197
F 2.099422 39.884708 138.246197
F 1.718432 39.884708 160.073197
F 28.859672 39.892908 138.808197
F 28.708172 39.736908 160.384197
F 11.004972 24.440908 138.393197
F 10.623972 24.440908 160.220197
F 11.004972 32.159108 138.393197
F 10.623972 32.159108 160.220197
F 11.004972 39.877208 138.393197
F 10.623972 39.877208 160.220197
F 19.918472 24.223308 138.771197
F 19.722672 24.405208 160.271197
F 19.855372 32.086808 138.431197
F 19.537172 32.157508 160.387197
F 19.944272 39.908908 138.534197
F 19.488972 39.737508 160.358197
F 4.253842 30.870108 141.916197
F 31.472872 30.736608 142.536197
F 4.253842 38.588308 141.916197
F 31.388772 38.539008 142.329197
F 8.602672 43.736308 148.358197
F 4.253842 46.306508 141.916197
F 8.602672 36.018108 148.358197
F 17.497672 30.872708 149.423197
F 13.169272 30.872708 142.070197
F 13.169272 38.590908 142.070197
F 8.602672 28.300008 148.358197
F 13.169272 46.309108 142.070197
F 22.215072 30.861208 142.139197
F 22.022772 38.750808 142.221197
F 26.678572 43.363208 146.025197
F 4.317332 28.302508 138.278197
F 3.936342 28.302508 160.105197
F 31.276972 28.139308 138.747197
F 31.105572 28.391408 160.438197
F 4.317332 36.020708 138.278197
F 3.936342 36.020708 160.105197
F 31.382972 35.923208 138.760197
F 31.019572 35.800508 160.409197
F 4.317332 43.738908 138.278197
F 3.936342 43.738908 160.105197
F 33.224172 39.708908 162.984197
F 31.027072 43.693908 160.231197
F 13.232672 28.300008 138.432197
F 12.851672 28.300008 160.259197
F 13.232672 36.018108 138.432197
F 12.851672 36.018108 160.259197
F 13.232672 43.736308 138.432197
F 12.851672 43.736308 160.259197
F 22.118672 28.083608 138.511197
F 21.960172 28.209508 160.472197
F 22.021172 36.126208 138.635197
F 21.773372 35.847508 160.286197
F 22.216172 43.694908 138.495197
F 21.753572 43.651208 160.284197
F 4.269782 28.302508 141.003197
F 3.888792 28.302508 162.830197
F 31.292672 28.224408 141.435197
F 15.222272 34.731808 152.113197
F 4.269782 36.020708 141.003197
F 3.888792 36.020708 162.830197
F 31.507872 35.951408 141.414197
F 24.237472 42.267708 149.429197
F 4.269782 43.738908 141.003197
F 3.888792 43.738908 162.830197
F 31.357972 43.477708 141.480197
F 6.358432 34.732208 149.228197
F 13.185072 28.300008 141.160197
F 12.804072 28.300008 162.987197
F 13.185072 36.018108 141.160197
F 12.804072 36.018108 162.987197
F 13.185072 43.736308 141.160197
F 12.804072 43.736308 162.987197
F 22.179372 28.184308 141.238197
F 6.310782 42.450408 151.957197
F 22.123672 36.203008 141.422197
F 24.526772 39.898608 134.045197
F 22.364072 43.716708 141.320197
F 15.285772 24.440908 148.475197
F 4.206272 30.870108 144.641197
F 31.481772 30.735008 145.224197
F 4.206272 38.588308 144.641197
F 31.240372 38.573408 145.100197
F 4.206272 46.306508 144.641197
F 24.286572 26.941408 149.242197
F 13.121572 30.872708 144.798197
F 13.121572 38.590908 144.798197
F 26.741472 35.981808 145.789197
F 13.121572 46.309108 144.798197
F 22.113772 30.841908 144.860197
F 21.901372 38.621708 144.984197
F 8.586802 46.309008 149.268197
F 6.501292 24.440508 141.044197
F 6.120302 24.440508 162.871197
F 15.333472 32.159108 145.746197
F 15.333472 24.440908 145.746197
F 6.501292 32.158608 141.044197
F 6.120302 32.158608 162.871197
F 6.374292 24.440508 148.319197
F 24.328372 26.942408 151.943197
F 6.501292 39.876808 141.044197
F 6.120302 39.876808 162.871197
F 15.222272 42.450008 152.113197
F 28.600172 24.467908 162.997197
F 15.412772 24.440908 141.199197
F 15.031772 24.440908 163.026197
F 15.412772 32.159108 141.199197
F 15.031772 32.159108 163.026197
F 15.412772 39.877208 141.199197
F 15.031772 39.877208 163.026197
F 24.523272 24.285508 141.257197
F 6.358432 42.450408 149.228197
F 24.439872 32.129208 141.390197
F 6.310782 27.014008 151.957197
F 24.446272 39.805008 141.324197
F 6.310782 34.732208 151.957197
F 6.437782 27.014008 144.682197
F 26.815272 43.543408 134.275197
F 6.437782 34.732208 144.682197
F 6.358432 27.014008 149.228197
F 6.437782 42.450408 144.682197
F 24.265772 24.377708 163.161197
F 15.349272 27.013608 144.837197
F 15.349272 34.731808 144.837197
F 15.349272 42.450008 144.837197
F 24.306772 26.742808 144.736197
F 24.500272 34.722608 144.974197
F 24.463972 42.357108 145.064197
F 6.485432 27.014008 141.953197
F 30.988772 35.935708 163.221197
F 6.485432 34.732208 141.953197
F 24.208972 39.742108 148.509197
F 6.485432 42.450408 141.953197
F 15.269972 42.450008 149.384197
F 15.396972 27.013608 142.108197
F 15.396972 34.731808 142.108197
F 15.396972 42.450008 142.108197
F 24.463972 26.913108 142.072197
F 24.439972 34.771508 142.127197
F 24.543572 42.405708 142.264197
F 6.548912 24.440508 138.315197
F 6.167922 24.440508 160.142197
F 29.249272 24.395508 134.143197
F 15.285772 32.159108 148.475197
F 6.548912 32.158608 138.315197
F 6.167922 32.158608 160.142197
F 6.421922 39.876808 145.590197
F 6.374292 32.158608 148.319197
F 6.548912 39.876808 138.315197
F 6.167922 39.876808 160.142197
F 24.306272 24.245608 145.802197
F 24.233672 42.246408 152.050197
F 15.460472 24.440908 138.471197
F 15.079472 24.440908 160.298197
F 15.460472 32.159108 138.471197
F 15.079472 32.159108 160.298197
F 15.460472 39.877208 138.471197
F 15.079472 39.877208 160.298197
F 24.428672 24.366808 138.720197
F 24.380972 24.286308 160.421197
F 24.428872 32.091008 138.579197
F 24.111072 32.078108 160.219197
F 24.337972 39.863108 138.616197
F 24.275672 39.714308 160.272197
F 8.713792 30.872708 141.992197
F 8.713792 38.590908 141.992197
F 26.630472 28.362608 145.614197
F 8.713792 46.309008 141.992197
F 17.624672 30.872708 142.147197
F 17.624672 38.590908 142.147197
F 17.561172 43.736308 145.785197
F 26.724972 30.839108 142.342197
F 26.704572 38.424608 142.255197
F 17.561172 36.018108 145.785197
F 15.333472 39.877208 145.746197
F 8.777282 28.300008 138.354197
F 8.396292 28.300008 160.181197
F 8.777282 36.018108 138.354197
F 8.396292 36.018108 160.181197
F 8.777282 43.736308 138.354197
F 8.396292 43.736308 160.181197
F 17.688172 28.300008 138.510197
F 17.307172 28.300008 160.337197
F 17.688172 36.018108 138.510197
F 17.307172 36.018108 160.337197
F 17.688172 43.736308 138.510197
F 17.307172 43.736308 160.337197
F 26.700272 28.262408 138.776197
F 26.559372 28.397108 160.260197
F 26.830272 36.021708 138.548197
F 26.439672 35.956008 160.343197
F 26.827072 43.772408 138.749197
F 26.543572 43.481708 160.305197
F 8.729672 28.300008 141.082197
F 8.348682 28.300008 162.909197
F 8.729672 36.018108 141.082197
F 8.348682 36.018108 162.909197
F 8.729672 43.736308 141.082197
F 8.348682 43.736308 162.909197
F 17.640472 28.300008 141.238197
F 17.259572 28.300008 163.065197
F 17.640472 36.018108 141.238197
F 17.259572 36.018108 163.065197
F 17.640472 43.736308 141.238197
F 17.259572 43.736308 163.065197
F 26.793472 28.217108 141.417197
F 21.770172 28.125608 163.105197
F 26.697472 35.928908 141.402197
F 15.269972 34.731808 149.384197
F 26.787772 43.686608 141.528197
F 24.120272 34.520108 152.222197
F 8.666162 30.872708 144.720197
F 8.666162 38.590908 144.720197
F 8.666162 46.309008 144.720197
F 17.576972 30.872708 144.876197
F 17.576972 38.590908 144.876197
F 17.576972 23.154508 144.876197
F 26.850572 31.018608 144.971197
F 26.591272 38.477508 144.970197
F 15.269972 27.013608 149.384197
F 26.528972 38.582208 149.643197
F 1.925092 24.448308 148.233197
F 28.915072 24.492408 148.831197
F 1.925092 32.166508 148.233197
F 29.052472 32.134908 148.680197
F 1.925092 39.884708 148.233197
F 28.834072 39.849208 148.681197
F 10.830372 24.440908 148.397197
F 10.830372 32.159108 148.397197
F 10.830372 39.877208 148.397197
F 19.767972 24.447708 148.444197
F 19.810772 32.205008 148.550197
F 19.785472 39.757408 148.541197
F 1.861582 27.006108 151.871197
F 28.859872 26.948708 152.280197
F 1.861582 34.724308 151.871197
F 28.723472 34.708408 152.166197
F 1.861582 42.442508 151.871197
F 28.923472 42.323108 152.478197
F 10.766872 27.013608 152.035197
F 10.766872 34.731808 152.035197
F 10.766872 42.450008 152.035197
F 19.881872 27.080708 152.065197
F 19.659072 34.674208 152.337197
F 19.887572 42.506408 152.301197
F 1.908932 27.006108 149.159197
F 28.748872 27.136308 149.519197
F 1.908932 34.724308 149.159197
F 29.007072 34.742108 149.446197
F 1.908932 42.442508 149.159197
F 28.979672 42.366408 149.605197
F 10.814472 27.013608 149.306197
F 10.814472 34.731808 149.306197
F 10.814472 42.450008 149.306197
F 19.808872 27.082908 149.230197
F 19.688472 34.666808 149.669197
F 19.842872 42.514708 149.455197
F 1.972422 24.448308 145.521197
F 29.040072 24.169608 146.049197
F 1.972422 32.166508 145.521197
F 29.178372 32.039908 145.974197
F 1.972422 39.884708 145.521197
F 28.893372 39.695008 145.951197
F 10.877972 24.440908 145.669197
F 10.877972 32.159108 145.669197
F 10.877972 39.877208 145.669197
F 19.826172 24.297708 145.701197
F 19.796672 32.212608 145.765197
F 19.753472 39.944508 145.891197
F 4.126852 30.870108 149.191197
F 31.329272 30.889608 149.584197
F 4.126852 38.588308 149.191197
F 31.168772 38.614908 149.441197
F 17.561172 28.300008 145.785197
F 4.126852 46.306508 149.191197
F 8.650282 43.736308 145.630197
F 8.586802 38.590908 149.268197
F 13.042272 30.872708 149.345197
F 13.042272 38.590908 149.345197
F 8.650282 36.018108 145.630197
F 13.042272 46.309108 149.345197
F 22.152972 31.013908 149.233197
F 22.078372 38.476008 149.519197
F 8.650282 28.300008 145.630197
F 4.190332 28.302508 145.554197
F 31.495572 28.123408 145.917197
F 4.190332 36.020708 145.554197
F 31.087772 35.940108 146.004197
F 4.190332 43.738908 145.554197
F 31.289172 43.740508 145.954197
F 13.105672 28.300008 145.707197
F 13.105672 36.018108 145.707197
F 13.105672 43.736308 145.707197
F 21.983772 28.035608 145.621197
F 22.218472 35.981508 145.825197
F 22.078172 43.769308 145.817197
F 4.142782 28.302508 148.278197
F 31.267672 28.239908 148.734197
F 4.142782 36.020708 148.278197
F 31.360872 35.896408 148.776197
F 4.142782 43.738908 148.278197
F 31.169572 43.743008 148.629197
F 13.058072 28.300008 148.436197
F 13.058072 36.018108 148.436197
F 13.058072 43.736308 148.436197
F 22.092772 28.156008 148.372197
F 21.906272 35.796908 148.710197
F 22.187772 43.744708 148.507197
F 4.079272 30.870108 151.916197
F 31.040972 30.832208 152.310197
F 4.079272 38.588308 151.916197
F 31.310372 38.489108 152.222197
F 4.079272 46.306508 151.916197
F 8.586802 30.872708 149.268197
F 12.994572 30.872708 152.074197
F 12.994572 38.590908 152.074197
F 24.197172 39.709608 145.649197
F 12.994572 46.309108 152.074197
F 22.133472 30.735408 151.948197
F 21.881772 38.487508 152.145197
F 30.840172 46.116508 159.301197
F 22.467272 28.341008 131.281197
F 22.223572 35.979908 131.213197
F 33.308272 27.083608 159.632197
F 33.447072 39.904808 153.130197
F 22.158272 46.371608 149.525197
F 31.105672 46.335308 137.753197
F 26.748472 46.044908 145.198197
F 26.655472 46.255408 142.400197
F 31.173672 46.310508 156.559197
F 31.407872 46.275008 144.964197
F 22.158272 46.374208 145.072197
F 31.294872 46.208708 152.265197
F 26.507072 46.149008 156.744197
F 21.897172 46.242808 159.458197
F 31.177772 46.178408 142.293197
F 31.181072 46.311508 135.193197
F 22.193972 46.512008 135.061197
F 22.170772 46.512308 137.836197
F 22.045572 23.029708 152.156197
F 26.575972 23.206708 156.627197
F 22.295072 23.438608 135.026197
F 21.976572 23.142308 156.633197
F 26.589772 23.112708 159.498197
F 31.183472 22.879508 157.002197
F 26.844972 23.307108 135.049197
F 31.325872 22.979808 137.748197
F 22.007372 23.189908 149.427197
F 22.091072 23.035708 144.993197
F 1.417102 24.448308 177.336197
F 33.160072 27.046608 166.646197
F 1.417102 32.166508 177.336197
F 28.104172 32.190308 177.651197
F 1.417102 39.884708 177.336197
F 30.376372 43.893208 177.736197
F 10.322372 24.440908 177.500197
F 10.322372 32.159108 177.500197
F 10.322372 39.877208 177.500197
F 19.265472 24.434008 177.623197
F 19.251972 32.068108 177.548197
F 19.164372 39.899808 177.671197
F 1.353592 27.006108 180.974197
F 28.237972 26.894608 181.293197
F 1.353592 34.724308 180.974197
F 27.986072 34.671908 181.299197
F 1.353592 42.442508 180.974197
F 28.143672 42.380808 181.279197
F 10.258872 27.013608 181.137197
F 10.258872 34.731808 181.137197
F 10.258872 42.450008 181.137197
F 19.176872 27.116308 181.139197
F 19.041672 34.522408 181.300197
F 19.300372 42.585508 181.409197
F 1.400942 27.006108 178.262197
F 21.317772 28.176708 184.857197
F 1.400942 34.724308 178.262197
F 28.233172 34.689308 178.555197
F 1.400942 42.442508 178.262197
F 28.222372 42.508308 178.527197
F 10.306572 27.013608 178.409197
F 10.306572 34.731808 178.409197
F 10.306572 42.450008 178.409197
F 19.267872 27.007708 178.354197
F 19.182072 34.602708 178.625197
F 19.122172 42.436108 178.693197
F 1.464432 24.448308 174.624197
F 1.083442 24.448308 196.451197
F 28.265972 24.283608 174.991197
F 1.464432 32.166508 174.624197
F 1.083442 32.166508 196.451197
F 25.757272 30.910808 178.569197
F 1.464432 39.884708 174.624197
F 1.083442 39.884708 196.451197
F 28.608072 39.872008 174.785197
F 10.369972 24.440908 174.771197
F 10.369972 32.159108 174.771197
F 10.369972 39.877208 174.771197
F 19.421772 24.438508 174.861197
F 19.261872 32.122908 174.827197
F 19.435372 39.729308 174.886197
F 3.618862 30.870108 178.294197
F 30.389372 28.140208 177.568197
F 3.618862 38.588308 178.294197
F 30.317072 38.567508 178.450197
F 16.735672 46.309108 193.077197
F 3.618862 46.306508 178.294197
F 17.116672 46.309108 171.250197
F 32.554872 27.108208 185.831197
F 12.534272 30.872708 178.448197
F 12.534272 38.590908 178.448197
F 32.833372 40.043508 167.735197
F 12.534272 46.309108 178.448197
F 21.317772 30.712808 178.709197
F 21.271572 38.553908 178.743197
F 28.187872 32.076408 174.715197
F 3.682342 28.302508 174.656197
F 30.366472 28.285208 174.934197
F 3.682342 36.020708 174.656197
F 30.464372 36.005108 174.776197
F 3.682342 43.738908 174.656197
F 30.457572 43.875608 174.953197
F 12.597772 28.300008 174.810197
F 12.597772 36.018108 174.810197
F 12.597772 43.736308 174.810197
F 21.306872 28.584608 174.829197
F 21.680372 35.958008 174.740197
F 21.472072 43.760008 174.906197
F 3.634792 28.302508 177.381197
F 28.021572 26.978608 178.551197
F 3.634792 36.020708 177.381197
F 30.364572 35.981608 177.624197
F 3.634792 43.738908 177.381197
F 32.741472 32.050008 170.471197
F 12.550072 28.300008 177.538197
F 12.550072 36.018108 177.538197
F 12.550072 43.736308 177.538197
F 21.579372 28.368408 177.471197
F 21.401872 36.017808 177.456197
F 21.436372 43.664308 177.688197
F 3.571282 30.870108 181.019197
F 30.138572 30.548008 181.126197
F 3.571282 38.588308 181.019197
F 30.281572 38.329208 181.158197
F 3.571282 46.306508 181.019197
F 19.465472 26.991008 163.975197
F 12.486572 30.872708 181.176197
F 12.486572 38.590908 181.176197
F 16.815072 46.309108 188.530197
F 12.486572 46.309108 181.176197
F 21.300972 30.662708 181.390197
F 21.236572 38.467208 181.423197
F 16.862672 46.309108 185.801197
F 5.866312 24.440508 177.422197
F 33.090972 34.573108 166.824197
F 5.866312 32.158608 177.422197
F 23.570572 24.549308 177.480197
F 5.866312 39.876808 177.422197
F 19.428972 42.453608 163.887197
F 14.777872 24.440908 177.577197
F 14.777872 32.159108 177.577197
F 14.777872 39.877208 177.577197
F 32.553072 31.972908 177.450197
F 23.435572 32.078308 177.473197
F 23.573672 39.770708 177.766197
F 5.802792 27.014008 181.060197
F 32.115972 42.299508 195.989197
F 5.802792 34.732208 181.060197
F 32.610672 34.535408 178.346197
F 5.802792 42.450408 181.060197
F 32.423172 39.787508 182.132197
F 14.714272 27.013608 181.215197
F 14.714272 34.731808 181.215197
F 14.714272 42.450008 181.215197
F 23.552472 26.906808 181.272197
F 23.565272 34.562908 181.098197
F 23.765572 42.191208 181.249197
F 5.850442 27.014008 178.331197
F 21.803572 38.692708 163.861197
F 5.850442 34.732208 178.331197
F 33.165172 34.708708 164.160197
F 5.850442 42.450408 178.331197
F 32.977072 24.488208 167.576197
F 14.761972 27.013608 178.487197
F 14.761972 34.731808 178.487197
F 14.761972 42.450008 178.487197
F 23.577672 26.929408 178.504197
F 23.651172 34.745208 178.333197
F 23.756472 42.427008 178.543197
F 5.913932 24.440508 174.693197
F 32.832072 32.038508 167.767197
F 5.913932 32.158608 174.693197
F 32.597072 26.851508 178.553197
F 5.913932 39.876808 174.693197
F 32.683172 26.903408 174.103197
F 14.825472 24.440908 174.849197
F 14.825472 32.159108 174.849197
F 14.825472 39.877208 174.849197
F 23.884372 24.476708 174.822197
F 23.684372 32.186708 174.816197
F 23.765472 39.726608 174.959197
F 8.078812 30.872708 178.370197
F 8.078812 38.590908 178.370197
F 32.672472 24.338008 177.636197
F 8.078812 46.309008 178.370197
F 16.989672 30.872708 178.526197
F 16.989672 38.590908 178.526197
F 26.160972 38.624408 173.982197
F 25.696472 30.910408 181.252197
F 28.157072 39.886108 177.584197
F 32.909472 34.771508 171.378197
F 17.243672 46.309108 163.974197
F 8.142292 28.300008 174.732197
F 8.142292 36.018108 174.732197
F 8.142292 43.736308 174.732197
F 17.053172 28.300008 174.888197
F 17.053172 36.018108 174.888197
F 17.053172 43.736308 174.888197
F 25.868272 28.297208 174.797197
F 26.263172 35.972908 174.677197
F 26.145572 43.494208 174.747197
F 8.094682 28.300008 177.461197
F 8.094682 36.018108 177.461197
F 8.094682 43.736308 177.461197
F 17.005572 28.300008 177.616197
F 17.005572 36.018108 177.616197
F 17.005572 43.736308 177.616197
F 25.824072 28.242308 177.410197
F 25.949672 36.132508 177.406197
F 26.098972 43.753808 177.382197
F 8.031172 30.872708 181.099197
F 8.031172 38.590908 181.099197
F 8.031172 46.309008 181.099197
F 16.942072 30.872708 181.254197
F 16.942072 38.590908 181.254197
F 16.942072 23.154508 181.254197
F 30.325372 30.781908 178.450197
F 25.710072 38.479108 181.385197
F 25.950972 30.834108 173.833197
F 17.069072 46.309108 173.978197
F 1.290112 24.448308 184.612197
F 27.810572 24.373808 184.942197
F 1.290112 32.166508 184.612197
F 27.816472 32.051208 184.943197
F 1.290112 39.884708 184.612197
F 28.027172 39.933208 184.916197
F 10.195372 24.440908 184.775197
F 10.195372 32.159108 184.775197
F 10.195372 39.877208 184.775197
F 18.987572 24.450408 184.929197
F 19.079972 32.206508 184.944197
F 19.068572 39.885108 184.882197
F 1.607592 27.006108 166.422197
F 1.226602 27.006108 188.249197
F 28.467472 26.875808 166.615197
F 27.874472 26.973208 188.512197
F 1.607592 34.724308 166.422197
F 1.226602 34.724308 188.249197
F 28.414772 34.739608 166.791197
F 27.802372 34.768708 188.585197
F 1.607592 42.442508 166.422197
F 1.226602 42.442508 188.249197
F 28.337972 42.372708 166.796197
F 27.943972 42.353808 188.444197
F 10.512872 27.013608 166.586197
F 10.131872 27.013608 188.413197
F 10.512872 34.731808 166.586197
F 10.131872 34.731808 188.413197
F 10.512872 42.450008 166.586197
F 10.131872 42.450008 188.413197
F 19.363172 26.992708 166.721197
F 19.017572 26.932208 188.702197
F 19.406672 34.660708 166.584197
F 19.064772 34.739508 188.637197
F 19.432872 42.638208 166.658197
F 19.026272 42.477108 188.548197
F 1.273952 27.006108 185.537197
F 32.719572 34.618208 174.036197
F 28.111472 26.913708 185.802197
F 1.273952 34.724308 185.537197
F 32.806372 24.359808 170.332197
F 27.644172 34.649408 185.894197
F 1.273952 42.442508 185.537197
F 30.704672 30.764008 164.029197
F 28.153072 42.512908 185.769197
F 10.560572 27.013608 163.858197
F 10.179572 27.013608 185.685197
F 10.560572 34.731808 163.858197
F 10.179572 34.731808 185.685197
F 10.560572 42.450008 163.858197
F 10.179572 42.450008 185.685197
F 32.873172 42.577508 171.504197
F 19.057572 27.038508 186.022197
F 32.311972 26.816608 193.285197
F 19.044872 34.677608 185.855197
F 32.361772 40.060108 184.878197
F 32.364872 34.430508 193.090197
F 1.337442 24.448308 181.900197
F 28.059672 24.251908 182.144197
F 1.337432 32.166508 181.900197
F 27.949472 32.195808 182.245197
F 1.337442 39.884708 181.900197
F 28.055972 39.812708 182.164197
F 10.243072 24.440908 182.047197
F 10.243072 32.159108 182.047197
F 10.243072 39.877208 182.047197
F 32.664972 26.995208 171.413197
F 19.145872 31.999208 182.189197
F 19.197272 40.006708 182.360197
F 3.872852 30.870108 163.743197
F 3.491862 30.870108 185.570197
F 33.118172 42.533108 164.018197
F 30.116372 30.707408 185.858197
F 3.872852 38.588308 163.743197
F 3.491862 38.588308 185.570197
F 32.576472 42.369608 181.236197
F 30.240472 38.623108 186.083197
F 16.688072 23.154508 195.805197
F 17.069072 23.154508 173.978197
F 3.872852 46.306508 163.743197
F 3.491862 46.306508 185.570197
F 16.688072 38.590908 195.805197
F 17.069072 38.590908 173.978197
F 26.120472 30.872508 166.617197
F 16.688072 46.309108 195.805197
F 12.788272 30.872708 163.897197
F 12.407272 30.872708 185.724197
F 12.788272 38.590908 163.897197
F 12.407272 38.590908 185.724197
F 16.688072 30.872708 195.805197
F 17.069072 30.872708 173.978197
F 12.788272 46.309108 163.897197
F 12.407272 46.309108 185.724197
F 26.187272 30.986608 163.971197
F 21.294972 38.432408 185.702197
F 32.873972 27.105808 163.887197
F 19.169172 42.472108 185.735197
F 32.670172 31.925408 174.756197
F 7.777182 46.309008 195.650197
F 3.555352 28.302508 181.932197
F 30.428872 28.119008 182.130197
F 3.555352 36.020708 181.932197
F 30.196972 35.854908 182.254197
F 3.555352 43.738908 181.932197
F 30.361872 43.767508 182.129197
F 12.470772 28.300008 182.086197
F 12.470772 36.018108 182.086197
F 12.470772 43.736308 182.086197
F 21.384272 28.209808 182.217197
F 21.331772 35.726708 182.136197
F 21.603572 43.675108 182.236197
F 3.507792 28.302508 184.657197
F 30.303372 28.276408 184.768197
F 3.507792 36.020708 184.657197
F 32.466972 32.050008 182.190197
F 3.507792 43.738908 184.657197
F 30.407972 43.857808 184.743197
F 12.423072 28.300008 184.814197
F 12.423072 36.018108 184.814197
F 12.423072 43.736308 184.814197
F 21.223872 30.660008 185.660197
F 21.402872 35.859608 184.840197
F 21.336672 43.835608 184.994197
F 3.825282 30.870108 166.468197
F 3.444292 30.870108 188.295197
F 30.601772 30.702208 166.764197
F 30.094272 30.643408 188.667197
F 3.825282 38.588308 166.468197
F 3.444292 38.588308 188.295197
F 30.858172 38.455008 166.797197
F 30.119072 38.567108 188.811197
F 3.825282 46.306508 166.468197
F 3.444292 46.306508 188.295197
F 19.731372 34.652608 163.865197
F 16.942072 46.309108 181.254197
F 12.740572 30.872708 166.625197
F 12.359572 30.872708 188.452197
F 12.740572 38.590908 166.625197
F 12.359572 38.590908 188.452197
F 8.158172 46.309008 173.823197
F 7.777182 38.590908 195.650197
F 12.740572 46.309108 166.625197
F 12.359572 46.309108 188.452197
F 21.694972 30.864708 166.763197
F 21.072872 30.905408 188.357197
F 21.534472 38.606008 166.530197
F 21.268272 38.553908 188.328197
F 32.702472 24.382208 182.426197
F 24.025972 42.473108 163.749197
F 5.739312 24.440508 184.698197
F 32.412572 24.496208 185.195197
F 5.739312 32.158608 184.698197
F 32.315972 32.217508 184.916197
F 5.739312 39.876808 184.698197
F 32.602472 42.454308 178.422197
F 14.650872 24.440908 184.853197
F 14.650872 32.159108 184.853197
F 14.650872 39.877208 184.853197
F 23.498672 24.368508 184.908197
F 23.447272 31.985508 184.940197
F 23.495672 39.801208 184.855197
F 6.056792 27.014008 166.509197
F 5.675802 27.014008 188.336197
F 32.497672 34.614408 181.101197
F 32.397872 26.940608 188.645197
F 6.056792 34.732208 166.509197
F 5.675802 34.732208 188.336197
F 32.997872 40.071808 170.462197
F 32.283672 34.528508 188.568197
F 6.056792 42.450408 166.509197
F 5.675802 42.450408 188.336197
F 7.840692 28.300008 192.012197
F 32.410172 42.279708 188.799197
F 14.968272 27.013608 166.664197
F 14.587272 27.013608 188.491197
F 14.968272 34.731808 166.664197
F 14.587272 34.731808 188.491197
F 14.968272 42.450008 166.664197
F 14.587272 42.450008 188.491197
F 23.813472 26.897908 166.780197
F 23.361372 26.948808 188.493197
F 24.138372 34.925808 166.530197
F 23.407072 34.486908 188.653197
F 23.919872 42.524008 166.571197
F 23.382872 42.111808 188.517197
F 6.104432 27.014008 163.780197
F 5.723442 27.014008 185.607197
F 32.196572 24.358608 189.467197
F 32.799372 24.247808 174.905197
F 6.104432 34.732208 163.780197
F 5.723442 34.732208 185.607197
F 28.442572 26.928108 163.896197
F 32.273572 34.701908 185.985197
F 6.104432 42.450408 163.780197
F 5.723442 42.450408 185.607197
F 21.681272 30.712208 164.034197
F 32.620772 42.569308 185.949197
F 15.015972 27.013608 163.935197
F 14.634972 27.013608 185.762197
F 15.015972 34.731808 163.935197
F 14.634972 34.731808 185.762197
F 15.015972 42.450008 163.935197
F 14.634972 42.450008 185.762197
F 19.055172 34.693508 195.666197
F 23.633472 26.969008 185.774197
F 23.332472 42.434008 195.802197
F 23.590072 34.607608 185.856197
F 27.901772 34.650908 195.840197
F 23.520472 42.332008 185.830197
F 5.786932 24.440508 181.969197
F 28.590272 34.745508 164.051197
F 5.786932 32.158608 181.969197
F 29.975272 35.974608 185.081197
F 5.786932 39.876808 181.969197
F 32.072672 26.815208 195.863197
F 14.698472 24.440908 182.125197
F 14.698472 32.159108 182.125197
F 14.698472 39.877208 182.125197
F 23.548072 24.425408 182.189197
F 23.536572 32.020708 182.254197
F 23.553972 39.652108 182.165197
F 8.332802 30.872708 163.819197
F 7.951812 30.872708 185.646197
F 8.332802 38.590908 163.819197
F 7.951812 38.590908 185.646197
F 8.158172 38.590908 173.823197
F 7.777182 30.872708 195.650197
F 8.332802 46.309008 163.819197
F 7.951812 46.309008 185.646197
F 17.243672 30.872708 163.974197
F 16.862672 30.872708 185.801197
F 17.243672 38.590908 163.974197
F 16.862672 38.590908 185.801197
F 8.158172 30.872708 173.823197
F 25.646572 43.678308 192.120197
F 8.221682 36.018108 170.185197
F 25.547472 30.736708 185.842197
F 25.694572 30.727308 196.053197
F 25.787672 38.649108 185.717197
F 26.104272 43.645608 170.341197
F 25.739372 36.077008 192.396197
F 16.989672 46.309108 178.526197
F 8.221682 28.300008 170.185197
F 8.015302 28.300008 182.008197
F 8.015302 36.018108 182.008197
F 8.015302 43.736308 182.008197
F 16.926172 28.300008 182.164197
F 16.926172 36.018108 182.164197
F 16.926172 43.736308 182.164197
F 25.958172 28.244508 182.054197
F 25.778072 35.822708 182.143197
F 25.975572 43.516008 182.299197
F 7.967682 28.300008 184.736197
F 7.967682 36.018108 184.736197
F 7.967682 43.736308 184.736197
F 16.878572 28.300008 184.892197
F 16.878572 36.018108 184.892197
F 16.878572 43.736308 184.892197
F 25.777872 28.238308 184.809197
F 25.565272 36.089908 184.887197
F 25.743072 43.714108 185.117197
F 8.285172 30.872708 166.547197
F 7.904182 30.872708 188.374197
F 8.285172 38.590908 166.547197
F 7.904182 38.590908 188.374197
F 8.285172 46.309008 166.547197
F 7.904182 46.309008 188.374197
F 17.195972 30.872708 166.703197
F 16.815072 30.872708 188.530197
F 17.195972 38.590908 166.703197
F 16.815072 38.590908 188.530197
F 17.195972 23.154508 166.703197
F 16.815072 23.154508 188.530197
F 25.927272 38.599008 178.632197
F 25.857272 30.775608 188.724197
F 26.313772 38.692708 166.672197
F 25.872772 38.399008 188.418197
F 25.529272 43.535008 189.417197
F 24.105172 24.394008 167.750197
F 32.304072 31.851308 192.289197
F 21.154172 30.730908 195.829197
F 1.544102 24.448308 170.060197
F 1.163112 24.448308 191.887197
F 28.464972 24.183808 170.414197
F 27.784072 24.354408 192.283197
F 1.544102 32.166508 170.060197
F 1.163112 32.166508 191.887197
F 28.391772 32.191108 170.101197
F 27.874272 32.167908 192.283197
F 1.544102 39.884708 170.060197
F 1.163112 39.884708 191.887197
F 28.593672 39.786308 170.434197
F 27.949872 39.849508 192.350197
F 10.449372 24.440908 170.224197
F 10.068372 24.440908 192.051197
F 10.449372 32.159108 170.224197
F 10.068372 32.159108 192.051197
F 10.449372 39.877208 170.224197
F 10.068372 39.877208 192.051197
F 19.324372 24.325708 170.412197
F 18.999172 24.329008 192.138197
F 19.430472 32.253908 170.303197
F 19.042172 32.109508 192.206197
F 19.381672 39.830808 170.293197
F 18.986272 39.969708 192.091197
F 1.480592 27.006108 173.698197
F 1.099602 27.006108 195.525197
F 28.148672 27.029808 174.052197
F 32.763272 42.575808 174.132197
F 1.480592 34.724308 173.698197
F 1.099602 34.724308 195.525197
F 28.397572 34.576308 173.618197
F 23.340272 27.075908 195.811197
F 1.480592 42.442508 173.698197
F 1.099602 42.442508 195.525197
F 28.396772 42.452408 173.833197
F 23.563972 34.680508 195.911197
F 10.385872 27.013608 173.862197
F 10.004872 27.013608 195.689197
F 10.385872 34.731808 173.862197
F 10.004872 34.731808 195.689197
F 10.385872 42.450008 173.862197
F 10.004872 42.450008 195.689197
F 19.249972 27.036008 173.952197
F 16.799172 43.736308 189.439197
F 19.248472 34.851208 174.019197
F 25.633572 38.620708 193.076197
F 19.301072 42.350008 173.844197
F 28.178172 24.261108 177.785197
F 1.527942 27.006108 170.986197
F 1.146952 27.006108 192.813197
F 28.186672 26.806008 171.182197
F 27.967172 26.831608 193.365197
F 1.527942 34.724308 170.986197
F 1.146952 34.724308 192.813197
F 28.416472 34.688208 170.949197
F 27.938672 34.573508 193.168197
F 1.527942 42.442508 170.986197
F 1.146952 42.442508 192.813197
F 28.305072 42.467708 171.181197
F 27.873072 42.552008 192.998197
F 10.433572 27.013608 171.133197
F 10.052572 27.013608 192.960197
F 10.433572 34.731808 171.133197
F 10.052572 34.731808 192.960197
F 10.433572 42.450008 171.133197
F 10.052572 42.450008 192.960197
F 19.297372 27.026408 171.227197
F 18.886272 26.905008 192.877197
F 19.367372 34.814608 171.339197
F 19.089572 34.661908 192.824197
F 19.523072 42.358608 171.065197
F 18.979972 42.446108 192.943197
F 1.591432 24.448308 167.348197
F 1.210442 24.448308 189.175197
F 28.587272 24.334008 167.479197
F 27.902272 24.369108 189.567197
F 1.591432 32.166508 167.348197
F 1.210442 32.166508 189.175197
F 28.329872 32.152708 167.434197
F 28.056372 32.122508 189.585197
F 1.591432 39.884708 167.348197
F 1.210442 39.884708 189.175197
F 28.649472 39.836208 167.647197
F 28.044672 39.855708 189.570197
F 10.496972 24.440908 167.496197
F 10.116072 24.440908 189.323197
F 10.496972 32.159108 167.496197
F 10.116072 32.159108 189.323197
F 10.496972 39.877208 167.496197
F 10.116072 39.877208 189.323197
F 19.196272 24.496508 167.708197
F 19.054172 24.246708 189.435197
F 19.372672 32.149608 167.602197
F 19.032172 32.148408 189.495197
F 19.447172 40.061508 167.554197
F 18.973772 39.994608 189.277197
F 3.745862 30.870108 171.018197
F 3.364862 30.870108 192.845197
F 30.484572 30.815108 171.165197
F 30.097572 30.842408 193.115197
F 3.745862 38.588308 171.018197
F 3.364862 38.588308 192.845197
F 30.778272 38.641408 171.256197
F 30.164772 38.437708 193.165197
F 26.048572 36.084108 170.409197
F 25.751772 28.198708 192.291197
F 3.745862 46.306508 171.018197
F 3.364862 46.306508 192.845197
F 25.977172 28.041808 170.154197
F 16.751572 43.736308 192.168197
F 16.799172 28.300008 189.439197
F 17.180172 43.736308 167.612197
F 12.661272 30.872708 171.172197
F 12.280272 30.872708 192.999197
F 12.661272 38.590908 171.172197
F 12.280272 38.590908 192.999197
F 17.132572 43.736308 170.341197
F 16.751572 36.018108 192.168197
F 12.661272 46.309108 171.172197
F 12.280272 46.309108 192.999197
F 21.593872 30.864608 171.144197
F 21.182672 30.806908 193.183197
F 21.572172 38.440708 171.128197
F 21.144172 38.580708 193.107197
F 17.180172 28.300008 167.612197
F 23.818972 26.951208 171.219197
F 3.809342 28.302508 167.381197
F 3.428352 28.302508 189.208197
F 30.677672 28.009108 167.723197
F 30.076372 28.055408 189.446197
F 3.809342 36.020708 167.381197
F 3.428352 36.020708 189.208197
F 30.863672 35.783008 167.667197
F 30.165672 35.857408 189.759197
F 3.809342 43.738908 167.381197
F 3.428352 43.738908 189.208197
F 30.531572 43.781008 167.691197
F 30.045672 43.854908 189.431197
F 12.724772 28.300008 167.534197
F 12.343772 28.300008 189.361197
F 12.724772 36.018108 167.534197
F 12.343772 36.018108 189.361197
F 12.724772 43.736308 167.534197
F 12.343772 43.736308 189.361197
F 21.616172 28.205208 167.608197
F 21.179872 28.323908 189.427197
F 21.646672 35.903208 167.473197
F 21.263872 35.993308 189.426197
F 21.733172 43.814508 167.549197
F 21.181972 43.697108 189.405197
F 3.761792 28.302508 170.105197
F 3.380802 28.302508 191.932197
F 30.370572 28.252308 170.486197
F 30.052272 28.212208 192.031197
F 3.761792 36.020708 170.105197
F 3.380802 36.020708 191.932197
F 30.696272 36.110008 170.289197
F 21.228772 38.676808 195.718197
F 3.761792 43.738908 170.105197
F 3.380802 43.738908 191.932197
F 30.657772 43.732108 170.540197
F 30.186372 43.859508 192.173197
F 12.677072 28.300008 170.263197
F 12.296072 28.300008 192.090197
F 12.677072 36.018108 170.263197
F 12.296072 36.018108 192.090197
F 12.677072 43.736308 170.263197
F 12.296072 43.736308 192.090197
F 21.626972 28.237708 170.356197
F 21.199872 28.208508 192.309197
F 21.542972 35.837608 170.213197
F 21.277572 36.045808 192.107197
F 21.552472 43.780208 170.286197
F 21.282672 43.792108 192.166197
F 3.698282 30.870108 173.743197
F 3.317292 30.870108 195.570197
F 30.442972 30.803708 173.841197
F 32.616572 26.912508 181.183197
F 3.698282 38.588308 173.743197
F 3.317292 38.588308 195.570197
F 30.699272 38.499608 173.903197
F 18.847972 42.467908 195.756197
F 3.698282 46.306508 173.743197
F 3.317292 46.306508 195.570197
F 17.180172 36.018108 167.612197
F 26.177672 43.794308 167.475197
F 12.613572 30.872708 173.901197
F 12.232572 30.872708 195.728197
F 12.613572 38.590908 173.901197
F 12.232572 38.590908 195.728197
F 17.132572 36.018108 170.341197
F 16.751572 28.300008 192.168197
F 12.613572 46.309108 173.901197
F 12.232572 46.309108 195.728197
F 21.581672 31.000008 173.821197
F 26.236572 36.241008 167.648197
F 21.663072 38.511708 173.966197
F 18.842072 26.996608 195.665197
F 16.799172 36.018108 189.439197
F 25.583072 28.134308 189.522197
F 5.993302 24.440508 170.146197
F 5.612312 24.440508 191.973197
F 32.594572 39.814808 177.587197
F 32.201972 24.252108 192.226197
F 5.993302 32.158608 170.146197
F 5.612312 32.158608 191.973197
F 21.293672 22.966508 188.501197
F 30.134772 35.828108 192.460197
F 5.993302 39.876808 170.146197
F 5.612312 39.876808 191.973197
F 32.268072 31.967208 189.522197
F 32.425772 39.674008 192.365197
F 14.904872 24.440908 170.302197
F 14.523872 24.440908 192.129197
F 14.904872 32.159108 170.302197
F 14.523872 32.159108 192.129197
F 14.904872 39.877208 170.302197
F 14.523872 39.877208 192.129197
F 23.715472 24.347108 170.394197
F 23.362872 24.575708 192.018197
F 23.923672 32.173808 170.188197
F 23.513372 31.982108 192.295197
F 23.958272 39.694108 170.310197
F 23.405872 39.853708 192.075197
F 5.929792 27.014008 173.784197
F 5.548802 27.014008 195.611197
F 26.236772 38.516108 171.308197
F 25.813072 30.741608 193.283197
F 5.929792 34.732208 173.784197
F 5.548802 34.732208 195.611197
F 19.103672 24.576508 182.221197
F 8.269292 36.018108 167.457197
F 5.929792 42.450408 173.784197
F 5.548802 42.450408 195.611197
F 25.688172 38.503708 195.890197
F 26.062372 28.321308 167.398197
F 14.841272 27.013608 173.940197
F 14.460272 27.013608 195.766197
F 14.841272 34.731808 173.940197
F 14.460272 34.731808 195.766197
F 14.841272 42.450008 173.940197
F 14.460272 42.450008 195.766197
F 23.506672 27.115508 173.937197
F 7.888302 36.018108 189.284197
F 23.917072 34.731408 173.976197
F 7.888302 28.300008 189.284197
F 23.623572 42.367108 173.813197
F 8.269292 43.736308 167.457197
F 5.977442 27.014008 171.055197
F 5.596452 27.014008 192.882197
F 32.259672 34.663108 195.900197
F 27.825172 42.329908 195.606197
F 5.977442 34.732208 171.055197
F 5.596452 34.732208 192.882197
F 21.138972 23.151808 185.690197
F 26.122572 30.761508 170.878197
F 5.977442 42.450408 171.055197
F 5.596452 42.450408 192.882197
F 7.888302 43.736308 189.284197
F 32.098572 42.187708 193.290197
F 14.888972 27.013608 171.211197
F 14.507972 27.013608 193.038197
F 14.888972 34.731808 171.211197
F 14.507972 34.731808 193.038197
F 14.888972 42.450008 171.211197
F 14.507972 42.450008 193.038197
F 30.123172 30.808208 195.786197
F 23.485172 26.989308 193.079197
F 23.815472 34.670308 171.203197
F 23.457272 34.640608 193.165197
F 23.844772 42.416808 171.188197
F 23.357672 42.508308 193.111197
F 6.040932 24.440508 167.417197
F 5.659932 24.440508 189.244197
F 8.269292 28.300008 167.457197
F 29.996472 38.654408 195.880197
F 6.040932 32.158608 167.417197
F 5.659932 32.158608 189.244197
F 25.606072 35.956508 189.706197
F 27.897872 27.135008 195.978197
F 6.040932 39.876808 167.417197
F 5.659932 39.876808 189.244197
F 32.754172 39.981408 174.884197
F 32.476772 39.694808 189.588197
F 14.952472 24.440908 167.573197
F 14.571472 24.440908 189.400197
F 14.952472 32.159108 167.573197
F 14.571472 32.159108 189.400197
F 14.952472 39.877208 167.573197
F 14.571472 39.877208 189.400197
F 32.852172 42.452908 166.795197
F 23.477372 24.367308 189.419197
F 23.976172 32.311008 167.508197
F 23.552872 31.928308 189.503197
F 23.779572 39.610508 167.596197
F 23.590872 39.595508 189.360197
F 8.205812 30.872708 171.094197
F 7.824812 30.872708 192.921197
F 8.205812 38.590908 171.094197
F 7.824812 38.590908 192.921197
F 17.132572 28.300008 170.341197
F 7.840692 43.736308 192.012197
F 8.205812 46.309008 171.094197
F 7.824812 46.309008 192.921197
F 17.116672 30.872708 171.250197
F 16.735672 30.872708 193.077197
F 17.116672 38.590908 171.250197
F 16.735672 38.590908 193.077197
F 8.221682 43.736308 170.185197
F 7.840692 36.018108 192.012197
F 24.130672 34.967908 163.814197
F 30.446172 23.094008 178.581197
F 24.091072 26.980008 163.944197
F 26.417672 38.599808 163.847197
F 28.596872 42.392708 164.031197
F 21.975472 23.085808 164.094197
F 21.537172 23.142508 171.354197
F 26.110972 23.104808 171.138197
F 31.029672 38.584008 164.045197
F 26.201772 46.286808 163.725197
F 29.915972 46.261408 195.827197
F 30.032372 46.352908 188.471197
F 21.486972 46.120208 178.550197
F 30.444872 46.581808 174.009197
F 30.112572 46.359008 193.122197
F 21.520872 46.275908 174.112197
F 30.734572 46.284908 163.895197
F 26.100572 46.473308 166.500197
F 25.560872 46.268408 195.599197
F 21.144272 46.253808 188.488197
F 21.124172 46.503608 192.953197
F 21.612072 46.212608 171.355197
F 21.307072 46.424308 185.774197
F 20.998872 46.178008 195.725197
F 25.944872 46.045408 181.151197
F 25.815772 46.157408 188.501197
F 25.995672 46.204808 178.460197
F 21.600272 46.262308 181.283197
F 30.501372 46.437808 181.258197
F 26.202272 46.344408 171.121197
F 25.796572 46.207008 192.820197
F 21.699472 23.152608 174.093197
F 26.340772 22.952808 166.721197
F 25.996972 23.262108 173.897197
F 30.528272 23.070608 174.013197
F 25.728872 23.151408 195.776197
F 21.718572 23.378408 166.773197
F 21.260272 23.091508 195.829197
F 30.746072 22.837908 171.321197
F 1.036112 24.448308 199.163197
F 0.663007 24.458808 221.006197
F 27.833972 24.443808 199.497197
F 27.467372 24.373308 221.485197
F 1.036112 32.166508 199.163197
F 0.663007 32.176908 221.006197
F 27.529572 32.103208 199.628197
F 27.577072 32.095208 221.445197
F 1.036112 39.884708 199.163197
F 0.663007 39.895108 221.006197
F 27.595572 39.883208 199.480197
F 27.117872 39.803508 221.399197
F 9.941412 24.440908 199.327197
F 9.560422 24.440908 221.154197
F 9.941412 32.159108 199.327197
F 9.560422 32.159108 221.154197
F 9.941412 39.877208 199.327197
F 9.560422 39.877208 221.154197
F 18.802772 24.299908 199.513197
F 18.466572 24.393008 221.691197
F 18.786072 32.239108 199.362197
F 18.486772 32.233508 221.490197
F 18.888272 39.868308 199.293197
F 18.426372 39.750108 221.273197
F 0.972572 27.005508 202.801197
F 0.600709 26.995808 224.644197
F 27.690772 26.963508 203.021197
F 27.277372 27.078608 225.075197
F 0.972572 34.723708 202.801197
F 0.600709 34.714008 224.644197
F 27.689572 34.605708 203.271197
F 27.344272 34.675108 225.160197
F 0.972572 42.441808 202.801197
F 0.600709 42.432108 224.644197
F 27.455672 42.188308 203.264197
F 27.131072 42.538408 224.818197
F 9.877902 27.013608 202.964197
F 9.496912 27.013608 224.791197
F 9.877902 34.731808 202.964197
F 9.496912 34.731808 224.791197
F 9.877902 42.450008 202.964197
F 9.496912 42.450008 224.791197
F 18.578872 26.857108 203.111197
F 18.322172 26.813308 225.127197
F 18.786572 34.458708 203.172197
F 18.411772 34.714108 224.919197
F 18.761772 42.456108 203.254197
F 18.424572 42.326408 224.913197
F 1.019932 27.006208 200.089197
F 0.520260 27.053208 221.922197
F 27.671972 26.946108 200.303197
F 27.461972 27.106408 222.328197
F 1.019932 34.724308 200.089197
F 0.520259 34.771408 221.922197
F 27.610972 34.650008 200.649197
F 27.320872 34.677008 222.432197
F 1.019932 42.442508 200.089197
F 0.520259 42.489508 221.922197
F 27.576272 42.429808 200.433197
F 27.081872 42.279908 222.126197
F 9.925542 27.013608 200.236197
F 9.544552 27.013608 222.063197
F 9.925542 34.731808 200.236197
F 9.544552 34.731808 222.063197
F 9.925542 42.450008 200.236197
F 9.544552 42.450008 222.063197
F 18.717572 26.849408 200.447197
F 18.478272 27.030308 222.426197
F 18.972372 34.704708 200.461197
F 18.380672 34.877108 222.254197
F 18.577772 42.311508 200.600197
F 18.382672 42.237208 222.224197
F 0.566471 24.394408 218.284197
F 31.979972 24.396608 228.899197
F 27.281572 24.272708 218.805197
F 0.566471 32.112508 218.284197
F 27.973972 32.165908 196.792197
F 27.392772 32.073008 218.697197
F 0.566471 39.830708 218.284197
F 27.737172 39.922508 196.792197
F 27.322172 39.843408 218.591197
F 9.989072 24.440908 196.598197
F 9.608032 24.440908 218.425197
F 9.989072 32.159108 196.598197
F 9.608032 32.159108 218.425197
F 9.989072 39.877208 196.598197
F 9.608032 39.877208 218.425197
F 18.236772 39.882208 228.579197
F 18.469372 24.412208 218.791197
F 23.367972 24.510208 196.770197
F 18.358872 32.299308 218.756197
F 25.630872 43.658808 196.541197
F 18.562872 39.849508 218.491197
F 3.237862 30.870108 200.121197
F 2.857852 30.870808 221.949197
F 29.875672 30.980408 200.419197
F 29.636172 30.649908 222.547197
F 3.237862 38.588308 200.121197
F 2.857852 38.588908 221.949197
F 29.692972 38.540308 200.502197
F 29.377572 38.554408 222.267197
F 7.523162 23.154508 210.201197
F 22.964572 24.207808 228.655197
F 3.237862 46.306508 200.121197
F 2.857852 46.307108 221.949197
F 25.198472 38.672308 217.529197
F 25.151972 30.706308 217.790197
F 19.061372 24.343108 196.642197
F 7.269152 23.154508 224.752197
F 12.153272 30.872708 200.275197
F 11.772272 30.872708 222.102197
F 12.153272 38.590908 200.275197
F 11.772272 38.590908 222.102197
F 16.307072 23.154508 217.632197
F 16.307072 38.590908 217.632197
F 12.153272 46.309108 200.275197
F 11.772272 46.309108 222.102197
F 21.042872 30.811208 200.224197
F 20.633372 30.867108 222.251197
F 20.938972 38.552708 200.361197
F 20.759772 38.649908 222.190197
F 16.307072 30.872708 217.632197
F 20.487372 43.727708 228.560197
F 3.301352 28.302508 196.483197
F 2.921102 28.301908 218.311197
F 27.676572 24.357408 214.148197
F 29.798172 28.218308 218.819197
F 3.301352 36.020708 196.483197
F 2.921102 36.020008 218.311197
F 18.904472 32.138108 196.631197
F 29.492572 35.975508 218.620197
F 3.301352 43.738908 196.483197
F 2.921102 43.738208 218.311197
F 31.611872 39.641208 228.614197
F 29.402272 43.809908 218.698197
F 12.216772 28.300008 196.637197
F 11.835772 28.300008 218.464197
F 12.216772 36.018108 196.637197
F 11.835772 36.018108 218.464197
F 12.216772 43.736308 196.637197
F 11.835772 43.736308 218.464197
F 31.695472 32.055008 228.902197
F 20.709972 28.323008 218.849197
F 24.972272 28.297108 228.935197
F 20.753472 36.099408 218.558197
F 27.238672 39.925808 228.686197
F 20.701772 43.742808 218.561197
F 3.253792 28.302508 199.208197
F 2.862532 28.300308 221.039197
F 30.096972 28.385208 199.510197
F 29.670472 28.246708 221.524197
F 3.253792 36.020708 199.208197
F 2.862532 36.018508 221.039197
F 29.876372 35.926208 199.591197
F 29.621572 35.887008 221.432197
F 3.253792 43.738908 199.208197
F 2.862532 43.736708 221.039197
F 29.721472 43.760608 199.676197
F 29.314872 43.779208 221.560197
F 12.169172 28.300008 199.365197
F 11.788172 28.300008 221.192197
F 12.169172 36.018108 199.365197
F 11.788172 36.018108 221.192197
F 12.169172 43.736308 199.365197
F 11.788172 43.736308 221.192197
F 21.000172 28.187808 199.495197
F 20.607672 28.358508 221.493197
F 21.004372 36.108808 199.363197
F 20.644672 36.071208 221.267197
F 20.768672 43.649108 199.454197
F 20.741072 43.643308 221.277197
F 3.189152 30.870508 202.846197
F 2.799862 30.871908 224.677197
F 29.962372 30.963308 203.204197
F 29.396672 30.984108 225.281197
F 3.189152 38.588708 202.846197
F 2.799862 38.590108 224.677197
F 29.803272 38.479708 203.322197
F 29.649772 38.491008 224.997197
F 3.189152 46.306908 202.846197
F 2.799862 46.308308 224.677197
F 22.896172 39.891008 228.800197
F 7.396152 23.154508 217.477197
F 12.105572 30.872708 203.003197
F 11.724672 30.872708 224.830197
F 12.105572 38.590908 203.003197
F 11.724672 38.590908 224.830197
F 7.396152 38.590908 217.477197
F 7.396152 30.872708 217.477197
F 12.105572 46.309108 203.003197
F 11.724672 46.309108 224.830197
F 20.944972 30.577108 202.927197
F 20.546272 30.936508 224.907197
F 20.925372 38.677708 203.069197
F 20.578472 38.673208 224.960197
F 16.354672 46.309108 214.904197
F 18.530472 32.118508 228.623197
F 5.485312 24.440508 199.249197
F 5.104382 24.440408 221.076197
F 29.387372 43.407508 228.647197
F 31.980872 24.353608 221.686197
F 5.485312 32.158608 199.249197
F 5.104382 32.158608 221.076197
F 32.091772 32.137508 199.544197
F 31.693772 32.001708 221.625197
F 5.485312 39.876808 199.249197
F 5.104382 39.876808 221.076197
F 31.880472 39.834408 199.705197
F 31.568672 39.796208 221.442197
F 14.396872 24.440908 199.404197
F 14.015872 24.440908 221.231197
F 14.396872 32.159108 199.404197
F 14.015872 32.159108 221.231197
F 14.396872 39.877208 199.404197
F 14.015872 39.877208 221.231197
F 23.263472 24.480408 199.409197
F 23.006872 24.572008 221.474197
F 23.199072 32.179208 199.369197
F 22.940272 32.205008 221.672197
F 23.327872 39.857408 199.599197
F 22.905872 39.740108 221.124197
F 5.421802 27.014008 202.887197
F 5.040882 27.014108 224.714197
F 31.986272 26.954808 203.081197
F 31.740572 27.061608 225.319197
F 5.421802 34.732208 202.887197
F 5.040882 34.732208 224.714197
F 32.166772 34.763508 203.295197
F 31.920072 34.489008 225.431197
F 5.421802 42.450408 202.887197
F 5.040882 42.450408 224.714197
F 31.794372 42.319108 203.499197
F 31.563872 42.244408 225.044197
F 14.333372 27.013608 203.042197
F 13.952372 27.013608 224.869197
F 14.333372 34.731808 203.042197
F 13.952372 34.731808 224.869197
F 14.333372 42.450008 203.042197
F 13.952372 42.450008 224.869197
F 23.277972 26.946708 203.166197
F 22.893072 26.759508 225.120197
F 23.069872 34.632908 203.022197
F 22.909172 34.757608 225.170197
F 23.120372 42.459108 203.126197
F 22.872572 42.289908 225.086197
F 5.469452 27.014008 200.158197
F 5.087602 27.013908 221.985197
F 29.592572 28.214408 228.753197
F 31.728672 26.983108 222.493197
F 5.469452 34.732208 200.158197
F 5.087602 34.732008 221.985197
F 32.048272 34.690208 200.622197
F 31.739772 34.673608 222.468197
F 5.469452 42.450408 200.158197
F 5.087602 42.450208 221.985197
F 31.878272 42.370108 200.784197
F 31.526372 42.353808 222.311197
F 14.380972 27.013608 200.314197
F 13.999972 27.013608 222.141197
F 14.380972 34.731808 200.314197
F 13.999972 34.731808 222.141197
F 14.380972 42.450008 200.314197
F 13.999972 42.450008 222.141197
F 23.228472 26.986408 200.514197
F 22.941372 27.058508 222.444197
F 23.157372 34.661708 200.403197
F 22.800572 34.774908 222.396197
F 23.170672 42.449208 200.343197
F 22.873872 42.263508 222.243197
F 5.532942 24.440508 196.520197
F 5.151142 24.440708 218.347197
F 27.825872 24.489208 196.700197
F 31.909472 24.382908 218.921197
F 5.532942 32.158608 196.520197
F 5.151142 32.158808 218.347197
F 25.528072 28.089008 196.921197
F 31.739872 31.954308 218.949197
F 5.532942 39.876808 196.520197
F 5.151142 39.877008 218.347197
F 22.821072 32.207208 228.762197
F 31.520772 39.940208 218.681197
F 14.444472 24.440908 196.676197
F 14.063472 24.440908 218.503197
F 14.444472 32.159108 196.676197
F 14.063472 32.159108 218.503197
F 14.444472 39.877208 196.676197
F 14.063472 39.877208 218.503197
F 32.317272 27.001708 200.388197
F 22.804972 24.324408 218.756197
F 32.287072 24.340908 197.066197
F 23.060872 32.177608 218.824197
F 32.334372 32.157508 196.839197
F 22.993472 39.907808 218.459197
F 7.697822 30.872708 200.197197
F 7.316832 30.872708 222.024197
F 7.697822 38.590908 200.197197
F 7.316832 38.590908 222.024197
F 25.317272 43.687808 214.128197
F 25.118872 35.870208 214.018197
F 7.697822 46.309008 200.197197
F 7.316832 46.309108 222.024197
F 16.608672 30.872708 200.353197
F 16.227672 30.872708 222.180197
F 16.608672 38.590908 200.353197
F 16.227672 38.590908 222.180197
F 25.338172 28.038908 214.216197
F 16.370572 43.736308 213.995197
F 25.346272 30.933008 200.510197
F 25.310372 30.942308 222.464197
F 25.496972 38.451508 200.468197
F 25.003172 38.402108 222.364197
F 16.370572 36.018108 213.995197
F 16.370572 28.300008 213.995197
F 25.754572 35.958408 196.910197
F 16.481672 46.309108 207.628197
F 7.761302 28.300008 196.559197
F 7.380312 28.300008 218.386197
F 7.761302 36.018108 196.559197
F 7.380312 36.018108 218.386197
F 7.761302 43.736308 196.559197
F 7.380312 43.736308 218.386197
F 16.672172 28.300008 196.715197
F 16.291172 28.300008 218.542197
F 16.672172 36.018108 196.715197
F 16.291172 36.018108 218.542197
F 16.672172 43.736308 196.715197
F 16.291172 43.736308 218.542197
F 30.058572 36.025908 196.877197
F 25.142372 28.260608 218.868197
F 27.103272 32.128608 228.846197
F 24.977572 35.959708 218.641197
F 27.491472 24.439408 228.747197
F 24.881872 43.626608 218.419197
F 7.713692 28.300008 199.288197
F 7.332652 28.300008 221.115197
F 7.713692 36.018108 199.288197
F 7.332652 36.018108 221.115197
F 7.713692 43.736308 199.288197
F 7.332652 43.736308 221.115197
F 16.624572 28.300008 199.443197
F 16.243572 28.300008 221.270197
F 16.624572 36.018108 199.443197
F 16.243572 36.018108 221.270197
F 16.624572 43.736308 199.443197
F 16.243572 43.736308 221.270197
F 25.509472 28.301208 199.692197
F 25.212372 28.373108 221.587197
F 25.399272 35.932608 199.613197
F 25.007072 35.927608 221.294197
F 25.490372 43.745808 199.339197
F 25.005672 43.626708 221.177197
F 7.650182 30.872708 202.925197
F 7.269152 30.872708 224.752197
F 7.650182 38.590908 202.925197
F 7.269152 38.590908 224.752197
F 7.650182 46.309008 202.925197
F 7.459662 43.736308 213.839197
F 16.561072 30.872708 203.081197
F 16.180072 30.872708 224.908197
F 16.561072 38.590908 203.081197
F 16.180072 38.590908 224.908197
F 16.561072 23.154508 203.081197
F 16.180072 23.154508 224.908197
F 25.476472 30.803608 203.327197
F 24.953872 30.774508 225.245197
F 25.289972 38.395808 203.295197
F 25.044072 38.631808 225.113197
F 21.030072 43.669408 196.705197
F 29.500272 35.823508 228.672197
F 23.227572 32.025508 211.167197
F 16.180072 46.309108 224.908197
F 0.909690 24.450508 206.441197
F 0.538158 24.457708 228.282197
F 27.696672 24.427008 206.990197
F 20.649272 36.137008 228.771197
F 0.909691 32.168708 206.441197
F 0.538158 32.175908 228.282197
F 27.661672 32.044008 206.823197
F 18.348972 24.396408 228.535197
F 0.909691 39.886908 206.441197
F 0.538158 39.894008 228.282197
F 27.577572 39.666708 207.154197
F 32.194872 39.834108 211.659197
F 9.814422 24.440908 206.602197
F 9.433432 24.440908 228.429197
F 9.814422 32.159108 206.602197
F 9.433432 32.159108 228.429197
F 9.814422 39.877208 206.602197
F 9.433432 39.877208 228.429197
F 18.778272 24.359808 206.739197
F 32.216972 24.304308 199.735197
F 18.768172 32.008008 206.774197
F 21.114072 28.123808 196.780197
F 18.877372 39.907208 206.738197
F 5.278492 39.876908 211.072197
F 0.847849 27.001508 210.082197
F 27.689072 27.103208 210.531197
F 0.847849 34.719708 210.082197
F 27.481972 34.633008 210.478197
F 0.847849 42.437908 210.082197
F 27.558472 42.497008 210.548197
F 9.750902 27.013608 210.240197
F 9.750902 34.731808 210.240197
F 9.750902 42.450008 210.240197
F 18.687572 26.950508 210.487197
F 18.680672 34.595808 210.331197
F 18.646772 42.409108 210.413197
F 0.838288 27.027508 207.365197
F 0.436639 27.035408 229.198197
F 27.484072 26.932408 207.779197
F 0.838288 34.745708 207.365197
F 0.436639 34.753508 229.198197
F 27.575472 34.566708 207.683197
F 0.838289 42.463908 207.365197
F 0.436639 42.471708 229.198197
F 27.542672 42.303008 207.761197
F 9.798542 27.013608 207.512197
F 9.798542 34.731808 207.512197
F 9.798542 42.450008 207.512197
F 18.634172 26.982208 207.692197
F 18.766072 34.625908 207.605197
F 18.620772 42.509908 207.659197
F 0.939686 24.441808 203.727197
F 0.482348 24.411908 225.560197
F 27.496072 24.226508 204.198197
F 27.553972 24.515308 226.003197
F 0.939685 32.159908 203.727197
F 0.482348 32.130108 225.560197
F 27.747672 32.071908 204.205197
F 27.215472 32.111508 226.128197
F 0.939686 39.878108 203.727197
F 0.482347 39.848308 225.560197
F 27.490172 39.585808 204.235197
F 27.266572 39.953508 225.999197
F 9.862032 24.440908 203.874197
F 9.481042 24.440908 225.701197
F 9.862032 32.159108 203.874197
F 9.481042 32.159108 225.701197
F 9.862032 39.877208 203.874197
F 9.481042 39.877208 225.701197
F 18.815372 24.341408 203.964197
F 18.380672 24.238608 225.902197
F 18.811272 32.017708 204.068197
F 18.373672 32.202308 225.872197
F 18.652972 39.900208 203.974197
F 18.347272 39.896708 225.889197
F 3.110942 30.870408 207.397197
F 29.755172 30.607808 207.649197
F 3.110942 38.588608 207.397197
F 29.843172 38.450408 207.883197
F 7.459662 36.018108 213.839197
F 3.110942 46.306808 207.397197
F 7.459662 28.300008 213.839197
F 16.561072 46.309108 203.081197
F 12.026272 30.872708 207.551197
F 12.026272 38.590908 207.551197
F 25.338972 43.696208 211.391197
F 12.026272 46.309108 207.551197
F 20.965072 30.578508 207.804197
F 20.877572 38.556908 207.670197
F 25.161972 35.917808 211.302197
F 3.174342 28.302408 203.759197
F 2.794532 28.302108 225.587197
F 29.801472 28.274908 203.920197
F 29.389472 28.311608 225.984197
F 3.174342 36.020608 203.759197
F 2.794532 36.020208 225.587197
F 29.801372 35.992208 204.281197
F 29.704472 36.008508 226.070197
F 3.174342 43.738808 203.759197
F 2.794532 43.738408 225.587197
F 29.572572 43.632308 204.017197
F 29.328672 43.639708 225.882197
F 12.089772 28.300008 203.913197
F 11.708772 28.300008 225.740197
F 12.089772 36.018108 203.913197
F 11.708772 36.018108 225.740197
F 12.089772 43.736308 203.913197
F 11.708772 43.736308 225.740197
F 20.948772 28.101308 204.022197
F 20.622572 28.260008 225.928197
F 20.942472 35.969608 203.921197
F 20.622772 35.995308 226.054197
F 20.885272 43.745708 204.113197
F 20.668872 43.571608 225.891197
F 3.123512 28.301508 206.485197
F 2.738162 28.301408 228.314197
F 29.768872 28.132808 206.601197
F 31.799172 32.051208 211.520197
F 3.123512 36.019708 206.485197
F 2.738162 36.019608 228.314197
F 29.752672 36.016708 206.914197
F 5.278492 32.158808 211.072197
F 3.123512 43.737908 206.485197
F 2.738162 43.737808 228.314197
F 29.625172 43.828408 206.756197
F 32.351072 39.812808 196.876197
F 12.042172 28.300008 206.641197
F 11.661172 28.300008 228.468197
F 12.042172 36.018108 206.641197
F 11.661172 36.018108 228.468197
F 12.042172 43.736308 206.641197
F 11.661172 43.736308 228.468197
F 20.977972 28.103408 206.849197
F 23.346672 32.130208 196.649197
F 20.870372 35.845808 206.760197
F 19.002972 39.874208 196.614197
F 20.933372 43.865808 206.817197
F 25.244672 23.181408 222.442197
F 3.057322 30.871808 210.124197
F 29.657172 30.851608 210.261197
F 3.057322 38.590008 210.124197
F 29.962872 38.622708 210.624197
F 3.057322 46.308108 210.124197
F 16.354672 38.590908 214.904197
F 11.978572 30.872708 210.279197
F 11.978572 38.590908 210.279197
F 25.366472 28.114308 211.387197
F 11.978572 46.309108 210.279197
F 20.966172 30.734008 210.554197
F 20.834872 38.453808 210.351197
F 7.443822 38.590908 214.748197
F 5.358332 24.440408 206.525197
F 4.977392 24.440408 228.352197
F 31.991272 24.491908 206.803197
F 5.278492 24.440608 211.072197
F 5.358332 32.158608 206.525197
F 4.977392 32.158608 228.352197
F 31.945672 32.164608 207.026197
F 31.959372 24.501508 211.314197
F 5.358332 39.876808 206.525197
F 4.977392 39.876808 228.352197
F 31.981172 39.958108 207.091197
F 23.127972 24.393108 211.611197
F 14.269872 24.440908 206.680197
F 13.888872 24.440908 228.507197
F 14.269872 32.159108 206.680197
F 13.888872 32.159108 228.507197
F 14.269872 39.877208 206.680197
F 13.888872 39.877208 228.507197
F 23.274272 24.317808 206.991197
F 30.070472 43.621808 196.862197
F 22.978672 32.029208 206.617197
F 24.792272 43.780208 228.661197
F 23.106172 39.971008 206.874197
F 20.564572 28.068508 228.663197
F 5.294832 27.014008 210.163197
F 31.925772 27.126408 210.502197
F 5.294832 34.732208 210.163197
F 31.884572 34.648908 210.673197
F 5.294832 42.450408 210.163197
F 31.713872 42.365908 210.551197
F 14.206372 27.013608 210.318197
F 14.206372 34.731808 210.318197
F 14.206372 42.450008 210.318197
F 23.174272 26.815308 210.510197
F 23.109272 34.573208 210.347197
F 23.223072 42.231208 210.356197
F 5.342212 27.014008 207.434197
F 32.117472 27.082708 207.746197
F 5.342212 34.732108 207.434197
F 31.963172 34.788808 207.878197
F 5.342212 42.450308 207.434197
F 31.776072 42.552208 207.691197
F 14.253972 27.013608 207.589197
F 14.253972 34.731808 207.589197
F 14.253972 42.450008 207.589197
F 23.093072 26.861908 207.879197
F 23.007972 34.464808 207.760197
F 23.054272 42.523708 207.631197
F 5.405862 24.440508 203.796197
F 5.024132 24.440608 225.623197
F 32.237672 24.528208 204.230197
F 31.969072 24.375908 226.063197
F 5.405862 32.158708 203.796197
F 5.024132 32.158808 225.623197
F 32.191972 32.183808 204.285197
F 31.751472 31.908508 226.187197
F 5.405862 39.876808 203.796197
F 5.024132 39.876908 225.623197
F 31.974972 39.776808 204.233197
F 31.802472 39.670708 225.901197
F 14.317472 24.440908 203.952197
F 13.936472 24.440908 225.779197
F 14.317472 32.159108 203.952197
F 13.936472 32.159108 225.779197
F 14.317472 39.877208 203.952197
F 13.936472 39.877208 225.779197
F 23.156972 24.431708 204.182197
F 23.133472 24.260108 226.036197
F 23.110772 31.955708 203.803197
F 22.698372 32.070908 225.956197
F 23.092472 39.966108 204.140197
F 22.775972 39.753008 226.068197
F 7.570822 30.872708 207.473197
F 7.570822 38.590908 207.473197
F 16.418172 43.736308 211.266197
F 7.570822 46.309008 207.473197
F 16.481672 30.872708 207.628197
F 16.481672 38.590908 207.628197
F 16.418172 36.018108 211.266197
F 25.219372 30.899208 207.662197
F 25.266672 38.300008 207.702197
F 16.418172 28.300008 211.266197
F 7.443822 30.872708 214.748197
F 7.634302 28.300008 203.835197
F 7.253312 28.300008 225.662197
F 7.634302 36.018108 203.835197
F 7.253312 36.018108 225.662197
F 7.634302 43.736308 203.835197
F 7.253312 43.736308 225.662197
F 16.545172 28.300008 203.990197
F 16.164172 28.300008 225.817197
F 16.545172 36.018108 203.990197
F 16.164172 36.018108 225.817197
F 16.545172 43.736308 203.990197
F 16.164172 43.736308 225.817197
F 25.380072 28.248308 204.201197
F 24.968772 28.209608 226.174197
F 25.339672 35.768708 203.990197
F 25.090772 35.979108 226.192197
F 25.355772 43.616208 204.034197
F 24.993672 43.663408 225.897197
F 7.586682 28.300008 206.563197
F 7.205662 28.300008 228.390197
F 7.586682 36.018108 206.563197
F 7.205662 36.018108 228.390197
F 7.586682 43.736308 206.563197
F 7.205662 43.736308 228.390197
F 16.497572 28.300008 206.719197
F 16.116572 28.300008 228.546197
F 16.497572 36.018108 206.719197
F 16.116572 36.018108 228.546197
F 16.497572 43.736308 206.719197
F 16.116572 43.736308 228.546197
F 25.291572 28.241608 206.842197
F 14.190472 39.877208 211.227197
F 25.251872 35.678608 206.775197
F 23.032372 42.347808 214.751197
F 25.449672 43.663208 206.912197
F 14.190472 24.440908 211.227197
F 7.523162 30.872708 210.201197
F 7.523162 38.590908 210.201197
F 7.507312 43.736308 211.111197
F 16.434072 30.872708 210.357197
F 16.434072 38.590908 210.357197
F 16.434072 23.154508 210.357197
F 25.367972 30.629208 210.331197
F 25.429172 38.487708 210.284197
F 7.507312 36.018108 211.111197
F 16.354672 30.872708 214.904197
F 0.786432 24.455608 213.724197
F 25.080172 36.277508 228.846197
F 0.786432 32.173708 213.724197
F 27.330072 31.927208 214.052197
F 0.786432 39.891908 213.724197
F 27.311572 39.959208 214.065197
F 9.687422 24.440908 213.878197
F 9.687422 32.159108 213.878197
F 9.687422 39.877208 213.878197
F 18.607972 24.548108 213.898197
F 18.615272 32.043708 214.170197
F 18.642272 39.830808 213.893197
F 0.724889 26.996808 217.365197
F 27.434672 26.857308 217.941197
F 0.724889 34.715008 217.365197
F 27.194972 34.652508 217.810197
F 0.724889 42.433208 217.365197
F 27.224072 42.437408 217.670197
F 9.623912 27.013608 217.516197
F 9.623912 34.731808 217.516197
F 9.623912 42.450008 217.516197
F 18.567272 27.049208 217.736197
F 18.612672 34.809708 217.639197
F 18.490472 42.399108 217.662197
F 0.633385 27.058608 214.645197
F 27.603072 26.945908 215.115197
F 0.633385 34.776708 214.645197
F 27.256372 34.508108 215.028197
F 0.633385 42.494908 214.645197
F 27.470972 42.342308 215.047197
F 9.671542 27.013608 214.787197
F 9.671542 34.731808 214.787197
F 9.671542 42.450008 214.787197
F 18.779172 27.199608 215.095197
F 18.520572 34.712608 214.959197
F 18.667172 42.428908 214.821197
F 0.728094 24.408508 211.005197
F 27.434372 24.624608 211.537197
F 0.728094 32.126708 211.005197
F 27.452672 32.108208 211.258197
F 0.728095 39.844908 211.005197
F 27.683972 39.980108 211.353197
F 9.735032 24.440908 211.150197
F 9.735032 32.159108 211.150197
F 9.735032 39.877208 211.150197
F 18.667872 24.419208 211.235197
F 18.715872 32.077508 211.392197
F 18.698272 39.811608 211.202197
F 2.984372 30.870808 214.673197
F 29.474172 30.709608 215.175197
F 2.984362 38.588908 214.673197
F 29.398172 38.352908 215.118197
F 7.507312 28.300008 211.111197
F 2.984372 46.307108 214.673197
F 7.443822 46.309008 214.748197
F 23.100672 39.615008 211.151197
F 11.899272 30.872708 214.826197
F 11.899272 38.590908 214.826197
F 25.259172 38.494608 214.920197
F 11.899272 46.309108 214.826197
F 20.756072 30.942308 215.238197
F 20.820172 38.515308 214.796197
F 14.190472 32.159108 211.227197
F 3.047612 28.302108 211.035197
F 29.744272 28.473608 211.477197
F 3.047612 36.020208 211.035197
F 29.726672 35.923308 211.587197
F 3.047612 43.738408 211.035197
F 29.585972 43.850308 211.443197
F 11.962772 28.300008 211.188197
F 11.962772 36.018108 211.188197
F 11.962772 43.736308 211.188197
F 20.931872 28.039408 211.369197
F 20.990272 35.921708 211.234197
F 20.865172 43.602108 211.115197
F 2.991402 28.300408 213.763197
F 29.807772 28.246108 214.159197
F 2.991402 36.018608 213.763197
F 29.602372 35.765808 214.267197
F 2.991402 43.736808 213.763197
F 29.628572 43.675108 214.327197
F 11.915172 28.300008 213.917197
F 11.915172 36.018108 213.917197
F 11.915172 43.736308 213.917197
F 20.984272 28.435908 214.145197
F 20.740172 35.791808 213.938197
F 20.793872 43.691708 213.799197
F 2.926362 30.872508 217.401197
F 29.616072 30.851908 218.035197
F 2.926362 38.590608 217.401197
F 29.367772 38.508208 217.815197
F 2.926362 46.308808 217.401197
F 16.227672 46.309108 222.180197
F 11.851572 30.872708 217.555197
F 11.851572 38.590908 217.555197
F 25.199772 30.642608 214.995197
F 11.851572 46.309108 217.555197
F 20.616772 30.982208 217.947197
F 20.945372 38.563708 217.518197
F 16.307072 46.309108 217.632197
F 5.231362 24.440408 213.800197
F 32.086672 24.652808 214.115197
F 5.231362 32.158608 213.800197
F 31.736972 32.024508 214.331197
F 5.231362 39.876808 213.800197
F 31.789172 39.803008 214.411197
F 14.142872 24.440908 213.956197
F 14.142872 32.159108 213.956197
F 14.142872 39.877208 213.956197
F 22.970972 24.566508 214.305197
F 22.815172 31.947008 213.937197
F 23.031072 39.818208 213.795197
F 5.167862 27.014108 217.438197
F 31.870372 26.932808 217.824197
F 5.167862 34.732208 217.438197
F 31.729572 34.625808 218.097197
F 5.167862 42.450408 217.438197
F 31.648872 42.466308 217.843197
F 14.079372 27.013608 217.593197
F 14.079372 34.731808 217.593197
F 14.079372 42.450008 217.593197
F 22.868772 27.030408 218.098197
F 22.855672 34.621908 217.650197
F 22.746072 42.360608 217.453197
F 5.214792 27.013908 214.709197
F 31.937672 27.072708 215.108197
F 5.214792 34.732008 214.709197
F 31.790872 34.557908 215.355197
F 5.214792 42.450208 214.709197
F 31.917072 42.361208 215.143197
F 14.126972 27.013608 214.865197
F 14.126972 34.731808 214.865197
F 14.126972 42.450008 214.865197
F 23.068072 27.203008 215.509197
F 23.023572 34.475408 215.019197
F 30.111972 28.361608 196.783197
F 21.332772 36.007208 196.660197
F 23.587072 39.778508 196.784197
F 25.297872 46.275608 203.088197
F 29.750772 46.292308 207.886197
F 25.281272 46.264508 217.665197
F 20.499772 46.131708 224.944197
F 20.907672 46.140908 217.463197
F 24.840172 46.158508 224.916197
F 29.677172 46.420708 210.477197
F 25.401672 46.245508 210.330197
F 25.362772 46.176208 207.742197
F 29.861072 46.115008 203.153197
F 20.648572 46.196908 222.217197
F 29.272772 46.205508 225.077197
F 20.986072 46.161208 214.787197
F 24.862372 46.151808 222.338197
F 21.013872 46.299008 200.413197
F 29.709672 23.076408 222.420197
F 21.125372 23.003608 200.422197
F 29.939772 23.116408 207.957197
F 25.490572 23.370708 200.500197
F 20.656072 23.147308 217.791197
F 29.784472 23.183008 217.759197
F 29.915472 23.213808 215.052197
F 25.316472 23.035508 203.231197
F 0.277963 24.451708 242.839197
F 26.967872 24.340608 243.295197
F 0.277963 32.169908 242.839197
F 26.767672 32.091208 243.198197
F 0.277963 39.888108 242.839197
F 27.322072 39.655208 243.142197
F 9.179432 24.440908 242.981197
F 9.179432 32.159108 242.981197
F 9.179432 39.877208 242.981197
F 18.041872 24.415008 243.096197
F 17.979672 32.345608 243.113197
F 17.998772 39.915408 243.105197
F 0.193219 27.014808 246.495197
F 26.854372 27.026108 246.875197
F 0.193219 34.732908 246.495197
F 26.809772 34.886508 246.961197
F 0.193219 42.451108 246.495197
F 26.935672 42.229108 247.078197
F 9.115922 27.013608 246.618197
F 9.115922 34.731808 246.618197
F 9.115922 42.450008 246.618197
F 18.060172 26.933408 246.600197
F 18.083472 34.692508 246.732197
F 17.918372 42.360108 246.839197
F 0.227013 27.017708 243.756197
F 26.952272 26.733908 244.072197
F 0.227013 34.735908 243.756197
F 27.015572 34.666008 244.274197
F 0.227013 42.454108 243.756197
F 26.958772 42.395108 244.406197
F 9.163552 27.013608 243.890197
F 9.163552 34.731808 243.890197
F 9.163552 42.450008 243.890197
F 18.058572 27.055608 244.013197
F 18.089572 34.814008 243.918197
F 18.233372 42.412408 244.179197
F 0.278481 24.431508 240.115197
F 27.067072 24.251408 240.594197
F 0.278481 32.149708 240.115197
F 27.078872 32.134808 240.622197
F 0.278481 39.867908 240.115197
F 26.946272 39.914408 240.398197
F 9.227042 24.440908 240.252197
F 9.227042 32.159108 240.252197
F 9.227042 39.877208 240.252197
F 18.132072 24.475408 240.340197
F 18.118672 32.090408 240.375197
F 18.129872 39.957308 240.463197
F 2.477122 30.870008 243.776197
F 28.825172 30.832208 244.367197
F 2.477122 38.588208 243.776197
F 29.351772 38.348708 244.121197
F 15.926072 23.154508 239.459197
F 2.477122 46.306408 243.776197
F 15.598572 38.589408 261.276197
F 31.151072 34.790908 261.521197
F 11.391272 30.872708 243.929197
F 11.391272 38.590908 243.929197
F 15.926072 38.590908 239.459197
F 11.391272 46.309108 243.929197
F 20.166172 30.868208 244.061197
F 20.201272 38.562708 244.011197
F 15.598572 30.871208 261.276197
F 2.540842 28.302708 240.138197
F 29.310072 28.095308 240.534197
F 2.540842 36.020908 240.138197
F 29.167672 35.891608 240.578197
F 2.540842 43.739008 240.138197
F 29.268972 43.557708 240.380197
F 11.454772 28.300008 240.291197
F 11.454772 36.018108 240.291197
F 11.454772 43.736308 240.291197
F 20.382972 28.280908 240.331197
F 20.355972 36.096608 240.389197
F 20.218172 43.767608 240.432197
F 2.488492 28.302908 242.864197
F 29.143372 28.251008 243.358197
F 2.488492 36.021108 242.864197
F 29.225772 35.914708 243.232197
F 2.488492 43.739308 242.864197
F 29.081572 43.712208 243.118197
F 11.407172 28.300008 243.019197
F 11.407172 36.018108 243.019197
F 11.407172 43.736308 243.019197
F 20.159272 28.356308 243.047197
F 20.325072 36.015108 243.116197
F 20.292272 43.761108 243.281197
F 2.426172 30.869508 246.502197
F 28.955472 31.033108 247.202197
F 2.426172 38.587708 246.502197
F 29.165872 38.270908 246.859197
F 2.426172 46.305808 246.502197
F 20.101272 38.691008 261.497197
F 11.343672 30.872708 246.657197
F 11.343672 38.590908 246.657197
F 15.926072 30.872708 239.459197
F 11.343672 46.309108 246.657197
F 20.122972 30.835808 246.803197
F 20.070772 38.510608 246.731197
F 22.409472 42.481608 261.504197
F 4.723352 24.440508 242.903197
F 31.603972 24.255308 243.485197
F 4.723352 32.158608 242.903197
F 31.124372 32.104408 243.418197
F 4.723352 39.876808 242.903197
F 31.426272 39.757708 243.548197
F 13.634872 24.440908 243.058197
F 13.634872 32.159108 243.058197
F 13.634872 39.877208 243.058197
F 22.572572 24.294008 243.352197
F 22.404572 31.934008 243.118197
F 22.642972 39.738108 243.265197
F 4.659782 27.013908 246.541197
F 31.340172 27.091308 247.089197
F 4.659782 34.732108 246.541197
F 31.303172 34.782408 247.030197
F 4.659782 42.450308 246.541197
F 31.292472 42.315508 247.105197
F 13.571372 27.013608 246.696197
F 13.571372 34.731808 246.696197
F 13.571372 42.450008 246.696197
F 22.408072 26.987408 246.869197
F 22.605672 34.660708 246.731197
F 22.381672 42.391508 246.867197
F 4.707182 27.014108 243.812197
F 31.345072 26.803508 244.317197
F 4.707182 34.732208 243.812197
F 31.440772 34.651508 244.361197
F 4.707182 42.450408 243.812197
F 31.184872 42.272208 244.369197
F 13.618972 27.013608 243.968197
F 13.618972 34.731808 243.968197
F 13.618972 42.450008 243.968197
F 22.417372 27.001308 244.030197
F 22.556972 34.576608 243.940197
F 22.490772 42.337708 244.139197
F 4.770592 24.440508 240.174197
F 31.512072 24.301508 240.690197
F 4.770592 32.158608 240.174197
F 31.504272 32.093208 240.744197
F 4.770592 39.876808 240.174197
F 31.361172 39.935708 240.748197
F 13.682472 24.440908 240.330197
F 13.682472 32.159108 240.330197
F 13.682472 39.877208 240.330197
F 22.690972 24.267408 240.654197
F 22.425572 32.186508 240.355197
F 22.579872 39.864708 240.519197
F 6.935842 30.872708 243.851197
F 6.935842 38.590908 243.851197
F 6.935842 23.154508 243.851197
F 6.935842 46.309108 243.851197
F 15.846672 30.872708 244.007197
F 15.846672 38.590908 244.007197
F 15.846672 23.154508 244.007197
F 24.685972 30.649708 244.037197
F 24.999272 38.426508 243.977197
F 6.685732 46.308808 261.121197
F 24.362572 30.739508 261.443197
F 6.999322 28.300008 240.213197
F 6.999322 36.018108 240.213197
F 6.999322 43.736308 240.213197
F 15.910172 28.300008 240.369197
F 15.910172 36.018108 240.369197
F 15.910172 43.736308 240.369197
F 24.925672 28.221308 240.439197
F 24.772772 36.045308 240.389197
F 24.682072 43.649208 240.651197
F 6.951692 28.300008 242.942197
F 6.951692 36.018108 242.942197
F 6.951692 43.736308 242.942197
F 15.862572 28.300008 243.097197
F 15.862572 36.018108 243.097197
F 15.862572 43.736308 243.097197
F 24.824672 28.139808 243.143197
F 24.792072 35.906908 243.094197
F 24.740872 43.664208 243.368197
F 6.888192 30.872708 246.579197
F 6.888192 38.590908 246.579197
F 6.888192 46.309008 246.579197
F 15.799072 30.872708 246.735197
F 15.799072 38.590908 246.735197
F 15.799072 23.154508 246.735197
F 24.613672 30.944508 246.738197
F 24.732172 38.708808 246.700197
F 22.320272 27.204608 261.277197
F 26.616572 34.417208 261.630197
F 0.102972 24.424008 250.156197
F 26.907472 24.376008 250.656197
F 0.102972 32.142208 250.156197
F 26.690372 32.344408 250.667197
F 0.102972 39.860408 250.156197
F 26.906672 39.841508 250.546197
F 9.052432 24.440908 250.256197
F 9.052432 32.159108 250.256197
F 9.052432 39.877208 250.256197
F 17.963272 24.440908 250.412197
F 17.963272 32.159108 250.412197
F 17.963272 39.877208 250.412197
F 0.475334 26.998108 231.920197
F 0.013368 27.046808 253.819197
F 27.206472 27.003708 232.426197
F 26.767272 27.066408 253.992197
F 0.475334 34.716308 231.920197
F 0.013368 34.765008 253.819197
F 27.197872 34.693408 232.468197
F 26.552372 34.926808 254.144197
F 0.475334 42.434508 231.920197
F 0.013369 42.483208 253.819197
F 27.114172 42.470308 232.539197
F 26.841572 42.158108 254.201197
F 9.369912 27.013608 232.067197
F 8.988922 27.013608 253.894197
F 9.369912 34.731808 232.067197
F 8.988922 34.731808 253.894197
F 9.369912 42.450008 232.067197
F 8.988922 42.450008 253.894197
F 18.193272 26.869008 232.244197
F 17.899772 27.013608 254.050197
F 18.408672 34.980708 232.438197
F 17.899772 34.731808 254.050197
F 18.215072 42.448708 232.171197
F 17.899772 42.450008 254.050197
F 0.131495 27.004108 251.038197
F 22.876472 34.870108 229.522197
F 26.640072 27.014808 251.384197
F 0.131495 34.722308 251.038197
F 22.532572 24.240808 233.417197
F 26.785872 34.945008 251.389197
F 0.131495 42.440508 251.038197
F 18.358572 34.848308 229.612197
F 26.972472 42.465308 251.505197
F 9.417552 27.013608 229.339197
F 9.036562 27.013608 251.166197
F 9.417552 34.731808 229.339197
F 9.036562 34.731808 251.166197
F 9.417552 42.450008 229.339197
F 9.036562 42.450008 251.166197
F 18.241572 26.954608 229.513197
F 17.947372 27.013608 251.321197
F 24.864572 30.850808 229.793197
F 17.947372 34.731808 251.321197
F 31.731872 34.587608 229.698197
F 17.947372 42.450008 251.321197
F 0.178086 24.443108 247.397197
F 27.067272 24.627608 247.998197
F 0.178086 32.161308 247.397197
F 26.578772 32.346508 247.951197
F 0.178086 39.879408 247.397197
F 27.050572 39.660508 247.830197
F 9.100052 24.440908 247.528197
F 9.100052 32.159108 247.528197
F 9.100052 39.877208 247.528197
F 18.160572 24.470008 247.662197
F 17.971272 32.159908 247.557197
F 18.034772 39.789908 247.732197
F 2.731202 30.870408 229.224197
F 2.350472 30.870608 251.051197
F 29.298572 38.337208 229.645197
F 28.924072 30.847908 251.733197
F 2.731202 38.588508 229.224197
F 2.350472 38.588808 251.051197
F 20.463072 38.742208 229.598197
F 29.101272 38.720008 251.484197
F 24.802272 30.962108 239.642197
F 6.685732 38.590708 261.121197
F 2.731202 46.306708 229.224197
F 2.350472 46.306908 251.051197
F 7.015182 38.590908 239.304197
F 29.364272 30.784608 229.671197
F 33.258672 46.407008 254.288197
F 31.092572 26.895808 261.654197
F 11.645272 30.872708 229.378197
F 11.264272 30.872708 251.205197
F 11.645272 38.590908 229.378197
F 11.264272 38.590908 251.205197
F 6.685732 30.872508 261.121197
F 7.015182 30.872708 239.304197
F 11.645272 46.309108 229.378197
F 11.264272 46.309108 251.205197
F 22.581672 42.423408 229.631197
F 20.343872 30.925408 251.467197
F 24.445872 38.609108 261.533197
F 20.158172 38.522108 251.444197
F 24.244172 43.711808 257.818197
F 24.939572 43.730608 236.045197
F 2.413542 28.302408 247.414197
F 28.972472 28.366108 247.881197
F 2.413542 36.020608 247.414197
F 29.174272 35.932908 248.045197
F 2.413542 43.738708 247.414197
F 29.133572 43.928508 248.067197
F 11.327772 28.300008 247.567197
F 11.327772 36.018108 247.567197
F 11.327772 43.736308 247.567197
F 20.122272 28.357108 247.648197
F 20.265772 35.918508 247.645197
F 20.128572 43.566908 247.768197
F 2.364272 28.303608 250.139197
F 28.864972 28.345808 250.630197
F 2.364272 36.021708 250.139197
F 29.178172 36.166308 250.697197
F 2.364272 43.739908 250.139197
F 29.172672 43.871908 250.650197
F 11.280172 28.300008 250.295197
F 11.280172 36.018108 250.295197
F 11.280172 43.736308 250.295197
F 20.106572 28.518208 250.422197
F 20.212272 36.058208 250.417197
F 20.327372 43.645708 250.566197
F 2.676702 30.870408 231.951197
F 2.302752 30.868608 253.776197
F 29.386972 30.792808 232.573197
F 28.966972 30.879608 254.317197
F 2.676702 38.588608 231.951197
F 2.302752 38.586808 253.776197
F 29.388272 38.500408 232.394197
F 29.133372 38.544508 254.138197
F 2.676702 46.306808 231.951197
F 2.302752 46.305008 253.776197
F 2.209952 23.170308 261.052197
F 27.077872 42.509408 229.686197
F 11.597672 30.872708 232.106197
F 11.216672 30.872708 253.933197
F 11.597672 38.590908 232.106197
F 11.216672 38.590908 253.933197
F 24.579472 36.051608 258.025197
F 25.012272 36.145608 236.034197
F 11.597672 46.309108 232.106197
F 11.216672 46.309108 253.933197
F 20.653572 30.753908 232.474197
F 20.180372 30.948408 254.130197
F 20.735572 38.813208 232.223197
F 19.966972 38.590308 254.094197
F 31.115372 42.331708 261.631197
F 22.223872 34.728808 261.370197
F 4.596262 24.440708 250.179197
F 31.352072 24.460608 250.589197
F 4.596262 32.158808 250.179197
F 31.318372 32.323108 250.863197
F 4.596262 39.877008 250.179197
F 31.481672 39.737608 250.470197
F 13.507872 24.440908 250.334197
F 13.507872 32.159108 250.334197
F 13.507872 39.877208 250.334197
F 22.280872 24.391508 250.456197
F 22.423172 32.379908 250.471197
F 22.344672 39.737208 250.401197
F 4.913882 27.014008 231.990197
F 4.532742 27.013708 253.816197
F 31.700972 26.956408 232.417197
F 31.108672 27.023708 254.246197
F 4.913882 34.732208 231.990197
F 4.532742 34.731908 253.816197
F 31.774572 34.670808 232.297197
F 31.107772 34.844208 254.396197
F 4.913882 42.450408 231.990197
F 4.532742 42.450008 253.816197
F 31.697772 42.139008 232.508197
F 31.116672 42.393008 254.350197
F 13.825372 27.013608 232.145197
F 13.444372 27.013608 253.972197
F 13.825372 34.731808 232.145197
F 13.444372 34.731808 253.972197
F 13.825372 42.450008 232.145197
F 13.444372 42.450008 253.972197
F 22.798772 26.915408 232.321197
F 22.291072 26.958208 254.092197
F 22.857972 34.997308 232.221197
F 22.170272 34.913808 254.163197
F 22.679172 42.385208 232.397197
F 22.374672 42.396508 254.123197
F 4.960782 27.014008 229.261197
F 4.580442 27.014108 251.088197
F 31.661572 42.314408 229.632197
F 31.135272 26.963608 251.593197
F 4.960782 34.732108 229.261197
F 4.580442 34.732308 251.088197
F 26.602372 26.884708 261.560197
F 31.382372 34.895108 251.666197
F 4.960782 42.450308 229.261197
F 4.580442 42.450508 251.088197
F 33.276672 30.784608 258.776197
F 31.204872 42.333508 251.623197
F 13.872972 27.013608 229.416197
F 13.491972 27.013608 251.243197
F 13.872972 34.731808 229.416197
F 13.491972 34.731808 251.243197
F 13.872972 42.450008 229.416197
F 13.491972 42.450008 251.243197
F 22.753672 26.830408 229.515197
F 22.189972 27.081208 251.302197
F 33.544272 38.342708 254.156197
F 22.343172 34.883708 251.485197
F 15.598572 46.307608 261.276197
F 22.527672 42.377408 251.339197
F 4.643792 24.440408 247.450197
F 24.538372 30.729008 258.781197
F 4.643792 32.158608 247.450197
F 31.228072 32.334708 247.983197
F 4.643792 39.876808 247.450197
F 31.270972 39.654308 247.687197
F 13.555472 24.440908 247.606197
F 13.555472 32.159108 247.606197
F 13.555472 39.877208 247.606197
F 22.676172 24.423908 247.816197
F 22.259372 32.203608 247.685197
F 22.464272 39.864608 247.687197
F 7.189832 30.872708 229.300197
F 6.808832 30.872708 251.127197
F 7.189832 38.590908 229.300197
F 6.808832 38.590908 251.127197
F 24.538572 28.237808 257.660197
F 6.808832 23.154508 251.127197
F 7.189832 46.309108 229.300197
F 24.879372 28.095708 235.915197
F 16.100672 30.872708 229.455197
F 15.719672 30.872708 251.282197
F 16.100672 38.590908 229.455197
F 15.719672 38.590908 251.282197
F 15.608672 43.736308 257.648197
F 15.989572 43.736308 235.822197
F 24.879872 30.676008 236.887197
F 24.408272 30.977408 251.415197
F 31.728172 26.919208 229.787197
F 24.608272 38.704308 251.391197
F 15.608672 36.018108 257.648197
F 15.989572 36.018108 235.822197
F 7.142172 23.154508 232.028197
F 7.015182 23.154508 239.304197
F 6.872322 28.300008 247.489197
F 6.872322 36.018108 247.489197
F 6.872322 43.736308 247.489197
F 15.783172 28.300008 247.644197
F 15.783172 36.018108 247.644197
F 15.783172 43.736308 247.644197
F 24.689472 28.358408 247.731197
F 24.612872 36.004508 247.866197
F 24.603172 43.330108 247.911197
F 6.824712 28.300008 250.217197
F 6.824712 36.018108 250.217197
F 6.824712 43.736308 250.217197
F 15.735572 28.300008 250.373197
F 15.735572 36.018108 250.373197
F 15.735572 43.736308 250.373197
F 24.379972 28.342208 250.487197
F 24.586672 36.210208 250.532197
F 24.672072 43.813008 250.625197
F 7.142172 30.872708 232.028197
F 6.761212 30.872708 253.855197
F 7.142172 38.590908 232.028197
F 6.761212 38.590908 253.855197
F 15.608672 28.299908 257.648197
F 6.761212 46.309008 253.855197
F 16.053072 30.872708 232.184197
F 15.672072 30.872708 254.011197
F 16.053072 38.590908 232.184197
F 15.672072 38.590908 254.011197
F 16.053072 23.154508 232.184197
F 15.672072 23.154508 254.011197
F 24.844572 30.633108 232.420197
F 24.384072 30.904108 254.231197
F 25.188372 38.585708 232.381197
F 24.478472 38.603608 254.327197
F 15.672072 46.309108 254.011197
F 27.103772 24.140608 233.371197
F 15.593772 46.308908 258.555197
F 15.926072 46.309108 239.459197
F 0.412187 24.456108 235.558197
F 15.973672 46.309108 236.731197
F 27.058272 24.299808 236.036197
F 16.037172 36.018108 233.093197
F 0.412187 32.174308 235.558197
F 25.128872 38.730608 229.713197
F 27.025772 32.011908 236.023197
F 26.832472 32.162608 257.910197
F 0.412187 39.892508 235.558197
F 15.989572 28.300008 235.822197
F 27.076372 40.010008 236.066197
F 26.834272 39.899708 257.985197
F 9.306432 24.440908 235.705197
F 8.925592 24.440908 257.532197
F 9.306432 32.159108 235.705197
F 8.925592 32.159008 257.532197
F 9.306432 39.877208 235.705197
F 8.925592 39.877208 257.532197
F 18.179272 24.411708 235.961197
F 17.836472 24.440908 257.687197
F 18.376572 32.119908 235.838197
F 17.836472 32.159008 257.687197
F 18.231872 39.897008 235.807197
F 17.836472 39.877208 257.687197
F 0.348998 26.998408 239.196197
F 28.874772 30.796908 261.529197
F 27.145172 26.795308 239.545197
F 15.799072 46.309108 246.735197
F 0.348998 34.716608 239.196197
F 6.745312 28.300008 254.765197
F 26.958272 34.660808 239.636197
F 27.160872 34.751808 229.630197
F 0.348998 42.434808 239.196197
F 24.728072 38.576008 239.446197
F 26.876572 42.487708 239.598197
F 20.077472 23.143208 258.626197
F 9.242922 27.013608 239.343197
F 8.914402 27.012608 261.160197
F 9.242922 34.731808 239.343197
F 8.914402 34.730708 261.160197
F 9.242922 42.450008 239.343197
F 8.914402 42.448908 261.160197
F 18.086872 27.078208 239.410197
F 17.826272 27.012108 261.315197
F 18.024972 34.798808 239.456197
F 17.826272 34.730308 261.315197
F 18.164772 42.427908 239.483197
F 17.826272 42.448508 261.315197
F 0.332295 27.026708 236.476197
F 0.046516 26.984608 258.323197
F 27.050272 26.923408 236.892197
F 26.880472 27.044508 258.717197
F 0.332295 34.744808 236.476197
F 0.046516 34.702808 258.323197
F 27.063772 34.633408 236.878197
F 26.700072 34.804308 258.938197
F 0.332295 42.463008 236.476197
F 0.046516 42.420908 258.323197
F 27.111272 42.607908 236.845197
F 26.470072 42.477508 258.752197
F 9.290552 27.013608 236.614197
F 8.910632 27.013508 258.439197
F 9.290552 34.731808 236.614197
F 8.910632 34.731608 258.439197
F 9.290552 42.450008 236.614197
F 8.910632 42.449808 258.439197
F 18.289372 27.061208 236.802197
F 17.821572 27.013508 258.594197
F 18.239972 34.762908 236.721197
F 17.821572 34.731608 258.594197
F 18.160672 42.383008 236.726197
F 17.821572 42.449808 258.594197
F 0.387014 24.424708 232.837197
F 0.086665 24.458708 254.678197
F 33.343772 35.905808 257.813197
F 26.586372 24.583808 255.115197
F 0.387014 32.142808 232.837197
F 0.086664 32.176908 254.678197
F 27.118272 31.948508 233.265197
F 26.667872 32.203208 254.913197
F 0.387014 39.861008 232.837197
F 0.086664 39.895008 254.678197
F 27.229072 39.855608 233.365197
F 26.828472 39.760108 255.163197
F 9.354042 24.440908 232.976197
F 8.973052 24.440908 254.803197
F 9.354042 32.159108 232.976197
F 8.973052 32.159108 254.803197
F 9.354042 39.877208 232.976197
F 8.973052 39.877208 254.803197
F 18.155872 24.429908 233.208197
F 17.883872 24.440908 254.959197
F 18.499172 32.130908 233.050197
F 17.883872 32.159108 254.959197
F 18.345872 39.982008 233.037197
F 17.883872 39.877208 254.959197
F 2.604342 30.870108 236.500197
F 2.220092 30.868008 258.328197
F 29.149072 30.843508 236.963197
F 28.953572 30.821108 258.840197
F 2.604342 38.588208 236.500197
F 2.220092 38.586108 258.328197
F 29.407372 38.546108 236.886197
F 29.009472 38.619208 258.909197
F 6.697392 43.736108 257.493197
F 7.078692 43.736308 235.666197
F 2.604342 46.306408 236.500197
F 2.220092 46.304308 258.328197
F 6.697392 36.017908 257.493197
F 7.078692 36.018108 235.666197
F 15.656172 36.018108 254.920197
F 19.985872 30.953008 261.353197
F 11.518272 30.872708 236.653197
F 11.138372 30.872608 258.477197
F 11.518272 38.590908 236.653197
F 11.138372 38.590708 258.477197
F 6.697392 28.299808 257.493197
F 7.078692 28.300008 235.666197
F 11.518272 46.309108 236.653197
F 11.138372 46.308908 258.477197
F 20.503472 30.877608 236.723197
F 20.112672 30.812308 258.602197
F 20.315972 38.562808 236.842197
F 20.087172 38.702108 258.687197
F 24.626872 43.616908 254.998197
F 24.879872 43.632208 233.356197
F 2.667792 28.302508 232.862197
F 2.287732 28.301808 254.688197
F 29.456572 28.247108 233.343197
F 28.909072 28.267708 255.128197
F 2.667792 36.020708 232.862197
F 2.287732 36.020008 254.688197
F 29.459772 35.917208 233.204197
F 28.780072 35.991308 255.177197
F 2.667792 43.738908 232.862197
F 2.287732 43.738208 254.688197
F 29.424172 43.554208 233.308197
F 28.833172 43.694908 255.408197
F 11.581772 28.300008 233.015197
F 11.200772 28.300008 254.842197
F 11.581772 36.018108 233.015197
F 11.200772 36.018108 254.842197
F 11.581772 43.736308 233.015197
F 11.200772 43.736308 254.842197
F 20.367072 28.135508 233.229197
F 20.061772 28.419908 254.948197
F 20.613672 36.298008 233.241197
F 19.976872 36.136708 255.098197
F 20.455272 43.783008 233.061197
F 20.115972 43.629808 255.076197
F 2.614012 28.302508 235.589197
F 2.241062 28.304708 257.414197
F 29.260372 28.235508 236.025197
F 28.949272 28.394008 257.725197
F 2.614012 36.020708 235.589197
F 2.241062 36.022908 257.414197
F 29.296772 35.906608 235.904197
F 28.923972 36.182008 257.805197
F 2.614012 43.738908 235.589197
F 2.241062 43.741108 257.414197
F 29.343472 43.805808 236.084197
F 28.860372 43.821808 258.188197
F 11.534172 28.300008 235.744197
F 11.153272 28.299908 257.571197
F 11.534172 36.018108 235.744197
F 11.153272 36.018108 257.571197
F 11.534172 43.736308 235.744197
F 11.153272 43.736308 257.571197
F 20.452072 28.337208 235.989197
F 20.223672 28.137808 257.598197
F 20.462172 35.966908 235.944197
F 20.052572 36.036208 257.753197
F 20.411172 43.756008 235.713197
F 20.040572 43.874408 257.787197
F 2.551132 30.870008 239.227197
F 2.209952 30.888508 261.052197
F 29.340272 30.761808 239.780197
F 24.938072 38.663708 236.727197
F 2.551132 38.588108 239.227197
F 2.209952 38.606708 261.052197
F 29.126972 38.532408 239.694197
F 7.126322 28.300008 232.938197
F 2.551132 46.306308 239.227197
F 24.370272 36.105308 255.221197
F 24.593772 38.668008 258.838197
F 16.100672 46.309108 229.455197
F 11.470672 30.872708 239.382197
F 11.143072 30.871208 261.199197
F 11.470672 38.590908 239.382197
F 11.143072 38.589408 261.199197
F 24.980172 36.065608 233.342197
F 24.382872 28.339508 255.013197
F 11.470672 46.309108 239.382197
F 11.143072 46.307608 261.199197
F 20.300772 30.789308 239.383197
F 15.656172 28.300008 254.920197
F 20.323572 38.703408 239.528197
F 6.745312 36.018108 254.765197
F 7.126322 36.018108 232.938197
F 25.008472 28.120908 233.161197
F 4.850392 24.440408 235.627197
F 4.468402 24.440908 257.455197
F 31.601572 24.349808 236.207197
F 31.059472 24.623308 257.972197
F 4.850392 32.158608 235.627197
F 4.468402 32.159108 257.455197
F 31.448872 32.153608 236.058197
F 31.145672 32.238308 257.879197
F 4.850392 39.876808 235.627197
F 4.468402 39.877308 257.455197
F 31.523172 39.828308 236.136197
F 31.239072 39.959408 257.952197
F 13.761872 24.440908 235.783197
F 13.380972 24.440908 257.609197
F 13.761872 32.159108 235.783197
F 13.380972 32.159008 257.609197
F 13.761872 39.877208 235.783197
F 13.380972 39.877208 257.609197
F 22.638772 24.272508 236.130197
F 22.357672 24.371308 257.836197
F 22.917372 32.194608 236.023197
F 22.430872 32.107208 257.662197
F 22.669372 39.842608 235.790197
F 22.358572 39.857508 257.906197
F 4.786882 27.014008 239.265197
F 4.445372 27.017608 261.090197
F 31.663072 26.783008 239.719197
F 31.513272 24.405308 247.904197
F 4.786882 34.732208 239.265197
F 4.445372 34.735808 261.090197
F 31.388072 34.632008 239.817197
F 15.719672 46.309108 251.282197
F 4.786882 42.450408 239.265197
F 4.445372 42.454008 261.090197
F 31.427972 42.395908 239.470197
F 6.745312 43.736308 254.765197
F 13.698372 27.013608 239.420197
F 13.370772 27.012108 261.238197
F 13.698372 34.731808 239.420197
F 13.370772 34.730308 261.238197
F 13.698372 42.450008 239.420197
F 13.370772 42.448508 261.238197
F 22.652172 26.802208 239.619197
F 26.840972 24.373508 257.823197
F 22.513872 34.670308 239.592197
F 26.713872 42.445608 261.492197
F 22.588572 42.508508 239.549197
F 7.126322 43.736308 232.938197
F 4.834042 27.014008 236.536197
F 4.449352 27.017308 258.364197
F 31.573572 27.022008 236.885197
F 31.016072 27.099008 258.770197
F 4.834042 34.732208 236.536197
F 4.449352 34.735408 258.364197
F 31.626072 34.636908 236.992197
F 31.026372 34.817708 258.841197
F 4.834042 42.450408 236.536197
F 4.449352 42.453608 258.364197
F 31.559972 42.489708 236.869197
F 31.124772 42.495208 259.051197
F 13.745972 27.013608 236.692197
F 13.366072 27.013508 258.516197
F 13.745972 34.731808 236.692197
F 13.366072 34.731608 258.516197
F 13.745972 42.450008 236.692197
F 13.366072 42.449808 258.516197
F 22.703472 26.994508 236.816197
F 22.283472 27.015208 258.720197
F 22.819372 34.772508 236.862197
F 22.398172 34.654908 258.513197
F 22.631272 42.421308 236.707197
F 22.028272 42.440708 258.861197
F 4.897452 24.440508 232.898197
F 4.517092 24.440308 254.725197
F 31.629372 24.434508 233.386197
F 31.191972 24.418508 255.314197
F 4.897452 32.158708 232.898197
F 4.517092 32.158508 254.725197
F 31.642772 32.244608 233.452197
F 31.042472 32.343808 255.283197
F 4.897452 39.876808 232.898197
F 4.517092 39.876708 254.725197
F 31.478572 39.734508 233.475197
F 31.409272 39.754708 255.277197
F 13.809472 24.440908 233.054197
F 13.428472 24.440908 254.881197
F 13.809472 32.159108 233.054197
F 13.428472 32.159108 254.881197
F 13.809472 39.877208 233.054197
F 13.428472 39.877208 254.881197
F 16.037172 28.300008 233.093197
F 22.241572 24.445108 255.183197
F 22.714572 32.398108 233.231197
F 22.286572 32.379308 254.922197
F 22.936872 39.860208 233.096197
F 22.308672 39.862508 255.190197
F 7.062832 30.872708 236.575197
F 6.682892 30.872608 258.400197
F 7.062832 38.590908 236.575197
F 6.682892 38.590808 258.400197
F 15.656172 43.736308 254.920197
F 16.037172 43.736308 233.093197
F 7.062832 46.309108 236.575197
F 6.682892 46.309008 258.400197
F 15.973672 30.872708 236.731197
F 15.593772 30.872608 258.555197
F 15.973672 38.590908 236.731197
F 15.593772 38.590708 258.555197
F 27.307672 27.039208 229.681197
F 33.301772 30.847208 261.541197
F 28.779272 38.437708 261.619197
[truncated: 2,079,727 more chars]
