# Supplementary material for: Molecular-resolution imaging of ice crystallized from liquid water by cryogenic liquid-cell TEM
Source: Nat Commun. 2025 Sep 25;16:8342. doi: 10.1038/s41467-025-62451-0 (PMC12462463; doi:10.1038/s41467-025-62451-0)
Supplement: Supplementary file 9 — Supplementary Data 1 [file 41467_2025_62451_MOESM9_ESM.zip › supercell_5_3_12/1.0/input.xyz]

76014
F76014
F 4.508164 1.286291 2.728224
F 4.127194 1.286291 24.554006
F 3.746223 1.286291 46.379788
F 3.365253 1.286291 68.205572
F 2.984283 1.286291 90.031354
F 2.603312 1.286291 111.857137
F 2.222342 1.286291 133.682920
F 1.841371 1.286291 155.508702
F 1.460401 1.286291 177.334485
F 1.079430 1.286291 199.160268
F 0.698460 1.286291 220.986051
F 0.317489 1.286291 242.811833
F 4.508164 24.439548 2.728224
F 4.127194 24.439548 24.554006
F 3.746223 24.439548 46.379788
F 3.365253 24.439548 68.205572
F 2.984283 24.439548 90.031354
F 2.603312 24.439548 111.857137
F 2.222342 24.439548 133.682920
F 1.841371 24.439548 155.508702
F 1.460401 24.439548 177.334485
F 1.079430 24.439548 199.160268
F 0.698460 24.439548 220.986051
F 0.317489 24.439548 242.811833
F 4.508164 47.592806 2.728224
F 4.127194 47.592806 24.554006
F 3.746223 47.592806 46.379788
F 3.365253 47.592806 68.205572
F 2.984283 47.592806 90.031354
F 2.603312 47.592806 111.857137
F 2.222342 47.592806 133.682920
F 1.841371 47.592806 155.508702
F 1.460401 47.592806 177.334485
F 1.079430 47.592806 199.160268
F 0.698460 47.592806 220.986051
F 0.317489 47.592806 242.811833
F 31.239195 1.286291 3.194816
F 30.858225 1.286291 25.020598
F 30.477255 1.286291 46.846380
F 30.096284 1.286291 68.672163
F 29.715314 1.286291 90.497946
F 29.334343 1.286291 112.323729
F 28.953373 1.286291 134.149511
F 28.572402 1.286291 155.975294
F 28.191432 1.286291 177.801077
F 27.810461 1.286291 199.626859
F 27.429491 1.286291 221.452643
F 27.048520 1.286291 243.278425
F 31.239195 24.439548 3.194816
F 30.858225 24.439548 25.020598
F 30.477255 24.439548 46.846380
F 30.096284 24.439548 68.672163
F 29.715314 24.439548 90.497946
F 29.334343 24.439548 112.323729
F 28.953373 24.439548 134.149511
F 28.572402 24.439548 155.975294
F 28.191432 24.439548 177.801077
F 27.810461 24.439548 199.626859
F 27.429491 24.439548 221.452643
F 27.048520 24.439548 243.278425
F 31.239195 47.592806 3.194816
F 30.858225 47.592806 25.020598
F 30.477255 47.592806 46.846380
F 30.096284 47.592806 68.672163
F 29.715314 47.592806 90.497946
F 29.334343 47.592806 112.323729
F 28.953373 47.592806 134.149511
F 28.572402 47.592806 155.975294
F 28.191432 47.592806 177.801077
F 27.810461 47.592806 199.626859
F 27.429491 47.592806 221.452643
F 27.048520 47.592806 243.278425
F 57.970227 1.286291 3.661407
F 57.589256 1.286291 25.487190
F 57.208286 1.286291 47.312972
F 56.827315 1.286291 69.138755
F 56.446345 1.286291 90.964538
F 56.065374 1.286291 112.790321
F 55.684404 1.286291 134.616103
F 55.303433 1.286291 156.441886
F 54.922463 1.286291 178.267669
F 54.541493 1.286291 200.093451
F 54.160522 1.286291 221.919235
F 53.779552 1.286291 243.745017
F 57.970227 24.439548 3.661407
F 57.589256 24.439548 25.487190
F 57.208286 24.439548 47.312972
F 56.827315 24.439548 69.138755
F 56.446345 24.439548 90.964538
F 56.065374 24.439548 112.790321
F 55.684404 24.439548 134.616103
F 55.303433 24.439548 156.441886
F 54.922463 24.439548 178.267669
F 54.541493 24.439548 200.093451
F 54.160522 24.439548 221.919235
F 53.779552 24.439548 243.745017
F 57.970227 47.592806 3.661407
F 57.589256 47.592806 25.487190
F 57.208286 47.592806 47.312972
F 56.827315 47.592806 69.138755
F 56.446345 47.592806 90.964538
F 56.065374 47.592806 112.790321
F 55.684404 47.592806 134.616103
F 55.303433 47.592806 156.441886
F 54.922463 47.592806 178.267669
F 54.541493 47.592806 200.093451
F 54.160522 47.592806 221.919235
F 53.779552 47.592806 243.745017
F 4.508164 9.004040 2.728224
F 4.127194 9.004040 24.554006
F 3.746223 9.004040 46.379788
F 3.365253 9.004040 68.205572
F 2.984283 9.004040 90.031354
F 2.603312 9.004040 111.857137
F 2.222342 9.004040 133.682920
F 1.841371 9.004040 155.508702
F 1.460401 9.004040 177.334485
F 1.079430 9.004040 199.160268
F 0.698460 9.004040 220.986051
F 0.317489 9.004040 242.811833
F 4.508164 32.157298 2.728224
F 4.127194 32.157298 24.554006
F 3.746223 32.157298 46.379788
F 3.365253 32.157298 68.205572
F 2.984283 32.157298 90.031354
F 2.603312 32.157298 111.857137
F 2.222342 32.157298 133.682920
F 1.841371 32.157298 155.508702
F 1.460401 32.157298 177.334485
F 1.079430 32.157298 199.160268
F 0.698460 32.157298 220.986051
F 0.317489 32.157298 242.811833
F 4.508164 55.310555 2.728224
F 4.127194 55.310555 24.554006
F 3.746223 55.310555 46.379788
F 3.365253 55.310555 68.205572
F 2.984283 55.310555 90.031354
F 2.603312 55.310555 111.857137
F 2.222342 55.310555 133.682920
F 1.841371 55.310555 155.508702
F 1.460401 55.310555 177.334485
F 1.079430 55.310555 199.160268
F 0.698460 55.310555 220.986051
F 0.317489 55.310555 242.811833
F 31.239195 9.004040 3.194816
F 30.858225 9.004040 25.020598
F 30.477255 9.004040 46.846380
F 30.096284 9.004040 68.672163
F 29.715314 9.004040 90.497946
F 29.334343 9.004040 112.323729
F 28.953373 9.004040 134.149511
F 28.572402 9.004040 155.975294
F 28.191432 9.004040 177.801077
F 27.810461 9.004040 199.626859
F 27.429491 9.004040 221.452643
F 27.048520 9.004040 243.278425
F 31.239195 32.157298 3.194816
F 30.858225 32.157298 25.020598
F 30.477255 32.157298 46.846380
F 30.096284 32.157298 68.672163
F 29.715314 32.157298 90.497946
F 29.334343 32.157298 112.323729
F 28.953373 32.157298 134.149511
F 28.572402 32.157298 155.975294
F 28.191432 32.157298 177.801077
F 27.810461 32.157298 199.626859
F 27.429491 32.157298 221.452643
F 27.048520 32.157298 243.278425
F 31.239195 55.310555 3.194816
F 30.858225 55.310555 25.020598
F 30.477255 55.310555 46.846380
F 30.096284 55.310555 68.672163
F 29.715314 55.310555 90.497946
F 29.334343 55.310555 112.323729
F 28.953373 55.310555 134.149511
F 28.572402 55.310555 155.975294
F 28.191432 55.310555 177.801077
F 27.810461 55.310555 199.626859
F 27.429491 55.310555 221.452643
F 27.048520 55.310555 243.278425
F 57.970227 9.004040 3.661407
F 57.589256 9.004040 25.487190
F 57.208286 9.004040 47.312972
F 56.827315 9.004040 69.138755
F 56.446345 9.004040 90.964538
F 56.065374 9.004040 112.790321
F 55.684404 9.004040 134.616103
F 55.303433 9.004040 156.441886
F 54.922463 9.004040 178.267669
F 54.541493 9.004040 200.093451
F 54.160522 9.004040 221.919235
F 53.779552 9.004040 243.745017
F 57.970227 32.157298 3.661407
F 57.589256 32.157298 25.487190
F 57.208286 32.157298 47.312972
F 56.827315 32.157298 69.138755
F 56.446345 32.157298 90.964538
F 56.065374 32.157298 112.790321
F 55.684404 32.157298 134.616103
F 55.303433 32.157298 156.441886
F 54.922463 32.157298 178.267669
F 54.541493 32.157298 200.093451
F 54.160522 32.157298 221.919235
F 53.779552 32.157298 243.745017
F 57.970227 55.310555 3.661407
F 57.589256 55.310555 25.487190
F 57.208286 55.310555 47.312972
F 56.827315 55.310555 69.138755
F 56.446345 55.310555 90.964538
F 56.065374 55.310555 112.790321
F 55.684404 55.310555 134.616103
F 55.303433 55.310555 156.441886
F 54.922463 55.310555 178.267669
F 54.541493 55.310555 200.093451
F 54.160522 55.310555 221.919235
F 53.779552 55.310555 243.745017
F 4.508164 16.721795 2.728224
F 4.127194 16.721795 24.554007
F 3.746223 16.721795 46.379789
F 3.365253 16.721795 68.205573
F 2.984283 16.721795 90.031355
F 2.603312 16.721795 111.857137
F 2.222342 16.721795 133.682921
F 1.841371 16.721795 155.508703
F 1.460401 16.721795 177.334486
F 1.079430 16.721795 199.160269
F 0.698460 16.721795 220.986051
F 0.317489 16.721795 242.811834
F 4.508164 39.875053 2.728224
F 4.127194 39.875053 24.554007
F 3.746223 39.875053 46.379789
F 3.365253 39.875053 68.205573
F 2.984283 39.875053 90.031355
F 2.603312 39.875053 111.857137
F 2.222342 39.875053 133.682921
F 1.841371 39.875053 155.508703
F 1.460401 39.875053 177.334486
F 1.079430 39.875053 199.160269
F 0.698460 39.875053 220.986051
F 0.317489 39.875053 242.811834
F 4.508164 63.028310 2.728224
F 4.127194 63.028310 24.554007
F 3.746223 63.028310 46.379789
F 3.365253 63.028310 68.205573
F 2.984283 63.028310 90.031355
F 2.603312 63.028310 111.857137
F 2.222342 63.028310 133.682921
F 1.841371 63.028310 155.508703
F 1.460401 63.028310 177.334486
F 1.079430 63.028310 199.160269
F 0.698460 63.028310 220.986051
F 0.317489 63.028310 242.811834
F 31.239195 16.721795 3.194816
F 30.858225 16.721795 25.020599
F 30.477255 16.721795 46.846381
F 30.096284 16.721795 68.672164
F 29.715314 16.721795 90.497947
F 29.334343 16.721795 112.323729
F 28.953373 16.721795 134.149512
F 28.572402 16.721795 155.975295
F 28.191432 16.721795 177.801078
F 27.810461 16.721795 199.626860
F 27.429491 16.721795 221.452643
F 27.048520 16.721795 243.278426
F 31.239195 39.875053 3.194816
F 30.858225 39.875053 25.020599
F 30.477255 39.875053 46.846381
F 30.096284 39.875053 68.672164
F 29.715314 39.875053 90.497947
F 29.334343 39.875053 112.323729
F 28.953373 39.875053 134.149512
F 28.572402 39.875053 155.975295
F 28.191432 39.875053 177.801078
F 27.810461 39.875053 199.626860
F 27.429491 39.875053 221.452643
F 27.048520 39.875053 243.278426
F 31.239195 63.028310 3.194816
F 30.858225 63.028310 25.020599
F 30.477255 63.028310 46.846381
F 30.096284 63.028310 68.672164
F 29.715314 63.028310 90.497947
F 29.334343 63.028310 112.323729
F 28.953373 63.028310 134.149512
F 28.572402 63.028310 155.975295
F 28.191432 63.028310 177.801078
F 27.810461 63.028310 199.626860
F 27.429491 63.028310 221.452643
F 27.048520 63.028310 243.278426
F 57.970227 16.721795 3.661407
F 57.589256 16.721795 25.487191
F 57.208286 16.721795 47.312973
F 56.827315 16.721795 69.138756
F 56.446345 16.721795 90.964539
F 56.065374 16.721795 112.790321
F 55.684404 16.721795 134.616104
F 55.303433 16.721795 156.441887
F 54.922463 16.721795 178.267670
F 54.541493 16.721795 200.093452
F 54.160522 16.721795 221.919235
F 53.779552 16.721795 243.745018
F 57.970227 39.875053 3.661407
F 57.589256 39.875053 25.487191
F 57.208286 39.875053 47.312973
F 56.827315 39.875053 69.138756
F 56.446345 39.875053 90.964539
F 56.065374 39.875053 112.790321
F 55.684404 39.875053 134.616104
F 55.303433 39.875053 156.441887
F 54.922463 39.875053 178.267670
F 54.541493 39.875053 200.093452
F 54.160522 39.875053 221.919235
F 53.779552 39.875053 243.745018
F 57.970227 63.028310 3.661407
F 57.589256 63.028310 25.487191
F 57.208286 63.028310 47.312973
F 56.827315 63.028310 69.138756
F 56.446345 63.028310 90.964539
F 56.065374 63.028310 112.790321
F 55.684404 63.028310 134.616104
F 55.303433 63.028310 156.441887
F 54.922463 63.028310 178.267670
F 54.541493 63.028310 200.093452
F 54.160522 63.028310 221.919235
F 53.779552 63.028310 243.745018
F 13.418504 1.286291 2.883754
F 13.037534 1.286291 24.709537
F 12.656563 1.286291 46.535320
F 12.275593 1.286291 68.361102
F 11.894622 1.286291 90.186884
F 11.513652 1.286291 112.012668
F 11.132681 1.286291 133.838450
F 10.751711 1.286291 155.664233
F 10.370740 1.286291 177.490016
F 9.989770 1.286291 199.315798
F 9.608800 1.286291 221.141581
F 9.227829 1.286291 242.967364
F 13.418504 24.439548 2.883754
F 13.037534 24.439548 24.709537
F 12.656563 24.439548 46.535320
F 12.275593 24.439548 68.361102
F 11.894622 24.439548 90.186884
F 11.513652 24.439548 112.012668
F 11.132681 24.439548 133.838450
F 10.751711 24.439548 155.664233
F 10.370740 24.439548 177.490016
F 9.989770 24.439548 199.315798
F 9.608800 24.439548 221.141581
F 9.227829 24.439548 242.967364
F 13.418504 47.592806 2.883754
F 13.037534 47.592806 24.709537
F 12.656563 47.592806 46.535320
F 12.275593 47.592806 68.361102
F 11.894622 47.592806 90.186884
F 11.513652 47.592806 112.012668
F 11.132681 47.592806 133.838450
F 10.751711 47.592806 155.664233
F 10.370740 47.592806 177.490016
F 9.989770 47.592806 199.315798
F 9.608800 47.592806 221.141581
F 9.227829 47.592806 242.967364
F 40.149535 1.286291 3.350346
F 39.768565 1.286291 25.176128
F 39.387594 1.286291 47.001912
F 39.006624 1.286291 68.827694
F 38.625653 1.286291 90.653476
F 38.244683 1.286291 112.479260
F 37.863712 1.286291 134.305042
F 37.482742 1.286291 156.130825
F 37.101772 1.286291 177.956608
F 36.720801 1.286291 199.782390
F 36.339831 1.286291 221.608173
F 35.958860 1.286291 243.433956
F 40.149535 24.439548 3.350346
F 39.768565 24.439548 25.176128
F 39.387594 24.439548 47.001912
F 39.006624 24.439548 68.827694
F 38.625653 24.439548 90.653476
F 38.244683 24.439548 112.479260
F 37.863712 24.439548 134.305042
F 37.482742 24.439548 156.130825
F 37.101772 24.439548 177.956608
F 36.720801 24.439548 199.782390
F 36.339831 24.439548 221.608173
F 35.958860 24.439548 243.433956
F 40.149535 47.592806 3.350346
F 39.768565 47.592806 25.176128
F 39.387594 47.592806 47.001912
F 39.006624 47.592806 68.827694
F 38.625653 47.592806 90.653476
F 38.244683 47.592806 112.479260
F 37.863712 47.592806 134.305042
F 37.482742 47.592806 156.130825
F 37.101772 47.592806 177.956608
F 36.720801 47.592806 199.782390
F 36.339831 47.592806 221.608173
F 35.958860 47.592806 243.433956
F 64.594745 1.286291 134.771634
F 64.213774 1.286291 156.597417
F 63.832804 1.286291 178.423200
F 63.451833 1.286291 200.248982
F 63.070863 1.286291 222.074765
F 62.689892 1.286291 243.900548
F 64.594745 24.439548 134.771634
F 64.213774 24.439548 156.597417
F 63.832804 24.439548 178.423200
F 63.451833 24.439548 200.248982
F 63.070863 24.439548 222.074765
F 62.689892 24.439548 243.900548
F 64.594745 47.592806 134.771634
F 64.213774 47.592806 156.597417
F 63.832804 47.592806 178.423200
F 63.451833 47.592806 200.248982
F 63.070863 47.592806 222.074765
F 62.689892 47.592806 243.900548
F 13.418504 9.004040 2.883754
F 13.037534 9.004040 24.709537
F 12.656563 9.004040 46.535320
F 12.275593 9.004040 68.361102
F 11.894622 9.004040 90.186884
F 11.513652 9.004040 112.012668
F 11.132681 9.004040 133.838450
F 10.751711 9.004040 155.664233
F 10.370740 9.004040 177.490016
F 9.989770 9.004040 199.315798
F 9.608800 9.004040 221.141581
F 9.227829 9.004040 242.967364
F 13.418504 32.157298 2.883754
F 13.037534 32.157298 24.709537
F 12.656563 32.157298 46.535320
F 12.275593 32.157298 68.361102
F 11.894622 32.157298 90.186884
F 11.513652 32.157298 112.012668
F 11.132681 32.157298 133.838450
F 10.751711 32.157298 155.664233
F 10.370740 32.157298 177.490016
F 9.989770 32.157298 199.315798
F 9.608800 32.157298 221.141581
F 9.227829 32.157298 242.967364
F 13.418504 55.310555 2.883754
F 13.037534 55.310555 24.709537
F 12.656563 55.310555 46.535320
F 12.275593 55.310555 68.361102
F 11.894622 55.310555 90.186884
F 11.513652 55.310555 112.012668
F 11.132681 55.310555 133.838450
F 10.751711 55.310555 155.664233
F 10.370740 55.310555 177.490016
F 9.989770 55.310555 199.315798
F 9.608800 55.310555 221.141581
F 9.227829 55.310555 242.967364
F 40.149535 9.004040 3.350346
F 39.768565 9.004040 25.176128
F 39.387594 9.004040 47.001912
F 39.006624 9.004040 68.827694
F 38.625653 9.004040 90.653476
F 38.244683 9.004040 112.479260
F 37.863712 9.004040 134.305042
F 37.482742 9.004040 156.130825
F 37.101772 9.004040 177.956608
F 36.720801 9.004040 199.782390
F 36.339831 9.004040 221.608173
F 35.958860 9.004040 243.433956
F 40.149535 32.157298 3.350346
F 39.768565 32.157298 25.176128
F 39.387594 32.157298 47.001912
F 39.006624 32.157298 68.827694
F 38.625653 32.157298 90.653476
F 38.244683 32.157298 112.479260
F 37.863712 32.157298 134.305042
F 37.482742 32.157298 156.130825
F 37.101772 32.157298 177.956608
F 36.720801 32.157298 199.782390
F 36.339831 32.157298 221.608173
F 35.958860 32.157298 243.433956
F 40.149535 55.310555 3.350346
F 39.768565 55.310555 25.176128
F 39.387594 55.310555 47.001912
F 39.006624 55.310555 68.827694
F 38.625653 55.310555 90.653476
F 38.244683 55.310555 112.479260
F 37.863712 55.310555 134.305042
F 37.482742 55.310555 156.130825
F 37.101772 55.310555 177.956608
F 36.720801 55.310555 199.782390
F 36.339831 55.310555 221.608173
F 35.958860 55.310555 243.433956
F 64.594745 9.004040 134.771634
F 64.213774 9.004040 156.597417
F 63.832804 9.004040 178.423200
F 63.451833 9.004040 200.248982
F 63.070863 9.004040 222.074765
F 62.689892 9.004040 243.900548
F 64.594745 32.157298 134.771634
F 64.213774 32.157298 156.597417
F 63.832804 32.157298 178.423200
F 63.451833 32.157298 200.248982
F 63.070863 32.157298 222.074765
F 62.689892 32.157298 243.900548
F 64.594745 55.310555 134.771634
F 64.213774 55.310555 156.597417
F 63.832804 55.310555 178.423200
F 63.451833 55.310555 200.248982
F 63.070863 55.310555 222.074765
F 62.689892 55.310555 243.900548
F 13.418504 16.721795 2.883755
F 13.037534 16.721795 24.709538
F 12.656563 16.721795 46.535320
F 12.275593 16.721795 68.361103
F 11.894622 16.721795 90.186885
F 11.513652 16.721795 112.012669
F 11.132681 16.721795 133.838451
F 10.751711 16.721795 155.664233
F 10.370740 16.721795 177.490017
F 9.989770 16.721795 199.315799
F 9.608800 16.721795 221.141582
F 9.227829 16.721795 242.967365
F 13.418504 39.875053 2.883755
F 13.037534 39.875053 24.709538
F 12.656563 39.875053 46.535320
F 12.275593 39.875053 68.361103
F 11.894622 39.875053 90.186885
F 11.513652 39.875053 112.012669
F 11.132681 39.875053 133.838451
F 10.751711 39.875053 155.664233
F 10.370740 39.875053 177.490017
F 9.989770 39.875053 199.315799
F 9.608800 39.875053 221.141582
F 9.227829 39.875053 242.967365
F 13.418504 63.028310 2.883755
F 13.037534 63.028310 24.709538
F 12.656563 63.028310 46.535320
F 12.275593 63.028310 68.361103
F 11.894622 63.028310 90.186885
F 11.513652 63.028310 112.012669
F 11.132681 63.028310 133.838451
F 10.751711 63.028310 155.664233
F 10.370740 63.028310 177.490017
F 9.989770 63.028310 199.315799
F 9.608800 63.028310 221.141582
F 9.227829 63.028310 242.967365
F 40.149535 16.721795 3.350347
F 39.768565 16.721795 25.176129
F 39.387594 16.721795 47.001912
F 39.006624 16.721795 68.827695
F 38.625653 16.721795 90.653477
F 38.244683 16.721795 112.479261
F 37.863712 16.721795 134.305043
F 37.482742 16.721795 156.130825
F 37.101772 16.721795 177.956609
F 36.720801 16.721795 199.782391
F 36.339831 16.721795 221.608174
F 35.958860 16.721795 243.433957
F 40.149535 39.875053 3.350347
F 39.768565 39.875053 25.176129
F 39.387594 39.875053 47.001912
F 39.006624 39.875053 68.827695
F 38.625653 39.875053 90.653477
F 38.244683 39.875053 112.479261
F 37.863712 39.875053 134.305043
F 37.482742 39.875053 156.130825
F 37.101772 39.875053 177.956609
F 36.720801 39.875053 199.782391
F 36.339831 39.875053 221.608174
F 35.958860 39.875053 243.433957
F 40.149535 63.028310 3.350347
F 39.768565 63.028310 25.176129
F 39.387594 63.028310 47.001912
F 39.006624 63.028310 68.827695
F 38.625653 63.028310 90.653477
F 38.244683 63.028310 112.479261
F 37.863712 63.028310 134.305043
F 37.482742 63.028310 156.130825
F 37.101772 63.028310 177.956609
F 36.720801 63.028310 199.782391
F 36.339831 63.028310 221.608174
F 35.958860 63.028310 243.433957
F 64.594745 16.721795 134.771635
F 64.213774 16.721795 156.597417
F 63.832804 16.721795 178.423201
F 63.451833 16.721795 200.248983
F 63.070863 16.721795 222.074766
F 62.689892 16.721795 243.900549
F 64.594745 39.875053 134.771635
F 64.213774 39.875053 156.597417
F 63.832804 39.875053 178.423201
F 63.451833 39.875053 200.248983
F 63.070863 39.875053 222.074766
F 62.689892 39.875053 243.900549
F 64.594745 63.028310 134.771635
F 64.213774 63.028310 156.597417
F 63.832804 63.028310 178.423201
F 63.451833 63.028310 200.248983
F 63.070863 63.028310 222.074766
F 62.689892 63.028310 243.900549
F 22.328850 1.286290 3.039286
F 21.947879 1.286290 24.865068
F 21.566909 1.286290 46.690851
F 21.185938 1.286290 68.516634
F 20.804968 1.286290 90.342416
F 20.423997 1.286290 112.168199
F 20.043027 1.286290 133.993982
F 19.662057 1.286290 155.819765
F 19.281086 1.286290 177.645547
F 18.900116 1.286290 199.471330
F 18.519145 1.286290 221.297113
F 18.138175 1.286290 243.122895
F 22.328850 24.439547 3.039286
F 21.947879 24.439547 24.865068
F 21.566909 24.439547 46.690851
F 21.185938 24.439547 68.516634
F 20.804968 24.439547 90.342416
F 20.423997 24.439547 112.168199
F 20.043027 24.439547 133.993982
F 19.662057 24.439547 155.819765
F 19.281086 24.439547 177.645547
F 18.900116 24.439547 199.471330
F 18.519145 24.439547 221.297113
F 18.138175 24.439547 243.122895
F 22.328850 47.592805 3.039286
F 21.947879 47.592805 24.865068
F 21.566909 47.592805 46.690851
F 21.185938 47.592805 68.516634
F 20.804968 47.592805 90.342416
F 20.423997 47.592805 112.168199
F 20.043027 47.592805 133.993982
F 19.662057 47.592805 155.819765
F 19.281086 47.592805 177.645547
F 18.900116 47.592805 199.471330
F 18.519145 47.592805 221.297113
F 18.138175 47.592805 243.122895
F 49.059882 1.286290 3.505878
F 48.678911 1.286290 25.331660
F 48.297941 1.286290 47.157443
F 47.916971 1.286290 68.983226
F 47.536000 1.286290 90.809008
F 47.155030 1.286290 112.634791
F 46.774059 1.286290 134.460574
F 46.393089 1.286290 156.286357
F 46.012118 1.286290 178.112139
F 45.631148 1.286290 199.937922
F 45.250177 1.286290 221.763705
F 44.869207 1.286290 243.589487
F 49.059882 24.439547 3.505878
F 48.678911 24.439547 25.331660
F 48.297941 24.439547 47.157443
F 47.916971 24.439547 68.983226
F 47.536000 24.439547 90.809008
F 47.155030 24.439547 112.634791
F 46.774059 24.439547 134.460574
F 46.393089 24.439547 156.286357
F 46.012118 24.439547 178.112139
F 45.631148 24.439547 199.937922
F 45.250177 24.439547 221.763705
F 44.869207 24.439547 243.589487
F 49.059882 47.592805 3.505878
F 48.678911 47.592805 25.331660
F 48.297941 47.592805 47.157443
F 47.916971 47.592805 68.983226
F 47.536000 47.592805 90.809008
F 47.155030 47.592805 112.634791
F 46.774059 47.592805 134.460574
F 46.393089 47.592805 156.286357
F 46.012118 47.592805 178.112139
F 45.631148 47.592805 199.937922
F 45.250177 47.592805 221.763705
F 44.869207 47.592805 243.589487
F 22.328850 9.004039 3.039286
F 21.947879 9.004039 24.865068
F 21.566909 9.004039 46.690851
F 21.185938 9.004039 68.516634
F 20.804968 9.004039 90.342416
F 20.423997 9.004039 112.168199
F 20.043027 9.004039 133.993982
F 19.662057 9.004039 155.819764
F 19.281086 9.004039 177.645547
F 18.900116 9.004039 199.471330
F 18.519145 9.004039 221.297113
F 18.138175 9.004039 243.122895
F 22.328850 32.157297 3.039286
F 21.947879 32.157297 24.865068
F 21.566909 32.157297 46.690851
F 21.185938 32.157297 68.516634
F 20.804968 32.157297 90.342416
F 20.423997 32.157297 112.168199
F 20.043027 32.157297 133.993982
F 19.662057 32.157297 155.819764
F 19.281086 32.157297 177.645547
F 18.900116 32.157297 199.471330
F 18.519145 32.157297 221.297113
F 18.138175 32.157297 243.122895
F 22.328850 55.310554 3.039286
F 21.947879 55.310554 24.865068
F 21.566909 55.310554 46.690851
F 21.185938 55.310554 68.516634
F 20.804968 55.310554 90.342416
F 20.423997 55.310554 112.168199
F 20.043027 55.310554 133.993982
F 19.662057 55.310554 155.819764
F 19.281086 55.310554 177.645547
F 18.900116 55.310554 199.471330
F 18.519145 55.310554 221.297113
F 18.138175 55.310554 243.122895
F 49.059882 9.004039 3.505878
F 48.678911 9.004039 25.331660
F 48.297941 9.004039 47.157443
F 47.916971 9.004039 68.983226
F 47.536000 9.004039 90.809008
F 47.155030 9.004039 112.634791
F 46.774059 9.004039 134.460574
F 46.393089 9.004039 156.286356
F 46.012118 9.004039 178.112139
F 45.631148 9.004039 199.937922
F 45.250177 9.004039 221.763705
F 44.869207 9.004039 243.589487
F 49.059882 32.157297 3.505878
F 48.678911 32.157297 25.331660
F 48.297941 32.157297 47.157443
F 47.916971 32.157297 68.983226
F 47.536000 32.157297 90.809008
F 47.155030 32.157297 112.634791
F 46.774059 32.157297 134.460574
F 46.393089 32.157297 156.286356
F 46.012118 32.157297 178.112139
F 45.631148 32.157297 199.937922
F 45.250177 32.157297 221.763705
F 44.869207 32.157297 243.589487
F 49.059882 55.310554 3.505878
F 48.678911 55.310554 25.331660
F 48.297941 55.310554 47.157443
F 47.916971 55.310554 68.983226
F 47.536000 55.310554 90.809008
F 47.155030 55.310554 112.634791
F 46.774059 55.310554 134.460574
F 46.393089 55.310554 156.286356
F 46.012118 55.310554 178.112139
F 45.631148 55.310554 199.937922
F 45.250177 55.310554 221.763705
F 44.869207 55.310554 243.589487
F 22.328850 16.721795 3.039287
F 21.947879 16.721795 24.865069
F 21.566909 16.721795 46.690851
F 21.185938 16.721795 68.516635
F 20.804968 16.721795 90.342417
F 20.423997 16.721795 112.168200
F 20.043027 16.721795 133.993983
F 19.662057 16.721795 155.819765
F 19.281086 16.721795 177.645548
F 18.900116 16.721795 199.471331
F 18.519145 16.721795 221.297114
F 18.138175 16.721795 243.122896
F 22.328850 39.875052 3.039287
F 21.947879 39.875052 24.865069
F 21.566909 39.875052 46.690851
F 21.185938 39.875052 68.516635
F 20.804968 39.875052 90.342417
F 20.423997 39.875052 112.168200
F 20.043027 39.875052 133.993983
F 19.662057 39.875052 155.819765
F 19.281086 39.875052 177.645548
F 18.900116 39.875052 199.471331
F 18.519145 39.875052 221.297114
F 18.138175 39.875052 243.122896
F 22.328850 63.028310 3.039287
F 21.947879 63.028310 24.865069
F 21.566909 63.028310 46.690851
F 21.185938 63.028310 68.516635
F 20.804968 63.028310 90.342417
F 20.423997 63.028310 112.168200
F 20.043027 63.028310 133.993983
F 19.662057 63.028310 155.819765
F 19.281086 63.028310 177.645548
F 18.900116 63.028310 199.471331
F 18.519145 63.028310 221.297114
F 18.138175 63.028310 243.122896
F 49.059882 16.721795 3.505879
F 48.678911 16.721795 25.331661
F 48.297941 16.721795 47.157443
F 47.916971 16.721795 68.983227
F 47.536000 16.721795 90.809009
F 47.155030 16.721795 112.634792
F 46.774059 16.721795 134.460575
F 46.393089 16.721795 156.286357
F 46.012118 16.721795 178.112140
F 45.631148 16.721795 199.937923
F 45.250177 16.721795 221.763706
F 44.869207 16.721795 243.589488
F 49.059882 39.875052 3.505879
F 48.678911 39.875052 25.331661
F 48.297941 39.875052 47.157443
F 47.916971 39.875052 68.983227
F 47.536000 39.875052 90.809009
F 47.155030 39.875052 112.634792
F 46.774059 39.875052 134.460575
F 46.393089 39.875052 156.286357
F 46.012118 39.875052 178.112140
F 45.631148 39.875052 199.937923
F 45.250177 39.875052 221.763706
F 44.869207 39.875052 243.589488
F 49.059882 63.028310 3.505879
F 48.678911 63.028310 25.331661
F 48.297941 63.028310 47.157443
F 47.916971 63.028310 68.983227
F 47.536000 63.028310 90.809009
F 47.155030 63.028310 112.634792
F 46.774059 63.028310 134.460575
F 46.393089 63.028310 156.286357
F 46.012118 63.028310 178.112140
F 45.631148 63.028310 199.937923
F 45.250177 63.028310 221.763706
F 44.869207 63.028310 243.589488
F 4.444655 3.858875 6.365853
F 4.063685 3.858875 28.191637
F 3.682714 3.858875 50.017419
F 3.301744 3.858875 71.843201
F 2.920773 3.858875 93.668985
F 2.539803 3.858875 115.494767
F 2.158833 3.858875 137.320550
F 1.777862 3.858875 159.146333
F 1.396892 3.858875 180.972115
F 1.015921 3.858875 202.797898
F 0.634951 3.858875 224.623680
F 0.253980 3.858875 246.449463
F 4.444655 27.012132 6.365853
F 4.063685 27.012132 28.191637
F 3.682714 27.012132 50.017419
F 3.301744 27.012132 71.843201
F 2.920773 27.012132 93.668985
F 2.539803 27.012132 115.494767
F 2.158833 27.012132 137.320550
F 1.777862 27.012132 159.146333
F 1.396892 27.012132 180.972115
F 1.015921 27.012132 202.797898
F 0.634951 27.012132 224.623680
F 0.253980 27.012132 246.449463
F 4.444655 50.165390 6.365853
F 4.063685 50.165390 28.191637
F 3.682714 50.165390 50.017419
F 3.301744 50.165390 71.843201
F 2.920773 50.165390 93.668985
F 2.539803 50.165390 115.494767
F 2.158833 50.165390 137.320550
F 1.777862 50.165390 159.146333
F 1.396892 50.165390 180.972115
F 1.015921 50.165390 202.797898
F 0.634951 50.165390 224.623680
F 0.253980 50.165390 246.449463
F 31.175686 3.858875 6.832445
F 30.794716 3.858875 28.658228
F 30.413746 3.858875 50.484011
F 30.032775 3.858875 72.309793
F 29.651805 3.858875 94.135576
F 29.270834 3.858875 115.961359
F 28.889864 3.858875 137.787142
F 28.508893 3.858875 159.612924
F 28.127923 3.858875 181.438707
F 27.746952 3.858875 203.264490
F 27.365982 3.858875 225.090272
F 26.985011 3.858875 246.916055
F 31.175686 27.012132 6.832445
F 30.794716 27.012132 28.658228
F 30.413746 27.012132 50.484011
F 30.032775 27.012132 72.309793
F 29.651805 27.012132 94.135576
F 29.270834 27.012132 115.961359
F 28.889864 27.012132 137.787142
F 28.508893 27.012132 159.612924
F 28.127923 27.012132 181.438707
F 27.746952 27.012132 203.264490
F 27.365982 27.012132 225.090272
F 26.985011 27.012132 246.916055
F 31.175686 50.165390 6.832445
F 30.794716 50.165390 28.658228
F 30.413746 50.165390 50.484011
F 30.032775 50.165390 72.309793
F 29.651805 50.165390 94.135576
F 29.270834 50.165390 115.961359
F 28.889864 50.165390 137.787142
F 28.508893 50.165390 159.612924
F 28.127923 50.165390 181.438707
F 27.746952 50.165390 203.264490
F 27.365982 50.165390 225.090272
F 26.985011 50.165390 246.916055
F 57.906719 3.858875 7.299037
F 57.525748 3.858875 29.124820
F 57.144778 3.858875 50.950603
F 56.763807 3.858875 72.776385
F 56.382837 3.858875 94.602168
F 56.001866 3.858875 116.427951
F 55.620896 3.858875 138.253734
F 55.239925 3.858875 160.079516
F 54.858955 3.858875 181.905299
F 54.477984 3.858875 203.731082
F 54.097014 3.858875 225.556864
F 53.716044 3.858875 247.382647
F 57.906719 27.012132 7.299037
F 57.525748 27.012132 29.124820
F 57.144778 27.012132 50.950603
F 56.763807 27.012132 72.776385
F 56.382837 27.012132 94.602168
F 56.001866 27.012132 116.427951
F 55.620896 27.012132 138.253734
F 55.239925 27.012132 160.079516
F 54.858955 27.012132 181.905299
F 54.477984 27.012132 203.731082
F 54.097014 27.012132 225.556864
F 53.716044 27.012132 247.382647
F 57.906719 50.165390 7.299037
F 57.525748 50.165390 29.124820
F 57.144778 50.165390 50.950603
F 56.763807 50.165390 72.776385
F 56.382837 50.165390 94.602168
F 56.001866 50.165390 116.427951
F 55.620896 50.165390 138.253734
F 55.239925 50.165390 160.079516
F 54.858955 50.165390 181.905299
F 54.477984 50.165390 203.731082
F 54.097014 50.165390 225.556864
F 53.716044 50.165390 247.382647
F 4.444655 11.576625 6.365853
F 4.063685 11.576625 28.191637
F 3.682714 11.576625 50.017419
F 3.301744 11.576625 71.843202
F 2.920773 11.576625 93.668985
F 2.539803 11.576625 115.494767
F 2.158833 11.576625 137.320550
F 1.777862 11.576625 159.146333
F 1.396892 11.576625 180.972115
F 1.015921 11.576625 202.797898
F 0.634951 11.576625 224.623680
F 0.253980 11.576625 246.449464
F 4.444655 34.729882 6.365853
F 4.063685 34.729882 28.191637
F 3.682714 34.729882 50.017419
F 3.301744 34.729882 71.843202
F 2.920773 34.729882 93.668985
F 2.539803 34.729882 115.494767
F 2.158833 34.729882 137.320550
F 1.777862 34.729882 159.146333
F 1.396892 34.729882 180.972115
F 1.015921 34.729882 202.797898
F 0.634951 34.729882 224.623680
F 0.253980 34.729882 246.449464
F 4.444655 57.883140 6.365853
F 4.063685 57.883140 28.191637
F 3.682714 57.883140 50.017419
F 3.301744 57.883140 71.843202
F 2.920773 57.883140 93.668985
F 2.539803 57.883140 115.494767
F 2.158833 57.883140 137.320550
F 1.777862 57.883140 159.146333
F 1.396892 57.883140 180.972115
F 1.015921 57.883140 202.797898
F 0.634951 57.883140 224.623680
F 0.253980 57.883140 246.449464
F 31.175686 11.576625 6.832445
F 30.794716 11.576625 28.658228
F 30.413746 11.576625 50.484011
F 30.032775 11.576625 72.309794
F 29.651805 11.576625 94.135576
F 29.270834 11.576625 115.961359
F 28.889864 11.576625 137.787142
F 28.508893 11.576625 159.612924
F 28.127923 11.576625 181.438707
F 27.746952 11.576625 203.264490
F 27.365982 11.576625 225.090272
F 26.985011 11.576625 246.916056
F 31.175686 34.729882 6.832445
F 30.794716 34.729882 28.658228
F 30.413746 34.729882 50.484011
F 30.032775 34.729882 72.309794
F 29.651805 34.729882 94.135576
F 29.270834 34.729882 115.961359
F 28.889864 34.729882 137.787142
F 28.508893 34.729882 159.612924
F 28.127923 34.729882 181.438707
F 27.746952 34.729882 203.264490
F 27.365982 34.729882 225.090272
F 26.985011 34.729882 246.916056
F 31.175686 57.883140 6.832445
F 30.794716 57.883140 28.658228
F 30.413746 57.883140 50.484011
F 30.032775 57.883140 72.309794
F 29.651805 57.883140 94.135576
F 29.270834 57.883140 115.961359
F 28.889864 57.883140 137.787142
F 28.508893 57.883140 159.612924
F 28.127923 57.883140 181.438707
F 27.746952 57.883140 203.264490
F 27.365982 57.883140 225.090272
F 26.985011 57.883140 246.916056
F 57.906719 11.576625 7.299037
F 57.525748 11.576625 29.124820
F 57.144778 11.576625 50.950603
F 56.763807 11.576625 72.776386
F 56.382837 11.576625 94.602168
F 56.001866 11.576625 116.427951
F 55.620896 11.576625 138.253734
F 55.239925 11.576625 160.079516
F 54.858955 11.576625 181.905299
F 54.477984 11.576625 203.731082
F 54.097014 11.576625 225.556864
F 53.716044 11.576625 247.382648
F 57.906719 34.729882 7.299037
F 57.525748 34.729882 29.124820
F 57.144778 34.729882 50.950603
F 56.763807 34.729882 72.776386
F 56.382837 34.729882 94.602168
F 56.001866 34.729882 116.427951
F 55.620896 34.729882 138.253734
F 55.239925 34.729882 160.079516
F 54.858955 34.729882 181.905299
F 54.477984 34.729882 203.731082
F 54.097014 34.729882 225.556864
F 53.716044 34.729882 247.382648
F 57.906719 57.883140 7.299037
F 57.525748 57.883140 29.124820
F 57.144778 57.883140 50.950603
F 56.763807 57.883140 72.776386
F 56.382837 57.883140 94.602168
F 56.001866 57.883140 116.427951
F 55.620896 57.883140 138.253734
F 55.239925 57.883140 160.079516
F 54.858955 57.883140 181.905299
F 54.477984 57.883140 203.731082
F 54.097014 57.883140 225.556864
F 53.716044 57.883140 247.382648
F 4.444655 19.294380 6.365854
F 4.063685 19.294380 28.191637
F 3.682714 19.294380 50.017420
F 3.301744 19.294380 71.843202
F 2.920773 19.294380 93.668985
F 2.539803 19.294380 115.494768
F 2.158833 19.294380 137.320550
F 1.777862 19.294380 159.146334
F 1.396892 19.294380 180.972116
F 1.015921 19.294380 202.797898
F 0.634951 19.294380 224.623681
F 0.253980 19.294380 246.449464
F 4.444655 42.447638 6.365854
F 4.063685 42.447638 28.191637
F 3.682714 42.447638 50.017420
F 3.301744 42.447638 71.843202
F 2.920773 42.447638 93.668985
F 2.539803 42.447638 115.494768
F 2.158833 42.447638 137.320550
F 1.777862 42.447638 159.146334
F 1.396892 42.447638 180.972116
F 1.015921 42.447638 202.797898
F 0.634951 42.447638 224.623681
F 0.253980 42.447638 246.449464
F 4.444655 65.600895 6.365854
F 4.063685 65.600895 28.191637
F 3.682714 65.600895 50.017420
F 3.301744 65.600895 71.843202
F 2.920773 65.600895 93.668985
F 2.539803 65.600895 115.494768
F 2.158833 65.600895 137.320550
F 1.777862 65.600895 159.146334
F 1.396892 65.600895 180.972116
F 1.015921 65.600895 202.797898
F 0.634951 65.600895 224.623681
F 0.253980 65.600895 246.449464
F 31.175686 19.294380 6.832446
F 30.794716 19.294380 28.658228
F 30.413745 19.294380 50.484012
F 30.032775 19.294380 72.309794
F 29.651805 19.294380 94.135576
F 29.270834 19.294380 115.961360
F 28.889864 19.294380 137.787142
F 28.508893 19.294380 159.612925
F 28.127923 19.294380 181.438708
F 27.746952 19.294380 203.264490
F 27.365982 19.294380 225.090273
F 26.985011 19.294380 246.916056
F 31.175686 42.447638 6.832446
F 30.794716 42.447638 28.658228
F 30.413745 42.447638 50.484012
F 30.032775 42.447638 72.309794
F 29.651805 42.447638 94.135576
F 29.270834 42.447638 115.961360
F 28.889864 42.447638 137.787142
F 28.508893 42.447638 159.612925
F 28.127923 42.447638 181.438708
F 27.746952 42.447638 203.264490
F 27.365982 42.447638 225.090273
F 26.985011 42.447638 246.916056
F 31.175686 65.600895 6.832446
F 30.794716 65.600895 28.658228
F 30.413745 65.600895 50.484012
F 30.032775 65.600895 72.309794
F 29.651805 65.600895 94.135576
F 29.270834 65.600895 115.961360
F 28.889864 65.600895 137.787142
F 28.508893 65.600895 159.612925
F 28.127923 65.600895 181.438708
F 27.746952 65.600895 203.264490
F 27.365982 65.600895 225.090273
F 26.985011 65.600895 246.916056
F 57.906719 19.294380 7.299038
F 57.525748 19.294380 29.124820
F 57.144778 19.294380 50.950604
F 56.763807 19.294380 72.776386
F 56.382837 19.294380 94.602168
F 56.001866 19.294380 116.427952
F 55.620896 19.294380 138.253734
F 55.239925 19.294380 160.079517
F 54.858955 19.294380 181.905300
F 54.477984 19.294380 203.731082
F 54.097014 19.294380 225.556865
F 53.716044 19.294380 247.382648
F 57.906719 42.447638 7.299038
F 57.525748 42.447638 29.124820
F 57.144778 42.447638 50.950604
F 56.763807 42.447638 72.776386
F 56.382837 42.447638 94.602168
F 56.001866 42.447638 116.427952
F 55.620896 42.447638 138.253734
F 55.239925 42.447638 160.079517
F 54.858955 42.447638 181.905300
F 54.477984 42.447638 203.731082
F 54.097014 42.447638 225.556865
F 53.716044 42.447638 247.382648
F 57.906719 65.600895 7.299038
F 57.525748 65.600895 29.124820
F 57.144778 65.600895 50.950604
F 56.763807 65.600895 72.776386
F 56.382837 65.600895 94.602168
F 56.001866 65.600895 116.427952
F 55.620896 65.600895 138.253734
F 55.239925 65.600895 160.079517
F 54.858955 65.600895 181.905300
F 54.477984 65.600895 203.731082
F 54.097014 65.600895 225.556865
F 53.716044 65.600895 247.382648
F 13.354993 3.858875 6.521385
F 12.974023 3.858875 28.347167
F 12.593052 3.858875 50.172949
F 12.212082 3.858875 71.998733
F 11.831111 3.858875 93.824515
F 11.450141 3.858875 115.650298
F 11.069170 3.858875 137.476081
F 10.688200 3.858875 159.301863
F 10.307229 3.858875 181.127646
F 9.926259 3.858875 202.953429
F 9.545288 3.858875 224.779211
F 9.164318 3.858875 246.604994
F 13.354993 27.012133 6.521385
F 12.974023 27.012133 28.347167
F 12.593052 27.012133 50.172949
F 12.212082 27.012133 71.998733
F 11.831111 27.012133 93.824515
F 11.450141 27.012133 115.650298
F 11.069170 27.012133 137.476081
F 10.688200 27.012133 159.301863
F 10.307229 27.012133 181.127646
F 9.926259 27.012133 202.953429
F 9.545288 27.012133 224.779211
F 9.164318 27.012133 246.604994
F 13.354993 50.165390 6.521385
F 12.974023 50.165390 28.347167
F 12.593052 50.165390 50.172949
F 12.212082 50.165390 71.998733
F 11.831111 50.165390 93.824515
F 11.450141 50.165390 115.650298
F 11.069170 50.165390 137.476081
F 10.688200 50.165390 159.301863
F 10.307229 50.165390 181.127646
F 9.926259 50.165390 202.953429
F 9.545288 50.165390 224.779211
F 9.164318 50.165390 246.604994
F 40.086025 3.858875 6.987977
F 39.705055 3.858875 28.813759
F 39.324084 3.858875 50.639541
F 38.943114 3.858875 72.465325
F 38.562143 3.858875 94.291107
F 38.181173 3.858875 116.116890
F 37.800202 3.858875 137.942673
F 37.419232 3.858875 159.768455
F 37.038261 3.858875 181.594238
F 36.657291 3.858875 203.420021
F 36.276321 3.858875 225.245803
F 35.895350 3.858875 247.071586
F 40.086025 27.012133 6.987977
F 39.705055 27.012133 28.813759
F 39.324084 27.012133 50.639541
F 38.943114 27.012133 72.465325
F 38.562143 27.012133 94.291107
F 38.181173 27.012133 116.116890
F 37.800202 27.012133 137.942673
F 37.419232 27.012133 159.768455
F 37.038261 27.012133 181.594238
F 36.657291 27.012133 203.420021
F 36.276321 27.012133 225.245803
F 35.895350 27.012133 247.071586
F 40.086025 50.165390 6.987977
F 39.705055 50.165390 28.813759
F 39.324084 50.165390 50.639541
F 38.943114 50.165390 72.465325
F 38.562143 50.165390 94.291107
F 38.181173 50.165390 116.116890
F 37.800202 50.165390 137.942673
F 37.419232 50.165390 159.768455
F 37.038261 50.165390 181.594238
F 36.657291 50.165390 203.420021
F 36.276321 50.165390 225.245803
F 35.895350 50.165390 247.071586
F 64.531234 3.858875 138.409265
F 64.150263 3.858875 160.235047
F 63.769293 3.858875 182.060830
F 63.388322 3.858875 203.886612
F 63.007352 3.858875 225.712395
F 62.626381 3.858875 247.538178
F 64.531234 27.012133 138.409265
F 64.150263 27.012133 160.235047
F 63.769293 27.012133 182.060830
F 63.388322 27.012133 203.886612
F 63.007352 27.012133 225.712395
F 62.626381 27.012133 247.538178
F 64.531234 50.165390 138.409265
F 64.150263 50.165390 160.235047
F 63.769293 50.165390 182.060830
F 63.388322 50.165390 203.886612
F 63.007352 50.165390 225.712395
F 62.626381 50.165390 247.538178
F 13.354993 11.576625 6.521385
F 12.974023 11.576625 28.347167
F 12.593052 11.576625 50.172950
F 12.212082 11.576625 71.998733
F 11.831111 11.576625 93.824515
F 11.450141 11.576625 115.650298
F 11.069170 11.576625 137.476081
F 10.688200 11.576625 159.301863
F 10.307229 11.576625 181.127646
F 9.926259 11.576625 202.953429
F 9.545288 11.576625 224.779212
F 9.164318 11.576625 246.604994
F 13.354993 34.729883 6.521385
F 12.974023 34.729883 28.347167
F 12.593052 34.729883 50.172950
F 12.212082 34.729883 71.998733
F 11.831111 34.729883 93.824515
F 11.450141 34.729883 115.650298
F 11.069170 34.729883 137.476081
F 10.688200 34.729883 159.301863
F 10.307229 34.729883 181.127646
F 9.926259 34.729883 202.953429
F 9.545288 34.729883 224.779212
F 9.164318 34.729883 246.604994
F 13.354993 57.883140 6.521385
F 12.974023 57.883140 28.347167
F 12.593052 57.883140 50.172950
F 12.212082 57.883140 71.998733
F 11.831111 57.883140 93.824515
F 11.450141 57.883140 115.650298
F 11.069170 57.883140 137.476081
F 10.688200 57.883140 159.301863
F 10.307229 57.883140 181.127646
F 9.926259 57.883140 202.953429
F 9.545288 57.883140 224.779212
F 9.164318 57.883140 246.604994
F 40.086025 11.576625 6.987977
F 39.705055 11.576625 28.813759
F 39.324084 11.576625 50.639542
F 38.943114 11.576625 72.465325
F 38.562143 11.576625 94.291107
F 38.181173 11.576625 116.116890
F 37.800202 11.576625 137.942673
F 37.419232 11.576625 159.768455
F 37.038261 11.576625 181.594238
F 36.657291 11.576625 203.420021
F 36.276321 11.576625 225.245804
F 35.895350 11.576625 247.071586
F 40.086025 34.729883 6.987977
F 39.705055 34.729883 28.813759
F 39.324084 34.729883 50.639542
F 38.943114 34.729883 72.465325
F 38.562143 34.729883 94.291107
F 38.181173 34.729883 116.116890
F 37.800202 34.729883 137.942673
F 37.419232 34.729883 159.768455
F 37.038261 34.729883 181.594238
F 36.657291 34.729883 203.420021
F 36.276321 34.729883 225.245804
F 35.895350 34.729883 247.071586
F 40.086025 57.883140 6.987977
F 39.705055 57.883140 28.813759
F 39.324084 57.883140 50.639542
F 38.943114 57.883140 72.465325
F 38.562143 57.883140 94.291107
F 38.181173 57.883140 116.116890
F 37.800202 57.883140 137.942673
F 37.419232 57.883140 159.768455
F 37.038261 57.883140 181.594238
F 36.657291 57.883140 203.420021
F 36.276321 57.883140 225.245804
F 35.895350 57.883140 247.071586
F 64.531234 11.576625 138.409265
F 64.150263 11.576625 160.235047
F 63.769293 11.576625 182.060830
F 63.388322 11.576625 203.886612
F 63.007352 11.576625 225.712396
F 62.626381 11.576625 247.538178
F 64.531234 34.729883 138.409265
F 64.150263 34.729883 160.235047
F 63.769293 34.729883 182.060830
F 63.388322 34.729883 203.886612
F 63.007352 34.729883 225.712396
F 62.626381 34.729883 247.538178
F 64.531234 57.883140 138.409265
F 64.150263 57.883140 160.235047
F 63.769293 57.883140 182.060830
F 63.388322 57.883140 203.886612
F 63.007352 57.883140 225.712396
F 62.626381 57.883140 247.538178
F 13.354993 19.294380 6.521385
F 12.974023 19.294380 28.347168
F 12.593052 19.294380 50.172950
F 12.212082 19.294380 71.998733
F 11.831111 19.294380 93.824516
F 11.450141 19.294380 115.650298
F 11.069170 19.294380 137.476082
F 10.688200 19.294380 159.301864
F 10.307229 19.294380 181.127646
F 9.926259 19.294380 202.953430
F 9.545288 19.294380 224.779212
F 9.164318 19.294380 246.604995
F 13.354993 42.447638 6.521385
F 12.974023 42.447638 28.347168
F 12.593052 42.447638 50.172950
F 12.212082 42.447638 71.998733
F 11.831111 42.447638 93.824516
F 11.450141 42.447638 115.650298
F 11.069170 42.447638 137.476082
F 10.688200 42.447638 159.301864
F 10.307229 42.447638 181.127646
F 9.926259 42.447638 202.953430
F 9.545288 42.447638 224.779212
F 9.164318 42.447638 246.604995
F 13.354993 65.600896 6.521385
F 12.974023 65.600896 28.347168
F 12.593052 65.600896 50.172950
F 12.212082 65.600896 71.998733
F 11.831111 65.600896 93.824516
F 11.450141 65.600896 115.650298
F 11.069170 65.600896 137.476082
F 10.688200 65.600896 159.301864
F 10.307229 65.600896 181.127646
F 9.926259 65.600896 202.953430
F 9.545288 65.600896 224.779212
F 9.164318 65.600896 246.604995
F 40.086025 19.294380 6.987977
F 39.705055 19.294380 28.813760
F 39.324084 19.294380 50.639542
F 38.943114 19.294380 72.465325
F 38.562143 19.294380 94.291108
F 38.181173 19.294380 116.116890
F 37.800202 19.294380 137.942674
F 37.419232 19.294380 159.768456
F 37.038261 19.294380 181.594238
F 36.657291 19.294380 203.420022
F 36.276321 19.294380 225.245804
F 35.895350 19.294380 247.071587
F 40.086025 42.447638 6.987977
F 39.705055 42.447638 28.813760
F 39.324084 42.447638 50.639542
F 38.943114 42.447638 72.465325
F 38.562143 42.447638 94.291108
F 38.181173 42.447638 116.116890
F 37.800202 42.447638 137.942674
F 37.419232 42.447638 159.768456
F 37.038261 42.447638 181.594238
F 36.657291 42.447638 203.420022
F 36.276321 42.447638 225.245804
F 35.895350 42.447638 247.071587
F 40.086025 65.600896 6.987977
F 39.705055 65.600896 28.813760
F 39.324084 65.600896 50.639542
F 38.943114 65.600896 72.465325
F 38.562143 65.600896 94.291108
F 38.181173 65.600896 116.116890
F 37.800202 65.600896 137.942674
F 37.419232 65.600896 159.768456
F 37.038261 65.600896 181.594238
F 36.657291 65.600896 203.420022
F 36.276321 65.600896 225.245804
F 35.895350 65.600896 247.071587
F 64.531233 19.294380 138.409266
F 64.150263 19.294380 160.235048
F 63.769293 19.294380 182.060830
F 63.388322 19.294380 203.886613
F 63.007352 19.294380 225.712396
F 62.626381 19.294380 247.538179
F 64.531233 42.447638 138.409266
F 64.150263 42.447638 160.235048
F 63.769293 42.447638 182.060830
F 63.388322 42.447638 203.886613
F 63.007352 42.447638 225.712396
F 62.626381 42.447638 247.538179
F 64.531233 65.600896 138.409266
F 64.150263 65.600896 160.235048
F 63.769293 65.600896 182.060830
F 63.388322 65.600896 203.886613
F 63.007352 65.600896 225.712396
F 62.626381 65.600896 247.538179
F 22.265342 3.858876 6.676917
F 21.884371 3.858876 28.502699
F 21.503401 3.858876 50.328481
F 21.122430 3.858876 72.154264
F 20.741460 3.858876 93.980047
F 20.360489 3.858876 115.805830
F 19.979519 3.858876 137.631612
F 19.598549 3.858876 159.457395
F 19.217578 3.858876 181.283178
F 18.836608 3.858876 203.108960
F 18.455637 3.858876 224.934744
F 18.074667 3.858876 246.760526
F 22.265342 27.012134 6.676917
F 21.884371 27.012134 28.502699
F 21.503401 27.012134 50.328481
F 21.122430 27.012134 72.154264
F 20.741460 27.012134 93.980047
F 20.360489 27.012134 115.805830
F 19.979519 27.012134 137.631612
F 19.598549 27.012134 159.457395
F 19.217578 27.012134 181.283178
F 18.836608 27.012134 203.108960
F 18.455637 27.012134 224.934744
F 18.074667 27.012134 246.760526
F 22.265342 50.165391 6.676917
F 21.884371 50.165391 28.502699
F 21.503401 50.165391 50.328481
F 21.122430 50.165391 72.154264
F 20.741460 50.165391 93.980047
F 20.360489 50.165391 115.805830
F 19.979519 50.165391 137.631612
F 19.598549 50.165391 159.457395
F 19.217578 50.165391 181.283178
F 18.836608 50.165391 203.108960
F 18.455637 50.165391 224.934744
F 18.074667 50.165391 246.760526
F 48.996373 3.858876 7.143508
F 48.615402 3.858876 28.969291
F 48.234432 3.858876 50.795073
F 47.853461 3.858876 72.620856
F 47.472491 3.858876 94.446639
F 47.091521 3.858876 116.272422
F 46.710550 3.858876 138.098204
F 46.329580 3.858876 159.923987
F 45.948609 3.858876 181.749770
F 45.567639 3.858876 203.575552
F 45.186668 3.858876 225.401336
F 44.805698 3.858876 247.227118
F 48.996373 27.012134 7.143508
F 48.615402 27.012134 28.969291
F 48.234432 27.012134 50.795073
F 47.853461 27.012134 72.620856
F 47.472491 27.012134 94.446639
F 47.091521 27.012134 116.272422
F 46.710550 27.012134 138.098204
F 46.329580 27.012134 159.923987
F 45.948609 27.012134 181.749770
F 45.567639 27.012134 203.575552
F 45.186668 27.012134 225.401336
F 44.805698 27.012134 247.227118
F 48.996373 50.165391 7.143508
F 48.615402 50.165391 28.969291
F 48.234432 50.165391 50.795073
F 47.853461 50.165391 72.620856
F 47.472491 50.165391 94.446639
F 47.091521 50.165391 116.272422
F 46.710550 50.165391 138.098204
F 46.329580 50.165391 159.923987
F 45.948609 50.165391 181.749770
F 45.567639 50.165391 203.575552
F 45.186668 50.165391 225.401336
F 44.805698 50.165391 247.227118
F 22.265342 11.576626 6.676917
F 21.884371 11.576626 28.502699
F 21.503401 11.576626 50.328482
F 21.122430 11.576626 72.154264
F 20.741460 11.576626 93.980047
F 20.360489 11.576626 115.805830
F 19.979519 11.576626 137.631612
F 19.598548 11.576626 159.457396
F 19.217578 11.576626 181.283178
F 18.836608 11.576626 203.108960
F 18.455637 11.576626 224.934744
F 18.074667 11.576626 246.760526
F 22.265342 34.729884 6.676917
F 21.884371 34.729884 28.502699
F 21.503401 34.729884 50.328482
F 21.122430 34.729884 72.154264
F 20.741460 34.729884 93.980047
F 20.360489 34.729884 115.805830
F 19.979519 34.729884 137.631612
F 19.598548 34.729884 159.457396
F 19.217578 34.729884 181.283178
F 18.836608 34.729884 203.108960
F 18.455637 34.729884 224.934744
F 18.074667 34.729884 246.760526
F 22.265342 57.883141 6.676917
F 21.884371 57.883141 28.502699
F 21.503401 57.883141 50.328482
F 21.122430 57.883141 72.154264
F 20.741460 57.883141 93.980047
F 20.360489 57.883141 115.805830
F 19.979519 57.883141 137.631612
F 19.598548 57.883141 159.457396
F 19.217578 57.883141 181.283178
F 18.836608 57.883141 203.108960
F 18.455637 57.883141 224.934744
F 18.074667 57.883141 246.760526
F 48.996373 11.576626 7.143508
F 48.615402 11.576626 28.969291
F 48.234432 11.576626 50.795074
F 47.853461 11.576626 72.620856
F 47.472491 11.576626 94.446639
F 47.091521 11.576626 116.272422
F 46.710550 11.576626 138.098204
F 46.329580 11.576626 159.923988
F 45.948609 11.576626 181.749770
F 45.567639 11.576626 203.575552
F 45.186668 11.576626 225.401336
F 44.805698 11.576626 247.227118
F 48.996373 34.729884 7.143508
F 48.615402 34.729884 28.969291
F 48.234432 34.729884 50.795074
F 47.853461 34.729884 72.620856
F 47.472491 34.729884 94.446639
F 47.091521 34.729884 116.272422
F 46.710550 34.729884 138.098204
F 46.329580 34.729884 159.923988
F 45.948609 34.729884 181.749770
F 45.567639 34.729884 203.575552
F 45.186668 34.729884 225.401336
F 44.805698 34.729884 247.227118
F 48.996373 57.883141 7.143508
F 48.615402 57.883141 28.969291
F 48.234432 57.883141 50.795074
F 47.853461 57.883141 72.620856
F 47.472491 57.883141 94.446639
F 47.091521 57.883141 116.272422
F 46.710550 57.883141 138.098204
F 46.329580 57.883141 159.923988
F 45.948609 57.883141 181.749770
F 45.567639 57.883141 203.575552
F 45.186668 57.883141 225.401336
F 44.805698 57.883141 247.227118
F 22.265342 19.294382 6.676917
F 21.884371 19.294382 28.502700
F 21.503401 19.294382 50.328482
F 21.122430 19.294382 72.154265
F 20.741460 19.294382 93.980048
F 20.360489 19.294382 115.805830
F 19.979519 19.294382 137.631613
F 19.598548 19.294382 159.457396
F 19.217578 19.294382 181.283178
F 18.836608 19.294382 203.108961
F 18.455637 19.294382 224.934744
F 18.074667 19.294382 246.760527
F 22.265342 42.447639 6.676917
F 21.884371 42.447639 28.502700
F 21.503401 42.447639 50.328482
F 21.122430 42.447639 72.154265
F 20.741460 42.447639 93.980048
F 20.360489 42.447639 115.805830
F 19.979519 42.447639 137.631613
F 19.598548 42.447639 159.457396
F 19.217578 42.447639 181.283178
F 18.836608 42.447639 203.108961
F 18.455637 42.447639 224.934744
F 18.074667 42.447639 246.760527
F 22.265342 65.600897 6.676917
F 21.884371 65.600897 28.502700
F 21.503401 65.600897 50.328482
F 21.122430 65.600897 72.154265
F 20.741460 65.600897 93.980048
F 20.360489 65.600897 115.805830
F 19.979519 65.600897 137.631613
F 19.598548 65.600897 159.457396
F 19.217578 65.600897 181.283178
F 18.836608 65.600897 203.108961
F 18.455637 65.600897 224.934744
F 18.074667 65.600897 246.760527
F 48.996373 19.294382 7.143508
F 48.615402 19.294382 28.969292
F 48.234432 19.294382 50.795074
F 47.853461 19.294382 72.620857
F 47.472491 19.294382 94.446640
F 47.091521 19.294382 116.272422
F 46.710550 19.294382 138.098205
F 46.329580 19.294382 159.923988
F 45.948609 19.294382 181.749770
F 45.567639 19.294382 203.575553
F 45.186668 19.294382 225.401336
F 44.805698 19.294382 247.227119
F 48.996373 42.447639 7.143508
F 48.615402 42.447639 28.969292
F 48.234432 42.447639 50.795074
F 47.853461 42.447639 72.620857
F 47.472491 42.447639 94.446640
F 47.091521 42.447639 116.272422
F 46.710550 42.447639 138.098205
F 46.329580 42.447639 159.923988
F 45.948609 42.447639 181.749770
F 45.567639 42.447639 203.575553
F 45.186668 42.447639 225.401336
F 44.805698 42.447639 247.227119
F 48.996373 65.600897 7.143508
F 48.615402 65.600897 28.969292
F 48.234432 65.600897 50.795074
F 47.853461 65.600897 72.620857
F 47.472491 65.600897 94.446640
F 47.091521 65.600897 116.272422
F 46.710550 65.600897 138.098205
F 46.329580 65.600897 159.923988
F 45.948609 65.600897 181.749770
F 45.567639 65.600897 203.575553
F 45.186668 65.600897 225.401336
F 44.805698 65.600897 247.227119
F 4.492289 3.858875 3.637632
F 4.111318 3.858875 25.463414
F 3.730348 3.858875 47.289198
F 3.349377 3.858875 69.114980
F 2.968407 3.858875 90.940762
F 2.587436 3.858875 112.766546
F 2.206466 3.858875 134.592328
F 1.825495 3.858875 156.418111
F 1.444525 3.858875 178.243894
F 1.063555 3.858875 200.069676
F 0.682584 3.858875 221.895459
F 0.301614 3.858875 243.721242
F 4.492289 27.012133 3.637632
F 4.111318 27.012133 25.463414
F 3.730348 27.012133 47.289198
F 3.349377 27.012133 69.114980
F 2.968407 27.012133 90.940762
F 2.587436 27.012133 112.766546
F 2.206466 27.012133 134.592328
F 1.825495 27.012133 156.418111
F 1.444525 27.012133 178.243894
F 1.063555 27.012133 200.069676
F 0.682584 27.012133 221.895459
F 0.301614 27.012133 243.721242
F 4.492289 50.165390 3.637632
F 4.111318 50.165390 25.463414
F 3.730348 50.165390 47.289198
F 3.349377 50.165390 69.114980
F 2.968407 50.165390 90.940762
F 2.587436 50.165390 112.766546
F 2.206466 50.165390 134.592328
F 1.825495 50.165390 156.418111
F 1.444525 50.165390 178.243894
F 1.063555 50.165390 200.069676
F 0.682584 50.165390 221.895459
F 0.301614 50.165390 243.721242
F 31.223320 3.858875 4.104224
F 30.842349 3.858875 25.930006
F 30.461379 3.858875 47.755790
F 30.080408 3.858875 69.581572
F 29.699438 3.858875 91.407354
F 29.318467 3.858875 113.233138
F 28.937497 3.858875 135.058920
F 28.556527 3.858875 156.884703
F 28.175556 3.858875 178.710486
F 27.794586 3.858875 200.536268
F 27.413615 3.858875 222.362051
F 27.032645 3.858875 244.187833
F 31.223320 27.012133 4.104224
F 30.842349 27.012133 25.930006
F 30.461379 27.012133 47.755790
F 30.080408 27.012133 69.581572
F 29.699438 27.012133 91.407354
F 29.318467 27.012133 113.233138
F 28.937497 27.012133 135.058920
F 28.556527 27.012133 156.884703
F 28.175556 27.012133 178.710486
F 27.794586 27.012133 200.536268
F 27.413615 27.012133 222.362051
F 27.032645 27.012133 244.187833
F 31.223320 50.165390 4.104224
F 30.842349 50.165390 25.930006
F 30.461379 50.165390 47.755790
F 30.080408 50.165390 69.581572
F 29.699438 50.165390 91.407354
F 29.318467 50.165390 113.233138
F 28.937497 50.165390 135.058920
F 28.556527 50.165390 156.884703
F 28.175556 50.165390 178.710486
F 27.794586 50.165390 200.536268
F 27.413615 50.165390 222.362051
F 27.032645 50.165390 244.187833
F 57.954351 3.858875 4.570816
F 57.573380 3.858875 26.396598
F 57.192410 3.858875 48.222381
F 56.811439 3.858875 70.048164
F 56.430469 3.858875 91.873946
F 56.049499 3.858875 113.699729
F 55.668528 3.858875 135.525512
F 55.287558 3.858875 157.351295
F 54.906587 3.858875 179.177077
F 54.525617 3.858875 201.002860
F 54.144646 3.858875 222.828643
F 53.763676 3.858875 244.654425
F 57.954351 27.012133 4.570816
F 57.573380 27.012133 26.396598
F 57.192410 27.012133 48.222381
F 56.811439 27.012133 70.048164
F 56.430469 27.012133 91.873946
F 56.049499 27.012133 113.699729
F 55.668528 27.012133 135.525512
F 55.287558 27.012133 157.351295
F 54.906587 27.012133 179.177077
F 54.525617 27.012133 201.002860
F 54.144646 27.012133 222.828643
F 53.763676 27.012133 244.654425
F 57.954351 50.165390 4.570816
F 57.573380 50.165390 26.396598
F 57.192410 50.165390 48.222381
F 56.811439 50.165390 70.048164
F 56.430469 50.165390 91.873946
F 56.049499 50.165390 113.699729
F 55.668528 50.165390 135.525512
F 55.287558 50.165390 157.351295
F 54.906587 50.165390 179.177077
F 54.525617 50.165390 201.002860
F 54.144646 50.165390 222.828643
F 53.763676 50.165390 244.654425
F 4.492289 11.576625 3.637632
F 4.111318 11.576625 25.463414
F 3.730348 11.576625 47.289198
F 3.349377 11.576625 69.114980
F 2.968407 11.576625 90.940762
F 2.587436 11.576625 112.766546
F 2.206466 11.576625 134.592328
F 1.825495 11.576625 156.418110
F 1.444525 11.576625 178.243894
F 1.063555 11.576625 200.069676
F 0.682584 11.576625 221.895459
F 0.301614 11.576625 243.721242
F 4.492289 34.729883 3.637632
F 4.111318 34.729883 25.463414
F 3.730348 34.729883 47.289198
F 3.349377 34.729883 69.114980
F 2.968407 34.729883 90.940762
F 2.587436 34.729883 112.766546
F 2.206466 34.729883 134.592328
F 1.825495 34.729883 156.418110
F 1.444525 34.729883 178.243894
F 1.063555 34.729883 200.069676
F 0.682584 34.729883 221.895459
F 0.301614 34.729883 243.721242
F 4.492289 57.883140 3.637632
F 4.111318 57.883140 25.463414
F 3.730348 57.883140 47.289198
F 3.349377 57.883140 69.114980
F 2.968407 57.883140 90.940762
F 2.587436 57.883140 112.766546
F 2.206466 57.883140 134.592328
F 1.825495 57.883140 156.418110
F 1.444525 57.883140 178.243894
F 1.063555 57.883140 200.069676
F 0.682584 57.883140 221.895459
F 0.301614 57.883140 243.721242
F 31.223320 11.576625 4.104224
F 30.842349 11.576625 25.930006
F 30.461379 11.576625 47.755790
F 30.080408 11.576625 69.581572
F 29.699438 11.576625 91.407354
F 29.318467 11.576625 113.233138
F 28.937497 11.576625 135.058920
F 28.556527 11.576625 156.884702
F 28.175556 11.576625 178.710486
F 27.794586 11.576625 200.536268
F 27.413615 11.576625 222.362051
F 27.032645 11.576625 244.187833
F 31.223320 34.729883 4.104224
F 30.842349 34.729883 25.930006
F 30.461379 34.729883 47.755790
F 30.080408 34.729883 69.581572
F 29.699438 34.729883 91.407354
F 29.318467 34.729883 113.233138
F 28.937497 34.729883 135.058920
F 28.556527 34.729883 156.884702
F 28.175556 34.729883 178.710486
F 27.794586 34.729883 200.536268
F 27.413615 34.729883 222.362051
F 27.032645 34.729883 244.187833
F 31.223320 57.883140 4.104224
F 30.842349 57.883140 25.930006
F 30.461379 57.883140 47.755790
F 30.080408 57.883140 69.581572
F 29.699438 57.883140 91.407354
F 29.318467 57.883140 113.233138
F 28.937497 57.883140 135.058920
F 28.556527 57.883140 156.884702
F 28.175556 57.883140 178.710486
F 27.794586 57.883140 200.536268
F 27.413615 57.883140 222.362051
F 27.032645 57.883140 244.187833
F 57.954351 11.576625 4.570816
F 57.573380 11.576625 26.396598
F 57.192410 11.576625 48.222381
F 56.811439 11.576625 70.048164
F 56.430469 11.576625 91.873946
F 56.049499 11.576625 113.699729
F 55.668528 11.576625 135.525512
F 55.287558 11.576625 157.351294
F 54.906587 11.576625 179.177077
F 54.525617 11.576625 201.002860
F 54.144646 11.576625 222.828643
F 53.763676 11.576625 244.654425
F 57.954351 34.729883 4.570816
F 57.573380 34.729883 26.396598
F 57.192410 34.729883 48.222381
F 56.811439 34.729883 70.048164
F 56.430469 34.729883 91.873946
F 56.049499 34.729883 113.699729
F 55.668528 34.729883 135.525512
F 55.287558 34.729883 157.351294
F 54.906587 34.729883 179.177077
F 54.525617 34.729883 201.002860
F 54.144646 34.729883 222.828643
F 53.763676 34.729883 244.654425
F 57.954351 57.883140 4.570816
F 57.573380 57.883140 26.396598
F 57.192410 57.883140 48.222381
F 56.811439 57.883140 70.048164
F 56.430469 57.883140 91.873946
F 56.049499 57.883140 113.699729
F 55.668528 57.883140 135.525512
F 55.287558 57.883140 157.351294
F 54.906587 57.883140 179.177077
F 54.525617 57.883140 201.002860
F 54.144646 57.883140 222.828643
F 53.763676 57.883140 244.654425
F 4.492289 19.294381 3.637631
F 4.111318 19.294381 25.463414
F 3.730348 19.294381 47.289197
F 3.349377 19.294381 69.114979
F 2.968407 19.294381 90.940762
F 2.587436 19.294381 112.766545
F 2.206466 19.294381 134.592328
F 1.825495 19.294381 156.418110
F 1.444525 19.294381 178.243893
F 1.063555 19.294381 200.069676
F 0.682584 19.294381 221.895458
F 0.301614 19.294381 243.721242
F 4.492289 42.447638 3.637631
F 4.111318 42.447638 25.463414
F 3.730348 42.447638 47.289197
F 3.349377 42.447638 69.114979
F 2.968407 42.447638 90.940762
F 2.587436 42.447638 112.766545
F 2.206466 42.447638 134.592328
F 1.825495 42.447638 156.418110
F 1.444525 42.447638 178.243893
F 1.063555 42.447638 200.069676
F 0.682584 42.447638 221.895458
F 0.301614 42.447638 243.721242
F 4.492289 65.600896 3.637631
F 4.111318 65.600896 25.463414
F 3.730348 65.600896 47.289197
F 3.349377 65.600896 69.114979
F 2.968407 65.600896 90.940762
F 2.587436 65.600896 112.766545
F 2.206466 65.600896 134.592328
F 1.825495 65.600896 156.418110
F 1.444525 65.600896 178.243893
F 1.063555 65.600896 200.069676
F 0.682584 65.600896 221.895458
F 0.301614 65.600896 243.721242
F 31.223320 19.294381 4.104223
F 30.842349 19.294381 25.930006
F 30.461379 19.294381 47.755789
F 30.080408 19.294381 69.581571
F 29.699438 19.294381 91.407354
F 29.318467 19.294381 113.233137
F 28.937497 19.294381 135.058920
F 28.556527 19.294381 156.884702
F 28.175556 19.294381 178.710485
F 27.794586 19.294381 200.536268
F 27.413615 19.294381 222.362050
F 27.032645 19.294381 244.187833
F 31.223320 42.447638 4.104223
F 30.842349 42.447638 25.930006
F 30.461379 42.447638 47.755789
F 30.080408 42.447638 69.581571
F 29.699438 42.447638 91.407354
F 29.318467 42.447638 113.233137
F 28.937497 42.447638 135.058920
F 28.556527 42.447638 156.884702
F 28.175556 42.447638 178.710485
F 27.794586 42.447638 200.536268
F 27.413615 42.447638 222.362050
F 27.032645 42.447638 244.187833
F 31.223320 65.600896 4.104223
F 30.842349 65.600896 25.930006
F 30.461379 65.600896 47.755789
F 30.080408 65.600896 69.581571
F 29.699438 65.600896 91.407354
F 29.318467 65.600896 113.233137
F 28.937497 65.600896 135.058920
F 28.556527 65.600896 156.884702
F 28.175556 65.600896 178.710485
F 27.794586 65.600896 200.536268
F 27.413615 65.600896 222.362050
F 27.032645 65.600896 244.187833
F 57.954351 19.294381 4.570815
F 57.573380 19.294381 26.396598
F 57.192410 19.294381 48.222380
F 56.811439 19.294381 70.048163
F 56.430469 19.294381 91.873946
F 56.049499 19.294381 113.699728
F 55.668528 19.294381 135.525512
F 55.287558 19.294381 157.351294
F 54.906587 19.294381 179.177076
F 54.525617 19.294381 201.002860
F 54.144646 19.294381 222.828642
F 53.763676 19.294381 244.654425
F 57.954351 42.447638 4.570815
F 57.573380 42.447638 26.396598
F 57.192410 42.447638 48.222380
F 56.811439 42.447638 70.048163
F 56.430469 42.447638 91.873946
F 56.049499 42.447638 113.699728
F 55.668528 42.447638 135.525512
F 55.287558 42.447638 157.351294
F 54.906587 42.447638 179.177076
F 54.525617 42.447638 201.002860
F 54.144646 42.447638 222.828642
F 53.763676 42.447638 244.654425
F 57.954351 65.600896 4.570815
F 57.573380 65.600896 26.396598
F 57.192410 65.600896 48.222380
F 56.811439 65.600896 70.048163
F 56.430469 65.600896 91.873946
F 56.049499 65.600896 113.699728
F 55.668528 65.600896 135.525512
F 55.287558 65.600896 157.351294
F 54.906587 65.600896 179.177076
F 54.525617 65.600896 201.002860
F 54.144646 65.600896 222.828642
F 53.763676 65.600896 244.654425
F 13.402627 3.858875 3.793163
F 13.021657 3.858875 25.618945
F 12.640686 3.858875 47.444728
F 12.259716 3.858875 69.270511
F 11.878745 3.858875 91.096293
F 11.497775 3.858875 112.922076
F 11.116805 3.858875 134.747859
F 10.735834 3.858875 156.573642
F 10.354864 3.858875 178.399424
F 9.973893 3.858875 200.225206
F 9.592923 3.858875 222.050990
F 9.211952 3.858875 243.876772
F 13.402627 27.012133 3.793163
F 13.021657 27.012133 25.618945
F 12.640686 27.012133 47.444728
F 12.259716 27.012133 69.270511
F 11.878745 27.012133 91.096293
F 11.497775 27.012133 112.922076
F 11.116805 27.012133 134.747859
F 10.735834 27.012133 156.573642
F 10.354864 27.012133 178.399424
F 9.973893 27.012133 200.225206
F 9.592923 27.012133 222.050990
F 9.211952 27.012133 243.876772
F 13.402627 50.165390 3.793163
F 13.021657 50.165390 25.618945
F 12.640686 50.165390 47.444728
F 12.259716 50.165390 69.270511
F 11.878745 50.165390 91.096293
F 11.497775 50.165390 112.922076
F 11.116805 50.165390 134.747859
F 10.735834 50.165390 156.573642
F 10.354864 50.165390 178.399424
F 9.973893 50.165390 200.225206
F 9.592923 50.165390 222.050990
F 9.211952 50.165390 243.876772
F 40.133659 3.858875 4.259755
F 39.752689 3.858875 26.085537
F 39.371718 3.858875 47.911320
F 38.990748 3.858875 69.737102
F 38.609778 3.858875 91.562885
F 38.228807 3.858875 113.388668
F 37.847837 3.858875 135.214450
F 37.466866 3.858875 157.040234
F 37.085896 3.858875 178.866016
F 36.704925 3.858875 200.691798
F 36.323955 3.858875 222.517582
F 35.942984 3.858875 244.343364
F 40.133659 27.012133 4.259755
F 39.752689 27.012133 26.085537
F 39.371718 27.012133 47.911320
F 38.990748 27.012133 69.737102
F 38.609778 27.012133 91.562885
F 38.228807 27.012133 113.388668
F 37.847837 27.012133 135.214450
F 37.466866 27.012133 157.040234
F 37.085896 27.012133 178.866016
F 36.704925 27.012133 200.691798
F 36.323955 27.012133 222.517582
F 35.942984 27.012133 244.343364
F 40.133659 50.165390 4.259755
F 39.752689 50.165390 26.085537
F 39.371718 50.165390 47.911320
F 38.990748 50.165390 69.737102
F 38.609778 50.165390 91.562885
F 38.228807 50.165390 113.388668
F 37.847837 50.165390 135.214450
F 37.466866 50.165390 157.040234
F 37.085896 50.165390 178.866016
F 36.704925 50.165390 200.691798
F 36.323955 50.165390 222.517582
F 35.942984 50.165390 244.343364
F 64.578868 3.858875 135.681042
F 64.197897 3.858875 157.506826
F 63.816927 3.858875 179.332608
F 63.435956 3.858875 201.158390
F 63.054986 3.858875 222.984174
F 62.674016 3.858875 244.809956
F 64.578868 27.012133 135.681042
F 64.197897 27.012133 157.506826
F 63.816927 27.012133 179.332608
F 63.435956 27.012133 201.158390
F 63.054986 27.012133 222.984174
F 62.674016 27.012133 244.809956
F 64.578868 50.165390 135.681042
F 64.197897 50.165390 157.506826
F 63.816927 50.165390 179.332608
F 63.435956 50.165390 201.158390
F 63.054986 50.165390 222.984174
F 62.674016 50.165390 244.809956
F 13.402627 11.576625 3.793163
F 13.021657 11.576625 25.618945
F 12.640686 11.576625 47.444727
F 12.259716 11.576625 69.270511
F 11.878745 11.576625 91.096293
F 11.497775 11.576625 112.922076
F 11.116805 11.576625 134.747859
F 10.735834 11.576625 156.573641
F 10.354864 11.576625 178.399424
F 9.973893 11.576625 200.225206
F 9.592923 11.576625 222.050990
F 9.211952 11.576625 243.876772
F 13.402627 34.729883 3.793163
F 13.021657 34.729883 25.618945
F 12.640686 34.729883 47.444727
F 12.259716 34.729883 69.270511
F 11.878745 34.729883 91.096293
F 11.497775 34.729883 112.922076
F 11.116805 34.729883 134.747859
F 10.735834 34.729883 156.573641
F 10.354864 34.729883 178.399424
F 9.973893 34.729883 200.225206
F 9.592923 34.729883 222.050990
F 9.211952 34.729883 243.876772
F 13.402627 57.883140 3.793163
F 13.021657 57.883140 25.618945
F 12.640686 57.883140 47.444727
F 12.259716 57.883140 69.270511
F 11.878745 57.883140 91.096293
F 11.497775 57.883140 112.922076
F 11.116805 57.883140 134.747859
F 10.735834 57.883140 156.573641
F 10.354864 57.883140 178.399424
F 9.973893 57.883140 200.225206
F 9.592923 57.883140 222.050990
F 9.211952 57.883140 243.876772
F 40.133659 11.576625 4.259755
F 39.752689 11.576625 26.085537
F 39.371719 11.576625 47.911319
F 38.990748 11.576625 69.737102
F 38.609778 11.576625 91.562885
F 38.228807 11.576625 113.388668
F 37.847837 11.576625 135.214450
F 37.466866 11.576625 157.040233
F 37.085896 11.576625 178.866016
F 36.704925 11.576625 200.691798
F 36.323955 11.576625 222.517582
F 35.942984 11.576625 244.343364
F 40.133659 34.729883 4.259755
F 39.752689 34.729883 26.085537
F 39.371719 34.729883 47.911319
F 38.990748 34.729883 69.737102
F 38.609778 34.729883 91.562885
F 38.228807 34.729883 113.388668
F 37.847837 34.729883 135.214450
F 37.466866 34.729883 157.040233
F 37.085896 34.729883 178.866016
F 36.704925 34.729883 200.691798
F 36.323955 34.729883 222.517582
F 35.942984 34.729883 244.343364
F 40.133659 57.883140 4.259755
F 39.752689 57.883140 26.085537
F 39.371719 57.883140 47.911319
F 38.990748 57.883140 69.737102
F 38.609778 57.883140 91.562885
F 38.228807 57.883140 113.388668
F 37.847837 57.883140 135.214450
F 37.466866 57.883140 157.040233
F 37.085896 57.883140 178.866016
F 36.704925 57.883140 200.691798
F 36.323955 57.883140 222.517582
F 35.942984 57.883140 244.343364
F 64.578868 11.576625 135.681042
F 64.197897 11.576625 157.506825
F 63.816927 11.576625 179.332608
F 63.435956 11.576625 201.158390
F 63.054986 11.576625 222.984174
F 62.674016 11.576625 244.809956
F 64.578868 34.729883 135.681042
F 64.197897 34.729883 157.506825
F 63.816927 34.729883 179.332608
F 63.435956 34.729883 201.158390
F 63.054986 34.729883 222.984174
F 62.674016 34.729883 244.809956
F 64.578868 57.883140 135.681042
F 64.197897 57.883140 157.506825
F 63.816927 57.883140 179.332608
F 63.435956 57.883140 201.158390
F 63.054986 57.883140 222.984174
F 62.674016 57.883140 244.809956
F 13.402627 19.294381 3.793162
F 13.021657 19.294381 25.618945
F 12.640686 19.294381 47.444727
F 12.259716 19.294381 69.270510
F 11.878745 19.294381 91.096293
F 11.497775 19.294381 112.922075
F 11.116805 19.294381 134.747858
F 10.735834 19.294381 156.573641
F 10.354864 19.294381 178.399423
F 9.973893 19.294381 200.225206
F 9.592923 19.294381 222.050989
F 9.211952 19.294381 243.876771
F 13.402627 42.447638 3.793162
F 13.021657 42.447638 25.618945
F 12.640686 42.447638 47.444727
F 12.259716 42.447638 69.270510
F 11.878745 42.447638 91.096293
F 11.497775 42.447638 112.922075
F 11.116805 42.447638 134.747858
F 10.735834 42.447638 156.573641
F 10.354864 42.447638 178.399423
F 9.973893 42.447638 200.225206
F 9.592923 42.447638 222.050989
F 9.211952 42.447638 243.876771
F 13.402627 65.600896 3.793162
F 13.021657 65.600896 25.618945
F 12.640686 65.600896 47.444727
F 12.259716 65.600896 69.270510
F 11.878745 65.600896 91.096293
F 11.497775 65.600896 112.922075
F 11.116805 65.600896 134.747858
F 10.735834 65.600896 156.573641
F 10.354864 65.600896 178.399423
F 9.973893 65.600896 200.225206
F 9.592923 65.600896 222.050989
F 9.211952 65.600896 243.876771
F 40.133659 19.294381 4.259754
F 39.752689 19.294381 26.085537
F 39.371719 19.294381 47.911319
F 38.990748 19.294381 69.737101
F 38.609778 19.294381 91.562885
F 38.228807 19.294381 113.388667
F 37.847837 19.294381 135.214449
F 37.466866 19.294381 157.040233
F 37.085896 19.294381 178.866015
F 36.704925 19.294381 200.691798
F 36.323955 19.294381 222.517581
F 35.942984 19.294381 244.343363
F 40.133659 42.447638 4.259754
F 39.752689 42.447638 26.085537
F 39.371719 42.447638 47.911319
F 38.990748 42.447638 69.737101
F 38.609778 42.447638 91.562885
F 38.228807 42.447638 113.388667
F 37.847837 42.447638 135.214449
F 37.466866 42.447638 157.040233
F 37.085896 42.447638 178.866015
F 36.704925 42.447638 200.691798
F 36.323955 42.447638 222.517581
F 35.942984 42.447638 244.343363
F 40.133659 65.600896 4.259754
F 39.752689 65.600896 26.085537
F 39.371719 65.600896 47.911319
F 38.990748 65.600896 69.737101
F 38.609778 65.600896 91.562885
F 38.228807 65.600896 113.388667
F 37.847837 65.600896 135.214449
F 37.466866 65.600896 157.040233
F 37.085896 65.600896 178.866015
F 36.704925 65.600896 200.691798
F 36.323955 65.600896 222.517581
F 35.942984 65.600896 244.343363
F 64.578868 19.294381 135.681041
F 64.197897 19.294381 157.506825
F 63.816927 19.294381 179.332607
F 63.435956 19.294381 201.158390
F 63.054986 19.294381 222.984173
F 62.674016 19.294381 244.809955
F 64.578868 42.447638 135.681041
F 64.197897 42.447638 157.506825
F 63.816927 42.447638 179.332607
F 63.435956 42.447638 201.158390
F 63.054986 42.447638 222.984173
F 62.674016 42.447638 244.809955
F 64.578868 65.600896 135.681041
F 64.197897 65.600896 157.506825
F 63.816927 65.600896 179.332607
F 63.435956 65.600896 201.158390
F 63.054986 65.600896 222.984173
F 62.674016 65.600896 244.809955
F 22.312975 3.858876 3.948692
F 21.932005 3.858876 25.774475
F 21.551034 3.858876 47.600258
F 21.170064 3.858876 69.426040
F 20.789093 3.858876 91.251823
F 20.408123 3.858876 113.077606
F 20.027152 3.858876 134.903388
F 19.646182 3.858876 156.729172
F 19.265211 3.858876 178.554954
F 18.884241 3.858876 200.380736
F 18.503270 3.858876 222.206520
F 18.122300 3.858876 244.032302
F 22.312975 27.012133 3.948692
F 21.932005 27.012133 25.774475
F 21.551034 27.012133 47.600258
F 21.170064 27.012133 69.426040
F 20.789093 27.012133 91.251823
F 20.408123 27.012133 113.077606
F 20.027152 27.012133 134.903388
F 19.646182 27.012133 156.729172
F 19.265211 27.012133 178.554954
F 18.884241 27.012133 200.380736
F 18.503270 27.012133 222.206520
F 18.122300 27.012133 244.032302
F 22.312975 50.165391 3.948692
F 21.932005 50.165391 25.774475
F 21.551034 50.165391 47.600258
F 21.170064 50.165391 69.426040
F 20.789093 50.165391 91.251823
F 20.408123 50.165391 113.077606
F 20.027152 50.165391 134.903388
F 19.646182 50.165391 156.729172
F 19.265211 50.165391 178.554954
F 18.884241 50.165391 200.380736
F 18.503270 50.165391 222.206520
F 18.122300 50.165391 244.032302
F 49.044006 3.858876 4.415284
F 48.663036 3.858876 26.241067
F 48.282065 3.858876 48.066850
F 47.901095 3.858876 69.892632
F 47.520124 3.858876 91.718414
F 47.139154 3.858876 113.544198
F 46.758183 3.858876 135.369980
F 46.377213 3.858876 157.195763
F 45.996242 3.858876 179.021546
F 45.615272 3.858876 200.847328
F 45.234302 3.858876 222.673111
F 44.853331 3.858876 244.498894
F 49.044006 27.012133 4.415284
F 48.663036 27.012133 26.241067
F 48.282065 27.012133 48.066850
F 47.901095 27.012133 69.892632
F 47.520124 27.012133 91.718414
F 47.139154 27.012133 113.544198
F 46.758183 27.012133 135.369980
F 46.377213 27.012133 157.195763
F 45.996242 27.012133 179.021546
F 45.615272 27.012133 200.847328
F 45.234302 27.012133 222.673111
F 44.853331 27.012133 244.498894
F 49.044006 50.165391 4.415284
F 48.663036 50.165391 26.241067
F 48.282065 50.165391 48.066850
F 47.901095 50.165391 69.892632
F 47.520124 50.165391 91.718414
F 47.139154 50.165391 113.544198
F 46.758183 50.165391 135.369980
F 46.377213 50.165391 157.195763
F 45.996242 50.165391 179.021546
F 45.615272 50.165391 200.847328
F 45.234302 50.165391 222.673111
F 44.853331 50.165391 244.498894
F 22.312975 11.576626 3.948692
F 21.932005 11.576626 25.774475
F 21.551034 11.576626 47.600257
F 21.170064 11.576626 69.426040
F 20.789093 11.576626 91.251823
F 20.408123 11.576626 113.077606
F 20.027152 11.576626 134.903388
F 19.646182 11.576626 156.729171
F 19.265211 11.576626 178.554954
F 18.884241 11.576626 200.380736
F 18.503270 11.576626 222.206520
F 18.122300 11.576626 244.032302
F 22.312975 34.729883 3.948692
F 21.932005 34.729883 25.774475
F 21.551034 34.729883 47.600257
F 21.170064 34.729883 69.426040
F 20.789093 34.729883 91.251823
F 20.408123 34.729883 113.077606
F 20.027152 34.729883 134.903388
F 19.646182 34.729883 156.729171
F 19.265211 34.729883 178.554954
F 18.884241 34.729883 200.380736
F 18.503270 34.729883 222.206520
F 18.122300 34.729883 244.032302
F 22.312975 57.883141 3.948692
F 21.932005 57.883141 25.774475
F 21.551034 57.883141 47.600257
F 21.170064 57.883141 69.426040
F 20.789093 57.883141 91.251823
F 20.408123 57.883141 113.077606
F 20.027152 57.883141 134.903388
F 19.646182 57.883141 156.729171
F 19.265211 57.883141 178.554954
F 18.884241 57.883141 200.380736
F 18.503270 57.883141 222.206520
F 18.122300 57.883141 244.032302
F 49.044006 11.576626 4.415284
F 48.663036 11.576626 26.241067
F 48.282065 11.576626 48.066849
F 47.901095 11.576626 69.892632
F 47.520124 11.576626 91.718414
F 47.139154 11.576626 113.544198
F 46.758183 11.576626 135.369980
F 46.377213 11.576626 157.195762
F 45.996242 11.576626 179.021546
F 45.615272 11.576626 200.847328
F 45.234302 11.576626 222.673111
F 44.853331 11.576626 244.498894
F 49.044006 34.729883 4.415284
F 48.663036 34.729883 26.241067
F 48.282065 34.729883 48.066849
F 47.901095 34.729883 69.892632
F 47.520124 34.729883 91.718414
F 47.139154 34.729883 113.544198
F 46.758183 34.729883 135.369980
F 46.377213 34.729883 157.195762
F 45.996242 34.729883 179.021546
F 45.615272 34.729883 200.847328
F 45.234302 34.729883 222.673111
F 44.853331 34.729883 244.498894
F 49.044006 57.883141 4.415284
F 48.663036 57.883141 26.241067
F 48.282065 57.883141 48.066849
F 47.901095 57.883141 69.892632
F 47.520124 57.883141 91.718414
F 47.139154 57.883141 113.544198
F 46.758183 57.883141 135.369980
F 46.377213 57.883141 157.195762
F 45.996242 57.883141 179.021546
F 45.615272 57.883141 200.847328
F 45.234302 57.883141 222.673111
F 44.853331 57.883141 244.498894
F 22.312975 19.294381 3.948691
F 21.932005 19.294381 25.774475
F 21.551034 19.294381 47.600257
F 21.170064 19.294381 69.426039
F 20.789093 19.294381 91.251823
F 20.408123 19.294381 113.077605
F 20.027152 19.294381 134.903387
F 19.646182 19.294381 156.729171
F 19.265211 19.294381 178.554953
F 18.884241 19.294381 200.380736
F 18.503270 19.294381 222.206519
F 18.122300 19.294381 244.032301
F 22.312975 42.447639 3.948691
F 21.932005 42.447639 25.774475
F 21.551034 42.447639 47.600257
F 21.170064 42.447639 69.426039
F 20.789093 42.447639 91.251823
F 20.408123 42.447639 113.077605
F 20.027152 42.447639 134.903387
F 19.646182 42.447639 156.729171
F 19.265211 42.447639 178.554953
F 18.884241 42.447639 200.380736
F 18.503270 42.447639 222.206519
F 18.122300 42.447639 244.032301
F 22.312975 65.600896 3.948691
F 21.932005 65.600896 25.774475
F 21.551034 65.600896 47.600257
F 21.170064 65.600896 69.426039
F 20.789093 65.600896 91.251823
F 20.408123 65.600896 113.077605
F 20.027152 65.600896 134.903387
F 19.646182 65.600896 156.729171
F 19.265211 65.600896 178.554953
F 18.884241 65.600896 200.380736
F 18.503270 65.600896 222.206519
F 18.122300 65.600896 244.032301
F 49.044006 19.294381 4.415283
F 48.663036 19.294381 26.241067
F 48.282065 19.294381 48.066849
F 47.901095 19.294381 69.892631
F 47.520124 19.294381 91.718414
F 47.139154 19.294381 113.544197
F 46.758183 19.294381 135.369979
F 46.377213 19.294381 157.195762
F 45.996243 19.294381 179.021545
F 45.615272 19.294381 200.847328
F 45.234302 19.294381 222.673110
F 44.853331 19.294381 244.498893
F 49.044006 42.447639 4.415283
F 48.663036 42.447639 26.241067
F 48.282065 42.447639 48.066849
F 47.901095 42.447639 69.892631
F 47.520124 42.447639 91.718414
F 47.139154 42.447639 113.544197
F 46.758183 42.447639 135.369979
F 46.377213 42.447639 157.195762
F 45.996243 42.447639 179.021545
F 45.615272 42.447639 200.847328
F 45.234302 42.447639 222.673110
F 44.853331 42.447639 244.498893
F 49.044006 65.600896 4.415283
F 48.663036 65.600896 26.241067
F 48.282065 65.600896 48.066849
F 47.901095 65.600896 69.892631
F 47.520124 65.600896 91.718414
F 47.139154 65.600896 113.544197
F 46.758183 65.600896 135.369979
F 46.377213 65.600896 157.195762
F 45.996243 65.600896 179.021545
F 45.615272 65.600896 200.847328
F 45.234302 65.600896 222.673110
F 44.853331 65.600896 244.498893
F 4.555774 1.286291 0.000001
F 4.174803 1.286291 21.825784
F 3.793833 1.286291 43.651567
F 3.412862 1.286291 65.477349
F 3.031892 1.286291 87.303132
F 2.650921 1.286291 109.128915
F 2.269951 1.286291 130.954698
F 1.888980 1.286291 152.780480
F 1.508010 1.286291 174.606263
F 1.127040 1.286291 196.432046
F 0.746069 1.286291 218.257828
F 0.365099 1.286291 240.083612
F 4.555774 24.439549 0.000001
F 4.174803 24.439549 21.825784
F 3.793833 24.439549 43.651567
F 3.412862 24.439549 65.477349
F 3.031892 24.439549 87.303132
F 2.650921 24.439549 109.128915
F 2.269951 24.439549 130.954698
F 1.888980 24.439549 152.780480
F 1.508010 24.439549 174.606263
F 1.127040 24.439549 196.432046
F 0.746069 24.439549 218.257828
F 0.365099 24.439549 240.083612
F 4.555774 47.592806 0.000001
F 4.174803 47.592806 21.825784
F 3.793833 47.592806 43.651567
F 3.412862 47.592806 65.477349
F 3.031892 47.592806 87.303132
F 2.650921 47.592806 109.128915
F 2.269951 47.592806 130.954698
F 1.888980 47.592806 152.780480
F 1.508010 47.592806 174.606263
F 1.127040 47.592806 196.432046
F 0.746069 47.592806 218.257828
F 0.365099 47.592806 240.083612
F 31.286805 1.286291 0.466593
F 30.905834 1.286291 22.292376
F 30.524864 1.286291 44.118159
F 30.143893 1.286291 65.943941
F 29.762923 1.286291 87.769724
F 29.381953 1.286291 109.595506
F 29.000982 1.286291 131.421290
F 28.620012 1.286291 153.247072
F 28.239041 1.286291 175.072854
F 27.858071 1.286291 196.898638
F 27.477100 1.286291 218.724420
F 27.096130 1.286291 240.550203
F 31.286805 24.439549 0.466593
F 30.905834 24.439549 22.292376
F 30.524864 24.439549 44.118159
F 30.143893 24.439549 65.943941
F 29.762923 24.439549 87.769724
F 29.381953 24.439549 109.595506
F 29.000982 24.439549 131.421290
F 28.620012 24.439549 153.247072
F 28.239041 24.439549 175.072854
F 27.858071 24.439549 196.898638
F 27.477100 24.439549 218.724420
F 27.096130 24.439549 240.550203
F 31.286805 47.592806 0.466593
F 30.905834 47.592806 22.292376
F 30.524864 47.592806 44.118159
F 30.143893 47.592806 65.943941
F 29.762923 47.592806 87.769724
F 29.381953 47.592806 109.595506
F 29.000982 47.592806 131.421290
F 28.620012 47.592806 153.247072
F 28.239041 47.592806 175.072854
F 27.858071 47.592806 196.898638
F 27.477100 47.592806 218.724420
F 27.096130 47.592806 240.550203
F 58.017836 1.286291 0.933185
F 57.636865 1.286291 22.758968
F 57.255895 1.286291 44.584750
F 56.874925 1.286291 66.410533
F 56.493954 1.286291 88.236316
F 56.112984 1.286291 110.062098
F 55.732013 1.286291 131.887882
F 55.351043 1.286291 153.713664
F 54.970072 1.286291 175.539446
F 54.589102 1.286291 197.365230
F 54.208131 1.286291 219.191012
F 53.827161 1.286291 241.016795
F 58.017836 24.439549 0.933185
F 57.636865 24.439549 22.758968
F 57.255895 24.439549 44.584750
F 56.874925 24.439549 66.410533
F 56.493954 24.439549 88.236316
F 56.112984 24.439549 110.062098
F 55.732013 24.439549 131.887882
F 55.351043 24.439549 153.713664
F 54.970072 24.439549 175.539446
F 54.589102 24.439549 197.365230
F 54.208131 24.439549 219.191012
F 53.827161 24.439549 241.016795
F 58.017836 47.592806 0.933185
F 57.636865 47.592806 22.758968
F 57.255895 47.592806 44.584750
F 56.874925 47.592806 66.410533
F 56.493954 47.592806 88.236316
F 56.112984 47.592806 110.062098
F 55.732013 47.592806 131.887882
F 55.351043 47.592806 153.713664
F 54.970072 47.592806 175.539446
F 54.589102 47.592806 197.365230
F 54.208131 47.592806 219.191012
F 53.827161 47.592806 241.016795
F 4.555774 9.004040 0.000001
F 4.174803 9.004040 21.825784
F 3.793833 9.004040 43.651567
F 3.412862 9.004040 65.477349
F 3.031892 9.004040 87.303132
F 2.650921 9.004040 109.128915
F 2.269951 9.004040 130.954698
F 1.888980 9.004040 152.780480
F 1.508010 9.004040 174.606263
F 1.127040 9.004040 196.432046
F 0.746069 9.004040 218.257828
F 0.365099 9.004040 240.083612
F 4.555774 32.157298 0.000001
F 4.174803 32.157298 21.825784
F 3.793833 32.157298 43.651567
F 3.412862 32.157298 65.477349
F 3.031892 32.157298 87.303132
F 2.650921 32.157298 109.128915
F 2.269951 32.157298 130.954698
F 1.888980 32.157298 152.780480
F 1.508010 32.157298 174.606263
F 1.127040 32.157298 196.432046
F 0.746069 32.157298 218.257828
F 0.365099 32.157298 240.083612
F 4.555774 55.310555 0.000001
F 4.174803 55.310555 21.825784
F 3.793833 55.310555 43.651567
F 3.412862 55.310555 65.477349
F 3.031892 55.310555 87.303132
F 2.650921 55.310555 109.128915
F 2.269951 55.310555 130.954698
F 1.888980 55.310555 152.780480
F 1.508010 55.310555 174.606263
F 1.127040 55.310555 196.432046
F 0.746069 55.310555 218.257828
F 0.365099 55.310555 240.083612
F 31.286805 9.004040 0.466593
F 30.905834 9.004040 22.292376
F 30.524864 9.004040 44.118159
F 30.143893 9.004040 65.943941
F 29.762923 9.004040 87.769724
F 29.381953 9.004040 109.595506
F 29.000982 9.004040 131.421290
F 28.620012 9.004040 153.247072
F 28.239041 9.004040 175.072854
F 27.858071 9.004040 196.898638
F 27.477100 9.004040 218.724420
F 27.096130 9.004040 240.550203
F 31.286805 32.157298 0.466593
F 30.905834 32.157298 22.292376
F 30.524864 32.157298 44.118159
F 30.143893 32.157298 65.943941
F 29.762923 32.157298 87.769724
F 29.381953 32.157298 109.595506
F 29.000982 32.157298 131.421290
F 28.620012 32.157298 153.247072
F 28.239041 32.157298 175.072854
F 27.858071 32.157298 196.898638
F 27.477100 32.157298 218.724420
F 27.096130 32.157298 240.550203
F 31.286805 55.310555 0.466593
F 30.905834 55.310555 22.292376
F 30.524864 55.310555 44.118159
F 30.143893 55.310555 65.943941
F 29.762923 55.310555 87.769724
F 29.381953 55.310555 109.595506
F 29.000982 55.310555 131.421290
F 28.620012 55.310555 153.247072
F 28.239041 55.310555 175.072854
F 27.858071 55.310555 196.898638
F 27.477100 55.310555 218.724420
F 27.096130 55.310555 240.550203
F 58.017836 9.004040 0.933185
F 57.636865 9.004040 22.758968
F 57.255895 9.004040 44.584750
F 56.874925 9.004040 66.410533
F 56.493954 9.004040 88.236316
F 56.112984 9.004040 110.062098
F 55.732013 9.004040 131.887882
F 55.351043 9.004040 153.713664
F 54.970072 9.004040 175.539446
F 54.589102 9.004040 197.365230
F 54.208131 9.004040 219.191012
F 53.827161 9.004040 241.016795
F 58.017836 32.157298 0.933185
F 57.636865 32.157298 22.758968
F 57.255895 32.157298 44.584750
F 56.874925 32.157298 66.410533
F 56.493954 32.157298 88.236316
F 56.112984 32.157298 110.062098
F 55.732013 32.157298 131.887882
F 55.351043 32.157298 153.713664
F 54.970072 32.157298 175.539446
F 54.589102 32.157298 197.365230
F 54.208131 32.157298 219.191012
F 53.827161 32.157298 241.016795
F 58.017836 55.310555 0.933185
F 57.636865 55.310555 22.758968
F 57.255895 55.310555 44.584750
F 56.874925 55.310555 66.410533
F 56.493954 55.310555 88.236316
F 56.112984 55.310555 110.062098
F 55.732013 55.310555 131.887882
F 55.351043 55.310555 153.713664
F 54.970072 55.310555 175.539446
F 54.589102 55.310555 197.365230
F 54.208131 55.310555 219.191012
F 53.827161 55.310555 241.016795
F 4.555774 16.721796 0.000000
F 4.174803 16.721796 21.825783
F 3.793833 16.721796 43.651566
F 3.412862 16.721796 65.477349
F 3.031892 16.721796 87.303131
F 2.650921 16.721796 109.128914
F 2.269951 16.721796 130.954697
F 1.888981 16.721796 152.780479
F 1.508010 16.721796 174.606263
F 1.127040 16.721796 196.432045
F 0.746069 16.721796 218.257827
F 0.365099 16.721796 240.083611
F 4.555774 39.875053 0.000000
F 4.174803 39.875053 21.825783
F 3.793833 39.875053 43.651566
F 3.412862 39.875053 65.477349
F 3.031892 39.875053 87.303131
F 2.650921 39.875053 109.128914
F 2.269951 39.875053 130.954697
F 1.888981 39.875053 152.780479
F 1.508010 39.875053 174.606263
F 1.127040 39.875053 196.432045
F 0.746069 39.875053 218.257827
F 0.365099 39.875053 240.083611
F 4.555774 63.028311 0.000000
F 4.174803 63.028311 21.825783
F 3.793833 63.028311 43.651566
F 3.412862 63.028311 65.477349
F 3.031892 63.028311 87.303131
F 2.650921 63.028311 109.128914
F 2.269951 63.028311 130.954697
F 1.888981 63.028311 152.780479
F 1.508010 63.028311 174.606263
F 1.127040 63.028311 196.432045
F 0.746069 63.028311 218.257827
F 0.365099 63.028311 240.083611
F 31.286805 16.721796 0.466592
F 30.905834 16.721796 22.292375
F 30.524864 16.721796 44.118158
F 30.143893 16.721796 65.943941
F 29.762923 16.721796 87.769723
F 29.381953 16.721796 109.595505
F 29.000982 16.721796 131.421289
F 28.620012 16.721796 153.247071
F 28.239041 16.721796 175.072854
F 27.858071 16.721796 196.898637
F 27.477100 16.721796 218.724419
F 27.096130 16.721796 240.550202
F 31.286805 39.875053 0.466592
F 30.905834 39.875053 22.292375
F 30.524864 39.875053 44.118158
F 30.143893 39.875053 65.943941
F 29.762923 39.875053 87.769723
F 29.381953 39.875053 109.595505
F 29.000982 39.875053 131.421289
F 28.620012 39.875053 153.247071
F 28.239041 39.875053 175.072854
F 27.858071 39.875053 196.898637
F 27.477100 39.875053 218.724419
F 27.096130 39.875053 240.550202
F 31.286805 63.028311 0.466592
F 30.905834 63.028311 22.292375
F 30.524864 63.028311 44.118158
F 30.143893 63.028311 65.943941
F 29.762923 63.028311 87.769723
F 29.381953 63.028311 109.595505
F 29.000982 63.028311 131.421289
F 28.620012 63.028311 153.247071
F 28.239041 63.028311 175.072854
F 27.858071 63.028311 196.898637
F 27.477100 63.028311 218.724419
F 27.096130 63.028311 240.550202
F 58.017836 16.721796 0.933184
F 57.636865 16.721796 22.758967
F 57.255895 16.721796 44.584749
F 56.874925 16.721796 66.410533
F 56.493954 16.721796 88.236315
F 56.112984 16.721796 110.062097
F 55.732013 16.721796 131.887881
F 55.351043 16.721796 153.713663
F 54.970072 16.721796 175.539446
F 54.589102 16.721796 197.365229
F 54.208131 16.721796 219.191011
F 53.827161 16.721796 241.016794
F 58.017836 39.875053 0.933184
F 57.636865 39.875053 22.758967
F 57.255895 39.875053 44.584749
F 56.874925 39.875053 66.410533
F 56.493954 39.875053 88.236315
F 56.112984 39.875053 110.062097
F 55.732013 39.875053 131.887881
F 55.351043 39.875053 153.713663
F 54.970072 39.875053 175.539446
F 54.589102 39.875053 197.365229
F 54.208131 39.875053 219.191011
F 53.827161 39.875053 241.016794
F 58.017836 63.028311 0.933184
F 57.636865 63.028311 22.758967
F 57.255895 63.028311 44.584749
F 56.874925 63.028311 66.410533
F 56.493954 63.028311 88.236315
F 56.112984 63.028311 110.062097
F 55.732013 63.028311 131.887881
F 55.351043 63.028311 153.713663
F 54.970072 63.028311 175.539446
F 54.589102 63.028311 197.365229
F 54.208131 63.028311 219.191011
F 53.827161 63.028311 241.016794
F 13.466112 1.286291 0.155532
F 13.085142 1.286291 21.981315
F 12.704171 1.286291 43.807097
F 12.323201 1.286291 65.632880
F 11.942231 1.286291 87.458663
F 11.561260 1.286291 109.284445
F 11.180290 1.286291 131.110227
F 10.799319 1.286291 152.936011
F 10.418349 1.286291 174.761793
F 10.037378 1.286291 196.587576
F 9.656408 1.286291 218.413359
F 9.275437 1.286291 240.239141
F 13.466112 24.439548 0.155532
F 13.085142 24.439548 21.981315
F 12.704171 24.439548 43.807097
F 12.323201 24.439548 65.632880
F 11.942231 24.439548 87.458663
F 11.561260 24.439548 109.284445
F 11.180290 24.439548 131.110227
F 10.799319 24.439548 152.936011
F 10.418349 24.439548 174.761793
F 10.037378 24.439548 196.587576
F 9.656408 24.439548 218.413359
F 9.275437 24.439548 240.239141
F 13.466112 47.592806 0.155532
F 13.085142 47.592806 21.981315
F 12.704171 47.592806 43.807097
F 12.323201 47.592806 65.632880
F 11.942231 47.592806 87.458663
F 11.561260 47.592806 109.284445
F 11.180290 47.592806 131.110227
F 10.799319 47.592806 152.936011
F 10.418349 47.592806 174.761793
F 10.037378 47.592806 196.587576
F 9.656408 47.592806 218.413359
F 9.275437 47.592806 240.239141
F 40.197143 1.286291 0.622123
F 39.816173 1.286291 22.447907
F 39.435203 1.286291 44.273689
F 39.054232 1.286291 66.099471
F 38.673262 1.286291 87.925255
F 38.292291 1.286291 109.751037
F 37.911321 1.286291 131.576819
F 37.530350 1.286291 153.402603
F 37.149380 1.286291 175.228385
F 36.768409 1.286291 197.054168
F 36.387439 1.286291 218.879951
F 36.006469 1.286291 240.705733
F 40.197143 24.439548 0.622123
F 39.816173 24.439548 22.447907
F 39.435203 24.439548 44.273689
F 39.054232 24.439548 66.099471
F 38.673262 24.439548 87.925255
F 38.292291 24.439548 109.751037
F 37.911321 24.439548 131.576819
F 37.530350 24.439548 153.402603
F 37.149380 24.439548 175.228385
F 36.768409 24.439548 197.054168
F 36.387439 24.439548 218.879951
F 36.006469 24.439548 240.705733
F 40.197143 47.592806 0.622123
F 39.816173 47.592806 22.447907
F 39.435203 47.592806 44.273689
F 39.054232 47.592806 66.099471
F 38.673262 47.592806 87.925255
F 38.292291 47.592806 109.751037
F 37.911321 47.592806 131.576819
F 37.530350 47.592806 153.402603
F 37.149380 47.592806 175.228385
F 36.768409 47.592806 197.054168
F 36.387439 47.592806 218.879951
F 36.006469 47.592806 240.705733
F 64.261381 1.286291 153.869195
F 63.880411 1.286291 175.694977
F 63.499441 1.286291 197.520760
F 63.118470 1.286291 219.346543
F 62.737500 1.286291 241.172325
F 64.261381 24.439548 153.869195
F 63.880411 24.439548 175.694977
F 63.499441 24.439548 197.520760
F 63.118470 24.439548 219.346543
F 62.737500 24.439548 241.172325
F 64.261381 47.592806 153.869195
F 63.880411 47.592806 175.694977
F 63.499441 47.592806 197.520760
F 63.118470 47.592806 219.346543
F 62.737500 47.592806 241.172325
F 13.466112 9.004040 0.155532
F 13.085142 9.004040 21.981315
F 12.704171 9.004040 43.807097
F 12.323201 9.004040 65.632880
F 11.942231 9.004040 87.458663
F 11.561260 9.004040 109.284445
F 11.180290 9.004040 131.110228
F 10.799319 9.004040 152.936011
F 10.418349 9.004040 174.761793
F 10.037378 9.004040 196.587576
F 9.656408 9.004040 218.413359
F 9.275437 9.004040 240.239142
F 13.466112 32.157298 0.155532
F 13.085142 32.157298 21.981315
F 12.704171 32.157298 43.807097
F 12.323201 32.157298 65.632880
F 11.942231 32.157298 87.458663
F 11.561260 32.157298 109.284445
F 11.180290 32.157298 131.110228
F 10.799319 32.157298 152.936011
F 10.418349 32.157298 174.761793
F 10.037378 32.157298 196.587576
F 9.656408 32.157298 218.413359
F 9.275437 32.157298 240.239142
F 13.466112 55.310555 0.155532
F 13.085142 55.310555 21.981315
F 12.704171 55.310555 43.807097
F 12.323201 55.310555 65.632880
F 11.942231 55.310555 87.458663
F 11.561260 55.310555 109.284445
F 11.180290 55.310555 131.110228
F 10.799319 55.310555 152.936011
F 10.418349 55.310555 174.761793
F 10.037378 55.310555 196.587576
F 9.656408 55.310555 218.413359
F 9.275437 55.310555 240.239142
F 40.197143 9.004040 0.622123
F 39.816173 9.004040 22.447907
F 39.435203 9.004040 44.273689
F 39.054232 9.004040 66.099471
F 38.673262 9.004040 87.925255
F 38.292291 9.004040 109.751037
F 37.911321 9.004040 131.576820
F 37.530350 9.004040 153.402603
F 37.149380 9.004040 175.228385
F 36.768409 9.004040 197.054168
F 36.387439 9.004040 218.879951
F 36.006468 9.004040 240.705734
F 40.197143 32.157298 0.622123
F 39.816173 32.157298 22.447907
F 39.435203 32.157298 44.273689
F 39.054232 32.157298 66.099471
F 38.673262 32.157298 87.925255
F 38.292291 32.157298 109.751037
F 37.911321 32.157298 131.576820
F 37.530350 32.157298 153.402603
F 37.149380 32.157298 175.228385
F 36.768409 32.157298 197.054168
F 36.387439 32.157298 218.879951
F 36.006468 32.157298 240.705734
F 40.197143 55.310555 0.622123
F 39.816173 55.310555 22.447907
F 39.435203 55.310555 44.273689
F 39.054232 55.310555 66.099471
F 38.673262 55.310555 87.925255
F 38.292291 55.310555 109.751037
F 37.911321 55.310555 131.576820
F 37.530350 55.310555 153.402603
F 37.149380 55.310555 175.228385
F 36.768409 55.310555 197.054168
F 36.387439 55.310555 218.879951
F 36.006468 55.310555 240.705734
F 64.261381 9.004040 153.869195
F 63.880411 9.004040 175.694977
F 63.499441 9.004040 197.520760
F 63.118470 9.004040 219.346543
F 62.737500 9.004040 241.172326
F 64.261381 32.157298 153.869195
F 63.880411 32.157298 175.694977
F 63.499441 32.157298 197.520760
F 63.118470 32.157298 219.346543
F 62.737500 32.157298 241.172326
F 64.261381 55.310555 153.869195
F 63.880411 55.310555 175.694977
F 63.499441 55.310555 197.520760
F 63.118470 55.310555 219.346543
F 62.737500 55.310555 241.172326
F 13.466112 16.721795 0.155531
F 13.085142 16.721795 21.981314
F 12.704171 16.721795 43.807096
F 12.323201 16.721795 65.632880
F 11.942231 16.721795 87.458662
F 11.561260 16.721795 109.284444
F 11.180290 16.721795 131.110227
F 10.799319 16.721795 152.936010
F 10.418349 16.721795 174.761793
F 10.037378 16.721795 196.587575
F 9.656408 16.721795 218.413358
F 9.275437 16.721795 240.239141
F 13.466112 39.875053 0.155531
F 13.085142 39.875053 21.981314
F 12.704171 39.875053 43.807096
F 12.323201 39.875053 65.632880
F 11.942231 39.875053 87.458662
F 11.561260 39.875053 109.284444
F 11.180290 39.875053 131.110227
F 10.799319 39.875053 152.936010
F 10.418349 39.875053 174.761793
F 10.037378 39.875053 196.587575
F 9.656408 39.875053 218.413358
F 9.275437 39.875053 240.239141
F 13.466112 63.028310 0.155531
F 13.085142 63.028310 21.981314
F 12.704171 63.028310 43.807096
F 12.323201 63.028310 65.632880
F 11.942231 63.028310 87.458662
F 11.561260 63.028310 109.284444
F 11.180290 63.028310 131.110227
F 10.799319 63.028310 152.936010
F 10.418349 63.028310 174.761793
F 10.037378 63.028310 196.587575
F 9.656408 63.028310 218.413358
F 9.275437 63.028310 240.239141
F 40.197144 16.721795 0.622122
F 39.816173 16.721795 22.447906
F 39.435203 16.721795 44.273688
F 39.054232 16.721795 66.099471
F 38.673262 16.721795 87.925254
F 38.292291 16.721795 109.751036
F 37.911321 16.721795 131.576819
F 37.530350 16.721795 153.402602
F 37.149380 16.721795 175.228385
F 36.768409 16.721795 197.054167
F 36.387439 16.721795 218.879950
F 36.006469 16.721795 240.705733
F 40.197144 39.875053 0.622122
F 39.816173 39.875053 22.447906
F 39.435203 39.875053 44.273688
F 39.054232 39.875053 66.099471
F 38.673262 39.875053 87.925254
F 38.292291 39.875053 109.751036
F 37.911321 39.875053 131.576819
F 37.530350 39.875053 153.402602
F 37.149380 39.875053 175.228385
F 36.768409 39.875053 197.054167
F 36.387439 39.875053 218.879950
F 36.006469 39.875053 240.705733
F 40.197144 63.028310 0.622122
F 39.816173 63.028310 22.447906
F 39.435203 63.028310 44.273688
F 39.054232 63.028310 66.099471
F 38.673262 63.028310 87.925254
F 38.292291 63.028310 109.751036
F 37.911321 63.028310 131.576819
F 37.530350 63.028310 153.402602
F 37.149380 63.028310 175.228385
F 36.768409 63.028310 197.054167
F 36.387439 63.028310 218.879950
F 36.006469 63.028310 240.705733
F 64.261381 16.721795 153.869194
F 63.880411 16.721795 175.694977
F 63.499441 16.721795 197.520759
F 63.118470 16.721795 219.346542
F 62.737500 16.721795 241.172325
F 64.261381 39.875053 153.869194
F 63.880411 39.875053 175.694977
F 63.499441 39.875053 197.520759
F 63.118470 39.875053 219.346542
F 62.737500 39.875053 241.172325
F 64.261381 63.028310 153.869194
F 63.880411 63.028310 175.694977
F 63.499441 63.028310 197.520759
F 63.118470 63.028310 219.346542
F 62.737500 63.028310 241.172325
F 22.376459 1.286290 0.311061
F 21.995489 1.286290 22.136844
F 21.614518 1.286290 43.962627
F 21.233548 1.286290 65.788409
F 20.852577 1.286290 87.614192
F 20.471607 1.286290 109.439975
F 20.090636 1.286290 131.265757
F 19.709666 1.286290 153.091540
F 19.328695 1.286290 174.917323
F 18.947725 1.286290 196.743105
F 18.566755 1.286290 218.568888
F 18.185784 1.286290 240.394671
F 22.376459 24.439547 0.311061
F 21.995489 24.439547 22.136844
F 21.614518 24.439547 43.962627
F 21.233548 24.439547 65.788409
F 20.852577 24.439547 87.614192
F 20.471607 24.439547 109.439975
F 20.090636 24.439547 131.265757
F 19.709666 24.439547 153.091540
F 19.328695 24.439547 174.917323
F 18.947725 24.439547 196.743105
F 18.566755 24.439547 218.568888
F 18.185784 24.439547 240.394671
F 22.376459 47.592805 0.311061
F 21.995489 47.592805 22.136844
F 21.614518 47.592805 43.962627
F 21.233548 47.592805 65.788409
F 20.852577 47.592805 87.614192
F 20.471607 47.592805 109.439975
F 20.090636 47.592805 131.265757
F 19.709666 47.592805 153.091540
F 19.328695 47.592805 174.917323
F 18.947725 47.592805 196.743105
F 18.566755 47.592805 218.568888
F 18.185784 47.592805 240.394671
F 49.107491 1.286290 0.777653
F 48.726521 1.286290 22.603435
F 48.345550 1.286290 44.429219
F 47.964580 1.286290 66.255001
F 47.583609 1.286290 88.080783
F 47.202639 1.286290 109.906567
F 46.821668 1.286290 131.732349
F 46.440698 1.286290 153.558132
F 46.059728 1.286290 175.383915
F 45.678757 1.286290 197.209697
F 45.297787 1.286290 219.035480
F 44.916816 1.286290 240.861263
F 49.107491 24.439547 0.777653
F 48.726521 24.439547 22.603435
F 48.345550 24.439547 44.429219
F 47.964580 24.439547 66.255001
F 47.583609 24.439547 88.080783
F 47.202639 24.439547 109.906567
F 46.821668 24.439547 131.732349
F 46.440698 24.439547 153.558132
F 46.059728 24.439547 175.383915
F 45.678757 24.439547 197.209697
F 45.297787 24.439547 219.035480
F 44.916816 24.439547 240.861263
F 49.107491 47.592805 0.777653
F 48.726521 47.592805 22.603435
F 48.345550 47.592805 44.429219
F 47.964580 47.592805 66.255001
F 47.583609 47.592805 88.080783
F 47.202639 47.592805 109.906567
F 46.821668 47.592805 131.732349
F 46.440698 47.592805 153.558132
F 46.059728 47.592805 175.383915
F 45.678757 47.592805 197.209697
F 45.297787 47.592805 219.035480
F 44.916816 47.592805 240.861263
F 22.376459 9.004039 0.311061
F 21.995489 9.004039 22.136844
F 21.614518 9.004039 43.962627
F 21.233548 9.004039 65.788409
F 20.852577 9.004039 87.614193
F 20.471607 9.004039 109.439975
F 20.090636 9.004039 131.265757
F 19.709666 9.004039 153.091540
F 19.328695 9.004039 174.917323
F 18.947725 9.004039 196.743106
F 18.566755 9.004039 218.568888
F 18.185784 9.004039 240.394671
F 22.376459 32.157296 0.311061
F 21.995489 32.157296 22.136844
F 21.614518 32.157296 43.962627
F 21.233548 32.157296 65.788409
F 20.852577 32.157296 87.614193
F 20.471607 32.157296 109.439975
F 20.090636 32.157296 131.265757
F 19.709666 32.157296 153.091540
F 19.328695 32.157296 174.917323
F 18.947725 32.157296 196.743106
F 18.566755 32.157296 218.568888
F 18.185784 32.157296 240.394671
F 22.376459 55.310554 0.311061
F 21.995489 55.310554 22.136844
F 21.614518 55.310554 43.962627
F 21.233548 55.310554 65.788409
F 20.852577 55.310554 87.614193
F 20.471607 55.310554 109.439975
F 20.090636 55.310554 131.265757
F 19.709666 55.310554 153.091540
F 19.328695 55.310554 174.917323
F 18.947725 55.310554 196.743106
F 18.566755 55.310554 218.568888
F 18.185784 55.310554 240.394671
F 49.107491 9.004039 0.777653
F 48.726521 9.004039 22.603435
F 48.345550 9.004039 44.429219
F 47.964580 9.004039 66.255001
F 47.583609 9.004039 88.080784
F 47.202639 9.004039 109.906567
F 46.821668 9.004039 131.732349
F 46.440698 9.004039 153.558132
F 46.059728 9.004039 175.383915
F 45.678757 9.004039 197.209698
F 45.297787 9.004039 219.035480
F 44.916816 9.004039 240.861263
F 49.107491 32.157296 0.777653
F 48.726521 32.157296 22.603435
F 48.345550 32.157296 44.429219
F 47.964580 32.157296 66.255001
F 47.583609 32.157296 88.080784
F 47.202639 32.157296 109.906567
F 46.821668 32.157296 131.732349
F 46.440698 32.157296 153.558132
F 46.059728 32.157296 175.383915
F 45.678757 32.157296 197.209698
F 45.297787 32.157296 219.035480
F 44.916816 32.157296 240.861263
F 49.107491 55.310554 0.777653
F 48.726521 55.310554 22.603435
F 48.345550 55.310554 44.429219
F 47.964580 55.310554 66.255001
F 47.583609 55.310554 88.080784
F 47.202639 55.310554 109.906567
F 46.821668 55.310554 131.732349
F 46.440698 55.310554 153.558132
F 46.059728 55.310554 175.383915
F 45.678757 55.310554 197.209698
F 45.297787 55.310554 219.035480
F 44.916816 55.310554 240.861263
F 22.376459 16.721794 0.311060
F 21.995489 16.721794 22.136844
F 21.614518 16.721794 43.962626
F 21.233548 16.721794 65.788408
F 20.852577 16.721794 87.614192
F 20.471607 16.721794 109.439974
F 20.090636 16.721794 131.265757
F 19.709666 16.721794 153.091539
F 19.328695 16.721794 174.917322
F 18.947725 16.721794 196.743105
F 18.566755 16.721794 218.568887
F 18.185784 16.721794 240.394670
F 22.376459 39.875052 0.311060
F 21.995489 39.875052 22.136844
F 21.614518 39.875052 43.962626
F 21.233548 39.875052 65.788408
F 20.852577 39.875052 87.614192
F 20.471607 39.875052 109.439974
F 20.090636 39.875052 131.265757
F 19.709666 39.875052 153.091539
F 19.328695 39.875052 174.917322
F 18.947725 39.875052 196.743105
F 18.566755 39.875052 218.568887
F 18.185784 39.875052 240.394670
F 22.376459 63.028309 0.311060
F 21.995489 63.028309 22.136844
F 21.614518 63.028309 43.962626
F 21.233548 63.028309 65.788408
F 20.852577 63.028309 87.614192
F 20.471607 63.028309 109.439974
F 20.090636 63.028309 131.265757
F 19.709666 63.028309 153.091539
F 19.328695 63.028309 174.917322
F 18.947725 63.028309 196.743105
F 18.566755 63.028309 218.568887
F 18.185784 63.028309 240.394670
F 49.107491 16.721794 0.777652
F 48.726521 16.721794 22.603435
F 48.345550 16.721794 44.429218
F 47.964580 16.721794 66.255000
F 47.583609 16.721794 88.080783
F 47.202639 16.721794 109.906566
F 46.821668 16.721794 131.732349
F 46.440698 16.721794 153.558131
F 46.059728 16.721794 175.383914
F 45.678757 16.721794 197.209697
F 45.297787 16.721794 219.035479
F 44.916816 16.721794 240.861262
F 49.107491 39.875052 0.777652
F 48.726521 39.875052 22.603435
F 48.345550 39.875052 44.429218
F 47.964580 39.875052 66.255000
F 47.583609 39.875052 88.080783
F 47.202639 39.875052 109.906566
F 46.821668 39.875052 131.732349
F 46.440698 39.875052 153.558131
F 46.059728 39.875052 175.383914
F 45.678757 39.875052 197.209697
F 45.297787 39.875052 219.035479
F 44.916816 39.875052 240.861262
F 49.107491 63.028309 0.777652
F 48.726521 63.028309 22.603435
F 48.345550 63.028309 44.429218
F 47.964580 63.028309 66.255000
F 47.583609 63.028309 88.080783
F 47.202639 63.028309 109.906566
F 46.821668 63.028309 131.732349
F 46.440698 63.028309 153.558131
F 46.059728 63.028309 175.383914
F 45.678757 63.028309 197.209697
F 45.297787 63.028309 219.035479
F 44.916816 63.028309 240.861262
F 6.719875 7.717750 3.676515
F 6.338905 7.717750 25.502297
F 5.957934 7.717750 47.328080
F 5.576964 7.717750 69.153863
F 5.195993 7.717750 90.979645
F 4.815023 7.717750 112.805428
F 4.434053 7.717750 134.631211
F 4.053082 7.717750 156.456994
F 3.672112 7.717750 178.282776
F 3.291141 7.717750 200.108559
F 2.910171 7.717750 221.934342
F 2.529200 7.717750 243.760124
F 6.719875 30.871007 3.676515
F 6.338905 30.871007 25.502297
F 5.957934 30.871007 47.328080
F 5.576964 30.871007 69.153863
F 5.195993 30.871007 90.979645
F 4.815023 30.871007 112.805428
F 4.434053 30.871007 134.631211
F 4.053082 30.871007 156.456994
F 3.672112 30.871007 178.282776
F 3.291141 30.871007 200.108559
F 2.910171 30.871007 221.934342
F 2.529200 30.871007 243.760124
F 6.719875 54.024265 3.676515
F 6.338905 54.024265 25.502297
F 5.957934 54.024265 47.328080
F 5.576964 54.024265 69.153863
F 5.195993 54.024265 90.979645
F 4.815023 54.024265 112.805428
F 4.434053 54.024265 134.631211
F 4.053082 54.024265 156.456994
F 3.672112 54.024265 178.282776
F 3.291141 54.024265 200.108559
F 2.910171 54.024265 221.934342
F 2.529200 54.024265 243.760124
F 33.450906 7.717750 4.143107
F 33.069936 7.717750 25.968889
F 32.688965 7.717750 47.794672
F 32.307995 7.717750 69.620455
F 31.927025 7.717750 91.446237
F 31.546054 7.717750 113.272020
F 31.165084 7.717750 135.097803
F 30.784113 7.717750 156.923586
F 30.403143 7.717750 178.749368
F 30.022172 7.717750 200.575151
F 29.641202 7.717750 222.400934
F 29.260231 7.717750 244.226716
F 33.450906 30.871007 4.143107
F 33.069936 30.871007 25.968889
F 32.688965 30.871007 47.794672
F 32.307995 30.871007 69.620455
F 31.927025 30.871007 91.446237
F 31.546054 30.871007 113.272020
F 31.165084 30.871007 135.097803
F 30.784113 30.871007 156.923586
F 30.403143 30.871007 178.749368
F 30.022172 30.871007 200.575151
F 29.641202 30.871007 222.400934
F 29.260231 30.871007 244.226716
F 33.450906 54.024265 4.143107
F 33.069936 54.024265 25.968889
F 32.688965 54.024265 47.794672
F 32.307995 54.024265 69.620455
F 31.927025 54.024265 91.446237
F 31.546054 54.024265 113.272020
F 31.165084 54.024265 135.097803
F 30.784113 54.024265 156.923586
F 30.403143 54.024265 178.749368
F 30.022172 54.024265 200.575151
F 29.641202 54.024265 222.400934
F 29.260231 54.024265 244.226716
F 60.181938 7.717750 4.609699
F 59.800968 7.717750 26.435481
F 59.419998 7.717750 48.261264
F 59.039027 7.717750 70.087046
F 58.658057 7.717750 91.912829
F 58.277086 7.717750 113.738612
F 57.896116 7.717750 135.564394
F 57.515145 7.717750 157.390178
F 57.134175 7.717750 179.215960
F 56.753204 7.717750 201.041742
F 56.372234 7.717750 222.867526
F 55.991264 7.717750 244.693308
F 60.181938 30.871007 4.609699
F 59.800968 30.871007 26.435481
F 59.419998 30.871007 48.261264
F 59.039027 30.871007 70.087046
F 58.658057 30.871007 91.912829
F 58.277086 30.871007 113.738612
F 57.896116 30.871007 135.564394
F 57.515145 30.871007 157.390178
F 57.134175 30.871007 179.215960
F 56.753204 30.871007 201.041742
F 56.372234 30.871007 222.867526
F 55.991264 30.871007 244.693308
F 60.181938 54.024265 4.609699
F 59.800968 54.024265 26.435481
F 59.419998 54.024265 48.261264
F 59.039027 54.024265 70.087046
F 58.658057 54.024265 91.912829
F 58.277086 54.024265 113.738612
F 57.896116 54.024265 135.564394
F 57.515145 54.024265 157.390178
F 57.134175 54.024265 179.215960
F 56.753204 54.024265 201.041742
F 56.372234 54.024265 222.867526
F 55.991264 54.024265 244.693308
F 6.719875 15.435503 3.676514
F 6.338905 15.435503 25.502296
F 5.957934 15.435503 47.328079
F 5.576964 15.435503 69.153862
F 5.195993 15.435503 90.979644
F 4.815023 15.435503 112.805427
F 4.434053 15.435503 134.631210
F 4.053082 15.435503 156.456993
F 3.672112 15.435503 178.282775
F 3.291141 15.435503 200.108558
F 2.910171 15.435503 221.934341
F 2.529200 15.435503 243.760123
F 6.719875 38.588760 3.676514
F 6.338905 38.588760 25.502296
F 5.957934 38.588760 47.328079
F 5.576964 38.588760 69.153862
F 5.195993 38.588760 90.979644
F 4.815023 38.588760 112.805427
F 4.434053 38.588760 134.631210
F 4.053082 38.588760 156.456993
F 3.672112 38.588760 178.282775
F 3.291141 38.588760 200.108558
F 2.910171 38.588760 221.934341
F 2.529200 38.588760 243.760123
F 6.719875 61.742018 3.676514
F 6.338905 61.742018 25.502296
F 5.957934 61.742018 47.328079
F 5.576964 61.742018 69.153862
F 5.195993 61.742018 90.979644
F 4.815023 61.742018 112.805427
F 4.434053 61.742018 134.631210
F 4.053082 61.742018 156.456993
F 3.672112 61.742018 178.282775
F 3.291141 61.742018 200.108558
F 2.910171 61.742018 221.934341
F 2.529200 61.742018 243.760123
F 33.450906 15.435503 4.143106
F 33.069936 15.435503 25.968888
F 32.688965 15.435503 47.794671
F 32.307995 15.435503 69.620454
F 31.927025 15.435503 91.446236
F 31.546054 15.435503 113.272019
F 31.165084 15.435503 135.097802
F 30.784113 15.435503 156.923585
F 30.403143 15.435503 178.749367
F 30.022172 15.435503 200.575150
F 29.641202 15.435503 222.400933
F 29.260231 15.435503 244.226715
F 33.450906 38.588760 4.143106
F 33.069936 38.588760 25.968888
F 32.688965 38.588760 47.794671
F 32.307995 38.588760 69.620454
F 31.927025 38.588760 91.446236
F 31.546054 38.588760 113.272019
F 31.165084 38.588760 135.097802
F 30.784113 38.588760 156.923585
F 30.403143 38.588760 178.749367
F 30.022172 38.588760 200.575150
F 29.641202 38.588760 222.400933
F 29.260231 38.588760 244.226715
F 33.450906 61.742018 4.143106
F 33.069936 61.742018 25.968888
F 32.688965 61.742018 47.794671
F 32.307995 61.742018 69.620454
F 31.927025 61.742018 91.446236
F 31.546054 61.742018 113.272019
F 31.165084 61.742018 135.097802
F 30.784113 61.742018 156.923585
F 30.403143 61.742018 178.749367
F 30.022172 61.742018 200.575150
F 29.641202 61.742018 222.400933
F 29.260231 61.742018 244.226715
F 60.181939 15.435503 4.609698
F 59.800968 15.435503 26.435480
F 59.419998 15.435503 48.261263
F 59.039027 15.435503 70.087045
F 58.658057 15.435503 91.912828
F 58.277086 15.435503 113.738611
F 57.896116 15.435503 135.564393
F 57.515145 15.435503 157.390177
F 57.134175 15.435503 179.215959
F 56.753204 15.435503 201.041741
F 56.372234 15.435503 222.867525
F 55.991264 15.435503 244.693307
F 60.181939 38.588760 4.609698
F 59.800968 38.588760 26.435480
F 59.419998 38.588760 48.261263
F 59.039027 38.588760 70.087045
F 58.658057 38.588760 91.912828
F 58.277086 38.588760 113.738611
F 57.896116 38.588760 135.564393
F 57.515145 38.588760 157.390177
F 57.134175 38.588760 179.215959
F 56.753204 38.588760 201.041741
F 56.372234 38.588760 222.867525
F 55.991264 38.588760 244.693307
F 60.181939 61.742018 4.609698
F 59.800968 61.742018 26.435480
F 59.419998 61.742018 48.261263
F 59.039027 61.742018 70.087045
F 58.658057 61.742018 91.912828
F 58.277086 61.742018 113.738611
F 57.896116 61.742018 135.564393
F 57.515145 61.742018 157.390177
F 57.134175 61.742018 179.215959
F 56.753204 61.742018 201.041741
F 56.372234 61.742018 222.867525
F 55.991264 61.742018 244.693307
F 6.719875 0.000000 3.676515
F 6.338905 0.000000 25.502297
F 5.957934 0.000000 47.328080
F 5.576964 0.000000 69.153863
F 5.195993 0.000000 90.979645
F 4.815023 0.000000 112.805428
F 4.434053 0.000000 134.631211
F 4.053082 0.000000 156.456994
F 3.672112 0.000000 178.282776
F 3.291141 0.000000 200.108559
F 2.910171 0.000000 221.934342
F 2.529200 0.000000 243.760124
F 6.719875 23.153258 3.676515
F 6.338905 23.153258 25.502297
F 5.957934 23.153258 47.328080
F 5.576964 23.153258 69.153863
F 5.195993 23.153258 90.979645
F 4.815023 23.153258 112.805428
F 4.434053 23.153258 134.631211
F 4.053082 23.153258 156.456994
F 3.672112 23.153258 178.282776
F 3.291141 23.153258 200.108559
F 2.910171 23.153258 221.934342
F 2.529200 23.153258 243.760124
F 6.719875 46.306515 3.676515
F 6.338905 46.306515 25.502297
F 5.957934 46.306515 47.328080
F 5.576964 46.306515 69.153863
F 5.195993 46.306515 90.979645
F 4.815023 46.306515 112.805428
F 4.434053 46.306515 134.631211
F 4.053082 46.306515 156.456994
F 3.672112 46.306515 178.282776
F 3.291141 46.306515 200.108559
F 2.910171 46.306515 221.934342
F 2.529200 46.306515 243.760124
F 33.450906 0.000000 4.143107
F 33.069936 0.000000 25.968889
F 32.688965 0.000000 47.794672
F 32.307995 0.000000 69.620455
F 31.927025 0.000000 91.446237
F 31.546054 0.000000 113.272020
F 31.165084 0.000000 135.097803
F 30.784113 0.000000 156.923586
F 30.403143 0.000000 178.749368
F 30.022172 0.000000 200.575151
F 29.641202 0.000000 222.400934
F 29.260231 0.000000 244.226716
F 33.450906 23.153258 4.143107
F 33.069936 23.153258 25.968889
F 32.688965 23.153258 47.794672
F 32.307995 23.153258 69.620455
F 31.927025 23.153258 91.446237
F 31.546054 23.153258 113.272020
F 31.165084 23.153258 135.097803
F 30.784113 23.153258 156.923586
F 30.403143 23.153258 178.749368
F 30.022172 23.153258 200.575151
F 29.641202 23.153258 222.400934
F 29.260231 23.153258 244.226716
F 33.450906 46.306515 4.143107
F 33.069936 46.306515 25.968889
F 32.688965 46.306515 47.794672
F 32.307995 46.306515 69.620455
F 31.927025 46.306515 91.446237
F 31.546054 46.306515 113.272020
F 31.165084 46.306515 135.097803
F 30.784113 46.306515 156.923586
F 30.403143 46.306515 178.749368
F 30.022172 46.306515 200.575151
F 29.641202 46.306515 222.400934
F 29.260231 46.306515 244.226716
F 60.181938 0.000000 4.609699
F 59.800968 0.000000 26.435481
F 59.419998 0.000000 48.261264
F 59.039027 0.000000 70.087046
F 58.658057 0.000000 91.912829
F 58.277086 0.000000 113.738612
F 57.896116 0.000000 135.564394
F 57.515145 0.000000 157.390178
F 57.134175 0.000000 179.215960
F 56.753204 0.000000 201.041742
F 56.372234 0.000000 222.867526
F 55.991264 0.000000 244.693308
F 60.181938 23.153258 4.609699
F 59.800968 23.153258 26.435481
F 59.419998 23.153258 48.261264
F 59.039027 23.153258 70.087046
F 58.658057 23.153258 91.912829
F 58.277086 23.153258 113.738612
F 57.896116 23.153258 135.564394
F 57.515145 23.153258 157.390178
F 57.134175 23.153258 179.215960
F 56.753204 23.153258 201.041742
F 56.372234 23.153258 222.867526
F 55.991264 23.153258 244.693308
F 60.181938 46.306515 4.609699
F 59.800968 46.306515 26.435481
F 59.419998 46.306515 48.261264
F 59.039027 46.306515 70.087046
F 58.658057 46.306515 91.912829
F 58.277086 46.306515 113.738612
F 57.896116 46.306515 135.564394
F 57.515145 46.306515 157.390178
F 57.134175 46.306515 179.215960
F 56.753204 46.306515 201.041742
F 56.372234 46.306515 222.867526
F 55.991264 46.306515 244.693308
F 15.630216 7.717750 3.832045
F 15.249246 7.717750 25.657828
F 14.868275 7.717750 47.483611
F 14.487305 7.717750 69.309393
F 14.106334 7.717750 91.135176
F 13.725364 7.717750 112.960959
F 13.344393 7.717750 134.786741
F 12.963423 7.717750 156.612525
F 12.582452 7.717750 178.438307
F 12.201482 7.717750 200.264089
F 11.820511 7.717750 222.089873
F 11.439541 7.717750 243.915655
F 15.630216 30.871007 3.832045
F 15.249246 30.871007 25.657828
F 14.868275 30.871007 47.483611
F 14.487305 30.871007 69.309393
F 14.106334 30.871007 91.135176
F 13.725364 30.871007 112.960959
F 13.344393 30.871007 134.786741
F 12.963423 30.871007 156.612525
F 12.582452 30.871007 178.438307
F 12.201482 30.871007 200.264089
F 11.820511 30.871007 222.089873
F 11.439541 30.871007 243.915655
F 15.630216 54.024265 3.832045
F 15.249246 54.024265 25.657828
F 14.868275 54.024265 47.483611
F 14.487305 54.024265 69.309393
F 14.106334 54.024265 91.135176
F 13.725364 54.024265 112.960959
F 13.344393 54.024265 134.786741
F 12.963423 54.024265 156.612525
F 12.582452 54.024265 178.438307
F 12.201482 54.024265 200.264089
F 11.820511 54.024265 222.089873
F 11.439541 54.024265 243.915655
F 42.361247 7.717750 4.298637
F 41.980277 7.717750 26.124420
F 41.599306 7.717750 47.950203
F 41.218336 7.717750 69.775985
F 40.837365 7.717750 91.601767
F 40.456395 7.717750 113.427551
F 40.075424 7.717750 135.253333
F 39.694454 7.717750 157.079116
F 39.313483 7.717750 178.904899
F 38.932513 7.717750 200.730681
F 38.551543 7.717750 222.556464
F 38.170572 7.717750 244.382247
F 42.361247 30.871007 4.298637
F 41.980277 30.871007 26.124420
F 41.599306 30.871007 47.950203
F 41.218336 30.871007 69.775985
F 40.837365 30.871007 91.601767
F 40.456395 30.871007 113.427551
F 40.075424 30.871007 135.253333
F 39.694454 30.871007 157.079116
F 39.313483 30.871007 178.904899
F 38.932513 30.871007 200.730681
F 38.551543 30.871007 222.556464
F 38.170572 30.871007 244.382247
F 42.361247 54.024265 4.298637
F 41.980277 54.024265 26.124420
F 41.599306 54.024265 47.950203
F 41.218336 54.024265 69.775985
F 40.837365 54.024265 91.601767
F 40.456395 54.024265 113.427551
F 40.075424 54.024265 135.253333
F 39.694454 54.024265 157.079116
F 39.313483 54.024265 178.904899
F 38.932513 54.024265 200.730681
F 38.551543 54.024265 222.556464
F 38.170572 54.024265 244.382247
F 65.282575 7.717750 223.023056
F 64.901604 7.717750 244.848839
F 65.282575 30.871007 223.023056
F 64.901604 30.871007 244.848839
F 65.282575 54.024265 223.023056
F 64.901604 54.024265 244.848839
F 15.630216 15.435502 3.832044
F 15.249246 15.435502 25.657827
F 14.868275 15.435502 47.483610
F 14.487305 15.435502 69.309392
F 14.106334 15.435502 91.135175
F 13.725364 15.435502 112.960958
F 13.344393 15.435502 134.786740
F 12.963423 15.435502 156.612524
F 12.582452 15.435502 178.438306
F 12.201482 15.435502 200.264088
F 11.820511 15.435502 222.089872
F 11.439541 15.435502 243.915654
F 15.630216 38.588760 3.832044
F 15.249246 38.588760 25.657827
F 14.868275 38.588760 47.483610
F 14.487305 38.588760 69.309392
F 14.106334 38.588760 91.135175
F 13.725364 38.588760 112.960958
F 13.344393 38.588760 134.786740
F 12.963423 38.588760 156.612524
F 12.582452 38.588760 178.438306
F 12.201482 38.588760 200.264088
F 11.820511 38.588760 222.089872
F 11.439541 38.588760 243.915654
F 15.630216 61.742017 3.832044
F 15.249246 61.742017 25.657827
F 14.868275 61.742017 47.483610
F 14.487305 61.742017 69.309392
F 14.106334 61.742017 91.135175
F 13.725364 61.742017 112.960958
F 13.344393 61.742017 134.786740
F 12.963423 61.742017 156.612524
F 12.582452 61.742017 178.438306
F 12.201482 61.742017 200.264088
F 11.820511 61.742017 222.089872
F 11.439541 61.742017 243.915654
F 42.361247 15.435502 4.298636
F 41.980277 15.435502 26.124419
F 41.599306 15.435502 47.950202
F 41.218336 15.435502 69.775984
F 40.837365 15.435502 91.601766
F 40.456395 15.435502 113.427550
F 40.075424 15.435502 135.253332
F 39.694454 15.435502 157.079115
F 39.313483 15.435502 178.904898
F 38.932513 15.435502 200.730680
F 38.551543 15.435502 222.556463
F 38.170572 15.435502 244.382246
F 42.361247 38.588760 4.298636
F 41.980277 38.588760 26.124419
F 41.599306 38.588760 47.950202
F 41.218336 38.588760 69.775984
F 40.837365 38.588760 91.601766
F 40.456395 38.588760 113.427550
F 40.075424 38.588760 135.253332
F 39.694454 38.588760 157.079115
F 39.313483 38.588760 178.904898
F 38.932513 38.588760 200.730680
F 38.551543 38.588760 222.556463
F 38.170572 38.588760 244.382246
F 42.361247 61.742017 4.298636
F 41.980277 61.742017 26.124419
F 41.599306 61.742017 47.950202
F 41.218336 61.742017 69.775984
F 40.837365 61.742017 91.601766
F 40.456395 61.742017 113.427550
F 40.075424 61.742017 135.253332
F 39.694454 61.742017 157.079115
F 39.313483 61.742017 178.904898
F 38.932513 61.742017 200.730680
F 38.551543 61.742017 222.556463
F 38.170572 61.742017 244.382246
F 65.282575 15.435502 223.023055
F 64.901604 15.435502 244.848838
F 65.282575 38.588760 223.023055
F 64.901604 38.588760 244.848838
F 65.282575 61.742017 223.023055
F 64.901604 61.742017 244.848838
F 15.630216 0.000000 3.832045
F 15.249246 0.000000 25.657828
F 14.868275 0.000000 47.483611
F 14.487305 0.000000 69.309393
F 14.106334 0.000000 91.135176
F 13.725364 0.000000 112.960959
F 13.344393 0.000000 134.786741
F 12.963423 0.000000 156.612525
F 12.582452 0.000000 178.438307
F 12.201482 0.000000 200.264089
F 11.820511 0.000000 222.089873
F 11.439541 0.000000 243.915655
F 15.630216 23.153258 3.832045
F 15.249246 23.153258 25.657828
F 14.868275 23.153258 47.483611
F 14.487305 23.153258 69.309393
F 14.106334 23.153258 91.135176
F 13.725364 23.153258 112.960959
F 13.344393 23.153258 134.786741
F 12.963423 23.153258 156.612525
F 12.582452 23.153258 178.438307
F 12.201482 23.153258 200.264089
F 11.820511 23.153258 222.089873
F 11.439541 23.153258 243.915655
F 15.630216 46.306515 3.832045
F 15.249246 46.306515 25.657828
F 14.868275 46.306515 47.483611
F 14.487305 46.306515 69.309393
F 14.106334 46.306515 91.135176
F 13.725364 46.306515 112.960959
F 13.344393 46.306515 134.786741
F 12.963423 46.306515 156.612525
F 12.582452 46.306515 178.438307
F 12.201482 46.306515 200.264089
F 11.820511 46.306515 222.089873
F 11.439541 46.306515 243.915655
F 42.361247 0.000000 4.298637
F 41.980277 0.000000 26.124420
F 41.599306 0.000000 47.950203
F 41.218336 0.000000 69.775985
F 40.837365 0.000000 91.601767
F 40.456395 0.000000 113.427551
F 40.075424 0.000000 135.253333
F 39.694454 0.000000 157.079116
F 39.313483 0.000000 178.904899
F 38.932513 0.000000 200.730681
F 38.551543 0.000000 222.556464
F 38.170572 0.000000 244.382247
F 42.361247 23.153258 4.298637
F 41.980277 23.153258 26.124420
F 41.599306 23.153258 47.950203
F 41.218336 23.153258 69.775985
F 40.837365 23.153258 91.601767
F 40.456395 23.153258 113.427551
F 40.075424 23.153258 135.253333
F 39.694454 23.153258 157.079116
F 39.313483 23.153258 178.904899
F 38.932513 23.153258 200.730681
F 38.551543 23.153258 222.556464
F 38.170572 23.153258 244.382247
F 42.361247 46.306515 4.298637
F 41.980277 46.306515 26.124420
F 41.599306 46.306515 47.950203
F 41.218336 46.306515 69.775985
F 40.837365 46.306515 91.601767
F 40.456395 46.306515 113.427551
F 40.075424 46.306515 135.253333
F 39.694454 46.306515 157.079116
F 39.313483 46.306515 178.904899
F 38.932513 46.306515 200.730681
F 38.551543 46.306515 222.556464
F 38.170572 46.306515 244.382247
F 65.282575 0.000000 223.023056
F 64.901604 0.000000 244.848839
F 65.282575 23.153258 223.023056
F 64.901604 23.153258 244.848839
F 65.282575 46.306515 223.023056
F 64.901604 46.306515 244.848839
F 24.540564 7.717750 3.987575
F 24.159593 7.717750 25.813357
F 23.778623 7.717750 47.639141
F 23.397652 7.717750 69.464923
F 23.016682 7.717750 91.290706
F 22.635711 7.717750 113.116489
F 22.254741 7.717750 134.942271
F 21.873771 7.717750 156.768054
F 21.492800 7.717750 178.593837
F 21.111830 7.717750 200.419620
F 20.730859 7.717750 222.245402
F 20.349889 7.717750 244.071185
F 24.540564 30.871008 3.987575
F 24.159593 30.871008 25.813357
F 23.778623 30.871008 47.639141
F 23.397652 30.871008 69.464923
F 23.016682 30.871008 91.290706
F 22.635711 30.871008 113.116489
F 22.254741 30.871008 134.942271
F 21.873771 30.871008 156.768054
F 21.492800 30.871008 178.593837
F 21.111830 30.871008 200.419620
F 20.730859 30.871008 222.245402
F 20.349889 30.871008 244.071185
F 24.540564 54.024265 3.987575
F 24.159593 54.024265 25.813357
F 23.778623 54.024265 47.639141
F 23.397652 54.024265 69.464923
F 23.016682 54.024265 91.290706
F 22.635711 54.024265 113.116489
F 22.254741 54.024265 134.942271
F 21.873771 54.024265 156.768054
F 21.492800 54.024265 178.593837
F 21.111830 54.024265 200.419620
F 20.730859 54.024265 222.245402
F 20.349889 54.024265 244.071185
F 51.271595 7.717750 4.454167
F 50.890624 7.717750 26.279949
F 50.509654 7.717750 48.105733
F 50.128683 7.717750 69.931515
F 49.747713 7.717750 91.757298
F 49.366743 7.717750 113.583080
F 48.985772 7.717750 135.408863
F 48.604802 7.717750 157.234646
F 48.223831 7.717750 179.060428
F 47.842861 7.717750 200.886212
F 47.461890 7.717750 222.711994
F 47.080920 7.717750 244.537776
F 51.271595 30.871008 4.454167
F 50.890624 30.871008 26.279949
F 50.509654 30.871008 48.105733
F 50.128683 30.871008 69.931515
F 49.747713 30.871008 91.757298
F 49.366743 30.871008 113.583080
F 48.985772 30.871008 135.408863
F 48.604802 30.871008 157.234646
F 48.223831 30.871008 179.060428
F 47.842861 30.871008 200.886212
F 47.461890 30.871008 222.711994
F 47.080920 30.871008 244.537776
F 51.271595 54.024265 4.454167
F 50.890624 54.024265 26.279949
F 50.509654 54.024265 48.105733
F 50.128683 54.024265 69.931515
F 49.747713 54.024265 91.757298
F 49.366743 54.024265 113.583080
F 48.985772 54.024265 135.408863
F 48.604802 54.024265 157.234646
F 48.223831 54.024265 179.060428
F 47.842861 54.024265 200.886212
F 47.461890 54.024265 222.711994
F 47.080920 54.024265 244.537776
F 24.540564 15.435503 3.987574
F 24.159593 15.435503 25.813356
F 23.778623 15.435503 47.639140
F 23.397652 15.435503 69.464922
F 23.016682 15.435503 91.290705
F 22.635711 15.435503 113.116488
F 22.254741 15.435503 134.942270
F 21.873771 15.435503 156.768053
F 21.492800 15.435503 178.593836
F 21.111830 15.435503 200.419619
F 20.730859 15.435503 222.245401
F 20.349889 15.435503 244.071184
F 24.540564 38.588760 3.987574
F 24.159593 38.588760 25.813356
F 23.778623 38.588760 47.639140
F 23.397652 38.588760 69.464922
F 23.016682 38.588760 91.290705
F 22.635711 38.588760 113.116488
F 22.254741 38.588760 134.942270
F 21.873771 38.588760 156.768053
F 21.492800 38.588760 178.593836
F 21.111830 38.588760 200.419619
F 20.730859 38.588760 222.245401
F 20.349889 38.588760 244.071184
F 24.540564 61.742018 3.987574
F 24.159593 61.742018 25.813356
F 23.778623 61.742018 47.639140
F 23.397652 61.742018 69.464922
F 23.016682 61.742018 91.290705
F 22.635711 61.742018 113.116488
F 22.254741 61.742018 134.942270
F 21.873771 61.742018 156.768053
F 21.492800 61.742018 178.593836
F 21.111830 61.742018 200.419619
F 20.730859 61.742018 222.245401
F 20.349889 61.742018 244.071184
F 51.271595 15.435503 4.454166
F 50.890624 15.435503 26.279948
F 50.509654 15.435503 48.105732
F 50.128683 15.435503 69.931514
F 49.747713 15.435503 91.757297
F 49.366743 15.435503 113.583079
F 48.985772 15.435503 135.408862
F 48.604802 15.435503 157.234645
F 48.223831 15.435503 179.060427
F 47.842861 15.435503 200.886211
F 47.461890 15.435503 222.711993
F 47.080920 15.435503 244.537775
F 51.271595 38.588760 4.454166
F 50.890624 38.588760 26.279948
F 50.509654 38.588760 48.105732
F 50.128683 38.588760 69.931514
F 49.747713 38.588760 91.757297
F 49.366743 38.588760 113.583079
F 48.985772 38.588760 135.408862
F 48.604802 38.588760 157.234645
F 48.223831 38.588760 179.060427
F 47.842861 38.588760 200.886211
F 47.461890 38.588760 222.711993
F 47.080920 38.588760 244.537775
F 51.271595 61.742018 4.454166
F 50.890624 61.742018 26.279948
F 50.509654 61.742018 48.105732
F 50.128683 61.742018 69.931514
F 49.747713 61.742018 91.757297
F 49.366743 61.742018 113.583079
F 48.985772 61.742018 135.408862
F 48.604802 61.742018 157.234645
F 48.223831 61.742018 179.060427
F 47.842861 61.742018 200.886211
F 47.461890 61.742018 222.711993
F 47.080920 61.742018 244.537775
F 24.540564 0.000001 3.987575
F 24.159593 0.000001 25.813357
F 23.778623 0.000001 47.639141
F 23.397652 0.000001 69.464923
F 23.016682 0.000001 91.290706
F 22.635711 0.000001 113.116489
F 22.254741 0.000001 134.942271
F 21.873771 0.000001 156.768054
F 21.492800 0.000001 178.593837
F 21.111830 0.000001 200.419620
F 20.730859 0.000001 222.245402
F 20.349889 0.000001 244.071185
F 24.540564 23.153258 3.987575
F 24.159593 23.153258 25.813357
F 23.778623 23.153258 47.639141
F 23.397652 23.153258 69.464923
F 23.016682 23.153258 91.290706
F 22.635711 23.153258 113.116489
F 22.254741 23.153258 134.942271
F 21.873771 23.153258 156.768054
F 21.492800 23.153258 178.593837
F 21.111830 23.153258 200.419620
F 20.730859 23.153258 222.245402
F 20.349889 23.153258 244.071185
F 24.540564 46.306516 3.987575
F 24.159593 46.306516 25.813357
F 23.778623 46.306516 47.639141
F 23.397652 46.306516 69.464923
F 23.016682 46.306516 91.290706
F 22.635711 46.306516 113.116489
F 22.254741 46.306516 134.942271
F 21.873771 46.306516 156.768054
F 21.492800 46.306516 178.593837
F 21.111830 46.306516 200.419620
F 20.730859 46.306516 222.245402
F 20.349889 46.306516 244.071185
F 51.271595 0.000001 4.454167
F 50.890624 0.000001 26.279949
F 50.509654 0.000001 48.105733
F 50.128683 0.000001 69.931515
F 49.747713 0.000001 91.757298
F 49.366743 0.000001 113.583080
F 48.985772 0.000001 135.408863
F 48.604802 0.000001 157.234646
F 48.223831 0.000001 179.060428
F 47.842861 0.000001 200.886212
F 47.461890 0.000001 222.711994
F 47.080920 0.000001 244.537776
F 51.271595 23.153258 4.454167
F 50.890624 23.153258 26.279949
F 50.509654 23.153258 48.105733
F 50.128683 23.153258 69.931515
F 49.747713 23.153258 91.757298
F 49.366743 23.153258 113.583080
F 48.985772 23.153258 135.408863
F 48.604802 23.153258 157.234646
F 48.223831 23.153258 179.060428
F 47.842861 23.153258 200.886212
F 47.461890 23.153258 222.711994
F 47.080920 23.153258 244.537776
F 51.271595 46.306516 4.454167
F 50.890624 46.306516 26.279949
F 50.509654 46.306516 48.105733
F 50.128683 46.306516 69.931515
F 49.747713 46.306516 91.757298
F 49.366743 46.306516 113.583080
F 48.985772 46.306516 135.408863
F 48.604802 46.306516 157.234646
F 48.223831 46.306516 179.060428
F 47.842861 46.306516 200.886212
F 47.461890 46.306516 222.711994
F 47.080920 46.306516 244.537776
F 6.783356 5.145166 0.038885
F 6.402386 5.145166 21.864667
F 6.021415 5.145166 43.690449
F 5.640445 5.145166 65.516233
F 5.259475 5.145166 87.342015
F 4.878504 5.145166 109.167797
F 4.497534 5.145166 130.993581
F 4.116563 5.145166 152.819363
F 3.735593 5.145166 174.645146
F 3.354622 5.145166 196.470928
F 2.973652 5.145166 218.296711
F 2.592681 5.145166 240.122494
F 6.783356 28.298423 0.038885
F 6.402386 28.298423 21.864667
F 6.021415 28.298423 43.690449
F 5.640445 28.298423 65.516233
F 5.259475 28.298423 87.342015
F 4.878504 28.298423 109.167797
F 4.497534 28.298423 130.993581
F 4.116563 28.298423 152.819363
F 3.735593 28.298423 174.645146
F 3.354622 28.298423 196.470928
F 2.973652 28.298423 218.296711
F 2.592681 28.298423 240.122494
F 6.783356 51.451681 0.038885
F 6.402386 51.451681 21.864667
F 6.021415 51.451681 43.690449
F 5.640445 51.451681 65.516233
F 5.259475 51.451681 87.342015
F 4.878504 51.451681 109.167797
F 4.497534 51.451681 130.993581
F 4.116563 51.451681 152.819363
F 3.735593 51.451681 174.645146
F 3.354622 51.451681 196.470928
F 2.973652 51.451681 218.296711
F 2.592681 51.451681 240.122494
F 33.514387 5.145166 0.505476
F 33.133417 5.145166 22.331259
F 32.752447 5.145166 44.157041
F 32.371476 5.145166 65.982824
F 31.990506 5.145166 87.808607
F 31.609535 5.145166 109.634389
F 31.228565 5.145166 131.460172
F 30.847594 5.145166 153.285955
F 30.466624 5.145166 175.111738
F 30.085653 5.145166 196.937520
F 29.704683 5.145166 218.763303
F 29.323712 5.145166 240.589086
F 33.514387 28.298423 0.505476
F 33.133417 28.298423 22.331259
F 32.752447 28.298423 44.157041
F 32.371476 28.298423 65.982824
F 31.990506 28.298423 87.808607
F 31.609535 28.298423 109.634389
F 31.228565 28.298423 131.460172
F 30.847594 28.298423 153.285955
F 30.466624 28.298423 175.111738
F 30.085653 28.298423 196.937520
F 29.704683 28.298423 218.763303
F 29.323712 28.298423 240.589086
F 33.514387 51.451681 0.505476
F 33.133417 51.451681 22.331259
F 32.752447 51.451681 44.157041
F 32.371476 51.451681 65.982824
F 31.990506 51.451681 87.808607
F 31.609535 51.451681 109.634389
F 31.228565 51.451681 131.460172
F 30.847594 51.451681 153.285955
F 30.466624 51.451681 175.111738
F 30.085653 51.451681 196.937520
F 29.704683 51.451681 218.763303
F 29.323712 51.451681 240.589086
F 60.245419 5.145166 0.972068
F 59.864448 5.145166 22.797851
F 59.483478 5.145166 44.623633
F 59.102507 5.145166 66.449416
F 58.721537 5.145166 88.275199
F 58.340566 5.145166 110.100981
F 57.959596 5.145166 131.926764
F 57.578625 5.145166 153.752547
F 57.197655 5.145166 175.578330
F 56.816684 5.145166 197.404112
F 56.435714 5.145166 219.229895
F 56.054744 5.145166 241.055678
F 60.245419 28.298423 0.972068
F 59.864448 28.298423 22.797851
F 59.483478 28.298423 44.623633
F 59.102507 28.298423 66.449416
F 58.721537 28.298423 88.275199
F 58.340566 28.298423 110.100981
F 57.959596 28.298423 131.926764
F 57.578625 28.298423 153.752547
F 57.197655 28.298423 175.578330
F 56.816684 28.298423 197.404112
F 56.435714 28.298423 219.229895
F 56.054744 28.298423 241.055678
F 60.245419 51.451681 0.972068
F 59.864448 51.451681 22.797851
F 59.483478 51.451681 44.623633
F 59.102507 51.451681 66.449416
F 58.721537 51.451681 88.275199
F 58.340566 51.451681 110.100981
F 57.959596 51.451681 131.926764
F 57.578625 51.451681 153.752547
F 57.197655 51.451681 175.578330
F 56.816684 51.451681 197.404112
F 56.435714 51.451681 219.229895
F 56.054744 51.451681 241.055678
F 6.783356 12.862918 0.038884
F 6.402386 12.862918 21.864666
F 6.021415 12.862918 43.690448
F 5.640445 12.862918 65.516232
F 5.259475 12.862918 87.342014
F 4.878504 12.862918 109.167797
F 4.497534 12.862918 130.993580
F 4.116563 12.862918 152.819362
F 3.735593 12.862918 174.645145
F 3.354622 12.862918 196.470927
F 2.973652 12.862918 218.296710
F 2.592681 12.862918 240.122493
F 6.783356 36.016175 0.038884
F 6.402386 36.016175 21.864666
F 6.021415 36.016175 43.690448
F 5.640445 36.016175 65.516232
F 5.259475 36.016175 87.342014
F 4.878504 36.016175 109.167797
F 4.497534 36.016175 130.993580
F 4.116563 36.016175 152.819362
F 3.735593 36.016175 174.645145
F 3.354622 36.016175 196.470927
F 2.973652 36.016175 218.296710
F 2.592681 36.016175 240.122493
F 6.783356 59.169433 0.038884
F 6.402386 59.169433 21.864666
F 6.021415 59.169433 43.690448
F 5.640445 59.169433 65.516232
F 5.259475 59.169433 87.342014
F 4.878504 59.169433 109.167797
F 4.497534 59.169433 130.993580
F 4.116563 59.169433 152.819362
F 3.735593 59.169433 174.645145
F 3.354622 59.169433 196.470927
F 2.973652 59.169433 218.296710
F 2.592681 59.169433 240.122493
F 33.514387 12.862918 0.505475
F 33.133417 12.862918 22.331258
F 32.752447 12.862918 44.157040
F 32.371476 12.862918 65.982823
F 31.990506 12.862918 87.808606
F 31.609535 12.862918 109.634389
F 31.228565 12.862918 131.460171
F 30.847594 12.862918 153.285954
F 30.466624 12.862918 175.111737
F 30.085653 12.862918 196.937519
F 29.704683 12.862918 218.763302
F 29.323712 12.862918 240.589085
F 33.514387 36.016175 0.505475
F 33.133417 36.016175 22.331258
F 32.752447 36.016175 44.157040
F 32.371476 36.016175 65.982823
F 31.990506 36.016175 87.808606
F 31.609535 36.016175 109.634389
F 31.228565 36.016175 131.460171
F 30.847594 36.016175 153.285954
F 30.466624 36.016175 175.111737
F 30.085653 36.016175 196.937519
F 29.704683 36.016175 218.763302
F 29.323712 36.016175 240.589085
F 33.514387 59.169433 0.505475
F 33.133417 59.169433 22.331258
F 32.752447 59.169433 44.157040
F 32.371476 59.169433 65.982823
F 31.990506 59.169433 87.808606
F 31.609535 59.169433 109.634389
F 31.228565 59.169433 131.460171
F 30.847594 59.169433 153.285954
F 30.466624 59.169433 175.111737
F 30.085653 59.169433 196.937519
F 29.704683 59.169433 218.763302
F 29.323712 59.169433 240.589085
F 60.245419 12.862918 0.972067
F 59.864448 12.862918 22.797850
F 59.483478 12.862918 44.623632
F 59.102507 12.862918 66.449415
F 58.721537 12.862918 88.275198
F 58.340566 12.862918 110.100981
F 57.959596 12.862918 131.926763
F 57.578625 12.862918 153.752546
F 57.197655 12.862918 175.578329
F 56.816684 12.862918 197.404111
F 56.435714 12.862918 219.229894
F 56.054744 12.862918 241.055677
F 60.245419 36.016175 0.972067
F 59.864448 36.016175 22.797850
F 59.483478 36.016175 44.623632
F 59.102507 36.016175 66.449415
F 58.721537 36.016175 88.275198
F 58.340566 36.016175 110.100981
F 57.959596 36.016175 131.926763
F 57.578625 36.016175 153.752546
F 57.197655 36.016175 175.578329
F 56.816684 36.016175 197.404111
F 56.435714 36.016175 219.229894
F 56.054744 36.016175 241.055677
F 60.245419 59.169433 0.972067
F 59.864448 59.169433 22.797850
F 59.483478 59.169433 44.623632
F 59.102507 59.169433 66.449415
F 58.721537 59.169433 88.275198
F 58.340566 59.169433 110.100981
F 57.959596 59.169433 131.926763
F 57.578625 59.169433 153.752546
F 57.197655 59.169433 175.578329
F 56.816684 59.169433 197.404111
F 56.435714 59.169433 219.229894
F 56.054744 59.169433 241.055677
F 6.783356 20.580673 0.038884
F 6.402386 20.580673 21.864667
F 6.021415 20.580673 43.690449
F 5.640445 20.580673 65.516232
F 5.259475 20.580673 87.342015
F 4.878504 20.580673 109.167797
F 4.497534 20.580673 130.993581
F 4.116563 20.580673 152.819363
F 3.735593 20.580673 174.645145
F 3.354622 20.580673 196.470928
F 2.973652 20.580673 218.296711
F 2.592681 20.580673 240.122494
F 6.783356 43.733931 0.038884
F 6.402386 43.733931 21.864667
F 6.021415 43.733931 43.690449
F 5.640445 43.733931 65.516232
F 5.259475 43.733931 87.342015
F 4.878504 43.733931 109.167797
F 4.497534 43.733931 130.993581
F 4.116563 43.733931 152.819363
F 3.735593 43.733931 174.645145
F 3.354622 43.733931 196.470928
F 2.973652 43.733931 218.296711
F 2.592681 43.733931 240.122494
F 6.783356 66.887188 0.038884
F 6.402386 66.887188 21.864667
F 6.021415 66.887188 43.690449
F 5.640445 66.887188 65.516232
F 5.259475 66.887188 87.342015
F 4.878504 66.887188 109.167797
F 4.497534 66.887188 130.993581
F 4.116563 66.887188 152.819363
F 3.735593 66.887188 174.645145
F 3.354622 66.887188 196.470928
F 2.973652 66.887188 218.296711
F 2.592681 66.887188 240.122494
F 33.514387 20.580673 0.505475
F 33.133417 20.580673 22.331259
F 32.752447 20.580673 44.157041
F 32.371476 20.580673 65.982823
F 31.990506 20.580673 87.808607
F 31.609535 20.580673 109.634389
F 31.228565 20.580673 131.460172
F 30.847594 20.580673 153.285955
F 30.466624 20.580673 175.111737
F 30.085653 20.580673 196.937520
F 29.704683 20.580673 218.763303
F 29.323712 20.580673 240.589086
F 33.514387 43.733931 0.505475
F 33.133417 43.733931 22.331259
F 32.752447 43.733931 44.157041
F 32.371476 43.733931 65.982823
F 31.990506 43.733931 87.808607
F 31.609535 43.733931 109.634389
F 31.228565 43.733931 131.460172
F 30.847594 43.733931 153.285955
F 30.466624 43.733931 175.111737
F 30.085653 43.733931 196.937520
F 29.704683 43.733931 218.763303
F 29.323712 43.733931 240.589086
F 33.514387 66.887188 0.505475
F 33.133417 66.887188 22.331259
F 32.752447 66.887188 44.157041
F 32.371476 66.887188 65.982823
F 31.990506 66.887188 87.808607
F 31.609535 66.887188 109.634389
F 31.228565 66.887188 131.460172
F 30.847594 66.887188 153.285955
F 30.466624 66.887188 175.111737
F 30.085653 66.887188 196.937520
F 29.704683 66.887188 218.763303
F 29.323712 66.887188 240.589086
F 60.245419 20.580673 0.972067
F 59.864448 20.580673 22.797851
F 59.483478 20.580673 44.623633
F 59.102507 20.580673 66.449415
F 58.721537 20.580673 88.275199
F 58.340566 20.580673 110.100981
F 57.959596 20.580673 131.926764
F 57.578625 20.580673 153.752547
F 57.197655 20.580673 175.578329
F 56.816684 20.580673 197.404112
F 56.435714 20.580673 219.229895
F 56.054744 20.580673 241.055678
F 60.245419 43.733931 0.972067
F 59.864448 43.733931 22.797851
F 59.483478 43.733931 44.623633
F 59.102507 43.733931 66.449415
F 58.721537 43.733931 88.275199
F 58.340566 43.733931 110.100981
F 57.959596 43.733931 131.926764
F 57.578625 43.733931 153.752547
F 57.197655 43.733931 175.578329
F 56.816684 43.733931 197.404112
F 56.435714 43.733931 219.229895
F 56.054744 43.733931 241.055678
F 60.245419 66.887188 0.972067
F 59.864448 66.887188 22.797851
F 59.483478 66.887188 44.623633
F 59.102507 66.887188 66.449415
F 58.721537 66.887188 88.275199
F 58.340566 66.887188 110.100981
F 57.959596 66.887188 131.926764
F 57.578625 66.887188 153.752547
F 57.197655 66.887188 175.578329
F 56.816684 66.887188 197.404112
F 56.435714 66.887188 219.229895
F 56.054744 66.887188 241.055678
F 15.693696 5.145165 0.194414
F 15.312726 5.145165 22.020196
F 14.931755 5.145165 43.845980
F 14.550785 5.145165 65.671762
F 14.169814 5.145165 87.497545
F 13.788844 5.145165 109.323328
F 13.407873 5.145165 131.149110
F 13.026903 5.145165 152.974893
F 12.645932 5.145165 174.800676
F 12.264962 5.145165 196.626459
F 11.883992 5.145165 218.452241
F 11.503021 5.145165 240.278024
F 15.693696 28.298422 0.194414
F 15.312726 28.298422 22.020196
F 14.931755 28.298422 43.845980
F 14.550785 28.298422 65.671762
F 14.169814 28.298422 87.497545
F 13.788844 28.298422 109.323328
F 13.407873 28.298422 131.149110
F 13.026903 28.298422 152.974893
F 12.645932 28.298422 174.800676
F 12.264962 28.298422 196.626459
F 11.883992 28.298422 218.452241
F 11.503021 28.298422 240.278024
F 15.693696 51.451680 0.194414
F 15.312726 51.451680 22.020196
F 14.931755 51.451680 43.845980
F 14.550785 51.451680 65.671762
F 14.169814 51.451680 87.497545
F 13.788844 51.451680 109.323328
F 13.407873 51.451680 131.149110
F 13.026903 51.451680 152.974893
F 12.645932 51.451680 174.800676
F 12.264962 51.451680 196.626459
F 11.883992 51.451680 218.452241
F 11.503021 51.451680 240.278024
F 42.424727 5.145165 0.661006
F 42.043757 5.145165 22.486788
F 41.662786 5.145165 44.312572
F 41.281816 5.145165 66.138354
F 40.900845 5.145165 87.964137
F 40.519875 5.145165 109.789920
F 40.138904 5.145165 131.615702
F 39.757934 5.145165 153.441485
F 39.376964 5.145165 175.267268
F 38.995993 5.145165 197.093051
F 38.615023 5.145165 218.918833
F 38.234052 5.145165 240.744616
F 42.424727 28.298422 0.661006
F 42.043757 28.298422 22.486788
F 41.662786 28.298422 44.312572
F 41.281816 28.298422 66.138354
F 40.900845 28.298422 87.964137
F 40.519875 28.298422 109.789920
F 40.138904 28.298422 131.615702
F 39.757934 28.298422 153.441485
F 39.376964 28.298422 175.267268
F 38.995993 28.298422 197.093051
F 38.615023 28.298422 218.918833
F 38.234052 28.298422 240.744616
F 42.424727 51.451680 0.661006
F 42.043757 51.451680 22.486788
F 41.662786 51.451680 44.312572
F 41.281816 51.451680 66.138354
F 40.900845 51.451680 87.964137
F 40.519875 51.451680 109.789920
F 40.138904 51.451680 131.615702
F 39.757934 51.451680 153.441485
F 39.376964 51.451680 175.267268
F 38.995993 51.451680 197.093051
F 38.615023 51.451680 218.918833
F 38.234052 51.451680 240.744616
F 64.965083 5.145165 241.211207
F 64.965083 28.298422 241.211207
F 64.965083 51.451680 241.211207
F 15.693696 12.862917 0.194413
F 15.312726 12.862917 22.020195
F 14.931755 12.862917 43.845979
F 14.550785 12.862917 65.671761
F 14.169814 12.862917 87.497544
F 13.788844 12.862917 109.323327
F 13.407873 12.862917 131.149109
F 13.026903 12.862917 152.974892
F 12.645932 12.862917 174.800675
F 12.264962 12.862917 196.626458
F 11.883992 12.862917 218.452240
F 11.503021 12.862917 240.278023
F 15.693696 36.016174 0.194413
F 15.312726 36.016174 22.020195
F 14.931755 36.016174 43.845979
F 14.550785 36.016174 65.671761
F 14.169814 36.016174 87.497544
F 13.788844 36.016174 109.323327
F 13.407873 36.016174 131.149109
F 13.026903 36.016174 152.974892
F 12.645932 36.016174 174.800675
F 12.264962 36.016174 196.626458
F 11.883992 36.016174 218.452240
F 11.503021 36.016174 240.278023
F 15.693696 59.169432 0.194413
F 15.312726 59.169432 22.020195
F 14.931755 59.169432 43.845979
F 14.550785 59.169432 65.671761
F 14.169814 59.169432 87.497544
F 13.788844 59.169432 109.323327
F 13.407873 59.169432 131.149109
F 13.026903 59.169432 152.974892
F 12.645932 59.169432 174.800675
F 12.264962 59.169432 196.626458
F 11.883992 59.169432 218.452240
F 11.503021 59.169432 240.278023
F 42.424727 12.862917 0.661005
F 42.043757 12.862917 22.486787
F 41.662786 12.862917 44.312571
F 41.281816 12.862917 66.138353
F 40.900845 12.862917 87.964136
F 40.519875 12.862917 109.789919
F 40.138904 12.862917 131.615701
F 39.757934 12.862917 153.441484
F 39.376964 12.862917 175.267267
F 38.995993 12.862917 197.093050
F 38.615023 12.862917 218.918832
F 38.234052 12.862917 240.744615
F 42.424727 36.016174 0.661005
F 42.043757 36.016174 22.486787
F 41.662786 36.016174 44.312571
F 41.281816 36.016174 66.138353
F 40.900845 36.016174 87.964136
F 40.519875 36.016174 109.789919
F 40.138904 36.016174 131.615701
F 39.757934 36.016174 153.441484
F 39.376964 36.016174 175.267267
F 38.995993 36.016174 197.093050
F 38.615023 36.016174 218.918832
F 38.234052 36.016174 240.744615
F 42.424727 59.169432 0.661005
F 42.043757 59.169432 22.486787
F 41.662786 59.169432 44.312571
F 41.281816 59.169432 66.138353
F 40.900845 59.169432 87.964136
F 40.519875 59.169432 109.789919
F 40.138904 59.169432 131.615701
F 39.757934 59.169432 153.441484
F 39.376964 59.169432 175.267267
F 38.995993 59.169432 197.093050
F 38.615023 59.169432 218.918832
F 38.234052 59.169432 240.744615
F 64.965083 12.862917 241.211206
F 64.965083 36.016174 241.211206
F 64.965083 59.169432 241.211206
F 15.693696 20.580672 0.194414
F 15.312726 20.580672 22.020196
F 14.931755 20.580672 43.845980
F 14.550785 20.580672 65.671762
F 14.169814 20.580672 87.497544
F 13.788844 20.580672 109.323328
F 13.407873 20.580672 131.149110
F 13.026903 20.580672 152.974893
F 12.645932 20.580672 174.800676
F 12.264962 20.580672 196.626458
F 11.883992 20.580672 218.452241
F 11.503021 20.580672 240.278024
F 15.693696 43.733930 0.194414
F 15.312726 43.733930 22.020196
F 14.931755 43.733930 43.845980
F 14.550785 43.733930 65.671762
F 14.169814 43.733930 87.497544
F 13.788844 43.733930 109.323328
F 13.407873 43.733930 131.149110
F 13.026903 43.733930 152.974893
F 12.645932 43.733930 174.800676
F 12.264962 43.733930 196.626458
F 11.883992 43.733930 218.452241
F 11.503021 43.733930 240.278024
F 15.693696 66.887187 0.194414
F 15.312726 66.887187 22.020196
F 14.931755 66.887187 43.845980
F 14.550785 66.887187 65.671762
F 14.169814 66.887187 87.497544
F 13.788844 66.887187 109.323328
F 13.407873 66.887187 131.149110
F 13.026903 66.887187 152.974893
F 12.645932 66.887187 174.800676
F 12.264962 66.887187 196.626458
F 11.883992 66.887187 218.452241
F 11.503021 66.887187 240.278024
F 42.424727 20.580672 0.661006
F 42.043757 20.580672 22.486788
F 41.662786 20.580672 44.312572
F 41.281816 20.580672 66.138354
F 40.900845 20.580672 87.964136
F 40.519875 20.580672 109.789920
F 40.138904 20.580672 131.615702
F 39.757934 20.580672 153.441485
F 39.376964 20.580672 175.267268
F 38.995993 20.580672 197.093050
F 38.615023 20.580672 218.918833
F 38.234052 20.580672 240.744616
F 42.424727 43.733930 0.661006
F 42.043757 43.733930 22.486788
F 41.662786 43.733930 44.312572
F 41.281816 43.733930 66.138354
F 40.900845 43.733930 87.964136
F 40.519875 43.733930 109.789920
F 40.138904 43.733930 131.615702
F 39.757934 43.733930 153.441485
F 39.376964 43.733930 175.267268
F 38.995993 43.733930 197.093050
F 38.615023 43.733930 218.918833
F 38.234052 43.733930 240.744616
F 42.424727 66.887187 0.661006
F 42.043757 66.887187 22.486788
F 41.662786 66.887187 44.312572
F 41.281816 66.887187 66.138354
F 40.900845 66.887187 87.964136
F 40.519875 66.887187 109.789920
F 40.138904 66.887187 131.615702
F 39.757934 66.887187 153.441485
F 39.376964 66.887187 175.267268
F 38.995993 66.887187 197.093050
F 38.615023 66.887187 218.918833
F 38.234052 66.887187 240.744616
F 64.965083 20.580672 241.211207
F 64.965083 43.733930 241.211207
F 64.965083 66.887187 241.211207
F 24.604046 5.145164 0.349944
F 24.223075 5.145164 22.175727
F 23.842105 5.145164 44.001510
F 23.461134 5.145164 65.827293
F 23.080164 5.145164 87.653075
F 22.699194 5.145164 109.478857
F 22.318223 5.145164 131.304641
F 21.937253 5.145164 153.130423
F 21.556282 5.145164 174.956206
F 21.175312 5.145164 196.781989
F 20.794341 5.145164 218.607771
F 20.413371 5.145164 240.433554
F 24.604046 28.298422 0.349944
F 24.223075 28.298422 22.175727
F 23.842105 28.298422 44.001510
F 23.461134 28.298422 65.827293
F 23.080164 28.298422 87.653075
F 22.699194 28.298422 109.478857
F 22.318223 28.298422 131.304641
F 21.937253 28.298422 153.130423
F 21.556282 28.298422 174.956206
F 21.175312 28.298422 196.781989
F 20.794341 28.298422 218.607771
F 20.413371 28.298422 240.433554
F 24.604046 51.451679 0.349944
F 24.223075 51.451679 22.175727
F 23.842105 51.451679 44.001510
F 23.461134 51.451679 65.827293
F 23.080164 51.451679 87.653075
F 22.699194 51.451679 109.478857
F 22.318223 51.451679 131.304641
F 21.937253 51.451679 153.130423
F 21.556282 51.451679 174.956206
F 21.175312 51.451679 196.781989
F 20.794341 51.451679 218.607771
F 20.413371 51.451679 240.433554
F 51.335077 5.145164 0.816536
F 50.954106 5.145164 22.642319
F 50.573136 5.145164 44.468101
F 50.192166 5.145164 66.293885
F 49.811195 5.145164 88.119667
F 49.430225 5.145164 109.945449
F 49.049254 5.145164 131.771233
F 48.668284 5.145164 153.597015
F 48.287313 5.145164 175.422798
F 47.906343 5.145164 197.248581
F 47.525372 5.145164 219.074363
F 47.144402 5.145164 240.900146
F 51.335077 28.298422 0.816536
F 50.954106 28.298422 22.642319
F 50.573136 28.298422 44.468101
F 50.192166 28.298422 66.293885
F 49.811195 28.298422 88.119667
F 49.430225 28.298422 109.945449
F 49.049254 28.298422 131.771233
F 48.668284 28.298422 153.597015
F 48.287313 28.298422 175.422798
F 47.906343 28.298422 197.248581
F 47.525372 28.298422 219.074363
F 47.144402 28.298422 240.900146
F 51.335077 51.451679 0.816536
F 50.954106 51.451679 22.642319
F 50.573136 51.451679 44.468101
F 50.192166 51.451679 66.293885
F 49.811195 51.451679 88.119667
F 49.430225 51.451679 109.945449
F 49.049254 51.451679 131.771233
F 48.668284 51.451679 153.597015
F 48.287313 51.451679 175.422798
F 47.906343 51.451679 197.248581
F 47.525372 51.451679 219.074363
F 47.144402 51.451679 240.900146
F 24.604046 12.862916 0.349944
F 24.223075 12.862916 22.175726
F 23.842105 12.862916 44.001509
F 23.461134 12.862916 65.827292
F 23.080164 12.862916 87.653074
F 22.699194 12.862916 109.478857
F 22.318223 12.862916 131.304640
F 21.937253 12.862916 153.130422
F 21.556282 12.862916 174.956205
F 21.175312 12.862916 196.781988
F 20.794341 12.862916 218.607770
F 20.413371 12.862916 240.433553
F 24.604046 36.016174 0.349944
F 24.223075 36.016174 22.175726
F 23.842105 36.016174 44.001509
F 23.461134 36.016174 65.827292
F 23.080164 36.016174 87.653074
F 22.699194 36.016174 109.478857
F 22.318223 36.016174 131.304640
F 21.937253 36.016174 153.130422
F 21.556282 36.016174 174.956205
F 21.175312 36.016174 196.781988
F 20.794341 36.016174 218.607770
F 20.413371 36.016174 240.433553
F 24.604046 59.169431 0.349944
F 24.223075 59.169431 22.175726
F 23.842105 59.169431 44.001509
F 23.461134 59.169431 65.827292
F 23.080164 59.169431 87.653074
F 22.699194 59.169431 109.478857
F 22.318223 59.169431 131.304640
F 21.937253 59.169431 153.130422
F 21.556282 59.169431 174.956205
F 21.175312 59.169431 196.781988
F 20.794341 59.169431 218.607770
F 20.413371 59.169431 240.433553
F 51.335077 12.862916 0.816536
F 50.954106 12.862916 22.642318
F 50.573136 12.862916 44.468100
F 50.192166 12.862916 66.293884
F 49.811195 12.862916 88.119666
F 49.430225 12.862916 109.945449
F 49.049254 12.862916 131.771232
F 48.668284 12.862916 153.597014
F 48.287313 12.862916 175.422797
F 47.906343 12.862916 197.248580
F 47.525372 12.862916 219.074362
F 47.144402 12.862916 240.900145
F 51.335077 36.016174 0.816536
F 50.954106 36.016174 22.642318
F 50.573136 36.016174 44.468100
F 50.192166 36.016174 66.293884
F 49.811195 36.016174 88.119666
F 49.430225 36.016174 109.945449
F 49.049254 36.016174 131.771232
F 48.668284 36.016174 153.597014
F 48.287313 36.016174 175.422797
F 47.906343 36.016174 197.248580
F 47.525372 36.016174 219.074362
F 47.144402 36.016174 240.900145
F 51.335077 59.169431 0.816536
F 50.954106 59.169431 22.642318
F 50.573136 59.169431 44.468100
F 50.192166 59.169431 66.293884
F 49.811195 59.169431 88.119666
F 49.430225 59.169431 109.945449
F 49.049254 59.169431 131.771232
F 48.668284 59.169431 153.597014
F 48.287313 59.169431 175.422797
F 47.906343 59.169431 197.248580
F 47.525372 59.169431 219.074362
F 47.144402 59.169431 240.900145
F 24.604046 20.580672 0.349944
F 24.223075 20.580672 22.175727
F 23.842105 20.580672 44.001510
F 23.461134 20.580672 65.827292
F 23.080164 20.580672 87.653075
F 22.699194 20.580672 109.478857
F 22.318223 20.580672 131.304641
F 21.937253 20.580672 153.130423
F 21.556282 20.580672 174.956205
F 21.175312 20.580672 196.781989
F 20.794341 20.580672 218.607771
F 20.413371 20.580672 240.433554
F 24.604046 43.733929 0.349944
F 24.223075 43.733929 22.175727
F 23.842105 43.733929 44.001510
F 23.461134 43.733929 65.827292
F 23.080164 43.733929 87.653075
F 22.699194 43.733929 109.478857
F 22.318223 43.733929 131.304641
F 21.937253 43.733929 153.130423
F 21.556282 43.733929 174.956205
F 21.175312 43.733929 196.781989
F 20.794341 43.733929 218.607771
F 20.413371 43.733929 240.433554
F 24.604046 66.887187 0.349944
F 24.223075 66.887187 22.175727
F 23.842105 66.887187 44.001510
F 23.461134 66.887187 65.827292
F 23.080164 66.887187 87.653075
F 22.699194 66.887187 109.478857
F 22.318223 66.887187 131.304641
F 21.937253 66.887187 153.130423
F 21.556282 66.887187 174.956205
F 21.175312 66.887187 196.781989
F 20.794341 66.887187 218.607771
F 20.413371 66.887187 240.433554
F 51.335077 20.580672 0.816536
F 50.954106 20.580672 22.642319
F 50.573136 20.580672 44.468101
F 50.192166 20.580672 66.293884
F 49.811195 20.580672 88.119667
F 49.430225 20.580672 109.945449
F 49.049254 20.580672 131.771233
F 48.668284 20.580672 153.597015
F 48.287313 20.580672 175.422797
F 47.906343 20.580672 197.248581
F 47.525372 20.580672 219.074363
F 47.144402 20.580672 240.900146
F 51.335077 43.733929 0.816536
F 50.954106 43.733929 22.642319
F 50.573136 43.733929 44.468101
F 50.192166 43.733929 66.293884
F 49.811195 43.733929 88.119667
F 49.430225 43.733929 109.945449
F 49.049254 43.733929 131.771233
F 48.668284 43.733929 153.597015
F 48.287313 43.733929 175.422797
F 47.906343 43.733929 197.248581
F 47.525372 43.733929 219.074363
F 47.144402 43.733929 240.900146
F 51.335077 66.887187 0.816536
F 50.954106 66.887187 22.642319
F 50.573136 66.887187 44.468101
F 50.192166 66.887187 66.293884
F 49.811195 66.887187 88.119667
F 49.430225 66.887187 109.945449
F 49.049254 66.887187 131.771233
F 48.668284 66.887187 153.597015
F 48.287313 66.887187 175.422797
F 47.906343 66.887187 197.248581
F 47.525372 66.887187 219.074363
F 47.144402 66.887187 240.900146
F 6.735747 5.145165 2.767105
F 6.354777 5.145165 24.592889
F 5.973806 5.145165 46.418671
F 5.592836 5.145165 68.244454
F 5.211865 5.145165 90.070237
F 4.830895 5.145165 111.896019
F 4.449924 5.145165 133.721802
F 4.068954 5.145165 155.547584
F 3.687983 5.145165 177.373368
F 3.307013 5.145165 199.199150
F 2.926043 5.145165 221.024932
F 2.545072 5.145165 242.850716
F 6.735747 28.298423 2.767105
F 6.354777 28.298423 24.592889
F 5.973806 28.298423 46.418671
F 5.592836 28.298423 68.244454
F 5.211865 28.298423 90.070237
F 4.830895 28.298423 111.896019
F 4.449924 28.298423 133.721802
F 4.068954 28.298423 155.547584
F 3.687983 28.298423 177.373368
F 3.307013 28.298423 199.199150
F 2.926043 28.298423 221.024932
F 2.545072 28.298423 242.850716
F 6.735747 51.451680 2.767105
F 6.354777 51.451680 24.592889
F 5.973806 51.451680 46.418671
F 5.592836 51.451680 68.244454
F 5.211865 51.451680 90.070237
F 4.830895 51.451680 111.896019
F 4.449924 51.451680 133.721802
F 4.068954 51.451680 155.547584
F 3.687983 51.451680 177.373368
F 3.307013 51.451680 199.199150
F 2.926043 51.451680 221.024932
F 2.545072 51.451680 242.850716
F 33.466778 5.145165 3.233697
F 33.085808 5.145165 25.059480
F 32.704837 5.145165 46.885263
F 32.323867 5.145165 68.711046
F 31.942896 5.145165 90.536828
F 31.561926 5.145165 112.362611
F 31.180955 5.145165 134.188394
F 30.799985 5.145165 156.014176
F 30.419015 5.145165 177.839960
F 30.038044 5.145165 199.665742
F 29.657074 5.145165 221.491524
F 29.276103 5.145165 243.317308
F 33.466778 28.298423 3.233697
F 33.085808 28.298423 25.059480
F 32.704837 28.298423 46.885263
F 32.323867 28.298423 68.711046
F 31.942896 28.298423 90.536828
F 31.561926 28.298423 112.362611
F 31.180955 28.298423 134.188394
F 30.799985 28.298423 156.014176
F 30.419015 28.298423 177.839960
F 30.038044 28.298423 199.665742
F 29.657074 28.298423 221.491524
F 29.276103 28.298423 243.317308
F 33.466778 51.451680 3.233697
F 33.085808 51.451680 25.059480
F 32.704837 51.451680 46.885263
F 32.323867 51.451680 68.711046
F 31.942896 51.451680 90.536828
F 31.561926 51.451680 112.362611
F 31.180955 51.451680 134.188394
F 30.799985 51.451680 156.014176
F 30.419015 51.451680 177.839960
F 30.038044 51.451680 199.665742
F 29.657074 51.451680 221.491524
F 29.276103 51.451680 243.317308
F 60.197809 5.145165 3.700289
F 59.816839 5.145165 25.526072
F 59.435868 5.145165 47.351855
F 59.054898 5.145165 69.177638
F 58.673927 5.145165 91.003420
F 58.292957 5.145165 112.829203
F 57.911987 5.145165 134.654986
F 57.531016 5.145165 156.480768
F 57.150046 5.145165 178.306552
F 56.769075 5.145165 200.132334
F 56.388105 5.145165 221.958116
F 56.007134 5.145165 243.783900
F 60.197809 28.298423 3.700289
F 59.816839 28.298423 25.526072
F 59.435868 28.298423 47.351855
F 59.054898 28.298423 69.177638
F 58.673927 28.298423 91.003420
F 58.292957 28.298423 112.829203
F 57.911987 28.298423 134.654986
F 57.531016 28.298423 156.480768
F 57.150046 28.298423 178.306552
F 56.769075 28.298423 200.132334
F 56.388105 28.298423 221.958116
F 56.007134 28.298423 243.783900
F 60.197809 51.451680 3.700289
F 59.816839 51.451680 25.526072
F 59.435868 51.451680 47.351855
F 59.054898 51.451680 69.177638
F 58.673927 51.451680 91.003420
F 58.292957 51.451680 112.829203
F 57.911987 51.451680 134.654986
F 57.531016 51.451680 156.480768
F 57.150046 51.451680 178.306552
F 56.769075 51.451680 200.132334
F 56.388105 51.451680 221.958116
F 56.007134 51.451680 243.783900
F 6.735747 12.862917 2.767106
F 6.354777 12.862917 24.592890
F 5.973806 12.862917 46.418672
F 5.592836 12.862917 68.244455
F 5.211865 12.862917 90.070238
F 4.830895 12.862917 111.896020
F 4.449924 12.862917 133.721803
F 4.068954 12.862917 155.547585
F 3.687983 12.862917 177.373369
F 3.307013 12.862917 199.199151
F 2.926043 12.862917 221.024933
F 2.545072 12.862917 242.850717
F 6.735747 36.016175 2.767106
F 6.354777 36.016175 24.592890
F 5.973806 36.016175 46.418672
F 5.592836 36.016175 68.244455
F 5.211865 36.016175 90.070238
F 4.830895 36.016175 111.896020
F 4.449924 36.016175 133.721803
F 4.068954 36.016175 155.547585
F 3.687983 36.016175 177.373369
F 3.307013 36.016175 199.199151
F 2.926043 36.016175 221.024933
F 2.545072 36.016175 242.850717
F 6.735747 59.169432 2.767106
F 6.354777 59.169432 24.592890
F 5.973806 59.169432 46.418672
F 5.592836 59.169432 68.244455
F 5.211865 59.169432 90.070238
F 4.830895 59.169432 111.896020
F 4.449924 59.169432 133.721803
F 4.068954 59.169432 155.547585
F 3.687983 59.169432 177.373369
F 3.307013 59.169432 199.199151
F 2.926043 59.169432 221.024933
F 2.545072 59.169432 242.850717
F 33.466778 12.862917 3.233698
F 33.085808 12.862917 25.059481
F 32.704837 12.862917 46.885264
F 32.323867 12.862917 68.711047
F 31.942896 12.862917 90.536829
F 31.561926 12.862917 112.362612
F 31.180955 12.862917 134.188395
F 30.799985 12.862917 156.014177
F 30.419015 12.862917 177.839961
F 30.038044 12.862917 199.665743
F 29.657074 12.862917 221.491525
F 29.276103 12.862917 243.317309
F 33.466778 36.016175 3.233698
F 33.085808 36.016175 25.059481
F 32.704837 36.016175 46.885264
F 32.323867 36.016175 68.711047
F 31.942896 36.016175 90.536829
F 31.561926 36.016175 112.362612
F 31.180955 36.016175 134.188395
F 30.799985 36.016175 156.014177
F 30.419015 36.016175 177.839961
F 30.038044 36.016175 199.665743
F 29.657074 36.016175 221.491525
F 29.276103 36.016175 243.317309
F 33.466778 59.169432 3.233698
F 33.085808 59.169432 25.059481
F 32.704837 59.169432 46.885264
F 32.323867 59.169432 68.711047
F 31.942896 59.169432 90.536829
F 31.561926 59.169432 112.362612
F 31.180955 59.169432 134.188395
F 30.799985 59.169432 156.014177
F 30.419015 59.169432 177.839961
F 30.038044 59.169432 199.665743
F 29.657074 59.169432 221.491525
F 29.276103 59.169432 243.317309
F 60.197809 12.862917 3.700290
F 59.816839 12.862917 25.526073
F 59.435868 12.862917 47.351856
F 59.054898 12.862917 69.177639
F 58.673927 12.862917 91.003421
F 58.292957 12.862917 112.829204
F 57.911987 12.862917 134.654987
F 57.531016 12.862917 156.480769
F 57.150046 12.862917 178.306553
F 56.769075 12.862917 200.132335
F 56.388105 12.862917 221.958117
F 56.007134 12.862917 243.783901
F 60.197809 36.016175 3.700290
F 59.816839 36.016175 25.526073
F 59.435868 36.016175 47.351856
F 59.054898 36.016175 69.177639
F 58.673927 36.016175 91.003421
F 58.292957 36.016175 112.829204
F 57.911987 36.016175 134.654987
F 57.531016 36.016175 156.480769
F 57.150046 36.016175 178.306553
F 56.769075 36.016175 200.132335
F 56.388105 36.016175 221.958117
F 56.007134 36.016175 243.783901
F 60.197809 59.169432 3.700290
F 59.816839 59.169432 25.526073
F 59.435868 59.169432 47.351856
F 59.054898 59.169432 69.177639
F 58.673927 59.169432 91.003421
F 58.292957 59.169432 112.829204
F 57.911987 59.169432 134.654987
F 57.531016 59.169432 156.480769
F 57.150046 59.169432 178.306553
F 56.769075 59.169432 200.132335
F 56.388105 59.169432 221.958117
F 56.007134 59.169432 243.783901
F 6.735747 20.580673 2.767106
F 6.354777 20.580673 24.592889
F 5.973806 20.580673 46.418671
F 5.592836 20.580673 68.244454
F 5.211865 20.580673 90.070237
F 4.830895 20.580673 111.896020
F 4.449924 20.580673 133.721802
F 4.068954 20.580673 155.547584
F 3.687983 20.580673 177.373368
F 3.307013 20.580673 199.199150
F 2.926043 20.580673 221.024933
F 2.545072 20.580673 242.850716
F 6.735747 43.733930 2.767106
F 6.354777 43.733930 24.592889
F 5.973806 43.733930 46.418671
F 5.592836 43.733930 68.244454
F 5.211865 43.733930 90.070237
F 4.830895 43.733930 111.896020
F 4.449924 43.733930 133.721802
F 4.068954 43.733930 155.547584
F 3.687983 43.733930 177.373368
F 3.307013 43.733930 199.199150
F 2.926043 43.733930 221.024933
F 2.545072 43.733930 242.850716
F 6.735747 66.887188 2.767106
F 6.354777 66.887188 24.592889
F 5.973806 66.887188 46.418671
F 5.592836 66.887188 68.244454
F 5.211865 66.887188 90.070237
F 4.830895 66.887188 111.896020
F 4.449924 66.887188 133.721802
F 4.068954 66.887188 155.547584
F 3.687983 66.887188 177.373368
F 3.307013 66.887188 199.199150
F 2.926043 66.887188 221.024933
F 2.545072 66.887188 242.850716
F 33.466778 20.580673 3.233698
F 33.085808 20.580673 25.059480
F 32.704837 20.580673 46.885263
F 32.323867 20.580673 68.711046
F 31.942896 20.580673 90.536828
F 31.561926 20.580673 112.362612
F 31.180955 20.580673 134.188394
F 30.799985 20.580673 156.014176
F 30.419015 20.580673 177.839960
F 30.038044 20.580673 199.665742
F 29.657074 20.580673 221.491525
F 29.276103 20.580673 243.317308
F 33.466778 43.733930 3.233698
F 33.085808 43.733930 25.059480
F 32.704837 43.733930 46.885263
F 32.323867 43.733930 68.711046
F 31.942896 43.733930 90.536828
F 31.561926 43.733930 112.362612
F 31.180955 43.733930 134.188394
F 30.799985 43.733930 156.014176
F 30.419015 43.733930 177.839960
F 30.038044 43.733930 199.665742
F 29.657074 43.733930 221.491525
F 29.276103 43.733930 243.317308
F 33.466778 66.887188 3.233698
F 33.085808 66.887188 25.059480
F 32.704837 66.887188 46.885263
F 32.323867 66.887188 68.711046
F 31.942896 66.887188 90.536828
F 31.561926 66.887188 112.362612
F 31.180955 66.887188 134.188394
F 30.799985 66.887188 156.014176
F 30.419015 66.887188 177.839960
F 30.038044 66.887188 199.665742
F 29.657074 66.887188 221.491525
F 29.276103 66.887188 243.317308
F 60.197809 20.580673 3.700290
F 59.816839 20.580673 25.526072
F 59.435868 20.580673 47.351855
F 59.054898 20.580673 69.177638
F 58.673927 20.580673 91.003420
F 58.292957 20.580673 112.829204
F 57.911987 20.580673 134.654986
F 57.531016 20.580673 156.480768
F 57.150046 20.580673 178.306552
F 56.769075 20.580673 200.132334
F 56.388105 20.580673 221.958117
F 56.007134 20.580673 243.783900
F 60.197809 43.733930 3.700290
F 59.816839 43.733930 25.526072
F 59.435868 43.733930 47.351855
F 59.054898 43.733930 69.177638
F 58.673927 43.733930 91.003420
F 58.292957 43.733930 112.829204
F 57.911987 43.733930 134.654986
F 57.531016 43.733930 156.480768
F 57.150046 43.733930 178.306552
F 56.769075 43.733930 200.132334
F 56.388105 43.733930 221.958117
F 56.007134 43.733930 243.783900
F 60.197809 66.887188 3.700290
F 59.816839 66.887188 25.526072
F 59.435868 66.887188 47.351855
F 59.054898 66.887188 69.177638
F 58.673927 66.887188 91.003420
F 58.292957 66.887188 112.829204
F 57.911987 66.887188 134.654986
F 57.531016 66.887188 156.480768
F 57.150046 66.887188 178.306552
F 56.769075 66.887188 200.132334
F 56.388105 66.887188 221.958117
F 56.007134 66.887188 243.783900
F 15.646088 5.145165 2.922637
F 15.265117 5.145165 24.748419
F 14.884147 5.145165 46.574202
F 14.503176 5.145165 68.399985
F 14.122206 5.145165 90.225767
F 13.741235 5.145165 112.051550
F 13.360265 5.145165 133.877333
F 12.979295 5.145165 155.703116
F 12.598324 5.145165 177.528898
F 12.217354 5.145165 199.354681
F 11.836383 5.145165 221.180464
F 11.455413 5.145165 243.006246
F 15.646088 28.298422 2.922637
F 15.265117 28.298422 24.748419
F 14.884147 28.298422 46.574202
F 14.503176 28.298422 68.399985
F 14.122206 28.298422 90.225767
F 13.741235 28.298422 112.051550
F 13.360265 28.298422 133.877333
F 12.979295 28.298422 155.703116
F 12.598324 28.298422 177.528898
F 12.217354 28.298422 199.354681
F 11.836383 28.298422 221.180464
F 11.455413 28.298422 243.006246
F 15.646088 51.451680 2.922637
F 15.265117 51.451680 24.748419
F 14.884147 51.451680 46.574202
F 14.503176 51.451680 68.399985
F 14.122206 51.451680 90.225767
F 13.741235 51.451680 112.051550
F 13.360265 51.451680 133.877333
F 12.979295 51.451680 155.703116
F 12.598324 51.451680 177.528898
F 12.217354 51.451680 199.354681
F 11.836383 51.451680 221.180464
F 11.455413 51.451680 243.006246
F 42.377119 5.145165 3.389229
F 41.996148 5.145165 25.215011
F 41.615178 5.145165 47.040794
F 41.234208 5.145165 68.866577
F 40.853237 5.145165 90.692359
F 40.472267 5.145165 112.518142
F 40.091296 5.145165 134.343925
F 39.710326 5.145165 156.169708
F 39.329355 5.145165 177.995490
F 38.948385 5.145165 199.821273
F 38.567414 5.145165 221.647056
F 38.186444 5.145165 243.472838
F 42.377119 28.298422 3.389229
F 41.996148 28.298422 25.215011
F 41.615178 28.298422 47.040794
F 41.234208 28.298422 68.866577
F 40.853237 28.298422 90.692359
F 40.472267 28.298422 112.518142
F 40.091296 28.298422 134.343925
F 39.710326 28.298422 156.169708
F 39.329355 28.298422 177.995490
F 38.948385 28.298422 199.821273
F 38.567414 28.298422 221.647056
F 38.186444 28.298422 243.472838
F 42.377119 51.451680 3.389229
F 41.996148 51.451680 25.215011
F 41.615178 51.451680 47.040794
F 41.234208 51.451680 68.866577
F 40.853237 51.451680 90.692359
F 40.472267 51.451680 112.518142
F 40.091296 51.451680 134.343925
F 39.710326 51.451680 156.169708
F 39.329355 51.451680 177.995490
F 38.948385 51.451680 199.821273
F 38.567414 51.451680 221.647056
F 38.186444 51.451680 243.472838
F 65.298445 5.145165 222.113648
F 64.917475 5.145165 243.939430
F 65.298445 28.298422 222.113648
F 64.917475 28.298422 243.939430
F 65.298445 51.451680 222.113648
F 64.917475 51.451680 243.939430
F 15.646088 12.862917 2.922638
F 15.265117 12.862917 24.748420
F 14.884147 12.862917 46.574203
F 14.503176 12.862917 68.399986
F 14.122206 12.862917 90.225768
F 13.741235 12.862917 112.051551
F 13.360265 12.862917 133.877334
F 12.979295 12.862917 155.703117
F 12.598324 12.862917 177.528899
F 12.217354 12.862917 199.354682
F 11.836383 12.862917 221.180465
F 11.455413 12.862917 243.006247
F 15.646088 36.016175 2.922638
F 15.265117 36.016175 24.748420
F 14.884147 36.016175 46.574203
F 14.503176 36.016175 68.399986
F 14.122206 36.016175 90.225768
F 13.741235 36.016175 112.051551
F 13.360265 36.016175 133.877334
F 12.979295 36.016175 155.703117
F 12.598324 36.016175 177.528899
F 12.217354 36.016175 199.354682
F 11.836383 36.016175 221.180465
F 11.455413 36.016175 243.006247
F 15.646088 59.169432 2.922638
F 15.265117 59.169432 24.748420
F 14.884147 59.169432 46.574203
F 14.503176 59.169432 68.399986
F 14.122206 59.169432 90.225768
F 13.741235 59.169432 112.051551
F 13.360265 59.169432 133.877334
F 12.979295 59.169432 155.703117
F 12.598324 59.169432 177.528899
F 12.217354 59.169432 199.354682
F 11.836383 59.169432 221.180465
F 11.455413 59.169432 243.006247
F 42.377119 12.862917 3.389230
F 41.996148 12.862917 25.215012
F 41.615178 12.862917 47.040795
F 41.234207 12.862917 68.866578
F 40.853237 12.862917 90.692360
F 40.472267 12.862917 112.518143
F 40.091296 12.862917 134.343926
F 39.710326 12.862917 156.169709
F 39.329355 12.862917 177.995491
F 38.948385 12.862917 199.821274
F 38.567414 12.862917 221.647057
F 38.186444 12.862917 243.472839
F 42.377119 36.016175 3.389230
F 41.996148 36.016175 25.215012
F 41.615178 36.016175 47.040795
F 41.234207 36.016175 68.866578
F 40.853237 36.016175 90.692360
F 40.472267 36.016175 112.518143
F 40.091296 36.016175 134.343926
F 39.710326 36.016175 156.169709
F 39.329355 36.016175 177.995491
F 38.948385 36.016175 199.821274
F 38.567414 36.016175 221.647057
F 38.186444 36.016175 243.472839
F 42.377119 59.169432 3.389230
F 41.996148 59.169432 25.215012
F 41.615178 59.169432 47.040795
F 41.234207 59.169432 68.866578
F 40.853237 59.169432 90.692360
F 40.472267 59.169432 112.518143
F 40.091296 59.169432 134.343926
F 39.710326 59.169432 156.169709
F 39.329355 59.169432 177.995491
F 38.948385 59.169432 199.821274
F 38.567414 59.169432 221.647057
F 38.186444 59.169432 243.472839
F 65.298445 12.862917 222.113649
F 64.917475 12.862917 243.939431
F 65.298445 36.016175 222.113649
F 64.917475 36.016175 243.939431
F 65.298445 59.169432 222.113649
F 64.917475 59.169432 243.939431
F 15.646088 20.580672 2.922637
F 15.265117 20.580672 24.748420
F 14.884147 20.580672 46.574202
F 14.503176 20.580672 68.399985
F 14.122206 20.580672 90.225768
F 13.741235 20.580672 112.051550
F 13.360265 20.580672 133.877333
F 12.979295 20.580672 155.703116
F 12.598324 20.580672 177.528898
F 12.217354 20.580672 199.354682
F 11.836383 20.580672 221.180464
F 11.455413 20.580672 243.006246
F 15.646088 43.733930 2.922637
F 15.265117 43.733930 24.748420
F 14.884147 43.733930 46.574202
F 14.503176 43.733930 68.399985
F 14.122206 43.733930 90.225768
F 13.741235 43.733930 112.051550
F 13.360265 43.733930 133.877333
F 12.979295 43.733930 155.703116
F 12.598324 43.733930 177.528898
F 12.217354 43.733930 199.354682
F 11.836383 43.733930 221.180464
F 11.455413 43.733930 243.006246
F 15.646088 66.887187 2.922637
F 15.265117 66.887187 24.748420
F 14.884147 66.887187 46.574202
F 14.503176 66.887187 68.399985
F 14.122206 66.887187 90.225768
F 13.741235 66.887187 112.051550
F 13.360265 66.887187 133.877333
F 12.979295 66.887187 155.703116
F 12.598324 66.887187 177.528898
F 12.217354 66.887187 199.354682
F 11.836383 66.887187 221.180464
F 11.455413 66.887187 243.006246
F 42.377119 20.580672 3.389229
F 41.996148 20.580672 25.215012
F 41.615178 20.580672 47.040794
F 41.234208 20.580672 68.866577
F 40.853237 20.580672 90.692360
F 40.472267 20.580672 112.518142
F 40.091296 20.580672 134.343925
F 39.710326 20.580672 156.169708
F 39.329355 20.580672 177.995490
F 38.948385 20.580672 199.821274
F 38.567414 20.580672 221.647056
F 38.186444 20.580672 243.472838
F 42.377119 43.733930 3.389229
F 41.996148 43.733930 25.215012
F 41.615178 43.733930 47.040794
F 41.234208 43.733930 68.866577
F 40.853237 43.733930 90.692360
F 40.472267 43.733930 112.518142
F 40.091296 43.733930 134.343925
F 39.710326 43.733930 156.169708
F 39.329355 43.733930 177.995490
F 38.948385 43.733930 199.821274
F 38.567414 43.733930 221.647056
F 38.186444 43.733930 243.472838
F 42.377119 66.887187 3.389229
F 41.996148 66.887187 25.215012
F 41.615178 66.887187 47.040794
F 41.234208 66.887187 68.866577
F 40.853237 66.887187 90.692360
F 40.472267 66.887187 112.518142
F 40.091296 66.887187 134.343925
F 39.710326 66.887187 156.169708
F 39.329355 66.887187 177.995490
F 38.948385 66.887187 199.821274
F 38.567414 66.887187 221.647056
F 38.186444 66.887187 243.472838
F 65.298445 20.580672 222.113648
F 64.917475 20.580672 243.939430
F 65.298445 43.733930 222.113648
F 64.917475 43.733930 243.939430
F 65.298445 66.887187 222.113648
F 64.917475 66.887187 243.939430
F 24.556435 5.145164 3.078167
F 24.175465 5.145164 24.903951
F 23.794495 5.145164 46.729733
F 23.413524 5.145164 68.555516
F 23.032554 5.145164 90.381299
F 22.651583 5.145164 112.207081
F 22.270613 5.145164 134.032864
F 21.889642 5.145164 155.858647
F 21.508672 5.145164 177.684429
F 21.127701 5.145164 199.510212
F 20.746731 5.145164 221.335995
F 20.365760 5.145164 243.161778
F 24.556435 28.298422 3.078167
F 24.175465 28.298422 24.903951
F 23.794495 28.298422 46.729733
F 23.413524 28.298422 68.555516
F 23.032554 28.298422 90.381299
F 22.651583 28.298422 112.207081
F 22.270613 28.298422 134.032864
F 21.889642 28.298422 155.858647
F 21.508672 28.298422 177.684429
F 21.127701 28.298422 199.510212
F 20.746731 28.298422 221.335995
F 20.365760 28.298422 243.161778
F 24.556435 51.451679 3.078167
F 24.175465 51.451679 24.903951
F 23.794495 51.451679 46.729733
F 23.413524 51.451679 68.555516
F 23.032554 51.451679 90.381299
F 22.651583 51.451679 112.207081
F 22.270613 51.451679 134.032864
F 21.889642 51.451679 155.858647
F 21.508672 51.451679 177.684429
F 21.127701 51.451679 199.510212
F 20.746731 51.451679 221.335995
F 20.365760 51.451679 243.161778
F 51.287468 5.145164 3.544759
F 50.906497 5.145164 25.370543
F 50.525527 5.145164 47.196325
F 50.144556 5.145164 69.022108
F 49.763586 5.145164 90.847891
F 49.382615 5.145164 112.673673
F 49.001645 5.145164 134.499456
F 48.620674 5.145164 156.325239
F 48.239704 5.145164 178.151021
F 47.858733 5.145164 199.976804
F 47.477763 5.145164 221.802587
F 47.096793 5.145164 243.628370
F 51.287468 28.298422 3.544759
F 50.906497 28.298422 25.370543
F 50.525527 28.298422 47.196325
F 50.144556 28.298422 69.022108
F 49.763586 28.298422 90.847891
F 49.382615 28.298422 112.673673
F 49.001645 28.298422 134.499456
F 48.620674 28.298422 156.325239
F 48.239704 28.298422 178.151021
F 47.858733 28.298422 199.976804
F 47.477763 28.298422 221.802587
F 47.096793 28.298422 243.628370
F 51.287468 51.451679 3.544759
F 50.906497 51.451679 25.370543
F 50.525527 51.451679 47.196325
F 50.144556 51.451679 69.022108
F 49.763586 51.451679 90.847891
F 49.382615 51.451679 112.673673
F 49.001645 51.451679 134.499456
F 48.620674 51.451679 156.325239
F 48.239704 51.451679 178.151021
F 47.858733 51.451679 199.976804
F 47.477763 51.451679 221.802587
F 47.096793 51.451679 243.628370
F 24.556435 12.862917 3.078168
F 24.175465 12.862917 24.903952
F 23.794495 12.862917 46.729734
F 23.413524 12.862917 68.555516
F 23.032554 12.862917 90.381300
F 22.651583 12.862917 112.207082
F 22.270613 12.862917 134.032865
F 21.889642 12.862917 155.858648
F 21.508672 12.862917 177.684430
F 21.127701 12.862917 199.510213
F 20.746731 12.862917 221.335996
F 20.365760 12.862917 243.161779
F 24.556435 36.016174 3.078168
F 24.175465 36.016174 24.903952
F 23.794495 36.016174 46.729734
F 23.413524 36.016174 68.555516
F 23.032554 36.016174 90.381300
F 22.651583 36.016174 112.207082
F 22.270613 36.016174 134.032865
F 21.889642 36.016174 155.858648
F 21.508672 36.016174 177.684430
F 21.127701 36.016174 199.510213
F 20.746731 36.016174 221.335996
F 20.365760 36.016174 243.161779
F 24.556435 59.169432 3.078168
F 24.175465 59.169432 24.903952
F 23.794495 59.169432 46.729734
F 23.413524 59.169432 68.555516
F 23.032554 59.169432 90.381300
F 22.651583 59.169432 112.207082
F 22.270613 59.169432 134.032865
F 21.889642 59.169432 155.858648
F 21.508672 59.169432 177.684430
F 21.127701 59.169432 199.510213
F 20.746731 59.169432 221.335996
F 20.365760 59.169432 243.161779
F 51.287468 12.862917 3.544760
F 50.906497 12.862917 25.370544
F 50.525527 12.862917 47.196326
F 50.144556 12.862917 69.022108
F 49.763586 12.862917 90.847892
F 49.382615 12.862917 112.673674
F 49.001645 12.862917 134.499457
F 48.620674 12.862917 156.325240
F 48.239704 12.862917 178.151022
F 47.858733 12.862917 199.976805
F 47.477763 12.862917 221.802588
F 47.096793 12.862917 243.628371
F 51.287468 36.016174 3.544760
F 50.906497 36.016174 25.370544
F 50.525527 36.016174 47.196326
F 50.144556 36.016174 69.022108
F 49.763586 36.016174 90.847892
F 49.382615 36.016174 112.673674
F 49.001645 36.016174 134.499457
F 48.620674 36.016174 156.325240
F 48.239704 36.016174 178.151022
F 47.858733 36.016174 199.976805
F 47.477763 36.016174 221.802588
F 47.096793 36.016174 243.628371
F 51.287468 59.169432 3.544760
F 50.906497 59.169432 25.370544
F 50.525527 59.169432 47.196326
F 50.144556 59.169432 69.022108
F 49.763586 59.169432 90.847892
F 49.382615 59.169432 112.673674
F 49.001645 59.169432 134.499457
F 48.620674 59.169432 156.325240
F 48.239704 59.169432 178.151022
F 47.858733 59.169432 199.976805
F 47.477763 59.169432 221.802588
F 47.096793 59.169432 243.628371
F 24.556435 20.580672 3.078168
F 24.175465 20.580672 24.903951
F 23.794495 20.580672 46.729733
F 23.413524 20.580672 68.555516
F 23.032554 20.580672 90.381299
F 22.651583 20.580672 112.207082
F 22.270613 20.580672 134.032864
F 21.889642 20.580672 155.858647
F 21.508672 20.580672 177.684430
F 21.127701 20.580672 199.510212
F 20.746731 20.580672 221.335996
F 20.365760 20.580672 243.161778
F 24.556435 43.733929 3.078168
F 24.175465 43.733929 24.903951
F 23.794495 43.733929 46.729733
F 23.413524 43.733929 68.555516
F 23.032554 43.733929 90.381299
F 22.651583 43.733929 112.207082
F 22.270613 43.733929 134.032864
F 21.889642 43.733929 155.858647
F 21.508672 43.733929 177.684430
F 21.127701 43.733929 199.510212
F 20.746731 43.733929 221.335996
F 20.365760 43.733929 243.161778
F 24.556435 66.887187 3.078168
F 24.175465 66.887187 24.903951
F 23.794495 66.887187 46.729733
F 23.413524 66.887187 68.555516
F 23.032554 66.887187 90.381299
F 22.651583 66.887187 112.207082
F 22.270613 66.887187 134.032864
F 21.889642 66.887187 155.858647
F 21.508672 66.887187 177.684430
F 21.127701 66.887187 199.510212
F 20.746731 66.887187 221.335996
F 20.365760 66.887187 243.161778
F 51.287468 20.580672 3.544760
F 50.906497 20.580672 25.370543
F 50.525527 20.580672 47.196325
F 50.144556 20.580672 69.022108
F 49.763586 20.580672 90.847891
F 49.382615 20.580672 112.673674
F 49.001645 20.580672 134.499456
F 48.620674 20.580672 156.325239
F 48.239704 20.580672 178.151022
F 47.858733 20.580672 199.976804
F 47.477763 20.580672 221.802588
F 47.096793 20.580672 243.628370
F 51.287468 43.733929 3.544760
F 50.906497 43.733929 25.370543
F 50.525527 43.733929 47.196325
F 50.144556 43.733929 69.022108
F 49.763586 43.733929 90.847891
F 49.382615 43.733929 112.673674
F 49.001645 43.733929 134.499456
F 48.620674 43.733929 156.325239
F 48.239704 43.733929 178.151022
F 47.858733 43.733929 199.976804
F 47.477763 43.733929 221.802588
F 47.096793 43.733929 243.628370
F 51.287468 66.887187 3.544760
F 50.906497 66.887187 25.370543
F 50.525527 66.887187 47.196325
F 50.144556 66.887187 69.022108
F 49.763586 66.887187 90.847891
F 49.382615 66.887187 112.673674
F 49.001645 66.887187 134.499456
F 48.620674 66.887187 156.325239
F 48.239704 66.887187 178.151022
F 47.858733 66.887187 199.976804
F 47.477763 66.887187 221.802588
F 47.096793 66.887187 243.628370
F 6.672242 7.717749 6.404736
F 6.291272 7.717749 28.230519
F 5.910301 7.717749 50.056302
F 5.529331 7.717749 71.882084
F 5.148360 7.717749 93.707867
F 4.767390 7.717749 115.533650
F 4.386419 7.717749 137.359432
F 4.005449 7.717749 159.185215
F 3.624478 7.717749 181.010998
F 3.243508 7.717749 202.836781
F 2.862537 7.717749 224.662563
F 2.481567 7.717749 246.488345
F 6.672242 30.871007 6.404736
F 6.291272 30.871007 28.230519
F 5.910301 30.871007 50.056302
F 5.529331 30.871007 71.882084
F 5.148360 30.871007 93.707867
F 4.767390 30.871007 115.533650
F 4.386419 30.871007 137.359432
F 4.005449 30.871007 159.185215
F 3.624478 30.871007 181.010998
F 3.243508 30.871007 202.836781
F 2.862537 30.871007 224.662563
F 2.481567 30.871007 246.488345
F 6.672242 54.024264 6.404736
F 6.291272 54.024264 28.230519
F 5.910301 54.024264 50.056302
F 5.529331 54.024264 71.882084
F 5.148360 54.024264 93.707867
F 4.767390 54.024264 115.533650
F 4.386419 54.024264 137.359432
F 4.005449 54.024264 159.185215
F 3.624478 54.024264 181.010998
F 3.243508 54.024264 202.836781
F 2.862537 54.024264 224.662563
F 2.481567 54.024264 246.488345
F 33.403273 7.717749 6.871328
F 33.022303 7.717749 28.697111
F 32.641332 7.717749 50.522893
F 32.260362 7.717749 72.348676
F 31.879391 7.717749 94.174459
F 31.498421 7.717749 116.000241
F 31.117450 7.717749 137.826024
F 30.736480 7.717749 159.651807
F 30.355509 7.717749 181.477589
F 29.974539 7.717749 203.303373
F 29.593569 7.717749 225.129155
F 29.212598 7.717749 246.954937
F 33.403273 30.871007 6.871328
F 33.022303 30.871007 28.697111
F 32.641332 30.871007 50.522893
F 32.260362 30.871007 72.348676
F 31.879391 30.871007 94.174459
F 31.498421 30.871007 116.000241
F 31.117450 30.871007 137.826024
F 30.736480 30.871007 159.651807
F 30.355509 30.871007 181.477589
F 29.974539 30.871007 203.303373
F 29.593569 30.871007 225.129155
F 29.212598 30.871007 246.954937
F 33.403273 54.024264 6.871328
F 33.022303 54.024264 28.697111
F 32.641332 54.024264 50.522893
F 32.260362 54.024264 72.348676
F 31.879391 54.024264 94.174459
F 31.498421 54.024264 116.000241
F 31.117450 54.024264 137.826024
F 30.736480 54.024264 159.651807
F 30.355509 54.024264 181.477589
F 29.974539 54.024264 203.303373
F 29.593569 54.024264 225.129155
F 29.212598 54.024264 246.954937
F 60.134304 7.717749 7.337920
F 59.753334 7.717749 29.163703
F 59.372363 7.717749 50.989485
F 58.991393 7.717749 72.815268
F 58.610422 7.717749 94.641051
F 58.229452 7.717749 116.466833
F 57.848481 7.717749 138.292616
F 57.467511 7.717749 160.118399
F 57.086541 7.717749 181.944181
F 56.705570 7.717749 203.769965
F 56.324600 7.717749 225.595747
F 55.943629 7.717749 247.421529
F 60.134304 30.871007 7.337920
F 59.753334 30.871007 29.163703
F 59.372363 30.871007 50.989485
F 58.991393 30.871007 72.815268
F 58.610422 30.871007 94.641051
F 58.229452 30.871007 116.466833
F 57.848481 30.871007 138.292616
F 57.467511 30.871007 160.118399
F 57.086541 30.871007 181.944181
F 56.705570 30.871007 203.769965
F 56.324600 30.871007 225.595747
F 55.943629 30.871007 247.421529
F 60.134304 54.024264 7.337920
F 59.753334 54.024264 29.163703
F 59.372363 54.024264 50.989485
F 58.991393 54.024264 72.815268
F 58.610422 54.024264 94.641051
F 58.229452 54.024264 116.466833
F 57.848481 54.024264 138.292616
F 57.467511 54.024264 160.118399
F 57.086541 54.024264 181.944181
F 56.705570 54.024264 203.769965
F 56.324600 54.024264 225.595747
F 55.943629 54.024264 247.421529
F 6.672242 15.435502 6.404737
F 6.291272 15.435502 28.230520
F 5.910301 15.435502 50.056303
F 5.529331 15.435502 71.882085
F 5.148360 15.435502 93.707868
F 4.767390 15.435502 115.533651
F 4.386419 15.435502 137.359434
F 4.005449 15.435502 159.185216
F 3.624478 15.435502 181.010999
F 3.243508 15.435502 202.836782
F 2.862537 15.435502 224.662564
F 2.481567 15.435502 246.488346
F 6.672242 38.588760 6.404737
F 6.291272 38.588760 28.230520
F 5.910301 38.588760 50.056303
F 5.529331 38.588760 71.882085
F 5.148360 38.588760 93.707868
F 4.767390 38.588760 115.533651
F 4.386419 38.588760 137.359434
F 4.005449 38.588760 159.185216
F 3.624478 38.588760 181.010999
F 3.243508 38.588760 202.836782
F 2.862537 38.588760 224.662564
F 2.481567 38.588760 246.488346
F 6.672242 61.742017 6.404737
F 6.291272 61.742017 28.230520
F 5.910301 61.742017 50.056303
F 5.529331 61.742017 71.882085
F 5.148360 61.742017 93.707868
F 4.767390 61.742017 115.533651
F 4.386419 61.742017 137.359434
F 4.005449 61.742017 159.185216
F 3.624478 61.742017 181.010999
F 3.243508 61.742017 202.836782
F 2.862537 61.742017 224.662564
F 2.481567 61.742017 246.488346
F 33.403273 15.435502 6.871329
F 33.022303 15.435502 28.697112
F 32.641332 15.435502 50.522894
F 32.260362 15.435502 72.348677
F 31.879391 15.435502 94.174460
F 31.498421 15.435502 116.000242
F 31.117450 15.435502 137.826026
F 30.736480 15.435502 159.651808
F 30.355509 15.435502 181.477590
F 29.974539 15.435502 203.303374
F 29.593569 15.435502 225.129156
F 29.212598 15.435502 246.954938
F 33.403273 38.588760 6.871329
F 33.022303 38.588760 28.697112
F 32.641332 38.588760 50.522894
F 32.260362 38.588760 72.348677
F 31.879391 38.588760 94.174460
F 31.498421 38.588760 116.000242
F 31.117450 38.588760 137.826026
F 30.736480 38.588760 159.651808
F 30.355509 38.588760 181.477590
F 29.974539 38.588760 203.303374
F 29.593569 38.588760 225.129156
F 29.212598 38.588760 246.954938
F 33.403273 61.742017 6.871329
F 33.022303 61.742017 28.697112
F 32.641332 61.742017 50.522894
F 32.260362 61.742017 72.348677
F 31.879391 61.742017 94.174460
F 31.498421 61.742017 116.000242
F 31.117450 61.742017 137.826026
F 30.736480 61.742017 159.651808
F 30.355509 61.742017 181.477590
F 29.974539 61.742017 203.303374
F 29.593569 61.742017 225.129156
F 29.212598 61.742017 246.954938
F 60.134304 15.435502 7.337921
F 59.753334 15.435502 29.163704
F 59.372363 15.435502 50.989486
F 58.991393 15.435502 72.815269
F 58.610422 15.435502 94.641052
F 58.229452 15.435502 116.466834
F 57.848481 15.435502 138.292618
F 57.467511 15.435502 160.118400
F 57.086541 15.435502 181.944182
F 56.705570 15.435502 203.769966
F 56.324600 15.435502 225.595748
F 55.943629 15.435502 247.421530
F 60.134304 38.588760 7.337921
F 59.753334 38.588760 29.163704
F 59.372363 38.588760 50.989486
F 58.991393 38.588760 72.815269
F 58.610422 38.588760 94.641052
F 58.229452 38.588760 116.466834
F 57.848481 38.588760 138.292618
F 57.467511 38.588760 160.118400
F 57.086541 38.588760 181.944182
F 56.705570 38.588760 203.769966
F 56.324600 38.588760 225.595748
F 55.943629 38.588760 247.421530
F 60.134304 61.742017 7.337921
F 59.753334 61.742017 29.163704
F 59.372363 61.742017 50.989486
F 58.991393 61.742017 72.815269
F 58.610422 61.742017 94.641052
F 58.229452 61.742017 116.466834
F 57.848481 61.742017 138.292618
F 57.467511 61.742017 160.118400
F 57.086541 61.742017 181.944182
F 56.705570 61.742017 203.769966
F 56.324600 61.742017 225.595748
F 55.943629 61.742017 247.421530
F 6.672242 0.000000 6.404736
F 6.291272 0.000000 28.230519
F 5.910301 0.000000 50.056302
F 5.529331 0.000000 71.882084
F 5.148360 0.000000 93.707867
F 4.767390 0.000000 115.533650
F 4.386419 0.000000 137.359433
F 4.005449 0.000000 159.185215
F 3.624478 0.000000 181.010998
F 3.243508 0.000000 202.836781
F 2.862537 0.000000 224.662563
F 2.481567 0.000000 246.488346
F 6.672242 23.153257 6.404736
F 6.291272 23.153257 28.230519
F 5.910301 23.153257 50.056302
F 5.529331 23.153257 71.882084
F 5.148360 23.153257 93.707867
F 4.767390 23.153257 115.533650
F 4.386419 23.153257 137.359433
F 4.005449 23.153257 159.185215
F 3.624478 23.153257 181.010998
F 3.243508 23.153257 202.836781
F 2.862537 23.153257 224.662563
F 2.481567 23.153257 246.488346
F 6.672242 46.306515 6.404736
F 6.291272 46.306515 28.230519
F 5.910301 46.306515 50.056302
F 5.529331 46.306515 71.882084
F 5.148360 46.306515 93.707867
F 4.767390 46.306515 115.533650
F 4.386419 46.306515 137.359433
F 4.005449 46.306515 159.185215
F 3.624478 46.306515 181.010998
F 3.243508 46.306515 202.836781
F 2.862537 46.306515 224.662563
F 2.481567 46.306515 246.488346
F 33.403273 0.000000 6.871328
F 33.022303 0.000000 28.697111
F 32.641332 0.000000 50.522893
F 32.260362 0.000000 72.348676
F 31.879391 0.000000 94.174459
F 31.498421 0.000000 116.000241
F 31.117450 0.000000 137.826025
F 30.736480 0.000000 159.651807
F 30.355509 0.000000 181.477589
F 29.974539 0.000000 203.303373
F 29.593569 0.000000 225.129155
F 29.212598 0.000000 246.954938
F 33.403273 23.153257 6.871328
F 33.022303 23.153257 28.697111
F 32.641332 23.153257 50.522893
F 32.260362 23.153257 72.348676
F 31.879391 23.153257 94.174459
F 31.498421 23.153257 116.000241
F 31.117450 23.153257 137.826025
F 30.736480 23.153257 159.651807
F 30.355509 23.153257 181.477589
F 29.974539 23.153257 203.303373
F 29.593569 23.153257 225.129155
F 29.212598 23.153257 246.954938
F 33.403273 46.306515 6.871328
F 33.022303 46.306515 28.697111
F 32.641332 46.306515 50.522893
F 32.260362 46.306515 72.348676
F 31.879391 46.306515 94.174459
F 31.498421 46.306515 116.000241
F 31.117450 46.306515 137.826025
F 30.736480 46.306515 159.651807
F 30.355509 46.306515 181.477589
F 29.974539 46.306515 203.303373
F 29.593569 46.306515 225.129155
F 29.212598 46.306515 246.954938
F 60.134304 0.000000 7.337920
F 59.753334 0.000000 29.163703
F 59.372363 0.000000 50.989485
F 58.991393 0.000000 72.815268
F 58.610422 0.000000 94.641051
F 58.229452 0.000000 116.466833
F 57.848481 0.000000 138.292617
F 57.467511 0.000000 160.118399
F 57.086541 0.000000 181.944181
F 56.705570 0.000000 203.769965
F 56.324600 0.000000 225.595747
F 55.943629 0.000000 247.421530
F 60.134304 23.153257 7.337920
F 59.753334 23.153257 29.163703
F 59.372363 23.153257 50.989485
F 58.991393 23.153257 72.815268
F 58.610422 23.153257 94.641051
F 58.229452 23.153257 116.466833
F 57.848481 23.153257 138.292617
F 57.467511 23.153257 160.118399
F 57.086541 23.153257 181.944181
F 56.705570 23.153257 203.769965
F 56.324600 23.153257 225.595747
F 55.943629 23.153257 247.421530
F 60.134304 46.306515 7.337920
F 59.753334 46.306515 29.163703
F 59.372363 46.306515 50.989485
F 58.991393 46.306515 72.815268
F 58.610422 46.306515 94.641051
F 58.229452 46.306515 116.466833
F 57.848481 46.306515 138.292617
F 57.467511 46.306515 160.118399
F 57.086541 46.306515 181.944181
F 56.705570 46.306515 203.769965
F 56.324600 46.306515 225.595747
F 55.943629 46.306515 247.421530
F 15.582582 7.717750 6.560267
F 15.201611 7.717750 28.386050
F 14.820641 7.717750 50.211832
F 14.439670 7.717750 72.037615
F 14.058700 7.717750 93.863398
F 13.677729 7.717750 115.689181
F 13.296759 7.717750 137.514963
F 12.915789 7.717750 159.340746
F 12.534818 7.717750 181.166529
F 12.153848 7.717750 202.992311
F 11.772877 7.717750 224.818095
F 11.391907 7.717750 246.643877
F 15.582582 30.871007 6.560267
F 15.201611 30.871007 28.386050
F 14.820641 30.871007 50.211832
F 14.439670 30.871007 72.037615
F 14.058700 30.871007 93.863398
F 13.677729 30.871007 115.689181
F 13.296759 30.871007 137.514963
F 12.915789 30.871007 159.340746
F 12.534818 30.871007 181.166529
F 12.153848 30.871007 202.992311
F 11.772877 30.871007 224.818095
F 11.391907 30.871007 246.643877
F 15.582582 54.024265 6.560267
F 15.201611 54.024265 28.386050
F 14.820641 54.024265 50.211832
F 14.439670 54.024265 72.037615
F 14.058700 54.024265 93.863398
F 13.677729 54.024265 115.689181
F 13.296759 54.024265 137.514963
F 12.915789 54.024265 159.340746
F 12.534818 54.024265 181.166529
F 12.153848 54.024265 202.992311
F 11.772877 54.024265 224.818095
F 11.391907 54.024265 246.643877
F 42.313613 7.717750 7.026859
F 41.932642 7.717750 28.852642
F 41.551672 7.717750 50.678424
F 41.170701 7.717750 72.504207
F 40.789731 7.717750 94.329990
F 40.408761 7.717750 116.155773
F 40.027790 7.717750 137.981555
F 39.646820 7.717750 159.807338
F 39.265849 7.717750 181.633121
F 38.884879 7.717750 203.458903
F 38.503908 7.717750 225.284687
F 38.122938 7.717750 247.110469
F 42.313613 30.871007 7.026859
F 41.932642 30.871007 28.852642
F 41.551672 30.871007 50.678424
F 41.170701 30.871007 72.504207
F 40.789731 30.871007 94.329990
F 40.408761 30.871007 116.155773
F 40.027790 30.871007 137.981555
F 39.646820 30.871007 159.807338
F 39.265849 30.871007 181.633121
F 38.884879 30.871007 203.458903
F 38.503908 30.871007 225.284687
F 38.122938 30.871007 247.110469
F 42.313613 54.024265 7.026859
F 41.932642 54.024265 28.852642
F 41.551672 54.024265 50.678424
F 41.170701 54.024265 72.504207
F 40.789731 54.024265 94.329990
F 40.408761 54.024265 116.155773
F 40.027790 54.024265 137.981555
F 39.646820 54.024265 159.807338
F 39.265849 54.024265 181.633121
F 38.884879 54.024265 203.458903
F 38.503908 54.024265 225.284687
F 38.122938 54.024265 247.110469
F 65.234939 7.717750 225.751278
F 64.853969 7.717750 247.577061
F 65.234939 30.871007 225.751278
F 64.853969 30.871007 247.577061
F 65.234939 54.024265 225.751278
F 64.853969 54.024265 247.577061
F 15.582582 15.435503 6.560268
F 15.201611 15.435503 28.386051
F 14.820641 15.435503 50.211833
F 14.439670 15.435503 72.037616
F 14.058700 15.435503 93.863399
F 13.677729 15.435503 115.689182
F 13.296759 15.435503 137.514964
F 12.915788 15.435503 159.340747
F 12.534818 15.435503 181.166530
F 12.153848 15.435503 202.992312
F 11.772877 15.435503 224.818096
F 11.391907 15.435503 246.643878
F 15.582582 38.588760 6.560268
F 15.201611 38.588760 28.386051
F 14.820641 38.588760 50.211833
F 14.439670 38.588760 72.037616
F 14.058700 38.588760 93.863399
F 13.677729 38.588760 115.689182
F 13.296759 38.588760 137.514964
F 12.915788 38.588760 159.340747
F 12.534818 38.588760 181.166530
F 12.153848 38.588760 202.992312
F 11.772877 38.588760 224.818096
F 11.391907 38.588760 246.643878
F 15.582582 61.742018 6.560268
F 15.201611 61.742018 28.386051
F 14.820641 61.742018 50.211833
F 14.439670 61.742018 72.037616
F 14.058700 61.742018 93.863399
F 13.677729 61.742018 115.689182
F 13.296759 61.742018 137.514964
F 12.915788 61.742018 159.340747
F 12.534818 61.742018 181.166530
F 12.153848 61.742018 202.992312
F 11.772877 61.742018 224.818096
F 11.391907 61.742018 246.643878
F 42.313613 15.435503 7.026860
F 41.932642 15.435503 28.852643
F 41.551672 15.435503 50.678425
F 41.170701 15.435503 72.504208
F 40.789731 15.435503 94.329991
F 40.408760 15.435503 116.155774
F 40.027790 15.435503 137.981556
F 39.646820 15.435503 159.807339
F 39.265849 15.435503 181.633122
F 38.884879 15.435503 203.458904
F 38.503908 15.435503 225.284688
F 38.122938 15.435503 247.110470
F 42.313613 38.588760 7.026860
F 41.932642 38.588760 28.852643
F 41.551672 38.588760 50.678425
F 41.170701 38.588760 72.504208
F 40.789731 38.588760 94.329991
F 40.408760 38.588760 116.155774
F 40.027790 38.588760 137.981556
F 39.646820 38.588760 159.807339
F 39.265849 38.588760 181.633122
F 38.884879 38.588760 203.458904
F 38.503908 38.588760 225.284688
F 38.122938 38.588760 247.110470
F 42.313613 61.742018 7.026860
F 41.932642 61.742018 28.852643
F 41.551672 61.742018 50.678425
F 41.170701 61.742018 72.504208
F 40.789731 61.742018 94.329991
F 40.408760 61.742018 116.155774
F 40.027790 61.742018 137.981556
F 39.646820 61.742018 159.807339
F 39.265849 61.742018 181.633122
F 38.884879 61.742018 203.458904
F 38.503908 61.742018 225.284688
F 38.122938 61.742018 247.110470
F 65.234939 15.435503 225.751279
F 64.853969 15.435503 247.577062
F 65.234939 38.588760 225.751279
F 64.853969 38.588760 247.577062
F 65.234939 61.742018 225.751279
F 64.853969 61.742018 247.577062
F 15.582582 0.000000 6.560267
F 15.201611 0.000000 28.386050
F 14.820641 0.000000 50.211832
F 14.439670 0.000000 72.037615
F 14.058700 0.000000 93.863398
F 13.677729 0.000000 115.689181
F 13.296759 0.000000 137.514963
F 12.915789 0.000000 159.340746
F 12.534818 0.000000 181.166529
F 12.153848 0.000000 202.992311
F 11.772877 0.000000 224.818095
F 11.391907 0.000000 246.643877
F 15.582582 23.153258 6.560267
F 15.201611 23.153258 28.386050
F 14.820641 23.153258 50.211832
F 14.439670 23.153258 72.037615
F 14.058700 23.153258 93.863398
F 13.677729 23.153258 115.689181
F 13.296759 23.153258 137.514963
F 12.915789 23.153258 159.340746
F 12.534818 23.153258 181.166529
F 12.153848 23.153258 202.992311
F 11.772877 23.153258 224.818095
F 11.391907 23.153258 246.643877
F 15.582582 46.306515 6.560267
F 15.201611 46.306515 28.386050
F 14.820641 46.306515 50.211832
F 14.439670 46.306515 72.037615
F 14.058700 46.306515 93.863398
F 13.677729 46.306515 115.689181
F 13.296759 46.306515 137.514963
F 12.915789 46.306515 159.340746
F 12.534818 46.306515 181.166529
F 12.153848 46.306515 202.992311
F 11.772877 46.306515 224.818095
F 11.391907 46.306515 246.643877
F 42.313613 0.000000 7.026859
F 41.932642 0.000000 28.852642
F 41.551672 0.000000 50.678424
F 41.170701 0.000000 72.504207
F 40.789731 0.000000 94.329990
F 40.408761 0.000000 116.155773
F 40.027790 0.000000 137.981555
F 39.646820 0.000000 159.807338
F 39.265849 0.000000 181.633121
F 38.884879 0.000000 203.458903
F 38.503908 0.000000 225.284687
F 38.122938 0.000000 247.110469
F 42.313613 23.153258 7.026859
F 41.932642 23.153258 28.852642
F 41.551672 23.153258 50.678424
F 41.170701 23.153258 72.504207
F 40.789731 23.153258 94.329990
F 40.408761 23.153258 116.155773
F 40.027790 23.153258 137.981555
F 39.646820 23.153258 159.807338
F 39.265849 23.153258 181.633121
F 38.884879 23.153258 203.458903
F 38.503908 23.153258 225.284687
F 38.122938 23.153258 247.110469
F 42.313613 46.306515 7.026859
F 41.932642 46.306515 28.852642
F 41.551672 46.306515 50.678424
F 41.170701 46.306515 72.504207
F 40.789731 46.306515 94.329990
F 40.408761 46.306515 116.155773
F 40.027790 46.306515 137.981555
F 39.646820 46.306515 159.807338
F 39.265849 46.306515 181.633121
F 38.884879 46.306515 203.458903
F 38.503908 46.306515 225.284687
F 38.122938 46.306515 247.110469
F 65.234939 0.000000 225.751278
F 64.853969 0.000000 247.577061
F 65.234939 23.153258 225.751278
F 64.853969 23.153258 247.577061
F 65.234939 46.306515 225.751278
F 64.853969 46.306515 247.577061
F 24.492930 7.717751 6.715798
F 24.111960 7.717751 28.541582
F 23.730989 7.717751 50.367364
F 23.350019 7.717751 72.193147
F 22.969049 7.717751 94.018929
F 22.588078 7.717751 115.844712
F 22.207108 7.717751 137.670495
F 21.826137 7.717751 159.496277
F 21.445167 7.717751 181.322060
F 21.064196 7.717751 203.147843
F 20.683226 7.717751 224.973625
F 20.302255 7.717751 246.799409
F 24.492930 30.871008 6.715798
F 24.111960 30.871008 28.541582
F 23.730989 30.871008 50.367364
F 23.350019 30.871008 72.193147
F 22.969049 30.871008 94.018929
F 22.588078 30.871008 115.844712
F 22.207108 30.871008 137.670495
F 21.826137 30.871008 159.496277
F 21.445167 30.871008 181.322060
F 21.064196 30.871008 203.147843
F 20.683226 30.871008 224.973625
F 20.302255 30.871008 246.799409
F 24.492930 54.024266 6.715798
F 24.111960 54.024266 28.541582
F 23.730989 54.024266 50.367364
F 23.350019 54.024266 72.193147
F 22.969049 54.024266 94.018929
F 22.588078 54.024266 115.844712
F 22.207108 54.024266 137.670495
F 21.826137 54.024266 159.496277
F 21.445167 54.024266 181.322060
F 21.064196 54.024266 203.147843
F 20.683226 54.024266 224.973625
F 20.302255 54.024266 246.799409
F 51.223961 7.717751 7.182390
F 50.842991 7.717751 29.008173
F 50.462021 7.717751 50.833956
F 50.081050 7.717751 72.659739
F 49.700080 7.717751 94.485521
F 49.319109 7.717751 116.311304
F 48.938139 7.717751 138.137087
F 48.557168 7.717751 159.962869
F 48.176198 7.717751 181.788652
F 47.795227 7.717751 203.614435
F 47.414257 7.717751 225.440217
F 47.033286 7.717751 247.266001
F 51.223961 30.871008 7.182390
F 50.842991 30.871008 29.008173
F 50.462021 30.871008 50.833956
F 50.081050 30.871008 72.659739
F 49.700080 30.871008 94.485521
F 49.319109 30.871008 116.311304
F 48.938139 30.871008 138.137087
F 48.557168 30.871008 159.962869
F 48.176198 30.871008 181.788652
F 47.795227 30.871008 203.614435
F 47.414257 30.871008 225.440217
F 47.033286 30.871008 247.266001
F 51.223961 54.024266 7.182390
F 50.842991 54.024266 29.008173
F 50.462021 54.024266 50.833956
F 50.081050 54.024266 72.659739
F 49.700080 54.024266 94.485521
F 49.319109 54.024266 116.311304
F 48.938139 54.024266 138.137087
F 48.557168 54.024266 159.962869
F 48.176198 54.024266 181.788652
F 47.795227 54.024266 203.614435
F 47.414257 54.024266 225.440217
F 47.033286 54.024266 247.266001
F 24.492930 15.435503 6.715799
F 24.111960 15.435503 28.541583
F 23.730989 15.435503 50.367365
F 23.350019 15.435503 72.193148
F 22.969049 15.435503 94.018930
F 22.588078 15.435503 115.844713
F 22.207108 15.435503 137.670496
F 21.826137 15.435503 159.496278
F 21.445167 15.435503 181.322062
F 21.064196 15.435503 203.147844
F 20.683226 15.435503 224.973626
F 20.302255 15.435503 246.799410
F 24.492930 38.588761 6.715799
F 24.111960 38.588761 28.541583
F 23.730989 38.588761 50.367365
F 23.350019 38.588761 72.193148
F 22.969049 38.588761 94.018930
F 22.588078 38.588761 115.844713
F 22.207108 38.588761 137.670496
F 21.826137 38.588761 159.496278
F 21.445167 38.588761 181.322062
F 21.064196 38.588761 203.147844
F 20.683226 38.588761 224.973626
F 20.302255 38.588761 246.799410
F 24.492930 61.742018 6.715799
F 24.111960 61.742018 28.541583
F 23.730989 61.742018 50.367365
F 23.350019 61.742018 72.193148
F 22.969049 61.742018 94.018930
F 22.588078 61.742018 115.844713
F 22.207108 61.742018 137.670496
F 21.826137 61.742018 159.496278
F 21.445167 61.742018 181.322062
F 21.064196 61.742018 203.147844
F 20.683226 61.742018 224.973626
F 20.302255 61.742018 246.799410
F 51.223961 15.435503 7.182391
F 50.842991 15.435503 29.008174
F 50.462021 15.435503 50.833957
F 50.081050 15.435503 72.659740
F 49.700080 15.435503 94.485522
F 49.319109 15.435503 116.311305
F 48.938139 15.435503 138.137088
F 48.557168 15.435503 159.962870
F 48.176198 15.435503 181.788654
F 47.795227 15.435503 203.614436
F 47.414257 15.435503 225.440218
F 47.033286 15.435503 247.266002
F 51.223961 38.588761 7.182391
F 50.842991 38.588761 29.008174
F 50.462021 38.588761 50.833957
F 50.081050 38.588761 72.659740
F 49.700080 38.588761 94.485522
F 49.319109 38.588761 116.311305
F 48.938139 38.588761 138.137088
F 48.557168 38.588761 159.962870
F 48.176198 38.588761 181.788654
F 47.795227 38.588761 203.614436
F 47.414257 38.588761 225.440218
F 47.033286 38.588761 247.266002
F 51.223961 61.742018 7.182391
F 50.842991 61.742018 29.008174
F 50.462021 61.742018 50.833957
F 50.081050 61.742018 72.659740
F 49.700080 61.742018 94.485522
F 49.319109 61.742018 116.311305
F 48.938139 61.742018 138.137088
F 48.557168 61.742018 159.962870
F 48.176198 61.742018 181.788654
F 47.795227 61.742018 203.614436
F 47.414257 61.742018 225.440218
F 47.033286 61.742018 247.266002
F 24.492930 0.000001 6.715798
F 24.111960 0.000001 28.541582
F 23.730989 0.000001 50.367364
F 23.350019 0.000001 72.193147
F 22.969049 0.000001 94.018929
F 22.588078 0.000001 115.844712
F 22.207108 0.000001 137.670495
F 21.826137 0.000001 159.496277
F 21.445167 0.000001 181.322061
F 21.064196 0.000001 203.147843
F 20.683226 0.000001 224.973625
F 20.302255 0.000001 246.799409
F 24.492930 23.153259 6.715798
F 24.111960 23.153259 28.541582
F 23.730989 23.153259 50.367364
F 23.350019 23.153259 72.193147
F 22.969049 23.153259 94.018929
F 22.588078 23.153259 115.844712
F 22.207108 23.153259 137.670495
F 21.826137 23.153259 159.496277
F 21.445167 23.153259 181.322061
F 21.064196 23.153259 203.147843
F 20.683226 23.153259 224.973625
F 20.302255 23.153259 246.799409
F 24.492930 46.306516 6.715798
F 24.111960 46.306516 28.541582
F 23.730989 46.306516 50.367364
F 23.350019 46.306516 72.193147
F 22.969049 46.306516 94.018929
F 22.588078 46.306516 115.844712
F 22.207108 46.306516 137.670495
F 21.826137 46.306516 159.496277
F 21.445167 46.306516 181.322061
F 21.064196 46.306516 203.147843
F 20.683226 46.306516 224.973625
F 20.302255 46.306516 246.799409
F 51.223961 0.000001 7.182390
F 50.842991 0.000001 29.008173
F 50.462021 0.000001 50.833956
F 50.081050 0.000001 72.659739
F 49.700080 0.000001 94.485521
F 49.319109 0.000001 116.311304
F 48.938139 0.000001 138.137087
F 48.557168 0.000001 159.962869
F 48.176198 0.000001 181.788653
F 47.795227 0.000001 203.614435
F 47.414257 0.000001 225.440217
F 47.033286 0.000001 247.266001
F 51.223961 23.153259 7.182390
F 50.842991 23.153259 29.008173
F 50.462021 23.153259 50.833956
F 50.081050 23.153259 72.659739
F 49.700080 23.153259 94.485521
F 49.319109 23.153259 116.311304
F 48.938139 23.153259 138.137087
F 48.557168 23.153259 159.962869
F 48.176198 23.153259 181.788653
F 47.795227 23.153259 203.614435
F 47.414257 23.153259 225.440217
F 47.033286 23.153259 247.266001
F 51.223961 46.306516 7.182390
F 50.842991 46.306516 29.008173
F 50.462021 46.306516 50.833956
F 50.081050 46.306516 72.659739
F 49.700080 46.306516 94.485521
F 49.319109 46.306516 116.311304
F 48.938139 46.306516 138.137087
F 48.557168 46.306516 159.962869
F 48.176198 46.306516 181.788653
F 47.795227 46.306516 203.614435
F 47.414257 46.306516 225.440217
F 47.033286 46.306516 247.266001
F 8.963334 1.286291 2.805989
F 8.582363 1.286291 24.631771
F 8.201393 1.286291 46.457555
F 7.820422 1.286291 68.283337
F 7.439452 1.286291 90.109119
F 7.058481 1.286291 111.934903
F 6.677511 1.286291 133.760685
F 6.296541 1.286291 155.586468
F 5.915570 1.286291 177.412250
F 5.534600 1.286291 199.238033
F 5.153629 1.286291 221.063816
F 4.772659 1.286291 242.889598
F 8.963334 24.439548 2.805989
F 8.582363 24.439548 24.631771
F 8.201393 24.439548 46.457555
F 7.820422 24.439548 68.283337
F 7.439452 24.439548 90.109119
F 7.058481 24.439548 111.934903
F 6.677511 24.439548 133.760685
F 6.296541 24.439548 155.586468
F 5.915570 24.439548 177.412250
F 5.534600 24.439548 199.238033
F 5.153629 24.439548 221.063816
F 4.772659 24.439548 242.889598
F 8.963334 47.592806 2.805989
F 8.582363 47.592806 24.631771
F 8.201393 47.592806 46.457555
F 7.820422 47.592806 68.283337
F 7.439452 47.592806 90.109119
F 7.058481 47.592806 111.934903
F 6.677511 47.592806 133.760685
F 6.296541 47.592806 155.586468
F 5.915570 47.592806 177.412250
F 5.534600 47.592806 199.238033
F 5.153629 47.592806 221.063816
F 4.772659 47.592806 242.889598
F 35.694366 1.286291 3.272581
F 35.313395 1.286291 25.098363
F 34.932425 1.286291 46.924146
F 34.551454 1.286291 68.749929
F 34.170484 1.286291 90.575711
F 33.789514 1.286291 112.401494
F 33.408543 1.286291 134.227277
F 33.027573 1.286291 156.053060
F 32.646602 1.286291 177.878842
F 32.265632 1.286291 199.704625
F 31.884661 1.286291 221.530408
F 31.503691 1.286291 243.356190
F 35.694366 24.439548 3.272581
F 35.313395 24.439548 25.098363
F 34.932425 24.439548 46.924146
F 34.551454 24.439548 68.749929
F 34.170484 24.439548 90.575711
F 33.789514 24.439548 112.401494
F 33.408543 24.439548 134.227277
F 33.027573 24.439548 156.053060
F 32.646602 24.439548 177.878842
F 32.265632 24.439548 199.704625
F 31.884661 24.439548 221.530408
F 31.503691 24.439548 243.356190
F 35.694366 47.592806 3.272581
F 35.313395 47.592806 25.098363
F 34.932425 47.592806 46.924146
F 34.551454 47.592806 68.749929
F 34.170484 47.592806 90.575711
F 33.789514 47.592806 112.401494
F 33.408543 47.592806 134.227277
F 33.027573 47.592806 156.053060
F 32.646602 47.592806 177.878842
F 32.265632 47.592806 199.704625
F 31.884661 47.592806 221.530408
F 31.503691 47.592806 243.356190
F 62.425397 1.286291 3.739173
F 62.044427 1.286291 25.564955
F 61.663456 1.286291 47.390738
F 61.282486 1.286291 69.216521
F 60.901515 1.286291 91.042303
F 60.520545 1.286291 112.868086
F 60.139574 1.286291 134.693869
F 59.758604 1.286291 156.519652
F 59.377633 1.286291 178.345434
F 58.996663 1.286291 200.171217
F 58.615692 1.286291 221.997000
F 58.234722 1.286291 243.822782
F 62.425397 24.439548 3.739173
F 62.044427 24.439548 25.564955
F 61.663456 24.439548 47.390738
F 61.282486 24.439548 69.216521
F 60.901515 24.439548 91.042303
F 60.520545 24.439548 112.868086
F 60.139574 24.439548 134.693869
F 59.758604 24.439548 156.519652
F 59.377633 24.439548 178.345434
F 58.996663 24.439548 200.171217
F 58.615692 24.439548 221.997000
F 58.234722 24.439548 243.822782
F 62.425397 47.592806 3.739173
F 62.044427 47.592806 25.564955
F 61.663456 47.592806 47.390738
F 61.282486 47.592806 69.216521
F 60.901515 47.592806 91.042303
F 60.520545 47.592806 112.868086
F 60.139574 47.592806 134.693869
F 59.758604 47.592806 156.519652
F 59.377633 47.592806 178.345434
F 58.996663 47.592806 200.171217
F 58.615692 47.592806 221.997000
F 58.234722 47.592806 243.822782
F 8.963334 9.004040 2.805989
F 8.582363 9.004040 24.631771
F 8.201393 9.004040 46.457555
F 7.820422 9.004040 68.283337
F 7.439452 9.004040 90.109119
F 7.058481 9.004040 111.934903
F 6.677511 9.004040 133.760685
F 6.296541 9.004040 155.586468
F 5.915570 9.004040 177.412250
F 5.534600 9.004040 199.238033
F 5.153629 9.004040 221.063816
F 4.772659 9.004040 242.889598
F 8.963334 32.157298 2.805989
F 8.582363 32.157298 24.631771
F 8.201393 32.157298 46.457555
F 7.820422 32.157298 68.283337
F 7.439452 32.157298 90.109119
F 7.058481 32.157298 111.934903
F 6.677511 32.157298 133.760685
F 6.296541 32.157298 155.586468
F 5.915570 32.157298 177.412250
F 5.534600 32.157298 199.238033
F 5.153629 32.157298 221.063816
F 4.772659 32.157298 242.889598
F 8.963334 55.310555 2.805989
F 8.582363 55.310555 24.631771
F 8.201393 55.310555 46.457555
F 7.820422 55.310555 68.283337
F 7.439452 55.310555 90.109119
F 7.058481 55.310555 111.934903
F 6.677511 55.310555 133.760685
F 6.296541 55.310555 155.586468
F 5.915570 55.310555 177.412250
F 5.534600 55.310555 199.238033
F 5.153629 55.310555 221.063816
F 4.772659 55.310555 242.889598
F 35.694366 9.004040 3.272581
F 35.313395 9.004040 25.098363
F 34.932425 9.004040 46.924146
F 34.551454 9.004040 68.749929
F 34.170484 9.004040 90.575711
F 33.789514 9.004040 112.401494
F 33.408543 9.004040 134.227277
F 33.027573 9.004040 156.053060
F 32.646602 9.004040 177.878842
F 32.265632 9.004040 199.704625
F 31.884661 9.004040 221.530408
F 31.503691 9.004040 243.356190
F 35.694366 32.157298 3.272581
F 35.313395 32.157298 25.098363
F 34.932425 32.157298 46.924146
F 34.551454 32.157298 68.749929
F 34.170484 32.157298 90.575711
F 33.789514 32.157298 112.401494
F 33.408543 32.157298 134.227277
F 33.027573 32.157298 156.053060
F 32.646602 32.157298 177.878842
F 32.265632 32.157298 199.704625
F 31.884661 32.157298 221.530408
F 31.503691 32.157298 243.356190
F 35.694366 55.310555 3.272581
F 35.313395 55.310555 25.098363
F 34.932425 55.310555 46.924146
F 34.551454 55.310555 68.749929
F 34.170484 55.310555 90.575711
F 33.789514 55.310555 112.401494
F 33.408543 55.310555 134.227277
F 33.027573 55.310555 156.053060
F 32.646602 55.310555 177.878842
F 32.265632 55.310555 199.704625
F 31.884661 55.310555 221.530408
F 31.503691 55.310555 243.356190
F 62.425397 9.004040 3.739173
F 62.044427 9.004040 25.564955
F 61.663456 9.004040 47.390738
F 61.282486 9.004040 69.216521
F 60.901515 9.004040 91.042303
F 60.520545 9.004040 112.868086
F 60.139574 9.004040 134.693869
F 59.758604 9.004040 156.519652
F 59.377633 9.004040 178.345434
F 58.996663 9.004040 200.171217
F 58.615692 9.004040 221.997000
F 58.234722 9.004040 243.822782
F 62.425397 32.157298 3.739173
F 62.044427 32.157298 25.564955
F 61.663456 32.157298 47.390738
F 61.282486 32.157298 69.216521
F 60.901515 32.157298 91.042303
F 60.520545 32.157298 112.868086
F 60.139574 32.157298 134.693869
F 59.758604 32.157298 156.519652
F 59.377633 32.157298 178.345434
F 58.996663 32.157298 200.171217
F 58.615692 32.157298 221.997000
F 58.234722 32.157298 243.822782
F 62.425397 55.310555 3.739173
F 62.044427 55.310555 25.564955
F 61.663456 55.310555 47.390738
F 61.282486 55.310555 69.216521
F 60.901515 55.310555 91.042303
F 60.520545 55.310555 112.868086
F 60.139574 55.310555 134.693869
F 59.758604 55.310555 156.519652
F 59.377633 55.310555 178.345434
F 58.996663 55.310555 200.171217
F 58.615692 55.310555 221.997000
F 58.234722 55.310555 243.822782
F 8.963334 16.721795 2.805990
F 8.582363 16.721795 24.631772
F 8.201393 16.721795 46.457555
F 7.820422 16.721795 68.283338
F 7.439452 16.721795 90.109120
F 7.058481 16.721795 111.934904
F 6.677511 16.721795 133.760686
F 6.296541 16.721795 155.586468
F 5.915570 16.721795 177.412251
F 5.534600 16.721795 199.238034
F 5.153629 16.721795 221.063817
F 4.772659 16.721795 242.889599
F 8.963334 39.875053 2.805990
F 8.582363 39.875053 24.631772
F 8.201393 39.875053 46.457555
F 7.820422 39.875053 68.283338
F 7.439452 39.875053 90.109120
F 7.058481 39.875053 111.934904
F 6.677511 39.875053 133.760686
F 6.296541 39.875053 155.586468
F 5.915570 39.875053 177.412251
F 5.534600 39.875053 199.238034
F 5.153629 39.875053 221.063817
F 4.772659 39.875053 242.889599
F 8.963334 63.028310 2.805990
F 8.582363 63.028310 24.631772
F 8.201393 63.028310 46.457555
F 7.820422 63.028310 68.283338
F 7.439452 63.028310 90.109120
F 7.058481 63.028310 111.934904
F 6.677511 63.028310 133.760686
F 6.296541 63.028310 155.586468
F 5.915570 63.028310 177.412251
F 5.534600 63.028310 199.238034
F 5.153629 63.028310 221.063817
F 4.772659 63.028310 242.889599
F 35.694366 16.721795 3.272582
F 35.313395 16.721795 25.098364
F 34.932425 16.721795 46.924146
F 34.551454 16.721795 68.749930
F 34.170484 16.721795 90.575712
F 33.789514 16.721795 112.401495
F 33.408543 16.721795 134.227278
F 33.027573 16.721795 156.053060
F 32.646602 16.721795 177.878843
F 32.265632 16.721795 199.704626
F 31.884661 16.721795 221.530409
F 31.503691 16.721795 243.356191
F 35.694366 39.875053 3.272582
F 35.313395 39.875053 25.098364
F 34.932425 39.875053 46.924146
F 34.551454 39.875053 68.749930
F 34.170484 39.875053 90.575712
F 33.789514 39.875053 112.401495
F 33.408543 39.875053 134.227278
F 33.027573 39.875053 156.053060
F 32.646602 39.875053 177.878843
F 32.265632 39.875053 199.704626
F 31.884661 39.875053 221.530409
F 31.503691 39.875053 243.356191
F 35.694366 63.028310 3.272582
F 35.313395 63.028310 25.098364
F 34.932425 63.028310 46.924146
F 34.551454 63.028310 68.749930
F 34.170484 63.028310 90.575712
F 33.789514 63.028310 112.401495
F 33.408543 63.028310 134.227278
F 33.027573 63.028310 156.053060
F 32.646602 63.028310 177.878843
F 32.265632 63.028310 199.704626
F 31.884661 63.028310 221.530409
F 31.503691 63.028310 243.356191
F 62.425397 16.721795 3.739174
F 62.044426 16.721795 25.564956
F 61.663456 16.721795 47.390738
F 61.282486 16.721795 69.216522
F 60.901515 16.721795 91.042304
F 60.520545 16.721795 112.868087
F 60.139574 16.721795 134.693870
F 59.758604 16.721795 156.519652
F 59.377633 16.721795 178.345435
F 58.996663 16.721795 200.171218
F 58.615692 16.721795 221.997001
F 58.234722 16.721795 243.822783
F 62.425397 39.875053 3.739174
F 62.044426 39.875053 25.564956
F 61.663456 39.875053 47.390738
F 61.282486 39.875053 69.216522
F 60.901515 39.875053 91.042304
F 60.520545 39.875053 112.868087
F 60.139574 39.875053 134.693870
F 59.758604 39.875053 156.519652
F 59.377633 39.875053 178.345435
F 58.996663 39.875053 200.171218
F 58.615692 39.875053 221.997001
F 58.234722 39.875053 243.822783
F 62.425397 63.028310 3.739174
F 62.044426 63.028310 25.564956
F 61.663456 63.028310 47.390738
F 61.282486 63.028310 69.216522
F 60.901515 63.028310 91.042304
F 60.520545 63.028310 112.868087
F 60.139574 63.028310 134.693870
F 59.758604 63.028310 156.519652
F 59.377633 63.028310 178.345435
F 58.996663 63.028310 200.171218
F 58.615692 63.028310 221.997001
F 58.234722 63.028310 243.822783
F 17.873676 1.286290 2.961520
F 17.492706 1.286290 24.787303
F 17.111736 1.286290 46.613085
F 16.730765 1.286290 68.438867
F 16.349795 1.286290 90.264651
F 15.968824 1.286290 112.090433
F 15.587854 1.286290 133.916216
F 15.206883 1.286290 155.741999
F 14.825913 1.286290 177.567781
F 14.444942 1.286290 199.393564
F 14.063972 1.286290 221.219347
F 13.683001 1.286290 243.045130
F 17.873676 24.439548 2.961520
F 17.492706 24.439548 24.787303
F 17.111736 24.439548 46.613085
F 16.730765 24.439548 68.438867
F 16.349795 24.439548 90.264651
F 15.968824 24.439548 112.090433
F 15.587854 24.439548 133.916216
F 15.206883 24.439548 155.741999
F 14.825913 24.439548 177.567781
F 14.444942 24.439548 199.393564
F 14.063972 24.439548 221.219347
F 13.683001 24.439548 243.045130
F 17.873676 47.592806 2.961520
F 17.492706 47.592806 24.787303
F 17.111736 47.592806 46.613085
F 16.730765 47.592806 68.438867
F 16.349795 47.592806 90.264651
F 15.968824 47.592806 112.090433
F 15.587854 47.592806 133.916216
F 15.206883 47.592806 155.741999
F 14.825913 47.592806 177.567781
F 14.444942 47.592806 199.393564
F 14.063972 47.592806 221.219347
F 13.683001 47.592806 243.045130
F 44.604708 1.286290 3.428111
F 44.223737 1.286290 25.253895
F 43.842767 1.286290 47.079677
F 43.461796 1.286290 68.905459
F 43.080826 1.286290 90.731243
F 42.699855 1.286290 112.557025
F 42.318885 1.286290 134.382808
F 41.937914 1.286290 156.208591
F 41.556944 1.286290 178.034373
F 41.175973 1.286290 199.860156
F 40.795003 1.286290 221.685939
F 40.414033 1.286290 243.511722
F 44.604708 24.439548 3.428111
F 44.223737 24.439548 25.253895
F 43.842767 24.439548 47.079677
F 43.461796 24.439548 68.905459
F 43.080826 24.439548 90.731243
F 42.699855 24.439548 112.557025
F 42.318885 24.439548 134.382808
F 41.937914 24.439548 156.208591
F 41.556944 24.439548 178.034373
F 41.175973 24.439548 199.860156
F 40.795003 24.439548 221.685939
F 40.414033 24.439548 243.511722
F 44.604708 47.592806 3.428111
F 44.223737 47.592806 25.253895
F 43.842767 47.592806 47.079677
F 43.461796 47.592806 68.905459
F 43.080826 47.592806 90.731243
F 42.699855 47.592806 112.557025
F 42.318885 47.592806 134.382808
F 41.937914 47.592806 156.208591
F 41.556944 47.592806 178.034373
F 41.175973 47.592806 199.860156
F 40.795003 47.592806 221.685939
F 40.414033 47.592806 243.511722
F 17.873676 9.004040 2.961520
F 17.492706 9.004040 24.787303
F 17.111736 9.004040 46.613085
F 16.730765 9.004040 68.438867
F 16.349795 9.004040 90.264651
F 15.968824 9.004040 112.090433
F 15.587854 9.004040 133.916215
F 15.206883 9.004040 155.741999
F 14.825913 9.004040 177.567781
F 14.444942 9.004040 199.393564
F 14.063972 9.004040 221.219347
F 13.683001 9.004040 243.045129
F 17.873676 32.157297 2.961520
F 17.492706 32.157297 24.787303
F 17.111736 32.157297 46.613085
F 16.730765 32.157297 68.438867
F 16.349795 32.157297 90.264651
F 15.968824 32.157297 112.090433
F 15.587854 32.157297 133.916215
F 15.206883 32.157297 155.741999
F 14.825913 32.157297 177.567781
F 14.444942 32.157297 199.393564
F 14.063972 32.157297 221.219347
F 13.683001 32.157297 243.045129
F 17.873676 55.310555 2.961520
F 17.492706 55.310555 24.787303
F 17.111736 55.310555 46.613085
F 16.730765 55.310555 68.438867
F 16.349795 55.310555 90.264651
F 15.968824 55.310555 112.090433
F 15.587854 55.310555 133.916215
F 15.206883 55.310555 155.741999
F 14.825913 55.310555 177.567781
F 14.444942 55.310555 199.393564
F 14.063972 55.310555 221.219347
F 13.683001 55.310555 243.045129
F 44.604708 9.004040 3.428111
F 44.223737 9.004040 25.253895
F 43.842767 9.004040 47.079677
F 43.461796 9.004040 68.905459
F 43.080826 9.004040 90.731243
F 42.699855 9.004040 112.557025
F 42.318885 9.004040 134.382807
F 41.937914 9.004040 156.208591
F 41.556944 9.004040 178.034373
F 41.175973 9.004040 199.860156
F 40.795003 9.004040 221.685939
F 40.414033 9.004040 243.511721
F 44.604708 32.157297 3.428111
F 44.223737 32.157297 25.253895
F 43.842767 32.157297 47.079677
F 43.461796 32.157297 68.905459
F 43.080826 32.157297 90.731243
F 42.699855 32.157297 112.557025
F 42.318885 32.157297 134.382807
F 41.937914 32.157297 156.208591
F 41.556944 32.157297 178.034373
F 41.175973 32.157297 199.860156
F 40.795003 32.157297 221.685939
F 40.414033 32.157297 243.511721
F 44.604708 55.310555 3.428111
F 44.223737 55.310555 25.253895
F 43.842767 55.310555 47.079677
F 43.461796 55.310555 68.905459
F 43.080826 55.310555 90.731243
F 42.699855 55.310555 112.557025
F 42.318885 55.310555 134.382807
F 41.937914 55.310555 156.208591
F 41.556944 55.310555 178.034373
F 41.175973 55.310555 199.860156
F 40.795003 55.310555 221.685939
F 40.414033 55.310555 243.511721
F 17.873676 16.721795 2.961521
F 17.492706 16.721795 24.787303
F 17.111735 16.721795 46.613086
F 16.730765 16.721795 68.438868
F 16.349795 16.721795 90.264652
F 15.968824 16.721795 112.090434
F 15.587854 16.721795 133.916216
F 15.206883 16.721795 155.742000
F 14.825913 16.721795 177.567782
F 14.444942 16.721795 199.393564
F 14.063972 16.721795 221.219348
F 13.683001 16.721795 243.045130
F 17.873676 39.875053 2.961521
F 17.492706 39.875053 24.787303
F 17.111735 39.875053 46.613086
F 16.730765 39.875053 68.438868
F 16.349795 39.875053 90.264652
F 15.968824 39.875053 112.090434
F 15.587854 39.875053 133.916216
F 15.206883 39.875053 155.742000
F 14.825913 39.875053 177.567782
F 14.444942 39.875053 199.393564
F 14.063972 39.875053 221.219348
F 13.683001 39.875053 243.045130
F 17.873676 63.028310 2.961521
F 17.492706 63.028310 24.787303
F 17.111735 63.028310 46.613086
F 16.730765 63.028310 68.438868
F 16.349795 63.028310 90.264652
F 15.968824 63.028310 112.090434
F 15.587854 63.028310 133.916216
F 15.206883 63.028310 155.742000
F 14.825913 63.028310 177.567782
F 14.444942 63.028310 199.393564
F 14.063972 63.028310 221.219348
F 13.683001 63.028310 243.045130
F 44.604708 16.721795 3.428112
F 44.223737 16.721795 25.253895
F 43.842767 16.721795 47.079678
F 43.461796 16.721795 68.905460
F 43.080826 16.721795 90.731244
F 42.699855 16.721795 112.557026
F 42.318885 16.721795 134.382808
F 41.937914 16.721795 156.208592
F 41.556944 16.721795 178.034374
F 41.175973 16.721795 199.860156
F 40.795003 16.721795 221.685940
F 40.414033 16.721795 243.511722
F 44.604708 39.875053 3.428112
F 44.223737 39.875053 25.253895
F 43.842767 39.875053 47.079678
F 43.461796 39.875053 68.905460
F 43.080826 39.875053 90.731244
F 42.699855 39.875053 112.557026
F 42.318885 39.875053 134.382808
F 41.937914 39.875053 156.208592
F 41.556944 39.875053 178.034374
F 41.175973 39.875053 199.860156
F 40.795003 39.875053 221.685940
F 40.414033 39.875053 243.511722
F 44.604708 63.028310 3.428112
F 44.223737 63.028310 25.253895
F 43.842767 63.028310 47.079678
F 43.461796 63.028310 68.905460
F 43.080826 63.028310 90.731244
F 42.699855 63.028310 112.557026
F 42.318885 63.028310 134.382808
F 41.937914 63.028310 156.208592
F 41.556944 63.028310 178.034374
F 41.175973 63.028310 199.860156
F 40.795003 63.028310 221.685940
F 40.414033 63.028310 243.511722
F 26.784024 1.286290 3.117050
F 26.403054 1.286290 24.942834
F 26.022083 1.286290 46.768616
F 25.641113 1.286290 68.594398
F 25.260142 1.286290 90.420181
F 24.879172 1.286290 112.245964
F 24.498201 1.286290 134.071747
F 24.117231 1.286290 155.897529
F 23.736261 1.286290 177.723312
F 23.355290 1.286290 199.549095
F 22.974320 1.286290 221.374877
F 22.593349 1.286290 243.200661
F 26.784024 24.439548 3.117050
F 26.403054 24.439548 24.942834
F 26.022083 24.439548 46.768616
F 25.641113 24.439548 68.594398
F 25.260142 24.439548 90.420181
F 24.879172 24.439548 112.245964
F 24.498201 24.439548 134.071747
F 24.117231 24.439548 155.897529
F 23.736261 24.439548 177.723312
F 23.355290 24.439548 199.549095
F 22.974320 24.439548 221.374877
F 22.593349 24.439548 243.200661
F 26.784024 47.592805 3.117050
F 26.403054 47.592805 24.942834
F 26.022083 47.592805 46.768616
F 25.641113 47.592805 68.594398
F 25.260142 47.592805 90.420181
F 24.879172 47.592805 112.245964
F 24.498201 47.592805 134.071747
F 24.117231 47.592805 155.897529
F 23.736261 47.592805 177.723312
F 23.355290 47.592805 199.549095
F 22.974320 47.592805 221.374877
F 22.593349 47.592805 243.200661
F 53.515055 1.286290 3.583642
F 53.134085 1.286290 25.409425
F 52.753114 1.286290 47.235208
F 52.372144 1.286290 69.060990
F 51.991173 1.286290 90.886773
F 51.610203 1.286290 112.712556
F 51.229233 1.286290 134.538339
F 50.848262 1.286290 156.364121
F 50.467292 1.286290 178.189904
F 50.086321 1.286290 200.015687
F 49.705351 1.286290 221.841469
F 49.324380 1.286290 243.667253
F 53.515055 24.439548 3.583642
F 53.134085 24.439548 25.409425
F 52.753114 24.439548 47.235208
F 52.372144 24.439548 69.060990
F 51.991173 24.439548 90.886773
F 51.610203 24.439548 112.712556
F 51.229233 24.439548 134.538339
F 50.848262 24.439548 156.364121
F 50.467292 24.439548 178.189904
F 50.086321 24.439548 200.015687
F 49.705351 24.439548 221.841469
F 49.324380 24.439548 243.667253
F 53.515055 47.592805 3.583642
F 53.134085 47.592805 25.409425
F 52.753114 47.592805 47.235208
F 52.372144 47.592805 69.060990
F 51.991173 47.592805 90.886773
F 51.610203 47.592805 112.712556
F 51.229233 47.592805 134.538339
F 50.848262 47.592805 156.364121
F 50.467292 47.592805 178.189904
F 50.086321 47.592805 200.015687
F 49.705351 47.592805 221.841469
F 49.324380 47.592805 243.667253
F 26.784024 9.004040 3.117050
F 26.403054 9.004040 24.942834
F 26.022083 9.004040 46.768616
F 25.641113 9.004040 68.594398
F 25.260142 9.004040 90.420181
F 24.879172 9.004040 112.245964
F 24.498201 9.004040 134.071746
F 24.117231 9.004040 155.897529
F 23.736261 9.004040 177.723312
F 23.355290 9.004040 199.549095
F 22.974320 9.004040 221.374877
F 22.593349 9.004040 243.200660
F 26.784024 32.157297 3.117050
F 26.403054 32.157297 24.942834
F 26.022083 32.157297 46.768616
F 25.641113 32.157297 68.594398
F 25.260142 32.157297 90.420181
F 24.879172 32.157297 112.245964
F 24.498201 32.157297 134.071746
F 24.117231 32.157297 155.897529
F 23.736261 32.157297 177.723312
F 23.355290 32.157297 199.549095
F 22.974320 32.157297 221.374877
F 22.593349 32.157297 243.200660
F 26.784024 55.310555 3.117050
F 26.403054 55.310555 24.942834
F 26.022083 55.310555 46.768616
F 25.641113 55.310555 68.594398
F 25.260142 55.310555 90.420181
F 24.879172 55.310555 112.245964
F 24.498201 55.310555 134.071746
F 24.117231 55.310555 155.897529
F 23.736261 55.310555 177.723312
F 23.355290 55.310555 199.549095
F 22.974320 55.310555 221.374877
F 22.593349 55.310555 243.200660
F 53.515055 9.004040 3.583642
F 53.134085 9.004040 25.409425
F 52.753114 9.004040 47.235208
F 52.372144 9.004040 69.060990
F 51.991173 9.004040 90.886773
F 51.610203 9.004040 112.712556
F 51.229233 9.004040 134.538338
F 50.848262 9.004040 156.364121
F 50.467292 9.004040 178.189904
F 50.086321 9.004040 200.015687
F 49.705351 9.004040 221.841469
F 49.324380 9.004040 243.667252
F 53.515055 32.157297 3.583642
F 53.134085 32.157297 25.409425
F 52.753114 32.157297 47.235208
F 52.372144 32.157297 69.060990
F 51.991173 32.157297 90.886773
F 51.610203 32.157297 112.712556
F 51.229233 32.157297 134.538338
F 50.848262 32.157297 156.364121
F 50.467292 32.157297 178.189904
F 50.086321 32.157297 200.015687
F 49.705351 32.157297 221.841469
F 49.324380 32.157297 243.667252
F 53.515055 55.310555 3.583642
F 53.134085 55.310555 25.409425
F 52.753114 55.310555 47.235208
F 52.372144 55.310555 69.060990
F 51.991173 55.310555 90.886773
F 51.610203 55.310555 112.712556
F 51.229233 55.310555 134.538338
F 50.848262 55.310555 156.364121
F 50.467292 55.310555 178.189904
F 50.086321 55.310555 200.015687
F 49.705351 55.310555 221.841469
F 49.324380 55.310555 243.667252
F 26.784024 16.721795 3.117051
F 26.403054 16.721795 24.942834
F 26.022083 16.721795 46.768617
F 25.641113 16.721795 68.594399
F 25.260142 16.721795 90.420182
F 24.879172 16.721795 112.245965
F 24.498201 16.721795 134.071747
F 24.117231 16.721795 155.897530
F 23.736260 16.721795 177.723313
F 23.355290 16.721795 199.549096
F 22.974320 16.721795 221.374878
F 22.593349 16.721795 243.200661
F 26.784024 39.875052 3.117051
F 26.403054 39.875052 24.942834
F 26.022083 39.875052 46.768617
F 25.641113 39.875052 68.594399
F 25.260142 39.875052 90.420182
F 24.879172 39.875052 112.245965
F 24.498201 39.875052 134.071747
F 24.117231 39.875052 155.897530
F 23.736260 39.875052 177.723313
F 23.355290 39.875052 199.549096
F 22.974320 39.875052 221.374878
F 22.593349 39.875052 243.200661
F 26.784024 63.028310 3.117051
F 26.403054 63.028310 24.942834
F 26.022083 63.028310 46.768617
F 25.641113 63.028310 68.594399
F 25.260142 63.028310 90.420182
F 24.879172 63.028310 112.245965
F 24.498201 63.028310 134.071747
F 24.117231 63.028310 155.897530
F 23.736260 63.028310 177.723313
F 23.355290 63.028310 199.549096
F 22.974320 63.028310 221.374878
F 22.593349 63.028310 243.200661
F 53.515055 16.721795 3.583643
F 53.134085 16.721795 25.409425
F 52.753114 16.721795 47.235209
F 52.372144 16.721795 69.060991
F 51.991173 16.721795 90.886774
F 51.610203 16.721795 112.712557
F 51.229233 16.721795 134.538339
F 50.848262 16.721795 156.364122
F 50.467292 16.721795 178.189905
F 50.086321 16.721795 200.015688
F 49.705351 16.721795 221.841470
F 49.324380 16.721795 243.667253
F 53.515055 39.875052 3.583643
F 53.134085 39.875052 25.409425
F 52.753114 39.875052 47.235209
F 52.372144 39.875052 69.060991
F 51.991173 39.875052 90.886774
F 51.610203 39.875052 112.712557
F 51.229233 39.875052 134.538339
F 50.848262 39.875052 156.364122
F 50.467292 39.875052 178.189905
F 50.086321 39.875052 200.015688
F 49.705351 39.875052 221.841470
F 49.324380 39.875052 243.667253
F 53.515055 63.028310 3.583643
F 53.134085 63.028310 25.409425
F 52.753114 63.028310 47.235209
F 52.372144 63.028310 69.060991
F 51.991173 63.028310 90.886774
F 51.610203 63.028310 112.712557
F 51.229233 63.028310 134.538339
F 50.848262 63.028310 156.364122
F 50.467292 63.028310 178.189905
F 50.086321 63.028310 200.015688
F 49.705351 63.028310 221.841470
F 49.324380 63.028310 243.667253
F 8.899824 3.858875 6.443619
F 8.518853 3.858875 28.269402
F 8.137883 3.858875 50.095184
F 7.756912 3.858875 71.920966
F 7.375942 3.858875 93.746750
F 6.994971 3.858875 115.572532
F 6.614001 3.858875 137.398315
F 6.233030 3.858875 159.224098
F 5.852060 3.858875 181.049880
F 5.471090 3.858875 202.875663
F 5.090119 3.858875 224.701446
F 4.709149 3.858875 246.527229
F 8.899824 27.012132 6.443619
F 8.518853 27.012132 28.269402
F 8.137883 27.012132 50.095184
F 7.756912 27.012132 71.920966
F 7.375942 27.012132 93.746750
F 6.994971 27.012132 115.572532
F 6.614001 27.012132 137.398315
F 6.233030 27.012132 159.224098
F 5.852060 27.012132 181.049880
F 5.471090 27.012132 202.875663
F 5.090119 27.012132 224.701446
F 4.709149 27.012132 246.527229
F 8.899824 50.165390 6.443619
F 8.518853 50.165390 28.269402
F 8.137883 50.165390 50.095184
F 7.756912 50.165390 71.920966
F 7.375942 50.165390 93.746750
F 6.994971 50.165390 115.572532
F 6.614001 50.165390 137.398315
F 6.233030 50.165390 159.224098
F 5.852060 50.165390 181.049880
F 5.471090 50.165390 202.875663
F 5.090119 50.165390 224.701446
F 4.709149 50.165390 246.527229
F 35.630856 3.858875 6.910210
F 35.249885 3.858875 28.735994
F 34.868915 3.858875 50.561776
F 34.487944 3.858875 72.387558
F 34.106974 3.858875 94.213342
F 33.726004 3.858875 116.039124
F 33.345033 3.858875 137.864907
F 32.964063 3.858875 159.690690
F 32.583092 3.858875 181.516472
F 32.202122 3.858875 203.342255
F 31.821151 3.858875 225.168038
F 31.440181 3.858875 246.993821
F 35.630856 27.012132 6.910210
F 35.249885 27.012132 28.735994
F 34.868915 27.012132 50.561776
F 34.487944 27.012132 72.387558
F 34.106974 27.012132 94.213342
F 33.726004 27.012132 116.039124
F 33.345033 27.012132 137.864907
F 32.964063 27.012132 159.690690
F 32.583092 27.012132 181.516472
F 32.202122 27.012132 203.342255
F 31.821151 27.012132 225.168038
F 31.440181 27.012132 246.993821
F 35.630856 50.165390 6.910210
F 35.249885 50.165390 28.735994
F 34.868915 50.165390 50.561776
F 34.487944 50.165390 72.387558
F 34.106974 50.165390 94.213342
F 33.726004 50.165390 116.039124
F 33.345033 50.165390 137.864907
F 32.964063 50.165390 159.690690
F 32.583092 50.165390 181.516472
F 32.202122 50.165390 203.342255
F 31.821151 50.165390 225.168038
F 31.440181 50.165390 246.993821
F 62.361887 3.858875 7.376802
F 61.980916 3.858875 29.202586
F 61.599946 3.858875 51.028368
F 61.218976 3.858875 72.854150
F 60.838005 3.858875 94.679934
F 60.457035 3.858875 116.505716
F 60.076064 3.858875 138.331499
F 59.695094 3.858875 160.157282
F 59.314123 3.858875 181.983064
F 58.933153 3.858875 203.808847
F 58.552182 3.858875 225.634630
F 58.171212 3.858875 247.460413
F 62.361887 27.012132 7.376802
F 61.980916 27.012132 29.202586
F 61.599946 27.012132 51.028368
F 61.218976 27.012132 72.854150
F 60.838005 27.012132 94.679934
F 60.457035 27.012132 116.505716
F 60.076064 27.012132 138.331499
F 59.695094 27.012132 160.157282
F 59.314123 27.012132 181.983064
F 58.933153 27.012132 203.808847
F 58.552182 27.012132 225.634630
F 58.171212 27.012132 247.460413
F 62.361887 50.165390 7.376802
F 61.980916 50.165390 29.202586
F 61.599946 50.165390 51.028368
F 61.218976 50.165390 72.854150
F 60.838005 50.165390 94.679934
F 60.457035 50.165390 116.505716
F 60.076064 50.165390 138.331499
F 59.695094 50.165390 160.157282
F 59.314123 50.165390 181.983064
F 58.933153 50.165390 203.808847
F 58.552182 50.165390 225.634630
F 58.171212 50.165390 247.460413
F 8.899824 11.576625 6.443619
F 8.518853 11.576625 28.269402
F 8.137883 11.576625 50.095184
F 7.756912 11.576625 71.920967
F 7.375942 11.576625 93.746750
F 6.994971 11.576625 115.572532
F 6.614001 11.576625 137.398315
F 6.233030 11.576625 159.224098
F 5.852060 11.576625 181.049881
F 5.471090 11.576625 202.875663
F 5.090119 11.576625 224.701446
F 4.709149 11.576625 246.527229
F 8.899824 34.729882 6.443619
F 8.518853 34.729882 28.269402
F 8.137883 34.729882 50.095184
F 7.756912 34.729882 71.920967
F 7.375942 34.729882 93.746750
F 6.994971 34.729882 115.572532
F 6.614001 34.729882 137.398315
F 6.233030 34.729882 159.224098
F 5.852060 34.729882 181.049881
F 5.471090 34.729882 202.875663
F 5.090119 34.729882 224.701446
F 4.709149 34.729882 246.527229
F 8.899824 57.883140 6.443619
F 8.518853 57.883140 28.269402
F 8.137883 57.883140 50.095184
F 7.756912 57.883140 71.920967
F 7.375942 57.883140 93.746750
F 6.994971 57.883140 115.572532
F 6.614001 57.883140 137.398315
F 6.233030 57.883140 159.224098
F 5.852060 57.883140 181.049881
F 5.471090 57.883140 202.875663
F 5.090119 57.883140 224.701446
F 4.709149 57.883140 246.527229
F 35.630856 11.576625 6.910210
F 35.249885 11.576625 28.735994
F 34.868915 11.576625 50.561776
F 34.487944 11.576625 72.387559
F 34.106974 11.576625 94.213342
F 33.726004 11.576625 116.039124
F 33.345033 11.576625 137.864907
F 32.964063 11.576625 159.690690
F 32.583092 11.576625 181.516473
F 32.202122 11.576625 203.342255
F 31.821151 11.576625 225.168038
F 31.440181 11.576625 246.993821
F 35.630856 34.729882 6.910210
F 35.249885 34.729882 28.735994
F 34.868915 34.729882 50.561776
F 34.487944 34.729882 72.387559
F 34.106974 34.729882 94.213342
F 33.726004 34.729882 116.039124
F 33.345033 34.729882 137.864907
F 32.964063 34.729882 159.690690
F 32.583092 34.729882 181.516473
F 32.202122 34.729882 203.342255
F 31.821151 34.729882 225.168038
F 31.440181 34.729882 246.993821
F 35.630856 57.883140 6.910210
F 35.249885 57.883140 28.735994
F 34.868915 57.883140 50.561776
F 34.487944 57.883140 72.387559
F 34.106974 57.883140 94.213342
F 33.726004 57.883140 116.039124
F 33.345033 57.883140 137.864907
F 32.964063 57.883140 159.690690
F 32.583092 57.883140 181.516473
F 32.202122 57.883140 203.342255
F 31.821151 57.883140 225.168038
F 31.440181 57.883140 246.993821
F 62.361887 11.576625 7.376802
F 61.980916 11.576625 29.202586
F 61.599946 11.576625 51.028368
F 61.218976 11.576625 72.854151
F 60.838005 11.576625 94.679934
F 60.457035 11.576625 116.505716
F 60.076064 11.576625 138.331499
F 59.695094 11.576625 160.157282
F 59.314123 11.576625 181.983065
F 58.933153 11.576625 203.808847
F 58.552182 11.576625 225.634630
F 58.171212 11.576625 247.460413
F 62.361887 34.729882 7.376802
F 61.980916 34.729882 29.202586
F 61.599946 34.729882 51.028368
F 61.218976 34.729882 72.854151
F 60.838005 34.729882 94.679934
F 60.457035 34.729882 116.505716
F 60.076064 34.729882 138.331499
F 59.695094 34.729882 160.157282
F 59.314123 34.729882 181.983065
F 58.933153 34.729882 203.808847
F 58.552182 34.729882 225.634630
F 58.171212 34.729882 247.460413
F 62.361887 57.883140 7.376802
F 61.980916 57.883140 29.202586
F 61.599946 57.883140 51.028368
F 61.218976 57.883140 72.854151
F 60.838005 57.883140 94.679934
F 60.457035 57.883140 116.505716
F 60.076064 57.883140 138.331499
F 59.695094 57.883140 160.157282
F 59.314123 57.883140 181.983065
F 58.933153 57.883140 203.808847
F 58.552182 57.883140 225.634630
F 58.171212 57.883140 247.460413
F 8.899824 19.294380 6.443620
F 8.518853 19.294380 28.269402
F 8.137883 19.294380 50.095185
F 7.756912 19.294380 71.920967
F 7.375942 19.294380 93.746750
F 6.994971 19.294380 115.572533
F 6.614001 19.294380 137.398315
F 6.233030 19.294380 159.224099
F 5.852060 19.294380 181.049881
F 5.471090 19.294380 202.875663
F 5.090119 19.294380 224.701447
F 4.709149 19.294380 246.527229
F 8.899824 42.447638 6.443620
F 8.518853 42.447638 28.269402
F 8.137883 42.447638 50.095185
F 7.756912 42.447638 71.920967
F 7.375942 42.447638 93.746750
F 6.994971 42.447638 115.572533
F 6.614001 42.447638 137.398315
F 6.233030 42.447638 159.224099
F 5.852060 42.447638 181.049881
F 5.471090 42.447638 202.875663
F 5.090119 42.447638 224.701447
F 4.709149 42.447638 246.527229
F 8.899824 65.600895 6.443620
F 8.518853 65.600895 28.269402
F 8.137883 65.600895 50.095185
F 7.756912 65.600895 71.920967
F 7.375942 65.600895 93.746750
F 6.994971 65.600895 115.572533
F 6.614001 65.600895 137.398315
F 6.233030 65.600895 159.224099
F 5.852060 65.600895 181.049881
F 5.471090 65.600895 202.875663
F 5.090119 65.600895 224.701447
F 4.709149 65.600895 246.527229
F 35.630856 19.294380 6.910211
F 35.249885 19.294380 28.735994
F 34.868915 19.294380 50.561777
F 34.487944 19.294380 72.387559
F 34.106974 19.294380 94.213342
F 33.726003 19.294380 116.039125
F 33.345033 19.294380 137.864907
F 32.964063 19.294380 159.690691
F 32.583092 19.294380 181.516473
F 32.202122 19.294380 203.342255
F 31.821151 19.294380 225.168039
F 31.440181 19.294380 246.993821
F 35.630856 42.447638 6.910211
F 35.249885 42.447638 28.735994
F 34.868915 42.447638 50.561777
F 34.487944 42.447638 72.387559
F 34.106974 42.447638 94.213342
F 33.726003 42.447638 116.039125
F 33.345033 42.447638 137.864907
F 32.964063 42.447638 159.690691
F 32.583092 42.447638 181.516473
F 32.202122 42.447638 203.342255
F 31.821151 42.447638 225.168039
F 31.440181 42.447638 246.993821
F 35.630856 65.600895 6.910211
F 35.249885 65.600895 28.735994
F 34.868915 65.600895 50.561777
F 34.487944 65.600895 72.387559
F 34.106974 65.600895 94.213342
F 33.726003 65.600895 116.039125
F 33.345033 65.600895 137.864907
F 32.964063 65.600895 159.690691
F 32.583092 65.600895 181.516473
F 32.202122 65.600895 203.342255
F 31.821151 65.600895 225.168039
F 31.440181 65.600895 246.993821
F 62.361887 19.294380 7.376803
F 61.980916 19.294380 29.202586
F 61.599946 19.294380 51.028369
F 61.218976 19.294380 72.854151
F 60.838005 19.294380 94.679934
F 60.457035 19.294380 116.505717
F 60.076064 19.294380 138.331499
F 59.695094 19.294380 160.157283
F 59.314123 19.294380 181.983065
F 58.933153 19.294380 203.808847
F 58.552182 19.294380 225.634631
F 58.171212 19.294380 247.460413
F 62.361887 42.447638 7.376803
F 61.980916 42.447638 29.202586
F 61.599946 42.447638 51.028369
F 61.218976 42.447638 72.854151
F 60.838005 42.447638 94.679934
F 60.457035 42.447638 116.505717
F 60.076064 42.447638 138.331499
F 59.695094 42.447638 160.157283
F 59.314123 42.447638 181.983065
F 58.933153 42.447638 203.808847
F 58.552182 42.447638 225.634631
F 58.171212 42.447638 247.460413
F 62.361887 65.600895 7.376803
F 61.980916 65.600895 29.202586
F 61.599946 65.600895 51.028369
F 61.218976 65.600895 72.854151
F 60.838005 65.600895 94.679934
F 60.457035 65.600895 116.505717
F 60.076064 65.600895 138.331499
F 59.695094 65.600895 160.157283
F 59.314123 65.600895 181.983065
F 58.933153 65.600895 203.808847
F 58.552182 65.600895 225.634631
F 58.171212 65.600895 247.460413
F 17.810166 3.858876 6.599150
F 17.429196 3.858876 28.424933
F 17.048225 3.858876 50.250716
F 16.667255 3.858876 72.076498
F 16.286285 3.858876 93.902281
F 15.905314 3.858876 115.728064
F 15.524344 3.858876 137.553847
F 15.143373 3.858876 159.379629
F 14.762403 3.858876 181.205412
F 14.381432 3.858876 203.031195
F 14.000462 3.858876 224.856977
F 13.619491 3.858876 246.682761
F 17.810166 27.012134 6.599150
F 17.429196 27.012134 28.424933
F 17.048225 27.012134 50.250716
F 16.667255 27.012134 72.076498
F 16.286285 27.012134 93.902281
F 15.905314 27.012134 115.728064
F 15.524344 27.012134 137.553847
F 15.143373 27.012134 159.379629
F 14.762403 27.012134 181.205412
F 14.381432 27.012134 203.031195
F 14.000462 27.012134 224.856977
F 13.619491 27.012134 246.682761
F 17.810166 50.165391 6.599150
F 17.429196 50.165391 28.424933
F 17.048225 50.165391 50.250716
F 16.667255 50.165391 72.076498
F 16.286285 50.165391 93.902281
F 15.905314 50.165391 115.728064
F 15.524344 50.165391 137.553847
F 15.143373 50.165391 159.379629
F 14.762403 50.165391 181.205412
F 14.381432 50.165391 203.031195
F 14.000462 50.165391 224.856977
F 13.619491 50.165391 246.682761
F 44.541197 3.858876 7.065742
F 44.160227 3.858876 28.891525
F 43.779257 3.858876 50.717308
F 43.398286 3.858876 72.543090
F 43.017316 3.858876 94.368873
F 42.636345 3.858876 116.194656
F 42.255375 3.858876 138.020439
F 41.874404 3.858876 159.846221
F 41.493434 3.858876 181.672004
F 41.112463 3.858876 203.497787
F 40.731493 3.858876 225.323569
F 40.350522 3.858876 247.149353
F 44.541197 27.012134 7.065742
F 44.160227 27.012134 28.891525
F 43.779257 27.012134 50.717308
F 43.398286 27.012134 72.543090
F 43.017316 27.012134 94.368873
F 42.636345 27.012134 116.194656
F 42.255375 27.012134 138.020439
F 41.874404 27.012134 159.846221
F 41.493434 27.012134 181.672004
F 41.112463 27.012134 203.497787
F 40.731493 27.012134 225.323569
F 40.350522 27.012134 247.149353
F 44.541197 50.165391 7.065742
F 44.160227 50.165391 28.891525
F 43.779257 50.165391 50.717308
F 43.398286 50.165391 72.543090
F 43.017316 50.165391 94.368873
F 42.636345 50.165391 116.194656
F 42.255375 50.165391 138.020439
F 41.874404 50.165391 159.846221
F 41.493434 50.165391 181.672004
F 41.112463 50.165391 203.497787
F 40.731493 50.165391 225.323569
F 40.350522 50.165391 247.149353
F 17.810166 11.576626 6.599150
F 17.429196 11.576626 28.424933
F 17.048225 11.576626 50.250716
F 16.667255 11.576626 72.076499
F 16.286285 11.576626 93.902281
F 15.905314 11.576626 115.728064
F 15.524344 11.576626 137.553847
F 15.143373 11.576626 159.379629
F 14.762403 11.576626 181.205413
F 14.381432 11.576626 203.031195
F 14.000462 11.576626 224.856977
F 13.619491 11.576626 246.682761
F 17.810166 34.729884 6.599150
F 17.429196 34.729884 28.424933
F 17.048225 34.729884 50.250716
F 16.667255 34.729884 72.076499
F 16.286285 34.729884 93.902281
F 15.905314 34.729884 115.728064
F 15.524344 34.729884 137.553847
F 15.143373 34.729884 159.379629
F 14.762403 34.729884 181.205413
F 14.381432 34.729884 203.031195
F 14.000462 34.729884 224.856977
F 13.619491 34.729884 246.682761
F 17.810166 57.883141 6.599150
F 17.429196 57.883141 28.424933
F 17.048225 57.883141 50.250716
F 16.667255 57.883141 72.076499
F 16.286285 57.883141 93.902281
F 15.905314 57.883141 115.728064
F 15.524344 57.883141 137.553847
F 15.143373 57.883141 159.379629
F 14.762403 57.883141 181.205413
F 14.381432 57.883141 203.031195
F 14.000462 57.883141 224.856977
F 13.619491 57.883141 246.682761
F 44.541197 11.576626 7.065742
F 44.160227 11.576626 28.891525
F 43.779257 11.576626 50.717308
F 43.398286 11.576626 72.543091
F 43.017316 11.576626 94.368873
F 42.636345 11.576626 116.194656
F 42.255375 11.576626 138.020439
F 41.874404 11.576626 159.846221
F 41.493434 11.576626 181.672005
F 41.112463 11.576626 203.497787
F 40.731493 11.576626 225.323569
F 40.350522 11.576626 247.149353
F 44.541197 34.729884 7.065742
F 44.160227 34.729884 28.891525
F 43.779257 34.729884 50.717308
F 43.398286 34.729884 72.543091
F 43.017316 34.729884 94.368873
F 42.636345 34.729884 116.194656
F 42.255375 34.729884 138.020439
F 41.874404 34.729884 159.846221
F 41.493434 34.729884 181.672005
F 41.112463 34.729884 203.497787
F 40.731493 34.729884 225.323569
F 40.350522 34.729884 247.149353
F 44.541197 57.883141 7.065742
F 44.160227 57.883141 28.891525
F 43.779257 57.883141 50.717308
F 43.398286 57.883141 72.543091
F 43.017316 57.883141 94.368873
F 42.636345 57.883141 116.194656
F 42.255375 57.883141 138.020439
F 41.874404 57.883141 159.846221
F 41.493434 57.883141 181.672005
F 41.112463 57.883141 203.497787
F 40.731493 57.883141 225.323569
F 40.350522 57.883141 247.149353
F 17.810166 19.294382 6.599151
F 17.429196 19.294382 28.424933
F 17.048225 19.294382 50.250717
F 16.667255 19.294382 72.076499
F 16.286285 19.294382 93.902281
F 15.905314 19.294382 115.728065
F 15.524344 19.294382 137.553847
F 15.143373 19.294382 159.379630
F 14.762403 19.294382 181.205413
F 14.381432 19.294382 203.031195
F 14.000462 19.294382 224.856978
F 13.619491 19.294382 246.682761
F 17.810166 42.447639 6.599151
F 17.429196 42.447639 28.424933
F 17.048225 42.447639 50.250717
F 16.667255 42.447639 72.076499
F 16.286285 42.447639 93.902281
F 15.905314 42.447639 115.728065
F 15.524344 42.447639 137.553847
F 15.143373 42.447639 159.379630
F 14.762403 42.447639 181.205413
F 14.381432 42.447639 203.031195
F 14.000462 42.447639 224.856978
F 13.619491 42.447639 246.682761
F 17.810166 65.600897 6.599151
F 17.429196 65.600897 28.424933
F 17.048225 65.600897 50.250717
F 16.667255 65.600897 72.076499
F 16.286285 65.600897 93.902281
F 15.905314 65.600897 115.728065
F 15.524344 65.600897 137.553847
F 15.143373 65.600897 159.379630
F 14.762403 65.600897 181.205413
F 14.381432 65.600897 203.031195
F 14.000462 65.600897 224.856978
F 13.619491 65.600897 246.682761
F 44.541197 19.294382 7.065743
F 44.160227 19.294382 28.891525
F 43.779257 19.294382 50.717309
F 43.398286 19.294382 72.543091
F 43.017316 19.294382 94.368873
F 42.636345 19.294382 116.194657
F 42.255375 19.294382 138.020439
F 41.874404 19.294382 159.846222
F 41.493434 19.294382 181.672005
F 41.112463 19.294382 203.497787
F 40.731493 19.294382 225.323570
F 40.350522 19.294382 247.149353
F 44.541197 42.447639 7.065743
F 44.160227 42.447639 28.891525
F 43.779257 42.447639 50.717309
F 43.398286 42.447639 72.543091
F 43.017316 42.447639 94.368873
F 42.636345 42.447639 116.194657
F 42.255375 42.447639 138.020439
F 41.874404 42.447639 159.846222
F 41.493434 42.447639 181.672005
F 41.112463 42.447639 203.497787
F 40.731493 42.447639 225.323570
F 40.350522 42.447639 247.149353
F 44.541197 65.600897 7.065743
F 44.160227 65.600897 28.891525
F 43.779257 65.600897 50.717309
F 43.398286 65.600897 72.543091
F 43.017316 65.600897 94.368873
F 42.636345 65.600897 116.194657
F 42.255375 65.600897 138.020439
F 41.874404 65.600897 159.846222
F 41.493434 65.600897 181.672005
F 41.112463 65.600897 203.497787
F 40.731493 65.600897 225.323570
F 40.350522 65.600897 247.149353
F 26.720516 3.858875 6.754681
F 26.339546 3.858875 28.580463
F 25.958575 3.858875 50.406247
F 25.577605 3.858875 72.232029
F 25.196634 3.858875 94.057811
F 24.815664 3.858875 115.883594
F 24.434693 3.858875 137.709377
F 24.053723 3.858875 159.535160
F 23.672752 3.858875 181.360942
F 23.291782 3.858875 203.186725
F 22.910812 3.858875 225.012508
F 22.529841 3.858875 246.838290
F 26.720516 27.012133 6.754681
F 26.339546 27.012133 28.580463
F 25.958575 27.012133 50.406247
F 25.577605 27.012133 72.232029
F 25.196634 27.012133 94.057811
F 24.815664 27.012133 115.883594
F 24.434693 27.012133 137.709377
F 24.053723 27.012133 159.535160
F 23.672752 27.012133 181.360942
F 23.291782 27.012133 203.186725
F 22.910812 27.012133 225.012508
F 22.529841 27.012133 246.838290
F 26.720516 50.165390 6.754681
F 26.339546 50.165390 28.580463
F 25.958575 50.165390 50.406247
F 25.577605 50.165390 72.232029
F 25.196634 50.165390 94.057811
F 24.815664 50.165390 115.883594
F 24.434693 50.165390 137.709377
F 24.053723 50.165390 159.535160
F 23.672752 50.165390 181.360942
F 23.291782 50.165390 203.186725
F 22.910812 50.165390 225.012508
F 22.529841 50.165390 246.838290
F 53.451547 3.858875 7.221273
F 53.070577 3.858875 29.047055
F 52.689606 3.858875 50.872838
F 52.308636 3.858875 72.698621
F 51.927665 3.858875 94.524403
F 51.546695 3.858875 116.350186
F 51.165724 3.858875 138.175969
F 50.784754 3.858875 160.001752
F 50.403784 3.858875 181.827534
F 50.022813 3.858875 203.653317
F 49.641843 3.858875 225.479100
F 49.260872 3.858875 247.304882
F 53.451547 27.012133 7.221273
F 53.070577 27.012133 29.047055
F 52.689606 27.012133 50.872838
F 52.308636 27.012133 72.698621
F 51.927665 27.012133 94.524403
F 51.546695 27.012133 116.350186
F 51.165724 27.012133 138.175969
F 50.784754 27.012133 160.001752
F 50.403784 27.012133 181.827534
F 50.022813 27.012133 203.653317
F 49.641843 27.012133 225.479100
F 49.260872 27.012133 247.304882
F 53.451547 50.165390 7.221273
F 53.070577 50.165390 29.047055
F 52.689606 50.165390 50.872838
F 52.308636 50.165390 72.698621
F 51.927665 50.165390 94.524403
F 51.546695 50.165390 116.350186
F 51.165724 50.165390 138.175969
F 50.784754 50.165390 160.001752
F 50.403784 50.165390 181.827534
F 50.022813 50.165390 203.653317
F 49.641843 50.165390 225.479100
F 49.260872 50.165390 247.304882
F 26.720516 11.576625 6.754681
F 26.339546 11.576625 28.580463
F 25.958575 11.576625 50.406247
F 25.577605 11.576625 72.232029
F 25.196634 11.576625 94.057812
F 24.815664 11.576625 115.883594
F 24.434693 11.576625 137.709377
F 24.053723 11.576625 159.535160
F 23.672752 11.576625 181.360942
F 23.291782 11.576625 203.186726
F 22.910812 11.576625 225.012508
F 22.529841 11.576625 246.838290
F 26.720516 34.729883 6.754681
F 26.339546 34.729883 28.580463
F 25.958575 34.729883 50.406247
F 25.577605 34.729883 72.232029
F 25.196634 34.729883 94.057812
F 24.815664 34.729883 115.883594
F 24.434693 34.729883 137.709377
F 24.053723 34.729883 159.535160
F 23.672752 34.729883 181.360942
F 23.291782 34.729883 203.186726
F 22.910812 34.729883 225.012508
F 22.529841 34.729883 246.838290
F 26.720516 57.883140 6.754681
F 26.339546 57.883140 28.580463
F 25.958575 57.883140 50.406247
F 25.577605 57.883140 72.232029
F 25.196634 57.883140 94.057812
F 24.815664 57.883140 115.883594
F 24.434693 57.883140 137.709377
F 24.053723 57.883140 159.535160
F 23.672752 57.883140 181.360942
F 23.291782 57.883140 203.186726
F 22.910812 57.883140 225.012508
F 22.529841 57.883140 246.838290
F 53.451547 11.576625 7.221273
F 53.070577 11.576625 29.047055
F 52.689606 11.576625 50.872838
F 52.308636 11.576625 72.698621
F 51.927665 11.576625 94.524404
F 51.546695 11.576625 116.350186
F 51.165724 11.576625 138.175969
F 50.784754 11.576625 160.001752
F 50.403784 11.576625 181.827534
F 50.022813 11.576625 203.653318
F 49.641843 11.576625 225.479100
F 49.260872 11.576625 247.304882
F 53.451547 34.729883 7.221273
F 53.070577 34.729883 29.047055
F 52.689606 34.729883 50.872838
F 52.308636 34.729883 72.698621
F 51.927665 34.729883 94.524404
F 51.546695 34.729883 116.350186
F 51.165724 34.729883 138.175969
F 50.784754 34.729883 160.001752
F 50.403784 34.729883 181.827534
F 50.022813 34.729883 203.653318
F 49.641843 34.729883 225.479100
F 49.260872 34.729883 247.304882
F 53.451547 57.883140 7.221273
F 53.070577 57.883140 29.047055
F 52.689606 57.883140 50.872838
F 52.308636 57.883140 72.698621
F 51.927665 57.883140 94.524404
F 51.546695 57.883140 116.350186
F 51.165724 57.883140 138.175969
F 50.784754 57.883140 160.001752
F 50.403784 57.883140 181.827534
F 50.022813 57.883140 203.653318
F 49.641843 57.883140 225.479100
F 49.260872 57.883140 247.304882
F 26.720516 19.294381 6.754681
F 26.339546 19.294381 28.580464
F 25.958575 19.294381 50.406247
F 25.577605 19.294381 72.232030
F 25.196634 19.294381 94.057812
F 24.815664 19.294381 115.883594
F 24.434693 19.294381 137.709378
F 24.053723 19.294381 159.535160
F 23.672752 19.294381 181.360943
F 23.291782 19.294381 203.186726
F 22.910812 19.294381 225.012508
F 22.529841 19.294381 246.838291
F 26.720516 42.447638 6.754681
F 26.339546 42.447638 28.580464
F 25.958575 42.447638 50.406247
F 25.577605 42.447638 72.232030
F 25.196634 42.447638 94.057812
F 24.815664 42.447638 115.883594
F 24.434693 42.447638 137.709378
F 24.053723 42.447638 159.535160
F 23.672752 42.447638 181.360943
F 23.291782 42.447638 203.186726
F 22.910812 42.447638 225.012508
F 22.529841 42.447638 246.838291
F 26.720516 65.600896 6.754681
F 26.339546 65.600896 28.580464
F 25.958575 65.600896 50.406247
F 25.577605 65.600896 72.232030
F 25.196634 65.600896 94.057812
F 24.815664 65.600896 115.883594
F 24.434693 65.600896 137.709378
F 24.053723 65.600896 159.535160
F 23.672752 65.600896 181.360943
F 23.291782 65.600896 203.186726
F 22.910812 65.600896 225.012508
F 22.529841 65.600896 246.838291
F 53.451547 19.294381 7.221273
F 53.070577 19.294381 29.047056
F 52.689606 19.294381 50.872838
F 52.308636 19.294381 72.698622
F 51.927665 19.294381 94.524404
F 51.546695 19.294381 116.350186
F 51.165724 19.294381 138.175970
F 50.784754 19.294381 160.001752
F 50.403784 19.294381 181.827535
F 50.022813 19.294381 203.653318
F 49.641843 19.294381 225.479100
F 49.260872 19.294381 247.304883
F 53.451547 42.447638 7.221273
F 53.070577 42.447638 29.047056
F 52.689606 42.447638 50.872838
F 52.308636 42.447638 72.698622
F 51.927665 42.447638 94.524404
F 51.546695 42.447638 116.350186
F 51.165724 42.447638 138.175970
F 50.784754 42.447638 160.001752
F 50.403784 42.447638 181.827535
F 50.022813 42.447638 203.653318
F 49.641843 42.447638 225.479100
F 49.260872 42.447638 247.304883
F 53.451547 65.600896 7.221273
F 53.070577 65.600896 29.047056
F 52.689606 65.600896 50.872838
F 52.308636 65.600896 72.698622
F 51.927665 65.600896 94.524404
F 51.546695 65.600896 116.350186
F 51.165724 65.600896 138.175970
F 50.784754 65.600896 160.001752
F 50.403784 65.600896 181.827535
F 50.022813 65.600896 203.653318
F 49.641843 65.600896 225.479100
F 49.260872 65.600896 247.304883
F 8.947458 3.858875 3.715397
F 8.566487 3.858875 25.541180
F 8.185517 3.858875 47.366963
F 7.804547 3.858875 69.192745
F 7.423576 3.858875 91.018528
F 7.042606 3.858875 112.844311
F 6.661635 3.858875 134.670093
F 6.280665 3.858875 156.495877
F 5.899694 3.858875 178.321659
F 5.518724 3.858875 200.147441
F 5.137753 3.858875 221.973225
F 4.756783 3.858875 243.799007
F 8.947458 27.012133 3.715397
F 8.566487 27.012133 25.541180
F 8.185517 27.012133 47.366963
F 7.804547 27.012133 69.192745
F 7.423576 27.012133 91.018528
F 7.042606 27.012133 112.844311
F 6.661635 27.012133 134.670093
F 6.280665 27.012133 156.495877
F 5.899694 27.012133 178.321659
F 5.518724 27.012133 200.147441
F 5.137753 27.012133 221.973225
F 4.756783 27.012133 243.799007
F 8.947458 50.165390 3.715397
F 8.566487 50.165390 25.541180
F 8.185517 50.165390 47.366963
F 7.804547 50.165390 69.192745
F 7.423576 50.165390 91.018528
F 7.042606 50.165390 112.844311
F 6.661635 50.165390 134.670093
F 6.280665 50.165390 156.495877
F 5.899694 50.165390 178.321659
F 5.518724 50.165390 200.147441
F 5.137753 50.165390 221.973225
F 4.756783 50.165390 243.799007
F 35.678489 3.858875 4.181989
F 35.297519 3.858875 26.007772
F 34.916548 3.858875 47.833555
F 34.535578 3.858875 69.659337
F 34.154607 3.858875 91.485120
F 33.773637 3.858875 113.310903
F 33.392666 3.858875 135.136685
F 33.011696 3.858875 156.962468
F 32.630725 3.858875 178.788251
F 32.249755 3.858875 200.614033
F 31.868785 3.858875 222.439816
F 31.487814 3.858875 244.265599
F 35.678489 27.012133 4.181989
F 35.297519 27.012133 26.007772
F 34.916548 27.012133 47.833555
F 34.535578 27.012133 69.659337
F 34.154607 27.012133 91.485120
F 33.773637 27.012133 113.310903
F 33.392666 27.012133 135.136685
F 33.011696 27.012133 156.962468
F 32.630725 27.012133 178.788251
F 32.249755 27.012133 200.614033
F 31.868785 27.012133 222.439816
F 31.487814 27.012133 244.265599
F 35.678489 50.165390 4.181989
F 35.297519 50.165390 26.007772
F 34.916548 50.165390 47.833555
F 34.535578 50.165390 69.659337
F 34.154607 50.165390 91.485120
F 33.773637 50.165390 113.310903
F 33.392666 50.165390 135.136685
F 33.011696 50.165390 156.962468
F 32.630725 50.165390 178.788251
F 32.249755 50.165390 200.614033
F 31.868785 50.165390 222.439816
F 31.487814 50.165390 244.265599
F 62.409520 3.858875 4.648581
F 62.028550 3.858875 26.474363
F 61.647579 3.858875 48.300147
F 61.266609 3.858875 70.125929
F 60.885638 3.858875 91.951711
F 60.504668 3.858875 113.777495
F 60.123697 3.858875 135.603277
F 59.742727 3.858875 157.429060
F 59.361757 3.858875 179.254843
F 58.980786 3.858875 201.080625
F 58.599816 3.858875 222.906408
F 58.218845 3.858875 244.732191
F 62.409520 27.012133 4.648581
F 62.028550 27.012133 26.474363
F 61.647579 27.012133 48.300147
F 61.266609 27.012133 70.125929
F 60.885638 27.012133 91.951711
F 60.504668 27.012133 113.777495
F 60.123697 27.012133 135.603277
F 59.742727 27.012133 157.429060
F 59.361757 27.012133 179.254843
F 58.980786 27.012133 201.080625
F 58.599816 27.012133 222.906408
F 58.218845 27.012133 244.732191
F 62.409520 50.165390 4.648581
F 62.028550 50.165390 26.474363
F 61.647579 50.165390 48.300147
F 61.266609 50.165390 70.125929
F 60.885638 50.165390 91.951711
F 60.504668 50.165390 113.777495
F 60.123697 50.165390 135.603277
F 59.742727 50.165390 157.429060
F 59.361757 50.165390 179.254843
F 58.980786 50.165390 201.080625
F 58.599816 50.165390 222.906408
F 58.218845 50.165390 244.732191
F 8.947458 11.576625 3.715397
F 8.566487 11.576625 25.541180
F 8.185517 11.576625 47.366962
F 7.804547 11.576625 69.192745
F 7.423576 11.576625 91.018528
F 7.042606 11.576625 112.844311
F 6.661635 11.576625 134.670093
F 6.280665 11.576625 156.495876
F 5.899694 11.576625 178.321659
F 5.518724 11.576625 200.147441
F 5.137753 11.576625 221.973225
F 4.756783 11.576625 243.799007
F 8.947458 34.729883 3.715397
F 8.566487 34.729883 25.541180
F 8.185517 34.729883 47.366962
F 7.804547 34.729883 69.192745
F 7.423576 34.729883 91.018528
F 7.042606 34.729883 112.844311
F 6.661635 34.729883 134.670093
F 6.280665 34.729883 156.495876
F 5.899694 34.729883 178.321659
F 5.518724 34.729883 200.147441
F 5.137753 34.729883 221.973225
F 4.756783 34.729883 243.799007
F 8.947458 57.883140 3.715397
F 8.566487 57.883140 25.541180
F 8.185517 57.883140 47.366962
F 7.804547 57.883140 69.192745
F 7.423576 57.883140 91.018528
F 7.042606 57.883140 112.844311
F 6.661635 57.883140 134.670093
F 6.280665 57.883140 156.495876
F 5.899694 57.883140 178.321659
F 5.518724 57.883140 200.147441
F 5.137753 57.883140 221.973225
F 4.756783 57.883140 243.799007
F 35.678489 11.576625 4.181989
F 35.297519 11.576625 26.007772
F 34.916548 11.576625 47.833554
F 34.535578 11.576625 69.659337
F 34.154607 11.576625 91.485120
F 33.773637 11.576625 113.310903
F 33.392666 11.576625 135.136685
F 33.011696 11.576625 156.962467
F 32.630725 11.576625 178.788251
F 32.249755 11.576625 200.614033
F 31.868785 11.576625 222.439816
F 31.487814 11.576625 244.265599
F 35.678489 34.729883 4.181989
F 35.297519 34.729883 26.007772
F 34.916548 34.729883 47.833554
F 34.535578 34.729883 69.659337
F 34.154607 34.729883 91.485120
F 33.773637 34.729883 113.310903
F 33.392666 34.729883 135.136685
F 33.011696 34.729883 156.962467
F 32.630725 34.729883 178.788251
F 32.249755 34.729883 200.614033
F 31.868785 34.729883 222.439816
F 31.487814 34.729883 244.265599
F 35.678489 57.883140 4.181989
F 35.297519 57.883140 26.007772
F 34.916548 57.883140 47.833554
F 34.535578 57.883140 69.659337
F 34.154607 57.883140 91.485120
F 33.773637 57.883140 113.310903
F 33.392666 57.883140 135.136685
F 33.011696 57.883140 156.962467
F 32.630725 57.883140 178.788251
F 32.249755 57.883140 200.614033
F 31.868785 57.883140 222.439816
F 31.487814 57.883140 244.265599
F 62.409520 11.576625 4.648581
F 62.028550 11.576625 26.474363
F 61.647579 11.576625 48.300146
F 61.266609 11.576625 70.125929
F 60.885638 11.576625 91.951711
F 60.504668 11.576625 113.777495
F 60.123697 11.576625 135.603277
F 59.742727 11.576625 157.429059
F 59.361757 11.576625 179.254843
F 58.980786 11.576625 201.080625
F 58.599816 11.576625 222.906408
F 58.218845 11.576625 244.732191
F 62.409520 34.729883 4.648581
F 62.028550 34.729883 26.474363
F 61.647579 34.729883 48.300146
F 61.266609 34.729883 70.125929
F 60.885638 34.729883 91.951711
F 60.504668 34.729883 113.777495
F 60.123697 34.729883 135.603277
F 59.742727 34.729883 157.429059
F 59.361757 34.729883 179.254843
F 58.980786 34.729883 201.080625
F 58.599816 34.729883 222.906408
F 58.218845 34.729883 244.732191
F 62.409520 57.883140 4.648581
F 62.028550 57.883140 26.474363
F 61.647579 57.883140 48.300146
F 61.266609 57.883140 70.125929
F 60.885638 57.883140 91.951711
F 60.504668 57.883140 113.777495
F 60.123697 57.883140 135.603277
F 59.742727 57.883140 157.429059
F 59.361757 57.883140 179.254843
F 58.980786 57.883140 201.080625
F 58.599816 57.883140 222.906408
F 58.218845 57.883140 244.732191
F 8.947458 19.294381 3.715396
F 8.566487 19.294381 25.541180
F 8.185517 19.294381 47.366962
F 7.804547 19.294381 69.192744
F 7.423576 19.294381 91.018528
F 7.042606 19.294381 112.844310
F 6.661635 19.294381 134.670093
F 6.280665 19.294381 156.495876
F 5.899694 19.294381 178.321658
F 5.518724 19.294381 200.147441
F 5.137753 19.294381 221.973224
F 4.756783 19.294381 243.799007
F 8.947458 42.447638 3.715396
F 8.566487 42.447638 25.541180
F 8.185517 42.447638 47.366962
F 7.804547 42.447638 69.192744
F 7.423576 42.447638 91.018528
F 7.042606 42.447638 112.844310
F 6.661635 42.447638 134.670093
F 6.280665 42.447638 156.495876
F 5.899694 42.447638 178.321658
F 5.518724 42.447638 200.147441
F 5.137753 42.447638 221.973224
F 4.756783 42.447638 243.799007
F 8.947458 65.600896 3.715396
F 8.566487 65.600896 25.541180
F 8.185517 65.600896 47.366962
F 7.804547 65.600896 69.192744
F 7.423576 65.600896 91.018528
F 7.042606 65.600896 112.844310
F 6.661635 65.600896 134.670093
F 6.280665 65.600896 156.495876
F 5.899694 65.600896 178.321658
F 5.518724 65.600896 200.147441
F 5.137753 65.600896 221.973224
F 4.756783 65.600896 243.799007
F 35.678489 19.294381 4.181988
F 35.297519 19.294381 26.007772
F 34.916548 19.294381 47.833554
F 34.535578 19.294381 69.659336
F 34.154607 19.294381 91.485120
F 33.773637 19.294381 113.310902
F 33.392666 19.294381 135.136685
F 33.011696 19.294381 156.962467
F 32.630725 19.294381 178.788250
F 32.249755 19.294381 200.614033
F 31.868785 19.294381 222.439815
F 31.487814 19.294381 244.265599
F 35.678489 42.447638 4.181988
F 35.297519 42.447638 26.007772
F 34.916548 42.447638 47.833554
F 34.535578 42.447638 69.659336
F 34.154607 42.447638 91.485120
F 33.773637 42.447638 113.310902
F 33.392666 42.447638 135.136685
F 33.011696 42.447638 156.962467
F 32.630725 42.447638 178.788250
F 32.249755 42.447638 200.614033
F 31.868785 42.447638 222.439815
F 31.487814 42.447638 244.265599
F 35.678489 65.600896 4.181988
F 35.297519 65.600896 26.007772
F 34.916548 65.600896 47.833554
F 34.535578 65.600896 69.659336
F 34.154607 65.600896 91.485120
F 33.773637 65.600896 113.310902
F 33.392666 65.600896 135.136685
F 33.011696 65.600896 156.962467
F 32.630725 65.600896 178.788250
F 32.249755 65.600896 200.614033
F 31.868785 65.600896 222.439815
F 31.487814 65.600896 244.265599
F 62.409520 19.294381 4.648580
F 62.028550 19.294381 26.474363
F 61.647579 19.294381 48.300146
F 61.266609 19.294381 70.125928
F 60.885638 19.294381 91.951711
F 60.504668 19.294381 113.777494
F 60.123697 19.294381 135.603277
F 59.742727 19.294381 157.429059
F 59.361757 19.294381 179.254842
F 58.980786 19.294381 201.080625
F 58.599816 19.294381 222.906407
F 58.218845 19.294381 244.732191
F 62.409520 42.447638 4.648580
F 62.028550 42.447638 26.474363
F 61.647579 42.447638 48.300146
F 61.266609 42.447638 70.125928
F 60.885638 42.447638 91.951711
F 60.504668 42.447638 113.777494
F 60.123697 42.447638 135.603277
F 59.742727 42.447638 157.429059
F 59.361757 42.447638 179.254842
F 58.980786 42.447638 201.080625
F 58.599816 42.447638 222.906407
F 58.218845 42.447638 244.732191
F 62.409520 65.600896 4.648580
F 62.028550 65.600896 26.474363
F 61.647579 65.600896 48.300146
F 61.266609 65.600896 70.125928
F 60.885638 65.600896 91.951711
F 60.504668 65.600896 113.777494
F 60.123697 65.600896 135.603277
F 59.742727 65.600896 157.429059
F 59.361757 65.600896 179.254842
F 58.980786 65.600896 201.080625
F 58.599816 65.600896 222.906407
F 58.218845 65.600896 244.732191
F 17.857801 3.858876 3.870927
F 17.476830 3.858876 25.696710
F 17.095860 3.858876 47.522493
F 16.714889 3.858876 69.348275
F 16.333919 3.858876 91.174058
F 15.952948 3.858876 112.999841
F 15.571978 3.858876 134.825624
F 15.191007 3.858876 156.651406
F 14.810037 3.858876 178.477189
F 14.429067 3.858876 200.302972
F 14.048096 3.858876 222.128754
F 13.667126 3.858876 243.954537
F 17.857801 27.012133 3.870927
F 17.476830 27.012133 25.696710
F 17.095860 27.012133 47.522493
F 16.714889 27.012133 69.348275
F 16.333919 27.012133 91.174058
F 15.952948 27.012133 112.999841
F 15.571978 27.012133 134.825624
F 15.191007 27.012133 156.651406
F 14.810037 27.012133 178.477189
F 14.429067 27.012133 200.302972
F 14.048096 27.012133 222.128754
F 13.667126 27.012133 243.954537
F 17.857801 50.165391 3.870927
F 17.476830 50.165391 25.696710
F 17.095860 50.165391 47.522493
F 16.714889 50.165391 69.348275
F 16.333919 50.165391 91.174058
F 15.952948 50.165391 112.999841
F 15.571978 50.165391 134.825624
F 15.191007 50.165391 156.651406
F 14.810037 50.165391 178.477189
F 14.429067 50.165391 200.302972
F 14.048096 50.165391 222.128754
F 13.667126 50.165391 243.954537
F 44.588832 3.858876 4.337519
F 44.207861 3.858876 26.163302
F 43.826891 3.858876 47.989084
F 43.445920 3.858876 69.814867
F 43.064950 3.858876 91.640650
F 42.683980 3.858876 113.466432
F 42.303009 3.858876 135.292216
F 41.922039 3.858876 157.117998
F 41.541068 3.858876 178.943780
F 41.160098 3.858876 200.769564
F 40.779127 3.858876 222.595346
F 40.398157 3.858876 244.421129
F 44.588832 27.012133 4.337519
F 44.207861 27.012133 26.163302
F 43.826891 27.012133 47.989084
F 43.445920 27.012133 69.814867
F 43.064950 27.012133 91.640650
F 42.683980 27.012133 113.466432
F 42.303009 27.012133 135.292216
F 41.922039 27.012133 157.117998
F 41.541068 27.012133 178.943780
F 41.160098 27.012133 200.769564
F 40.779127 27.012133 222.595346
F 40.398157 27.012133 244.421129
F 44.588832 50.165391 4.337519
F 44.207861 50.165391 26.163302
F 43.826891 50.165391 47.989084
F 43.445920 50.165391 69.814867
F 43.064950 50.165391 91.640650
F 42.683980 50.165391 113.466432
F 42.303009 50.165391 135.292216
F 41.922039 50.165391 157.117998
F 41.541068 50.165391 178.943780
F 41.160098 50.165391 200.769564
F 40.779127 50.165391 222.595346
F 40.398157 50.165391 244.421129
F 17.857801 11.576626 3.870927
F 17.476830 11.576626 25.696709
F 17.095860 11.576626 47.522493
F 16.714889 11.576626 69.348275
F 16.333919 11.576626 91.174058
F 15.952948 11.576626 112.999841
F 15.571978 11.576626 134.825623
F 15.191007 11.576626 156.651406
F 14.810037 11.576626 178.477189
F 14.429067 11.576626 200.302972
F 14.048096 11.576626 222.128754
F 13.667126 11.576626 243.954536
F 17.857801 34.729883 3.870927
F 17.476830 34.729883 25.696709
F 17.095860 34.729883 47.522493
F 16.714889 34.729883 69.348275
F 16.333919 34.729883 91.174058
F 15.952948 34.729883 112.999841
F 15.571978 34.729883 134.825623
F 15.191007 34.729883 156.651406
F 14.810037 34.729883 178.477189
F 14.429067 34.729883 200.302972
F 14.048096 34.729883 222.128754
F 13.667126 34.729883 243.954536
F 17.857801 57.883141 3.870927
F 17.476830 57.883141 25.696709
F 17.095860 57.883141 47.522493
F 16.714889 57.883141 69.348275
F 16.333919 57.883141 91.174058
F 15.952948 57.883141 112.999841
F 15.571978 57.883141 134.825623
F 15.191007 57.883141 156.651406
F 14.810037 57.883141 178.477189
F 14.429067 57.883141 200.302972
F 14.048096 57.883141 222.128754
F 13.667126 57.883141 243.954536
F 44.588832 11.576626 4.337519
F 44.207861 11.576626 26.163301
F 43.826891 11.576626 47.989084
F 43.445920 11.576626 69.814867
F 43.064950 11.576626 91.640650
F 42.683980 11.576626 113.466432
F 42.303009 11.576626 135.292215
F 41.922039 11.576626 157.117998
F 41.541068 11.576626 178.943780
F 41.160098 11.576626 200.769564
F 40.779127 11.576626 222.595346
F 40.398157 11.576626 244.421128
F 44.588832 34.729883 4.337519
F 44.207861 34.729883 26.163301
F 43.826891 34.729883 47.989084
F 43.445920 34.729883 69.814867
F 43.064950 34.729883 91.640650
F 42.683980 34.729883 113.466432
F 42.303009 34.729883 135.292215
F 41.922039 34.729883 157.117998
F 41.541068 34.729883 178.943780
F 41.160098 34.729883 200.769564
F 40.779127 34.729883 222.595346
F 40.398157 34.729883 244.421128
F 44.588832 57.883141 4.337519
F 44.207861 57.883141 26.163301
F 43.826891 57.883141 47.989084
F 43.445920 57.883141 69.814867
F 43.064950 57.883141 91.640650
F 42.683980 57.883141 113.466432
F 42.303009 57.883141 135.292215
F 41.922039 57.883141 157.117998
F 41.541068 57.883141 178.943780
F 41.160098 57.883141 200.769564
F 40.779127 57.883141 222.595346
F 40.398157 57.883141 244.421128
F 17.857801 19.294381 3.870927
F 17.476830 19.294381 25.696709
F 17.095860 19.294381 47.522492
F 16.714889 19.294381 69.348275
F 16.333919 19.294381 91.174057
F 15.952948 19.294381 112.999840
F 15.571978 19.294381 134.825623
F 15.191007 19.294381 156.651405
F 14.810037 19.294381 178.477189
F 14.429067 19.294381 200.302971
F 14.048096 19.294381 222.128753
F 13.667126 19.294381 243.954536
F 17.857801 42.447639 3.870927
F 17.476830 42.447639 25.696709
F 17.095860 42.447639 47.522492
F 16.714889 42.447639 69.348275
F 16.333919 42.447639 91.174057
F 15.952948 42.447639 112.999840
F 15.571978 42.447639 134.825623
F 15.191007 42.447639 156.651405
F 14.810037 42.447639 178.477189
F 14.429067 42.447639 200.302971
F 14.048096 42.447639 222.128753
F 13.667126 42.447639 243.954536
F 17.857801 65.600896 3.870927
F 17.476830 65.600896 25.696709
F 17.095860 65.600896 47.522492
F 16.714889 65.600896 69.348275
F 16.333919 65.600896 91.174057
F 15.952948 65.600896 112.999840
F 15.571978 65.600896 134.825623
F 15.191007 65.600896 156.651405
F 14.810037 65.600896 178.477189
F 14.429067 65.600896 200.302971
F 14.048096 65.600896 222.128753
F 13.667126 65.600896 243.954536
F 44.588832 19.294381 4.337519
F 44.207861 19.294381 26.163301
F 43.826891 19.294381 47.989083
F 43.445920 19.294381 69.814867
F 43.064950 19.294381 91.640649
F 42.683980 19.294381 113.466431
F 42.303009 19.294381 135.292215
F 41.922039 19.294381 157.117997
F 41.541068 19.294381 178.943780
F 41.160098 19.294381 200.769563
F 40.779127 19.294381 222.595345
F 40.398157 19.294381 244.421128
F 44.588832 42.447639 4.337519
F 44.207861 42.447639 26.163301
F 43.826891 42.447639 47.989083
F 43.445920 42.447639 69.814867
F 43.064950 42.447639 91.640649
F 42.683980 42.447639 113.466431
F 42.303009 42.447639 135.292215
F 41.922039 42.447639 157.117997
F 41.541068 42.447639 178.943780
F 41.160098 42.447639 200.769563
F 40.779127 42.447639 222.595345
F 40.398157 42.447639 244.421128
F 44.588832 65.600896 4.337519
F 44.207861 65.600896 26.163301
F 43.826891 65.600896 47.989083
F 43.445920 65.600896 69.814867
F 43.064950 65.600896 91.640649
F 42.683980 65.600896 113.466431
F 42.303009 65.600896 135.292215
F 41.922039 65.600896 157.117997
F 41.541068 65.600896 178.943780
F 41.160098 65.600896 200.769563
F 40.779127 65.600896 222.595345
F 40.398157 65.600896 244.421128
F 26.768148 3.858875 4.026459
F 26.387178 3.858875 25.852241
F 26.006207 3.858875 47.678023
F 25.625237 3.858875 69.503807
F 25.244267 3.858875 91.329589
F 24.863296 3.858875 113.155372
F 24.482326 3.858875 134.981155
F 24.101355 3.858875 156.806937
F 23.720385 3.858875 178.632720
F 23.339414 3.858875 200.458503
F 22.958444 3.858875 222.284285
F 22.577473 3.858875 244.110068
F 26.768148 27.012133 4.026459
F 26.387178 27.012133 25.852241
F 26.006207 27.012133 47.678023
F 25.625237 27.012133 69.503807
F 25.244267 27.012133 91.329589
F 24.863296 27.012133 113.155372
F 24.482326 27.012133 134.981155
F 24.101355 27.012133 156.806937
F 23.720385 27.012133 178.632720
F 23.339414 27.012133 200.458503
F 22.958444 27.012133 222.284285
F 22.577473 27.012133 244.110068
F 26.768148 50.165390 4.026459
F 26.387178 50.165390 25.852241
F 26.006207 50.165390 47.678023
F 25.625237 50.165390 69.503807
F 25.244267 50.165390 91.329589
F 24.863296 50.165390 113.155372
F 24.482326 50.165390 134.981155
F 24.101355 50.165390 156.806937
F 23.720385 50.165390 178.632720
F 23.339414 50.165390 200.458503
F 22.958444 50.165390 222.284285
F 22.577473 50.165390 244.110068
F 53.499179 3.858875 4.493051
F 53.118209 3.858875 26.318833
F 52.737239 3.858875 48.144615
F 52.356268 3.858875 69.970398
F 51.975298 3.858875 91.796181
F 51.594327 3.858875 113.621964
F 51.213357 3.858875 135.447746
F 50.832386 3.858875 157.273529
F 50.451416 3.858875 179.099312
F 50.070445 3.858875 200.925094
F 49.689475 3.858875 222.750877
F 49.308504 3.858875 244.576660
F 53.499179 27.012133 4.493051
F 53.118209 27.012133 26.318833
F 52.737239 27.012133 48.144615
F 52.356268 27.012133 69.970398
F 51.975298 27.012133 91.796181
F 51.594327 27.012133 113.621964
F 51.213357 27.012133 135.447746
F 50.832386 27.012133 157.273529
F 50.451416 27.012133 179.099312
F 50.070445 27.012133 200.925094
F 49.689475 27.012133 222.750877
F 49.308504 27.012133 244.576660
F 53.499179 50.165390 4.493051
F 53.118209 50.165390 26.318833
F 52.737239 50.165390 48.144615
F 52.356268 50.165390 69.970398
F 51.975298 50.165390 91.796181
F 51.594327 50.165390 113.621964
F 51.213357 50.165390 135.447746
F 50.832386 50.165390 157.273529
F 50.451416 50.165390 179.099312
F 50.070445 50.165390 200.925094
F 49.689475 50.165390 222.750877
F 49.308504 50.165390 244.576660
F 26.768148 11.576625 4.026458
F 26.387178 11.576625 25.852241
F 26.006207 11.576625 47.678023
F 25.625237 11.576625 69.503807
F 25.244267 11.576625 91.329589
F 24.863296 11.576625 113.155371
F 24.482326 11.576625 134.981155
F 24.101355 11.576625 156.806937
F 23.720385 11.576625 178.632720
F 23.339414 11.576625 200.458503
F 22.958444 11.576625 222.284285
F 22.577473 11.576625 244.110068
F 26.768148 34.729883 4.026458
F 26.387178 34.729883 25.852241
F 26.006207 34.729883 47.678023
F 25.625237 34.729883 69.503807
F 25.244267 34.729883 91.329589
F 24.863296 34.729883 113.155371
F 24.482326 34.729883 134.981155
F 24.101355 34.729883 156.806937
F 23.720385 34.729883 178.632720
F 23.339414 34.729883 200.458503
F 22.958444 34.729883 222.284285
F 22.577473 34.729883 244.110068
F 26.768148 57.883140 4.026458
F 26.387178 57.883140 25.852241
F 26.006207 57.883140 47.678023
F 25.625237 57.883140 69.503807
F 25.244267 57.883140 91.329589
F 24.863296 57.883140 113.155371
F 24.482326 57.883140 134.981155
F 24.101355 57.883140 156.806937
F 23.720385 57.883140 178.632720
F 23.339414 57.883140 200.458503
F 22.958444 57.883140 222.284285
F 22.577473 57.883140 244.110068
F 53.499179 11.576625 4.493050
F 53.118209 11.576625 26.318833
F 52.737239 11.576625 48.144615
F 52.356268 11.576625 69.970398
F 51.975298 11.576625 91.796181
F 51.594327 11.576625 113.621963
F 51.213357 11.576625 135.447746
F 50.832386 11.576625 157.273529
F 50.451416 11.576625 179.099312
F 50.070445 11.576625 200.925094
F 49.689475 11.576625 222.750877
F 49.308504 11.576625 244.576660
F 53.499179 34.729883 4.493050
F 53.118209 34.729883 26.318833
F 52.737239 34.729883 48.144615
F 52.356268 34.729883 69.970398
F 51.975298 34.729883 91.796181
F 51.594327 34.729883 113.621963
F 51.213357 34.729883 135.447746
F 50.832386 34.729883 157.273529
F 50.451416 34.729883 179.099312
F 50.070445 34.729883 200.925094
F 49.689475 34.729883 222.750877
F 49.308504 34.729883 244.576660
F 53.499179 57.883140 4.493050
F 53.118209 57.883140 26.318833
F 52.737239 57.883140 48.144615
F 52.356268 57.883140 69.970398
F 51.975298 57.883140 91.796181
F 51.594327 57.883140 113.621963
F 51.213357 57.883140 135.447746
F 50.832386 57.883140 157.273529
F 50.451416 57.883140 179.099312
F 50.070445 57.883140 200.925094
F 49.689475 57.883140 222.750877
F 49.308504 57.883140 244.576660
F 26.768148 19.294381 4.026458
F 26.387178 19.294381 25.852240
F 26.006207 19.294381 47.678023
F 25.625237 19.294381 69.503806
F 25.244267 19.294381 91.329588
F 24.863296 19.294381 113.155371
F 24.482326 19.294381 134.981154
F 24.101355 19.294381 156.806937
F 23.720385 19.294381 178.632719
F 23.339414 19.294381 200.458502
F 22.958444 19.294381 222.284285
F 22.577473 19.294381 244.110067
F 26.768148 42.447638 4.026458
F 26.387178 42.447638 25.852240
F 26.006207 42.447638 47.678023
F 25.625237 42.447638 69.503806
F 25.244267 42.447638 91.329588
F 24.863296 42.447638 113.155371
F 24.482326 42.447638 134.981154
F 24.101355 42.447638 156.806937
F 23.720385 42.447638 178.632719
F 23.339414 42.447638 200.458502
F 22.958444 42.447638 222.284285
F 22.577473 42.447638 244.110067
F 26.768148 65.600896 4.026458
F 26.387178 65.600896 25.852240
F 26.006207 65.600896 47.678023
F 25.625237 65.600896 69.503806
F 25.244267 65.600896 91.329588
F 24.863296 65.600896 113.155371
F 24.482326 65.600896 134.981154
F 24.101355 65.600896 156.806937
F 23.720385 65.600896 178.632719
F 23.339414 65.600896 200.458502
F 22.958444 65.600896 222.284285
F 22.577473 65.600896 244.110067
F 53.499179 19.294381 4.493050
F 53.118209 19.294381 26.318832
F 52.737239 19.294381 48.144615
F 52.356268 19.294381 69.970397
F 51.975298 19.294381 91.796180
F 51.594327 19.294381 113.621963
F 51.213357 19.294381 135.447745
F 50.832386 19.294381 157.273529
F 50.451416 19.294381 179.099311
F 50.070445 19.294381 200.925093
F 49.689475 19.294381 222.750877
F 49.308504 19.294381 244.576659
F 53.499179 42.447638 4.493050
F 53.118209 42.447638 26.318832
F 52.737239 42.447638 48.144615
F 52.356268 42.447638 69.970397
F 51.975298 42.447638 91.796180
F 51.594327 42.447638 113.621963
F 51.213357 42.447638 135.447745
F 50.832386 42.447638 157.273529
F 50.451416 42.447638 179.099311
F 50.070445 42.447638 200.925093
F 49.689475 42.447638 222.750877
F 49.308504 42.447638 244.576659
F 53.499179 65.600896 4.493050
F 53.118209 65.600896 26.318832
F 52.737239 65.600896 48.144615
F 52.356268 65.600896 69.970397
F 51.975298 65.600896 91.796180
F 51.594327 65.600896 113.621963
F 51.213357 65.600896 135.447745
F 50.832386 65.600896 157.273529
F 50.451416 65.600896 179.099311
F 50.070445 65.600896 200.925093
F 49.689475 65.600896 222.750877
F 49.308504 65.600896 244.576659
F 9.010942 1.286291 0.077766
F 8.629972 1.286291 21.903550
F 8.249001 1.286291 43.729332
F 7.868031 1.286291 65.555114
F 7.487060 1.286291 87.380898
F 7.106090 1.286291 109.206680
F 6.725119 1.286291 131.032463
F 6.344149 1.286291 152.858246
F 5.963178 1.286291 174.684028
F 5.582208 1.286291 196.509811
F 5.201237 1.286291 218.335593
F 4.820267 1.286291 240.161377
F 9.010942 24.439549 0.077766
F 8.629972 24.439549 21.903550
F 8.249001 24.439549 43.729332
F 7.868031 24.439549 65.555114
F 7.487060 24.439549 87.380898
F 7.106090 24.439549 109.206680
F 6.725119 24.439549 131.032463
F 6.344149 24.439549 152.858246
F 5.963178 24.439549 174.684028
F 5.582208 24.439549 196.509811
F 5.201237 24.439549 218.335593
F 4.820267 24.439549 240.161377
F 9.010942 47.592806 0.077766
F 8.629972 47.592806 21.903550
F 8.249001 47.592806 43.729332
F 7.868031 47.592806 65.555114
F 7.487060 47.592806 87.380898
F 7.106090 47.592806 109.206680
F 6.725119 47.592806 131.032463
F 6.344149 47.592806 152.858246
F 5.963178 47.592806 174.684028
F 5.582208 47.592806 196.509811
F 5.201237 47.592806 218.335593
F 4.820267 47.592806 240.161377
F 35.741974 1.286291 0.544358
F 35.361004 1.286291 22.370141
F 34.980033 1.286291 44.195924
F 34.599063 1.286291 66.021706
F 34.218092 1.286291 87.847489
F 33.837122 1.286291 109.673272
F 33.456151 1.286291 131.499055
F 33.075181 1.286291 153.324837
F 32.694211 1.286291 175.150620
F 32.313240 1.286291 196.976403
F 31.932270 1.286291 218.802185
F 31.551299 1.286291 240.627969
F 35.741974 24.439549 0.544358
F 35.361004 24.439549 22.370141
F 34.980033 24.439549 44.195924
F 34.599063 24.439549 66.021706
F 34.218092 24.439549 87.847489
F 33.837122 24.439549 109.673272
F 33.456151 24.439549 131.499055
F 33.075181 24.439549 153.324837
F 32.694211 24.439549 175.150620
F 32.313240 24.439549 196.976403
F 31.932270 24.439549 218.802185
F 31.551299 24.439549 240.627969
F 35.741974 47.592806 0.544358
F 35.361004 47.592806 22.370141
F 34.980033 47.592806 44.195924
F 34.599063 47.592806 66.021706
F 34.218092 47.592806 87.847489
F 33.837122 47.592806 109.673272
F 33.456151 47.592806 131.499055
F 33.075181 47.592806 153.324837
F 32.694211 47.592806 175.150620
F 32.313240 47.592806 196.976403
F 31.932270 47.592806 218.802185
F 31.551299 47.592806 240.627969
F 62.473005 1.286291 1.010950
F 62.092035 1.286291 22.836733
F 61.711064 1.286291 44.662516
F 61.330094 1.286291 66.488298
F 60.949123 1.286291 88.314081
F 60.568153 1.286291 110.139864
F 60.187183 1.286291 131.965647
F 59.806212 1.286291 153.791429
F 59.425242 1.286291 175.617212
F 59.044271 1.286291 197.442995
F 58.663301 1.286291 219.268777
F 58.282330 1.286291 241.094561
F 62.473005 24.439549 1.010950
F 62.092035 24.439549 22.836733
F 61.711064 24.439549 44.662516
F 61.330094 24.439549 66.488298
F 60.949123 24.439549 88.314081
F 60.568153 24.439549 110.139864
F 60.187183 24.439549 131.965647
F 59.806212 24.439549 153.791429
F 59.425242 24.439549 175.617212
F 59.044271 24.439549 197.442995
F 58.663301 24.439549 219.268777
F 58.282330 24.439549 241.094561
F 62.473005 47.592806 1.010950
F 62.092035 47.592806 22.836733
F 61.711064 47.592806 44.662516
F 61.330094 47.592806 66.488298
F 60.949123 47.592806 88.314081
F 60.568153 47.592806 110.139864
F 60.187183 47.592806 131.965647
F 59.806212 47.592806 153.791429
F 59.425242 47.592806 175.617212
F 59.044271 47.592806 197.442995
F 58.663301 47.592806 219.268777
F 58.282330 47.592806 241.094561
F 9.010942 9.004041 0.077766
F 8.629972 9.004041 21.903550
F 8.249001 9.004041 43.729332
F 7.868031 9.004041 65.555114
F 7.487060 9.004041 87.380898
F 7.106090 9.004041 109.206680
F 6.725119 9.004041 131.032463
F 6.344149 9.004041 152.858246
F 5.963178 9.004041 174.684028
F 5.582208 9.004041 196.509811
F 5.201237 9.004041 218.335593
F 4.820267 9.004041 240.161377
F 9.010942 32.157298 0.077766
F 8.629972 32.157298 21.903550
F 8.249001 32.157298 43.729332
F 7.868031 32.157298 65.555114
F 7.487060 32.157298 87.380898
F 7.106090 32.157298 109.206680
F 6.725119 32.157298 131.032463
F 6.344149 32.157298 152.858246
F 5.963178 32.157298 174.684028
F 5.582208 32.157298 196.509811
F 5.201237 32.157298 218.335593
F 4.820267 32.157298 240.161377
F 9.010942 55.310556 0.077766
F 8.629972 55.310556 21.903550
F 8.249001 55.310556 43.729332
F 7.868031 55.310556 65.555114
F 7.487060 55.310556 87.380898
F 7.106090 55.310556 109.206680
F 6.725119 55.310556 131.032463
F 6.344149 55.310556 152.858246
F 5.963178 55.310556 174.684028
F 5.582208 55.310556 196.509811
F 5.201237 55.310556 218.335593
F 4.820267 55.310556 240.161377
F 35.741974 9.004041 0.544358
F 35.361004 9.004041 22.370141
F 34.980033 9.004041 44.195924
F 34.599063 9.004041 66.021706
F 34.218092 9.004041 87.847489
F 33.837122 9.004041 109.673272
F 33.456151 9.004041 131.499055
F 33.075181 9.004041 153.324837
F 32.694211 9.004041 175.150620
F 32.313240 9.004041 196.976403
F 31.932270 9.004041 218.802185
F 31.551299 9.004041 240.627969
F 35.741974 32.157298 0.544358
F 35.361004 32.157298 22.370141
F 34.980033 32.157298 44.195924
F 34.599063 32.157298 66.021706
F 34.218092 32.157298 87.847489
F 33.837122 32.157298 109.673272
F 33.456151 32.157298 131.499055
F 33.075181 32.157298 153.324837
F 32.694211 32.157298 175.150620
F 32.313240 32.157298 196.976403
F 31.932270 32.157298 218.802185
F 31.551299 32.157298 240.627969
F 35.741974 55.310556 0.544358
F 35.361004 55.310556 22.370141
F 34.980033 55.310556 44.195924
F 34.599063 55.310556 66.021706
F 34.218092 55.310556 87.847489
F 33.837122 55.310556 109.673272
F 33.456151 55.310556 131.499055
F 33.075181 55.310556 153.324837
F 32.694211 55.310556 175.150620
F 32.313240 55.310556 196.976403
F 31.932270 55.310556 218.802185
F 31.551299 55.310556 240.627969
F 62.473005 9.004041 1.010950
F 62.092035 9.004041 22.836733
F 61.711064 9.004041 44.662516
F 61.330094 9.004041 66.488298
F 60.949123 9.004041 88.314081
F 60.568153 9.004041 110.139864
F 60.187183 9.004041 131.965647
F 59.806212 9.004041 153.791429
F 59.425242 9.004041 175.617212
F 59.044271 9.004041 197.442995
F 58.663301 9.004041 219.268777
F 58.282330 9.004041 241.094561
F 62.473005 32.157298 1.010950
F 62.092035 32.157298 22.836733
F 61.711064 32.157298 44.662516
F 61.330094 32.157298 66.488298
F 60.949123 32.157298 88.314081
F 60.568153 32.157298 110.139864
F 60.187183 32.157298 131.965647
F 59.806212 32.157298 153.791429
F 59.425242 32.157298 175.617212
F 59.044271 32.157298 197.442995
F 58.663301 32.157298 219.268777
F 58.282330 32.157298 241.094561
F 62.473005 55.310556 1.010950
F 62.092035 55.310556 22.836733
F 61.711064 55.310556 44.662516
F 61.330094 55.310556 66.488298
F 60.949123 55.310556 88.314081
F 60.568153 55.310556 110.139864
F 60.187183 55.310556 131.965647
F 59.806212 55.310556 153.791429
F 59.425242 55.310556 175.617212
F 59.044271 55.310556 197.442995
F 58.663301 55.310556 219.268777
F 58.282330 55.310556 241.094561
F 9.010942 16.721796 0.077765
F 8.629972 16.721796 21.903549
F 8.249001 16.721796 43.729331
F 7.868031 16.721796 65.555114
F 7.487060 16.721796 87.380897
F 7.106090 16.721796 109.206679
F 6.725119 16.721796 131.032462
F 6.344149 16.721796 152.858245
F 5.963178 16.721796 174.684028
F 5.582208 16.721796 196.509810
F 5.201237 16.721796 218.335592
F 4.820267 16.721796 240.161376
F 9.010942 39.875053 0.077765
F 8.629972 39.875053 21.903549
F 8.249001 39.875053 43.729331
F 7.868031 39.875053 65.555114
F 7.487060 39.875053 87.380897
F 7.106090 39.875053 109.206679
F 6.725119 39.875053 131.032462
F 6.344149 39.875053 152.858245
F 5.963178 39.875053 174.684028
F 5.582208 39.875053 196.509810
F 5.201237 39.875053 218.335592
F 4.820267 39.875053 240.161376
F 9.010942 63.028311 0.077765
F 8.629972 63.028311 21.903549
F 8.249001 63.028311 43.729331
F 7.868031 63.028311 65.555114
F 7.487060 63.028311 87.380897
F 7.106090 63.028311 109.206679
F 6.725119 63.028311 131.032462
F 6.344149 63.028311 152.858245
F 5.963178 63.028311 174.684028
F 5.582208 63.028311 196.509810
F 5.201237 63.028311 218.335592
F 4.820267 63.028311 240.161376
F 35.741974 16.721796 0.544357
F 35.361004 16.721796 22.370140
F 34.980033 16.721796 44.195923
F 34.599063 16.721796 66.021706
F 34.218092 16.721796 87.847488
F 33.837122 16.721796 109.673271
F 33.456151 16.721796 131.499054
F 33.075181 16.721796 153.324836
F 32.694211 16.721796 175.150620
F 32.313240 16.721796 196.976402
F 31.932270 16.721796 218.802184
F 31.551299 16.721796 240.627968
F 35.741974 39.875053 0.544357
F 35.361004 39.875053 22.370140
F 34.980033 39.875053 44.195923
F 34.599063 39.875053 66.021706
F 34.218092 39.875053 87.847488
F 33.837122 39.875053 109.673271
F 33.456151 39.875053 131.499054
F 33.075181 39.875053 153.324836
F 32.694211 39.875053 175.150620
F 32.313240 39.875053 196.976402
F 31.932270 39.875053 218.802184
F 31.551299 39.875053 240.627968
F 35.741974 63.028311 0.544357
F 35.361004 63.028311 22.370140
F 34.980033 63.028311 44.195923
F 34.599063 63.028311 66.021706
F 34.218092 63.028311 87.847488
F 33.837122 63.028311 109.673271
F 33.456151 63.028311 131.499054
F 33.075181 63.028311 153.324836
F 32.694211 63.028311 175.150620
F 32.313240 63.028311 196.976402
F 31.932270 63.028311 218.802184
F 31.551299 63.028311 240.627968
F 62.473005 16.721796 1.010949
F 62.092035 16.721796 22.836732
F 61.711064 16.721796 44.662515
F 61.330094 16.721796 66.488298
F 60.949123 16.721796 88.314080
F 60.568153 16.721796 110.139863
F 60.187183 16.721796 131.965646
F 59.806212 16.721796 153.791428
F 59.425242 16.721796 175.617212
F 59.044271 16.721796 197.442994
F 58.663301 16.721796 219.268776
F 58.282330 16.721796 241.094560
F 62.473005 39.875053 1.010949
F 62.092035 39.875053 22.836732
F 61.711064 39.875053 44.662515
F 61.330094 39.875053 66.488298
F 60.949123 39.875053 88.314080
F 60.568153 39.875053 110.139863
F 60.187183 39.875053 131.965646
F 59.806212 39.875053 153.791428
F 59.425242 39.875053 175.617212
F 59.044271 39.875053 197.442994
F 58.663301 39.875053 219.268776
F 58.282330 39.875053 241.094560
F 62.473005 63.028311 1.010949
F 62.092035 63.028311 22.836732
F 61.711064 63.028311 44.662515
F 61.330094 63.028311 66.488298
F 60.949123 63.028311 88.314080
F 60.568153 63.028311 110.139863
F 60.187183 63.028311 131.965646
F 59.806212 63.028311 153.791428
F 59.425242 63.028311 175.617212
F 59.044271 63.028311 197.442994
F 58.663301 63.028311 219.268776
F 58.282330 63.028311 241.094560
F 17.921285 1.286290 0.233297
F 17.540314 1.286290 22.059079
F 17.159344 1.286290 43.884862
F 16.778373 1.286290 65.710645
F 16.397403 1.286290 87.536427
F 16.016432 1.286290 109.362209
F 15.635462 1.286290 131.187993
F 15.254492 1.286290 153.013775
F 14.873521 1.286290 174.839558
F 14.492551 1.286290 196.665341
F 14.111580 1.286290 218.491123
F 13.730610 1.286290 240.316906
F 17.921285 24.439547 0.233297
F 17.540314 24.439547 22.059079
F 17.159344 24.439547 43.884862
F 16.778373 24.439547 65.710645
F 16.397403 24.439547 87.536427
F 16.016432 24.439547 109.362209
F 15.635462 24.439547 131.187993
F 15.254492 24.439547 153.013775
F 14.873521 24.439547 174.839558
F 14.492551 24.439547 196.665341
F 14.111580 24.439547 218.491123
F 13.730610 24.439547 240.316906
F 17.921285 47.592805 0.233297
F 17.540314 47.592805 22.059079
F 17.159344 47.592805 43.884862
F 16.778373 47.592805 65.710645
F 16.397403 47.592805 87.536427
F 16.016432 47.592805 109.362209
F 15.635462 47.592805 131.187993
F 15.254492 47.592805 153.013775
F 14.873521 47.592805 174.839558
F 14.492551 47.592805 196.665341
F 14.111580 47.592805 218.491123
F 13.730610 47.592805 240.316906
F 44.652316 1.286290 0.699889
F 44.271345 1.286290 22.525671
F 43.890375 1.286290 44.351453
F 43.509404 1.286290 66.177237
F 43.128434 1.286290 88.003019
F 42.747464 1.286290 109.828801
F 42.366493 1.286290 131.654585
F 41.985523 1.286290 153.480367
F 41.604552 1.286290 175.306150
F 41.223582 1.286290 197.131933
F 40.842611 1.286290 218.957715
F 40.461641 1.286290 240.783498
F 44.652316 24.439547 0.699889
F 44.271345 24.439547 22.525671
F 43.890375 24.439547 44.351453
F 43.509404 24.439547 66.177237
F 43.128434 24.439547 88.003019
F 42.747464 24.439547 109.828801
F 42.366493 24.439547 131.654585
F 41.985523 24.439547 153.480367
F 41.604552 24.439547 175.306150
F 41.223582 24.439547 197.131933
F 40.842611 24.439547 218.957715
F 40.461641 24.439547 240.783498
F 44.652316 47.592805 0.699889
F 44.271345 47.592805 22.525671
F 43.890375 47.592805 44.351453
F 43.509404 47.592805 66.177237
F 43.128434 47.592805 88.003019
F 42.747464 47.592805 109.828801
F 42.366493 47.592805 131.654585
F 41.985523 47.592805 153.480367
F 41.604552 47.592805 175.306150
F 41.223582 47.592805 197.131933
F 40.842611 47.592805 218.957715
F 40.461641 47.592805 240.783498
F 17.921285 9.004039 0.233297
F 17.540314 9.004039 22.059079
F 17.159344 9.004039 43.884862
F 16.778373 9.004039 65.710645
F 16.397403 9.004039 87.536427
F 16.016432 9.004039 109.362210
F 15.635462 9.004039 131.187993
F 15.254492 9.004039 153.013775
F 14.873521 9.004039 174.839558
F 14.492551 9.004039 196.665341
F 14.111580 9.004039 218.491124
F 13.730610 9.004039 240.316906
F 17.921285 32.157297 0.233297
F 17.540314 32.157297 22.059079
F 17.159344 32.157297 43.884862
F 16.778373 32.157297 65.710645
F 16.397403 32.157297 87.536427
F 16.016432 32.157297 109.362210
F 15.635462 32.157297 131.187993
F 15.254492 32.157297 153.013775
F 14.873521 32.157297 174.839558
F 14.492551 32.157297 196.665341
F 14.111580 32.157297 218.491124
F 13.730610 32.157297 240.316906
F 17.921285 55.310554 0.233297
F 17.540314 55.310554 22.059079
F 17.159344 55.310554 43.884862
F 16.778373 55.310554 65.710645
F 16.397403 55.310554 87.536427
F 16.016432 55.310554 109.362210
F 15.635462 55.310554 131.187993
F 15.254492 55.310554 153.013775
F 14.873521 55.310554 174.839558
F 14.492551 55.310554 196.665341
F 14.111580 55.310554 218.491124
F 13.730610 55.310554 240.316906
F 44.652316 9.004039 0.699889
F 44.271345 9.004039 22.525671
F 43.890375 9.004039 44.351453
F 43.509404 9.004039 66.177237
F 43.128434 9.004039 88.003019
F 42.747464 9.004039 109.828802
F 42.366493 9.004039 131.654585
F 41.985523 9.004039 153.480367
F 41.604552 9.004039 175.306150
F 41.223582 9.004039 197.131933
F 40.842611 9.004039 218.957716
F 40.461641 9.004039 240.783498
F 44.652316 32.157297 0.699889
F 44.271345 32.157297 22.525671
F 43.890375 32.157297 44.351453
F 43.509404 32.157297 66.177237
F 43.128434 32.157297 88.003019
F 42.747464 32.157297 109.828802
F 42.366493 32.157297 131.654585
F 41.985523 32.157297 153.480367
F 41.604552 32.157297 175.306150
F 41.223582 32.157297 197.131933
F 40.842611 32.157297 218.957716
F 40.461641 32.157297 240.783498
F 44.652316 55.310554 0.699889
F 44.271345 55.310554 22.525671
F 43.890375 55.310554 44.351453
F 43.509404 55.310554 66.177237
F 43.128434 55.310554 88.003019
F 42.747464 55.310554 109.828802
F 42.366493 55.310554 131.654585
F 41.985523 55.310554 153.480367
F 41.604552 55.310554 175.306150
F 41.223582 55.310554 197.131933
F 40.842611 55.310554 218.957716
F 40.461641 55.310554 240.783498
F 17.921285 16.721795 0.233296
F 17.540314 16.721795 22.059078
F 17.159344 16.721795 43.884862
F 16.778373 16.721795 65.710644
F 16.397403 16.721795 87.536426
F 16.016432 16.721795 109.362209
F 15.635462 16.721795 131.187992
F 15.254492 16.721795 153.013775
F 14.873521 16.721795 174.839557
F 14.492551 16.721795 196.665340
F 14.111580 16.721795 218.491123
F 13.730610 16.721795 240.316905
F 17.921285 39.875052 0.233296
F 17.540314 39.875052 22.059078
F 17.159344 39.875052 43.884862
F 16.778373 39.875052 65.710644
F 16.397403 39.875052 87.536426
F 16.016432 39.875052 109.362209
F 15.635462 39.875052 131.187992
F 15.254492 39.875052 153.013775
F 14.873521 39.875052 174.839557
F 14.492551 39.875052 196.665340
F 14.111580 39.875052 218.491123
F 13.730610 39.875052 240.316905
F 17.921285 63.028310 0.233296
F 17.540314 63.028310 22.059078
F 17.159344 63.028310 43.884862
F 16.778373 63.028310 65.710644
F 16.397403 63.028310 87.536426
F 16.016432 63.028310 109.362209
F 15.635462 63.028310 131.187992
F 15.254492 63.028310 153.013775
F 14.873521 63.028310 174.839557
F 14.492551 63.028310 196.665340
F 14.111580 63.028310 218.491123
F 13.730610 63.028310 240.316905
F 44.652316 16.721795 0.699888
F 44.271345 16.721795 22.525670
F 43.890375 16.721795 44.351453
F 43.509405 16.721795 66.177236
F 43.128434 16.721795 88.003018
F 42.747464 16.721795 109.828801
F 42.366493 16.721795 131.654584
F 41.985523 16.721795 153.480367
F 41.604552 16.721795 175.306149
F 41.223582 16.721795 197.131932
F 40.842611 16.721795 218.957715
F 40.461641 16.721795 240.783497
F 44.652316 39.875052 0.699888
F 44.271345 39.875052 22.525670
F 43.890375 39.875052 44.351453
F 43.509405 39.875052 66.177236
F 43.128434 39.875052 88.003018
F 42.747464 39.875052 109.828801
F 42.366493 39.875052 131.654584
F 41.985523 39.875052 153.480367
F 41.604552 39.875052 175.306149
F 41.223582 39.875052 197.131932
F 40.842611 39.875052 218.957715
F 40.461641 39.875052 240.783497
F 44.652316 63.028310 0.699888
F 44.271345 63.028310 22.525670
F 43.890375 63.028310 44.351453
F 43.509405 63.028310 66.177236
F 43.128434 63.028310 88.003018
F 42.747464 63.028310 109.828801
F 42.366493 63.028310 131.654584
F 41.985523 63.028310 153.480367
F 41.604552 63.028310 175.306149
F 41.223582 63.028310 197.131932
F 40.842611 63.028310 218.957715
F 40.461641 63.028310 240.783497
F 26.831633 1.286290 0.388828
F 26.450663 1.286290 22.214610
F 26.069693 1.286290 44.040392
F 25.688722 1.286290 65.866176
F 25.307752 1.286290 87.691958
F 24.926781 1.286290 109.517741
F 24.545811 1.286290 131.343524
F 24.164840 1.286290 153.169306
F 23.783870 1.286290 174.995089
F 23.402899 1.286290 196.820871
F 23.021929 1.286290 218.646655
F 22.640958 1.286290 240.472437
F 26.831633 24.439548 0.388828
F 26.450663 24.439548 22.214610
F 26.069693 24.439548 44.040392
F 25.688722 24.439548 65.866176
F 25.307752 24.439548 87.691958
F 24.926781 24.439548 109.517741
F 24.545811 24.439548 131.343524
F 24.164840 24.439548 153.169306
F 23.783870 24.439548 174.995089
F 23.402899 24.439548 196.820871
F 23.021929 24.439548 218.646655
F 22.640958 24.439548 240.472437
F 26.831633 47.592805 0.388828
F 26.450663 47.592805 22.214610
F 26.069693 47.592805 44.040392
F 25.688722 47.592805 65.866176
F 25.307752 47.592805 87.691958
F 24.926781 47.592805 109.517741
F 24.545811 47.592805 131.343524
F 24.164840 47.592805 153.169306
F 23.783870 47.592805 174.995089
F 23.402899 47.592805 196.820871
F 23.021929 47.592805 218.646655
F 22.640958 47.592805 240.472437
F 53.562666 1.286290 0.855419
F 53.181695 1.286290 22.681202
F 52.800725 1.286290 44.506984
F 52.419754 1.286290 66.332767
F 52.038784 1.286290 88.158550
F 51.657813 1.286290 109.984333
F 51.276843 1.286290 131.810115
F 50.895872 1.286290 153.635898
F 50.514902 1.286290 175.461681
F 50.133931 1.286290 197.287463
F 49.752961 1.286290 219.113247
F 49.371991 1.286290 240.939029
F 53.562666 24.439548 0.855419
F 53.181695 24.439548 22.681202
F 52.800725 24.439548 44.506984
F 52.419754 24.439548 66.332767
F 52.038784 24.439548 88.158550
F 51.657813 24.439548 109.984333
F 51.276843 24.439548 131.810115
F 50.895872 24.439548 153.635898
F 50.514902 24.439548 175.461681
F 50.133931 24.439548 197.287463
F 49.752961 24.439548 219.113247
F 49.371991 24.439548 240.939029
F 53.562666 47.592805 0.855419
F 53.181695 47.592805 22.681202
F 52.800725 47.592805 44.506984
F 52.419754 47.592805 66.332767
F 52.038784 47.592805 88.158550
F 51.657813 47.592805 109.984333
F 51.276843 47.592805 131.810115
F 50.895872 47.592805 153.635898
F 50.514902 47.592805 175.461681
F 50.133931 47.592805 197.287463
F 49.752961 47.592805 219.113247
F 49.371991 47.592805 240.939029
F 26.831633 9.004039 0.388828
F 26.450663 9.004039 22.214610
F 26.069693 9.004039 44.040393
F 25.688722 9.004039 65.866176
F 25.307752 9.004039 87.691958
F 24.926781 9.004039 109.517741
F 24.545811 9.004039 131.343524
F 24.164840 9.004039 153.169307
F 23.783870 9.004039 174.995089
F 23.402899 9.004039 196.820871
F 23.021929 9.004039 218.646655
F 22.640958 9.004039 240.472437
F 26.831633 32.157297 0.388828
F 26.450663 32.157297 22.214610
F 26.069693 32.157297 44.040393
F 25.688722 32.157297 65.866176
F 25.307752 32.157297 87.691958
F 24.926781 32.157297 109.517741
F 24.545811 32.157297 131.343524
F 24.164840 32.157297 153.169307
F 23.783870 32.157297 174.995089
F 23.402899 32.157297 196.820871
F 23.021929 32.157297 218.646655
F 22.640958 32.157297 240.472437
F 26.831633 55.310555 0.388828
F 26.450663 55.310555 22.214610
F 26.069693 55.310555 44.040393
F 25.688722 55.310555 65.866176
F 25.307752 55.310555 87.691958
F 24.926781 55.310555 109.517741
F 24.545811 55.310555 131.343524
F 24.164840 55.310555 153.169307
F 23.783870 55.310555 174.995089
F 23.402899 55.310555 196.820871
F 23.021929 55.310555 218.646655
F 22.640958 55.310555 240.472437
F 53.562666 9.004039 0.855419
F 53.181695 9.004039 22.681202
F 52.800725 9.004039 44.506985
F 52.419754 9.004039 66.332767
F 52.038784 9.004039 88.158550
F 51.657813 9.004039 109.984333
F 51.276843 9.004039 131.810115
F 50.895872 9.004039 153.635899
F 50.514902 9.004039 175.461681
F 50.133931 9.004039 197.287463
F 49.752961 9.004039 219.113247
F 49.371991 9.004039 240.939029
F 53.562666 32.157297 0.855419
F 53.181695 32.157297 22.681202
F 52.800725 32.157297 44.506985
F 52.419754 32.157297 66.332767
F 52.038784 32.157297 88.158550
F 51.657813 32.157297 109.984333
F 51.276843 32.157297 131.810115
F 50.895872 32.157297 153.635899
F 50.514902 32.157297 175.461681
F 50.133931 32.157297 197.287463
F 49.752961 32.157297 219.113247
F 49.371991 32.157297 240.939029
F 53.562666 55.310555 0.855419
F 53.181695 55.310555 22.681202
F 52.800725 55.310555 44.506985
F 52.419754 55.310555 66.332767
F 52.038784 55.310555 88.158550
F 51.657813 55.310555 109.984333
F 51.276843 55.310555 131.810115
F 50.895872 55.310555 153.635899
F 50.514902 55.310555 175.461681
F 50.133931 55.310555 197.287463
F 49.752961 55.310555 219.113247
F 49.371991 55.310555 240.939029
F 26.831633 16.721795 0.388827
F 26.450663 16.721795 22.214609
F 26.069693 16.721795 44.040392
F 25.688722 16.721795 65.866175
F 25.307752 16.721795 87.691957
F 24.926781 16.721795 109.517740
F 24.545811 16.721795 131.343523
F 24.164840 16.721795 153.169306
F 23.783870 16.721795 174.995088
F 23.402899 16.721795 196.820870
F 23.021929 16.721795 218.646654
F 22.640958 16.721795 240.472436
F 26.831633 39.875052 0.388827
F 26.450663 39.875052 22.214609
F 26.069693 39.875052 44.040392
F 25.688722 39.875052 65.866175
F 25.307752 39.875052 87.691957
F 24.926781 39.875052 109.517740
F 24.545811 39.875052 131.343523
F 24.164840 39.875052 153.169306
F 23.783870 39.875052 174.995088
F 23.402899 39.875052 196.820870
F 23.021929 39.875052 218.646654
F 22.640958 39.875052 240.472436
F 26.831633 63.028310 0.388827
F 26.450663 63.028310 22.214609
F 26.069693 63.028310 44.040392
F 25.688722 63.028310 65.866175
F 25.307752 63.028310 87.691957
F 24.926781 63.028310 109.517740
F 24.545811 63.028310 131.343523
F 24.164840 63.028310 153.169306
F 23.783870 63.028310 174.995088
F 23.402899 63.028310 196.820870
F 23.021929 63.028310 218.646654
F 22.640958 63.028310 240.472436
F 53.562666 16.721795 0.855418
F 53.181695 16.721795 22.681201
F 52.800725 16.721795 44.506984
F 52.419754 16.721795 66.332766
F 52.038784 16.721795 88.158549
F 51.657813 16.721795 109.984332
F 51.276843 16.721795 131.810114
F 50.895872 16.721795 153.635898
F 50.514902 16.721795 175.461680
F 50.133931 16.721795 197.287462
F 49.752961 16.721795 219.113246
F 49.371991 16.721795 240.939028
F 53.562666 39.875052 0.855418
F 53.181695 39.875052 22.681201
F 52.800725 39.875052 44.506984
F 52.419754 39.875052 66.332766
F 52.038784 39.875052 88.158549
F 51.657813 39.875052 109.984332
F 51.276843 39.875052 131.810114
F 50.895872 39.875052 153.635898
F 50.514902 39.875052 175.461680
F 50.133931 39.875052 197.287462
F 49.752961 39.875052 219.113246
F 49.371991 39.875052 240.939028
F 53.562666 63.028310 0.855418
F 53.181695 63.028310 22.681201
F 52.800725 63.028310 44.506984
F 52.419754 63.028310 66.332766
F 52.038784 63.028310 88.158549
F 51.657813 63.028310 109.984332
F 51.276843 63.028310 131.810114
F 50.895872 63.028310 153.635898
F 50.514902 63.028310 175.461680
F 50.133931 63.028310 197.287462
F 49.752961 63.028310 219.113246
F 49.371991 63.028310 240.939028
F 11.175045 7.717750 3.754280
F 10.794074 7.717750 25.580062
F 10.413104 7.717750 47.405846
F 10.032133 7.717750 69.231628
F 9.651163 7.717750 91.057411
F 9.270192 7.717750 112.883194
F 8.889222 7.717750 134.708976
F 8.508251 7.717750 156.534759
F 8.127281 7.717750 178.360542
F 7.746311 7.717750 200.186324
F 7.365340 7.717750 222.012107
F 6.984370 7.717750 243.837890
F 11.175045 30.871007 3.754280
F 10.794074 30.871007 25.580062
F 10.413104 30.871007 47.405846
F 10.032133 30.871007 69.231628
F 9.651163 30.871007 91.057411
F 9.270192 30.871007 112.883194
F 8.889222 30.871007 134.708976
F 8.508251 30.871007 156.534759
F 8.127281 30.871007 178.360542
F 7.746311 30.871007 200.186324
F 7.365340 30.871007 222.012107
F 6.984370 30.871007 243.837890
F 11.175045 54.024265 3.754280
F 10.794074 54.024265 25.580062
F 10.413104 54.024265 47.405846
F 10.032133 54.024265 69.231628
F 9.651163 54.024265 91.057411
F 9.270192 54.024265 112.883194
F 8.889222 54.024265 134.708976
F 8.508251 54.024265 156.534759
F 8.127281 54.024265 178.360542
F 7.746311 54.024265 200.186324
F 7.365340 54.024265 222.012107
F 6.984370 54.024265 243.837890
F 37.906077 7.717750 4.220872
F 37.525106 7.717750 26.046654
F 37.144136 7.717750 47.872438
F 36.763165 7.717750 69.698220
F 36.382195 7.717750 91.524003
F 36.001224 7.717750 113.349786
F 35.620254 7.717750 135.175568
F 35.239284 7.717750 157.001351
F 34.858313 7.717750 178.827133
F 34.477343 7.717750 200.652916
F 34.096372 7.717750 222.478699
F 33.715402 7.717750 244.304481
F 37.906077 30.871007 4.220872
F 37.525106 30.871007 26.046654
F 37.144136 30.871007 47.872438
F 36.763165 30.871007 69.698220
F 36.382195 30.871007 91.524003
F 36.001224 30.871007 113.349786
F 35.620254 30.871007 135.175568
F 35.239284 30.871007 157.001351
F 34.858313 30.871007 178.827133
F 34.477343 30.871007 200.652916
F 34.096372 30.871007 222.478699
F 33.715402 30.871007 244.304481
F 37.906077 54.024265 4.220872
F 37.525106 54.024265 26.046654
F 37.144136 54.024265 47.872438
F 36.763165 54.024265 69.698220
F 36.382195 54.024265 91.524003
F 36.001224 54.024265 113.349786
F 35.620254 54.024265 135.175568
F 35.239284 54.024265 157.001351
F 34.858313 54.024265 178.827133
F 34.477343 54.024265 200.652916
F 34.096372 54.024265 222.478699
F 33.715402 54.024265 244.304481
F 64.637108 7.717750 4.687464
F 64.256137 7.717750 26.513246
F 63.875167 7.717750 48.339029
F 63.494196 7.717750 70.164812
F 63.113226 7.717750 91.990595
F 62.732256 7.717750 113.816377
F 62.351285 7.717750 135.642160
F 61.970315 7.717750 157.467943
F 61.589344 7.717750 179.293725
F 61.208374 7.717750 201.119508
F 60.827403 7.717750 222.945291
F 60.446433 7.717750 244.771073
F 64.637108 30.871007 4.687464
F 64.256137 30.871007 26.513246
F 63.875167 30.871007 48.339029
F 63.494196 30.871007 70.164812
F 63.113226 30.871007 91.990595
F 62.732256 30.871007 113.816377
F 62.351285 30.871007 135.642160
F 61.970315 30.871007 157.467943
F 61.589344 30.871007 179.293725
F 61.208374 30.871007 201.119508
F 60.827403 30.871007 222.945291
F 60.446433 30.871007 244.771073
F 64.637108 54.024265 4.687464
F 64.256137 54.024265 26.513246
F 63.875167 54.024265 48.339029
F 63.494196 54.024265 70.164812
F 63.113226 54.024265 91.990595
F 62.732256 54.024265 113.816377
F 62.351285 54.024265 135.642160
F 61.970315 54.024265 157.467943
F 61.589344 54.024265 179.293725
F 61.208374 54.024265 201.119508
F 60.827403 54.024265 222.945291
F 60.446433 54.024265 244.771073
F 11.175045 15.435502 3.754279
F 10.794074 15.435502 25.580061
F 10.413104 15.435502 47.405845
F 10.032133 15.435502 69.231627
F 9.651163 15.435502 91.057409
F 9.270192 15.435502 112.883193
F 8.889222 15.435502 134.708975
F 8.508251 15.435502 156.534758
F 8.127281 15.435502 178.360541
F 7.746311 15.435502 200.186323
F 7.365340 15.435502 222.012106
F 6.984370 15.435502 243.837889
F 11.175045 38.588760 3.754279
F 10.794074 38.588760 25.580061
F 10.413104 38.588760 47.405845
F 10.032133 38.588760 69.231627
F 9.651163 38.588760 91.057409
F 9.270192 38.588760 112.883193
F 8.889222 38.588760 134.708975
F 8.508251 38.588760 156.534758
F 8.127281 38.588760 178.360541
F 7.746311 38.588760 200.186323
F 7.365340 38.588760 222.012106
F 6.984370 38.588760 243.837889
F 11.175045 61.742018 3.754279
F 10.794074 61.742018 25.580061
F 10.413104 61.742018 47.405845
F 10.032133 61.742018 69.231627
F 9.651163 61.742018 91.057409
F 9.270192 61.742018 112.883193
F 8.889222 61.742018 134.708975
F 8.508251 61.742018 156.534758
F 8.127281 61.742018 178.360541
F 7.746311 61.742018 200.186323
F 7.365340 61.742018 222.012106
F 6.984370 61.742018 243.837889
F 37.906077 15.435502 4.220871
F 37.525106 15.435502 26.046653
F 37.144136 15.435502 47.872437
F 36.763165 15.435502 69.698219
F 36.382195 15.435502 91.524001
F 36.001224 15.435502 113.349785
F 35.620254 15.435502 135.175567
F 35.239284 15.435502 157.001350
F 34.858313 15.435502 178.827132
F 34.477343 15.435502 200.652915
F 34.096372 15.435502 222.478698
F 33.715402 15.435502 244.304480
F 37.906077 38.588760 4.220871
F 37.525106 38.588760 26.046653
F 37.144136 38.588760 47.872437
F 36.763165 38.588760 69.698219
F 36.382195 38.588760 91.524001
F 36.001224 38.588760 113.349785
F 35.620254 38.588760 135.175567
F 35.239284 38.588760 157.001350
F 34.858313 38.588760 178.827132
F 34.477343 38.588760 200.652915
F 34.096372 38.588760 222.478698
F 33.715402 38.588760 244.304480
F 37.906077 61.742018 4.220871
F 37.525106 61.742018 26.046653
F 37.144136 61.742018 47.872437
F 36.763165 61.742018 69.698219
F 36.382195 61.742018 91.524001
F 36.001224 61.742018 113.349785
F 35.620254 61.742018 135.175567
F 35.239284 61.742018 157.001350
F 34.858313 61.742018 178.827132
F 34.477343 61.742018 200.652915
F 34.096372 61.742018 222.478698
F 33.715402 61.742018 244.304480
F 64.637108 15.435502 4.687463
F 64.256137 15.435502 26.513245
F 63.875167 15.435502 48.339028
F 63.494197 15.435502 70.164811
F 63.113226 15.435502 91.990593
F 62.732256 15.435502 113.816376
F 62.351285 15.435502 135.642159
F 61.970315 15.435502 157.467942
F 61.589344 15.435502 179.293724
F 61.208374 15.435502 201.119507
F 60.827403 15.435502 222.945290
F 60.446433 15.435502 244.771072
F 64.637108 38.588760 4.687463
F 64.256137 38.588760 26.513245
F 63.875167 38.588760 48.339028
F 63.494197 38.588760 70.164811
F 63.113226 38.588760 91.990593
F 62.732256 38.588760 113.816376
F 62.351285 38.588760 135.642159
F 61.970315 38.588760 157.467942
F 61.589344 38.588760 179.293724
F 61.208374 38.588760 201.119507
F 60.827403 38.588760 222.945290
F 60.446433 38.588760 244.771072
F 64.637108 61.742018 4.687463
F 64.256137 61.742018 26.513245
F 63.875167 61.742018 48.339028
F 63.494197 61.742018 70.164811
F 63.113226 61.742018 91.990593
F 62.732256 61.742018 113.816376
F 62.351285 61.742018 135.642159
F 61.970315 61.742018 157.467942
F 61.589344 61.742018 179.293724
F 61.208374 61.742018 201.119507
F 60.827403 61.742018 222.945290
F 60.446433 61.742018 244.771072
F 11.175045 0.000000 3.754280
F 10.794074 0.000000 25.580062
F 10.413104 0.000000 47.405846
F 10.032133 0.000000 69.231628
F 9.651163 0.000000 91.057410
F 9.270192 0.000000 112.883194
F 8.889222 0.000000 134.708976
F 8.508251 0.000000 156.534759
F 8.127281 0.000000 178.360542
F 7.746311 0.000000 200.186324
F 7.365340 0.000000 222.012107
F 6.984370 0.000000 243.837890
F 11.175045 23.153258 3.754280
F 10.794074 23.153258 25.580062
F 10.413104 23.153258 47.405846
F 10.032133 23.153258 69.231628
F 9.651163 23.153258 91.057410
F 9.270192 23.153258 112.883194
F 8.889222 23.153258 134.708976
F 8.508251 23.153258 156.534759
F 8.127281 23.153258 178.360542
F 7.746311 23.153258 200.186324
F 7.365340 23.153258 222.012107
F 6.984370 23.153258 243.837890
F 11.175045 46.306515 3.754280
F 10.794074 46.306515 25.580062
F 10.413104 46.306515 47.405846
F 10.032133 46.306515 69.231628
F 9.651163 46.306515 91.057410
F 9.270192 46.306515 112.883194
F 8.889222 46.306515 134.708976
F 8.508251 46.306515 156.534759
F 8.127281 46.306515 178.360542
F 7.746311 46.306515 200.186324
F 7.365340 46.306515 222.012107
F 6.984370 46.306515 243.837890
F 37.906077 0.000000 4.220872
F 37.525106 0.000000 26.046654
F 37.144136 0.000000 47.872438
F 36.763165 0.000000 69.698220
F 36.382195 0.000000 91.524002
F 36.001224 0.000000 113.349786
F 35.620254 0.000000 135.175568
F 35.239284 0.000000 157.001351
F 34.858313 0.000000 178.827133
F 34.477343 0.000000 200.652916
F 34.096372 0.000000 222.478699
F 33.715402 0.000000 244.304481
F 37.906077 23.153258 4.220872
F 37.525106 23.153258 26.046654
F 37.144136 23.153258 47.872438
F 36.763165 23.153258 69.698220
F 36.382195 23.153258 91.524002
F 36.001224 23.153258 113.349786
F 35.620254 23.153258 135.175568
F 35.239284 23.153258 157.001351
F 34.858313 23.153258 178.827133
F 34.477343 23.153258 200.652916
F 34.096372 23.153258 222.478699
F 33.715402 23.153258 244.304481
F 37.906077 46.306515 4.220872
F 37.525106 46.306515 26.046654
F 37.144136 46.306515 47.872438
F 36.763165 46.306515 69.698220
F 36.382195 46.306515 91.524002
F 36.001224 46.306515 113.349786
F 35.620254 46.306515 135.175568
F 35.239284 46.306515 157.001351
F 34.858313 46.306515 178.827133
F 34.477343 46.306515 200.652916
F 34.096372 46.306515 222.478699
F 33.715402 46.306515 244.304481
F 64.637108 0.000000 4.687464
F 64.256137 0.000000 26.513246
F 63.875167 0.000000 48.339029
F 63.494196 0.000000 70.164812
F 63.113226 0.000000 91.990594
F 62.732256 0.000000 113.816377
F 62.351285 0.000000 135.642160
F 61.970315 0.000000 157.467943
F 61.589344 0.000000 179.293725
F 61.208374 0.000000 201.119508
F 60.827403 0.000000 222.945291
F 60.446433 0.000000 244.771073
F 64.637108 23.153258 4.687464
F 64.256137 23.153258 26.513246
F 63.875167 23.153258 48.339029
F 63.494196 23.153258 70.164812
F 63.113226 23.153258 91.990594
F 62.732256 23.153258 113.816377
F 62.351285 23.153258 135.642160
F 61.970315 23.153258 157.467943
F 61.589344 23.153258 179.293725
F 61.208374 23.153258 201.119508
F 60.827403 23.153258 222.945291
F 60.446433 23.153258 244.771073
F 64.637108 46.306515 4.687464
F 64.256137 46.306515 26.513246
F 63.875167 46.306515 48.339029
F 63.494196 46.306515 70.164812
F 63.113226 46.306515 91.990594
F 62.732256 46.306515 113.816377
F 62.351285 46.306515 135.642160
F 61.970315 46.306515 157.467943
F 61.589344 46.306515 179.293725
F 61.208374 46.306515 201.119508
F 60.827403 46.306515 222.945291
F 60.446433 46.306515 244.771073
F 20.085389 7.717750 3.909810
F 19.704419 7.717750 25.735593
F 19.323448 7.717750 47.561375
F 18.942478 7.717750 69.387158
F 18.561508 7.717750 91.212941
F 18.180537 7.717750 113.038723
F 17.799567 7.717750 134.864506
F 17.418596 7.717750 156.690289
F 17.037626 7.717750 178.516071
F 16.656655 7.717750 200.341855
F 16.275685 7.717750 222.167637
F 15.894714 7.717750 243.993419
F 20.085389 30.871008 3.909810
F 19.704419 30.871008 25.735593
F 19.323448 30.871008 47.561375
F 18.942478 30.871008 69.387158
F 18.561508 30.871008 91.212941
F 18.180537 30.871008 113.038723
F 17.799567 30.871008 134.864506
F 17.418596 30.871008 156.690289
F 17.037626 30.871008 178.516071
F 16.656655 30.871008 200.341855
F 16.275685 30.871008 222.167637
F 15.894714 30.871008 243.993419
F 20.085389 54.024265 3.909810
F 19.704419 54.024265 25.735593
F 19.323448 54.024265 47.561375
F 18.942478 54.024265 69.387158
F 18.561508 54.024265 91.212941
F 18.180537 54.024265 113.038723
F 17.799567 54.024265 134.864506
F 17.418596 54.024265 156.690289
F 17.037626 54.024265 178.516071
F 16.656655 54.024265 200.341855
F 16.275685 54.024265 222.167637
F 15.894714 54.024265 243.993419
F 46.816420 7.717750 4.376402
F 46.435450 7.717750 26.202185
F 46.054480 7.717750 48.027967
F 45.673509 7.717750 69.853749
F 45.292539 7.717750 91.679533
F 44.911568 7.717750 113.505315
F 44.530598 7.717750 135.331097
F 44.149627 7.717750 157.156881
F 43.768657 7.717750 178.982663
F 43.387686 7.717750 200.808446
F 43.006716 7.717750 222.634229
F 42.625745 7.717750 244.460011
F 46.816420 30.871008 4.376402
F 46.435450 30.871008 26.202185
F 46.054480 30.871008 48.027967
F 45.673509 30.871008 69.853749
F 45.292539 30.871008 91.679533
F 44.911568 30.871008 113.505315
F 44.530598 30.871008 135.331097
F 44.149627 30.871008 157.156881
F 43.768657 30.871008 178.982663
F 43.387686 30.871008 200.808446
F 43.006716 30.871008 222.634229
F 42.625745 30.871008 244.460011
F 46.816420 54.024265 4.376402
F 46.435450 54.024265 26.202185
F 46.054480 54.024265 48.027967
F 45.673509 54.024265 69.853749
F 45.292539 54.024265 91.679533
F 44.911568 54.024265 113.505315
F 44.530598 54.024265 135.331097
F 44.149627 54.024265 157.156881
F 43.768657 54.024265 178.982663
F 43.387686 54.024265 200.808446
F 43.006716 54.024265 222.634229
F 42.625745 54.024265 244.460011
F 20.085389 15.435503 3.909809
F 19.704419 15.435503 25.735591
F 19.323448 15.435503 47.561374
F 18.942478 15.435503 69.387157
F 18.561508 15.435503 91.212940
F 18.180537 15.435503 113.038722
F 17.799567 15.435503 134.864505
F 17.418596 15.435503 156.690288
F 17.037626 15.435503 178.516070
F 16.656655 15.435503 200.341854
F 16.275685 15.435503 222.167636
F 15.894714 15.435503 243.993418
F 20.085389 38.588760 3.909809
F 19.704419 38.588760 25.735591
F 19.323448 38.588760 47.561374
F 18.942478 38.588760 69.387157
F 18.561508 38.588760 91.212940
F 18.180537 38.588760 113.038722
F 17.799567 38.588760 134.864505
F 17.418596 38.588760 156.690288
F 17.037626 38.588760 178.516070
F 16.656655 38.588760 200.341854
F 16.275685 38.588760 222.167636
F 15.894714 38.588760 243.993418
F 20.085389 61.742018 3.909809
F 19.704419 61.742018 25.735591
F 19.323448 61.742018 47.561374
F 18.942478 61.742018 69.387157
F 18.561508 61.742018 91.212940
F 18.180537 61.742018 113.038722
F 17.799567 61.742018 134.864505
F 17.418596 61.742018 156.690288
F 17.037626 61.742018 178.516070
F 16.656655 61.742018 200.341854
F 16.275685 61.742018 222.167636
F 15.894714 61.742018 243.993418
F 46.816420 15.435503 4.376401
F 46.435450 15.435503 26.202183
F 46.054480 15.435503 48.027966
F 45.673509 15.435503 69.853748
F 45.292539 15.435503 91.679532
F 44.911568 15.435503 113.505314
F 44.530598 15.435503 135.331096
F 44.149627 15.435503 157.156880
F 43.768657 15.435503 178.982662
F 43.387686 15.435503 200.808445
F 43.006716 15.435503 222.634228
F 42.625745 15.435503 244.460010
F 46.816420 38.588760 4.376401
F 46.435450 38.588760 26.202183
F 46.054480 38.588760 48.027966
F 45.673509 38.588760 69.853748
F 45.292539 38.588760 91.679532
F 44.911568 38.588760 113.505314
F 44.530598 38.588760 135.331096
F 44.149627 38.588760 157.156880
F 43.768657 38.588760 178.982662
F 43.387686 38.588760 200.808445
F 43.006716 38.588760 222.634228
F 42.625745 38.588760 244.460010
F 46.816420 61.742018 4.376401
F 46.435450 61.742018 26.202183
F 46.054480 61.742018 48.027966
F 45.673509 61.742018 69.853748
F 45.292539 61.742018 91.679532
F 44.911568 61.742018 113.505314
F 44.530598 61.742018 135.331096
F 44.149627 61.742018 157.156880
F 43.768657 61.742018 178.982662
F 43.387686 61.742018 200.808445
F 43.006716 61.742018 222.634228
F 42.625745 61.742018 244.460010
F 20.085389 0.000001 3.909810
F 19.704419 0.000001 25.735592
F 19.323448 0.000001 47.561375
F 18.942478 0.000001 69.387158
F 18.561508 0.000001 91.212941
F 18.180537 0.000001 113.038723
F 17.799567 0.000001 134.864506
F 17.418596 0.000001 156.690289
F 17.037626 0.000001 178.516071
F 16.656655 0.000001 200.341855
F 16.275685 0.000001 222.167637
F 15.894714 0.000001 243.993419
F 20.085389 23.153258 3.909810
F 19.704419 23.153258 25.735592
F 19.323448 23.153258 47.561375
F 18.942478 23.153258 69.387158
F 18.561508 23.153258 91.212941
F 18.180537 23.153258 113.038723
F 17.799567 23.153258 134.864506
F 17.418596 23.153258 156.690289
F 17.037626 23.153258 178.516071
F 16.656655 23.153258 200.341855
F 16.275685 23.153258 222.167637
F 15.894714 23.153258 243.993419
F 20.085389 46.306516 3.909810
F 19.704419 46.306516 25.735592
F 19.323448 46.306516 47.561375
F 18.942478 46.306516 69.387158
F 18.561508 46.306516 91.212941
F 18.180537 46.306516 113.038723
F 17.799567 46.306516 134.864506
F 17.418596 46.306516 156.690289
F 17.037626 46.306516 178.516071
F 16.656655 46.306516 200.341855
F 16.275685 46.306516 222.167637
F 15.894714 46.306516 243.993419
F 46.816420 0.000001 4.376402
F 46.435450 0.000001 26.202184
F 46.054480 0.000001 48.027967
F 45.673509 0.000001 69.853749
F 45.292539 0.000001 91.679533
F 44.911568 0.000001 113.505315
F 44.530598 0.000001 135.331097
F 44.149627 0.000001 157.156881
F 43.768657 0.000001 178.982663
F 43.387686 0.000001 200.808446
F 43.006716 0.000001 222.634229
F 42.625745 0.000001 244.460011
F 46.816420 23.153258 4.376402
F 46.435450 23.153258 26.202184
F 46.054480 23.153258 48.027967
F 45.673509 23.153258 69.853749
F 45.292539 23.153258 91.679533
F 44.911568 23.153258 113.505315
F 44.530598 23.153258 135.331097
F 44.149627 23.153258 157.156881
F 43.768657 23.153258 178.982663
F 43.387686 23.153258 200.808446
F 43.006716 23.153258 222.634229
F 42.625745 23.153258 244.460011
F 46.816420 46.306516 4.376402
F 46.435450 46.306516 26.202184
F 46.054480 46.306516 48.027967
F 45.673509 46.306516 69.853749
F 45.292539 46.306516 91.679533
F 44.911568 46.306516 113.505315
F 44.530598 46.306516 135.331097
F 44.149627 46.306516 157.156881
F 43.768657 46.306516 178.982663
F 43.387686 46.306516 200.808446
F 43.006716 46.306516 222.634229
F 42.625745 46.306516 244.460011
F 28.995736 7.717750 4.065341
F 28.614766 7.717750 25.891124
F 28.233795 7.717750 47.716907
F 27.852825 7.717750 69.542689
F 27.471854 7.717750 91.368472
F 27.090884 7.717750 113.194255
F 26.709913 7.717750 135.020037
F 26.328943 7.717750 156.845821
F 25.947972 7.717750 178.671603
F 25.567002 7.717750 200.497385
F 25.186031 7.717750 222.323169
F 24.805061 7.717750 244.148951
F 28.995736 30.871007 4.065341
F 28.614766 30.871007 25.891124
F 28.233795 30.871007 47.716907
F 27.852825 30.871007 69.542689
F 27.471854 30.871007 91.368472
F 27.090884 30.871007 113.194255
F 26.709913 30.871007 135.020037
F 26.328943 30.871007 156.845821
F 25.947972 30.871007 178.671603
F 25.567002 30.871007 200.497385
F 25.186031 30.871007 222.323169
F 24.805061 30.871007 244.148951
F 28.995736 54.024265 4.065341
F 28.614766 54.024265 25.891124
F 28.233795 54.024265 47.716907
F 27.852825 54.024265 69.542689
F 27.471854 54.024265 91.368472
F 27.090884 54.024265 113.194255
F 26.709913 54.024265 135.020037
F 26.328943 54.024265 156.845821
F 25.947972 54.024265 178.671603
F 25.567002 54.024265 200.497385
F 25.186031 54.024265 222.323169
F 24.805061 54.024265 244.148951
F 55.726768 7.717750 4.531933
F 55.345798 7.717750 26.357716
F 54.964827 7.717750 48.183499
F 54.583857 7.717750 70.009281
F 54.202886 7.717750 91.835064
F 53.821916 7.717750 113.660847
F 53.440945 7.717750 135.486629
F 53.059975 7.717750 157.312412
F 52.679005 7.717750 179.138195
F 52.298034 7.717750 200.963977
F 51.917064 7.717750 222.789760
F 51.536093 7.717750 244.615543
F 55.726768 30.871007 4.531933
F 55.345798 30.871007 26.357716
F 54.964827 30.871007 48.183499
F 54.583857 30.871007 70.009281
F 54.202886 30.871007 91.835064
F 53.821916 30.871007 113.660847
F 53.440945 30.871007 135.486629
F 53.059975 30.871007 157.312412
F 52.679005 30.871007 179.138195
F 52.298034 30.871007 200.963977
F 51.917064 30.871007 222.789760
F 51.536093 30.871007 244.615543
F 55.726768 54.024265 4.531933
F 55.345798 54.024265 26.357716
F 54.964827 54.024265 48.183499
F 54.583857 54.024265 70.009281
F 54.202886 54.024265 91.835064
F 53.821916 54.024265 113.660847
F 53.440945 54.024265 135.486629
F 53.059975 54.024265 157.312412
F 52.679005 54.024265 179.138195
F 52.298034 54.024265 200.963977
F 51.917064 54.024265 222.789760
F 51.536093 54.024265 244.615543
F 28.995736 15.435502 4.065340
F 28.614766 15.435502 25.891123
F 28.233795 15.435502 47.716906
F 27.852825 15.435502 69.542688
F 27.471854 15.435502 91.368471
F 27.090884 15.435502 113.194254
F 26.709913 15.435502 135.020036
F 26.328943 15.435502 156.845820
F 25.947972 15.435502 178.671602
F 25.567002 15.435502 200.497384
F 25.186031 15.435502 222.323168
F 24.805061 15.435502 244.148950
F 28.995736 38.588760 4.065340
F 28.614766 38.588760 25.891123
F 28.233795 38.588760 47.716906
F 27.852825 38.588760 69.542688
F 27.471854 38.588760 91.368471
F 27.090884 38.588760 113.194254
F 26.709913 38.588760 135.020036
F 26.328943 38.588760 156.845820
F 25.947972 38.588760 178.671602
F 25.567002 38.588760 200.497384
F 25.186031 38.588760 222.323168
F 24.805061 38.588760 244.148950
F 28.995736 61.742018 4.065340
F 28.614766 61.742018 25.891123
F 28.233795 61.742018 47.716906
F 27.852825 61.742018 69.542688
F 27.471854 61.742018 91.368471
F 27.090884 61.742018 113.194254
F 26.709913 61.742018 135.020036
F 26.328943 61.742018 156.845820
F 25.947972 61.742018 178.671602
F 25.567002 61.742018 200.497384
F 25.186031 61.742018 222.323168
F 24.805061 61.742018 244.148950
F 55.726768 15.435502 4.531932
F 55.345798 15.435502 26.357715
F 54.964827 15.435502 48.183498
F 54.583857 15.435502 70.009280
F 54.202886 15.435502 91.835063
F 53.821916 15.435502 113.660846
F 53.440945 15.435502 135.486628
F 53.059975 15.435502 157.312411
F 52.679005 15.435502 179.138194
F 52.298034 15.435502 200.963976
F 51.917064 15.435502 222.789759
F 51.536093 15.435502 244.615542
F 55.726768 38.588760 4.531932
F 55.345798 38.588760 26.357715
F 54.964827 38.588760 48.183498
F 54.583857 38.588760 70.009280
F 54.202886 38.588760 91.835063
F 53.821916 38.588760 113.660846
F 53.440945 38.588760 135.486628
F 53.059975 38.588760 157.312411
F 52.679005 38.588760 179.138194
F 52.298034 38.588760 200.963976
F 51.917064 38.588760 222.789759
F 51.536093 38.588760 244.615542
F 55.726768 61.742018 4.531932
F 55.345798 61.742018 26.357715
F 54.964827 61.742018 48.183498
F 54.583857 61.742018 70.009280
F 54.202886 61.742018 91.835063
F 53.821916 61.742018 113.660846
F 53.440945 61.742018 135.486628
F 53.059975 61.742018 157.312411
F 52.679005 61.742018 179.138194
F 52.298034 61.742018 200.963976
F 51.917064 61.742018 222.789759
F 51.536093 61.742018 244.615542
F 28.995736 0.000000 4.065341
F 28.614766 0.000000 25.891124
F 28.233795 0.000000 47.716907
F 27.852825 0.000000 69.542689
F 27.471854 0.000000 91.368472
F 27.090884 0.000000 113.194255
F 26.709913 0.000000 135.020037
F 26.328943 0.000000 156.845821
F 25.947972 0.000000 178.671603
F 25.567002 0.000000 200.497385
F 25.186031 0.000000 222.323169
F 24.805061 0.000000 244.148951
F 28.995736 23.153258 4.065341
F 28.614766 23.153258 25.891124
F 28.233795 23.153258 47.716907
F 27.852825 23.153258 69.542689
F 27.471854 23.153258 91.368472
F 27.090884 23.153258 113.194255
F 26.709913 23.153258 135.020037
F 26.328943 23.153258 156.845821
F 25.947972 23.153258 178.671603
F 25.567002 23.153258 200.497385
F 25.186031 23.153258 222.323169
F 24.805061 23.153258 244.148951
F 28.995736 46.306515 4.065341
F 28.614766 46.306515 25.891124
F 28.233795 46.306515 47.716907
F 27.852825 46.306515 69.542689
F 27.471854 46.306515 91.368472
F 27.090884 46.306515 113.194255
F 26.709913 46.306515 135.020037
F 26.328943 46.306515 156.845821
F 25.947972 46.306515 178.671603
F 25.567002 46.306515 200.497385
F 25.186031 46.306515 222.323169
F 24.805061 46.306515 244.148951
F 55.726768 0.000000 4.531933
F 55.345798 0.000000 26.357716
F 54.964827 0.000000 48.183499
F 54.583857 0.000000 70.009281
F 54.202886 0.000000 91.835064
F 53.821916 0.000000 113.660847
F 53.440945 0.000000 135.486629
F 53.059975 0.000000 157.312412
F 52.679005 0.000000 179.138195
F 52.298034 0.000000 200.963977
F 51.917064 0.000000 222.789760
F 51.536093 0.000000 244.615543
F 55.726768 23.153258 4.531933
F 55.345798 23.153258 26.357716
F 54.964827 23.153258 48.183499
F 54.583857 23.153258 70.009281
F 54.202886 23.153258 91.835064
F 53.821916 23.153258 113.660847
F 53.440945 23.153258 135.486629
F 53.059975 23.153258 157.312412
F 52.679005 23.153258 179.138195
F 52.298034 23.153258 200.963977
F 51.917064 23.153258 222.789760
F 51.536093 23.153258 244.615543
F 55.726768 46.306515 4.531933
F 55.345798 46.306515 26.357716
F 54.964827 46.306515 48.183499
F 54.583857 46.306515 70.009281
F 54.202886 46.306515 91.835064
F 53.821916 46.306515 113.660847
F 53.440945 46.306515 135.486629
F 53.059975 46.306515 157.312412
F 52.679005 46.306515 179.138195
F 52.298034 46.306515 200.963977
F 51.917064 46.306515 222.789760
F 51.536093 46.306515 244.615543
F 11.238525 5.145165 0.116650
F 10.857554 5.145165 21.942432
F 10.476584 5.145165 43.768214
F 10.095613 5.145165 65.593998
F 9.714643 5.145165 87.419780
F 9.333672 5.145165 109.245562
F 8.952702 5.145165 131.071346
F 8.571732 5.145165 152.897128
F 8.190761 5.145165 174.722911
F 7.809791 5.145165 196.548694
F 7.428820 5.145165 218.374476
F 7.047850 5.145165 240.200259
F 11.238525 28.298423 0.116650
F 10.857554 28.298423 21.942432
F 10.476584 28.298423 43.768214
F 10.095613 28.298423 65.593998
F 9.714643 28.298423 87.419780
F 9.333672 28.298423 109.245562
F 8.952702 28.298423 131.071346
F 8.571732 28.298423 152.897128
F 8.190761 28.298423 174.722911
F 7.809791 28.298423 196.548694
F 7.428820 28.298423 218.374476
F 7.047850 28.298423 240.200259
F 11.238525 51.451680 0.116650
F 10.857554 51.451680 21.942432
F 10.476584 51.451680 43.768214
F 10.095613 51.451680 65.593998
F 9.714643 51.451680 87.419780
F 9.333672 51.451680 109.245562
F 8.952702 51.451680 131.071346
F 8.571732 51.451680 152.897128
F 8.190761 51.451680 174.722911
F 7.809791 51.451680 196.548694
F 7.428820 51.451680 218.374476
F 7.047850 51.451680 240.200259
F 37.969556 5.145165 0.583242
F 37.588585 5.145165 22.409024
F 37.207615 5.145165 44.234806
F 36.826644 5.145165 66.060590
F 36.445674 5.145165 87.886372
F 36.064704 5.145165 109.712154
F 35.683733 5.145165 131.537938
F 35.302763 5.145165 153.363720
F 34.921792 5.145165 175.189503
F 34.540822 5.145165 197.015286
F 34.159851 5.145165 218.841068
F 33.778881 5.145165 240.666851
F 37.969556 28.298423 0.583242
F 37.588585 28.298423 22.409024
F 37.207615 28.298423 44.234806
F 36.826644 28.298423 66.060590
F 36.445674 28.298423 87.886372
F 36.064704 28.298423 109.712154
F 35.683733 28.298423 131.537938
F 35.302763 28.298423 153.363720
F 34.921792 28.298423 175.189503
F 34.540822 28.298423 197.015286
F 34.159851 28.298423 218.841068
F 33.778881 28.298423 240.666851
F 37.969556 51.451680 0.583242
F 37.588585 51.451680 22.409024
F 37.207615 51.451680 44.234806
F 36.826644 51.451680 66.060590
F 36.445674 51.451680 87.886372
F 36.064704 51.451680 109.712154
F 35.683733 51.451680 131.537938
F 35.302763 51.451680 153.363720
F 34.921792 51.451680 175.189503
F 34.540822 51.451680 197.015286
F 34.159851 51.451680 218.841068
F 33.778881 51.451680 240.666851
F 64.700588 5.145165 1.049834
F 64.319617 5.145165 22.875616
F 63.938647 5.145165 44.701398
F 63.557677 5.145165 66.527182
F 63.176706 5.145165 88.352964
F 62.795736 5.145165 110.178746
F 62.414765 5.145165 132.004530
F 62.033795 5.145165 153.830312
F 61.652824 5.145165 175.656095
F 61.271854 5.145165 197.481878
F 60.890883 5.145165 219.307660
F 60.509913 5.145165 241.133443
F 64.700588 28.298423 1.049834
F 64.319617 28.298423 22.875616
F 63.938647 28.298423 44.701398
F 63.557677 28.298423 66.527182
F 63.176706 28.298423 88.352964
F 62.795736 28.298423 110.178746
F 62.414765 28.298423 132.004530
F 62.033795 28.298423 153.830312
F 61.652824 28.298423 175.656095
F 61.271854 28.298423 197.481878
F 60.890883 28.298423 219.307660
F 60.509913 28.298423 241.133443
F 64.700588 51.451680 1.049834
F 64.319617 51.451680 22.875616
F 63.938647 51.451680 44.701398
F 63.557677 51.451680 66.527182
F 63.176706 51.451680 88.352964
F 62.795736 51.451680 110.178746
F 62.414765 51.451680 132.004530
F 62.033795 51.451680 153.830312
F 61.652824 51.451680 175.656095
F 61.271854 51.451680 197.481878
F 60.890883 51.451680 219.307660
F 60.509913 51.451680 241.133443
F 11.238525 12.862918 0.116649
F 10.857554 12.862918 21.942431
F 10.476584 12.862918 43.768213
F 10.095613 12.862918 65.593997
F 9.714643 12.862918 87.419779
F 9.333672 12.862918 109.245562
F 8.952702 12.862918 131.071345
F 8.571732 12.862918 152.897127
F 8.190761 12.862918 174.722910
F 7.809791 12.862918 196.548693
F 7.428820 12.862918 218.374476
F 7.047850 12.862918 240.200258
F 11.238525 36.016175 0.116649
F 10.857554 36.016175 21.942431
F 10.476584 36.016175 43.768213
F 10.095613 36.016175 65.593997
F 9.714643 36.016175 87.419779
F 9.333672 36.016175 109.245562
F 8.952702 36.016175 131.071345
F 8.571732 36.016175 152.897127
F 8.190761 36.016175 174.722910
F 7.809791 36.016175 196.548693
F 7.428820 36.016175 218.374476
F 7.047850 36.016175 240.200258
F 11.238525 59.169433 0.116649
F 10.857554 59.169433 21.942431
F 10.476584 59.169433 43.768213
F 10.095613 59.169433 65.593997
F 9.714643 59.169433 87.419779
F 9.333672 59.169433 109.245562
F 8.952702 59.169433 131.071345
F 8.571732 59.169433 152.897127
F 8.190761 59.169433 174.722910
F 7.809791 59.169433 196.548693
F 7.428820 59.169433 218.374476
F 7.047850 59.169433 240.200258
F 37.969556 12.862918 0.583241
F 37.588585 12.862918 22.409023
F 37.207615 12.862918 44.234805
F 36.826644 12.862918 66.060589
F 36.445674 12.862918 87.886371
F 36.064704 12.862918 109.712154
F 35.683733 12.862918 131.537937
F 35.302763 12.862918 153.363719
F 34.921792 12.862918 175.189502
F 34.540822 12.862918 197.015285
F 34.159851 12.862918 218.841068
F 33.778881 12.862918 240.666850
F 37.969556 36.016175 0.583241
F 37.588585 36.016175 22.409023
F 37.207615 36.016175 44.234805
F 36.826644 36.016175 66.060589
F 36.445674 36.016175 87.886371
F 36.064704 36.016175 109.712154
F 35.683733 36.016175 131.537937
F 35.302763 36.016175 153.363719
F 34.921792 36.016175 175.189502
F 34.540822 36.016175 197.015285
F 34.159851 36.016175 218.841068
F 33.778881 36.016175 240.666850
F 37.969556 59.169433 0.583241
F 37.588585 59.169433 22.409023
F 37.207615 59.169433 44.234805
F 36.826644 59.169433 66.060589
F 36.445674 59.169433 87.886371
F 36.064704 59.169433 109.712154
F 35.683733 59.169433 131.537937
F 35.302763 59.169433 153.363719
F 34.921792 59.169433 175.189502
F 34.540822 59.169433 197.015285
F 34.159851 59.169433 218.841068
F 33.778881 59.169433 240.666850
F 64.700588 12.862918 1.049833
F 64.319617 12.862918 22.875615
F 63.938647 12.862918 44.701397
F 63.557677 12.862918 66.527181
F 63.176706 12.862918 88.352963
F 62.795736 12.862918 110.178746
F 62.414765 12.862918 132.004529
F 62.033795 12.862918 153.830311
F 61.652824 12.862918 175.656094
F 61.271854 12.862918 197.481877
F 60.890883 12.862918 219.307660
F 60.509913 12.862918 241.133442
F 64.700588 36.016175 1.049833
F 64.319617 36.016175 22.875615
F 63.938647 36.016175 44.701397
F 63.557677 36.016175 66.527181
F 63.176706 36.016175 88.352963
F 62.795736 36.016175 110.178746
F 62.414765 36.016175 132.004529
F 62.033795 36.016175 153.830311
F 61.652824 36.016175 175.656094
F 61.271854 36.016175 197.481877
F 60.890883 36.016175 219.307660
F 60.509913 36.016175 241.133442
F 64.700588 59.169433 1.049833
F 64.319617 59.169433 22.875615
F 63.938647 59.169433 44.701397
F 63.557677 59.169433 66.527181
F 63.176706 59.169433 88.352963
F 62.795736 59.169433 110.178746
F 62.414765 59.169433 132.004529
F 62.033795 59.169433 153.830311
F 61.652824 59.169433 175.656094
F 61.271854 59.169433 197.481877
F 60.890883 59.169433 219.307660
F 60.509913 59.169433 241.133442
F 11.238525 20.580673 0.116649
F 10.857554 20.580673 21.942432
F 10.476584 20.580673 43.768214
F 10.095613 20.580673 65.593997
F 9.714643 20.580673 87.419780
F 9.333672 20.580673 109.245562
F 8.952702 20.580673 131.071346
F 8.571732 20.580673 152.897128
F 8.190761 20.580673 174.722910
F 7.809791 20.580673 196.548694
F 7.428820 20.580673 218.374476
F 7.047850 20.580673 240.200259
F 11.238525 43.733930 0.116649
F 10.857554 43.733930 21.942432
F 10.476584 43.733930 43.768214
F 10.095613 43.733930 65.593997
F 9.714643 43.733930 87.419780
F 9.333672 43.733930 109.245562
F 8.952702 43.733930 131.071346
F 8.571732 43.733930 152.897128
F 8.190761 43.733930 174.722910
F 7.809791 43.733930 196.548694
F 7.428820 43.733930 218.374476
F 7.047850 43.733930 240.200259
F 11.238525 66.887188 0.116649
F 10.857554 66.887188 21.942432
F 10.476584 66.887188 43.768214
F 10.095613 66.887188 65.593997
F 9.714643 66.887188 87.419780
F 9.333672 66.887188 109.245562
F 8.952702 66.887188 131.071346
F 8.571732 66.887188 152.897128
F 8.190761 66.887188 174.722910
F 7.809791 66.887188 196.548694
F 7.428820 66.887188 218.374476
F 7.047850 66.887188 240.200259
F 37.969556 20.580673 0.583241
F 37.588585 20.580673 22.409024
F 37.207615 20.580673 44.234806
F 36.826644 20.580673 66.060589
F 36.445674 20.580673 87.886372
F 36.064704 20.580673 109.712154
F 35.683733 20.580673 131.537938
F 35.302763 20.580673 153.363720
F 34.921792 20.580673 175.189502
F 34.540822 20.580673 197.015286
F 34.159851 20.580673 218.841068
F 33.778881 20.580673 240.666851
F 37.969556 43.733930 0.583241
F 37.588585 43.733930 22.409024
F 37.207615 43.733930 44.234806
F 36.826644 43.733930 66.060589
F 36.445674 43.733930 87.886372
F 36.064704 43.733930 109.712154
F 35.683733 43.733930 131.537938
F 35.302763 43.733930 153.363720
F 34.921792 43.733930 175.189502
F 34.540822 43.733930 197.015286
F 34.159851 43.733930 218.841068
F 33.778881 43.733930 240.666851
F 37.969556 66.887188 0.583241
F 37.588585 66.887188 22.409024
F 37.207615 66.887188 44.234806
F 36.826644 66.887188 66.060589
F 36.445674 66.887188 87.886372
F 36.064704 66.887188 109.712154
F 35.683733 66.887188 131.537938
F 35.302763 66.887188 153.363720
F 34.921792 66.887188 175.189502
F 34.540822 66.887188 197.015286
F 34.159851 66.887188 218.841068
F 33.778881 66.887188 240.666851
F 64.700588 20.580673 1.049833
F 64.319617 20.580673 22.875616
F 63.938647 20.580673 44.701398
F 63.557677 20.580673 66.527181
F 63.176706 20.580673 88.352964
F 62.795736 20.580673 110.178746
F 62.414765 20.580673 132.004530
F 62.033795 20.580673 153.830312
F 61.652824 20.580673 175.656094
F 61.271854 20.580673 197.481878
F 60.890883 20.580673 219.307660
F 60.509913 20.580673 241.133443
F 64.700588 43.733930 1.049833
F 64.319617 43.733930 22.875616
F 63.938647 43.733930 44.701398
F 63.557677 43.733930 66.527181
F 63.176706 43.733930 88.352964
F 62.795736 43.733930 110.178746
F 62.414765 43.733930 132.004530
F 62.033795 43.733930 153.830312
F 61.652824 43.733930 175.656094
F 61.271854 43.733930 197.481878
F 60.890883 43.733930 219.307660
F 60.509913 43.733930 241.133443
F 64.700588 66.887188 1.049833
F 64.319617 66.887188 22.875616
F 63.938647 66.887188 44.701398
F 63.557677 66.887188 66.527181
F 63.176706 66.887188 88.352964
F 62.795736 66.887188 110.178746
F 62.414765 66.887188 132.004530
F 62.033795 66.887188 153.830312
F 61.652824 66.887188 175.656094
F 61.271854 66.887188 197.481878
F 60.890883 66.887188 219.307660
F 60.509913 66.887188 241.133443
F 20.148870 5.145164 0.272179
F 19.767900 5.145164 22.097962
F 19.386930 5.145164 43.923744
F 19.005959 5.145164 65.749526
F 18.624989 5.145164 87.575310
F 18.244018 5.145164 109.401092
F 17.863048 5.145164 131.226874
F 17.482077 5.145164 153.052658
F 17.101107 5.145164 174.878440
F 16.720136 5.145164 196.704223
F 16.339166 5.145164 218.530006
F 15.958195 5.145164 240.355788
F 20.148870 28.298421 0.272179
F 19.767900 28.298421 22.097962
F 19.386930 28.298421 43.923744
F 19.005959 28.298421 65.749526
F 18.624989 28.298421 87.575310
F 18.244018 28.298421 109.401092
F 17.863048 28.298421 131.226874
F 17.482077 28.298421 153.052658
F 17.101107 28.298421 174.878440
F 16.720136 28.298421 196.704223
F 16.339166 28.298421 218.530006
F 15.958195 28.298421 240.355788
F 20.148870 51.451679 0.272179
F 19.767900 51.451679 22.097962
F 19.386930 51.451679 43.923744
F 19.005959 51.451679 65.749526
F 18.624989 51.451679 87.575310
F 18.244018 51.451679 109.401092
F 17.863048 51.451679 131.226874
F 17.482077 51.451679 153.052658
F 17.101107 51.451679 174.878440
F 16.720136 51.451679 196.704223
F 16.339166 51.451679 218.530006
F 15.958195 51.451679 240.355788
F 46.879902 5.145164 0.738770
F 46.498931 5.145164 22.564554
F 46.117961 5.145164 44.390336
F 45.736990 5.145164 66.216118
F 45.356020 5.145164 88.041902
F 44.975049 5.145164 109.867684
F 44.594079 5.145164 131.693466
F 44.213108 5.145164 153.519250
F 43.832138 5.145164 175.345032
F 43.451167 5.145164 197.170815
F 43.070197 5.145164 218.996598
F 42.689227 5.145164 240.822380
F 46.879902 28.298421 0.738770
F 46.498931 28.298421 22.564554
F 46.117961 28.298421 44.390336
F 45.736990 28.298421 66.216118
F 45.356020 28.298421 88.041902
F 44.975049 28.298421 109.867684
F 44.594079 28.298421 131.693466
F 44.213108 28.298421 153.519250
F 43.832138 28.298421 175.345032
F 43.451167 28.298421 197.170815
F 43.070197 28.298421 218.996598
F 42.689227 28.298421 240.822380
F 46.879902 51.451679 0.738770
F 46.498931 51.451679 22.564554
F 46.117961 51.451679 44.390336
F 45.736990 51.451679 66.216118
F 45.356020 51.451679 88.041902
F 44.975049 51.451679 109.867684
F 44.594079 51.451679 131.693466
F 44.213108 51.451679 153.519250
F 43.832138 51.451679 175.345032
F 43.451167 51.451679 197.170815
F 43.070197 51.451679 218.996598
F 42.689227 51.451679 240.822380
F 20.148870 12.862916 0.272178
F 19.767900 12.862916 22.097961
F 19.386930 12.862916 43.923743
F 19.005959 12.862916 65.749525
F 18.624989 12.862916 87.575309
F 18.244018 12.862916 109.401091
F 17.863048 12.862916 131.226874
F 17.482077 12.862916 153.052657
F 17.101107 12.862916 174.878439
F 16.720136 12.862916 196.704222
F 16.339166 12.862916 218.530005
F 15.958195 12.862916 240.355788
F 20.148870 36.016174 0.272178
F 19.767900 36.016174 22.097961
F 19.386930 36.016174 43.923743
F 19.005959 36.016174 65.749525
F 18.624989 36.016174 87.575309
F 18.244018 36.016174 109.401091
F 17.863048 36.016174 131.226874
F 17.482077 36.016174 153.052657
F 17.101107 36.016174 174.878439
F 16.720136 36.016174 196.704222
F 16.339166 36.016174 218.530005
F 15.958195 36.016174 240.355788
F 20.148870 59.169431 0.272178
F 19.767900 59.169431 22.097961
F 19.386930 59.169431 43.923743
F 19.005959 59.169431 65.749525
F 18.624989 59.169431 87.575309
F 18.244018 59.169431 109.401091
F 17.863048 59.169431 131.226874
F 17.482077 59.169431 153.052657
F 17.101107 59.169431 174.878439
F 16.720136 59.169431 196.704222
F 16.339166 59.169431 218.530005
F 15.958195 59.169431 240.355788
F 46.879902 12.862916 0.738769
F 46.498931 12.862916 22.564553
F 46.117961 12.862916 44.390335
F 45.736990 12.862916 66.216117
F 45.356020 12.862916 88.041901
F 44.975049 12.862916 109.867683
F 44.594079 12.862916 131.693466
F 44.213108 12.862916 153.519249
F 43.832138 12.862916 175.345031
F 43.451167 12.862916 197.170814
F 43.070197 12.862916 218.996597
F 42.689227 12.862916 240.822380
F 46.879902 36.016174 0.738769
F 46.498931 36.016174 22.564553
F 46.117961 36.016174 44.390335
F 45.736990 36.016174 66.216117
F 45.356020 36.016174 88.041901
F 44.975049 36.016174 109.867683
F 44.594079 36.016174 131.693466
F 44.213108 36.016174 153.519249
F 43.832138 36.016174 175.345031
F 43.451167 36.016174 197.170814
F 43.070197 36.016174 218.996597
F 42.689227 36.016174 240.822380
F 46.879902 59.169431 0.738769
F 46.498931 59.169431 22.564553
F 46.117961 59.169431 44.390335
F 45.736990 59.169431 66.216117
F 45.356020 59.169431 88.041901
F 44.975049 59.169431 109.867683
F 44.594079 59.169431 131.693466
F 44.213108 59.169431 153.519249
F 43.832138 59.169431 175.345031
F 43.451167 59.169431 197.170814
F 43.070197 59.169431 218.996597
F 42.689227 59.169431 240.822380
F 20.148870 20.580671 0.272179
F 19.767900 20.580671 22.097961
F 19.386930 20.580671 43.923744
F 19.005959 20.580671 65.749526
F 18.624989 20.580671 87.575309
F 18.244018 20.580671 109.401092
F 17.863048 20.580671 131.226874
F 17.482077 20.580671 153.052658
F 17.101107 20.580671 174.878440
F 16.720136 20.580671 196.704222
F 16.339166 20.580671 218.530006
F 15.958195 20.580671 240.355788
F 20.148870 43.733929 0.272179
F 19.767900 43.733929 22.097961
F 19.386930 43.733929 43.923744
F 19.005959 43.733929 65.749526
F 18.624989 43.733929 87.575309
F 18.244018 43.733929 109.401092
F 17.863048 43.733929 131.226874
F 17.482077 43.733929 153.052658
F 17.101107 43.733929 174.878440
F 16.720136 43.733929 196.704222
F 16.339166 43.733929 218.530006
F 15.958195 43.733929 240.355788
F 20.148870 66.887186 0.272179
F 19.767900 66.887186 22.097961
F 19.386930 66.887186 43.923744
F 19.005959 66.887186 65.749526
F 18.624989 66.887186 87.575309
F 18.244018 66.887186 109.401092
F 17.863048 66.887186 131.226874
F 17.482077 66.887186 153.052658
F 17.101107 66.887186 174.878440
F 16.720136 66.887186 196.704222
F 16.339166 66.887186 218.530006
F 15.958195 66.887186 240.355788
F 46.879902 20.580671 0.738770
F 46.498931 20.580671 22.564553
F 46.117961 20.580671 44.390336
F 45.736990 20.580671 66.216118
F 45.356020 20.580671 88.041901
F 44.975049 20.580671 109.867684
F 44.594079 20.580671 131.693466
F 44.213108 20.580671 153.519250
F 43.832138 20.580671 175.345032
F 43.451167 20.580671 197.170814
F 43.070197 20.580671 218.996598
F 42.689227 20.580671 240.822380
F 46.879902 43.733929 0.738770
F 46.498931 43.733929 22.564553
F 46.117961 43.733929 44.390336
F 45.736990 43.733929 66.216118
F 45.356020 43.733929 88.041901
F 44.975049 43.733929 109.867684
F 44.594079 43.733929 131.693466
F 44.213108 43.733929 153.519250
F 43.832138 43.733929 175.345032
F 43.451167 43.733929 197.170814
F 43.070197 43.733929 218.996598
F 42.689227 43.733929 240.822380
F 46.879902 66.887186 0.738770
F 46.498931 66.887186 22.564553
F 46.117961 66.887186 44.390336
F 45.736990 66.887186 66.216118
F 45.356020 66.887186 88.041901
F 44.975049 66.887186 109.867684
F 44.594079 66.887186 131.693466
F 44.213108 66.887186 153.519250
F 43.832138 66.887186 175.345032
F 43.451167 66.887186 197.170814
F 43.070197 66.887186 218.996598
F 42.689227 66.887186 240.822380
F 29.059218 5.145165 0.427710
F 28.678248 5.145165 22.253494
F 28.297277 5.145165 44.079276
F 27.916307 5.145165 65.905059
F 27.535336 5.145165 87.730841
F 27.154366 5.145165 109.556624
F 26.773395 5.145165 131.382407
F 26.392425 5.145165 153.208189
F 26.011454 5.145165 175.033973
F 25.630484 5.145165 196.859755
F 25.249514 5.145165 218.685537
F 24.868543 5.145165 240.511321
F 29.059218 28.298423 0.427710
F 28.678248 28.298423 22.253494
F 28.297277 28.298423 44.079276
F 27.916307 28.298423 65.905059
F 27.535336 28.298423 87.730841
F 27.154366 28.298423 109.556624
F 26.773395 28.298423 131.382407
F 26.392425 28.298423 153.208189
F 26.011454 28.298423 175.033973
F 25.630484 28.298423 196.859755
F 25.249514 28.298423 218.685537
F 24.868543 28.298423 240.511321
F 29.059218 51.451680 0.427710
F 28.678248 51.451680 22.253494
F 28.297277 51.451680 44.079276
F 27.916307 51.451680 65.905059
F 27.535336 51.451680 87.730841
F 27.154366 51.451680 109.556624
F 26.773395 51.451680 131.382407
F 26.392425 51.451680 153.208189
F 26.011454 51.451680 175.033973
F 25.630484 51.451680 196.859755
F 25.249514 51.451680 218.685537
F 24.868543 51.451680 240.511321
F 55.790249 5.145165 0.894302
F 55.409279 5.145165 22.720085
F 55.028308 5.145165 44.545868
F 54.647338 5.145165 66.371651
F 54.266367 5.145165 88.197433
F 53.885397 5.145165 110.023216
F 53.504426 5.145165 131.848999
F 53.123456 5.145165 153.674781
F 52.742486 5.145165 175.500565
F 52.361515 5.145165 197.326347
F 51.980545 5.145165 219.152129
F 51.599574 5.145165 240.977913
F 55.790249 28.298423 0.894302
F 55.409279 28.298423 22.720085
F 55.028308 28.298423 44.545868
F 54.647338 28.298423 66.371651
F 54.266367 28.298423 88.197433
F 53.885397 28.298423 110.023216
F 53.504426 28.298423 131.848999
F 53.123456 28.298423 153.674781
F 52.742486 28.298423 175.500565
F 52.361515 28.298423 197.326347
F 51.980545 28.298423 219.152129
F 51.599574 28.298423 240.977913
F 55.790249 51.451680 0.894302
F 55.409279 51.451680 22.720085
F 55.028308 51.451680 44.545868
F 54.647338 51.451680 66.371651
F 54.266367 51.451680 88.197433
F 53.885397 51.451680 110.023216
F 53.504426 51.451680 131.848999
F 53.123456 51.451680 153.674781
F 52.742486 51.451680 175.500565
F 52.361515 51.451680 197.326347
F 51.980545 51.451680 219.152129
F 51.599574 51.451680 240.977913
F 29.059218 12.862917 0.427709
F 28.678248 12.862917 22.253493
F 28.297277 12.862917 44.079275
F 27.916307 12.862917 65.905058
F 27.535336 12.862917 87.730840
F 27.154366 12.862917 109.556623
F 26.773395 12.862917 131.382406
F 26.392425 12.862917 153.208188
F 26.011454 12.862917 175.033972
F 25.630484 12.862917 196.859754
F 25.249514 12.862917 218.685536
F 24.868543 12.862917 240.511320
F 29.059218 36.016175 0.427709
F 28.678248 36.016175 22.253493
F 28.297277 36.016175 44.079275
F 27.916307 36.016175 65.905058
F 27.535336 36.016175 87.730840
F 27.154366 36.016175 109.556623
F 26.773395 36.016175 131.382406
F 26.392425 36.016175 153.208188
F 26.011454 36.016175 175.033972
F 25.630484 36.016175 196.859754
F 25.249514 36.016175 218.685536
F 24.868543 36.016175 240.511320
F 29.059218 59.169432 0.427709
F 28.678248 59.169432 22.253493
F 28.297277 59.169432 44.079275
F 27.916307 59.169432 65.905058
F 27.535336 59.169432 87.730840
F 27.154366 59.169432 109.556623
F 26.773395 59.169432 131.382406
F 26.392425 59.169432 153.208188
F 26.011454 59.169432 175.033972
F 25.630484 59.169432 196.859754
F 25.249514 59.169432 218.685536
F 24.868543 59.169432 240.511320
F 55.790249 12.862917 0.894301
F 55.409279 12.862917 22.720084
F 55.028308 12.862917 44.545867
F 54.647338 12.862917 66.371650
F 54.266367 12.862917 88.197432
F 53.885397 12.862917 110.023215
F 53.504427 12.862917 131.848998
F 53.123456 12.862917 153.674780
F 52.742486 12.862917 175.500564
F 52.361515 12.862917 197.326346
F 51.980545 12.862917 219.152128
F 51.599574 12.862917 240.977912
F 55.790249 36.016175 0.894301
F 55.409279 36.016175 22.720084
F 55.028308 36.016175 44.545867
F 54.647338 36.016175 66.371650
F 54.266367 36.016175 88.197432
F 53.885397 36.016175 110.023215
F 53.504427 36.016175 131.848998
F 53.123456 36.016175 153.674780
F 52.742486 36.016175 175.500564
F 52.361515 36.016175 197.326346
F 51.980545 36.016175 219.152128
F 51.599574 36.016175 240.977912
F 55.790249 59.169432 0.894301
F 55.409279 59.169432 22.720084
F 55.028308 59.169432 44.545867
F 54.647338 59.169432 66.371650
F 54.266367 59.169432 88.197432
F 53.885397 59.169432 110.023215
F 53.504427 59.169432 131.848998
F 53.123456 59.169432 153.674780
F 52.742486 59.169432 175.500564
F 52.361515 59.169432 197.326346
F 51.980545 59.169432 219.152128
F 51.599574 59.169432 240.977912
F 29.059218 20.580673 0.427710
F 28.678248 20.580673 22.253494
F 28.297277 20.580673 44.079276
F 27.916307 20.580673 65.905058
F 27.535336 20.580673 87.730841
F 27.154366 20.580673 109.556624
F 26.773395 20.580673 131.382407
F 26.392425 20.580673 153.208189
F 26.011454 20.580673 175.033972
F 25.630484 20.580673 196.859755
F 25.249514 20.580673 218.685537
F 24.868543 20.580673 240.511321
F 29.059218 43.733930 0.427710
F 28.678248 43.733930 22.253494
F 28.297277 43.733930 44.079276
F 27.916307 43.733930 65.905058
F 27.535336 43.733930 87.730841
F 27.154366 43.733930 109.556624
F 26.773395 43.733930 131.382407
F 26.392425 43.733930 153.208189
F 26.011454 43.733930 175.033972
F 25.630484 43.733930 196.859755
F 25.249514 43.733930 218.685537
F 24.868543 43.733930 240.511321
F 29.059218 66.887188 0.427710
F 28.678248 66.887188 22.253494
F 28.297277 66.887188 44.079276
F 27.916307 66.887188 65.905058
F 27.535336 66.887188 87.730841
F 27.154366 66.887188 109.556624
F 26.773395 66.887188 131.382407
F 26.392425 66.887188 153.208189
F 26.011454 66.887188 175.033972
F 25.630484 66.887188 196.859755
F 25.249514 66.887188 218.685537
F 24.868543 66.887188 240.511321
F 55.790249 20.580673 0.894302
F 55.409279 20.580673 22.720085
F 55.028308 20.580673 44.545868
F 54.647338 20.580673 66.371650
F 54.266367 20.580673 88.197433
F 53.885397 20.580673 110.023216
F 53.504426 20.580673 131.848999
F 53.123456 20.580673 153.674781
F 52.742486 20.580673 175.500564
F 52.361515 20.580673 197.326347
F 51.980545 20.580673 219.152129
F 51.599574 20.580673 240.977913
F 55.790249 43.733930 0.894302
F 55.409279 43.733930 22.720085
F 55.028308 43.733930 44.545868
F 54.647338 43.733930 66.371650
F 54.266367 43.733930 88.197433
F 53.885397 43.733930 110.023216
F 53.504426 43.733930 131.848999
F 53.123456 43.733930 153.674781
F 52.742486 43.733930 175.500564
F 52.361515 43.733930 197.326347
F 51.980545 43.733930 219.152129
F 51.599574 43.733930 240.977913
F 55.790249 66.887188 0.894302
F 55.409279 66.887188 22.720085
F 55.028308 66.887188 44.545868
F 54.647338 66.887188 66.371650
F 54.266367 66.887188 88.197433
F 53.885397 66.887188 110.023216
F 53.504426 66.887188 131.848999
F 53.123456 66.887188 153.674781
F 52.742486 66.887188 175.500564
F 52.361515 66.887188 197.326347
F 51.980545 66.887188 219.152129
F 51.599574 66.887188 240.977913
F 11.190916 5.145165 2.844871
F 10.809946 5.145165 24.670654
F 10.428976 5.145165 46.496436
F 10.048005 5.145165 68.322219
F 9.667035 5.145165 90.148002
F 9.286064 5.145165 111.973784
F 8.905094 5.145165 133.799567
F 8.524123 5.145165 155.625350
F 8.143153 5.145165 177.451133
F 7.762182 5.145165 199.276915
F 7.381212 5.145165 221.102698
F 7.000241 5.145165 242.928481
F 11.190916 28.298423 2.844871
F 10.809946 28.298423 24.670654
F 10.428976 28.298423 46.496436
F 10.048005 28.298423 68.322219
F 9.667035 28.298423 90.148002
F 9.286064 28.298423 111.973784
F 8.905094 28.298423 133.799567
F 8.524123 28.298423 155.625350
F 8.143153 28.298423 177.451133
F 7.762182 28.298423 199.276915
F 7.381212 28.298423 221.102698
F 7.000241 28.298423 242.928481
F 11.190916 51.451680 2.844871
F 10.809946 51.451680 24.670654
F 10.428976 51.451680 46.496436
F 10.048005 51.451680 68.322219
F 9.667035 51.451680 90.148002
F 9.286064 51.451680 111.973784
F 8.905094 51.451680 133.799567
F 8.524123 51.451680 155.625350
F 8.143153 51.451680 177.451133
F 7.762182 51.451680 199.276915
F 7.381212 51.451680 221.102698
F 7.000241 51.451680 242.928481
F 37.921948 5.145165 3.311463
F 37.540977 5.145165 25.137246
F 37.160007 5.145165 46.963028
F 36.779036 5.145165 68.788811
F 36.398066 5.145165 90.614594
F 36.017095 5.145165 112.440376
F 35.636125 5.145165 134.266159
F 35.255154 5.145165 156.091942
F 34.874184 5.145165 177.917725
F 34.493213 5.145165 199.743507
F 34.112243 5.145165 221.569290
F 33.731273 5.145165 243.395073
F 37.921948 28.298423 3.311463
F 37.540977 28.298423 25.137246
F 37.160007 28.298423 46.963028
F 36.779036 28.298423 68.788811
F 36.398066 28.298423 90.614594
F 36.017095 28.298423 112.440376
F 35.636125 28.298423 134.266159
F 35.255154 28.298423 156.091942
F 34.874184 28.298423 177.917725
F 34.493213 28.298423 199.743507
F 34.112243 28.298423 221.569290
F 33.731273 28.298423 243.395073
F 37.921948 51.451680 3.311463
F 37.540977 51.451680 25.137246
F 37.160007 51.451680 46.963028
F 36.779036 51.451680 68.788811
F 36.398066 51.451680 90.614594
F 36.017095 51.451680 112.440376
F 35.636125 51.451680 134.266159
F 35.255154 51.451680 156.091942
F 34.874184 51.451680 177.917725
F 34.493213 51.451680 199.743507
F 34.112243 51.451680 221.569290
F 33.731273 51.451680 243.395073
F 64.652979 5.145165 3.778055
F 64.272008 5.145165 25.603838
F 63.891038 5.145165 47.429620
F 63.510067 5.145165 69.255403
F 63.129097 5.145165 91.081186
F 62.748126 5.145165 112.906968
F 62.367156 5.145165 134.732751
F 61.986185 5.145165 156.558534
F 61.605215 5.145165 178.384317
F 61.224245 5.145165 200.210099
F 60.843274 5.145165 222.035881
F 60.462304 5.145165 243.861665
F 64.652979 28.298423 3.778055
F 64.272008 28.298423 25.603838
F 63.891038 28.298423 47.429620
F 63.510067 28.298423 69.255403
F 63.129097 28.298423 91.081186
F 62.748126 28.298423 112.906968
F 62.367156 28.298423 134.732751
F 61.986185 28.298423 156.558534
F 61.605215 28.298423 178.384317
F 61.224245 28.298423 200.210099
F 60.843274 28.298423 222.035881
F 60.462304 28.298423 243.861665
F 64.652979 51.451680 3.778055
F 64.272008 51.451680 25.603838
F 63.891038 51.451680 47.429620
F 63.510067 51.451680 69.255403
F 63.129097 51.451680 91.081186
F 62.748126 51.451680 112.906968
F 62.367156 51.451680 134.732751
F 61.986185 51.451680 156.558534
F 61.605215 51.451680 178.384317
F 61.224245 51.451680 200.210099
F 60.843274 51.451680 222.035881
F 60.462304 51.451680 243.861665
F 11.190916 12.862917 2.844871
F 10.809946 12.862917 24.670655
F 10.428975 12.862917 46.496437
F 10.048005 12.862917 68.322220
F 9.667035 12.862917 90.148003
F 9.286064 12.862917 111.973785
F 8.905094 12.862917 133.799568
F 8.524123 12.862917 155.625351
F 8.143153 12.862917 177.451134
F 7.762182 12.862917 199.276916
F 7.381212 12.862917 221.102699
F 7.000241 12.862917 242.928482
F 11.190916 36.016175 2.844871
F 10.809946 36.016175 24.670655
F 10.428975 36.016175 46.496437
F 10.048005 36.016175 68.322220
F 9.667035 36.016175 90.148003
F 9.286064 36.016175 111.973785
F 8.905094 36.016175 133.799568
F 8.524123 36.016175 155.625351
F 8.143153 36.016175 177.451134
F 7.762182 36.016175 199.276916
F 7.381212 36.016175 221.102699
F 7.000241 36.016175 242.928482
F 11.190916 59.169432 2.844871
F 10.809946 59.169432 24.670655
F 10.428975 59.169432 46.496437
F 10.048005 59.169432 68.322220
F 9.667035 59.169432 90.148003
F 9.286064 59.169432 111.973785
F 8.905094 59.169432 133.799568
F 8.524123 59.169432 155.625351
F 8.143153 59.169432 177.451134
F 7.762182 59.169432 199.276916
F 7.381212 59.169432 221.102699
F 7.000241 59.169432 242.928482
F 37.921948 12.862917 3.311463
F 37.540977 12.862917 25.137247
F 37.160007 12.862917 46.963029
F 36.779036 12.862917 68.788812
F 36.398066 12.862917 90.614595
F 36.017095 12.862917 112.440377
F 35.636125 12.862917 134.266160
F 35.255154 12.862917 156.091943
F 34.874184 12.862917 177.917726
F 34.493213 12.862917 199.743508
F 34.112243 12.862917 221.569291
F 33.731273 12.862917 243.395074
F 37.921948 36.016175 3.311463
F 37.540977 36.016175 25.137247
F 37.160007 36.016175 46.963029
F 36.779036 36.016175 68.788812
F 36.398066 36.016175 90.614595
F 36.017095 36.016175 112.440377
F 35.636125 36.016175 134.266160
F 35.255154 36.016175 156.091943
F 34.874184 36.016175 177.917726
F 34.493213 36.016175 199.743508
F 34.112243 36.016175 221.569291
F 33.731273 36.016175 243.395074
F 37.921948 59.169432 3.311463
F 37.540977 59.169432 25.137247
F 37.160007 59.169432 46.963029
F 36.779036 59.169432 68.788812
F 36.398066 59.169432 90.614595
F 36.017095 59.169432 112.440377
F 35.636125 59.169432 134.266160
F 35.255154 59.169432 156.091943
F 34.874184 59.169432 177.917726
F 34.493213 59.169432 199.743508
F 34.112243 59.169432 221.569291
F 33.731273 59.169432 243.395074
F 64.652979 12.862917 3.778055
F 64.272008 12.862917 25.603839
F 63.891038 12.862917 47.429621
F 63.510067 12.862917 69.255404
F 63.129097 12.862917 91.081187
F 62.748126 12.862917 112.906969
F 62.367156 12.862917 134.732752
F 61.986185 12.862917 156.558535
F 61.605215 12.862917 178.384318
F 61.224245 12.862917 200.210100
F 60.843274 12.862917 222.035882
F 60.462304 12.862917 243.861666
F 64.652979 36.016175 3.778055
F 64.272008 36.016175 25.603839
F 63.891038 36.016175 47.429621
F 63.510067 36.016175 69.255404
F 63.129097 36.016175 91.081187
F 62.748126 36.016175 112.906969
F 62.367156 36.016175 134.732752
F 61.986185 36.016175 156.558535
F 61.605215 36.016175 178.384318
F 61.224245 36.016175 200.210100
F 60.843274 36.016175 222.035882
F 60.462304 36.016175 243.861666
F 64.652979 59.169432 3.778055
F 64.272008 59.169432 25.603839
F 63.891038 59.169432 47.429621
F 63.510067 59.169432 69.255404
F 63.129097 59.169432 91.081187
F 62.748126 59.169432 112.906969
F 62.367156 59.169432 134.732752
F 61.986185 59.169432 156.558535
F 61.605215 59.169432 178.384318
F 61.224245 59.169432 200.210100
F 60.843274 59.169432 222.035882
F 60.462304 59.169432 243.861666
F 11.190916 20.580673 2.844871
F 10.809946 20.580673 24.670654
F 10.428975 20.580673 46.496437
F 10.048005 20.580673 68.322219
F 9.667035 20.580673 90.148002
F 9.286064 20.580673 111.973785
F 8.905094 20.580673 133.799567
F 8.524123 20.580673 155.625351
F 8.143153 20.580673 177.451133
F 7.762182 20.580673 199.276915
F 7.381212 20.580673 221.102699
F 7.000241 20.580673 242.928481
F 11.190916 43.733930 2.844871
F 10.809946 43.733930 24.670654
F 10.428975 43.733930 46.496437
F 10.048005 43.733930 68.322219
F 9.667035 43.733930 90.148002
F 9.286064 43.733930 111.973785
F 8.905094 43.733930 133.799567
F 8.524123 43.733930 155.625351
F 8.143153 43.733930 177.451133
F 7.762182 43.733930 199.276915
F 7.381212 43.733930 221.102699
F 7.000241 43.733930 242.928481
F 11.190916 66.887188 2.844871
F 10.809946 66.887188 24.670654
F 10.428975 66.887188 46.496437
F 10.048005 66.887188 68.322219
F 9.667035 66.887188 90.148002
F 9.286064 66.887188 111.973785
F 8.905094 66.887188 133.799567
F 8.524123 66.887188 155.625351
F 8.143153 66.887188 177.451133
F 7.762182 66.887188 199.276915
F 7.381212 66.887188 221.102699
F 7.000241 66.887188 242.928481
F 37.921948 20.580673 3.311463
F 37.540977 20.580673 25.137246
F 37.160007 20.580673 46.963029
F 36.779036 20.580673 68.788811
F 36.398066 20.580673 90.614594
F 36.017095 20.580673 112.440377
F 35.636125 20.580673 134.266159
F 35.255154 20.580673 156.091943
F 34.874184 20.580673 177.917725
F 34.493213 20.580673 199.743507
F 34.112243 20.580673 221.569291
F 33.731273 20.580673 243.395073
F 37.921948 43.733930 3.311463
F 37.540977 43.733930 25.137246
F 37.160007 43.733930 46.963029
F 36.779036 43.733930 68.788811
F 36.398066 43.733930 90.614594
F 36.017095 43.733930 112.440377
F 35.636125 43.733930 134.266159
F 35.255154 43.733930 156.091943
F 34.874184 43.733930 177.917725
F 34.493213 43.733930 199.743507
F 34.112243 43.733930 221.569291
F 33.731273 43.733930 243.395073
F 37.921948 66.887188 3.311463
F 37.540977 66.887188 25.137246
F 37.160007 66.887188 46.963029
F 36.779036 66.887188 68.788811
F 36.398066 66.887188 90.614594
F 36.017095 66.887188 112.440377
F 35.636125 66.887188 134.266159
F 35.255154 66.887188 156.091943
F 34.874184 66.887188 177.917725
F 34.493213 66.887188 199.743507
F 34.112243 66.887188 221.569291
F 33.731273 66.887188 243.395073
F 64.652979 20.580673 3.778055
F 64.272008 20.580673 25.603838
F 63.891038 20.580673 47.429621
F 63.510067 20.580673 69.255403
F 63.129097 20.580673 91.081186
F 62.748126 20.580673 112.906969
F 62.367156 20.580673 134.732751
F 61.986185 20.580673 156.558535
F 61.605215 20.580673 178.384317
F 61.224245 20.580673 200.210099
F 60.843274 20.580673 222.035882
F 60.462304 20.580673 243.861665
F 64.652979 43.733930 3.778055
F 64.272008 43.733930 25.603838
F 63.891038 43.733930 47.429621
F 63.510067 43.733930 69.255403
F 63.129097 43.733930 91.081186
F 62.748126 43.733930 112.906969
F 62.367156 43.733930 134.732751
F 61.986185 43.733930 156.558535
F 61.605215 43.733930 178.384317
F 61.224245 43.733930 200.210099
F 60.843274 43.733930 222.035882
F 60.462304 43.733930 243.861665
F 64.652979 66.887188 3.778055
F 64.272008 66.887188 25.603838
F 63.891038 66.887188 47.429621
F 63.510067 66.887188 69.255403
F 63.129097 66.887188 91.081186
F 62.748126 66.887188 112.906969
F 62.367156 66.887188 134.732751
F 61.986185 66.887188 156.558535
F 61.605215 66.887188 178.384317
F 61.224245 66.887188 200.210099
F 60.843274 66.887188 222.035882
F 60.462304 66.887188 243.861665
F 20.101261 5.145164 3.000403
F 19.720291 5.145164 24.826185
F 19.339320 5.145164 46.651968
F 18.958350 5.145164 68.477751
F 18.577379 5.145164 90.303533
F 18.196409 5.145164 112.129317
F 17.815438 5.145164 133.955099
F 17.434468 5.145164 155.780881
F 17.053497 5.145164 177.606665
F 16.672527 5.145164 199.432447
F 16.291557 5.145164 221.258229
F 15.910586 5.145164 243.084013
F 20.101261 28.298422 3.000403
F 19.720291 28.298422 24.826185
F 19.339320 28.298422 46.651968
F 18.958350 28.298422 68.477751
F 18.577379 28.298422 90.303533
F 18.196409 28.298422 112.129317
F 17.815438 28.298422 133.955099
F 17.434468 28.298422 155.780881
F 17.053497 28.298422 177.606665
F 16.672527 28.298422 199.432447
F 16.291557 28.298422 221.258229
F 15.910586 28.298422 243.084013
F 20.101261 51.451679 3.000403
F 19.720291 51.451679 24.826185
F 19.339320 51.451679 46.651968
F 18.958350 51.451679 68.477751
F 18.577379 51.451679 90.303533
F 18.196409 51.451679 112.129317
F 17.815438 51.451679 133.955099
F 17.434468 51.451679 155.780881
F 17.053497 51.451679 177.606665
F 16.672527 51.451679 199.432447
F 16.291557 51.451679 221.258229
F 15.910586 51.451679 243.084013
F 46.832292 5.145164 3.466995
F 46.451322 5.145164 25.292777
F 46.070351 5.145164 47.118560
F 45.689381 5.145164 68.944343
F 45.308410 5.145164 90.770125
F 44.927440 5.145164 112.595909
F 44.546469 5.145164 134.421691
F 44.165499 5.145164 156.247473
F 43.784529 5.145164 178.073257
F 43.403558 5.145164 199.899039
F 43.022588 5.145164 221.724821
F 42.641617 5.145164 243.550605
F 46.832292 28.298422 3.466995
F 46.451322 28.298422 25.292777
F 46.070351 28.298422 47.118560
F 45.689381 28.298422 68.944343
F 45.308410 28.298422 90.770125
F 44.927440 28.298422 112.595909
F 44.546469 28.298422 134.421691
F 44.165499 28.298422 156.247473
F 43.784529 28.298422 178.073257
F 43.403558 28.298422 199.899039
F 43.022588 28.298422 221.724821
F 42.641617 28.298422 243.550605
F 46.832292 51.451679 3.466995
F 46.451322 51.451679 25.292777
F 46.070351 51.451679 47.118560
F 45.689381 51.451679 68.944343
F 45.308410 51.451679 90.770125
F 44.927440 51.451679 112.595909
F 44.546469 51.451679 134.421691
F 44.165499 51.451679 156.247473
F 43.784529 51.451679 178.073257
F 43.403558 51.451679 199.899039
F 43.022588 51.451679 221.724821
F 42.641617 51.451679 243.550605
F 20.101261 12.862917 3.000403
F 19.720291 12.862917 24.826186
F 19.339320 12.862917 46.651969
F 18.958350 12.862917 68.477752
F 18.577379 12.862917 90.303534
F 18.196409 12.862917 112.129317
F 17.815438 12.862917 133.955100
F 17.434468 12.862917 155.780882
F 17.053497 12.862917 177.606666
F 16.672527 12.862917 199.432448
F 16.291557 12.862917 221.258230
F 15.910586 12.862917 243.084014
F 20.101261 36.016174 3.000403
F 19.720291 36.016174 24.826186
F 19.339320 36.016174 46.651969
F 18.958350 36.016174 68.477752
F 18.577379 36.016174 90.303534
F 18.196409 36.016174 112.129317
F 17.815438 36.016174 133.955100
F 17.434468 36.016174 155.780882
F 17.053497 36.016174 177.606666
F 16.672527 36.016174 199.432448
F 16.291557 36.016174 221.258230
F 15.910586 36.016174 243.084014
F 20.101261 59.169432 3.000403
F 19.720291 59.169432 24.826186
F 19.339320 59.169432 46.651969
F 18.958350 59.169432 68.477752
F 18.577379 59.169432 90.303534
F 18.196409 59.169432 112.129317
F 17.815438 59.169432 133.955100
F 17.434468 59.169432 155.780882
F 17.053497 59.169432 177.606666
F 16.672527 59.169432 199.432448
F 16.291557 59.169432 221.258230
F 15.910586 59.169432 243.084014
F 46.832292 12.862917 3.466995
F 46.451322 12.862917 25.292778
F 46.070351 12.862917 47.118561
F 45.689381 12.862917 68.944344
F 45.308410 12.862917 90.770126
F 44.927440 12.862917 112.595909
F 44.546469 12.862917 134.421692
F 44.165499 12.862917 156.247474
F 43.784529 12.862917 178.073258
F 43.403558 12.862917 199.899040
F 43.022588 12.862917 221.724822
F 42.641617 12.862917 243.550606
F 46.832292 36.016174 3.466995
F 46.451322 36.016174 25.292778
F 46.070351 36.016174 47.118561
F 45.689381 36.016174 68.944344
F 45.308410 36.016174 90.770126
F 44.927440 36.016174 112.595909
F 44.546469 36.016174 134.421692
F 44.165499 36.016174 156.247474
F 43.784529 36.016174 178.073258
F 43.403558 36.016174 199.899040
F 43.022588 36.016174 221.724822
F 42.641617 36.016174 243.550606
F 46.832292 59.169432 3.466995
F 46.451322 59.169432 25.292778
F 46.070351 59.169432 47.118561
F 45.689381 59.169432 68.944344
F 45.308410 59.169432 90.770126
F 44.927440 59.169432 112.595909
F 44.546469 59.169432 134.421692
F 44.165499 59.169432 156.247474
F 43.784529 59.169432 178.073258
F 43.403558 59.169432 199.899040
F 43.022588 59.169432 221.724822
F 42.641617 59.169432 243.550606
F 20.101261 20.580672 3.000403
F 19.720291 20.580672 24.826185
F 19.339320 20.580672 46.651969
F 18.958350 20.580672 68.477751
F 18.577379 20.580672 90.303533
F 18.196409 20.580672 112.129317
F 17.815438 20.580672 133.955099
F 17.434468 20.580672 155.780882
F 17.053497 20.580672 177.606665
F 16.672527 20.580672 199.432447
F 16.291557 20.580672 221.258230
F 15.910586 20.580672 243.084013
F 20.101261 43.733929 3.000403
F 19.720291 43.733929 24.826185
F 19.339320 43.733929 46.651969
F 18.958350 43.733929 68.477751
F 18.577379 43.733929 90.303533
F 18.196409 43.733929 112.129317
F 17.815438 43.733929 133.955099
F 17.434468 43.733929 155.780882
F 17.053497 43.733929 177.606665
F 16.672527 43.733929 199.432447
F 16.291557 43.733929 221.258230
F 15.910586 43.733929 243.084013
F 20.101261 66.887187 3.000403
F 19.720291 66.887187 24.826185
F 19.339320 66.887187 46.651969
F 18.958350 66.887187 68.477751
F 18.577379 66.887187 90.303533
F 18.196409 66.887187 112.129317
F 17.815438 66.887187 133.955099
F 17.434468 66.887187 155.780882
F 17.053497 66.887187 177.606665
F 16.672527 66.887187 199.432447
F 16.291557 66.887187 221.258230
F 15.910586 66.887187 243.084013
F 46.832292 20.580672 3.466995
F 46.451322 20.580672 25.292777
F 46.070351 20.580672 47.118561
F 45.689381 20.580672 68.944343
F 45.308410 20.580672 90.770125
F 44.927440 20.580672 112.595909
F 44.546469 20.580672 134.421691
F 44.165499 20.580672 156.247474
F 43.784529 20.580672 178.073257
F 43.403558 20.580672 199.899039
F 43.022588 20.580672 221.724822
F 42.641617 20.580672 243.550605
F 46.832292 43.733929 3.466995
F 46.451322 43.733929 25.292777
F 46.070351 43.733929 47.118561
F 45.689381 43.733929 68.944343
F 45.308410 43.733929 90.770125
F 44.927440 43.733929 112.595909
F 44.546469 43.733929 134.421691
F 44.165499 43.733929 156.247474
F 43.784529 43.733929 178.073257
F 43.403558 43.733929 199.899039
F 43.022588 43.733929 221.724822
F 42.641617 43.733929 243.550605
F 46.832292 66.887187 3.466995
F 46.451322 66.887187 25.292777
F 46.070351 66.887187 47.118561
F 45.689381 66.887187 68.944343
F 45.308410 66.887187 90.770125
F 44.927440 66.887187 112.595909
F 44.546469 66.887187 134.421691
F 44.165499 66.887187 156.247474
F 43.784529 66.887187 178.073257
F 43.403558 66.887187 199.899039
F 43.022588 66.887187 221.724822
F 42.641617 66.887187 243.550605
F 29.011608 5.145165 3.155932
F 28.630637 5.145165 24.981715
F 28.249667 5.145165 46.807497
F 27.868696 5.145165 68.633281
F 27.487726 5.145165 90.459063
F 27.106756 5.145165 112.284845
F 26.725785 5.145165 134.110629
F 26.344815 5.145165 155.936411
F 25.963844 5.145165 177.762194
F 25.582874 5.145165 199.587977
F 25.201903 5.145165 221.413759
F 24.820933 5.145165 243.239542
F 29.011608 28.298423 3.155932
F 28.630637 28.298423 24.981715
F 28.249667 28.298423 46.807497
F 27.868696 28.298423 68.633281
F 27.487726 28.298423 90.459063
F 27.106756 28.298423 112.284845
F 26.725785 28.298423 134.110629
F 26.344815 28.298423 155.936411
F 25.963844 28.298423 177.762194
F 25.582874 28.298423 199.587977
F 25.201903 28.298423 221.413759
F 24.820933 28.298423 243.239542
F 29.011608 51.451680 3.155932
F 28.630637 51.451680 24.981715
F 28.249667 51.451680 46.807497
F 27.868696 51.451680 68.633281
F 27.487726 51.451680 90.459063
F 27.106756 51.451680 112.284845
F 26.725785 51.451680 134.110629
F 26.344815 51.451680 155.936411
F 25.963844 51.451680 177.762194
F 25.582874 51.451680 199.587977
F 25.201903 51.451680 221.413759
F 24.820933 51.451680 243.239542
F 55.742640 5.145165 3.622524
F 55.361669 5.145165 25.448307
F 54.980699 5.145165 47.274089
F 54.599729 5.145165 69.099873
F 54.218758 5.145165 90.925655
F 53.837788 5.145165 112.751437
F 53.456817 5.145165 134.577221
F 53.075847 5.145165 156.403003
F 52.694876 5.145165 178.228786
F 52.313906 5.145165 200.054569
F 51.932935 5.145165 221.880351
F 51.551965 5.145165 243.706134
F 55.742640 28.298423 3.622524
F 55.361669 28.298423 25.448307
F 54.980699 28.298423 47.274089
F 54.599729 28.298423 69.099873
F 54.218758 28.298423 90.925655
F 53.837788 28.298423 112.751437
F 53.456817 28.298423 134.577221
F 53.075847 28.298423 156.403003
F 52.694876 28.298423 178.228786
F 52.313906 28.298423 200.054569
F 51.932935 28.298423 221.880351
F 51.551965 28.298423 243.706134
F 55.742640 51.451680 3.622524
F 55.361669 51.451680 25.448307
F 54.980699 51.451680 47.274089
F 54.599729 51.451680 69.099873
F 54.218758 51.451680 90.925655
F 53.837788 51.451680 112.751437
F 53.456817 51.451680 134.577221
F 53.075847 51.451680 156.403003
F 52.694876 51.451680 178.228786
F 52.313906 51.451680 200.054569
F 51.932935 51.451680 221.880351
F 51.551965 51.451680 243.706134
F 29.011608 12.862917 3.155933
F 28.630637 12.862917 24.981716
F 28.249667 12.862917 46.807498
F 27.868696 12.862917 68.633282
F 27.487726 12.862917 90.459064
F 27.106756 12.862917 112.284846
F 26.725785 12.862917 134.110630
F 26.344815 12.862917 155.936412
F 25.963844 12.862917 177.762195
F 25.582874 12.862917 199.587978
F 25.201903 12.862917 221.413760
F 24.820933 12.862917 243.239543
F 29.011608 36.016175 3.155933
F 28.630637 36.016175 24.981716
F 28.249667 36.016175 46.807498
F 27.868696 36.016175 68.633282
F 27.487726 36.016175 90.459064
F 27.106756 36.016175 112.284846
F 26.725785 36.016175 134.110630
F 26.344815 36.016175 155.936412
F 25.963844 36.016175 177.762195
F 25.582874 36.016175 199.587978
F 25.201903 36.016175 221.413760
F 24.820933 36.016175 243.239543
F 29.011608 59.169432 3.155933
F 28.630637 59.169432 24.981716
F 28.249667 59.169432 46.807498
F 27.868696 59.169432 68.633282
F 27.487726 59.169432 90.459064
F 27.106756 59.169432 112.284846
F 26.725785 59.169432 134.110630
F 26.344815 59.169432 155.936412
F 25.963844 59.169432 177.762195
F 25.582874 59.169432 199.587978
F 25.201903 59.169432 221.413760
F 24.820933 59.169432 243.239543
F 55.742640 12.862917 3.622525
F 55.361669 12.862917 25.448308
F 54.980699 12.862917 47.274090
F 54.599729 12.862917 69.099874
F 54.218758 12.862917 90.925656
F 53.837788 12.862917 112.751438
F 53.456817 12.862917 134.577222
F 53.075847 12.862917 156.403004
F 52.694876 12.862917 178.228787
F 52.313906 12.862917 200.054570
F 51.932935 12.862917 221.880352
F 51.551965 12.862917 243.706135
F 55.742640 36.016175 3.622525
F 55.361669 36.016175 25.448308
F 54.980699 36.016175 47.274090
F 54.599729 36.016175 69.099874
F 54.218758 36.016175 90.925656
F 53.837788 36.016175 112.751438
F 53.456817 36.016175 134.577222
F 53.075847 36.016175 156.403004
F 52.694876 36.016175 178.228787
F 52.313906 36.016175 200.054570
F 51.932935 36.016175 221.880352
F 51.551965 36.016175 243.706135
F 55.742640 59.169432 3.622525
F 55.361669 59.169432 25.448308
F 54.980699 59.169432 47.274090
F 54.599729 59.169432 69.099874
F 54.218758 59.169432 90.925656
F 53.837788 59.169432 112.751438
F 53.456817 59.169432 134.577222
F 53.075847 59.169432 156.403004
F 52.694876 59.169432 178.228787
F 52.313906 59.169432 200.054570
F 51.932935 59.169432 221.880352
F 51.551965 59.169432 243.706135
F 29.011608 20.580672 3.155933
F 28.630637 20.580672 24.981715
F 28.249667 20.580672 46.807497
F 27.868696 20.580672 68.633281
F 27.487726 20.580672 90.459063
F 27.106756 20.580672 112.284846
F 26.725785 20.580672 134.110629
F 26.344815 20.580672 155.936411
F 25.963844 20.580672 177.762194
F 25.582874 20.580672 199.587977
F 25.201903 20.580672 221.413760
F 24.820933 20.580672 243.239542
F 29.011608 43.733930 3.155933
F 28.630637 43.733930 24.981715
F 28.249667 43.733930 46.807497
F 27.868696 43.733930 68.633281
F 27.487726 43.733930 90.459063
F 27.106756 43.733930 112.284846
F 26.725785 43.733930 134.110629
F 26.344815 43.733930 155.936411
F 25.963844 43.733930 177.762194
F 25.582874 43.733930 199.587977
F 25.201903 43.733930 221.413760
F 24.820933 43.733930 243.239542
F 29.011608 66.887188 3.155933
F 28.630637 66.887188 24.981715
F 28.249667 66.887188 46.807497
F 27.868696 66.887188 68.633281
F 27.487726 66.887188 90.459063
F 27.106756 66.887188 112.284846
F 26.725785 66.887188 134.110629
F 26.344815 66.887188 155.936411
F 25.963844 66.887188 177.762194
F 25.582874 66.887188 199.587977
F 25.201903 66.887188 221.413760
F 24.820933 66.887188 243.239542
F 55.742640 20.580672 3.622525
F 55.361669 20.580672 25.448307
F 54.980699 20.580672 47.274089
F 54.599729 20.580672 69.099873
F 54.218758 20.580672 90.925655
F 53.837788 20.580672 112.751438
F 53.456817 20.580672 134.577221
F 53.075847 20.580672 156.403003
F 52.694876 20.580672 178.228786
F 52.313906 20.580672 200.054569
F 51.932935 20.580672 221.880352
F 51.551965 20.580672 243.706134
F 55.742640 43.733930 3.622525
F 55.361669 43.733930 25.448307
F 54.980699 43.733930 47.274089
F 54.599729 43.733930 69.099873
F 54.218758 43.733930 90.925655
F 53.837788 43.733930 112.751438
F 53.456817 43.733930 134.577221
F 53.075847 43.733930 156.403003
F 52.694876 43.733930 178.228786
F 52.313906 43.733930 200.054569
F 51.932935 43.733930 221.880352
F 51.551965 43.733930 243.706134
F 55.742640 66.887188 3.622525
F 55.361669 66.887188 25.448307
F 54.980699 66.887188 47.274089
F 54.599729 66.887188 69.099873
F 54.218758 66.887188 90.925655
F 53.837788 66.887188 112.751438
F 53.456817 66.887188 134.577221
F 53.075847 66.887188 156.403003
F 52.694876 66.887188 178.228786
F 52.313906 66.887188 200.054569
F 51.932935 66.887188 221.880352
F 51.551965 66.887188 243.706134
F 11.127410 7.717749 6.482501
F 10.746440 7.717749 28.308285
F 10.365469 7.717749 50.134067
F 9.984499 7.717749 71.959849
F 9.603529 7.717749 93.785632
F 9.222558 7.717749 115.611415
F 8.841588 7.717749 137.437198
F 8.460617 7.717749 159.262980
F 8.079647 7.717749 181.088763
F 7.698676 7.717749 202.914546
F 7.317706 7.717749 224.740328
F 6.936735 7.717749 246.566112
F 11.127410 30.871007 6.482501
F 10.746440 30.871007 28.308285
F 10.365469 30.871007 50.134067
F 9.984499 30.871007 71.959849
F 9.603529 30.871007 93.785632
F 9.222558 30.871007 115.611415
F 8.841588 30.871007 137.437198
F 8.460617 30.871007 159.262980
F 8.079647 30.871007 181.088763
F 7.698676 30.871007 202.914546
F 7.317706 30.871007 224.740328
F 6.936735 30.871007 246.566112
F 11.127410 54.024264 6.482501
F 10.746440 54.024264 28.308285
F 10.365469 54.024264 50.134067
F 9.984499 54.024264 71.959849
F 9.603529 54.024264 93.785632
F 9.222558 54.024264 115.611415
F 8.841588 54.024264 137.437198
F 8.460617 54.024264 159.262980
F 8.079647 54.024264 181.088763
F 7.698676 54.024264 202.914546
F 7.317706 54.024264 224.740328
F 6.936735 54.024264 246.566112
F 37.858442 7.717749 6.949093
F 37.477472 7.717749 28.774876
F 37.096502 7.717749 50.600659
F 36.715531 7.717749 72.426441
F 36.334561 7.717749 94.252224
F 35.953590 7.717749 116.078007
F 35.572620 7.717749 137.903790
F 35.191649 7.717749 159.729572
F 34.810679 7.717749 181.555355
F 34.429708 7.717749 203.381138
F 34.048738 7.717749 225.206920
F 33.667767 7.717749 247.032704
F 37.858442 30.871007 6.949093
F 37.477472 30.871007 28.774876
F 37.096502 30.871007 50.600659
F 36.715531 30.871007 72.426441
F 36.334561 30.871007 94.252224
F 35.953590 30.871007 116.078007
F 35.572620 30.871007 137.903790
F 35.191649 30.871007 159.729572
F 34.810679 30.871007 181.555355
F 34.429708 30.871007 203.381138
F 34.048738 30.871007 225.206920
F 33.667767 30.871007 247.032704
F 37.858442 54.024264 6.949093
F 37.477472 54.024264 28.774876
F 37.096502 54.024264 50.600659
F 36.715531 54.024264 72.426441
F 36.334561 54.024264 94.252224
F 35.953590 54.024264 116.078007
F 35.572620 54.024264 137.903790
F 35.191649 54.024264 159.729572
F 34.810679 54.024264 181.555355
F 34.429708 54.024264 203.381138
F 34.048738 54.024264 225.206920
F 33.667767 54.024264 247.032704
F 64.589474 7.717749 7.415685
F 64.208503 7.717749 29.241468
F 63.827533 7.717749 51.067251
F 63.446562 7.717749 72.893033
F 63.065592 7.717749 94.718816
F 62.684621 7.717749 116.544599
F 62.303651 7.717749 138.370382
F 61.922680 7.717749 160.196164
F 61.541710 7.717749 182.021947
F 61.160739 7.717749 203.847730
F 60.779769 7.717749 225.673512
F 60.398799 7.717749 247.499296
F 64.589474 30.871007 7.415685
F 64.208503 30.871007 29.241468
F 63.827533 30.871007 51.067251
F 63.446562 30.871007 72.893033
F 63.065592 30.871007 94.718816
F 62.684621 30.871007 116.544599
F 62.303651 30.871007 138.370382
F 61.922680 30.871007 160.196164
F 61.541710 30.871007 182.021947
F 61.160739 30.871007 203.847730
F 60.779769 30.871007 225.673512
F 60.398799 30.871007 247.499296
F 64.589474 54.024264 7.415685
F 64.208503 54.024264 29.241468
F 63.827533 54.024264 51.067251
F 63.446562 54.024264 72.893033
F 63.065592 54.024264 94.718816
F 62.684621 54.024264 116.544599
F 62.303651 54.024264 138.370382
F 61.922680 54.024264 160.196164
F 61.541710 54.024264 182.021947
F 61.160739 54.024264 203.847730
F 60.779769 54.024264 225.673512
F 60.398799 54.024264 247.499296
F 11.127410 15.435502 6.482502
F 10.746440 15.435502 28.308286
F 10.365469 15.435502 50.134068
F 9.984499 15.435502 71.959850
F 9.603528 15.435502 93.785633
F 9.222558 15.435502 115.611416
F 8.841588 15.435502 137.437199
F 8.460617 15.435502 159.262981
F 8.079647 15.435502 181.088764
F 7.698676 15.435502 202.914547
F 7.317706 15.435502 224.740329
F 6.936735 15.435502 246.566113
F 11.127410 38.588760 6.482502
F 10.746440 38.588760 28.308286
F 10.365469 38.588760 50.134068
F 9.984499 38.588760 71.959850
F 9.603528 38.588760 93.785633
F 9.222558 38.588760 115.611416
F 8.841588 38.588760 137.437199
F 8.460617 38.588760 159.262981
F 8.079647 38.588760 181.088764
F 7.698676 38.588760 202.914547
F 7.317706 38.588760 224.740329
F 6.936735 38.588760 246.566113
F 11.127410 61.742017 6.482502
F 10.746440 61.742017 28.308286
F 10.365469 61.742017 50.134068
F 9.984499 61.742017 71.959850
F 9.603528 61.742017 93.785633
F 9.222558 61.742017 115.611416
F 8.841588 61.742017 137.437199
F 8.460617 61.742017 159.262981
F 8.079647 61.742017 181.088764
F 7.698676 61.742017 202.914547
F 7.317706 61.742017 224.740329
F 6.936735 61.742017 246.566113
F 37.858442 15.435502 6.949094
F 37.477472 15.435502 28.774877
F 37.096502 15.435502 50.600660
F 36.715531 15.435502 72.426442
F 36.334561 15.435502 94.252225
F 35.953590 15.435502 116.078008
F 35.572620 15.435502 137.903791
F 35.191649 15.435502 159.729573
F 34.810679 15.435502 181.555356
F 34.429708 15.435502 203.381139
F 34.048738 15.435502 225.206921
F 33.667767 15.435502 247.032705
F 37.858442 38.588760 6.949094
F 37.477472 38.588760 28.774877
F 37.096502 38.588760 50.600660
F 36.715531 38.588760 72.426442
F 36.334561 38.588760 94.252225
F 35.953590 38.588760 116.078008
F 35.572620 38.588760 137.903791
F 35.191649 38.588760 159.729573
F 34.810679 38.588760 181.555356
F 34.429708 38.588760 203.381139
F 34.048738 38.588760 225.206921
F 33.667767 38.588760 247.032705
F 37.858442 61.742017 6.949094
F 37.477472 61.742017 28.774877
F 37.096502 61.742017 50.600660
F 36.715531 61.742017 72.426442
F 36.334561 61.742017 94.252225
F 35.953590 61.742017 116.078008
F 35.572620 61.742017 137.903791
F 35.191649 61.742017 159.729573
F 34.810679 61.742017 181.555356
F 34.429708 61.742017 203.381139
F 34.048738 61.742017 225.206921
F 33.667767 61.742017 247.032705
F 64.589474 15.435502 7.415686
F 64.208503 15.435502 29.241469
F 63.827533 15.435502 51.067252
F 63.446562 15.435502 72.893034
F 63.065592 15.435502 94.718817
F 62.684621 15.435502 116.544600
F 62.303651 15.435502 138.370383
F 61.922680 15.435502 160.196165
F 61.541710 15.435502 182.021948
F 61.160739 15.435502 203.847731
F 60.779769 15.435502 225.673513
F 60.398799 15.435502 247.499297
F 64.589474 38.588760 7.415686
F 64.208503 38.588760 29.241469
F 63.827533 38.588760 51.067252
F 63.446562 38.588760 72.893034
F 63.065592 38.588760 94.718817
F 62.684621 38.588760 116.544600
F 62.303651 38.588760 138.370383
F 61.922680 38.588760 160.196165
F 61.541710 38.588760 182.021948
F 61.160739 38.588760 203.847731
F 60.779769 38.588760 225.673513
F 60.398799 38.588760 247.499297
F 64.589474 61.742017 7.415686
F 64.208503 61.742017 29.241469
F 63.827533 61.742017 51.067252
F 63.446562 61.742017 72.893034
F 63.065592 61.742017 94.718817
F 62.684621 61.742017 116.544600
F 62.303651 61.742017 138.370383
F 61.922680 61.742017 160.196165
F 61.541710 61.742017 182.021948
F 61.160739 61.742017 203.847731
F 60.779769 61.742017 225.673513
F 60.398799 61.742017 247.499297
F 11.127410 0.000000 6.482501
F 10.746440 0.000000 28.308285
F 10.365469 0.000000 50.134067
F 9.984499 0.000000 71.959850
F 9.603529 0.000000 93.785632
F 9.222558 0.000000 115.611415
F 8.841588 0.000000 137.437198
F 8.460617 0.000000 159.262980
F 8.079647 0.000000 181.088764
F 7.698676 0.000000 202.914546
F 7.317706 0.000000 224.740328
F 6.936735 0.000000 246.566112
F 11.127410 23.153257 6.482501
F 10.746440 23.153257 28.308285
F 10.365469 23.153257 50.134067
F 9.984499 23.153257 71.959850
F 9.603529 23.153257 93.785632
F 9.222558 23.153257 115.611415
F 8.841588 23.153257 137.437198
F 8.460617 23.153257 159.262980
F 8.079647 23.153257 181.088764
F 7.698676 23.153257 202.914546
F 7.317706 23.153257 224.740328
F 6.936735 23.153257 246.566112
F 11.127410 46.306515 6.482501
F 10.746440 46.306515 28.308285
F 10.365469 46.306515 50.134067
F 9.984499 46.306515 71.959850
F 9.603529 46.306515 93.785632
F 9.222558 46.306515 115.611415
F 8.841588 46.306515 137.437198
F 8.460617 46.306515 159.262980
F 8.079647 46.306515 181.088764
F 7.698676 46.306515 202.914546
F 7.317706 46.306515 224.740328
F 6.936735 46.306515 246.566112
F 37.858442 0.000000 6.949093
F 37.477472 0.000000 28.774876
F 37.096502 0.000000 50.600659
F 36.715531 0.000000 72.426442
F 36.334561 0.000000 94.252224
F 35.953590 0.000000 116.078007
F 35.572620 0.000000 137.903790
F 35.191649 0.000000 159.729572
F 34.810679 0.000000 181.555356
F 34.429708 0.000000 203.381138
F 34.048738 0.000000 225.206920
F 33.667767 0.000000 247.032704
F 37.858442 23.153257 6.949093
F 37.477472 23.153257 28.774876
F 37.096502 23.153257 50.600659
F 36.715531 23.153257 72.426442
F 36.334561 23.153257 94.252224
F 35.953590 23.153257 116.078007
F 35.572620 23.153257 137.903790
F 35.191649 23.153257 159.729572
F 34.810679 23.153257 181.555356
F 34.429708 23.153257 203.381138
F 34.048738 23.153257 225.206920
F 33.667767 23.153257 247.032704
F 37.858442 46.306515 6.949093
F 37.477472 46.306515 28.774876
F 37.096502 46.306515 50.600659
F 36.715531 46.306515 72.426442
F 36.334561 46.306515 94.252224
F 35.953590 46.306515 116.078007
F 35.572620 46.306515 137.903790
F 35.191649 46.306515 159.729572
F 34.810679 46.306515 181.555356
F 34.429708 46.306515 203.381138
F 34.048738 46.306515 225.206920
F 33.667767 46.306515 247.032704
F 64.589474 0.000000 7.415685
F 64.208503 0.000000 29.241468
F 63.827533 0.000000 51.067251
F 63.446562 0.000000 72.893034
F 63.065592 0.000000 94.718816
F 62.684621 0.000000 116.544599
F 62.303651 0.000000 138.370382
F 61.922680 0.000000 160.196164
F 61.541710 0.000000 182.021948
F 61.160739 0.000000 203.847730
F 60.779769 0.000000 225.673512
F 60.398799 0.000000 247.499296
F 64.589474 23.153257 7.415685
F 64.208503 23.153257 29.241468
F 63.827533 23.153257 51.067251
F 63.446562 23.153257 72.893034
F 63.065592 23.153257 94.718816
F 62.684621 23.153257 116.544599
F 62.303651 23.153257 138.370382
F 61.922680 23.153257 160.196164
F 61.541710 23.153257 182.021948
F 61.160739 23.153257 203.847730
F 60.779769 23.153257 225.673512
F 60.398799 23.153257 247.499296
F 64.589474 46.306515 7.415685
F 64.208503 46.306515 29.241468
F 63.827533 46.306515 51.067251
F 63.446562 46.306515 72.893034
F 63.065592 46.306515 94.718816
F 62.684621 46.306515 116.544599
F 62.303651 46.306515 138.370382
F 61.922680 46.306515 160.196164
F 61.541710 46.306515 182.021948
F 61.160739 46.306515 203.847730
F 60.779769 46.306515 225.673512
F 60.398799 46.306515 247.499296
F 20.037755 7.717751 6.638033
F 19.656785 7.717751 28.463816
F 19.275814 7.717751 50.289598
F 18.894844 7.717751 72.115382
F 18.513873 7.717751 93.941164
F 18.132903 7.717751 115.766946
F 17.751932 7.717751 137.592730
F 17.370962 7.717751 159.418512
F 16.989991 7.717751 181.244294
F 16.609021 7.717751 203.070078
F 16.228050 7.717751 224.895860
F 15.847080 7.717751 246.721643
F 20.037755 30.871008 6.638033
F 19.656785 30.871008 28.463816
F 19.275814 30.871008 50.289598
F 18.894844 30.871008 72.115382
F 18.513873 30.871008 93.941164
F 18.132903 30.871008 115.766946
F 17.751932 30.871008 137.592730
F 17.370962 30.871008 159.418512
F 16.989991 30.871008 181.244294
F 16.609021 30.871008 203.070078
F 16.228050 30.871008 224.895860
F 15.847080 30.871008 246.721643
F 20.037755 54.024266 6.638033
F 19.656785 54.024266 28.463816
F 19.275814 54.024266 50.289598
F 18.894844 54.024266 72.115382
F 18.513873 54.024266 93.941164
F 18.132903 54.024266 115.766946
F 17.751932 54.024266 137.592730
F 17.370962 54.024266 159.418512
F 16.989991 54.024266 181.244294
F 16.609021 54.024266 203.070078
F 16.228050 54.024266 224.895860
F 15.847080 54.024266 246.721643
F 46.768786 7.717751 7.104625
F 46.387816 7.717751 28.930408
F 46.006845 7.717751 50.756190
F 45.625875 7.717751 72.581974
F 45.244904 7.717751 94.407756
F 44.863934 7.717751 116.233538
F 44.482963 7.717751 138.059322
F 44.101993 7.717751 159.885104
F 43.721023 7.717751 181.710886
F 43.340052 7.717751 203.536670
F 42.959082 7.717751 225.362452
F 42.578111 7.717751 247.188235
F 46.768786 30.871008 7.104625
F 46.387816 30.871008 28.930408
F 46.006845 30.871008 50.756190
F 45.625875 30.871008 72.581974
F 45.244904 30.871008 94.407756
F 44.863934 30.871008 116.233538
F 44.482963 30.871008 138.059322
F 44.101993 30.871008 159.885104
F 43.721023 30.871008 181.710886
F 43.340052 30.871008 203.536670
F 42.959082 30.871008 225.362452
F 42.578111 30.871008 247.188235
F 46.768786 54.024266 7.104625
F 46.387816 54.024266 28.930408
F 46.006845 54.024266 50.756190
F 45.625875 54.024266 72.581974
F 45.244904 54.024266 94.407756
F 44.863934 54.024266 116.233538
F 44.482963 54.024266 138.059322
F 44.101993 54.024266 159.885104
F 43.721023 54.024266 181.710886
F 43.340052 54.024266 203.536670
F 42.959082 54.024266 225.362452
F 42.578111 54.024266 247.188235
F 20.037755 15.435503 6.638034
F 19.656785 15.435503 28.463817
F 19.275814 15.435503 50.289599
F 18.894844 15.435503 72.115383
F 18.513873 15.435503 93.941165
F 18.132903 15.435503 115.766947
F 17.751932 15.435503 137.592731
F 17.370962 15.435503 159.418513
F 16.989991 15.435503 181.244296
F 16.609021 15.435503 203.070079
F 16.228050 15.435503 224.895861
F 15.847080 15.435503 246.721644
F 20.037755 38.588761 6.638034
F 19.656785 38.588761 28.463817
F 19.275814 38.588761 50.289599
F 18.894844 38.588761 72.115383
F 18.513873 38.588761 93.941165
F 18.132903 38.588761 115.766947
F 17.751932 38.588761 137.592731
F 17.370962 38.588761 159.418513
F 16.989991 38.588761 181.244296
F 16.609021 38.588761 203.070079
F 16.228050 38.588761 224.895861
F 15.847080 38.588761 246.721644
F 20.037755 61.742018 6.638034
F 19.656785 61.742018 28.463817
F 19.275814 61.742018 50.289599
F 18.894844 61.742018 72.115383
F 18.513873 61.742018 93.941165
F 18.132903 61.742018 115.766947
F 17.751932 61.742018 137.592731
F 17.370962 61.742018 159.418513
F 16.989991 61.742018 181.244296
F 16.609021 61.742018 203.070079
F 16.228050 61.742018 224.895861
F 15.847080 61.742018 246.721644
F 46.768786 15.435503 7.104626
F 46.387816 15.435503 28.930409
F 46.006845 15.435503 50.756191
F 45.625875 15.435503 72.581975
F 45.244904 15.435503 94.407757
F 44.863934 15.435503 116.233539
F 44.482963 15.435503 138.059323
F 44.101993 15.435503 159.885105
F 43.721022 15.435503 181.710888
F 43.340052 15.435503 203.536671
F 42.959082 15.435503 225.362453
F 42.578111 15.435503 247.188236
F 46.768786 38.588761 7.104626
F 46.387816 38.588761 28.930409
F 46.006845 38.588761 50.756191
F 45.625875 38.588761 72.581975
F 45.244904 38.588761 94.407757
F 44.863934 38.588761 116.233539
F 44.482963 38.588761 138.059323
F 44.101993 38.588761 159.885105
F 43.721022 38.588761 181.710888
F 43.340052 38.588761 203.536671
F 42.959082 38.588761 225.362453
F 42.578111 38.588761 247.188236
F 46.768786 61.742018 7.104626
F 46.387816 61.742018 28.930409
F 46.006845 61.742018 50.756191
F 45.625875 61.742018 72.581975
F 45.244904 61.742018 94.407757
F 44.863934 61.742018 116.233539
F 44.482963 61.742018 138.059323
F 44.101993 61.742018 159.885105
F 43.721022 61.742018 181.710888
F 43.340052 61.742018 203.536671
F 42.959082 61.742018 225.362453
F 42.578111 61.742018 247.188236
F 20.037755 0.000001 6.638033
F 19.656785 0.000001 28.463816
F 19.275814 0.000001 50.289598
F 18.894844 0.000001 72.115382
F 18.513873 0.000001 93.941164
F 18.132903 0.000001 115.766946
F 17.751932 0.000001 137.592730
F 17.370962 0.000001 159.418512
F 16.989991 0.000001 181.244295
F 16.609021 0.000001 203.070078
F 16.228050 0.000001 224.895860
F 15.847080 0.000001 246.721643
F 20.037755 23.153259 6.638033
F 19.656785 23.153259 28.463816
F 19.275814 23.153259 50.289598
F 18.894844 23.153259 72.115382
F 18.513873 23.153259 93.941164
F 18.132903 23.153259 115.766946
F 17.751932 23.153259 137.592730
F 17.370962 23.153259 159.418512
F 16.989991 23.153259 181.244295
F 16.609021 23.153259 203.070078
F 16.228050 23.153259 224.895860
F 15.847080 23.153259 246.721643
F 20.037755 46.306516 6.638033
F 19.656785 46.306516 28.463816
F 19.275814 46.306516 50.289598
F 18.894844 46.306516 72.115382
F 18.513873 46.306516 93.941164
F 18.132903 46.306516 115.766946
F 17.751932 46.306516 137.592730
F 17.370962 46.306516 159.418512
F 16.989991 46.306516 181.244295
F 16.609021 46.306516 203.070078
F 16.228050 46.306516 224.895860
F 15.847080 46.306516 246.721643
F 46.768786 0.000001 7.104625
F 46.387816 0.000001 28.930408
F 46.006845 0.000001 50.756190
F 45.625875 0.000001 72.581974
F 45.244904 0.000001 94.407756
F 44.863934 0.000001 116.233538
F 44.482963 0.000001 138.059322
F 44.101993 0.000001 159.885104
F 43.721022 0.000001 181.710887
F 43.340052 0.000001 203.536670
F 42.959082 0.000001 225.362452
F 42.578111 0.000001 247.188235
F 46.768786 23.153259 7.104625
F 46.387816 23.153259 28.930408
F 46.006845 23.153259 50.756190
F 45.625875 23.153259 72.581974
F 45.244904 23.153259 94.407756
F 44.863934 23.153259 116.233538
F 44.482963 23.153259 138.059322
F 44.101993 23.153259 159.885104
F 43.721022 23.153259 181.710887
F 43.340052 23.153259 203.536670
F 42.959082 23.153259 225.362452
F 42.578111 23.153259 247.188235
F 46.768786 46.306516 7.104625
F 46.387816 46.306516 28.930408
F 46.006845 46.306516 50.756190
F 45.625875 46.306516 72.581974
F 45.244904 46.306516 94.407756
F 44.863934 46.306516 116.233538
F 44.482963 46.306516 138.059322
F 44.101993 46.306516 159.885104
F 43.721022 46.306516 181.710887
F 43.340052 46.306516 203.536670
F 42.959082 46.306516 225.362452
F 42.578111 46.306516 247.188235
F 28.948104 7.717750 6.793563
F 28.567133 7.717750 28.619346
F 28.186163 7.717750 50.445128
F 27.805192 7.717750 72.270911
F 27.424222 7.717750 94.096694
F 27.043251 7.717750 115.922476
F 26.662281 7.717750 137.748259
F 26.281311 7.717750 159.574042
F 25.900340 7.717750 181.399824
F 25.519370 7.717750 203.225607
F 25.138399 7.717750 225.051390
F 24.757429 7.717750 246.877173
F 28.948104 30.871007 6.793563
F 28.567133 30.871007 28.619346
F 28.186163 30.871007 50.445128
F 27.805192 30.871007 72.270911
F 27.424222 30.871007 94.096694
F 27.043251 30.871007 115.922476
F 26.662281 30.871007 137.748259
F 26.281311 30.871007 159.574042
F 25.900340 30.871007 181.399824
F 25.519370 30.871007 203.225607
F 25.138399 30.871007 225.051390
F 24.757429 30.871007 246.877173
F 28.948104 54.024265 6.793563
F 28.567133 54.024265 28.619346
F 28.186163 54.024265 50.445128
F 27.805192 54.024265 72.270911
F 27.424222 54.024265 94.096694
F 27.043251 54.024265 115.922476
F 26.662281 54.024265 137.748259
F 26.281311 54.024265 159.574042
F 25.900340 54.024265 181.399824
F 25.519370 54.024265 203.225607
F 25.138399 54.024265 225.051390
F 24.757429 54.024265 246.877173
F 55.679135 7.717750 7.260154
F 55.298164 7.717750 29.085938
F 54.917194 7.717750 50.911720
F 54.536224 7.717750 72.737502
F 54.155253 7.717750 94.563286
F 53.774283 7.717750 116.389068
F 53.393312 7.717750 138.214851
F 53.012342 7.717750 160.040634
F 52.631371 7.717750 181.866416
F 52.250401 7.717750 203.692199
F 51.869430 7.717750 225.517982
F 51.488460 7.717750 247.343765
F 55.679135 30.871007 7.260154
F 55.298164 30.871007 29.085938
F 54.917194 30.871007 50.911720
F 54.536224 30.871007 72.737502
F 54.155253 30.871007 94.563286
F 53.774283 30.871007 116.389068
F 53.393312 30.871007 138.214851
F 53.012342 30.871007 160.040634
F 52.631371 30.871007 181.866416
F 52.250401 30.871007 203.692199
F 51.869430 30.871007 225.517982
F 51.488460 30.871007 247.343765
F 55.679135 54.024265 7.260154
F 55.298164 54.024265 29.085938
F 54.917194 54.024265 50.911720
F 54.536224 54.024265 72.737502
F 54.155253 54.024265 94.563286
F 53.774283 54.024265 116.389068
F 53.393312 54.024265 138.214851
F 53.012342 54.024265 160.040634
F 52.631371 54.024265 181.866416
F 52.250401 54.024265 203.692199
F 51.869430 54.024265 225.517982
F 51.488460 54.024265 247.343765
F 28.948104 15.435502 6.793564
F 28.567133 15.435502 28.619347
F 28.186163 15.435502 50.445129
F 27.805192 15.435502 72.270913
F 27.424222 15.435502 94.096695
F 27.043251 15.435502 115.922477
F 26.662281 15.435502 137.748260
F 26.281311 15.435502 159.574043
F 25.900340 15.435502 181.399825
F 25.519370 15.435502 203.225608
F 25.138399 15.435502 225.051391
F 24.757429 15.435502 246.877174
F 28.948104 38.588760 6.793564
F 28.567133 38.588760 28.619347
F 28.186163 38.588760 50.445129
F 27.805192 38.588760 72.270913
F 27.424222 38.588760 94.096695
F 27.043251 38.588760 115.922477
F 26.662281 38.588760 137.748260
F 26.281311 38.588760 159.574043
F 25.900340 38.588760 181.399825
F 25.519370 38.588760 203.225608
F 25.138399 38.588760 225.051391
F 24.757429 38.588760 246.877174
F 28.948104 61.742017 6.793564
F 28.567133 61.742017 28.619347
F 28.186163 61.742017 50.445129
F 27.805192 61.742017 72.270913
F 27.424222 61.742017 94.096695
F 27.043251 61.742017 115.922477
F 26.662281 61.742017 137.748260
F 26.281311 61.742017 159.574043
F 25.900340 61.742017 181.399825
F 25.519370 61.742017 203.225608
F 25.138399 61.742017 225.051391
F 24.757429 61.742017 246.877174
F 55.679135 15.435502 7.260155
F 55.298164 15.435502 29.085939
F 54.917194 15.435502 50.911721
F 54.536223 15.435502 72.737504
F 54.155253 15.435502 94.563287
F 53.774283 15.435502 116.389069
F 53.393312 15.435502 138.214852
F 53.012342 15.435502 160.040635
F 52.631371 15.435502 181.866417
F 52.250401 15.435502 203.692200
F 51.869430 15.435502 225.517983
F 51.488460 15.435502 247.343766
F 55.679135 38.588760 7.260155
F 55.298164 38.588760 29.085939
F 54.917194 38.588760 50.911721
F 54.536223 38.588760 72.737504
F 54.155253 38.588760 94.563287
F 53.774283 38.588760 116.389069
F 53.393312 38.588760 138.214852
F 53.012342 38.588760 160.040635
F 52.631371 38.588760 181.866417
F 52.250401 38.588760 203.692200
F 51.869430 38.588760 225.517983
F 51.488460 38.588760 247.343766
F 55.679135 61.742017 7.260155
F 55.298164 61.742017 29.085939
F 54.917194 61.742017 50.911721
F 54.536223 61.742017 72.737504
F 54.155253 61.742017 94.563287
F 53.774283 61.742017 116.389069
F 53.393312 61.742017 138.214852
F 53.012342 61.742017 160.040635
F 52.631371 61.742017 181.866417
F 52.250401 61.742017 203.692200
F 51.869430 61.742017 225.517983
F 51.488460 61.742017 247.343766
F 28.948104 0.000000 6.793563
F 28.567133 0.000000 28.619346
F 28.186163 0.000000 50.445128
F 27.805192 0.000000 72.270912
F 27.424222 0.000000 94.096694
F 27.043251 0.000000 115.922476
F 26.662281 0.000000 137.748259
F 26.281311 0.000000 159.574042
F 25.900340 0.000000 181.399825
F 25.519370 0.000000 203.225607
F 25.138399 0.000000 225.051390
F 24.757429 0.000000 246.877173
F 28.948104 23.153258 6.793563
F 28.567133 23.153258 28.619346
F 28.186163 23.153258 50.445128
F 27.805192 23.153258 72.270912
F 27.424222 23.153258 94.096694
F 27.043251 23.153258 115.922476
F 26.662281 23.153258 137.748259
F 26.281311 23.153258 159.574042
F 25.900340 23.153258 181.399825
F 25.519370 23.153258 203.225607
F 25.138399 23.153258 225.051390
F 24.757429 23.153258 246.877173
F 28.948104 46.306515 6.793563
F 28.567133 46.306515 28.619346
F 28.186163 46.306515 50.445128
F 27.805192 46.306515 72.270912
F 27.424222 46.306515 94.096694
F 27.043251 46.306515 115.922476
F 26.662281 46.306515 137.748259
F 26.281311 46.306515 159.574042
F 25.900340 46.306515 181.399825
F 25.519370 46.306515 203.225607
F 25.138399 46.306515 225.051390
F 24.757429 46.306515 246.877173
F 55.679135 0.000000 7.260154
F 55.298164 0.000000 29.085938
F 54.917194 0.000000 50.911720
F 54.536223 0.000000 72.737503
F 54.155253 0.000000 94.563286
F 53.774283 0.000000 116.389068
F 53.393312 0.000000 138.214851
F 53.012342 0.000000 160.040634
F 52.631371 0.000000 181.866417
F 52.250401 0.000000 203.692199
F 51.869430 0.000000 225.517982
F 51.488460 0.000000 247.343765
F 55.679135 23.153258 7.260154
F 55.298164 23.153258 29.085938
F 54.917194 23.153258 50.911720
F 54.536223 23.153258 72.737503
F 54.155253 23.153258 94.563286
F 53.774283 23.153258 116.389068
F 53.393312 23.153258 138.214851
F 53.012342 23.153258 160.040634
F 52.631371 23.153258 181.866417
F 52.250401 23.153258 203.692199
F 51.869430 23.153258 225.517982
F 51.488460 23.153258 247.343765
F 55.679135 46.306515 7.260154
F 55.298164 46.306515 29.085938
F 54.917194 46.306515 50.911720
F 54.536223 46.306515 72.737503
F 54.155253 46.306515 94.563286
F 53.774283 46.306515 116.389068
F 53.393312 46.306515 138.214851
F 53.012342 46.306515 160.040634
F 52.631371 46.306515 181.866417
F 52.250401 46.306515 203.692199
F 51.869430 46.306515 225.517982
F 51.488460 46.306515 247.343765
F 4.381174 1.286291 10.003484
F 4.000204 1.286291 31.829267
F 3.619233 1.286291 53.655049
F 3.238263 1.286291 75.480832
F 2.857292 1.286291 97.306615
F 2.476322 1.286291 119.132398
F 2.095352 1.286291 140.958180
F 1.714381 1.286291 162.783963
F 1.333411 1.286291 184.609746
F 0.952440 1.286291 206.435528
F 0.571470 1.286291 228.261312
F 0.190499 1.286291 250.087094
F 4.381174 24.439548 10.003484
F 4.000204 24.439548 31.829267
F 3.619233 24.439548 53.655049
F 3.238263 24.439548 75.480832
F 2.857292 24.439548 97.306615
F 2.476322 24.439548 119.132398
F 2.095352 24.439548 140.958180
F 1.714381 24.439548 162.783963
F 1.333411 24.439548 184.609746
F 0.952440 24.439548 206.435528
F 0.571470 24.439548 228.261312
F 0.190499 24.439548 250.087094
F 4.381174 47.592806 10.003484
F 4.000204 47.592806 31.829267
F 3.619233 47.592806 53.655049
F 3.238263 47.592806 75.480832
F 2.857292 47.592806 97.306615
F 2.476322 47.592806 119.132398
F 2.095352 47.592806 140.958180
F 1.714381 47.592806 162.783963
F 1.333411 47.592806 184.609746
F 0.952440 47.592806 206.435528
F 0.571470 47.592806 228.261312
F 0.190499 47.592806 250.087094
F 31.112205 1.286291 10.470076
F 30.731235 1.286291 32.295859
F 30.350264 1.286291 54.121641
F 29.969294 1.286291 75.947424
F 29.588324 1.286291 97.773207
F 29.207353 1.286291 119.598990
F 28.826383 1.286291 141.424772
F 28.445412 1.286291 163.250555
F 28.064442 1.286291 185.076338
F 27.683471 1.286291 206.902120
F 27.302501 1.286291 228.727903
F 26.921530 1.286291 250.553686
F 31.112205 24.439548 10.470076
F 30.731235 24.439548 32.295859
F 30.350264 24.439548 54.121641
F 29.969294 24.439548 75.947424
F 29.588324 24.439548 97.773207
F 29.207353 24.439548 119.598990
[truncated: 2,078,791 more chars]
