# Supplementary material for: Molecular-resolution imaging of ice crystallized from liquid water by cryogenic liquid-cell TEM
Source: Nat Commun. 2025 Sep 25;16:8342. doi: 10.1038/s41467-025-62451-0 (PMC12462463; doi:10.1038/s41467-025-62451-0)
Supplement: Supplementary file 9 — Supplementary Data 1 [file 41467_2025_62451_MOESM9_ESM.zip › supercell_5_3_12/1.0/minimized.xyz]

76014
F76014
F 4.518262 1.296976 2.724202
F 4.132946 1.293822 24.547306
F 31.239789 1.286502 3.197772
F 30.859920 1.286361 25.021973
F 4.518262 9.015149 2.724202
F 4.132946 9.011995 24.547306
F 31.239789 9.004675 3.197772
F 30.859920 9.004535 25.021973
F 4.518262 16.733328 2.724202
F 4.132946 16.730175 24.547306
F 31.239789 16.722854 3.197772
F 30.859920 16.722714 25.021973
F 13.418117 1.286502 2.886693
F 13.038248 1.286362 24.710895
F 13.418117 9.004676 2.886693
F 13.038248 9.004536 24.710895
F 13.418117 16.722854 2.886693
F 13.038248 16.722714 24.710895
F 22.328954 1.286501 3.042233
F 21.949085 1.286361 24.866434
F 22.328954 9.004674 3.042233
F 21.949085 9.004535 24.866434
F 22.328954 16.722854 3.042233
F 21.949085 16.722714 24.866435
F 4.450418 3.851638 6.358195
F 4.069434 3.851627 28.185136
F 31.177399 3.859087 6.832838
F 30.796409 3.859087 28.659803
F 4.450418 11.569812 6.358195
F 4.069435 11.569801 28.185136
F 31.177399 11.577261 6.832839
F 30.796409 11.577261 28.659803
F 4.450418 19.287992 6.358195
F 4.069435 19.287980 28.185136
F 31.177399 19.295441 6.832839
F 30.796409 19.295440 28.659803
F 13.355726 3.859087 6.521760
F 12.974735 3.859086 28.348724
F 13.355725 11.577261 6.521761
F 12.974735 11.577261 28.348724
F 13.355725 19.295440 6.521760
F 12.974735 19.295440 28.348725
F 22.266565 3.859088 6.677300
F 21.885574 3.859088 28.504264
F 22.266565 11.577262 6.677301
F 21.885574 11.577262 28.504265
F 22.266565 19.295442 6.677300
F 21.885574 19.295441 28.504265
F 4.497731 3.852071 3.646695
F 4.116785 3.851627 25.473051
F 31.224880 3.859113 4.104667
F 30.844043 3.859087 25.931431
F 4.497732 11.570244 3.646695
F 4.116785 11.569801 25.473051
F 31.224880 11.577287 4.104667
F 30.844043 11.577261 25.931430
F 4.497731 19.288424 3.646694
F 4.116785 19.287980 25.473051
F 31.224880 19.295467 4.104667
F 30.844043 19.295441 25.931430
F 13.403207 3.859113 3.793589
F 13.022371 3.859087 25.620353
F 13.403207 11.577287 3.793589
F 13.022371 11.577261 25.620353
F 13.403207 19.295467 3.793589
F 13.022371 19.295440 25.620353
F 22.314045 3.859114 3.949128
F 21.933209 3.859087 25.775892
F 22.314045 11.577288 3.949127
F 21.933209 11.577262 25.775891
F 22.314045 19.295467 3.949127
F 21.933209 19.295441 25.775892
F 4.488610 1.284530 0.016109
F 4.180274 1.293822 21.835220
F 31.235054 1.287828 0.476470
F 30.907533 1.286361 22.293600
F 4.488610 9.002704 0.016109
F 4.180274 9.011995 21.835220
F 31.235054 9.006002 0.476470
F 30.907533 9.004535 22.293600
F 4.488610 16.720883 0.016108
F 4.180275 16.730174 21.835220
F 31.235054 16.724181 0.476470
F 30.907533 16.722714 22.293600
F 13.413383 1.287828 0.165391
F 13.085860 1.286362 21.982522
F 13.413383 9.006002 0.165391
F 13.085860 9.004536 21.982522
F 13.413383 16.724180 0.165391
F 13.085860 16.722714 21.982522
F 22.324221 1.287827 0.320930
F 21.996698 1.286361 22.138061
F 22.324221 9.006001 0.320930
F 21.996698 9.004535 22.138061
F 22.324221 16.724180 0.320930
F 21.996698 16.722713 22.138061
F 6.715940 7.715469 3.678707
F 6.334701 7.715604 25.505341
F 33.071753 7.718174 25.970316
F 6.715939 15.433646 3.678707
F 6.334701 15.433781 25.505341
F 33.071753 15.436351 25.970315
F 28.695700 15.436350 21.345258
F 28.695700 7.718174 21.345257
F 19.784863 0.000000 21.189718
F 15.630919 7.718200 3.832473
F 15.250083 7.718174 25.659237
F 15.630919 15.436377 3.832473
F 15.250083 15.436351 25.659237
F 15.630919 0.000026 3.832473
F 19.784863 15.436351 21.189719
F 24.541757 7.718200 3.988012
F 24.160920 7.718174 25.814776
F 24.541757 15.436377 3.988012
F 24.160920 15.436351 25.814776
F 24.541757 0.000026 3.988012
F 24.160920 0.000000 25.814776
F 6.725311 5.149356 0.050204
F 6.398187 5.148018 21.867511
F 33.135238 5.145448 22.332485
F 6.725311 12.867532 0.050204
F 6.398187 12.866194 21.867510
F 33.135238 12.863624 22.332485
F 6.725311 20.585711 0.050204
F 6.398187 20.584373 21.867510
F 33.135238 20.581803 22.332485
F 15.641090 5.146914 0.204276
F 15.313568 5.145448 22.021406
F 15.641091 12.865090 0.204276
F 15.313568 12.863624 22.021406
F 15.641091 20.583270 0.204276
F 15.313568 20.581803 22.021406
F 24.551929 5.146914 0.359815
F 24.224407 5.145447 22.176945
F 24.551929 12.865090 0.359815
F 24.224407 12.863623 22.176945
F 24.551929 20.583270 0.359815
F 24.224407 20.581803 22.176945
F 6.730601 5.148229 2.768321
F 6.350634 5.148018 24.592440
F 33.087625 5.145448 25.060858
F 6.730601 12.866405 2.768321
F 6.350634 12.866194 24.592440
F 33.087625 12.863624 25.060858
F 6.730601 20.584585 2.768321
F 6.350634 20.584373 24.592440
F 33.087625 20.581804 25.060858
F 15.645825 5.145588 2.925578
F 15.265955 5.145448 24.749779
F 15.645825 12.863763 2.925578
F 15.265955 12.863624 24.749779
F 15.645825 20.581943 2.925578
F 15.265955 20.581803 24.749780
F 24.556662 5.145587 3.081117
F 24.176793 5.145447 24.905319
F 24.556662 12.863764 3.081117
F 24.176793 12.863624 24.905319
F 24.556662 20.581943 3.081117
F 24.176793 20.581803 24.905319
F 6.668124 7.715600 6.403312
F 6.287126 7.715604 28.230270
F 33.405108 7.718174 6.871723
F 33.024118 7.718174 28.698688
F 6.668124 15.433777 6.403313
F 6.287126 15.433781 28.230270
F 33.405108 15.436351 6.871724
F 33.024118 15.436351 28.698688
F 19.784863 7.718174 21.189718
F 10.874012 23.154528 21.034177
F 6.668124 23.151955 6.403313
F 6.287126 23.151960 28.230270
F 10.874012 15.436349 21.034178
F 10.874012 7.718172 21.034177
F 33.405108 23.154529 6.871724
F 33.024118 23.154529 28.698688
F 15.583438 7.718174 6.560645
F 15.202447 7.718174 28.387610
F 15.583438 15.436351 6.560646
F 15.202447 15.436351 28.387610
F 28.759207 20.581803 17.707427
F 28.759207 12.863624 17.707427
F 24.494275 7.718174 6.716184
F 24.113285 7.718174 28.543149
F 24.494275 15.436351 6.716185
F 24.113285 15.436351 28.543150
F 24.494275 0.000000 6.716185
F 24.113285 0.000000 28.543149
F 8.962062 1.286067 2.809250
F 8.582148 1.285930 24.633423
F 8.962062 9.004240 2.809250
F 8.582148 9.004103 24.633423
F 8.962062 16.722419 2.809250
F 8.582148 16.722282 24.633423
F 17.873536 1.286501 2.964463
F 17.493666 1.286361 24.788665
F 17.873536 9.004675 2.964463
F 17.493667 9.004535 24.788665
F 17.873536 16.722854 2.964463
F 17.493666 16.722714 24.788664
F 26.784373 1.286501 3.120002
F 26.404504 1.286361 24.944204
F 26.784373 9.004675 3.120002
F 26.404504 9.004535 24.944204
F 26.784373 16.722854 3.120002
F 26.404504 16.722714 24.944204
F 8.899627 3.859519 6.444289
F 8.518636 3.859519 28.271253
F 8.899627 11.577694 6.444289
F 8.518636 11.577693 28.271253
F 8.899627 19.295873 6.444289
F 8.518636 19.295872 28.271253
F 17.811145 3.859088 6.599530
F 17.430154 3.859088 28.426495
F 17.811145 11.577262 6.599530
F 17.430154 11.577262 28.426495
F 17.811145 19.295442 6.599531
F 17.430154 19.295442 28.426495
F 26.721984 3.859087 6.755070
F 26.340993 3.859087 28.582034
F 26.721984 11.577261 6.755070
F 26.340993 11.577261 28.582034
F 26.721984 19.295441 6.755070
F 26.340993 19.295441 28.582034
F 8.947123 3.859543 3.715503
F 8.566282 3.859519 25.542262
F 8.947123 11.577717 3.715503
F 8.566282 11.577693 25.542262
F 8.947123 19.295897 3.715502
F 8.566282 19.295873 25.542262
F 17.858627 3.859114 3.871358
F 17.477790 3.859088 25.698122
F 17.858627 11.577288 3.871358
F 17.477790 11.577262 25.698121
F 17.858627 19.295467 3.871358
F 17.477790 19.295441 25.698121
F 26.769464 3.859113 4.026898
F 26.388627 3.859087 25.853661
F 26.769463 11.577288 4.026897
F 26.388627 11.577261 25.853661
F 26.769463 19.295467 4.026897
F 26.388627 19.295441 25.853661
F 8.957856 1.287854 0.087651
F 8.629771 1.285930 21.904431
F 8.957856 9.006028 0.087651
F 8.629771 9.004104 21.904431
F 8.957856 16.724207 0.087651
F 8.629771 16.722282 21.904431
F 17.868802 1.287827 0.243161
F 17.541278 1.286361 22.060291
F 17.868802 9.006001 0.243161
F 17.541278 9.004535 22.060291
F 17.868802 16.724180 0.243161
F 17.541278 16.722714 22.060290
F 26.779638 1.287827 0.398701
F 26.452117 1.286361 22.215831
F 26.779638 9.006001 0.398700
F 26.452117 9.004534 22.215831
F 26.779638 16.724180 0.398700
F 26.452117 16.722714 22.215830
F 11.175490 7.718198 3.754706
F 10.794651 7.718172 25.581469
F 11.175490 15.436374 3.754706
F 10.794651 15.436349 25.581469
F 11.175490 0.000024 3.754706
F 28.759207 5.145448 17.707427
F 20.086337 7.718200 3.910243
F 19.705501 7.718174 25.737007
F 20.086337 15.436377 3.910243
F 19.705501 15.436351 25.737006
F 20.086337 0.000026 3.910243
F 19.705501 0.000000 25.737006
F 28.997174 7.718200 4.065782
F 28.616337 7.718174 25.892546
F 28.997174 15.436377 4.065782
F 28.616337 15.436350 25.892546
F 28.997174 0.000026 4.065782
F 19.848371 20.581803 17.551888
F 11.185644 5.146912 0.126505
F 10.858135 5.145450 21.943639
F 11.185645 12.865089 0.126504
F 10.858135 12.863626 21.943638
F 11.185644 20.583268 0.126504
F 10.858135 20.581805 21.943639
F 20.096510 5.146914 0.282046
F 19.768987 5.145448 22.099176
F 20.096510 12.865089 0.282045
F 19.768987 12.863623 22.099176
F 20.096510 20.583269 0.282045
F 19.768987 20.581803 22.099175
F 29.007344 5.146914 0.437585
F 28.679824 5.145448 22.254716
F 29.007344 12.865090 0.437585
F 28.679824 12.863624 22.254716
F 29.007344 20.583270 0.437585
F 28.679824 20.581804 22.254716
F 11.190393 5.145590 2.847806
F 10.810523 5.145450 24.672008
F 11.190393 12.863766 2.847806
F 10.810523 12.863626 24.672008
F 11.190393 20.581946 2.847806
F 10.810523 20.581805 24.672008
F 20.101243 5.145587 3.003348
F 19.721374 5.145447 24.827549
F 20.101243 12.863764 3.003348
F 19.721374 12.863624 24.827550
F 20.101243 20.581943 3.003348
F 19.721374 20.581803 24.827549
F 29.012079 5.145588 3.158886
F 28.632210 5.145448 24.983088
F 29.012080 12.863764 3.158887
F 28.632210 12.863624 24.983089
F 29.012079 20.581943 3.158887
F 28.632210 20.581803 24.983088
F 11.128005 7.718172 6.482873
F 10.747015 7.718172 28.309838
F 11.128005 15.436349 6.482873
F 10.747015 15.436349 28.309838
F 19.848371 12.863624 17.551888
F 19.848371 5.145447 17.551888
F 11.128005 23.154528 6.482873
F 10.747015 23.154528 28.309838
F 20.038856 7.718174 6.638415
F 19.657866 7.718174 28.465380
F 20.038856 15.436351 6.638415
F 19.657866 15.436351 28.465380
F 20.038856 0.000000 6.638415
F 19.657866 0.000000 28.465380
F 28.949694 7.718174 6.793954
F 28.568703 7.718174 28.620919
F 28.949694 15.436351 6.793954
F 28.568703 15.436351 28.620919
F 10.937521 20.581806 17.396346
F 10.937521 12.863626 17.396346
F 4.386940 1.293822 9.995984
F 4.005949 1.293822 31.822966
F 31.113914 1.286362 10.470651
F 30.732923 1.286362 32.297633
F 4.386940 9.011995 9.995984
F 4.005949 9.011995 31.822967
F 31.113914 9.004535 10.470651
F 30.732923 9.004535 32.297634
F 4.386940 16.730175 9.995984
F 4.005949 16.730175 31.822967
F 31.113914 16.722714 10.470651
F 30.732923 16.722714 32.297634
F 13.292242 1.286362 10.159573
F 12.911250 1.286362 31.986554
F 13.292242 9.004535 10.159573
F 12.911250 9.004536 31.986554
F 13.292242 16.722714 10.159573
F 12.911250 16.722714 31.986555
F 22.203079 1.286361 10.315113
F 21.822088 1.286361 32.142094
F 22.203079 9.004534 10.315113
F 21.822088 9.004534 32.142094
F 22.203079 16.722713 10.315113
F 21.822088 16.722714 32.142095
F 4.323428 3.851627 13.633814
F 31.050403 3.859087 14.108481
F 4.323429 11.569801 13.633814
F 31.050403 11.577261 14.108481
F 4.323429 19.287980 13.633814
F 31.050403 19.295441 14.108481
F 13.228729 3.859087 13.797402
F 13.228729 11.577261 13.797403
F 13.228729 19.295440 13.797402
F 22.139569 3.859088 13.952942
F 22.139569 11.577262 13.952942
F 22.139569 19.295441 13.952943
F 4.370779 3.851627 10.921729
F 28.743335 23.154530 18.616885
F 31.098038 3.859087 11.380109
F 4.370779 11.569801 10.921729
F 19.832498 23.154530 18.461345
F 31.098038 11.577261 11.380109
F 4.370779 19.287980 10.921728
F 10.921648 23.154528 18.305808
F 31.098038 19.295441 11.380109
F 13.276365 3.859087 11.069031
F 13.276365 11.577261 11.069031
F 13.276365 19.295440 11.069030
F 22.187203 3.859088 11.224569
F 22.187203 11.577262 11.224569
F 22.187203 19.295441 11.224569
F 4.434269 1.293822 7.283898
F 4.053277 1.293822 29.110881
F 31.161527 1.286362 7.742280
F 30.780536 1.286362 29.569261
F 4.434269 9.011996 7.283898
F 4.053277 9.011995 29.110881
F 31.161527 9.004535 7.742279
F 30.780536 9.004535 29.569261
F 4.434269 16.730175 7.283897
F 4.053277 16.730174 29.110881
F 31.161527 16.722714 7.742279
F 30.780536 16.722714 29.569261
F 13.339854 1.286362 7.431201
F 12.958863 1.286362 29.258183
F 13.339854 9.004535 7.431201
F 12.958863 9.004536 29.258183
F 13.339854 16.722714 7.431201
F 12.958863 16.722714 29.258183
F 22.250692 1.286361 7.586740
F 21.869701 1.286361 29.413721
F 22.250692 9.004534 7.586740
F 21.869701 9.004535 29.413721
F 22.250692 16.722713 7.586739
F 21.869701 16.722713 29.413721
F 6.588695 7.715604 10.954019
F 33.325747 7.718174 11.418993
F 6.588695 15.433781 10.954019
F 33.325747 15.436351 11.418993
F 10.937520 5.145450 17.396346
F 28.806821 20.581804 14.979054
F 15.504077 7.718174 11.107915
F 15.504077 15.436351 11.107915
F 28.806821 12.863624 14.979054
F 24.414915 7.718174 11.263454
F 24.414914 15.436351 11.263454
F 24.414914 0.000000 11.263454
F 6.652181 5.148018 7.316190
F 6.271190 5.148018 29.143171
F 33.389232 5.145448 7.781164
F 33.008241 5.145448 29.608146
F 6.652181 12.866194 7.316190
F 6.271190 12.866194 29.143171
F 33.389232 12.863624 7.781163
F 33.008241 12.863624 29.608146
F 6.652181 20.584373 7.316190
F 6.271190 20.584373 29.143171
F 33.389232 20.581803 7.781164
F 33.008241 20.581803 29.608145
F 15.567562 5.145448 7.470086
F 15.186570 5.145448 29.297067
F 15.567562 12.863624 7.470085
F 15.186570 12.863624 29.297066
F 15.567562 20.581803 7.470086
F 15.186570 20.581803 29.297067
F 24.478401 5.145448 7.625624
F 24.097410 5.145447 29.452606
F 24.478401 12.863623 7.625624
F 24.097410 12.863623 29.452606
F 24.478401 20.581803 7.625625
F 24.097410 20.581803 29.452606
F 6.604628 5.148018 10.041118
F 6.223637 5.148018 31.868100
F 33.341620 5.145448 10.509536
F 32.960628 5.145448 32.336518
F 6.604628 12.866194 10.041118
F 6.223637 12.866194 31.868100
F 33.341619 12.863624 10.509536
F 32.960628 12.863624 32.336518
F 6.604628 20.584373 10.041118
F 6.223637 20.584373 31.868100
F 33.341619 20.581804 10.509536
F 32.960628 20.581804 32.336518
F 15.519950 5.145448 10.198458
F 15.138958 5.145448 32.025440
F 15.519950 12.863623 10.198459
F 15.138958 12.863623 32.025440
F 15.519950 20.581803 10.198458
F 15.138958 20.581803 32.025440
F 24.430787 5.145447 10.353997
F 24.049796 5.145447 32.180980
F 24.430787 12.863624 10.353997
F 24.049796 12.863624 32.180980
F 24.430787 20.581803 10.353997
F 24.049796 20.581803 32.180980
F 6.541121 7.715604 13.678948
F 33.278112 7.718174 14.147366
F 6.541120 15.433781 13.678948
F 33.278112 15.436351 14.147366
F 28.806821 5.145448 14.979054
F 6.541121 23.151960 13.678948
F 19.895984 20.581803 14.823514
F 33.278112 23.154529 14.147366
F 15.456441 7.718174 13.836287
F 15.456442 15.436351 13.836288
F 19.895984 12.863623 14.823514
F 24.367279 7.718174 13.991827
F 24.367279 15.436351 13.991828
F 24.367279 0.000000 13.991827
F 8.836142 1.285930 10.082101
F 8.455151 1.285930 31.909083
F 8.836142 9.004103 10.082101
F 8.455151 9.004103 31.909083
F 8.836143 16.722282 10.082102
F 8.455151 16.722282 31.909083
F 17.747660 1.286361 10.237343
F 17.366669 1.286361 32.064325
F 17.747661 9.004535 10.237343
F 17.366669 9.004535 32.064325
F 17.747660 16.722714 10.237343
F 17.366669 16.722714 32.064325
F 26.658498 1.286361 10.392882
F 26.277507 1.286361 32.219864
F 26.658498 9.004535 10.392882
F 26.277507 9.004535 32.219864
F 26.658498 16.722714 10.392882
F 26.277507 16.722714 32.219864
F 8.772630 3.859519 13.719931
F 8.772630 11.577693 13.719931
F 8.772630 19.295872 13.719930
F 17.684149 3.859088 13.875173
F 17.684149 11.577262 13.875173
F 17.684149 19.295442 13.875173
F 26.594988 3.859087 14.030712
F 26.594988 11.577261 14.030712
F 26.594988 19.295441 14.030712
F 8.820276 3.859519 10.990940
F 8.820277 11.577693 10.990939
F 8.820277 19.295873 10.990939
F 17.731784 3.859087 11.146800
F 17.731785 11.577262 11.146800
F 17.731785 19.295441 11.146800
F 26.642621 3.859087 11.302339
F 26.642621 11.577261 11.302339
F 26.642621 19.295441 11.302339
F 8.883765 1.285930 7.353111
F 8.502774 1.285930 29.180091
F 8.883765 9.004104 7.353111
F 8.502774 9.004104 29.180091
F 8.883765 16.722282 7.353110
F 8.502774 16.722282 29.180091
F 17.795273 1.286361 7.508970
F 17.414281 1.286361 29.335952
F 17.795273 9.004535 7.508970
F 17.414281 9.004535 29.335952
F 17.795273 16.722714 7.508970
F 17.414281 16.722714 29.335951
F 26.706111 1.286361 7.664509
F 26.325120 1.286361 29.491491
F 26.706111 9.004534 7.664509
F 26.325120 9.004535 29.491491
F 26.706111 16.722714 7.664509
F 26.325120 16.722714 29.491491
F 11.048645 7.718172 11.030148
F 11.048645 15.436348 11.030147
F 19.895984 5.145447 14.823515
F 19.959495 7.718174 11.185685
F 19.959495 15.436351 11.185684
F 19.959495 0.000000 11.185684
F 28.870331 7.718174 11.341224
F 28.870332 15.436350 11.341224
F 10.985133 20.581805 14.667977
F 11.112130 5.145450 7.392318
F 10.731138 5.145450 29.219300
F 11.112130 12.863626 7.392317
F 10.731138 12.863626 29.219299
F 11.112130 20.581805 7.392318
F 10.731138 20.581805 29.219299
F 20.022981 5.145447 7.547855
F 19.641990 5.145447 29.374836
F 20.022981 12.863623 7.547854
F 19.641990 12.863623 29.374836
F 20.022981 20.581803 7.547855
F 19.641990 20.581803 29.374836
F 28.933818 5.145448 7.703394
F 28.552826 5.145448 29.530376
F 28.933818 12.863624 7.703394
F 28.552827 12.863624 29.530376
F 28.933818 20.581804 7.703395
F 28.552827 20.581804 29.530376
F 11.064518 5.145450 10.120686
F 10.683526 5.145450 31.947668
F 11.064518 12.863626 10.120686
F 10.683526 12.863626 31.947669
F 11.064518 20.581806 10.120686
F 10.683526 20.581806 31.947668
F 19.975368 5.145447 10.276228
F 19.594376 5.145447 32.103209
F 19.975368 12.863624 10.276228
F 19.594376 12.863624 32.103210
F 19.975368 20.581803 10.276228
F 19.594376 20.581803 32.103210
F 28.886204 5.145448 10.431767
F 28.505213 5.145448 32.258749
F 28.886205 12.863624 10.431767
F 28.505213 12.863624 32.258749
F 28.886204 20.581803 10.431767
F 28.505213 20.581803 32.258748
F 11.001009 7.718172 13.758516
F 11.001009 15.436349 13.758516
F 10.985133 12.863626 14.667977
F 11.001009 23.154528 13.758516
F 19.911860 7.718174 13.914058
F 19.911860 15.436351 13.914058
F 19.911860 0.000000 13.914058
F 28.822697 7.718174 14.069596
F 28.822697 15.436351 14.069597
F 10.985132 5.145450 14.667977
F 4.259943 1.293822 17.271645
F 30.986917 1.286362 17.746311
F 4.259943 9.011996 17.271645
F 30.986917 9.004535 17.746311
F 4.259943 16.730175 17.271645
F 30.986917 16.722714 17.746312
F 13.165245 1.286362 17.435233
F 13.165245 9.004535 17.435233
F 13.165245 16.722714 17.435233
F 22.076082 1.286361 17.590772
F 22.076082 9.004534 17.590773
F 22.076082 16.722714 17.590773
F 4.196431 3.851627 20.909475
F 30.923406 3.859087 21.384142
F 4.196432 11.569801 20.909475
F 30.923406 11.577261 21.384142
F 4.196432 19.287980 20.909475
F 30.923406 19.295441 21.384142
F 13.101732 3.859086 21.073063
F 13.101732 11.577261 21.073063
F 13.101732 19.295440 21.073064
F 22.012571 3.859088 21.228603
F 22.012571 11.577262 21.228603
F 22.012571 19.295441 21.228604
F 4.243782 3.851627 18.197390
F 30.971040 3.859087 18.655770
F 4.243782 11.569801 18.197390
F 30.971040 11.577261 18.655769
F 4.243782 19.287980 18.197389
F 30.971040 19.295441 18.655769
F 13.149368 3.859087 18.344691
F 13.149368 11.577261 18.344691
F 13.149368 19.295440 18.344691
F 22.060206 3.859087 18.500230
F 22.060206 11.577262 18.500230
F 22.060206 19.295441 18.500230
F 4.307271 1.293822 14.559559
F 31.034530 1.286362 15.017939
F 4.307271 9.011995 14.559559
F 31.034530 9.004535 15.017939
F 4.307272 16.730175 14.559559
F 31.034530 16.722714 15.017939
F 13.212857 1.286362 14.706861
F 13.212857 9.004535 14.706861
F 13.212857 16.722714 14.706861
F 22.123695 1.286361 14.862399
F 22.123695 9.004535 14.862399
F 22.123695 16.722713 14.862399
F 6.461698 7.715604 18.229680
F 33.198750 7.718174 18.694654
F 6.461698 15.433781 18.229679
F 33.198750 15.436351 18.694654
F 28.743334 15.436350 18.616885
F 28.743334 7.718174 18.616885
F 15.377080 7.718174 18.383576
F 15.377080 15.436351 18.383575
F 19.832498 0.000000 18.461345
F 24.287917 7.718174 18.539115
F 24.287917 15.436351 18.539115
F 24.287917 0.000000 18.539115
F 6.525184 5.148018 14.591849
F 33.262235 5.145448 15.056824
F 6.525184 12.866194 14.591849
F 33.262235 12.863624 15.056824
F 6.525184 20.584373 14.591849
F 33.262235 20.581803 15.056824
F 15.440565 5.145448 14.745745
F 15.440565 12.863624 14.745745
F 15.440565 20.581803 14.745745
F 24.351404 5.145447 14.901284
F 24.351404 12.863623 14.901284
F 24.351404 20.581803 14.901284
F 6.477631 5.148018 17.316778
F 33.214622 5.145448 17.785197
F 6.477631 12.866194 17.316779
F 33.214622 12.863624 17.785197
F 6.477631 20.584373 17.316778
F 33.214622 20.581804 17.785197
F 15.392952 5.145448 17.474118
F 15.392952 12.863624 17.474118
F 15.392952 20.581803 17.474118
F 24.303790 5.145447 17.629657
F 24.303790 12.863624 17.629658
F 24.303790 20.581803 17.629658
F 6.414124 7.715604 20.954609
F 33.151115 7.718174 21.423027
F 6.414124 15.433781 20.954609
F 33.151115 15.436351 21.423027
F 19.832498 15.436351 18.461345
F 6.414124 23.151960 20.954608
F 19.832498 7.718174 18.461345
F 33.151115 23.154529 21.423027
F 15.329444 7.718174 21.111949
F 15.329444 15.436351 21.111949
F 10.921648 15.436349 18.305808
F 24.240282 7.718174 21.267488
F 24.240282 15.436351 21.267489
F 24.240282 0.000000 21.267488
F 8.709145 1.285930 17.357761
F 8.709145 9.004103 17.357761
F 8.709145 16.722282 17.357762
F 17.620663 1.286361 17.513003
F 17.620663 9.004535 17.513003
F 17.620663 16.722714 17.513003
F 26.531501 1.286361 17.668542
F 26.531501 9.004535 17.668543
F 26.531501 16.722714 17.668542
F 8.645633 3.859519 20.995592
F 8.645633 11.577693 20.995592
F 8.645633 19.295872 20.995592
F 17.557152 3.859087 21.150834
F 17.557152 11.577262 21.150834
F 17.557152 19.295441 21.150833
F 26.467991 3.859087 21.306372
F 26.467991 11.577261 21.306373
F 26.467991 19.295441 21.306373
F 8.693280 3.859519 18.266601
F 8.693280 11.577693 18.266600
F 8.693280 19.295873 18.266600
F 17.604787 3.859088 18.422461
F 17.604787 11.577262 18.422460
F 17.604787 19.295441 18.422460
F 26.515624 3.859087 18.578000
F 26.515624 11.577261 18.578000
F 26.515624 19.295441 18.578000
F 8.756768 1.285930 14.628770
F 8.756768 9.004104 14.628770
F 8.756768 16.722282 14.628769
F 17.668275 1.286361 14.784630
F 17.668275 9.004535 14.784630
F 17.668276 16.722714 14.784629
F 26.579114 1.286361 14.940169
F 26.579114 9.004534 14.940169
F 26.579114 16.722714 14.940169
F 10.921648 7.718172 18.305808
F 6.715939 23.151825 3.678707
F 6.334701 23.151960 25.505341
F 28.695700 23.154530 21.345257
F 33.071753 23.154530 25.970316
F 15.250083 23.154530 25.659237
F 15.583438 23.154530 6.560645
F 15.202447 23.154530 28.387610
F 10.794651 23.154528 25.581469
F 19.705501 23.154530 25.737007
F 28.616337 23.154530 25.892546
F 6.588695 23.151960 10.954019
F 33.325747 23.154530 11.418994
F 15.504077 23.154530 11.107915
F 24.414915 23.154530 11.263454
F 15.456441 23.154530 13.836288
F 11.048645 23.154528 11.030148
F 28.870331 23.154530 11.341224
F 28.822697 23.154530 14.069596
F 6.461698 23.151960 18.229679
F 33.198750 23.154530 18.694654
F 15.377080 23.154530 18.383576
F 15.329444 23.154530 21.111948
F 3.751954 1.293822 46.374288
F 30.478928 1.286362 46.848955
F 3.751954 9.011996 46.374288
F 30.478928 9.004535 46.848955
F 3.751954 16.730175 46.374288
F 30.478928 16.722714 46.848955
F 12.657256 1.286362 46.537877
F 12.657256 9.004536 46.537876
F 12.657256 16.722714 46.537876
F 21.568094 1.286361 46.693416
F 21.568094 9.004534 46.693416
F 21.568094 16.722714 46.693416
F 3.688442 3.851627 50.012118
F 30.415417 3.859087 50.486785
F 3.688443 11.569801 50.012118
F 30.415417 11.577261 50.486785
F 3.688443 19.287980 50.012118
F 30.415417 19.295441 50.486786
F 12.593744 3.859086 50.175706
F 12.593744 11.577261 50.175706
F 12.593743 19.295440 50.175706
F 21.504583 3.859088 50.331246
F 21.504583 11.577262 50.331247
F 21.504583 19.295441 50.331247
F 3.735794 3.851626 47.300033
F 30.463052 3.859087 47.758413
F 3.735794 11.569800 47.300033
F 30.463052 11.577261 47.758413
F 3.735794 19.287980 47.300033
F 30.463052 19.295441 47.758413
F 12.641379 3.859087 47.447335
F 12.641379 11.577261 47.447334
F 12.641379 19.295440 47.447334
F 21.552218 3.859088 47.602873
F 21.552218 11.577262 47.602873
F 21.552218 19.295441 47.602873
F 3.799283 1.293822 43.662202
F 3.418291 1.293822 65.489184
F 30.526541 1.286362 44.120582
F 3.799283 9.011995 43.662202
F 3.418291 9.011995 65.489184
F 30.526542 9.004535 44.120582
F 3.799283 16.730175 43.662202
F 3.418292 16.730175 65.489184
F 30.526541 16.722714 44.120582
F 12.704868 1.286362 43.809504
F 12.704868 9.004535 43.809504
F 12.704868 16.722714 43.809504
F 21.615706 1.286361 43.965043
F 21.615706 9.004534 43.965043
F 21.615706 16.722713 43.965042
F 5.953709 7.715604 47.332323
F 32.690761 7.718174 47.797298
F 5.953710 15.433781 47.332323
F 32.690761 15.436351 47.797297
F 27.933717 15.436351 64.999222
F 28.314709 15.436351 43.172239
F 14.869092 7.718174 47.486219
F 14.869091 15.436351 47.486219
F 27.933717 7.718174 64.999221
F 23.779929 7.718174 47.641758
F 23.779928 15.436351 47.641758
F 23.779928 0.000000 47.641758
F 6.017195 5.148018 43.694492
F 32.754247 5.145448 44.159467
F 6.017195 12.866194 43.694492
F 32.754247 12.863624 44.159467
F 6.017195 20.584373 43.694492
F 32.754247 20.581803 44.159467
F 14.932576 5.145448 43.848389
F 14.932576 12.863624 43.848388
F 14.932576 20.581803 43.848388
F 23.843415 5.145448 44.003927
F 23.843415 12.863623 44.003927
F 23.843415 20.581803 44.003927
F 5.969643 5.148018 46.419421
F 32.706634 5.145448 46.887840
F 5.969643 12.866194 46.419422
F 32.706634 12.863624 46.887840
F 5.969643 20.584373 46.419421
F 32.706634 20.581804 46.887840
F 14.884964 5.145448 46.576762
F 14.884964 12.863623 46.576762
F 14.884964 20.581803 46.576762
F 23.795802 5.145447 46.732301
F 23.795802 12.863624 46.732301
F 23.795802 20.581803 46.732301
F 5.906135 7.715604 50.057252
F 32.643126 7.718174 50.525670
F 5.906135 15.433781 50.057252
F 32.643126 15.436351 50.525670
F 28.314709 7.718174 43.172239
F 5.906135 23.151960 50.057252
F 19.022880 0.000000 64.843682
F 32.643126 23.154529 50.525670
F 14.821456 7.718174 50.214592
F 14.821456 15.436351 50.214592
F 19.403871 0.000000 43.016701
F 23.732293 7.718174 50.370131
F 23.732293 15.436351 50.370132
F 23.732293 0.000000 50.370131
F 8.201157 1.285929 46.460405
F 8.201157 9.004103 46.460405
F 8.201157 16.722282 46.460405
F 17.112675 1.286361 46.615646
F 17.112675 9.004535 46.615646
F 17.112675 16.722714 46.615647
F 26.023512 1.286361 46.771185
F 26.023512 9.004535 46.771186
F 26.023512 16.722714 46.771186
F 8.137645 3.859519 50.098235
F 8.137645 11.577693 50.098235
F 8.137645 19.295873 50.098235
F 17.049163 3.859088 50.253477
F 17.049163 11.577262 50.253477
F 17.049163 19.295442 50.253477
F 25.960002 3.859087 50.409016
F 25.960002 11.577261 50.409016
F 25.960002 19.295441 50.409016
F 8.185291 3.859519 47.369244
F 8.185291 11.577693 47.369243
F 8.185291 19.295873 47.369243
F 17.096799 3.859087 47.525104
F 17.096799 11.577262 47.525104
F 17.096799 19.295441 47.525104
F 26.007636 3.859087 47.680643
F 26.007636 11.577261 47.680643
F 26.007636 19.295441 47.680643
F 8.248780 1.285930 43.731413
F 8.248780 9.004104 43.731413
F 8.248780 16.722282 43.731413
F 17.160287 1.286361 43.887273
F 17.160287 9.004535 43.887273
F 17.160287 16.722714 43.887273
F 26.071126 1.286361 44.042812
F 26.071126 9.004534 44.042813
F 26.071126 16.722714 44.042812
F 10.413659 7.718172 47.408452
F 10.413659 15.436349 47.408451
F 19.022880 15.436351 64.843683
F 19.324509 7.718174 47.563988
F 19.324509 15.436351 47.563988
F 19.324509 0.000000 47.563988
F 28.235346 7.718174 47.719528
F 28.235346 15.436350 47.719528
F 19.403871 15.436351 43.016701
F 10.477144 5.145450 43.770620
F 10.477144 12.863626 43.770620
F 10.477144 20.581805 43.770620
F 19.387996 5.145447 43.926158
F 19.387996 12.863623 43.926157
F 19.387996 20.581803 43.926158
F 28.298832 5.145448 44.081697
F 28.298832 12.863624 44.081697
F 28.298832 20.581804 44.081697
F 10.429532 5.145450 46.498989
F 10.429532 12.863626 46.498989
F 10.429532 20.581806 46.498990
F 19.340382 5.145447 46.654531
F 19.340382 12.863624 46.654531
F 19.340383 20.581803 46.654532
F 28.251219 5.145448 46.810070
F 28.251219 12.863624 46.810070
F 28.251219 20.581803 46.810070
F 10.366023 7.718172 50.136820
F 10.366023 15.436349 50.136820
F 19.022880 7.718174 64.843683
F 10.366023 23.154528 50.136820
F 19.276874 7.718174 50.292361
F 19.276874 15.436351 50.292362
F 19.403871 7.718174 43.016700
F 28.187712 7.718174 50.447900
F 28.187712 15.436351 50.447901
F 10.112029 23.154527 64.688140
F 3.624957 1.293822 53.649948
F 30.351931 1.286361 54.124615
F 3.624957 9.011995 53.649948
F 30.351931 9.004535 54.124615
F 3.624957 16.730175 53.649948
F 30.351931 16.722714 54.124615
F 12.530259 1.286362 53.813537
F 12.530259 9.004536 53.813537
F 12.530259 16.722714 53.813537
F 21.441096 1.286361 53.969077
F 21.441096 9.004534 53.969077
F 21.441096 16.722714 53.969077
F 3.942437 3.851627 35.460796
F 3.561446 3.851627 57.287778
F 30.669412 3.859087 35.935463
F 30.288420 3.859087 57.762445
F 3.942438 11.569801 35.460796
F 3.561446 11.569801 57.287778
F 30.669412 11.577261 35.935463
F 30.288420 11.577261 57.762445
F 3.942438 19.287980 35.460796
F 3.561446 19.287980 57.287778
F 30.669412 19.295441 35.935463
F 30.288420 19.295440 57.762445
F 12.847738 3.859086 35.624384
F 12.466746 3.859087 57.451366
F 12.847738 11.577261 35.624384
F 12.466746 11.577261 57.451366
F 12.847738 19.295440 35.624385
F 12.466747 19.295440 57.451366
F 21.758577 3.859088 35.779924
F 21.377586 3.859088 57.606907
F 21.758577 11.577262 35.779925
F 21.377586 11.577262 57.606907
F 21.758577 19.295441 35.779925
F 21.377586 19.295442 57.606906
F 3.608797 3.851627 54.575693
F 30.717046 3.859087 33.207091
F 30.336055 3.859087 55.034073
F 3.608797 11.569801 54.575692
F 30.717046 11.577261 33.207090
F 30.336055 11.577261 55.034073
F 3.608797 19.287980 54.575692
F 30.717046 19.295441 33.207091
F 30.336055 19.295441 55.034072
F 12.895374 3.859086 32.896013
F 12.514382 3.859087 54.722995
F 12.895374 11.577261 32.896013
F 12.514382 11.577261 54.722995
F 12.895374 19.295440 32.896013
F 12.514382 19.295440 54.722994
F 21.806211 3.859088 33.051551
F 21.425220 3.859087 54.878534
F 21.806211 11.577262 33.051551
F 21.425220 11.577262 54.878533
F 21.806211 19.295441 33.051551
F 21.425220 19.295441 54.878533
F 3.672286 1.293822 50.937862
F 30.399544 1.286362 51.396243
F 3.672286 9.011995 50.937862
F 30.399545 9.004535 51.396243
F 3.672286 16.730174 50.937862
F 30.399544 16.722714 51.396242
F 12.577871 1.286362 51.085165
F 12.577871 9.004535 51.085165
F 12.577871 16.722714 51.085164
F 21.488709 1.286361 51.240703
F 21.488709 9.004534 51.240704
F 21.488709 16.722713 51.240703
F 6.207704 7.715604 32.781001
F 5.826713 7.715604 54.607983
F 32.944756 7.718174 33.245976
F 32.563764 7.718174 55.072957
F 6.207704 15.433781 32.781001
F 5.826713 15.433781 54.607982
F 32.944756 15.436351 33.245976
F 32.563764 15.436351 55.072957
F 10.493021 23.154528 42.861159
F 10.112029 15.436349 64.688141
F 10.493021 15.436349 42.861159
F 10.112029 7.718171 64.688141
F 15.123086 7.718174 32.934897
F 14.742095 7.718174 54.761880
F 15.123086 15.436351 32.934896
F 14.742094 15.436351 54.761879
F 10.493021 7.718172 42.861159
F 27.997225 20.581803 61.361391
F 24.033923 7.718174 33.090436
F 23.652932 7.718174 54.917418
F 24.033923 15.436351 33.090436
F 23.652931 15.436351 54.917418
F 24.033923 0.000000 33.090436
F 23.652931 0.000000 54.917418
F 5.890198 5.148018 50.970153
F 32.627250 5.145448 51.435128
F 5.890198 12.866194 50.970153
F 32.627250 12.863624 51.435127
F 5.890198 20.584373 50.970153
F 32.627249 20.581803 51.435128
F 14.805579 5.145448 51.124049
F 14.805579 12.863624 51.124049
F 14.805579 20.581803 51.124049
F 23.716418 5.145447 51.279588
F 23.716418 12.863623 51.279588
F 23.716418 20.581803 51.279588
F 5.842646 5.148018 53.695082
F 32.579637 5.145448 54.163500
F 5.842646 12.866194 53.695082
F 32.579637 12.863624 54.163500
F 5.842646 20.584373 53.695082
F 32.579637 20.581804 54.163500
F 14.757967 5.145448 53.852422
F 14.757967 12.863624 53.852422
F 14.757967 20.581803 53.852422
F 23.668804 5.145447 54.007961
F 23.668804 12.863624 54.007961
F 23.668804 20.581803 54.007961
F 6.160129 7.715604 35.505930
F 5.779138 7.715604 57.332911
F 32.897121 7.718174 35.974348
F 32.516129 7.718173 57.801329
F 6.160129 15.433781 35.505930
F 5.779138 15.433781 57.332912
F 32.897120 15.436351 35.974348
F 32.516129 15.436351 57.801330
F 28.378216 20.581803 39.534409
F 27.997225 12.863624 61.361391
F 6.160129 23.151960 35.505929
F 5.779138 23.151960 57.332911
F 28.378216 12.863624 39.534409
F 27.997225 5.145448 61.361391
F 32.897121 23.154529 35.974348
F 32.516129 23.154529 57.801329
F 15.075450 7.718174 35.663269
F 14.694459 7.718174 57.490252
F 15.075450 15.436351 35.663270
F 14.694459 15.436351 57.490252
F 28.378216 5.145448 39.534409
F 19.086388 20.581803 61.205852
F 23.986288 7.718174 35.818809
F 23.605296 7.718174 57.645791
F 23.986288 15.436351 35.818809
F 23.605297 15.436351 57.645791
F 23.986288 0.000000 35.818809
F 23.605296 0.000000 57.645791
F 8.074160 1.285930 53.736065
F 8.074160 9.004103 53.736065
F 8.074160 16.722282 53.736065
F 16.985678 1.286361 53.891307
F 16.985678 9.004535 53.891307
F 16.985678 16.722714 53.891307
F 25.896515 1.286361 54.046846
F 25.896515 9.004535 54.046846
F 25.896515 16.722714 54.046847
F 8.391639 3.859519 35.546912
F 8.010647 3.859519 57.373894
F 8.391639 11.577693 35.546913
F 8.010648 11.577694 57.373895
F 8.391639 19.295873 35.546913
F 8.010648 19.295873 57.373895
F 17.303157 3.859088 35.702155
F 16.922166 3.859087 57.529136
F 17.303157 11.577262 35.702155
F 16.922166 11.577262 57.529137
F 17.303157 19.295442 35.702155
F 16.922166 19.295441 57.529137
F 26.213996 3.859087 35.857693
F 25.833005 3.859087 57.684676
F 26.213996 11.577261 35.857694
F 25.833005 11.577261 57.684676
F 26.213996 19.295441 35.857694
F 25.833005 19.295441 57.684676
F 8.439285 3.859519 32.817921
F 8.058294 3.859519 54.644904
F 8.439285 11.577693 32.817921
F 8.058294 11.577693 54.644903
F 8.439285 19.295873 32.817921
F 8.058294 19.295873 54.644903
F 17.350793 3.859087 32.973782
F 16.969802 3.859087 54.800764
F 17.350793 11.577262 32.973782
F 16.969802 11.577262 54.800763
F 17.350793 19.295441 32.973782
F 16.969802 19.295441 54.800764
F 26.261630 3.859087 33.129321
F 25.880639 3.859087 54.956303
F 26.261630 11.577261 33.129321
F 25.880639 11.577261 54.956303
F 26.261630 19.295441 33.129321
F 25.880639 19.295441 54.956303
F 8.121782 1.285930 51.007074
F 8.121782 9.004104 51.007074
F 8.121782 16.722282 51.007073
F 17.033290 1.286361 51.162933
F 17.033290 9.004535 51.162933
F 17.033290 16.722714 51.162933
F 25.944128 1.286361 51.318473
F 25.944128 9.004534 51.318473
F 25.944128 16.722714 51.318473
F 10.667653 7.718172 32.857129
F 10.286662 7.718172 54.684111
F 10.667653 15.436349 32.857129
F 10.286662 15.436349 54.684111
F 19.467379 20.581803 39.378870
F 19.086388 12.863624 61.205852
F 19.578504 7.718174 33.012667
F 19.197512 7.718174 54.839648
F 19.578504 15.436351 33.012667
F 19.197512 15.436351 54.839648
F 19.578504 0.000000 33.012667
F 19.197512 0.000000 54.839648
F 28.489340 7.718174 33.168206
F 28.108349 7.718174 54.995188
F 28.489340 15.436350 33.168205
F 28.108349 15.436350 54.995188
F 19.467380 12.863624 39.378870
F 19.086388 5.145447 61.205852
F 10.350147 5.145450 51.046281
F 10.350147 12.863626 51.046281
F 10.350147 20.581805 51.046281
F 19.260998 5.145447 51.201818
F 19.260998 12.863623 51.201818
F 19.260998 20.581803 51.201819
F 28.171835 5.145448 51.357358
F 28.171835 12.863624 51.357358
F 28.171835 20.581804 51.357358
F 10.302535 5.145450 53.774650
F 10.302535 12.863626 53.774650
F 10.302535 20.581806 53.774650
F 19.213386 5.145447 53.930192
F 19.213386 12.863624 53.930192
F 19.213385 20.581803 53.930192
F 28.124222 5.145448 54.085730
F 28.124222 12.863624 54.085731
F 28.124222 20.581803 54.085731
F 10.620018 7.718172 35.585498
F 10.239026 7.718171 57.412480
F 10.620018 15.436349 35.585498
F 10.239026 15.436349 57.412480
F 19.467380 5.145447 39.378869
F 10.175538 20.581806 61.050310
F 10.620018 23.154528 35.585498
F 10.239026 23.154527 57.412480
F 19.530868 7.718174 35.741040
F 19.149877 7.718174 57.568021
F 19.530868 15.436351 35.741040
F 19.149877 15.436351 57.568021
F 19.530868 0.000000 35.741040
F 10.556529 20.581806 39.223328
F 28.441706 7.718174 35.896578
F 28.060715 7.718174 57.723560
F 28.441706 15.436351 35.896579
F 28.060715 15.436351 57.723561
F 10.175538 12.863626 61.050311
F 10.556529 12.863626 39.223328
F 3.878952 1.293822 39.098627
F 3.497960 1.293822 60.925608
F 30.605926 1.286361 39.573294
F 30.224934 1.286361 61.400275
F 3.878952 9.011996 39.098626
F 3.497960 9.011995 60.925608
F 30.605926 9.004535 39.573293
F 30.224934 9.004535 61.400275
F 3.878952 16.730175 39.098626
F 3.497960 16.730175 60.925609
F 30.605925 16.722714 39.573294
F 30.224934 16.722714 61.400276
F 12.784253 1.286362 39.262215
F 12.403262 1.286362 61.089197
F 12.784253 9.004536 39.262215
F 12.403262 9.004536 61.089197
F 12.784253 16.722714 39.262215
F 12.403262 16.722714 61.089197
F 21.695091 1.286361 39.417755
F 21.314099 1.286361 61.244736
F 21.695091 9.004534 39.417755
F 21.314099 9.004534 61.244737
F 21.695091 16.722714 39.417755
F 21.314099 16.722714 61.244737
F 3.815440 3.851627 42.736457
F 3.434449 3.851627 64.563439
F 30.542415 3.859087 43.211124
F 30.161423 3.859087 65.038106
F 3.815440 11.569801 42.736457
F 3.434449 11.569801 64.563439
F 30.542415 11.577261 43.211124
F 30.161423 11.577261 65.038106
F 3.815440 19.287980 42.736457
F 3.434449 19.287980 64.563439
F 30.542415 19.295441 43.211124
F 30.161423 19.295440 65.038106
F 12.720741 3.859086 42.900045
F 12.339749 3.859087 64.727027
F 12.720741 11.577261 42.900046
F 12.339749 11.577261 64.727027
F 12.720741 19.295440 42.900045
F 12.339749 19.295440 64.727028
F 21.631580 3.859088 43.055585
F 21.250588 3.859088 64.882567
F 21.631580 11.577262 43.055585
F 21.250588 11.577262 64.882567
F 21.631580 19.295441 43.055585
F 21.250588 19.295441 64.882568
F 3.862791 3.851627 40.024372
F 3.481799 3.851627 61.851353
F 30.590049 3.859087 40.482752
F 30.209058 3.859087 62.309733
F 3.862791 11.569800 40.024371
F 3.481800 11.569801 61.851353
F 30.590049 11.577261 40.482751
F 30.209058 11.577261 62.309733
F 3.862791 19.287980 40.024371
F 3.481800 19.287980 61.851353
F 30.590049 19.295441 40.482751
F 30.209058 19.295441 62.309733
F 12.768377 3.859087 40.171674
F 12.387385 3.859087 61.998656
F 12.768377 11.577261 40.171674
F 12.387385 11.577261 61.998655
F 12.768377 19.295440 40.171673
F 12.387385 19.295440 61.998656
F 21.679215 3.859088 40.327212
F 21.298223 3.859087 62.154194
F 21.679215 11.577262 40.327212
F 21.298223 11.577262 62.154194
F 21.679215 19.295441 40.327211
F 21.298223 19.295441 62.154194
F 3.926280 1.293822 36.386541
F 3.545288 1.293822 58.213522
F 30.653539 1.286362 36.844921
F 30.272547 1.286362 58.671903
F 3.926280 9.011995 36.386540
F 3.545288 9.011995 58.213522
F 30.653539 9.004535 36.844921
F 30.272548 9.004535 58.671903
F 3.926280 16.730175 36.386540
F 3.545289 16.730174 58.213523
F 30.653538 16.722714 36.844921
F 30.272547 16.722714 58.671903
F 12.831866 1.286362 36.533843
F 12.450874 1.286362 58.360825
F 12.831866 9.004536 36.533843
F 12.450874 9.004535 58.360825
F 12.831866 16.722714 36.533842
F 12.450874 16.722714 58.360825
F 21.742703 1.286361 36.689381
F 21.361712 1.286361 58.516363
F 21.742703 9.004534 36.689381
F 21.361712 9.004534 58.516363
F 21.742703 16.722713 36.689381
F 21.361712 16.722713 58.516362
F 6.080707 7.715604 40.056662
F 5.699716 7.715604 61.883643
F 32.817758 7.718174 40.521636
F 32.436767 7.718174 62.348618
F 6.080707 15.433781 40.056661
F 5.699716 15.433781 61.883643
F 32.817758 15.436351 40.521636
F 32.436767 15.436351 62.348618
F 10.175538 5.145450 61.050310
F 10.556529 5.145450 39.223328
F 28.044838 20.581804 58.633018
F 28.425829 20.581804 36.806036
F 14.996089 7.718174 40.210558
F 14.615097 7.718174 62.037540
F 14.996089 15.436351 40.210558
F 14.615097 15.436351 62.037539
F 28.044838 12.863624 58.633018
F 28.425829 12.863624 36.806036
F 23.906926 7.718174 40.366097
F 23.525934 7.718174 62.193079
F 23.906926 15.436351 40.366096
F 23.525934 15.436351 62.193079
F 23.906926 0.000000 40.366097
F 23.525934 0.000000 62.193078
F 6.144193 5.148018 36.418831
F 5.763201 5.148018 58.245813
F 32.881244 5.145448 36.883806
F 32.500252 5.145448 58.710788
F 6.144193 12.866194 36.418830
F 5.763201 12.866194 58.245813
F 32.881244 12.863624 36.883805
F 32.500252 12.863624 58.710788
F 6.144193 20.584373 36.418831
F 5.763201 20.584373 58.245813
F 32.881244 20.581804 36.883806
F 32.500252 20.581803 58.710787
F 15.059573 5.145448 36.572727
F 14.678582 5.145448 58.399709
F 15.059573 12.863624 36.572727
F 14.678582 12.863624 58.399708
F 15.059573 20.581803 36.572727
F 14.678582 20.581803 58.399709
F 23.970412 5.145447 36.728266
F 23.589421 5.145448 58.555248
F 23.970412 12.863623 36.728266
F 23.589421 12.863623 58.555248
F 23.970412 20.581803 36.728266
F 23.589421 20.581803 58.555248
F 6.096640 5.148018 39.143760
F 5.715649 5.148018 60.970742
F 32.833631 5.145448 39.612178
F 32.452640 5.145448 61.439160
F 6.096640 12.866194 39.143760
F 5.715649 12.866194 60.970743
F 32.833631 12.863624 39.612178
F 32.452640 12.863624 61.439161
F 6.096640 20.584373 39.143760
F 5.715649 20.584373 60.970742
F 32.833631 20.581804 39.612178
F 32.452640 20.581804 61.439160
F 15.011961 5.145448 39.301100
F 14.630970 5.145448 61.128082
F 15.011961 12.863624 39.301101
F 14.630970 12.863624 61.128082
F 15.011961 20.581803 39.301101
F 14.630970 20.581803 61.128082
F 23.922799 5.145447 39.456639
F 23.541807 5.145447 61.283622
F 23.922799 12.863624 39.456640
F 23.541807 12.863624 61.283622
F 23.922799 20.581803 39.456639
F 23.541807 20.581803 61.283622
F 6.033132 7.715604 42.781591
F 5.652141 7.715604 64.608572
F 32.770123 7.718174 43.250009
F 32.389132 7.718174 65.076990
F 6.033132 15.433781 42.781591
F 5.652141 15.433781 64.608573
F 32.770123 15.436351 43.250009
F 32.389132 15.436351 65.076991
F 28.044838 5.145448 58.633018
F 28.425829 5.145448 36.806036
F 6.033132 23.151960 42.781591
F 5.652141 23.151960 64.608573
F 19.134001 20.581803 58.477478
F 19.514993 20.581803 36.650496
F 32.770123 23.154529 43.250009
F 32.389132 23.154529 65.076991
F 14.948453 7.718174 42.938931
F 14.567461 7.718174 64.765912
F 14.948453 15.436351 42.938931
F 14.567461 15.436351 64.765913
F 19.134001 12.863623 58.477478
F 19.514993 12.863623 36.650496
F 23.859291 7.718174 43.094470
F 23.478299 7.718174 64.921452
F 23.859291 15.436351 43.094470
F 23.478300 15.436351 64.921452
F 23.859291 0.000000 43.094470
F 23.478299 0.000000 64.921452
F 8.328154 1.285930 39.184744
F 7.947162 1.285930 61.011725
F 8.328154 9.004103 39.184744
F 7.947162 9.004103 61.011725
F 8.328154 16.722282 39.184743
F 7.947162 16.722282 61.011726
F 17.239672 1.286361 39.339985
F 16.858681 1.286361 61.166967
F 17.239672 9.004535 39.339985
F 16.858681 9.004535 61.166967
F 17.239672 16.722714 39.339985
F 16.858681 16.722714 61.166967
F 26.150509 1.286361 39.495524
F 25.769518 1.286361 61.322506
F 26.150509 9.004535 39.495524
F 25.769518 9.004535 61.322506
F 26.150509 16.722714 39.495524
F 25.769518 16.722714 61.322506
F 8.264642 3.859519 42.822573
F 7.883650 3.859519 64.649556
F 8.264642 11.577693 42.822573
F 7.883650 11.577693 64.649556
F 8.264642 19.295873 42.822574
F 7.883650 19.295872 64.649556
F 17.176160 3.859088 42.977815
F 16.795169 3.859087 64.804798
F 17.176160 11.577262 42.977816
F 16.795169 11.577262 64.804797
F 17.176160 19.295442 42.977816
F 16.795169 19.295441 64.804797
F 26.086999 3.859087 43.133355
F 25.706008 3.859087 64.960337
F 26.086999 11.577261 43.133355
F 25.706008 11.577261 64.960337
F 26.086999 19.295441 43.133355
F 25.706008 19.295441 64.960337
F 8.312288 3.859519 40.093582
F 7.931297 3.859519 61.920565
F 8.312288 11.577693 40.093582
F 7.931297 11.577693 61.920564
F 8.312288 19.295873 40.093582
F 7.931297 19.295873 61.920564
F 17.223796 3.859087 40.249443
F 16.842804 3.859087 62.076425
F 17.223796 11.577262 40.249442
F 16.842804 11.577262 62.076424
F 17.223796 19.295441 40.249443
F 16.842804 19.295441 62.076424
F 26.134633 3.859087 40.404982
F 25.753642 3.859087 62.231964
F 26.134633 11.577261 40.404982
F 25.753641 11.577261 62.231964
F 26.134633 19.295441 40.404982
F 25.753642 19.295441 62.231964
F 8.375777 1.285930 36.455752
F 7.994785 1.285930 58.282733
F 8.375777 9.004104 36.455752
F 7.994785 9.004104 58.282733
F 8.375777 16.722282 36.455751
F 7.994785 16.722282 58.282733
F 17.287284 1.286361 36.611612
F 16.906293 1.286361 58.438594
F 17.287284 9.004535 36.611612
F 16.906293 9.004535 58.438594
F 17.287284 16.722714 36.611612
F 16.906293 16.722714 58.438593
F 26.198123 1.286361 36.767151
F 25.817131 1.286361 58.594133
F 26.198123 9.004534 36.767151
F 25.817131 9.004534 58.594133
F 26.198123 16.722714 36.767151
F 25.817131 16.722714 58.594133
F 10.540657 7.718172 40.132790
F 10.159665 7.718172 61.959772
F 10.540657 15.436349 40.132789
F 10.159665 15.436349 61.959771
F 19.134001 5.145447 58.477478
F 19.514993 5.145447 36.650496
F 19.451507 7.718174 40.288328
F 19.070515 7.718174 62.115310
F 19.451507 15.436351 40.288327
F 19.070515 15.436351 62.115309
F 19.451507 0.000000 40.288328
F 19.070515 0.000000 62.115309
F 28.362343 7.718174 40.443866
F 27.981352 7.718174 62.270849
F 28.362343 15.436351 40.443866
F 27.981352 15.436350 62.270849
F 10.223150 20.581805 58.321941
F 10.604141 20.581805 36.494959
F 10.604141 5.145450 36.494959
F 10.223150 5.145450 58.321942
F 10.604141 12.863626 36.494959
F 10.223150 12.863626 58.321941
F 5.953709 23.151960 47.332323
F 32.690761 23.154530 47.797298
F 14.869092 23.154530 47.486219
F 23.779929 23.154530 47.641758
F 14.821456 23.154530 50.214592
F 10.413659 23.154528 47.408452
F 19.324509 23.154530 47.563988
F 28.235346 23.154530 47.719528
F 6.207704 23.151960 32.781001
F 5.826713 23.151960 54.607983
F 32.944756 23.154530 33.245976
F 32.563764 23.154530 55.072957
F 15.123086 23.154530 32.934897
F 14.742094 23.154530 54.761879
F 23.652932 23.154530 54.917418
F 15.075450 23.154530 35.663269
F 14.694459 23.154530 57.490252
F 10.667653 23.154528 32.857129
F 10.286662 23.154528 54.684111
F 19.578504 23.154530 33.012667
F 28.489340 23.154530 33.168206
F 28.108349 23.154530 54.995188
F 28.441706 23.154530 35.896578
F 6.080707 23.151960 40.056662
F 5.699716 23.151960 61.883643
F 32.817758 23.154530 40.521636
F 32.436767 23.154530 62.348618
F 14.996089 23.154530 40.210558
F 14.615097 23.154530 62.037540
F 23.906926 23.154530 40.366097
F 14.948453 23.154530 42.938931
F 14.567461 23.154530 64.765912
F 10.540657 23.154528 40.132790
F 10.159665 23.154528 61.959772
F 19.451507 23.154530 40.288328
F 19.070515 23.154530 62.115309
F 28.362343 23.154530 40.443866
F 27.981352 23.154530 62.270849
F 3.989788 3.851627 32.748711
F 3.989788 11.569801 32.748710
F 3.989788 19.287980 32.748711
F 3.370963 1.293822 68.201270
F 2.989972 1.293822 90.028252
F 30.097937 1.286362 68.675937
F 29.716946 1.286361 90.502919
F 3.370963 9.011995 68.201270
F 2.989972 9.011996 90.028252
F 30.097937 9.004535 68.675937
F 29.716946 9.004535 90.502919
F 3.370963 16.730175 68.201271
F 2.989972 16.730175 90.028252
F 30.097937 16.722714 68.675937
F 29.716946 16.722714 90.502919
F 12.276265 1.286362 68.364858
F 11.895273 1.286362 90.191840
F 12.276265 9.004536 68.364858
F 11.895273 9.004536 90.191840
F 12.276265 16.722714 68.364859
F 11.895273 16.722714 90.191840
F 21.187102 1.286361 68.520398
F 20.806111 1.286361 90.347380
F 21.187102 9.004534 68.520398
F 20.806111 9.004534 90.347380
F 21.187102 16.722714 68.520398
F 20.806111 16.722714 90.347380
F 3.307452 3.851627 71.839100
F 2.926460 3.851627 93.666082
F 30.034426 3.859087 72.313767
F 29.653435 3.859087 94.140749
F 3.307452 11.569801 71.839100
F 2.926460 11.569801 93.666082
F 30.034426 11.577261 72.313767
F 29.653435 11.577261 94.140749
F 3.307452 19.287980 71.839100
F 2.926460 19.287980 93.666082
F 30.034426 19.295441 72.313767
F 29.653435 19.295441 94.140749
F 12.212752 3.859087 72.002689
F 11.831761 3.859086 93.829670
F 12.212752 11.577261 72.002689
F 11.831761 11.577261 93.829670
F 12.212752 19.295440 72.002689
F 11.831761 19.295440 93.829671
F 21.123591 3.859088 72.158228
F 20.742600 3.859088 93.985210
F 21.123591 11.577262 72.158228
F 20.742600 11.577262 93.985210
F 21.123591 19.295441 72.158228
F 20.742600 19.295441 93.985211
F 3.354802 3.851627 69.127015
F 2.973811 3.851627 90.953997
F 30.082060 3.859087 69.585395
F 29.701069 3.859087 91.412376
F 3.354803 11.569801 69.127015
F 2.973811 11.569801 90.953997
F 30.082060 11.577261 69.585395
F 29.701069 11.577261 91.412376
F 3.354803 19.287980 69.127014
F 2.973811 19.287980 90.953996
F 30.082060 19.295441 69.585394
F 29.701069 19.295441 91.412376
F 12.260388 3.859086 69.274317
F 11.879396 3.859086 91.101299
F 12.260388 11.577261 69.274317
F 11.879396 11.577261 91.101298
F 12.260388 19.295440 69.274316
F 11.879396 19.295440 91.101299
F 21.171226 3.859087 69.429855
F 20.790235 3.859088 91.256837
F 21.171226 11.577262 69.429855
F 20.790235 11.577262 91.256837
F 21.171226 19.295441 69.429855
F 20.790235 19.295441 91.256837
F 3.037300 1.293822 87.316166
F 30.145550 1.286362 65.947564
F 29.764559 1.286362 87.774546
F 3.037300 9.011995 87.316166
F 30.145550 9.004535 65.947564
F 29.764559 9.004535 87.774546
F 3.037301 16.730175 87.316166
F 30.145550 16.722714 65.947564
F 29.764559 16.722714 87.774546
F 12.323877 1.286362 65.636486
F 11.942886 1.286362 87.463468
F 12.323877 9.004536 65.636486
F 11.942886 9.004536 87.463468
F 12.323877 16.722714 65.636486
F 11.942886 16.722714 87.463468
F 21.234715 1.286361 65.792024
F 20.853723 1.286361 87.619006
F 21.234715 9.004535 65.792024
F 20.853723 9.004534 87.619007
F 21.234715 16.722713 65.792024
F 20.853723 16.722713 87.619006
F 5.572718 7.715604 69.159305
F 5.191727 7.715604 90.986287
F 32.309770 7.718174 69.624280
F 31.928779 7.718174 91.451261
F 5.572718 15.433781 69.159305
F 5.191727 15.433781 90.986286
F 32.309770 15.436351 69.624279
F 31.928779 15.436351 91.451261
F 27.552726 15.436351 86.826204
F 27.552726 7.718174 86.826203
F 18.641888 0.000000 86.670664
F 18.641888 15.436351 86.670664
F 14.488100 7.718174 69.313201
F 14.107109 7.718174 91.140183
F 14.488100 15.436351 69.313201
F 14.107109 15.436351 91.140183
F 18.641888 7.718174 86.670664
F 9.731038 23.154528 86.515123
F 23.398937 7.718174 69.468740
F 23.017946 7.718174 91.295722
F 23.398937 15.436351 69.468740
F 23.017946 15.436351 91.295722
F 23.398937 0.000000 69.468740
F 23.017946 0.000000 91.295722
F 5.636204 5.148018 65.521475
F 5.255213 5.148018 87.348456
F 32.373255 5.145448 65.986449
F 31.992264 5.145448 87.813431
F 5.636204 12.866194 65.521474
F 5.255213 12.866194 87.348456
F 32.373255 12.863624 65.986449
F 31.992264 12.863624 87.813431
F 5.636204 20.584373 65.521474
F 5.255213 20.584373 87.348456
F 32.373255 20.581803 65.986448
F 31.992264 20.581804 87.813431
F 14.551585 5.145448 65.675370
F 14.170593 5.145448 87.502352
F 14.551585 12.863624 65.675370
F 14.170593 12.863624 87.502352
F 14.551585 20.581803 65.675370
F 14.170593 20.581803 87.502352
F 23.462424 5.145447 65.830910
F 23.081432 5.145447 87.657891
F 23.462424 12.863623 65.830909
F 23.081433 12.863623 87.657891
F 23.462424 20.581803 65.830909
F 23.081433 20.581803 87.657891
F 5.588651 5.148018 68.246404
F 5.207660 5.148018 90.073386
F 32.325642 5.145448 68.714822
F 31.944651 5.145448 90.541803
F 5.588651 12.866194 68.246404
F 5.207660 12.866194 90.073386
F 32.325642 12.863624 68.714822
F 31.944651 12.863624 90.541804
F 5.588651 20.584373 68.246404
F 5.207660 20.584373 90.073386
F 32.325642 20.581804 68.714821
F 31.944651 20.581804 90.541803
F 14.503972 5.145448 68.403743
F 14.122981 5.145448 90.230725
F 14.503972 12.863624 68.403744
F 14.122981 12.863623 90.230725
F 14.503973 20.581803 68.403744
F 14.122981 20.581803 90.230726
F 23.414810 5.145447 68.559283
F 23.033819 5.145447 90.386265
F 23.414810 12.863624 68.559283
F 23.033819 12.863624 90.386265
F 23.414810 20.581803 68.559283
F 23.033819 20.581803 90.386265
F 5.525144 7.715604 71.884234
F 5.144152 7.715604 93.711215
F 32.262135 7.718174 72.352652
F 31.881143 7.718173 94.179634
F 5.525144 15.433781 71.884234
F 5.144152 15.433781 93.711216
F 32.262135 15.436351 72.352652
F 31.881143 15.436351 94.179634
F 9.731038 15.436349 86.515123
F 9.731038 7.718172 86.515123
F 5.525144 23.151960 71.884234
F 5.144152 23.151960 93.711215
F 27.616233 20.581803 83.188373
F 27.616233 12.863624 83.188373
F 32.262135 23.154529 72.352652
F 31.881143 23.154529 94.179634
F 14.440464 7.718174 72.041573
F 14.059473 7.718174 93.868556
F 14.440464 15.436351 72.041574
F 14.059473 15.436351 93.868556
F 27.616233 5.145448 83.188373
F 18.705397 20.581803 83.032834
F 23.351302 7.718174 72.197113
F 22.970311 7.718174 94.024095
F 23.351302 15.436351 72.197114
F 22.970311 15.436351 94.024095
F 23.351302 0.000000 72.197113
F 22.970311 0.000000 94.024095
F 7.820165 1.285930 68.287387
F 7.439174 1.285930 90.114369
F 7.820165 9.004103 68.287386
F 7.439174 9.004103 90.114369
F 7.820165 16.722282 68.287387
F 7.439174 16.722282 90.114369
F 16.731684 1.286361 68.442628
F 16.350692 1.286361 90.269610
F 16.731684 9.004535 68.442628
F 16.350693 9.004535 90.269611
F 16.731684 16.722714 68.442628
F 16.350692 16.722713 90.269611
F 25.642521 1.286361 68.598167
F 25.261529 1.286361 90.425149
F 25.642521 9.004535 68.598168
F 25.261529 9.004535 90.425149
F 25.642521 16.722714 68.598168
F 25.261529 16.722714 90.425150
F 7.756653 3.859519 71.925216
F 7.375662 3.859519 93.752199
F 7.756653 11.577693 71.925217
F 7.375662 11.577693 93.752199
F 7.756653 19.295873 71.925216
F 7.375662 19.295873 93.752199
F 16.668172 3.859087 72.080458
F 16.287180 3.859087 93.907440
F 16.668172 11.577262 72.080459
F 16.287180 11.577262 93.907441
F 16.668172 19.295441 72.080459
F 16.287180 19.295441 93.907440
F 25.579011 3.859087 72.235998
F 25.198019 3.859087 94.062979
F 25.579011 11.577261 72.235998
F 25.198019 11.577261 94.062980
F 25.579011 19.295441 72.235998
F 25.198019 19.295441 94.062980
F 7.804300 3.859519 69.196225
F 7.423308 3.859519 91.023208
F 7.804300 11.577693 69.196225
F 7.423308 11.577693 91.023207
F 7.804300 19.295873 69.196225
F 7.423308 19.295873 91.023207
F 16.715807 3.859087 69.352085
F 16.334816 3.859087 91.179068
F 16.715807 11.577262 69.352086
F 16.334816 11.577262 91.179068
F 16.715807 19.295441 69.352086
F 16.334816 19.295441 91.179067
F 25.626644 3.859087 69.507626
F 25.245653 3.859087 91.334607
F 25.626644 11.577261 69.507625
F 25.245653 11.577261 91.334607
F 25.626644 19.295441 69.507625
F 25.245653 19.295441 91.334607
F 7.867788 1.285930 65.558395
F 7.486797 1.285930 87.385377
F 7.867788 9.004104 65.558395
F 7.486797 9.004104 87.385377
F 7.867788 16.722282 65.558395
F 7.486797 16.722282 87.385377
F 16.779295 1.286361 65.714255
F 16.398304 1.286361 87.541237
F 16.779295 9.004535 65.714255
F 16.398304 9.004535 87.541237
F 16.779296 16.722714 65.714255
F 16.398304 16.722714 87.541237
F 25.690134 1.286361 65.869794
F 25.309143 1.286361 87.696776
F 25.690134 9.004534 65.869794
F 25.309143 9.004534 87.696776
F 25.690134 16.722714 65.869794
F 25.309143 16.722714 87.696776
F 10.032668 7.718172 69.235433
F 9.651677 7.718172 91.062415
F 10.032668 15.436349 69.235433
F 9.651677 15.436349 91.062414
F 18.705397 12.863624 83.032834
F 18.705397 5.145447 83.032834
F 18.943518 7.718174 69.390971
F 18.562527 7.718174 91.217953
F 18.943518 15.436351 69.390971
F 18.562527 15.436351 91.217952
F 18.943518 0.000000 69.390971
F 18.562527 0.000000 91.217953
F 27.854355 7.718174 69.546510
F 27.473363 7.718174 91.373492
F 27.854355 15.436351 69.546510
F 27.473363 15.436351 91.373492
F 9.794546 20.581806 82.877292
F 9.794546 12.863626 82.877292
F 10.096153 5.145450 65.597603
F 9.715161 5.145450 87.424585
F 10.096153 12.863626 65.597602
F 9.715161 12.863626 87.424584
F 10.096152 20.581805 65.597602
F 9.715161 20.581805 87.424584
F 19.007004 5.145447 65.753139
F 18.626013 5.145448 87.580122
F 19.007004 12.863623 65.753139
F 18.626013 12.863623 87.580121
F 19.007004 20.581803 65.753139
F 18.626013 20.581803 87.580121
F 27.917841 5.145448 65.908680
F 27.536849 5.145448 87.735661
F 27.917841 12.863624 65.908679
F 27.536849 12.863624 87.735661
F 27.917841 20.581804 65.908679
F 27.536849 20.581804 87.735661
F 10.048541 5.145450 68.325972
F 9.667549 5.145450 90.152953
F 10.048541 12.863626 68.325972
F 9.667549 12.863626 90.152954
F 10.048541 20.581806 68.325971
F 9.667549 20.581806 90.152954
F 18.959391 5.145447 68.481513
F 18.578400 5.145447 90.308495
F 18.959391 12.863624 68.481513
F 18.578400 12.863624 90.308495
F 18.959391 20.581803 68.481513
F 18.578400 20.581803 90.308495
F 27.870227 5.145448 68.637052
F 27.489236 5.145448 90.464034
F 27.870227 12.863624 68.637053
F 27.489236 12.863624 90.464034
F 27.870227 20.581803 68.637052
F 27.489236 20.581803 90.464034
F 9.985032 7.718171 71.963802
F 9.604041 7.718172 93.790784
F 9.985032 15.436349 71.963802
F 9.604041 15.436349 93.790784
F 9.794546 5.145450 82.877292
F 27.663847 20.581804 80.460000
F 9.985032 23.154527 71.963802
F 9.604041 23.154527 93.790783
F 18.895883 7.718174 72.119344
F 18.514891 7.718174 93.946325
F 18.895883 15.436351 72.119344
F 18.514891 15.436351 93.946326
F 18.895883 0.000000 72.119344
F 27.663847 12.863624 80.460000
F 27.806720 7.718174 72.274882
F 27.425729 7.718174 94.101864
F 27.806720 15.436351 72.274883
F 27.425729 15.436351 94.101865
F 27.663847 5.145448 80.460000
F 18.753010 20.581803 80.304460
F 3.243966 1.293822 75.476930
F 2.862974 1.293822 97.303912
F 29.970940 1.286362 75.951597
F 29.589949 1.286362 97.778579
F 3.243966 9.011995 75.476930
F 2.862974 9.011995 97.303912
F 29.970940 9.004535 75.951597
F 29.589949 9.004535 97.778579
F 3.243966 16.730175 75.476930
F 2.862975 16.730175 97.303913
F 29.970940 16.722714 75.951598
F 29.589948 16.722714 97.778580
F 12.149268 1.286362 75.640518
F 11.768276 1.286362 97.467500
F 12.149268 9.004536 75.640518
F 11.768276 9.004536 97.467500
F 12.149268 16.722714 75.640519
F 11.768276 16.722714 97.467501
F 21.060105 1.286361 75.796059
F 20.679114 1.286361 97.623040
F 21.060105 9.004534 75.796059
F 20.679114 9.004534 97.623040
F 21.060105 16.722714 75.796059
F 20.679114 16.722713 97.623041
F 3.180454 3.851627 79.114760
F 29.907429 3.859087 79.589427
F 3.180455 11.569801 79.114760
F 29.907429 11.577261 79.589427
F 3.180455 19.287980 79.114760
F 29.907429 19.295441 79.589427
F 12.085755 3.859086 79.278348
F 12.085755 11.577261 79.278348
F 12.085755 19.295440 79.278349
F 20.996594 3.859088 79.433888
F 20.996594 11.577262 79.433888
F 20.996594 19.295441 79.433889
F 3.227805 3.851627 76.402675
F 2.846814 3.851627 98.229657
F 29.955063 3.859087 76.861055
F 3.227805 11.569801 76.402675
F 2.846814 11.569801 98.229657
F 29.955063 11.577261 76.861055
F 3.227806 19.287980 76.402675
F 2.846814 19.287980 98.229656
F 29.955063 19.295441 76.861055
F 12.133391 3.859086 76.549977
F 12.133391 11.577261 76.549977
F 12.133391 19.295440 76.549977
F 21.044229 3.859087 76.705515
F 21.044229 11.577262 76.705515
F 21.044229 19.295441 76.705515
F 3.291294 1.293822 72.764844
F 2.910303 1.293822 94.591827
F 30.018553 1.286362 73.223225
F 29.637562 1.286362 95.050207
F 3.291294 9.011995 72.764844
F 2.910303 9.011995 94.591827
F 30.018553 9.004535 73.223225
F 29.637562 9.004535 95.050207
F 3.291295 16.730174 72.764844
F 2.910303 16.730175 94.591827
F 30.018553 16.722714 73.223225
F 29.637562 16.722714 95.050207
F 12.196880 1.286362 72.912147
F 11.815888 1.286362 94.739129
F 12.196880 9.004535 72.912146
F 11.815888 9.004536 94.739129
F 12.196880 16.722714 72.912146
F 11.815888 16.722714 94.739128
F 21.107718 1.286361 73.067685
F 20.726726 1.286361 94.894667
F 21.107718 9.004535 73.067685
F 20.726726 9.004534 94.894667
F 21.107718 16.722713 73.067685
F 20.726726 16.722713 94.894667
F 5.445721 7.715604 76.434965
F 32.182773 7.718174 76.899940
F 5.445721 15.433781 76.434964
F 32.182773 15.436351 76.899939
F 18.753010 12.863623 80.304460
F 18.753010 5.145447 80.304461
F 14.361103 7.718174 76.588861
F 14.361103 15.436351 76.588861
F 9.842158 20.581805 80.148923
F 23.271940 7.718174 76.744400
F 23.271940 15.436351 76.744400
F 23.271940 0.000000 76.744400
F 5.509207 5.148018 72.797135
F 5.128215 5.148018 94.624117
F 32.246258 5.145448 73.262110
F 31.865267 5.145448 95.089092
F 5.509207 12.866194 72.797135
F 5.128215 12.866194 94.624117
F 32.246258 12.863624 73.262110
F 31.865267 12.863624 95.089092
F 5.509207 20.584373 72.797134
F 5.128215 20.584373 94.624117
F 32.246258 20.581803 73.262109
F 31.865267 20.581803 95.089092
F 14.424588 5.145448 72.951031
F 14.043596 5.145448 94.778012
F 14.424588 12.863624 72.951031
F 14.043596 12.863624 94.778012
F 14.424588 20.581803 72.951031
F 14.043596 20.581803 94.778013
F 23.335427 5.145447 73.106570
F 22.954435 5.145447 94.933552
F 23.335427 12.863623 73.106570
F 22.954435 12.863623 94.933552
F 23.335427 20.581803 73.106570
F 22.954436 20.581803 94.933552
F 5.461654 5.148018 75.522064
F 5.080663 5.148018 97.349046
F 32.198645 5.145448 75.990482
F 31.817654 5.145448 97.817464
F 5.461654 12.866194 75.522064
F 5.080663 12.866194 97.349046
F 32.198645 12.863624 75.990483
F 31.817654 12.863624 97.817464
F 5.461654 20.584373 75.522064
F 5.080663 20.584373 97.349046
F 32.198645 20.581804 75.990482
F 31.817654 20.581804 97.817464
F 14.376976 5.145448 75.679404
F 13.995984 5.145448 97.506385
F 14.376976 12.863624 75.679404
F 13.995984 12.863623 97.506386
F 14.376976 20.581803 75.679404
F 13.995984 20.581803 97.506386
F 23.287813 5.145447 75.834943
F 22.906821 5.145447 97.661925
F 23.287813 12.863624 75.834943
F 22.906821 12.863624 97.661926
F 23.287813 20.581803 75.834943
F 22.906821 20.581803 97.661925
F 5.398146 7.715604 79.159894
F 32.135138 7.718173 79.628312
F 5.398146 15.433781 79.159894
F 32.135138 15.436351 79.628312
F 9.842158 12.863626 80.148923
F 5.398146 23.151960 79.159894
F 9.842158 5.145450 80.148923
F 32.135138 23.154529 79.628312
F 14.313467 7.718174 79.317233
F 14.313467 15.436351 79.317234
F 27.600360 15.436351 84.097830
F 23.224305 7.718174 79.472773
F 23.224305 15.436351 79.472773
F 23.224305 0.000000 79.472773
F 7.693168 1.285930 75.563047
F 7.312177 1.285929 97.390029
F 7.693168 9.004103 75.563047
F 7.312177 9.004103 97.390029
F 7.693168 16.722282 75.563047
F 7.312177 16.722282 97.390029
F 16.604686 1.286361 75.718289
F 16.223695 1.286361 97.545271
F 16.604687 9.004535 75.718289
F 16.223695 9.004535 97.545271
F 16.604686 16.722714 75.718289
F 16.223695 16.722714 97.545271
F 25.515524 1.286361 75.873828
F 25.134532 1.286361 97.700810
F 25.515524 9.004535 75.873828
F 25.134532 9.004535 97.700810
F 25.515524 16.722714 75.873828
F 25.134532 16.722714 97.700810
F 7.629656 3.859519 79.200876
F 7.629656 11.577693 79.200876
F 7.629656 19.295872 79.200877
F 16.541174 3.859088 79.356119
F 16.541174 11.577262 79.356119
F 16.541174 19.295442 79.356119
F 25.452013 3.859087 79.511657
F 25.452013 11.577261 79.511658
F 25.452013 19.295441 79.511658
F 7.677302 3.859519 76.471885
F 7.677302 11.577693 76.471885
F 7.677302 19.295873 76.471885
F 16.588810 3.859087 76.627746
F 16.588810 11.577262 76.627746
F 16.588810 19.295441 76.627746
F 25.499647 3.859087 76.783285
F 25.499647 11.577261 76.783285
F 25.499647 19.295441 76.783285
F 7.740791 1.285930 72.834055
F 7.359800 1.285930 94.661037
F 7.740791 9.004104 72.834055
F 7.359800 9.004104 94.661037
F 7.740791 16.722282 72.834055
F 7.359800 16.722282 94.661037
F 16.652298 1.286361 72.989916
F 16.271307 1.286361 94.816898
F 16.652298 9.004535 72.989916
F 16.271307 9.004535 94.816898
F 16.652299 16.722714 72.989915
F 16.271307 16.722714 94.816897
F 25.563137 1.286361 73.145455
F 25.182145 1.286361 94.972437
F 25.563137 9.004534 73.145455
F 25.182145 9.004534 94.972437
F 25.563137 16.722714 73.145455
F 25.182145 16.722714 94.972437
F 9.905671 7.718172 76.511093
F 9.905671 15.436349 76.511093
F 27.600360 7.718174 84.097831
F 18.816521 7.718174 76.666631
F 18.816521 15.436351 76.666631
F 18.816521 0.000000 76.666630
F 27.727358 7.718174 76.822170
F 27.727358 15.436351 76.822170
F 18.689524 0.000000 83.942291
F 9.969155 5.145450 72.873264
F 9.588164 5.145450 94.700245
F 9.969155 12.863626 72.873263
F 9.588164 12.863626 94.700245
F 9.969155 20.581805 72.873263
F 9.588164 20.581805 94.700245
F 18.880007 5.145447 73.028800
F 18.499015 5.145447 94.855783
F 18.880007 12.863623 73.028800
F 18.499015 12.863623 94.855782
F 18.880007 20.581803 73.028800
F 18.499015 20.581803 94.855782
F 27.790844 5.145448 73.184340
F 27.409852 5.145448 95.011322
F 27.790844 12.863624 73.184340
F 27.409853 12.863624 95.011322
F 27.790844 20.581804 73.184340
F 27.409853 20.581804 95.011322
F 9.921543 5.145450 75.601632
F 9.540552 5.145450 97.428614
F 9.921543 12.863626 75.601632
F 9.540552 12.863626 97.428614
F 9.921543 20.581806 75.601632
F 9.540552 20.581806 97.428614
F 18.832394 5.145447 75.757174
F 18.451403 5.145447 97.584156
F 18.832394 12.863624 75.757174
F 18.451403 12.863624 97.584156
F 18.832394 20.581803 75.757174
F 18.451403 20.581803 97.584155
F 27.743230 5.145448 75.912713
F 27.362239 5.145448 97.739694
F 27.743230 12.863624 75.912713
F 27.362239 12.863624 97.739695
F 27.743230 20.581803 75.912713
F 27.362239 20.581803 97.739695
F 9.858035 7.718172 79.239462
F 9.858035 15.436349 79.239462
F 18.689524 15.436351 83.942291
F 9.858035 23.154528 79.239462
F 18.768886 7.718174 79.395004
F 18.768885 15.436351 79.395004
F 18.768886 0.000000 79.395003
F 27.679723 7.718174 79.550542
F 27.679723 15.436350 79.550542
F 18.689524 7.718174 83.942291
F 3.116969 1.293822 82.752590
F 29.843943 1.286361 83.227257
F 3.116969 9.011996 82.752590
F 29.843943 9.004535 83.227257
F 3.116969 16.730175 82.752591
F 29.843943 16.722714 83.227258
F 12.022270 1.286362 82.916179
F 12.022270 9.004536 82.916179
F 12.022270 16.722714 82.916179
F 20.933108 1.286361 83.071718
F 20.933108 9.004534 83.071719
F 20.933108 16.722714 83.071719
F 3.053458 3.851627 86.390421
F 29.780432 3.859087 86.865088
F 3.053458 11.569801 86.390421
F 29.780432 11.577261 86.865088
F 3.053458 19.287980 86.390421
F 29.780432 19.295441 86.865088
F 11.958758 3.859086 86.554009
F 11.958758 11.577261 86.554009
F 11.958758 19.295440 86.554009
F 20.869597 3.859088 86.709549
F 20.869597 11.577262 86.709549
F 20.869597 19.295441 86.709549
F 3.100808 3.851626 83.678336
F 29.828066 3.859087 84.136715
F 3.100808 11.569800 83.678336
F 29.828066 11.577261 84.136715
F 3.100808 19.287980 83.678336
F 29.828066 19.295441 84.136715
F 12.006394 3.859087 83.825637
F 12.006394 11.577261 83.825637
F 12.006394 19.295440 83.825637
F 20.917232 3.859087 83.981176
F 20.917232 11.577262 83.981176
F 20.917232 19.295441 83.981176
F 3.164297 1.293822 80.040505
F 29.891556 1.286362 80.498885
F 3.164297 9.011995 80.040505
F 29.891556 9.004535 80.498885
F 3.164297 16.730175 80.040505
F 29.891556 16.722714 80.498884
F 12.069883 1.286362 80.187807
F 12.069883 9.004536 80.187807
F 12.069883 16.722714 80.187807
F 20.980721 1.286361 80.343345
F 20.980721 9.004535 80.343345
F 20.980720 16.722713 80.343345
F 5.318724 7.715604 83.710625
F 32.055776 7.718174 84.175600
F 5.318724 15.433781 83.710625
F 32.055776 15.436351 84.175600
F 9.778674 15.436349 83.786754
F 9.778674 7.718172 83.786754
F 14.234106 7.718174 83.864522
F 14.234106 15.436351 83.864522
F 25.436140 16.722714 80.421115
F 23.144943 7.718174 84.020061
F 23.144943 15.436351 84.020061
F 23.144943 0.000000 84.020061
F 5.382210 5.148018 80.072795
F 32.119261 5.145448 80.537770
F 5.382210 12.866194 80.072795
F 32.119261 12.863624 80.537769
F 5.382210 20.584373 80.072795
F 32.119261 20.581803 80.537770
F 14.297591 5.145448 80.226691
F 14.297591 12.863624 80.226691
F 14.297590 20.581803 80.226691
F 23.208430 5.145447 80.382230
F 23.208430 12.863623 80.382229
F 23.208430 20.581803 80.382230
F 5.334657 5.148018 82.797724
F 32.071648 5.145448 83.266142
F 5.334657 12.866194 82.797724
F 32.071648 12.863624 83.266143
F 5.334657 20.584373 82.797724
F 32.071648 20.581804 83.266142
F 14.249978 5.145448 82.955064
F 14.249978 12.863624 82.955064
F 14.249979 20.581803 82.955064
F 23.160816 5.145447 83.110603
F 23.160816 12.863624 83.110604
F 23.160816 20.581803 83.110603
F 5.271149 7.715604 86.435554
F 32.008140 7.718173 86.903972
F 5.271149 15.433781 86.435555
F 32.008140 15.436351 86.903973
F 25.436140 9.004534 80.421115
F 5.271149 23.151960 86.435554
F 25.436140 1.286361 80.421115
F 32.008140 23.154529 86.903972
F 14.186470 7.718174 86.592894
F 14.186470 15.436351 86.592895
F 16.525301 16.722714 80.265575
F 23.097308 7.718174 86.748434
F 23.097308 15.436351 86.748435
F 23.097308 0.000000 86.748434
F 7.566171 1.285930 82.838707
F 7.566171 9.004103 82.838707
F 7.566171 16.722282 82.838707
F 16.477689 1.286361 82.993949
F 16.477689 9.004535 82.993949
F 16.477689 16.722713 82.993949
F 25.388526 1.286361 83.149488
F 25.388526 9.004535 83.149488
F 25.388526 16.722714 83.149489
F 7.502659 3.859519 86.476538
F 7.502659 11.577693 86.476538
F 7.502659 19.295872 86.476538
F 16.414178 3.859088 86.631779
F 16.414177 11.577262 86.631780
F 16.414178 19.295442 86.631780
F 25.325016 3.859087 86.787318
F 25.325016 11.577261 86.787318
F 25.325016 19.295441 86.787319
F 7.550305 3.859519 83.747546
F 7.550305 11.577693 83.747546
F 7.550305 19.295873 83.747546
F 16.461813 3.859087 83.903406
F 16.461813 11.577262 83.903406
F 16.461813 19.295441 83.903406
F 25.372650 3.859087 84.058946
F 25.372650 11.577261 84.058945
F 25.372650 19.295441 84.058945
F 7.613794 1.285930 80.109715
F 7.613794 9.004104 80.109715
F 7.613794 16.722282 80.109715
F 16.525301 1.286361 80.265575
F 16.525301 9.004535 80.265575
F 5.572718 23.151960 69.159305
F 5.191727 23.151960 90.986287
F 32.309770 23.154530 69.624280
F 31.928779 23.154530 91.451261
F 14.488100 23.154530 69.313201
F 14.107109 23.154530 91.140183
F 14.440464 23.154530 72.041573
F 14.059473 23.154530 93.868556
F 10.032668 23.154528 69.235433
F 9.651677 23.154528 91.062415
F 18.943518 23.154530 69.390971
F 18.562527 23.154530 91.217953
F 27.854355 23.154530 69.546510
F 27.473363 23.154530 91.373492
F 5.445721 23.151960 76.434965
F 32.182773 23.154530 76.899940
F 14.361103 23.154530 76.588861
F 14.313467 23.154530 79.317233
F 9.905671 23.154528 76.511093
F 18.816521 23.154530 76.666630
F 27.727358 23.154530 76.822170
F 27.679723 23.154530 79.550542
F 5.318724 23.151960 83.710625
F 32.055776 23.154530 84.175600
F 14.234106 23.154530 83.864522
F 23.144943 23.154530 84.020061
F 14.186470 23.154530 86.592894
F 9.778674 23.154528 83.786754
F 18.689524 23.154530 83.942291
F 27.600360 23.154530 84.097831
F 2.608980 1.293822 111.855234
F 29.335954 1.286362 112.329901
F 2.608980 9.011996 111.855234
F 29.335954 9.004535 112.329901
F 2.608981 16.730175 111.855234
F 29.335954 16.722714 112.329901
F 11.514282 1.286362 112.018822
F 11.514282 9.004535 112.018822
F 11.514282 16.722714 112.018823
F 20.425119 1.286361 112.174362
F 20.425119 9.004535 112.174362
F 20.425119 16.722714 112.174362
F 2.545469 3.851627 115.493064
F 29.272443 3.859087 115.967731
F 2.545469 11.569801 115.493064
F 29.272443 11.577261 115.967731
F 2.545469 19.287980 115.493064
F 29.272443 19.295441 115.967731
F 11.450770 3.859087 115.656652
F 11.450770 11.577261 115.656652
F 11.450770 19.295440 115.656652
F 20.361608 3.859088 115.812192
F 20.361608 11.577262 115.812193
F 20.361609 19.295441 115.812192
F 2.592820 3.851627 112.780979
F 29.320078 3.859087 113.239359
F 2.592820 11.569801 112.780979
F 29.320078 11.577261 113.239359
F 2.592820 19.287980 112.780979
F 29.320078 19.295441 113.239359
F 11.498405 3.859087 112.928281
F 11.498405 11.577261 112.928281
F 11.498405 19.295440 112.928280
F 20.409244 3.859087 113.083820
F 20.409243 11.577262 113.083819
F 20.409243 19.295441 113.083819
F 2.656309 1.293822 109.143148
F 2.275317 1.293822 130.970130
F 29.383568 1.286362 109.601528
F 2.656309 9.011995 109.143148
F 2.275317 9.011995 130.970130
F 29.383568 9.004535 109.601528
F 2.656309 16.730175 109.143148
F 2.275318 16.730175 130.970130
F 29.383568 16.722714 109.601527
F 11.561894 1.286362 109.290450
F 11.561894 9.004535 109.290450
F 11.561894 16.722714 109.290450
F 20.472732 1.286361 109.445989
F 20.472732 9.004535 109.445988
F 20.472732 16.722713 109.445988
F 4.810736 7.715604 112.813269
F 31.547787 7.718174 113.278243
F 4.810735 15.433781 112.813268
F 31.547787 15.436351 113.278243
F 26.790743 15.436351 130.480167
F 27.171735 15.436351 108.653185
F 13.726118 7.718174 112.967165
F 13.726118 15.436351 112.967165
F 26.790743 7.718174 130.480167
F 22.636954 7.718174 113.122704
F 22.636954 15.436351 113.122704
F 22.636954 0.000000 113.122704
F 4.874221 5.148018 109.175438
F 31.611273 5.145448 109.640413
F 4.874221 12.866194 109.175438
F 31.611273 12.863624 109.640413
F 4.874221 20.584373 109.175438
F 31.611273 20.581803 109.640413
F 13.789602 5.145448 109.329334
F 13.789602 12.863624 109.329334
F 13.789602 20.581803 109.329334
F 22.700441 5.145448 109.484873
F 22.700441 12.863623 109.484873
F 22.700441 20.581803 109.484873
F 4.826669 5.148018 111.900367
F 31.563660 5.145448 112.368785
F 4.826669 12.866193 111.900368
F 31.563660 12.863624 112.368786
F 4.826669 20.584373 111.900368
F 31.563660 20.581804 112.368786
F 13.741990 5.145448 112.057707
F 13.741990 12.863624 112.057708
F 13.741990 20.581803 112.057707
F 22.652827 5.145447 112.213246
F 22.652827 12.863624 112.213247
F 22.652827 20.581803 112.213247
F 4.763161 7.715604 115.538198
F 31.500152 7.718174 116.006615
F 4.763161 15.433781 115.538198
F 31.500152 15.436351 116.006616
F 27.171735 7.718174 108.653185
F 4.763161 23.151960 115.538198
F 17.879905 0.000000 130.324628
F 31.500152 23.154529 116.006615
F 13.678481 7.718174 115.695538
F 13.678481 15.436351 115.695538
F 18.260897 0.000000 108.497647
F 22.589319 7.718174 115.851077
F 22.589320 15.436351 115.851077
F 22.589319 0.000000 115.851077
F 7.058182 1.285930 111.941351
F 7.058182 9.004103 111.941351
F 7.058182 16.722282 111.941351
F 15.969701 1.286361 112.096592
F 15.969701 9.004535 112.096592
F 15.969701 16.722714 112.096592
F 24.880538 1.286361 112.252132
F 24.880538 9.004535 112.252131
F 24.880538 16.722714 112.252132
F 6.994670 3.859519 115.579180
F 6.994670 11.577693 115.579180
F 6.994670 19.295872 115.579181
F 15.906189 3.859088 115.734423
F 15.906189 11.577262 115.734423
F 15.906189 19.295442 115.734423
F 24.817028 3.859087 115.889961
F 24.817028 11.577261 115.889961
F 24.817028 19.295441 115.889962
F 7.042317 3.859519 112.850189
F 7.042317 11.577693 112.850189
F 7.042317 19.295873 112.850189
F 15.953824 3.859087 113.006050
F 15.953824 11.577262 113.006050
F 15.953824 19.295441 113.006050
F 24.864662 3.859087 113.161589
F 24.864662 11.577261 113.161588
F 24.864662 19.295441 113.161588
F 7.105806 1.285930 109.212359
F 7.105806 9.004104 109.212359
F 7.105806 16.722282 109.212359
F 16.017313 1.286361 109.368218
F 16.017313 9.004535 109.368219
F 16.017313 16.722714 109.368218
F 24.928151 1.286361 109.523758
F 24.928151 9.004534 109.523758
F 24.928151 16.722714 109.523758
F 9.270685 7.718172 112.889397
F 9.270685 15.436349 112.889397
F 17.879905 15.436351 130.324629
F 18.181535 7.718174 113.044934
F 18.181535 15.436351 113.044934
F 18.181535 0.000000 113.044934
F 27.092372 7.718174 113.200474
F 27.092372 15.436350 113.200473
F 18.260897 15.436351 108.497646
F 9.334170 5.145450 109.251566
F 9.334170 12.863626 109.251566
F 9.334170 20.581805 109.251566
F 18.245021 5.145447 109.407104
F 18.245021 12.863623 109.407103
F 18.245021 20.581803 109.407104
F 27.155858 5.145448 109.562643
F 27.155858 12.863624 109.562643
F 27.155858 20.581804 109.562643
F 9.286558 5.145450 111.979935
F 9.286558 12.863626 111.979936
F 9.286558 20.581806 111.979935
F 18.197408 5.145447 112.135477
F 18.197408 12.863624 112.135477
F 18.197408 20.581803 112.135477
F 27.108245 5.145448 112.291016
F 27.108245 12.863624 112.291016
F 27.108245 20.581803 112.291016
F 9.223049 7.718172 115.617766
F 9.223049 15.436349 115.617766
F 17.879905 7.718174 130.324628
F 9.223049 23.154528 115.617766
F 18.133900 7.718174 115.773307
F 18.133900 15.436351 115.773307
F 18.133900 0.000000 115.773307
F 27.044737 7.718174 115.928846
F 27.044737 15.436350 115.928846
F 18.260897 7.718174 108.497646
F 2.481983 1.293822 119.130894
F 29.208957 1.286361 119.605561
F 2.481983 9.011995 119.130894
F 29.208957 9.004535 119.605561
F 2.481984 16.730175 119.130894
F 29.208957 16.722714 119.605561
F 11.387285 1.286362 119.294483
F 11.387285 9.004536 119.294483
F 11.387285 16.722714 119.294483
F 20.298122 1.286361 119.450022
F 20.298122 9.004535 119.450023
F 20.298122 16.722714 119.450023
F 2.799463 3.851627 100.941742
F 2.418472 3.851627 122.768724
F 29.526437 3.859087 101.416409
F 29.145446 3.859087 123.243391
F 2.799463 11.569801 100.941742
F 2.418472 11.569801 122.768724
F 29.526437 11.577261 101.416409
F 29.145446 11.577261 123.243391
F 2.799463 19.287980 100.941742
F 2.418472 19.287980 122.768724
F 29.526437 19.295441 101.416409
F 29.145446 19.295441 123.243391
F 11.704764 3.859086 101.105330
F 11.323772 3.859087 122.932312
F 11.704764 11.577261 101.105331
F 11.323772 11.577261 122.932312
F 11.704764 19.295440 101.105331
F 11.323772 19.295440 122.932312
F 20.615603 3.859088 101.260871
F 20.234612 3.859088 123.087852
F 20.615603 11.577262 101.260870
F 20.234611 11.577262 123.087852
F 20.615603 19.295441 101.260871
F 20.234612 19.295441 123.087853
F 2.465822 3.851627 120.056638
F 29.574072 3.859087 98.688037
F 29.193080 3.859087 120.515018
F 2.465823 11.569801 120.056639
F 29.574072 11.577261 98.688037
F 29.193080 11.577261 120.515019
F 2.465823 19.287980 120.056638
F 29.574072 19.295441 98.688036
F 29.193080 19.295441 120.515018
F 11.752399 3.859087 98.376959
F 11.371408 3.859087 120.203941
F 11.752399 11.577261 98.376959
F 11.371408 11.577261 120.203941
F 11.752399 19.295440 98.376959
F 11.371408 19.295440 120.203940
F 20.663237 3.859087 98.532498
F 20.282247 3.859087 120.359480
F 20.663237 11.577262 98.532497
F 20.282246 11.577262 120.359479
F 20.663237 19.295441 98.532497
F 20.282246 19.295441 120.359479
F 2.529311 1.293822 116.418808
F 29.256570 1.286361 116.877189
F 2.529311 9.011995 116.418808
F 29.256570 9.004535 116.877189
F 2.529312 16.730174 116.418808
F 29.256570 16.722714 116.877188
F 11.434897 1.286362 116.566111
F 11.434897 9.004536 116.566111
F 11.434897 16.722714 116.566111
F 20.345735 1.286361 116.721649
F 20.345735 9.004534 116.721649
F 20.345735 16.722713 116.721649
F 5.064730 7.715604 98.261947
F 4.683739 7.715604 120.088928
F 31.801781 7.718174 98.726922
F 31.420790 7.718174 120.553903
F 5.064730 15.433781 98.261947
F 4.683738 15.433781 120.088928
F 31.801781 15.436351 98.726922
F 31.420790 15.436351 120.553903
F 8.969055 23.154528 130.169086
F 9.350047 23.154528 108.342105
F 8.969055 15.436349 130.169087
F 9.350046 15.436349 108.342105
F 13.980112 7.718174 98.415843
F 13.599121 7.718174 120.242825
F 13.980111 15.436351 98.415843
F 13.599121 15.436351 120.242825
F 8.969055 7.718172 130.169087
F 9.350046 7.718172 108.342104
F 22.890949 7.718174 98.571382
F 22.509957 7.718174 120.398364
F 22.890949 15.436351 98.571382
F 22.509957 15.436351 120.398364
F 22.890949 0.000000 98.571382
F 22.509957 0.000000 120.398364
F 4.747224 5.148018 116.451099
F 31.484276 5.145448 116.916073
F 4.747224 12.866194 116.451098
F 31.484276 12.863624 116.916073
F 4.747224 20.584373 116.451099
F 31.484275 20.581804 116.916073
F 13.662605 5.145448 116.604995
F 13.662605 12.863624 116.604995
F 13.662605 20.581803 116.604995
F 22.573444 5.145447 116.760534
F 22.573444 12.863623 116.760533
F 22.573444 20.581803 116.760534
F 4.699672 5.148018 119.176028
F 31.436663 5.145448 119.644445
F 4.699672 12.866193 119.176028
F 31.436663 12.863624 119.644446
F 4.699672 20.584373 119.176028
F 31.436663 20.581804 119.644446
F 13.614993 5.145448 119.333368
F 13.614993 12.863624 119.333368
F 13.614993 20.581803 119.333368
F 22.525830 5.145447 119.488907
F 22.525830 12.863624 119.488907
F 22.525830 20.581803 119.488907
F 5.017155 7.715604 100.986875
F 4.636164 7.715604 122.813857
F 31.754146 7.718174 101.455294
F 31.373155 7.718174 123.282275
F 5.017155 15.433781 100.986876
F 4.636164 15.433781 122.813857
F 31.754146 15.436351 101.455294
F 31.373155 15.436351 123.282276
F 26.854250 20.581803 126.842337
F 27.235242 20.581803 105.015355
F 5.017155 23.151960 100.986876
F 4.636164 23.151960 122.813857
F 26.854250 12.863624 126.842337
F 27.235242 12.863624 105.015355
F 31.754146 23.154529 101.455294
F 31.373155 23.154529 123.282275
F 13.932476 7.718174 101.144215
F 13.551484 7.718174 122.971198
F 13.932476 15.436351 101.144216
F 13.551484 15.436351 122.971198
F 26.854250 5.145448 126.842337
F 27.235242 5.145448 105.015354
F 22.843314 7.718174 101.299755
F 22.462323 7.718174 123.126737
F 22.843314 15.436351 101.299755
F 22.462323 15.436351 123.126737
F 22.843314 0.000000 101.299755
F 22.462323 0.000000 123.126737
F 6.931185 1.285930 119.217011
F 6.931185 9.004103 119.217011
F 6.931185 16.722282 119.217011
F 15.842704 1.286361 119.372252
F 15.842704 9.004535 119.372252
F 15.842704 16.722714 119.372253
F 24.753541 1.286361 119.527792
F 24.753541 9.004535 119.527792
F 24.753541 16.722714 119.527792
F 7.248665 3.859519 101.027859
F 6.867673 3.859519 122.854840
F 7.248665 11.577694 101.027859
F 6.867673 11.577693 122.854841
F 7.248665 19.295873 101.027859
F 6.867673 19.295873 122.854841
F 16.160183 3.859088 101.183100
F 15.779192 3.859087 123.010082
F 16.160183 11.577262 101.183100
F 15.779192 11.577262 123.010083
F 16.160183 19.295441 101.183101
F 15.779192 19.295441 123.010083
F 25.071022 3.859087 101.338640
F 24.690031 3.859087 123.165621
F 25.071022 11.577261 101.338640
F 24.690031 11.577261 123.165622
F 25.071022 19.295441 101.338640
F 24.690031 19.295441 123.165622
F 7.296311 3.859519 98.298867
F 6.915320 3.859519 120.125849
F 7.296311 11.577693 98.298867
F 6.915320 11.577693 120.125849
F 7.296311 19.295873 98.298867
F 6.915320 19.295873 120.125849
F 16.207819 3.859087 98.454728
F 15.826827 3.859087 120.281709
F 16.207819 11.577262 98.454728
F 15.826827 11.577262 120.281709
F 16.207819 19.295441 98.454727
F 15.826827 19.295441 120.281709
F 25.118656 3.859087 98.610267
F 24.737665 3.859087 120.437249
F 25.118656 11.577261 98.610267
F 24.737664 11.577261 120.437249
F 25.118656 19.295441 98.610267
F 24.737664 19.295441 120.437249
F 6.978809 1.285930 116.488020
F 6.978809 9.004104 116.488019
F 6.978809 16.722282 116.488019
F 15.890316 1.286361 116.643879
F 15.890316 9.004535 116.643879
F 15.890316 16.722714 116.643879
F 24.801154 1.286361 116.799419
F 24.801154 9.004534 116.799419
F 24.801154 16.722714 116.799419
F 9.524680 7.718172 98.338075
F 9.143688 7.718172 120.165057
F 9.524680 15.436349 98.338075
F 9.143688 15.436349 120.165057
F 17.943414 20.581803 126.686798
F 18.324406 20.581803 104.859816
F 18.435529 7.718174 98.493613
F 18.054538 7.718174 120.320594
F 18.435529 15.436351 98.493612
F 18.054538 15.436351 120.320594
F 18.435529 0.000000 98.493613
F 18.054538 0.000000 120.320594
F 27.346366 7.718174 98.649152
F 26.965375 7.718174 120.476134
F 27.346366 15.436351 98.649152
F 26.965375 15.436350 120.476134
F 17.943414 12.863624 126.686798
F 18.324406 12.863624 104.859816
F 9.207173 5.145450 116.527227
F 9.207173 12.863626 116.527226
F 9.207173 20.581805 116.527227
F 18.118024 5.145448 116.682764
F 18.118024 12.863623 116.682764
F 18.118024 20.581803 116.682764
F 27.028861 5.145448 116.838304
F 27.028861 12.863624 116.838303
F 27.028861 20.581804 116.838304
F 9.159561 5.145450 119.255595
F 9.159561 12.863626 119.255596
F 9.159561 20.581806 119.255596
F 18.070411 5.145447 119.411138
F 18.070412 12.863624 119.411138
F 18.070411 20.581803 119.411138
F 26.981247 5.145448 119.566676
F 26.981247 12.863624 119.566676
F 26.981247 20.581803 119.566677
F 9.477044 7.718171 101.066443
F 9.096052 7.718172 122.893426
F 9.477044 15.436349 101.066444
F 9.096052 15.436349 122.893426
F 17.943414 5.145447 126.686797
F 18.324406 5.145447 104.859816
F 9.477044 23.154527 101.066443
F 9.096052 23.154528 122.893426
F 18.387894 7.718174 101.221985
F 18.006903 7.718174 123.048967
F 18.387894 15.436351 101.221986
F 18.006903 15.436351 123.048968
F 18.387894 0.000000 101.221985
F 18.006903 0.000000 123.048967
F 27.298732 7.718174 101.377524
F 26.917740 7.718174 123.204506
F 27.298732 15.436351 101.377525
F 26.917740 15.436351 123.204507
F 9.032564 20.581806 126.531256
F 9.413555 20.581806 104.704274
F 2.735978 1.293822 104.579572
F 2.354987 1.293822 126.406554
F 29.462951 1.286362 105.054239
F 29.081960 1.286361 126.881222
F 2.735978 9.011996 104.579572
F 2.354987 9.011995 126.406554
F 29.462951 9.004535 105.054239
F 29.081960 9.004535 126.881222
F 2.735978 16.730175 104.579572
F 2.354987 16.730175 126.406555
F 29.462951 16.722714 105.054239
F 29.081960 16.722714 126.881222
F 11.641279 1.286362 104.743161
F 11.260288 1.286362 126.570142
F 11.641279 9.004536 104.743161
F 11.260288 9.004536 126.570143
F 11.641279 16.722714 104.743161
F 11.260288 16.722714 126.570143
F 20.552117 1.286361 104.898701
F 20.171125 1.286361 126.725682
F 20.552117 9.004534 104.898701
F 20.171125 9.004534 126.725682
F 20.552117 16.722713 104.898701
F 20.171125 16.722714 126.725683
F 2.672466 3.851627 108.217402
F 2.291475 3.851627 130.044385
F 29.399440 3.859087 108.692069
F 29.018449 3.859087 130.519052
F 2.672466 11.569801 108.217403
F 2.291475 11.569801 130.044385
F 29.399440 11.577261 108.692070
F 29.018449 11.577261 130.519052
F 2.672466 19.287980 108.217403
F 2.291475 19.287980 130.044384
F 29.399440 19.295441 108.692070
F 29.018449 19.295441 130.519052
F 11.577767 3.859087 108.380991
F 11.196775 3.859087 130.207973
F 11.577766 11.577261 108.380991
F 11.196775 11.577261 130.207973
F 11.577767 19.295440 108.380991
F 11.196775 19.295440 130.207974
F 20.488606 3.859088 108.536531
F 20.107615 3.859088 130.363513
F 20.488606 11.577262 108.536531
F 20.107614 11.577262 130.363513
F 20.488606 19.295441 108.536531
F 20.107615 19.295441 130.363514
F 2.719817 3.851627 105.505317
F 2.338825 3.851627 127.332300
F 29.447075 3.859087 105.963697
F 29.066083 3.859087 127.790680
F 2.719817 11.569801 105.505317
F 2.338825 11.569801 127.332299
F 29.447075 11.577261 105.963697
F 29.066083 11.577261 127.790679
F 2.719817 19.287980 105.505317
F 2.338826 19.287980 127.332299
F 29.447075 19.295441 105.963697
F 29.066083 19.295441 127.790679
F 11.625402 3.859087 105.652619
F 11.244411 3.859086 127.479601
F 11.625402 11.577261 105.652619
F 11.244411 11.577261 127.479601
F 11.625402 19.295440 105.652619
F 11.244411 19.295440 127.479601
F 20.536241 3.859087 105.808158
F 20.155249 3.859087 127.635140
F 20.536241 11.577262 105.808158
F 20.155249 11.577262 127.635139
F 20.536241 19.295441 105.808157
F 20.155249 19.295441 127.635140
F 2.783306 1.293822 101.867487
F 2.402315 1.293822 123.694469
F 29.510565 1.286362 102.325867
F 29.129573 1.286362 124.152849
F 2.783306 9.011995 101.867487
F 2.402315 9.011995 123.694469
F 29.510565 9.004535 102.325867
F 29.129573 9.004535 124.152849
F 2.783306 16.730175 101.867486
F 2.402315 16.730174 123.694468
F 29.510565 16.722714 102.325866
F 29.129573 16.722714 124.152849
F 11.688891 1.286362 102.014788
F 11.307900 1.286362 123.841770
F 11.688891 9.004535 102.014788
F 11.307900 9.004536 123.841771
F 11.688891 16.722714 102.014788
F 11.307900 16.722714 123.841771
F 20.599729 1.286361 102.170327
F 20.218738 1.286361 123.997309
F 20.599729 9.004534 102.170327
F 20.218738 9.004535 123.997309
F 20.599729 16.722713 102.170327
F 20.218738 16.722713 123.997308
F 4.937733 7.715604 105.537608
F 4.556742 7.715604 127.364590
F 31.674784 7.718174 106.002582
F 31.293793 7.718174 127.829565
F 4.937733 15.433781 105.537607
F 4.556742 15.433781 127.364590
F 31.674784 15.436351 106.002582
F 31.293793 15.436351 127.829564
F 9.032564 12.863626 126.531257
F 9.413555 12.863626 104.704274
F 9.032564 5.145450 126.531256
F 9.413555 5.145450 104.704274
F 13.853115 7.718174 105.691504
F 13.472123 7.718174 127.518485
F 13.853115 15.436351 105.691503
F 13.472123 15.436351 127.518485
F 26.901864 20.581804 124.113964
F 27.282855 20.581804 102.286982
F 22.763952 7.718174 105.847043
F 22.382960 7.718174 127.674025
F 22.763952 15.436351 105.847043
F 22.382960 15.436351 127.674024
F 22.763952 0.000000 105.847043
F 22.382960 0.000000 127.674025
F 5.001218 5.148018 101.899776
F 4.620227 5.148018 123.726759
F 31.738270 5.145448 102.364751
F 31.357278 5.145448 124.191734
F 5.001218 12.866194 101.899776
F 4.620227 12.866194 123.726759
F 31.738270 12.863624 102.364751
F 31.357278 12.863625 124.191734
F 5.001218 20.584373 101.899776
F 4.620227 20.584373 123.726759
F 31.738270 20.581803 102.364751
F 31.357278 20.581804 124.191734
F 13.916599 5.145448 102.053673
F 13.535608 5.145448 123.880655
F 13.916599 12.863624 102.053673
F 13.535608 12.863624 123.880654
F 13.916599 20.581803 102.053673
F 13.535608 20.581803 123.880655
F 22.827438 5.145448 102.209212
F 22.446447 5.145447 124.036194
F 22.827438 12.863623 102.209211
F 22.446447 12.863623 124.036194
F 22.827438 20.581803 102.209212
F 22.446447 20.581803 124.036194
F 4.953666 5.148018 104.624706
F 4.572674 5.148018 126.451688
F 31.690657 5.145448 105.093124
F 31.309666 5.145448 126.920106
F 4.953666 12.866194 104.624706
F 4.572674 12.866194 126.451688
F 31.690657 12.863624 105.093124
F 31.309666 12.863624 126.920107
F 4.953666 20.584373 104.624706
F 4.572674 20.584373 126.451688
F 31.690657 20.581804 105.093124
F 31.309666 20.581804 126.920106
F 13.868987 5.145448 104.782046
F 13.487996 5.145448 126.609028
F 13.868987 12.863623 104.782046
F 13.487996 12.863623 126.609028
F 13.868987 20.581803 104.782046
F 13.487996 20.581803 126.609028
F 22.779824 5.145447 104.937585
F 22.398833 5.145447 126.764567
F 22.779824 12.863624 104.937585
F 22.398833 12.863624 126.764568
F 22.779824 20.581803 104.937585
F 22.398833 20.581803 126.764568
F 4.890158 7.715604 108.262536
F 4.509166 7.715604 130.089519
F 31.627149 7.718173 108.730954
F 31.246158 7.718174 130.557937
F 4.890158 15.433781 108.262537
F 4.509166 15.433781 130.089519
F 31.627149 15.436351 108.730955
F 31.246158 15.436351 130.557937
F 26.901864 12.863624 124.113964
F 27.282855 12.863624 102.286981
F 4.890158 23.151960 108.262537
F 4.509166 23.151960 130.089518
F 26.901864 5.145448 124.113964
F 27.282855 5.145448 102.286982
F 31.627149 23.154529 108.730954
F 31.246158 23.154529 130.557937
F 13.805479 7.718174 108.419876
F 13.424487 7.718174 130.246858
F 13.805479 15.436351 108.419877
F 13.424487 15.436351 130.246858
F 17.991027 20.581803 123.958424
F 18.372018 20.581803 102.131442
F 22.716317 7.718174 108.575416
F 22.335325 7.718174 130.402398
F 22.716317 15.436351 108.575416
F 22.335325 15.436351 130.402398
F 22.716317 0.000000 108.575416
F 22.335325 0.000000 130.402398
F 7.185180 1.285929 104.665689
F 6.804188 1.285930 126.492671
F 7.185180 9.004103 104.665689
F 6.804188 9.004103 126.492671
F 7.185180 16.722282 104.665690
F 6.804188 16.722282 126.492671
F 16.096698 1.286361 104.820930
F 15.715707 1.286361 126.647913
F 16.096698 9.004535 104.820931
F 15.715707 9.004535 126.647913
F 16.096698 16.722714 104.820931
F 15.715707 16.722714 126.647913
F 25.007535 1.286361 104.976470
F 24.626544 1.286361 126.803452
F 25.007535 9.004535 104.976470
F 24.626544 9.004535 126.803452
F 25.007535 16.722714 104.976470
F 24.626544 16.722714 126.803452
F 7.121667 3.859519 108.303519
F 6.740676 3.859519 130.130501
F 7.121668 11.577693 108.303520
F 6.740676 11.577693 130.130501
F 7.121668 19.295872 108.303519
F 6.740676 19.295873 130.130501
F 16.033186 3.859088 108.458761
F 15.652195 3.859088 130.285743
F 16.033186 11.577262 108.458762
F 15.652195 11.577262 130.285744
F 16.033186 19.295442 108.458762
F 15.652195 19.295442 130.285743
F 24.944025 3.859087 108.614300
F 24.563033 3.859087 130.441282
F 24.944025 11.577261 108.614301
F 24.563033 11.577261 130.441283
F 24.944025 19.295441 108.614301
F 24.563033 19.295441 130.441283
F 7.169314 3.859519 105.574528
F 6.788322 3.859519 127.401510
F 7.169314 11.577693 105.574528
F 6.788322 11.577693 127.401510
F 7.169314 19.295873 105.574527
F 6.788322 19.295873 127.401509
F 16.080822 3.859087 105.730388
F 15.699830 3.859088 127.557370
F 16.080822 11.577262 105.730388
F 15.699830 11.577262 127.557370
F 16.080822 19.295441 105.730388
F 15.699830 19.295441 127.557370
F 24.991659 3.859087 105.885928
F 24.610668 3.859087 127.712910
F 24.991659 11.577261 105.885928
F 24.610667 11.577261 127.712910
F 24.991659 19.295441 105.885927
F 24.610667 19.295441 127.712910
F 7.232803 1.285930 101.936697
F 6.851811 1.285930 123.763679
F 7.232803 9.004104 101.936697
F 6.851811 9.004104 123.763679
F 7.232803 16.722282 101.936697
F 6.851811 16.722282 123.763679
F 16.144310 1.286361 102.092557
F 15.763319 1.286361 123.919540
F 16.144310 9.004535 102.092558
F 15.763319 9.004535 123.919540
F 16.144310 16.722714 102.092557
F 15.763319 16.722714 123.919539
F 25.055148 1.286361 102.248097
F 24.674157 1.286361 124.075079
F 25.055148 9.004534 102.248097
F 24.674157 9.004535 124.075079
F 25.055148 16.722714 102.248096
F 24.674157 16.722714 124.075078
F 9.397683 7.718172 105.613736
F 9.016691 7.718172 127.440718
F 9.397683 15.436348 105.613735
F 9.016691 15.436349 127.440717
F 17.991027 12.863623 123.958424
F 18.372018 12.863623 102.131442
F 18.308532 7.718174 105.769273
F 17.927541 7.718174 127.596255
F 18.308532 15.436351 105.769272
F 17.927541 15.436351 127.596255
F 18.308532 0.000000 105.769273
F 17.927541 0.000000 127.596255
F 27.219369 7.718174 105.924812
F 26.838377 7.718174 127.751795
F 27.219369 15.436350 105.924812
F 26.838377 15.436350 127.751794
F 17.991027 5.145447 123.958424
F 18.372018 5.145447 102.131442
F 9.461167 5.145450 101.975905
F 9.080176 5.145450 123.802887
F 9.461167 12.863626 101.975905
F 9.080176 12.863626 123.802887
F 9.461167 20.581805 101.975905
F 9.080176 20.581805 123.802887
F 4.810735 23.151960 112.813269
F 31.547787 23.154530 113.278243
F 13.726118 23.154530 112.967165
F 13.678481 23.154530 115.695538
F 9.270685 23.154528 112.889397
F 18.181535 23.154530 113.044934
F 27.092372 23.154530 113.200474
F 27.044737 23.154530 115.928846
F 5.064730 23.151960 98.261947
F 4.683739 23.151960 120.088929
F 31.801781 23.154530 98.726922
F 31.420790 23.154530 120.553903
F 13.980111 23.154530 98.415843
F 13.599121 23.154530 120.242825
F 13.932476 23.154530 101.144216
F 13.551484 23.154530 122.971198
F 9.524680 23.154528 98.338075
F 9.143688 23.154528 120.165057
F 18.435529 23.154530 98.493613
F 18.054538 23.154530 120.320594
F 27.346366 23.154530 98.649152
F 26.965375 23.154530 120.476134
F 4.937733 23.151960 105.537608
F 4.556742 23.151960 127.364589
F 31.674784 23.154530 106.002582
F 31.293793 23.154530 127.829564
F 13.853115 23.154530 105.691504
F 13.472123 23.154530 127.518485
F 22.763952 23.154530 105.847043
F 13.805479 23.154530 108.419876
F 13.424487 23.154530 130.246858
F 9.397683 23.154528 105.613736
F 9.016691 23.154528 127.440717
F 17.927541 23.154530 127.596255
F 27.219369 23.154530 105.924813
F 26.838377 23.154530 127.751794
F 2.227990 1.293822 133.682216
F 1.846998 1.293822 155.509197
F 28.954963 1.286361 134.156883
F 28.573971 1.286361 155.983865
F 2.227989 9.011995 133.682216
F 1.846998 9.011995 155.509197
F 28.954963 9.004535 134.156883
F 28.573971 9.004535 155.983865
F 2.227990 16.730175 133.682216
F 1.846998 16.730175 155.509198
F 28.954963 16.722714 134.156883
F 28.573971 16.722714 155.983865
F 11.133291 1.286362 133.845804
F 10.752299 1.286362 155.672786
F 11.133291 9.004536 133.845804
F 10.752299 9.004535 155.672786
F 11.133290 16.722714 133.845804
F 10.752299 16.722714 155.672786
F 20.044128 1.286361 134.001344
F 19.663137 1.286361 155.828326
F 20.044128 9.004534 134.001344
F 19.663137 9.004534 155.828326
F 20.044128 16.722714 134.001344
F 19.663137 16.722714 155.828326
F 2.164477 3.851627 137.320046
F 1.783486 3.851627 159.147028
F 28.891452 3.859087 137.794713
F 28.510460 3.859087 159.621695
F 2.164478 11.569801 137.320046
F 1.783486 11.569801 159.147028
F 28.891452 11.577261 137.794713
F 28.510460 11.577261 159.621694
F 2.164478 19.287980 137.320046
F 1.783486 19.287980 159.147028
F 28.891452 19.295441 137.794713
F 28.510460 19.295441 159.621695
F 11.069778 3.859087 137.483634
F 10.688787 3.859087 159.310616
F 11.069778 11.577261 137.483635
F 10.688787 11.577261 159.310616
F 11.069778 19.295440 137.483635
F 10.688787 19.295440 159.310617
F 19.980618 3.859088 137.639174
F 19.599626 3.859088 159.466156
F 19.980618 11.577262 137.639174
F 19.599626 11.577262 159.466157
F 19.980618 19.295441 137.639174
F 19.599626 19.295441 159.466157
F 2.211828 3.851627 134.607961
F 1.830837 3.851627 156.434943
F 28.939086 3.859087 135.066341
F 28.558095 3.859087 156.893323
F 2.211828 11.569801 134.607961
F 1.830837 11.569801 156.434942
F 28.939086 11.577261 135.066341
F 28.558095 11.577261 156.893322
F 2.211829 19.287980 134.607961
F 1.830837 19.287980 156.434942
F 28.939086 19.295441 135.066341
F 28.558095 19.295441 156.893322
F 11.117414 3.859086 134.755263
F 10.736422 3.859087 156.582245
F 11.117414 11.577261 134.755263
F 10.736422 11.577261 156.582244
F 11.117414 19.295440 134.755263
F 10.736422 19.295440 156.582244
F 20.028252 3.859088 134.910801
F 19.647261 3.859088 156.737784
F 20.028252 11.577262 134.910801
F 19.647261 11.577262 156.737783
F 20.028252 19.295441 134.910801
F 19.647261 19.295441 156.737783
F 1.894326 1.293822 152.797112
F 29.002576 1.286362 131.428510
F 28.621585 1.286362 153.255492
F 1.894326 9.011995 152.797112
F 29.002576 9.004535 131.428510
F 28.621585 9.004535 153.255492
F 1.894327 16.730175 152.797112
F 29.002576 16.722714 131.428510
F 28.621585 16.722714 153.255492
F 11.180903 1.286362 131.117431
F 10.799911 1.286362 152.944414
F 11.180903 9.004536 131.117432
F 10.799911 9.004535 152.944414
F 11.180903 16.722714 131.117432
F 10.799911 16.722714 152.944413
F 20.091741 1.286361 131.272970
F 19.710749 1.286361 153.099952
F 20.091741 9.004534 131.272970
F 19.710749 9.004534 153.099952
F 20.091741 16.722713 131.272970
F 19.710749 16.722713 153.099952
F 4.429745 7.715604 134.640251
F 4.048753 7.715604 156.467233
F 31.166796 7.718174 135.105225
F 30.785804 7.718174 156.932208
F 4.429745 15.433781 134.640251
F 4.048753 15.433781 156.467232
F 31.166796 15.436351 135.105225
F 30.785804 15.436351 156.932207
F 26.409752 15.436351 152.307149
F 26.409752 7.718174 152.307149
F 17.498914 15.436351 152.151610
F 17.498914 7.718174 152.151610
F 13.345126 7.718174 134.794147
F 12.964135 7.718174 156.621129
F 13.345126 15.436351 134.794146
F 12.964135 15.436351 156.621129
F 8.588064 23.154528 151.996069
F 8.588064 15.436349 151.996069
F 22.255963 7.718174 134.949686
F 21.874972 7.718174 156.776668
F 22.255963 15.436351 134.949686
F 21.874972 15.436351 156.776667
F 22.255963 0.000000 134.949686
F 21.874972 0.000000 156.776668
F 4.493230 5.148018 131.002421
F 4.112238 5.148018 152.829402
F 31.230281 5.145448 131.467395
F 30.849290 5.145448 153.294377
F 4.493230 12.866194 131.002420
F 4.112238 12.866194 152.829402
F 31.230281 12.863624 131.467395
F 30.849290 12.863624 153.294376
F 4.493230 20.584373 131.002420
F 4.112238 20.584373 152.829402
F 31.230281 20.581803 131.467395
F 30.849290 20.581803 153.294377
F 13.408611 5.145448 131.156316
F 13.027619 5.145448 152.983298
F 13.408611 12.863624 131.156316
F 13.027619 12.863624 152.983298
F 13.408610 20.581803 131.156316
F 13.027619 20.581803 152.983298
F 22.319450 5.145447 131.311855
F 21.938459 5.145448 153.138837
F 22.319450 12.863623 131.311855
F 21.938459 12.863623 153.138837
F 22.319450 20.581803 131.311855
F 21.938459 20.581803 153.138837
F 4.445677 5.148018 133.727349
F 4.064686 5.148018 155.554331
F 31.182668 5.145448 134.195767
F 30.801677 5.145448 156.022749
F 4.445677 12.866194 133.727350
F 4.064686 12.866194 155.554331
F 31.182668 12.863624 134.195768
F 30.801677 12.863624 156.022749
F 4.445677 20.584373 133.727350
F 4.064686 20.584373 155.554331
F 31.182668 20.581804 134.195768
F 30.801677 20.581804 156.022749
F 13.360999 5.145448 133.884689
F 12.980007 5.145448 155.711671
F 13.360999 12.863624 133.884689
F 12.980007 12.863624 155.711672
F 13.360999 20.581803 133.884689
F 12.980007 20.581803 155.711672
F 22.271836 5.145447 134.040229
F 21.890845 5.145447 155.867210
F 22.271836 12.863624 134.040229
F 21.890845 12.863624 155.867211
F 22.271836 20.581803 134.040229
F 21.890845 20.581803 155.867211
F 4.382169 7.715604 137.365179
F 4.001178 7.715604 159.192161
F 31.119161 7.718173 137.833597
F 30.738169 7.718174 159.660580
F 4.382169 15.433781 137.365180
F 4.001178 15.433781 159.192162
F 31.119160 15.436351 137.833598
F 30.738169 15.436351 159.660580
F 8.588064 7.718172 151.996068
F 26.473259 20.581803 148.669318
F 4.382169 23.151960 137.365180
F 4.001178 23.151960 159.192162
F 26.473259 12.863624 148.669319
F 26.473259 5.145448 148.669318
F 31.119160 23.154529 137.833598
F 30.738169 23.154529 159.660580
F 13.297490 7.718174 137.522519
F 12.916499 7.718174 159.349502
F 13.297490 15.436351 137.522520
F 12.916499 15.436351 159.349502
F 17.562423 20.581803 148.513780
F 17.562423 12.863624 148.513780
F 22.208328 7.718174 137.678059
F 21.827337 7.718174 159.505041
F 22.208328 15.436351 137.678059
F 21.827337 15.436351 159.505041
F 22.208328 0.000000 137.678059
F 21.827337 0.000000 159.505041
F 6.677191 1.285930 133.768333
F 6.296200 1.285930 155.595315
F 33.410378 1.286361 134.234653
F 33.029387 1.286361 156.061634
F 6.677191 9.004103 133.768333
F 6.296200 9.004103 155.595315
F 33.410378 9.004535 134.234653
F 33.029387 9.004535 156.061634
F 6.677191 16.722282 133.768333
F 6.296200 16.722282 155.595315
F 33.410378 16.722714 134.234653
F 33.029387 16.722714 156.061634
F 15.588710 1.286361 133.923574
F 15.207718 1.286361 155.750556
F 15.588710 9.004535 133.923574
F 15.207718 9.004535 155.750556
F 15.588710 16.722714 133.923574
F 15.207718 16.722714 155.750557
F 24.499546 1.286361 134.079114
F 24.118556 1.286361 155.906095
F 24.499546 9.004535 134.079113
F 24.118555 9.004535 155.906095
F 24.499546 16.722714 134.079114
F 24.118556 16.722714 155.906096
F 6.613679 3.859519 137.406162
F 6.232687 3.859519 159.233145
F 33.346866 3.859087 137.872482
F 32.965874 3.859087 159.699464
F 6.613679 11.577694 137.406162
F 6.232687 11.577693 159.233145
F 33.346866 11.577261 137.872482
F 32.965875 11.577261 159.699464
F 6.613679 19.295873 137.406162
F 6.232687 19.295873 159.233145
F 33.346866 19.295440 137.872482
F 32.965874 19.295440 159.699465
F 15.525198 3.859088 137.561405
F 15.144206 3.859088 159.388386
F 15.525198 11.577262 137.561405
F 15.144206 11.577262 159.388386
F 15.525198 19.295442 137.561405
F 15.144206 19.295441 159.388386
F 24.436036 3.859087 137.716944
F 24.055045 3.859087 159.543926
F 24.436036 11.577261 137.716944
F 24.055045 11.577261 159.543926
F 24.436036 19.295441 137.716944
F 24.055045 19.295441 159.543926
F 6.661325 3.859519 134.677171
F 6.280334 3.859519 156.504154
F 33.394501 3.859087 135.144110
F 33.013509 3.859087 156.971092
F 6.661325 11.577693 134.677171
F 6.280334 11.577693 156.504153
F 33.394501 11.577261 135.144110
F 33.013509 11.577261 156.971092
F 6.661325 19.295873 134.677171
F 6.280334 19.295873 156.504153
F 33.394501 19.295441 135.144110
F 33.013509 19.295441 156.971092
F 15.572833 3.859087 134.833032
F 15.191841 3.859087 156.660014
F 15.572833 11.577262 134.833031
F 15.191842 11.577262 156.660013
F 15.572833 19.295441 134.833031
F 15.191842 19.295441 156.660013
F 24.483670 3.859087 134.988571
F 24.102679 3.859087 156.815553
F 24.483670 11.577261 134.988571
F 24.102679 11.577261 156.815553
F 24.483670 19.295441 134.988571
F 24.102679 19.295441 156.815553
F 6.724814 1.285930 131.039341
F 6.343823 1.285930 152.866323
F 33.076999 1.286362 153.333262
F 6.724814 9.004104 131.039341
F 6.343823 9.004104 152.866323
F 33.076999 9.004536 153.333262
F 6.724814 16.722282 131.039340
F 6.343823 16.722282 152.866322
F 33.076999 16.722714 153.333261
F 15.636321 1.286361 131.195201
F 15.255330 1.286361 153.022183
F 15.636321 9.004535 131.195201
F 15.255330 9.004535 153.022183
F 15.636322 16.722714 131.195200
F 15.255331 16.722714 153.022183
F 24.547160 1.286361 131.350741
F 24.166169 1.286361 153.177722
F 24.547160 9.004534 131.350740
F 24.166169 9.004534 153.177722
F 24.547160 16.722714 131.350740
F 24.166169 16.722714 153.177722
F 8.889694 7.718172 134.716379
F 8.508702 7.718172 156.543361
F 8.889694 15.436349 134.716379
F 8.508702 15.436349 156.543361
F 17.562423 5.145447 148.513780
F 8.651572 20.581806 148.358238
F 17.800544 7.718174 134.871917
F 17.419553 7.718174 156.698898
F 17.800544 15.436351 134.871916
F 17.419553 15.436351 156.698898
F 17.800544 0.000000 134.871917
F 17.419553 0.000000 156.698898
F 26.711380 7.718174 135.027456
F 26.330389 7.718174 156.854438
F 26.711380 15.436351 135.027455
F 26.330389 15.436350 156.854438
F 8.651572 12.863626 148.358238
F 8.651572 5.145450 148.358238
F 8.953178 5.145450 131.078549
F 8.572187 5.145450 152.905530
F 8.953178 12.863626 131.078548
F 8.572187 12.863626 152.905530
F 8.953178 20.581805 131.078548
F 8.572187 20.581805 152.905530
F 17.864030 5.145447 131.234085
F 17.483038 5.145447 153.061067
F 17.864030 12.863623 131.234085
F 17.483038 12.863623 153.061067
F 17.864030 20.581803 131.234085
F 17.483038 20.581803 153.061068
F 26.774867 5.145448 131.389625
F 26.393875 5.145448 153.216607
F 26.774867 12.863624 131.389625
F 26.393875 12.863624 153.216607
F 26.774867 20.581804 131.389625
F 26.393875 20.581804 153.216607
F 8.905567 5.145450 133.806917
F 8.524575 5.145450 155.633899
F 8.905567 12.863626 133.806918
F 8.524575 12.863626 155.633900
F 8.905567 20.581806 133.806918
F 8.524575 20.581806 155.633900
F 17.816417 5.145447 133.962459
F 17.435426 5.145447 155.789441
F 17.816417 12.863624 133.962459
F 17.435426 12.863624 155.789441
F 17.816417 20.581803 133.962459
F 17.435426 20.581803 155.789441
F 26.727253 5.145448 134.117998
F 26.346262 5.145448 155.944980
F 26.727253 12.863624 134.117998
F 26.346262 12.863624 155.944980
F 26.727253 20.581803 134.117998
F 26.346262 20.581803 155.944980
F 8.842058 7.718171 137.444748
F 8.461067 7.718172 159.271730
F 8.842058 15.436349 137.444748
F 8.461067 15.436349 159.271730
F 26.520873 20.581804 145.940946
F 26.520873 12.863624 145.940945
F 8.842058 23.154528 137.444748
F 8.461067 23.154527 159.271730
F 17.752908 7.718174 137.600290
F 17.371917 7.718174 159.427271
F 17.752908 15.436351 137.600290
F 17.371917 15.436351 159.427272
F 17.752908 0.000000 137.600290
F 17.371917 0.000000 159.427271
F 26.663746 7.718174 137.755828
F 26.282755 7.718174 159.582810
F 26.663746 15.436350 137.755828
F 26.282755 15.436351 159.582811
F 26.520873 5.145448 145.940946
F 17.610035 20.581803 145.785406
F 2.100992 1.293822 140.957876
F 1.720001 1.293822 162.784858
F 28.827966 1.286362 141.432543
F 28.446974 1.286362 163.259525
F 2.100992 9.011996 140.957876
F 1.720001 9.011995 162.784858
F 28.827966 9.004535 141.432543
F 28.446974 9.004535 163.259525
F 2.100992 16.730175 140.957876
F 1.720001 16.730175 162.784858
F 28.827966 16.722714 141.432544
F 28.446974 16.722714 163.259526
F 11.006294 1.286362 141.121464
F 10.625302 1.286362 162.948447
F 11.006293 9.004536 141.121464
F 10.625302 9.004536 162.948447
F 11.006293 16.722714 141.121465
F 10.625302 16.722714 162.948447
F 19.917131 1.286361 141.277004
F 19.536139 1.286361 163.103986
F 19.917131 9.004534 141.277005
F 19.536139 9.004534 163.103986
F 19.917131 16.722714 141.277005
F 19.536139 16.722714 163.103986
F 2.037480 3.851627 144.595706
F 28.764455 3.859087 145.070373
F 2.037480 11.569801 144.595706
F 28.764455 11.577261 145.070373
F 2.037480 19.287980 144.595706
F 28.764455 19.295441 145.070373
F 10.942781 3.859086 144.759293
F 10.942781 11.577261 144.759294
F 10.942781 19.295440 144.759294
F 19.853620 3.859088 144.914834
F 19.853620 11.577262 144.914834
F 19.853620 19.295441 144.914834
F 2.084831 3.851627 141.883621
F 1.703840 3.851627 163.710602
F 28.812089 3.859087 142.342001
F 2.084831 11.569801 141.883620
F 1.703840 11.569801 163.710602
F 28.812089 11.577261 142.342001
F 2.084831 19.287980 141.883620
F 1.703840 19.287980 163.710602
F 28.812089 19.295441 142.342001
F 10.990417 3.859086 142.030922
F 10.990417 11.577261 142.030922
F 10.990416 19.295440 142.030922
F 19.901255 3.859088 142.186461
F 19.901255 11.577262 142.186461
F 19.901255 19.295441 142.186461
F 2.148320 1.293822 138.245790
F 1.767329 1.293822 160.072773
F 28.875579 1.286362 138.704171
F 28.494587 1.286362 160.531153
F 2.148320 9.011995 138.245790
F 1.767329 9.011995 160.072772
F 28.875579 9.004535 138.704171
F 28.494587 9.004535 160.531153
F 2.148321 16.730175 138.245791
F 1.767329 16.730174 160.072772
F 28.875579 16.722714 138.704171
F 28.494587 16.722714 160.531152
F 11.053906 1.286362 138.393092
F 10.672914 1.286362 160.220075
F 11.053906 9.004536 138.393092
F 10.672914 9.004535 160.220075
F 11.053906 16.722714 138.393092
F 10.672914 16.722714 160.220074
F 19.964744 1.286361 138.548631
F 19.583752 1.286361 160.375613
F 19.964744 9.004534 138.548631
F 19.583752 9.004534 160.375613
F 19.964744 16.722713 138.548631
F 19.583752 16.722713 160.375612
F 4.302747 7.715604 141.915911
F 31.039799 7.718174 142.380886
F 4.302747 15.433781 141.915910
F 31.039799 15.436351 142.380885
F 17.610035 12.863623 145.785406
F 17.610035 5.145447 145.785406
F 13.218129 7.718174 142.069807
F 13.218129 15.436351 142.069806
F 8.699184 20.581805 145.629869
F 22.128966 7.718174 142.225346
F 22.128966 15.436351 142.225346
F 22.128966 0.000000 142.225346
F 4.366233 5.148018 138.278081
F 3.985241 5.148018 160.105063
F 31.103284 5.145448 138.743056
F 30.722293 5.145448 160.570038
F 4.366233 12.866194 138.278081
F 3.985241 12.866194 160.105062
F 31.103284 12.863624 138.743055
F 30.722293 12.863624 160.570037
F 4.366233 20.584373 138.278080
F 3.985241 20.584373 160.105063
F 31.103284 20.581803 138.743055
F 30.722293 20.581803 160.570037
F 13.281614 5.145448 138.431977
F 12.900622 5.145448 160.258959
F 13.281614 12.863624 138.431976
F 12.900622 12.863624 160.258959
F 13.281613 20.581803 138.431977
F 12.900622 20.581803 160.258958
F 22.192453 5.145447 138.587516
F 21.811461 5.145448 160.414498
F 22.192453 12.863623 138.587516
F 21.811461 12.863623 160.414498
F 22.192453 20.581803 138.587516
F 21.811461 20.581803 160.414498
F 4.318680 5.148018 141.003010
F 3.937689 5.148018 162.829992
F 31.055671 5.145448 141.471428
F 30.674680 5.145448 163.298410
F 4.318680 12.866194 141.003010
F 3.937689 12.866194 162.829992
F 31.055671 12.863624 141.471428
F 30.674680 12.863624 163.298410
F 4.318680 20.584373 141.003010
F 3.937689 20.584373 162.829992
F 31.055671 20.581804 141.471428
F 30.674680 20.581804 163.298410
F 13.234002 5.145448 141.160350
F 12.853010 5.145448 162.987332
F 13.234002 12.863623 141.160350
F 12.853010 12.863624 162.987332
F 13.234002 20.581803 141.160350
F 12.853010 20.581803 162.987332
F 22.144839 5.145447 141.315889
F 21.763848 5.145447 163.142871
F 22.144839 12.863624 141.315890
F 21.763848 12.863624 163.142871
F 22.144839 20.581803 141.315889
F 21.763848 20.581803 163.142871
F 4.255172 7.715604 144.640840
F 30.992164 7.718174 145.109258
F 4.255172 15.433781 144.640840
F 30.992163 15.436351 145.109258
F 8.699184 12.863626 145.629868
F 4.255172 23.151960 144.640839
F 8.699184 5.145450 145.629869
F 30.992163 23.154529 145.109258
F 13.170493 7.718174 144.798179
F 13.170493 15.436351 144.798179
F 26.457386 15.436350 149.578776
F 22.081331 7.718174 144.953719
F 22.081331 15.436351 144.953719
F 22.081331 0.000000 144.953719
F 6.550194 1.285929 141.043993
F 6.169202 1.285930 162.870975
F 33.283381 1.286362 141.510312
F 32.902389 1.286361 163.337295
F 6.550194 9.004103 141.043993
F 6.169202 9.004103 162.870975
F 33.283381 9.004535 141.510312
F 32.902389 9.004535 163.337295
F 6.550194 16.722282 141.043994
F 6.169202 16.722282 162.870975
F 33.283381 16.722714 141.510313
F 32.902390 16.722714 163.337295
F 15.461712 1.286361 141.199235
F 15.080721 1.286361 163.026217
F 15.461712 9.004535 141.199234
F 15.080721 9.004535 163.026217
F 15.461712 16.722714 141.199235
F 15.080721 16.722714 163.026217
F 24.372549 1.286361 141.354774
F 23.991558 1.286361 163.181756
F 24.372549 9.004535 141.354773
F 23.991558 9.004535 163.181756
F 24.372549 16.722714 141.354774
F 23.991558 16.722714 163.181756
F 6.486682 3.859519 144.681822
F 33.219868 3.859087 145.148142
F 6.486682 11.577693 144.681822
F 33.219869 11.577261 145.148142
F 6.486682 19.295873 144.681823
F 33.219869 19.295441 145.148143
F 15.398200 3.859088 144.837065
F 15.398200 11.577262 144.837065
F 15.398200 19.295442 144.837065
F 24.309039 3.859087 144.992603
F 24.309039 11.577261 144.992604
F 24.309039 19.295441 144.992604
F 6.534328 3.859519 141.952831
F 33.267504 3.859087 142.419770
F 6.534328 11.577693 141.952831
F 33.267504 11.577261 142.419770
F 6.534328 19.295873 141.952831
F 33.267504 19.295441 142.419770
F 15.445836 3.859087 142.108692
F 15.445836 11.577262 142.108692
F 15.445836 19.295441 142.108692
F 24.356673 3.859087 142.264231
F 24.356673 11.577261 142.264231
F 24.356673 19.295441 142.264230
F 6.597817 1.285930 138.315001
F 6.216826 1.285930 160.141983
F 33.330993 1.286362 138.781940
F 32.950002 1.286362 160.608922
F 6.597817 9.004104 138.315001
F 6.216826 9.004104 160.141983
F 33.330993 9.004536 138.781940
F 32.950002 9.004536 160.608922
F 6.597817 16.722282 138.315001
F 6.216826 16.722282 160.141983
F 33.330993 16.722714 138.781940
F 32.950002 16.722714 160.608922
F 15.509324 1.286361 138.470862
F 15.128333 1.286361 160.297844
F 15.509324 9.004535 138.470862
F 15.128333 9.004535 160.297844
F 15.509324 16.722714 138.470861
F 15.128333 16.722714 160.297843
F 24.420163 1.286361 138.626401
F 24.039171 1.286361 160.453383
F 24.420163 9.004534 138.626401
F 24.039171 9.004534 160.453383
F 24.420163 16.722714 138.626400
F 24.039171 16.722714 160.453382
F 8.762697 7.718172 141.992039
F 8.762697 15.436349 141.992039
F 26.457386 7.718174 149.578777
F 17.673547 7.718174 142.147577
F 17.673547 15.436351 142.147576
F 17.673547 0.000000 142.147577
F 26.584383 7.718174 142.303115
F 26.584383 15.436351 142.303115
F 17.546550 0.000000 149.423237
F 8.826181 5.145450 138.354209
F 8.445190 5.145450 160.181191
F 8.826181 12.863626 138.354209
F 8.445190 12.863626 160.181191
F 8.826181 20.581805 138.354209
F 8.445190 20.581805 160.181191
F 17.737033 5.145447 138.509746
F 17.356041 5.145447 160.336728
F 17.737033 12.863623 138.509746
F 17.356041 12.863623 160.336728
F 17.737033 20.581803 138.509746
F 17.356041 20.581803 160.336728
F 26.647870 5.145448 138.665286
F 26.266878 5.145448 160.492268
F 26.647870 12.863624 138.665286
F 26.266878 12.863624 160.492267
F 26.647870 20.581804 138.665286
F 26.266878 20.581804 160.492268
F 8.778569 5.145450 141.082578
F 8.397578 5.145450 162.909560
F 8.778569 12.863626 141.082578
F 8.397578 12.863626 162.909560
F 8.778569 20.581806 141.082578
F 8.397578 20.581806 162.909560
F 17.689420 5.145447 141.238119
F 17.308429 5.145447 163.065101
F 17.689420 12.863624 141.238120
F 17.308429 12.863624 163.065102
F 17.689420 20.581803 141.238119
F 17.308428 20.581803 163.065102
F 26.600256 5.145448 141.393659
F 26.219264 5.145448 163.220640
F 26.600256 12.863624 141.393659
F 26.219264 12.863624 163.220640
F 26.600256 20.581803 141.393659
F 26.219264 20.581803 163.220640
F 8.715061 7.718172 144.720408
F 8.715061 15.436349 144.720408
F 17.546550 15.436351 149.423236
F 8.715061 23.154528 144.720408
F 17.625911 7.718174 144.875949
F 17.625911 15.436351 144.875950
F 17.546549 7.718174 149.423237
F 26.536749 7.718174 145.031488
F 26.536749 15.436351 145.031488
F 8.635700 15.436349 149.267699
F 1.973995 1.293822 148.233536
F 28.700968 1.286361 148.708203
F 1.973995 9.011996 148.233536
F 28.700968 9.004535 148.708203
F 1.973995 16.730175 148.233536
F 28.700968 16.722714 148.708203
F 10.879297 1.286362 148.397125
F 10.879297 9.004536 148.397125
F 10.879297 16.722714 148.397125
F 19.790134 1.286361 148.552665
F 19.790134 9.004534 148.552665
F 19.790134 16.722714 148.552665
F 1.910483 3.851627 151.871367
F 28.637457 3.859087 152.346034
F 1.910483 11.569801 151.871367
F 28.637457 11.577261 152.346034
F 1.910483 19.287980 151.871367
F 28.637457 19.295441 152.346034
F 10.815784 3.859086 152.034955
F 10.815784 11.577261 152.034955
F 10.815784 19.295440 152.034955
F 19.726623 3.859088 152.190495
F 19.726623 11.577262 152.190496
F 19.726623 19.295442 152.190495
F 1.957834 3.851626 149.159282
F 28.685092 3.859087 149.617661
F 1.957835 11.569800 149.159282
F 28.685092 11.577261 149.617661
F 1.957835 19.287980 149.159281
F 28.685092 19.295441 149.617661
F 10.863419 3.859087 149.306583
F 10.863419 11.577261 149.306583
F 10.863419 19.295440 149.306583
F 19.774258 3.859087 149.462122
F 19.774258 11.577262 149.462122
F 19.774258 19.295441 149.462122
F 2.021323 1.293822 145.521450
F 28.748582 1.286362 145.979830
F 2.021323 9.011995 145.521450
F 28.748582 9.004535 145.979830
F 2.021324 16.730175 145.521450
F 28.748582 16.722714 145.979830
F 10.926908 1.286362 145.668753
F 10.926908 9.004536 145.668753
F 10.926908 16.722714 145.668752
F 19.837747 1.286361 145.824291
F 19.837747 9.004535 145.824291
F 19.837746 16.722713 145.824291
F 4.175750 7.715604 149.191571
F 30.912801 7.718174 149.656546
F 4.175750 15.433781 149.191571
F 30.912801 15.436351 149.656546
F 8.635700 7.718172 149.267700
F 24.293166 16.722714 145.902061
F 13.091132 7.718174 149.345468
F 13.091132 15.436351 149.345468
F 24.293166 9.004534 145.902061
F 22.001969 7.718174 149.501006
F 22.001969 15.436351 149.501006
F 22.001969 0.000000 149.501006
F 4.239235 5.148018 145.553741
F 30.976287 5.145448 146.018716
F 4.239235 12.866194 145.553740
F 30.976287 12.863624 146.018715
F 4.239235 20.584373 145.553740
F 30.976287 20.581803 146.018715
F 13.154616 5.145448 145.707637
F 13.154616 12.863624 145.707637
F 13.154616 20.581803 145.707637
F 22.065456 5.145447 145.863176
F 22.065455 12.863623 145.863175
F 22.065456 20.581803 145.863175
F 4.191683 5.148018 148.278670
F 30.928674 5.145448 148.747088
F 4.191683 12.866194 148.278670
F 30.928674 12.863624 148.747088
F 4.191683 20.584373 148.278670
F 30.928674 20.581804 148.747088
F 13.107004 5.145448 148.436010
F 13.107004 12.863624 148.436010
F 13.107005 20.581803 148.436010
F 22.017842 5.145447 148.591549
F 22.017841 12.863624 148.591549
F 22.017841 20.581803 148.591549
F 4.128175 7.715604 151.916500
F 30.865166 7.718173 152.384918
F 4.128175 15.433781 151.916500
F 30.865166 15.436351 152.384918
F 24.293166 1.286361 145.902061
F 4.128175 23.151960 151.916500
F 15.382327 16.722714 145.746521
F 30.865166 23.154529 152.384918
F 13.043496 7.718174 152.073841
F 13.043496 15.436351 152.073841
F 15.382327 9.004535 145.746521
F 21.954334 7.718174 152.229380
F 21.954334 15.436351 152.229380
F 21.954334 0.000000 152.229380
F 6.423197 1.285930 148.319653
F 33.156384 1.286361 148.785973
F 6.423197 9.004103 148.319653
F 33.156384 9.004535 148.785973
F 6.423197 16.722282 148.319653
F 33.156384 16.722714 148.785973
F 15.334715 1.286361 148.474895
F 15.334715 9.004535 148.474895
F 15.334715 16.722714 148.474895
F 24.245553 1.286361 148.630434
F 24.245552 9.004535 148.630434
F 24.245552 16.722714 148.630435
F 6.359685 3.859519 151.957483
F 33.092871 3.859087 152.423803
F 6.359685 11.577693 151.957483
F 33.092872 11.577261 152.423803
F 6.359685 19.295873 151.957484
F 33.092872 19.295441 152.423804
F 15.271203 3.859088 152.112725
F 15.271203 11.577262 152.112725
F 15.271203 19.295441 152.112726
F 24.182042 3.859087 152.268264
F 24.182042 11.577261 152.268264
F 24.182042 19.295441 152.268264
F 6.407331 3.859519 149.228492
F 33.140507 3.859087 149.695431
F 6.407331 11.577693 149.228492
F 33.140506 11.577261 149.695431
F 6.407331 19.295873 149.228492
F 33.140506 19.295441 149.695431
F 15.318839 3.859087 149.384352
F 15.318839 11.577262 149.384352
F 15.318839 19.295441 149.384352
F 24.229676 3.859087 149.539892
F 24.229676 11.577261 149.539891
F 24.229676 19.295441 149.539891
F 6.470820 1.285930 145.590661
F 33.203996 1.286362 146.057601
F 6.470820 9.004104 145.590661
F 33.203996 9.004536 146.057600
F 6.470820 16.722282 145.590661
F 33.203996 16.722714 146.057600
F 15.382327 1.286361 145.746521
F 4.429745 23.151960 134.640251
F 4.048753 23.151960 156.467233
F 31.166796 23.154530 135.105226
F 30.785804 23.154530 156.932208
F 13.345126 23.154530 134.794147
F 12.964135 23.154530 156.621129
F 22.255963 23.154530 134.949686
F 21.874972 23.154530 156.776668
F 13.297490 23.154530 137.522519
F 12.916499 23.154530 159.349502
F 8.889694 23.154528 134.716379
F 8.508702 23.154528 156.543361
F 17.800544 23.154530 134.871917
F 17.419552 23.154530 156.698898
F 26.711380 23.154530 135.027456
F 26.330389 23.154530 156.854438
F 4.302747 23.151960 141.915910
F 31.039799 23.154530 142.380885
F 13.218129 23.154530 142.069807
F 22.128966 23.154530 142.225346
F 13.170493 23.154530 144.798179
F 8.762697 23.154528 141.992039
F 17.673547 23.154530 142.147577
F 26.584383 23.154530 142.303115
F 4.175750 23.151960 149.191571
F 30.912801 23.154530 149.656546
F 13.091132 23.154530 149.345468
F 22.001969 23.154530 149.501006
F 13.043496 23.154530 152.073841
F 8.635700 23.154528 149.267700
F 26.457386 23.154530 149.578776
F 1.466007 1.293822 177.336180
F 28.192980 1.286361 177.810847
F 1.466007 9.011996 177.336180
F 28.192980 9.004535 177.810847
F 1.466007 16.730175 177.336180
F 28.192980 16.722714 177.810847
F 10.371308 1.286362 177.499768
F 10.371308 9.004536 177.499768
F 10.371308 16.722714 177.499769
F 19.282145 1.286361 177.655308
F 19.282145 9.004535 177.655308
F 19.282145 16.722714 177.655308
F 1.402495 3.851627 180.974010
F 28.129469 3.859087 181.448677
F 1.402495 11.569801 180.974010
F 28.129469 11.577261 181.448677
F 1.402495 19.287980 180.974010
F 28.129469 19.295441 181.448677
F 10.307795 3.859086 181.137598
F 10.307795 11.577261 181.137598
F 10.307795 19.295440 181.137598
F 19.218635 3.859088 181.293138
F 19.218635 11.577262 181.293138
F 19.218635 19.295441 181.293138
F 1.449845 3.851627 178.261925
F 28.177103 3.859087 178.720305
F 1.449846 11.569800 178.261925
F 28.177104 11.577261 178.720305
F 1.449846 19.287980 178.261924
F 28.177104 19.295441 178.720304
F 10.355431 3.859087 178.409227
F 10.355431 11.577261 178.409226
F 10.355431 19.295440 178.409226
F 19.266269 3.859088 178.564765
F 19.266269 11.577262 178.564765
F 19.266269 19.295441 178.564765
F 1.513335 1.293822 174.624094
F 1.132344 1.293822 196.451076
F 28.240593 1.286362 175.082474
F 1.513335 9.011995 174.624094
F 1.132344 9.011995 196.451076
F 28.240593 9.004535 175.082474
F 1.513335 16.730175 174.624094
F 1.132344 16.730175 196.451076
F 28.240593 16.722714 175.082474
F 10.418920 1.286362 174.771396
F 10.418920 9.004536 174.771396
F 10.418920 16.722714 174.771396
F 19.329758 1.286361 174.926934
F 19.329758 9.004535 174.926934
F 19.329758 16.722713 174.926934
F 3.667762 7.715604 178.294215
F 30.404813 7.718174 178.759189
F 3.667762 15.433781 178.294214
F 30.404813 15.436351 178.759189
F 25.647769 15.436351 195.961113
F 26.028760 15.436350 174.134131
F 12.583143 7.718174 178.448111
F 12.583143 15.436351 178.448111
F 25.647769 7.718174 195.961113
F 21.493980 7.718174 178.603650
F 21.493980 15.436351 178.603650
F 21.493980 0.000000 178.603650
F 3.731247 5.148018 174.656384
F 30.468298 5.145448 175.121359
F 3.731247 12.866194 174.656384
F 30.468299 12.863624 175.121359
F 3.731247 20.584373 174.656384
F 30.468299 20.581803 175.121359
F 12.646628 5.145448 174.810280
F 12.646628 12.863624 174.810280
F 12.646628 20.581803 174.810280
F 21.557467 5.145447 174.965819
F 21.557467 12.863623 174.965819
F 21.557467 20.581803 174.965819
F 3.683694 5.148018 177.381314
F 30.420686 5.145448 177.849732
F 3.683694 12.866194 177.381314
F 30.420686 12.863624 177.849732
F 3.683694 20.584373 177.381313
F 30.420686 20.581804 177.849732
F 12.599016 5.145448 177.538653
F 12.599016 12.863624 177.538653
F 12.599016 20.581803 177.538653
F 21.509853 5.145447 177.694192
F 21.509853 12.863624 177.694193
F 21.509853 20.581803 177.694193
F 3.620187 7.715604 181.019143
F 30.357178 7.718173 181.487561
F 3.620186 15.433781 181.019144
F 30.357178 15.436351 181.487561
F 26.028760 7.718174 174.134131
F 3.620186 23.151960 181.019143
F 16.736931 0.000000 195.805574
F 30.357178 23.154529 181.487561
F 12.535507 7.718174 181.176484
F 12.535508 15.436351 181.176484
F 17.117923 0.000000 173.978592
F 21.446345 7.718174 181.332023
F 21.446346 15.436351 181.332024
F 21.446345 0.000000 181.332023
F 5.915208 1.285930 177.422296
F 32.648395 1.286362 177.888616
F 5.915208 9.004103 177.422296
F 32.648395 9.004535 177.888616
F 5.915208 16.722282 177.422297
F 32.648395 16.722714 177.888617
F 14.826727 1.286361 177.577538
F 14.826727 9.004535 177.577538
F 14.826727 16.722714 177.577538
F 23.737564 1.286361 177.733077
F 23.737564 9.004535 177.733077
F 23.737564 16.722714 177.733078
F 5.851696 3.859519 181.060126
F 32.584883 3.859087 181.526446
F 5.851696 11.577693 181.060127
F 32.584883 11.577261 181.526447
F 5.851696 19.295872 181.060126
F 32.584883 19.295440 181.526446
F 14.763215 3.859088 181.215368
F 14.763215 11.577262 181.215369
F 14.763215 19.295442 181.215369
F 23.674053 3.859087 181.370907
F 23.674053 11.577261 181.370907
F 23.674053 19.295441 181.370908
F 5.899342 3.859519 178.331135
F 32.632518 3.859087 178.798074
F 5.899342 11.577693 178.331135
F 32.632518 11.577261 178.798074
F 5.899342 19.295873 178.331135
F 32.632518 19.295441 178.798074
F 14.810850 3.859087 178.486996
F 14.810850 11.577262 178.486996
F 14.810850 19.295441 178.486996
F 23.721688 3.859087 178.642535
F 23.721687 11.577261 178.642535
F 23.721688 19.295441 178.642535
F 5.962831 1.285930 174.693305
F 32.696008 1.286362 175.160244
F 5.962831 9.004104 174.693304
F 32.696008 9.004536 175.160243
F 5.962831 16.722282 174.693305
F 32.696008 16.722714 175.160244
F 14.874339 1.286361 174.849165
F 14.874339 9.004535 174.849165
F 14.874339 16.722714 174.849164
F 23.785177 1.286361 175.004704
F 23.785177 9.004534 175.004704
F 23.785177 16.722714 175.004704
F 8.127711 7.718172 178.370343
F 8.127711 15.436349 178.370343
F 16.736931 15.436351 195.805574
F 17.038561 7.718174 178.525880
F 17.038561 15.436351 178.525880
F 17.038561 0.000000 178.525880
F 25.949397 7.718174 178.681420
F 25.949397 15.436351 178.681419
F 17.117923 15.436351 173.978593
F 8.191196 5.145450 174.732512
F 8.191196 12.863626 174.732512
F 8.191196 20.581805 174.732512
F 17.102047 5.145447 174.888050
F 17.102047 12.863623 174.888049
F 17.102047 20.581803 174.888049
F 26.012884 5.145448 175.043589
F 26.012884 12.863624 175.043589
F 26.012884 20.581804 175.043589
F 8.143584 5.145450 177.460881
F 8.143584 12.863626 177.460882
F 8.143584 20.581806 177.460881
F 17.054434 5.145447 177.616423
F 17.054434 12.863624 177.616423
F 17.054434 20.581803 177.616423
F 25.965270 5.145448 177.771962
F 25.965270 12.863624 177.771962
F 25.965270 20.581803 177.771962
F 8.080075 7.718172 181.098712
F 8.080075 15.436349 181.098712
F 16.736931 7.718174 195.805574
F 8.080075 23.154528 181.098712
F 16.990926 7.718174 181.254253
F 16.990925 15.436351 181.254254
F 17.117923 7.718174 173.978592
F 25.901763 7.718174 181.409792
F 25.901763 15.436350 181.409792
F 7.826081 23.154527 195.650032
F 1.339010 1.293822 184.611840
F 28.065983 1.286361 185.086507
F 1.339010 9.011995 184.611840
F 28.065983 9.004535 185.086507
F 1.339010 16.730175 184.611840
F 28.065983 16.722714 185.086507
F 10.244311 1.286362 184.775429
F 10.244311 9.004536 184.775428
F 10.244311 16.722714 184.775429
F 19.155148 1.286361 184.930968
F 19.155148 9.004535 184.930968
F 19.155148 16.722714 184.930969
F 1.656489 3.851627 166.422687
F 1.275498 3.851627 188.249670
F 28.383463 3.859087 166.897354
F 28.002472 3.859087 188.724336
F 1.656489 11.569801 166.422688
F 1.275498 11.569801 188.249670
F 28.383463 11.577261 166.897355
F 28.002472 11.577261 188.724337
F 1.656489 19.287980 166.422688
F 1.275498 19.287980 188.249670
F 28.383463 19.295440 166.897355
F 28.002472 19.295441 188.724337
F 10.561790 3.859087 166.586276
F 10.180798 3.859086 188.413258
F 10.561790 11.577261 166.586277
F 10.180798 11.577261 188.413258
F 10.561790 19.295440 166.586276
F 10.180798 19.295440 188.413259
F 19.472629 3.859088 166.741816
F 19.091637 3.859088 188.568798
F 19.472629 11.577262 166.741816
F 19.091638 11.577262 188.568798
F 19.472629 19.295441 166.741816
F 19.091638 19.295441 188.568798
F 1.322848 3.851627 185.537584
F 28.431098 3.859087 164.168983
F 28.050106 3.859087 185.995964
F 1.322848 11.569801 185.537584
F 28.431098 11.577261 164.168982
F 28.050106 11.577261 185.995964
F 1.322849 19.287980 185.537584
F 28.431098 19.295441 164.168982
F 28.050106 19.295441 185.995964
F 10.609425 3.859086 163.857905
F 10.228434 3.859087 185.684887
F 10.609425 11.577261 163.857905
F 10.228434 11.577261 185.684886
F 10.609425 19.295440 163.857904
F 10.228434 19.295440 185.684887
F 19.520264 3.859087 164.013443
F 19.139272 3.859088 185.840425
F 19.520264 11.577262 164.013443
F 19.139272 11.577262 185.840425
F 19.520264 19.295441 164.013443
F 19.139272 19.295441 185.840425
F 1.386337 1.293822 181.899754
F 28.113596 1.286362 182.358134
F 1.386337 9.011995 181.899754
F 28.113596 9.004535 182.358134
F 1.386338 16.730174 181.899754
F 28.113596 16.722714 182.358134
F 10.291923 1.286362 182.047057
F 10.291923 9.004536 182.047057
F 10.291923 16.722714 182.047056
F 19.202761 1.286361 182.202595
F 19.202761 9.004534 182.202595
F 19.202761 16.722713 182.202595
F 3.921756 7.715604 163.742893
F 3.540765 7.715604 185.569875
F 30.658807 7.718174 164.207868
F 30.277816 7.718174 186.034849
F 3.921756 15.433781 163.742892
F 3.540765 15.433781 185.569874
F 30.658807 15.436351 164.207867
F 30.277816 15.436351 186.034849
F 8.207072 23.154528 173.823051
F 7.826081 15.436349 195.650033
F 8.207072 15.436349 173.823051
F 7.826081 7.718171 195.650032
F 12.837138 7.718174 163.896789
F 12.456146 7.718174 185.723771
F 12.837138 15.436351 163.896789
F 12.456146 15.436351 185.723771
F 8.207072 7.718172 173.823051
F 25.711276 20.581803 192.323283
F 21.747974 7.718174 164.052328
F 21.366983 7.718174 185.879310
F 21.747974 15.436351 164.052327
F 21.366983 15.436351 185.879309
F 21.747974 0.000000 164.052328
F 21.366983 0.000000 185.879310
F 3.604250 5.148018 181.932045
F 30.341302 5.145448 182.397019
F 3.604250 12.866194 181.932045
F 30.341301 12.863624 182.397019
F 3.604250 20.584373 181.932045
F 30.341302 20.581804 182.397019
F 12.519631 5.145448 182.085941
F 12.519631 12.863624 182.085941
F 12.519630 20.581803 182.085941
F 21.430470 5.145447 182.241479
F 21.430470 12.863623 182.241480
F 21.430470 20.581803 182.241480
F 3.556697 5.148018 184.656974
F 30.293688 5.145448 185.125391
F 3.556697 12.866194 184.656974
F 30.293688 12.863624 185.125392
F 3.556697 20.584373 184.656974
F 30.293688 20.581804 185.125392
F 12.472019 5.145448 184.814314
F 12.472019 12.863624 184.814314
F 12.472019 20.581803 184.814314
F 21.382856 5.145447 184.969852
F 21.382856 12.863624 184.969853
F 21.382856 20.581803 184.969853
F 3.874181 7.715604 166.467821
F 3.493189 7.715604 188.294803
F 30.611172 7.718174 166.936240
F 30.230181 7.718173 188.763221
F 3.874181 15.433781 166.467822
F 3.493189 15.433781 188.294803
F 30.611172 15.436351 166.936240
F 30.230181 15.436351 188.763222
F 26.092267 20.581803 170.496301
F 25.711276 12.863624 192.323283
F 3.874181 23.151960 166.467821
F 3.493189 23.151960 188.294803
F 26.092267 12.863624 170.496301
F 25.711276 5.145448 192.323282
F 30.611172 23.154529 166.936240
F 30.230181 23.154529 188.763221
F 12.789502 7.718174 166.625162
F 12.408510 7.718174 188.452143
F 12.789502 15.436351 166.625162
F 12.408510 15.436351 188.452144
F 26.092267 5.145448 170.496301
F 16.800440 20.581803 192.167743
F 21.700340 7.718174 166.780700
F 21.319348 7.718174 188.607683
F 21.700340 15.436351 166.780701
F 21.319349 15.436351 188.607683
F 21.700340 0.000000 166.780701
F 21.319349 0.000000 188.607683
F 5.788211 1.285930 184.697957
F 32.521398 1.286362 185.164276
F 5.788211 9.004103 184.697957
F 32.521398 9.004535 185.164276
F 5.788211 16.722282 184.697957
F 32.521398 16.722714 185.164277
F 14.699730 1.286361 184.853198
F 14.699730 9.004535 184.853199
F 14.699730 16.722714 184.853199
F 23.610567 1.286361 185.008738
F 23.610567 9.004535 185.008738
F 23.610567 16.722714 185.008738
F 6.105690 3.859519 166.508804
F 5.724699 3.859519 188.335787
F 32.838877 3.859087 166.975124
F 32.457886 3.859087 188.802106
F 6.105690 11.577693 166.508804
F 5.724699 11.577693 188.335787
F 32.838877 11.577261 166.975124
F 32.457886 11.577261 188.802106
F 6.105690 19.295872 166.508805
F 5.724699 19.295873 188.335787
F 32.838877 19.295440 166.975124
F 32.457886 19.295440 188.802107
F 15.017209 3.859087 166.664046
F 14.636218 3.859088 188.491028
F 15.017209 11.577262 166.664046
F 14.636218 11.577262 188.491028
F 15.017209 19.295441 166.664047
F 14.636218 19.295442 188.491028
F 23.928048 3.859087 166.819586
F 23.547056 3.859087 188.646567
F 23.928048 11.577261 166.819586
F 23.547056 11.577261 188.646567
F 23.928048 19.295441 166.819586
F 23.547056 19.295441 188.646567
F 6.153337 3.859519 163.779813
F 5.772345 3.859519 185.606795
F 32.886512 3.859087 164.246752
F 32.505521 3.859087 186.073734
F 6.153337 11.577693 163.779813
F 5.772345 11.577693 185.606795
F 32.886512 11.577261 164.246752
F 32.505521 11.577261 186.073734
F 6.153337 19.295873 163.779813
F 5.772345 19.295873 185.606795
F 32.886512 19.295441 164.246752
F 32.505521 19.295441 186.073734
F 15.064844 3.859088 163.935673
F 14.683853 3.859087 185.762656
F 15.064844 11.577262 163.935673
F 14.683853 11.577262 185.762655
F 15.064844 19.295441 163.935674
F 14.683853 19.295441 185.762655
F 23.975682 3.859087 164.091213
F 23.594691 3.859087 185.918195
F 23.975682 11.577261 164.091213
F 23.594690 11.577261 185.918195
F 23.975682 19.295441 164.091213
F 23.594691 19.295441 185.918195
F 5.835834 1.285930 181.968965
F 32.569010 1.286362 182.435904
F 5.835834 9.004104 181.968965
F 32.569010 9.004535 182.435904
F 5.835834 16.722282 181.968965
F 32.569010 16.722714 182.435903
F 14.747342 1.286361 182.124825
F 14.747342 9.004535 182.124825
F 14.747342 16.722714 182.124825
F 23.658180 1.286361 182.280365
F 23.658180 9.004534 182.280365
F 23.658180 16.722714 182.280365
F 8.381705 7.718172 163.819021
F 8.000714 7.718172 185.646003
F 8.381705 15.436349 163.819020
F 8.000714 15.436349 185.646003
F 17.181432 20.581803 170.340762
F 16.800440 12.863624 192.167744
F 17.292555 7.718174 163.974558
F 16.911564 7.718174 185.801541
F 17.292555 15.436351 163.974558
F 16.911564 15.436351 185.801540
F 17.292555 0.000000 163.974558
F 16.911564 0.000000 185.801540
F 26.203392 7.718174 164.130098
F 25.822400 7.718174 185.957080
F 26.203392 15.436350 164.130097
F 25.822400 15.436351 185.957080
F 17.181432 12.863624 170.340762
F 16.800440 5.145447 192.167743
F 8.064199 5.145450 182.008173
F 8.064199 12.863626 182.008173
F 8.064199 20.581805 182.008173
F 16.975050 5.145448 182.163710
F 16.975050 12.863623 182.163710
F 16.975050 20.581803 182.163710
F 25.885887 5.145448 182.319250
F 25.885887 12.863624 182.319249
F 25.885887 20.581804 182.319250
F 8.016587 5.145450 184.736542
F 8.016587 12.863626 184.736542
F 8.016587 20.581805 184.736542
F 16.927437 5.145447 184.892083
F 16.927437 12.863624 184.892083
F 16.927437 20.581803 184.892083
F 25.838273 5.145448 185.047622
F 25.838273 12.863624 185.047623
F 25.838273 20.581803 185.047622
F 8.334070 7.718171 166.547389
F 7.953078 7.718171 188.374372
F 8.334070 15.436349 166.547390
F 7.953078 15.436349 188.374372
F 17.181431 5.145447 170.340762
F 7.889589 20.581806 192.012202
F 8.334070 23.154527 166.547389
F 7.953078 23.154527 188.374372
F 17.244920 7.718174 166.702931
F 16.863928 7.718174 188.529913
F 17.244920 15.436351 166.702932
F 16.863928 15.436351 188.529913
F 17.244920 0.000000 166.702931
F 8.270581 20.581806 170.185220
F 26.155757 7.718174 166.858470
F 25.774766 7.718174 188.685452
F 26.155757 15.436350 166.858470
F 25.774766 15.436351 188.685453
F 7.889589 12.863626 192.012202
F 8.270581 12.863626 170.185220
F 1.593004 1.293822 170.060518
F 1.212012 1.293822 191.887500
F 28.319977 1.286362 170.535185
F 27.938986 1.286362 192.362167
F 1.593004 9.011996 170.060518
F 1.212012 9.011995 191.887500
F 28.319977 9.004535 170.535185
F 27.938986 9.004535 192.362167
F 1.593004 16.730175 170.060519
F 1.212012 16.730175 191.887501
F 28.319977 16.722714 170.535186
F 27.938986 16.722714 192.362168
F 10.498305 1.286362 170.224106
F 10.117314 1.286362 192.051088
F 10.498305 9.004535 170.224106
F 10.117314 9.004536 192.051088
F 10.498305 16.722714 170.224107
F 10.117314 16.722714 192.051089
F 19.409142 1.286361 170.379646
F 19.028151 1.286361 192.206628
F 19.409142 9.004534 170.379647
F 19.028151 9.004534 192.206628
F 19.409142 16.722714 170.379647
F 19.028151 16.722713 192.206629
F 1.529492 3.851627 173.698348
F 1.148500 3.851627 195.525330
F 28.256466 3.859087 174.173015
F 27.875474 3.859087 195.999997
F 1.529492 11.569801 173.698349
F 1.148500 11.569801 195.525331
F 28.256466 11.577261 174.173016
F 27.875474 11.577261 195.999998
F 1.529492 19.287980 173.698349
F 1.148500 19.287980 195.525331
F 28.256466 19.295441 174.173016
F 27.875474 19.295441 195.999998
F 10.434793 3.859086 173.861937
F 10.053801 3.859086 195.688919
F 10.434792 11.577261 173.861937
F 10.053801 11.577261 195.688919
F 10.434792 19.295440 173.861938
F 10.053801 19.295440 195.688919
F 19.345632 3.859088 174.017477
F 18.964640 3.859088 195.844459
F 19.345632 11.577262 174.017477
F 18.964640 11.577262 195.844459
F 19.345632 19.295441 174.017477
F 18.964641 19.295441 195.844459
F 1.576843 3.851627 170.986263
F 1.195851 3.851627 192.813245
F 28.304101 3.859087 171.444643
F 27.923109 3.859087 193.271625
F 1.576843 11.569801 170.986263
F 1.195852 11.569800 192.813245
F 28.304101 11.577261 171.444643
F 27.923109 11.577261 193.271625
F 1.576843 19.287980 170.986263
F 1.195852 19.287980 192.813245
F 28.304101 19.295441 171.444643
F 27.923109 19.295441 193.271625
F 10.482428 3.859086 171.133565
F 10.101437 3.859087 192.960547
F 10.482428 11.577261 171.133565
F 10.101437 11.577261 192.960547
F 10.482428 19.295440 171.133565
F 10.101436 19.295440 192.960547
F 19.393267 3.859087 171.289104
F 19.012275 3.859088 193.116086
F 19.393267 11.577262 171.289103
F 19.012275 11.577262 193.116085
F 19.393267 19.295441 171.289104
F 19.012275 19.295441 193.116085
F 1.640332 1.293822 167.348432
F 1.259341 1.293822 189.175415
F 28.367590 1.286362 167.806813
F 27.986599 1.286362 189.633795
F 1.640332 9.011995 167.348432
F 1.259341 9.011995 189.175414
F 28.367590 9.004535 167.806812
F 27.986599 9.004535 189.633795
F 1.640332 16.730175 167.348433
F 1.259341 16.730175 189.175414
F 28.367590 16.722714 167.806813
F 27.986599 16.722714 189.633794
F 10.545917 1.286362 167.495734
F 10.164926 1.286362 189.322717
F 10.545917 9.004536 167.495734
F 10.164926 9.004536 189.322717
F 10.545917 16.722714 167.495734
F 10.164926 16.722714 189.322716
F 19.456755 1.286361 167.651273
F 19.075764 1.286361 189.478254
F 19.456755 9.004534 167.651273
F 19.075764 9.004534 189.478255
F 19.456755 16.722713 167.651273
F 19.075764 16.722713 189.478254
F 3.794759 7.715604 171.018553
F 3.413767 7.715604 192.845535
F 30.531810 7.718174 171.483528
F 30.150819 7.718174 193.310510
F 3.794759 15.433781 171.018553
F 3.413767 15.433781 192.845535
F 30.531810 15.436351 171.483528
F 30.150819 15.436351 193.310510
F 7.889589 5.145450 192.012202
F 8.270581 5.145450 170.185220
F 25.758890 20.581804 189.594909
F 26.139882 20.581804 167.767928
F 12.710141 7.718174 171.172449
F 12.329149 7.718174 192.999432
F 12.710141 15.436351 171.172449
F 12.329149 15.436351 192.999431
F 25.758890 12.863624 189.594909
F 26.139881 12.863624 167.767928
F 21.620977 7.718174 171.327989
F 21.239986 7.718174 193.154970
F 21.620977 15.436351 171.327988
F 21.239986 15.436351 193.154970
F 21.620977 0.000000 171.327989
F 21.239986 0.000000 193.154970
F 3.858244 5.148018 167.380723
F 3.477253 5.148018 189.207705
F 30.595296 5.145448 167.845698
F 30.214304 5.145448 189.672680
F 3.858244 12.866194 167.380722
F 3.477253 12.866194 189.207704
F 30.595296 12.863624 167.845697
F 30.214304 12.863624 189.672679
F 3.858244 20.584373 167.380722
F 3.477253 20.584373 189.207705
F 30.595296 20.581803 167.845697
F 30.214304 20.581803 189.672679
F 12.773625 5.145448 167.534619
F 12.392634 5.145448 189.361601
F 12.773625 12.863624 167.534619
F 12.392634 12.863624 189.361600
F 12.773625 20.581803 167.534619
F 12.392634 20.581803 189.361600
F 21.684464 5.145448 167.690158
F 21.303473 5.145447 189.517140
F 21.684464 12.863623 167.690158
F 21.303473 12.863623 189.517140
F 21.684464 20.581803 167.690158
F 21.303473 20.581803 189.517140
F 3.810692 5.148018 170.105652
F 3.429700 5.148018 191.932634
F 30.547683 5.145448 170.574070
F 30.166691 5.145448 192.401052
F 3.810692 12.866194 170.105652
F 3.429700 12.866194 191.932634
F 30.547683 12.863624 170.574070
F 30.166691 12.863624 192.401052
F 3.810692 20.584373 170.105652
F 3.429700 20.584373 191.932634
F 30.547683 20.581804 170.574070
F 30.166691 20.581804 192.401052
F 12.726013 5.145448 170.262992
F 12.345022 5.145448 192.089974
F 12.726013 12.863624 170.262992
F 12.345022 12.863623 192.089974
F 12.726013 20.581803 170.262992
F 12.345022 20.581803 192.089974
F 21.636851 5.145447 170.418531
F 21.255859 5.145447 192.245513
F 21.636851 12.863624 170.418531
F 21.255859 12.863624 192.245514
F 21.636850 20.581803 170.418531
F 21.255859 20.581803 192.245513
F 3.747184 7.715604 173.743482
F 3.366192 7.715604 195.570464
F 30.484175 7.718174 174.211900
F 30.103184 7.718174 196.038883
F 3.747184 15.433781 173.743483
F 3.366192 15.433781 195.570465
F 30.484175 15.436351 174.211901
F 30.103184 15.436351 196.038883
F 25.758890 5.145448 189.594910
F 26.139881 5.145448 167.767928
F 3.747184 23.151960 173.743483
F 3.366192 23.151960 195.570464
F 16.848053 20.581803 189.439370
F 17.229044 20.581803 167.612388
F 30.484175 23.154529 174.211901
F 30.103184 23.154529 196.038883
F 12.662505 7.718174 173.900822
F 12.281513 7.718174 195.727804
F 12.662505 15.436351 173.900822
F 12.281513 15.436351 195.727805
F 16.848053 12.863623 189.439370
F 17.229044 12.863623 167.612388
F 21.573342 7.718174 174.056362
F 21.192351 7.718174 195.883344
F 21.573343 15.436351 174.056362
F 21.192351 15.436351 195.883344
F 21.573342 0.000000 174.056362
F 21.192351 0.000000 195.883344
F 6.042205 1.285930 170.146635
F 5.661214 1.285929 191.973617
F 32.775392 1.286362 170.612955
F 32.394401 1.286361 192.439937
F 6.042205 9.004103 170.146635
F 5.661214 9.004103 191.973617
F 32.775392 9.004535 170.612955
F 32.394401 9.004535 192.439937
F 6.042205 16.722282 170.146636
F 5.661214 16.722282 191.973617
F 32.775392 16.722714 170.612956
F 32.394401 16.722714 192.439937
F 14.953724 1.286361 170.301877
F 14.572732 1.286361 192.128859
F 14.953724 9.004535 170.301877
F 14.572732 9.004535 192.128859
F 14.953724 16.722714 170.301877
F 14.572732 16.722714 192.128859
F 23.864561 1.286361 170.457416
F 23.483570 1.286361 192.284398
F 23.864561 9.004535 170.457416
F 23.483570 9.004535 192.284398
F 23.864561 16.722714 170.457416
F 23.483570 16.722714 192.284398
F 5.978693 3.859519 173.784465
F 5.597702 3.859519 195.611447
F 32.711880 3.859087 174.250785
F 32.330889 3.859087 196.077767
F 5.978693 11.577693 173.784465
F 5.597702 11.577693 195.611448
F 32.711880 11.577261 174.250785
F 32.330889 11.577261 196.077767
F 5.978693 19.295872 173.784465
F 5.597702 19.295873 195.611448
F 32.711880 19.295440 174.250785
F 32.330889 19.295441 196.077768
F 14.890212 3.859088 173.939708
F 14.509220 3.859088 195.766689
F 14.890212 11.577262 173.939708
F 14.509220 11.577262 195.766689
F 14.890212 19.295442 173.939708
F 14.509220 19.295441 195.766689
F 23.801051 3.859087 174.095246
F 23.420059 3.859087 195.922228
F 23.801051 11.577261 174.095246
F 23.420059 11.577261 195.922229
F 23.801051 19.295441 174.095247
F 23.420059 19.295441 195.922229
F 6.026340 3.859519 171.055474
F 5.645348 3.859519 192.882456
F 32.759515 3.859087 171.522413
F 32.378524 3.859087 193.349395
F 6.026340 11.577693 171.055474
F 5.645348 11.577693 192.882456
F 32.759515 11.577261 171.522413
F 32.378524 11.577261 193.349395
F 6.026340 19.295873 171.055474
F 5.645348 19.295873 192.882456
F 32.759515 19.295441 171.522413
F 32.378524 19.295441 193.349395
F 14.937847 3.859087 171.211335
F 14.556856 3.859087 193.038316
F 14.937847 11.577262 171.211334
F 14.556856 11.577262 193.038316
F 14.937847 19.295441 171.211334
F 14.556856 19.295441 193.038316
F 23.848685 3.859087 171.366874
F 23.467693 3.859087 193.193856
F 23.848684 11.577261 171.366873
F 23.467693 11.577261 193.193856
F 23.848685 19.295441 171.366873
F 23.467693 19.295441 193.193856
F 6.089829 1.285930 167.417643
F 5.708837 1.285930 189.244625
F 32.823005 1.286362 167.884582
F 32.442013 1.286361 189.711564
F 6.089829 9.004104 167.417643
F 5.708837 9.004104 189.244625
F 32.823005 9.004536 167.884582
F 32.442013 9.004535 189.711564
F 6.089829 16.722282 167.417643
F 5.708837 16.722282 189.244625
F 32.823005 16.722714 167.884582
F 32.442013 16.722714 189.711564
F 15.001336 1.286361 167.573503
F 14.620345 1.286361 189.400486
F 15.001336 9.004535 167.573504
F 14.620345 9.004535 189.400486
F 15.001336 16.722714 167.573503
F 14.620345 16.722714 189.400485
F 23.912174 1.286361 167.729043
F 23.531183 1.286361 189.556025
F 23.912174 9.004534 167.729043
F 23.531183 9.004535 189.556025
F 23.912174 16.722714 167.729042
F 23.531183 16.722714 189.556024
F 8.254708 7.718172 171.094682
F 7.873717 7.718172 192.921664
F 8.254708 15.436349 171.094681
F 7.873717 15.436349 192.921663
F 16.848053 5.145447 189.439370
F 17.229044 5.145448 167.612388
F 17.165558 7.718174 171.250219
F 16.784567 7.718174 193.077201
F 17.165558 15.436351 171.250219
F 16.784567 15.436351 193.077201
F 17.165558 0.000000 171.250219
F 16.784567 0.000000 193.077201
F 26.076395 7.718174 171.405758
F 25.695403 7.718174 193.232740
F 26.076395 15.436351 171.405758
F 25.695403 15.436351 193.232740
F 7.937202 20.581805 189.283833
F 8.318193 20.581805 167.456851
F 8.318193 5.145450 167.456851
F 7.937202 5.145450 189.283833
F 8.318193 12.863626 167.456851
F 7.937202 12.863626 189.283833
F 3.667762 23.151960 178.294215
F 30.404813 23.154530 178.759189
F 12.583143 23.154530 178.448111
F 12.535507 23.154530 181.176484
F 8.127711 23.154528 178.370343
F 17.038561 23.154530 178.525880
F 25.949397 23.154530 178.681420
F 25.901763 23.154530 181.409792
F 3.921756 23.151960 163.742893
F 3.540765 23.151960 185.569875
F 30.658807 23.154530 164.207868
F 30.277816 23.154530 186.034849
F 12.837138 23.154530 163.896789
F 12.456146 23.154530 185.723771
F 21.366983 23.154530 185.879310
F 12.789502 23.154530 166.625162
F 12.408510 23.154530 188.452143
F 8.381705 23.154528 163.819021
F 8.000714 23.154528 185.646003
F 17.292555 23.154530 163.974559
F 16.911564 23.154530 185.801540
F 26.203392 23.154530 164.130098
F 25.822400 23.154530 185.957080
F 3.794759 23.151960 171.018554
F 3.413767 23.151960 192.845535
F 30.531810 23.154530 171.483528
F 30.150819 23.154530 193.310510
F 12.710141 23.154530 171.172449
F 12.329149 23.154530 192.999432
F 12.662505 23.154530 173.900822
F 12.281513 23.154530 195.727804
F 8.254708 23.154528 171.094682
F 7.873717 23.154528 192.921664
F 17.165558 23.154530 171.250219
F 16.784567 23.154530 193.077201
F 26.076395 23.154530 171.405758
F 25.695403 23.154530 193.232740
F 1.085014 1.293827 199.163162
F 0.711907 1.304232 221.005707
F 27.811988 1.286362 199.637828
F 27.430997 1.286361 221.464811
F 1.085014 9.012000 199.163162
F 0.711907 9.022405 221.005707
F 27.811988 9.004535 199.637828
F 27.430997 9.004535 221.464811
F 1.085014 16.730179 199.163162
F 0.711907 16.740584 221.005707
F 27.811988 16.722714 199.637829
F 27.430997 16.722714 221.464811
F 9.990317 1.286362 199.326750
F 9.609325 1.286362 221.153732
F 9.990317 9.004536 199.326750
F 9.609325 9.004536 221.153732
F 9.990317 16.722714 199.326750
F 9.609325 16.722714 221.153732
F 18.901154 1.286361 199.482290
F 18.520162 1.286361 221.309272
F 18.901154 9.004534 199.482290
F 18.520162 9.004535 221.309272
F 18.901154 16.722713 199.482290
F 18.520162 16.722714 221.309272
F 1.021470 3.850970 202.801395
F 0.649609 3.841266 224.644610
F 27.748477 3.859087 203.275659
F 27.367486 3.859087 225.102640
F 1.021470 11.569144 202.801396
F 0.649609 11.559440 224.644611
F 27.748477 11.577261 203.275659
F 27.367486 11.577261 225.102641
F 1.021470 19.287324 202.801396
F 0.649609 19.277619 224.644611
F 27.748477 19.295441 203.275659
F 27.367486 19.295441 225.102641
F 9.926804 3.859087 202.964580
F 9.545812 3.859086 224.791562
F 9.926804 11.577261 202.964580
F 9.545812 11.577261 224.791563
F 9.926804 19.295440 202.964581
F 9.545812 19.295440 224.791562
F 18.837643 3.859088 203.120120
F 18.456652 3.859088 224.947103
F 18.837643 11.577262 203.120120
F 18.456652 11.577262 224.947103
F 18.837644 19.295441 203.120120
F 18.456652 19.295441 224.947103
F 1.068828 3.851636 200.088938
F 0.569160 3.898662 221.922137
F 27.796112 3.859087 200.547287
F 27.415121 3.859087 222.374268
F 1.068828 11.569810 200.088938
F 0.569160 11.616836 221.922137
F 27.796112 11.577261 200.547286
F 27.415121 11.577261 222.374268
F 1.068829 19.287990 200.088938
F 0.569160 19.335015 221.922137
F 27.796112 19.295441 200.547286
F 27.415121 19.295441 222.374268
F 9.974439 3.859087 200.236208
F 9.593448 3.859086 222.063191
F 9.974439 11.577261 200.236208
F 9.593448 11.577260 222.063191
F 9.974439 19.295440 200.236208
F 9.593448 19.295440 222.063191
F 18.885278 3.859087 200.391747
F 18.504286 3.859088 222.218730
F 18.885278 11.577262 200.391746
F 18.504286 11.577262 222.218729
F 18.885278 19.295441 200.391747
F 18.504286 19.295441 222.218729
F 0.615372 1.239835 218.284148
F 27.859602 1.286362 196.909456
F 27.478610 1.286361 218.736438
F 0.615372 8.958009 218.284148
F 27.859602 9.004535 196.909456
F 27.478610 9.004535 218.736438
F 0.615372 16.676188 218.284147
F 27.859602 16.722714 196.909456
F 27.478610 16.722714 218.736437
F 10.037928 1.286362 196.598378
F 9.656937 1.286362 218.425360
F 10.037928 9.004535 196.598377
F 9.656937 9.004536 218.425360
F 10.037928 16.722714 196.598377
F 9.656937 16.722715 218.425360
F 18.948767 1.286361 196.753916
F 18.567775 1.286361 218.580898
F 18.948767 9.004534 196.753916
F 18.567775 9.004534 218.580898
F 18.948767 16.722713 196.753916
F 18.567775 16.722713 218.580898
F 3.286760 7.715610 200.121232
F 2.906749 7.716241 221.948892
F 30.023821 7.718174 200.586171
F 29.642830 7.718174 222.413153
F 3.286760 15.433787 200.121232
F 2.906749 15.434418 221.948891
F 30.023821 15.436351 200.586171
F 29.642830 15.436351 222.413153
F 25.266777 15.436351 217.788095
F 25.266777 7.718174 217.788095
F 16.355940 0.000000 217.632556
F 16.355940 15.436351 217.632556
F 12.202152 7.718174 200.275092
F 11.821160 7.718174 222.102075
F 12.202152 15.436351 200.275092
F 11.821160 15.436351 222.102075
F 16.355940 7.718174 217.632556
F 7.445049 0.000005 217.477018
F 21.112989 7.718174 200.430632
F 20.731997 7.718174 222.257613
F 21.112989 15.436351 200.430632
F 20.731997 15.436351 222.257613
F 21.112989 0.000000 200.430632
F 20.731997 0.000000 222.257613
F 3.350255 5.148018 196.483366
F 2.970005 5.147331 218.310973
F 30.087307 5.145448 196.948341
F 29.706316 5.145448 218.775323
F 3.350255 12.866194 196.483366
F 2.970005 12.865507 218.310972
F 30.087307 12.863624 196.948340
F 29.706316 12.863624 218.775322
F 3.350255 20.584373 196.483366
F 2.970005 20.583686 218.310973
F 30.087307 20.581803 196.948340
F 29.706316 20.581804 218.775323
F 12.265636 5.145448 196.637262
F 11.884645 5.145448 218.464244
F 12.265636 12.863624 196.637262
F 11.884645 12.863624 218.464244
F 12.265636 20.581803 196.637262
F 11.884645 20.581803 218.464244
F 21.176476 5.145448 196.792801
F 20.795484 5.145447 218.619783
F 21.176476 12.863623 196.792801
F 20.795484 12.863623 218.619783
F 21.176476 20.581803 196.792801
F 20.795484 20.581803 218.619783
F 3.302696 5.148015 199.208299
F 2.911434 5.145776 221.039505
F 30.039694 5.145448 199.676713
F 29.658703 5.145448 221.503695
F 3.302696 12.866191 199.208300
F 2.911434 12.863952 221.039505
F 30.039694 12.863624 199.676713
F 29.658703 12.863624 221.503695
F 3.302696 20.584371 199.208299
F 2.911434 20.582132 221.039505
F 30.039694 20.581804 199.676713
F 29.658703 20.581804 221.503695
F 12.218025 5.145448 199.365635
F 11.837033 5.145448 221.192617
F 12.218025 12.863623 199.365636
F 11.837033 12.863624 221.192617
F 12.218025 20.581803 199.365636
F 11.837033 20.581803 221.192617
F 21.128862 5.145447 199.521174
F 20.747870 5.145447 221.348156
F 21.128862 12.863624 199.521175
F 20.747870 12.863624 221.348157
F 21.128862 20.581803 199.521175
F 20.747870 20.581803 221.348157
F 3.238048 7.716014 202.846687
F 2.848758 7.717422 224.677096
F 29.976187 7.718174 203.314544
F 29.595195 7.718174 225.141525
F 3.238048 15.434191 202.846688
F 2.848758 15.435599 224.677096
F 29.976187 15.436351 203.314544
F 29.595195 15.436351 225.141526
F 7.445049 15.436356 217.477019
F 7.445049 7.718179 217.477018
F 3.238048 23.152370 202.846687
F 2.848758 23.153778 224.677096
F 25.330284 20.581803 214.150265
F 25.330284 12.863624 214.150264
F 29.976187 23.154529 203.314544
F 29.595195 23.154529 225.141525
F 12.154516 7.718174 203.003465
F 11.773525 7.718174 224.830448
F 12.154516 15.436351 203.003465
F 11.773525 15.436351 224.830448
F 25.330284 5.145448 214.150264
F 16.419449 20.581803 213.994726
F 21.065354 7.718174 203.159005
F 20.684363 7.718174 224.985986
F 21.065354 15.436351 203.159005
F 20.684363 15.436351 224.985987
F 21.065354 0.000000 203.159005
F 20.684363 0.000000 224.985987
F 5.534217 1.285929 199.249280
F 5.153285 1.285918 221.076285
F 32.267404 1.286361 199.715598
F 31.886412 1.286361 221.542580
F 5.534217 9.004103 199.249280
F 5.153285 9.004091 221.076285
F 32.267404 9.004535 199.715598
F 31.886412 9.004535 221.542580
F 5.534217 16.722282 199.249281
F 5.153285 16.722270 221.076285
F 32.267404 16.722714 199.715599
F 31.886412 16.722714 221.542580
F 14.445735 1.286361 199.404520
F 14.064744 1.286361 221.231502
F 14.445735 9.004535 199.404520
F 14.064744 9.004535 221.231502
F 14.445735 16.722714 199.404520
F 14.064744 16.722713 221.231503
F 23.356573 1.286361 199.560059
F 22.975581 1.286361 221.387041
F 23.356572 9.004535 199.560059
F 22.975581 9.004535 221.387041
F 23.356573 16.722714 199.560059
F 22.975581 16.722714 221.387042
F 5.470706 3.859521 202.887112
F 5.089780 3.859530 224.714116
F 32.203892 3.859087 203.353428
F 31.822900 3.859087 225.180410
F 5.470706 11.577695 202.887112
F 5.089780 11.577704 224.714116
F 32.203892 11.577261 203.353428
F 31.822900 11.577261 225.180410
F 5.470706 19.295875 202.887112
F 5.089780 19.295883 224.714116
F 32.203892 19.295441 203.353428
F 31.822900 19.295440 225.180410
F 14.382223 3.859087 203.042351
F 14.001232 3.859088 224.869332
F 14.382223 11.577262 203.042351
F 14.001232 11.577262 224.869332
F 14.382223 19.295441 203.042350
F 14.001232 19.295442 224.869332
F 23.293062 3.859087 203.197889
F 22.912071 3.859087 225.024871
F 23.293062 11.577261 203.197890
F 22.912071 11.577261 225.024871
F 23.293062 19.295441 203.197890
F 22.912071 19.295441 225.024872
F 5.518350 3.859519 200.158117
F 5.136498 3.859333 221.985250
F 32.251526 3.859087 200.625056
F 31.870535 3.859087 222.452038
F 5.518350 11.577693 200.158117
F 5.136498 11.577507 221.985250
F 32.251526 11.577261 200.625056
F 31.870535 11.577261 222.452038
F 5.518350 19.295873 200.158117
F 5.136498 19.295687 221.985249
F 32.251527 19.295441 200.625056
F 31.870535 19.295441 222.452038
F 14.429859 3.859087 200.313978
F 14.048867 3.859088 222.140959
F 14.429859 11.577262 200.313978
F 14.048868 11.577262 222.140959
F 14.429859 19.295441 200.313977
F 14.048867 19.295441 222.140959
F 23.340696 3.859087 200.469517
F 22.959705 3.859087 222.296499
F 23.340696 11.577261 200.469517
F 22.959705 11.577261 222.296499
F 23.340696 19.295441 200.469517
F 22.959705 19.295441 222.296499
F 5.581840 1.285930 196.520287
F 5.200042 1.286131 218.347426
F 32.315016 1.286361 196.987226
F 31.934025 1.286362 218.814207
F 5.581840 9.004104 196.520287
F 5.200042 9.004305 218.347426
F 32.315016 9.004535 196.987226
F 31.934025 9.004536 218.814207
F 5.581840 16.722282 196.520286
F 5.200042 16.722483 218.347426
F 32.315016 16.722714 196.987225
F 31.934025 16.722714 218.814207
F 14.493348 1.286361 196.676147
F 14.112356 1.286361 218.503128
F 14.493348 9.004535 196.676147
F 14.112356 9.004535 218.503129
F 14.493348 16.722714 196.676146
F 14.112356 16.722714 218.503129
F 23.404186 1.286361 196.831686
F 23.023195 1.286361 218.658668
F 23.404186 9.004534 196.831686
F 23.023194 9.004534 218.658668
F 23.404186 16.722714 196.831685
F 23.023194 16.722714 218.658668
F 7.746720 7.718172 200.197325
F 7.365729 7.718173 222.024306
F 7.746720 15.436349 200.197324
F 7.365729 15.436350 222.024305
F 16.419449 12.863624 213.994726
F 16.419449 5.145447 213.994726
F 16.657570 7.718174 200.352863
F 16.276578 7.718174 222.179844
F 16.657570 15.436351 200.352862
F 16.276578 15.436351 222.179844
F 16.657570 0.000000 200.352863
F 16.276578 0.000000 222.179844
F 25.568406 7.718174 200.508401
F 25.187415 7.718174 222.335384
F 25.568406 15.436350 200.508401
F 25.187415 15.436350 222.335384
F 7.508565 20.581800 213.839187
F 7.508565 12.863620 213.839187
F 7.810205 5.145450 196.559494
F 7.429213 5.145449 218.386475
F 7.810205 12.863626 196.559494
F 7.429213 12.863625 218.386476
F 7.810205 20.581805 196.559494
F 7.429213 20.581804 218.386475
F 16.721055 5.145447 196.715031
F 16.340064 5.145448 218.542013
F 16.721055 12.863623 196.715031
F 16.340064 12.863623 218.542013
F 16.721055 20.581803 196.715031
F 16.340064 20.581803 218.542013
F 25.631893 5.145448 196.870571
F 25.250901 5.145448 218.697553
F 25.631893 12.863624 196.870571
F 25.250901 12.863624 218.697552
F 25.631893 20.581804 196.870571
F 25.250902 20.581804 218.697553
F 7.762592 5.145450 199.287863
F 7.381556 5.145442 221.114850
F 7.762592 12.863626 199.287863
F 7.381556 12.863618 221.114850
F 7.762592 20.581806 199.287863
F 7.381556 20.581798 221.114850
F 16.673443 5.145447 199.443405
F 16.292452 5.145447 221.270386
F 16.673443 12.863624 199.443405
F 16.292452 12.863624 221.270387
F 16.673443 20.581803 199.443405
F 16.292452 20.581803 221.270387
F 25.584279 5.145448 199.598944
F 25.203287 5.145448 221.425925
F 25.584279 12.863623 199.598944
F 25.203287 12.863624 221.425926
F 25.584279 20.581803 199.598944
F 25.203287 20.581803 221.425926
F 7.699079 7.718172 202.925694
F 7.318049 7.718179 224.752680
F 7.699079 15.436350 202.925694
F 7.318049 15.436356 224.752680
F 7.508565 5.145444 213.839187
F 7.318049 0.000005 224.752680
F 7.699079 23.154528 202.925694
F 25.377899 20.581804 211.421892
F 16.609934 7.718174 203.081236
F 16.228943 7.718174 224.908217
F 16.609934 15.436351 203.081236
F 16.228942 15.436351 224.908217
F 16.609934 0.000000 203.081236
F 25.377899 12.863624 211.421891
F 25.520772 7.718174 203.236774
F 25.139780 7.718174 225.063756
F 25.520772 15.436351 203.236774
F 25.139780 15.436351 225.063757
F 25.377899 5.145448 211.421892
F 16.467061 20.581803 211.266352
F 0.958591 1.295985 206.440895
F 0.587058 1.303164 228.282611
F 27.684991 1.286362 206.913489
F 27.304000 1.286361 228.740471
F 0.958591 9.014159 206.440895
F 0.587058 9.021338 228.282611
F 27.684991 9.004535 206.913489
F 27.304000 9.004535 228.740471
F 0.958591 16.732338 206.440895
F 0.587058 16.739517 228.282611
F 27.684991 16.722714 206.913489
F 27.304000 16.722714 228.740471
F 9.863319 1.286362 206.602410
F 9.482328 1.286362 228.429392
F 9.863319 9.004535 206.602410
F 9.482328 9.004536 228.429392
F 9.863319 16.722714 206.602411
F 9.482328 16.722714 228.429393
F 18.774157 1.286361 206.757950
F 18.393165 1.286361 228.584932
F 18.774157 9.004534 206.757950
F 18.393165 9.004534 228.584932
F 18.774157 16.722714 206.757951
F 18.393165 16.722714 228.584933
F 0.896750 3.847026 210.082125
F 27.621480 3.859087 210.551319
F 0.896750 11.565200 210.082125
F 27.621480 11.577261 210.551319
F 0.896750 19.283380 210.082126
F 27.621480 19.295441 210.551319
F 9.799807 3.859087 210.240240
F 9.799807 11.577261 210.240240
F 9.799807 19.295440 210.240240
F 18.710646 3.859088 210.395780
F 18.710646 11.577262 210.395780
F 18.710646 19.295441 210.395780
F 0.887188 3.872994 207.365646
F 0.485540 3.880852 229.198301
F 27.669115 3.859087 207.822947
F 0.887189 11.591168 207.365645
F 0.485540 11.599026 229.198301
F 27.669115 11.577261 207.822947
F 0.887189 19.309348 207.365645
F 0.485540 19.317206 229.198301
F 27.669115 19.295441 207.822947
F 9.847443 3.859087 207.511868
F 9.847443 11.577261 207.511868
F 9.847442 19.295440 207.511868
F 18.758281 3.859087 207.667407
F 18.758281 11.577262 207.667407
F 18.758281 19.295441 207.667407
F 0.988586 1.287233 203.726926
F 0.531248 1.257394 225.559814
F 27.732605 1.286362 204.185117
F 27.351613 1.286362 226.012098
F 0.988586 9.005406 203.726926
F 0.531248 8.975568 225.559814
F 27.732605 9.004535 204.185117
F 27.351613 9.004535 226.012098
F 0.988587 16.723586 203.726926
F 0.531248 16.693747 225.559813
F 27.732605 16.722714 204.185117
F 27.351613 16.722714 226.012098
F 9.910932 1.286362 203.874038
F 9.529940 1.286362 225.701021
F 9.910931 9.004535 203.874038
F 9.529940 9.004536 225.701021
F 9.910931 16.722714 203.874038
F 9.529940 16.722715 225.701021
F 18.821770 1.286361 204.029577
F 18.440778 1.286361 225.856559
F 18.821770 9.004535 204.029577
F 18.440778 9.004534 225.856559
F 18.821770 16.722713 204.029577
F 18.440778 16.722713 225.856558
F 3.159839 7.715894 207.397103
F 29.896824 7.718174 207.861831
F 3.159839 15.434071 207.397102
F 29.896824 15.436351 207.861831
F 16.467061 12.863623 211.266352
F 16.467061 5.145448 211.266352
F 12.075155 7.718174 207.550753
F 12.075155 15.436351 207.550752
F 7.556210 20.581805 211.110814
F 20.985992 7.718174 207.706292
F 20.985992 15.436351 207.706292
F 20.985992 0.000000 207.706292
F 3.223246 5.147906 203.759155
F 2.843432 5.147538 225.586790
F 29.960310 5.145448 204.224002
F 29.579319 5.145448 226.050983
F 3.223246 12.866082 203.759154
F 2.843432 12.865714 225.586789
F 29.960310 12.863624 204.224001
F 29.579319 12.863624 226.050983
F 3.223246 20.584261 203.759154
F 2.843432 20.583893 225.586790
F 29.960310 20.581803 204.224001
F 29.579319 20.581804 226.050983
F 12.138639 5.145448 203.912922
F 11.757648 5.145448 225.739905
F 12.138639 12.863624 203.912922
F 11.757648 12.863624 225.739904
F 12.138639 20.581803 203.912922
F 11.757648 20.581803 225.739905
F 21.049479 5.145447 204.068462
F 20.668487 5.145447 225.895443
F 21.049479 12.863623 204.068462
F 20.668487 12.863623 225.895443
F 21.049479 20.581803 204.068462
F 20.668487 20.581803 225.895443
F 3.172412 5.147000 206.485544
F 2.787066 5.146920 228.314367
F 29.912697 5.145448 206.952374
F 29.531705 5.145448 228.779355
F 3.172412 12.865176 206.485545
F 2.787066 12.865096 228.314367
F 29.912697 12.863624 206.952374
F 29.531705 12.863624 228.779356
F 3.172412 20.583356 206.485544
F 2.787066 20.583275 228.314367
F 29.912697 20.581804 206.952374
F 29.531705 20.581804 228.779356
F 12.091027 5.145448 206.641295
F 11.710036 5.145448 228.468278
F 12.091027 12.863624 206.641295
F 11.710036 12.863624 228.468278
F 12.091028 20.581803 206.641296
F 11.710036 20.581803 228.468278
F 21.001865 5.145447 206.796835
F 20.620874 5.145447 228.623816
F 21.001865 12.863624 206.796835
F 20.620874 12.863624 228.623817
F 21.001865 20.581803 206.796835
F 20.620873 20.581803 228.623817
F 3.106220 7.717253 210.124459
F 29.849190 7.718174 210.590203
F 3.106220 15.435430 210.124459
F 29.849189 15.436351 210.590203
F 7.556210 12.863626 211.110814
F 3.106220 23.153608 210.124459
F 7.556210 5.145449 211.110814
F 29.849189 23.154529 210.590203
F 12.027519 7.718174 210.279125
F 12.027519 15.436351 210.279125
F 25.314412 15.436350 215.059722
F 20.938357 7.718174 210.434665
F 20.938357 15.436351 210.434665
F 20.938357 0.000000 210.434665
F 5.407228 1.285925 206.524947
F 5.026297 1.285921 228.351945
F 32.140407 1.286361 206.991259
F 31.759415 1.286361 228.818241
F 5.407228 9.004099 206.524947
F 5.026297 9.004095 228.351945
F 32.140407 9.004535 206.991258
F 31.759415 9.004535 228.818241
F 5.407228 16.722278 206.524947
F 5.026297 16.722274 228.351946
F 32.140407 16.722714 206.991259
F 31.759415 16.722714 228.818241
F 14.318738 1.286361 206.680181
F 13.937747 1.286361 228.507162
F 14.318738 9.004535 206.680181
F 13.937747 9.004535 228.507162
F 14.318738 16.722714 206.680180
F 13.937747 16.722714 228.507163
F 23.229575 1.286361 206.835720
F 22.848584 1.286361 228.662701
F 23.229575 9.004535 206.835720
F 22.848584 9.004535 228.662702
F 23.229575 16.722714 206.835720
F 22.848584 16.722714 228.662702
F 5.343728 3.859526 210.162781
F 32.076894 3.859087 210.629088
F 5.343728 11.577700 210.162781
F 32.076894 11.577261 210.629088
F 5.343728 19.295879 210.162782
F 32.076894 19.295440 210.629088
F 14.255226 3.859088 210.318010
F 14.255226 11.577262 210.318011
F 14.255226 19.295442 210.318011
F 23.166065 3.859087 210.473549
F 23.166065 11.577261 210.473550
F 23.166065 19.295441 210.473550
F 5.391108 3.859437 207.433840
F 32.124530 3.859087 207.900716
F 5.391108 11.577611 207.433839
F 32.124530 11.577261 207.900716
F 5.391108 19.295791 207.433839
F 32.124530 19.295441 207.900716
F 14.302861 3.859087 207.589638
F 14.302862 11.577262 207.589638
F 14.302862 19.295441 207.589637
F 23.213699 3.859087 207.745177
F 23.213699 11.577261 207.745177
F 23.213699 19.295441 207.745177
F 5.454758 1.285959 203.795970
F 5.073033 1.286073 225.623052
F 32.188019 1.286362 204.262886
F 31.807027 1.286362 226.089868
F 5.454758 9.004133 203.795970
F 5.073033 9.004247 225.623052
F 32.188019 9.004536 204.262886
F 31.807027 9.004536 226.089868
F 5.454758 16.722312 203.795969
F 5.073033 16.722426 225.623052
F 32.188019 16.722714 204.262886
F 31.807027 16.722714 226.089868
F 14.366350 1.286361 203.951808
F 13.985359 1.286361 225.778789
F 14.366350 9.004535 203.951808
F 13.985359 9.004535 225.778789
F 14.366351 16.722714 203.951807
F 13.985359 16.722714 225.778789
F 23.277189 1.286361 204.107347
F 22.896197 1.286361 225.934329
F 23.277189 9.004534 204.107347
F 22.896197 9.004534 225.934329
F 23.277189 16.722714 204.107346
F 22.896197 16.722714 225.934329
F 7.619722 7.718172 207.472985
F 7.619722 15.436349 207.472985
F 25.314412 7.718174 215.059722
F 16.530573 7.718174 207.628522
F 16.530573 15.436351 207.628522
F 16.530573 0.000000 207.628522
F 25.441409 7.718174 207.784062
F 25.441409 15.436350 207.784061
F 16.403575 0.000000 214.904183
F 7.683207 5.145450 203.835155
F 7.302217 5.145449 225.662136
F 7.683207 12.863626 203.835155
F 7.302217 12.863625 225.662135
F 7.683207 20.581805 203.835155
F 7.302217 20.581804 225.662136
F 16.594059 5.145447 203.990692
F 16.213067 5.145448 225.817674
F 16.594059 12.863623 203.990692
F 16.213067 12.863623 225.817674
F 16.594059 20.581803 203.990692
F 16.213067 20.581803 225.817674
F 25.504896 5.145448 204.146232
F 25.123904 5.145448 225.973213
F 25.504896 12.863624 204.146231
F 25.123904 12.863624 225.973213
F 25.504896 20.581804 204.146232
F 25.123904 20.581804 225.973214
F 7.635582 5.145448 206.563525
F 7.254567 5.145444 228.390509
F 7.635582 12.863624 206.563525
F 7.254567 12.863619 228.390509
F 7.635582 20.581804 206.563525
F 7.254567 20.581799 228.390509
F 16.546446 5.145447 206.719065
F 16.165454 5.145447 228.546047
F 16.546446 12.863624 206.719066
F 16.165454 12.863624 228.546047
F 16.546446 20.581803 206.719065
F 16.165454 20.581803 228.546048
F 25.457282 5.145448 206.874604
F 25.076290 5.145448 228.701586
F 25.457282 12.863624 206.874604
F 25.076290 12.863624 228.701586
F 25.457282 20.581803 206.874604
F 25.076290 20.581803 228.701587
F 7.572064 7.718175 210.201356
F 7.572064 15.436353 210.201356
F 7.572064 0.000002 210.201356
F 16.403575 15.436351 214.904182
F 16.482937 7.718174 210.356895
F 16.482937 15.436351 210.356895
F 16.482937 0.000000 210.356895
F 25.393775 7.718174 210.512434
F 25.393774 15.436351 210.512434
F 16.403575 7.718174 214.904183
F 0.835332 1.301053 213.724115
F 27.557994 1.286361 214.189149
F 0.835332 9.019227 213.724115
F 27.557994 9.004535 214.189149
F 0.835332 16.737406 213.724115
F 27.557994 16.722714 214.189149
F 9.736323 1.286362 213.878071
F 9.736322 9.004536 213.878071
F 9.736322 16.722714 213.878071
F 18.647159 1.286361 214.033610
F 18.647159 9.004535 214.033610
F 18.647159 16.722714 214.033611
F 0.773789 3.842298 217.365552
F 27.494483 3.859087 217.826979
F 0.773790 11.560472 217.365552
F 27.494483 11.577261 217.826979
F 0.773790 19.278652 217.365552
F 27.494483 19.295441 217.826980
F 9.672810 3.859087 217.515901
F 9.672810 11.577261 217.515901
F 9.672810 19.295440 217.515901
F 18.583649 3.859088 217.671441
F 18.583649 11.577262 217.671441
F 18.583649 19.295441 217.671441
F 0.682285 3.904043 214.645259
F 27.542118 3.859087 215.098607
F 0.682286 11.622217 214.645259
F 27.542118 11.577261 215.098607
F 0.682286 19.340397 214.645258
F 27.542118 19.295441 215.098607
F 9.720445 3.859086 214.787529
F 9.720445 11.577260 214.787529
F 9.720445 19.295440 214.787529
F 18.631284 3.859087 214.943068
F 18.631284 11.577262 214.943068
F 18.631284 19.295441 214.943067
F 0.776995 1.254017 211.005426
F 27.605608 1.286362 211.460776
F 0.776994 8.972190 211.005426
F 27.605608 9.004535 211.460776
F 0.776996 16.690370 211.005426
F 27.605607 16.722714 211.460776
F 9.783934 1.286362 211.149699
F 9.783934 9.004536 211.149699
F 9.783934 16.722714 211.149698
F 18.694772 1.286361 211.305237
F 18.694772 9.004534 211.305237
F 18.694772 16.722713 211.305237
F 3.033268 7.716230 214.673032
F 29.769827 7.718174 215.137492
F 3.033267 15.434407 214.673031
F 29.769827 15.436351 215.137491
F 7.492725 15.436349 214.748645
F 7.492725 7.718173 214.748645
F 11.948158 7.718174 214.826414
F 11.948158 15.436351 214.826414
F 23.150191 16.722714 211.383007
F 20.858994 7.718174 214.981952
F 20.858994 15.436351 214.981952
F 20.858994 0.000000 214.981952
F 3.096514 5.147541 211.035071
F 29.833313 5.145448 211.499661
F 3.096514 12.865717 211.035071
F 29.833313 12.863624 211.499661
F 3.096514 20.583896 211.035071
F 29.833313 20.581803 211.499661
F 12.011642 5.145448 211.188583
F 12.011642 12.863624 211.188583
F 12.011642 20.581803 211.188583
F 20.922481 5.145447 211.344121
F 20.922481 12.863623 211.344121
F 20.922481 20.581803 211.344121
F 3.040304 5.145897 213.763169
F 29.785700 5.145448 214.228034
F 3.040304 12.864073 213.763170
F 29.785700 12.863624 214.228034
F 3.040304 20.582252 213.763170
F 29.785700 20.581804 214.228034
F 11.964030 5.145448 213.916956
F 11.964030 12.863624 213.916956
F 11.964030 20.581803 213.916956
F 20.874868 5.145447 214.072495
F 20.874868 12.863624 214.072495
F 20.874868 20.581803 214.072495
F 2.975264 7.717941 217.401535
F 29.722192 7.718174 217.865864
F 2.975263 15.436118 217.401535
F 29.722192 15.436351 217.865864
F 23.150192 9.004534 211.383007
F 2.975263 23.154297 217.401535
F 23.150192 1.286361 211.383007
F 29.722192 23.154529 217.865864
F 11.900522 7.718174 217.554786
F 11.900522 15.436351 217.554787
F 14.239353 16.722714 211.227467
F 20.811360 7.718174 217.710325
F 20.811360 15.436351 217.710326
F 20.811360 0.000000 217.710326
F 5.280258 1.285920 213.800617
F 32.013409 1.286362 214.266919
F 5.280258 9.004094 213.800617
F 32.013409 9.004535 214.266919
F 5.280258 16.722273 213.800617
F 32.013409 16.722714 214.266919
F 14.191741 1.286361 213.955840
F 14.191741 9.004535 213.955841
F 14.191741 16.722714 213.955841
F 23.102578 1.286361 214.111380
F 23.102578 9.004535 214.111380
F 23.102578 16.722714 214.111380
F 5.216759 3.859530 217.438451
F 31.949897 3.859087 217.904749
F 5.216759 11.577705 217.438452
F 31.949897 11.577261 217.904749
F 5.216759 19.295884 217.438452
F 31.949897 19.295440 217.904749
F 14.128229 3.859088 217.593671
F 14.128229 11.577262 217.593672
F 14.128229 19.295441 217.593672
F 23.039068 3.859087 217.749210
F 23.039068 11.577261 217.749210
F 23.039068 19.295441 217.749211
F 5.263696 3.859335 214.709580
F 31.997532 3.859087 215.176377
F 5.263696 11.577509 214.709580
F 31.997532 11.577261 215.176377
F 5.263696 19.295688 214.709580
F 31.997532 19.295441 215.176377
F 14.175864 3.859087 214.865298
F 14.175865 11.577262 214.865298
F 14.175864 19.295441 214.865298
F 23.086702 3.859087 215.020838
F 23.086702 11.577261 215.020837
F 23.086702 19.295441 215.020837
F 5.327389 1.286070 211.071714
F 32.061022 1.286362 211.538546
F 5.327389 9.004244 211.071714
F 32.061022 9.004536 211.538546
F 5.327389 16.722422 211.071714
F 32.061022 16.722714 211.538546
F 14.239353 1.286361 211.227467
F 14.239353 9.004535 211.227467
F 3.286760 23.151966 200.121232
F 2.906749 23.152597 221.948892
F 30.023821 23.154530 200.586171
F 29.642830 23.154530 222.413153
F 12.202152 23.154530 200.275092
F 11.821160 23.154530 222.102075
F 21.112989 23.154530 200.430632
F 12.154516 23.154530 203.003465
F 11.773525 23.154530 224.830448
F 7.746720 23.154528 200.197325
F 7.365729 23.154529 222.024306
F 16.657570 23.154530 200.352863
F 16.276578 23.154530 222.179844
F 25.568406 23.154530 200.508401
F 25.187415 23.154530 222.335384
F 3.159839 23.152250 207.397103
F 29.896824 23.154530 207.861831
F 12.075155 23.154530 207.550753
F 20.985992 23.154530 207.706292
F 12.027519 23.154530 210.279126
F 7.619722 23.154528 207.472985
F 16.530573 23.154530 207.628522
F 25.441409 23.154530 207.784062
F 25.393775 23.154530 210.512434
F 3.033268 23.152586 214.673032
F 29.769827 23.154530 215.137492
F 11.948158 23.154530 214.826414
F 25.314412 23.154530 215.059722
F 11.900522 23.154530 217.554786
F 7.492725 23.154529 214.748645
F 16.403575 23.154530 214.904183
F 0.326863 1.297187 242.839578
F 27.050005 1.286361 243.291792
F 0.326863 9.015360 242.839578
F 27.050005 9.004535 243.291792
F 0.326863 16.733539 242.839579
F 27.050005 16.722714 243.291793
F 9.228334 1.286362 242.980714
F 9.228334 9.004536 242.980714
F 9.228334 16.722714 242.980714
F 18.139171 1.286361 243.136254
F 18.139171 9.004534 243.136254
F 18.139171 16.722714 243.136254
F 0.242119 3.860231 246.494810
F 26.986495 3.859087 246.929622
F 0.242119 11.578406 246.494811
F 26.986495 11.577261 246.929623
F 0.242119 19.296585 246.494811
F 26.986494 19.295441 246.929623
F 9.164821 3.859086 246.618544
F 9.164821 11.577261 246.618544
F 9.164821 19.295440 246.618544
F 18.075661 3.859088 246.774084
F 18.075661 11.577262 246.774084
F 18.075661 19.295441 246.774084
F 0.275913 3.863227 243.756364
F 27.034129 3.859087 244.201250
F 0.275913 11.581401 243.756364
F 27.034129 11.577261 244.201250
F 0.275913 19.299580 243.756364
F 27.034129 19.295441 244.201250
F 9.212457 3.859086 243.890172
F 9.212457 11.577261 243.890172
F 9.212456 19.295440 243.890172
F 18.123295 3.859087 244.045711
F 18.123295 11.577262 244.045711
F 18.123295 19.295441 244.045711
F 0.327381 1.277013 240.115685
F 27.097619 1.286362 240.563420
F 0.327381 8.995186 240.115684
F 27.097619 9.004535 240.563420
F 0.327381 16.713365 240.115684
F 27.097619 16.722714 240.563420
F 9.275945 1.286362 240.252342
F 9.275945 9.004536 240.252342
F 9.275945 16.722714 240.252342
F 18.186784 1.286361 240.407880
F 18.186784 9.004535 240.407880
F 18.186784 16.722713 240.407880
F 2.526019 7.715506 243.776154
F 29.261838 7.718174 244.240135
F 2.526019 15.433683 243.776154
F 29.261838 15.436351 244.240135
F 15.647426 7.716708 261.276668
F 15.974949 7.718174 239.459538
F 11.440169 7.718174 243.929057
F 11.440169 15.436351 243.929056
F 15.974949 15.436351 239.459539
F 20.351006 7.718174 244.084596
F 20.351006 15.436351 244.084596
F 20.351006 0.000000 244.084596
F 2.589744 5.148156 240.138364
F 29.325324 5.145448 240.602305
F 2.589744 12.866332 240.138364
F 29.325324 12.863624 240.602305
F 2.589744 20.584511 240.138364
F 29.325324 20.581803 240.602305
F 11.503654 5.145448 240.291226
F 11.503654 12.863624 240.291225
F 11.503654 20.581803 240.291226
F 20.414493 5.145447 240.446765
F 20.414493 12.863623 240.446765
F 20.414493 20.581803 240.446765
F 2.537390 5.148391 242.864501
F 29.277711 5.145448 243.330677
F 2.537390 12.866567 242.864502
F 29.277711 12.863624 243.330678
F 2.537390 20.584747 242.864502
F 29.277711 20.581804 243.330678
F 11.456042 5.145448 243.019599
F 11.456042 12.863624 243.019599
F 11.456042 20.581803 243.019599
F 20.366879 5.145447 243.175138
F 20.366879 12.863624 243.175139
F 20.366879 20.581803 243.175139
F 2.475075 7.714954 246.502033
F 29.214204 7.718173 246.968507
F 2.475075 15.433131 246.502033
F 29.214204 15.436351 246.968507
F 15.647426 15.434885 261.276669
F 2.475075 23.151309 246.502033
F 6.734632 23.154316 261.121554
F 29.214204 23.154529 246.968507
F 11.392533 7.718174 246.657429
F 11.392534 15.436351 246.657430
F 7.064082 0.000000 239.303998
F 20.303371 7.718174 246.812969
F 20.303371 15.436351 246.812969
F 20.303371 0.000000 246.812969
F 4.772251 1.285950 242.903244
F 31.505421 1.286361 243.369562
F 4.772251 9.004124 242.903244
F 31.505421 9.004535 243.369562
F 4.772251 16.722303 242.903245
F 31.505421 16.722714 243.369563
F 13.683752 1.286361 243.058484
F 13.683752 9.004535 243.058484
F 13.683752 16.722714 243.058484
F 22.594590 1.286361 243.214023
F 22.594590 9.004535 243.214023
F 22.594590 16.722714 243.214023
F 4.708679 3.859422 246.541018
F 31.441909 3.859087 247.007392
F 4.708679 11.577596 246.541018
F 31.441909 11.577262 247.007392
F 4.708679 19.295775 246.541018
F 31.441909 19.295441 247.007392
F 13.620240 3.859087 246.696315
F 13.620240 11.577262 246.696314
F 13.620240 19.295441 246.696314
F 22.531079 3.859087 246.851853
F 22.531079 11.577261 246.851853
F 22.531079 19.295441 246.851853
F 4.756085 3.859536 243.812094
F 31.489544 3.859087 244.279020
F 4.756085 11.577710 243.812094
F 31.489544 11.577261 244.279020
F 4.756085 19.295890 243.812094
F 31.489544 19.295441 244.279020
F 13.667876 3.859087 243.967942
F 13.667876 11.577262 243.967941
F 13.667876 19.295441 243.967941
F 22.578713 3.859087 244.123481
F 22.578713 11.577261 244.123480
F 22.578713 19.295441 244.123480
F 4.819492 1.285932 240.174279
F 31.553033 1.286362 240.641190
F 4.819492 9.004106 240.174279
F 31.553033 9.004536 240.641190
F 4.819492 16.722285 240.174279
F 31.553033 16.722714 240.641189
F 13.731365 1.286361 240.330111
F 13.731365 9.004535 240.330110
F 13.731365 16.722714 240.330110
F 22.642203 1.286361 240.485650
F 22.642203 9.004534 240.485650
F 22.642203 16.722714 240.485650
F 6.984738 7.718174 243.851288
F 6.984738 15.436351 243.851287
F 6.984738 0.000000 243.851287
F 15.895587 7.718174 244.006826
F 15.895587 15.436351 244.006826
F 15.895587 0.000000 244.006826
F 24.806423 7.718174 244.162366
F 24.806423 15.436350 244.162365
F 15.974949 0.000000 239.459538
F 7.048225 5.145449 240.213457
F 7.048225 12.863625 240.213457
F 7.048225 20.581804 240.213457
F 15.959073 5.145447 240.368995
F 15.959073 12.863623 240.368995
F 15.959073 20.581803 240.368995
F 24.869910 5.145448 240.524535
F 24.869910 12.863624 240.524535
F 24.869910 20.581804 240.524535
F 7.000597 5.145448 242.941828
F 7.000597 12.863624 242.941828
F 7.000597 20.581804 242.941828
F 15.911460 5.145447 243.097369
F 15.911460 12.863624 243.097369
F 15.911460 20.581803 243.097369
F 24.822296 5.145448 243.252908
F 24.822296 12.863624 243.252908
F 24.822296 20.581803 243.252908
F 6.937094 7.718172 246.579658
F 6.937094 15.436349 246.579658
F 6.734632 15.436137 261.121554
F 6.937094 23.154528 246.579658
F 15.847952 7.718174 246.735199
F 15.847952 15.436351 246.735199
F 15.847952 0.000000 246.735199
F 24.758789 7.718174 246.890738
F 24.758789 15.436351 246.890739
F 7.064082 15.436351 239.303998
F 0.151873 1.269491 250.156262
F 26.923009 1.286361 250.567453
F 0.151872 8.987664 250.156262
F 26.923009 9.004535 250.567453
F 0.151872 16.705843 250.156263
F 26.923008 16.722714 250.567453
F 9.101337 1.286362 250.256374
F 9.101337 9.004536 250.256374
F 9.101337 16.722714 250.256374
F 18.012174 1.286361 250.411914
F 18.012174 9.004534 250.411914
F 18.012174 16.722714 250.411915
F 0.524235 3.843621 231.920155
F 0.062268 3.892298 253.819147
F 27.240489 3.859087 232.378300
F 26.859498 3.859087 254.205282
F 0.524235 11.561795 231.920155
F 0.062269 11.610472 253.819147
F 27.240489 11.577261 232.378301
F 26.859498 11.577261 254.205282
F 0.524235 19.279975 231.920155
F 0.062269 19.328651 253.819146
F 27.240489 19.295441 232.378301
F 26.859498 19.295441 254.205282
F 9.418815 3.859087 232.067222
F 9.037825 3.859086 253.894204
F 9.418815 11.577261 232.067222
F 9.037824 11.577261 253.894204
F 9.418815 19.295440 232.067222
F 9.037824 19.295440 253.894205
F 18.329655 3.859088 232.222762
F 17.948663 3.859088 254.049743
F 18.329655 11.577262 232.222762
F 17.948664 11.577262 254.049744
F 18.329655 19.295441 232.222762
F 17.948663 19.295441 254.049744
F 0.180395 3.849583 251.038012
F 27.288123 3.859087 229.649928
F 26.907132 3.859087 251.476910
F 0.180395 11.567758 251.038012
F 27.288124 11.577261 229.649928
F 26.907132 11.577261 251.476910
F 0.180396 19.285937 251.038012
F 27.288124 19.295441 229.649928
F 26.907133 19.295441 251.476910
F 9.466451 3.859086 229.338851
F 9.085460 3.859086 251.165832
F 9.466451 11.577260 229.338851
F 9.085460 11.577261 251.165832
F 9.466451 19.295440 229.338850
F 9.085460 19.295440 251.165832
F 18.377289 3.859088 229.494389
F 17.996298 3.859087 251.321371
F 18.377289 11.577262 229.494388
F 17.996298 11.577262 251.321371
F 18.377289 19.295441 229.494388
F 17.996298 19.295441 251.321371
F 0.226986 1.288568 247.397240
F 26.970622 1.286362 247.839080
F 0.226986 9.006742 247.397240
F 26.970622 9.004535 247.839080
F 0.226986 16.724921 247.397240
F 26.970622 16.722714 247.839080
F 9.148949 1.286362 247.528002
F 9.148948 9.004536 247.528002
F 9.148948 16.722714 247.528002
F 18.059787 1.286361 247.683541
F 18.059787 9.004535 247.683541
F 18.059787 16.722713 247.683540
F 2.780098 7.715848 229.224669
F 2.399371 7.716062 251.051278
F 29.515833 7.718174 229.688813
F 29.134841 7.718174 251.515795
F 2.780098 15.434025 229.224669
F 2.399371 15.434239 251.051277
F 29.515833 15.436351 229.688813
F 29.134841 15.436351 251.515795
F 6.734632 7.717960 261.121554
F 7.064082 7.718174 239.303998
F 24.568457 20.581777 257.804010
F 24.949294 20.581803 235.977246
F 11.694163 7.718174 229.377735
F 11.313172 7.718174 251.204717
F 11.694163 15.436351 229.377734
F 11.313172 15.436351 251.204716
F 24.568457 12.863597 257.804010
F 24.949293 12.863624 235.977247
F 20.605000 7.718174 229.533274
F 20.224009 7.718174 251.360256
F 20.605000 15.436351 229.533273
F 20.224009 15.436351 251.360256
F 20.605000 0.000000 229.533274
F 20.224009 0.000000 251.360256
F 2.462447 5.147869 247.413794
F 29.198327 5.145448 247.877965
F 2.462447 12.866045 247.413794
F 29.198327 12.863624 247.877965
F 2.462447 20.584224 247.413793
F 29.198327 20.581803 247.877965
F 11.376657 5.145448 247.566886
F 11.376657 12.863624 247.566886
F 11.376657 20.581803 247.566886
F 20.287496 5.145447 247.722426
F 20.287496 12.863623 247.722426
F 20.287496 20.581803 247.722425
F 2.413174 5.149047 250.139432
F 29.150714 5.145448 250.606338
F 2.413174 12.867223 250.139432
F 29.150714 12.863624 250.606338
F 2.413174 20.585403 250.139432
F 29.150714 20.581804 250.606337
F 11.329045 5.145448 250.295259
F 11.329045 12.863623 250.295259
F 11.329045 20.581803 250.295259
F 20.239882 5.145447 250.450799
F 20.239882 12.863624 250.450799
F 20.239882 20.581803 250.450799
F 2.725607 7.715922 231.951550
F 2.351657 7.714097 253.776663
F 29.468198 7.718174 232.417185
F 29.087207 7.718174 254.244167
F 2.725607 15.434099 231.951550
F 2.351657 15.432274 253.776664
F 29.468198 15.436351 232.417186
F 29.087207 15.436351 254.244167
F 24.568457 5.145422 257.804010
F 24.949294 5.145448 235.977247
F 2.725607 23.152278 231.951550
F 2.351657 23.150453 253.776664
F 15.657621 20.581777 257.648472
F 16.038457 20.581803 235.821707
F 29.468198 23.154529 232.417185
F 29.087207 23.154529 254.244167
F 11.646528 7.718174 232.106107
F 11.265536 7.718174 253.933089
F 11.646528 15.436351 232.106107
F 11.265536 15.436351 253.933089
F 15.657621 12.863597 257.648472
F 16.038457 12.863624 235.821708
F 20.557366 7.718174 232.261647
F 20.176374 7.718174 254.088628
F 20.557366 15.436351 232.261647
F 20.176374 15.436351 254.088629
F 20.557366 0.000000 232.261647
F 20.176374 0.000000 254.088629
F 4.645159 1.286140 250.178765
F 31.378424 1.286361 250.645222
F 4.645159 9.004313 250.178765
F 31.378424 9.004535 250.645222
F 4.645159 16.722492 250.178766
F 31.378424 16.722714 250.645223
F 13.556755 1.286361 250.334145
F 13.556755 9.004535 250.334144
F 13.556755 16.722714 250.334145
F 22.467593 1.286361 250.489684
F 22.467593 9.004535 250.489684
F 22.467593 16.722714 250.489684
F 4.962782 3.859523 231.989776
F 4.581641 3.859173 253.816496
F 31.695903 3.859087 232.456069
F 31.314912 3.859087 254.283052
F 4.962782 11.577698 231.989776
F 4.581641 11.577347 253.816496
F 31.695903 11.577261 232.456070
F 31.314912 11.577261 254.283052
F 4.962782 19.295877 231.989776
F 4.581641 19.295527 253.816496
F 31.695903 19.295440 232.456070
F 31.314912 19.295441 254.283052
F 13.874235 3.859088 232.144992
F 13.493243 3.859088 253.971974
F 13.874235 11.577262 232.144993
F 13.493243 11.577262 253.971974
F 13.874235 19.295442 232.144992
F 13.493243 19.295442 253.971974
F 22.785073 3.859087 232.300531
F 22.404082 3.859087 254.127512
F 22.785073 11.577261 232.300532
F 22.404082 11.577261 254.127513
F 22.785073 19.295441 232.300532
F 22.404082 19.295441 254.127513
F 5.009679 3.859434 229.260843
F 4.629344 3.859590 251.087712
F 31.743538 3.859087 229.727698
F 31.362547 3.859087 251.554680
F 5.009679 11.577609 229.260843
F 4.629344 11.577764 251.087712
F 31.743538 11.577261 229.727698
F 31.362547 11.577261 251.554680
F 5.009679 19.295788 229.260843
F 4.629344 19.295944 251.087712
F 31.743538 19.295441 229.727697
F 31.362547 19.295441 251.554680
F 13.921870 3.859087 229.416619
F 13.540879 3.859087 251.243601
F 13.921870 11.577262 229.416619
F 13.540879 11.577262 251.243601
F 13.921870 19.295441 229.416619
F 13.540879 19.295441 251.243601
F 22.832708 3.859087 229.572159
F 22.451716 3.859087 251.399141
F 22.832708 11.577261 229.572159
F 22.451716 11.577261 251.399141
F 22.832708 19.295441 229.572159
F 22.451716 19.295441 251.399140
F 4.692688 1.285888 247.449904
F 31.426036 1.286362 247.916850
F 4.692688 9.004062 247.449904
F 31.426036 9.004536 247.916850
F 4.692688 16.722240 247.449905
F 31.426036 16.722714 247.916850
F 13.604368 1.286361 247.605772
F 13.604368 9.004535 247.605771
F 13.604368 16.722714 247.605771
F 22.515206 1.286361 247.761311
F 22.515206 9.004534 247.761311
F 22.515206 16.722714 247.761310
F 7.238733 7.718173 229.299965
F 6.857737 7.718180 251.126943
F 7.238733 15.436350 229.299965
F 6.857737 15.436356 251.126942
F 15.657621 5.145421 257.648471
F 6.857737 0.000006 251.126943
F 16.149581 7.718174 229.455504
F 15.768590 7.718174 251.282486
F 16.149581 15.436351 229.455504
F 15.768590 15.436351 251.282486
F 16.149581 0.000000 229.455504
F 15.768590 0.000000 251.282486
F 25.060417 7.718174 229.611043
F 24.679426 7.718174 251.438026
F 25.060417 15.436351 229.611043
F 24.679426 15.436350 251.438025
F 16.038457 5.145447 235.821707
F 6.746290 20.581586 257.493240
F 6.921223 5.145445 247.489116
F 6.921223 12.863622 247.489115
F 6.921223 20.581801 247.489115
F 15.832076 5.145447 247.644656
F 15.832076 12.863623 247.644655
F 15.832076 20.581803 247.644656
F 24.742913 5.145448 247.800196
F 24.742913 12.863624 247.800196
F 24.742913 20.581804 247.800195
F 6.873613 5.145451 250.217487
F 6.873613 12.863627 250.217487
F 6.873613 20.581807 250.217487
F 15.784463 5.145447 250.373029
F 15.784463 12.863624 250.373029
F 15.784463 20.581803 250.373029
F 24.695299 5.145448 250.528568
F 24.695299 12.863624 250.528569
F 24.695299 20.581803 250.528568
F 7.191071 7.718176 232.028338
F 6.810114 7.718169 253.855318
F 7.191071 15.436353 232.028338
F 6.810114 15.436346 253.855318
F 7.191071 0.000002 232.028338
F 7.127588 20.581803 235.666168
F 6.746290 12.863406 257.493240
F 6.810114 23.154525 253.855318
F 16.101946 7.718174 232.183877
F 15.720954 7.718174 254.010859
F 16.101945 15.436351 232.183878
F 15.720954 15.436351 254.010859
F 16.101946 0.000000 232.183877
F 15.720954 0.000000 254.010859
F 25.012783 7.718174 232.339416
F 24.631792 7.718174 254.166397
F 25.012783 15.436350 232.339417
F 24.631792 15.436351 254.166398
F 7.127588 12.863623 235.666168
F 6.746290 5.145230 257.493240
F 0.461088 1.301577 235.557897
F 7.127588 5.145447 235.666168
F 27.177003 1.286362 236.016131
F 26.796166 1.286335 257.842895
F 0.461088 9.019750 235.557897
F 24.615917 20.581803 255.075838
F 27.177003 9.004535 236.016131
F 26.796166 9.004509 257.842895
F 0.461088 16.737929 235.557897
F 24.558264 15.434884 261.432208
F 27.177003 16.722714 236.016132
F 26.796166 16.722688 257.842895
F 9.355331 1.286362 235.705052
F 8.974493 1.286335 257.531819
F 9.355331 9.004536 235.705052
F 8.974493 9.004509 257.531819
F 9.355331 16.722714 235.705053
F 8.974493 16.722688 257.531819
F 18.266168 1.286361 235.860592
F 17.885331 1.286335 257.687356
F 18.266168 9.004534 235.860592
F 17.885331 9.004508 257.687356
F 18.266168 16.722714 235.860593
F 17.885331 16.722687 257.687356
F 0.397899 3.843927 239.195825
F 24.885786 15.436351 239.615077
F 27.113492 3.859087 239.653962
F 26.785971 3.857620 261.471092
F 0.397899 11.562101 239.195824
F 24.558264 7.716707 261.432207
F 27.113492 11.577261 239.653962
F 26.785970 11.575794 261.471092
F 0.397899 19.280280 239.195824
F 24.885786 7.718174 239.615077
F 27.113492 19.295441 239.653962
F 26.785970 19.293974 261.471092
F 9.291818 3.859086 239.342883
F 8.963304 3.858031 261.160305
F 9.291818 11.577261 239.342883
F 8.963304 11.576206 261.160305
F 9.291818 19.295440 239.342883
F 8.963304 19.294385 261.160305
F 18.202658 3.859088 239.498423
F 17.875134 3.857621 261.315554
F 18.202658 11.577262 239.498423
F 17.875134 11.575795 261.315554
F 18.202658 19.295441 239.498423
F 17.875134 19.293975 261.315553
F 0.381195 3.872147 236.475988
F 0.095417 3.830066 258.322975
F 27.161127 3.859087 236.925590
F 26.781257 3.858947 258.749791
F 0.381195 11.590322 236.475987
F 0.095417 11.548240 258.322975
F 27.161127 11.577261 236.925589
F 26.781257 11.577121 258.749791
F 0.381195 19.308501 236.475987
F 0.095417 19.266420 258.322975
F 27.161127 19.295441 236.925589
F 26.781257 19.295301 258.749790
F 9.339454 3.859086 236.614511
F 8.959533 3.858944 258.438739
F 9.339454 11.577260 236.614511
F 8.959533 11.577119 258.438740
F 9.339454 19.295440 236.614511
F 8.959533 19.295298 258.438739
F 18.250292 3.859088 236.770049
F 17.870423 3.858947 258.594252
F 18.250292 11.577262 236.770049
F 17.870423 11.577122 258.594251
F 18.250292 19.295441 236.770049
F 17.870423 19.295301 258.594251
F 0.435915 1.270132 232.837137
F 0.135565 1.304164 254.678463
F 27.224616 1.286362 233.287759
F 26.843626 1.286362 255.114723
F 0.435915 8.988305 232.837137
F 0.135565 9.022337 254.678463
F 27.224616 9.004535 233.287759
F 26.843626 9.004535 255.114723
F 0.435915 16.706484 232.837137
F 0.135565 16.740516 254.678463
F 27.224616 16.722714 233.287759
F 26.843626 16.722714 255.114723
F 9.402943 1.286362 232.976680
F 9.021952 1.286362 254.803645
F 9.402943 9.004536 232.976681
F 9.021952 9.004535 254.803645
F 9.402943 16.722715 232.976680
F 9.021952 16.722714 254.803644
F 18.313781 1.286361 233.132219
F 17.932790 1.286361 254.959183
F 18.313781 9.004534 233.132219
F 17.932791 9.004534 254.959183
F 18.313781 16.722713 233.132218
F 17.932791 16.722713 254.959183
F 2.653244 7.715529 236.500507
F 2.268996 7.713432 258.328376
F 29.388836 7.718174 236.964474
F 29.008966 7.718034 258.788676
F 2.653244 15.433706 236.500506
F 2.268996 15.431609 258.328376
F 29.388836 15.436351 236.964474
F 29.008966 15.436211 258.788675
F 24.996907 20.581804 233.248873
F 24.615917 12.863624 255.075838
F 24.996907 12.863624 233.248874
F 24.615917 5.145448 255.075838
F 11.567166 7.718174 236.653395
F 11.187297 7.718034 258.477597
F 11.567166 15.436351 236.653395
F 11.187297 15.436211 258.477597
F 24.996907 5.145448 233.248874
F 15.705080 20.581802 254.920299
F 20.478003 7.718174 236.808935
F 20.098133 7.718034 258.633136
F 20.478003 15.436351 236.808935
F 20.098133 15.436211 258.633136
F 20.478003 0.000000 236.808935
F 16.086070 20.581803 233.093334
F 2.716689 5.148004 232.862583
F 2.336636 5.147317 254.688679
F 29.452322 5.145448 233.326643
F 29.071331 5.145448 255.153608
F 2.716689 12.866180 232.862583
F 2.336636 12.865493 254.688679
F 29.452322 12.863624 233.326643
F 29.071331 12.863624 255.153607
F 2.716689 20.584359 232.862583
F 2.336636 20.583672 254.688679
F 29.452322 20.581803 233.326643
F 29.071331 20.581803 255.153608
F 11.630651 5.145448 233.015565
F 11.249660 5.145448 254.842529
F 11.630651 12.863624 233.015564
F 11.249660 12.863624 254.842529
F 11.630651 20.581803 233.015564
F 11.249660 20.581803 254.842529
F 20.541490 5.145447 233.171104
F 20.160499 5.145447 254.998068
F 20.541490 12.863623 233.171104
F 20.160500 12.863623 254.998068
F 20.541490 20.581803 233.171104
F 20.160499 20.581803 254.998068
F 2.662914 5.147982 235.589156
F 2.289959 5.150178 257.413726
F 29.404708 5.145448 236.055016
F 29.023872 5.145422 257.881780
F 2.662914 12.866158 235.589157
F 2.289959 12.868354 257.413726
F 29.404708 12.863624 236.055016
F 29.023872 12.863598 257.881780
F 2.662914 20.584337 235.589156
F 2.289959 20.586534 257.413726
F 29.404708 20.581804 236.055016
F 29.023872 20.581778 257.881780
F 11.583039 5.145448 235.743938
F 11.202199 5.145421 257.570704
F 11.583039 12.863623 235.743938
F 11.202199 12.863597 257.570704
F 11.583039 20.581803 235.743938
F 11.202199 20.581776 257.570704
F 20.493877 5.145447 235.899477
F 20.113040 5.145421 257.726241
F 20.493876 12.863624 235.899478
F 20.113040 12.863597 257.726241
F 20.493876 20.581803 235.899477
F 20.113040 20.581777 257.726241
F 2.600030 7.715441 239.226859
F 2.258856 7.733983 261.052164
F 29.341201 7.718173 239.692847
F 29.013680 7.716707 261.509977
F 2.600030 15.433619 239.226859
F 2.258856 15.452160 261.052164
F 29.341201 15.436351 239.692847
F 29.013680 15.434884 261.509977
F 15.705080 12.863623 254.920298
F 2.258856 0.015810 261.052164
F 2.600030 23.151797 239.226859
F 16.086070 12.863623 233.093334
F 15.705080 5.145447 254.920298
F 16.086070 5.145447 233.093334
F 29.341201 23.154529 239.692846
F 29.013680 23.153063 261.509977
F 11.519530 7.718174 239.381768
F 11.192001 7.716710 261.198898
F 11.519530 15.436351 239.381768
F 11.192001 15.434888 261.198899
F 6.794212 20.581786 254.764772
F 7.175222 20.581804 232.937796
F 20.430368 7.718174 239.537308
F 20.102845 7.716708 261.354438
F 20.430369 15.436351 239.537308
F 20.102845 15.434885 261.354438
F 20.430368 0.000000 239.537308
F 6.794212 12.863607 254.764771
F 4.899295 1.285925 235.627604
F 4.517305 1.286380 257.454799
F 31.632418 1.286362 236.093901
F 31.251582 1.286335 257.920665
F 4.899295 9.004098 235.627605
F 4.517305 9.004554 257.454799
F 31.632418 9.004535 236.093901
F 31.251582 9.004509 257.920665
F 4.899295 16.722277 235.627605
F 4.517305 16.722733 257.454799
F 31.632418 16.722714 236.093901
F 31.251582 16.722688 257.920665
F 13.810750 1.286361 235.782823
F 13.429913 1.286335 257.609587
F 13.810750 9.004535 235.782822
F 13.429913 9.004509 257.609587
F 13.810750 16.722714 235.782823
F 13.429913 16.722687 257.609587
F 22.721587 1.286361 235.938362
F 22.340750 1.286335 257.765126
F 22.721587 9.004535 235.938361
F 22.340750 9.004509 257.765126
F 22.721587 16.722714 235.938362
F 22.340750 16.722687 257.765126
F 4.835783 3.859524 239.265433
F 4.494271 3.863117 261.090558
F 31.568906 3.859087 239.731731
F 31.241385 3.857620 261.548861
F 4.835783 11.577699 239.265433
F 4.494271 11.581291 261.090558
F 31.568906 11.577261 239.731731
F 31.241385 11.575795 261.548861
F 4.835783 19.295878 239.265433
F 4.494271 19.299470 261.090558
F 31.568906 19.295441 239.731731
F 31.241385 19.293974 261.548862
F 13.747238 3.859087 239.420653
F 13.419713 3.857620 261.237782
F 13.747238 11.577262 239.420654
F 13.419713 11.575795 261.237783
F 13.747238 19.295442 239.420653
F 13.419713 19.293974 261.237783
F 22.658077 3.859087 239.576192
F 22.330554 3.857621 261.393323
F 22.658076 11.577261 239.576192
F 22.330554 11.575795 261.393323
F 22.658077 19.295441 239.576192
F 22.330554 19.293975 261.393323
F 4.882943 3.859501 236.536459
F 4.498249 3.862732 258.363903
F 31.616541 3.859087 237.003359
F 31.236672 3.858947 258.827560
F 4.882943 11.577676 236.536459
F 4.498249 11.580906 258.363903
F 31.616541 11.577261 237.003359
F 31.236672 11.577121 258.827560
F 4.882943 19.295855 236.536459
F 4.498249 19.299085 258.363902
F 31.616541 19.295441 237.003358
F 31.236672 19.295301 258.827560
F 13.794873 3.859087 236.692281
F 13.415003 3.858947 258.516482
F 13.794873 11.577262 236.692280
F 13.415004 11.577122 258.516481
F 13.794873 19.295441 236.692280
F 13.415004 19.295301 258.516482
F 22.705711 3.859087 236.847819
F 22.325841 3.858947 258.672022
F 22.705711 11.577261 236.847819
F 22.325841 11.577121 258.672021
F 22.705711 19.295441 236.847819
F 22.325841 19.295301 258.672021
F 4.946353 1.285963 232.898639
F 4.565996 1.285826 254.725546
F 31.680030 1.286362 233.365528
F 31.299040 1.286361 255.192493
F 4.946353 9.004137 232.898639
F 4.565996 9.004000 254.725546
F 31.680030 9.004535 233.365528
F 31.299040 9.004535 255.192493
F 4.946353 16.722316 232.898639
F 4.565996 16.722179 254.725545
F 31.680030 16.722714 233.365528
F 31.299040 16.722714 255.192492
F 13.858362 1.286361 233.054450
F 13.477371 1.286361 254.881414
F 13.858362 9.004535 233.054449
F 13.477371 9.004535 254.881414
F 13.858362 16.722714 233.054449
F 13.477371 16.722714 254.881413
F 22.769200 1.286361 233.209989
F 22.388210 1.286361 255.036953
F 22.769200 9.004534 233.209988
F 22.388210 9.004534 255.036953
F 22.769200 16.722714 233.209988
F 22.388210 16.722713 255.036953
F 7.111737 7.718173 236.575627
F 6.731794 7.718113 258.399868
F 7.111737 15.436350 236.575627
F 6.731794 15.436289 258.399867
F 7.175222 12.863625 232.937796
F 6.794212 5.145431 254.764772
F 16.022584 7.718174 236.731165
F 15.642715 7.718034 258.555367
F 16.022584 15.436351 236.731165
F 15.642715 15.436211 258.555366
F 16.022584 0.000000 236.731165
F 7.175222 5.145449 232.937796
F 24.933420 7.718174 236.886704
F 24.553551 7.718034 258.710906
F 24.933420 15.436351 236.886704
F 24.553551 15.436210 258.710906
F 2.526019 23.151862 243.776155
F 29.261838 23.154530 244.240135
F 11.440169 23.154530 243.929057
F 20.351006 23.154530 244.084596
F 11.392533 23.154530 246.657429
F 24.806423 23.154530 244.162366
F 15.647426 23.153064 261.276668
F 2.780098 23.152204 229.224669
F 2.399371 23.152418 251.051278
F 29.515833 23.154530 229.688813
F 29.134841 23.154530 251.515795
F 11.694163 23.154530 229.377734
F 11.313172 23.154530 251.204717
F 20.605000 23.154530 229.533274
F 20.224009 23.154530 251.360256
F 11.646528 23.154530 232.106107
F 11.265536 23.154530 253.933089
F 7.238733 23.154529 229.299966
F 16.149581 23.154530 229.455505
F 15.768590 23.154530 251.282486
F 25.060417 23.154530 229.611044
F 24.679426 23.154530 251.438026
F 24.558264 23.153063 261.432207
F 2.653244 23.151885 236.500506
F 2.268996 23.149788 258.328376
F 29.388836 23.154530 236.964474
F 29.008966 23.154390 258.788676
F 11.567166 23.154530 236.653395
F 11.187297 23.154390 258.477597
F 20.478003 23.154530 236.808935
F 20.098134 23.154390 258.633136
F 11.519530 23.154530 239.381768
F 11.192001 23.153067 261.198899
F 20.102845 23.153064 261.354438
F 7.111737 23.154529 236.575627
F 6.731794 23.154469 258.399868
F 16.022584 23.154530 236.731165
F 15.642714 23.154390 258.555367
F 24.933420 23.154530 236.886704
F 24.553551 23.154390 258.710906
F 4.518262 24.451505 2.724202
F 4.132946 24.448352 24.547306
F 31.239789 24.441031 3.197772
F 30.859920 24.440891 25.021973
F 4.518262 32.169679 2.724202
F 4.132946 32.166526 24.547306
F 31.239789 32.159205 3.197772
F 30.859920 32.159065 25.021973
F 4.518262 39.887858 2.724201
F 4.132946 39.884704 24.547306
F 31.239789 39.877384 3.197772
F 30.859920 39.877244 25.021973
F 13.418117 24.441032 2.886693
F 13.038248 24.440892 24.710895
F 13.418117 32.159206 2.886693
F 13.038248 32.159066 24.710895
F 13.418117 39.877384 2.886693
F 13.038248 39.877244 24.710895
F 22.328954 24.441030 3.042233
F 21.949085 24.440890 24.866434
F 22.328954 32.159204 3.042233
F 21.949085 32.159064 24.866434
F 22.328954 39.877383 3.042233
F 21.949085 39.877243 24.866435
F 4.450418 27.006168 6.358195
F 4.069434 27.006157 28.185136
F 31.177399 27.013617 6.832838
F 30.796409 27.013617 28.659803
F 4.450418 34.724342 6.358195
F 4.069435 34.724330 28.185136
F 31.177399 34.731791 6.832839
F 30.796409 34.731791 28.659803
F 4.450418 42.442521 6.358195
F 4.069435 42.442510 28.185136
F 31.177399 42.449970 6.832839
F 30.796409 42.449970 28.659803
F 13.355725 27.013616 6.521760
F 12.974735 27.013616 28.348724
F 13.355725 34.731791 6.521760
F 12.974735 34.731791 28.348724
F 13.355726 42.449970 6.521760
F 12.974735 42.449970 28.348725
F 22.266565 27.013618 6.677300
F 21.885574 27.013617 28.504265
F 22.266565 34.731792 6.677301
F 21.885574 34.731792 28.504265
F 22.266565 42.449971 6.677300
F 21.885574 42.449971 28.504265
F 4.497731 27.006600 3.646695
F 4.116785 27.006157 25.473051
F 31.224880 27.013643 4.104667
F 30.844043 27.013617 25.931431
F 4.497732 34.724775 3.646695
F 4.116785 34.724331 25.473051
F 31.224880 34.731818 4.104667
F 30.844043 34.731791 25.931430
F 4.497731 42.442954 3.646694
F 4.116785 42.442510 25.473051
F 31.224880 42.449997 4.104667
F 30.844043 42.449970 25.931430
F 13.403207 27.013643 3.793589
F 13.022371 27.013616 25.620353
F 13.403207 34.731817 3.793589
F 13.022371 34.731791 25.620353
F 13.403207 42.449996 3.793589
F 13.022371 42.449970 25.620353
F 22.314045 27.013643 3.949128
F 21.933209 27.013617 25.775892
F 22.314045 34.731818 3.949128
F 21.933209 34.731791 25.775891
F 22.314045 42.449997 3.949127
F 21.933209 42.449971 25.775892
F 4.488610 24.439060 0.016109
F 4.180274 24.448351 21.835220
F 31.235054 24.442358 0.476470
F 30.907533 24.440891 22.293600
F 4.488610 32.157234 0.016109
F 4.180274 32.166525 21.835220
F 31.235054 32.160531 0.476470
F 30.907533 32.159065 22.293600
F 4.488610 39.875413 0.016108
F 4.180274 39.884704 21.835220
F 31.235054 39.878710 0.476470
F 30.907533 39.877244 22.293600
F 13.413383 24.442358 0.165391
F 13.085860 24.440892 21.982522
F 13.413383 32.160532 0.165391
F 13.085860 32.159066 21.982522
F 13.413383 39.878710 0.165391
F 13.085860 39.877244 21.982522
F 22.324221 24.442357 0.320930
F 21.996698 24.440891 22.138061
F 22.324220 32.160530 0.320930
F 21.996698 32.159064 22.138060
F 22.324221 39.878709 0.320930
F 21.996698 39.877243 22.138061
F 6.715939 30.869999 3.678707
F 6.334701 30.870134 25.505341
F 33.071753 30.872703 25.970316
F 6.715939 38.588176 3.678707
F 6.334701 38.588311 25.505341
F 33.071753 38.590880 25.970315
F 28.695700 46.309059 21.345257
F 28.695700 38.590880 21.345258
F 6.715939 46.306355 3.678707
F 6.334701 46.306490 25.505341
F 28.695700 30.872703 21.345257
F 33.071753 46.309059 25.970316
F 15.630919 30.872729 3.832473
F 15.250083 30.872703 25.659237
F 15.630919 38.590907 3.832473
F 15.250083 38.590881 25.659237
F 15.630919 23.154556 3.832473
F 19.784863 23.154530 21.189718
F 19.784863 38.590881 21.189719
F 15.250083 46.309059 25.659237
F 24.541757 30.872730 3.988012
F 24.160920 30.872704 25.814776
F 24.541757 38.590907 3.988012
F 24.160920 38.590881 25.814776
F 24.541757 23.154556 3.988012
F 24.160920 23.154530 25.814776
F 6.725310 28.303885 0.050204
F 6.398187 28.302548 21.867511
F 33.135238 28.299978 22.332485
F 6.725310 36.022061 0.050204
F 6.398187 36.020723 21.867510
F 33.135238 36.018154 22.332485
F 6.725311 43.740241 0.050204
F 6.398187 43.738903 21.867510
F 33.135238 43.736334 22.332485
F 15.641090 28.301444 0.204276
F 15.313568 28.299977 22.021406
F 15.641090 36.019620 0.204276
F 15.313568 36.018153 22.021406
F 15.641091 43.737799 0.204276
F 15.313568 43.736333 22.021406
F 24.551929 28.301444 0.359815
F 24.224407 28.299977 22.176946
F 24.551929 36.019620 0.359815
F 24.224406 36.018153 22.176945
F 24.551929 43.737799 0.359815
F 24.224407 43.736332 22.176945
F 6.730601 28.302759 2.768321
F 6.350634 28.302548 24.592440
F 33.087625 28.299978 25.060858
F 6.730601 36.020935 2.768321
F 6.350634 36.020723 24.592440
F 33.087625 36.018154 25.060858
F 6.730601 43.739114 2.768321
F 6.350634 43.738903 24.592440
F 33.087625 43.736333 25.060858
F 15.645825 28.300117 2.925578
F 15.265955 28.299977 24.749779
F 15.645825 36.018293 2.925578
F 15.265955 36.018154 24.749779
F 15.645825 43.736473 2.925578
F 15.265955 43.736333 24.749780
F 24.556662 28.300117 3.081117
F 24.176793 28.299977 24.905319
F 24.556662 36.018293 3.081117
F 24.176793 36.018153 24.905319
F 24.556662 43.736473 3.081117
F 24.176793 43.736332 24.905319
F 6.668124 30.870129 6.403312
F 6.287126 30.870134 28.230270
F 33.405108 30.872703 6.871724
F 33.024118 30.872703 28.698688
F 6.668124 38.588306 6.403313
F 6.287126 38.588311 28.230270
F 33.405108 38.590881 6.871724
F 33.024118 38.590880 28.698688
F 6.668124 46.306485 6.403312
F 6.287126 46.306490 28.230269
F 33.405108 46.309059 6.871724
F 33.024118 46.309059 28.698688
F 15.583438 30.872704 6.560645
F 15.202447 30.872703 28.387610
F 15.583438 38.590881 6.560646
F 15.202447 38.590880 28.387610
F 19.784863 30.872704 21.189718
F 10.874012 46.309057 21.034177
F 15.583438 46.309059 6.560645
F 15.202447 46.309059 28.387610
F 24.494275 30.872704 6.716184
F 24.113285 30.872704 28.543149
F 24.494275 38.590881 6.716185
F 24.113285 38.590881 28.543150
F 24.494275 23.154530 6.716185
F 24.113285 23.154530 28.543149
F 8.962062 24.440596 2.809250
F 8.582148 24.440459 24.633423
F 8.962062 32.158770 2.809250
F 8.582148 32.158633 24.633423
F 8.962062 39.876949 2.809250
F 8.582148 39.876812 24.633423
F 17.873536 24.441031 2.964463
F 17.493666 24.440891 24.788665
F 17.873536 32.159204 2.964463
F 17.493666 32.159064 24.788665
F 17.873536 39.877384 2.964463
F 17.493666 39.877244 24.788665
F 26.784373 24.441031 3.120002
F 26.404504 24.440891 24.944204
F 26.784373 32.159205 3.120002
F 26.404504 32.159064 24.944204
F 26.784373 39.877383 3.120002
F 26.404504 39.877243 24.944204
F 8.899627 27.014049 6.444289
F 8.518636 27.014049 28.271253
F 8.899627 34.732223 6.444289
F 8.518636 34.732223 28.271253
F 8.899627 42.450402 6.444289
F 8.518636 42.450402 28.271253
F 17.811145 27.013617 6.599530
F 17.430154 27.013617 28.426495
F 17.811145 34.731792 6.599530
F 17.430154 34.731792 28.426495
F 17.811145 42.449971 6.599531
F 17.430154 42.449971 28.426495
F 26.721984 27.013617 6.755070
F 26.340993 27.013617 28.582034
F 26.721984 34.731791 6.755070
F 26.340993 34.731791 28.582034
F 26.721984 42.449970 6.755070
F 26.340993 42.449970 28.582034
F 8.947123 27.014072 3.715503
F 8.566282 27.014049 25.542262
F 8.947123 34.732247 3.715503
F 8.566282 34.732223 25.542262
F 8.947123 42.450426 3.715502
F 8.566282 42.450402 25.542262
F 17.858627 27.013643 3.871358
F 17.477790 27.013617 25.698122
F 17.858627 34.731818 3.871358
F 17.477790 34.731791 25.698121
F 17.858627 42.449997 3.871358
F 17.477790 42.449971 25.698121
F 26.769464 27.013643 4.026898
F 26.388627 27.013617 25.853661
F 26.769464 34.731817 4.026897
F 26.388627 34.731791 25.853661
F 26.769464 42.449997 4.026897
F 26.388627 42.449970 25.853661
F 8.957856 24.442384 0.087651
F 8.629771 24.440459 21.904431
F 8.957856 32.160558 0.087651
F 8.629771 32.158633 21.904431
F 8.957856 39.878737 0.087651
F 8.629771 39.876812 21.904431
F 17.868802 24.442357 0.243161
F 17.541278 24.440891 22.060291
F 17.868802 32.160531 0.243161
F 17.541278 32.159064 22.060291
F 17.868802 39.878710 0.243161
F 17.541278 39.877243 22.060290
F 26.779638 24.442357 0.398701
F 26.452117 24.440891 22.215831
F 26.779638 32.160531 0.398701
F 26.452117 32.159064 22.215831
F 26.779638 39.878710 0.398700
F 26.452117 39.877243 22.215830
F 11.175490 30.872727 3.754706
F 10.794651 30.872702 25.581469
F 11.175490 38.590904 3.754706
F 10.794651 38.590879 25.581469
F 11.175490 23.154554 3.754706
F 10.874012 38.590879 21.034178
F 10.874012 30.872702 21.034177
F 10.794651 46.309057 25.581469
F 20.086337 30.872730 3.910243
F 19.705501 30.872704 25.737007
F 20.086337 38.590907 3.910242
F 19.705501 38.590881 25.737006
F 20.086337 23.154556 3.910243
F 28.759207 43.736333 17.707427
F 28.997174 30.872730 4.065782
F 28.616338 30.872703 25.892546
F 28.997174 38.590907 4.065782
F 28.616338 38.590880 25.892546
F 28.997174 23.154556 4.065782
F 28.759207 36.018154 17.707427
F 28.759207 28.299978 17.707427
F 28.616338 46.309059 25.892546
F 11.185645 28.301442 0.126505
F 10.858135 28.299980 21.943639
F 11.185645 36.019618 0.126504
F 10.858135 36.018156 21.943638
F 11.185645 43.737797 0.126504
F 10.858135 43.736335 21.943639
F 20.096510 28.301443 0.282046
F 19.768987 28.299977 22.099176
F 20.096510 36.019620 0.282045
F 19.768987 36.018153 22.099176
F 20.096510 43.737799 0.282045
F 19.768987 43.736332 22.099175
F 29.007344 28.301444 0.437585
F 28.679824 28.299978 22.254716
F 29.007344 36.019620 0.437585
F 28.679824 36.018154 22.254715
F 29.007344 43.737800 0.437585
F 28.679824 43.736333 22.254716
F 11.190393 28.300120 2.847806
F 10.810523 28.299980 24.672008
F 11.190393 36.018296 2.847806
F 10.810523 36.018156 24.672008
F 11.190393 43.736475 2.847806
F 10.810523 43.736335 24.672008
F 20.101243 28.300117 3.003348
F 19.721374 28.299977 24.827549
F 20.101243 36.018293 3.003348
F 19.721374 36.018153 24.827550
F 20.101243 43.736473 3.003348
F 19.721374 43.736332 24.827549
F 29.012079 28.300118 3.158886
F 28.632210 28.299978 24.983088
F 29.012080 36.018294 3.158887
F 28.632210 36.018154 24.983089
F 29.012079 43.736473 3.158887
F 28.632210 43.736333 24.983088
F 11.128005 30.872702 6.482873
F 10.747015 30.872702 28.309838
F 11.128005 38.590879 6.482874
F 10.747015 38.590879 28.309838
F 11.128005 46.309057 6.482873
F 10.747015 46.309057 28.309838
F 20.038856 30.872704 6.638415
F 19.657866 30.872704 28.465380
F 20.038856 38.590881 6.638415
F 19.657866 38.590881 28.465380
F 20.038856 23.154530 6.638415
F 19.657866 23.154530 28.465380
F 28.949694 30.872704 6.793954
F 28.568703 30.872703 28.620919
F 28.949694 38.590881 6.793954
F 28.568703 38.590880 28.620919
F 28.949694 23.154530 6.793954
F 28.568703 23.154530 28.620919
F 28.949694 46.309059 6.793954
F 28.568703 46.309059 28.620919
F 4.386940 24.448352 9.995984
F 4.005949 24.448352 31.822966
F 31.113914 24.440891 10.470651
F 30.732923 24.440891 32.297633
F 4.386940 32.166526 9.995984
F 4.005949 32.166525 31.822967
F 31.113914 32.159065 10.470652
F 30.732923 32.159065 32.297634
F 4.386940 39.884704 9.995984
F 4.005949 39.884704 31.822967
F 31.113914 39.877244 10.470651
F 30.732923 39.877244 32.297634
F 13.292242 24.440891 10.159573
F 12.911250 24.440892 31.986554
F 13.292242 32.159065 10.159573
F 12.911250 32.159066 31.986554
F 13.292242 39.877244 10.159573
F 12.911250 39.877244 31.986555
F 22.203079 24.440890 10.315113
F 21.822088 24.440890 32.142094
F 22.203079 32.159064 10.315113
F 21.822088 32.159064 32.142094
F 22.203079 39.877243 10.315113
F 21.822088 39.877243 32.142095
F 4.323428 27.006156 13.633814
F 31.050403 27.013617 14.108481
F 4.323429 34.724330 13.633814
F 31.050403 34.731791 14.108481
F 4.323429 42.442510 13.633814
F 31.050403 42.449970 14.108481
F 13.228729 27.013616 13.797402
F 13.228729 34.731791 13.797403
F 13.228729 42.449970 13.797402
F 22.139569 27.013617 13.952942
F 22.139569 34.731792 13.952942
F 22.139569 42.449971 13.952943
F 4.370779 27.006157 10.921729
F 19.832498 46.309060 18.461345
F 31.098038 27.013617 11.380109
F 4.370779 34.724331 10.921729
F 24.240282 46.309060 21.267488
F 31.098038 34.731791 11.380109
F 4.370779 42.442510 10.921728
F 24.287917 46.309060 18.539115
F 31.098038 42.449970 11.380109
F 13.276365 27.013616 11.069031
F 13.276365 34.731791 11.069031
F 13.276365 42.449970 11.069030
F 22.187203 27.013617 11.224569
F 22.187203 34.731791 11.224569
F 22.187203 42.449971 11.224569
F 4.434269 24.448352 7.283898
F 4.053277 24.448351 29.110881
F 31.161527 24.440891 7.742280
F 30.780536 24.440891 29.569261
F 4.434269 32.166525 7.283898
F 4.053277 32.166525 29.110881
F 31.161527 32.159065 7.742280
F 30.780536 32.159065 29.569261
F 4.434269 39.884705 7.283897
F 4.053277 39.884704 29.110881
F 31.161527 39.877244 7.742279
F 30.780536 39.877244 29.569261
F 13.339854 24.440891 7.431201
F 12.958863 24.440892 29.258183
F 13.339854 32.159065 7.431201
F 12.958863 32.159066 29.258183
F 13.339854 39.877244 7.431201
F 12.958863 39.877244 29.258183
F 22.250692 24.440890 7.586740
F 21.869701 24.440891 29.413721
F 22.250692 32.159064 7.586740
F 21.869701 32.159064 29.413721
F 22.250692 39.877243 7.586740
F 21.869701 39.877243 29.413721
F 6.588695 30.870134 10.954019
F 33.325747 30.872703 11.418993
F 6.588695 38.588311 10.954019
F 33.325747 38.590881 11.418993
F 19.848371 43.736332 17.551888
F 6.588695 46.306490 10.954019
F 19.848371 36.018153 17.551888
F 33.325747 46.309059 11.418994
F 15.504077 30.872703 11.107915
F 15.504077 38.590881 11.107915
F 19.848371 28.299977 17.551888
F 15.504077 46.309059 11.107915
F 24.414914 30.872704 11.263454
F 24.414914 38.590880 11.263454
F 10.937521 43.736335 17.396346
F 6.652181 28.302547 7.316190
F 6.271190 28.302548 29.143171
F 33.389232 28.299978 7.781164
F 33.008241 28.299978 29.608146
F 6.652181 36.020723 7.316190
F 6.271190 36.020723 29.143171
F 33.389232 36.018154 7.781163
F 33.008241 36.018154 29.608146
F 6.652181 43.738903 7.316190
F 6.271190 43.738903 29.143171
F 33.389232 43.736333 7.781164
F 33.008241 43.736334 29.608145
F 15.567562 28.299977 7.470086
F 15.186570 28.299977 29.297067
F 15.567562 36.018153 7.470086
F 15.186570 36.018153 29.297066
F 15.567562 43.736333 7.470086
F 15.186570 43.736333 29.297067
F 24.478401 28.299977 7.625625
F 24.097410 28.299977 29.452606
F 24.478401 36.018153 7.625624
F 24.097410 36.018153 29.452606
F 24.478401 43.736332 7.625625
F 24.097410 43.736332 29.452606
F 6.604628 28.302547 10.041118
F 6.223637 28.302548 31.868100
F 33.341620 28.299978 10.509536
F 32.960628 28.299978 32.336518
F 6.604628 36.020723 10.041118
F 6.223637 36.020724 31.868100
F 33.341619 36.018154 10.509536
F 32.960628 36.018154 32.336518
F 6.604628 43.738903 10.041118
F 6.223637 43.738903 31.868100
F 33.341619 43.736333 10.509536
F 32.960628 43.736333 32.336518
F 15.519950 28.299977 10.198458
F 15.138958 28.299977 32.025440
F 15.519950 36.018153 10.198459
F 15.138958 36.018154 32.025440
F 15.519950 43.736333 10.198458
F 15.138958 43.736333 32.025440
F 24.430787 28.299977 10.353997
F 24.049796 28.299977 32.180980
F 24.430787 36.018153 10.353997
F 24.049796 36.018153 32.180980
F 24.430787 43.736333 10.353997
F 24.049796 43.736332 32.180980
F 6.541121 30.870134 13.678948
F 33.278112 30.872703 14.147366
F 6.541120 38.588311 13.678948
F 33.278112 38.590880 14.147366
F 6.541121 46.306490 13.678948
F 33.278112 46.309059 14.147366
F 15.456441 30.872703 13.836288
F 15.456441 38.590880 13.836288
F 10.937521 36.018156 17.396346
F 15.456441 46.309059 13.836288
F 24.367279 30.872704 13.991827
F 24.367279 38.590881 13.991828
F 24.367279 23.154530 13.991827
F 8.836142 24.440459 10.082101
F 8.455151 24.440459 31.909083
F 8.836142 32.158633 10.082101
F 8.455151 32.158633 31.909083
F 8.836142 39.876812 10.082102
F 8.455151 39.876812 31.909083
F 17.747661 24.440891 10.237342
F 17.366669 24.440891 32.064325
F 17.747660 32.159064 10.237343
F 17.366669 32.159064 32.064325
F 17.747661 39.877244 10.237343
F 17.366669 39.877244 32.064325
F 26.658498 24.440891 10.392882
F 26.277506 24.440891 32.219864
F 26.658498 32.159065 10.392882
F 26.277507 32.159065 32.219864
F 26.658498 39.877243 10.392882
F 26.277506 39.877243 32.219864
F 8.772630 27.014048 13.719931
F 8.772630 34.732223 13.719931
F 8.772630 42.450402 13.719931
F 17.684149 27.013617 13.875173
F 17.684149 34.731792 13.875173
F 17.684149 42.449971 13.875173
F 26.594988 27.013617 14.030712
F 26.594988 34.731791 14.030712
F 26.594988 42.449970 14.030712
F 8.820276 27.014049 10.990939
F 8.820277 34.732223 10.990939
F 8.820277 42.450402 10.990939
F 17.731785 27.013617 11.146800
F 17.731785 34.731791 11.146800
F 17.731784 42.449971 11.146800
F 26.642621 27.013617 11.302339
F 26.642621 34.731791 11.302339
F 26.642621 42.449970 11.302339
F 8.883765 24.440459 7.353111
F 8.502774 24.440459 29.180091
F 8.883765 32.158633 7.353111
F 8.502774 32.158633 29.180091
F 8.883765 39.876812 7.353110
F 8.502774 39.876812 29.180091
F 17.795273 24.440891 7.508970
F 17.414281 24.440891 29.335952
F 17.795273 32.159065 7.508970
F 17.414281 32.159065 29.335952
F 17.795273 39.877243 7.508970
F 17.414281 39.877243 29.335951
F 26.706111 24.440891 7.664509
F 26.325120 24.440891 29.491491
F 26.706111 32.159064 7.664509
F 26.325120 32.159065 29.491491
F 26.706111 39.877243 7.664509
F 26.325120 39.877243 29.491491
F 11.048645 30.872702 11.030148
F 11.048645 38.590879 11.030147
F 10.937520 28.299980 17.396346
F 11.048645 46.309057 11.030147
F 19.959495 30.872704 11.185685
F 19.959495 38.590881 11.185684
F 19.959495 23.154530 11.185685
F 28.870332 30.872703 11.341224
F 28.870332 38.590881 11.341224
F 28.806821 43.736333 14.979054
F 28.870332 46.309059 11.341224
F 11.112130 28.299980 7.392318
F 10.731138 28.299980 29.219300
F 11.112130 36.018156 7.392317
F 10.731138 36.018156 29.219299
F 11.112130 43.736335 7.392318
F 10.731138 43.736335 29.219299
F 20.022981 28.299977 7.547855
F 19.641990 28.299977 29.374836
F 20.022981 36.018153 7.547854
F 19.641990 36.018153 29.374836
F 20.022981 43.736332 7.547855
F 19.641990 43.736332 29.374836
F 28.933818 28.299978 7.703395
F 28.552827 28.299978 29.530376
F 28.933818 36.018154 7.703394
F 28.552827 36.018154 29.530376
F 28.933818 43.736333 7.703395
F 28.552827 43.736333 29.530376
F 11.064518 28.299980 10.120686
F 10.683526 28.299980 31.947668
F 11.064518 36.018156 10.120686
F 10.683526 36.018156 31.947669
F 11.064518 43.736335 10.120686
F 10.683526 43.736335 31.947668
F 19.975368 28.299977 10.276228
F 19.594376 28.299977 32.103209
F 19.975368 36.018153 10.276228
F 19.594376 36.018153 32.103210
F 19.975368 43.736332 10.276228
F 19.594376 43.736333 32.103210
F 28.886205 28.299978 10.431766
F 28.505213 28.299978 32.258749
F 28.886205 36.018154 10.431767
F 28.505213 36.018154 32.258749
F 28.886204 43.736333 10.431767
F 28.505213 43.736333 32.258748
F 11.001009 30.872702 13.758516
F 11.001009 38.590879 13.758516
F 11.001009 46.309057 13.758516
F 19.911860 30.872704 13.914058
F 19.911860 38.590881 13.914058
F 19.911860 23.154530 13.914058
F 28.822697 30.872703 14.069596
F 28.822698 38.590881 14.069597
F 28.806821 36.018154 14.979054
F 28.822697 46.309059 14.069596
F 4.259943 24.448352 17.271645
F 30.986917 24.440891 17.746311
F 4.259943 32.166526 17.271645
F 30.986917 32.159065 17.746312
F 4.259943 39.884704 17.271645
F 30.986917 39.877244 17.746312
F 13.165245 24.440891 17.435233
F 13.165245 32.159065 17.435233
F 13.165245 39.877244 17.435233
F 22.076082 24.440890 17.590772
F 22.076082 32.159064 17.590772
F 22.076082 39.877243 17.590773
F 4.196431 27.006156 20.909475
F 30.923406 27.013617 21.384142
F 4.196432 34.724330 20.909475
F 30.923406 34.731791 21.384142
F 4.196432 42.442510 20.909475
F 30.923406 42.449970 21.384142
F 13.101732 27.013616 21.073063
F 13.101732 34.731791 21.073063
F 13.101732 42.449970 21.073064
F 22.012571 27.013617 21.228603
F 22.012571 34.731792 21.228603
F 22.012571 42.449971 21.228604
F 4.243782 27.006156 18.197390
F 30.971040 27.013617 18.655770
F 4.243782 34.724331 18.197390
F 30.971040 34.731791 18.655769
F 4.243782 42.442510 18.197390
F 30.971040 42.449970 18.655769
F 13.149368 27.013616 18.344691
F 13.149368 34.731791 18.344691
F 13.149368 42.449970 18.344691
F 22.060206 27.013617 18.500230
F 22.060206 34.731791 18.500230
F 22.060206 42.449971 18.500230
F 4.307271 24.448352 14.559559
F 31.034530 24.440891 15.017939
F 4.307271 32.166525 14.559559
F 31.034530 32.159065 15.017939
F 4.307271 39.884704 14.559559
F 31.034530 39.877244 15.017939
F 13.212857 24.440891 14.706861
F 13.212857 32.159065 14.706861
F 13.212857 39.877244 14.706861
F 22.123695 24.440891 14.862399
F 22.123695 32.159064 14.862399
F 22.123695 39.877243 14.862399
F 6.461698 30.870134 18.229680
F 33.198750 30.872704 18.694654
F 6.461698 38.588311 18.229679
F 33.198750 38.590881 18.694654
F 28.806821 28.299978 14.979054
F 6.461698 46.306490 18.229679
F 19.895984 43.736332 14.823514
F 33.198750 46.309059 18.694654
F 15.377080 30.872703 18.383576
F 15.377080 38.590881 18.383575
F 19.895984 36.018153 14.823514
F 15.377080 46.309059 18.383576
F 24.287917 30.872704 18.539115
F 24.287917 38.590881 18.539115
F 24.287917 23.154530 18.539115
F 6.525184 28.302547 14.591849
F 33.262235 28.299978 15.056824
F 6.525184 36.020723 14.591849
F 33.262235 36.018154 15.056824
F 6.525184 43.738903 14.591849
F 33.262235 43.736333 15.056824
F 15.440565 28.299977 14.745745
F 15.440565 36.018153 14.745745
F 15.440565 43.736333 14.745745
F 24.351404 28.299977 14.901284
F 24.351404 36.018153 14.901284
F 24.351404 43.736332 14.901284
F 6.477631 28.302547 17.316778
F 33.214622 28.299978 17.785196
F 6.477631 36.020723 17.316779
F 33.214622 36.018154 17.785197
F 6.477631 43.738902 17.316778
F 33.214622 43.736333 17.785197
F 15.392952 28.299977 17.474118
F 15.392952 36.018154 17.474118
F 15.392952 43.736333 17.474118
F 24.303790 28.299977 17.629657
F 24.303790 36.018153 17.629658
F 24.303790 43.736333 17.629658
F 6.414124 30.870134 20.954609
F 33.151115 30.872703 21.423027
F 6.414124 38.588311 20.954609
F 33.151115 38.590880 21.423027
F 6.414124 46.306490 20.954608
F 33.151115 46.309059 21.423026
F 15.329444 30.872703 21.111949
F 15.329444 38.590880 21.111949
F 19.895984 28.299977 14.823515
F 15.329444 46.309059 21.111948
F 24.240282 30.872704 21.267488
F 24.240282 38.590881 21.267489
F 24.240282 23.154530 21.267488
F 8.709145 24.440459 17.357761
F 8.709145 32.158633 17.357761
F 8.709145 39.876812 17.357762
F 17.620664 24.440891 17.513003
F 17.620663 32.159064 17.513003
F 17.620664 39.877244 17.513003
F 26.531501 24.440891 17.668542
F 26.531501 32.159064 17.668543
F 26.531501 39.877243 17.668542
F 8.645633 27.014048 20.995592
F 8.645633 34.732223 20.995592
F 8.645633 42.450402 20.995592
F 17.557152 27.013617 21.150834
F 17.557152 34.731792 21.150834
F 17.557152 42.449971 21.150834
F 26.467991 27.013617 21.306372
F 26.467991 34.731791 21.306373
F 26.467991 42.449970 21.306373
F 8.693280 27.014049 18.266601
F 8.693280 34.732223 18.266600
F 8.693280 42.450402 18.266600
F 17.604787 27.013617 18.422461
F 17.604787 34.731791 18.422460
F 17.604787 42.449971 18.422460
F 26.515624 27.013617 18.578000
F 26.515624 34.731791 18.578000
F 26.515624 42.449970 18.578000
F 8.756768 24.440459 14.628770
F 8.756768 32.158633 14.628770
F 8.756768 39.876812 14.628769
F 17.668275 24.440891 14.784630
F 17.668275 32.159065 14.784630
F 17.668275 39.877243 14.784629
F 26.579114 24.440891 14.940169
F 26.579114 32.159064 14.940169
F 26.579114 39.877243 14.940169
F 10.921648 30.872702 18.305808
F 10.921648 38.590879 18.305808
F 10.985133 43.736335 14.667977
F 10.921648 46.309057 18.305808
F 19.832498 30.872704 18.461345
F 19.832498 38.590881 18.461345
F 10.985132 36.018156 14.667977
F 28.743335 30.872703 18.616885
F 28.743335 38.590880 18.616885
F 10.985132 28.299980 14.667977
F 28.743335 46.309059 18.616885
F 24.160920 46.309060 25.814776
F 24.113285 46.309060 28.543149
F 19.705501 46.309060 25.737006
F 24.414914 46.309060 11.263454
F 24.367279 46.309060 13.991827
F 3.751954 24.448352 46.374288
F 30.478928 24.440891 46.848955
F 3.751954 32.166526 46.374288
F 30.478928 32.159065 46.848955
F 3.751955 39.884704 46.374288
F 30.478928 39.877244 46.848955
F 12.657256 24.440892 46.537877
F 12.657256 32.159066 46.537877
F 12.657256 39.877244 46.537876
F 21.568094 24.440890 46.693416
F 21.568094 32.159064 46.693416
F 21.568094 39.877243 46.693416
F 3.688442 27.006157 50.012118
F 30.415417 27.013617 50.486785
F 3.688443 34.724331 50.012118
F 30.415417 34.731791 50.486785
F 3.688443 42.442510 50.012119
F 30.415417 42.449970 50.486786
F 12.593744 27.013616 50.175706
F 12.593744 34.731791 50.175706
F 12.593744 42.449970 50.175706
F 21.504583 27.013617 50.331246
F 21.504583 34.731792 50.331247
F 21.504583 42.449971 50.331247
F 3.735794 27.006156 47.300033
F 30.463052 27.013617 47.758413
F 3.735794 34.724331 47.300033
F 30.463052 34.731791 47.758413
F 3.735794 42.442510 47.300033
F 30.463052 42.449970 47.758413
F 12.641379 27.013616 47.447335
F 12.641379 34.731791 47.447334
F 12.641379 42.449970 47.447334
F 21.552218 27.013617 47.602873
F 21.552218 34.731791 47.602873
F 21.552218 42.449971 47.602873
F 3.799283 24.448352 43.662202
F 3.418291 24.448351 65.489184
F 30.526542 24.440891 44.120582
F 3.799283 32.166525 43.662202
F 3.418291 32.166525 65.489184
F 30.526541 32.159065 44.120582
F 3.799283 39.884704 43.662202
F 3.418292 39.884704 65.489184
F 30.526541 39.877244 44.120582
F 12.704868 24.440891 43.809504
F 12.704868 32.159066 43.809504
F 12.704868 39.877244 43.809504
F 21.615706 24.440890 43.965043
F 21.615706 32.159064 43.965043
F 21.615706 39.877243 43.965042
F 5.953709 30.870134 47.332323
F 32.690761 30.872703 47.797298
F 5.953710 38.588311 47.332323
F 32.690761 38.590881 47.797297
F 27.933717 46.309059 64.999222
F 5.953709 46.306490 47.332323
F 28.314709 46.309059 43.172239
F 32.690761 46.309059 47.797297
F 14.869092 30.872703 47.486219
F 14.869091 38.590881 47.486219
F 27.933717 23.154530 64.999222
F 14.869092 46.309059 47.486219
F 23.779928 30.872704 47.641758
F 23.779928 38.590881 47.641758
F 28.314709 23.154530 43.172239
F 6.017195 28.302547 43.694492
F 32.754247 28.299978 44.159467
F 6.017195 36.020723 43.694492
F 32.754247 36.018154 44.159467
F 6.017195 43.738903 43.694492
F 32.754247 43.736334 44.159467
F 14.932576 28.299977 43.848389
F 14.932576 36.018153 43.848388
F 14.932576 43.736333 43.848388
F 23.843415 28.299977 44.003928
F 23.843415 36.018153 44.003927
F 23.843415 43.736332 44.003927
F 5.969643 28.302548 46.419421
F 32.706634 28.299978 46.887839
F 5.969643 36.020724 46.419422
F 32.706634 36.018154 46.887840
F 5.969643 43.738903 46.419421
F 32.706634 43.736333 46.887840
F 14.884964 28.299977 46.576762
F 14.884964 36.018154 46.576762
F 14.884964 43.736333 46.576762
F 23.795802 28.299977 46.732301
F 23.795802 36.018153 46.732301
F 23.795802 43.736333 46.732301
F 5.906135 30.870134 50.057252
F 32.643126 30.872703 50.525670
F 5.906135 38.588311 50.057252
F 32.643126 38.590880 50.525670
F 5.906135 46.306490 50.057252
F 32.643126 46.309059 50.525670
F 14.821456 30.872703 50.214592
F 14.821456 38.590880 50.214592
F 27.933717 38.590880 64.999222
F 14.821456 46.309059 50.214592
F 23.732293 30.872704 50.370131
F 23.732293 38.590881 50.370132
F 23.732293 23.154530 50.370131
F 8.201157 24.440459 46.460405
F 8.201157 32.158633 46.460405
F 8.201157 39.876812 46.460405
F 17.112675 24.440891 46.615646
F 17.112675 32.159064 46.615646
F 17.112675 39.877244 46.615647
F 26.023512 24.440891 46.771185
F 26.023512 32.159064 46.771186
F 26.023512 39.877243 46.771186
F 8.137645 27.014049 50.098235
F 8.137645 34.732223 50.098235
F 8.137645 42.450402 50.098235
F 17.049163 27.013617 50.253477
F 17.049163 34.731792 50.253477
F 17.049163 42.449971 50.253477
F 25.960002 27.013617 50.409016
F 25.960002 34.731791 50.409016
F 25.960002 42.449970 50.409016
F 8.185291 27.014049 47.369244
F 8.185291 34.732223 47.369243
F 8.185291 42.450402 47.369243
F 17.096799 27.013617 47.525104
F 17.096799 34.731791 47.525104
F 17.096798 42.449971 47.525104
F 26.007636 27.013617 47.680643
F 26.007636 34.731791 47.680643
F 26.007636 42.449970 47.680643
F 8.248780 24.440459 43.731413
F 8.248780 32.158633 43.731413
F 8.248780 39.876812 43.731413
F 17.160287 24.440891 43.887273
F 17.160287 32.159065 43.887273
F 17.160287 39.877243 43.887273
F 26.071126 24.440891 44.042812
F 26.071126 32.159064 44.042813
F 26.071126 39.877243 44.042812
F 10.413659 30.872701 47.408452
F 10.413659 38.590879 47.408451
F 28.314709 38.590881 43.172239
F 10.413659 46.309057 47.408452
F 19.324509 30.872704 47.563988
F 19.324509 38.590881 47.563988
F 27.933717 30.872703 64.999221
F 28.235346 30.872703 47.719528
F 28.235346 38.590881 47.719528
F 28.314709 30.872703 43.172239
F 28.235346 46.309059 47.719528
F 10.477144 28.299980 43.770620
F 10.477144 36.018156 43.770620
F 10.477144 43.736335 43.770620
F 19.387996 28.299977 43.926158
F 19.387996 36.018153 43.926157
F 19.387996 43.736332 43.926158
F 28.298832 28.299978 44.081697
F 28.298832 36.018154 44.081697
F 28.298832 43.736333 44.081697
F 10.429532 28.299980 46.498989
F 10.429532 36.018156 46.498989
F 10.429532 43.736335 46.498990
F 19.340383 28.299977 46.654531
F 19.340382 36.018153 46.654531
F 19.340383 43.736332 46.654532
F 28.251219 28.299978 46.810070
F 28.251219 36.018154 46.810070
F 28.251219 43.736333 46.810070
F 10.366023 30.872702 50.136820
F 10.366023 38.590879 50.136820
F 10.366023 46.309057 50.136820
F 19.276874 30.872704 50.292361
F 19.276874 38.590881 50.292361
F 19.276874 23.154530 50.292361
F 28.187712 30.872703 50.447900
F 28.187712 38.590881 50.447901
F 28.187712 23.154530 50.447900
F 28.187712 46.309059 50.447900
F 3.624957 24.448352 53.649948
F 30.351931 24.440891 54.124615
F 3.624957 32.166526 53.649948
F 30.351931 32.159065 54.124615
F 3.624957 39.884704 53.649948
F 30.351931 39.877244 54.124615
F 12.530259 24.440892 53.813537
F 12.530259 32.159066 53.813537
F 12.530259 39.877244 53.813537
F 21.441096 24.440890 53.969077
F 21.441096 32.159064 53.969077
F 21.441096 39.877243 53.969077
F 3.942437 27.006156 35.460796
F 3.561446 27.006157 57.287778
F 30.669412 27.013617 35.935463
F 30.288420 27.013617 57.762445
F 3.942438 34.724330 35.460796
F 3.561446 34.724331 57.287778
F 30.669412 34.731791 35.935463
F 30.288420 34.731791 57.762445
F 3.942438 42.442510 35.460796
F 3.561446 42.442510 57.287778
F 30.669412 42.449970 35.935463
F 30.288420 42.449970 57.762445
F 12.847738 27.013616 35.624384
F 12.466746 27.013616 57.451366
F 12.847738 34.731791 35.624384
F 12.466746 34.731791 57.451366
F 12.847738 42.449970 35.624385
F 12.466747 42.449970 57.451366
F 21.758577 27.013617 35.779924
F 21.377586 27.013618 57.606907
F 21.758577 34.731792 35.779925
F 21.377586 34.731792 57.606907
F 21.758577 42.449971 35.779925
F 21.377586 42.449971 57.606906
F 3.608797 27.006156 54.575692
F 30.717046 27.013617 33.207091
F 30.336055 27.013617 55.034073
F 3.608797 34.724331 54.575692
F 30.717046 34.731791 33.207090
F 30.336055 34.731791 55.034073
F 3.608797 42.442510 54.575692
F 30.717046 42.449971 33.207091
F 30.336055 42.449970 55.034072
F 12.895374 27.013616 32.896013
F 12.514382 27.013616 54.722995
F 12.895374 34.731791 32.896013
F 12.514382 34.731791 54.722995
F 12.895374 42.449970 32.896013
F 12.514382 42.449970 54.722994
F 21.806211 27.013617 33.051551
F 21.425220 27.013617 54.878534
F 21.806211 34.731791 33.051551
F 21.425220 34.731791 54.878534
F 21.806211 42.449971 33.051551
F 21.425220 42.449971 54.878533
F 3.672286 24.448351 50.937862
F 30.399545 24.440891 51.396243
F 3.672286 32.166525 50.937862
F 30.399544 32.159065 51.396243
F 3.672286 39.884704 50.937862
F 30.399544 39.877244 51.396242
F 12.577871 24.440892 51.085165
F 12.577871 32.159065 51.085165
F 12.577871 39.877244 51.085164
F 21.488709 24.440891 51.240703
F 21.488709 32.159064 51.240703
F 21.488709 39.877243 51.240703
F 6.207704 30.870134 32.781001
F 5.826713 30.870134 54.607983
F 32.944756 30.872703 33.245976
F 32.563764 30.872703 55.072957
F 6.207704 38.588311 32.781001
F 5.826713 38.588311 54.607982
F 32.944756 38.590880 33.245976
F 32.563764 38.590881 55.072957
F 19.022880 23.154530 64.843682
F 19.403871 23.154530 43.016701
F 6.207704 46.306489 32.781001
F 5.826713 46.306490 54.607983
F 19.022880 38.590881 64.843683
F 19.403871 38.590881 43.016701
F 32.944756 46.309059 33.245976
F 32.563764 46.309059 55.072957
F 15.123085 30.872703 32.934897
F 14.742094 30.872703 54.761880
F 15.123086 38.590881 32.934896
F 14.742094 38.590881 54.761879
F 19.022880 30.872704 64.843683
F 19.403871 30.872704 43.016701
F 15.123086 46.309059 32.934897
F 14.742095 46.309059 54.761879
F 24.033923 30.872704 33.090436
F 23.652932 30.872704 54.917418
F 24.033923 38.590881 33.090436
F 23.652931 38.590881 54.917418
F 24.033923 23.154530 33.090436
F 10.112029 46.309057 64.688141
F 5.890198 28.302547 50.970153
F 32.627250 28.299978 51.435128
F 5.890198 36.020723 50.970152
F 32.627250 36.018154 51.435127
F 5.890198 43.738903 50.970153
F 32.627249 43.736334 51.435128
F 14.805579 28.299977 51.124049
F 14.805579 36.018153 51.124049
F 14.805579 43.736333 51.124049
F 23.716418 28.299977 51.279588
F 23.716418 36.018153 51.279588
F 23.716418 43.736332 51.279588
F 5.842646 28.302548 53.695082
F 32.579637 28.299978 54.163500
F 5.842646 36.020723 53.695082
F 32.579637 36.018154 54.163500
F 5.842646 43.738903 53.695082
F 32.579637 43.736333 54.163500
F 14.757967 28.299977 53.852422
F 14.757967 36.018154 53.852423
F 14.757967 43.736333 53.852422
F 23.668804 28.299977 54.007961
F 23.668804 36.018153 54.007961
F 23.668804 43.736332 54.007961
F 6.160129 30.870134 35.505930
F 5.779138 30.870134 57.332911
F 32.897121 30.872703 35.974348
F 32.516129 30.872703 57.801329
F 6.160129 38.588311 35.505930
F 5.779138 38.588311 57.332912
F 32.897120 38.590880 35.974348
F 32.516129 38.590880 57.801330
F 6.160129 46.306490 35.505929
F 5.779138 46.306490 57.332911
F 32.897121 46.309059 35.974348
F 32.516129 46.309059 57.801329
F 15.075450 30.872703 35.663269
F 14.694459 30.872703 57.490252
F 15.075450 38.590880 35.663270
F 14.694459 38.590881 57.490252
F 10.493021 46.309057 42.861159
F 10.112029 38.590879 64.688141
F 15.075450 46.309059 35.663269
F 14.694459 46.309059 57.490252
F 23.986288 30.872704 35.818809
F 23.605297 30.872704 57.645791
F 23.986288 38.590881 35.818809
F 23.605296 38.590881 57.645791
F 23.986288 23.154530 35.818809
F 23.605297 23.154530 57.645791
F 8.074160 24.440459 53.736065
F 8.074160 32.158633 53.736065
F 8.074160 39.876812 53.736065
F 16.985678 24.440891 53.891307
F 16.985678 32.159064 53.891307
F 16.985678 39.877244 53.891307
F 25.896515 24.440891 54.046846
F 25.896515 32.159064 54.046846
F 25.896515 39.877243 54.046847
F 8.391639 27.014048 35.546912
F 8.010647 27.014049 57.373894
F 8.391639 34.732223 35.546913
F 8.010648 34.732223 57.373895
F 8.391639 42.450402 35.546913
F 8.010648 42.450402 57.373895
F 17.303157 27.013617 35.702155
F 16.922166 27.013617 57.529136
F 17.303157 34.731792 35.702155
F 16.922166 34.731792 57.529137
F 17.303157 42.449971 35.702155
F 16.922166 42.449971 57.529137
F 26.213996 27.013617 35.857693
F 25.833005 27.013617 57.684676
F 26.213996 34.731791 35.857694
F 25.833005 34.731791 57.684676
F 26.213996 42.449970 35.857694
F 25.833005 42.449970 57.684676
F 8.439285 27.014049 32.817921
F 8.058294 27.014049 54.644903
F 8.439285 34.732223 32.817921
F 8.058294 34.732223 54.644903
F 8.439285 42.450402 32.817921
F 8.058294 42.450402 54.644903
F 17.350793 27.013617 32.973782
F 16.969802 27.013617 54.800764
F 17.350793 34.731791 32.973782
F 16.969802 34.731791 54.800763
F 17.350793 42.449971 32.973782
F 16.969801 42.449971 54.800764
F 26.261630 27.013617 33.129321
F 25.880639 27.013617 54.956303
F 26.261630 34.731791 33.129321
F 25.880639 34.731791 54.956303
F 26.261630 42.449970 33.129321
F 25.880639 42.449970 54.956303
F 8.121782 24.440459 51.007074
F 8.121782 32.158633 51.007074
F 8.121782 39.876812 51.007073
F 17.033290 24.440891 51.162933
F 17.033290 32.159065 51.162933
F 17.033290 39.877243 51.162933
F 25.944128 24.440891 51.318473
F 25.944128 32.159064 51.318473
F 25.944128 39.877243 51.318473
F 10.667653 30.872702 32.857129
F 10.286662 30.872701 54.684111
F 10.667653 38.590879 32.857129
F 10.286662 38.590879 54.684111
F 10.493021 38.590879 42.861159
F 10.112029 30.872701 64.688140
F 10.667653 46.309057 32.857129
F 10.286662 46.309057 54.684111
F 19.578504 30.872704 33.012667
F 19.197512 30.872704 54.839648
F 19.578504 38.590881 33.012667
F 19.197512 38.590881 54.839648
F 10.493021 30.872702 42.861159
F 19.197512 23.154530 54.839648
F 28.489340 30.872703 33.168206
F 28.108349 30.872703 54.995188
F 28.489340 38.590881 33.168205
F 28.108349 38.590880 54.995188
F 27.997225 43.736333 61.361391
F 28.378216 43.736333 39.534409
F 28.489340 46.309059 33.168206
F 28.108349 46.309059 54.995188
F 10.350147 28.299980 51.046281
F 10.350147 36.018156 51.046281
F 10.350147 43.736335 51.046281
F 19.260998 28.299977 51.201818
F 19.260998 36.018153 51.201818
F 19.260998 43.736332 51.201819
F 28.171835 28.299978 51.357358
F 28.171835 36.018154 51.357358
F 28.171835 43.736333 51.357358
F 10.302535 28.299980 53.774650
F 10.302535 36.018156 53.774650
F 10.302535 43.736335 53.774650
F 19.213386 28.299977 53.930192
F 19.213386 36.018153 53.930192
F 19.213385 43.736333 53.930192
F 28.124222 28.299978 54.085730
F 28.124222 36.018154 54.085731
F 28.124222 43.736333 54.085731
F 10.620018 30.872702 35.585498
F 10.239027 30.872701 57.412480
F 10.620018 38.590879 35.585498
F 10.239027 38.590879 57.412480
F 10.620018 46.309057 35.585498
F 10.239027 46.309057 57.412480
F 19.530868 30.872704 35.741040
F 19.149877 30.872704 57.568021
F 19.530868 38.590881 35.741040
F 19.149877 38.590881 57.568021
F 19.530868 23.154530 35.741040
F 19.149877 23.154530 57.568021
F 28.441706 30.872703 35.896578
F 28.060715 30.872703 57.723560
F 28.441706 38.590881 35.896578
F 28.060715 38.590881 57.723561
F 27.997225 36.018154 61.361391
F 28.060715 23.154530 57.723560
F 28.441706 46.309059 35.896578
F 28.060715 46.309059 57.723560
F 3.878952 24.448352 39.098627
F 3.497960 24.448352 60.925608
F 30.605926 24.440891 39.573294
F 30.224934 24.440891 61.400275
F 3.878952 32.166526 39.098626
F 3.497960 32.166526 60.925608
F 30.605926 32.159065 39.573293
F 30.224934 32.159065 61.400276
F 3.878953 39.884704 39.098626
F 3.497961 39.884704 60.925609
F 30.605926 39.877244 39.573294
F 30.224934 39.877244 61.400276
F 12.784253 24.440892 39.262215
F 12.403262 24.440892 61.089197
F 12.784253 32.159066 39.262215
F 12.403262 32.159066 61.089197
F 12.784253 39.877244 39.262215
F 12.403262 39.877244 61.089197
F 21.695091 24.440890 39.417755
F 21.314099 24.440890 61.244736
F 21.695091 32.159064 39.417755
F 21.314099 32.159064 61.244736
F 21.695091 39.877243 39.417755
F 21.314099 39.877243 61.244737
F 3.815440 27.006156 42.736457
F 3.434449 27.006157 64.563439
F 30.542415 27.013617 43.211124
F 30.161423 27.013617 65.038106
F 3.815440 34.724330 42.736457
F 3.434449 34.724330 64.563439
F 30.542415 34.731791 43.211124
F 30.161423 34.731791 65.038106
F 3.815440 42.442510 42.736457
F 3.434449 42.442510 64.563439
F 30.542415 42.449970 43.211124
F 30.161423 42.449970 65.038106
F 12.720741 27.013616 42.900045
F 12.339749 27.013616 64.727027
F 12.720741 34.731791 42.900046
F 12.339749 34.731791 64.727027
F 12.720741 42.449970 42.900045
F 12.339749 42.449970 64.727028
F 21.631580 27.013617 43.055585
F 21.250589 27.013617 64.882567
F 21.631580 34.731792 43.055585
F 21.250588 34.731792 64.882567
F 21.631580 42.449971 43.055585
F 21.250588 42.449971 64.882568
F 3.862791 27.006156 40.024371
F 3.481799 27.006157 61.851353
F 30.590049 27.013617 40.482752
F 30.209058 27.013617 62.309733
F 3.862791 34.724331 40.024371
F 3.481800 34.724331 61.851353
F 30.590049 34.731791 40.482751
F 30.209058 34.731791 62.309733
F 3.862791 42.442510 40.024371
F 3.481800 42.442510 61.851353
F 30.590049 42.449970 40.482751
F 30.209058 42.449970 62.309733
F 12.768376 27.013616 40.171674
F 12.387385 27.013616 61.998655
F 12.768377 34.731791 40.171674
F 12.387385 34.731791 61.998655
F 12.768377 42.449970 40.171673
F 12.387385 42.449970 61.998656
F 21.679215 27.013617 40.327212
F 21.298223 27.013617 62.154194
F 21.679215 34.731791 40.327212
F 21.298223 34.731791 62.154194
F 21.679215 42.449971 40.327211
F 21.298223 42.449971 62.154194
F 3.926280 24.448352 36.386541
F 3.545288 24.448351 58.213522
F 30.653539 24.440891 36.844921
F 30.272548 24.440891 58.671903
F 3.926280 32.166525 36.386541
F 3.545288 32.166525 58.213522
F 30.653539 32.159065 36.844921
F 30.272547 32.159065 58.671903
F 3.926280 39.884704 36.386540
F 3.545289 39.884704 58.213523
F 30.653539 39.877244 36.844921
F 30.272547 39.877244 58.671903
F 12.831865 24.440892 36.533843
F 12.450874 24.440891 58.360825
F 12.831866 32.159066 36.533843
F 12.450874 32.159066 58.360824
F 12.831866 39.877244 36.533842
F 12.450874 39.877244 58.360825
F 21.742703 24.440890 36.689381
F 21.361712 24.440890 58.516363
F 21.742703 32.159064 36.689381
F 21.361712 32.159064 58.516363
F 21.742703 39.877243 36.689381
F 21.361712 39.877243 58.516363
F 6.080707 30.870134 40.056662
F 5.699716 30.870134 61.883643
F 32.817758 30.872703 40.521636
F 32.436767 30.872703 62.348618
F 6.080707 38.588311 40.056661
F 5.699716 38.588311 61.883643
F 32.817758 38.590881 40.521636
F 32.436767 38.590881 62.348618
F 28.378216 36.018154 39.534409
F 27.997225 28.299978 61.361391
F 6.080707 46.306490 40.056662
F 5.699716 46.306490 61.883643
F 28.378216 28.299978 39.534409
F 19.086388 43.736332 61.205852
F 32.817758 46.309059 40.521636
F 32.436767 46.309059 62.348618
F 14.996089 30.872703 40.210558
F 14.615097 30.872703 62.037540
F 14.996089 38.590881 40.210558
F 14.615097 38.590881 62.037539
F 19.467379 43.736333 39.378870
F 19.086388 36.018153 61.205852
F 14.996089 46.309059 40.210558
F 14.615097 46.309059 62.037540
F 23.906926 30.872704 40.366097
F 23.525934 30.872704 62.193079
F 23.906926 38.590880 40.366096
F 23.525934 38.590881 62.193079
F 19.467380 36.018153 39.378870
F 23.525934 23.154530 62.193079
F 6.144193 28.302547 36.418831
F 5.763201 28.302547 58.245813
F 32.881244 28.299978 36.883805
F 32.500252 28.299978 58.710788
F 6.144193 36.020723 36.418830
F 5.763201 36.020723 58.245813
F 32.881244 36.018154 36.883805
F 32.500252 36.018154 58.710788
F 6.144193 43.738903 36.418831
F 5.763201 43.738903 58.245813
F 32.881244 43.736334 36.883806
F 32.500252 43.736334 58.710787
F 15.059573 28.299977 36.572727
F 14.678582 28.299977 58.399709
F 15.059573 36.018153 36.572727
F 14.678582 36.018153 58.399708
F 15.059573 43.736333 36.572727
F 14.678582 43.736333 58.399709
F 23.970412 28.299977 36.728266
F 23.589421 28.299977 58.555249
F 23.970412 36.018153 36.728266
F 23.589421 36.018153 58.555248
F 23.970412 43.736332 36.728266
F 23.589421 43.736332 58.555248
F 6.096640 28.302548 39.143760
F 5.715649 28.302547 60.970742
F 32.833631 28.299978 39.612178
F 32.452640 28.299978 61.439160
F 6.096640 36.020724 39.143760
F 5.715649 36.020723 60.970742
F 32.833631 36.018154 39.612178
F 32.452640 36.018154 61.439161
F 6.096640 43.738903 39.143760
F 5.715649 43.738902 60.970742
F 32.833631 43.736333 39.612178
F 32.452640 43.736333 61.439160
F 15.011961 28.299977 39.301100
F 14.630970 28.299977 61.128082
F 15.011961 36.018154 39.301101
F 14.630970 36.018154 61.128082
F 15.011961 43.736333 39.301101
F 14.630970 43.736333 61.128082
F 23.922799 28.299977 39.456639
F 23.541807 28.299977 61.283622
F 23.922799 36.018153 39.456639
F 23.541807 36.018153 61.283622
F 23.922799 43.736332 39.456639
F 23.541807 43.736332 61.283622
F 6.033132 30.870134 42.781591
F 5.652141 30.870134 64.608572
F 32.770123 30.872703 43.250009
F 32.389132 30.872703 65.076990
F 6.033132 38.588311 42.781591
F 5.652141 38.588311 64.608573
F 32.770123 38.590880 43.250009
F 32.389132 38.590880 65.076991
F 6.033132 46.306490 42.781591
F 5.652141 46.306490 64.608572
F 32.770123 46.309059 43.250009
F 32.389132 46.309059 65.076991
F 14.948453 30.872703 42.938931
F 14.567461 30.872703 64.765912
F 14.948453 38.590881 42.938931
F 14.567461 38.590880 64.765913
F 19.086388 28.299977 61.205852
F 19.467380 28.299977 39.378870
F 14.948453 46.309059 42.938931
F 14.567461 46.309059 64.765912
F 23.859291 30.872704 43.094470
F 23.478300 30.872704 64.921452
F 23.859291 38.590881 43.094470
F 23.478299 38.590881 64.921452
F 23.859291 23.154530 43.094470
F 23.478300 23.154530 64.921452
F 8.328154 24.440459 39.184743
F 7.947162 24.440459 61.011725
F 8.328154 32.158633 39.184744
F 7.947162 32.158633 61.011725
F 8.328154 39.876812 39.184743
F 7.947162 39.876812 61.011726
F 17.239672 24.440891 39.339985
F 16.858681 24.440891 61.166967
F 17.239672 32.159064 39.339985
F 16.858681 32.159064 61.166967
F 17.239672 39.877244 39.339986
F 16.858681 39.877244 61.166967
F 26.150509 24.440891 39.495524
F 25.769518 24.440891 61.322506
F 26.150509 32.159065 39.495524
F 25.769518 32.159064 61.322506
F 26.150509 39.877243 39.495524
F 25.769518 39.877243 61.322506
F 8.264642 27.014048 42.822573
F 7.883650 27.014049 64.649556
F 8.264642 34.732223 42.822573
F 7.883650 34.732223 64.649556
F 8.264642 42.450402 42.822574
F 7.883650 42.450402 64.649556
F 17.176160 27.013617 42.977815
F 16.795169 27.013617 64.804797
F 17.176160 34.731792 42.977816
F 16.795169 34.731792 64.804797
F 17.176160 42.449971 42.977816
F 16.795169 42.449971 64.804797
F 26.086999 27.013617 43.133355
F 25.706008 27.013617 64.960337
F 26.086999 34.731791 43.133355
F 25.706008 34.731791 64.960337
F 26.086999 42.449970 43.133355
F 25.706008 42.449970 64.960337
F 8.312288 27.014049 40.093582
F 7.931297 27.014049 61.920564
F 8.312288 34.732223 40.093582
F 7.931297 34.732223 61.920564
F 8.312288 42.450402 40.093582
F 7.931297 42.450402 61.920564
F 17.223796 27.013617 40.249443
F 16.842804 27.013617 62.076425
F 17.223796 34.731791 40.249442
F 16.842804 34.731791 62.076424
F 17.223796 42.449971 40.249443
F 16.842804 42.449971 62.076424
F 26.134633 27.013617 40.404982
F 25.753642 27.013617 62.231964
F 26.134633 34.731791 40.404982
F 25.753642 34.731791 62.231964
F 26.134633 42.449970 40.404982
F 25.753642 42.449970 62.231963
F 8.375777 24.440459 36.455752
F 7.994785 24.440459 58.282733
F 8.375777 32.158633 36.455752
F 7.994785 32.158633 58.282733
F 8.375777 39.876812 36.455751
F 7.994785 39.876812 58.282733
F 17.287284 24.440891 36.611612
F 16.906293 24.440891 58.438594
F 17.287284 32.159065 36.611612
F 16.906293 32.159065 58.438594
F 17.287284 39.877243 36.611612
F 16.906293 39.877243 58.438593
F 26.198123 24.440891 36.767151
F 25.817131 24.440891 58.594133
F 26.198123 32.159064 36.767151
F 25.817131 32.159064 58.594133
F 26.198123 39.877243 36.767151
F 25.817131 39.877243 58.594133
F 10.540657 30.872701 40.132790
F 10.159665 30.872702 61.959772
F 10.540657 38.590879 40.132789
F 10.159665 38.590879 61.959771
F 10.175538 43.736335 61.050310
F 10.556529 43.736335 39.223328
F 10.540657 46.309057 40.132790
F 10.159665 46.309057 61.959772
F 19.451507 30.872704 40.288328
F 19.070515 30.872704 62.115310
F 19.451507 38.590881 40.288327
F 19.070515 38.590881 62.115309
F 10.175538 36.018156 61.050311
F 10.556529 36.018156 39.223328
F 28.362343 30.872704 40.443866
F 27.981352 30.872703 62.270849
F 28.362343 38.590881 40.443866
F 27.981352 38.590881 62.270849
F 10.175538 28.299980 61.050310
F 10.556529 28.299980 39.223328
F 28.362343 46.309059 40.443866
F 27.981352 46.309059 62.270849
F 10.604141 28.299980 36.494959
F 10.223150 28.299980 58.321942
F 10.604141 36.018156 36.494959
F 10.223150 36.018156 58.321941
F 10.604141 43.736335 36.494959
F 10.223150 43.736335 58.321941
F 19.514993 28.299977 36.650496
F 19.134001 28.299977 58.477478
F 19.514993 36.018153 36.650496
F 19.134001 36.018153 58.477478
F 19.514993 43.736332 36.650496
F 19.134001 43.736332 58.477478
F 28.425829 28.299978 36.806036
F 28.044838 28.299978 58.633018
F 28.425829 36.018154 36.806036
F 28.044838 36.018154 58.633018
F 28.425829 43.736333 36.806036
F 28.044838 43.736333 58.633018
F 23.779929 46.309060 47.641758
F 23.732293 46.309060 50.370131
F 19.324509 46.309060 47.563988
F 19.276874 46.309060 50.292361
F 23.652932 46.309060 54.917418
F 23.986288 46.309060 35.818809
F 19.403871 46.309060 43.016701
F 23.605296 46.309060 57.645791
F 19.578504 46.309060 33.012667
F 19.530868 46.309060 35.741040
F 19.149877 46.309060 57.568021
F 23.906926 46.309059 40.366097
F 23.525934 46.309060 62.193078
F 23.859291 46.309060 43.094470
F 23.478299 46.309060 64.921452
F 19.451507 46.309060 40.288327
F 3.989788 27.006156 32.748711
F 3.989788 34.724331 32.748710
F 3.989788 42.442510 32.748711
F 3.370963 24.448352 68.201270
F 2.989972 24.448352 90.028252
F 30.097937 24.440891 68.675937
F 29.716946 24.440891 90.502919
F 3.370963 32.166526 68.201270
F 2.989972 32.166526 90.028252
F 30.097937 32.159065 68.675937
F 29.716946 32.159065 90.502919
F 3.370963 39.884704 68.201271
F 2.989972 39.884704 90.028252
F 30.097937 39.877244 68.675937
F 29.716946 39.877244 90.502919
F 12.276265 24.440892 68.364858
F 11.895273 24.440892 90.191840
F 12.276265 32.159066 68.364858
F 11.895273 32.159066 90.191840
F 12.276265 39.877244 68.364859
F 11.895273 39.877244 90.191840
F 21.187102 24.440890 68.520398
F 20.806111 24.440890 90.347380
F 21.187102 32.159064 68.520398
F 20.806111 32.159064 90.347380
F 21.187102 39.877243 68.520398
F 20.806111 39.877243 90.347381
F 3.307452 27.006157 71.839100
F 2.926460 27.006157 93.666082
F 30.034426 27.013617 72.313767
F 29.653435 27.013617 94.140749
F 3.307452 34.724331 71.839100
F 2.926460 34.724331 93.666082
F 30.034426 34.731791 72.313767
F 29.653435 34.731791 94.140749
F 3.307452 42.442510 71.839100
F 2.926460 42.442510 93.666082
F 30.034426 42.449970 72.313767
F 29.653435 42.449970 94.140749
F 12.212752 27.013616 72.002689
F 11.831761 27.013616 93.829670
F 12.212752 34.731791 72.002689
F 11.831761 34.731791 93.829670
F 12.212752 42.449970 72.002689
F 11.831761 42.449970 93.829671
F 21.123591 27.013617 72.158228
F 20.742600 27.013618 93.985210
F 21.123591 34.731792 72.158228
F 20.742600 34.731792 93.985211
F 21.123591 42.449971 72.158228
F 20.742600 42.449971 93.985211
F 3.354802 27.006157 69.127015
F 2.973811 27.006156 90.953997
F 30.082060 27.013617 69.585395
F 29.701069 27.013617 91.412376
F 3.354803 34.724331 69.127015
F 2.973811 34.724331 90.953997
F 30.082060 34.731791 69.585395
F 29.701069 34.731791 91.412376
F 3.354803 42.442510 69.127014
F 2.973811 42.442510 90.953997
F 30.082060 42.449970 69.585394
F 29.701069 42.449970 91.412376
F 12.260388 27.013616 69.274317
F 11.879396 27.013616 91.101299
F 12.260388 34.731791 69.274317
F 11.879396 34.731791 91.101298
F 12.260388 42.449970 69.274317
F 11.879396 42.449970 91.101299
F 21.171226 27.013617 69.429855
F 20.790235 27.013617 91.256837
F 21.171226 34.731791 69.429855
F 20.790235 34.731791 91.256837
F 21.171226 42.449971 69.429855
F 20.790235 42.449971 91.256837
F 3.037300 24.448351 87.316166
F 30.145550 24.440891 65.947564
F 29.764559 24.440891 87.774546
F 3.037300 32.166525 87.316166
F 30.145550 32.159065 65.947564
F 29.764559 32.159065 87.774546
F 3.037300 39.884704 87.316166
F 30.145550 39.877244 65.947564
F 29.764559 39.877244 87.774546
F 12.323877 24.440892 65.636486
F 11.942886 24.440892 87.463468
F 12.323877 32.159066 65.636486
F 11.942886 32.159066 87.463468
F 12.323877 39.877244 65.636486
F 11.942886 39.877244 87.463468
F 21.234715 24.440890 65.792024
F 20.853723 24.440890 87.619006
F 21.234715 32.159064 65.792024
F 20.853723 32.159064 87.619007
F 21.234715 39.877243 65.792024
F 20.853723 39.877243 87.619006
F 5.572718 30.870134 69.159305
F 5.191727 30.870134 90.986287
F 32.309770 30.872703 69.624280
F 31.928779 30.872703 91.451261
F 5.572718 38.588311 69.159305
F 5.191727 38.588311 90.986286
F 32.309770 38.590880 69.624279
F 31.928779 38.590880 91.451261
F 27.552726 46.309059 86.826203
F 27.552726 23.154530 86.826203
F 5.572718 46.306490 69.159305
F 5.191727 46.306490 90.986287
F 27.552726 38.590881 86.826203
F 27.552726 30.872703 86.826203
F 32.309770 46.309059 69.624280
F 31.928779 46.309059 91.451261
F 14.488100 30.872703 69.313201
F 14.107109 30.872703 91.140183
F 14.488100 38.590881 69.313201
F 14.107109 38.590881 91.140183
F 18.641888 23.154530 86.670664
F 18.641888 38.590881 86.670664
F 14.488100 46.309059 69.313201
F 14.107109 46.309059 91.140183
F 23.398937 30.872704 69.468740
F 23.017946 30.872704 91.295722
F 23.398937 38.590881 69.468740
F 23.017946 38.590881 91.295722
F 23.398937 23.154530 69.468740
F 23.017946 23.154530 91.295722
F 5.636204 28.302548 65.521475
F 5.255213 28.302548 87.348456
F 32.373255 28.299978 65.986449
F 31.992264 28.299978 87.813431
F 5.636204 36.020723 65.521474
F 5.255213 36.020723 87.348456
F 32.373255 36.018154 65.986449
F 31.992264 36.018154 87.813431
F 5.636204 43.738903 65.521474
F 5.255213 43.738903 87.348456
F 32.373255 43.736333 65.986448
F 31.992264 43.736334 87.813431
F 14.551585 28.299977 65.675370
F 14.170593 28.299977 87.502352
F 14.551585 36.018153 65.675370
F 14.170593 36.018153 87.502352
F 14.551585 43.736333 65.675370
F 14.170593 43.736333 87.502352
F 23.462424 28.299977 65.830910
F 23.081432 28.299977 87.657891
F 23.462424 36.018153 65.830909
F 23.081433 36.018153 87.657891
F 23.462424 43.736332 65.830909
F 23.081433 43.736332 87.657891
F 5.588651 28.302548 68.246404
F 5.207660 28.302548 90.073385
F 32.325642 28.299978 68.714822
F 31.944651 28.299978 90.541803
F 5.588651 36.020723 68.246404
F 5.207660 36.020723 90.073386
F 32.325642 36.018154 68.714822
F 31.944651 36.018154 90.541804
F 5.588651 43.738903 68.246404
F 5.207660 43.738903 90.073386
F 32.325642 43.736333 68.714821
F 31.944651 43.736333 90.541803
F 14.503973 28.299977 68.403743
F 14.122981 28.299977 90.230725
F 14.503973 36.018154 68.403744
F 14.122981 36.018154 90.230726
F 14.503973 43.736333 68.403744
F 14.122981 43.736333 90.230725
F 23.414810 28.299977 68.559283
F 23.033819 28.299977 90.386265
F 23.414810 36.018153 68.559283
F 23.033819 36.018153 90.386265
F 23.414810 43.736333 68.559283
F 23.033819 43.736332 90.386265
F 5.525144 30.870134 71.884234
F 5.144152 30.870134 93.711215
F 32.262135 30.872703 72.352652
F 31.881143 30.872703 94.179634
F 5.525144 38.588311 71.884234
F 5.144152 38.588311 93.711216
F 32.262135 38.590880 72.352652
F 31.881143 38.590880 94.179634
F 5.525144 46.306490 71.884234
F 5.144152 46.306490 93.711215
F 32.262135 46.309059 72.352652
F 31.881143 46.309059 94.179634
F 14.440464 30.872703 72.041573
F 14.059473 30.872703 93.868556
F 14.440464 38.590880 72.041574
F 14.059473 38.590881 93.868556
F 18.641888 30.872704 86.670664
F 9.731038 46.309057 86.515123
F 14.440464 46.309059 72.041573
F 14.059473 46.309059 93.868556
F 23.351302 30.872704 72.197113
F 22.970311 30.872704 94.024095
F 23.351302 38.590881 72.197113
F 22.970311 38.590881 94.024095
F 23.351302 23.154530 72.197113
F 22.970311 23.154530 94.024095
F 7.820165 24.440459 68.287386
F 7.439174 24.440459 90.114369
F 7.820165 32.158633 68.287387
F 7.439174 32.158633 90.114369
F 7.820165 39.876812 68.287387
F 7.439174 39.876812 90.114369
F 16.731684 24.440891 68.442628
F 16.350693 24.440891 90.269610
F 16.731684 32.159064 68.442628
F 16.350692 32.159064 90.269610
F 16.731684 39.877244 68.442628
F 16.350693 39.877243 90.269611
F 25.642521 24.440891 68.598168
F 25.261529 24.440891 90.425149
F 25.642521 32.159065 68.598168
F 25.261529 32.159065 90.425149
F 25.642521 39.877243 68.598168
F 25.261529 39.877243 90.425150
F 7.756653 27.014049 71.925216
F 7.375662 27.014049 93.752199
F 7.756653 34.732223 71.925217
F 7.375662 34.732223 93.752199
F 7.756653 42.450402 71.925216
F 7.375662 42.450402 93.752199
F 16.668172 27.013617 72.080458
F 16.287180 27.013617 93.907440
F 16.668172 34.731792 72.080459
F 16.287181 34.731792 93.907441
F 16.668172 42.449971 72.080459
F 16.287180 42.449971 93.907440
F 25.579011 27.013617 72.235998
F 25.198019 27.013617 94.062979
F 25.579011 34.731791 72.235998
F 25.198019 34.731791 94.062980
F 25.579011 42.449970 72.235998
F 25.198019 42.449970 94.062980
F 7.804300 27.014049 69.196225
F 7.423308 27.014049 91.023207
F 7.804300 34.732223 69.196225
F 7.423308 34.732223 91.023207
F 7.804300 42.450402 69.196225
F 7.423308 42.450402 91.023207
F 16.715807 27.013617 69.352086
F 16.334816 27.013617 91.179068
F 16.715807 34.731791 69.352086
F 16.334816 34.731791 91.179068
F 16.715807 42.449971 69.352086
F 16.334816 42.449971 91.179067
F 25.626644 27.013617 69.507626
F 25.245653 27.013617 91.334607
F 25.626644 34.731791 69.507625
F 25.245653 34.731791 91.334607
F 25.626644 42.449970 69.507625
F 25.245653 42.449970 91.334607
F 7.867788 24.440459 65.558395
F 7.486797 24.440459 87.385377
F 7.867788 32.158633 65.558395
F 7.486797 32.158633 87.385377
F 7.867788 39.876812 65.558395
F 7.486797 39.876812 87.385377
F 16.779295 24.440891 65.714255
F 16.398304 24.440891 87.541237
F 16.779295 32.159065 65.714255
F 16.398304 32.159065 87.541237
F 16.779295 39.877243 65.714255
F 16.398304 39.877243 87.541237
F 25.690134 24.440891 65.869794
F 25.309143 24.440891 87.696776
F 25.690134 32.159064 65.869794
F 25.309143 32.159064 87.696776
F 25.690134 39.877243 65.869794
F 25.309143 39.877243 87.696776
F 10.032668 30.872702 69.235433
F 9.651677 30.872702 91.062415
F 10.032668 38.590879 69.235433
F 9.651677 38.590879 91.062414
F 9.731038 38.590879 86.515123
F 9.731038 30.872702 86.515123
F 10.032668 46.309057 69.235433
F 9.651677 46.309057 91.062415
F 18.943518 30.872704 69.390971
F 18.562527 30.872704 91.217953
F 18.943518 38.590881 69.390971
F 18.562527 38.590880 91.217952
F 27.616233 43.736333 83.188373
F 27.616233 36.018154 83.188373
F 27.854355 30.872703 69.546510
F 27.473363 30.872703 91.373492
F 27.854355 38.590881 69.546510
F 27.473363 38.590881 91.373492
F 27.616233 28.299978 83.188372
F 18.705397 43.736333 83.032834
F 27.854355 46.309059 69.546510
F 27.473363 46.309059 91.373492
F 10.096152 28.299980 65.597603
F 9.715161 28.299980 87.424585
F 10.096152 36.018156 65.597602
F 9.715161 36.018156 87.424584
F 10.096152 43.736335 65.597602
F 9.715161 43.736335 87.424584
F 19.007004 28.299977 65.753139
F 18.626013 28.299977 87.580122
F 19.007004 36.018153 65.753139
F 18.626013 36.018153 87.580121
F 19.007004 43.736332 65.753139
F 18.626013 43.736332 87.580121
F 27.917841 28.299978 65.908680
F 27.536850 28.299978 87.735661
F 27.917841 36.018154 65.908679
F 27.536850 36.018154 87.735661
F 27.917841 43.736333 65.908679
F 27.536849 43.736333 87.735661
F 10.048541 28.299980 68.325972
F 9.667549 28.299980 90.152953
F 10.048541 36.018156 68.325972
F 9.667549 36.018156 90.152954
F 10.048541 43.736335 68.325971
F 9.667549 43.736335 90.152954
F 18.959391 28.299977 68.481513
F 18.578400 28.299977 90.308495
F 18.959391 36.018153 68.481513
F 18.578400 36.018153 90.308495
F 18.959391 43.736332 68.481513
F 18.578400 43.736333 90.308495
F 27.870227 28.299978 68.637052
F 27.489236 28.299978 90.464034
F 27.870227 36.018154 68.637053
F 27.489236 36.018154 90.464034
F 27.870227 43.736333 68.637052
F 27.489236 43.736333 90.464034
F 9.985032 30.872701 71.963801
F 9.604041 30.872702 93.790784
F 9.985032 38.590879 71.963802
F 9.604041 38.590879 93.790784
F 9.985032 46.309057 71.963802
F 9.604041 46.309057 93.790783
F 18.895883 30.872704 72.119344
F 18.514891 30.872703 93.946326
F 18.895883 38.590881 72.119344
F 18.514891 38.590881 93.946326
F 18.895883 23.154530 72.119344
F 18.514891 23.154530 93.946326
F 27.806720 30.872703 72.274882
F 27.425729 30.872703 94.101864
F 27.806720 38.590881 72.274883
F 27.425729 38.590881 94.101865
F 27.806720 23.154530 72.274883
F 27.425729 23.154530 94.101865
F 27.806720 46.309059 72.274883
F 27.425729 46.309059 94.101865
F 3.243966 24.448352 75.476930
F 2.862974 24.448352 97.303912
F 29.970940 24.440891 75.951597
F 29.589949 24.440891 97.778579
F 3.243966 32.166526 75.476930
F 2.862975 32.166526 97.303912
F 29.970940 32.159065 75.951597
F 29.589949 32.159065 97.778580
F 3.243966 39.884704 75.476930
F 2.862975 39.884704 97.303913
F 29.970940 39.877244 75.951598
F 29.589949 39.877244 97.778580
F 12.149268 24.440892 75.640518
F 11.768276 24.440892 97.467500
F 12.149268 32.159066 75.640518
F 11.768276 32.159066 97.467501
F 12.149268 39.877244 75.640519
F 11.768276 39.877244 97.467501
F 21.060105 24.440890 75.796059
F 20.679114 24.440890 97.623040
F 21.060105 32.159064 75.796059
F 20.679114 32.159064 97.623040
F 21.060105 39.877243 75.796059
F 20.679114 39.877243 97.623041
F 3.180454 27.006156 79.114760
F 29.907429 27.013617 79.589427
F 3.180455 34.724330 79.114760
F 29.907429 34.731791 79.589427
F 3.180455 42.442510 79.114760
F 29.907429 42.449970 79.589427
F 12.085755 27.013616 79.278348
F 12.085755 34.731791 79.278348
F 12.085755 42.449970 79.278349
F 20.996594 27.013617 79.433888
F 20.996594 34.731792 79.433888
F 20.996594 42.449971 79.433889
F 3.227805 27.006157 76.402675
F 2.846814 27.006156 98.229657
F 29.955063 27.013617 76.861055
F 3.227805 34.724331 76.402675
F 2.846814 34.724331 98.229657
F 29.955063 34.731791 76.861055
F 3.227806 42.442510 76.402675
F 2.846814 42.442510 98.229656
F 29.955063 42.449970 76.861055
F 12.133391 27.013616 76.549977
F 12.133391 34.731791 76.549977
F 12.133391 42.449970 76.549977
F 21.044229 27.013617 76.705515
F 21.044229 34.731791 76.705515
F 21.044229 42.449971 76.705515
F 3.291294 24.448351 72.764845
F 2.910303 24.448351 94.591827
F 30.018553 24.440891 73.223225
F 29.637562 24.440891 95.050207
F 3.291294 32.166525 72.764845
F 2.910303 32.166525 94.591827
F 30.018553 32.159065 73.223225
F 29.637562 32.159065 95.050207
F 3.291295 39.884704 72.764844
F 2.910303 39.884704 94.591827
F 30.018553 39.877244 73.223225
F 29.637562 39.877244 95.050207
F 12.196880 24.440891 72.912146
F 11.815888 24.440892 94.739129
F 12.196880 32.159066 72.912146
F 11.815888 32.159066 94.739129
F 12.196880 39.877244 72.912146
F 11.815888 39.877244 94.739128
F 21.107718 24.440891 73.067685
F 20.726726 24.440890 94.894667
F 21.107718 32.159064 73.067685
F 20.726726 32.159064 94.894667
F 21.107718 39.877243 73.067685
F 20.726726 39.877243 94.894667
F 5.445721 30.870134 76.434965
F 32.182773 30.872703 76.899940
F 5.445721 38.588311 76.434964
F 32.182773 38.590881 76.899939
F 18.705397 36.018153 83.032834
F 5.445721 46.306490 76.434965
F 18.705397 28.299977 83.032834
F 32.182773 46.309059 76.899939
F 14.361103 30.872703 76.588861
F 14.361103 38.590881 76.588861
F 9.794546 43.736335 82.877292
F 14.361103 46.309059 76.588861
F 23.271940 30.872704 76.744401
F 23.271940 38.590881 76.744400
F 23.271940 23.154530 76.744400
F 5.509207 28.302547 72.797135
F 5.128215 28.302547 94.624117
F 32.246258 28.299978 73.262110
F 31.865267 28.299978 95.089092
F 5.509207 36.020723 72.797135
F 5.128215 36.020723 94.624117
F 32.246258 36.018154 73.262110
F 31.865267 36.018154 95.089091
F 5.509207 43.738903 72.797134
F 5.128215 43.738903 94.624117
F 32.246258 43.736334 73.262109
F 31.865267 43.736334 95.089092
F 14.424588 28.299977 72.951031
F 14.043596 28.299977 94.778013
F 14.424588 36.018153 72.951031
F 14.043596 36.018153 94.778012
F 14.424588 43.736333 72.951031
F 14.043596 43.736333 94.778013
F 23.335427 28.299977 73.106570
F 22.954435 28.299977 94.933552
F 23.335427 36.018153 73.106570
F 22.954435 36.018153 94.933552
F 23.335427 43.736332 73.106570
F 22.954436 43.736332 94.933552
F 5.461654 28.302548 75.522064
F 5.080663 28.302548 97.349046
F 32.198645 28.299978 75.990482
F 31.817654 28.299978 97.817464
F 5.461654 36.020723 75.522064
F 5.080663 36.020724 97.349046
F 32.198645 36.018154 75.990483
F 31.817654 36.018154 97.817464
F 5.461654 43.738903 75.522064
F 5.080663 43.738903 97.349046
F 32.198645 43.736333 75.990482
F 31.817654 43.736333 97.817464
F 14.376976 28.299977 75.679404
F 13.995984 28.299977 97.506385
F 14.376976 36.018154 75.679404
F 13.995984 36.018153 97.506386
F 14.376975 43.736333 75.679404
F 13.995984 43.736333 97.506386
F 23.287813 28.299977 75.834943
F 22.906821 28.299977 97.661925
F 23.287813 36.018153 75.834943
F 22.906821 36.018153 97.661926
F 23.287813 43.736333 75.834943
F 22.906821 43.736332 97.661925
F 5.398146 30.870134 79.159894
F 32.135138 30.872703 79.628312
F 5.398146 38.588311 79.159894
F 32.135138 38.590880 79.628312
F 5.398146 46.306490 79.159894
F 32.135138 46.309059 79.628312
F 14.313467 30.872703 79.317233
F 14.313467 38.590880 79.317234
F 9.794546 36.018156 82.877292
F 14.313467 46.309059 79.317233
F 23.224305 30.872704 79.472773
F 23.224305 38.590881 79.472773
F 23.224305 23.154530 79.472773
F 7.693168 24.440459 75.563047
F 7.312177 24.440459 97.390029
F 7.693168 32.158633 75.563047
F 7.312177 32.158633 97.390029
F 7.693168 39.876812 75.563047
F 7.312177 39.876812 97.390029
F 16.604686 24.440891 75.718289
F 16.223695 24.440891 97.545271
F 16.604686 32.159064 75.718289
F 16.223695 32.159064 97.545271
F 16.604687 39.877244 75.718289
F 16.223695 39.877244 97.545271
F 25.515524 24.440891 75.873828
F 25.134532 24.440891 97.700810
F 25.515524 32.159064 75.873828
F 25.134532 32.159065 97.700810
F 25.515524 39.877243 75.873828
F 25.134532 39.877243 97.700810
F 7.629656 27.014048 79.200876
F 7.629656 34.732223 79.200876
F 7.629656 42.450402 79.200877
F 16.541174 27.013617 79.356119
F 16.541175 34.731792 79.356119
F 16.541174 42.449971 79.356119
F 25.452013 27.013617 79.511657
F 25.452013 34.731791 79.511658
F 25.452013 42.449970 79.511658
F 7.677302 27.014049 76.471885
F 7.677302 34.732223 76.471885
F 7.677302 42.450402 76.471885
F 16.588810 27.013617 76.627746
F 16.588810 34.731791 76.627746
F 16.588810 42.449971 76.627746
F 25.499647 27.013617 76.783285
F 25.499647 34.731791 76.783285
F 25.499647 42.449970 76.783285
F 7.740791 24.440459 72.834055
F 7.359800 24.440459 94.661037
F 7.740791 32.158633 72.834055
F 7.359800 32.158633 94.661037
F 7.740791 39.876812 72.834055
F 7.359800 39.876812 94.661037
F 16.652298 24.440891 72.989916
F 16.271307 24.440891 94.816898
F 16.652298 32.159065 72.989916
F 16.271307 32.159065 94.816898
F 16.652298 39.877243 72.989915
F 16.271307 39.877243 94.816897
F 25.563137 24.440891 73.145455
F 25.182145 24.440891 94.972437
F 25.563137 32.159064 73.145455
F 25.182145 32.159064 94.972437
F 25.563137 39.877243 73.145455
F 25.182145 39.877243 94.972437
F 9.905671 30.872702 76.511093
F 9.905671 38.590879 76.511093
F 9.794546 28.299980 82.877292
F 9.905671 46.309057 76.511093
F 18.816521 30.872704 76.666631
F 18.816521 38.590881 76.666630
F 27.663847 43.736333 80.460000
F 27.727358 30.872703 76.822170
F 27.727358 38.590881 76.822170
F 27.663847 36.018154 80.460000
F 27.727358 46.309059 76.822170
F 9.969155 28.299980 72.873264
F 9.588164 28.299980 94.700245
F 9.969155 36.018156 72.873263
F 9.588164 36.018156 94.700245
F 9.969155 43.736335 72.873263
F 9.588164 43.736335 94.700245
F 18.880007 28.299977 73.028800
F 18.499015 28.299977 94.855783
F 18.880007 36.018153 73.028800
F 18.499015 36.018153 94.855782
F 18.880007 43.736332 73.028800
F 18.499015 43.736332 94.855782
F 27.790844 28.299978 73.184340
F 27.409853 28.299978 95.011322
F 27.790844 36.018154 73.184340
F 27.409853 36.018154 95.011322
F 27.790844 43.736333 73.184340
F 27.409852 43.736333 95.011322
F 9.921543 28.299980 75.601632
F 9.540552 28.299980 97.428614
F 9.921543 36.018156 75.601632
F 9.540552 36.018156 97.428614
F 9.921543 43.736335 75.601632
F 9.540552 43.736335 97.428614
F 18.832394 28.299977 75.757174
F 18.451403 28.299977 97.584156
F 18.832394 36.018153 75.757174
F 18.451403 36.018153 97.584156
F 18.832394 43.736332 75.757174
F 18.451403 43.736333 97.584155
F 27.743230 28.299978 75.912713
F 27.362239 28.299978 97.739694
F 27.743230 36.018154 75.912713
F 27.362239 36.018154 97.739695
F 27.743230 43.736333 75.912713
F 27.362239 43.736333 97.739695
F 9.858035 30.872702 79.239462
F 9.858035 38.590879 79.239462
F 9.858035 46.309057 79.239462
F 18.768886 30.872704 79.395004
F 18.768885 38.590881 79.395004
F 18.768886 23.154530 79.395003
F 27.679723 30.872703 79.550542
F 27.679723 38.590880 79.550542
F 27.663847 28.299978 80.460000
F 27.679723 46.309059 79.550542
F 3.116969 24.448352 82.752590
F 29.843943 24.440891 83.227257
F 3.116969 32.166526 82.752590
F 29.843943 32.159065 83.227257
F 3.116970 39.884704 82.752591
F 29.843943 39.877244 83.227258
F 12.022270 24.440892 82.916179
F 12.022270 32.159065 82.916179
F 12.022270 39.877244 82.916179
F 20.933108 24.440890 83.071718
F 20.933108 32.159064 83.071718
F 20.933108 39.877243 83.071719
F 3.053458 27.006156 86.390421
F 29.780432 27.013617 86.865088
F 3.053458 34.724330 86.390421
F 29.780432 34.731791 86.865088
F 3.053458 42.442510 86.390421
F 29.780432 42.449970 86.865088
F 11.958758 27.013616 86.554009
F 11.958758 34.731791 86.554009
F 11.958758 42.449970 86.554009
F 20.869597 27.013617 86.709549
F 20.869597 34.731792 86.709550
F 20.869597 42.449971 86.709549
F 3.100808 27.006156 83.678336
F 29.828066 27.013617 84.136715
F 3.100808 34.724331 83.678336
F 29.828066 34.731791 84.136715
F 3.100808 42.442510 83.678336
F 29.828066 42.449970 84.136715
F 12.006394 27.013616 83.825637
F 12.006394 34.731791 83.825637
F 12.006394 42.449970 83.825637
F 20.917232 27.013617 83.981176
F 20.917232 34.731791 83.981176
F 20.917232 42.449971 83.981176
F 3.164297 24.448352 80.040505
F 29.891556 24.440891 80.498885
F 3.164297 32.166525 80.040505
F 29.891556 32.159065 80.498885
F 3.164297 39.884704 80.040505
F 29.891556 39.877244 80.498884
F 12.069883 24.440892 80.187807
F 12.069883 32.159066 80.187807
F 12.069883 39.877244 80.187807
F 20.980721 24.440891 80.343345
F 20.980721 32.159064 80.343345
F 20.980720 39.877243 80.343345
F 5.318724 30.870134 83.710625
F 32.055776 30.872703 84.175600
F 5.318724 38.588311 83.710625
F 32.055776 38.590881 84.175600
F 18.753010 43.736332 80.304460
F 5.318724 46.306490 83.710625
F 18.753010 36.018153 80.304460
F 32.055776 46.309059 84.175600
F 14.234106 30.872703 83.864522
F 14.234106 38.590881 83.864522
F 18.753010 28.299977 80.304461
F 14.234106 46.309059 83.864522
F 23.144943 30.872704 84.020061
F 23.144943 38.590881 84.020061
F 9.842158 43.736335 80.148923
F 5.382210 28.302547 80.072795
F 32.119261 28.299978 80.537770
F 5.382210 36.020723 80.072795
F 32.119261 36.018154 80.537769
F 5.382210 43.738903 80.072795
F 32.119261 43.736334 80.537770
F 14.297591 28.299977 80.226691
F 14.297591 36.018153 80.226691
F 14.297590 43.736333 80.226691
F 23.208430 28.299977 80.382230
F 23.208430 36.018153 80.382229
F 23.208430 43.736332 80.382230
F 5.334657 28.302548 82.797724
F 32.071648 28.299978 83.266142
F 5.334657 36.020723 82.797724
F 32.071648 36.018154 83.266143
F 5.334657 43.738903 82.797724
F 32.071648 43.736333 83.266142
F 14.249978 28.299977 82.955064
F 14.249979 36.018154 82.955064
F 14.249978 43.736333 82.955064
F 23.160816 28.299977 83.110603
F 23.160816 36.018153 83.110603
F 23.160816 43.736332 83.110603
F 5.271149 30.870134 86.435554
F 32.008140 30.872703 86.903972
F 5.271149 38.588311 86.435555
F 32.008140 38.590880 86.903973
F 5.271149 46.306490 86.435554
F 32.008140 46.309059 86.903972
F 14.186470 30.872703 86.592894
F 14.186470 38.590880 86.592895
F 9.842158 36.018156 80.148923
F 14.186470 46.309059 86.592894
F 23.097308 30.872704 86.748434
F 23.097308 38.590881 86.748435
F 23.097308 23.154530 86.748434
F 7.566171 24.440459 82.838707
F 7.566171 32.158633 82.838707
F 7.566171 39.876812 82.838707
F 16.477689 24.440891 82.993949
F 16.477689 32.159064 82.993949
F 16.477689 39.877244 82.993949
F 25.388526 24.440891 83.149488
F 25.388526 32.159064 83.149488
F 25.388526 39.877243 83.149489
F 7.502659 27.014048 86.476537
F 7.502659 34.732223 86.476538
F 7.502659 42.450402 86.476538
F 16.414178 27.013617 86.631779
F 16.414178 34.731792 86.631780
F 16.414178 42.449971 86.631780
F 25.325016 27.013617 86.787318
F 25.325016 34.731791 86.787318
F 25.325016 42.449970 86.787319
F 7.550305 27.014049 83.747546
F 7.550305 34.732223 83.747546
F 7.550305 42.450402 83.747546
F 16.461813 27.013617 83.903406
F 16.461813 34.731791 83.903406
F 16.461813 42.449971 83.903406
F 25.372650 27.013617 84.058946
F 25.372650 34.731791 84.058945
F 25.372650 42.449970 84.058945
F 7.613794 24.440459 80.109715
F 7.613794 32.158633 80.109715
F 7.613794 39.876812 80.109715
F 16.525301 24.440891 80.265575
F 16.525301 32.159065 80.265575
F 16.525301 39.877243 80.265575
F 25.436140 24.440891 80.421115
F 25.436140 32.159064 80.421115
F 25.436140 39.877243 80.421115
F 9.778674 30.872702 83.786754
F 9.778674 38.590879 83.786754
F 9.842158 28.299980 80.148923
F 9.778674 46.309057 83.786754
F 18.689524 30.872704 83.942291
F 18.689524 38.590881 83.942291
F 27.600360 46.309059 84.097831
F 27.600360 30.872703 84.097831
F 27.600360 38.590881 84.097830
F 23.398937 46.309060 69.468740
F 23.017946 46.309060 91.295722
F 23.351302 46.309060 72.197113
F 18.641888 46.309060 86.670664
F 22.970311 46.309060 94.024095
F 18.943518 46.309060 69.390971
F 18.562527 46.309060 91.217953
F 18.514891 46.309060 93.946326
F 23.271940 46.309060 76.744400
F 23.224305 46.309060 79.472773
F 18.816521 46.309060 76.666630
F 18.768886 46.309060 79.395003
F 23.144943 46.309060 84.020061
F 23.097308 46.309060 86.748434
F 18.689524 46.309060 83.942291
F 2.608980 24.448352 111.855234
F 29.335954 24.440891 112.329901
F 2.608981 32.166526 111.855234
F 29.335954 32.159065 112.329901
F 2.608981 39.884704 111.855234
F 29.335954 39.877244 112.329901
F 11.514282 24.440891 112.018822
F 11.514282 32.159065 112.018822
F 11.514282 39.877244 112.018823
F 20.425119 24.440890 112.174362
F 20.425119 32.159064 112.174362
F 20.425119 39.877243 112.174362
F 2.545469 27.006157 115.493064
F 29.272443 27.013617 115.967731
F 2.545469 34.724330 115.493064
F 29.272443 34.731791 115.967731
F 2.545469 42.442510 115.493064
F 29.272443 42.449970 115.967731
F 11.450770 27.013616 115.656652
F 11.450770 34.731791 115.656652
F 11.450770 42.449970 115.656652
F 20.361609 27.013617 115.812192
F 20.361608 34.731792 115.812193
F 20.361608 42.449971 115.812192
F 2.592820 27.006157 112.780979
F 29.320078 27.013617 113.239359
F 2.592820 34.724331 112.780979
F 29.320077 34.731791 113.239359
F 2.592820 42.442510 112.780979
F 29.320078 42.449970 113.239359
F 11.498405 27.013616 112.928281
F 11.498405 34.731791 112.928281
F 11.498405 42.449970 112.928280
F 20.409244 27.013617 113.083819
F 20.409243 34.731791 113.083819
F 20.409243 42.449971 113.083819
F 2.656309 24.448352 109.143148
F 2.275318 24.448352 130.970130
F 29.383568 24.440891 109.601528
F 2.656309 32.166525 109.143148
F 2.275317 32.166525 130.970130
F 29.383568 32.159065 109.601528
F 2.656309 39.884704 109.143147
F 2.275318 39.884704 130.970130
F 29.383568 39.877244 109.601527
F 11.561894 24.440891 109.290450
F 11.561894 32.159065 109.290450
F 11.561894 39.877244 109.290450
F 20.472732 24.440891 109.445989
F 20.472732 32.159064 109.445988
F 20.472732 39.877243 109.445988
F 4.810735 30.870134 112.813269
F 31.547787 30.872703 113.278243
F 4.810735 38.588311 112.813268
F 31.547787 38.590881 113.278243
F 26.790743 46.309059 130.480167
F 4.810735 46.306490 112.813269
F 27.171735 46.309059 108.653185
F 31.547787 46.309059 113.278243
F 13.726117 30.872703 112.967165
F 13.726118 38.590881 112.967165
F 26.790743 23.154530 130.480167
F 13.726118 46.309059 112.967165
F 22.636954 30.872704 113.122704
F 22.636954 38.590881 113.122704
F 22.636954 23.154530 113.122704
F 4.874221 28.302547 109.175438
F 31.611273 28.299978 109.640413
F 4.874221 36.020723 109.175438
F 31.611273 36.018154 109.640413
F 4.874221 43.738903 109.175438
F 31.611273 43.736333 109.640413
F 13.789602 28.299977 109.329334
F 13.789602 36.018153 109.329334
F 13.789602 43.736333 109.329334
F 22.700441 28.299977 109.484873
F 22.700441 36.018153 109.484873
F 22.700441 43.736332 109.484873
F 4.826669 28.302547 111.900367
F 31.563660 28.299978 112.368785
F 4.826669 36.020723 111.900368
F 31.563660 36.018154 112.368786
F 4.826669 43.738903 111.900368
F 31.563660 43.736333 112.368786
F 13.741990 28.299977 112.057707
F 13.741990 36.018154 112.057708
F 13.741990 43.736333 112.057707
F 22.652827 28.299977 112.213246
F 22.652827 36.018153 112.213247
F 22.652827 43.736333 112.213247
F 4.763161 30.870134 115.538198
F 31.500152 30.872703 116.006615
F 4.763161 38.588311 115.538198
F 31.500152 38.590880 116.006616
F 4.763161 46.306490 115.538198
F 31.500152 46.309059 116.006615
F 13.678481 30.872703 115.695538
F 13.678481 38.590880 115.695538
F 27.171735 23.154530 108.653185
F 13.678481 46.309059 115.695538
F 22.589320 30.872704 115.851077
F 22.589319 38.590881 115.851077
F 22.589320 23.154530 115.851077
F 7.058182 24.440459 111.941351
F 7.058182 32.158633 111.941351
F 7.058182 39.876812 111.941351
F 15.969701 24.440891 112.096592
F 15.969701 32.159064 112.096592
F 15.969701 39.877244 112.096592
F 24.880538 24.440891 112.252132
F 24.880538 32.159064 112.252132
F 24.880538 39.877243 112.252132
F 6.994670 27.014048 115.579180
F 6.994670 34.732223 115.579180
F 6.994670 42.450402 115.579181
F 15.906189 27.013617 115.734423
F 15.906189 34.731792 115.734423
F 15.906189 42.449971 115.734423
F 24.817028 27.013617 115.889961
F 24.817028 34.731791 115.889961
F 24.817028 42.449970 115.889962
F 7.042317 27.014049 112.850189
F 7.042317 34.732223 112.850189
F 7.042317 42.450402 112.850189
F 15.953824 27.013617 113.006050
F 15.953824 34.731791 113.006050
F 15.953824 42.449971 113.006050
F 24.864662 27.013617 113.161589
F 24.864662 34.731791 113.161588
F 24.864662 42.449970 113.161588
F 7.105806 24.440459 109.212359
F 7.105806 32.158633 109.212359
F 7.105806 39.876812 109.212359
F 16.017313 24.440891 109.368218
F 16.017313 32.159065 109.368219
F 16.017313 39.877243 109.368219
F 24.928151 24.440891 109.523758
F 24.928151 32.159064 109.523758
F 24.928151 39.877243 109.523758
F 9.270685 30.872702 112.889397
F 9.270685 38.590879 112.889397
F 26.790743 38.590880 130.480167
F 9.270685 46.309057 112.889397
F 18.181535 30.872704 113.044934
F 18.181535 38.590881 113.044934
F 27.171735 38.590881 108.653185
F 27.092372 30.872703 113.200474
F 27.092372 38.590880 113.200474
F 26.790743 30.872703 130.480167
F 27.092372 46.309059 113.200474
F 9.334170 28.299980 109.251566
F 9.334170 36.018156 109.251566
F 9.334170 43.736335 109.251566
F 18.245021 28.299977 109.407104
F 18.245021 36.018153 109.407103
F 18.245021 43.736332 109.407103
F 27.155858 28.299978 109.562643
F 27.155858 36.018154 109.562643
F 27.155858 43.736333 109.562643
F 9.286558 28.299980 111.979935
F 9.286558 36.018156 111.979936
F 9.286558 43.736335 111.979935
F 18.197408 28.299977 112.135477
F 18.197408 36.018153 112.135477
F 18.197408 43.736332 112.135477
F 27.108245 28.299978 112.291016
F 27.108245 36.018154 112.291016
F 27.108245 43.736333 112.291016
F 9.223050 30.872702 115.617766
F 9.223050 38.590879 115.617766
F 9.223050 46.309057 115.617766
F 18.133900 30.872704 115.773307
F 18.133900 38.590881 115.773307
F 18.133900 23.154530 115.773307
F 27.044737 30.872703 115.928846
F 27.044737 38.590880 115.928846
F 27.171735 30.872703 108.653185
F 27.044737 46.309059 115.928846
F 2.481983 24.448352 119.130894
F 29.208957 24.440891 119.605561
F 2.481983 32.166526 119.130894
F 29.208957 32.159065 119.605561
F 2.481984 39.884704 119.130894
F 29.208957 39.877244 119.605561
F 11.387285 24.440892 119.294483
F 11.387285 32.159066 119.294483
F 11.387285 39.877244 119.294483
F 20.298122 24.440890 119.450022
F 20.298122 32.159064 119.450022
F 20.298122 39.877243 119.450023
F 2.799463 27.006156 100.941742
F 2.418472 27.006156 122.768723
F 29.526437 27.013616 101.416409
F 29.145446 27.013617 123.243391
F 2.799463 34.724330 100.941742
F 2.418472 34.724330 122.768724
F 29.526437 34.731791 101.416409
F 29.145446 34.731791 123.243391
F 2.799463 42.442510 100.941742
F 2.418472 42.442510 122.768724
F 29.526437 42.449970 101.416409
F 29.145446 42.449970 123.243391
F 11.704764 27.013616 101.105330
F 11.323772 27.013616 122.932312
F 11.704764 34.731791 101.105330
F 11.323772 34.731791 122.932312
F 11.704764 42.449970 101.105331
F 11.323773 42.449970 122.932312
F 20.615603 27.013617 101.260871
F 20.234612 27.013617 123.087852
F 20.615603 34.731792 101.260871
F 20.234611 34.731792 123.087853
F 20.615603 42.449971 101.260871
F 20.234612 42.449971 123.087853
F 2.465822 27.006157 120.056638
F 29.574072 27.013617 98.688037
F 29.193080 27.013617 120.515018
F 2.465823 34.724331 120.056638
F 29.574072 34.731791 98.688037
F 29.193080 34.731791 120.515019
F 2.465823 42.442510 120.056638
F 29.574072 42.449970 98.688036
F 29.193080 42.449970 120.515018
F 11.752399 27.013616 98.376959
F 11.371408 27.013616 120.203941
F 11.752399 34.731791 98.376959
F 11.371408 34.731791 120.203941
F 11.752399 42.449970 98.376959
F 11.371408 42.449970 120.203940
F 20.663237 27.013617 98.532498
F 20.282247 27.013617 120.359479
F 20.663237 34.731791 98.532497
F 20.282246 34.731791 120.359479
F 20.663237 42.449971 98.532497
F 20.282246 42.449971 120.359479
F 2.529312 24.448351 116.418808
F 29.256570 24.440891 116.877189
F 2.529311 32.166525 116.418808
F 29.256570 32.159065 116.877189
F 2.529312 39.884704 116.418808
F 29.256570 39.877244 116.877188
F 11.434897 24.440892 116.566111
F 11.434897 32.159066 116.566111
F 11.434897 39.877244 116.566110
F 20.345735 24.440890 116.721649
F 20.345735 32.159064 116.721649
F 20.345735 39.877243 116.721649
F 5.064730 30.870134 98.261947
F 4.683739 30.870134 120.088928
F 31.801781 30.872703 98.726922
F 31.420790 30.872703 120.553903
F 5.064730 38.588311 98.261947
F 4.683738 38.588311 120.088928
F 31.801781 38.590880 98.726922
F 31.420790 38.590880 120.553903
F 17.879905 23.154530 130.324628
F 18.260897 23.154530 108.497646
F 5.064730 46.306490 98.261947
F 4.683739 46.306490 120.088928
F 17.879905 38.590881 130.324629
F 18.260897 38.590881 108.497646
F 31.801781 46.309059 98.726922
F 31.420790 46.309059 120.553903
F 13.980111 30.872703 98.415843
F 13.599120 30.872703 120.242825
F 13.980112 38.590881 98.415843
F 13.599121 38.590881 120.242825
F 17.879905 30.872704 130.324628
F 18.260897 30.872704 108.497646
F 13.980111 46.309059 98.415843
F 13.599121 46.309059 120.242825
F 22.890949 30.872704 98.571382
F 22.509957 30.872704 120.398364
F 22.890949 38.590881 98.571382
F 22.509957 38.590881 120.398364
F 22.890949 23.154530 98.571382
F 22.509957 23.154530 120.398364
F 4.747224 28.302547 116.451099
F 31.484276 28.299978 116.916073
F 4.747224 36.020723 116.451098
F 31.484276 36.018154 116.916073
F 4.747224 43.738903 116.451099
F 31.484275 43.736334 116.916073
F 13.662605 28.299977 116.604995
F 13.662605 36.018153 116.604995
F 13.662605 43.736333 116.604995
F 22.573444 28.299977 116.760534
F 22.573444 36.018153 116.760533
F 22.573444 43.736332 116.760534
F 4.699672 28.302547 119.176028
F 31.436663 28.299978 119.644445
F 4.699672 36.020723 119.176028
F 31.436663 36.018154 119.644446
F 4.699672 43.738903 119.176028
F 31.436663 43.736333 119.644446
F 13.614993 28.299977 119.333368
F 13.614993 36.018154 119.333368
F 13.614993 43.736333 119.333368
F 22.525830 28.299977 119.488907
F 22.525830 36.018153 119.488907
F 22.525830 43.736332 119.488907
F 5.017155 30.870134 100.986875
F 4.636164 30.870134 122.813857
F 31.754146 30.872703 101.455294
F 31.373155 30.872703 123.282275
F 5.017155 38.588311 100.986876
F 4.636164 38.588311 122.813857
F 31.754146 38.590880 101.455294
F 31.373155 38.590880 123.282276
F 5.017155 46.306490 100.986875
F 4.636164 46.306490 122.813857
F 31.754146 46.309059 101.455294
F 31.373155 46.309059 123.282275
F 13.932476 30.872703 101.144216
F 13.551484 30.872703 122.971198
F 13.932476 38.590880 101.144216
F 13.551484 38.590880 122.971198
F 8.969055 46.309057 130.169086
F 9.350047 46.309057 108.342105
F 13.932476 46.309059 101.144216
F 13.551484 46.309059 122.971198
F 22.843314 30.872704 101.299755
F 22.462323 30.872704 123.126737
F 22.843314 38.590881 101.299755
F 22.462323 38.590881 123.126737
F 22.843314 23.154530 101.299755
F 22.462323 23.154530 123.126737
F 6.931185 24.440459 119.217011
F 6.931185 32.158633 119.217011
F 6.931185 39.876812 119.217011
F 15.842704 24.440891 119.372252
F 15.842704 32.159064 119.372252
F 15.842704 39.877244 119.372253
F 24.753541 24.440891 119.527792
F 24.753541 32.159064 119.527792
F 24.753541 39.877243 119.527792
F 7.248665 27.014049 101.027858
F 6.867673 27.014049 122.854840
F 7.248665 34.732223 101.027859
F 6.867673 34.732223 122.854841
F 7.248665 42.450402 101.027859
F 6.867673 42.450402 122.854841
F 16.160183 27.013617 101.183100
F 15.779192 27.013617 123.010082
F 16.160183 34.731792 101.183100
F 15.779192 34.731792 123.010083
F 16.160183 42.449971 101.183101
F 15.779192 42.449971 123.010083
F 25.071022 27.013617 101.338640
F 24.690031 27.013617 123.165621
F 25.071022 34.731791 101.338640
F 24.690031 34.731791 123.165622
F 25.071022 42.449970 101.338640
F 24.690031 42.449970 123.165622
F 7.296311 27.014049 98.298867
F 6.915320 27.014049 120.125849
F 7.296311 34.732223 98.298867
F 6.915320 34.732223 120.125849
F 7.296311 42.450402 98.298867
F 6.915320 42.450402 120.125849
F 16.207819 27.013617 98.454728
F 15.826827 27.013617 120.281709
F 16.207819 34.731791 98.454727
F 15.826827 34.731791 120.281709
F 16.207819 42.449971 98.454727
F 15.826827 42.449971 120.281710
F 25.118656 27.013617 98.610267
F 24.737665 27.013617 120.437249
F 25.118656 34.731791 98.610267
F 24.737665 34.731791 120.437249
F 25.118656 42.449970 98.610267
F 24.737665 42.449970 120.437249
F 6.978809 24.440459 116.488020
F 6.978809 32.158633 116.488020
F 6.978809 39.876812 116.488019
F 15.890316 24.440891 116.643879
F 15.890316 32.159065 116.643879
F 15.890316 39.877243 116.643879
F 24.801154 24.440891 116.799419
F 24.801154 32.159064 116.799419
F 24.801154 39.877243 116.799419
F 9.524680 30.872702 98.338075
F 9.143688 30.872702 120.165057
F 9.524680 38.590879 98.338075
F 9.143688 38.590879 120.165057
F 8.969055 38.590879 130.169087
F 9.350047 38.590879 108.342105
F 9.524680 46.309057 98.338075
F 9.143688 46.309057 120.165057
F 18.435529 30.872704 98.493613
F 18.054538 30.872704 120.320594
F 18.435529 38.590881 98.493612
F 18.054538 38.590881 120.320594
F 8.969055 30.872702 130.169087
F 9.350047 30.872702 108.342104
F 27.346366 30.872703 98.649152
F 26.965375 30.872703 120.476134
F 27.346366 38.590881 98.649152
F 26.965375 38.590880 120.476134
F 26.854250 43.736333 126.842337
F 27.235242 43.736333 105.015355
F 27.346366 46.309059 98.649152
F 26.965375 46.309059 120.476134
F 9.207173 28.299980 116.527227
F 9.207173 36.018156 116.527226
F 9.207173 43.736335 116.527227
F 18.118024 28.299977 116.682765
F 18.118024 36.018153 116.682764
F 18.118024 43.736332 116.682764
F 27.028861 28.299978 116.838304
F 27.028861 36.018154 116.838303
F 27.028861 43.736333 116.838304
F 9.159561 28.299980 119.255595
F 9.159561 36.018156 119.255596
F 9.159561 43.736335 119.255596
F 18.070412 28.299977 119.411138
F 18.070411 36.018153 119.411138
F 18.070411 43.736332 119.411138
F 26.981247 28.299978 119.566676
F 26.981247 36.018154 119.566676
F 26.981247 43.736333 119.566677
F 9.477044 30.872702 101.066443
F 9.096052 30.872702 122.893426
F 9.477044 38.590879 101.066444
F 9.096052 38.590879 122.893426
F 9.477044 46.309057 101.066444
F 9.096052 46.309057 122.893426
F 18.387894 30.872704 101.221985
F 18.006903 30.872704 123.048967
F 18.387894 38.590881 101.221986
F 18.006903 38.590881 123.048968
F 18.387894 23.154530 101.221985
F 18.006903 23.154530 123.048967
F 27.298732 30.872703 101.377524
F 26.917740 30.872703 123.204506
F 27.298732 38.590881 101.377525
F 26.917740 38.590880 123.204507
F 27.298732 23.154530 101.377524
F 26.917740 23.154530 123.204506
F 27.298732 46.309059 101.377524
F 26.917740 46.309059 123.204506
F 2.735977 24.448352 104.579572
F 2.354986 24.448352 126.406554
F 29.462951 24.440891 105.054239
F 29.081960 24.440891 126.881222
F 2.735978 32.166526 104.579572
F 2.354987 32.166525 126.406554
F 29.462951 32.159065 105.054239
F 29.081960 32.159065 126.881222
F 2.735978 39.884704 104.579572
F 2.354987 39.884704 126.406555
F 29.462951 39.877244 105.054239
F 29.081960 39.877244 126.881222
F 11.641279 24.440892 104.743161
F 11.260288 24.440892 126.570142
F 11.641279 32.159066 104.743161
F 11.260288 32.159066 126.570143
F 11.641279 39.877244 104.743161
F 11.260288 39.877244 126.570143
F 20.552117 24.440890 104.898701
F 20.171125 24.440890 126.725682
F 20.552117 32.159064 104.898701
F 20.171125 32.159064 126.725682
F 20.552117 39.877243 104.898701
F 20.171125 39.877243 126.725683
F 2.672466 27.006156 108.217402
F 2.291475 27.006156 130.044385
F 29.399440 27.013617 108.692069
F 29.018449 27.013617 130.519052
F 2.672466 34.724330 108.217403
F 2.291475 34.724330 130.044384
F 29.399440 34.731791 108.692070
F 29.018449 34.731791 130.519052
F 2.672466 42.442510 108.217403
F 2.291475 42.442510 130.044385
F 29.399440 42.449970 108.692070
F 29.018449 42.449970 130.519052
F 11.577767 27.013616 108.380991
F 11.196775 27.013616 130.207973
F 11.577766 34.731791 108.380991
F 11.196775 34.731791 130.207973
F 11.577767 42.449970 108.380991
F 11.196775 42.449970 130.207974
F 20.488606 27.013617 108.536531
F 20.107615 27.013617 130.363513
F 20.488606 34.731792 108.536531
F 20.107614 34.731792 130.363513
F 20.488606 42.449971 108.536531
F 20.107615 42.449971 130.363514
F 2.719817 27.006157 105.505317
F 2.338825 27.006156 127.332299
F 29.447075 27.013617 105.963697
F 29.066083 27.013617 127.790680
F 2.719817 34.724331 105.505317
F 2.338825 34.724331 127.332299
F 29.447075 34.731791 105.963697
F 29.066083 34.731791 127.790679
F 2.719817 42.442510 105.505317
F 2.338826 42.442510 127.332299
F 29.447075 42.449970 105.963697
F 29.066083 42.449970 127.790679
F 11.625402 27.013616 105.652619
F 11.244411 27.013616 127.479601
F 11.625402 34.731791 105.652619
F 11.244411 34.731791 127.479601
F 11.625402 42.449970 105.652619
F 11.244411 42.449970 127.479601
F 20.536241 27.013617 105.808158
F 20.155249 27.013617 127.635140
F 20.536241 34.731791 105.808158
F 20.155249 34.731791 127.635139
F 20.536241 42.449971 105.808157
F 20.155249 42.449971 127.635140
F 2.783306 24.448352 101.867487
F 2.402315 24.448351 123.694469
F 29.510565 24.440891 102.325867
F 29.129573 24.440891 124.152849
F 2.783306 32.166525 101.867487
F 2.402315 32.166525 123.694469
F 29.510565 32.159065 102.325867
F 29.129573 32.159065 124.152849
F 2.783306 39.884704 101.867486
F 2.402315 39.884704 123.694468
F 29.510565 39.877244 102.325866
F 29.129573 39.877244 124.152849
F 11.688891 24.440891 102.014788
F 11.307900 24.440892 123.841770
F 11.688891 32.159065 102.014788
F 11.307900 32.159066 123.841771
F 11.688891 39.877244 102.014788
F 11.307900 39.877244 123.841770
F 20.599729 24.440890 102.170327
F 20.218738 24.440891 123.997309
F 20.599729 32.159064 102.170327
F 20.218738 32.159064 123.997309
F 20.599729 39.877243 102.170327
F 20.218738 39.877243 123.997308
F 4.937733 30.870134 105.537608
F 4.556742 30.870134 127.364590
F 31.674784 30.872703 106.002582
F 31.293793 30.872703 127.829565
F 4.937733 38.588311 105.537607
F 4.556742 38.588311 127.364590
F 31.674784 38.590881 106.002582
F 31.293793 38.590880 127.829564
F 26.854250 36.018154 126.842337
F 27.235242 36.018154 105.015355
F 4.937733 46.306490 105.537608
F 4.556742 46.306489 127.364589
F 26.854250 28.299978 126.842337
F 27.235242 28.299978 105.015354
F 31.674784 46.309059 106.002582
F 31.293793 46.309059 127.829564
F 13.853115 30.872703 105.691504
F 13.472123 30.872703 127.518485
F 13.853115 38.590881 105.691503
F 13.472123 38.590881 127.518485
F 17.943414 43.736333 126.686798
F 18.324406 43.736332 104.859816
F 13.853115 46.309059 105.691504
F 13.472123 46.309059 127.518485
F 22.763952 30.872704 105.847043
F 22.382960 30.872704 127.674025
F 22.763952 38.590880 105.847043
F 22.382960 38.590881 127.674024
F 17.943414 36.018153 126.686798
F 22.382960 23.154530 127.674025
F 5.001218 28.302547 101.899776
F 4.620227 28.302548 123.726759
F 31.738270 28.299978 102.364751
F 31.357278 28.299978 124.191734
F 5.001218 36.020723 101.899776
F 4.620227 36.020724 123.726759
F 31.738270 36.018154 102.364751
F 31.357278 36.018154 124.191733
F 5.001218 43.738903 101.899776
F 4.620227 43.738903 123.726759
F 31.738270 43.736333 102.364751
F 31.357278 43.736334 124.191734
F 13.916599 28.299977 102.053673
F 13.535608 28.299977 123.880655
F 13.916599 36.018153 102.053673
F 13.535608 36.018153 123.880654
F 13.916599 43.736333 102.053673
F 13.535608 43.736333 123.880655
F 22.827438 28.299977 102.209212
F 22.446447 28.299977 124.036194
F 22.827438 36.018153 102.209211
F 22.446447 36.018153 124.036194
F 22.827438 43.736332 102.209212
F 22.446447 43.736332 124.036194
F 4.953666 28.302547 104.624705
F 4.572674 28.302548 126.451688
F 31.690657 28.299978 105.093123
F 31.309666 28.299978 126.920106
F 4.953666 36.020723 104.624706
F 4.572674 36.020724 126.451688
F 31.690657 36.018154 105.093124
F 31.309666 36.018154 126.920106
F 4.953666 43.738903 104.624706
F 4.572674 43.738903 126.451688
F 31.690657 43.736333 105.093124
F 31.309666 43.736333 126.920106
F 13.868987 28.299977 104.782046
F 13.487996 28.299977 126.609027
F 13.868987 36.018153 104.782047
F 13.487996 36.018154 126.609028
F 13.868987 43.736333 104.782046
F 13.487996 43.736333 126.609028
F 22.779824 28.299977 104.937585
F 22.398833 28.299977 126.764568
F 22.779824 36.018153 104.937585
F 22.398833 36.018153 126.764568
F 22.779824 43.736333 104.937585
F 22.398833 43.736332 126.764568
F 4.890158 30.870134 108.262536
F 4.509166 30.870134 130.089519
F 31.627149 30.872703 108.730954
F 31.246158 30.872703 130.557937
F 4.890158 38.588311 108.262537
F 4.509166 38.588311 130.089519
F 31.627149 38.590880 108.730955
F 31.246158 38.590880 130.557937
F 4.890158 46.306490 108.262536
F 4.509166 46.306490 130.089518
F 31.627149 46.309059 108.730954
F 31.246158 46.309059 130.557937
F 13.805479 30.872703 108.419876
F 13.424487 30.872703 130.246858
F 13.805479 38.590880 108.419877
F 13.424487 38.590880 130.246859
F 18.324406 36.018153 104.859816
F 17.943414 28.299977 126.686797
F 13.805479 46.309059 108.419876
F 13.424487 46.309059 130.246858
F 22.716317 30.872704 108.575416
F 22.335325 30.872704 130.402398
F 22.716317 38.590881 108.575416
F 22.335325 38.590881 130.402398
F 22.716317 23.154530 108.575416
F 22.335325 23.154530 130.402398
F 7.185180 24.440459 104.665689
F 6.804188 24.440459 126.492671
F 7.185180 32.158633 104.665689
F 6.804188 32.158633 126.492671
F 7.185180 39.876812 104.665690
F 6.804188 39.876812 126.492671
F 16.096698 24.440891 104.820930
F 15.715707 24.440891 126.647913
F 16.096698 32.159064 104.820931
F 15.715707 32.159064 126.647913
F 16.096698 39.877244 104.820931
F 15.715707 39.877244 126.647913
F 25.007535 24.440891 104.976470
F 24.626544 24.440891 126.803452
F 25.007535 32.159065 104.976470
F 24.626544 32.159065 126.803452
F 25.007535 39.877243 104.976470
F 24.626544 39.877243 126.803452
F 7.121668 27.014048 108.303519
F 6.740676 27.014048 130.130501
F 7.121668 34.732223 108.303520
F 6.740676 34.732223 130.130501
F 7.121667 42.450402 108.303519
F 6.740676 42.450402 130.130502
F 16.033186 27.013617 108.458761
F 15.652195 27.013617 130.285743
F 16.033186 34.731792 108.458762
F 15.652195 34.731792 130.285743
F 16.033186 42.449971 108.458762
F 15.652195 42.449971 130.285743
F 24.944025 27.013617 108.614300
F 24.563033 27.013617 130.441282
F 24.944025 34.731791 108.614301
F 24.563033 34.731791 130.441283
F 24.944025 42.449970 108.614301
F 24.563033 42.449970 130.441283
F 7.169314 27.014049 105.574528
F 6.788322 27.014049 127.401510
F 7.169314 34.732223 105.574528
F 6.788322 34.732223 127.401510
F 7.169314 42.450402 105.574527
F 6.788322 42.450402 127.401510
F 16.080822 27.013617 105.730388
F 15.699830 27.013617 127.557370
F 16.080822 34.731791 105.730388
F 15.699830 34.731791 127.557370
F 16.080822 42.449971 105.730388
F 15.699830 42.449971 127.557370
F 24.991659 27.013617 105.885928
F 24.610668 27.013617 127.712910
F 24.991659 34.731791 105.885927
F 24.610668 34.731791 127.712910
F 24.991659 42.449970 105.885927
F 24.610668 42.449970 127.712910
F 7.232803 24.440459 101.936697
F 6.851811 24.440459 123.763679
F 7.232803 32.158633 101.936697
F 6.851811 32.158633 123.763679
F 7.232803 39.876812 101.936697
F 6.851811 39.876812 123.763679
F 16.144310 24.440891 102.092557
F 15.763319 24.440891 123.919540
F 16.144310 32.159065 102.092558
F 15.763319 32.159064 123.919540
F 16.144310 39.877243 102.092557
F 15.763319 39.877243 123.919539
F 25.055148 24.440891 102.248097
F 24.674157 24.440891 124.075079
F 25.055148 32.159064 102.248097
F 24.674157 32.159065 124.075079
F 25.055148 39.877243 102.248096
F 24.674157 39.877243 124.075078
F 9.397683 30.872702 105.613736
F 9.016691 30.872702 127.440718
F 9.397683 38.590879 105.613735
F 9.016691 38.590879 127.440717
F 18.324406 28.299977 104.859816
F 9.032564 43.736335 126.531256
F 9.397683 46.309057 105.613736
F 9.016691 46.309057 127.440717
F 18.308532 30.872704 105.769273
F 17.927541 30.872704 127.596255
F 18.308532 38.590881 105.769272
F 17.927541 38.590881 127.596255
F 18.308532 23.154530 105.769273
F 9.413555 43.736335 104.704274
F 27.219369 30.872703 105.924812
F 26.838377 30.872703 127.751795
F 27.219369 38.590881 105.924812
F 26.838377 38.590881 127.751794
F 9.032564 36.018156 126.531257
F 9.413555 36.018156 104.704274
F 27.219369 46.309059 105.924813
F 26.838377 46.309059 127.751794
F 9.461167 28.299980 101.975905
F 9.080176 28.299980 123.802887
F 9.461167 36.018156 101.975905
F 9.080176 36.018156 123.802887
F 9.461167 43.736335 101.975905
F 9.080176 43.736335 123.802887
F 18.372018 28.299977 102.131442
F 17.991027 28.299977 123.958424
F 18.372018 36.018153 102.131442
F 17.991027 36.018153 123.958424
F 18.372018 43.736332 102.131442
F 17.991027 43.736332 123.958424
F 27.282855 28.299978 102.286982
F 26.901864 28.299978 124.113964
F 27.282855 36.018154 102.286981
F 26.901864 36.018154 124.113964
F 27.282855 43.736333 102.286982
F 26.901864 43.736333 124.113964
F 9.413555 28.299980 104.704274
F 9.032564 28.299980 126.531256
F 22.589319 46.309060 115.851077
F 18.181535 46.309060 113.044934
F 22.890949 46.309060 98.571382
F 22.843314 46.309060 101.299755
F 22.462323 46.309060 123.126737
F 17.879905 46.309060 130.324628
F 18.435529 46.309060 98.493613
F 18.054538 46.309060 120.320594
F 18.387894 46.309060 101.221985
F 22.763952 46.309060 105.847043
F 22.716317 46.309060 108.575416
F 22.335325 46.309060 130.402398
F 17.927541 46.309060 127.596255
F 2.227989 24.448352 133.682216
F 1.846998 24.448352 155.509198
F 28.954963 24.440891 134.156883
F 28.573971 24.440891 155.983865
F 2.227990 32.166526 133.682216
F 1.846998 32.166526 155.509197
F 28.954963 32.159065 134.156883
F 28.573971 32.159065 155.983865
F 2.227990 39.884704 133.682216
F 1.846998 39.884704 155.509198
F 28.954963 39.877244 134.156883
F 28.573971 39.877244 155.983865
F 11.133291 24.440892 133.845804
F 10.752299 24.440892 155.672786
F 11.133291 32.159066 133.845804
F 10.752299 32.159065 155.672786
F 11.133291 39.877244 133.845804
F 10.752299 39.877244 155.672786
F 20.044128 24.440890 134.001344
F 19.663137 24.440890 155.828326
F 20.044128 32.159064 134.001344
F 19.663137 32.159064 155.828326
F 20.044128 39.877243 134.001344
F 19.663137 39.877243 155.828326
F 2.164477 27.006156 137.320046
F 1.783486 27.006157 159.147028
F 28.891452 27.013617 137.794713
F 28.510460 27.013617 159.621695
F 2.164478 34.724330 137.320046
F 1.783486 34.724330 159.147028
F 28.891452 34.731791 137.794713
F 28.510460 34.731791 159.621694
F 2.164478 42.442510 137.320046
F 1.783486 42.442510 159.147028
F 28.891452 42.449970 137.794713
F 28.510460 42.449970 159.621695
F 11.069778 27.013616 137.483634
F 10.688787 27.013616 159.310616
F 11.069778 34.731791 137.483634
F 10.688787 34.731791 159.310616
F 11.069778 42.449970 137.483635
F 10.688787 42.449970 159.310616
F 19.980618 27.013617 137.639174
F 19.599626 27.013617 159.466156
F 19.980618 34.731792 137.639174
F 19.599626 34.731792 159.466157
F 19.980617 42.449971 137.639174
F 19.599626 42.449971 159.466157
F 2.211828 27.006156 134.607961
F 1.830837 27.006157 156.434943
F 28.939086 27.013617 135.066341
F 28.558095 27.013617 156.893323
F 2.211828 34.724331 134.607961
F 1.830837 34.724331 156.434942
F 28.939086 34.731791 135.066341
F 28.558095 34.731791 156.893322
F 2.211829 42.442510 134.607961
F 1.830837 42.442510 156.434942
F 28.939086 42.449970 135.066341
F 28.558095 42.449970 156.893322
F 11.117414 27.013616 134.755263
F 10.736422 27.013616 156.582245
F 11.117414 34.731791 134.755263
F 10.736422 34.731791 156.582244
F 11.117414 42.449970 134.755263
F 10.736422 42.449970 156.582244
F 20.028252 27.013617 134.910801
F 19.647261 27.013617 156.737783
F 20.028252 34.731791 134.910801
F 19.647261 34.731791 156.737783
F 20.028252 42.449971 134.910801
F 19.647261 42.449971 156.737783
F 1.894326 24.448351 152.797112
F 29.002576 24.440891 131.428510
F 28.621585 24.440891 153.255492
F 1.894326 32.166525 152.797112
F 29.002576 32.159065 131.428510
F 28.621585 32.159065 153.255492
F 1.894327 39.884704 152.797111
F 29.002576 39.877244 131.428510
F 28.621585 39.877244 153.255492
F 11.180903 24.440892 131.117431
F 10.799911 24.440892 152.944414
F 11.180903 32.159066 131.117432
F 10.799911 32.159065 152.944414
F 11.180903 39.877244 131.117432
F 10.799911 39.877244 152.944413
F 20.091741 24.440890 131.272970
F 19.710749 24.440890 153.099952
F 20.091741 32.159064 131.272970
F 19.710749 32.159064 153.099952
F 20.091741 39.877243 131.272970
F 19.710749 39.877243 153.099952
F 4.429745 30.870134 134.640251
F 4.048753 30.870134 156.467233
F 31.166796 30.872703 135.105225
F 30.785804 30.872703 156.932208
F 4.429745 38.588311 134.640251
F 4.048753 38.588311 156.467232
F 31.166796 38.590881 135.105225
F 30.785804 38.590881 156.932207
F 26.409752 46.309059 152.307149
F 26.409752 23.154530 152.307149
F 4.429745 46.306489 134.640251
F 4.048753 46.306490 156.467233
F 26.409752 38.590881 152.307149
F 26.409752 30.872704 152.307149
F 31.166796 46.309059 135.105226
F 30.785804 46.309059 156.932208
F 13.345126 30.872703 134.794147
F 12.964135 30.872703 156.621129
F 13.345126 38.590881 134.794146
F 12.964135 38.590881 156.621129
F 17.498914 23.154530 152.151610
F 17.498914 38.590881 152.151610
F 13.345126 46.309059 134.794147
F 12.964135 46.309059 156.621129
F 22.255963 30.872704 134.949686
F 21.874972 30.872704 156.776668
F 22.255963 38.590881 134.949686
F 21.874972 38.590881 156.776667
F 17.498914 30.872704 152.151610
F 8.588064 46.309057 151.996069
F 4.493230 28.302547 131.002420
F 4.112238 28.302547 152.829402
F 31.230281 28.299978 131.467395
F 30.849290 28.299978 153.294377
F 4.493230 36.020723 131.002420
F 4.112238 36.020723 152.829401
F 31.230281 36.018154 131.467394
F 30.849290 36.018154 153.294376
F 4.493230 43.738903 131.002420
F 4.112238 43.738903 152.829402
F 31.230281 43.736334 131.467395
F 30.849290 43.736334 153.294377
F 13.408611 28.299977 131.156316
F 13.027619 28.299977 152.983298
F 13.408610 36.018153 131.156316
F 13.027619 36.018153 152.983298
F 13.408611 43.736333 131.156316
F 13.027619 43.736333 152.983298
F 22.319450 28.299977 131.311855
F 21.938459 28.299977 153.138837
F 22.319450 36.018153 131.311855
F 21.938459 36.018153 153.138837
F 22.319450 43.736332 131.311855
F 21.938459 43.736332 153.138837
F 4.445677 28.302548 133.727349
F 4.064686 28.302547 155.554331
F 31.182668 28.299978 134.195767
F 30.801677 28.299978 156.022749
F 4.445677 36.020724 133.727350
F 4.064686 36.020723 155.554331
F 31.182668 36.018154 134.195768
F 30.801677 36.018154 156.022749
F 4.445677 43.738903 133.727350
F 4.064686 43.738903 155.554331
F 31.182668 43.736333 134.195768
F 30.801677 43.736333 156.022749
F 13.360999 28.299977 133.884689
F 12.980007 28.299977 155.711671
F 13.360999 36.018154 133.884689
F 12.980007 36.018154 155.711672
F 13.360999 43.736333 133.884689
F 12.980007 43.736333 155.711672
F 22.271836 28.299977 134.040229
F 21.890844 28.299977 155.867211
F 22.271836 36.018153 134.040229
F 21.890845 36.018153 155.867211
F 22.271836 43.736332 134.040229
F 21.890845 43.736332 155.867211
F 4.382169 30.870134 137.365179
F 4.001178 30.870134 159.192161
F 31.119160 30.872703 137.833597
F 30.738169 30.872703 159.660580
F 4.382169 38.588311 137.365180
F 4.001178 38.588311 159.192162
F 31.119160 38.590880 137.833598
F 30.738169 38.590880 159.660580
F 4.382169 46.306490 137.365180
F 4.001178 46.306490 159.192161
F 31.119160 46.309059 137.833598
F 30.738169 46.309059 159.660580
F 13.297490 30.872703 137.522519
F 12.916499 30.872703 159.349502
F 13.297490 38.590880 137.522520
F 12.916498 38.590880 159.349502
F 8.588064 38.590879 151.996069
F 8.588064 30.872702 151.996068
F 13.297490 46.309059 137.522519
F 12.916499 46.309059 159.349502
F 22.208328 30.872704 137.678059
F 21.827337 30.872704 159.505041
F 22.208328 38.590881 137.678059
F 21.827337 38.590881 159.505041
F 22.208328 23.154530 137.678059
F 21.827337 23.154530 159.505041
F 6.677191 24.440459 133.768333
F 6.296200 24.440459 155.595315
F 33.410378 24.440891 134.234653
F 33.029387 24.440891 156.061634
F 6.677191 32.158633 133.768333
F 6.296200 32.158633 155.595315
F 33.410378 32.159065 134.234653
F 33.029387 32.159065 156.061635
F 6.677191 39.876812 133.768333
F 6.296200 39.876812 155.595315
F 33.410378 39.877244 134.234653
F 33.029387 39.877244 156.061634
F 15.588710 24.440891 133.923574
F 15.207718 24.440891 155.750556
F 15.588710 32.159064 133.923574
F 15.207718 32.159064 155.750556
F 15.588710 39.877244 133.923574
F 15.207718 39.877244 155.750557
F 24.499546 24.440891 134.079114
F 24.118555 24.440891 155.906095
F 24.499546 32.159065 134.079113
F 24.118556 32.159065 155.906095
F 24.499546 39.877243 134.079113
F 24.118555 39.877243 155.906096
F 6.613679 27.014049 137.406162
F 6.232687 27.014048 159.233145
F 33.346866 27.013616 137.872482
F 32.965874 27.013616 159.699464
F 6.613679 34.732223 137.406162
F 6.232687 34.732223 159.233145
F 33.346866 34.731791 137.872482
F 32.965875 34.731791 159.699464
F 6.613679 42.450402 137.406162
F 6.232687 42.450402 159.233145
F 33.346866 42.449970 137.872482
F 32.965874 42.449970 159.699465
F 15.525198 27.013617 137.561405
F 15.144206 27.013617 159.388386
F 15.525198 34.731792 137.561405
F 15.144206 34.731792 159.388386
F 15.525198 42.449971 137.561405
F 15.144206 42.449971 159.388387
F 24.436036 27.013617 137.716944
F 24.055045 27.013617 159.543926
F 24.436036 34.731791 137.716944
F 24.055045 34.731791 159.543926
F 24.436036 42.449970 137.716944
F 24.055045 42.449970 159.543926
F 6.661325 27.014049 134.677171
F 6.280334 27.014049 156.504154
F 33.394501 27.013617 135.144110
F 33.013509 27.013617 156.971092
F 6.661325 34.732223 134.677171
F 6.280334 34.732223 156.504153
F 33.394501 34.731791 135.144110
F 33.013509 34.731791 156.971092
F 6.661325 42.450402 134.677171
F 6.280334 42.450402 156.504153
F 33.394501 42.449970 135.144110
F 33.013509 42.449970 156.971092
F 15.572833 27.013617 134.833032
F 15.191842 27.013617 156.660014
F 15.572833 34.731791 134.833031
F 15.191841 34.731791 156.660013
F 15.572833 42.449971 134.833031
F 15.191841 42.449971 156.660013
F 24.483670 27.013617 134.988571
F 24.102679 27.013617 156.815553
F 24.483670 34.731791 134.988571
F 24.102679 34.731791 156.815553
F 24.483670 42.449970 134.988571
F 24.102679 42.449970 156.815553
F 6.724814 24.440459 131.039341
F 6.343823 24.440459 152.866323
F 33.076999 24.440891 153.333262
F 6.724814 32.158633 131.039341
F 6.343823 32.158633 152.866323
F 33.076999 32.159065 153.333262
F 6.724814 39.876812 131.039340
F 6.343823 39.876812 152.866322
F 33.076999 39.877244 153.333261
F 15.636321 24.440891 131.195201
F 15.255330 24.440891 153.022183
F 15.636321 32.159065 131.195201
F 15.255330 32.159065 153.022183
F 15.636321 39.877243 131.195200
F 15.255330 39.877243 153.022183
F 24.547160 24.440891 131.350741
F 24.166169 24.440891 153.177722
F 24.547160 32.159064 131.350740
F 24.166169 32.159064 153.177722
F 24.547160 39.877243 131.350740
F 24.166169 39.877243 153.177722
F 8.889694 30.872702 134.716379
F 8.508702 30.872702 156.543361
F 8.889694 38.590879 134.716379
F 8.508702 38.590879 156.543361
F 26.473259 43.736333 148.669318
F 26.473259 36.018154 148.669319
F 8.889694 46.309057 134.716379
F 8.508702 46.309057 156.543361
F 17.800544 30.872704 134.871917
F 17.419553 30.872704 156.698898
F 17.800544 38.590881 134.871916
F 17.419553 38.590881 156.698898
F 26.473259 28.299978 148.669318
F 17.562423 43.736333 148.513780
F 26.711380 30.872704 135.027456
F 26.330389 30.872703 156.854438
F 26.711380 38.590881 135.027455
F 26.330389 38.590880 156.854438
F 17.562423 36.018153 148.513780
F 17.562423 28.299977 148.513780
F 26.711380 46.309059 135.027456
F 26.330389 46.309059 156.854438
F 8.953178 28.299980 131.078549
F 8.572187 28.299980 152.905530
F 8.953178 36.018156 131.078548
F 8.572187 36.018156 152.905530
F 8.953178 43.736335 131.078548
F 8.572187 43.736335 152.905530
F 17.864030 28.299977 131.234085
F 17.483038 28.299977 153.061067
F 17.864030 36.018153 131.234085
F 17.483038 36.018153 153.061067
F 17.864030 43.736332 131.234085
F 17.483038 43.736332 153.061068
F 26.774867 28.299978 131.389625
F 26.393875 28.299978 153.216607
F 26.774867 36.018154 131.389625
F 26.393875 36.018154 153.216607
F 26.774867 43.736333 131.389625
F 26.393875 43.736333 153.216607
F 8.905567 28.299980 133.806917
F 8.524575 28.299980 155.633899
F 8.905567 36.018156 133.806918
F 8.524575 36.018156 155.633900
F 8.905567 43.736335 133.806918
F 8.524575 43.736335 155.633900
F 17.816417 28.299977 133.962459
F 17.435426 28.299977 155.789441
F 17.816417 36.018153 133.962459
F 17.435426 36.018153 155.789441
F 17.816417 43.736333 133.962459
F 17.435426 43.736332 155.789441
F 26.727253 28.299978 134.117998
F 26.346262 28.299978 155.944980
F 26.727253 36.018154 134.117998
F 26.346262 36.018154 155.944980
F 26.727253 43.736333 134.117998
F 26.346262 43.736333 155.944980
F 8.842058 30.872702 137.444748
F 8.461067 30.872702 159.271729
F 8.842058 38.590879 137.444748
F 8.461067 38.590879 159.271730
F 8.842058 46.309057 137.444748
F 8.461067 46.309057 159.271730
F 17.752908 30.872704 137.600290
F 17.371917 30.872704 159.427271
F 17.752908 38.590881 137.600290
F 17.371917 38.590881 159.427272
F 17.752908 23.154530 137.600290
F 17.371917 23.154530 159.427271
F 26.663746 30.872703 137.755828
F 26.282755 30.872703 159.582810
F 26.663746 38.590880 137.755828
F 26.282755 38.590881 159.582811
F 26.663746 23.154530 137.755828
F 26.282755 23.154530 159.582810
F 26.663746 46.309059 137.755828
F 26.282755 46.309059 159.582810
F 2.100992 24.448352 140.957876
F 1.720001 24.448352 162.784858
F 28.827966 24.440891 141.432543
F 28.446974 24.440891 163.259525
F 2.100992 32.166526 140.957876
F 1.720001 32.166526 162.784858
F 28.827966 32.159065 141.432543
F 28.446974 32.159065 163.259525
F 2.100992 39.884704 140.957876
F 1.720001 39.884704 162.784858
F 28.827966 39.877244 141.432544
F 28.446974 39.877244 163.259525
F 11.006293 24.440892 141.121464
F 10.625302 24.440892 162.948447
F 11.006293 32.159066 141.121464
F 10.625302 32.159066 162.948447
F 11.006293 39.877244 141.121465
F 10.625302 39.877244 162.948447
F 19.917131 24.440890 141.277004
F 19.536139 24.440890 163.103986
F 19.917131 32.159064 141.277004
F 19.536139 32.159064 163.103986
F 19.917131 39.877243 141.277005
F 19.536139 39.877243 163.103986
F 2.037480 27.006157 144.595706
F 28.764455 27.013617 145.070373
F 2.037480 34.724331 144.595706
F 28.764455 34.731791 145.070373
F 2.037480 42.442510 144.595706
F 28.764455 42.449970 145.070373
F 10.942781 27.013616 144.759294
F 10.942781 34.731791 144.759294
F 10.942781 42.449970 144.759294
F 19.853620 27.013617 144.914834
F 19.853620 34.731792 144.914834
F 19.853620 42.449971 144.914834
F 2.084831 27.006156 141.883621
F 1.703840 27.006157 163.710602
F 28.812089 27.013617 142.342001
F 2.084831 34.724331 141.883620
F 1.703840 34.724331 163.710602
F 28.812089 34.731791 142.342001
F 2.084831 42.442510 141.883620
F 1.703840 42.442510 163.710602
F 28.812089 42.449970 142.342001
F 10.990416 27.013616 142.030922
F 10.990417 34.731791 142.030922
F 10.990417 42.449970 142.030922
F 19.901255 27.013617 142.186461
F 19.901255 34.731791 142.186461
F 19.901255 42.449971 142.186461
F 2.148320 24.448352 138.245790
F 1.767329 24.448351 160.072773
F 28.875579 24.440891 138.704171
F 28.494587 24.440891 160.531153
F 2.148320 32.166525 138.245790
F 1.767329 32.166525 160.072772
F 28.875579 32.159065 138.704171
F 28.494587 32.159065 160.531153
F 2.148320 39.884704 138.245791
F 1.767329 39.884704 160.072772
F 28.875579 39.877244 138.704171
F 28.494587 39.877244 160.531152
F 11.053906 24.440891 138.393092
F 10.672914 24.440891 160.220075
F 11.053906 32.159066 138.393092
F 10.672914 32.159066 160.220075
F 11.053906 39.877244 138.393092
F 10.672914 39.877244 160.220074
F 19.964744 24.440890 138.548631
F 19.583752 24.440890 160.375613
F 19.964744 32.159064 138.548631
F 19.583752 32.159064 160.375613
F 19.964744 39.877243 138.548631
F 19.583752 39.877243 160.375613
F 4.302747 30.870134 141.915911
F 31.039799 30.872703 142.380886
F 4.302747 38.588311 141.915910
F 31.039799 38.590881 142.380885
F 8.651572 43.736335 148.358238
F 4.302747 46.306490 141.915910
F 8.651572 36.018156 148.358238
F 31.039799 46.309059 142.380885
F 13.218129 30.872703 142.069807
F 13.218129 38.590881 142.069806
F 8.651572 28.299980 148.358238
F 13.218129 46.309059 142.069807
F 22.128966 30.872704 142.225346
F 22.128966 38.590881 142.225346
F 26.520873 43.736333 145.940946
F 4.366233 28.302548 138.278081
F 3.985241 28.302548 160.105063
F 31.103284 28.299978 138.743056
F 30.722293 28.299978 160.570037
F 4.366233 36.020723 138.278080
F 3.985241 36.020723 160.105062
F 31.103284 36.018154 138.743055
F 30.722293 36.018154 160.570037
F 4.366233 43.738903 138.278080
F 3.985241 43.738903 160.105063
F 31.103284 43.736333 138.743055
F 30.722293 43.736334 160.570037
F 13.281614 28.299977 138.431977
F 12.900622 28.299977 160.258959
F 13.281614 36.018153 138.431977
F 12.900622 36.018153 160.258959
F 13.281614 43.736333 138.431977
F 12.900622 43.736333 160.258958
F 22.192453 28.299977 138.587516
F 21.811461 28.299977 160.414498
F 22.192453 36.018153 138.587516
F 21.811461 36.018153 160.414498
F 22.192453 43.736332 138.587516
F 21.811461 43.736332 160.414498
F 4.318680 28.302548 141.003010
F 3.937689 28.302547 162.829992
F 31.055671 28.299978 141.471428
F 30.674680 28.299978 163.298410
F 4.318680 36.020723 141.003010
F 3.937689 36.020723 162.829992
F 31.055671 36.018154 141.471428
F 30.674680 36.018154 163.298410
F 4.318680 43.738903 141.003010
F 3.937689 43.738903 162.829992
F 31.055671 43.736333 141.471428
F 30.674680 43.736333 163.298410
F 13.234002 28.299977 141.160350
F 12.853010 28.299977 162.987332
F 13.234002 36.018153 141.160350
F 12.853010 36.018154 162.987332
F 13.234001 43.736333 141.160350
F 12.853010 43.736333 162.987332
F 22.144839 28.299977 141.315889
F 21.763847 28.299977 163.142871
F 22.144839 36.018153 141.315889
F 21.763847 36.018153 163.142871
F 22.144839 43.736332 141.315889
F 21.763848 43.736332 163.142871
F 4.255172 30.870134 144.640840
F 30.992163 30.872703 145.109258
F 4.255172 38.588311 144.640840
F 30.992163 38.590880 145.109258
F 4.255172 46.306490 144.640839
F 30.992163 46.309059 145.109257
F 13.170493 30.872703 144.798179
F 13.170493 38.590880 144.798179
F 26.520873 36.018154 145.940945
F 13.170493 46.309059 144.798179
F 22.081331 30.872704 144.953719
F 22.081331 38.590881 144.953719
F 22.081331 23.154530 144.953719
F 6.550194 24.440459 141.043993
F 6.169202 24.440459 162.870975
F 33.283381 24.440891 141.510312
F 32.902389 24.440891 163.337295
F 6.550194 32.158633 141.043993
F 6.169202 32.158633 162.870975
F 33.283381 32.159065 141.510312
F 32.902389 32.159065 163.337295
F 6.550194 39.876812 141.043994
F 6.169202 39.876812 162.870975
F 33.283381 39.877244 141.510313
F 32.902389 39.877244 163.337295
F 15.461712 24.440891 141.199235
F 15.080721 24.440891 163.026217
F 15.461712 32.159064 141.199234
F 15.080721 32.159064 163.026217
F 15.461712 39.877244 141.199235
F 15.080721 39.877244 163.026217
F 24.372549 24.440891 141.354774
F 23.991558 24.440891 163.181756
F 24.372549 32.159065 141.354773
F 23.991558 32.159064 163.181756
F 24.372549 39.877243 141.354774
F 23.991558 39.877243 163.181756
F 6.486682 27.014049 144.681822
F 33.219869 27.013616 145.148142
F 6.486682 34.732223 144.681822
F 33.219869 34.731791 145.148142
F 6.486682 42.450402 144.681823
F 33.219868 42.449970 145.148143
F 15.398200 27.013617 144.837065
F 15.398200 34.731792 144.837065
F 15.398200 42.449971 144.837065
F 24.309039 27.013617 144.992603
F 24.309039 34.731791 144.992604
F 24.309039 42.449970 144.992604
F 6.534328 27.014049 141.952831
F 33.267504 27.013617 142.419770
F 6.534328 34.732223 141.952831
F 33.267504 34.731791 142.419770
F 6.534328 42.450402 141.952831
F 33.267504 42.449970 142.419770
F 15.445836 27.013617 142.108692
F 15.445836 34.731791 142.108692
F 15.445836 42.449971 142.108692
F 24.356673 27.013617 142.264231
F 24.356673 34.731791 142.264231
F 24.356673 42.449970 142.264230
F 6.597817 24.440459 138.315001
F 6.216826 24.440459 160.141983
F 33.330993 24.440891 138.781940
F 32.950002 24.440891 160.608922
F 6.597817 32.158633 138.315001
F 6.216826 32.158633 160.141983
F 33.330993 32.159065 138.781940
F 32.950002 32.159065 160.608922
F 6.597817 39.876812 138.315001
F 6.216826 39.876812 160.141983
F 33.330993 39.877244 138.781940
F 32.950002 39.877244 160.608922
F 15.509324 24.440891 138.470862
F 15.128333 24.440891 160.297844
F 15.509324 32.159065 138.470862
F 15.128333 32.159065 160.297843
F 15.509324 39.877243 138.470861
F 15.128333 39.877243 160.297843
F 24.420163 24.440891 138.626401
F 24.039171 24.440891 160.453383
F 24.420163 32.159064 138.626401
F 24.039171 32.159064 160.453383
F 24.420163 39.877243 138.626400
F 24.039171 39.877243 160.453382
F 8.762697 30.872702 141.992039
F 8.762697 38.590879 141.992039
F 26.520873 28.299978 145.940946
F 8.762697 46.309057 141.992039
F 17.673547 30.872704 142.147577
F 17.673547 38.590881 142.147576
F 17.610035 43.736332 145.785406
F 26.584383 30.872704 142.303116
F 26.584383 38.590881 142.303115
F 17.610035 36.018153 145.785406
F 26.584383 46.309059 142.303116
F 8.826181 28.299980 138.354209
F 8.445190 28.299980 160.181191
F 8.826181 36.018156 138.354209
F 8.445190 36.018156 160.181191
F 8.826181 43.736335 138.354209
F 8.445190 43.736335 160.181191
F 17.737033 28.299977 138.509746
F 17.356041 28.299977 160.336728
F 17.737033 36.018153 138.509746
F 17.356041 36.018153 160.336728
F 17.737033 43.736332 138.509746
F 17.356041 43.736332 160.336728
F 26.647870 28.299978 138.665286
F 26.266878 28.299978 160.492268
F 26.647870 36.018154 138.665286
F 26.266879 36.018154 160.492267
F 26.647870 43.736333 138.665286
F 26.266878 43.736333 160.492268
F 8.778569 28.299980 141.082578
F 8.397578 28.299980 162.909560
F 8.778569 36.018156 141.082578
F 8.397578 36.018156 162.909560
F 8.778569 43.736335 141.082578
F 8.397578 43.736335 162.909560
F 17.689420 28.299977 141.238119
F 17.308429 28.299977 163.065101
F 17.689420 36.018153 141.238120
F 17.308429 36.018153 163.065102
F 17.689420 43.736333 141.238119
F 17.308428 43.736332 163.065102
F 26.600256 28.299978 141.393659
F 26.219264 28.299978 163.220640
F 26.600256 36.018154 141.393659
F 26.219264 36.018154 163.220640
F 26.600256 43.736333 141.393659
F 26.219264 43.736333 163.220640
F 8.715061 30.872702 144.720408
F 8.715061 38.590879 144.720408
F 8.715061 46.309057 144.720408
F 17.625911 30.872704 144.875949
F 17.625911 38.590881 144.875950
F 17.625911 23.154530 144.875950
F 26.536749 30.872703 145.031488
F 26.536749 38.590881 145.031488
F 26.536749 23.154530 145.031488
F 26.536749 46.309059 145.031488
F 1.973995 24.448352 148.233536
F 28.700968 24.440891 148.708203
F 1.973995 32.166526 148.233536
F 28.700968 32.159065 148.708203
F 1.973995 39.884704 148.233536
F 28.700968 39.877244 148.708203
F 10.879297 24.440892 148.397125
F 10.879297 32.159066 148.397125
F 10.879297 39.877244 148.397125
F 19.790134 24.440890 148.552665
F 19.790134 32.159064 148.552665
F 19.790134 39.877243 148.552665
F 1.910483 27.006156 151.871367
F 28.637457 27.013617 152.346033
F 1.910483 34.724330 151.871367
F 28.637457 34.731791 152.346034
F 1.910483 42.442510 151.871367
F 28.637457 42.449970 152.346034
F 10.815784 27.013616 152.034955
F 10.815784 34.731791 152.034955
F 10.815784 42.449970 152.034955
F 19.726623 27.013617 152.190495
F 19.726623 34.731792 152.190496
F 19.726623 42.449971 152.190495
F 1.957834 27.006156 149.159282
F 28.685092 27.013617 149.617661
F 1.957835 34.724331 149.159282
F 28.685092 34.731791 149.617661
F 1.957835 42.442510 149.159281
F 28.685092 42.449970 149.617661
F 10.863419 27.013616 149.306583
F 10.863419 34.731791 149.306583
F 10.863419 42.449970 149.306583
F 19.774258 27.013617 149.462122
F 19.774258 34.731791 149.462122
F 19.774258 42.449971 149.462122
F 2.021323 24.448351 145.521450
F 28.748582 24.440891 145.979831
F 2.021323 32.166525 145.521450
F 28.748582 32.159065 145.979830
F 2.021323 39.884704 145.521450
F 28.748582 39.877244 145.979830
F 10.926908 24.440891 145.668753
F 10.926908 32.159066 145.668753
F 10.926908 39.877244 145.668752
F 19.837747 24.440891 145.824291
F 19.837747 32.159064 145.824291
F 19.837746 39.877243 145.824291
F 4.175750 30.870134 149.191571
F 30.912801 30.872704 149.656546
F 4.175750 38.588311 149.191571
F 30.912801 38.590881 149.656546
F 17.610035 28.299977 145.785406
F 4.175750 46.306490 149.191571
F 8.699184 43.736335 145.629869
F 30.912801 46.309059 149.656546
F 13.091132 30.872703 149.345468
F 13.091132 38.590881 149.345468
F 8.699184 36.018156 145.629868
F 13.091132 46.309059 149.345468
F 22.001969 30.872704 149.501007
F 22.001969 38.590881 149.501006
F 8.699184 28.299980 145.629869
F 4.239235 28.302547 145.553741
F 30.976287 28.299978 146.018716
F 4.239235 36.020723 145.553740
F 30.976287 36.018154 146.018715
F 4.239235 43.738903 145.553740
F 30.976287 43.736334 146.018715
F 13.154616 28.299977 145.707637
F 13.154616 36.018153 145.707637
F 13.154616 43.736333 145.707637
F 22.065456 28.299977 145.863176
F 22.065455 36.018153 145.863175
F 22.065456 43.736332 145.863175
F 4.191683 28.302548 148.278670
F 30.928674 28.299978 148.747088
F 4.191683 36.020723 148.278670
F 30.928674 36.018154 148.747088
F 4.191683 43.738903 148.278670
F 30.928674 43.736333 148.747088
F 13.107004 28.299977 148.436010
F 13.107004 36.018154 148.436010
F 13.107004 43.736333 148.436010
F 22.017841 28.299977 148.591549
F 22.017841 36.018153 148.591549
F 22.017842 43.736332 148.591549
F 4.128175 30.870134 151.916500
F 30.865166 30.872703 152.384918
F 4.128175 38.588311 151.916500
F 30.865166 38.590880 152.384918
F 4.128175 46.306490 151.916500
F 30.865166 46.309059 152.384918
F 13.043496 30.872703 152.073841
F 13.043496 38.590881 152.073841
F 26.457386 46.309059 149.578777
F 13.043496 46.309059 152.073841
F 21.954334 30.872704 152.229380
F 21.954334 38.590881 152.229380
F 21.954334 23.154530 152.229380
F 6.423197 24.440459 148.319653
F 33.156384 24.440891 148.785973
F 6.423197 32.158633 148.319653
F 33.156384 32.159065 148.785973
F 6.423197 39.876812 148.319653
F 33.156384 39.877244 148.785973
F 15.334715 24.440891 148.474895
F 15.334715 32.159064 148.474895
F 15.334715 39.877244 148.474895
F 24.245552 24.440891 148.630434
F 24.245553 32.159064 148.630434
F 24.245552 39.877243 148.630435
F 6.359685 27.014048 151.957483
F 33.092872 27.013617 152.423803
F 6.359685 34.732223 151.957483
F 33.092872 34.731791 152.423803
F 6.359685 42.450402 151.957484
F 33.092871 42.449970 152.423804
F 15.271203 27.013617 152.112725
F 15.271203 34.731792 152.112725
F 15.271203 42.449971 152.112726
F 24.182042 27.013617 152.268264
F 24.182042 34.731791 152.268264
F 24.182042 42.449970 152.268264
F 6.407331 27.014049 149.228492
F 33.140507 27.013617 149.695431
F 6.407331 34.732223 149.228492
F 33.140506 34.731791 149.695431
F 6.407331 42.450402 149.228492
F 33.140506 42.449970 149.695431
F 15.318839 27.013617 149.384352
F 15.318839 34.731791 149.384352
F 15.318839 42.449971 149.384352
F 24.229676 27.013617 149.539892
F 24.229676 34.731791 149.539891
F 24.229676 42.449970 149.539891
F 6.470820 24.440459 145.590661
F 33.203996 24.440891 146.057601
F 6.470820 32.158633 145.590662
F 33.203996 32.159065 146.057601
F 6.470820 39.876812 145.590661
F 33.203996 39.877244 146.057600
F 15.382327 24.440891 145.746521
F 15.382327 32.159065 145.746521
F 15.382327 39.877243 145.746521
F 24.293166 24.440891 145.902061
F 24.293166 32.159064 145.902061
F 24.293166 39.877243 145.902061
F 8.635700 30.872701 149.267700
F 8.635700 38.590879 149.267699
F 26.457386 38.590880 149.578776
F 8.635700 46.309057 149.267700
F 17.546550 30.872704 149.423237
F 17.546549 38.590881 149.423236
F 17.546549 23.154530 149.423237
F 26.457386 30.872703 149.578777
F 22.255963 46.309060 134.949686
F 21.874972 46.309060 156.776668
F 22.208328 46.309060 137.678059
F 17.498914 46.309060 152.151610
F 21.827337 46.309060 159.505041
F 17.800544 46.309060 134.871917
F 17.752908 46.309060 137.600290
F 22.128966 46.309060 142.225346
F 22.081331 46.309060 144.953719
F 17.673547 46.309060 142.147577
F 17.625911 46.309060 144.875949
F 22.001969 46.309060 149.501006
F 21.954334 46.309060 152.229380
F 1.466007 24.448352 177.336180
F 28.192980 24.440891 177.810847
F 1.466007 32.166526 177.336180
F 28.192980 32.159065 177.810847
F 1.466007 39.884704 177.336180
F 28.192980 39.877244 177.810847
F 10.371308 24.440892 177.499768
F 10.371308 32.159066 177.499768
F 10.371308 39.877244 177.499769
F 19.282145 24.440890 177.655308
F 19.282145 32.159064 177.655308
F 19.282145 39.877243 177.655308
F 1.402495 27.006157 180.974010
F 28.129469 27.013617 181.448677
F 1.402495 34.724331 180.974010
F 28.129469 34.731791 181.448677
F 1.402495 42.442510 180.974010
F 28.129469 42.449970 181.448677
F 10.307795 27.013616 181.137598
F 10.307795 34.731791 181.137598
F 10.307795 42.449970 181.137598
F 19.218635 27.013617 181.293138
F 19.218635 34.731792 181.293138
F 19.218635 42.449971 181.293138
F 1.449845 27.006156 178.261925
F 28.177103 27.013617 178.720305
F 1.449846 34.724331 178.261925
F 28.177103 34.731791 178.720305
F 1.449846 42.442510 178.261924
F 28.177103 42.449970 178.720304
F 10.355431 27.013616 178.409227
F 10.355431 34.731791 178.409226
F 10.355431 42.449970 178.409226
F 19.266269 27.013617 178.564765
F 19.266269 34.731791 178.564765
F 19.266269 42.449971 178.564765
F 1.513335 24.448352 174.624094
F 1.132344 24.448352 196.451076
F 28.240593 24.440891 175.082474
F 1.513335 32.166525 174.624094
F 1.132344 32.166525 196.451076
F 28.240593 32.159065 175.082474
F 1.513335 39.884704 174.624094
F 1.132344 39.884704 196.451076
F 28.240593 39.877244 175.082474
F 10.418920 24.440892 174.771396
F 10.418920 32.159066 174.771396
F 10.418920 39.877244 174.771396
F 19.329758 24.440891 174.926934
F 19.329758 32.159064 174.926934
F 19.329758 39.877243 174.926934
F 3.667762 30.870134 178.294215
F 30.404813 30.872703 178.759189
F 3.667762 38.588311 178.294214
F 30.404813 38.590881 178.759189
F 25.647769 46.309059 195.961113
F 3.667762 46.306490 178.294214
F 26.028760 46.309059 174.134131
F 30.404813 46.309059 178.759189
F 12.583143 30.872703 178.448111
F 12.583143 38.590881 178.448111
F 25.647769 23.154530 195.961113
F 12.583143 46.309059 178.448111
F 21.493980 30.872704 178.603650
F 21.493980 38.590880 178.603650
F 21.493980 23.154530 178.603650
F 3.731247 28.302547 174.656384
F 30.468298 28.299978 175.121359
F 3.731247 36.020723 174.656384
F 30.468299 36.018154 175.121359
F 3.731247 43.738903 174.656384
F 30.468299 43.736334 175.121359
F 12.646628 28.299977 174.810280
F 12.646628 36.018153 174.810280
F 12.646628 43.736333 174.810280
F 21.557467 28.299977 174.965819
F 21.557467 36.018153 174.965819
F 21.557467 43.736332 174.965819
F 3.683694 28.302548 177.381313
F 30.420686 28.299978 177.849732
F 3.683694 36.020723 177.381314
F 30.420686 36.018154 177.849732
F 3.683694 43.738903 177.381313
F 30.420686 43.736333 177.849732
F 12.599016 28.299977 177.538653
F 12.599016 36.018154 177.538653
F 12.599016 43.736333 177.538653
F 21.509853 28.299977 177.694192
F 21.509853 36.018153 177.694193
F 21.509853 43.736332 177.694193
F 3.620186 30.870134 181.019143
F 30.357178 30.872703 181.487561
F 3.620186 38.588311 181.019144
F 30.357178 38.590880 181.487561
F 3.620186 46.306490 181.019143
F 30.357178 46.309059 181.487561
F 12.535507 30.872703 181.176484
F 12.535507 38.590880 181.176484
F 26.028760 23.154530 174.134131
F 12.535507 46.309059 181.176484
F 21.446346 30.872704 181.332023
F 21.446345 38.590881 181.332024
F 21.446346 23.154530 181.332023
F 5.915208 24.440459 177.422296
F 32.648395 24.440891 177.888616
F 5.915208 32.158633 177.422296
F 32.648395 32.159065 177.888616
F 5.915208 39.876812 177.422297
F 32.648395 39.877244 177.888617
F 14.826727 24.440891 177.577538
F 14.826727 32.159064 177.577538
F 14.826727 39.877244 177.577538
F 23.737564 24.440891 177.733077
F 23.737564 32.159065 177.733077
F 23.737564 39.877243 177.733078
F 5.851696 27.014048 181.060126
F 32.584883 27.013616 181.526446
F 5.851696 34.732223 181.060127
F 32.584883 34.731791 181.526447
F 5.851696 42.450402 181.060126
F 32.584883 42.449970 181.526446
F 14.763215 27.013617 181.215368
F 14.763215 34.731792 181.215369
F 14.763215 42.449971 181.215369
F 23.674053 27.013617 181.370907
F 23.674053 34.731791 181.370907
F 23.674053 42.449970 181.370908
F 5.899342 27.014049 178.331135
F 32.632518 27.013617 178.798074
F 5.899342 34.732223 178.331135
F 32.632518 34.731791 178.798074
F 5.899342 42.450402 178.331135
F 32.632518 42.449970 178.798074
F 14.810850 27.013617 178.486996
F 14.810850 34.731791 178.486996
F 14.810850 42.449971 178.486996
F 23.721688 27.013617 178.642535
F 23.721688 34.731791 178.642535
F 23.721688 42.449970 178.642535
F 5.962831 24.440459 174.693305
F 32.696008 24.440891 175.160244
F 5.962831 32.158633 174.693304
F 32.696008 32.159065 175.160244
F 5.962831 39.876812 174.693305
F 32.696008 39.877244 175.160244
F 14.874339 24.440891 174.849165
F 14.874339 32.159065 174.849165
F 14.874339 39.877243 174.849164
F 23.785177 24.440891 175.004704
F 23.785177 32.159064 175.004704
F 23.785177 39.877243 175.004704
F 8.127711 30.872702 178.370343
F 8.127711 38.590879 178.370343
F 25.647769 38.590881 195.961113
F 8.127711 46.309057 178.370343
F 17.038561 30.872704 178.525880
F 17.038561 38.590881 178.525880
F 26.028760 38.590880 174.134131
F 25.949398 30.872703 178.681420
F 25.949397 38.590881 178.681419
F 25.647769 30.872703 195.961113
F 25.949398 46.309059 178.681420
F 8.191196 28.299980 174.732512
F 8.191196 36.018156 174.732512
F 8.191196 43.736335 174.732512
F 17.102047 28.299977 174.888050
F 17.102047 36.018153 174.888049
F 17.102047 43.736332 174.888049
F 26.012884 28.299978 175.043590
F 26.012884 36.018154 175.043589
F 26.012884 43.736333 175.043589
F 8.143584 28.299980 177.460881
F 8.143584 36.018156 177.460882
F 8.143584 43.736335 177.460881
F 17.054434 28.299977 177.616423
F 17.054434 36.018153 177.616423
F 17.054434 43.736332 177.616423
F 25.965270 28.299978 177.771962
F 25.965270 36.018154 177.771962
F 25.965270 43.736333 177.771962
F 8.080076 30.872702 181.098712
F 8.080075 38.590879 181.098712
F 8.080076 46.309057 181.098712
F 16.990925 30.872704 181.254253
F 16.990926 38.590881 181.254253
F 16.990926 23.154530 181.254253
F 25.901763 30.872703 181.409792
F 25.901763 38.590880 181.409792
F 26.028760 30.872703 174.134131
F 25.901763 46.309059 181.409792
F 1.339009 24.448352 184.611840
F 28.065983 24.440891 185.086507
F 1.339010 32.166526 184.611840
F 28.065983 32.159065 185.086507
F 1.339010 39.884704 184.611840
F 28.065983 39.877244 185.086507
F 10.244311 24.440892 184.775429
F 10.244311 32.159066 184.775429
F 10.244311 39.877244 184.775429
F 19.155148 24.440890 184.930968
F 19.155148 32.159064 184.930968
F 19.155148 39.877243 184.930969
F 1.656489 27.006157 166.422687
F 1.275498 27.006156 188.249670
F 28.383463 27.013617 166.897354
F 28.002472 27.013617 188.724336
F 1.656489 34.724330 166.422687
F 1.275498 34.724330 188.249670
F 28.383463 34.731791 166.897355
F 28.002472 34.731791 188.724337
F 1.656489 42.442510 166.422688
F 1.275498 42.442510 188.249670
F 28.383463 42.449970 166.897355
F 28.002472 42.449970 188.724337
F 10.561790 27.013616 166.586276
F 10.180798 27.013616 188.413258
F 10.561790 34.731791 166.586277
F 10.180798 34.731791 188.413258
F 10.561790 42.449970 166.586276
F 10.180798 42.449970 188.413258
F 19.472629 27.013617 166.741816
F 19.091637 27.013618 188.568798
F 19.472629 34.731792 166.741817
F 19.091638 34.731792 188.568798
F 19.472629 42.449971 166.741816
F 19.091638 42.449971 188.568798
F 1.322848 27.006156 185.537584
F 28.431098 27.013617 164.168982
F 28.050106 27.013617 185.995964
F 1.322848 34.724331 185.537584
F 28.431098 34.731791 164.168982
F 28.050106 34.731791 185.995964
F 1.322849 42.442510 185.537584
F 28.431098 42.449970 164.168982
F 28.050106 42.449970 185.995964
F 10.609425 27.013616 163.857905
F 10.228434 27.013616 185.684887
F 10.609425 34.731791 163.857905
F 10.228434 34.731791 185.684886
F 10.609425 42.449970 163.857904
F 10.228434 42.449970 185.684887
F 19.520264 27.013617 164.013443
F 19.139272 27.013617 185.840425
F 19.520264 34.731791 164.013443
F 19.139272 34.731791 185.840425
F 19.520264 42.449971 164.013443
F 19.139272 42.449971 185.840425
F 1.386338 24.448351 181.899754
F 28.113596 24.440891 182.358135
F 1.386337 32.166525 181.899754
F 28.113596 32.159065 182.358134
F 1.386338 39.884704 181.899754
F 28.113596 39.877244 182.358134
F 10.291923 24.440892 182.047057
F 10.291923 32.159066 182.047057
F 10.291923 39.877244 182.047056
F 19.202761 24.440890 182.202595
F 19.202761 32.159064 182.202595
F 19.202761 39.877243 182.202595
F 3.921756 30.870134 163.742893
F 3.540765 30.870134 185.569875
F 30.658807 30.872703 164.207868
F 30.277816 30.872703 186.034849
F 3.921756 38.588311 163.742892
F 3.540765 38.588311 185.569874
F 30.658807 38.590881 164.207867
F 30.277816 38.590880 186.034849
F 16.736931 23.154530 195.805574
F 17.117923 23.154530 173.978592
F 3.921756 46.306489 163.742893
F 3.540765 46.306490 185.569874
F 16.736931 38.590881 195.805574
F 17.117923 38.590881 173.978593
F 30.658807 46.309059 164.207867
F 30.277816 46.309059 186.034849
F 12.837138 30.872703 163.896789
F 12.456146 30.872703 185.723771
F 12.837138 38.590881 163.896789
F 12.456146 38.590881 185.723771
F 16.736931 30.872704 195.805574
F 17.117923 30.872704 173.978592
F 12.837138 46.309059 163.896789
F 12.456146 46.309059 185.723771
F 21.747974 30.872704 164.052328
F 21.366983 30.872704 185.879310
F 21.747974 38.590881 164.052327
F 21.366983 38.590880 185.879309
F 21.747974 23.154530 164.052328
F 7.826081 46.309057 195.650032
F 3.604250 28.302547 181.932045
F 30.341301 28.299978 182.397019
F 3.604250 36.020723 181.932045
F 30.341301 36.018154 182.397019
F 3.604250 43.738903 181.932045
F 30.341302 43.736334 182.397019
F 12.519631 28.299977 182.085941
F 12.519631 36.018153 182.085941
F 12.519631 43.736333 182.085941
F 21.430470 28.299977 182.241479
F 21.430470 36.018153 182.241480
F 21.430470 43.736332 182.241480
F 3.556697 28.302548 184.656974
F 30.293688 28.299978 185.125391
F 3.556697 36.020723 184.656974
F 30.293688 36.018154 185.125392
F 3.556697 43.738903 184.656974
F 30.293688 43.736333 185.125392
F 12.472019 28.299977 184.814314
F 12.472019 36.018154 184.814314
F 12.472019 43.736333 184.814314
F 21.382856 28.299977 184.969853
F 21.382856 36.018153 184.969853
F 21.382856 43.736332 184.969853
F 3.874181 30.870134 166.467821
F 3.493189 30.870134 188.294803
F 30.611172 30.872703 166.936240
F 30.230181 30.872703 188.763221
F 3.874181 38.588311 166.467822
F 3.493189 38.588311 188.294803
F 30.611172 38.590880 166.936240
F 30.230181 38.590880 188.763222
F 3.874181 46.306490 166.467821
F 3.493189 46.306490 188.294803
F 30.611172 46.309059 166.936240
F 30.230181 46.309059 188.763221
F 12.789502 30.872703 166.625162
F 12.408510 30.872703 188.452144
F 12.789502 38.590880 166.625162
F 12.408510 38.590880 188.452144
F 8.207073 46.309057 173.823051
F 7.826081 38.590879 195.650033
F 12.789502 46.309059 166.625162
F 12.408510 46.309059 188.452143
F 21.700340 30.872704 166.780700
F 21.319349 30.872704 188.607683
F 21.700340 38.590881 166.780701
F 21.319348 38.590881 188.607683
F 21.700340 23.154530 166.780700
F 21.319349 23.154530 188.607683
F 5.788211 24.440459 184.697957
F 32.521398 24.440891 185.164276
F 5.788211 32.158633 184.697957
F 32.521398 32.159065 185.164276
F 5.788211 39.876812 184.697957
F 32.521398 39.877244 185.164277
F 14.699730 24.440891 184.853198
F 14.699730 32.159064 184.853199
F 14.699730 39.877244 184.853199
F 23.610567 24.440891 185.008738
F 23.610567 32.159065 185.008738
F 23.610567 39.877243 185.008738
F 6.105690 27.014049 166.508804
F 5.724699 27.014049 188.335786
F 32.838877 27.013616 166.975124
F 32.457886 27.013616 188.802106
F 6.105690 34.732223 166.508804
F 5.724699 34.732223 188.335787
F 32.838877 34.731791 166.975124
F 32.457886 34.731791 188.802106
F 6.105690 42.450402 166.508805
F 5.724699 42.450402 188.335787
F 32.838877 42.449970 166.975124
F 32.457886 42.449970 188.802107
F 15.017209 27.013617 166.664046
F 14.636218 27.013617 188.491028
F 15.017209 34.731792 166.664046
F 14.636218 34.731792 188.491028
F 15.017209 42.449971 166.664047
F 14.636218 42.449971 188.491028
F 23.928048 27.013617 166.819586
F 23.547056 27.013617 188.646567
F 23.928048 34.731791 166.819586
F 23.547056 34.731791 188.646567
F 23.928048 42.449970 166.819586
F 23.547056 42.449970 188.646567
F 6.153337 27.014049 163.779813
F 5.772345 27.014049 185.606795
F 32.886512 27.013617 164.246752
F 32.505521 27.013617 186.073734
F 6.153337 34.732223 163.779813
F 5.772345 34.732223 185.606795
F 32.886512 34.731791 164.246752
F 32.505521 34.731791 186.073734
F 6.153337 42.450402 163.779813
F 5.772345 42.450402 185.606795
F 32.886512 42.449970 164.246752
F 32.505521 42.449970 186.073734
F 15.064844 27.013617 163.935673
F 14.683853 27.013617 185.762656
F 15.064844 34.731791 163.935673
F 14.683853 34.731791 185.762655
F 15.064844 42.449971 163.935674
F 14.683853 42.449971 185.762655
F 23.975682 27.013617 164.091213
F 23.594691 27.013617 185.918195
F 23.975682 34.731791 164.091213
F 23.594691 34.731791 185.918195
F 23.975682 42.449970 164.091213
F 23.594691 42.449970 185.918195
F 5.835834 24.440459 181.968965
F 32.569010 24.440891 182.435904
F 5.835834 32.158633 181.968965
F 32.569010 32.159065 182.435904
F 5.835834 39.876812 181.968965
F 32.569010 39.877244 182.435903
F 14.747342 24.440891 182.124825
F 14.747342 32.159065 182.124825
F 14.747342 39.877243 182.124825
F 23.658180 24.440891 182.280365
F 23.658180 32.159064 182.280365
F 23.658180 39.877243 182.280365
F 8.381705 30.872702 163.819021
F 8.000714 30.872702 185.646003
F 8.381705 38.590879 163.819020
F 8.000714 38.590879 185.646003
F 8.207073 38.590879 173.823051
F 7.826081 30.872702 195.650032
F 8.381705 46.309057 163.819021
F 8.000714 46.309057 185.646003
F 17.292555 30.872704 163.974558
F 16.911564 30.872704 185.801541
F 17.292555 38.590881 163.974558
F 16.911564 38.590881 185.801540
F 8.207073 30.872702 173.823051
F 25.711276 43.736333 192.323283
F 26.203392 30.872703 164.130098
F 25.822400 30.872703 185.957080
F 26.203392 38.590880 164.130097
F 25.822400 38.590881 185.957080
F 26.092267 43.736333 170.496301
F 25.711276 36.018154 192.323283
F 26.203392 46.309059 164.130098
F 25.822400 46.309059 185.957080
F 8.064198 28.299980 182.008173
F 8.064199 36.018156 182.008173
F 8.064199 43.736335 182.008173
F 16.975050 28.299977 182.163710
F 16.975050 36.018153 182.163710
F 16.975050 43.736332 182.163710
F 25.885887 28.299978 182.319250
F 25.885887 36.018154 182.319249
F 25.885887 43.736333 182.319250
F 8.016587 28.299980 184.736542
F 8.016587 36.018156 184.736542
F 8.016587 43.736335 184.736542
F 16.927437 28.299977 184.892083
F 16.927437 36.018153 184.892083
F 16.927437 43.736333 184.892083
F 25.838273 28.299978 185.047622
F 25.838273 36.018154 185.047623
F 25.838273 43.736333 185.047622
F 8.334070 30.872701 166.547389
F 7.953078 30.872702 188.374372
F 8.334070 38.590879 166.547390
F 7.953078 38.590879 188.374372
F 8.334070 46.309057 166.547389
F 7.953078 46.309057 188.374372
F 17.244920 30.872704 166.702931
F 16.863928 30.872704 188.529913
F 17.244920 38.590881 166.702931
F 16.863929 38.590881 188.529913
F 17.244920 23.154530 166.702931
F 16.863928 23.154530 188.529913
F 26.155757 30.872703 166.858470
F 25.774766 30.872703 188.685452
F 26.155757 38.590880 166.858470
F 25.774766 38.590881 188.685452
F 26.155757 23.154530 166.858470
F 25.774766 23.154530 188.685452
F 26.155757 46.309059 166.858470
F 25.774766 46.309059 188.685452
F 1.593004 24.448352 170.060518
F 1.212012 24.448352 191.887500
F 28.319977 24.440891 170.535185
F 27.938986 24.440891 192.362167
F 1.593004 32.166526 170.060518
F 1.212012 32.166526 191.887500
F 28.319977 32.159065 170.535185
F 27.938986 32.159065 192.362167
F 1.593004 39.884704 170.060519
F 1.212012 39.884704 191.887500
F 28.319977 39.877244 170.535186
F 27.938986 39.877244 192.362168
F 10.498305 24.440891 170.224106
F 10.117314 24.440892 192.051088
F 10.498305 32.159065 170.224106
F 10.117314 32.159066 192.051088
F 10.498305 39.877244 170.224107
F 10.117314 39.877244 192.051089
F 19.409142 24.440890 170.379646
F 19.028151 24.440890 192.206628
F 19.409142 32.159064 170.379647
F 19.028151 32.159064 192.206628
F 19.409142 39.877243 170.379647
F 19.028151 39.877243 192.206629
F 1.529492 27.006156 173.698348
F 1.148500 27.006156 195.525330
F 28.256466 27.013617 174.173015
F 27.875474 27.013616 195.999997
F 1.529492 34.724330 173.698349
F 1.148500 34.724330 195.525330
F 28.256466 34.731791 174.173016
F 27.875474 34.731791 195.999998
F 1.529492 42.442510 173.698349
F 1.148500 42.442510 195.525331
F 28.256466 42.449970 174.173016
F 27.875474 42.449970 195.999998
F 10.434792 27.013616 173.861937
F 10.053801 27.013616 195.688919
F 10.434792 34.731791 173.861937
F 10.053801 34.731791 195.688919
F 10.434793 42.449970 173.861938
F 10.053801 42.449970 195.688919
F 19.345632 27.013617 174.017477
F 18.964641 27.013617 195.844459
F 19.345632 34.731792 174.017477
F 18.964640 34.731792 195.844459
F 19.345632 42.449971 174.017477
F 18.964640 42.449971 195.844459
F 1.576843 27.006156 170.986263
F 1.195851 27.006156 192.813245
F 28.304101 27.013617 171.444643
F 27.923109 27.013617 193.271625
F 1.576843 34.724331 170.986263
F 1.195852 34.724331 192.813245
F 28.304101 34.731791 171.444643
F 27.923109 34.731791 193.271625
F 1.576843 42.442510 170.986263
F 1.195852 42.442510 192.813245
F 28.304101 42.449970 171.444643
F 27.923109 42.449970 193.271625
F 10.482428 27.013616 171.133565
F 10.101436 27.013616 192.960547
F 10.482428 34.731791 171.133565
F 10.101437 34.731791 192.960547
F 10.482428 42.449970 171.133565
F 10.101436 42.449970 192.960547
F 19.393267 27.013617 171.289104
F 19.012275 27.013617 193.116086
F 19.393267 34.731791 171.289104
F 19.012275 34.731791 193.116085
F 19.393267 42.449971 171.289104
F 19.012275 42.449971 193.116085
F 1.640332 24.448351 167.348432
F 1.259341 24.448351 189.175415
F 28.367590 24.440891 167.806813
F 27.986599 24.440891 189.633795
F 1.640332 32.166525 167.348432
F 1.259341 32.166525 189.175415
F 28.367590 32.159065 167.806813
F 27.986599 32.159065 189.633795
F 1.640332 39.884704 167.348432
F 1.259341 39.884704 189.175414
F 28.367590 39.877244 167.806813
F 27.986599 39.877244 189.633794
F 10.545917 24.440891 167.495734
F 10.164926 24.440892 189.322717
F 10.545917 32.159066 167.495734
F 10.164926 32.159066 189.322717
F 10.545917 39.877244 167.495734
F 10.164926 39.877244 189.322716
F 19.456755 24.440890 167.651273
F 19.075764 24.440890 189.478254
F 19.456755 32.159064 167.651273
F 19.075764 32.159064 189.478255
F 19.456755 39.877243 167.651273
F 19.075764 39.877243 189.478255
F 3.794759 30.870134 171.018553
F 3.413767 30.870134 192.845535
F 30.531810 30.872703 171.483528
F 30.150819 30.872703 193.310510
F 3.794759 38.588311 171.018553
F 3.413767 38.588311 192.845535
F 30.531810 38.590880 171.483528
F 30.150819 38.590880 193.310510
F 26.092267 36.018154 170.496301
F 25.711276 28.299978 192.323282
F 3.794759 46.306490 171.018554
F 3.413767 46.306490 192.845535
F 26.092267 28.299978 170.496301
F 16.800440 43.736333 192.167743
F 30.531810 46.309059 171.483528
F 30.150819 46.309059 193.310510
F 12.710141 30.872703 171.172449
F 12.329149 30.872703 192.999432
F 12.710141 38.590881 171.172449
F 12.329149 38.590881 192.999431
F 17.181432 43.736332 170.340762
F 16.800440 36.018153 192.167744
F 12.710141 46.309059 171.172449
F 12.329149 46.309059 192.999432
F 21.620977 30.872704 171.327989
F 21.239986 30.872704 193.154971
F 21.620977 38.590881 171.327988
F 21.239986 38.590881 193.154970
F 21.620977 23.154530 171.327989
F 21.239986 23.154530 193.154970
F 3.858244 28.302547 167.380723
F 3.477253 28.302548 189.207705
F 30.595296 28.299978 167.845698
F 30.214304 28.299978 189.672680
F 3.858244 36.020723 167.380722
F 3.477253 36.020723 189.207704
F 30.595296 36.018154 167.845697
F 30.214304 36.018154 189.672679
F 3.858244 43.738903 167.380722
F 3.477253 43.738903 189.207705
F 30.595296 43.736334 167.845697
F 30.214304 43.736334 189.672679
F 12.773625 28.299977 167.534619
F 12.392634 28.299977 189.361601
F 12.773625 36.018153 167.534619
F 12.392634 36.018153 189.361600
F 12.773625 43.736333 167.534619
F 12.392634 43.736333 189.361600
F 21.684464 28.299977 167.690158
F 21.303473 28.299977 189.517140
F 21.684464 36.018153 167.690158
F 21.303473 36.018153 189.517140
F 21.684464 43.736332 167.690158
F 21.303473 43.736332 189.517140
F 3.810692 28.302548 170.105652
F 3.429700 28.302548 191.932634
F 30.547683 28.299978 170.574070
F 30.166691 28.299978 192.401052
F 3.810692 36.020724 170.105652
F 3.429700 36.020724 191.932634
F 30.547683 36.018154 170.574070
F 30.166691 36.018154 192.401052
F 3.810692 43.738903 170.105652
F 3.429700 43.738903 191.932634
F 30.547683 43.736333 170.574070
F 30.166691 43.736333 192.401052
F 12.726013 28.299977 170.262992
F 12.345022 28.299977 192.089974
F 12.726013 36.018154 170.262992
F 12.345022 36.018154 192.089974
F 12.726013 43.736333 170.262992
F 12.345021 43.736333 192.089974
F 21.636850 28.299978 170.418531
F 21.255859 28.299977 192.245513
F 21.636850 36.018153 170.418531
F 21.255859 36.018153 192.245513
F 21.636850 43.736333 170.418531
F 21.255859 43.736332 192.245513
F 3.747184 30.870134 173.743482
F 3.366192 30.870134 195.570464
F 30.484175 30.872703 174.211900
F 30.103184 30.872703 196.038883
F 3.747184 38.588311 173.743483
F 3.366192 38.588311 195.570465
F 30.484175 38.590880 174.211901
F 30.103184 38.590880 196.038883
F 3.747184 46.306490 173.743483
F 3.366192 46.306490 195.570464
F 30.484175 46.309059 174.211901
F 30.103184 46.309059 196.038883
F 12.662505 30.872703 173.900822
F 12.281513 30.872703 195.727804
F 12.662504 38.590880 173.900822
F 12.281513 38.590880 195.727805
F 17.181432 36.018153 170.340762
F 16.800440 28.299977 192.167744
F 12.662505 46.309059 173.900822
F 12.281513 46.309059 195.727804
F 21.573343 30.872704 174.056362
F 21.192351 30.872704 195.883343
F 21.573342 38.590881 174.056362
F 21.192351 38.590881 195.883344
F 21.573343 23.154530 174.056362
F 21.192351 23.154530 195.883343
F 6.042205 24.440459 170.146635
F 5.661214 24.440459 191.973617
F 32.775392 24.440891 170.612955
F 32.394401 24.440891 192.439937
F 6.042205 32.158633 170.146635
F 5.661214 32.158633 191.973617
F 32.775392 32.159065 170.612955
F 32.394401 32.159065 192.439937
F 6.042205 39.876812 170.146636
F 5.661214 39.876812 191.973617
F 32.775392 39.877244 170.612956
F 32.394401 39.877244 192.439937
F 14.953724 24.440891 170.301877
F 14.572732 24.440891 192.128859
F 14.953724 32.159064 170.301877
F 14.572732 32.159064 192.128859
F 14.953724 39.877244 170.301877
F 14.572732 39.877244 192.128859
F 23.864561 24.440891 170.457416
F 23.483570 24.440891 192.284398
F 23.864561 32.159064 170.457416
F 23.483570 32.159065 192.284398
F 23.864561 39.877243 170.457416
F 23.483570 39.877243 192.284398
F 5.978693 27.014049 173.784465
F 5.597702 27.014049 195.611447
F 32.711880 27.013616 174.250785
F 32.330889 27.013616 196.077767
F 5.978693 34.732223 173.784465
F 5.597702 34.732223 195.611448
F 32.711880 34.731791 174.250785
F 32.330889 34.731791 196.077767
F 5.978693 42.450402 173.784465
F 5.597702 42.450402 195.611448
F 32.711880 42.449970 174.250785
F 32.330889 42.449970 196.077768
F 14.890212 27.013617 173.939708
F 14.509220 27.013617 195.766689
F 14.890212 34.731792 173.939708
F 14.509220 34.731792 195.766689
F 14.890212 42.449971 173.939708
F 14.509220 42.449971 195.766689
F 23.801051 27.013617 174.095246
F 23.420059 27.013617 195.922228
F 23.801051 34.731791 174.095246
F 23.420059 34.731791 195.922229
F 23.801051 42.449970 174.095247
F 23.420059 42.449970 195.922229
F 6.026340 27.014049 171.055474
F 5.645348 27.014049 192.882456
F 32.759515 27.013617 171.522413
F 32.378524 27.013617 193.349395
F 6.026340 34.732223 171.055474
F 5.645348 34.732223 192.882456
F 32.759515 34.731791 171.522413
F 32.378524 34.731791 193.349395
F 6.026340 42.450402 171.055474
F 5.645348 42.450402 192.882456
F 32.759515 42.449970 171.522413
F 32.378524 42.449970 193.349395
F 14.937847 27.013617 171.211335
F 14.556856 27.013617 193.038316
F 14.937847 34.731791 171.211334
F 14.556856 34.731791 193.038316
F 14.937847 42.449971 171.211334
F 14.556856 42.449971 193.038316
F 23.848685 27.013617 171.366874
F 23.467693 27.013617 193.193856
F 23.848685 34.731791 171.366873
F 23.467693 34.731791 193.193856
F 23.848685 42.449970 171.366873
F 23.467693 42.449970 193.193856
F 6.089829 24.440459 167.417643
F 5.708837 24.440459 189.244625
F 32.823005 24.440891 167.884582
F 32.442013 24.440891 189.711564
F 6.089829 32.158633 167.417643
F 5.708837 32.158633 189.244625
F 32.823005 32.159065 167.884582
F 32.442013 32.159065 189.711564
F 6.089829 39.876812 167.417643
F 5.708837 39.876812 189.244625
F 32.823005 39.877244 167.884582
F 32.442013 39.877244 189.711564
F 15.001336 24.440891 167.573503
F 14.620345 24.440891 189.400486
F 15.001336 32.159065 167.573503
F 14.620345 32.159065 189.400485
F 15.001336 39.877243 167.573503
F 14.620345 39.877243 189.400485
F 23.912174 24.440891 167.729043
F 23.531183 24.440891 189.556025
F 23.912174 32.159064 167.729043
F 23.531183 32.159065 189.556025
F 23.912174 39.877243 167.729042
F 23.531183 39.877243 189.556025
F 8.254708 30.872702 171.094682
F 7.873717 30.872702 192.921664
F 8.254708 38.590879 171.094681
F 7.873717 38.590879 192.921663
F 17.181432 28.299977 170.340762
F 7.889589 43.736335 192.012202
F 8.254708 46.309057 171.094682
F 7.873717 46.309057 192.921664
F 17.165558 30.872704 171.250219
F 16.784567 30.872704 193.077201
F 17.165558 38.590881 171.250219
F 16.784567 38.590881 193.077201
F 8.270581 43.736335 170.185220
F 7.889589 36.018156 192.012202
F 26.076395 30.872703 171.405758
F 25.695403 30.872703 193.232740
F 26.076395 38.590881 171.405758
F 25.695403 38.590881 193.232740
F 8.270581 36.018156 170.185220
F 7.889589 28.299980 192.012202
F 26.076395 46.309059 171.405758
F 25.695403 46.309059 193.232740
F 8.318193 28.299980 167.456851
F 7.937202 28.299980 189.283833
F 8.318193 36.018156 167.456851
F 7.937202 36.018156 189.283833
F 8.318193 43.736335 167.456851
F 7.937202 43.736335 189.283833
F 17.229044 28.299977 167.612388
F 16.848053 28.299977 189.439370
F 17.229044 36.018153 167.612388
F 16.848053 36.018153 189.439370
F 17.229044 43.736332 167.612388
F 16.848053 43.736332 189.439370
F 26.139881 28.299978 167.767928
F 25.758890 28.299978 189.594910
F 26.139881 36.018154 167.767928
F 25.758890 36.018154 189.594909
F 26.139881 43.736333 167.767928
F 25.758890 43.736333 189.594909
F 8.270581 28.299980 170.185220
F 17.038561 46.309060 178.525880
F 16.990926 46.309060 181.254253
F 21.747974 46.309060 164.052328
F 21.366983 46.309060 185.879310
F 21.700340 46.309060 166.780701
F 16.736931 46.309060 195.805574
F 17.117923 46.309060 173.978592
F 21.319349 46.309060 188.607683
F 17.292555 46.309060 163.974558
F 16.911564 46.309060 185.801540
F 16.863928 46.309060 188.529913
F 21.620977 46.309060 171.327989
F 21.239986 46.309060 193.154970
F 21.192351 46.309060 195.883344
F 17.165558 46.309060 171.250219
F 16.784567 46.309060 193.077201
F 1.085014 24.448356 199.163162
F 0.711907 24.458761 221.005707
F 27.811988 24.440891 199.637828
F 27.430997 24.440891 221.464811
F 1.085014 32.166530 199.163162
F 0.711907 32.176935 221.005707
F 27.811988 32.159065 199.637829
F 27.430997 32.159065 221.464811
F 1.085014 39.884709 199.163162
F 0.711908 39.895114 221.005707
F 27.811988 39.877244 199.637829
F 27.430997 39.877244 221.464811
F 9.990317 24.440892 199.326750
F 9.609325 24.440892 221.153732
F 9.990317 32.159066 199.326750
F 9.609325 32.159066 221.153732
F 9.990317 39.877244 199.326750
F 9.609325 39.877244 221.153732
F 18.901154 24.440890 199.482290
F 18.520162 24.440890 221.309272
F 18.901154 32.159064 199.482290
F 18.520162 32.159064 221.309272
F 18.901154 39.877243 199.482290
F 18.520162 39.877243 221.309272
F 1.021470 27.005500 202.801395
F 0.649609 26.995795 224.644610
F 27.748477 27.013616 203.275659
F 27.367486 27.013617 225.102640
F 1.021470 34.723674 202.801396
F 0.649609 34.713969 224.644610
F 27.748477 34.731791 203.275659
F 27.367486 34.731791 225.102640
F 1.021470 42.441853 202.801396
F 0.649609 42.432149 224.644611
F 27.748477 42.449970 203.275659
F 27.367486 42.449970 225.102641
F 9.926804 27.013616 202.964580
F 9.545812 27.013616 224.791562
F 9.926804 34.731791 202.964580
F 9.545812 34.731791 224.791562
F 9.926804 42.449970 202.964581
F 9.545812 42.449970 224.791562
F 18.837644 27.013617 203.120120
F 18.456652 27.013617 224.947103
F 18.837643 34.731792 203.120120
F 18.456652 34.731792 224.947103
F 18.837644 42.449971 203.120120
F 18.456652 42.449971 224.947103
F 1.068828 27.006166 200.088938
F 0.569160 27.053191 221.922137
F 27.796112 27.013617 200.547286
F 27.415121 27.013617 222.374268
F 1.068828 34.724340 200.088938
F 0.569160 34.771366 221.922137
F 27.796112 34.731791 200.547286
F 27.415121 34.731791 222.374268
F 1.068829 42.442519 200.088938
F 0.569160 42.489545 221.922137
F 27.796112 42.449970 200.547286
F 27.415121 42.449970 222.374268
F 9.974439 27.013616 200.236208
F 9.593448 27.013616 222.063191
F 9.974439 34.731791 200.236208
F 9.593448 34.731790 222.063191
F 9.974439 42.449970 200.236208
F 9.593448 42.449969 222.063191
F 18.885278 27.013617 200.391747
F 18.504286 27.013617 222.218730
F 18.885278 34.731791 200.391747
F 18.504286 34.731791 222.218729
F 18.885278 42.449971 200.391747
F 18.504286 42.449971 222.218729
F 0.615372 24.394365 218.284148
F 27.859602 24.440891 196.909456
F 27.478610 24.440891 218.736438
F 0.615372 32.112538 218.284148
F 27.859602 32.159065 196.909456
F 27.478610 32.159065 218.736438
F 0.615372 39.830717 218.284147
F 27.859602 39.877244 196.909456
F 27.478610 39.877244 218.736437
F 10.037928 24.440891 196.598377
F 9.656937 24.440892 218.425360
F 10.037928 32.159066 196.598377
F 9.656937 32.159066 218.425360
F 10.037928 39.877244 196.598377
F 9.656937 39.877245 218.425360
F 18.948767 24.440890 196.753916
F 18.567775 24.440891 218.580898
F 18.948767 32.159064 196.753916
F 18.567775 32.159064 218.580898
F 18.948767 39.877243 196.753916
F 18.567775 39.877243 218.580898
F 3.286760 30.870140 200.121232
F 2.906749 30.870770 221.948892
F 30.023821 30.872704 200.586171
F 29.642830 30.872703 222.413153
F 3.286760 38.588317 200.121232
F 2.906749 38.588948 221.948891
F 30.023821 38.590881 200.586171
F 29.642830 38.590880 222.413153
F 25.266777 46.309059 217.788095
F 25.266777 23.154530 217.788095
F 3.286760 46.306496 200.121232
F 2.906749 46.307126 221.948891
F 25.266777 38.590881 217.788095
F 25.266777 30.872703 217.788095
F 30.023821 46.309059 200.586171
F 29.642830 46.309059 222.413153
F 12.202152 30.872703 200.275092
F 11.821160 30.872703 222.102075
F 12.202152 38.590881 200.275092
F 11.821160 38.590881 222.102075
F 16.355940 23.154530 217.632556
F 16.355940 38.590881 217.632556
F 12.202152 46.309059 200.275092
F 11.821160 46.309059 222.102075
F 21.112989 30.872704 200.430632
F 20.731997 30.872704 222.257614
F 21.112989 38.590880 200.430632
F 20.731997 38.590881 222.257613
F 16.355940 30.872704 217.632556
F 20.731997 23.154530 222.257614
F 3.350255 28.302547 196.483366
F 2.970005 28.301860 218.310973
F 30.087307 28.299978 196.948341
F 29.706316 28.299978 218.775322
F 3.350255 36.020723 196.483366
F 2.970005 36.020036 218.310972
F 30.087307 36.018154 196.948340
F 29.706316 36.018154 218.775322
F 3.350255 43.738903 196.483366
F 2.970005 43.738216 218.310973
F 30.087307 43.736333 196.948340
F 29.706316 43.736334 218.775323
F 12.265636 28.299977 196.637262
F 11.884645 28.299977 218.464244
F 12.265636 36.018153 196.637262
F 11.884645 36.018153 218.464244
F 12.265636 43.736333 196.637262
F 11.884645 43.736333 218.464244
F 21.176476 28.299977 196.792801
F 20.795484 28.299977 218.619783
F 21.176476 36.018153 196.792801
F 20.795484 36.018153 218.619783
F 21.176476 43.736332 196.792801
F 20.795484 43.736332 218.619783
F 3.302696 28.302545 199.208299
F 2.911434 28.300306 221.039504
F 30.039694 28.299978 199.676713
F 29.658703 28.299978 221.503695
F 3.302696 36.020721 199.208300
F 2.911434 36.018482 221.039505
F 30.039694 36.018154 199.676713
F 29.658703 36.018154 221.503695
F 3.302696 43.738900 199.208299
F 2.911434 43.736661 221.039505
F 30.039694 43.736333 199.676713
F 29.658703 43.736333 221.503695
F 12.218025 28.299977 199.365635
F 11.837033 28.299977 221.192617
F 12.218025 36.018153 199.365636
F 11.837033 36.018154 221.192618
F 12.218025 43.736333 199.365636
F 11.837033 43.736333 221.192617
F 21.128862 28.299977 199.521174
F 20.747870 28.299977 221.348156
F 21.128862 36.018153 199.521175
F 20.747870 36.018153 221.348157
F 21.128862 43.736333 199.521175
F 20.747870 43.736332 221.348157
F 3.238048 30.870543 202.846687
F 2.848758 30.871952 224.677096
F 29.976187 30.872703 203.314544
F 29.595195 30.872703 225.141525
F 3.238048 38.588721 202.846688
F 2.848758 38.590129 224.677096
F 29.976187 38.590880 203.314544
F 29.595195 38.590880 225.141526
F 3.238048 46.306900 202.846687
F 2.848758 46.308308 224.677096
F 29.976187 46.309059 203.314544
F 29.595195 46.309059 225.141525
F 12.154516 30.872703 203.003465
F 11.773525 30.872703 224.830448
F 12.154516 38.590881 203.003465
F 11.773525 38.590880 224.830448
F 7.445049 38.590886 217.477019
F 7.445049 30.872709 217.477018
F 12.154516 46.309059 203.003465
F 11.773525 46.309059 224.830448
F 21.065354 30.872704 203.159005
F 20.684363 30.872704 224.985986
F 21.065354 38.590881 203.159005
F 20.684363 38.590881 224.985987
F 21.065354 23.154530 203.159005
F 20.684363 23.154530 224.985986
F 5.534217 24.440459 199.249280
F 5.153285 24.440447 221.076285
F 32.267404 24.440891 199.715598
F 31.886412 24.440891 221.542580
F 5.534217 32.158633 199.249280
F 5.153285 32.158621 221.076285
F 32.267404 32.159065 199.715598
F 31.886412 32.159065 221.542580
F 5.534217 39.876812 199.249281
F 5.153285 39.876800 221.076285
F 32.267404 39.877244 199.715599
F 31.886412 39.877244 221.542580
F 14.445735 24.440891 199.404520
F 14.064744 24.440891 221.231502
F 14.445735 32.159064 199.404520
F 14.064744 32.159064 221.231502
F 14.445735 39.877244 199.404520
F 14.064744 39.877243 221.231503
F 23.356572 24.440891 199.560059
F 22.975581 24.440891 221.387041
F 23.356573 32.159065 199.560059
F 22.975581 32.159065 221.387041
F 23.356572 39.877243 199.560059
F 22.975581 39.877243 221.387041
F 5.470706 27.014050 202.887112
F 5.089780 27.014059 224.714116
F 32.203892 27.013616 203.353428
F 31.822900 27.013616 225.180410
F 5.470706 34.732225 202.887112
F 5.089780 34.732233 224.714116
F 32.203892 34.731791 203.353428
F 31.822900 34.731791 225.180410
F 5.470706 42.450404 202.887112
F 5.089780 42.450413 224.714116
F 32.203892 42.449970 203.353428
F 31.822900 42.449970 225.180410
F 14.382223 27.013617 203.042351
F 14.001232 27.013617 224.869332
F 14.382223 34.731792 203.042351
F 14.001232 34.731792 224.869332
F 14.382223 42.449971 203.042350
F 14.001232 42.449971 224.869332
F 23.293062 27.013617 203.197889
F 22.912071 27.013617 225.024871
F 23.293062 34.731791 203.197890
F 22.912071 34.731791 225.024871
F 23.293062 42.449970 203.197890
F 22.912071 42.449970 225.024872
F 5.518350 27.014049 200.158117
F 5.136498 27.013863 221.985250
F 32.251527 27.013617 200.625056
F 31.870535 27.013617 222.452038
F 5.518350 34.732223 200.158117
F 5.136498 34.732037 221.985250
F 32.251527 34.731791 200.625056
F 31.870535 34.731791 222.452038
F 5.518350 42.450402 200.158117
F 5.136498 42.450216 221.985249
F 32.251527 42.449970 200.625056
F 31.870535 42.449970 222.452038
F 14.429859 27.013617 200.313978
F 14.048868 27.013617 222.140959
F 14.429859 34.731791 200.313978
F 14.048867 34.731791 222.140959
F 14.429859 42.449971 200.313977
F 14.048867 42.449971 222.140959
F 23.340696 27.013617 200.469517
F 22.959705 27.013617 222.296499
F 23.340696 34.731791 200.469517
F 22.959705 34.731791 222.296499
F 23.340696 42.449970 200.469517
F 22.959705 42.449970 222.296499
F 5.581840 24.440459 196.520287
F 5.200042 24.440661 218.347426
F 32.315016 24.440891 196.987226
F 31.934025 24.440891 218.814207
F 5.581840 32.158633 196.520287
F 5.200042 32.158834 218.347426
F 32.315016 32.159065 196.987226
F 31.934025 32.159065 218.814207
F 5.581840 39.876812 196.520286
F 5.200042 39.877013 218.347426
F 32.315016 39.877244 196.987225
F 31.934025 39.877244 218.814207
F 14.493348 24.440891 196.676147
F 14.112356 24.440891 218.503129
F 14.493348 32.159065 196.676147
F 14.112356 32.159064 218.503129
F 14.493348 39.877243 196.676146
F 14.112356 39.877243 218.503129
F 23.404186 24.440891 196.831686
F 23.023195 24.440891 218.658668
F 23.404186 32.159064 196.831686
F 23.023194 32.159064 218.658668
F 23.404186 39.877243 196.831685
F 23.023194 39.877243 218.658668
F 7.746720 30.872702 200.197325
F 7.365729 30.872703 222.024306
F 7.746720 38.590879 200.197324
F 7.365729 38.590880 222.024305
F 25.330284 43.736333 214.150265
F 25.330284 36.018154 214.150264
F 7.746720 46.309057 200.197325
F 7.365729 46.309059 222.024306
F 16.657570 30.872704 200.352863
F 16.276578 30.872704 222.179844
F 16.657570 38.590881 200.352862
F 16.276578 38.590880 222.179844
F 25.330284 28.299978 214.150264
F 16.419449 43.736332 213.994726
F 25.568406 30.872703 200.508401
F 25.187415 30.872703 222.335384
F 25.568406 38.590881 200.508401
F 25.187415 38.590880 222.335384
F 16.419449 36.018153 213.994726
F 16.419449 28.299977 213.994726
F 25.568406 46.309059 200.508401
F 25.187415 46.309059 222.335384
F 7.810204 28.299980 196.559494
F 7.429213 28.299979 218.386475
F 7.810204 36.018156 196.559494
F 7.429213 36.018155 218.386475
F 7.810205 43.736335 196.559494
F 7.429213 43.736334 218.386475
F 16.721055 28.299977 196.715031
F 16.340064 28.299977 218.542013
F 16.721055 36.018153 196.715031
F 16.340064 36.018153 218.542013
F 16.721055 43.736332 196.715031
F 16.340064 43.736332 218.542013
F 25.631893 28.299978 196.870571
F 25.250902 28.299978 218.697553
F 25.631893 36.018154 196.870571
F 25.250902 36.018154 218.697552
F 25.631893 43.736333 196.870571
F 25.250901 43.736333 218.697553
F 7.762592 28.299980 199.287863
F 7.381556 28.299972 221.114849
F 7.762592 36.018156 199.287863
F 7.381556 36.018148 221.114850
F 7.762592 43.736335 199.287863
F 7.381556 43.736327 221.114850
F 16.673443 28.299977 199.443405
F 16.292452 28.299977 221.270387
F 16.673443 36.018153 199.443405
F 16.292452 36.018153 221.270387
F 16.673443 43.736333 199.443405
F 16.292452 43.736333 221.270387
F 25.584279 28.299978 199.598944
F 25.203287 28.299978 221.425925
F 25.584279 36.018154 199.598944
F 25.203287 36.018154 221.425926
F 25.584279 43.736333 199.598944
F 25.203287 43.736333 221.425926
F 7.699079 30.872702 202.925694
F 7.318049 30.872709 224.752680
F 7.699079 38.590879 202.925694
F 7.318049 38.590886 224.752680
F 7.699079 46.309058 202.925694
F 7.508565 43.736329 213.839187
F 16.609934 30.872704 203.081236
F 16.228943 30.872704 224.908217
F 16.609934 38.590881 203.081236
F 16.228943 38.590881 224.908217
F 16.609934 23.154530 203.081236
F 16.228943 23.154530 224.908217
F 25.520772 30.872703 203.236774
F 25.139780 30.872703 225.063756
F 25.520772 38.590881 203.236774
F 25.139780 38.590881 225.063756
F 25.520772 23.154530 203.236774
F 25.139780 23.154530 225.063756
F 25.520772 46.309059 203.236774
F 25.139780 46.309059 225.063756
F 0.958591 24.450515 206.440895
F 0.587058 24.457694 228.282611
F 27.684991 24.440891 206.913489
F 27.304000 24.440891 228.740471
F 0.958591 32.168689 206.440895
F 0.587058 32.175868 228.282611
F 27.684991 32.159065 206.913489
F 27.304000 32.159065 228.740471
F 0.958591 39.886868 206.440895
F 0.587058 39.894047 228.282611
F 27.684991 39.877244 206.913489
F 27.304000 39.877244 228.740471
F 9.863319 24.440891 206.602410
F 9.482328 24.440892 228.429392
F 9.863319 32.159065 206.602410
F 9.482328 32.159066 228.429392
F 9.863319 39.877244 206.602411
F 9.482328 39.877244 228.429393
F 18.774157 24.440890 206.757950
F 18.393165 24.440890 228.584932
F 18.774157 32.159064 206.757950
F 18.393165 32.159064 228.584932
F 18.774157 39.877243 206.757951
F 18.393165 39.877243 228.584933
F 0.896750 27.001556 210.082125
F 27.621480 27.013617 210.551319
F 0.896750 34.719730 210.082125
F 27.621480 34.731791 210.551319
F 0.896750 42.437910 210.082126
F 27.621480 42.449970 210.551319
F 9.799807 27.013616 210.240240
F 9.799807 34.731791 210.240240
F 9.799807 42.449970 210.240240
F 18.710646 27.013617 210.395780
F 18.710646 34.731792 210.395780
F 18.710646 42.449971 210.395780
F 0.887188 27.027524 207.365645
F 0.485540 27.035382 229.198301
F 27.669115 27.013617 207.822947
F 0.887189 34.745698 207.365645
F 0.485540 34.753556 229.198301
F 27.669115 34.731791 207.822947
F 0.887189 42.463877 207.365645
F 0.485540 42.471735 229.198301
F 27.669115 42.449970 207.822947
F 9.847442 27.013616 207.511868
F 9.847443 34.731791 207.511868
F 9.847442 42.449970 207.511868
F 18.758281 27.013617 207.667407
F 18.758281 34.731791 207.667407
F 18.758281 42.449971 207.667407
F 0.988586 24.441763 203.726926
F 0.531248 24.411924 225.559814
F 27.732605 24.440891 204.185117
F 27.351613 24.440891 226.012099
F 0.988586 32.159936 203.726926
F 0.531248 32.130098 225.559814
F 27.732605 32.159065 204.185117
F 27.351613 32.159065 226.012098
F 0.988586 39.878116 203.726926
F 0.531248 39.848276 225.559813
F 27.732605 39.877244 204.185117
F 27.351613 39.877244 226.012098
F 9.910931 24.440891 203.874038
F 9.529940 24.440892 225.701021
F 9.910932 32.159065 203.874038
F 9.529940 32.159066 225.701021
F 9.910932 39.877244 203.874038
F 9.529940 39.877245 225.701021
F 18.821770 24.440891 204.029577
F 18.440778 24.440890 225.856559
F 18.821770 32.159064 204.029577
F 18.440778 32.159064 225.856559
F 18.821770 39.877243 204.029577
F 18.440778 39.877243 225.856558
F 3.159839 30.870423 207.397103
F 29.896824 30.872704 207.861831
F 3.159839 38.588601 207.397102
F 29.896824 38.590881 207.861831
F 7.508565 36.018150 213.839187
F 3.159839 46.306779 207.397103
F 7.508565 28.299974 213.839186
F 29.896824 46.309059 207.861831
F 12.075155 30.872703 207.550753
F 12.075155 38.590881 207.550752
F 25.377898 43.736333 211.421892
F 12.075155 46.309059 207.550753
F 20.985992 30.872704 207.706292
F 20.985992 38.590881 207.706292
F 25.377899 36.018154 211.421891
F 3.223246 28.302435 203.759155
F 2.843432 28.302068 225.586790
F 29.960310 28.299978 204.224001
F 29.579319 28.299978 226.050983
F 3.223246 36.020611 203.759154
F 2.843432 36.020244 225.586789
F 29.960310 36.018154 204.224001
F 29.579319 36.018154 226.050982
F 3.223246 43.738791 203.759154
F 2.843432 43.738424 225.586790
F 29.960310 43.736333 204.224001
F 29.579319 43.736334 226.050983
F 12.138639 28.299977 203.912922
F 11.757648 28.299977 225.739905
F 12.138639 36.018153 203.912922
F 11.757648 36.018153 225.739904
F 12.138640 43.736333 203.912922
F 11.757648 43.736333 225.739905
F 21.049479 28.299977 204.068462
F 20.668487 28.299977 225.895443
F 21.049479 36.018153 204.068462
F 20.668487 36.018153 225.895443
F 21.049479 43.736332 204.068462
F 20.668487 43.736332 225.895443
F 3.172412 28.301530 206.485544
F 2.787066 28.301449 228.314367
F 29.912697 28.299978 206.952374
F 29.531705 28.299978 228.779355
F 3.172412 36.019706 206.485545
F 2.787066 36.019625 228.314367
F 29.912697 36.018154 206.952374
F 29.531705 36.018154 228.779355
F 3.172412 43.737885 206.485544
F 2.787066 43.737805 228.314367
F 29.912697 43.736333 206.952374
F 29.531705 43.736333 228.779356
F 12.091028 28.299977 206.641295
F 11.710036 28.299977 228.468278
F 12.091028 36.018154 206.641295
F 11.710036 36.018154 228.468278
F 12.091027 43.736333 206.641296
F 11.710036 43.736333 228.468278
F 21.001865 28.299977 206.796835
F 20.620873 28.299977 228.623816
F 21.001865 36.018153 206.796835
F 20.620873 36.018153 228.623817
F 21.001865 43.736333 206.796835
F 20.620874 43.736332 228.623817
F 3.106220 30.871782 210.124459
F 29.849189 30.872703 210.590203
F 3.106220 38.589960 210.124459
F 29.849189 38.590880 210.590203
F 3.106220 46.308138 210.124459
F 29.849189 46.309059 210.590203
F 12.027519 30.872703 210.279125
F 12.027519 38.590880 210.279125
F 25.377899 28.299978 211.421892
F 12.027519 46.309059 210.279126
F 20.938357 30.872704 210.434665
F 20.938357 38.590881 210.434665
F 20.938357 23.154530 210.434665
F 5.407228 24.440455 206.524947
F 5.026297 24.440451 228.351945
F 32.140407 24.440891 206.991259
F 31.759415 24.440891 228.818241
F 5.407228 32.158629 206.524947
F 5.026297 32.158625 228.351945
F 32.140407 32.159065 206.991259
F 31.759415 32.159065 228.818241
F 5.407228 39.876808 206.524947
F 5.026297 39.876804 228.351946
F 32.140407 39.877244 206.991259
F 31.759415 39.877244 228.818241
F 14.318738 24.440891 206.680181
F 13.937747 24.440891 228.507162
F 14.318738 32.159064 206.680181
F 13.937747 32.159064 228.507162
F 14.318738 39.877244 206.680181
F 13.937747 39.877244 228.507163
F 23.229575 24.440891 206.835720
F 22.848584 24.440891 228.662701
F 23.229575 32.159064 206.835720
F 22.848584 32.159065 228.662702
F 23.229575 39.877243 206.835720
F 22.848584 39.877243 228.662702
F 5.343728 27.014055 210.162781
F 32.076894 27.013616 210.629088
F 5.343728 34.732230 210.162781
F 32.076894 34.731791 210.629088
F 5.343728 42.450409 210.162782
F 32.076894 42.449970 210.629088
F 14.255226 27.013617 210.318010
F 14.255226 34.731792 210.318011
F 14.255226 42.449971 210.318011
F 23.166065 27.013617 210.473549
F 23.166065 34.731791 210.473550
F 23.166065 42.449970 210.473550
F 5.391108 27.013967 207.433840
F 32.124530 27.013617 207.900716
F 5.391108 34.732142 207.433839
F 32.124530 34.731791 207.900716
F 5.391108 42.450321 207.433839
F 32.124530 42.449970 207.900716
F 14.302862 27.013617 207.589638
F 14.302861 34.731791 207.589638
F 14.302862 42.449971 207.589637
F 23.213699 27.013617 207.745177
F 23.213699 34.731791 207.745177
F 23.213699 42.449970 207.745177
F 5.454758 24.440489 203.795970
F 5.073033 24.440603 225.623052
F 32.188019 24.440891 204.262886
F 31.807027 24.440891 226.089868
F 5.454758 32.158662 203.795970
F 5.073033 32.158777 225.623052
F 32.188019 32.159065 204.262886
F 31.807027 32.159065 226.089868
F 5.454758 39.876841 203.795969
F 5.073033 39.876956 225.623052
F 32.188019 39.877244 204.262886
F 31.807027 39.877244 226.089868
F 14.366350 24.440891 203.951808
F 13.985359 24.440891 225.778789
F 14.366350 32.159065 203.951808
F 13.985359 32.159065 225.778789
F 14.366350 39.877243 203.951807
F 13.985359 39.877243 225.778789
F 23.277189 24.440891 204.107347
F 22.896197 24.440891 225.934329
F 23.277189 32.159064 204.107347
F 22.896197 32.159064 225.934329
F 23.277189 39.877243 204.107346
F 22.896197 39.877243 225.934329
F 7.619722 30.872702 207.472985
F 7.619722 38.590879 207.472985
F 16.467061 43.736332 211.266352
F 7.619722 46.309058 207.472985
F 16.530573 30.872704 207.628522
F 16.530573 38.590881 207.628522
F 16.467061 36.018153 211.266352
F 25.441409 30.872703 207.784062
F 25.441409 38.590880 207.784061
F 16.467061 28.299977 211.266352
F 25.441409 46.309059 207.784062
F 7.683207 28.299980 203.835155
F 7.302217 28.299979 225.662135
F 7.683207 36.018156 203.835155
F 7.302217 36.018155 225.662135
F 7.683207 43.736335 203.835155
F 7.302217 43.736334 225.662136
F 16.594059 28.299977 203.990692
F 16.213067 28.299977 225.817674
F 16.594059 36.018153 203.990692
F 16.213067 36.018153 225.817674
F 16.594058 43.736332 203.990692
F 16.213067 43.736332 225.817674
F 25.504896 28.299978 204.146232
F 25.123904 28.299978 225.973214
F 25.504896 36.018154 204.146231
F 25.123904 36.018154 225.973213
F 25.504896 43.736333 204.146232
F 25.123904 43.736333 225.973214
F 7.635582 28.299978 206.563525
F 7.254567 28.299974 228.390509
F 7.635582 36.018154 206.563525
F 7.254567 36.018149 228.390509
F 7.635582 43.736333 206.563525
F 7.254567 43.736329 228.390509
F 16.546446 28.299977 206.719065
F 16.165454 28.299977 228.546047
F 16.546446 36.018153 206.719066
F 16.165454 36.018153 228.546047
F 16.546446 43.736332 206.719065
F 16.165454 43.736333 228.546048
F 25.457282 28.299978 206.874604
F 25.076290 28.299978 228.701586
F 25.457282 36.018154 206.874604
F 25.076290 36.018154 228.701586
F 25.457282 43.736333 206.874604
F 25.076290 43.736333 228.701587
F 7.572064 30.872705 210.201356
F 7.572064 38.590882 210.201356
F 7.556210 43.736334 211.110814
F 16.482937 30.872704 210.356895
F 16.482937 38.590881 210.356895
F 16.482937 23.154530 210.356895
F 25.393775 30.872703 210.512434
F 25.393774 38.590880 210.512434
F 7.556210 36.018155 211.110814
F 25.393775 46.309059 210.512434
F 0.835332 24.455583 213.724115
F 27.557994 24.440891 214.189149
F 0.835332 32.173757 213.724116
F 27.557994 32.159065 214.189149
F 0.835332 39.891936 213.724115
F 27.557994 39.877244 214.189149
F 9.736322 24.440892 213.878071
F 9.736323 32.159066 213.878071
F 9.736322 39.877244 213.878071
F 18.647159 24.440890 214.033610
F 18.647159 32.159064 214.033610
F 18.647159 39.877243 214.033611
F 0.773790 26.996828 217.365551
F 27.494483 27.013616 217.826979
F 0.773790 34.715002 217.365552
F 27.494483 34.731791 217.826979
F 0.773790 42.433182 217.365552
F 27.494483 42.449970 217.826980
F 9.672810 27.013616 217.515901
F 9.672810 34.731791 217.515901
F 9.672810 42.449970 217.515901
F 18.583649 27.013617 217.671441
F 18.583649 34.731792 217.671441
F 18.583649 42.449971 217.671441
F 0.682285 27.058573 214.645259
F 27.542118 27.013617 215.098607
F 0.682286 34.776747 214.645259
F 27.542118 34.731791 215.098607
F 0.682286 42.494926 214.645258
F 27.542118 42.449970 215.098607
F 9.720445 27.013616 214.787529
F 9.720445 34.731791 214.787529
F 9.720445 42.449970 214.787529
F 18.631284 27.013617 214.943068
F 18.631284 34.731791 214.943068
F 18.631284 42.449971 214.943067
F 0.776995 24.408547 211.005426
F 27.605608 24.440891 211.460777
F 0.776995 32.126720 211.005426
F 27.605607 32.159065 211.460776
F 0.776995 39.844899 211.005426
F 27.605607 39.877244 211.460776
F 9.783934 24.440892 211.149699
F 9.783934 32.159066 211.149699
F 9.783934 39.877244 211.149698
F 18.694772 24.440890 211.305237
F 18.694772 32.159064 211.305237
F 18.694772 39.877243 211.305237
F 3.033268 30.870759 214.673032
F 29.769827 30.872703 215.137492
F 3.033267 38.588937 214.673031
F 29.769827 38.590881 215.137491
F 7.556210 28.299979 211.110814
F 3.033268 46.307115 214.673032
F 25.314412 46.309059 215.059722
F 29.769827 46.309059 215.137492
F 11.948158 30.872703 214.826414
F 11.948158 38.590881 214.826414
F 25.314412 38.590880 215.059722
F 11.948158 46.309059 214.826414
F 20.858994 30.872704 214.981952
F 20.858994 38.590881 214.981952
F 20.858994 23.154530 214.981952
F 3.096514 28.302071 211.035071
F 29.833313 28.299978 211.499661
F 3.096514 36.020246 211.035071
F 29.833313 36.018154 211.499661
F 3.096514 43.738426 211.035071
F 29.833313 43.736334 211.499661
F 12.011642 28.299977 211.188583
F 12.011642 36.018153 211.188583
F 12.011642 43.736333 211.188583
F 20.922481 28.299977 211.344121
F 20.922481 36.018153 211.344121
F 20.922481 43.736332 211.344121
F 3.040304 28.300426 213.763169
F 29.785700 28.299978 214.228034
F 3.040304 36.018602 213.763170
F 29.785700 36.018154 214.228034
F 3.040304 43.736782 213.763170
F 29.785700 43.736333 214.228034
F 11.964030 28.299977 213.916956
F 11.964030 36.018154 213.916956
F 11.964030 43.736333 213.916956
F 20.874868 28.299977 214.072495
F 20.874868 36.018153 214.072495
F 20.874868 43.736332 214.072495
F 2.975263 30.872471 217.401535
F 29.722192 30.872703 217.865864
F 2.975263 38.590648 217.401535
F 29.722192 38.590880 217.865864
F 2.975263 46.308827 217.401535
F 29.722192 46.309059 217.865864
F 11.900522 30.872703 217.554786
F 11.900522 38.590880 217.554787
F 25.314412 30.872703 215.059722
F 11.900522 46.309059 217.554786
F 20.811360 30.872704 217.710325
F 20.811360 38.590881 217.710326
F 20.811360 23.154530 217.710326
F 5.280258 24.440450 213.800617
F 32.013409 24.440891 214.266919
F 5.280258 32.158624 213.800617
F 32.013409 32.159065 214.266919
F 5.280258 39.876802 213.800617
F 32.013409 39.877244 214.266919
F 14.191741 24.440891 213.955840
F 14.191741 32.159064 213.955841
F 14.191741 39.877244 213.955841
F 23.102578 24.440891 214.111380
F 23.102578 32.159064 214.111380
F 23.102578 39.877243 214.111380
F 5.216759 27.014060 217.438451
F 31.949897 27.013616 217.904749
F 5.216759 34.732234 217.438452
F 31.949897 34.731791 217.904749
F 5.216759 42.450414 217.438452
F 31.949897 42.449970 217.904749
F 14.128229 27.013617 217.593671
F 14.128229 34.731792 217.593672
F 14.128229 42.449971 217.593672
F 23.039068 27.013617 217.749210
F 23.039068 34.731791 217.749210
F 23.039068 42.449970 217.749211
F 5.263696 27.013864 214.709580
F 31.997532 27.013617 215.176377
F 5.263696 34.732039 214.709580
F 31.997532 34.731791 215.176377
F 5.263696 42.450218 214.709580
F 31.997532 42.449970 215.176377
F 14.175864 27.013617 214.865298
F 14.175864 34.731791 214.865298
F 14.175864 42.449971 214.865298
F 23.086702 27.013617 215.020838
F 23.086702 34.731791 215.020837
F 23.086702 42.449970 215.020837
F 5.327389 24.440599 211.071714
F 32.061022 24.440891 211.538546
F 5.327389 32.158773 211.071714
F 32.061022 32.159065 211.538546
F 5.327389 39.876952 211.071714
F 32.061022 39.877244 211.538546
F 14.239353 24.440891 211.227467
F 14.239353 32.159064 211.227467
F 14.239353 39.877243 211.227467
F 23.150192 24.440891 211.383007
F 23.150192 32.159064 211.383007
F 23.150191 39.877243 211.383007
F 7.492725 30.872702 214.748645
F 7.492725 38.590879 214.748645
F 16.403575 38.590881 214.904182
F 7.492725 46.309058 214.748645
F 16.403575 30.872704 214.904183
F 21.112989 46.309060 200.430632
F 21.065354 46.309060 203.159005
F 20.684363 46.309060 224.985987
F 16.355940 46.309060 217.632556
F 16.276578 46.309060 222.179844
F 16.609934 46.309060 203.081236
F 16.228943 46.309060 224.908217
F 20.985992 46.309060 207.706292
F 20.938357 46.309060 210.434665
F 16.530573 46.309060 207.628522
F 20.811360 46.309060 217.710326
F 16.403575 46.309060 214.904183
F 7.445049 23.154535 217.477018
F 7.318049 23.154535 224.752680
F 7.572064 23.154531 210.201356
F 0.326863 24.451716 242.839578
F 27.050005 24.440891 243.291792
F 0.326863 32.169890 242.839578
F 27.050005 32.159065 243.291793
F 0.326863 39.888069 242.839579
F 27.050005 39.877244 243.291793
F 9.228334 24.440892 242.980714
F 9.228334 32.159066 242.980714
F 9.228334 39.877244 242.980714
F 18.139171 24.440890 243.136254
F 18.139171 32.159064 243.136253
F 18.139171 39.877243 243.136254
F 0.242119 27.014761 246.494810
F 26.986495 27.013617 246.929622
F 0.242119 34.732935 246.494811
F 26.986494 34.731791 246.929623
F 0.242119 42.451115 246.494811
F 26.986495 42.449970 246.929623
F 9.164821 27.013616 246.618544
F 9.164821 34.731791 246.618544
F 9.164821 42.449970 246.618544
F 18.075661 27.013617 246.774084
F 18.075661 34.731792 246.774084
F 18.075661 42.449971 246.774084
F 0.275913 27.017756 243.756364
F 27.034129 27.013617 244.201250
F 0.275913 34.735931 243.756364
F 27.034129 34.731791 244.201250
F 0.275913 42.454110 243.756364
F 27.034129 42.449970 244.201250
F 9.212456 27.013616 243.890172
F 9.212457 34.731791 243.890172
F 9.212457 42.449970 243.890172
F 18.123295 27.013617 244.045711
F 18.123295 34.731791 244.045711
F 18.123295 42.449971 244.045711
F 0.327381 24.431543 240.115685
F 27.097619 24.440891 240.563420
F 0.327381 32.149716 240.115685
F 27.097619 32.159065 240.563420
F 0.327381 39.867895 240.115684
F 27.097619 39.877244 240.563420
F 9.275945 24.440892 240.252342
F 9.275945 32.159066 240.252342
F 9.275945 39.877244 240.252342
F 18.186784 24.440891 240.407880
F 18.186784 32.159064 240.407880
F 18.186784 39.877243 240.407880
F 2.526019 30.870036 243.776154
F 29.261838 30.872704 244.240135
F 2.526019 38.588213 243.776154
F 29.261838 38.590881 244.240135
F 15.974949 23.154530 239.459538
F 2.526019 46.306391 243.776155
F 15.647426 38.589415 261.276669
F 29.261838 46.309059 244.240135
F 11.440169 30.872703 243.929057
F 11.440169 38.590881 243.929057
F 15.974949 38.590881 239.459539
F 11.440169 46.309059 243.929057
F 20.351006 30.872704 244.084596
F 20.351006 38.590881 244.084596
F 15.647426 30.871238 261.276668
F 2.589744 28.302686 240.138364
F 29.325324 28.299978 240.602305
F 2.589744 36.020862 240.138363
F 29.325324 36.018154 240.602305
F 2.589744 43.739041 240.138364
F 29.325324 43.736333 240.602305
F 11.503654 28.299977 240.291226
F 11.503654 36.018153 240.291225
F 11.503654 43.736333 240.291226
F 20.414493 28.299977 240.446765
F 20.414493 36.018153 240.446765
F 20.414493 43.736332 240.446765
F 2.537390 28.302921 242.864501
F 29.277711 28.299978 243.330677
F 2.537390 36.021097 242.864502
F 29.277711 36.018154 243.330678
F 2.537390 43.739276 242.864502
F 29.277711 43.736333 243.330678
F 11.456042 28.299977 243.019599
F 11.456042 36.018154 243.019599
F 11.456042 43.736333 243.019599
F 20.366879 28.299977 243.175138
F 20.366879 36.018153 243.175139
F 20.366879 43.736333 243.175139
F 2.475075 30.869483 246.502033
F 29.214204 30.872703 246.968507
F 2.475075 38.587661 246.502033
F 29.214204 38.590880 246.968507
F 2.475075 46.305839 246.502033
F 29.214204 46.309059 246.968507
F 11.392533 30.872703 246.657429
F 11.392533 38.590881 246.657430
F 15.974949 30.872704 239.459538
F 11.392533 46.309059 246.657429
F 20.303371 30.872704 246.812969
F 20.303371 38.590881 246.812969
F 20.303371 23.154530 246.812969
F 4.772251 24.440480 242.903244
F 31.505421 24.440891 243.369562
F 4.772251 32.158654 242.903244
F 31.505421 32.159065 243.369562
F 4.772251 39.876833 242.903245
F 31.505421 39.877244 243.369563
F 13.683752 24.440891 243.058484
F 13.683752 32.159064 243.058484
F 13.683752 39.877244 243.058484
F 22.594590 24.440891 243.214023
F 22.594590 32.159065 243.214023
F 22.594590 39.877243 243.214023
F 4.708679 27.013951 246.541018
F 31.441909 27.013617 247.007392
F 4.708679 34.732125 246.541018
F 31.441909 34.731791 247.007392
F 4.708679 42.450305 246.541018
F 31.441909 42.449970 247.007392
F 13.620240 27.013617 246.696315
F 13.620240 34.731792 246.696314
F 13.620240 42.449971 246.696314
F 22.531079 27.013617 246.851853
F 22.531079 34.731791 246.851853
F 22.531079 42.449970 246.851853
F 4.756085 27.014066 243.812094
F 31.489544 27.013617 244.279020
F 4.756085 34.732240 243.812094
F 31.489544 34.731791 244.279020
F 4.756085 42.450419 243.812094
F 31.489544 42.449970 244.279020
F 13.667876 27.013617 243.967942
F 13.667876 34.731791 243.967941
F 13.667876 42.449971 243.967941
F 22.578713 27.013617 244.123481
F 22.578713 34.731791 244.123480
F 22.578713 42.449970 244.123480
F 4.819492 24.440462 240.174279
F 31.553033 24.440891 240.641190
F 4.819492 32.158636 240.174279
F 31.553033 32.159065 240.641190
F 4.819492 39.876815 240.174279
F 31.553033 39.877244 240.641189
F 13.731365 24.440891 240.330111
F 13.731365 32.159065 240.330110
F 13.731365 39.877243 240.330110
F 22.642203 24.440891 240.485650
F 22.642203 32.159064 240.485650
F 22.642203 39.877243 240.485650
F 6.984738 30.872704 243.851288
F 6.984738 38.590881 243.851287
F 6.984738 23.154530 243.851288
F 6.984738 46.309059 243.851287
F 15.895587 30.872704 244.006826
F 15.895587 38.590881 244.006826
F 15.895587 23.154530 244.006826
F 24.806423 30.872703 244.162366
F 24.806423 38.590880 244.162365
F 6.734632 46.308846 261.121554
F 24.806423 46.309059 244.162366
F 7.048225 28.299979 240.213457
F 7.048225 36.018155 240.213457
F 7.048225 43.736334 240.213457
F 15.959073 28.299977 240.368995
F 15.959073 36.018153 240.368995
F 15.959073 43.736332 240.368995
F 24.869910 28.299978 240.524535
F 24.869910 36.018154 240.524535
F 24.869910 43.736333 240.524535
F 7.000597 28.299978 242.941828
F 7.000597 36.018154 242.941828
F 7.000597 43.736333 242.941828
F 15.911460 28.299977 243.097369
F 15.911460 36.018153 243.097369
F 15.911460 43.736333 243.097369
F 24.822296 28.299978 243.252908
F 24.822296 36.018154 243.252908
F 24.822296 43.736333 243.252908
F 6.937094 30.872702 246.579658
F 6.937094 38.590879 246.579658
F 6.937094 46.309058 246.579658
F 15.847952 30.872704 246.735199
F 15.847952 38.590881 246.735199
F 15.847952 23.154530 246.735199
F 24.758789 30.872703 246.890738
F 24.758789 38.590881 246.890739
F 24.758789 23.154530 246.890738
F 24.758789 46.309059 246.890738
F 0.151872 24.424020 250.156262
F 26.923009 24.440891 250.567453
F 0.151873 32.142194 250.156262
F 26.923009 32.159065 250.567453
F 0.151872 39.860373 250.156263
F 26.923009 39.877244 250.567453
F 9.101337 24.440892 250.256374
F 9.101337 32.159066 250.256374
F 9.101337 39.877244 250.256374
F 18.012174 24.440890 250.411914
F 18.012174 32.159064 250.411914
F 18.012174 39.877243 250.411915
F 0.524235 26.998151 231.920155
F 0.062269 27.046828 253.819146
F 27.240489 27.013617 232.378300
F 26.859498 27.013617 254.205282
F 0.524235 34.716325 231.920155
F 0.062269 34.765001 253.819146
F 27.240489 34.731791 232.378301
F 26.859498 34.731791 254.205282
F 0.524235 42.434505 231.920155
F 0.062269 42.483181 253.819146
F 27.240489 42.449970 232.378301
F 26.859498 42.449970 254.205282
F 9.418815 27.013616 232.067222
F 9.037824 27.013616 253.894204
F 9.418815 34.731791 232.067222
F 9.037824 34.731791 253.894204
F 9.418815 42.449970 232.067222
F 9.037824 42.449970 253.894205
F 18.329655 27.013617 232.222762
F 17.948663 27.013617 254.049743
F 18.329655 34.731792 232.222762
F 17.948664 34.731792 254.049744
F 18.329655 42.449971 232.222762
F 17.948663 42.449971 254.049744
F 0.180395 27.004113 251.038012
F 27.288123 27.013617 229.649928
F 26.907132 27.013617 251.476910
F 0.180395 34.722288 251.038012
F 27.288123 34.731791 229.649928
F 26.907132 34.731791 251.476910
F 0.180395 42.440467 251.038012
F 27.288124 42.449970 229.649928
F 26.907132 42.449970 251.476910
F 9.466451 27.013616 229.338851
F 9.085460 27.013616 251.165832
F 9.466451 34.731790 229.338851
F 9.085460 34.731791 251.165832
F 9.466451 42.449969 229.338851
F 9.085460 42.449970 251.165832
F 18.377289 27.013617 229.494389
F 17.996298 27.013617 251.321371
F 18.377289 34.731791 229.494389
F 17.996298 34.731791 251.321371
F 18.377289 42.449971 229.494388
F 17.996298 42.449971 251.321371
F 0.226986 24.443098 247.397240
F 26.970622 24.440891 247.839080
F 0.226986 32.161272 247.397240
F 26.970622 32.159065 247.839080
F 0.226986 39.879451 247.397240
F 26.970622 39.877244 247.839080
F 9.148948 24.440892 247.528002
F 9.148949 32.159066 247.528002
F 9.148949 39.877244 247.528002
F 18.059787 24.440891 247.683541
F 18.059787 32.159064 247.683541
F 18.059787 39.877243 247.683541
F 2.780098 30.870378 229.224669
F 2.399371 30.870592 251.051278
F 29.515833 30.872703 229.688813
F 29.134841 30.872703 251.515795
F 2.780098 38.588555 229.224669
F 2.399371 38.588769 251.051277
F 29.515833 38.590880 229.688813
F 29.134841 38.590881 251.515795
F 24.885786 30.872703 239.615077
F 6.734632 38.590667 261.121554
F 2.780098 46.306734 229.224669
F 2.399371 46.306947 251.051277
F 7.064082 38.590881 239.303998
F 24.558264 30.871237 261.432207
F 29.515833 46.309059 229.688813
F 29.134841 46.309059 251.515795
F 11.694163 30.872703 229.377735
F 11.313172 30.872703 251.204717
F 11.694163 38.590881 229.377734
F 11.313172 38.590881 251.204716
F 6.734632 30.872490 261.121554
F 7.064082 30.872704 239.303998
F 11.694163 46.309059 229.377734
F 11.313172 46.309059 251.204717
F 20.605000 30.872704 229.533274
F 20.224009 30.872704 251.360256
F 20.605000 38.590880 229.533273
F 20.224009 38.590881 251.360256
F 24.568457 43.736307 257.804010
F 24.949294 43.736333 235.977246
F 2.462447 28.302399 247.413794
F 29.198327 28.299978 247.877965
F 2.462447 36.020575 247.413794
F 29.198327 36.018154 247.877965
F 2.462447 43.738754 247.413793
F 29.198327 43.736333 247.877965
F 11.376657 28.299977 247.566886
F 11.376657 36.018153 247.566886
F 11.376657 43.736333 247.566886
F 20.287496 28.299977 247.722426
F 20.287496 36.018153 247.722426
F 20.287496 43.736332 247.722425
F 2.413174 28.303577 250.139432
F 29.150714 28.299978 250.606337
F 2.413174 36.021753 250.139432
F 29.150714 36.018154 250.606338
F 2.413174 43.739932 250.139432
F 29.150714 43.736333 250.606337
F 11.329045 28.299977 250.295259
F 11.329045 36.018154 250.295259
F 11.329045 43.736333 250.295259
F 20.239882 28.299977 250.450799
F 20.239882 36.018153 250.450799
F 20.239882 43.736332 250.450799
F 2.725607 30.870452 231.951550
F 2.351657 30.868627 253.776663
F 29.468198 30.872703 232.417185
F 29.087207 30.872703 254.244167
F 2.725607 38.588629 231.951550
F 2.351657 38.586804 253.776664
F 29.468198 38.590880 232.417186
F 29.087207 38.590880 254.244167
F 2.725607 46.306808 231.951550
F 2.351657 46.304983 253.776663
F 29.468198 46.309059 232.417185
F 29.087207 46.309059 254.244167
F 11.646528 30.872703 232.106107
F 11.265536 30.872703 253.933089
F 11.646528 38.590880 232.106107
F 11.265536 38.590880 253.933089
F 24.568457 36.018128 257.804010
F 24.949293 36.018154 235.977247
F 11.646528 46.309059 232.106107
F 11.265536 46.309059 253.933089
F 20.557366 30.872704 232.261647
F 20.176374 30.872704 254.088628
F 20.557366 38.590881 232.261647
F 20.176374 38.590881 254.088629
F 20.557366 23.154530 232.261647
F 20.176374 23.154530 254.088628
F 4.645159 24.440669 250.178765
F 31.378424 24.440891 250.645222
F 4.645159 32.158843 250.178765
F 31.378424 32.159065 250.645222
F 4.645159 39.877022 250.178765
F 31.378424 39.877244 250.645223
F 13.556755 24.440891 250.334145
F 13.556755 32.159064 250.334144
F 13.556755 39.877244 250.334145
F 22.467593 24.440891 250.489684
F 22.467593 32.159065 250.489684
F 22.467593 39.877243 250.489684
F 4.962782 27.014053 231.989776
F 4.581641 27.013702 253.816496
F 31.695903 27.013616 232.456069
F 31.314912 27.013616 254.283052
F 4.962782 34.732227 231.989776
F 4.581641 34.731877 253.816496
F 31.695903 34.731791 232.456070
F 31.314912 34.731791 254.283052
F 4.962782 42.450407 231.989776
F 4.581641 42.450056 253.816496
F 31.695903 42.449970 232.456070
F 31.314912 42.449970 254.283052
F 13.874235 27.013617 232.144992
F 13.493243 27.013617 253.971974
F 13.874235 34.731792 232.144992
F 13.493243 34.731792 253.971974
F 13.874235 42.449971 232.144993
F 13.493243 42.449971 253.971974
F 22.785073 27.013617 232.300531
F 22.404082 27.013617 254.127512
F 22.785073 34.731791 232.300532
F 22.404082 34.731791 254.127513
F 22.785073 42.449970 232.300532
F 22.404082 42.449970 254.127513
F 5.009679 27.013964 229.260843
F 4.629344 27.014120 251.087712
F 31.743538 27.013617 229.727698
F 31.362547 27.013617 251.554680
F 5.009679 34.732139 229.260843
F 4.629344 34.732294 251.087712
F 31.743538 34.731791 229.727698
F 31.362547 34.731791 251.554680
F 5.009679 42.450318 229.260843
F 4.629344 42.450473 251.087712
F 31.743538 42.449970 229.727697
F 31.362547 42.449970 251.554680
F 13.921870 27.013617 229.416619
F 13.540879 27.013617 251.243601
F 13.921870 34.731791 229.416619
F 13.540879 34.731791 251.243601
F 13.921870 42.449971 229.416619
F 13.540879 42.449971 251.243601
F 22.832708 27.013617 229.572159
F 22.451716 27.013617 251.399141
F 22.832708 34.731791 229.572159
F 22.451716 34.731791 251.399141
F 22.832708 42.449970 229.572159
F 22.451716 42.449970 251.399140
F 4.692688 24.440417 247.449904
F 31.426036 24.440891 247.916850
F 4.692688 32.158591 247.449904
F 31.426036 32.159065 247.916850
F 4.692688 39.876770 247.449905
F 31.426036 39.877244 247.916850
F 13.604368 24.440891 247.605772
F 13.604368 32.159065 247.605771
F 13.604368 39.877243 247.605771
F 22.515206 24.440891 247.761311
F 22.515206 32.159064 247.761311
F 22.515206 39.877243 247.761310
F 7.238733 30.872703 229.299965
F 6.857737 30.872709 251.126943
F 7.238733 38.590880 229.299965
F 6.857737 38.590886 251.126942
F 24.568457 28.299952 257.804010
F 6.857737 23.154536 251.126943
F 7.238733 46.309059 229.299966
F 24.949294 28.299978 235.977247
F 16.149581 30.872704 229.455504
F 15.768590 30.872704 251.282486
F 16.149581 38.590880 229.455504
F 15.768590 38.590881 251.282486
F 15.657621 43.736306 257.648472
F 16.038457 43.736333 235.821707
F 25.060418 30.872703 229.611043
F 24.679426 30.872703 251.438026
F 25.060418 38.590881 229.611043
F 24.679426 38.590881 251.438025
F 15.657621 36.018127 257.648472
F 16.038457 36.018153 235.821708
F 25.060418 46.309059 229.611044
F 24.679426 46.309059 251.438026
F 6.921223 28.299975 247.489116
F 6.921223 36.018151 247.489115
F 6.921223 43.736330 247.489115
F 15.832076 28.299977 247.644656
F 15.832076 36.018153 247.644655
F 15.832076 43.736332 247.644656
F 24.742913 28.299978 247.800196
F 24.742913 36.018154 247.800196
F 24.742913 43.736333 247.800196
F 6.873613 28.299981 250.217487
F 6.873613 36.018157 250.217487
F 6.873613 43.736336 250.217487
F 15.784463 28.299977 250.373029
F 15.784463 36.018153 250.373029
F 15.784463 43.736333 250.373029
F 24.695299 28.299978 250.528568
F 24.695299 36.018154 250.528569
F 24.695299 43.736333 250.528568
F 7.191071 30.872706 232.028337
F 6.810114 30.872699 253.855318
F 7.191071 38.590883 232.028338
F 6.810114 38.590876 253.855318
F 15.657621 28.299951 257.648471
F 6.810114 46.309055 253.855318
F 16.101946 30.872704 232.183877
F 15.720954 30.872704 254.010859
F 16.101946 38.590881 232.183878
F 15.720954 38.590881 254.010859
F 16.101946 23.154530 232.183877
F 15.720954 23.154530 254.010859
F 25.012783 30.872703 232.339416
F 24.631792 30.872703 254.166397
F 25.012784 38.590880 232.339416
F 24.631792 38.590881 254.166398
F 25.012783 23.154530 232.339416
F 24.631792 23.154530 254.166398
F 25.012783 46.309059 232.339416
F 24.631792 46.309059 254.166398
F 0.461088 24.456106 235.557897
F 24.558264 46.307593 261.432207
F 27.177003 24.440891 236.016131
F 26.796166 24.440865 257.842895
F 0.461088 32.174280 235.557897
F 24.885786 46.309059 239.615077
F 27.177003 32.159065 236.016131
F 26.796166 32.159039 257.842895
F 0.461088 39.892459 235.557897
F 16.038457 28.299977 235.821707
F 27.177003 39.877244 236.016132
F 26.796166 39.877218 257.842895
F 9.355331 24.440892 235.705052
F 8.974493 24.440865 257.531819
F 9.355331 32.159066 235.705052
F 8.974493 32.159039 257.531819
F 9.355331 39.877244 235.705053
F 8.974493 39.877217 257.531819
F 18.266168 24.440890 235.860592
F 17.885331 24.440864 257.687356
F 18.266168 32.159064 235.860592
F 17.885331 32.159038 257.687356
F 18.266168 39.877243 235.860593
F 17.885331 39.877217 257.687356
F 0.397899 26.998456 239.195824
F 24.885786 23.154530 239.615077
F 27.113492 27.013617 239.653962
F 26.785971 27.012150 261.471092
F 0.397899 34.716630 239.195824
F 24.558264 38.589414 261.432208
F 27.113492 34.731791 239.653962
F 26.785970 34.730324 261.471092
F 0.397899 42.434810 239.195824
F 24.885786 38.590881 239.615077
F 27.113492 42.449970 239.653962
F 26.785971 42.448504 261.471092
F 9.291818 27.013616 239.342883
F 8.963304 27.012561 261.160305
F 9.291818 34.731791 239.342883
F 8.963304 34.730735 261.160305
F 9.291818 42.449970 239.342883
F 8.963304 42.448914 261.160305
F 18.202658 27.013617 239.498423
F 17.875134 27.012151 261.315554
F 18.202658 34.731792 239.498423
F 17.875134 34.730325 261.315554
F 18.202658 42.449971 239.498423
F 17.875134 42.448505 261.315554
F 0.381195 27.026677 236.475988
F 0.095417 26.984596 258.322975
F 27.161127 27.013617 236.925590
F 26.781257 27.013477 258.749791
F 0.381195 34.744852 236.475987
F 0.095417 34.702770 258.322975
F 27.161127 34.731791 236.925589
F 26.781257 34.731651 258.749791
F 0.381195 42.463031 236.475987
F 0.095417 42.420949 258.322975
F 27.161127 42.449970 236.925589
F 26.781257 42.449830 258.749790
F 9.339454 27.013616 236.614511
F 8.959532 27.013474 258.438739
F 9.339454 34.731790 236.614511
F 8.959533 34.731649 258.438740
F 9.339454 42.449970 236.614511
F 8.959533 42.449828 258.438739
F 18.250292 27.013617 236.770049
F 17.870423 27.013477 258.594252
F 18.250292 34.731791 236.770049
F 17.870423 34.731651 258.594251
F 18.250292 42.449971 236.770049
F 17.870423 42.449831 258.594251
F 0.435915 24.424661 232.837137
F 0.135565 24.458694 254.678464
F 27.224616 24.440892 233.287759
F 26.843626 24.440891 255.114723
F 0.435915 32.142835 232.837137
F 0.135565 32.176867 254.678464
F 27.224616 32.159065 233.287759
F 26.843626 32.159065 255.114723
F 0.435915 39.861014 232.837137
F 0.135565 39.895046 254.678463
F 27.224616 39.877244 233.287759
F 26.843626 39.877244 255.114723
F 9.402943 24.440892 232.976680
F 9.021952 24.440891 254.803645
F 9.402943 32.159066 232.976681
F 9.021952 32.159065 254.803645
F 9.402943 39.877245 232.976680
F 9.021952 39.877244 254.803644
F 18.313781 24.440890 233.132219
F 17.932791 24.440890 254.959183
F 18.313781 32.159064 233.132219
F 17.932791 32.159064 254.959183
F 18.313781 39.877243 233.132218
F 17.932791 39.877243 254.959183
F 2.653244 30.870059 236.500507
F 2.268996 30.867961 258.328376
F 29.388836 30.872703 236.964474
F 29.008966 30.872563 258.788676
F 2.653244 38.588236 236.500506
F 2.268996 38.586138 258.328376
F 29.388836 38.590881 236.964474
F 29.008966 38.590741 258.788675
F 6.746290 43.736115 257.493240
F 7.127588 43.736332 235.666168
F 2.653244 46.306414 236.500506
F 2.268996 46.304317 258.328376
F 6.746290 36.017936 257.493240
F 7.127588 36.018153 235.666168
F 29.388836 46.309059 236.964474
F 29.008966 46.308919 258.788676
F 11.567166 30.872703 236.653395
F 11.187297 30.872563 258.477597
F 11.567166 38.590881 236.653395
F 11.187297 38.590741 258.477597
F 6.746290 28.299760 257.493240
F 7.127588 28.299977 235.666167
F 11.567166 46.309059 236.653395
F 11.187297 46.308919 258.477597
F 20.478003 30.872704 236.808935
F 20.098133 30.872564 258.633136
F 20.478003 38.590881 236.808935
F 20.098133 38.590741 258.633136
F 24.615917 43.736333 255.075838
F 24.996907 43.736333 233.248873
F 2.716689 28.302534 232.862583
F 2.336636 28.301847 254.688679
F 29.452322 28.299978 233.326643
F 29.071331 28.299978 255.153608
F 2.716689 36.020710 232.862583
F 2.336636 36.020023 254.688679
F 29.452322 36.018154 233.326643
F 29.071331 36.018154 255.153607
F 2.716689 43.738889 232.862583
F 2.336636 43.738202 254.688679
F 29.452322 43.736334 233.326643
F 29.071331 43.736333 255.153608
F 11.630651 28.299977 233.015565
F 11.249660 28.299977 254.842529
F 11.630651 36.018153 233.015564
F 11.249660 36.018153 254.842529
F 11.630651 43.736333 233.015564
F 11.249660 43.736333 254.842529
F 20.541490 28.299977 233.171104
F 20.160499 28.299977 254.998068
F 20.541490 36.018153 233.171104
F 20.160500 36.018153 254.998068
F 20.541490 43.736332 233.171104
F 20.160499 43.736332 254.998068
F 2.662914 28.302512 235.589156
F 2.289959 28.304708 257.413726
F 29.404708 28.299978 236.055016
F 29.023872 28.299952 257.881780
F 2.662914 36.020687 235.589157
F 2.289959 36.022884 257.413726
F 29.404708 36.018154 236.055016
F 29.023872 36.018128 257.881780
F 2.662914 43.738867 235.589156
F 2.289959 43.741063 257.413726
F 29.404708 43.736333 236.055016
F 29.023872 43.736307 257.881780
F 11.583039 28.299977 235.743938
F 11.202199 28.299950 257.570704
F 11.583039 36.018153 235.743938
F 11.202199 36.018127 257.570704
F 11.583039 43.736333 235.743938
F 11.202199 43.736306 257.570704
F 20.493876 28.299977 235.899477
F 20.113040 28.299951 257.726241
F 20.493876 36.018153 235.899477
F 20.113040 36.018127 257.726241
F 20.493876 43.736332 235.899477
F 20.113040 43.736306 257.726241
F 2.600030 30.869971 239.226859
F 2.258856 30.888513 261.052164
F 29.341201 30.872703 239.692847
F 29.013680 30.871237 261.509977
F 2.600030 38.588148 239.226859
F 2.258856 38.606690 261.052164
F 29.341201 38.590880 239.692847
F 29.013680 38.589414 261.509977
F 2.600030 46.306327 239.226859
F 24.615917 36.018154 255.075838
F 29.341201 46.309059 239.692846
F 29.013680 46.307593 261.509977
F 11.519530 30.872703 239.381768
F 11.192001 30.871240 261.198898
F 11.519530 38.590881 239.381768
F 11.192001 38.589417 261.198899
F 24.996907 36.018154 233.248874
F 24.615917 28.299978 255.075838
F 11.519530 46.309059 239.381768
F 11.192002 46.307596 261.198899
F 20.430369 30.872704 239.537308
F 20.102845 30.871237 261.354438
F 20.430368 38.590881 239.537308
F 20.102845 38.589415 261.354438
F 20.430369 23.154530 239.537308
F 24.996907 28.299978 233.248874
F 4.899295 24.440455 235.627604
F 4.517305 24.440910 257.454799
F 31.632418 24.440891 236.093901
F 31.251582 24.440865 257.920665
F 4.899295 32.158628 235.627605
F 4.517305 32.159084 257.454799
F 31.632418 32.159065 236.093901
F 31.251582 32.159039 257.920665
F 4.899295 39.876807 235.627605
F 4.517305 39.877262 257.454799
F 31.632418 39.877244 236.093901
F 31.251582 39.877217 257.920665
F 13.810750 24.440891 235.782823
[truncated: 2,079,647 more chars]
