# Supplementary material for: Molecular-resolution imaging of ice crystallized from liquid water by cryogenic liquid-cell TEM
Source: Nat Commun. 2025 Sep 25;16:8342. doi: 10.1038/s41467-025-62451-0 (PMC12462463; doi:10.1038/s41467-025-62451-0)
Supplement: Supplementary file 9 — Supplementary Data 1 [file 41467_2025_62451_MOESM9_ESM.zip › supercell_5_3_12/1.2/93K_relaxed.xyz]

75798
F75798
F 5.333635 1.319844 2.841606
F 4.890305 1.303524 24.549866
F 31.754705 1.032314 3.010036
F 31.518605 1.317904 25.279266
F 5.333635 9.041504 2.841606
F 4.890305 9.025194 24.549866
F 31.649705 8.910424 3.085936
F 31.329105 8.962654 25.016866
F 5.333635 16.763224 2.841606
F 4.890305 16.746824 24.549866
F 31.775305 16.628024 3.255776
F 31.571005 16.734324 25.305666
F 14.230505 1.303884 3.064396
F 13.788405 1.286944 24.751566
F 14.230505 9.025554 3.064396
F 13.788405 9.008614 24.751566
F 14.230505 16.747224 3.064396
F 13.788405 16.730324 24.751566
F 22.831605 1.280834 2.759606
F 18.000805 1.359574 32.194666
F 22.943605 8.980464 3.105076
F 22.572105 8.978784 25.009766
F 22.735605 16.664924 3.051376
F 22.455005 16.846724 24.950266
F 5.269785 3.845124 6.362176
F 4.814055 3.844244 28.189066
F 31.725705 3.871744 6.608046
F 31.421205 3.746454 28.831766
F 5.269785 11.566824 6.362176
F 4.814055 11.565924 28.189066
F 31.717805 11.467224 6.716536
F 31.320405 11.653824 28.786166
F 5.269785 19.288424 6.362176
F 4.814055 19.287624 28.189066
F 31.794905 19.328524 6.839626
F 31.594605 19.303324 28.675466
F 14.169405 3.860944 6.562016
F 13.712205 3.860824 28.390766
F 14.169405 11.582624 6.562016
F 13.712205 11.582524 28.390766
F 14.169405 19.304324 6.562016
F 13.712205 19.304124 28.390766
F 22.999205 3.855624 6.632846
F 22.481205 4.068294 28.512466
F 22.791705 11.453624 6.790656
F 22.630605 11.673224 28.385066
F 23.087805 19.133824 6.659886
F 22.806805 19.159624 28.588966
F 5.316205 3.857924 3.688286
F 4.870605 3.844244 25.490266
F 31.555205 3.768104 3.765476
F 31.460105 3.902234 26.118366
F 5.316205 11.579624 3.688286
F 4.870605 11.565924 25.490266
F 31.614605 11.469624 4.011706
F 31.360705 11.544424 26.078566
F 5.316205 19.301224 3.688286
F 4.870605 19.287624 25.490266
F 31.893105 19.171524 4.247456
F 31.690505 19.415824 25.999766
F 14.219405 3.870364 3.859846
F 13.769405 3.860824 25.661366
F 14.219405 11.592024 3.859846
F 13.769405 11.582524 25.661366
F 14.219405 19.313724 3.859846
F 13.769405 19.304124 25.661366
F 22.929005 3.770404 4.006006
F 22.583205 3.957554 25.859366
F 22.747905 11.649524 4.080436
F 22.466205 11.779524 25.582966
F 22.700405 19.163424 3.932056
F 22.425305 19.407824 25.855866
F 5.071735 1.516954 0.182366
F 4.946825 1.303524 21.850966
F 26.987205 9.137394 32.189066
F 31.492405 1.278014 22.521866
F 5.071735 9.238614 0.182366
F 4.946825 9.025194 21.850966
F 22.746105 9.099834 0.256701
F 31.489505 9.117944 22.290766
F 5.071735 16.960324 0.182366
F 4.946825 16.746824 21.850966
F 27.163405 16.625824 0.657951
F 31.725205 16.717524 22.507066
F 14.029105 1.434414 0.392250
F 13.845605 1.286944 22.022166
F 14.029105 9.156074 0.392250
F 13.845605 9.008614 22.022166
F 14.029105 16.877724 0.392250
F 13.845605 16.730324 22.022166
F 20.429405 12.948124 0.234871
F 22.508805 1.398394 22.190666
F 24.935705 12.983124 0.448678
F 22.801405 8.992504 22.273166
F 22.546905 1.237254 -0.052743
F 22.475805 16.752024 22.205066
F 7.526855 7.726124 3.720066
F 7.073645 7.717244 25.523866
F 7.526855 15.447824 3.720066
F 7.073645 15.438924 25.523866
F 7.526855 0.004460 3.720066
F 29.345905 15.725124 21.539066
F 16.448005 7.731204 3.906526
F 15.998005 7.721664 25.708066
F 16.448005 15.452924 3.906526
F 15.998005 15.443324 25.708066
F 16.448005 0.009540 3.906526
F 15.998005 0.000000 25.708066
F 25.106205 7.574024 3.861336
F 24.997705 7.772514 25.814266
F 24.909905 15.393424 4.120946
F 24.744005 15.514424 25.799266
F 27.021505 16.765724 32.054366
F 29.342205 7.874134 21.278166
F 7.331635 5.296654 0.246720
F 7.149865 5.152204 21.884666
F 7.331635 13.018324 0.246720
F 7.149865 12.873824 21.884666
F 7.331635 20.740024 0.246720
F 7.149865 20.595524 21.884666
F 16.257605 5.295254 0.438939
F 16.074205 5.147774 22.068766
F 16.257605 13.016924 0.438939
F 16.074205 12.869424 22.068766
F 16.257605 20.738624 0.438939
F 16.074205 20.591124 22.068766
F 22.592705 16.685424 32.377266
F 24.941405 5.330634 22.109966
F 24.785405 12.905724 32.046466
F 24.800105 12.925524 22.169166
F 20.669705 0.094346 14.122966
F 24.938305 20.509324 22.207966
F 7.534775 5.169084 2.918886
F 7.092815 5.152204 24.608466
F 7.534775 12.890724 2.918886
F 7.092815 12.873824 24.608466
F 7.534775 20.612424 2.918886
F 7.092815 20.595524 24.608466
F 16.459105 5.164714 3.111086
F 16.017005 5.147774 24.798266
F 16.459105 12.886424 3.111086
F 16.017005 12.869424 24.798266
F 16.459105 20.608024 3.111086
F 16.017005 20.591124 24.798266
F 25.084405 5.043034 2.906446
F 24.807705 5.261054 24.794466
F 24.880905 12.881024 3.191836
F 24.881405 12.896124 25.025166
F 24.953005 20.453924 3.069916
F 24.725305 20.595224 24.919966
F 7.473735 7.717414 6.418696
F 7.016575 7.717244 28.247766
F 7.473735 15.439124 6.418696
F 7.016575 15.438924 28.247766
F 20.368005 15.299824 21.072166
F 20.774805 7.680934 21.280166
F 7.473735 23.160724 6.418696
F 7.016575 23.160624 28.247766
F 16.398005 7.721784 6.608706
F 15.940805 7.721664 28.437466
F 16.398005 15.443424 6.608706
F 15.940805 15.443324 28.437466
F 16.398005 0.000119 6.608706
F 15.940805 -0.000001 28.437466
F 25.336105 7.650884 6.662596
F 24.755105 7.504254 28.588566
F 25.001705 15.272824 6.844016
F 24.857205 15.494724 28.531366
F 24.985605 23.292424 6.650656
F 11.635905 0.000038 21.065666
F 9.770435 1.301964 2.972356
F 9.328095 1.285054 24.659466
F 9.770435 9.023634 2.972356
F 9.328095 9.006724 24.659466
F 9.770435 16.745324 2.972356
F 9.328095 16.728424 24.659466
F 18.529805 1.223344 2.832156
F 18.258505 1.256094 24.856266
F 18.670905 8.807764 2.726466
F 18.135605 9.095424 24.955266
F 18.443205 16.818224 2.905156
F 18.150105 16.813724 24.712066
F 27.260505 1.256104 3.066936
F 24.682305 5.220714 32.534366
F 27.221905 9.087334 2.921706
F 27.218205 9.167254 24.991866
F 27.196505 16.659724 3.396106
F 27.196005 16.865024 25.048966
F 9.709005 3.862844 6.469926
F 9.251855 3.862724 28.298666
F 9.709005 11.584524 6.469926
F 9.251855 11.584424 28.298666
F 9.709005 19.306224 6.469926
F 9.251855 19.306024 28.298666
F 18.526405 3.691674 6.580886
F 18.239405 3.921314 28.652366
F 18.645605 11.622324 6.506086
F 18.172405 11.616424 28.464066
F 18.522705 19.390624 6.669016
F 18.185505 19.255224 28.499166
F 27.164805 3.707414 6.683616
F 27.179405 3.984364 28.721066
F 27.376905 11.605424 6.723466
F 27.139605 11.627024 28.570566
F 27.259305 19.382924 6.754836
F 26.971805 19.164624 28.403666
F 9.758905 3.872344 3.765066
F 9.309095 3.862724 25.566566
F 9.758905 11.594024 3.765066
F 9.309095 11.584424 25.566566
F 9.758905 19.315724 3.765066
F 9.309095 19.306024 25.566566
F 18.731105 3.846164 3.865316
F 18.203605 3.823664 25.794466
F 18.630605 11.378224 3.856846
F 18.233305 11.661824 25.790466
F 18.619205 19.269024 3.934046
F 18.123605 19.378524 25.855966
F 27.140305 3.777164 3.934626
F 27.008205 4.047364 25.944966
F 27.094105 11.613924 4.042886
F 27.251905 11.686324 25.980366
F 27.275805 19.184024 4.011726
F 27.164105 19.379924 25.735766
F 9.569105 1.433074 0.298144
F 9.385315 1.285054 21.927366
F 9.569105 9.154744 0.298144
F 9.385315 9.006724 21.927366
F 9.569105 16.876424 0.298144
F 9.385315 16.728424 21.927366
F 29.324305 20.698224 0.560007
F 18.259505 1.446054 22.174366
F 24.597405 20.472424 32.045966
F 18.436405 8.901784 22.185366
F 31.442605 16.956424 32.458566
F 18.370905 16.877924 22.045466
F 22.502505 8.955824 32.384866
F 27.253005 1.336934 22.323566
F 18.009005 8.959864 0.022031
F 27.207005 9.049744 22.299266
F 27.192405 1.211894 0.345993
F 27.053905 16.803124 22.320166
F 11.990705 7.731244 3.813146
F 11.540605 7.721704 25.614666
F 11.990705 15.452924 3.813146
F 11.540605 15.443424 25.614666
F 11.990705 0.009580 3.813146
F 11.540605 0.000038 25.614666
F 20.862005 7.504364 3.983036
F 20.398605 7.872594 25.881066
F 20.545905 15.457324 3.986156
F 20.272505 15.567624 25.724166
F 31.703205 1.349514 0.291425
F 11.635905 15.443424 21.065666
F 29.451205 7.656394 3.926916
F 29.206405 7.751584 25.996466
F 29.421805 15.431824 4.282796
F 29.320005 15.472524 26.073666
F 31.219005 8.942734 32.400866
F 11.635905 7.721704 21.065666
F 11.800405 5.295184 0.345522
F 11.616905 5.147734 21.975366
F 11.800405 13.016824 0.345522
F 11.616905 12.869424 21.975366
F 11.800405 20.738524 0.345522
F 11.616905 20.591124 21.975366
F 29.097505 5.197794 0.399754
F 20.536705 5.127954 22.373766
F 20.359105 5.257894 32.234466
F 20.360205 12.894424 22.106966
F 22.371705 1.252784 32.130566
F 20.532105 20.786124 22.187666
F 31.599305 8.926604 0.363913
F 29.376505 5.274724 22.356266
F 26.912605 1.250304 32.279466
F 29.218105 13.166224 22.222066
F 20.284605 5.205154 0.227864
F 29.585205 20.638824 22.397266
F 12.001705 5.164664 3.017756
F 11.559705 5.147734 24.704866
F 12.001705 12.886324 3.017756
F 11.559705 12.869424 24.704866
F 12.001705 20.608024 3.017756
F 11.559705 20.591124 24.704866
F 20.913905 5.039234 2.972596
F 20.358405 5.211894 24.938566
F 20.694705 12.884024 2.866936
F 20.274405 13.061224 24.671766
F 20.662005 20.606224 2.909906
F 20.269105 20.714024 24.869466
F 29.303305 5.163704 3.124816
F 29.413905 5.143584 25.017366
F 29.387605 12.932124 3.263096
F 29.360505 12.993024 24.884966
F 29.499605 20.440024 3.245186
F 29.468105 20.766724 25.115966
F 11.940605 7.721824 6.515356
F 11.483505 7.721704 28.344066
F 11.940605 15.443524 6.515356
F 11.483505 15.443424 28.344066
F 11.940605 0.000157 6.515356
F 11.483505 0.000038 28.344066
F 29.539005 20.718424 17.749566
F 29.430905 12.857424 17.810366
F 20.734805 7.649104 6.750836
F 20.364205 7.809434 28.607166
F 20.646605 15.537924 6.762386
F 20.457605 15.531524 28.462366
F 29.301705 15.448424 18.894566
F 29.343205 5.105644 17.543366
F 29.527105 7.627954 6.678156
F 29.447705 7.829864 28.641266
F 29.303605 15.531124 6.957836
F 29.519205 15.355324 28.727666
F 29.444205 12.969224 0.483541
F 20.651505 20.667724 17.545166
F 5.195215 1.303514 9.992966
F 4.737835 1.303524 31.828366
F 31.720905 1.260524 10.321666
F 20.315605 12.734724 32.173966
F 5.195215 9.025174 9.992966
F 4.737835 9.025194 31.828366
F 31.577205 9.008284 10.338266
F 29.156705 12.902924 32.656866
F 5.195215 16.746824 9.992966
F 4.737835 16.746824 31.828366
F 31.742905 16.626624 10.541566
F 7.378575 23.160624 10.966966
F 14.093405 1.286944 10.194666
F 13.636005 1.286944 32.029966
F 14.093405 9.008614 10.194666
F 13.636005 9.008614 32.029966
F 14.093405 16.730324 10.194666
F 13.636005 16.730324 32.029966
F 22.994905 1.148094 10.247366
F 18.106905 16.671924 0.131615
F 22.894705 8.904884 10.339066
F 27.004405 9.076704 0.155616
F 22.911405 16.625024 10.458066
F 25.048005 20.513924 0.253499
F 5.118985 3.844244 13.632166
F 31.766605 3.720964 14.168766
F 5.118985 11.565924 13.632166
F 31.574105 11.453724 14.217666
F 5.118985 19.287624 13.632166
F 31.613905 19.346124 14.017966
F 14.017105 3.860824 13.833866
F 14.017105 11.582524 13.833866
F 14.017105 19.304124 13.833866
F 22.829205 3.763984 13.838966
F 22.980505 11.325824 13.827566
F 22.815505 19.308824 13.984866
F 5.175525 3.844244 10.933266
F 31.631505 16.890324 0.542396
F 31.761605 3.803974 11.391366
F 5.175525 11.565924 10.933366
F 18.027005 9.041544 32.182266
F 31.782905 11.471724 11.424566
F 5.175525 19.287624 10.933266
F 7.226105 23.160624 18.245466
F 31.726605 19.294724 11.361266
F 14.074305 3.860824 11.104466
F 14.074305 11.582524 11.104466
F 14.074305 19.304124 11.104466
F 22.854905 3.686394 11.126266
F 22.843905 11.464924 11.250766
F 22.980405 19.393624 11.205766
F 5.251635 1.303474 7.294396
F 4.794365 1.303524 29.129466
F 31.561005 1.357104 7.673606
F 31.444805 1.205884 29.783566
F 5.251635 9.025144 7.294396
F 4.794365 9.025194 29.129466
F 32.000605 8.714894 7.688486
F 31.333705 9.161624 29.651866
F 5.251635 16.746824 7.294396
F 4.794365 16.746824 29.129466
F 31.649705 16.839724 7.685526
F 31.456205 16.806924 29.747266
F 14.150505 1.286954 7.465656
F 13.693105 1.286944 29.300566
F 14.150505 9.008624 7.465656
F 13.693105 9.008614 29.300566
F 14.150505 16.730324 7.465656
F 13.693105 16.730324 29.300566
F 31.373605 1.367524 32.538366
F 22.593705 1.441624 29.345866
F 22.953705 8.823754 7.569296
F 22.714105 9.073774 29.581066
F 22.963005 16.659924 7.597266
F 22.731105 16.601324 29.642866
F 7.378575 7.717244 10.966966
F 7.378575 15.438924 10.966966
F 20.627005 12.779324 17.546466
F 16.302905 7.721664 11.151066
F 16.302905 15.443324 11.151066
F 16.302905 0.000000 11.151066
F 25.122405 7.678874 11.194766
F 25.165305 15.427924 11.605866
F 20.685805 5.048894 17.523666
F 7.454775 5.152204 7.328246
F 6.997405 5.152204 29.163066
F 7.454775 12.873824 7.328246
F 6.997405 12.873824 29.163066
F 7.454775 20.595524 7.328246
F 6.997405 20.595524 29.163066
F 16.379105 5.147784 7.512336
F 15.921705 5.147774 29.347266
F 16.379105 12.869424 7.512336
F 15.921705 12.869424 29.347266
F 16.379105 20.591124 7.512336
F 15.921705 20.591124 29.347266
F 25.177305 5.034304 7.782466
F 24.842305 4.975954 29.772266
F 25.040805 12.597524 7.787836
F 24.807605 12.849424 29.241866
F 25.127105 20.841924 7.732526
F 24.889005 20.492224 29.355966
F 7.397745 5.152204 10.051626
F 6.940355 5.152204 31.886966
F 7.397745 12.873824 10.051626
F 6.940355 12.873824 31.886966
F 7.397745 20.595524 10.051626
F 6.940355 20.595524 31.886966
F 16.322005 5.147774 10.241366
F 15.864605 5.147774 32.076666
F 16.322005 12.869424 10.241366
F 15.864605 12.869424 32.076666
F 16.322005 20.591124 10.241366
F 15.864605 20.591124 32.076666
F 25.115405 5.077314 10.446966
F 7.073645 23.160624 25.523866
F 25.170105 12.768524 10.546366
F 20.402905 15.356724 18.427866
F 25.187805 20.932824 10.440266
F 27.277005 1.476074 25.058666
F 7.321505 7.717244 13.690766
F 7.321505 15.438924 13.690766
F 11.712205 20.591124 17.426466
F 7.321505 23.160624 13.690766
F 16.245705 7.721664 13.880566
F 16.245705 15.443324 13.880566
F 16.245705 0.000000 13.880566
F 25.083405 7.562224 13.941266
F 25.333105 15.316124 14.213166
F 11.712205 12.869424 17.426466
F 9.633025 1.285054 10.102566
F 9.175635 1.285054 31.937866
F 9.633025 9.006724 10.102566
F 9.175635 9.006724 31.937866
F 9.633025 16.728424 10.102566
F 9.175635 16.728424 31.937866
F 18.529805 1.178194 10.203066
F 27.007905 8.987774 14.940866
F 18.618005 8.954304 10.178266
F 29.116305 5.071054 32.335366
F 18.552905 16.623424 10.445366
F 20.714405 7.598904 18.575566
F 27.130805 1.245264 10.470666
F 29.097105 7.660354 18.424966
F 27.253605 9.136834 10.306266
F 27.492005 16.818524 15.026066
F 27.264205 16.781124 10.587766
F 22.746105 1.296324 24.981966
F 9.556785 3.862724 13.741766
F 9.556785 11.584424 13.741766
F 9.556785 19.306024 13.741766
F 18.465805 3.909044 13.989166
F 18.316105 11.515924 13.884266
F 18.406105 19.299524 13.924266
F 27.242305 3.546664 14.226666
F 27.173005 11.528924 14.169066
F 27.429805 19.221424 14.036666
F 9.614015 3.862724 11.009666
F 9.614015 11.584424 11.009666
F 9.614015 19.306024 11.009666
F 18.489105 3.824354 11.243566
F 18.493405 11.590524 11.165666
F 18.627105 19.321624 11.253066
F 27.356505 3.808714 11.553166
F 27.285705 11.496924 11.473966
F 27.321305 19.363224 11.276766
F 9.690225 1.285064 7.370906
F 9.232855 1.285054 29.205866
F 9.690225 9.006734 7.370906
F 9.232855 9.006724 29.205866
F 9.690225 16.728424 7.370906
F 9.232855 16.728424 29.205866
F 18.647205 1.192524 7.588356
F 17.989805 1.338294 29.491866
F 18.538505 9.074774 7.481106
F 18.140105 9.119074 29.483666
F 18.390605 16.910824 7.692396
F 18.103505 16.689324 29.278766
F 27.030505 1.224744 7.706746
F 27.200605 1.458574 29.659266
F 27.517605 9.034184 7.511846
F 26.942805 9.096764 29.502666
F 27.123105 16.821724 7.833526
F 27.134905 16.731224 29.371566
F 11.845605 7.721704 11.057766
F 11.845605 15.443324 11.057766
F 11.845605 0.000038 11.057766
F 20.751305 7.532514 11.170766
F 20.747705 15.342124 11.337266
F 11.712205 5.147734 17.426466
F 29.326805 7.731684 11.276066
F 29.381405 15.343424 11.469266
F 29.516605 20.736824 14.964266
F 11.921805 5.147744 7.418946
F 11.464405 5.147734 29.253866
F 11.921805 12.869424 7.418946
F 11.464405 12.869424 29.253866
F 11.921805 20.591124 7.418946
F 11.464405 20.591124 29.253866
F 20.674005 4.977524 7.450426
F 20.345205 5.209474 29.532466
F 20.750805 13.023824 7.632106
F 20.337105 12.897624 29.264066
F 20.766705 20.556624 7.664856
F 20.554505 20.390724 29.345466
F 29.477905 5.039154 7.689746
F 29.347005 5.353064 29.650066
F 29.576605 12.897424 7.696516
F 29.214105 12.972024 29.939966
F 29.542005 20.498724 7.813266
F 29.224905 20.477524 29.400366
F 11.864605 5.147734 10.147966
F 11.407205 5.147734 31.983366
F 11.864605 12.869424 10.147966
F 11.407205 12.869424 31.983366
F 11.864605 20.591124 10.147966
F 11.407205 20.591124 31.983366
F 20.684005 5.059914 10.197266
F 11.693105 15.443424 18.336166
F 20.664505 12.881824 10.378266
F 11.693105 7.721704 18.336166
F 20.820005 20.797524 10.307866
F 22.817605 1.232884 7.516016
F 29.500605 5.158514 10.428466
F 11.693105 0.000038 18.336166
F 29.532105 12.809524 10.428866
F 20.342005 20.680924 32.122366
F 29.572205 20.684824 10.402566
F 18.041605 16.601224 32.047266
F 11.788405 7.721704 13.787166
F 11.788405 15.443424 13.787166
F 11.788405 0.000038 13.787166
F 29.419005 12.708224 15.025466
F 20.743605 7.678694 13.952266
F 20.786705 15.288724 14.057966
F 29.436305 4.989694 14.860666
F 29.622905 7.675574 14.157366
F 29.791105 15.357824 14.233866
F 20.639905 20.618024 14.834066
F 5.042765 1.303524 17.271366
F 31.629605 1.176664 17.756166
F 5.042765 9.025194 17.271366
F 31.474105 8.927684 17.777466
F 5.042765 16.746824 17.271366
F 31.510805 16.780024 17.863766
F 13.940905 1.286944 17.473066
F 13.940905 9.008614 17.473066
F 13.940905 16.730324 17.473066
F 22.674805 1.234074 17.922166
F 22.748605 9.006114 17.697366
F 22.670805 16.889524 17.602266
F 4.966525 3.844244 20.910666
F 31.468305 3.738954 21.431566
F 4.966525 11.565924 20.910666
F 31.383605 11.586824 21.498166
F 4.966525 19.287624 20.910666
F 31.765405 19.225624 21.442366
F 13.864705 3.860824 21.112266
F 13.864705 11.582524 21.112266
F 13.864705 19.304124 21.112266
F 22.665905 4.028924 21.377866
F 22.649305 11.543624 21.454166
F 22.704105 19.336124 21.334266
F 5.023065 3.844244 18.211766
F 31.404205 3.711614 18.652866
F 5.023065 11.565924 18.211766
F 31.504405 11.550524 18.821066
F 5.023065 19.287624 18.211766
F 31.634205 19.355224 18.701866
F 13.921805 3.860824 18.382866
F 13.921805 11.582524 18.382866
F 13.921805 19.304124 18.382866
F 22.667105 3.839624 18.647666
F 22.806505 11.585924 18.603866
F 22.717705 19.426824 18.585466
F 5.099285 1.303524 14.572566
F 31.600105 1.212054 14.995366
F 5.099285 9.025194 14.572566
F 31.866405 8.968314 14.981066
F 5.099285 16.746824 14.572566
F 31.841205 16.803824 15.050466
F 13.998105 1.286944 14.743666
F 13.998105 9.008614 14.743666
F 13.998105 16.730324 14.743666
F 22.911905 1.391754 15.181666
F 22.822705 8.804914 15.072166
F 22.976405 16.770224 14.854966
F 7.226105 7.717244 18.245466
F 7.226105 15.438924 18.245466
F 20.683905 12.652624 14.795366
F 16.150405 7.721664 18.429566
F 16.150405 15.443324 18.429566
F 20.643805 5.113764 14.788966
F 24.868205 7.561504 18.581666
F 24.913305 15.450324 18.589066
F 11.769305 20.591124 14.696966
F 7.302325 5.152204 14.606166
F 7.302325 12.873824 14.606166
F 7.302325 20.595524 14.606166
F 16.226705 5.147774 14.790366
F 16.226705 12.869424 14.790366
F 16.226705 20.591124 14.790366
F 24.980605 4.984054 15.030866
F 24.952905 12.790524 15.176166
F 25.162805 20.600224 14.959266
F 7.245285 5.152204 17.330066
F 7.245285 12.873824 17.330066
F 7.245285 20.595524 17.330066
F 16.169505 5.147774 17.519766
F 16.169505 12.869424 17.519766
F 16.169505 20.591124 17.519766
F 24.957505 4.986384 17.726466
F 24.977705 12.898824 17.782266
F 25.033505 20.562924 17.687766
F 7.169045 7.717244 20.969266
F 7.169045 15.438924 20.969266
F 11.769305 12.869424 14.696966
F 7.169045 23.160624 20.969266
F 16.093305 7.721664 21.158966
F 16.093305 15.443324 21.158966
F 16.093305 0.000000 21.158966
F 24.961705 7.937904 21.218566
F 24.905805 15.622724 21.371266
F 11.769305 5.147734 14.696966
F 9.480565 1.285054 17.380966
F 9.480565 9.006724 17.380966
F 9.480565 16.728424 17.380966
F 18.361105 1.293584 17.574566
F 18.483705 9.128744 17.733166
F 18.382305 16.792424 17.598266
F 27.226705 1.173214 17.736866
F 26.936705 9.021464 17.585766
F 27.145105 16.773824 17.625866
F 9.404315 3.862724 21.020166
F 9.404315 11.584424 21.020166
F 9.404315 19.306024 21.020166
F 18.325305 4.011424 21.306166
F 18.191205 11.383024 21.247266
F 18.517805 19.451524 21.107666
F 27.273405 4.026474 21.503966
F 27.022705 11.677924 21.299766
F 27.263605 19.399424 21.364466
F 9.461555 3.862724 18.288166
F 9.461555 11.584424 18.288166
F 9.461555 19.306024 18.288166
F 18.470005 3.804314 18.420966
F 18.463705 11.639524 18.480666
F 18.519805 19.483424 18.404766
F 27.209905 3.862734 18.645766
F 27.256805 11.558024 18.538266
F 27.300505 19.307524 18.632266
F 9.537785 1.285054 14.648866
F 9.537785 9.006724 14.648866
F 9.537785 16.728424 14.648866
F 18.318505 1.455974 14.951766
F 18.611605 8.833784 14.875266
F 18.532805 16.601124 14.788666
F 27.122605 0.976648 15.015966
F 22.719305 16.625924 0.229355
F 29.143105 20.609724 32.093966
F 24.763705 5.125894 0.168414
F 20.762305 23.153224 3.808026
F 25.017605 0.259256 28.639866
F 20.801405 23.006624 6.561116
F 20.787905 -0.188851 11.303166
F 25.114305 23.413824 11.276866
F 20.558905 23.174224 14.010466
F 24.741205 22.976824 28.433466
F 20.486705 23.370424 21.137466
F 29.252805 23.271724 18.744566
F 29.390005 23.344324 11.360866
F 20.438105 23.011924 28.649966
F 25.164705 22.996824 3.932976
F 20.444805 23.382024 18.291266
F 29.245305 23.201024 28.675966
F 20.342105 23.215124 25.867266
F 20.369205 -0.015511 25.819366
F 20.590405 -0.117078 18.339066
F 24.971605 -0.022863 18.766766
F 18.005205 1.273184 0.066552
F 4.432915 1.303524 46.385266
F 31.201405 1.230504 47.078266
F 4.432915 9.025194 46.385266
F 31.065005 8.964274 46.937766
F 4.432915 16.746824 46.385266
F 31.172405 16.645824 46.928666
F 13.331105 1.286944 46.586966
F 13.331105 9.008614 46.586966
F 13.331105 16.730324 46.586966
F 22.123505 1.292284 46.917766
F 22.046005 8.835164 47.064466
F 22.247205 16.714024 46.772766
F 4.356675 3.844244 50.024466
F 31.362305 3.874854 50.882866
F 4.356675 11.565924 50.024466
F 31.132305 11.572424 50.550866
F 4.356675 19.287624 50.024466
F 30.864005 19.131124 50.573866
F 13.254805 3.860824 50.226166
F 13.254805 11.582524 50.226166
F 13.254805 19.304124 50.226166
F 22.211905 3.798584 50.497966
F 22.146305 11.485624 50.433066
F 22.001305 19.143224 50.442566
F 4.413215 3.844244 47.325666
F 31.119205 3.826514 48.199766
F 4.413215 11.565924 47.325666
F 31.061105 11.546324 47.769966
F 4.413215 19.287624 47.325666
F 31.120705 19.155424 47.952366
F 13.312005 3.860824 47.496766
F 13.312005 11.582524 47.496766
F 13.312005 19.304124 47.496766
F 22.195505 3.785864 47.773766
F 22.257605 11.552524 47.778066
F 22.255305 19.448324 47.788566
F 4.489435 1.303524 43.686366
F 20.313905 7.812864 33.052066
F 31.186605 1.465144 44.314566
F 4.489435 9.025194 43.686366
F 33.125905 7.809464 65.199966
F 31.142005 9.010164 44.269666
F 4.489435 16.746824 43.686366
F 31.257805 19.506524 33.393266
F 31.214905 16.755224 44.258866
F 13.388205 1.286944 43.857566
F 13.388205 9.008614 43.857566
F 13.388205 16.730324 43.857566
F 22.339005 1.311464 44.077166
F 22.389105 8.788794 44.344666
F 22.295805 16.672424 44.038966
F 6.616255 7.717244 47.359266
F 6.616255 15.438924 47.359266
F 28.548005 7.817424 65.273666
F 15.540605 7.721664 47.543466
F 15.540605 15.443324 47.543466
F 15.540605 -0.000001 47.543466
F 24.440205 7.644804 47.799366
F 24.234405 15.319224 47.861166
F 29.130805 15.386424 43.205666
F 6.692475 5.152204 43.720066
F 6.692475 12.873824 43.720066
F 6.692475 20.595524 43.720066
F 15.616805 5.147774 43.904166
F 15.616805 12.869424 43.904166
F 15.616805 20.591124 43.904166
F 24.704205 5.057064 44.350866
F 24.515305 12.839324 43.891166
F 24.625305 20.524124 44.127366
F 6.635435 5.152204 46.443866
F 6.635435 12.873824 46.443866
F 6.635435 20.595524 46.443866
F 15.559705 5.147774 46.633666
F 15.559705 12.869424 46.633666
F 15.559705 20.591124 46.633666
F 24.499705 5.057454 46.959566
F 24.460405 12.899824 46.712366
F 24.506105 20.548324 46.798066
F 6.559195 7.717244 50.083166
F 22.618305 11.618124 33.107666
F 6.559195 15.438924 50.083166
F 26.404105 11.684524 65.111966
F 26.835805 11.626624 33.229266
F 6.559195 23.160624 50.083166
F 29.080105 7.621354 43.418466
F 18.116305 3.955554 33.006366
F 15.483405 7.721664 50.272866
F 15.483405 15.443324 50.272866
F 15.483405 0.000000 50.272866
F 24.404305 7.652274 50.536866
F 24.190705 15.427724 50.705566
F 28.656105 15.379224 65.029266
F 8.870715 1.285054 46.494866
F 8.870715 9.006724 46.494866
F 8.870715 16.728424 46.494866
F 17.788205 1.286944 46.680266
F 17.788205 9.008614 46.680266
F 17.788205 16.730324 46.680266
F 26.921405 0.971698 46.930266
F 26.751105 8.876364 46.942066
F 26.561805 16.699424 47.135866
F 8.794475 3.862724 50.134066
F 8.794475 11.584424 50.134066
F 8.794475 19.306024 50.134066
F 17.712005 3.860834 50.319566
F 17.712005 11.582524 50.319566
F 17.712005 19.304124 50.319566
F 26.938405 3.727564 50.583966
F 26.631005 11.608524 50.496866
F 26.745105 19.280224 50.552666
F 8.851705 3.862724 47.401966
F 8.851705 11.584424 47.401966
F 8.851705 19.306024 47.401966
F 17.769205 3.860834 47.590066
F 17.769205 11.582524 47.590066
F 17.769205 19.304124 47.590066
F 26.732505 3.566824 47.820466
F 26.609905 11.453524 47.775666
F 26.726805 19.338424 47.782566
F 8.927935 1.285054 43.762766
F 8.927935 9.006724 43.762766
F 8.927935 16.728424 43.762766
F 17.845405 1.286944 43.950866
F 17.845405 9.008614 43.950866
F 17.845405 16.730324 43.950866
F 26.911105 1.210994 43.995566
F 26.903905 8.858814 44.245366
F 26.880505 16.475424 44.332566
F 11.083305 7.721704 47.450066
F 11.083305 15.443324 47.450066
F 11.083305 0.000038 47.450066
F 19.863905 7.612974 48.005166
F 20.043505 15.490224 47.686566
F 20.108005 15.438224 43.124166
F 28.902405 7.604854 47.953866
F 28.884705 15.473424 47.604066
F 31.529405 11.648424 33.448866
F 11.159505 5.147734 43.810766
F 11.159505 12.869424 43.810766
F 11.159505 20.591124 43.810766
F 19.976205 5.183794 44.119466
F 20.012405 12.951924 44.065666
F 20.122005 20.608424 44.027766
F 28.956605 4.977894 44.130566
F 28.849105 12.687024 44.189866
F 28.974605 20.656424 44.189266
F 11.102305 5.147734 46.540266
F 11.102305 12.869424 46.540266
F 11.102305 20.591124 46.540266
F 20.034805 5.158664 46.839666
F 19.998005 12.929224 46.815366
F 20.146705 20.536024 46.730966
F 28.929405 4.941974 46.859466
F 28.761705 12.753624 46.829566
F 28.951405 20.434424 46.962966
F 11.026105 7.721704 50.179466
F 11.026105 15.443424 50.179466
F 11.026105 0.000038 50.179466
F 20.071505 7.715714 43.107066
F 19.886905 7.645634 50.552966
F 19.966405 15.421224 50.449366
F 10.721105 0.000038 64.736466
F 28.780605 7.720634 50.593566
F 28.805005 15.293524 50.325066
F 11.178505 0.000038 42.901066
F 4.280455 1.303524 53.663766
F 31.118805 1.345154 54.593466
F 4.280455 9.025194 53.663766
F 31.104905 9.199164 54.196466
F 4.280455 16.746824 53.663766
F 30.944605 16.655924 54.324866
F 13.178605 1.286944 53.865366
F 13.178605 9.008614 53.865366
F 13.178605 16.730324 53.865366
F 22.066305 1.225294 53.989666
F 22.080905 8.963644 54.168866
F 21.886905 16.863924 54.159366
F 4.661595 3.844244 35.467566
F 4.204215 3.844244 57.302966
F 31.208605 3.968474 35.932066
F 30.998505 4.012144 58.158866
F 4.661595 11.565924 35.467566
F 4.204215 11.565924 57.302966
F 31.284805 11.514024 36.148666
F 31.024305 11.507024 57.878066
F 4.661595 19.287624 35.467566
F 4.204215 19.287624 57.302966
F 31.401705 19.595224 36.088566
F 30.847305 19.047524 58.072866
F 13.559705 3.860824 35.669266
F 13.102405 3.860824 57.504666
F 13.559705 11.582524 35.669266
F 13.102405 11.582524 57.504666
F 13.559705 19.304124 35.669266
F 13.102405 19.304124 57.504666
F 22.150405 3.815564 35.827766
F 21.825405 3.613324 57.662766
F 22.539005 11.626824 35.874366
F 22.104005 11.453624 57.800766
F 22.506005 19.275424 36.013466
F 21.988305 19.303524 57.900766
F 4.260755 3.844244 54.604066
F 24.156405 7.657174 64.988166
F 30.984905 4.083654 55.256366
F 4.260755 11.565924 54.604066
F 32.968305 15.344424 65.284866
F 31.030005 11.691824 55.152266
F 4.260755 19.287624 54.604066
F 26.943405 3.767654 33.139766
F 31.135105 19.206124 55.333666
F 13.616905 3.860824 32.939866
F 13.159505 3.860824 54.775266
F 13.616905 11.582524 32.939866
F 13.159505 11.582524 54.775266
F 13.616905 19.304124 32.939866
F 13.159505 19.304124 54.775266
F 19.599605 15.449524 64.950066
F 22.047505 3.692724 54.938666
F 33.441705 7.707894 47.840466
F 22.120505 11.736224 54.943566
F 24.050205 15.591524 64.932166
F 22.018205 19.330224 55.117166
F 4.336975 1.303524 50.964866
F 31.077505 1.349924 51.818966
F 4.336975 9.025194 50.964866
F 30.929005 8.989904 51.397166
F 4.336975 16.746824 50.964866
F 30.918005 16.571024 51.452666
F 13.235805 1.286944 51.135966
F 13.235805 9.008614 51.135966
F 13.235805 16.730324 51.135966
F 22.187805 1.282264 51.273866
F 22.197105 8.969114 51.379266
F 22.082305 16.713824 51.493266
F 6.921185 7.717244 32.802366
F 6.463795 7.717244 54.637766
F 33.705005 5.223874 54.515266
F 6.921185 15.438924 32.802366
F 6.463795 15.438924 54.637766
F 29.009505 7.597254 33.375466
F 10.721105 15.443424 64.736466
F 11.178505 15.443424 42.901066
F 10.721105 7.721704 64.736466
F 15.845505 7.721664 32.986466
F 15.388105 7.721664 54.821866
F 15.845505 15.443324 32.986466
F 15.388105 15.443324 54.821866
F 15.845505 0.000000 32.986466
F 11.178505 7.721704 42.901066
F 26.959505 19.409424 33.268666
F 24.277205 7.662204 55.042766
F 22.049305 11.680224 65.087166
F 24.200705 15.548924 54.789166
F 28.728705 20.514724 61.535966
F 29.006805 20.690224 39.745666
F 6.540015 5.152204 50.998466
F 18.190905 19.161124 32.909366
F 6.540015 12.873824 50.998466
F 18.068705 11.427224 33.033366
F 6.540015 20.595524 50.998466
F 24.965505 7.791654 33.363466
F 15.464405 5.147774 51.182666
F 15.464405 12.869424 51.182666
F 15.464405 20.591124 51.182666
F 24.519705 4.949944 51.543966
F 24.297105 12.783824 51.350166
F 24.293005 20.528224 51.242166
F 6.482975 5.152204 53.722366
F 29.234205 15.657724 33.376266
F 6.482975 12.873824 53.722366
F 22.456105 3.915504 33.140866
F 6.482975 20.595524 53.722366
F 30.685805 11.389824 65.185366
F 15.407205 5.147774 53.912066
F 15.407205 12.869424 53.912066
F 15.407205 20.591124 53.912066
F 24.234505 4.976174 54.220266
F 24.348105 12.965924 53.913266
F 24.368505 20.545624 54.090966
F 6.864115 7.717244 35.526166
F 6.406735 7.717244 57.361566
F 22.471705 19.262924 33.222766
F 6.864115 15.438924 35.526166
F 6.406735 15.438924 57.361566
F 30.831805 3.877854 65.176766
F 28.780505 12.770224 61.326166
F 29.103705 12.822224 39.644766
F 6.864115 23.160624 35.526166
F 6.406735 23.160624 57.361566
F 28.479905 5.247524 61.464566
F 31.434205 3.971684 33.247566
F 15.788305 7.721664 35.715966
F 15.331005 7.721664 57.551366
F 15.788305 15.443324 35.715966
F 15.331005 15.443324 57.551366
F 15.788305 -0.000001 35.715966
F 15.331005 -0.000001 57.551366
F 24.584505 7.672314 36.078466
F 24.113905 7.409154 57.777966
F 24.838805 15.469424 35.884666
F 24.126005 15.549324 57.562766
F 29.013505 5.181294 39.650066
F 19.779305 20.671224 61.473266
F 8.718255 1.285054 53.773266
F 8.718255 9.006724 53.773266
F 8.718255 16.728424 53.773266
F 17.635805 1.286944 53.958766
F 17.635805 9.008614 53.958766
F 17.635805 16.730324 53.958766
F 26.640405 1.276614 54.276466
F 26.612605 9.011134 54.120566
F 26.535805 16.740424 54.063166
F 9.099395 3.862724 35.577166
F 8.642005 3.862724 57.412566
F 9.099395 11.584424 35.577166
F 8.642005 11.584424 57.412566
F 9.099395 19.306024 35.577166
F 8.642005 19.306024 57.412566
F 17.978105 3.773484 35.778466
F 17.559505 3.860834 57.597966
F 18.186605 11.618224 35.795466
F 17.559505 11.582524 57.597966
F 18.087605 19.198924 35.627466
F 17.559505 19.304124 57.597966
F 26.853005 3.781244 35.978566
F 26.511305 3.761854 57.997266
F 27.001505 11.415824 35.965166
F 26.528605 11.604424 57.662166
F 26.969905 19.552424 35.949866
F 26.572805 19.260324 57.718466
F 9.156635 3.862724 32.845066
F 8.699245 3.862724 54.680466
F 9.156635 11.584424 32.845066
F 8.699245 11.584424 54.680466
F 9.156635 19.306024 32.845066
F 8.699245 19.306024 54.680466
F 24.938605 15.456924 33.127166
F 17.616705 3.860834 54.868566
F 21.931905 3.778614 64.954666
F 17.616705 11.582524 54.868566
F 26.450105 19.418024 65.095766
F 17.616705 19.304124 54.868566
F 33.437205 20.426424 47.058666
F 26.492805 3.819674 55.236666
F 33.376105 5.264114 58.894266
F 26.549605 11.700524 54.948366
F 24.823005 -0.066250 35.648266
F 26.541205 19.233924 55.081166
F 8.775475 1.285054 51.041266
F 8.775475 9.006724 51.041266
F 8.775475 16.728424 51.041266
F 17.692905 1.286944 51.229366
F 17.692905 9.008614 51.229366
F 17.692905 16.730324 51.229366
F 26.726605 1.101184 51.476466
F 26.643705 9.051394 51.393766
F 26.696405 16.711924 51.284066
F 11.388205 7.721704 32.893066
F 10.930805 7.721704 54.728466
F 11.388205 15.443424 32.893066
F 10.930805 15.443324 54.728466
F 11.388205 0.000038 32.893066
F 10.930805 0.000038 54.728466
F 30.790705 19.175924 65.135766
F 19.855905 7.658354 54.972466
F 33.255605 20.554924 61.645266
F 19.767205 15.407824 54.848066
F 20.249005 20.554824 39.621066
F 19.720005 12.828324 61.298566
F 33.139005 7.764214 55.330066
F 28.796105 7.880644 55.173666
F 33.679705 12.775424 44.300966
F 28.874705 15.485324 55.111266
F 20.101005 12.847424 39.565566
F 19.646205 4.983024 61.363366
F 11.007005 5.147734 51.089266
F 11.007005 12.869424 51.089266
F 11.007005 20.591124 51.089266
F 19.932105 5.022404 51.393966
F 19.882805 12.858424 51.226566
F 19.859905 20.469524 51.252466
F 29.006005 5.253274 51.570266
F 28.909305 12.866424 51.441266
F 28.880205 20.674624 51.575666
F 10.949805 5.147734 53.818766
F 10.949805 12.869424 53.818766
F 10.949805 20.591124 53.818766
F 19.817805 5.062174 54.003666
F 19.930605 12.935624 53.995966
F 19.795605 20.661224 54.084966
F 28.720105 5.207344 54.191966
F 28.843805 12.932624 54.199066
F 28.795805 20.403924 54.235666
F 11.331005 7.721704 35.622566
F 10.873605 7.721704 57.457966
F 11.331005 15.443424 35.622566
F 10.873605 15.443424 57.457966
F 11.331005 0.000038 35.622566
F 10.873605 0.000038 57.457966
F 20.290005 5.258414 39.570266
F 10.797405 20.591124 61.097166
F 20.241005 7.711224 36.034966
F 19.759305 7.491784 57.692566
F 20.283205 15.422024 35.779466
F 19.863005 15.500524 57.574066
F 11.254805 20.591124 39.261766
F 10.797405 12.869424 61.097166
F 29.163105 7.687834 36.051266
F 28.693105 7.726364 57.772366
F 28.985505 15.506924 36.015966
F 28.825905 15.289924 57.780466
F 11.254805 12.869424 39.261766
F 10.797405 5.147734 61.097166
F 4.585375 1.303524 39.106766
F 4.127995 1.303524 60.942166
F 31.510305 1.363674 39.716366
F 30.757105 1.352874 61.453266
F 4.585375 9.025194 39.106766
F 4.127995 9.025194 60.942166
F 31.346105 8.985354 39.663766
F 30.906505 8.887984 61.568366
F 4.585375 16.746824 39.106766
F 4.127995 16.746824 60.942166
F 31.428405 16.742824 39.763666
F 31.056905 16.610724 61.602166
F 13.483505 1.286944 39.308466
F 13.026105 1.286944 61.143866
F 13.483505 9.008614 39.308466
F 13.026105 9.008614 61.143866
F 13.483505 16.730324 39.308466
F 13.026105 16.730324 61.143866
F 22.431105 1.108084 39.445666
F 22.063405 1.251394 61.396066
F 22.558105 9.038564 39.491166
F 21.896205 8.879814 61.456766
F 22.498905 16.595924 39.437766
F 21.823105 16.673524 61.346266
F 4.509135 3.844244 42.746066
F 4.051745 3.844244 64.581466
F 31.233605 3.955994 43.302266
F 33.260205 20.574224 54.186866
F 4.509135 11.565924 42.746066
F 4.051745 11.565924 64.581466
F 31.428005 11.613424 43.441466
F 33.491405 5.328254 51.745966
F 4.509135 19.287624 42.746066
F 4.051745 19.287624 64.581466
F 31.197905 19.268424 43.319866
F 29.128005 0.058023 40.510366
F 13.407305 3.860824 42.947666
F 12.949905 3.860824 64.783066
F 13.407305 11.582524 42.947666
F 12.949905 11.582524 64.783066
F 13.407305 19.304124 42.947666
F 12.949905 19.304124 64.783066
F 22.290605 3.924904 43.330566
F 33.068805 7.506224 62.396366
F 22.279405 11.437024 43.391366
F 33.214005 12.832824 59.089866
F 22.367705 19.204924 43.086966
F 33.137205 15.371124 62.752166
F 4.565675 3.844244 40.047166
F 4.108295 3.844244 61.882566
F 31.272805 3.904534 40.594066
F 30.707205 3.942824 62.411466
F 4.565675 11.565924 40.047166
F 4.108295 11.565924 61.882566
F 31.263005 11.713424 40.702966
F 30.888305 11.480624 62.398866
F 4.565675 19.287624 40.047166
F 4.108295 19.287624 61.882566
F 31.199205 19.290824 40.648066
F 30.894105 19.129624 62.363166
F 13.464505 3.860824 40.218266
F 13.007105 3.860824 62.053666
F 13.464505 11.582524 40.218266
F 13.007105 11.582524 62.053666
F 13.464505 19.304124 40.218266
F 13.007105 19.304124 62.053666
F 22.298305 3.682084 40.605466
F 21.877205 3.846414 62.186466
F 22.363905 11.636524 40.661966
F 21.933905 11.557824 62.421066
F 22.478805 19.152224 40.394766
F 22.061905 19.235724 62.279466
F 4.641905 1.303524 36.407966
F 4.184515 1.303524 58.243366
F 31.438405 1.390704 36.862066
F 30.899005 1.245004 58.861866
F 4.641905 9.025194 36.407966
F 4.184515 9.025194 58.243366
F 31.357505 9.009914 36.925566
F 31.018005 8.979034 58.886466
F 4.641905 16.746824 36.407966
F 4.184515 16.746824 58.243366
F 31.344905 16.948024 36.950366
F 31.006005 16.553324 58.935766
F 13.540705 1.286944 36.579066
F 13.083305 1.286944 58.414466
F 13.540705 9.008614 36.579066
F 13.083305 9.008614 58.414466
F 13.540705 16.730324 36.579066
F 13.083305 16.730324 58.414466
F 22.530405 1.259314 36.772266
F 21.961905 1.106294 58.562366
F 22.544905 9.124764 36.751166
F 22.024405 8.835694 58.652166
F 22.565305 16.612224 36.789466
F 21.981205 16.814024 58.757666
F 6.768725 7.717244 40.080766
F 6.311335 7.717244 61.916166
F 33.472205 5.065544 47.101266
F 6.768725 15.438924 40.080766
F 6.311335 15.438924 61.916166
F 20.307805 15.309224 33.121666
F 11.254805 5.147734 39.261766
F 28.738905 20.454524 58.880166
F 29.092205 20.672024 36.956366
F 15.693105 7.721664 40.264966
F 15.235705 7.721664 62.100366
F 15.693105 15.443324 40.264966
F 15.235705 15.443324 62.100366
F 28.674405 12.774724 58.625066
F 15.235705 -0.000001 62.100366
F 24.613405 7.721844 40.609066
F 24.177905 7.516144 62.308366
F 24.673405 15.490724 40.464766
F 23.940805 15.107624 62.204566
F 29.105305 12.968224 37.016666
F 28.769405 5.218184 58.834366
F 6.844945 5.152204 36.441566
F 6.387555 5.152204 58.276966
F 19.601405 7.566954 64.800766
F 6.844945 12.873824 36.441566
F 6.387555 12.873824 58.276966
F 33.158805 20.512224 51.581166
F 6.844945 20.595524 36.441566
F 6.387555 20.595524 58.276966
F 33.366605 20.619724 44.413666
F 15.769305 5.147774 36.625766
F 15.311905 5.147774 58.461166
F 15.769305 12.869424 36.625766
F 15.311905 12.869424 58.461166
F 15.769305 20.591124 36.625766
F 15.311905 20.591124 58.461166
F 24.568705 4.982494 36.786666
F 24.177905 4.822904 58.735566
F 24.688805 12.743724 36.994166
F 24.288905 12.883324 58.485166
F 24.740405 20.603424 36.935266
F 24.335105 20.452124 58.705766
F 6.787895 5.152204 39.165466
F 6.330505 5.152204 61.000866
F 33.013605 5.054014 61.685566
F 6.787895 12.873824 39.165466
F 6.330505 12.873824 61.000866
F 29.156705 23.189224 33.051866
F 6.787895 20.595524 39.165466
F 6.330505 20.595524 61.000866
F 26.383605 3.753614 65.036166
F 15.712105 5.147774 39.355166
F 15.254705 5.147774 61.190566
F 15.712105 12.869424 39.355166
F 15.254705 12.869424 61.190566
F 15.712105 20.591124 39.355166
F 15.254705 20.591124 61.190566
F 24.392305 5.078214 39.740066
F 24.282405 4.900364 61.484966
F 24.695205 12.773424 39.783166
F 24.250405 12.538224 61.167466
F 24.647705 20.466624 39.682766
F 24.332005 20.356824 61.314366
F 6.711655 7.717244 42.804666
F 6.254265 7.717244 64.640066
F 33.414705 15.452624 50.738366
F 6.711655 15.438924 42.804666
F 6.254265 15.438924 64.640066
F 4.718135 3.844244 32.768666
F 29.002505 5.212784 36.970866
F 19.647905 20.634324 58.652466
F 6.711655 23.160624 42.804666
F 6.254265 23.160624 64.640066
F 20.203505 20.520524 36.785866
F 33.467505 15.302724 48.001366
F 15.635905 7.721664 42.994366
F 15.178505 7.721664 64.829766
F 15.635905 15.443324 42.994366
F 15.178505 15.443324 64.829766
F 15.635905 0.000000 42.994366
F 15.178505 0.000000 64.829766
F 24.678205 7.633024 43.414466
F 21.883005 19.336524 65.007266
F 24.517505 15.496924 43.218166
F 33.157505 20.604324 58.853066
F 19.832405 12.848824 58.583466
F 20.310705 12.902924 36.803666
F 9.023175 1.285054 39.216366
F 8.565785 1.285054 61.051766
F 9.023175 9.006724 39.216366
F 8.565785 9.006724 61.051766
F 9.023175 16.728424 39.216366
F 8.565785 16.728424 61.051766
F 17.940705 1.286944 39.401866
F 17.483305 1.286944 61.237266
F 17.940705 9.008614 39.401866
F 17.483305 9.008614 61.237266
F 17.940705 16.730324 39.401866
F 17.483305 16.730324 61.237266
F 26.865505 1.047564 39.651266
F 26.392105 1.060894 61.606066
F 26.844805 8.882404 39.521666
F 26.524805 8.825634 61.431066
F 26.944505 16.757724 39.656366
F 26.292005 16.460024 61.397566
F 8.946935 3.862724 42.855566
F 8.489545 3.862724 64.690966
F 8.946935 11.584424 42.855566
F 8.489545 11.584424 64.690966
F 8.946935 19.306024 42.855566
F 8.489545 19.306024 64.690966
F 17.864405 3.860834 43.041066
F 17.407105 3.860834 64.876466
F 17.864405 11.582524 43.041066
F 17.407105 11.582524 64.876466
F 17.864405 19.304124 43.041066
F 17.407105 19.304124 64.876466
F 26.769505 3.734204 43.114866
F 4.718135 11.565924 32.768666
F 26.730205 11.449724 43.116166
F 6.768725 23.160624 40.080766
F 26.859505 19.019124 43.491266
F 4.718135 19.287624 32.768666
F 9.004175 3.862724 40.123566
F 8.546785 3.862724 61.958966
F 9.004175 11.584424 40.123566
F 8.546785 11.584424 61.958966
F 9.004175 19.306024 40.123566
F 8.546785 19.306024 61.958966
F 17.921605 3.860834 40.311666
F 17.464205 3.860834 62.147066
F 17.921605 11.582524 40.311666
F 17.464205 11.582524 62.147066
F 17.921605 19.304124 40.311666
F 17.464205 19.304124 62.147066
F 26.788105 3.833674 40.402866
F 26.407605 3.757734 62.382466
F 26.882005 11.410324 40.464566
F 26.536905 11.480424 62.202466
F 26.872505 19.336824 40.730666
F 26.473705 19.108124 62.292666
F 9.080395 1.285054 36.484266
F 8.623005 1.285054 58.319666
F 9.080395 9.006724 36.484266
F 8.623005 9.006724 58.319666
F 9.080395 16.728424 36.484266
F 8.623005 16.728424 58.319666
F 17.997905 1.286944 36.672366
F 17.540505 1.286944 58.507766
F 17.997905 9.008614 36.672366
F 17.540505 9.008614 58.507766
F 17.997905 16.730324 36.672366
F 17.540505 16.730324 58.507766
F 26.977605 1.255474 36.935966
F 26.442305 1.172524 58.807466
F 26.930205 8.894264 36.806666
F 26.407405 9.027494 58.639966
F 27.030505 17.018624 36.979866
F 26.559005 16.759524 58.617666
F 11.235705 7.721704 40.171566
F 10.778305 7.721704 62.006966
F 11.235705 15.443424 40.171566
F 10.778305 15.443424 62.006966
F 11.235705 0.000038 40.171566
F 10.778305 0.000038 62.006966
F 20.251205 7.949734 40.377966
F 19.665405 7.538984 62.044766
F 20.176505 15.444924 40.394166
F 19.604105 15.301724 62.212666
F 19.734405 4.990764 58.645866
F 20.108705 5.078504 36.902566
F 29.046405 7.769094 40.546066
F 28.677105 7.868594 62.591966
F 29.113905 15.399924 40.495266
F 28.655005 15.302124 62.278066
F 10.854505 20.591124 58.367766
F 11.311905 20.591124 36.532366
F 11.311905 5.147734 36.532366
F 10.854505 5.147734 58.367766
F 11.311905 12.869424 36.532366
F 10.854505 12.869424 58.367766
F 6.616255 23.160624 47.359266
F 6.921185 23.160624 32.802366
F 6.311335 23.160624 61.916166
F 6.463795 23.160624 54.637766
F 33.560405 12.658224 47.075466
F 33.280405 12.847024 51.558166
F 28.545705 0.122855 65.230066
F 33.289805 7.641044 57.997866
F 33.243105 7.767704 50.624766
F 33.120105 12.818524 61.827366
F 33.085605 15.217024 55.275566
F 33.320505 12.704224 54.211566
F 29.193205 -0.132107 33.264266
F 19.863505 23.293724 54.798966
F 19.805805 -0.076360 54.862566
F 33.160505 23.105524 62.422466
F 33.310005 15.349824 58.092066
F 20.003905 23.115424 43.020966
F 19.592205 23.133524 64.841366
F 24.695005 22.930924 43.257566
F 24.700705 23.047824 40.416166
F 33.539105 23.066224 47.751966
F 33.230905 23.218824 58.089366
F 28.931405 23.235624 40.447566
F 24.444205 23.103724 50.494666
F 28.678105 23.255424 65.080766
F 20.239605 23.186224 32.943766
F 24.562705 23.125024 47.804466
F 20.111805 23.166324 40.340166
F 19.777905 23.211424 62.099066
F 24.844605 22.981324 33.083566
F 24.166705 23.368024 64.973866
F 28.935905 23.200124 57.766766
F 28.832905 23.088324 55.021966
F 28.766105 -0.016926 57.896366
F 20.043705 -0.016983 43.044666
F 20.213505 0.077662 33.103566
F 19.889305 -0.006339 47.572466
F 24.286405 -0.152297 57.666666
F 24.673405 0.117289 32.971766
F 24.091005 0.064360 65.191466
F 20.108705 -0.148191 40.383366
F 24.121305 -0.087759 62.486366
F 3.975525 1.303524 68.220666
F 3.518145 1.303524 90.056066
F 32.635405 5.007134 83.380166
F 32.479605 15.387824 87.142266
F 3.975525 9.025194 68.220666
F 3.518145 9.025194 90.056066
F 30.642605 8.962654 68.766466
F 30.587305 8.774424 90.896066
F 3.975525 16.746824 68.220666
F 3.518145 16.746824 90.056066
F 30.711205 16.845224 68.705766
F 30.411905 16.793524 90.928066
F 12.873705 1.286944 68.422366
F 12.416305 1.286944 90.257766
F 12.873705 9.008614 68.422366
F 12.416305 9.008614 90.257766
F 12.873705 16.730324 68.422366
F 12.416305 16.730324 90.257766
F 21.768805 1.481324 68.656666
F 21.305105 1.392134 90.514066
F 21.741005 9.098314 68.498466
F 21.629405 8.829294 90.364166
F 21.818605 16.767324 68.877666
F 21.419205 16.723624 90.443166
F 3.899285 3.844244 71.859866
F 3.441895 3.844244 93.695266
F 30.650605 4.050114 72.628266
F 30.365805 3.807884 94.246766
F 3.899285 11.565924 71.859866
F 3.441895 11.565924 93.695266
F 30.722805 11.783124 72.493966
F 30.161205 11.788224 94.223266
F 3.899285 19.287624 71.859866
F 3.441895 19.287624 93.695266
F 30.813005 19.553524 72.516766
F 30.175805 19.281424 94.644666
F 12.797405 3.860824 72.061566
F 12.340005 3.860824 93.896966
F 12.797405 11.582524 72.061566
F 12.340005 11.582524 93.896966
F 12.797405 19.304124 72.061566
F 12.340005 19.304124 93.896966
F 21.648605 3.837934 72.345366
F 21.160205 3.862564 94.048166
F 21.816105 11.568324 72.014066
F 21.376205 11.640124 93.885166
F 21.678105 19.481924 72.340066
F 21.405905 19.252524 93.998066
F 3.955825 3.844244 69.161066
F 3.498445 3.844244 90.996466
F 31.126605 3.757404 69.876966
F 30.471605 3.593434 91.547866
F 3.955825 11.565924 69.161066
F 3.498445 11.565924 90.996466
F 30.519605 11.699824 69.677866
F 30.584705 11.477124 91.493766
F 3.955825 19.287624 69.161066
F 3.498445 19.287624 90.996466
F 30.864505 19.371824 69.797966
F 30.382805 19.315424 91.876966
F 12.854605 3.860824 69.332166
F 12.397205 3.860824 91.167566
F 12.854605 11.582524 69.332166
F 12.397205 11.582524 91.167566
F 12.854605 19.304124 69.332166
F 12.397205 19.304124 91.167566
F 21.824605 3.959804 69.669566
F 21.174005 3.925064 91.426266
F 21.750505 11.659024 69.408166
F 21.400705 11.353324 91.197966
F 21.734905 19.279924 69.635866
F 21.350405 19.442324 91.364566
F 3.574665 1.303524 87.357166
F 32.884705 5.251694 73.491566
F 30.658405 1.113594 87.942666
F 3.574665 9.025194 87.357166
F 21.025705 1.278454 97.656666
F 30.404105 9.100244 88.183066
F 3.574665 16.746824 87.357166
F 27.750005 20.774124 98.030766
F 30.370705 16.838124 88.039266
F 12.930805 1.286944 65.692866
F 12.473405 1.286944 87.528266
F 12.930805 9.008614 65.692866
F 12.473405 9.008614 87.528266
F 12.930805 16.730324 65.692866
F 12.473405 16.730324 87.528266
F 32.872505 15.424524 77.119766
F 21.431405 1.325274 87.726866
F 30.745505 16.553124 65.932666
F 21.471905 8.797404 87.577566
F 19.682205 20.570824 65.847966
F 21.325805 16.835124 87.576766
F 6.158875 7.717244 69.194666
F 5.701485 7.717244 91.030066
F 28.633105 5.059434 66.182166
F 24.086505 5.111174 65.940266
F 6.158875 15.438924 69.194666
F 5.701485 15.438924 91.030066
F 28.697005 20.644524 65.943666
F 26.305105 16.809624 65.888166
F 28.197005 15.443624 87.071466
F 28.320205 7.569364 87.029766
F 19.102605 15.457324 86.834466
F 19.246805 7.663784 86.853766
F 15.083205 7.721664 69.378866
F 14.625805 7.721664 91.214266
F 15.083205 15.443324 69.378866
F 14.625805 15.443324 91.214266
F 15.083205 -0.000001 69.378866
F 14.625805 0.000000 91.214266
F 24.014105 7.905724 69.487466
F 23.810205 7.615704 91.427166
F 24.015005 15.491824 69.718666
F 23.682905 15.410524 91.331066
F 10.263805 0.000038 86.571866
F 10.263805 15.443424 86.571866
F 6.235095 5.152204 65.555466
F 5.777705 5.152204 87.390866
F 32.773005 7.460664 91.655866
F 32.793405 20.644724 80.678766
F 6.235095 12.873824 65.555466
F 5.777705 12.873824 87.390866
F 33.015305 12.933124 76.160066
F 23.504905 12.836124 97.675766
F 6.235095 20.595524 65.555466
F 5.777705 20.595524 87.390866
F 21.824005 1.369914 65.948966
F 32.794905 13.060524 91.045366
F 15.159405 5.147774 65.739566
F 14.702005 5.147774 87.574966
F 15.159405 12.869424 65.739566
F 14.702005 12.869424 87.574966
F 15.159405 20.591124 65.739566
F 14.702005 20.591124 87.574966
F 32.467805 12.965924 95.214066
F 23.801805 4.908624 87.706466
F 32.789605 0.020534 84.295366
F 23.609405 12.768924 87.897466
F 32.386405 7.644744 94.276866
F 23.487405 20.535424 87.828366
F 6.178045 5.152204 68.279266
F 5.720655 5.152204 90.114666
F 32.422305 20.575424 88.067966
F 32.253705 20.590924 98.128966
F 6.178045 12.873824 68.279266
F 5.720655 12.873824 90.114666
F 21.734105 9.150574 65.833166
F 21.334105 8.906394 97.690866
F 6.178045 20.595524 68.279266
F 5.720655 20.595524 90.114666
F 32.439405 15.556224 94.450166
F 32.502305 20.687524 90.834566
F 15.102305 5.147774 68.469066
F 14.644905 5.147774 90.304366
F 15.102305 12.869424 68.469066
F 14.644905 12.869424 90.304366
F 15.102305 20.591124 68.469066
F 14.644905 20.591124 90.304366
F 24.066505 5.219214 68.650266
F 23.540505 5.012904 90.506066
F 23.951005 12.963524 68.775366
F 23.798005 12.787224 90.628066
F 23.947605 20.686424 68.724366
F 23.571805 20.833624 90.572166
F 6.101805 7.717244 71.918566
F 5.644425 7.717244 93.753966
F 30.775705 1.335334 66.134366
F 32.559905 20.802624 83.335566
F 6.101805 15.438924 71.918566
F 5.644425 15.438924 93.753966
F 25.455105 1.229744 97.991266
F 32.752205 15.356124 84.401366
F 10.263805 7.721704 86.571866
F 28.190605 20.638124 83.363266
F 6.101805 23.160624 71.918566
F 5.644425 23.160624 93.753966
F 28.249305 12.832124 83.371466
F 28.153005 5.164514 83.433966
F 32.638605 7.679314 87.281366
F 32.508705 15.595024 91.748466
F 15.026005 7.721664 72.108266
F 14.568605 7.721664 93.943666
F 15.026005 15.443324 72.108266
F 14.568605 15.443324 93.943666
F 15.026005 -0.000001 72.108266
F 14.568605 0.000000 93.943666
F 23.995605 7.886624 72.160466
F 23.603405 7.631034 94.191166
F 23.903205 15.610124 72.408166
F 23.651805 15.614724 94.165866
F 19.242405 20.458624 83.076366
F 19.410205 12.935524 83.113766
F 8.413325 1.285054 68.330266
F 7.955945 1.285054 90.165666
F 8.413325 9.006724 68.330266
F 7.955945 9.006724 90.165666
F 8.413325 16.728424 68.330266
F 7.955945 16.728424 90.165666
F 17.330805 1.286944 68.515666
F 16.873505 1.286944 90.351066
F 17.330805 9.008614 68.515666
F 16.873505 9.008614 90.351066
F 17.330805 16.730324 68.515666
F 16.873505 16.730324 90.351066
F 26.349305 1.294444 69.077466
F 25.845005 1.322404 90.602666
F 26.240805 8.990914 68.681466
F 26.199705 8.655794 90.572066
F 26.185405 16.798624 68.596066
F 26.028705 17.033324 90.695066
F 8.337085 3.862724 71.969466
F 7.879695 3.862724 93.804866
F 8.337085 11.584424 71.969466
F 7.879695 11.584424 93.804866
F 8.337085 19.306024 71.969466
F 7.879695 19.306024 93.804866
F 17.254605 3.860834 72.154966
F 16.797205 3.860834 93.990366
F 17.254605 11.582524 72.154966
F 16.797205 11.582524 93.990366
F 17.254605 19.304124 72.154966
F 16.797205 19.304124 93.990366
F 26.197905 4.053334 72.399666
F 25.863305 3.634954 94.273466
F 26.060505 11.588524 72.581066
F 25.810205 11.632524 94.081166
F 26.255705 19.212224 72.262066
F 25.687505 19.465224 94.172366
F 8.394325 3.862724 69.237366
F 7.936935 3.862724 91.072766
F 8.394325 11.584424 69.237366
F 7.936935 11.584424 91.072766
F 8.394325 19.306024 69.237366
F 7.936935 19.306024 91.072766
F 17.311805 3.860834 69.425466
F 16.854405 3.860834 91.260866
F 17.311805 11.582524 69.425466
F 16.854405 11.582524 91.260866
F 17.311805 19.304124 69.425466
F 16.854405 19.304124 91.260866
F 26.320305 3.966064 69.615266
F 25.847605 3.802094 91.498266
F 26.146505 11.549024 69.823066
F 25.962905 11.507924 91.461666
F 26.236205 19.281424 69.498966
F 25.893905 19.611724 91.502066
F 8.470545 1.285054 65.598166
F 8.013155 1.285054 87.433566
F 8.470545 9.006724 65.598166
F 8.013155 9.006724 87.433566
F 8.470545 16.728424 65.598166
F 8.013155 16.728424 87.433566
F 17.388005 1.286944 65.786266
F 16.930605 1.286944 87.621666
F 17.388005 9.008614 65.786266
F 16.930605 9.008614 87.621666
F 17.388005 16.730324 65.786266
F 16.930605 16.730324 87.621666
F 24.124005 20.561424 65.949266
F 25.973505 1.246394 87.939066
F 32.950105 12.763924 80.642866
F 26.028405 8.910034 87.728966
F 33.018505 20.861624 73.425566
F 25.822405 16.709824 87.920366
F 10.625905 7.721704 69.285466
F 10.168505 7.721704 91.120866
F 10.625905 15.443324 69.285466
F 10.168505 15.443324 91.120866
F 10.625905 0.000038 69.285466
F 10.168505 0.000038 91.120866
F 19.526805 7.689884 69.510566
F 19.201805 7.736044 91.245366
F 19.501105 15.291424 69.361266
F 19.173005 15.485024 91.382066
F 19.464305 5.270154 82.938366
F 10.340005 20.591124 82.932566
F 28.432005 7.747674 69.789066
F 28.279105 7.359834 91.529866
F 28.556205 15.505724 69.595466
F 28.202905 15.402724 91.678466
F 10.340005 12.869424 82.932566
F 10.340005 5.147734 82.932566
F 10.702105 5.147734 65.646166
F 10.244705 5.147734 87.481566
F 10.702105 12.869424 65.646166
F 10.244705 12.869424 87.481566
F 10.702105 20.591124 65.646166
F 10.244705 20.591124 87.481566
F 30.175605 16.616924 98.023066
F 19.211405 5.119304 87.728166
F 26.149505 1.471324 80.690066
F 19.409505 12.737024 87.660866
F 33.015105 20.401024 66.110866
F 19.165005 20.458624 87.682566
F 30.836905 8.944294 66.034666
F 28.528005 4.997244 88.029766
F 32.805505 7.585904 76.961866
F 28.210605 12.754824 87.785466
F 27.954405 12.877124 97.930166
F 28.006905 20.377024 87.975266
F 10.644905 5.147734 68.375666
F 10.187505 5.147734 90.211066
F 10.644905 12.869424 68.375666
F 10.187505 12.869424 90.211066
F 10.644905 20.591124 68.375666
F 10.187505 20.591124 90.211066
F 19.616805 5.207544 68.557466
F 18.993005 5.195394 90.488066
F 19.532005 12.700324 68.462466
F 19.167205 12.874024 90.462166
F 19.554505 20.561224 68.576966
F 19.133805 20.678524 90.468766
F 28.816405 5.174894 68.836066
F 28.294605 4.891314 90.714366
F 28.228805 12.824924 68.837066
F 28.193905 12.826124 90.648666
F 28.575205 20.357124 68.681466
F 28.278505 20.645324 90.590666
F 10.568705 7.721704 72.014866
F 10.111305 7.721704 93.850266
F 10.568705 15.443424 72.014866
F 10.111305 15.443424 93.850266
F 10.568705 0.000038 72.014866
F 10.111305 0.000038 93.850266
F 28.264705 20.580524 80.611266
F 28.376605 12.822524 80.576966
F 19.608605 7.874984 72.221666
F 19.057705 7.922124 93.900166
F 19.423005 15.354624 72.056466
F 19.077705 15.527924 94.030066
F 28.294405 5.131094 80.773666
F 19.388405 20.547924 80.405666
F 28.263305 7.843994 72.522066
F 27.960705 7.603744 94.219566
F 28.498005 15.547924 72.217266
F 28.043505 15.530424 94.375166
F 19.381305 12.742324 80.339466
F 19.251605 5.224734 80.210566
F 3.823065 1.303524 75.499166
F 3.365685 1.303524 97.334466
F 30.670805 1.257074 76.135366
F 19.061605 20.439024 97.620466
F 3.823065 9.025194 75.499166
F 3.365685 9.025194 97.334466
F 30.614905 9.118964 76.143966
F 32.841605 4.991144 76.181666
F 3.823065 16.746824 75.499166
F 3.365685 16.746824 97.334466
F 30.714305 16.785024 76.127866
F 32.585905 12.832324 97.966966
F 12.721205 1.286944 75.700766
F 12.263805 1.286944 97.536166
F 12.721205 9.008614 75.700766
F 12.263805 9.008614 97.536166
F 12.721205 16.730324 75.700766
F 12.263805 16.730324 97.536166
F 21.642405 1.330304 76.002466
F 32.673105 7.785044 69.744666
F 21.643205 8.972684 75.949866
F 30.152405 1.504484 97.844366
F 21.526205 16.730224 75.952366
F 32.779105 12.902324 83.469566
F 3.746825 3.844244 79.138366
F 30.491905 3.860864 79.808266
F 3.746825 11.565924 79.138366
F 30.575305 11.553024 79.624866
F 3.746825 19.287624 79.138366
F 30.599105 19.111024 79.696066
F 12.645005 3.860824 79.340066
F 12.645005 11.582524 79.340066
F 12.645005 19.304124 79.340066
F 21.552305 3.822114 79.647566
F 21.700505 11.521324 79.613466
F 21.493905 19.245724 79.354966
F 3.803365 3.844244 76.439466
F 3.345985 3.844244 98.274866
F 30.612505 3.708004 77.142166
F 3.803365 11.565924 76.439466
F 3.345985 11.565924 98.274866
F 30.716205 11.639124 76.913866
F 3.803365 19.287624 76.439466
F 3.345985 19.287624 98.274866
F 30.864505 19.307024 77.099766
F 12.702205 3.860824 76.610566
F 12.702205 11.582524 76.610566
F 12.702105 19.304124 76.610566
F 21.790905 3.809394 77.008666
F 21.556605 11.534924 76.832166
F 21.442905 19.439024 76.735666
F 3.879585 1.303524 72.800266
F 3.422205 1.303524 94.635666
F 30.502105 1.394314 73.489266
F 30.374605 1.270234 95.126466
F 3.879585 9.025194 72.800266
F 3.422205 9.025194 94.635666
F 30.451805 9.237224 73.450566
F 30.144705 8.923564 95.142866
F 3.879585 16.746824 72.800266
F 3.422205 16.746824 94.635666
F 30.720505 16.916624 73.362666
F 30.296005 16.688024 95.235466
F 12.778405 1.286944 72.971366
F 12.321005 1.286944 94.806766
F 12.778405 9.008614 72.971366
F 12.321005 9.008614 94.806766
F 12.778405 16.730324 72.971366
F 12.321005 16.730324 94.806766
F 21.834105 1.220884 73.243566
F 21.215305 1.419444 94.983766
F 21.848305 9.047404 73.099166
F 21.533105 9.161304 94.958366
F 21.389305 16.892724 73.300266
F 21.310805 16.818124 94.957966
F 6.006415 7.717244 76.473166
F 28.558605 12.688324 66.225966
F 6.006415 15.438924 76.473166
F 30.538005 1.000958 90.683166
F 10.397205 20.591124 80.203166
F 10.397205 12.869424 80.203166
F 14.930705 7.721664 76.657266
F 14.930705 15.443324 76.657266
F 10.397205 5.147734 80.203166
F 23.947805 7.768164 76.979766
F 23.902105 15.516724 76.849366
F 28.256305 15.479524 84.377966
F 6.082635 5.152204 72.833866
F 5.625245 5.152204 94.669266
F 21.789005 16.811224 66.151666
F 32.686305 5.035744 95.271266
F 6.082635 12.873824 72.833866
F 5.625245 12.873824 94.669266
F 33.036305 12.821824 73.433366
F 18.911405 5.130344 97.736066
F 6.082635 20.595524 72.833866
F 5.625245 20.595524 94.669266
F 32.534305 7.652264 84.378166
F 32.385705 20.610424 95.237266
F 15.007005 5.147774 73.018066
F 14.549605 5.147774 94.853466
F 15.007005 12.869424 73.018066
F 14.549605 12.869424 94.853466
F 15.007005 20.591124 73.018066
F 14.549605 20.591124 94.853466
F 23.934005 5.378544 73.210766
F 23.473005 5.118834 95.039966
F 23.919605 13.020124 73.152966
F 23.547705 12.924324 94.852666
F 24.050305 20.621124 73.169766
F 23.423705 20.658024 94.988666
F 6.025585 5.152204 75.557766
F 5.568195 5.152204 97.393166
F 32.987405 15.387924 80.012866
F 32.897205 4.937984 87.930366
F 6.025585 12.873824 75.557766
F 5.568195 12.873824 97.393166
F 23.521705 20.714024 97.892966
F 32.748305 5.150884 80.674566
F 6.025585 20.595524 75.557766
F 5.568195 20.595524 97.393166
F 32.823405 12.805924 68.935266
F 33.103505 15.393524 72.413566
F 14.949805 5.147774 75.747466
F 14.492405 5.147774 97.582866
F 14.949805 12.869424 75.747466
F 14.492405 12.869424 97.582866
F 14.949805 20.591124 75.747466
F 14.492405 20.591124 97.582866
F 23.936505 5.174814 75.982266
F 23.205705 5.141474 97.735666
F 23.703105 12.776524 76.074966
F 32.551905 5.235494 97.975866
F 23.783305 20.622624 75.881766
F 32.858205 7.651784 79.723766
F 5.949345 7.717244 79.196966
F 25.722205 16.762424 97.925466
F 5.949345 15.438924 79.196966
F 28.072805 0.002584 94.270266
F 28.262005 7.718694 84.311866
F 5.949345 23.160624 79.196966
F 19.174305 15.390824 84.129266
F 4.032055 16.746824 65.521766
F 14.873605 7.721664 79.386766
F 14.873605 15.443324 79.386766
F 14.873605 0.000000 79.386766
F 23.660705 7.773304 79.657566
F 23.867305 15.332924 79.552566
F 19.360305 7.615824 83.899066
F 8.260865 1.285054 75.608666
F 7.803475 1.285054 97.444066
F 8.260865 9.006724 75.608666
F 7.803475 9.006724 97.444066
F 8.260865 16.728424 75.608666
F 7.803475 16.728424 97.444066
F 17.178405 1.286944 75.794166
F 16.721005 1.286944 97.629566
F 17.178405 9.008614 75.794166
F 16.721005 9.008614 97.629566
F 17.178405 16.730324 75.794166
F 16.721005 16.730324 97.629566
F 26.062605 1.330934 76.179666
F 33.024105 20.714924 76.142966
F 26.223105 9.137194 76.274066
F 33.071405 20.563324 68.807466
F 26.075505 16.961224 76.104066
F 33.025405 5.089864 66.199366
F 8.184625 3.862724 79.247966
F 8.184625 11.584424 79.247966
F 8.184625 19.306024 79.247966
F 17.102105 3.860834 79.433366
F 17.102105 11.582524 79.433366
F 17.102105 19.304124 79.433366
F 26.043305 3.997524 79.740766
F 26.176005 11.435524 79.697466
F 25.969805 19.169624 79.702066
F 8.241865 3.862724 76.515866
F 8.241865 11.584424 76.515866
F 8.241865 19.306024 76.515866
F 17.159305 3.860834 76.703966
F 17.159305 11.582524 76.703966
F 17.159305 19.304124 76.703966
F 26.120505 3.982594 76.942666
F 26.075405 11.718224 76.908766
F 26.193405 19.523224 76.952466
F 8.318085 1.285054 72.876666
F 7.860695 1.285054 94.712066
F 8.318085 9.006724 72.876666
F 7.860695 9.006724 94.712066
F 8.318085 16.728424 72.876666
F 7.860695 16.728424 94.712066
F 17.235505 1.286944 73.064766
F 16.778205 1.286944 94.900166
F 17.235505 9.008614 73.064766
F 16.778205 9.008614 94.900166
F 17.235505 16.730324 73.064766
F 16.778205 16.730324 94.900166
F 26.114405 1.350434 73.267666
F 25.799405 1.172244 95.218766
F 25.925705 9.168214 73.522866
F 25.725605 9.076134 94.895966
F 26.109205 16.801824 73.430466
F 25.870005 16.891224 95.173266
F 10.473405 7.721704 76.563866
F 10.473405 15.443324 76.563866
F 10.473405 0.000038 76.563866
F 19.404905 7.663644 76.548466
F 19.308505 15.378224 76.753666
F 10.320905 0.000038 83.842366
F 28.349605 7.806624 77.174466
F 28.416605 15.456024 76.828166
F 10.320905 15.443424 83.842366
F 10.549605 5.147734 72.924666
F 10.092205 5.147734 94.760066
F 10.549605 12.869424 72.924666
F 10.092205 12.869424 94.760066
F 10.549605 20.591124 72.924666
F 10.092205 20.591124 94.760066
F 19.470705 5.178594 73.205566
F 18.915605 5.182404 94.863866
F 19.617205 12.774524 72.757666
F 19.123805 12.938224 94.764366
F 19.397305 20.670424 73.047266
F 19.106805 20.521624 94.781066
F 28.347805 5.222364 73.480466
F 28.037305 5.062604 95.165366
F 28.478005 12.911724 73.474666
F 27.911705 12.913424 95.196466
F 28.371205 20.455924 73.225566
F 27.907605 20.707924 95.314966
F 10.492505 5.147734 75.654166
F 10.035105 5.147734 97.489566
F 10.492505 12.869424 75.654166
F 10.035105 12.869424 97.489566
F 10.492505 20.591124 75.654166
F 10.035105 20.591124 97.489566
F 19.469205 5.031024 76.047766
F 30.071305 8.993074 97.828666
F 19.428605 12.862924 75.585866
F 32.933905 4.657374 90.788966
F 19.340705 20.634924 75.823366
F 32.761805 12.800124 88.260366
F 28.398805 5.230924 76.213366
F 28.086505 5.264394 97.756766
F 28.444705 12.828924 76.191766
F 30.708605 1.223494 80.616966
F 28.506605 20.686024 76.024166
F 6.006415 23.160624 76.473166
F 10.416205 7.721704 79.293366
F 10.416205 15.443424 79.293366
F 10.416205 0.000038 79.293366
F 10.320905 7.721704 83.842366
F 19.222905 7.771504 79.328866
F 19.363205 15.366324 79.587166
F 26.139805 16.603924 80.536566
F 28.394505 7.640094 79.899566
F 28.547905 15.456324 79.602066
F 26.169305 8.878124 80.479966
F 3.670605 1.303524 82.777566
F 30.564505 1.181024 83.413866
F 3.670605 9.025194 82.777566
F 30.396005 9.115794 83.450166
F 3.670605 16.746824 82.777566
F 30.493905 16.597724 83.370766
F 12.568705 1.286944 82.979266
F 12.568705 9.008614 82.979266
F 12.568705 16.730324 82.979266
F 21.435205 1.400864 83.145566
F 21.596205 9.093754 83.060866
F 21.485605 16.521224 83.177066
F 3.594365 3.844244 86.416766
F 30.594805 3.774004 87.139466
F 3.594365 11.565924 86.416866
F 30.557705 11.625924 87.269166
F 3.594365 19.287624 86.416766
F 30.302505 19.364024 86.939166
F 12.492505 3.860824 86.618466
F 12.492505 11.582524 86.618466
F 12.492505 19.304124 86.618466
F 21.476105 3.900834 86.834366
F 21.521305 11.424824 86.791166
F 21.420505 19.401024 86.702866
F 3.650905 3.844244 83.717966
F 30.461005 3.736644 84.357866
F 3.650905 11.565924 83.717966
F 30.529005 11.598024 84.446366
F 3.650905 19.287624 83.717966
F 30.379705 19.273724 84.241066
F 12.549705 3.860824 83.889066
F 12.549705 11.582524 83.889066
F 12.549705 19.304124 83.889066
F 21.487105 3.829124 84.081566
F 21.591105 11.599724 83.983466
F 21.504405 19.154724 83.978366
F 3.727125 1.303524 80.078766
F 24.184505 13.044524 66.003866
F 3.727125 9.025194 80.078766
F 30.539605 8.954644 80.587066
F 3.727125 16.746824 80.078766
F 30.745405 16.627824 80.805466
F 12.625905 1.286944 80.249866
F 12.625905 9.008614 80.249866
F 12.625905 16.730324 80.249866
F 21.390905 1.283084 80.569466
F 21.441505 8.965664 80.254366
F 21.544305 16.622424 80.437666
F 5.853945 7.717244 83.751566
F 32.622805 7.843634 72.451066
F 5.853945 15.438924 83.751566
F 21.202605 16.832924 97.788466
F 19.687305 12.755624 65.846666
F 17.083105 16.730324 80.343166
F 14.778305 7.721664 83.935766
F 14.778305 15.443324 83.935766
F 17.083105 9.008614 80.343166
F 23.878805 7.576094 84.047266
F 23.722505 15.403724 84.132466
F 17.083105 1.286944 80.343166
F 5.930165 5.152204 80.112366
F 30.738105 1.192444 68.751766
F 5.930165 12.873824 80.112366
F 26.376705 1.241204 66.302766
F 5.930165 20.595524 80.112366
F 32.869505 12.741324 66.263466
F 14.854505 5.147774 80.296566
F 14.854505 12.869424 80.296566
F 14.854505 20.591124 80.296566
F 23.765305 5.101904 80.478466
F 23.957105 12.886224 80.446866
F 23.739605 20.417024 80.439666
F 5.873125 5.152204 82.836266
F 19.690605 5.097404 65.830866
F 5.873125 12.873824 82.836266
F 26.266805 9.037384 66.057966
F 5.873125 20.595524 82.836266
F 25.571405 8.981724 97.697766
F 14.797305 5.147774 83.025966
F 14.797305 12.869424 83.025966
F 14.797305 20.591124 83.025966
F 23.786905 5.022244 83.214466
F 23.876505 12.729624 83.134966
F 23.811305 20.548224 83.070466
F 5.796885 7.717244 86.475466
F 33.063005 5.308624 68.973666
F 5.796885 15.438924 86.475466
F 18.974705 12.844524 97.463366
F 8.165625 16.728424 80.155066
F 5.796885 23.160624 86.475466
F 8.165625 9.006724 80.155066
F 4.032055 9.025194 65.521766
F 14.721105 7.721664 86.665166
F 14.721105 15.443324 86.665166
F 14.721105 0.000000 86.665166
F 23.909805 7.507694 86.692666
F 23.566505 15.465024 86.913766
F 8.165625 1.285054 80.155066
F 8.108405 1.285054 82.887166
F 8.108405 9.006724 82.887166
F 8.108405 16.728424 82.887166
F 17.025905 1.286944 83.072666
F 17.025905 9.008614 83.072666
F 17.025905 16.730324 83.072666
F 26.247405 1.463944 83.425766
F 26.092605 8.943324 83.138766
F 25.962005 16.449624 83.203366
F 8.032165 3.862724 86.526366
F 8.032165 11.584424 86.526366
F 8.032165 19.306024 86.526366
F 16.949705 3.860834 86.711866
F 16.949705 11.582524 86.711866
F 16.949705 19.304124 86.711866
F 26.152205 3.835324 87.039366
F 25.974005 11.558824 86.907166
F 25.701005 19.211224 86.870466
F 8.089395 3.862724 83.794366
F 8.089395 11.584424 83.794366
F 8.089395 19.306024 83.794366
F 17.006905 3.860834 83.982466
F 17.006905 11.582524 83.982466
F 17.006905 19.304124 83.982466
F 25.946105 3.881604 84.459166
F 25.972705 11.361424 84.192566
F 25.945305 19.200124 84.182066
F 6.158875 23.160624 69.194666
F 5.701485 23.160624 91.030066
F 4.032055 1.303524 65.521766
F 5.853945 23.160624 83.751566
F 32.918305 15.413124 69.719666
F 32.749505 -0.182522 77.088066
F 32.595005 -0.185288 94.446766
F 23.486505 0.057229 94.240866
F 32.585305 23.284724 91.725366
F 19.264905 23.158024 79.495966
F 28.462005 23.021124 72.478266
F 32.944605 23.212424 79.707966
F 32.880805 -0.133392 79.762066
F 28.386305 22.957524 69.775366
F 32.873605 0.217196 72.690366
F 19.064905 23.185624 91.431266
F 28.257705 23.108824 94.185666
F 28.055905 23.028424 87.037966
F 23.744805 23.110224 79.610566
F 28.174105 23.064324 91.422466
F 23.992905 23.107924 72.275766
F 19.496105 23.172224 72.069866
F 32.936805 23.381524 72.381966
F 19.201005 23.276324 94.185066
F 23.807905 23.303624 94.189466
F 32.339205 23.277524 94.544766
F 19.663005 23.176724 69.364166
F 23.678105 0.171689 86.744766
F 28.573505 -0.004146 69.680466
F 23.931505 -0.050713 72.300966
F 23.444805 0.129564 91.541466
F 19.490605 0.003670 69.432566
F 23.793305 0.191931 79.813266
F 19.592205 -0.117061 72.248266
F 3.060755 1.303524 111.891466
F 30.002905 1.113904 112.418466
F 3.060755 9.025194 111.891466
F 30.056505 9.160944 112.319466
F 3.060755 16.746824 111.891466
F 29.884105 16.695924 112.313466
F 11.958905 1.286944 112.093466
F 11.958905 9.008614 112.093466
F 11.958905 16.730324 112.093466
F 20.774405 1.134854 112.316466
F 21.137105 8.959104 112.271466
F 21.003505 16.637824 112.404466
F 2.984515 3.844244 115.530466
F 29.953205 3.683614 116.032466
F 2.984515 11.565924 115.530466
F 29.986705 11.524724 116.004466
F 2.984515 19.287624 115.530466
F 29.914005 19.336024 116.273466
F 11.882705 3.860824 115.732466
F 11.882705 11.582524 115.732466
F 11.882705 19.304124 115.732466
F 20.881505 3.851024 115.847466
F 20.817105 11.485324 116.016466
F 20.941405 19.411324 116.007466
F 3.041055 3.844244 112.831466
F 30.104205 3.689144 113.362466
F 3.041055 11.565924 112.831466
F 29.931205 11.787124 113.239466
F 3.041055 19.287624 112.831466
F 30.046505 19.251024 113.464466
F 11.939805 3.860824 113.002466
F 11.939805 11.582524 113.002466
F 11.939805 19.304124 113.002466
F 20.963205 3.810584 113.085466
F 20.928905 11.360924 113.228466
F 20.942505 19.357824 113.176466
F 3.117275 1.303524 109.192466
F 2.659895 1.303524 131.028466
F 30.037005 1.223024 109.732466
F 3.117275 9.025194 109.192466
F 2.659895 9.025194 131.028466
F 30.070505 8.927954 109.577466
F 3.117275 16.746824 109.192466
F 2.659895 16.746824 131.028466
F 30.062905 16.795024 109.629466
F 12.016105 1.286944 109.363466
F 12.016105 9.008614 109.363466
F 12.016105 16.730324 109.363466
F 20.824305 1.309204 109.556466
F 21.068205 8.939564 109.464466
F 21.146905 16.598624 109.642466
F 5.244105 7.717244 112.865466
F 32.115005 7.793744 113.177466
F 5.244105 15.438924 112.865466
F 32.245705 15.502324 113.333466
F 27.306605 7.694554 130.562466
F 27.897505 15.327324 108.732466
F 14.168405 7.721664 113.049466
F 14.168405 15.443324 113.049466
F 14.168405 0.000000 113.049466
F 23.338705 7.788234 113.181466
F 23.274305 15.244724 113.279466
F 32.054205 7.822794 130.687466
F 5.320325 5.152204 109.226466
F 32.465805 5.250584 109.636466
F 5.320325 12.873824 109.226466
F 32.375405 12.965424 109.754466
F 5.320325 20.595524 109.226466
F 32.239605 20.898424 109.934466
F 14.244705 5.147774 109.410466
F 14.244705 12.869424 109.410466
F 14.244705 20.591124 109.410466
F 23.218005 5.109264 109.681466
F 23.333105 12.723424 109.474466
F 23.341005 20.317024 109.631466
F 5.263275 5.152204 111.950466
F 32.370305 4.989134 112.363466
F 5.263275 12.873824 111.950466
F 32.295305 12.917224 112.550466
F 5.263275 20.595524 111.950466
F 32.070705 20.670324 112.451466
F 14.187505 5.147774 112.139466
F 14.187505 12.869424 112.139466
F 14.187505 20.591124 112.139466
F 23.430705 5.076764 112.338466
F 22.940405 12.809824 112.296466
F 23.123305 20.765024 112.469466
F 5.187035 7.717244 115.589466
F 32.224805 7.775504 115.955466
F 5.187035 15.438924 115.589466
F 32.291505 15.435224 116.083466
F 27.935805 7.790644 108.745466
F 5.187035 23.160624 115.589466
F 25.682705 4.008274 98.855566
F 20.700605 3.950624 130.616466
F 14.111305 7.721664 115.779466
F 14.111305 15.443324 115.779466
F 14.111305 0.000000 115.779466
F 23.213505 7.434394 115.948466
F 23.159305 15.344124 116.133466
F 18.750505 15.430924 108.579466
F 7.498555 1.285054 112.001466
F 7.498555 9.006724 112.001466
F 7.498555 16.728424 112.001466
F 16.416105 1.286944 112.186466
F 16.416105 9.008614 112.186466
F 16.416105 16.730324 112.186466
F 25.363105 1.403904 112.237466
F 25.434705 9.182084 112.395466
F 25.352505 16.744324 112.188466
F 7.422315 3.862724 115.640466
F 7.422315 11.584424 115.640466
F 7.422315 19.306024 115.640466
F 16.339805 3.860834 115.825466
F 16.339805 11.582524 115.825466
F 16.339805 19.304124 115.825466
F 25.543605 3.722584 115.917466
F 25.381805 11.471124 116.060466
F 25.425705 19.070424 115.958466
F 7.479545 3.862724 112.908466
F 7.479545 11.584424 112.908466
F 7.479545 19.306024 112.908466
F 16.397005 3.860834 113.096466
F 16.397005 11.582524 113.096466
F 16.397005 19.304124 113.096466
F 25.627305 3.853934 113.291466
F 25.346805 11.712124 113.347466
F 25.321105 19.234024 113.324466
F 7.555775 1.285054 109.268466
F 7.555775 9.006724 109.268466
F 7.555775 16.728424 109.268466
F 16.473205 1.286944 109.457466
F 16.473205 9.008614 109.457466
F 16.473205 16.730324 109.457466
F 25.582805 1.273864 109.504466
F 25.643705 9.011264 109.636466
F 25.642505 16.744624 109.568466
F 9.711095 7.721704 112.956466
F 9.711095 15.443324 112.956466
F 9.711095 0.000038 112.956466
F 18.643105 7.687954 113.133466
F 18.528605 15.339724 113.067466
F 29.939305 19.223424 98.811466
F 27.768005 7.671274 113.284466
F 27.506405 15.536324 113.190466
F 18.796905 7.737694 108.658466
F 9.787315 5.147734 109.317466
F 9.787315 12.869424 109.317466
F 9.787315 20.591124 109.317466
F 18.772405 5.077644 109.384466
F 18.826005 12.950724 109.425466
F 18.798305 20.697224 109.486466
F 27.961005 5.138734 109.425466
F 27.942605 12.787624 109.587466
F 27.698705 20.683424 109.609466
F 9.730155 5.147734 112.046466
F 9.730155 12.869424 112.046466
F 9.730155 20.591124 112.046466
F 18.661805 5.086734 112.129466
F 18.749305 12.702824 112.295466
F 18.647805 20.402524 112.136466
F 27.986305 4.863704 112.118466
F 27.667605 12.831824 112.302466
F 27.624805 20.610624 112.395466
F 9.653915 7.721704 115.685466
F 9.653915 15.443424 115.685466
F 9.653915 0.000038 115.685466
F 9.348995 0.000038 130.242466
F 18.583705 7.606684 115.837466
F 18.598605 15.390624 115.883466
F 9.806375 0.000038 108.407466
F 27.612005 7.665974 115.964466
F 27.783605 15.291724 116.050466
F 9.348995 15.443424 130.242466
F 2.908295 1.303524 119.169466
F 29.807205 1.196904 119.752466
F 2.908295 9.025194 119.169466
F 29.817605 9.015544 119.590466
F 2.908295 16.746824 119.169466
F 29.984605 16.794624 119.754466
F 11.806405 1.286944 119.371466
F 11.806405 9.008614 119.371466
F 11.806405 16.730324 119.371466
F 20.828205 1.351284 119.499466
F 20.802205 8.862154 119.586466
F 20.937105 16.610524 119.358466
F 3.289435 3.844244 100.973466
F 2.832055 3.844244 122.809466
F 30.250605 3.944674 101.494466
F 29.581605 3.949394 123.304466
F 3.289435 11.565924 100.973466
F 2.832055 11.565924 122.809466
F 30.187105 11.530524 101.492466
F 29.701405 11.517224 123.506466
F 3.289435 19.287624 100.973466
F 2.832055 19.287624 122.809466
F 30.130305 19.190824 101.595466
F 29.795905 19.293024 123.518466
F 12.187605 3.860824 101.175466
F 11.730205 3.860824 123.010466
F 12.187605 11.582524 101.175466
F 11.730205 11.582524 123.010466
F 12.187605 19.304124 101.175466
F 11.730205 19.304124 123.010466
F 21.046305 4.006804 101.473466
F 20.677005 3.823314 123.168466
F 21.267205 11.602424 101.256466
F 20.688505 11.441324 123.422466
F 21.219905 19.249624 101.383466
F 20.760105 19.154824 123.131466
F 2.888595 3.844244 120.110466
F 21.053405 3.800494 98.676466
F 29.809205 3.768214 120.532466
F 2.888595 11.565924 120.110466
F 18.203005 15.434724 130.483466
F 29.899505 11.473024 120.733466
F 2.888595 19.287624 120.110466
F 21.239205 19.348824 98.691166
F 29.947705 19.371324 120.741466
F 12.244805 3.860824 98.445966
F 11.787405 3.860824 120.281466
F 12.244805 11.582524 98.445966
F 11.787405 11.582524 120.281466
F 12.244805 19.304124 98.445966
F 11.787405 19.304124 120.281466
F 23.047805 15.318324 130.412466
F 20.725005 3.893604 120.446466
F 27.960505 0.164183 98.692266
F 20.900205 11.553624 120.434466
F 24.944405 19.486224 130.487466
F 20.874005 19.210024 120.361466
F 2.964815 1.303524 116.471466
F 29.939405 1.105024 116.825466
F 2.964815 9.025194 116.471466
F 29.757705 8.954074 116.843466
F 2.964815 16.746824 116.471466
F 29.947205 16.646124 116.883466
F 11.863605 1.286944 116.642466
F 11.863605 9.008614 116.642466
F 11.863605 16.730324 116.642466
F 20.884805 1.326564 116.736466
F 20.935305 8.824404 116.836466
F 20.877305 16.814924 116.739466
F 5.549025 7.717244 98.308566
F 5.091635 7.717244 120.143466
F 32.643605 7.927364 98.714066
F 32.187305 7.713414 120.564466
F 5.549025 15.438924 98.308566
F 5.091635 15.438924 120.143466
F 23.457705 15.530424 98.623466
F 32.247705 15.405424 120.496466
F 9.806375 15.443424 108.407466
F 9.348995 7.721704 130.242466
F 9.806375 7.721704 108.407466
F 27.544805 20.523924 127.106466
F 14.473405 7.721664 98.492666
F 14.016005 7.721664 120.328466
F 14.473405 15.443324 98.492666
F 14.016005 15.443324 120.328466
F 14.473405 -0.000001 98.492666
F 27.647605 20.558424 105.117466
F 30.346805 4.118734 98.910866
F 23.124505 7.692614 120.477466
F 25.639705 19.223924 98.877566
F 23.117205 15.389124 120.424466
F 27.282305 12.802324 127.221466
F 27.621005 12.815624 104.901466
F 5.167855 5.152204 116.504466
F 32.013205 5.140974 116.878466
F 5.167855 12.873824 116.504466
F 32.158705 12.850024 117.017466
F 5.167855 20.595524 116.504466
F 32.179805 20.447224 117.356466
F 14.092205 5.147774 116.688466
F 14.092205 12.869424 116.688466
F 14.092205 20.591124 116.688466
F 23.193405 4.748344 116.869466
F 23.115505 12.715924 117.019466
F 23.257905 20.574524 116.740466
F 5.110815 5.152204 119.228466
F 32.038005 5.173084 119.475466
F 5.110815 12.873824 119.228466
F 32.066705 12.787324 119.704466
F 5.110815 20.595524 119.228466
F 32.244705 20.650424 120.053466
F 14.035005 5.147774 119.418466
F 14.035005 12.869424 119.418466
F 14.035005 20.591124 119.418466
F 23.110605 5.078554 119.670466
F 23.343705 12.785624 119.704466
F 23.310005 20.689524 119.613466
F 5.491955 7.717244 101.032466
F 5.034575 7.717244 122.867466
F 32.457605 7.796294 101.474466
F 32.147305 7.616004 123.351466
F 5.491955 15.438924 101.032466
F 5.034575 15.438924 122.867466
F 32.615105 15.360824 101.675466
F 32.141205 15.276224 123.193466
F 27.377205 5.074454 127.099466
F 27.869505 5.259784 105.120466
F 5.491955 23.160624 101.032466
F 5.034575 23.160624 122.867466
F 18.303005 20.443524 126.645466
F 18.874005 20.701424 104.999466
F 19.051805 7.809114 98.583066
F 25.331205 1.211194 127.060466
F 14.416205 7.721664 101.222466
F 13.958805 7.721664 123.057466
F 14.416205 15.443324 101.222466
F 13.958805 15.443324 123.057466
F 18.268905 12.935724 126.821466
F 18.893905 12.697724 104.922466
F 23.323005 7.744394 101.414466
F 22.990805 7.711024 123.216466
F 23.512205 15.384824 101.329466
F 22.939005 15.374724 123.288466
F 18.565205 4.975564 126.881466
F 18.768005 5.071614 105.128466
F 7.346095 1.285054 119.279466
F 7.346095 9.006724 119.279466
F 7.346095 16.728424 119.279466
F 16.263605 1.286944 119.464466
F 16.263605 9.008614 119.464466
F 16.263605 16.730324 119.464466
F 25.411305 1.271184 119.606466
F 25.473905 8.891514 119.765466
F 25.513105 16.605124 119.642466
F 7.727235 3.862724 101.083466
F 7.269845 3.862724 122.918466
F 7.727235 11.584424 101.083466
F 7.269845 11.584424 122.918466
F 7.727235 19.306024 101.083466
F 7.269845 19.306024 122.918466
F 16.644705 3.860834 101.268466
F 16.187405 3.860834 123.104466
F 16.644705 11.582524 101.268466
F 16.187405 11.582524 123.104466
F 16.644705 19.304124 101.268466
F 16.187405 19.304124 123.104466
F 25.667405 3.885934 101.404466
F 25.123905 3.795714 123.245466
F 25.814905 11.608024 101.324466
F 25.198305 11.464424 123.467466
F 25.647805 19.424424 101.627466
F 25.325305 19.273024 123.317466
F 7.784475 3.862724 98.351266
F 7.327085 3.862724 120.186466
F 7.784475 11.584424 98.351266
F 7.327085 11.584424 120.186466
F 7.784475 19.306024 98.351266
F 7.327085 19.306024 120.186466
F 16.701905 3.860834 98.539366
F 16.244505 3.860834 120.374466
F 16.701905 11.582524 98.539366
F 16.244505 11.582524 120.374466
F 16.701905 19.304124 98.539366
F 16.244505 19.304124 120.374466
F 27.916105 15.390024 98.879166
F 25.359105 3.852594 120.582466
F 20.652305 11.488324 130.607466
F 25.350405 11.559824 120.768466
F 23.441305 7.568474 98.695666
F 25.408105 19.224124 120.603466
F 7.403315 1.285054 116.547466
F 7.403315 9.006724 116.547466
F 7.403315 16.728424 116.547466
F 16.320805 1.286944 116.735466
F 16.320805 9.008614 116.735466
F 16.320805 16.730324 116.735466
F 25.533605 1.194144 116.863466
F 25.383905 8.940204 117.020466
F 25.417705 16.611724 116.856466
F 10.016005 7.721704 98.399266
F 9.558635 7.721704 120.234466
F 10.016005 15.443324 98.399266
F 9.558635 15.443324 120.234466
F 10.016005 0.000038 98.399266
F 9.558635 0.000038 120.234466
F 30.124205 1.323744 102.636466
F 18.450805 7.640784 120.540466
F 25.618205 11.495524 98.520466
F 18.587705 15.502424 120.414466
F 9.425225 20.591124 126.603466
F 9.882615 20.591124 104.768466
F 20.467005 19.141324 130.370466
F 27.771605 7.675584 120.581466
F 32.473505 15.368824 98.986266
F 27.677405 15.173624 120.713466
F 9.425225 12.869424 126.603466
F 9.882615 12.869424 104.768466
F 9.634855 5.147734 116.595466
F 9.634855 12.869424 116.595466
F 9.634855 20.591124 116.595466
F 18.466805 5.123174 116.927466
F 18.694705 12.872924 116.754466
F 18.553105 20.625824 116.757466
F 27.663705 5.043424 116.856466
F 27.691705 12.697224 116.915466
F 27.457405 20.327124 116.921466
F 9.577695 5.147734 119.324466
F 9.577695 12.869424 119.324466
F 9.577695 20.591124 119.324466
F 18.338805 5.206324 119.649466
F 18.582405 12.799324 119.472466
F 18.522205 20.747524 119.571466
F 27.694805 5.061844 119.672466
F 27.582705 12.715324 119.756466
F 27.786805 20.496424 119.751466
F 9.958805 7.721704 101.128466
F 9.501455 7.721704 122.964466
F 9.958805 15.443424 101.128466
F 9.501455 15.443424 122.964466
F 9.958805 0.000038 101.128466
F 9.501455 0.000038 122.964466
F 9.425225 5.147734 126.603466
F 9.882615 5.147734 104.768466
F 18.834905 7.833304 101.303466
F 18.498105 7.823544 123.301466
F 19.042905 15.479724 101.417466
F 18.563705 15.308624 123.211466
F 27.540405 20.450324 124.330466
F 27.878605 20.720824 102.379466
F 27.844705 7.609384 101.494466
F 27.700005 7.740564 123.291466
F 28.019105 15.563724 101.707466
F 27.518605 15.306824 123.462466
F 27.482905 12.878924 124.477466
F 27.978505 12.821224 102.234466
F 3.213215 1.303524 104.613466
F 2.755835 1.303524 126.448466
F 29.873305 1.345444 105.318466
F 29.731005 1.165654 127.068466
F 3.213215 9.025194 104.613466
F 2.755835 9.025194 126.448466
F 30.212005 8.933964 105.177466
F 29.705305 9.001304 127.053466
F 3.213215 16.746824 104.613466
F 2.755835 16.746824 126.448466
F 29.989005 16.830624 105.315466
F 29.742205 16.574524 126.916466
F 12.111405 1.286944 104.814466
F 11.654005 1.286944 126.650466
F 12.111405 9.008614 104.814466
F 11.654005 9.008614 126.650466
F 12.111405 16.730324 104.814466
F 11.654005 16.730324 126.650466
F 20.985405 1.334274 104.809466
F 20.637805 1.105804 126.927466
F 21.107905 8.792974 104.940466
F 20.779505 9.004494 126.836466
F 21.193005 16.704424 105.054466
F 20.699405 16.593624 126.836466
F 3.136975 3.844244 108.252466
F 2.679585 3.844244 130.087466
F 30.162305 3.734804 108.696466
F 29.954205 3.938874 130.700466
F 3.136975 11.565924 108.252466
F 2.679585 11.565924 130.087466
F 30.316105 11.593224 108.748466
F 32.050205 15.314424 130.680466
F 3.136975 19.287624 108.252466
F 2.679585 19.287624 130.087466
F 30.066805 19.442224 109.060466
F 27.835905 7.819214 98.833466
F 12.035105 3.860824 108.453466
F 11.577705 3.860824 130.289466
F 12.035105 11.582524 108.453466
F 11.577705 11.582524 130.289466
F 12.035105 19.304124 108.453466
F 11.577705 19.304124 130.289466
F 21.137405 3.887294 108.710466
F 21.199005 11.654324 98.456466
F 21.008605 11.418024 108.577466
F 27.229905 15.505324 130.575466
F 21.094505 19.088824 108.741466
F 30.276405 11.687324 98.799366
F 3.193515 3.844244 105.553466
F 2.736135 3.844244 127.388466
F 30.164405 3.957954 106.059466
F 29.575305 3.781754 128.026466
F 3.193515 11.565924 105.553466
F 2.736135 11.565924 127.388466
F 29.866505 11.509224 106.015466
F 29.612305 11.383624 127.923466
F 3.193515 19.287624 105.553466
F 2.736135 19.287624 127.388466
F 29.912605 19.465724 106.226466
F 29.900205 19.230624 127.960466
F 12.092305 3.860824 105.724466
F 11.634905 3.860824 127.559466
F 12.092305 11.582524 105.724466
F 11.634905 11.582524 127.559466
F 12.092305 19.304124 105.724466
F 11.634905 19.304124 127.559466
F 21.012105 3.839174 106.055466
F 20.900705 3.633944 127.913466
F 21.160705 11.510624 105.781466
F 20.714205 11.598524 127.775466
F 21.025705 19.302424 106.156466
F 20.552405 19.304924 127.638466
F 3.269745 1.303524 101.914466
F 2.812355 1.303524 123.749466
F 25.169705 11.465124 130.646466
F 29.682705 1.411434 124.204466
F 3.269745 9.025194 101.914466
F 2.812355 9.025194 123.749466
F 30.087205 9.049524 102.365466
F 29.888705 8.958724 124.235466
F 3.269745 16.746824 101.914466
F 2.812355 16.746824 123.749466
F 30.291905 16.597724 102.577466
F 29.871605 16.561424 124.241466
F 12.168505 1.286944 102.085466
F 11.711105 1.286944 123.920466
F 12.168505 9.008614 102.085466
F 11.711105 9.008614 123.920466
F 12.168505 16.730324 102.085466
F 11.711105 16.730324 123.920466
F 21.113505 1.358794 102.117466
F 20.572805 1.198444 124.268466
F 21.020205 9.144524 102.258466
F 20.832105 8.865964 124.146466
F 21.271705 16.773324 102.201466
F 20.732405 16.605224 124.057466
F 5.396565 7.717244 105.587466
F 4.939175 7.717244 127.422466
F 32.453105 7.695774 106.039466
F 31.965705 7.730974 127.779466
F 5.396565 15.438924 105.587466
F 4.939175 15.438924 127.422466
F 32.242105 15.470224 106.025466
F 31.904805 15.258524 127.923466
F 27.312705 5.073224 124.249466
F 27.934105 5.024464 102.407466
F 18.458305 20.609824 123.958466
F 19.025705 20.489024 102.218466
F 14.320905 7.721664 105.771466
F 13.863505 7.721664 127.606466
F 14.320905 15.443324 105.771466
F 13.863505 15.443324 127.606466
F 14.320905 -0.000001 105.771466
F 13.863505 0.000000 127.606466
F 23.524105 7.913934 105.883466
F 22.916605 7.491734 127.595466
F 23.325705 15.201424 105.971466
F 23.027205 15.485724 127.656466
F 18.435305 12.706524 124.127466
F 18.995205 12.707724 102.221466
F 5.472785 5.152204 101.947466
F 5.015395 5.152204 123.783466
F 32.558005 5.203114 102.351466
F 31.992105 4.924124 124.081466
F 5.472785 12.873824 101.947466
F 5.015395 12.873824 123.783466
F 32.439305 12.879124 102.504466
F 31.958805 12.912124 124.237466
F 5.472785 20.595524 101.947466
F 5.015395 20.595524 123.783466
F 32.281605 20.534824 102.626466
F 32.068705 20.636524 124.418466
F 14.397105 5.147774 102.131466
F 13.939705 5.147774 123.967466
F 14.397105 12.869424 102.131466
F 13.939705 12.869424 123.967466
F 14.397105 20.591124 102.131466
F 13.939705 20.591124 123.967466
F 23.483105 5.160684 102.359466
F 22.907505 5.029904 124.128466
F 23.554005 12.810424 102.216466
F 22.935705 12.805624 124.097466
F 23.406805 20.607424 102.315466
F 22.933105 20.496424 124.069466
F 5.415735 5.152204 104.671466
F 4.958345 5.152204 126.507466
F 32.307605 5.049004 105.072466
F 31.833505 4.923704 126.772466
F 5.415735 12.873824 104.671466
F 4.958345 12.873824 126.507466
F 32.239305 12.727424 105.192466
F 31.872505 12.700024 127.054466
F 5.415735 20.595524 104.671466
F 4.958345 20.595524 126.507466
F 32.093805 20.670124 105.346466
F 32.115105 20.485924 127.089466
F 14.340005 5.147774 104.861466
F 13.882605 5.147774 126.696466
F 14.340005 12.869424 104.861466
F 13.882605 12.869424 126.696466
F 14.340005 20.591124 104.861466
F 13.882605 20.591124 126.696466
F 23.364505 5.222524 105.005466
F 23.109805 4.952724 126.916466
F 23.478405 12.668724 104.878466
F 22.860105 12.792024 126.771466
F 23.241905 20.684824 105.038466
F 22.760205 20.586724 126.778466
F 5.339495 7.717244 108.310466
F 4.882115 7.717244 130.146466
F 32.430405 7.819244 108.621466
F 29.664105 11.510924 130.622466
F 5.339495 15.438924 108.310466
F 4.882105 15.438924 130.146466
F 32.274105 15.509924 108.720466
F 18.456805 -0.014722 113.131466
F 18.394405 5.185684 124.058466
F 18.818005 5.161284 102.341466
F 5.339495 23.160624 108.310466
F 4.882105 23.160624 130.146466
F 9.482395 20.591124 123.873466
F 9.939785 20.591124 102.038466
F 5.091635 23.160624 120.143466
F 5.396565 23.160624 105.587466
F 14.263705 7.721664 108.500466
F 13.806305 7.721664 130.336466
F 14.263705 15.443324 108.500466
F 13.806305 15.443324 130.336466
F 14.263705 -0.000001 108.500466
F 13.806305 0.000000 130.336466
F 23.459605 7.743884 108.657466
F 27.531205 23.068624 120.548466
F 23.417605 15.432824 108.753466
F 29.808905 19.129624 130.614466
F 9.482395 12.869424 123.873466
F 9.939785 12.869424 102.038466
F 7.651015 1.285054 104.722466
F 7.193625 1.285054 126.557466
F 7.651015 9.006724 104.722466
F 7.193625 9.006724 126.557466
F 7.651015 16.728424 104.722466
F 7.193625 16.728424 126.557466
F 16.568505 1.286944 104.908466
F 16.111105 1.286944 126.743466
F 16.568505 9.008614 104.908466
F 16.111105 9.008614 126.743466
F 16.568505 16.730324 104.908466
F 16.111105 16.730324 126.743466
F 25.674005 1.412054 105.057466
F 22.838905 7.489044 130.507466
F 25.730405 8.835574 104.788466
F 25.254805 8.827874 126.706466
F 25.474905 16.707724 105.073466
F 25.241505 16.903224 126.777466
F 7.574775 3.862724 108.361466
F 7.117385 3.862724 130.197466
F 7.574775 11.584424 108.361466
F 7.117385 11.584424 130.197466
F 7.574775 19.306024 108.361466
F 7.117385 19.306024 130.197466
F 16.492305 3.860834 108.547466
F 16.034905 3.860834 130.382466
F 16.492305 11.582524 108.547466
F 16.034905 11.582524 130.382466
F 16.492305 19.304124 108.547466
F 16.034905 19.304124 130.382466
F 25.564205 3.944344 108.716466
F 5.549025 23.160624 98.308566
F 25.708605 11.393124 108.543466
F 4.939175 23.160624 127.422466
F 25.647905 19.288224 108.716466
F 14.416205 23.165024 101.222466
F 7.632015 3.862724 105.629466
F 7.174625 3.862724 127.465466
F 7.632015 11.584424 105.629466
F 7.174625 11.584424 127.465466
F 7.632015 19.306024 105.629466
F 7.174625 19.306024 127.465466
F 16.549505 3.860834 105.817466
F 16.092105 3.860834 127.653466
F 16.549505 11.582524 105.817466
F 16.092105 11.582524 127.653466
F 16.549505 19.304124 105.817466
F 16.092105 19.304124 127.653466
F 25.521705 3.930944 105.953466
F 25.218705 3.665764 128.083466
F 25.562705 11.343724 105.843466
F 25.063005 11.357524 127.820466
F 25.527105 19.220524 106.021466
F 25.086505 19.444724 127.732466
F 7.708235 1.285054 101.990466
F 7.250845 1.285054 123.825466
F 7.708235 9.006724 101.990466
F 7.250845 9.006724 123.825466
F 7.708235 16.728424 101.990466
F 7.250845 16.728424 123.825466
F 16.625705 1.286944 102.178466
F 16.168305 1.286944 124.014466
F 16.625705 9.008614 102.178466
F 16.168305 9.008614 124.014466
F 16.625705 16.730324 102.178466
F 16.168305 16.730324 124.014466
F 18.340605 7.784814 130.353466
F 25.294705 1.262964 124.283466
F 25.560305 8.929174 102.203466
F 25.347005 8.875764 124.125466
F 25.665005 16.881724 102.487466
F 25.250205 16.629824 124.069466
F 9.863565 7.721704 105.677466
F 9.406175 7.721704 127.513466
F 9.863565 15.443424 105.677466
F 9.406175 15.443424 127.513466
F 9.863565 0.000038 105.677466
F 9.406175 0.000038 127.513466
F 18.714405 7.644344 105.895466
F 18.418805 7.555034 127.724466
F 18.891805 15.388024 105.497466
F 18.347305 15.496024 127.699466
F 9.482395 5.147734 123.873466
F 9.939785 5.147734 102.038466
F 27.940005 7.741034 106.007466
F 27.399205 7.729504 127.802466
F 27.601105 15.330324 106.026466
F 27.287105 15.557824 127.764466
F 5.244105 23.160624 112.865466
F 25.783705 1.394254 102.381466
F 25.168305 3.816824 130.828466
F 18.980105 15.411724 98.718266
F 18.775105 -0.155710 98.674966
F 27.912405 0.111229 101.471466
F 27.552705 22.929724 116.083466
F 18.796905 23.230324 108.618466
F 23.089905 0.003358 115.873466
F 32.303605 0.059636 98.838566
F 18.640105 0.133843 115.864466
F 27.472005 0.087665 123.248466
F 23.263905 -0.053177 98.776766
F 31.938905 23.257224 123.597466
F 32.056705 23.152824 113.563466
F 27.392805 22.954624 127.817466
F 31.935805 23.135824 130.686466
F 22.978705 23.136924 123.009466
F 27.868705 23.022624 106.194466
F 18.446705 23.156124 123.115466
F 18.759405 0.053138 108.532466
F 32.363005 0.294857 106.099466
F 27.695205 -0.183132 106.132466
F 18.549905 0.202110 120.389466
F 18.833105 0.214410 105.819466
F 27.555405 -0.006484 113.176466
F 31.896705 -0.094891 128.195466
F 31.914105 -0.145822 130.945466
F 18.436805 0.191208 123.151466
F 23.063605 0.152767 120.517466
F 32.356105 0.022044 108.790466
F 31.985105 0.007326 123.584466
F 2.603375 1.303524 133.726466
F 2.145985 1.303524 155.562466
F 29.589605 1.281874 134.447466
F 19.894805 16.440624 163.152466
F 2.603375 9.025194 133.726466
F 2.145985 9.025194 155.562466
F 29.681105 9.070974 134.333466
F 29.391405 9.001934 156.137466
F 2.603375 16.746824 133.726466
F 2.145985 16.746824 155.562466
F 29.490405 16.766824 134.493466
F 29.305305 16.496224 156.207466
F 11.501505 1.286944 133.928466
F 11.044105 1.286944 155.763466
F 11.501505 9.008614 133.928466
F 11.044105 9.008614 155.763466
F 11.501505 16.730324 133.928466
F 11.044105 16.730324 155.763466
F 20.450905 1.302424 134.093466
F 20.147205 1.302734 155.869466
F 20.631405 9.001244 134.226466
F 19.948305 8.836764 155.965466
F 20.414205 16.948224 133.947466
F 19.981605 16.689024 155.912466
F 2.527125 3.844244 137.366466
F 2.069745 3.844244 159.201466
F 29.585205 3.862964 138.181466
F 29.138505 3.897214 159.727466
F 2.527125 11.565924 137.366466
F 2.069745 11.565924 159.201466
F 29.433105 11.629424 138.021466
F 29.243205 11.573424 159.572466
F 2.527125 19.287624 137.366466
F 2.069745 19.287624 159.201466
F 29.545705 19.373324 137.930466
F 29.255405 18.992024 159.872466
F 11.425305 3.860824 137.567466
F 10.967905 3.860824 159.403466
F 11.425305 11.582524 137.567466
F 10.967905 11.582524 159.403466
F 11.425305 19.304124 137.567466
F 10.967905 19.304124 159.403466
F 20.428205 3.902384 137.836466
F 19.861805 3.724884 159.423466
F 20.563205 11.647424 137.784466
F 19.889605 11.669524 159.420466
F 20.346605 19.368724 137.830466
F 19.912805 19.340224 159.659466
F 2.583665 3.844244 134.667466
F 2.126285 3.844244 156.502466
F 29.640105 3.863734 135.423466
F 29.267905 3.776944 156.781466
F 2.583675 11.565924 134.667466
F 2.126285 11.565924 156.502466
F 29.785505 11.514224 135.336466
F 29.432805 11.659024 156.735466
F 2.583675 19.287624 134.667466
F 2.126285 19.287624 156.502466
F 29.494805 19.480124 135.250466
F 29.293605 19.069924 157.100466
F 11.482505 3.860824 134.838466
F 11.025105 3.860824 156.673466
F 11.482505 11.582524 134.838466
F 11.025105 11.582524 156.673466
F 11.482505 19.304124 134.838466
F 11.025105 19.304124 156.673466
F 20.323005 3.902174 134.922466
F 19.948405 3.819764 156.768466
F 20.686905 11.626024 135.005466
F 20.007405 11.556924 156.720466
F 20.322605 19.499024 135.045466
F 20.165205 19.346824 156.899466
F 2.202505 1.303524 152.863466
F 29.262805 1.181664 156.176466
F 27.490405 5.112554 131.650466
F 2.202505 9.025194 152.863466
F 18.234505 20.725124 131.382466
F 29.415905 9.255814 153.471466
F 2.202505 16.746824 152.863466
F 24.996505 8.763824 131.567466
F 29.288905 16.797824 153.552466
F 11.558705 1.286944 131.199466
F 11.101305 1.286944 153.034466
F 11.558705 9.008614 131.199466
F 11.101305 9.008614 153.034466
F 11.558705 16.730324 131.199466
F 11.101305 16.730324 153.034466
F 29.107805 1.279634 163.190466
F 20.028905 1.238184 153.203466
F 19.851105 9.054054 163.047466
F 20.024905 8.925144 153.245466
F 31.540305 20.671024 163.585466
F 19.999905 16.683824 153.195466
F 4.786715 7.717244 134.700466
F 4.329325 7.717244 156.536466
F 31.910505 7.807074 135.428466
F 31.436405 7.668804 157.138466
F 4.786715 15.438924 134.700466
F 4.329325 15.438924 156.536466
F 31.720405 15.333924 135.384466
F 31.620305 15.494124 157.145466
F 26.904505 15.548124 152.466466
F 27.131605 7.884684 152.606466
F 17.806105 15.443324 152.264466
F 17.806105 7.721664 152.264466
F 13.711105 7.721664 134.885466
F 13.253705 7.721664 156.720466
F 13.711105 15.443324 134.885466
F 13.253705 15.443324 156.720466
F 13.711105 -0.000001 134.885466
F 13.253705 0.000000 156.720466
F 22.925205 7.522284 135.057466
F 22.299405 7.805264 156.849466
F 22.789905 15.796824 135.026466
F 22.292705 15.341224 156.827466
F 8.891605 0.000038 152.078466
F 8.891605 15.443424 152.078466
F 4.862935 5.152204 131.061466
F 4.405545 5.152204 152.897466
F 31.169705 12.901024 163.356466
F 31.587505 5.253204 153.404466
F 4.862935 12.873824 131.061466
F 4.405545 12.873824 152.897466
F 28.973705 9.063044 163.139466
F 31.633805 13.046824 153.357466
F 4.862935 20.595524 131.061466
F 4.405545 20.595524 152.897466
F 26.691505 4.989594 163.114466
F 31.449205 20.508724 153.733466
F 13.787305 5.147774 131.245466
F 13.329905 5.147774 153.081466
F 13.787305 12.869424 131.245466
F 13.329905 12.869424 153.081466
F 13.787305 20.591124 131.245466
F 13.329905 20.591124 153.081466
F 32.071705 20.575424 131.599466
F 22.180905 5.195344 153.325466
F 25.076105 16.963624 131.473466
F 22.387105 12.934224 153.251466
F 22.005805 5.019554 163.148466
F 22.362805 20.444324 153.128466
F 4.805885 5.152204 133.785466
F 4.348505 5.152204 155.620466
F 31.832905 5.258284 134.450466
F 31.495205 5.251554 156.081466
F 4.805885 12.873824 133.785466
F 4.348505 12.873824 155.620466
F 31.809905 12.839524 134.380466
F 31.566605 12.870724 156.101466
F 4.805885 20.595524 133.785466
F 4.348505 20.595524 155.620466
F 31.828905 20.712524 134.377466
F 31.457505 20.412824 156.324466
F 13.730105 5.147774 133.975466
F 13.272705 5.147774 155.810466
F 13.730105 12.869424 133.975466
F 13.272705 12.869424 155.810466
F 13.730105 20.591124 133.975466
F 13.272705 20.591124 155.810466
F 22.714205 4.974274 134.271466
F 22.238905 5.181384 155.989466
F 23.012505 13.167524 134.172466
F 22.277505 12.853124 155.919466
F 22.717305 20.569424 134.207466
F 22.393505 20.652624 155.933466
F 4.729645 7.717244 137.424466
F 4.272265 7.717244 159.260466
F 31.970305 7.675814 138.091466
F 31.472605 7.755984 159.794466
F 4.729645 15.438924 137.424466
F 4.272265 15.438924 159.260466
F 31.696805 15.415824 138.098466
F 31.534005 15.336424 159.813466
F 8.891605 7.721704 152.078466
F 27.157005 20.599024 148.780466
F 4.729645 23.160624 137.424466
F 4.272265 23.160624 159.260466
F 27.078205 12.659124 148.756466
F 27.104005 5.402914 148.815466
F 22.874805 12.810624 131.460466
F 27.423105 20.560024 131.374466
F 13.653905 7.721664 137.614466
F 13.196505 7.721664 159.449466
F 13.653905 15.443324 137.614466
F 13.196505 15.443324 159.449466
F 13.653905 -0.000001 137.614466
F 13.196505 0.000000 159.449466
F 22.548005 7.638684 137.752466
F 22.203305 7.607344 159.512466
F 22.696705 15.502124 137.795466
F 22.222705 15.284624 159.567466
F 17.882305 20.591124 148.625466
F 17.882305 12.869424 148.625466
F 7.041165 1.285054 133.836466
F 6.583785 1.285054 155.671466
F 18.209805 12.929924 131.475466
F 7.041165 9.006724 133.836466
F 6.583785 9.006724 155.671466
F 20.673705 16.668524 131.238466
F 7.041165 16.728424 133.836466
F 6.583785 16.728424 155.671466
F 31.676605 0.134626 145.390466
F 15.958705 1.286944 134.021466
F 15.501305 1.286944 155.857466
F 15.958705 9.008614 134.021466
F 15.501305 9.008614 155.857466
F 15.958705 16.730324 134.021466
F 15.501305 16.730324 155.857466
F 25.154205 1.133324 134.226466
F 24.568905 1.188824 155.877466
F 25.068805 8.985714 134.294466
F 24.649605 8.966814 155.867466
F 25.210405 16.960024 134.144466
F 24.661805 16.601524 155.980466
F 6.964925 3.862724 137.475466
F 6.507535 3.862724 159.311466
F 24.492705 1.362644 163.357466
F 6.964925 11.584424 137.475466
F 6.507535 11.584424 159.311466
F 29.698105 16.407124 131.826466
F 6.964925 19.306024 137.475466
F 6.507535 19.306024 159.311466
F 24.667505 1.420594 153.212466
F 15.882405 3.860834 137.661466
F 15.425105 3.860834 159.496466
F 15.882405 11.582524 137.661466
F 15.425105 11.582524 159.496466
F 15.882405 19.304124 137.661466
F 15.425105 19.304124 159.496466
F 25.076705 3.785814 138.003466
F 24.583205 3.802084 159.619466
F 24.980005 11.685424 137.823466
F 24.623905 11.590524 159.365466
F 24.854005 19.338224 137.973466
F 24.509505 19.437824 159.492466
F 7.022165 3.862724 134.743466
F 6.564775 3.862724 156.579466
F 27.451605 12.934624 131.364466
F 7.022165 11.584424 134.743466
F 6.564775 11.584424 156.579466
F 26.991805 12.797424 163.215466
F 7.022165 19.306024 134.743466
F 6.564775 19.306024 156.579466
F 24.403005 9.026864 163.102466
F 15.939605 3.860834 134.931466
F 15.482205 3.860834 156.767466
F 15.939605 11.582524 134.931466
F 15.482205 11.582524 156.767466
F 15.939605 19.304124 134.931466
F 15.482205 19.304124 156.767466
F 25.103105 3.792214 135.314466
F 24.443705 3.857354 156.916466
F 25.198305 11.676524 134.992466
F 24.790105 11.595324 156.566466
F 25.010805 19.478224 135.087466
F 24.650405 19.404824 156.706466
F 7.098385 1.285054 131.104466
F 6.641005 1.285054 152.939466
F 7.098385 9.006724 131.104466
F 6.641005 9.006724 152.939466
F 7.098385 16.728424 131.104466
F 6.641005 16.728424 152.939466
F 16.015805 1.286944 131.292466
F 15.558505 1.286944 153.127466
F 16.015805 9.008614 131.292466
F 15.558505 9.008614 153.127466
F 16.015805 16.730324 131.292466
F 15.558505 16.730324 153.127466
F 24.561605 16.698924 163.250466
F 22.942705 5.045444 131.596466
F 28.920505 16.823324 163.387466
F 24.522405 9.149064 153.163466
F 18.308405 5.189904 131.228466
F 24.527405 16.695324 153.337466
F 9.253715 7.721704 134.791466
F 8.796325 7.721704 156.627466
F 9.253715 15.443324 134.791466
F 8.796325 15.443424 156.627466
F 9.253715 0.000038 134.791466
F 8.796325 0.000038 156.627466
F 18.136405 7.777574 135.046466
F 17.710805 7.721664 156.813466
F 18.290005 15.517124 135.026466
F 17.710805 15.443324 156.813466
F 17.882305 5.147774 148.625466
F 8.967845 20.591124 148.438466
F 27.447405 7.776374 135.075466
F 26.867605 7.734314 156.786466
F 27.210205 15.371924 135.234466
F 26.870205 15.339424 156.893466
F 8.967845 12.869424 148.438466
F 8.967845 5.147734 148.438466
F 9.329935 5.147734 131.152466
F 8.872545 5.147734 152.987466
F 9.329935 12.869424 131.152466
F 8.872545 12.869424 152.987466
F 9.329935 20.591124 131.152466
F 8.872545 20.591124 152.987466
F 19.967405 1.015933 163.156466
F 17.787005 5.147774 153.174466
F 15.634705 11.582524 149.488466
F 17.787005 12.869424 153.174466
F 29.255305 1.277984 153.261466
F 17.787005 20.591124 153.174466
F 22.271905 20.532124 163.220466
F 26.816505 5.186464 153.494466
F 32.076905 5.305814 131.669466
F 27.118605 12.907624 153.281466
F 31.236105 4.911864 163.488466
F 26.761005 20.603424 153.320466
F 9.272765 5.147734 133.881466
F 8.815385 5.147734 155.717466
F 9.272765 12.869424 133.881466
F 8.815385 12.869424 155.717466
F 9.272765 20.591124 133.881466
F 8.815385 20.591124 155.717466
F 17.968005 5.207624 133.982466
F 17.729905 5.147774 155.903466
F 18.180105 12.874024 134.279466
F 17.729905 12.869424 155.903466
F 18.204805 20.699724 134.118466
F 17.729905 20.591124 155.903466
F 27.349305 5.103484 134.445466
F 26.877805 4.974504 156.222466
F 27.637805 12.908624 134.086466
F 27.048405 12.922924 155.934466
F 27.294305 20.769924 134.213466
F 26.959405 20.525324 156.254466
F 9.196525 7.721704 137.521466
F 8.739145 7.721704 159.356466
F 9.196525 15.443424 137.521466
F 8.739145 15.443424 159.356466
F 9.196525 0.000038 137.521466
F 8.739145 0.000038 159.356466
F 27.192605 20.468424 145.970466
F 26.930605 12.718224 145.961466
F 18.072005 7.609934 137.852466
F 17.653605 7.721664 159.543466
F 18.250305 15.478024 137.769466
F 17.653605 15.443324 159.543466
F 26.987805 5.074684 145.959466
F 17.939505 20.591124 145.896466
F 27.103305 7.692074 137.803466
F 26.817005 7.674444 159.541466
F 27.362805 15.658324 137.931466
F 26.717305 15.192224 159.627466
F 17.939505 12.869424 145.896466
F 17.939505 5.147774 145.896466
F 2.450905 1.303524 141.005466
F 1.993525 1.303524 162.840466
F 29.463605 1.238984 141.643466
F 20.684905 8.758554 131.447466
F 2.450905 9.025194 141.005466
F 1.993525 9.025194 162.840466
F 29.293805 8.915534 141.677466
F 20.589605 1.383364 131.461466
F 2.450905 16.746824 141.005466
F 1.993525 16.746824 162.840466
F 29.582105 16.787924 141.719466
F 29.631205 8.924614 131.445466
F 11.349105 1.286944 141.207466
F 10.891705 1.286944 163.042466
F 11.349105 9.008614 141.207466
F 10.891705 9.008614 163.042466
F 11.349105 16.730324 141.207466
F 10.891705 16.730324 163.042466
F 31.957505 12.679024 131.634466
F 17.863305 23.165024 149.535466
F 20.427605 9.002124 141.225466
F 4.481785 23.160624 149.257466
F 20.338305 16.792424 141.338466
F 20.142805 1.308394 145.957466
F 2.374665 3.844244 144.644466
F 29.393605 3.638234 145.242466
F 2.374665 11.565924 144.644466
F 29.396105 11.465724 145.349466
F 2.374665 19.287624 144.644466
F 29.659905 19.297824 145.491466
F 11.272805 3.860824 144.846466
F 11.272805 11.582524 144.846466
F 11.272805 19.304124 144.846466
F 20.341505 3.956934 145.250466
F 20.114505 11.563824 144.800466
F 20.192105 19.055724 144.934466
F 2.431205 3.844244 141.945466
F 1.973825 3.844244 163.781466
F 29.497905 3.803444 142.610466
F 2.431205 11.565924 141.945466
F 1.973825 11.565924 163.781466
F 29.482005 11.523324 142.548466
F 2.431205 19.287624 141.945466
F 1.973825 19.287624 163.781466
F 29.347105 19.352724 142.677466
F 11.330005 3.860824 142.116466
F 11.330005 11.582524 142.116466
F 11.330005 19.304124 142.116466
F 20.275305 3.813114 142.501466
F 20.547205 11.619624 142.146466
F 20.192505 19.350124 142.310466
F 2.507435 1.303524 138.306466
F 2.050045 1.303524 160.141466
F 29.492705 1.271994 138.984466
F 29.223405 1.253514 160.493466
F 2.507435 9.025194 138.306466
F 2.050045 9.025194 160.141466
F 29.394805 8.910934 138.881466
F 29.142405 8.795864 160.423466
F 2.507435 16.746824 138.306466
F 2.050045 16.746824 160.141466
F 29.643905 16.901224 139.067466
F 29.141505 16.456124 160.753466
F 11.406205 1.286944 138.477466
F 10.948805 1.286944 160.312466
F 11.406205 9.008614 138.477466
F 10.948805 9.008614 160.312466
F 11.406205 16.730324 138.477466
F 10.948805 16.730324 160.312466
F 20.347205 1.331614 138.560466
F 19.985905 1.244114 160.376466
F 20.379105 9.074864 138.361466
F 19.953005 9.040944 160.310466
F 20.470005 16.762824 138.624466
F 19.944605 16.685024 160.446466
F 4.634255 7.717244 141.979466
F 31.622905 7.642624 142.518466
F 4.634255 15.438924 141.979466
F 31.810705 15.587724 142.680466
F 9.025005 20.591124 145.709466
F 9.025005 12.869424 145.709466
F 13.558605 7.721664 142.163466
F 13.558605 15.443324 142.163466
F 9.025005 5.147734 145.709466
F 22.471505 7.684864 142.406466
F 22.633505 15.535624 142.317466
F 26.860405 15.321724 149.745466
F 4.710475 5.152204 138.340466
F 4.253085 5.152204 160.175466
F 31.876005 5.031124 139.087466
F 31.397505 5.170294 160.733466
F 4.710475 12.873824 138.340466
F 4.253085 12.873824 160.175466
F 31.978205 12.714224 139.038466
F 31.399205 12.822424 160.596466
F 4.710475 20.595524 138.340466
F 4.253085 20.595524 160.175466
F 31.728805 20.605324 138.894466
F 31.509705 20.590624 160.702466
F 13.634805 5.147774 138.524466
F 13.177405 5.147774 160.359466
F 13.634805 12.869424 138.524466
F 13.177405 12.869424 160.359466
F 13.634805 20.591124 138.524466
F 13.177405 20.591124 160.359466
F 22.749305 5.154974 138.684466
F 22.111805 5.189494 160.364466
F 22.696005 12.937624 138.623466
F 22.125805 12.692024 160.504466
F 22.586205 20.631424 138.842466
F 22.133805 20.548224 160.508466
F 4.653425 5.152204 141.063466
F 4.196035 5.152204 162.899466
F 31.827105 5.043824 141.830466
F 24.779605 3.933084 149.680466
F 4.653425 12.873824 141.063466
F 4.196035 12.873824 162.899466
F 31.761005 12.990224 141.710466
F 6.717235 11.584424 149.300466
F 4.653425 20.595524 141.063466
F 4.196035 20.595524 162.899466
F 31.797405 20.455724 141.740466
F 17.958505 23.165024 144.986466
F 13.577605 5.147774 141.253466
F 13.120305 5.147774 163.089466
F 13.577605 12.869424 141.253466
F 13.120305 12.869424 163.089466
F 13.577605 20.591124 141.253466
F 13.120305 20.591124 163.089466
F 22.638705 5.083334 141.514466
F 20.303505 1.359614 141.329466
F 22.833205 12.901924 141.313466
F 24.751105 11.760524 152.339466
F 22.648605 20.494524 141.511466
F 6.717235 3.862724 149.300466
F 4.577185 7.717244 144.703466
F 31.715405 7.504884 145.222466
F 4.577185 15.438924 144.703466
F 31.617705 15.424424 145.551466
F 26.964105 7.814444 149.844466
F 4.577185 23.160624 144.703466
F 17.863305 15.443324 149.535466
F 22.180405 12.817824 163.146466
F 13.501405 7.721664 144.892466
F 13.501405 15.443324 144.892466
F 17.863305 7.721664 149.535466
F 22.375205 7.887924 144.981466
F 22.502205 15.241024 144.999466
F 8.948785 0.000038 149.348466
F 6.888705 1.285054 141.114466
F 6.431315 1.285054 162.950466
F 17.710805 23.165024 156.813466
F 6.888705 9.006724 141.114466
F 6.431315 9.006724 162.950466
F 17.653605 23.165024 159.543466
F 6.888705 16.728424 141.114466
F 6.431315 16.728424 162.950466
F 29.766905 1.264684 131.675466
F 15.806205 1.286944 141.300466
F 15.348805 1.286944 163.135466
F 15.806205 9.008614 141.300466
F 15.348805 9.008614 163.135466
F 15.806205 16.730324 141.300466
F 15.348805 16.730324 163.135466
F 24.886005 1.279174 141.674466
F 15.634705 3.860834 149.488466
F 24.719805 8.925984 141.412466
F 17.806105 23.165024 152.264466
F 24.905405 16.874324 141.583466
F 24.595005 11.599224 149.416466
F 6.812465 3.862724 144.754466
F 6.812465 11.584424 144.754466
F 6.812465 19.306024 144.754466
F 15.730005 3.860834 144.939466
F 15.730005 11.582524 144.939466
F 15.730005 19.304124 144.939466
F 24.823505 3.734454 145.203466
F 24.735905 11.481924 144.925466
F 24.804905 19.076524 145.276466
F 6.869705 3.862724 142.022466
F 6.869705 11.584424 142.022466
F 6.869705 19.306024 142.022466
F 15.787205 3.860834 142.210466
F 15.787205 11.582524 142.210466
F 15.787205 19.304124 142.210466
F 24.865605 3.851464 142.562466
F 24.994505 11.454524 142.289466
F 24.975805 19.436924 142.531466
F 6.945925 1.285054 138.382466
F 6.488535 1.285054 160.218466
F 24.581705 19.182124 152.113466
F 6.945925 9.006724 138.382466
F 6.488535 9.006724 160.218466
F 25.190005 1.062674 131.399466
F 6.945925 16.728424 138.382466
F 6.488535 16.728424 160.218466
F 26.837705 20.558824 163.195466
F 15.863405 1.286944 138.570466
F 15.406005 1.286944 160.406466
F 15.863405 9.008614 138.570466
F 15.406005 9.008614 160.406466
F 15.863405 16.730324 138.570466
F 15.406005 16.730324 160.406466
F 25.036305 1.261424 138.945466
F 24.460205 1.273084 160.656466
F 24.739105 9.038994 138.502466
F 24.574105 9.054614 160.275466
F 24.916805 16.694724 138.729466
F 24.475205 16.736424 160.497466
F 9.101255 7.721704 142.070466
F 9.101255 15.443324 142.070466
F 9.101255 0.000038 142.070466
F 17.981905 7.762344 142.269466
F 17.966205 15.520724 142.302466
F 8.948785 15.443424 149.348466
F 26.970405 7.810004 142.546466
F 27.282805 15.466824 142.344466
F 8.948785 7.721704 149.348466
F 9.177465 5.147734 138.430466
F 8.720085 5.147734 160.266466
F 9.177475 12.869424 138.430466
F 8.720085 12.869424 160.266466
F 9.177475 20.591124 138.430466
F 8.720085 20.591124 160.266466
F 18.022305 5.008834 138.685466
F 17.634605 5.147774 160.453466
F 18.174305 12.886124 138.620466
F 17.634605 12.869424 160.453466
F 17.948605 20.486724 138.550466
F 17.634605 20.591124 160.453466
F 27.385105 5.166644 138.946466
F 26.821205 5.029444 160.459466
F 27.218205 13.024024 138.718466
F 26.785405 12.720424 160.378466
F 27.234705 20.532824 138.834466
F 27.095205 20.593624 160.494466
F 9.120305 5.147734 141.160466
F 8.662915 5.147734 162.995466
F 9.120305 12.869424 141.160466
F 8.662915 12.869424 162.995466
F 9.120305 20.591124 141.160466
F 8.662915 20.591124 162.995466
F 18.060105 5.100894 141.413466
F 17.577405 5.147774 163.182466
F 18.210905 12.928624 141.470466
F 17.577405 12.869424 163.182466
F 18.089605 20.636424 141.294466
F 17.577405 20.591124 163.182466
F 27.078605 5.200934 141.652466
F 4.329325 23.160624 156.536466
F 27.324505 12.886624 141.338466
F 4.786715 23.160624 134.700466
F 27.255905 20.789324 141.654466
F 15.634705 19.304124 149.488466
F 9.044065 7.721704 144.799466
F 9.044065 15.443424 144.799466
F 9.044065 0.000038 144.799466
F 24.706705 16.387624 145.984466
F 17.958505 7.721664 144.986466
F 17.958505 15.443324 144.986466
F 24.654205 8.955404 145.942466
F 27.097205 7.628844 145.344466
F 27.091505 15.295024 145.176466
F 24.703405 1.161774 146.065466
F 2.298445 1.303524 148.283466
F 29.274505 1.303904 149.227466
F 2.298445 9.025194 148.283466
F 29.387805 8.935074 148.906466
F 2.298445 16.746824 148.283466
F 29.308305 16.684924 149.025466
F 11.196605 1.286944 148.485466
F 11.196605 9.008614 148.485466
F 11.196605 16.730324 148.485466
F 20.133805 1.189494 148.716466
F 20.082805 8.970324 148.744466
F 20.123105 16.830324 148.738466
F 2.222205 3.844244 151.923466
F 29.048705 3.984944 152.829466
F 2.222205 11.565924 151.923466
F 29.419205 11.685524 152.371466
F 2.222205 19.287624 151.923466
F 29.162805 19.283624 152.735466
F 11.120305 3.860824 152.124466
F 11.120305 11.582524 152.124466
F 11.120305 19.304124 152.124466
F 20.031505 3.889264 152.260466
F 20.098105 11.531024 152.262466
F 19.911505 19.258224 152.327466
F 2.278745 3.844244 149.224466
F 29.411305 3.954244 150.031466
F 2.278745 11.565924 149.224466
F 29.439505 11.643424 149.700466
F 2.278745 19.287624 149.224466
F 29.314905 19.312324 149.871466
F 11.177505 3.860824 149.395466
F 11.177505 11.582524 149.395466
F 11.177505 19.304124 149.395466
F 20.016305 3.777694 149.519466
F 20.147705 11.593924 149.496466
F 20.106805 19.417524 149.536466
F 2.354965 1.303524 145.584466
F 29.332805 1.216034 146.459466
F 2.354965 9.025194 145.584466
F 29.502705 8.843844 146.337466
F 2.354965 16.746824 145.584466
F 29.307205 16.686924 146.301466
F 11.253805 1.286944 145.756466
F 11.253805 9.008614 145.756466
F 11.253805 16.730324 145.756466
F 6.717235 19.306024 149.300466
F 20.066205 9.133764 145.918466
F 20.207605 16.670824 146.079466
F 4.481785 7.717244 149.257466
F 31.639905 7.703974 149.978466
F 4.481785 15.438924 149.257466
F 31.821805 15.585724 149.792466
F 15.710905 16.730324 145.849466
F 15.710905 9.008614 145.849466
F 13.406105 7.721664 149.441466
F 13.406105 15.443324 149.441466
F 15.710905 1.286944 145.849466
F 22.290605 7.746874 149.786466
F 22.203605 15.453324 149.601466
F 6.793465 16.728424 145.661466
F 4.558005 5.152204 145.618466
F 31.696505 4.831154 146.228466
F 4.558005 12.873824 145.618466
F 31.463205 12.842024 146.237466
F 4.558005 20.595524 145.618466
F 31.878105 20.475924 146.275466
F 13.482305 5.147774 145.802466
F 13.482305 12.869424 145.802466
F 13.482305 20.591124 145.802466
F 22.592105 5.316794 145.960466
F 22.395405 12.709024 145.907466
F 22.408905 20.476524 145.855466
F 4.500965 5.152204 148.342466
F 31.660105 5.063964 148.961466
F 4.500965 12.873824 148.342466
F 31.688305 13.000224 149.071466
F 4.500965 20.595524 148.342466
F 31.784405 20.551824 149.057466
F 13.425205 5.147774 148.532466
F 13.425205 12.869424 148.532466
F 13.425205 20.591124 148.532466
F 22.299105 5.208664 148.761466
F 22.276305 12.919924 148.580466
F 22.485505 20.390124 148.574466
F 4.424725 7.717244 151.981466
F 31.702005 7.887364 152.626466
F 4.424725 15.438924 151.981466
F 31.594205 15.643324 152.585466
F 6.793465 9.006724 145.661466
F 4.424725 23.160624 151.981466
F 6.793465 1.285054 145.661466
F 4.634255 23.160624 141.979466
F 13.348905 7.721664 152.171466
F 13.348905 15.443324 152.171466
F 13.348905 -0.000001 152.171466
F 22.350205 7.806214 152.439466
F 22.296005 15.396324 152.344466
F 24.880505 18.942824 149.529466
F 6.736245 1.285054 148.393466
F 6.736245 9.006724 148.393466
F 6.736245 16.728424 148.393466
F 15.653805 1.286944 148.578466
F 15.653805 9.008614 148.578466
F 15.653805 16.730324 148.578466
F 24.650405 1.361014 148.689466
F 24.655905 8.898254 148.907466
F 24.546905 16.272124 148.705466
F 6.660005 3.862724 152.032466
F 6.660005 11.584424 152.032466
F 6.660005 19.306024 152.032466
F 15.577505 3.860834 152.218466
F 15.577505 11.582524 152.218466
F 15.577505 19.304124 152.218466
F 24.370705 4.087194 152.404466
F 22.646805 20.541624 131.413466
F 22.448805 -0.071309 142.332466
F 27.304305 0.084699 138.044466
F 31.463205 22.992024 157.149466
F 33.432705 8.895144 163.422466
F 27.202005 -0.005290 142.683466
F 22.897105 0.151278 135.244466
F 17.990805 0.000829 142.230466
F 26.946905 23.050824 157.069466
F 31.623405 0.042924 159.919466
F 31.499305 0.040162 157.152466
F 31.645305 0.060194 152.774466
F 22.181405 0.017542 152.317466
F 26.907405 0.007223 156.902466
F 22.684105 23.078924 135.191466
F 22.736005 23.226424 137.916466
F 31.779205 23.103224 142.518466
F 27.114705 23.198924 145.358466
F 27.089005 23.381924 142.552466
F 17.985905 23.026824 137.643466
F 31.660105 23.095924 149.755466
F 31.533005 23.137324 159.815466
F 22.305505 23.085424 149.447466
F 22.373305 23.092524 152.270466
F 31.387005 23.064824 152.514466
F 22.495305 23.275724 145.082466
F 27.046805 23.234124 149.808466
F 22.262305 23.096224 156.962466
F 18.230505 0.088141 134.995466
F 22.330205 -0.057385 159.763466
F 27.119805 -0.055952 145.422466
F 22.492805 -0.130427 156.943466
F 26.897005 0.130226 159.587466
F 1.688595 1.303524 177.397466
F 28.698205 1.309474 177.727466
F 1.688595 9.025194 177.397466
F 28.842905 9.024434 177.795466
F 1.688595 16.746824 177.397466
F 28.641005 16.460524 177.750466
F 10.586705 1.286944 177.599466
F 10.586705 9.008614 177.599466
F 10.586705 16.730324 177.599466
F 19.566805 1.310944 177.694466
F 19.638205 8.892514 177.765466
F 19.490605 16.680924 177.697466
F 1.612355 3.844244 181.036466
F 28.345905 3.915064 181.550466
F 1.612355 11.565924 181.036466
F 28.581305 11.576724 181.562466
F 1.612355 19.287624 181.036466
F 28.461205 19.129424 181.234466
F 10.510505 3.860824 181.238466
F 10.510505 11.582524 181.238466
F 10.510505 19.304124 181.238466
F 19.431405 3.937354 181.433466
F 19.428905 11.688224 181.434466
F 19.405305 19.450824 181.361466
F 1.668895 3.844244 178.338466
F 28.559905 3.888064 178.806466
F 1.668895 11.565924 178.338466
F 28.549405 11.475124 178.787466
F 1.668895 19.287624 178.338466
F 28.749105 19.028524 178.624466
F 10.567705 3.860824 178.509466
F 10.567705 11.582524 178.509466
F 10.567705 19.304124 178.509466
F 19.590905 3.857194 178.579466
F 19.553505 11.468524 178.710466
F 19.417605 19.262224 178.578466
F 1.745115 1.303524 174.698466
F 1.287735 1.303524 196.534466
F 28.729005 1.355944 175.071466
F 1.745115 9.025194 174.698466
F 1.287735 9.025194 196.534466
F 28.768305 8.886214 175.042466
F 1.745125 16.746824 174.698466
F 1.287735 16.746824 196.534466
F 28.733505 16.500824 174.977466
F 10.643905 1.286944 174.869466
F 10.643905 9.008614 174.869466
F 10.643905 16.730324 174.869466
F 19.670105 1.295814 174.990466
F 19.692705 8.788044 175.009466
F 19.674005 16.632024 174.927466
F 3.871945 7.717244 178.371466
F 31.001705 7.626084 178.613466
F 3.871945 15.438924 178.371466
F 30.926205 15.368224 178.901466
F 20.011105 19.155024 163.979466
F 26.308005 15.651124 174.259466
F 12.796305 7.721664 178.555466
F 12.796305 15.443324 178.555466
F 12.796305 0.000000 178.555466
F 21.934005 7.749534 178.643466
F 21.687305 15.503824 178.566466
F 22.226005 15.360424 164.068466
F 3.948165 5.152204 174.732466
F 31.033405 5.242414 175.213466
F 3.948165 12.873824 174.732466
F 30.904005 12.859224 175.226466
F 3.948165 20.595524 174.732466
F 31.043705 20.261024 175.069466
F 12.872505 5.147774 174.916466
F 12.872505 12.869424 174.916466
F 12.872505 20.591124 174.916466
F 21.705605 5.094854 174.870466
F 21.769305 12.740824 174.956466
F 21.832105 20.684324 174.919466
F 3.891115 5.152204 177.456466
F 30.897405 4.870684 177.910466
F 3.891115 12.873824 177.456466
F 30.803105 12.830324 177.998466
F 3.891115 20.595524 177.456466
F 31.030005 20.458324 177.767466
F 12.815305 5.147774 177.646466
F 12.815305 12.869424 177.646466
F 12.815305 20.591124 177.646466
F 21.786305 5.266874 177.587466
F 21.792105 12.890024 177.809466
F 21.758405 20.570624 177.554466
F 3.814875 7.717244 181.095466
F 30.609405 7.731054 181.346466
F 3.814875 15.438924 181.095466
F 30.637405 15.538024 181.552466
F 26.475905 7.647074 174.007466
F 3.814875 23.160624 181.095466
F 16.891305 15.443324 195.935466
F 21.582805 15.588724 195.924466
F 12.739105 7.721664 181.285466
F 12.739105 15.443324 181.285466
F 12.739105 -0.000001 181.285466
F 21.655005 7.776794 181.387466
F 21.927705 15.354324 181.298466
F 17.348705 15.443324 174.100466
F 6.126395 1.285054 177.507466
F 32.635605 9.152914 192.157466
F 6.126395 9.006724 177.507466
F 31.142205 7.691564 164.181466
F 6.126395 16.728424 177.507466
F 24.492705 11.771324 163.883466
F 15.043905 1.286944 177.692466
F 15.043905 9.008614 177.692466
F 15.043905 16.730324 177.692466
F 23.830305 1.348774 177.907466
F 24.281405 8.953094 177.664466
F 23.961605 16.804224 177.860466
F 6.050155 3.862724 181.146466
F 30.335005 15.625524 196.072466
F 6.050155 11.584424 181.146466
F 19.068105 11.570424 195.941466
F 6.050155 19.306024 181.146466
F 28.223905 11.623324 195.940466
F 14.967705 3.860834 181.331466
F 14.967705 11.582524 181.331466
F 14.967705 19.304124 181.331466
F 23.923405 4.114524 181.307466
F 23.958805 11.636324 181.347466
F 23.934305 19.526424 181.379466
F 6.107395 3.862724 178.414466
F 22.026205 7.737884 164.118466
F 6.107395 11.584424 178.414466
F 28.693205 1.377554 170.563466
F 6.107395 19.306024 178.414466
F 33.268505 0.996070 177.933466
F 15.024805 3.860834 178.602466
F 15.024805 11.582524 178.602466
F 15.024805 19.304124 178.602466
F 24.115005 3.933334 178.406466
F 24.256905 11.662724 178.695466
F 23.941705 19.325324 178.675466
F 6.183615 1.285054 174.775466
F 23.654905 11.881324 196.001466
F 6.183615 9.006724 174.775466
F 32.947205 11.552924 185.944466
F 6.183615 16.728424 174.775466
F 25.889605 15.393524 195.842466
F 15.101105 1.286944 174.963466
F 15.101105 9.008614 174.963466
F 15.101105 16.730324 174.963466
F 24.128005 1.316864 175.129466
F 24.232405 9.089874 174.925466
F 24.126805 16.797924 175.132466
F 8.338935 7.721704 178.462466
F 8.338935 15.443324 178.462466
F 8.338935 0.000038 178.462466
F 17.253405 7.721664 178.649466
F 17.253405 15.443324 178.649466
F 16.891305 7.721664 195.935466
F 26.590205 7.771094 178.475466
F 26.199805 15.384024 178.781466
F 17.348705 7.721664 174.100466
F 8.415155 5.147734 174.823466
F 8.415155 12.869424 174.823466
F 8.415155 20.591124 174.823466
F 17.329605 5.147774 175.009466
F 17.329605 12.869424 175.009466
F 17.329605 20.591124 175.009466
F 26.495305 5.106714 174.952466
F 26.568205 13.036424 175.202466
F 26.465605 20.443424 175.059466
F 8.357995 5.147734 177.552466
F 8.357995 12.869424 177.552466
F 8.357995 20.591124 177.552466
F 17.272505 5.147774 177.739466
F 17.272505 12.869424 177.739466
F 17.272505 20.591124 177.739466
F 26.494005 5.078394 177.631466
F 26.517005 12.916124 177.906466
F 26.440205 20.384824 177.797466
F 8.281755 7.721704 181.191466
F 8.281755 15.443424 181.191466
F 8.281755 0.000038 181.191466
F 7.976835 0.000038 195.748466
F 17.196205 7.721664 181.378466
F 17.196205 15.443324 181.378466
F 8.434215 0.000038 173.913466
F 26.242405 7.941714 181.294466
F 26.274505 15.526224 181.490466
F 7.976835 15.443424 195.748466
F 1.536135 1.303524 184.676466
F 28.527305 1.045464 185.173466
F 1.536135 9.025194 184.676466
F 28.318405 8.901284 185.220466
F 1.536135 16.746824 184.676466
F 28.541305 16.788524 185.219466
F 10.434305 1.286944 184.877466
F 10.434305 9.008614 184.877466
F 10.434305 16.730324 184.877466
F 19.450005 1.353444 184.866466
F 19.398805 8.972664 185.152466
F 19.074605 16.826124 184.819466
F 1.917275 3.844244 166.479466
F 1.459895 3.844244 188.315466
F 28.735805 3.884014 167.089466
F 28.465305 3.732454 188.606466
F 1.917275 11.565924 166.479466
F 1.459895 11.565924 188.315466
F 28.850105 11.530524 166.952466
F 28.330805 11.762124 188.683466
F 1.917275 19.287624 166.479466
F 1.459895 19.287624 188.315466
F 28.836805 19.372824 167.014466
F 28.255705 19.279524 188.788466
F 10.815405 3.860824 166.681466
F 10.358005 3.860824 188.517466
F 10.815405 11.582524 166.681466
F 10.358005 11.582524 188.517466
F 10.815405 19.304124 166.681466
F 10.358005 19.304124 188.517466
F 19.575905 3.714814 166.677466
F 19.299105 3.860814 188.650466
F 19.746005 11.612524 166.883466
F 19.305205 11.530124 188.594466
F 19.712105 19.237824 166.770466
F 19.374605 19.466324 188.726466
F 1.516435 3.844244 185.616466
F 19.900705 11.647624 164.134466
F 28.327705 3.769474 185.930466
F 1.516435 11.565924 185.616466
F 32.645605 3.960614 193.018466
F 28.240605 11.454724 186.040466
F 1.516435 19.287624 185.616466
F 33.139405 1.223174 185.042466
F 28.567005 19.316824 185.957466
F 10.872605 3.860824 163.952466
F 10.415205 3.860824 185.787466
F 10.872605 11.582524 163.952466
F 10.415205 11.582524 185.787466
F 10.872605 19.304124 163.952466
F 10.415205 19.304124 185.787466
F 28.898705 3.767774 164.204466
F 19.428605 3.833044 185.946466
F 32.732905 3.910794 195.801466
F 19.419005 11.708524 185.887466
F 32.856605 1.399254 189.563466
F 19.306305 19.267224 185.996466
F 1.592655 1.303524 181.977466
F 28.574705 1.276134 182.288466
F 1.592655 9.025194 181.977466
F 28.435905 8.995674 182.403466
F 1.592655 16.746824 181.977466
F 28.451505 16.686124 182.454466
F 10.491405 1.286944 182.148466
F 10.491405 9.008614 182.148466
F 10.491405 16.730324 182.148466
F 19.255505 1.419854 182.233466
F 19.361605 9.140754 182.276466
F 19.597105 16.740624 181.974466
F 4.176865 7.717244 163.814466
F 3.719475 7.717244 185.650466
F 29.126305 11.501124 164.183466
F 30.527905 7.502464 185.873466
F 4.176865 15.438924 163.814466
F 3.719475 15.438924 185.650466
F 26.304705 0.155790 178.794466
F 30.785005 15.458824 186.065466
F 8.434215 15.443424 173.913466
F 7.976835 7.721704 195.748466
F 8.434215 7.721704 173.913466
F 25.849805 20.589824 192.151466
F 13.101205 7.721664 163.998466
F 12.643805 7.721664 185.834466
F 13.101205 15.443324 163.998466
F 12.643805 15.443324 185.834466
F 26.286305 20.573124 170.677466
F 25.815005 12.719524 192.358466
F 33.023605 16.730824 182.439466
F 21.653205 7.689874 186.037466
F 32.787605 8.836714 189.426466
F 21.528405 15.514224 185.757466
F 26.579805 12.836924 170.425466
F 26.048505 5.365574 192.281466
F 3.795695 5.152204 182.010466
F 30.905005 5.163654 182.098466
F 3.795695 12.873824 182.010466
F 30.822005 12.763724 182.565466
F 3.795695 20.595524 182.010466
F 30.749705 20.401424 182.100466
F 12.720005 5.147774 182.195466
F 12.720005 12.869424 182.195466
F 12.720005 20.591124 182.195466
F 21.679705 5.262084 182.300466
F 21.624705 12.827524 182.387466
F 21.699605 20.772524 182.194466
F 3.738655 5.152204 184.734466
F 30.895505 4.765284 184.798466
F 3.738655 12.873824 184.734466
F 30.663205 12.729024 185.336466
F 3.738655 20.595524 184.734466
F 30.701805 20.728624 184.845466
F 12.662905 5.147774 184.924466
F 12.662905 12.869424 184.924466
F 12.662905 20.591124 184.924466
F 21.652705 5.111414 184.988466
F 21.606705 13.006624 185.095466
F 21.474405 20.687624 184.892466
F 4.119795 7.717244 166.538466
F 3.662415 7.717244 188.374466
F 31.303305 7.636634 166.996466
F 30.361005 7.907444 188.580466
F 4.119795 15.438924 166.538466
F 3.662415 15.438924 188.374466
F 31.120205 15.440924 166.943466
F 30.781705 15.441224 188.804466
F 26.383505 5.220784 170.537466
F 16.967505 20.591124 192.296466
F 4.119795 23.160624 166.538466
F 3.662415 23.160624 188.374466
F 17.424905 20.591124 170.460466
F 16.967505 12.869424 192.296466
F 33.153705 11.503024 181.572466
F 33.220905 8.804874 177.800466
F 13.044005 7.721664 166.728466
F 12.586605 7.721664 188.563466
F 13.044005 15.443324 166.728466
F 12.586605 15.443324 188.563466
F 17.424905 12.869424 170.460466
F 12.586605 0.000000 188.563466
F 22.041705 7.668114 166.884466
F 21.572705 7.703154 188.719466
F 21.942805 15.537724 166.752466
F 21.585305 15.499924 188.486466
F 16.967505 5.147774 192.296466
F 17.424905 5.147774 170.460466
F 5.973935 1.285054 184.785466
F 23.714005 19.484424 195.901466
F 5.973935 9.006724 184.785466
F 32.616205 19.486024 195.976466
F 5.973935 16.728424 184.785466
F 32.771105 11.447624 188.624466
F 14.891405 1.286944 184.971466
F 14.891405 9.008614 184.971466
F 14.891405 16.730324 184.971466
F 23.991005 1.402174 184.846466
F 23.714905 9.025184 184.968466
F 23.889205 16.863124 185.099466
F 6.355075 3.862724 166.589466
F 5.897695 3.862724 188.424466
F 33.340805 11.587224 174.407466
F 30.116005 7.705884 195.935466
F 6.355075 11.584424 166.589466
F 5.897695 11.584424 188.424466
F 32.957205 16.874224 185.073466
F 28.138205 4.031144 195.989466
F 6.355075 19.306024 166.589466
F 5.897695 19.306024 188.424466
F 33.044005 16.793924 189.615466
F 17.253405 23.165024 178.649466
F 15.272605 3.860834 166.775466
F 14.815205 3.860834 188.610466
F 15.272605 11.582524 166.775466
F 14.815205 11.582524 188.610466
F 15.272605 19.304124 166.775466
F 14.815205 19.304124 188.610466
F 24.146305 3.944694 166.886466
F 23.814305 3.930534 188.615466
F 24.340005 11.658524 166.628466
F 23.821905 11.688224 188.622466
F 24.187905 19.291024 167.022466
F 23.662505 19.365624 188.532466
F 6.412315 3.862724 163.857466
F 5.954925 3.862724 185.692466
F 33.058205 19.291324 181.451466
F 33.539705 19.422924 171.513466
F 6.412315 11.584424 163.857466
F 5.954925 11.584424 185.692466
F 25.970105 0.003767 193.137466
F 17.348705 23.165024 174.100466
F 6.412315 19.306024 163.857466
F 5.954925 19.306024 185.692466
F 33.280805 3.808874 171.695466
F 19.744805 3.741274 163.946466
F 15.329805 3.860834 164.045466
F 14.872405 3.860834 185.880466
F 15.329805 11.582524 164.045466
F 14.872405 11.582524 185.880466
F 15.329805 19.304124 164.045466
F 14.872405 19.304124 185.880466
F 21.452405 7.944014 195.579466
F 23.872705 3.833064 185.857466
F 24.460305 19.297724 164.178466
F 23.759205 11.585524 185.863466
F 29.089905 19.388524 164.172466
F 23.859205 19.513124 185.770466
F 6.031155 1.285054 182.053466
F 16.891305 23.165024 195.935466
F 6.031155 9.006724 182.053466
F 25.889005 7.993394 195.915466
F 6.031155 16.728424 182.053466
F 30.636105 23.145524 185.974466
F 14.948605 1.286944 182.241466
F 14.948605 9.008614 182.241466
F 14.948605 16.730324 182.241466
F 23.781605 1.590084 182.274466
F 24.024405 9.130894 182.352466
F 24.058605 16.913824 182.258466
F 8.643865 7.721704 163.905466
F 8.186475 7.721704 185.740466
F 8.643865 15.443324 163.905466
F 8.186475 15.443424 185.740466
F 8.643865 0.000038 163.905466
F 8.186475 0.000038 185.740466
F 17.558305 7.721664 164.092466
F 17.101005 7.721664 185.927466
F 17.558305 15.443324 164.092466
F 17.101005 15.443324 185.927466
F 8.053075 20.591124 192.109466
F 8.510455 20.591124 170.274466
F 23.500805 4.143224 195.878466
F 26.094105 7.749174 185.894466
F 26.656905 7.713294 164.081466
F 26.238205 15.596924 185.798466
F 8.053075 12.869424 192.109466
F 8.510455 12.869424 170.274466
F 8.262695 5.147734 182.101466
F 8.262695 12.869424 182.101466
F 8.262695 20.591124 182.101466
F 17.177205 5.147774 182.288466
F 17.177205 12.869424 182.288466
F 17.177205 20.591124 182.288466
F 26.160005 5.394724 182.271466
F 26.287405 12.841824 182.267466
F 26.348405 20.659524 182.181466
F 8.205535 5.147734 184.831466
F 8.205535 12.869424 184.831466
F 8.205535 20.591124 184.831466
F 17.120005 5.147774 185.017466
F 17.120005 12.869424 185.017466
F 17.120005 20.591124 185.017466
F 26.107205 5.255144 185.035466
F 26.147805 12.944724 185.094466
F 26.283005 20.548624 184.916466
F 8.586685 7.721704 166.634466
F 8.129295 7.721704 188.470466
F 8.586685 15.443424 166.634466
F 8.129295 15.443424 188.470466
F 8.586685 0.000038 166.634466
F 8.129295 0.000038 188.470466
F 8.053075 5.147734 192.109466
F 8.510455 5.147734 170.274466
F 17.501205 7.721664 166.821466
F 17.043805 7.721664 188.657466
F 17.501205 15.443324 166.821466
F 17.043805 15.443324 188.657466
F 25.872005 20.639724 189.415466
F 26.460705 20.661324 167.975466
F 26.498505 7.775274 166.862466
F 25.885405 7.617074 188.690466
F 26.581705 15.482324 166.903466
F 26.144005 15.385724 188.535466
F 26.004705 12.818624 189.558466
F 26.558905 12.869824 167.605466
F 1.841055 1.303524 170.119466
F 1.383675 1.303524 191.954466
F 26.179505 23.145824 185.797466
F 28.143105 1.392254 192.220466
F 1.841055 9.025194 170.119466
F 1.383675 9.025194 191.954466
F 28.723805 8.882424 170.358466
F 28.004605 9.126684 192.329466
F 1.841055 16.746824 170.119466
F 1.383675 16.746824 191.954466
F 28.799405 16.799024 170.569466
F 28.124005 16.704124 192.228466
F 10.739205 1.286944 170.320466
F 10.281805 1.286944 192.156466
F 10.739205 9.008614 170.320466
F 10.281805 9.008614 192.156466
F 10.739205 16.730324 170.320466
F 10.281805 16.730324 192.156466
F 19.757805 1.181304 170.596466
F 19.195305 1.231534 192.261466
F 19.686805 9.053394 170.411466
F 19.231305 9.065214 192.161466
F 19.792805 16.709724 170.504466
F 19.229905 16.754724 192.100466
F 1.764815 3.844244 173.758466
F 1.307425 3.844244 195.593466
F 28.828205 4.025864 174.137466
F 33.028705 3.734554 185.959466
F 1.764815 11.565924 173.758466
F 1.307435 11.565924 195.593466
F 28.681005 11.620324 174.197466
F 32.717105 8.927594 184.989466
F 1.764815 19.287624 173.758466
F 1.307435 19.287624 195.593466
F 28.676705 19.176824 174.145466
F 19.059705 19.040024 195.874466
F 10.663005 3.860824 173.960466
F 10.205605 3.860824 195.795466
F 10.663005 11.582524 173.960466
F 10.205605 11.582524 195.795466
F 10.663005 19.304124 173.960466
F 10.205605 19.304124 195.795466
F 19.532705 3.839114 174.107466
F 32.681605 19.428324 193.172466
F 19.648005 11.461224 174.124466
F 24.370805 3.827034 164.209466
F 19.581605 19.264724 174.195466
F 32.462005 11.451024 195.884466
F 1.821355 3.844244 171.059466
F 1.363975 3.844244 192.894466
F 28.688005 3.957154 171.375466
F 28.291505 3.954814 193.206466
F 1.821355 11.565924 171.059466
F 1.363975 11.565924 192.894466
F 28.854905 11.640324 171.433466
F 28.245505 11.646124 193.240466
F 1.821365 19.287624 171.059466
F 1.363975 19.287624 192.894466
F 28.777705 19.442224 171.497466
F 28.095405 19.261224 193.360466
F 10.720105 3.860824 171.230466
F 10.262805 3.860824 193.066466
F 10.720105 11.582524 171.230466
F 10.262805 11.582524 193.066466
F 10.720105 19.304124 171.230466
F 10.262805 19.304124 193.066466
F 19.668105 3.697274 171.351466
F 19.212105 3.770594 193.151466
F 19.676405 11.563524 171.221466
F 19.264905 11.616124 193.184466
F 19.597205 19.326124 171.379466
F 19.302805 19.368324 193.199466
F 1.897585 1.303524 167.420466
F 1.440195 1.303524 189.255466
F 28.897105 1.195554 167.814466
F 28.475305 1.177774 189.566466
F 1.897585 9.025194 167.420466
F 1.440195 9.025194 189.255466
F 28.954905 8.920214 167.643466
F 28.125305 9.140504 189.530466
F 1.897585 16.746824 167.420466
F 1.440195 16.746824 189.255466
F 28.910205 16.733024 167.773466
F 28.474105 16.609124 189.546466
F 10.796405 1.286944 167.591466
F 10.339005 1.286944 189.426466
F 10.796405 9.008614 167.591466
F 10.339005 9.008614 189.426466
F 10.796405 16.730324 167.591466
F 10.339005 16.730324 189.426466
F 19.817205 1.091264 167.846466
F 19.150205 1.364024 189.416466
F 19.735105 8.985984 167.723466
F 19.264105 8.898334 189.356466
F 19.848205 16.658124 167.797466
F 19.397605 16.731624 189.389466
F 4.024405 7.717244 171.093466
F 3.567015 7.717244 192.928466
F 31.174905 7.793214 171.575466
F 30.376705 7.901084 193.084466
F 4.024405 15.438924 171.093466
F 3.567015 15.438924 192.928466
F 31.163505 15.669324 171.599466
F 30.408105 15.624924 193.359466
F 26.158105 5.098024 189.514466
F 26.541405 5.141444 167.851466
F 17.024705 20.591124 189.566466
F 17.482105 20.591124 167.731466
F 12.948705 7.721664 171.277466
F 12.491405 7.721664 193.112466
F 12.948705 15.443324 171.277466
F 12.491405 15.443324 193.112466
F 17.024705 12.869424 189.566466
F 12.491405 0.000000 193.112466
F 22.033505 7.802604 171.250466
F 21.327505 7.772204 192.962466
F 21.933905 15.417124 171.530466
F 21.446305 15.623524 193.070466
F 17.482105 12.869424 167.731466
F 17.024705 5.147774 189.566466
F 4.100625 5.152204 167.453466
F 3.643235 5.152204 189.289466
F 31.177705 5.022944 167.808466
F 30.637905 5.399984 189.444466
F 4.100625 12.873824 167.453466
F 3.643235 12.873824 189.289466
F 31.010205 12.858524 167.993466
F 30.622105 12.809724 189.634466
F 4.100625 20.595524 167.453466
F 3.643235 20.595524 189.289466
F 31.210705 20.732524 167.999466
F 30.428505 20.630224 189.650466
F 13.025005 5.147774 167.638466
F 12.567605 5.147774 189.473466
F 13.025005 12.869424 167.638466
F 12.567605 12.869424 189.473466
F 13.025005 20.591124 167.638466
F 12.567605 20.591124 189.473466
F 21.878105 5.023764 167.764466
F 21.549105 5.224734 189.628466
F 22.035005 12.902124 167.667466
F 21.524105 12.753224 189.481466
F 21.934505 20.502624 167.757466
F 21.584905 20.791524 189.647466
F 4.043575 5.152204 170.177466
F 3.586185 5.152204 192.013466
F 31.110105 5.231554 170.549466
F 30.435205 5.346834 192.058466
F 4.043575 12.873824 170.177466
F 3.586185 12.873824 192.013466
F 31.156505 12.968824 170.768466
F 30.346805 13.005824 192.301466
F 4.043575 20.595524 170.177466
F 3.586185 20.595524 192.013466
F 31.123205 20.821124 170.741466
F 30.270005 20.675624 192.341466
F 12.967805 5.147774 170.367466
F 12.510405 5.147774 192.202466
F 12.967805 12.869424 170.367466
F 12.510405 12.869424 192.202466
F 12.967805 20.591124 170.367466
F 12.510405 20.591124 192.202466
F 21.848405 5.060364 170.455466
F 21.445305 5.131644 192.321466
F 22.076605 12.766024 170.466466
F 21.498605 12.925024 192.334466
F 21.946205 20.537824 170.487466
F 21.569105 20.538024 192.348466
F 3.967335 7.717244 173.817466
F 3.509955 7.717244 195.652466
F 31.043005 7.747454 174.254466
F 31.089505 15.458024 164.273466
F 3.967335 15.438924 173.817466
F 3.509955 15.438924 195.652466
F 31.131805 15.396224 174.335466
F 32.619405 1.516324 192.334466
F 17.482105 5.147774 167.731466
F 8.110235 20.591124 189.380466
F 3.967335 23.160624 173.817466
F 3.509955 23.160624 195.652466
F 8.567625 20.591124 167.544466
F 8.110235 12.869424 189.380466
F 8.567625 5.147734 167.544466
F 3.719475 23.160624 185.650466
F 12.891605 7.721664 174.006466
F 12.434205 7.721664 195.842466
F 12.891605 15.443324 174.006466
F 12.434205 15.443324 195.842466
F 12.891605 -0.000001 174.006466
F 12.434205 0.000000 195.842466
F 21.933205 7.723114 174.085466
F 4.176865 23.160624 163.814466
F 22.031805 15.149224 174.099466
F 28.112905 19.251924 196.126466
F 8.567625 12.869424 167.544466
F 8.110235 5.147734 189.380466
F 6.278855 1.285054 170.228466
F 5.821475 1.285054 192.064466
F 17.196205 23.165024 181.378466
F 30.433105 23.294624 193.340466
F 6.278855 9.006724 170.228466
F 5.821475 9.006724 192.064466
F 31.188805 -0.144767 164.070466
F 26.479605 0.175321 174.059466
F 6.278855 16.728424 170.228466
F 5.821475 16.728424 192.064466
F 16.948505 15.443324 193.206466
F 17.405905 15.443324 171.370466
F 15.196405 1.286944 170.414466
F 14.739005 1.286944 192.249466
F 15.196405 9.008614 170.414466
F 14.739005 9.008614 192.249466
F 15.196405 16.730324 170.414466
F 14.739005 16.730324 192.249466
F 24.064005 1.296724 170.567466
F 23.804905 1.342774 192.204466
F 24.138505 9.192844 170.418466
F 23.569205 8.909694 192.247466
F 24.210605 16.533024 170.591466
F 23.733605 16.791524 192.032466
F 6.202615 3.862724 173.868466
F 5.745225 3.862724 195.703466
F 26.499405 15.500224 171.346466
F 19.127605 4.007694 195.900466
F 6.202615 11.584424 173.868466
F 5.745225 11.584424 195.703466
F 25.832305 15.378024 193.177466
F 32.820605 16.700924 192.331466
F 6.202615 19.306024 173.868466
F 5.745225 19.306024 195.703466
F 33.028105 11.446724 178.818466
F 32.622805 11.577324 193.152466
F 15.120105 3.860834 174.053466
F 14.662705 3.860834 195.888466
F 15.120105 11.582524 174.053466
F 14.662705 11.582524 195.888466
F 15.120105 19.304124 174.053466
F 14.662705 19.304124 195.888466
F 24.110905 4.053414 174.288466
F 16.948505 7.721664 193.206466
F 24.269705 11.735724 174.290466
F 33.061005 19.554424 186.076466
F 24.142005 19.381224 174.327466
F 4.024405 23.160624 171.093466
F 6.259855 3.862724 171.135466
F 5.802465 3.862724 192.971466
F 17.558305 23.165024 164.092466
F 25.762105 7.805214 193.265466
F 6.259855 11.584424 171.135466
F 5.802465 11.584424 192.971466
F 17.501205 23.165024 166.821466
F 17.043805 23.165024 188.657466
F 6.259855 19.306024 171.135466
F 5.802465 19.306024 192.971466
F 3.871945 23.160624 178.371466
F 32.806905 19.440024 188.756466
F 15.177305 3.860834 171.324466
F 14.719905 3.860834 193.159466
F 15.177305 11.582524 171.324466
F 14.719905 11.582524 193.159466
F 15.177305 19.304124 171.324466
F 14.719905 19.304124 193.159466
F 24.189005 3.929614 171.503466
F 23.872605 3.986614 193.087466
F 24.260505 11.633824 171.555466
F 23.558305 11.481124 193.279466
F 24.161205 19.155224 171.637466
F 23.781405 19.320524 193.156466
F 6.336075 1.285054 167.496466
F 5.878695 1.285054 189.332466
F 3.567015 23.160624 192.928466
F 26.288905 7.812124 171.250466
F 6.336075 9.006724 167.496466
F 5.878695 9.006724 189.332466
F 32.833405 4.071374 188.573466
F 17.405905 23.165024 171.370466
F 6.336075 16.728424 167.496466
F 5.878695 16.728424 189.332466
F 17.101005 23.165024 185.927466
F 16.948505 23.165024 193.206466
F 15.253505 1.286944 167.684466
F 14.796105 1.286944 189.520466
F 15.253505 9.008614 167.684466
F 14.796105 9.008614 189.520466
F 15.253505 16.730324 167.684466
F 14.796105 16.730324 189.520466
F 24.333105 1.412334 167.818466
F 23.776005 1.343804 189.510466
F 24.240405 9.079134 167.632466
F 23.642605 9.162464 189.545466
F 24.191005 16.626024 167.758466
F 23.788705 16.810224 189.470466
F 8.491405 7.721704 171.183466
F 8.034015 7.721704 193.019466
F 8.491405 15.443424 171.183466
F 8.034015 15.443424 193.019466
F 8.491405 0.000038 171.183466
F 8.034015 0.000038 193.019466
F 17.405905 7.721664 171.370466
F 33.283805 3.910774 181.462466
F 33.250605 9.014644 175.087466
F 26.764105 15.436424 164.126466
F 33.176405 1.315894 182.251466
F 33.324705 3.832214 174.411466
F 33.035705 8.860824 182.257466
F 33.194405 3.643014 178.773466
F 31.079405 0.058046 171.560466
F 30.200705 23.276924 196.021466
F 26.325205 23.257324 181.268466
F 30.791305 -0.184277 181.580466
F 33.461805 19.345624 174.158466
F 26.061905 0.143872 181.421466
F 33.314605 19.247124 178.768466
F 31.175505 0.000944 166.959466
F 21.420805 0.071884 193.093466
F 33.291305 1.240714 175.160466
F 22.168705 23.061824 164.203466
F 26.042205 23.212424 193.142466
F 26.844505 23.076024 164.082466
F 30.844305 23.090124 181.259466
F 31.039505 22.957024 174.482466
F 31.170605 23.275024 171.726466
F 22.067905 23.193524 171.387466
F 26.580205 0.176639 166.963466
F 26.052805 -0.022238 188.757466
F 22.196705 0.199602 166.852466
F 30.407805 0.030088 193.064466
F 30.805405 -0.110533 188.817466
F 25.774805 -0.033967 195.781466
F 22.229705 -0.133590 164.132466
F 30.908605 -0.026685 174.236466
F 21.390205 0.021214 195.872466
F 26.425605 0.025961 171.468466
F 27.917605 1.381084 196.857466
F 19.188005 16.677124 196.820466
F 1.231215 1.303524 199.233466
F 0.778855 1.335194 221.096466
F 28.019405 1.380734 199.625466
F 27.533405 1.121994 221.584466
F 1.231215 9.025194 199.233466
F 0.778855 9.056864 221.096466
F 27.947805 9.103814 199.658466
F 27.428505 8.764234 221.532466
F 1.231215 16.746824 199.233466
F 0.778855 16.778524 221.096466
F 28.160205 16.695224 199.666466
F 27.318105 16.781924 221.616466
F 10.129405 1.286944 199.434466
F 9.671975 1.286944 221.270466
F 10.129405 9.008614 199.434466
F 9.671975 9.008614 221.270466
F 10.129405 16.730324 199.434466
F 9.671975 16.730324 221.270466
F 19.180505 1.202354 199.529466
F 18.590605 1.163584 221.202466
F 18.971805 9.111344 199.481466
F 18.581305 8.965134 221.417466
F 19.045805 16.776024 199.426466
F 18.628605 16.661024 221.390466
F 1.154965 3.844244 202.872466
F 0.709994 3.801194 224.754466
F 28.121805 3.837074 203.195466
F 27.373305 3.961194 224.975466
F 1.154965 11.565924 202.872466
F 0.709995 11.522824 224.754466
F 27.971105 11.716724 203.154466
F 27.579305 11.354624 225.243466
F 1.154965 19.287624 202.872466
F 0.709995 19.244524 224.754466
F 28.257105 19.466124 203.492466
F 27.139905 19.290924 225.211466
F 10.053105 3.860824 203.073466
F 9.595735 3.860834 224.909466
F 10.053105 11.582524 203.073466
F 9.595735 11.582524 224.909466
F 10.053105 19.304124 203.073466
F 9.595735 19.304124 224.909466
F 18.987605 3.856844 203.219466
F 18.433005 3.941014 224.904466
F 18.949405 11.727224 203.151466
F 18.540405 11.602524 225.022466
F 18.946605 19.444624 203.224466
F 18.498805 19.266624 225.154466
F 1.211515 3.844244 200.173466
F 0.436534 3.970254 222.034466
F 28.126105 3.957574 200.568466
F 27.462705 3.746244 222.309466
F 1.211515 11.565924 200.173466
F 0.436535 11.691924 222.034466
F 28.248505 11.604824 200.453466
F 27.542805 11.229924 222.619466
F 1.211515 19.287624 200.173466
F 0.436535 19.413624 222.034466
F 28.098905 19.380424 200.475466
F 27.454905 19.362224 222.527466
F 10.110305 3.860824 200.344466
F 9.652885 3.860834 222.179466
F 10.110305 11.582524 200.344466
F 9.652885 11.582524 222.179466
F 10.110305 19.304124 200.344466
F 9.652885 19.304124 222.179466
F 19.020705 3.850044 200.391466
F 18.399505 3.694654 222.258466
F 19.020705 11.708524 200.579466
F 18.519205 11.489924 222.270466
F 18.968505 19.320724 200.458466
F 18.633105 19.302324 222.382466
F 0.643928 1.229884 218.381466
F 32.402105 1.364694 196.701466
F 27.423705 1.148254 218.929466
F 0.643927 8.951554 218.381466
F 29.660205 13.041024 228.976466
F 27.646505 8.987484 218.834466
F 0.643933 16.673224 218.381466
F 30.308005 20.637924 196.879466
F 27.445205 16.703824 218.761466
F 10.186505 1.286944 196.705466
F 9.729125 1.286944 218.540466
F 10.186505 9.008614 196.705466
F 9.729125 9.008614 218.540466
F 10.186505 16.730324 196.705466
F 9.729125 16.730324 218.540466
F 30.075105 0.059714 203.245466
F 18.721505 1.322194 218.591466
F 21.283305 5.411604 196.788466
F 18.618805 8.931504 218.708466
F 19.173605 1.306404 196.854466
F 18.691805 16.742524 218.676466
F 3.414555 7.717244 200.207466
F 2.957355 7.720474 222.046466
F 30.157905 7.899994 200.625466
F 29.663305 7.608164 222.492466
F 3.414555 15.438924 200.207466
F 2.957355 15.442124 222.046466
F 30.403605 15.671724 200.630466
F 29.552205 15.566824 222.471466
F 25.267705 15.436224 217.706466
F 25.378305 7.709084 217.866466
F 16.433905 15.443324 217.770466
F 16.433905 7.721664 217.770466
F 12.338905 7.721664 200.391466
F 11.881505 7.721664 222.226466
F 12.338905 15.443324 200.391466
F 11.881505 15.443324 222.226466
F 12.338905 0.000000 200.391466
F 11.881505 0.000000 222.226466
F 21.221905 7.762414 200.411466
F 20.856605 7.723424 222.312466
F 21.236105 15.501324 200.494466
F 20.864205 15.444324 222.255466
F 7.519195 0.000082 217.584466
F 7.519195 15.443424 217.584466
F 3.490775 5.152204 196.567466
F 3.032705 5.150324 218.406466
F 32.435105 11.721724 203.145466
F 29.621305 4.795734 218.982466
F 3.490775 12.873824 196.567466
F 3.032705 12.872024 218.406466
F 25.946905 12.935724 196.780466
F 29.566805 12.822524 218.789466
F 3.490775 20.595524 196.567466
F 3.032705 20.593624 218.406466
F 23.651505 1.458994 196.707466
F 29.767005 20.272124 218.830466
F 12.415105 5.147774 196.751466
F 11.957705 5.147774 218.587466
F 12.415105 12.869424 196.751466
F 11.957705 12.869424 218.587466
F 12.415105 20.591124 196.751466
F 11.957705 20.591124 218.587466
F 22.819705 16.859724 228.742466
F 20.727005 5.107454 218.848466
F 18.421205 1.297414 228.702466
F 20.869805 12.940824 218.792466
F 25.216605 5.278814 228.840466
F 20.776305 20.667424 218.804466
F 3.433725 5.152204 199.291466
F 2.937605 5.140854 221.142466
F 30.238405 5.176024 199.581466
F 29.682905 5.034834 221.630466
F 3.433725 12.873824 199.291466
F 2.937605 12.862524 221.142466
F 30.325005 13.018324 199.769466
F 29.564405 12.811424 221.454466
F 3.433725 20.595524 199.291466
F 2.937605 20.584224 221.142466
F 30.356805 20.735424 199.529466
F 29.609505 20.389424 221.482466
F 12.357905 5.147774 199.481466
F 11.900605 5.147774 221.316466
F 12.357905 12.869424 199.481466
F 11.900605 12.869424 221.316466
F 12.357905 20.591124 199.481466
F 11.900605 20.591124 221.316466
F 21.403705 5.203024 199.464466
F 20.800705 5.075674 221.690466
F 21.331305 12.823724 199.586466
F 20.748305 12.843924 221.519466
F 21.479005 20.549124 199.692466
F 20.831005 20.444024 221.412466
F 3.357485 7.717244 202.930466
F 2.853265 7.730484 224.784466
F 30.099805 7.791694 203.329466
F 29.544305 7.697224 225.210466
F 3.357485 15.438924 202.930466
F 2.853265 15.452124 224.784466
F 30.342005 15.562424 203.324466
F 29.438005 15.367124 225.177466
F 7.519195 7.721744 217.584466
F 2.853265 0.008817 224.784466
F 3.357485 23.160624 202.930466
F 25.376305 20.480124 214.279466
F 25.263105 12.910024 214.267466
F 25.317705 5.176554 214.289466
F 32.141205 1.307384 221.454466
F 27.502105 1.341014 228.727466
F 12.281705 7.721664 203.120466
F 11.824305 7.721664 224.956466
F 12.281705 15.443324 203.120466
F 11.824305 15.443324 224.956466
F 12.281705 0.000000 203.120466
F 16.510205 20.591124 214.131466
F 21.156905 7.833384 203.268466
F 20.671205 7.711684 225.103466
F 21.306905 15.406224 203.202466
F 20.808005 15.469424 224.952466
F 16.510205 12.869424 214.131466
F 16.510205 5.147774 214.131466
F 5.669005 1.285054 199.342466
F 5.211815 1.284904 221.178466
F 32.375805 1.486494 199.457466
F 25.815905 20.647224 196.896466
F 5.669005 9.006724 199.342466
F 5.211815 9.006564 221.178466
F 32.427705 9.000664 199.527466
F 31.851905 8.701954 221.446466
F 5.669005 16.728424 199.342466
F 5.211815 16.728224 221.178466
F 32.812405 17.013424 199.755466
F 31.814105 16.533924 221.346466
F 14.586505 1.286944 199.528466
F 14.129105 1.286944 221.363466
F 14.586505 9.008614 199.528466
F 14.129105 9.008614 221.363466
F 14.586505 16.730324 199.528466
F 14.129105 16.730324 221.363466
F 23.476105 1.375974 199.488466
F 23.056805 1.193024 221.669466
F 23.564205 9.242164 199.535466
F 22.995105 9.044704 221.390466
F 23.595605 16.635024 199.481466
F 23.281305 16.729924 221.480466
F 5.592765 3.862724 202.981466
F 5.135765 3.862874 224.817466
F 32.196605 3.992344 203.263466
F 31.875905 3.842384 225.273466
F 5.592765 11.584424 202.981466
F 5.135765 11.584524 224.817466
F 27.194305 16.862724 228.706466
F 31.622605 11.373124 225.054466
F 5.592765 19.306024 202.981466
F 5.135765 19.306224 224.817466
F 32.485105 19.456024 203.235466
F 31.673505 19.101624 225.130466
F 14.510305 3.860834 203.167466
F 14.052905 3.860834 225.002466
F 14.510305 11.582524 203.167466
F 14.052905 11.582524 225.002466
F 14.510305 19.304124 203.167466
F 14.052905 19.304124 225.002466
F 23.340505 3.833104 203.204466
F 22.893605 3.943214 225.258466
F 23.522705 11.584624 203.312466
F 22.879005 11.729724 225.102466
F 23.711305 19.449424 203.292466
F 22.750305 19.111224 225.110466
F 5.650005 3.862724 200.249466
F 5.188175 3.862424 222.085466
F 32.368705 3.956104 200.554466
F 32.106905 3.871864 222.504466
F 5.650005 11.584424 200.249466
F 5.188175 11.584124 222.085466
F 32.501505 11.579624 200.331466
F 31.703505 11.406524 222.341466
F 5.650005 19.306024 200.249466
F 5.188175 19.305724 222.085466
F 32.626905 19.565424 200.548466
F 31.809205 19.075124 222.305466
F 14.567505 3.860834 200.437466
F 14.110105 3.860834 222.273466
F 14.567505 11.582524 200.437466
F 14.110105 11.582524 222.273466
F 14.567505 19.304124 200.437466
F 14.110105 19.304124 222.273466
F 23.502705 3.928854 200.543466
F 22.914105 3.722274 222.532466
F 23.641805 11.720924 200.578466
F 22.936705 11.599224 222.410466
F 23.665305 19.266424 200.594466
F 23.010005 19.306424 222.329466
F 5.726225 1.285054 196.610466
F 5.266675 1.285254 218.446466
F 25.098105 20.607524 228.789466
F 31.910605 1.294664 218.682466
F 5.726225 9.006724 196.610466
F 5.266675 9.006924 218.446466
F 21.432605 13.009824 196.914466
F 32.028905 8.976224 218.686466
F 5.726225 16.728424 196.610466
F 5.266675 16.728624 218.446466
F 31.592805 9.034534 228.986466
F 31.865705 16.543224 218.709466
F 14.643705 1.286944 196.798466
F 14.186305 1.286944 218.634466
F 14.643705 9.008614 196.798466
F 14.186305 9.008614 218.634466
F 14.643705 16.730324 196.798466
F 14.186305 16.730324 218.634466
F 23.534505 9.237484 196.788466
F 22.946405 1.568184 218.846466
F 16.643605 23.165024 207.763466
F 23.133305 9.034544 218.758466
F 27.368205 9.191634 228.976466
F 23.179205 16.701624 218.792466
F 7.881555 7.721704 200.297466
F 7.424175 7.721704 222.133466
F 7.881555 15.443424 200.297466
F 7.424175 15.443424 222.133466
F 7.881555 0.000038 200.297466
F 7.424175 0.000039 222.133466
F 16.796005 7.721664 200.484466
F 16.338605 7.721664 222.319466
F 16.796005 15.443324 200.484466
F 16.338605 15.443324 222.319466
F 7.595625 20.591024 213.945466
F 7.595625 12.869424 213.945466
F 25.652205 7.712014 200.415466
F 25.063405 7.700534 222.394466
F 25.791905 15.507924 200.545466
F 25.161705 15.261324 222.400466
F 7.595625 5.147724 213.945466
F 25.364105 20.655624 211.507466
F 7.957775 5.147734 196.658466
F 7.500385 5.147734 218.494466
F 7.957775 12.869424 196.658466
F 7.500385 12.869424 218.494466
F 7.957775 20.591124 196.658466
F 7.500385 20.591124 218.494466
F 16.872305 5.147774 196.845466
F 16.414905 5.147774 218.680466
F 16.872305 12.869424 196.845466
F 16.414905 12.869424 218.680466
F 16.872305 20.591124 196.845466
F 16.414905 20.591124 218.680466
F 21.283505 20.409324 196.914466
F 25.291505 5.158464 218.816466
F 19.180205 8.980884 196.713466
F 25.327805 12.795324 218.893466
F 30.333605 13.008224 197.045466
F 25.105805 20.798224 218.741466
F 7.900605 5.147734 199.388466
F 7.442715 5.147644 221.223466
F 7.900605 12.869424 199.388466
F 7.442715 12.869324 221.223466
F 7.900605 20.591124 199.388466
F 7.442715 20.591024 221.223466
F 16.815105 5.147774 199.574466
F 16.357705 5.147774 221.410466
F 16.815105 12.869424 199.574466
F 16.357705 12.869424 221.410466
F 16.815105 20.591124 199.574466
F 16.357705 20.591124 221.410466
F 25.724505 5.205954 199.401466
F 25.029605 5.035384 221.473466
F 25.971605 12.963024 199.380466
F 25.259405 12.639424 221.564466
F 25.762105 20.621024 199.699466
F 25.251005 20.633524 221.506466
F 7.824365 7.721704 203.027466
F 7.366275 7.721834 224.862466
F 7.824365 15.443424 203.027466
F 7.366275 15.443524 224.862466
F 7.824365 0.000038 203.027466
F 7.366275 0.000168 224.862466
F 25.358005 12.827424 211.595466
F 25.364405 5.272104 211.524466
F 16.738805 7.721664 203.214466
F 16.281505 7.721664 225.049466
F 16.738805 15.443324 203.214466
F 16.281505 15.443324 225.049466
F 16.567305 20.591124 211.402466
F 16.567305 12.869424 211.402466
F 25.409405 7.800714 203.142466
F 25.069305 7.781104 224.993466
F 25.809505 15.532224 203.225466
F 25.034605 15.252524 225.126466
F 16.567305 5.147774 211.402466
F 7.652845 20.591124 211.215466
F 1.078745 1.303524 206.511466
F 0.638423 1.346634 228.398466
F 27.837505 1.359034 206.887466
F 27.975705 16.661924 196.919466
F 1.078745 9.025194 206.511466
F 0.638422 9.068304 228.398466
F 27.635505 9.054184 206.738466
F 20.607505 5.160384 228.654466
F 1.078745 16.746824 206.511466
F 0.638423 16.789924 228.398466
F 27.833905 16.777024 206.871466
F 28.044605 9.054514 196.987466
F 9.976905 1.286944 206.713466
F 9.519515 1.286944 228.548466
F 9.976905 9.008614 206.713466
F 9.519515 9.008614 228.548466
F 9.976905 16.730324 206.713466
F 9.519515 16.730324 228.548466
F 18.892805 1.221704 206.903466
F 31.878105 1.317954 229.009466
F 18.916005 9.028564 206.918466
F 31.669005 16.824724 228.952466
F 18.905105 16.598924 206.743466
F 25.873705 5.398914 196.734466
F 1.002505 3.844244 210.150466
F 27.625105 3.885154 210.572466
F 1.002505 11.565924 210.150466
F 27.650505 11.657624 210.425466
F 1.002505 19.287624 210.150466
F 27.549105 19.461024 210.502466
F 9.900655 3.860824 210.352466
F 9.900655 11.582524 210.352466
F 9.900655 19.304124 210.352466
F 18.801805 3.797584 210.424466
F 18.824205 11.761924 210.402466
F 18.893605 19.378124 210.527466
F 1.059045 3.844244 207.451466
F 0.429663 3.912954 229.304466
F 27.821805 3.826964 207.822466
F 1.059055 11.565924 207.451466
F 0.429663 11.634624 229.304466
F 27.544805 11.671424 207.722466
F 1.059055 19.287624 207.451466
F 0.429663 19.356324 229.304466
F 27.808405 19.299224 207.843466
F 9.957805 3.860824 207.623466
F 9.957805 11.582524 207.623466
F 9.957805 19.304124 207.623466
F 18.827505 3.866404 207.821466
F 18.778805 11.553424 207.679466
F 18.693905 19.077424 207.849466
F 1.135275 1.303524 203.812466
F 0.434678 1.207264 225.668466
F 27.853105 1.263974 204.271466
F 27.452505 1.417514 226.054466
F 1.135275 9.025194 203.812466
F 0.434678 8.928934 225.668466
F 27.767505 9.064004 204.091466
F 27.343105 8.849494 226.165466
F 1.135275 16.746824 203.812466
F 0.434676 16.650624 225.668466
F 28.002605 16.809024 204.235466
F 27.152105 16.604524 226.010466
F 10.034105 1.286944 203.983466
F 9.576635 1.286944 225.819466
F 10.034105 9.008614 203.983466
F 9.576635 9.008614 225.819466
F 10.034105 16.730324 203.983466
F 9.576635 16.730324 225.819466
F 18.927605 1.269774 204.240466
F 18.505805 1.329164 225.973466
F 18.879005 9.165934 204.058466
F 18.398405 8.989134 225.874466
F 18.969205 16.734224 204.041466
F 18.605105 16.702024 226.140466
F 3.262095 7.717244 207.485466
F 20.664705 20.537224 228.569466
F 29.830105 7.835864 207.868466
F 3.262095 15.438924 207.485466
F 11.976805 23.165024 217.677466
F 29.938105 15.541824 207.978466
F 7.652845 12.869424 211.215466
F 7.652845 5.147734 211.215466
F 25.315105 15.581624 215.039466
F 12.186405 7.721664 207.669466
F 12.186405 15.443324 207.669466
F 25.243305 7.693734 215.011466
F 21.173405 7.776604 207.825466
F 21.011405 15.294424 207.773466
F 16.491105 15.443324 215.041466
F 3.338315 5.152204 203.846466
F 2.882695 5.148844 225.686466
F 30.129005 5.432134 204.280466
F 29.600805 5.228544 226.124466
F 3.338315 12.873824 203.846466
F 2.882695 12.870524 225.686466
F 30.160105 13.051824 204.181466
F 29.622005 12.777324 226.200466
F 3.338315 20.595524 203.846466
F 2.882695 20.592224 225.686466
F 30.293405 20.987624 204.353466
F 29.372605 20.385824 226.164466
F 12.262705 5.147774 204.030466
F 11.805305 5.147774 225.865466
F 12.262705 12.869424 204.030466
F 11.805305 12.869424 225.865466
F 12.262705 20.591124 204.030466
F 11.805305 20.591124 225.865466
F 21.143705 5.311934 203.996466
F 20.555805 5.189704 225.959466
F 21.211005 12.854524 204.033466
F 20.587905 12.950624 225.962466
F 21.325805 20.636624 203.989466
F 20.679505 20.589724 225.974466
F 3.281265 5.152204 206.570466
F 2.780055 5.140254 228.423466
F 30.114305 5.232434 206.981466
F 18.530705 16.692224 228.801466
F 3.281265 12.873824 206.570466
F 2.780055 12.861924 228.423466
F 29.844405 13.030424 206.989466
F 29.479205 5.197234 228.849466
F 3.281265 20.595524 206.570466
F 2.780055 20.583624 228.423466
F 30.126405 20.730324 207.177466
F 20.612505 12.947124 228.765466
F 12.205505 5.147774 206.759466
F 11.748105 5.147774 228.595466
F 12.205505 12.869424 206.759466
F 11.748105 12.869424 228.595466
F 12.205505 20.591124 206.759466
F 11.748105 20.591124 228.595466
F 21.061405 5.272264 206.773466
F 25.278605 23.233824 215.104466
F 21.042605 12.784524 206.867466
F 16.738805 23.165024 203.214466
F 21.112905 20.492424 206.740466
F 30.504405 5.156004 196.628466
F 3.205015 7.717234 210.209466
F 29.836305 7.838244 210.543466
F 3.205015 15.438924 210.209466
F 29.923705 15.648424 210.750466
F 16.491105 7.721664 215.041466
F 3.205015 23.160624 210.209466
F 7.576625 0.000038 214.854466
F 3.109195 23.161024 214.765466
F 12.129205 7.721664 210.399466
F 12.129205 15.443324 210.399466
F 7.576625 15.443424 214.854466
F 20.985405 7.765414 210.574466
F 20.816405 15.572024 210.487466
F 7.576625 7.721704 214.854466
F 5.516545 1.285054 206.621466
F 5.059705 1.284944 228.456466
F 32.227505 1.453094 206.813466
F 25.520605 22.887824 207.857466
F 5.516545 9.006724 206.621466
F 5.059705 9.006614 228.456466
F 32.238305 9.203864 206.945466
F 25.066405 12.909224 228.910466
F 5.516545 16.728424 206.621466
F 5.059705 16.728324 228.456466
F 32.154405 16.777124 206.989466
F 22.899005 9.010024 228.790466
F 14.434105 1.286944 206.806466
F 13.976705 1.286944 228.641466
F 14.434105 9.008614 206.806466
F 13.976705 9.008614 228.641466
F 14.434105 16.730324 206.806466
F 13.976705 16.730324 228.641466
F 23.512905 1.187244 206.832466
F 16.338605 23.165024 222.319466
F 23.343205 9.205424 207.088466
F 29.458805 20.643424 228.870466
F 23.219705 16.691924 206.862466
F 3.262095 23.160624 207.485466
F 5.440295 3.862724 210.260466
F 32.210805 4.029274 210.748466
F 5.440295 11.584424 210.260466
F 32.075705 11.598424 210.714466
F 5.440295 19.306024 210.260466
F 32.081905 19.399224 210.762466
F 14.357805 3.860834 210.445466
F 14.357805 11.582524 210.445466
F 14.357805 19.304124 210.445466
F 23.100905 4.032474 210.479466
F 23.202605 11.682924 210.493466
F 23.183405 19.287424 210.516466
F 5.497545 3.862724 207.528466
F 32.248505 4.007254 208.041466
F 5.497545 11.584424 207.528466
F 31.982205 11.679824 207.931466
F 5.497545 19.306024 207.528466
F 32.319205 19.361624 208.009466
F 14.415005 3.860834 207.716466
F 14.415005 11.582524 207.716466
F 14.415005 19.304124 207.716466
F 23.382805 3.813044 207.812466
F 23.334305 11.851624 207.882466
F 23.235805 19.256224 207.811466
F 5.573765 1.285054 203.889466
F 5.110525 1.285194 225.724466
F 32.159805 1.338624 204.071466
F 31.933905 1.252194 226.250466
F 5.573765 9.006724 203.889466
F 5.110525 9.006864 225.724466
F 32.325405 9.100374 204.249466
F 31.841605 9.017944 226.251466
F 5.573765 16.728424 203.889466
F 5.110525 16.728524 225.724466
F 32.414605 17.005924 204.307466
F 31.675805 16.629424 226.092466
F 14.491205 1.286944 204.077466
F 14.033805 1.286944 225.912466
F 14.491205 9.008614 204.077466
F 14.033805 9.008614 225.912466
F 14.491205 16.730324 204.077466
F 14.033805 16.730324 225.912466
F 23.364105 1.291754 204.219466
F 23.082205 1.307724 225.973466
F 23.260405 9.051974 204.320466
F 22.648005 9.142514 226.056466
F 23.570505 16.849724 204.138466
F 22.889405 16.648924 226.094466
F 7.729095 7.721704 207.576466
F 7.729095 15.443324 207.576466
F 7.729095 0.000038 207.576466
F 16.643605 7.721664 207.763466
F 16.643605 15.443324 207.763466
F 23.184705 16.753424 211.389466
F 25.574905 7.739634 208.023466
F 25.608105 15.585324 207.933466
F 23.205405 9.096334 211.455466
F 7.805315 5.147734 203.937466
F 7.347945 5.147734 225.772466
F 7.805315 12.869424 203.937466
F 7.347945 12.869424 225.772466
F 7.805315 20.591124 203.937466
F 7.347945 20.591124 225.772466
F 16.719805 5.147774 204.123466
F 16.262405 5.147774 225.959466
F 16.719805 12.869424 204.123466
F 16.262405 12.869424 225.959466
F 16.719805 20.591124 204.123466
F 16.262405 20.591124 225.959466
F 25.717605 5.238724 204.067466
F 25.229005 5.315764 225.980466
F 25.708305 12.916424 204.250466
F 25.211905 12.757724 226.183466
F 25.714305 20.788224 204.244466
F 24.918005 20.655224 226.126466
F 7.748145 5.147734 206.666466
F 7.289985 5.147594 228.502466
F 7.748145 12.869424 206.666466
F 7.289985 12.869224 228.502466
F 7.748145 20.591124 206.666466
F 7.289985 20.590924 228.502466
F 16.662605 5.147774 206.853466
F 16.205205 5.147774 228.688466
F 16.662605 12.869424 206.853466
F 16.205205 12.869424 228.688466
F 16.662605 20.591124 206.853466
F 16.205205 20.591124 228.688466
F 25.694205 5.192904 206.897466
F 16.491105 23.165024 215.041466
F 25.368905 13.139124 206.930466
F 11.824305 23.165024 224.956466
F 25.492005 20.429924 206.978466
F 18.470205 9.101224 228.705466
F 7.671905 7.721704 210.305466
F 7.671905 15.443424 210.305466
F 7.671905 0.000038 210.305466
F 23.413305 1.344914 211.346466
F 16.586405 7.721664 210.492466
F 16.586405 15.443324 210.492466
F 14.338805 16.730324 211.355466
F 25.448305 7.812264 210.752466
F 25.403405 15.423224 210.557466
F 14.338805 9.008614 211.355466
F 0.926024 1.305964 213.791466
F 27.530205 1.518154 214.314466
F 0.926024 9.027634 213.791466
F 27.527105 9.129864 214.251466
F 0.926024 16.749324 213.791466
F 27.578005 16.971724 214.192466
F 9.824435 1.286944 213.991466
F 9.824435 9.008614 213.991466
F 9.824435 16.730324 213.991466
F 18.675805 1.353874 214.064466
F 18.713105 8.896824 214.115466
F 18.720705 16.855824 214.406466
F 0.850069 3.830514 217.437466
F 27.371405 3.753104 217.961466
F 0.850069 11.552224 217.437466
F 27.412905 11.387924 217.775466
F 0.850069 19.273824 217.437466
F 27.382105 19.248024 217.943466
F 9.748195 3.860824 217.630466
F 9.748195 11.582524 217.630466
F 9.748195 19.304124 217.630466
F 18.608805 3.818094 217.751466
F 18.659505 11.559724 217.885466
F 18.661805 19.439424 217.790466
F 0.881120 3.854374 214.731466
F 27.470905 3.903364 215.262466
F 0.881121 11.576024 214.731466
F 27.433705 11.608224 215.038466
F 0.881121 19.297724 214.731466
F 27.702005 19.548224 215.297466
F 9.805375 3.860824 214.901466
F 9.805375 11.582524 214.901466
F 9.805375 19.304124 214.901466
F 18.655105 3.893934 215.086466
F 18.525705 11.462524 215.205466
F 18.810705 19.334824 215.149466
F 0.982815 1.303564 211.091466
F 27.684405 1.339234 211.505466
F 0.982815 9.025234 211.091466
F 27.601505 9.261274 211.507466
F 0.982815 16.746924 211.091466
F 27.617605 16.773924 211.536466
F 9.881595 1.286944 211.262466
F 9.881595 9.008614 211.262466
F 9.881595 16.730324 211.262466
F 18.865105 1.266454 211.309466
F 18.783005 9.214774 211.516466
F 18.639405 16.834024 211.584466
F 3.109195 7.717714 214.765466
F 29.750505 7.787314 215.232466
F 3.109195 15.439424 214.765466
F 29.613505 15.345424 215.145466
F 14.338805 1.286944 211.355466
F 32.184905 16.854624 211.583466
F 12.034005 7.721664 214.948466
F 12.034005 15.443324 214.948466
F 5.421305 16.728424 211.167466
F 20.960105 7.737894 214.877466
F 20.886505 15.260924 215.148466
F 31.977505 9.032614 211.520466
F 3.185775 5.152174 211.125466
F 29.804705 5.148554 211.511466
F 3.185775 12.873824 211.125466
F 29.869005 12.940624 211.370466
F 3.185775 20.595524 211.125466
F 29.859305 20.637524 211.509466
F 12.110205 5.147774 211.308466
F 12.110205 12.869424 211.308466
F 12.110205 20.591124 211.308466
F 21.033305 5.088414 211.439466
F 21.041905 12.907024 211.526466
F 20.965405 20.798524 211.387466
F 3.124945 5.150814 213.850466
F 29.648005 5.172404 214.297466
F 3.124945 12.872524 213.850466
F 29.764405 12.919924 214.253466
F 3.124945 20.594124 213.850466
F 29.923305 20.510024 214.249466
F 12.053005 5.147774 214.038466
F 12.053005 12.869424 214.038466
F 12.053005 20.591124 214.038466
F 20.881105 5.028334 214.164466
F 20.743105 12.696024 214.254466
F 20.940405 20.585124 214.173466
F 3.032825 7.723594 217.496466
F 29.775905 7.436534 218.107466
F 3.032825 15.445224 217.496466
F 29.574805 15.396424 217.766466
F 3.032825 0.001927 217.496466
F 5.421305 9.006724 211.167466
F 31.893005 1.443714 211.615466
F 16.281505 23.165024 225.049466
F 11.976805 7.721664 217.677466
F 11.976805 15.443324 217.677466
F 5.421305 1.285054 211.167466
F 20.826705 7.693554 217.829466
F 20.976605 15.503324 217.881466
F 23.229005 19.136224 214.983466
F 5.364055 1.285014 213.899466
F 32.032905 1.466024 214.264466
F 5.364055 9.006684 213.899466
F 31.945905 9.200764 214.198466
F 5.364055 16.728324 213.899466
F 31.962405 16.667224 214.287466
F 14.281605 1.286944 214.085466
F 14.281605 9.008614 214.085466
F 14.281605 16.730324 214.085466
F 22.997305 1.228464 214.161466
F 23.166305 9.222244 214.164466
F 23.067705 16.679424 214.061466
F 5.287875 3.862824 217.538466
F 32.012305 3.838184 217.906466
F 5.287875 11.584524 217.538466
F 31.786405 11.631924 218.007466
F 5.287875 19.306124 217.538466
F 32.011105 19.098024 217.845466
F 14.205405 3.860834 217.724466
F 14.205405 11.582524 217.724466
F 14.205405 19.304124 217.724466
F 23.114705 4.038154 217.734466
F 23.058905 11.544824 217.947466
F 23.079405 19.263924 217.722466
F 5.344645 3.862684 214.806466
F 31.964005 3.999484 215.211466
F 5.344645 11.584324 214.806466
F 31.809105 11.689324 215.297466
F 5.344645 19.306024 214.806466
F 32.167305 19.217324 215.214466
F 14.262505 3.860834 214.994466
F 14.262505 11.582524 214.994466
F 14.262505 19.304124 214.994466
F 23.197705 3.838444 215.015466
F 23.020305 11.658524 215.344466
F 3.414555 23.160624 200.207466
F 2.957355 23.163824 222.046466
F 16.433905 23.165024 217.770466
F 16.586405 23.165024 210.492466
F 16.796005 23.165024 200.484466
F 22.995705 1.159274 228.899466
F 32.598805 16.830524 196.994466
F 29.918405 0.044538 222.557466
F 21.396805 0.024342 200.482466
F 32.363605 8.875764 196.803466
F 23.822905 16.955824 196.855466
F 25.274705 23.241524 210.550466
F 29.573005 23.135424 210.619466
F 25.119205 23.316024 225.084466
F 20.842705 23.114524 222.440466
F 29.715605 22.870724 217.909466
F 20.768305 23.154924 217.939466
F 25.424205 23.376424 217.812466
F 21.306405 22.980824 200.587466
F 29.519705 22.991124 225.288466
F 25.726105 23.388724 203.246466
F 20.767105 23.095124 224.999466
F 21.112205 23.053324 207.732466
F 29.922705 23.381024 203.127466
F 29.702205 22.948524 222.536466
F 29.798705 23.064324 215.193466
F 21.165605 23.122924 203.239466
F 20.761405 23.046924 215.122466
F 20.800405 0.056265 215.146466
F 29.663605 -0.042375 225.229466
F 21.112705 0.147139 210.462466
F 0.340465 1.328464 242.949466
F 27.047005 1.224414 243.440466
F 0.340465 9.050124 242.949466
F 26.977305 8.936644 243.348466
F 0.340465 16.771824 242.949466
F 26.934205 16.674024 243.549466
F 9.214595 1.286944 243.105466
F 9.214595 9.008614 243.105466
F 9.214595 16.730324 243.105466
F 18.173505 1.362214 243.374466
F 18.132005 8.967634 243.365466
F 18.105605 16.753124 243.072466
F 0.265651 3.822274 246.587466
F 27.078005 3.937964 246.966466
F 0.265651 11.543924 246.587466
F 26.964105 11.592824 247.030466
F 0.265651 19.265624 246.587466
F 26.954705 19.243324 247.071466
F 9.138345 3.860824 246.744466
F 9.138345 11.582524 246.744466
F 9.138345 19.304124 246.744466
F 17.978705 3.867654 246.994466
F 18.235905 11.616924 246.812466
F 18.050105 19.275024 246.905466
F 0.210080 3.884464 243.872466
F 27.075305 3.656804 244.200466
F 0.210080 11.606124 243.872466
F 27.000005 11.646524 244.252466
F 0.210080 19.327824 243.872466
F 27.068205 19.355624 244.384466
F 9.195505 3.860824 244.015466
F 9.195505 11.582524 244.015466
F 9.195505 19.304124 244.015466
F 18.107505 3.927544 244.201466
F 18.074305 11.597024 244.174466
F 18.089705 19.155424 244.158466
F 0.260018 1.253144 240.232466
F 31.710005 19.469924 261.663466
F 0.260018 8.974814 240.232466
F 27.184905 8.974784 240.617466
F 0.260018 16.696524 240.232466
F 27.201205 16.518224 240.799466
F 9.271725 1.286944 240.376466
F 9.271725 9.008614 240.376466
F 9.271725 16.730324 240.376466
F 18.162705 1.381324 240.683466
F 18.351505 8.909604 240.507466
F 18.205205 16.737324 240.413466
F 2.506815 7.716424 243.884466
F 29.232805 7.556744 244.334466
F 2.506815 15.438124 243.884466
F 29.269605 15.411324 244.419466
F 15.793105 15.295824 261.236466
F 15.976505 15.443324 239.606466
F 11.424105 7.721664 244.062466
F 11.424105 15.443324 244.062466
F 11.424105 -0.000001 244.062466
F 20.390205 7.723304 244.305466
F 20.359505 15.409124 244.036466
F 15.793105 7.574194 261.236466
F 2.582795 5.152674 240.244466
F 29.351705 5.039514 240.790466
F 2.582795 12.874324 240.244466
F 29.241805 12.637124 240.721466
F 2.582795 20.596024 240.244466
F 29.519705 20.528224 240.588466
F 11.500305 5.147774 240.422466
F 11.500305 12.869424 240.422466
F 11.500305 20.591124 240.422466
F 20.457405 5.129094 240.586466
F 20.389205 12.905624 240.473466
F 20.483105 20.697124 240.501466
F 2.500865 5.149434 242.972466
F 29.339805 4.878784 243.527466
F 2.500865 12.871124 242.972466
F 29.324405 12.750924 243.493466
F 2.500865 20.592824 242.972466
F 29.359805 20.544724 243.399466
F 11.443205 5.147774 243.152466
F 11.443205 12.869424 243.152466
F 11.443205 20.591124 243.152466
F 20.493805 5.170814 243.203466
F 20.415205 12.877924 243.256466
F 20.174205 20.485324 243.446466
F 2.429575 7.718254 246.609466
F 29.273105 7.736454 247.038466
F 2.429575 15.439924 246.609466
F 29.392005 15.427024 247.149466
F 15.976505 7.721664 239.606466
F 2.429575 23.161624 246.609466
F 25.084605 7.523694 239.682466
F 2.808105 23.162924 229.326466
F 11.366905 7.721664 246.791466
F 11.366905 15.443324 246.791466
F 11.366905 0.000000 246.791466
F 20.334505 7.702494 246.957466
F 20.230205 15.380524 246.778466
F 6.842525 23.058724 261.067466
F 4.754905 1.285154 243.013466
F 31.681405 1.135844 243.368466
F 4.754905 9.006824 243.013466
F 31.607805 8.801804 243.584466
F 4.754905 16.728524 243.013466
F 31.374405 16.537924 243.330466
F 13.671705 1.286944 243.198466
F 13.671705 9.008614 243.198466
F 13.671705 16.730324 243.198466
F 22.611705 1.250454 243.311466
F 22.633505 8.872484 243.347466
F 22.775705 16.820824 243.329466
F 4.678665 3.862594 246.652466
F 31.672105 3.805064 247.227466
F 4.678665 11.584224 246.652466
F 31.317905 11.269524 247.278466
F 4.678665 19.305924 246.652466
F 31.432405 19.470624 247.146466
F 13.595505 3.860834 246.838466
F 13.595505 11.582524 246.838466
F 13.595505 19.304124 246.838466
F 22.689105 4.030434 246.963466
F 22.570205 11.712524 246.852466
F 22.507805 19.280024 247.012466
F 4.732675 3.863024 243.920466
F 31.540705 3.730374 244.529466
F 4.732675 11.584724 243.920466
F 31.469805 11.466824 244.513466
F 4.732675 19.306324 243.920466
F 31.434205 19.182324 244.347466
F 13.652705 3.860834 244.108466
F 13.652705 11.582524 244.108466
F 13.652705 19.304124 244.108466
F 22.607605 3.897004 244.194466
F 22.521905 11.394524 244.169466
F 22.521805 19.475524 244.360466
F 4.808425 1.284774 240.281466
F 31.774005 1.102234 240.695466
F 4.808425 9.006444 240.281466
F 31.745605 8.832024 240.792466
F 4.808425 16.728124 240.281466
F 31.610105 16.558924 240.608466
F 13.728905 1.286944 240.469466
F 13.728905 9.008614 240.469466
F 13.728905 16.730324 240.469466
F 22.518405 1.374194 240.610466
F 22.763305 8.849634 240.639466
F 22.679705 16.771824 240.590466
F 6.966855 7.721714 243.968466
F 6.966855 15.443424 243.968466
F 6.966855 0.000049 243.968466
F 15.881305 7.721664 244.155466
F 15.881305 15.443324 244.155466
F 7.061695 0.000100 239.419466
F 24.766005 7.640874 244.558466
F 24.776605 15.152024 244.327466
F 22.919105 19.377524 229.490466
F 7.043075 5.147724 240.329466
F 7.043075 12.869424 240.329466
F 7.043075 20.591024 240.329466
F 15.957505 5.147774 240.516466
F 15.957505 12.869424 240.516466
F 15.957505 20.591124 240.516466
F 24.911805 5.050084 240.713466
F 24.930905 12.691024 240.554466
F 25.046005 20.457624 240.561466
F 6.985535 5.147684 243.058466
F 6.985535 12.869324 243.058466
F 6.985535 20.591024 243.058466
F 15.900305 5.147774 243.245466
F 15.900305 12.869424 243.245466
F 15.900305 20.591124 243.245466
F 24.834905 4.941544 243.339466
F 24.780305 12.724224 243.263466
F 24.709505 20.630724 243.363466
F 6.909375 7.721734 246.698466
F 6.909375 15.443424 246.698466
F 6.909375 0.000072 246.698466
F 6.842525 15.337124 261.067466
F 15.824105 7.721664 246.884466
F 15.824105 15.443324 246.884466
F 7.061695 15.443424 239.419466
F 24.731505 7.841204 247.243466
F 24.879005 15.418424 247.111466
F 24.868105 15.379624 239.878466
F 0.190928 1.321334 250.226466
F 26.820005 1.331524 250.810466
F 0.190928 9.043004 250.226466
F 26.790405 8.910964 250.703466
F 0.190929 16.764724 250.226466
F 27.293805 16.695024 250.841466
F 9.062125 1.286944 250.383466
F 9.062125 9.008614 250.383466
F 9.062125 16.730324 250.383466
F 17.976405 1.286944 250.570466
F 17.976405 9.008614 250.570466
F 17.976405 16.730324 250.570466
F 0.564784 3.807484 232.035466
F 0.116691 3.830724 253.864466
F 27.228405 3.825334 232.545466
F 26.774105 3.905454 254.242466
F 0.564784 11.529124 232.035466
F 0.116691 11.552424 253.864466
F 27.326805 11.548724 232.450466
F 27.111005 11.463024 254.327466
F 0.564784 19.250824 232.035466
F 0.116691 19.274024 253.864466
F 27.393505 19.420024 232.439466
F 27.095405 19.360924 254.294466
F 9.443275 3.860834 232.187466
F 8.985765 3.860874 254.022466
F 9.443275 11.582524 232.187466
F 8.985765 11.582524 254.022466
F 9.443275 19.304124 232.187466
F 8.985765 19.304224 254.022466
F 18.233405 3.934584 232.230466
F 17.900205 3.860824 254.209466
F 18.423905 11.634824 232.352466
F 17.900205 11.582524 254.209466
F 18.281705 19.439824 232.381466
F 17.900205 19.304124 254.209466
F 0.119272 3.858964 251.154466
F 25.026505 15.470224 229.749466
F 26.922005 3.962894 251.575466
F 0.119271 11.580624 251.154466
F 31.576105 19.459024 229.778466
F 26.804305 11.420424 251.666466
F 0.119272 19.302324 251.154466
F 22.797805 11.690024 229.752466
F 27.073605 19.234224 251.695466
F 9.500405 3.860834 229.458466
F 9.043045 3.860834 251.293466
F 9.500405 11.582524 229.458466
F 9.043045 11.582524 251.293466
F 9.500405 19.304124 229.458466
F 9.043045 19.304124 251.293466
F 29.209505 7.706034 261.491466
F 17.957405 3.860834 251.480466
F 29.409705 15.590024 229.863466
F 17.957405 11.582524 251.480466
F 27.265005 19.367224 229.738466
F 17.957405 19.304124 251.480466
F 0.163836 1.275434 247.513466
F 27.055705 1.414774 247.986466
F 0.163837 8.997104 247.513466
F 27.011605 8.984944 247.937466
F 0.163836 16.718724 247.513466
F 27.010105 16.756324 248.052466
F 9.119275 1.286944 247.654466
F 9.119275 9.008614 247.654466
F 9.119275 16.730324 247.654466
F 18.089305 1.090804 247.722466
F 18.018405 9.178674 247.917466
F 18.026905 16.765324 247.776466
F 2.355215 7.715274 251.162466
F 22.737705 11.764424 261.406466
F 29.123005 7.688154 251.648466
F 2.355215 15.436924 251.162466
F 18.323705 11.670924 229.658466
F 29.492905 15.356824 251.693466
F 6.842525 7.615424 261.067466
F 7.061695 7.721764 239.419466
F 24.888805 20.596124 257.790466
F 11.729005 7.721664 229.505466
F 11.271705 7.721664 251.340466
F 11.729005 15.443324 229.505466
F 11.271705 15.443324 251.340466
F 11.729005 0.000000 229.505466
F 25.163405 20.547324 236.062466
F 31.565505 4.047194 261.757466
F 20.193805 7.734034 251.445466
F 31.728305 11.479024 229.876466
F 20.342505 15.564724 251.676466
F 24.730205 12.768324 257.838466
F 24.845305 12.926424 236.031466
F 2.430985 5.153544 247.523466
F 29.206405 5.148774 247.976466
F 2.430985 12.875224 247.523466
F 29.172105 12.865924 247.998466
F 2.430985 20.596924 247.523466
F 29.179605 20.551524 248.185466
F 11.347905 5.147774 247.701466
F 11.347905 12.869424 247.701466
F 11.347905 20.591124 247.701466
F 20.271605 5.116764 247.878466
F 20.310605 12.871524 247.908466
F 20.268905 20.444224 247.874466
F 2.359465 5.153274 250.247466
F 29.215905 5.026564 250.610466
F 2.359465 12.874924 250.247466
F 29.169105 12.730424 250.870466
F 2.359465 20.596624 250.247466
F 29.219205 20.485224 250.941466
F 11.290705 5.147774 250.430466
F 11.290705 12.869424 250.430466
F 11.290705 20.591124 250.430466
F 20.308105 5.098814 250.530466
F 20.134805 12.947324 250.760466
F 20.306805 20.575424 250.675466
F 2.712255 7.726104 232.059466
F 2.289845 7.714224 253.884466
F 29.395705 7.784774 232.594466
F 29.249105 7.669374 254.296466
F 2.712255 15.447824 232.059466
F 2.289845 15.435924 253.884466
F 29.492105 15.473224 232.451466
F 29.332605 15.443624 254.292466
F 2.712255 0.004439 232.059466
F 24.656105 5.072224 257.844466
F 24.899405 5.038914 236.114466
F 2.289845 23.157524 253.884466
F 15.602805 20.581624 257.768466
F 16.052805 20.591124 235.967466
F 2.808105 15.441324 229.326466
F 22.861605 19.261624 261.259466
F 11.671905 7.721664 232.234466
F 11.214505 7.721654 254.069466
F 11.671905 15.443324 232.234466
F 11.214505 15.443324 254.069466
F 15.602805 12.859924 257.768466
F 16.052805 12.869424 235.967466
F 20.703205 7.792954 232.377466
F 19.964305 7.766174 254.249466
F 20.511705 15.574424 232.446466
F 20.265005 15.541424 254.325466
F 15.602805 5.138234 257.768466
F 16.052805 5.147774 235.967466
F 4.602435 1.285214 250.291466
F 31.499705 1.324864 250.726466
F 4.602435 9.006874 250.291466
F 31.281305 8.968414 251.009466
F 4.602435 16.728524 250.291466
F 31.515705 16.820224 250.724466
F 13.519305 1.286944 250.477466
F 13.519305 9.008614 250.477466
F 13.519305 16.730324 250.477466
F 22.430405 1.479864 250.649466
F 22.331705 9.258484 250.499466
F 22.652705 16.768624 250.651466
F 4.983555 3.862754 232.095466
F 4.526045 3.862444 253.930466
F 31.600505 3.664814 232.609466
F 31.461405 3.856174 254.482466
F 4.983555 11.584424 232.095466
F 4.526045 11.584124 253.930466
F 31.604805 11.482624 232.525466
F 31.667005 11.582724 254.275466
F 4.983555 19.306124 232.095466
F 4.526045 19.305824 253.930466
F 31.870705 19.250124 232.505466
F 31.478705 19.330024 254.340466
F 13.900405 3.860834 232.281466
F 13.443105 3.860824 254.116466
F 13.900405 11.582524 232.281466
F 13.443105 11.582524 254.116466
F 13.900405 19.304124 232.281466
F 13.443105 19.304124 254.116466
F 22.757205 3.887064 232.425466
F 22.346205 3.829684 254.336466
F 23.014405 11.627024 232.499466
F 22.526605 11.491824 254.369466
F 22.735005 19.607724 232.225466
F 22.591105 19.304024 254.454466
F 5.034145 3.862864 229.363466
F 4.581725 3.863054 251.199466
F 25.078305 7.828754 229.726466
F 31.527705 3.796784 251.734466
F 5.034145 11.584524 229.363466
F 4.581725 11.584724 251.199466
F 31.668505 11.617224 261.652466
F 31.278605 11.568224 251.687466
F 5.034145 19.306224 229.363466
F 4.581725 19.306424 251.199466
F 18.530805 19.239924 229.451466
F 31.470505 19.316624 251.755466
F 13.957605 3.860834 229.551466
F 13.500205 3.860834 251.387466
F 13.957605 11.582524 229.551466
F 13.500205 11.582524 251.387466
F 13.957605 19.304124 229.551466
F 13.500205 19.304124 251.387466
F 27.098605 11.808024 261.525466
F 22.457205 3.893704 251.664466
F 20.261805 -0.086620 251.571466
F 22.415705 11.686024 251.674466
F 22.884505 3.895324 229.624466
F 22.344305 19.232624 251.726466
F 4.657095 1.284724 247.559466
F 31.663005 1.266134 248.184466
F 4.657095 9.006394 247.559466
F 31.406705 8.766204 248.126466
F 4.657095 16.728024 247.559466
F 31.691805 16.828124 247.954466
F 13.576405 1.286944 247.747466
F 13.576405 9.008614 247.747466
F 13.576405 16.730324 247.747466
F 22.526405 1.409944 247.901466
F 22.403905 9.186194 247.889466
F 22.587305 16.673624 247.739466
F 7.271745 7.721704 229.411466
F 6.814385 7.721714 251.247466
F 7.271745 15.443424 229.411466
F 6.814385 15.443424 251.247466
F 7.271745 0.000042 229.411466
F 6.814385 0.000052 251.247466
F 16.186205 7.721664 229.598466
F 15.728805 7.721664 251.433466
F 16.186205 15.443324 229.598466
F 15.728805 15.443324 251.433466
F 6.675175 20.574624 257.595466
F 7.137755 20.591024 235.780466
F 20.685805 15.386424 229.723466
F 24.388105 7.819264 251.432466
F 31.413405 1.554684 257.882466
F 24.855305 15.457224 251.642466
F 6.675175 12.852924 257.595466
F 7.137755 12.869324 235.780466
F 6.890625 5.147724 247.607466
F 6.890625 12.869424 247.607466
F 6.890625 20.591024 247.607466
F 15.805005 5.147774 247.794466
F 15.805005 12.869424 247.794466
F 15.805005 20.591124 247.794466
F 24.844905 5.248134 247.818466
F 24.741905 12.767324 248.073466
F 24.748305 20.522224 247.900466
F 6.833265 5.147724 250.337466
F 6.833265 12.869424 250.337466
F 6.833265 20.591024 250.337466
F 15.747905 5.147774 250.524466
F 15.747905 12.869424 250.524466
F 15.747905 20.591124 250.524466
F 24.722005 5.218914 250.532466
F 24.643205 12.964624 250.808466
F 24.660805 20.271324 250.575466
F 7.213805 7.721834 232.141466
F 6.756915 7.721684 253.976466
F 7.213805 15.443524 232.141466
F 6.756915 15.443324 253.976466
F 7.213815 0.000170 232.141466
F 6.756915 0.000015 253.976466
F 6.675175 5.131254 257.595466
F 7.137755 5.147634 235.780466
F 16.129005 7.721664 232.327466
F 15.671605 7.721654 254.162466
F 16.129005 15.443324 232.327466
F 15.671605 15.443324 254.162466
F 24.829405 20.650324 255.063466
F 24.964005 20.646624 233.294466
F 24.921605 7.884934 232.463466
F 24.841105 7.721254 254.222466
F 24.983905 15.561924 232.439466
F 24.767105 15.558724 254.354466
F 24.830505 12.738024 255.055466
F 25.141605 13.001624 233.342466
F 0.490395 1.334134 235.671466
F 0.013375 1.292404 257.528466
F 27.372105 1.236274 236.146466
F 26.917505 1.058104 258.019466
F 0.490395 9.055794 235.671466
F 0.013374 9.014074 257.528466
F 27.323405 8.919754 236.305466
F 26.807205 9.159324 257.867466
F 0.490395 16.777424 235.671466
F 0.013375 16.735724 257.528466
F 27.278205 16.789024 236.026466
F 27.189705 16.727724 257.950466
F 9.367055 1.286944 235.827466
F 8.917255 1.277444 257.628466
F 9.367055 9.008614 235.827466
F 8.917255 8.999114 257.628466
F 9.367055 16.730324 235.827466
F 8.917255 16.720824 257.628466
F 18.385505 1.103234 235.861466
F 17.831305 1.277404 257.815466
F 18.265905 8.877484 235.865466
F 17.831305 8.999064 257.815466
F 18.251205 16.843624 235.917466
F 17.831305 16.720724 257.815466
F 0.415501 3.817494 239.309466
F 24.695405 5.222544 255.002466
F 27.155505 3.630464 239.853466
F 27.246705 19.094224 261.640466
F 0.415501 11.539124 239.309466
F 24.956805 5.252044 233.323466
F 27.132005 11.522024 239.679466
F 18.087205 3.828824 261.279466
F 0.415501 19.260824 239.309466
F 20.593305 7.795504 229.759466
F 27.195105 19.098824 239.713466
F 20.437605 15.497524 261.429466
F 9.290815 3.860824 239.466466
F 9.105185 3.714364 261.095466
F 9.290815 11.582524 239.466466
F 9.105185 11.436024 261.095466
F 9.290815 19.304124 239.466466
F 9.105185 19.157724 261.095466
F 18.104605 3.915774 239.648466
F 16.129005 23.165024 232.327466
F 18.269205 11.428724 239.530466
F 18.253105 11.652824 261.362466
F 18.342605 19.328624 239.688466
F 18.074805 19.302824 261.368466
F 0.314613 3.902274 236.590466
F 0.027286 3.838064 258.505466
F 27.288705 3.795104 237.124466
F 26.900605 3.745664 258.759466
F 0.314613 11.623924 236.590466
F 0.027286 11.559724 258.505466
F 27.249305 11.662924 236.899466
F 27.054905 11.844324 258.873466
F 0.314613 19.345624 236.590466
F 0.027286 19.281424 258.505466
F 27.280805 19.388124 237.059466
F 27.082705 19.240524 258.961466
F 9.347955 3.860834 236.736466
F 8.906125 3.843844 258.423466
F 9.347955 11.582524 236.736466
F 8.906125 11.565524 258.423466
F 9.347955 19.304124 236.736466
F 8.906125 19.287224 258.423466
F 18.180705 3.781824 236.954466
F 17.820205 3.843894 258.610466
F 18.260605 11.582824 236.695466
F 17.820205 11.565524 258.610466
F 18.296105 19.389124 236.985466
F 17.820205 19.287224 258.610466
F 0.371521 1.239534 232.948466
F 0.070814 1.300164 254.811466
F 27.289505 1.190184 233.368466
F 27.048705 1.349194 255.209466
F 0.371521 8.961204 232.948466
F 0.070814 9.021834 254.811466
F 27.161205 9.004904 233.552466
F 27.098305 8.957754 255.273466
F 0.371521 16.682824 232.948466
F 0.070814 16.743524 254.811466
F 27.362305 16.802924 233.335466
F 27.093205 16.669624 255.064466
F 9.424165 1.286944 233.097466
F 8.967065 1.286824 254.926466
F 9.424165 9.008614 233.097466
F 8.967065 9.008494 254.926466
F 9.424165 16.730324 233.097466
F 8.967065 16.730124 254.926466
F 18.381005 1.347054 233.185466
F 17.881305 1.286824 255.113466
F 18.375905 8.874404 233.109466
F 17.881305 9.008494 255.113466
F 18.343605 16.868124 233.332466
F 17.881305 16.730124 255.113466
F 2.658255 7.717354 236.605466
F 2.209735 7.710944 258.449466
F 29.467405 7.520264 237.273466
F 29.090605 7.792764 258.827466
F 2.658255 15.439024 236.605466
F 2.209735 15.432624 258.449466
F 29.269405 15.360224 237.088466
F 29.564605 15.633924 258.816466
F 15.652805 20.591024 255.066466
F 16.109905 20.591124 233.237466
F 15.652805 12.869324 255.066466
F 16.109905 12.869424 233.237466
F 11.576605 7.721664 236.783466
F 11.134505 7.704724 258.470466
F 11.576605 15.443324 236.783466
F 11.134505 15.426424 258.470466
F 15.652805 5.147654 255.066466
F 16.109905 5.147774 233.237466
F 20.443505 7.765264 236.697466
F 20.124605 7.800834 258.628466
F 20.441105 15.488224 236.842466
F 20.148105 15.306024 258.791466
F 6.736745 20.590024 254.882466
F 7.195515 20.591024 233.050466
F 2.733255 5.151084 232.965466
F 2.279975 5.155244 254.801466
F 29.404205 5.142034 233.520466
F 29.075505 5.181324 255.170466
F 2.733255 12.872724 232.965466
F 2.279975 12.876924 254.801466
F 29.512505 12.975124 233.311466
F 29.336005 12.794824 255.260466
F 2.733255 20.594424 232.965466
F 2.279975 20.598624 254.801466
F 29.694705 20.694424 233.319466
F 29.184305 20.604224 255.208466
F 11.652805 5.147774 233.144466
F 11.195605 5.147654 254.973466
F 11.652805 12.869424 233.144466
F 11.195605 12.869324 254.973466
F 11.652805 20.591124 233.144466
F 11.195605 20.591024 254.973466
F 20.412305 5.209604 233.228466
F 20.128705 5.196354 255.010466
F 20.676205 12.995024 233.259466
F 20.321705 12.931024 254.857466
F 20.583205 20.627924 233.340466
F 20.218905 20.692724 254.893466
F 2.644005 5.146124 235.696466
F 2.221655 5.159704 257.522466
F 29.429905 4.973144 236.258466
F 29.004305 5.293164 257.959466
F 2.644005 12.867824 235.696466
F 2.221655 12.881324 257.522466
F 29.548705 12.896324 235.976466
F 29.570405 13.018024 258.048466
F 2.644005 20.589424 235.696466
F 2.221655 20.603024 257.522466
F 29.403205 20.766224 236.108466
F 29.186805 20.575224 257.998466
F 11.595605 5.147774 235.873466
F 11.145605 5.138284 257.675466
F 11.595605 12.869424 235.873466
F 11.145605 12.859924 257.675466
F 11.595605 20.591124 235.873466
F 11.145605 20.581624 257.675466
F 20.288305 5.135384 235.906466
F 20.039105 5.136384 257.667466
F 20.520005 12.749024 235.956466
F 20.061405 12.791824 257.756466
F 20.707505 20.512624 235.966466
F 20.345705 20.445424 257.676466
F 2.573385 7.721404 239.334466
F 2.157985 7.725474 261.159466
F 29.446305 7.656114 239.882466
F 16.186205 23.165024 229.598466
F 2.573385 15.443024 239.334466
F 2.157985 15.447124 261.159466
F 29.421605 15.217224 239.755466
F 27.278805 3.993044 229.754466
F 6.736745 12.868324 254.882466
F 2.157985 0.003809 261.159466
F 2.573385 23.164724 239.334466
F 7.195515 12.869424 233.050466
F 6.736745 5.146654 254.882466
F 7.195515 5.147734 233.050466
F 2.808105 7.719634 229.326466
F 15.591705 23.148024 258.564466
F 11.519405 7.721664 239.512466
F 11.335905 7.574264 261.142466
F 11.519405 15.443324 239.512466
F 11.335905 15.295924 261.142466
F 11.519405 -0.000001 239.512466
F 24.935005 15.366824 258.820466
F 20.578505 7.566244 239.595466
F 27.079705 1.127154 240.690466
F 20.495705 15.395424 239.574466
F 29.444305 -0.039456 244.343466
F 25.056405 15.527524 237.073466
F 24.742305 7.796844 258.631466
F 4.907375 1.285104 235.735466
F 4.443235 1.292004 257.569466
F 31.579705 1.186914 236.233466
F 31.776405 3.912124 229.883466
F 4.907375 9.006764 235.735466
F 4.443235 9.013674 257.569466
F 31.463905 8.775724 236.142466
F 31.615005 8.986354 258.023466
F 4.907375 16.728424 235.735466
F 4.443235 16.735324 257.569466
F 31.468805 16.686224 236.287466
F 31.684605 17.031024 257.938466
F 13.824205 1.286944 235.920466
F 13.374205 1.277404 257.721466
F 13.824205 9.008614 235.920466
F 13.374205 8.999074 257.721466
F 13.824205 16.730324 235.920466
F 13.374205 16.720724 257.721466
F 22.719405 1.340584 236.010466
F 22.194605 1.312914 257.743466
F 22.845505 8.923774 236.116466
F 22.309405 9.074364 257.618466
F 22.819205 16.852524 236.043466
F 22.556805 16.471424 257.762466
F 4.831135 3.862624 239.374466
F 4.381225 3.870094 261.162466
F 31.606905 3.680294 239.803466
F 25.045205 15.488824 261.551466
F 4.831135 11.584324 239.374466
F 4.381225 11.591724 261.162466
F 31.403205 11.450424 239.676466
F 2.209735 23.154324 258.449466
F 4.831135 19.305924 239.374466
F 4.381225 19.313424 261.162466
F 31.580105 19.158824 239.687466
F 29.528005 15.481224 261.588466
F 13.748005 3.860834 239.559466
F 13.564505 3.713354 261.189466
F 13.748005 11.582524 239.559466
F 13.564505 11.435024 261.189466
F 13.748005 19.304124 239.559466
F 13.564505 19.156724 261.189466
F 22.577905 3.869754 239.686466
F 15.728805 23.165024 251.433466
F 22.651905 11.533124 239.668466
F 29.432705 7.811264 229.908466
F 22.639305 19.396324 239.758466
F 24.797605 7.704584 261.340466
F 4.883615 3.863084 236.642466
F 4.430395 3.872744 258.469466
F 31.619905 3.802844 237.210466
F 31.441005 4.176944 258.854466
F 4.883615 11.584724 236.642466
F 4.430395 11.594424 258.469466
F 31.605205 11.361024 236.910466
F 31.687005 11.636124 258.910466
F 4.883615 19.306424 236.642466
F 4.430395 19.316124 258.469466
F 31.580505 19.249524 237.075466
F 31.574705 19.438524 258.851466
F 13.805205 3.860834 236.830466
F 13.363105 3.843894 258.517466
F 13.805205 11.582524 236.830466
F 13.363105 11.565524 258.517466
F 13.805205 19.304124 236.830466
F 13.363105 19.287224 258.517466
F 22.515705 3.829784 236.983466
F 22.367905 3.868904 258.629466
F 22.771405 11.575524 236.953466
F 22.375605 11.713024 258.696466
F 22.896905 19.388224 236.995466
F 22.691105 19.139224 258.492466
F 4.958665 1.284704 233.002466
F 4.505135 1.285654 254.839466
F 31.837605 1.175724 233.411466
F 31.536305 1.294614 255.211466
F 4.958665 9.006364 233.002466
F 4.505135 9.007324 254.839466
F 31.627205 8.951084 233.398466
F 31.409705 8.977174 255.231466
F 4.958665 16.728024 233.002466
F 4.505135 16.729024 254.839466
F 31.891005 16.598324 233.316466
F 31.462605 16.766324 255.356466
F 13.881405 1.286944 233.191466
F 13.424205 1.286824 255.019466
F 13.881405 9.008614 233.191466
F 13.424205 9.008494 255.019466
F 13.881405 16.730324 233.191466
F 13.424205 16.730124 255.019466
F 22.876405 1.339364 233.291466
F 22.391505 1.149064 255.123466
F 22.877205 9.131784 233.402466
F 22.362705 8.765044 254.952466
F 22.816005 16.985524 233.197466
F 22.530905 16.755524 255.126466
F 7.119315 7.721714 236.690466
F 6.678415 7.705414 258.378466
F 7.119315 15.443424 236.690466
F 6.678415 15.427124 258.378466
F 7.119315 0.000047 236.690466
F 24.943105 7.625274 236.922466
F 16.033705 7.721664 236.876466
F 15.591705 7.704724 258.564466
F 16.033705 15.443324 236.876466
F 15.591705 15.426424 258.564466
F 2.506815 23.159724 243.884466
F 16.033705 23.165024 236.876466
F 15.793105 23.017524 261.236466
F 15.976505 23.165024 239.606466
F 11.134505 23.148024 258.470466
F 18.405205 3.956664 229.542466
F 15.881305 23.165024 244.155466
F 22.456805 3.834944 261.400466
F 15.824105 23.165024 246.884466
F 6.678415 23.148724 258.378466
F 27.127305 3.716494 261.467466
F 2.355215 23.158624 251.162466
F 11.335905 23.017624 261.142466
F 2.658255 23.160724 236.605466
F 20.538805 7.830864 261.340466
F 15.671605 23.165024 254.162466
F 11.671905 23.165024 232.234466
F 11.214505 23.165024 254.069466
F 27.401905 11.788324 229.736466
F 29.475705 0.077153 247.104466
F 24.478605 0.100321 251.720466
F 29.339305 23.127524 258.899466
F 29.446505 23.066724 261.575466
F 24.929905 23.060024 261.547466
F 29.631205 23.327324 236.863466
F 29.273205 23.314224 254.460466
F 25.003605 23.317324 247.077466
F 20.301205 23.257424 261.568466
F 29.579905 23.314124 232.637466
F 20.295805 22.978424 246.944466
F 29.614305 23.174324 229.904466
F 24.791905 23.172524 254.273466
F 24.755405 22.921724 251.481466
F 20.473405 23.152224 232.348466
F 20.025905 22.922124 258.816466
F 20.649205 23.202924 229.548466
F 24.970805 23.016924 258.885466
F 24.961305 23.104024 232.306466
F 29.426105 23.058124 247.017466
F 29.123205 23.053124 251.856466
F 29.357105 23.067724 244.323466
F 29.477905 23.091424 239.475466
F 25.174005 23.104624 236.812466
F 25.241305 23.157324 229.594466
F 24.798305 0.027180 254.519466
F 24.460005 -0.055764 258.789466
F 20.025305 -0.074084 258.573466
F 20.661505 0.016527 229.438466
F 29.375605 -0.113387 237.166466
F 29.369105 -0.008822 261.445466
F 29.321305 0.142129 258.688466
F 20.638205 0.041922 232.235466
F 29.266605 0.209272 251.555466
F 20.541805 20.476024 262.235466
F 5.333635 24.484824 2.841606
F 4.890305 24.468524 24.549866
F 31.662705 24.381424 3.307096
F 31.678205 24.540424 25.165366
F 5.333635 32.206524 2.841606
F 4.890305 32.190224 24.549866
F 31.831605 32.283224 3.134406
F 31.650905 32.138024 25.188766
F 5.333635 39.928224 2.841606
F 4.890305 39.911824 24.549866
F 31.712305 39.828424 3.143396
F 31.529805 39.648024 25.098966
F 14.230505 24.468924 3.064396
F 13.788405 24.451924 24.751566
F 14.230505 32.190524 3.064396
F 13.788405 32.173624 24.751566
F 14.230505 39.912224 3.064396
F 13.788405 39.895324 24.751566
F 23.030105 24.424424 3.060676
F 22.583605 24.358424 24.869666
F 22.742305 32.113424 3.141576
F 22.751605 32.293824 24.794066
F 23.011905 39.552524 2.810816
F 22.717205 40.002224 25.017466
F 5.269785 27.010124 6.362176
F 4.814055 27.009224 28.189066
F 31.859005 26.911624 6.873486
F 31.466405 27.001524 28.768466
F 5.269785 34.731824 6.362176
F 4.814055 34.730924 28.189066
F 31.717005 34.587424 6.812326
F 31.437105 34.770824 28.808066
F 5.269785 42.453424 6.362176
F 4.814055 42.452624 28.189066
F 31.915805 42.086224 6.974796
F 31.379005 42.452224 28.764766
F 14.169405 27.025924 6.562016
F 13.712205 27.025824 28.390766
F 14.169405 34.747624 6.562016
F 13.712205 34.747524 28.390766
F 14.169405 42.469324 6.562016
F 13.712205 42.469224 28.390766
F 22.912005 27.117724 6.596006
F 22.476605 26.934024 28.623866
F 23.006005 34.761924 6.731056
F 22.769705 34.843824 28.334966
F 22.659505 42.316624 6.417236
F 22.734705 42.503624 28.903866
F 5.316205 27.022924 3.688286
F 4.870605 27.009224 25.490266
F 31.843005 26.911024 4.283826
F 31.594705 27.130224 26.011766
F 5.316205 34.744624 3.688286
F 4.870605 34.730924 25.490266
F 31.708205 34.797624 4.087516
F 31.633405 34.654024 26.127166
F 5.316205 42.466224 3.688286
F 4.870605 42.452624 25.490266
F 31.722405 42.315924 4.245846
F 31.569905 42.339024 26.046766
F 14.219405 27.035424 3.859846
F 13.769405 27.025824 25.661366
F 14.219405 34.757024 3.859846
F 13.769405 34.747524 25.661366
F 14.219405 42.478724 3.859846
F 13.769405 42.469224 25.661366
F 23.048205 27.047724 3.923046
F 22.534105 26.920024 25.916866
F 23.037705 34.624924 3.944516
F 22.970005 34.810824 25.633966
F 22.929305 42.223424 3.598756
F 22.682405 42.428524 26.264866
F 5.071735 24.681924 0.182367
F 4.946825 24.468524 21.850966
F 22.676305 32.300824 0.394239
F 31.632905 24.271424 22.483266
F 5.071735 32.403624 0.182366
F 4.946825 32.190224 21.850966
F 27.199105 24.290824 0.327975
F 31.530005 32.283924 22.470466
F 5.071735 40.125324 0.182366
F 4.946825 39.911824 21.850966
F 20.657405 43.583824 0.314197
F 31.707905 39.987024 22.487766
F 14.029105 24.599424 0.392250
F 13.845605 24.451924 22.022166
F 14.029105 32.321124 0.392250
F 13.845605 32.173624 22.022166
F 14.029105 40.042724 0.392250
F 13.845605 39.895324 22.022166
F 25.025905 43.733724 0.363016
F 22.716105 24.520724 22.181066
F 18.234605 39.904024 0.145444
F 22.772005 32.362524 22.072466
F 29.270405 43.846824 0.540920
F 22.747005 39.862324 22.359266
F 7.526855 30.891124 3.720066
F 7.073645 30.882224 25.523866
F 7.526855 38.612824 3.720066
F 7.073645 38.603924 25.523866
F 7.526855 23.169424 3.720066
F 11.635905 23.165024 21.065666
F 29.634505 38.775624 21.405366
F 7.073645 46.325624 25.523866
F 16.448005 30.896224 3.906526
F 15.998005 30.886624 25.708066
F 16.448005 38.617924 3.906526
F 15.998005 38.608324 25.708066
F 16.448005 23.174524 3.906526
F 15.998005 23.165024 25.708066
F 29.408305 30.842724 21.601866
F 20.620105 38.351224 21.196566
F 25.133305 30.807224 3.919516
F 24.887305 30.877424 25.847666
F 25.275005 38.481724 3.997076
F 24.913005 38.583224 26.164066
F 27.021305 32.235924 32.283466
F 20.631405 31.001424 21.289366
F 7.331635 28.461624 0.246720
F 7.149865 28.317224 21.884666
F 7.331635 36.183324 0.246720
F 7.149865 36.038924 21.884666
F 7.331635 43.905024 0.246720
F 7.149865 43.760524 21.884666
F 16.257605 28.460224 0.438939
F 16.074205 28.312824 22.068766
F 16.257605 36.181924 0.438939
F 16.074205 36.034424 22.068766
F 16.257605 43.903624 0.438939
F 16.074205 43.756124 22.068766
F 22.641105 24.294724 0.387896
F 24.967405 28.403724 22.477866
F 22.616205 24.406224 32.096766
F 25.120905 36.271924 22.252266
F 29.397805 43.864624 32.479666
F 24.792705 43.626224 22.393666
F 7.534775 28.334124 2.918886
F 7.092815 28.317224 24.608466
F 7.534775 36.055724 2.918886
F 7.092815 36.038924 24.608466
F 7.534775 43.777424 2.918886
F 7.092815 43.760524 24.608466
F 16.459105 28.329724 3.111086
F 16.017005 28.312824 24.798266
F 16.459105 36.051424 3.111086
F 16.017005 36.034424 24.798266
F 16.459105 43.773024 3.111086
F 16.017005 43.756124 24.798266
F 25.306505 28.420324 2.787086
F 24.742205 28.235624 25.305966
F 25.209705 35.904724 2.913746
F 25.174605 36.258824 24.888266
F 25.162305 43.749224 3.086036
F 24.824705 43.688124 25.208566
F 7.473735 30.882424 6.418696
F 7.016575 30.882224 28.247766
F 7.473735 38.604124 6.418696
F 7.016575 38.603924 28.247766
F 7.473735 46.325724 6.418696
F 7.016575 46.325624 28.247766
F 16.398005 30.886824 6.608706
F 15.940805 30.886624 28.437466
F 16.398005 38.608424 6.608706
F 15.940805 38.608324 28.437466
F 16.398005 23.165124 6.608706
F 15.940805 23.165024 28.437466
F 11.635905 38.608424 21.065666
F 11.635905 30.886724 21.065666
F 25.007705 30.986624 6.833076
F 24.860705 30.869624 28.441166
F 25.182605 38.472924 6.618626
F 24.806605 38.641724 28.830966
F 18.165205 32.059824 0.111326
F 29.608105 43.694224 17.697766
F 9.770435 24.466924 2.972356
F 9.328095 24.450024 24.659466
F 9.770435 32.188624 2.972356
F 9.328095 32.171724 24.659466
F 9.770435 39.910324 2.972356
F 9.328095 39.893424 24.659466
F 18.498805 24.472924 2.856266
F 18.195705 24.468824 24.745266
F 18.584205 31.966624 2.733516
F 18.193405 32.143424 24.768766
F 18.568005 39.778024 2.833706
F 18.271205 39.766324 25.019366
F 27.183505 24.570724 3.051186
F 27.018405 24.431624 24.993366
F 27.501305 32.039024 3.188786
F 27.097105 32.301124 24.855466
F 27.425905 39.885924 3.230436
F 27.148305 39.882424 25.011166
F 9.709005 27.027824 6.469926
F 9.251855 27.027724 28.298666
F 9.709005 34.749524 6.469926
F 9.251855 34.749424 28.298666
F 9.709005 42.471224 6.469926
F 9.251855 42.471024 28.298666
F 18.529305 27.062524 6.613146
F 18.136705 27.334724 28.392066
F 18.477705 34.649224 6.722476
F 18.117805 34.773524 28.272866
F 18.447305 42.368024 6.686516
F 18.218705 42.385024 28.475366
F 27.228005 27.278224 6.707106
F 26.949605 27.106224 28.655166
F 27.314605 34.821524 6.556166
F 27.256105 34.724924 28.778566
F 27.296405 42.533524 6.846696
F 26.985705 42.439124 28.713266
F 9.758905 27.037324 3.765066
F 9.309095 27.027724 25.566566
F 9.758905 34.759024 3.765066
F 9.309095 34.749424 25.566566
F 9.758905 42.480724 3.765066
F 9.309095 42.471024 25.566566
F 18.602405 27.021424 3.841996
F 18.258205 27.041224 25.767666
F 18.603905 34.499424 3.943396
F 18.265905 34.792924 25.545966
F 18.505405 42.420924 3.812886
F 18.150105 42.338624 25.795666
F 27.196005 27.098124 3.981736
F 26.910105 26.887524 26.030366
F 27.411005 34.625424 3.931136
F 27.055605 34.845824 26.096566
F 27.456505 42.642724 4.083866
F 27.125305 42.402924 26.072166
F 9.569105 24.598124 0.298144
F 9.385315 24.450024 21.927366
F 9.569105 32.319724 0.298144
F 9.385315 32.171724 21.927366
F 9.569105 40.041424 0.298144
F 9.385315 39.893424 21.927366
F 22.388805 39.961224 32.360066
F 18.205605 24.533124 22.063866
F 31.685005 32.161724 0.487816
F 18.250505 32.237224 22.092066
F 29.485505 28.234524 0.354611
F 18.631105 39.706724 22.195466
F 22.710205 39.929524 0.179761
F 26.918405 24.579124 22.273466
F 29.256205 28.514424 32.288366
F 27.139205 32.331724 22.056466
F 22.609805 32.232424 32.008866
F 27.378205 40.128024 22.434166
F 11.990705 30.896224 3.813146
F 11.540605 30.886724 25.614666
F 11.990705 38.617924 3.813146
F 11.540605 38.608424 25.614666
F 11.990705 23.174624 3.813146
F 11.540605 23.165024 25.614666
F 29.608805 35.960624 17.769166
F 29.485505 28.373424 17.826166
F 20.608105 30.666124 3.887116
F 20.540005 31.003324 25.664166
F 20.762005 38.349224 3.647636
F 20.500605 38.569324 25.841366
F 31.433705 32.153324 32.468266
F 20.333905 43.757824 17.553266
F 29.724505 30.641524 3.840226
F 29.314605 30.762224 25.815366
F 29.532905 38.592024 3.980986
F 29.253405 38.454924 26.057866
F 20.257705 43.935024 32.258966
F 20.515805 36.012924 17.477166
F 20.698005 28.279924 17.672566
F 24.706505 28.293224 32.234866
F 11.800405 28.460224 0.345522
F 11.616905 28.312724 21.975366
F 11.800405 36.181824 0.345522
F 11.616905 36.034424 21.975366
F 11.800405 43.903524 0.345522
F 11.616905 43.756124 21.975366
F 24.545505 36.049524 32.132766
F 20.542305 28.437224 22.185166
F 20.156505 36.036324 32.156266
F 20.654005 36.008924 22.209766
F 18.519705 39.952424 14.639766
F 20.380505 43.777824 22.344166
F 18.080005 24.469124 32.069266
F 29.322305 28.141024 22.383466
F 31.441005 24.590224 0.488883
F 29.441805 36.144624 22.343866
F 27.179005 31.858424 0.493762
F 29.454405 43.904824 22.404066
F 12.001705 28.329724 3.017756
F 11.559705 28.312724 24.704866
F 12.001705 36.051324 3.017756
F 11.559705 36.034424 24.704866
F 12.001705 43.773024 3.017756
F 11.559705 43.756124 24.704866
F 20.715805 28.199824 2.727786
F 20.484005 28.361724 24.951766
F 20.857605 35.679624 2.906206
F 20.687305 36.023924 24.996666
F 20.699605 43.804024 2.900256
F 20.481905 43.617724 25.169266
F 29.566005 27.942224 3.080276
F 29.207105 28.173224 25.135566
F 29.401405 36.170724 3.058846
F 29.490705 35.858624 25.149466
F 29.649605 43.892324 3.350576
F 29.361805 43.728324 25.183966
F 11.940605 30.886824 6.515356
F 11.483505 30.886724 28.344066
F 11.940605 38.608524 6.515356
F 11.483505 38.608424 28.344066
F 11.712205 43.756124 17.426466
F 11.712205 36.034424 17.426466
F 20.808005 31.054124 6.616886
F 20.594705 30.960624 28.476666
F 20.891805 38.588324 6.370766
F 20.393905 38.567224 28.524666
F 20.474605 28.152324 0.029240
F 11.712205 28.312724 17.426466
F 29.580005 30.815024 6.758836
F 29.348605 30.867224 28.634766
F 29.474805 38.545424 6.622996
F 29.268105 38.675724 28.819466
F 18.434305 34.727324 18.497466
F 29.585805 43.689124 15.018766
F 29.448505 36.188224 14.991366
F 18.325405 32.247924 14.831466
F 5.195215 24.468524 9.992966
F 4.737835 24.468524 31.828366
F 31.557605 24.434424 10.412866
F 18.129305 31.918224 32.025466
F 5.195215 32.190224 9.992966
F 4.737835 32.190224 31.828366
F 31.792405 32.067824 10.528766
F 18.427205 24.598424 14.776366
F 5.195215 39.911824 9.992966
F 4.737835 39.911824 31.828366
F 31.510305 39.946724 10.482066
F 31.469005 39.829224 0.548226
F 14.093405 24.451924 10.194666
F 13.636005 24.451924 32.029966
F 14.093405 32.173624 10.194666
F 13.636005 32.173624 32.029966
F 14.093405 39.895324 10.194666
F 13.636005 39.895324 32.029966
F 22.909505 24.540424 10.274866
F 9.537785 24.450024 14.648866
F 22.907605 32.088624 10.606966
F 25.028105 36.002224 0.212575
F 22.980305 40.003524 10.144266
F 18.111905 39.910424 32.136466
F 5.118985 27.009224 13.632166
F 31.567905 27.030324 14.042566
F 5.118985 34.730924 13.632166
F 31.554205 34.823924 13.935566
F 5.118985 42.452624 13.632166
F 26.883005 24.524724 32.273766
F 14.017105 27.025824 13.833866
F 14.017105 34.747524 13.833866
F 14.017105 42.469224 13.833866
F 22.768405 27.102724 14.018066
F 22.884605 34.823824 14.055366
F 22.904805 42.592724 13.817766
F 5.175525 27.009224 10.933266
F 11.788405 23.165024 13.787166
F 31.824805 26.965824 11.336666
F 5.175525 34.730924 10.933366
F 11.483505 23.165024 28.344066
F 31.489805 34.689424 11.300766
F 5.175525 42.452624 10.933366
F 11.940605 23.165124 6.515356
F 31.711205 42.527524 11.325866
F 14.074305 27.025824 11.104466
F 14.074305 34.747524 11.104466
F 14.074305 42.469224 11.104466
F 22.750905 27.228424 11.162466
F 22.675305 34.824824 11.386566
F 22.972505 42.495424 11.117366
F 5.251635 24.468524 7.294396
F 4.794365 24.468524 29.129466
F 31.503505 24.462224 7.824226
F 31.434105 24.381624 29.696466
F 5.251635 32.190124 7.294396
F 4.794365 32.190224 29.129466
F 31.866905 32.158524 7.763086
F 31.595305 32.134524 29.608866
F 5.251635 39.911824 7.294396
F 4.794365 39.911824 29.129466
F 31.831305 39.427824 7.844176
F 31.507505 39.934124 29.712666
F 14.150505 24.451924 7.465656
F 13.693105 24.451924 29.300566
F 14.150505 32.173624 7.465656
F 13.693105 32.173624 29.300566
F 14.150505 39.895324 7.465656
F 13.693105 39.895324 29.300566
F 22.738905 24.566124 7.484836
F 22.733005 24.401524 29.422866
F 22.920805 32.231424 7.878726
F 22.797505 32.362124 29.330366
F 23.017905 39.854524 7.405706
F 22.540905 39.860024 29.538466
F 7.378575 30.882224 10.966966
F 7.378575 38.603924 10.966966
F 29.490905 28.115124 15.254866
F 7.378575 46.325624 10.966966
F 16.302905 30.886624 11.151066
F 16.302905 38.608324 11.151066
F 16.302905 23.165024 11.151066
F 20.529905 43.777224 14.695366
F 25.249305 30.729324 11.267166
F 24.961705 38.685724 11.317066
F 20.668205 36.147124 14.691566
F 7.454775 28.317224 7.328246
F 6.997405 28.317224 29.163066
F 7.454775 36.038924 7.328246
F 6.997405 36.038924 29.163066
F 7.454775 43.760524 7.328246
F 6.997405 43.760524 29.163066
F 16.379105 28.312824 7.512336
F 15.921705 28.312824 29.347266
F 16.379105 36.034424 7.512336
F 15.921705 36.034424 29.347266
F 16.379105 43.756124 7.512336
F 15.921705 43.756124 29.347266
F 25.012705 28.423224 7.646986
F 24.719105 28.336124 29.427266
F 25.157005 36.095424 7.716176
F 24.860305 35.919124 29.385966
F 24.871505 43.719624 7.481856
F 24.874605 43.846524 29.680866
F 7.397745 28.317224 10.051626
F 6.940355 28.317224 31.886966
F 7.397745 36.038924 10.051626
F 6.940355 36.038924 31.886966
F 7.397745 43.760524 10.051626
F 6.940355 43.760524 31.886966
F 16.322005 28.312824 10.241366
F 15.864605 28.312824 32.076666
F 16.322005 36.034424 10.241366
F 15.864605 36.034424 32.076666
F 16.322005 43.756124 10.241366
F 15.864605 43.756124 32.076666
F 25.056405 28.325624 10.310866
F 27.120405 39.953324 0.471707
F 24.861505 36.139624 10.403466
F 27.304905 42.502824 18.584666
F 25.021205 44.000724 10.230666
F 25.005705 28.029824 0.158254
F 7.321505 30.882224 13.690766
F 7.321505 38.603924 13.690766
F 7.321505 46.325624 13.690766
F 16.245705 30.886624 13.880566
F 16.245705 38.608324 13.880566
F 16.245705 23.165024 13.880566
F 20.628005 28.333824 14.988066
F 25.204205 31.020424 13.975166
F 25.032405 38.772824 14.068066
F 11.769305 43.756124 14.696966
F 9.633025 24.450024 10.102566
F 9.175635 24.450024 31.937866
F 9.633025 32.171724 10.102566
F 9.175635 32.171724 31.937866
F 9.633025 39.893424 10.102566
F 9.175635 39.893424 31.937866
F 18.526905 24.532924 10.287866
F 31.782105 42.564424 14.028566
F 18.496305 32.218024 10.224866
F 18.040305 24.481424 0.071999
F 18.383205 39.712424 10.193266
F 27.072605 39.846524 32.593066
F 27.277305 24.686124 10.285766
F 27.242305 34.738324 18.740466
F 27.317705 32.167524 10.285366
F 27.034305 27.287124 18.819666
F 27.156505 39.792824 10.292566
F 9.537785 32.171724 14.648866
F 9.556785 27.027724 13.741766
F 9.556785 34.749424 13.741766
F 9.556785 42.471024 13.741766
F 18.554305 27.100424 13.924866
F 18.548105 34.782924 14.002066
F 18.372105 42.390824 13.621066
F 27.260805 27.140124 14.030866
F 27.292805 34.862324 13.956066
F 27.271105 42.549824 14.060066
F 9.614015 27.027724 11.009666
F 9.614015 34.749424 11.009666
F 9.614015 42.471024 11.009666
F 18.347205 26.989624 11.321266
F 18.358605 34.721924 11.379866
F 18.555105 42.292124 10.874766
F 27.390705 27.192224 11.393466
F 27.128105 34.669024 11.259066
F 27.182505 42.389624 11.366266
F 9.690225 24.450024 7.370906
F 9.232855 24.450024 29.205866
F 9.690225 32.171724 7.370906
F 9.232855 32.171724 29.205866
F 9.690225 39.893424 7.370906
F 9.232855 39.893424 29.205866
F 18.727905 24.456624 7.539426
F 18.291005 24.507124 29.349766
F 18.554905 32.110924 7.548416
F 18.231505 32.131524 29.258466
F 18.673005 39.769424 7.530016
F 18.160505 39.842724 29.437666
F 27.011205 24.744824 7.613556
F 27.010905 24.498724 29.565866
F 27.350305 32.180124 7.503656
F 27.091905 32.150324 29.446666
F 27.289405 39.871824 7.539026
F 27.088205 39.798024 29.808966
F 11.845605 30.886724 11.057766
F 11.845605 38.608424 11.057766
F 11.845605 23.165024 11.057766
F 11.769305 36.034424 14.696966
F 20.502105 30.917524 11.496866
F 20.695705 38.645724 11.067666
F 11.769305 28.312724 14.696966
F 29.557205 30.864024 11.529066
F 29.370205 38.804824 11.372266
F 9.537785 39.893424 14.648866
F 27.182105 32.377524 14.991266
F 11.921805 28.312724 7.418946
F 11.464405 28.312724 29.253866
F 11.921805 36.034424 7.418946
F 11.464405 36.034424 29.253866
F 11.921805 43.756124 7.418946
F 11.464405 43.756124 29.253866
F 20.772705 28.502724 7.720826
F 20.402505 28.384224 29.283466
F 20.635505 35.992324 7.595006
F 20.358805 35.864624 29.258166
F 20.670505 43.515524 7.665106
F 20.360805 43.764524 29.381966
F 29.504105 28.275324 7.655906
F 29.203705 28.310024 29.625266
F 29.472905 35.976924 7.684216
F 29.318305 36.145724 29.861766
F 29.699705 43.488524 7.807116
F 29.223205 43.583524 29.694066
F 11.864605 28.312724 10.147966
F 11.407205 28.312724 31.983366
F 11.864605 36.034424 10.147966
F 11.407205 36.034424 31.983366
F 11.864605 43.756124 10.147966
F 11.407205 43.756124 31.983366
F 20.438205 28.441824 10.334466
F 24.788705 43.704224 32.432566
F 20.626305 36.012524 10.243266
F 20.477505 35.951824 0.258316
F 20.756105 43.778324 10.456066
F 29.283105 36.062824 0.318503
F 29.616005 28.235624 10.454666
F 20.189905 28.290924 32.071766
F 29.219205 36.050824 10.334066
F 18.326705 42.371124 18.410366
F 29.517805 43.605724 10.480466
F 31.547205 24.577724 32.449166
F 11.788405 30.886724 13.787166
F 11.788405 38.608424 13.787166
F 29.445005 38.557024 18.835366
F 20.595105 30.923524 14.204966
F 20.593305 38.686624 13.729066
F 29.380905 30.829524 18.792566
F 29.487205 30.790424 14.279266
F 29.391205 38.728324 14.099566
F 20.668405 38.595524 18.509766
F 27.259505 24.474224 14.927866
F 5.042765 24.468524 17.271366
F 31.661605 24.254724 17.804366
F 5.042765 32.190224 17.271366
F 31.617805 31.965824 17.761466
F 5.042765 39.911824 17.271366
F 31.652605 40.028824 17.786766
F 13.940905 24.451924 17.473066
F 13.940905 32.173624 17.473066
F 13.940905 39.895324 17.473066
F 22.850005 24.518624 17.626966
F 22.772705 32.167324 17.546366
F 22.787805 40.067224 17.567966
F 4.966525 27.009224 20.910666
F 31.650305 26.836824 21.665666
F 4.966525 34.730924 20.910666
F 31.607905 34.754624 21.590666
F 4.966525 42.452624 20.910666
F 31.669005 42.529224 21.489966
F 13.864705 27.025824 21.112266
F 13.864705 34.747524 21.112266
F 13.864705 42.469224 21.112266
F 22.887605 27.035824 21.316366
F 22.958805 34.884124 21.217266
F 22.505105 42.525224 21.165366
F 5.023065 27.009224 18.211766
F 31.761105 26.954124 18.845666
F 5.023065 34.730924 18.211766
F 31.668205 34.720424 18.736866
F 5.023065 42.452624 18.211766
F 31.954605 42.495924 18.756166
F 13.921805 27.025824 18.382866
F 13.921805 34.747524 18.382866
F 13.921805 42.469224 18.382866
F 22.822305 27.022524 18.554766
F 22.738905 34.843324 18.461066
F 22.568505 42.537924 18.413166
F 5.099285 24.468524 14.572566
F 31.750005 24.361024 15.016266
F 5.099285 32.190224 14.572566
F 31.851205 32.177624 15.033166
F 5.099285 39.911824 14.572566
F 31.673605 39.953724 14.916366
F 13.998105 24.451924 14.743666
F 13.998105 32.173624 14.743666
F 13.998105 39.895324 14.743666
F 22.877205 24.514324 14.907966
F 22.874605 32.157224 14.842866
F 22.830605 40.032024 14.907566
F 7.226105 30.882224 18.245466
F 7.226105 38.603924 18.245466
F 20.716305 30.875624 18.473566
F 7.226105 46.325624 18.245466
F 16.150405 30.886624 18.429566
F 16.150405 38.608324 18.429566
F 16.150405 23.165024 18.429566
F 11.693105 23.165024 18.336166
F 24.967805 30.911524 18.585866
F 25.019105 38.900324 18.771866
F 11.693105 38.608424 18.336166
F 7.302325 28.317224 14.606166
F 7.302325 36.038924 14.606166
F 7.302325 43.760524 14.606166
F 16.226705 28.312824 14.790366
F 16.226705 36.034424 14.790366
F 16.226705 43.756124 14.790366
F 24.940805 28.330224 14.841266
F 25.152605 36.133124 15.032366
F 25.129805 43.934624 14.894466
F 7.245285 28.317224 17.330066
F 7.245285 36.038924 17.330066
F 7.245285 43.760524 17.330066
F 16.169505 28.312824 17.519766
F 16.169505 36.034424 17.519766
F 16.169505 43.756124 17.519766
F 24.995705 28.367624 17.520866
F 25.012605 36.209724 17.848366
F 25.038705 43.658024 17.714966
F 7.169045 30.882224 20.969266
F 7.169045 38.603924 20.969266
F 7.169045 46.325624 20.969266
F 16.093305 30.886624 21.158966
F 16.093305 38.608324 21.158966
F 16.093305 23.165024 21.158966
F 11.693105 30.886724 18.336166
F 24.928805 30.909524 21.250066
F 25.062705 38.835324 21.389166
F 27.144505 40.009924 15.080266
F 9.480565 24.450024 17.380966
F 9.480565 32.171724 17.380966
F 9.480565 39.893424 17.380966
F 18.159405 24.496724 17.445666
F 18.473805 32.092224 17.677866
F 18.446005 39.740524 17.408766
F 27.176205 24.670024 17.790466
F 27.326905 32.147824 17.739466
F 27.322305 39.882724 17.735366
F 9.404315 27.027724 21.020166
F 9.404315 34.749424 21.020166
F 9.404315 42.471024 21.020166
F 18.276105 26.997124 21.297166
F 18.371505 34.744524 21.233566
F 18.315405 42.396024 21.088866
F 27.111705 27.114124 21.553666
F 27.385205 34.918324 21.369566
F 27.096405 42.582624 21.359666
F 9.461555 27.027724 18.288166
F 9.461555 34.749424 18.288166
F 9.461555 42.471024 18.288166
F 18.322105 27.079024 18.498866
F 29.297305 36.087824 32.559866
F 31.447605 39.936924 32.326466
F 33.683605 28.299724 32.186566
F 24.796705 23.069324 25.801866
F 29.347805 23.224824 25.899466
F 25.041905 23.183524 18.650166
F 20.740505 46.464124 13.965666
F 24.979305 46.153124 18.770866
F 24.913505 46.179024 21.574166
F 29.498105 46.385724 4.160156
F 29.142105 23.252124 21.449166
F 20.255605 46.220124 18.650366
F 20.770405 46.107024 6.767116
F 24.920305 46.307724 3.905796
F 25.230405 46.509824 11.331666
F 20.362405 46.426824 25.779766
F 24.713205 46.319724 28.675366
F 20.494105 46.336724 21.372766
F 20.413705 46.422624 28.446566
F 29.235205 46.278924 28.983766
F 25.103905 46.415124 6.673966
F 24.936205 23.130624 21.265466
F 29.299005 23.122324 4.130856
F 29.467605 23.204024 14.101266
F 24.955805 23.230124 14.032466
F 29.108005 23.117924 6.809386
F 20.750405 23.282524 11.273766
F 4.432915 24.468524 46.385266
F 31.318605 24.313224 46.896366
F 4.432915 32.190224 46.385266
F 30.889705 32.155724 47.342866
F 4.432915 39.911824 46.385266
F 31.191605 39.704924 46.978066
F 13.331105 24.451924 46.586966
F 13.331105 32.173624 46.586966
F 13.331105 39.895324 46.586966
F 22.364505 24.437924 46.998366
F 22.073405 32.076424 46.719166
F 22.348505 39.915924 46.838366
F 4.356675 27.009224 50.024466
F 31.147805 27.142324 50.543066
F 4.356675 34.730924 50.024466
F 31.189205 34.711724 50.885566
F 4.356675 42.452624 50.024466
F 31.168205 42.499224 50.637366
F 13.254805 27.025824 50.226166
F 13.254805 34.747524 50.226166
F 13.254805 42.469224 50.226166
F 22.068405 26.893224 50.510166
F 22.151505 34.725924 50.333666
F 22.276405 42.448124 50.468566
F 4.413215 27.009224 47.325666
F 31.341105 26.930924 47.819166
F 4.413215 34.730924 47.325666
F 31.058405 34.781424 48.114766
F 4.413215 42.452624 47.325666
F 31.137805 42.278224 48.008166
F 13.312005 27.025824 47.496766
F 13.312005 34.747524 47.496766
F 13.312005 42.469224 47.496766
F 22.284505 27.030924 47.712666
F 22.080305 34.624624 47.628566
F 22.286705 42.572724 47.787966
F 4.489435 24.468524 43.686366
F 10.873605 23.165024 57.457966
F 31.268805 24.452524 44.085766
F 4.489435 32.190224 43.686366
F 11.331005 23.165024 35.622566
F 31.207705 32.130824 44.370066
F 4.489435 39.911824 43.686366
F 11.178505 23.165024 42.901066
F 31.246305 39.702924 44.253366
F 13.388205 24.451924 43.857566
F 13.388205 32.173624 43.857566
F 13.388205 39.895324 43.857566
F 22.444305 24.160324 44.114166
F 22.176305 32.118424 43.874166
F 22.298505 39.770624 44.084666
F 6.616255 30.882224 47.359266
F 6.616255 38.603924 47.359266
F 21.949205 34.779424 64.826266
F 6.616255 46.325624 47.359266
F 15.540605 30.886624 47.543466
F 15.540605 38.608324 47.543466
F 15.540605 23.165024 47.543466
F 26.909705 34.884924 33.369566
F 24.192305 30.783324 47.575966
F 24.494405 38.520224 47.686866
F 33.028005 30.810824 65.432466
F 6.692475 28.317224 43.720066
F 6.692475 36.038924 43.720066
F 6.692475 43.760524 43.720066
F 15.616805 28.312824 43.904166
F 15.616805 36.034424 43.904166
F 15.616805 43.756124 43.904166
F 24.427205 28.124624 43.831666
F 24.365205 35.956524 43.946566
F 24.592405 43.819724 44.297566
F 6.635435 28.317224 46.443866
F 6.635435 36.038924 46.443866
F 6.635435 43.760524 46.443866
F 15.559705 28.312824 46.633666
F 15.559705 36.034424 46.633666
F 15.559705 43.756124 46.633666
F 24.558205 28.208924 46.667466
F 24.236205 36.007924 46.692466
F 24.550005 43.777124 47.059266
F 6.559195 30.882224 50.083166
F 31.468605 27.134124 33.140766
F 6.559195 38.603924 50.083166
F 19.712705 30.983924 64.917866
F 6.559195 46.325624 50.083166
F 18.079105 42.564124 33.189566
F 15.483405 30.886624 50.272866
F 15.483405 38.608324 50.272866
F 15.483405 23.165024 50.272866
F 29.015005 38.472324 43.340966
F 24.287905 30.935724 50.401066
F 24.428405 38.642024 50.485266
F 20.302905 30.978524 32.948966
F 8.870715 24.450024 46.494866
F 8.870715 32.171724 46.494866
F 8.870715 39.893424 46.494866
F 17.788205 24.451924 46.680266
F 17.788205 32.173624 46.680266
F 17.788205 39.895324 46.680266
F 26.877405 24.151524 46.970066
F 26.648405 32.214024 46.796266
F 26.714405 39.790724 46.904166
F 8.794475 27.027724 50.134066
F 8.794475 34.749424 50.134066
F 8.794475 42.471024 50.134066
F 17.712005 27.025824 50.319566
F 17.712005 34.747524 50.319566
F 17.712005 42.469224 50.319566
F 26.775305 26.893624 50.555266
F 26.706705 34.920424 50.347366
F 26.562705 42.418824 50.629466
F 8.851705 27.027724 47.401966
F 8.851705 34.749424 47.401966
F 8.851705 42.471024 47.401966
F 17.769205 27.025824 47.590066
F 17.769205 34.747524 47.590066
F 17.769205 42.469224 47.590066
F 26.886505 26.937924 47.656066
F 26.561905 34.810524 47.553866
F 26.729705 42.303724 47.830066
F 8.927935 24.450024 43.762766
F 8.927935 32.171724 43.762766
F 8.927935 39.893424 43.762766
F 17.845405 24.451924 43.950866
F 17.845405 32.173624 43.950866
F 17.845405 39.895324 43.950866
F 26.769305 24.339824 44.309366
F 26.651305 31.994824 44.039166
F 26.640305 39.825024 44.161366
F 11.083305 30.886724 47.450066
F 11.083305 38.608424 47.450066
F 11.083305 23.165024 47.450066
F 28.875805 30.709224 43.168166
F 19.963505 30.864624 47.559466
F 20.029305 38.744524 47.845466
F 31.467805 34.686624 33.479766
F 28.780305 30.784724 47.986866
F 28.850005 38.383724 47.899466
F 20.137205 38.687324 42.968066
F 33.479605 30.921424 50.560966
F 11.159505 28.312724 43.810766
F 11.159505 36.034424 43.810766
F 11.159505 43.756124 43.810766
F 20.172305 28.307424 43.995266
F 20.039105 36.009824 43.968266
F 20.129705 43.509024 44.061066
F 28.884605 28.154924 44.345866
F 29.027505 35.763224 44.321166
F 29.067705 43.510424 44.221766
F 11.102305 28.312724 46.540266
F 11.102305 36.034424 46.540266
F 11.102305 43.756124 46.540266
F 20.130805 28.359524 46.743466
F 19.983905 36.119924 46.759766
F 20.137205 43.851424 46.844966
F 29.096205 28.264624 46.980566
F 28.952005 35.966124 46.957266
F 28.918805 43.538524 47.075966
F 11.026105 30.886724 50.179466
F 11.026105 38.608424 50.179466
F 22.062205 27.105824 64.866666
F 19.937705 30.914624 50.274666
F 19.939305 38.638624 50.597366
F 19.994405 30.858124 43.150066
F 28.741705 31.010524 50.778266
F 28.964405 38.490024 50.553166
F 10.721105 38.608424 64.736466
F 4.718135 27.009224 32.768666
F 4.280455 24.468524 53.663766
F 31.056705 24.421924 54.235066
F 4.280455 32.190224 53.663766
F 31.066505 32.111424 54.344666
F 4.280455 39.911824 53.663766
F 31.012705 39.756624 54.279666
F 13.178605 24.451924 53.865366
F 13.178605 32.173624 53.865366
F 13.178605 39.895324 53.865366
F 22.332805 24.540924 54.084766
F 22.188205 32.083724 54.097666
F 22.075605 39.924024 54.000166
F 4.661595 27.009224 35.467566
F 4.204215 27.009224 57.302966
F 31.275905 26.949624 35.935566
F 30.924405 27.029324 57.944266
F 4.661595 34.730924 35.467566
F 4.204215 34.730924 57.302966
F 31.464005 34.825924 36.303866
F 31.010905 34.650624 57.969366
F 4.661595 42.452624 35.467566
F 4.204215 42.452624 57.302966
F 31.452505 42.454924 36.022866
F 31.037805 42.364224 57.885766
F 13.559705 27.025824 35.669266
F 13.102405 27.025824 57.504666
F 13.559705 34.747524 35.669266
F 13.102405 34.747524 57.504666
F 13.559705 42.469224 35.669266
F 13.102405 42.469224 57.504666
F 22.263205 26.778724 35.741866
F 21.992005 26.994224 57.602666
F 22.503905 34.675524 35.861166
F 21.992205 34.755524 57.603566
F 22.360005 42.394824 35.835966
F 22.051105 42.321724 57.548466
F 4.260755 27.009224 54.604066
F 22.380505 42.555124 33.159166
F 30.959505 27.006724 55.296066
F 4.260755 34.730924 54.604066
F 28.609405 38.664024 65.175866
F 30.928405 34.599224 55.339166
F 4.260755 42.452624 54.604066
F 18.061405 27.046624 33.007866
F 31.078805 42.190824 55.193866
F 13.616905 27.025824 32.939866
F 13.159505 27.025824 54.775266
F 13.616905 34.747524 32.939866
F 13.159505 34.747524 54.775266
F 13.616905 42.469224 32.939866
F 13.159505 42.469224 54.775266
F 29.347405 38.627124 33.413066
F 22.197705 27.129924 54.935266
F 33.240105 30.772724 58.010566
F 22.088505 34.703924 54.836966
F 27.072205 27.280124 33.088466
F 22.180605 42.411924 54.962166
F 4.336975 24.468524 50.964866
F 27.027305 42.459124 33.257066
F 4.336975 32.190224 50.964866
F 31.148505 32.148424 51.620166
F 4.336975 39.911824 50.964866
F 31.046505 40.009524 51.571466
F 13.235805 24.451924 51.135966
F 13.235805 32.173624 51.135966
F 13.235805 39.895324 51.135966
F 22.143405 24.234724 51.424666
F 22.145505 32.123824 51.407066
F 22.214005 39.870024 51.349866
F 6.921185 30.882224 32.802366
F 6.463795 30.882224 54.637766
F 10.721105 23.165024 64.736466
F 6.921185 38.603924 32.802366
F 6.463795 38.603924 54.637766
F 31.177805 24.521924 51.477166
F 11.178505 38.608424 42.901066
F 10.721105 30.886724 64.736466
F 6.921185 46.325624 32.802366
F 6.463795 46.325624 54.637766
F 11.178505 30.886724 42.901066
F 24.700205 30.820524 33.115066
F 15.845505 30.886624 32.986466
F 15.388105 30.886624 54.821866
F 15.845505 38.608324 32.986466
F 15.388105 38.608324 54.821866
F 15.845505 23.165024 32.986466
F 15.388105 23.165024 54.821866
F 28.801505 43.796524 61.614466
F 29.116505 43.931424 39.819966
F 33.358505 43.688424 61.538066
F 24.301805 30.793724 55.049966
F 33.293305 38.686024 58.089266
F 24.104705 38.544624 54.894766
F 28.481505 35.983824 61.450366
F 29.055005 36.094624 39.962766
F 6.540015 28.317224 50.998466
F 24.717905 38.590024 33.032766
F 6.540015 36.038924 50.998466
F 4.718135 42.452624 32.768666
F 6.540015 43.760524 50.998466
F 4.718135 34.730924 32.768666
F 15.464405 28.312824 51.182666
F 15.464405 36.034424 51.182666
F 15.464405 43.756124 51.182666
F 24.516405 28.385624 51.264966
F 24.536505 36.042724 51.196066
F 24.453705 43.747824 51.583666
F 6.482975 28.317224 53.722366
F 20.199905 38.504024 33.180166
F 6.482975 36.038924 53.722366
F 22.371105 34.708624 33.000566
F 6.482975 43.760524 53.722366
F 19.835205 23.225424 57.707566
F 15.407205 28.312824 53.912066
F 15.407205 36.034424 53.912066
F 15.407205 43.756124 53.912066
F 24.531905 28.312724 53.932766
F 24.307005 35.976124 53.909566
F 24.463205 43.639924 54.276766
F 6.864115 30.882224 35.526166
F 6.406735 30.882224 57.361566
F 29.129705 30.944324 33.286366
F 6.864115 38.603924 35.526166
F 6.406735 38.603924 57.361566
F 26.475005 34.808924 65.289466
F 6.864115 46.325624 35.526166
F 6.406735 46.325624 57.361566
F 11.026105 23.165024 50.179466
F 15.788305 30.886624 35.715966
F 15.331005 30.886624 57.551366
F 15.788305 38.608324 35.715966
F 15.331005 38.608324 57.551366
F 15.788305 23.165024 35.715966
F 15.331005 23.165024 57.551366
F 28.829605 28.625824 61.402466
F 29.041005 28.350924 39.743566
F 24.665505 30.781024 35.872066
F 24.463205 30.757824 57.748466
F 24.557205 38.629924 35.702766
F 24.192705 38.564224 57.587366
F 19.882505 43.588924 61.395866
F 20.254005 43.742824 39.626266
F 8.718255 24.450024 53.773266
F 8.718255 32.171724 53.773266
F 8.718255 39.893424 53.773266
F 17.635805 24.451924 53.958766
F 17.635805 32.173624 53.958766
F 17.635805 39.895324 53.958766
F 26.474105 24.143924 54.117166
F 26.467105 32.101324 54.126066
F 26.570305 39.791124 54.216866
F 9.099395 27.027724 35.577166
F 8.642005 27.027724 57.412566
F 9.099395 34.749424 35.577166
F 8.642005 34.749424 57.412566
F 9.099395 42.471024 35.577166
F 8.642005 42.471024 57.412566
F 18.001405 26.986824 35.717366
F 17.559505 27.025824 57.597966
F 18.001905 34.612824 35.622866
F 17.559505 34.747524 57.597966
F 18.078905 42.409124 35.887066
F 17.559505 42.469224 57.597966
F 26.757905 27.067724 35.801966
F 26.549105 27.058924 57.644166
F 26.883305 34.979724 35.962866
F 26.483805 34.715324 57.741966
F 26.959005 42.316924 36.101766
F 26.607105 42.258524 57.996966
F 9.156635 27.027724 32.845066
F 8.699245 27.027724 54.680466
F 9.156635 34.749424 32.845066
F 8.699245 34.749424 54.680466
F 9.156635 42.471024 32.845066
F 8.699245 42.471024 54.680466
F 30.779605 42.433924 65.263566
F 17.616705 27.025824 54.868566
F 22.497605 26.980124 33.211166
F 17.616705 34.747524 54.868566
F 33.493805 23.055824 50.684466
F 17.616705 42.469224 54.868566
F 30.778405 34.832324 65.246366
F 26.657405 26.825524 55.045166
F 30.839905 26.917424 65.193666
F 26.324305 34.661024 55.011366
F 33.215105 36.115324 51.960566
F 26.657205 42.310324 55.161966
F 8.775475 24.450024 51.041266
F 8.775475 32.171724 51.041266
F 8.775475 39.893424 51.041266
F 17.692905 24.451924 51.229366
F 17.692905 32.173624 51.229366
F 17.692905 39.895324 51.229366
F 26.664205 24.284024 51.400966
F 26.476105 32.441824 51.282166
F 26.829405 39.902424 51.420766
F 11.388205 30.886724 32.893066
F 10.930805 30.886724 54.728466
F 11.388205 38.608424 32.893066
F 10.930805 38.608424 54.728466
F 11.388205 23.165024 32.893066
F 10.930805 23.165024 54.728466
F 19.705105 36.020524 61.328966
F 20.243305 35.903024 39.310666
F 23.986405 38.553324 64.912166
F 19.869305 30.883324 54.811066
F 33.281105 28.157824 58.871766
F 19.785005 38.626224 54.842866
F 19.678105 28.094824 61.246266
F 20.106005 28.292324 39.493166
F 17.943205 34.632224 32.960666
F 28.684005 30.956024 55.125666
F 33.303405 43.687824 58.799666
F 28.690405 38.536424 55.110466
F 10.797405 43.756124 61.097166
F 11.254805 43.756124 39.261766
F 21.810305 42.538524 65.042666
F 28.766005 31.025224 65.157366
F 11.007005 28.312724 51.089266
F 11.007005 36.034424 51.089266
F 11.007005 43.756124 51.089266
F 19.802305 28.362324 51.290266
F 19.879205 35.914624 51.268966
F 19.989205 43.778924 51.374566
F 28.794105 28.370124 51.524066
F 28.802705 36.004824 51.617366
F 28.861905 43.599324 51.445366
F 10.949805 28.312724 53.818766
F 10.949805 36.034424 53.818766
F 10.949805 43.756124 53.818766
F 19.914505 28.198424 54.018666
F 19.906405 36.018024 53.982466
F 20.039605 43.762224 54.055066
F 28.781805 28.293024 54.270166
F 28.712105 35.921424 54.312266
F 28.897805 43.517724 54.156066
F 11.331005 30.886724 35.622566
F 10.873605 30.886724 57.457966
F 11.331005 38.608424 35.622566
F 10.873605 38.608424 57.457966
F 10.797405 36.034424 61.097166
F 11.254805 36.034424 39.261766
F 20.252105 30.889824 35.764266
F 19.798505 30.918524 57.506666
F 20.094005 38.468524 35.817666
F 19.786405 38.534924 57.726666
F 10.797405 28.312724 61.097166
F 11.254805 28.312724 39.261766
F 28.961305 31.026824 36.113866
F 28.605305 31.060324 57.886466
F 29.219505 38.506024 36.150266
F 28.719605 38.552924 57.866366
F 28.817405 43.576424 58.980666
F 29.219605 43.605224 37.031566
F 31.555605 42.481024 33.341066
F 26.327905 42.571624 65.236466
F 4.585375 24.468524 39.106766
F 4.127995 24.468524 60.942166
F 31.392505 24.430524 39.672266
F 30.872905 24.494924 61.636266
F 4.585375 32.190224 39.106766
F 4.127995 32.190224 60.942166
F 31.259205 32.199424 39.680666
F 30.960705 32.227924 61.742666
F 4.585375 39.911824 39.106766
F 4.127995 39.911824 60.942166
F 31.322905 40.060924 39.492666
F 30.966005 39.758324 61.770266
F 13.483505 24.451924 39.308466
F 13.026105 24.451924 61.143866
F 13.483505 32.173624 39.308466
F 13.026105 32.173624 61.143866
F 13.483505 39.895324 39.308466
F 13.026105 39.895324 61.143866
F 22.390105 24.311824 39.550866
F 22.218305 24.406224 61.351966
F 22.483705 32.089524 39.479466
F 22.001505 31.850724 61.171766
F 22.476205 40.010824 39.389666
F 21.894905 39.683324 61.271166
F 4.509135 27.009224 42.746066
F 4.051745 27.009224 64.581466
F 31.382505 27.104824 43.328866
F 33.487505 35.958024 44.468366
F 4.509135 34.730924 42.746066
F 4.051745 34.730924 64.581466
F 31.328305 34.617724 43.384866
F 33.305505 38.547824 65.362066
F 4.509135 42.452624 42.746066
F 4.051745 42.452624 64.581466
F 31.331205 42.311124 43.233866
F 24.301605 30.775924 64.942466
F 13.407305 27.025824 42.947666
F 12.949905 27.025824 64.783066
F 13.407305 34.747524 42.947666
F 12.949905 34.747524 64.783066
F 13.407305 42.469224 42.947666
F 12.949905 42.469224 64.783066
F 22.252805 26.770324 43.163266
F 33.322105 28.477324 51.588666
F 22.086405 34.715524 42.898166
F 33.366005 36.085124 47.153066
F 22.378205 42.295424 43.311366
F 28.969805 23.237024 43.227466
F 4.565675 27.009224 40.047166
F 4.108295 27.009224 61.882566
F 31.452905 27.027724 40.646566
F 30.923205 27.225224 62.513166
F 4.565675 34.730924 40.047166
F 4.108295 34.730924 61.882566
F 31.412505 34.762024 40.729166
F 30.761805 34.765424 62.639166
F 4.565675 42.452624 40.047166
F 4.108295 42.452624 61.882566
F 31.324705 42.514024 40.441266
F 30.998705 42.440824 62.461266
F 13.464505 27.025824 40.218266
F 13.007105 27.025824 62.053666
F 13.464505 34.747524 40.218266
F 13.007105 34.747524 62.053666
F 13.464505 42.469224 40.218266
F 13.007105 42.469224 62.053666
F 22.508705 26.897924 40.407266
F 22.247605 26.964524 62.062666
F 22.427405 34.692424 40.278766
F 21.764005 34.418224 62.080566
F 22.444905 42.353024 40.473166
F 22.173905 42.350424 62.362166
F 4.641905 24.468524 36.407966
F 4.184515 24.468524 58.243366
F 31.355105 24.435624 37.006166
F 30.983505 24.503624 58.919866
F 4.641905 32.190224 36.407966
F 4.184515 32.190224 58.243366
F 31.387405 32.190424 36.880066
F 30.995405 32.202524 58.939466
F 4.641905 39.911824 36.407966
F 4.184515 39.911824 58.243366
F 31.393005 39.911224 36.849466
F 30.904905 39.819224 58.905766
F 13.540705 24.451924 36.579066
F 13.083305 24.451924 58.414466
F 13.540705 32.173624 36.579066
F 13.083305 32.173624 58.414466
F 13.540705 39.895324 36.579066
F 13.083305 39.895324 58.414466
F 22.457805 24.257824 36.748366
F 22.048905 24.413624 58.543166
F 22.414305 32.260224 36.810266
F 22.033605 32.221324 58.385766
F 22.399805 39.878224 36.730166
F 22.026305 39.782924 58.466666
F 6.768725 30.882224 40.080766
F 6.311335 30.882224 61.916166
F 24.644505 46.200524 40.503066
F 6.768725 38.603924 40.080766
F 6.311335 38.603924 61.916166
F 33.214705 28.339824 61.658066
F 28.706105 36.016924 58.612066
F 29.281105 36.060324 37.246166
F 6.768725 46.325624 40.080766
F 6.311335 46.325624 61.916166
F 28.854105 28.451024 58.452866
F 33.180105 30.956224 62.731066
F 15.693105 30.886624 40.264966
F 15.235705 30.886624 62.100366
F 15.693105 38.608324 40.264966
F 15.235705 38.608324 62.100366
F 15.693105 23.165024 40.264966
F 15.235705 23.165024 62.100366
F 28.926005 28.340024 36.842166
F 19.763705 43.498624 58.585966
F 24.709005 30.798524 40.395566
F 24.364705 30.970524 62.211966
F 24.683905 38.626824 40.376566
F 24.137805 38.447324 62.238966
F 20.185205 43.737024 36.837866
F 19.751005 35.973224 58.630866
F 6.844945 28.317224 36.441566
F 6.387555 28.317224 58.276966
F 33.133105 28.101624 54.303966
F 6.844945 36.038924 36.441566
F 6.387555 36.038924 58.276966
F 33.110905 38.631324 55.372466
F 6.844945 43.760524 36.441566
F 6.387555 43.760524 58.276966
F 26.624805 27.234824 64.969766
F 15.769305 28.312824 36.625766
F 15.311905 28.312824 58.461166
F 15.769305 36.034424 36.625766
F 15.311905 36.034424 58.461166
F 15.769305 43.756124 36.625766
F 15.311905 43.756124 58.461166
F 24.417105 28.073424 36.814266
F 24.217705 28.137524 58.474766
F 24.574605 36.061124 36.776566
F 24.174105 35.986624 58.631766
F 24.672905 43.457624 36.849766
F 24.329405 43.529324 58.533666
F 6.787895 28.317224 39.165466
F 6.330505 28.317224 61.000866
F 24.385305 23.153924 58.022966
F 6.787895 36.038924 39.165466
F 6.330505 36.038924 61.000866
F 11.311905 36.034424 36.532366
F 6.787895 43.760524 39.165466
F 6.330505 43.760524 61.000866
F 19.688005 38.602824 64.950666
F 15.712105 28.312824 39.355166
F 15.254705 28.312824 61.190566
F 15.712105 36.034424 39.355166
F 15.254705 36.034424 61.190566
F 15.712105 43.756124 39.355166
F 15.254705 43.756124 61.190566
F 24.704805 28.230424 39.508166
F 24.401005 28.499724 61.209366
F 24.667105 36.054424 39.534366
F 24.090205 35.783424 61.317366
F 24.739105 43.575124 39.575466
F 24.467905 43.678224 61.223566
F 6.711655 30.882224 42.804666
F 6.254265 30.882224 64.640066
F 33.182905 36.088624 58.926266
F 6.711655 38.603924 42.804666
F 6.254265 38.603924 64.640066
F 28.743305 31.068824 62.448366
F 6.711655 46.325624 42.804666
F 6.254265 46.325624 64.640066
F 33.276205 35.999824 54.763066
F 15.635905 30.886624 42.994366
F 15.178505 30.886624 64.829766
F 15.635905 38.608324 42.994366
F 15.178505 38.608324 64.829766
F 15.635905 23.165024 42.994366
F 15.178505 23.165024 64.829766
F 20.168705 35.823424 36.643766
F 19.764205 28.319324 58.439666
F 24.384105 30.715424 43.028866
F 28.993805 30.926524 40.431466
F 24.523205 38.543424 43.074066
F 28.526505 38.421624 62.493466
F 20.190905 28.275324 36.788666
F 10.854505 43.756124 58.367766
F 9.023175 24.450024 39.216366
F 8.565785 24.450024 61.051766
F 9.023175 32.171724 39.216366
F 8.565785 32.171724 61.051766
F 9.023175 39.893424 39.216366
F 8.565785 39.893424 61.051766
F 17.940705 24.451924 39.401866
F 17.483305 24.451924 61.237266
F 17.940705 32.173624 39.401866
F 17.483305 32.173624 61.237266
F 17.940705 39.895324 39.401866
F 17.483305 39.895324 61.237266
F 26.750505 24.410424 39.412366
F 26.790905 24.730024 61.335366
F 26.840005 32.153624 39.566466
F 26.542205 32.296924 61.467866
F 26.836905 39.672024 39.480466
F 26.395305 39.750324 61.423966
F 8.946935 27.027724 42.855566
F 8.489545 27.027724 64.690966
F 8.946935 34.749424 42.855566
F 8.489545 34.749424 64.690966
F 8.946935 42.471024 42.855566
F 8.489545 42.471024 64.690966
F 17.864405 27.025824 43.041066
F 17.407105 27.025824 64.876466
F 17.864405 34.747524 43.041066
F 17.407105 34.747524 64.876466
F 17.864405 42.469224 43.041066
F 17.407105 42.469224 64.876466
F 26.699905 26.838624 43.200566
F 10.854505 28.312724 58.367766
F 26.732905 34.562824 43.278666
F 29.103705 38.797324 40.727666
F 26.805205 42.367224 43.286366
F 11.311905 28.312724 36.532366
F 9.004175 27.027724 40.123566
F 8.546785 27.027724 61.958966
F 9.004175 34.749424 40.123566
F 8.546785 34.749424 61.958966
F 9.004175 42.471024 40.123566
F 8.546785 42.471024 61.958966
F 17.921605 27.025824 40.311666
F 17.464205 27.025824 62.147066
F 17.921605 34.747524 40.311666
F 17.464205 34.747524 62.147066
F 17.921605 42.469224 40.311666
F 17.464205 42.469224 62.147066
F 26.903305 26.855524 40.596666
F 26.686805 27.244924 62.189866
F 26.721705 34.687624 40.587066
F 26.344005 34.865724 62.604266
F 27.058905 42.452324 40.551666
F 26.490305 42.332924 62.488766
F 9.080395 24.450024 36.484266
F 8.623005 24.450024 58.319666
F 9.080395 32.171724 36.484266
F 8.623005 32.171724 58.319666
F 9.080395 39.893424 36.484266
F 8.623005 39.893424 58.319666
F 17.997905 24.451924 36.672366
F 17.540505 24.451924 58.507766
F 17.997905 32.173624 36.672366
F 17.540505 32.173624 58.507766
F 17.997905 39.895324 36.672366
F 17.540505 39.895324 58.507766
F 27.001605 24.657724 36.790466
F 26.557605 24.462524 58.610666
F 26.725705 32.227624 36.907466
F 26.401005 32.222424 58.747166
F 26.926405 39.686824 36.726466
F 26.530805 39.741324 58.739466
F 11.235705 30.886724 40.171566
F 10.778305 30.886724 62.006966
F 11.235705 38.608424 40.171566
F 10.778305 38.608424 62.006966
F 11.235705 23.165024 40.171566
F 10.778305 23.165024 62.006966
F 11.311905 43.756124 36.532366
F 10.854505 36.034424 58.367766
F 20.103305 30.819824 40.497966
F 19.669605 30.777424 62.129066
F 20.167505 38.741824 40.243066
F 19.708005 38.523124 62.209166
F 33.319105 38.588724 62.567166
F 24.650505 46.017924 36.070066
F 24.563705 46.288124 48.019166
F 28.981005 23.183224 50.634166
F 33.272205 30.731424 55.282366
F 24.538105 46.304824 43.262566
F 29.007905 46.070924 43.589066
F 24.408105 46.208924 55.027066
F 33.124905 35.900824 61.526966
F 19.967205 23.027024 50.342266
F 29.183105 46.280824 36.175966
F 28.562805 46.357324 62.404366
F 28.910305 46.199324 47.902466
F 19.567605 46.194124 64.784066
F 29.089105 46.447624 40.927466
F 28.717105 46.175924 55.156866
F 24.449305 46.378024 50.694566
F 20.250405 46.368624 35.853666
F 28.936405 46.302524 50.544466
F 20.308505 46.448724 33.219066
F 33.296705 46.379924 55.317566
F 33.175705 46.313924 58.093166
F 28.590605 46.365624 65.009866
F 20.025005 46.262024 40.351966
F 28.595305 46.269924 58.023866
F 33.176305 23.085624 55.363666
F 24.823405 23.079524 35.833466
F 29.192205 23.239124 35.854666
F 29.180005 22.897224 47.956266
F 24.176605 23.124424 55.409166
F 20.231905 23.049924 35.919366
F 24.491505 23.148624 62.160166
F 19.943705 23.174624 47.727666
F 33.138705 23.165724 65.310066
F 28.802605 23.109124 62.435566
F 3.975525 24.468524 68.220666
F 3.518145 24.468524 90.056066
F 30.832005 24.474524 69.031066
F 30.337105 24.436224 90.703866
F 3.975525 32.190224 68.220666
F 3.518145 32.190224 90.056066
F 30.858605 32.233124 69.106466
F 30.186605 32.382724 90.687366
F 3.975525 39.911824 68.220666
F 3.518145 39.911824 90.056066
F 30.813405 39.937324 68.809666
F 30.434405 39.812424 90.609066
F 12.873705 24.451924 68.422366
F 12.416305 24.451924 90.257766
F 12.873705 32.173624 68.422366
F 12.416305 32.173624 90.257766
F 12.873705 39.895324 68.422366
F 12.416305 39.895324 90.257766
F 21.891905 24.443424 68.505666
F 21.370105 24.609824 90.515266
F 21.806105 32.199424 68.496766
F 21.462605 32.398224 90.422566
F 21.902705 39.968924 68.542466
F 21.292005 40.051224 90.506766
F 3.899285 27.009224 71.859866
F 3.441895 27.009224 93.695266
F 30.695405 27.056324 72.486666
F 30.297005 27.298024 94.529366
F 3.899285 34.730924 71.859866
F 3.441895 34.730924 93.695266
F 30.906505 34.644524 72.524866
F 30.285605 34.992024 94.219566
F 3.899285 42.452624 71.859866
F 3.441895 42.452624 93.695266
F 30.692605 42.354924 72.370666
F 30.386005 42.437124 94.224966
F 12.797405 27.025824 72.061566
F 12.340005 27.025824 93.896966
F 12.797405 34.747524 72.061566
F 12.340005 34.747524 93.896966
F 12.797405 42.469224 72.061566
F 12.340005 42.469224 93.896966
F 21.559505 27.147924 72.342566
F 21.235705 27.099724 93.981666
F 21.682505 34.903424 72.228566
F 21.448905 34.850324 94.097766
F 21.830105 42.476524 72.252266
F 21.318705 42.517524 94.000066
F 3.955825 27.009224 69.161066
F 3.498445 27.009224 90.996466
F 30.658305 27.007824 69.781066
F 30.186605 26.929124 91.743766
F 3.955825 34.730924 69.161066
F 3.498445 34.730924 90.996466
F 30.855605 34.761524 69.885366
F 30.228305 34.929624 91.606966
F 3.955825 42.452624 69.161066
F 3.498445 42.452624 90.996466
F 30.889205 42.566724 69.715466
F 30.415805 42.367624 91.445066
F 12.854605 27.025824 69.332166
F 12.397205 27.025824 91.167566
F 12.854605 34.747524 69.332166
F 12.397205 34.747524 91.167566
F 12.854605 42.469224 69.332166
F 12.397205 42.469224 91.167566
F 21.875905 26.914924 69.683466
F 21.257205 27.391624 91.279866
F 21.767905 34.877524 69.462366
F 21.386305 34.897524 91.277066
F 21.788305 42.668824 69.613266
F 21.434105 42.562324 91.462566
F 3.574665 24.468524 87.357166
F 32.651505 35.967324 90.900066
F 32.872505 28.285024 66.307566
F 3.574665 32.190224 87.357166
F 21.391205 39.944524 97.733566
F 30.556005 32.309224 88.000366
F 3.574665 39.911824 87.357166
F 24.021305 43.869724 66.001066
F 30.383405 39.839924 87.994266
F 12.930805 24.451924 65.692866
F 12.473405 24.451924 87.528266
F 12.930805 32.173624 65.692866
F 12.473405 32.173624 87.528266
F 12.930805 39.895324 65.692866
F 12.473405 39.895324 87.528266
F 32.450505 31.036024 91.829966
F 21.464905 24.461024 87.797566
F 32.817905 43.712224 76.124666
F 21.463005 32.210824 87.663666
F 21.284305 24.448924 97.774266
F 21.481805 40.057324 87.772866
F 6.158875 30.882224 69.194666
F 5.701485 30.882224 91.030066
F 30.840005 24.317724 66.224766
F 32.863505 35.897024 76.173666
F 6.158875 38.603924 69.194666
F 5.701485 38.603924 91.030066
F 26.468105 32.209024 66.033966
F 32.962905 43.764224 80.837266
F 4.032055 39.911824 65.521766
F 28.125805 38.579024 87.329266
F 6.158875 46.325624 69.194666
F 5.701485 46.325624 91.030066
F 28.450605 31.071224 86.842566
F 19.271605 38.723924 86.915166
F 4.032055 32.190224 65.521766
F 32.647705 38.754624 84.312166
F 15.083205 30.886624 69.378866
F 14.625805 30.886624 91.214266
F 15.083205 38.608324 69.378866
F 14.625805 38.608324 91.214266
F 15.083205 23.165024 69.378866
F 14.625805 23.165024 91.214266
F 19.251805 31.063124 87.019166
F 10.263805 38.608424 86.571866
F 23.988705 30.981624 69.635966
F 23.694205 31.112424 91.349666
F 24.096205 38.550324 69.557466
F 23.571605 38.752024 91.698966
F 10.263805 30.886724 86.571866
F 28.157905 43.888524 83.392666
F 6.235095 28.317224 65.555466
F 5.777705 28.317224 87.390866
F 32.806205 43.639324 83.550066
F 32.604605 28.104724 80.749566
F 6.235095 36.038924 65.555466
F 5.777705 36.038924 87.390866
F 21.920305 24.521724 65.817866
F 32.828405 30.747924 84.438166
F 6.235095 43.760524 65.555466
F 5.777705 43.760524 87.390866
F 32.730505 36.235624 83.422666
F 33.018705 30.711324 72.415466
F 15.159405 28.312824 65.739566
F 14.702005 28.312824 87.574966
F 15.159405 36.034424 65.739566
F 14.702005 36.034424 87.574966
F 15.159405 43.756124 65.739566
F 14.702005 43.756124 87.574966
F 33.038905 36.019224 73.472466
F 23.562205 28.208324 87.791966
F 32.770905 28.227424 83.486866
F 23.439605 36.133724 87.924666
F 28.104305 28.333824 98.020366
F 23.649905 43.820824 87.741466
F 6.178045 28.317224 68.279266
F 5.720655 28.317224 90.114666
F 22.058105 32.160824 65.705566
F 32.890105 38.603024 79.770166
F 6.178045 36.038924 68.279266
F 5.720655 36.038924 90.114666
F 32.838905 30.879824 76.890766
F 32.682805 28.446624 95.433266
F 6.178045 43.760524 68.279266
F 5.720655 43.760524 90.114666
F 32.699005 30.762024 87.190466
F 32.321105 28.260724 88.242666
F 15.102305 28.312824 68.469066
F 14.644905 28.312824 90.304366
F 15.102305 36.034424 68.469066
F 14.644905 36.034424 90.304366
F 15.102305 43.756124 68.469066
F 14.644905 43.756124 90.304366
F 24.206505 28.239024 68.726166
F 23.573905 28.539724 90.499266
F 24.135105 36.042424 68.666266
F 23.574905 36.252424 90.683966
F 24.153505 43.734424 68.743566
F 23.690105 43.765624 90.533366
F 6.101805 30.882224 71.918566
F 5.644425 30.882224 93.753966
F 32.858305 28.193124 76.074266
F 24.183505 28.227924 65.880766
F 6.101805 38.603924 71.918566
F 5.644425 38.603924 93.753966
F 32.345905 28.208324 98.190566
F 32.647905 38.549524 94.455066
F 6.101805 46.325624 71.918566
F 5.644425 46.325624 93.753966
F 33.007505 43.957824 68.882466
F 4.032055 24.468524 65.521766
F 15.026005 30.886624 72.108266
F 14.568605 30.886624 93.943666
F 15.026005 38.608324 72.108266
F 14.568605 38.608324 93.943666
F 15.026005 23.165024 72.108266
F 14.568605 23.165024 93.943666
F 28.222805 36.030424 83.348166
F 28.273005 28.312824 83.451366
F 23.881505 30.904824 72.462566
F 23.568305 30.915624 93.965866
F 23.991005 38.595624 72.289866
F 23.375805 38.558824 94.501866
F 19.271605 43.653524 83.255966
F 19.198205 36.011524 83.102466
F 8.413325 24.450024 68.330266
F 7.955945 24.450024 90.165666
F 8.413325 32.171724 68.330266
F 7.955945 32.171724 90.165666
F 8.413325 39.893424 68.330266
F 7.955945 39.893424 90.165666
F 17.330805 24.451924 68.515666
F 16.873505 24.451924 90.351066
F 17.330805 32.173624 68.515666
F 16.873505 32.173624 90.351066
F 17.330805 39.895324 68.515666
F 16.873505 39.895324 90.351066
F 26.286605 24.299224 68.628866
F 26.009105 24.332824 90.410866
F 26.152105 32.246024 68.796766
F 26.067405 32.230424 90.617866
F 26.447405 39.812324 68.750966
F 25.831405 39.838424 90.683266
F 8.337085 27.027724 71.969466
F 7.879695 27.027724 93.804866
F 8.337085 34.749424 71.969466
F 7.879695 34.749424 93.804866
F 8.337085 42.471024 71.969466
F 7.879695 42.471024 93.804866
F 17.254605 27.025824 72.154966
F 16.797205 27.025824 93.990366
F 17.254605 34.747524 72.154966
F 16.797205 34.747524 93.990366
F 17.254605 42.469224 72.154966
F 16.797205 42.469224 93.990366
F 26.186705 27.203424 72.180666
F 26.008305 27.007224 94.145266
F 26.363405 34.857224 72.462166
F 25.948305 34.802024 94.369966
F 26.206005 42.615124 72.544066
F 25.770805 42.471924 94.478466
F 8.394325 27.027724 69.237366
F 7.936935 27.027724 91.072766
F 8.394325 34.749424 69.237366
F 7.936935 34.749424 91.072766
F 8.394325 42.471024 69.237366
F 7.936935 42.471024 91.072766
F 17.311805 27.025824 69.425466
F 16.854405 27.025824 91.260866
F 17.311805 34.747524 69.425466
F 16.854405 34.747524 91.260866
F 17.311805 42.469224 69.425466
F 16.854405 42.469224 91.260866
F 26.444605 26.962024 69.491066
F 25.805505 27.170324 91.214366
F 26.352805 34.857724 69.686266
F 25.723005 34.837524 91.720066
F 26.184105 42.482024 69.842866
F 25.695305 42.333024 91.537966
F 8.470545 24.450024 65.598166
F 8.013155 24.450024 87.433566
F 8.470545 32.171724 65.598166
F 8.013155 32.171724 87.433566
F 8.470545 39.893424 65.598166
F 8.013155 39.893424 87.433566
F 17.388005 24.451924 65.786266
F 16.930605 24.451924 87.621666
F 17.388005 32.173624 65.786266
F 16.930605 32.173624 87.621666
F 17.388005 39.895324 65.786266
F 16.930605 39.895324 87.621666
F 33.088405 43.735424 66.116366
F 25.921605 24.419624 87.805166
F 32.795105 38.695524 91.607366
F 26.120705 32.142424 87.810466
F 33.027105 38.816924 69.851666
F 25.785505 39.917824 87.953366
F 10.625905 30.886724 69.285466
F 10.168505 30.886724 91.120866
F 10.625905 38.608424 69.285466
F 10.168505 38.608424 91.120866
F 10.625905 23.165024 69.285466
F 10.168505 23.165024 91.120866
F 19.396205 28.301624 83.234666
F 10.340005 43.756124 82.932566
F 19.599205 30.748924 69.259166
F 19.141405 31.060524 91.283266
F 19.623505 38.752724 69.536766
F 19.038905 38.890424 91.538266
F 10.340005 36.034424 82.932566
F 10.340005 28.312724 82.932566
F 28.483605 30.953524 69.718566
F 28.081905 30.866024 91.678766
F 28.658305 38.788224 69.836266
F 28.000505 38.617024 91.696866
F 28.264905 43.649024 80.634966
F 28.181205 36.005824 80.547766
F 10.416205 23.165024 79.293366
F 19.694805 35.959724 65.795566
F 10.702105 28.312724 65.646166
F 10.244705 28.312724 87.481566
F 10.702105 36.034424 65.646166
F 10.244705 36.034424 87.481566
F 10.702105 43.756124 65.646166
F 10.244705 43.756124 87.481566
F 25.850805 39.814524 98.141366
F 19.299705 28.408224 87.620366
F 32.588205 35.969624 95.242166
F 19.077805 36.165524 87.755266
F 24.079305 36.116524 65.881966
F 19.139105 43.896624 87.759866
F 25.763305 32.204724 97.985366
F 28.206105 28.272124 87.819966
F 32.860505 43.799424 73.390266
F 28.091205 35.972224 88.025666
F 28.570105 43.773424 65.958366
F 28.123705 43.867324 87.923266
F 10.644905 28.312724 68.375666
F 10.187505 28.312724 90.211066
F 10.644905 36.034424 68.375666
F 10.187505 36.034424 90.211066
F 10.644905 43.756124 68.375666
F 10.187505 43.756124 90.211066
F 19.600505 28.181624 68.432366
F 18.955105 28.434024 90.432966
F 19.451205 36.140724 68.597866
F 18.887005 36.402824 90.500266
F 19.522505 43.739924 68.658866
F 19.052105 43.812624 90.524966
F 28.675705 28.385224 68.778766
F 28.141805 28.435224 90.740566
F 28.728005 36.113724 69.091466
F 27.948905 36.040824 90.794966
F 28.634205 43.737024 68.767366
F 28.100005 43.564724 90.761466
F 10.568705 30.886724 72.014866
F 10.111305 30.886724 93.850266
F 10.568705 38.608424 72.014866
F 10.111305 38.608424 93.850266
F 28.314905 28.419824 80.552066
F 19.200005 43.650324 80.529966
F 19.602205 30.916124 72.044466
F 19.040305 30.937324 93.993866
F 19.474205 38.418424 72.197266
F 19.160205 38.781124 94.129066
F 19.392305 35.902724 80.375766
F 19.278605 28.229724 80.618166
F 28.387705 30.986824 72.350566
F 28.026605 30.908424 94.318666
F 28.367105 38.578424 72.569766
F 27.858205 38.757624 94.406366
F 10.397205 43.756124 80.203166
F 10.397205 36.034424 80.203166
F 10.111305 23.165024 93.850266
F 10.568705 23.165024 72.014866
F 3.823065 24.468524 75.499166
F 3.365685 24.468524 97.334466
F 30.571505 24.351624 76.002466
F 30.876105 39.727024 66.136766
F 3.823065 32.190224 75.499166
F 3.365685 32.190224 97.334466
F 30.735205 32.314524 76.038066
F 32.463605 35.954324 97.870766
F 3.823065 39.911824 75.499166
F 3.365685 39.911824 97.334466
F 30.730005 39.888624 76.177866
F 33.010905 36.066524 68.876366
F 12.721205 24.451924 75.700766
F 12.263805 24.451924 97.536166
F 12.721205 32.173624 75.700766
F 12.263805 32.173624 97.536166
F 12.721205 39.895324 75.700766
F 12.263805 39.895324 97.536166
F 21.718405 24.510224 75.948766
F 32.899205 36.211424 80.768666
F 21.743305 32.013024 75.838066
F 8.089395 34.749424 83.794366
F 21.694205 39.956524 75.748466
F 32.832205 43.785824 87.968366
F 3.746825 27.009224 79.138366
F 30.663905 26.825324 79.542166
F 3.746825 34.730924 79.138366
F 30.580605 34.845724 79.948966
F 3.746825 42.452624 79.138366
F 30.705605 42.430024 79.761066
F 12.645005 27.025824 79.340066
F 12.645005 34.747524 79.340066
F 12.645005 42.469224 79.340066
F 21.491505 27.040924 79.718466
F 21.619805 34.557324 79.506566
F 21.533105 42.447924 79.619066
F 3.803365 27.009224 76.439466
F 3.345985 27.009224 98.274866
F 30.453405 27.087324 76.858066
F 3.803365 34.730924 76.439466
F 3.345985 34.730924 98.274866
F 30.577005 34.878424 77.136266
F 3.803365 42.452624 76.439466
F 3.345985 42.452624 98.274866
F 30.517705 42.459424 77.047466
F 12.702105 27.025824 76.610566
F 12.702205 34.747524 76.610566
F 12.702205 42.469224 76.610566
F 21.541105 27.087324 76.809766
F 21.644305 34.561524 76.907866
F 21.641905 42.490324 76.841966
F 3.879585 24.468524 72.800266
F 3.422205 24.468524 94.635666
F 32.648005 43.650624 95.261966
F 30.178605 24.759424 95.417166
F 3.879585 32.190224 72.800266
F 3.422205 32.190224 94.635666
F 30.725005 32.131124 73.254966
F 30.237605 32.286024 95.132366
F 3.879585 39.911824 72.800266
F 3.422205 39.911824 94.635666
F 30.617005 39.797524 73.496566
F 30.287605 39.756424 95.045966
F 12.778405 24.451924 72.971366
F 12.321005 24.451924 94.806766
F 12.778405 32.173624 72.971366
F 12.321005 32.173624 94.806766
F 12.778405 39.895324 72.971366
F 12.321005 39.895324 94.806766
F 21.843005 24.438624 73.315166
F 21.471105 24.597824 95.041366
F 21.721305 32.316724 73.143966
F 21.390705 32.225924 94.772666
F 21.618405 39.834024 72.980466
F 21.260005 40.084324 95.063166
F 6.006415 30.882224 76.473166
F 27.975405 36.051124 98.111966
F 6.006415 38.603924 76.473166
F 28.613405 36.161224 66.309766
F 10.397205 28.312724 80.203166
F 6.006415 46.325624 76.473166
F 10.263805 23.165024 86.571866
F 21.224005 32.167024 97.581766
F 14.930705 30.886624 76.657266
F 14.930705 38.608324 76.657266
F 14.930705 23.165024 76.657266
F 28.360505 38.565124 84.484066
F 23.899305 30.875424 76.976166
F 23.756405 38.664924 76.920766
F 28.327505 31.064324 84.152166
F 6.082635 28.317224 72.833866
F 5.625245 28.317224 94.669266
F 30.356605 24.370924 87.988366
F 30.100105 24.443624 98.118066
F 6.082635 36.038924 72.833866
F 5.625245 36.038924 94.669266
F 30.190405 39.778924 97.887766
F 33.106105 23.182024 69.705866
F 6.082635 43.760524 72.833866
F 5.625245 43.760524 94.669266
F 30.236105 32.163224 97.982166
F 23.552405 43.905824 97.602366
F 15.007005 28.312824 73.018066
F 14.549605 28.312824 94.853466
F 15.007005 36.034424 73.018066
F 14.549605 36.034424 94.853466
F 15.007005 43.756124 73.018066
F 14.549605 43.756124 94.853466
F 23.897005 28.330024 73.205566
F 23.439305 28.319324 94.912166
F 23.879105 36.022024 73.192266
F 23.624405 35.830624 95.145666
F 23.942605 43.891424 73.135566
F 23.372105 43.889624 94.850266
F 6.025585 28.317224 75.557766
F 5.568195 28.317224 97.393166
F 26.224105 39.979924 65.970566
F 25.673605 24.613124 97.806966
F 6.025585 36.038924 75.557766
F 5.568195 36.038924 97.393166
F 26.427605 24.594224 65.885666
F 23.329405 28.401224 97.760566
F 6.025585 43.760524 75.557766
F 5.568195 43.760524 97.393166
F 18.938105 35.988124 97.739366
F 26.215805 24.209924 75.675666
F 14.949805 28.312824 75.747466
F 14.492405 28.312824 97.582866
F 14.949805 36.034424 75.747466
F 14.492405 36.034424 97.582866
F 14.949805 43.756124 75.747466
F 14.492405 43.756124 97.582866
F 23.918605 28.177124 76.044966
F 19.615205 43.807824 65.856466
F 23.730005 35.984324 75.960666
F 32.365805 28.201024 91.047866
F 23.816805 43.764124 75.914766
F 33.072505 35.964024 66.145666
F 5.949345 30.882224 79.196966
F 32.710005 43.616124 90.865466
F 5.949345 38.603924 79.196966
F 19.091805 43.586524 97.709566
F 5.949345 46.325624 79.196966
F 33.128105 30.802124 69.729366
F 14.873605 30.886624 79.386766
F 14.873605 38.608324 79.386766
F 14.873605 23.165024 79.386766
F 19.176005 38.773424 84.277866
F 23.849805 30.927724 79.839366
F 23.596805 38.674224 79.630066
F 19.355505 30.861024 84.230266
F 8.260865 24.450024 75.608666
F 7.803475 24.450024 97.444066
F 8.260865 32.171724 75.608666
F 7.803475 32.171724 97.444066
F 8.260865 39.893424 75.608666
F 7.803475 39.893424 97.444066
F 17.178405 24.451924 75.794166
F 16.721005 24.451924 97.629566
F 17.178405 32.173624 75.794166
F 16.721005 32.173624 97.629566
F 17.178405 39.895324 75.794166
F 16.721005 39.895324 97.629566
F 19.709405 28.364924 65.639666
F 32.443205 43.622524 97.965866
F 26.008605 32.361524 76.060166
F 32.895905 28.229624 69.111666
F 26.198905 39.839724 76.209166
F 25.960405 24.472524 80.573566
F 8.184625 27.027724 79.247966
F 8.184625 34.749424 79.247966
F 8.184625 42.471024 79.247966
F 17.102105 27.025824 79.433366
F 17.102105 34.747524 79.433366
F 17.102105 42.469224 79.433366
F 26.211505 27.034724 79.629666
F 26.019805 34.726324 79.546566
F 26.034305 42.398324 79.591566
F 8.241865 27.027724 76.515866
F 8.241865 34.749424 76.515866
F 8.241865 42.471024 76.515866
F 17.159305 27.025824 76.703966
F 17.159305 34.747524 76.703966
F 17.159305 42.469224 76.703966
F 26.071105 26.835824 76.863866
F 26.108905 34.944924 76.846266
F 25.956505 42.570824 76.854666
F 8.318085 24.450024 72.876666
F 7.860695 24.450024 94.712066
F 8.318085 32.171724 72.876666
F 7.860695 32.171724 94.712066
F 8.318085 39.893424 72.876666
F 7.860695 39.893424 94.712066
F 17.235505 24.451924 73.064766
F 16.778205 24.451924 94.900166
F 17.235505 32.173624 73.064766
F 16.778205 32.173624 94.900166
F 17.235505 39.895324 73.064766
F 16.778205 39.895324 94.900166
F 26.312105 24.528624 72.957066
F 26.120205 24.340024 95.087666
F 26.182105 32.236024 73.321466
F 25.626005 32.162924 95.228566
F 26.138805 39.862624 73.417666
F 25.613805 39.976524 95.396966
F 10.473405 30.886724 76.563866
F 10.473405 38.608424 76.563866
F 10.473405 23.165024 76.563866
F 10.320905 23.165024 83.842366
F 19.344305 30.968124 76.732666
F 19.359405 38.671024 76.691366
F 10.320905 38.608424 83.842366
F 28.378205 31.115324 76.941066
F 28.520205 38.576324 77.141366
F 10.320905 30.886724 83.842366
F 25.943005 27.131124 84.277766
F 10.549605 28.312724 72.924666
F 10.092205 28.312724 94.760066
F 10.549605 36.034424 72.924666
F 10.092205 36.034424 94.760066
F 10.549605 43.756124 72.924666
F 10.092205 43.756124 94.760066
F 19.364605 28.454624 73.209666
F 19.050005 28.344024 94.846866
F 19.395205 35.977724 73.126566
F 18.970305 36.077224 94.776866
F 19.479605 43.861524 72.886166
F 19.026905 43.761024 94.752266
F 28.487605 28.456824 73.254266
F 27.957505 28.423224 95.269966
F 28.536105 36.045324 73.572366
F 28.148905 36.150724 95.371666
F 28.501405 43.754224 73.314266
F 28.161705 43.881024 95.155966
F 10.492505 28.312724 75.654166
F 10.035105 28.312724 97.489566
F 10.492505 36.034424 75.654166
F 10.035105 36.034424 97.489566
F 10.492505 43.756124 75.654166
F 10.035105 43.756124 97.489566
F 19.359005 28.378324 75.839466
F 23.412805 36.077424 97.882366
F 19.374705 36.063724 75.858866
F 33.084205 28.181524 73.333766
F 19.341505 43.768224 75.749666
F 32.879905 23.310224 76.980766
F 28.129405 28.465324 76.066366
F 32.814005 38.477624 77.000466
F 28.496605 36.073124 76.157266
F 30.880705 32.341724 66.310166
F 28.348005 43.659424 76.101866
F 32.712105 38.749524 87.110066
F 10.416205 30.886724 79.293366
F 10.416205 38.608424 79.293366
F 25.924605 39.875424 80.761866
F 19.265805 30.740124 79.590166
F 19.233805 38.647624 79.471666
F 26.061105 32.341724 80.543666
F 28.366405 30.894924 79.634566
F 28.089705 38.665824 79.893066
F 32.694105 30.831024 79.616466
F 28.048705 43.727724 97.844466
F 3.670605 24.468524 82.777566
F 30.318405 24.598124 83.450266
F 3.670605 32.190224 82.777566
F 30.678005 32.171224 83.656566
F 3.670605 39.911824 82.777566
F 30.429105 39.883924 83.388766
F 12.568705 24.451924 82.979266
F 12.568705 32.173624 82.979266
F 12.568705 39.895324 82.979266
F 21.711205 24.298124 83.256766
F 21.496905 32.348624 83.133866
F 21.426405 40.152924 83.243366
F 3.594365 27.009224 86.416766
F 30.298705 26.828424 87.020666
F 3.594365 34.730924 86.416866
F 30.314805 34.910224 87.019066
F 3.594365 42.452624 86.416766
F 30.541205 42.267624 87.204866
F 12.492505 27.025824 86.618466
F 12.492505 34.747524 86.618466
F 12.492505 42.469224 86.618466
F 21.426705 27.059324 86.666266
F 21.389305 34.904024 86.755866
F 21.440205 42.623224 86.904766
F 3.650905 27.009224 83.717966
F 30.470205 27.122624 84.315266
F 3.650905 34.730924 83.717966
F 30.433705 34.778824 84.306766
F 3.650905 42.452624 83.717966
F 30.426005 42.553624 84.448866
F 12.549705 27.025824 83.889066
F 12.549705 34.747524 83.889066
F 12.549705 42.469224 83.889066
F 21.611005 26.896624 84.023566
F 21.435605 34.938224 84.053766
F 21.499505 42.517924 84.270766
F 3.727125 24.468524 80.078766
F 30.533605 24.359224 80.676266
F 3.727125 32.190224 80.078766
F 30.564905 32.129824 80.880766
F 3.727125 39.911824 80.078766
F 30.567005 39.752824 80.652866
F 12.625905 24.451924 80.249866
F 12.625905 32.173624 80.249866
F 12.625905 39.895324 80.249866
F 21.469905 24.176124 80.352266
F 21.555005 32.014524 80.509666
F 21.346505 39.886224 80.609766
F 5.853945 30.882224 83.751566
F 32.636505 36.042224 88.138466
F 5.853945 38.603924 83.751566
F 28.781005 28.423024 66.064166
F 17.083105 39.895324 80.343166
F 5.853945 46.325624 83.751566
F 17.083105 32.173624 80.343166
F 17.006905 34.747524 83.982466
F 14.778305 30.886624 83.935766
F 14.778305 38.608324 83.935766
F 14.778305 23.165024 83.935766
F 17.083105 24.451924 80.343166
F 23.679705 30.981124 84.109966
F 23.698405 38.748224 84.142566
F 8.165625 39.893424 80.155066
F 5.930165 28.317224 80.112366
F 18.998605 28.298624 97.665266
F 5.930165 36.038924 80.112366
F 32.938305 38.491824 72.499166
F 5.930165 43.760524 80.112366
F 30.551105 24.476624 73.252066
F 14.854505 28.312824 80.296566
F 14.854505 36.034424 80.296566
F 14.854505 43.756124 80.296566
F 23.771405 28.327124 80.533866
F 23.814505 35.981024 80.501966
F 23.881605 43.529424 80.500066
F 5.873125 28.317224 82.836266
F 32.642305 31.202024 94.617866
F 5.873125 36.038924 82.836266
F 17.006905 42.469224 83.982466
F 5.873125 43.760524 82.836266
F 25.932605 34.882924 84.404466
F 14.797305 28.312824 83.025966
F 14.797305 36.034424 83.025966
F 14.797305 43.756124 83.025966
F 23.755405 28.356924 83.311966
F 23.658805 36.161824 83.186566
F 23.644705 43.952724 83.229066
F 5.796885 30.882224 86.475466
F 17.006905 27.025824 83.982466
F 5.796885 38.603924 86.475466
F 8.089395 42.471024 83.794366
F 5.796885 46.325624 86.475466
F 25.929605 42.639624 84.336166
F 14.721105 30.886624 86.665166
F 14.721105 38.608324 86.665166
F 14.721105 23.165024 86.665166
F 8.165625 32.171724 80.155066
F 23.777005 30.821424 86.840166
F 23.578905 38.520824 86.974266
F 8.165625 24.450024 80.155066
F 8.108405 24.450024 82.887166
F 8.108405 32.171724 82.887166
F 8.108405 39.893424 82.887166
F 17.025905 24.451924 83.072666
F 17.025905 32.173624 83.072666
F 17.025905 39.895324 83.072666
F 26.045605 24.330724 83.284266
F 26.062905 32.314324 83.350566
F 26.168405 39.905824 83.454566
F 8.032165 27.027724 86.526366
F 8.032165 34.749424 86.526366
F 8.032165 42.471024 86.526366
F 16.949705 27.025824 86.711866
F 16.949705 34.747524 86.711866
F 16.949705 42.469224 86.711866
F 25.885605 26.997024 86.925366
F 25.771005 34.865124 87.182566
F 25.784605 42.524624 86.940066
F 8.089395 27.027724 83.794366
F 21.867505 39.912724 65.756166
F 28.263705 46.167324 77.097466
F 28.245105 46.228224 79.789766
F 19.321405 46.530224 86.930866
F 23.723905 23.101824 86.878866
F 23.777905 23.272424 91.418166
F 23.993105 23.231524 69.592566
F 23.725405 46.275924 91.410466
F 19.414605 46.261924 76.817266
F 19.435705 46.249424 69.541866
F 23.494105 46.547224 94.081766
F 19.621905 46.549524 72.266666
F 24.102805 46.365224 72.250066
F 23.839605 46.324524 69.476266
F 32.662905 46.272324 91.661066
F 19.004105 46.336724 94.098566
F 23.664405 46.458524 87.081766
F 19.339905 23.176724 76.835466
F 32.688505 23.434324 84.236566
F 19.321005 23.038824 84.147466
F 28.158005 23.217624 79.592866
F 23.820605 23.118324 84.185166
F 23.839805 23.111624 76.855066
F 28.369205 23.240124 76.886966
F 32.517305 23.064124 86.953866
F 19.201205 23.064624 86.772066
F 28.180405 23.136424 84.268666
F 3.060755 24.468524 111.891466
F 29.922405 24.374924 112.615466
F 3.060755 32.190224 111.891466
F 29.911405 32.082624 112.720466
F 3.060755 39.911824 111.891466
F 30.221205 39.873724 112.453466
F 11.958905 24.451924 112.093466
F 11.958905 32.173624 112.093466
F 11.958905 39.895324 112.093466
F 20.819405 24.416924 112.278466
F 20.917205 32.167524 112.141466
F 20.988605 40.000424 112.238466
F 2.984515 27.009224 115.530466
F 29.779805 26.962024 116.291466
F 2.984515 34.730924 115.530466
F 29.972405 34.937524 116.226466
F 2.984515 42.452624 115.530466
F 29.990905 42.621324 116.001466
F 11.882705 27.025824 115.732466
F 11.882705 34.747524 115.732466
F 11.882705 42.469224 115.732466
F 20.688805 27.184024 115.862466
F 20.715605 34.933124 115.804466
F 20.970505 42.635324 115.856466
F 3.041055 27.009224 112.831466
F 29.918005 27.015924 113.438466
F 3.041055 34.730924 112.831466
F 29.864605 34.688124 113.538466
F 3.041055 42.452624 112.831466
F 29.997005 42.628924 113.289466
F 11.939805 27.025824 113.002466
F 11.939805 34.747524 113.002466
F 11.939805 42.469224 113.002466
F 20.866705 27.140124 113.085466
F 20.767905 34.747124 113.190466
F 20.881105 42.564824 113.131466
F 3.117275 24.468524 109.192466
F 2.659895 24.468524 131.028466
F 22.899605 30.965724 130.545466
F 3.117275 32.190224 109.192466
F 2.659895 32.190224 131.028466
F 29.944505 32.084624 109.934466
F 3.117275 39.911824 109.192466
F 2.659895 39.911824 131.028466
F 30.005905 39.890124 109.773466
F 12.016105 24.451924 109.363466
F 12.016105 32.173624 109.363466
F 12.016105 39.895324 109.363466
F 21.129205 24.317924 109.546466
F 21.063205 32.146624 109.417466
F 20.888405 39.858524 109.561466
F 5.244105 30.882224 112.865466
F 32.330605 30.948324 113.629466
F 5.244105 38.603924 112.865466
F 32.358305 38.603424 113.473466
F 29.697005 42.484024 130.901466
F 5.244105 46.325624 112.865466
F 30.317605 34.732424 98.853466
F 9.501455 23.165024 122.964466
F 14.168405 30.886624 113.049466
F 14.168405 38.608324 113.049466
F 14.168405 23.165024 113.049466
F 29.842605 34.658624 130.803466
F 23.076105 30.918424 113.271466
F 23.076305 38.683124 113.350466
F 27.826105 38.425024 108.766466
F 5.320325 28.317224 109.226466
F 32.310805 28.199724 109.975466
F 5.320325 36.038924 109.226466
F 32.234405 35.901724 109.880466
F 5.320325 43.760524 109.226466
F 32.327505 43.627524 109.804466
F 14.244705 28.312824 109.410466
F 14.244705 36.034424 109.410466
F 14.244705 43.756124 109.410466
F 23.223405 27.999124 109.456466
F 23.088305 35.891824 109.709466
F 23.326705 43.811424 109.728466
F 5.263275 28.317224 111.950466
F 32.071405 28.541524 112.660466
F 5.263275 36.038924 111.950466
F 32.252105 35.839924 112.557466
F 5.263275 43.760524 111.950466
F 32.463705 43.698824 112.531466
F 14.187505 28.312824 112.139466
F 14.187505 36.034424 112.139466
F 14.187505 43.756124 112.139466
F 23.120905 28.357024 112.277466
F 23.026005 35.974324 112.534466
F 23.221305 43.834624 112.438466
F 5.187035 30.882224 115.589466
F 32.130605 30.842024 116.364466
F 5.187035 38.603924 115.589466
F 25.216505 26.971724 130.561466
F 5.187035 46.325624 115.589466
F 9.958805 23.165024 101.128466
F 14.111305 30.886624 115.779466
F 14.111305 38.608324 115.779466
F 14.111305 23.165024 115.779466
F 27.342505 31.103424 130.560466
F 23.140605 31.025724 115.980466
F 23.122305 38.655424 116.053466
F 27.501305 30.934424 108.806466
F 7.498555 24.450024 112.001466
F 7.498555 32.171724 112.001466
F 7.498555 39.893424 112.001466
F 16.416105 24.451924 112.186466
F 16.416105 32.173624 112.186466
F 16.416105 39.895324 112.186466
F 25.299005 24.681224 112.448466
F 25.494405 32.003524 112.455466
F 25.431105 39.730724 112.294466
F 7.422315 27.027724 115.640466
F 7.422315 34.749424 115.640466
F 7.422315 42.471024 115.640466
F 16.339805 27.025824 115.825466
F 16.339805 34.747524 115.825466
F 16.339805 42.469224 115.825466
F 25.380805 26.949024 116.155466
F 25.614305 34.760024 116.065466
F 25.439505 42.257724 116.111466
F 7.479545 27.027724 112.908466
F 7.479545 34.749424 112.908466
F 7.479545 42.471024 112.908466
F 16.397005 27.025824 113.096466
F 16.397005 34.747524 113.096466
F 16.397005 42.469224 113.096466
F 25.323605 27.246124 113.430466
F 25.377805 34.558124 113.251466
F 25.369405 42.246024 113.331466
F 7.555775 24.450024 109.268466
F 7.555775 32.171724 109.268466
F 7.555775 39.893424 109.268466
F 16.473205 24.451924 109.457466
F 16.473205 32.173624 109.457466
F 16.473205 39.895324 109.457466
F 25.501205 24.330824 109.723466
F 25.141305 32.125824 109.790466
F 25.495005 39.794724 109.650466
F 9.711095 30.886724 112.956466
F 9.711095 38.608424 112.956466
F 9.711095 23.165024 112.956466
F 25.736805 42.606324 98.731066
F 18.632905 30.947524 113.084466
F 18.649905 38.682424 113.128466
F 18.714705 38.564024 108.558466
F 27.674005 30.839924 113.513466
F 27.819705 38.621024 113.484466
F 18.853505 30.883924 98.455166
F 9.806375 23.165024 108.407466
F 9.787315 28.312724 109.317466
F 9.787315 36.034424 109.317466
F 9.787315 43.756124 109.317466
F 18.780705 28.065524 109.700466
F 18.803905 35.847424 109.538466
F 18.810305 43.827324 109.529466
F 27.567405 28.313024 109.820466
F 27.793905 35.968124 109.679466
F 27.839305 43.759024 109.740466
F 9.730155 28.312724 112.046466
F 9.730155 36.034424 112.046466
F 9.730155 43.756124 112.046466
F 18.697305 28.343424 112.459466
F 18.545705 36.025724 112.369466
F 18.577005 43.903624 112.279466
F 27.595205 28.326824 112.541466
F 27.756405 36.033224 112.422466
F 27.618105 43.606424 112.452466
F 9.653915 30.886724 115.685466
F 9.653915 38.608424 115.685466
F 18.629005 30.757924 108.644466
F 18.813105 31.019424 115.883466
F 18.604005 38.731024 115.868466
F 9.348995 38.608424 130.242466
F 27.793305 30.842224 116.239466
F 27.611105 38.654624 116.190466
F 9.806375 38.608424 108.407466
F 30.229605 42.271024 98.876866
F 2.908295 24.468524 119.169466
F 29.773705 24.284124 119.893466
F 2.908295 32.190224 119.169466
F 29.961305 32.287924 119.812466
F 2.908295 39.911824 119.169466
F 29.665405 40.040124 119.643466
F 11.806405 24.451924 119.371466
F 11.806405 32.173624 119.371466
F 11.806405 39.895324 119.371466
F 20.771905 24.484624 119.546466
F 20.920505 32.315124 119.713466
F 20.743705 39.955124 119.607466
F 3.289435 27.009224 100.973466
F 2.832055 27.009224 122.809466
F 30.166405 27.166924 101.661466
F 29.730805 27.004224 123.544466
F 3.289435 34.730924 100.973466
F 2.832055 34.730924 122.809466
F 30.033605 34.546924 101.696466
F 29.837405 34.805424 123.625466
F 3.289435 42.452624 100.973466
F 2.832055 42.452624 122.809466
F 30.132505 42.388024 101.642466
F 29.740605 42.379524 123.510466
F 12.187605 27.025824 101.175466
F 11.730205 27.025824 123.010466
F 12.187605 34.747524 101.175466
F 11.730205 34.747524 123.010466
F 12.187605 42.469224 101.175466
F 11.730205 42.469224 123.010466
F 21.085105 26.983124 101.368466
F 20.915305 27.178524 123.004466
F 21.270405 34.997624 101.384466
F 20.746505 34.827524 123.292466
F 21.169805 42.388924 101.455466
F 20.599305 42.289424 123.301466
F 2.888595 27.009224 120.110466
F 27.471905 38.678724 130.707466
F 29.816905 26.856824 120.831466
F 2.888595 34.730924 120.110466
F 22.828105 38.883724 130.776466
F 29.841305 34.800324 120.946466
F 2.888595 42.452624 120.110466
F 29.690005 27.224524 130.661466
F 29.638905 42.486824 120.763466
F 12.244805 27.025824 98.445966
F 11.787405 27.025824 120.281466
F 12.244805 34.747524 98.445966
F 11.787405 34.747524 120.281466
F 12.244805 42.469224 98.445966
F 11.787405 42.469224 120.281466
F 21.224805 26.971724 98.676666
F 20.860605 27.032824 120.310466
F 32.514905 38.620324 98.753366
F 20.803805 34.799524 120.618466
F 21.417105 42.494424 98.714966
F 20.718505 42.556024 120.552466
F 2.964815 24.468524 116.471466
F 29.780405 24.231224 117.134466
F 2.964815 32.190224 116.471466
F 29.838705 32.270224 117.102466
F 2.964815 39.911824 116.471466
F 29.996905 39.920924 117.002466
F 11.863605 24.451924 116.642466
F 11.863605 32.173624 116.642466
F 11.863605 39.895324 116.642466
F 20.826705 24.583924 116.775466
F 21.060105 32.308624 117.017466
F 20.796505 40.021024 116.844466
F 5.549025 30.882224 98.308566
F 5.091635 30.882224 120.143466
F 32.579605 30.763124 98.941466
F 31.998305 30.800824 120.763466
F 5.549025 38.603924 98.308566
F 5.091635 38.603924 120.143466
F 20.541005 42.500624 130.444466
F 31.993505 38.734924 120.691466
F 9.348995 30.886724 130.242466
F 9.806375 30.886724 108.407466
F 5.549025 46.325624 98.308566
F 5.091635 46.325624 120.143466
F 27.419305 43.725524 127.227466
F 27.838705 43.743224 105.159466
F 32.020005 30.921524 130.696466
F 23.176605 23.148324 105.968466
F 14.473405 30.886624 98.492666
F 14.016005 30.886624 120.328466
F 14.473405 38.608324 98.492666
F 14.016005 38.608324 120.328466
F 14.473405 23.165024 98.492666
F 14.016005 23.165024 120.328466
F 27.615705 36.348524 127.104466
F 27.740705 36.086024 105.311466
F 20.572105 27.091324 130.518466
F 23.225305 30.996124 120.389466
F 30.189705 26.964424 98.910466
F 22.904605 38.690824 120.569466
F 27.355305 28.432024 126.904466
F 27.874105 28.298924 105.186466
F 5.167855 28.317224 116.504466
F 32.076305 28.186024 117.004466
F 5.167855 36.038924 116.504466
F 19.056505 38.741024 98.665166
F 5.167855 43.760524 116.504466
F 32.130505 43.669824 117.085466
F 14.092205 28.312824 116.688466
F 14.092205 36.034424 116.688466
F 14.092205 43.756124 116.688466
F 23.218605 28.435424 116.909466
F 23.016705 36.039524 116.794466
F 23.241205 43.776924 116.963466
F 5.110815 28.317224 119.228466
F 32.091205 28.179424 119.794466
F 5.110815 36.038924 119.228466
F 31.985205 36.112224 119.764466
F 5.110815 43.760524 119.228466
F 31.922405 43.675824 119.871466
F 14.035005 28.312824 119.418466
F 14.035005 36.034424 119.418466
F 14.035005 43.756124 119.418466
F 23.173105 28.444924 119.648466
F 23.010805 36.104124 119.544466
F 23.130005 43.690224 119.720466
F 5.491955 30.882224 101.032466
F 5.034575 30.882224 122.867466
F 32.349605 30.874724 101.675466
F 32.141605 30.919824 123.523466
F 5.491955 38.603924 101.032466
F 5.034575 38.603924 122.867466
F 32.532805 38.419224 101.546466
F 32.044905 38.735924 123.561466
F 5.491955 46.325624 101.032466
F 5.034575 46.325624 122.867466
F 25.721605 34.709624 98.928466
F 27.984905 30.848224 98.850366
F 14.416205 30.886624 101.222466
F 13.958805 30.886624 123.057466
F 14.416205 38.608324 101.222466
F 13.958805 38.608324 123.057466
F 18.261205 43.804824 126.727466
F 13.958805 23.165024 123.057466
F 18.859505 43.713824 105.098466
F 18.361305 36.057024 126.860466
F 23.513605 30.994624 101.342466
F 23.238605 30.936424 123.134466
F 23.592405 38.594024 101.615466
F 23.085505 38.595324 123.324466
F 18.822005 35.856224 104.932466
F 18.376705 28.435124 126.786466
F 7.346095 24.450024 119.279466
F 7.346095 32.171724 119.279466
F 7.346095 39.893424 119.279466
F 16.263605 24.451924 119.464466
F 16.263605 32.173624 119.464466
F 16.263605 39.895324 119.464466
F 21.191805 34.677824 98.728766
F 25.469505 32.392824 119.601466
F 25.177005 39.916224 119.696466
F 7.727235 27.027724 101.083466
F 7.269845 27.027724 122.918466
F 7.727235 34.749424 101.083466
F 7.269845 34.749424 122.918466
F 7.727235 42.471024 101.083466
F 7.269845 42.471024 122.918466
F 16.644705 27.025824 101.268466
F 16.187405 27.025824 123.104466
F 16.644705 34.747524 101.268466
F 16.187405 34.747524 123.104466
F 16.644705 42.469224 101.268466
F 16.187405 42.469224 123.104466
F 25.552405 27.075224 101.300466
F 25.404505 26.905924 123.289466
F 25.880405 34.838524 101.657466
F 25.163205 34.950124 123.384466
F 25.710905 42.281424 101.505466
F 25.407405 42.584724 123.423466
F 7.784475 27.027724 98.351266
F 7.327085 27.027724 120.186466
F 7.784475 34.749424 98.351266
F 7.327085 34.749424 120.186466
F 7.784475 42.471024 98.351266
F 7.327085 42.471024 120.186466
F 16.701905 27.025824 98.539366
F 16.244505 27.025824 120.374466
F 16.701905 34.747524 98.539366
F 16.244505 34.747524 120.374466
F 16.701905 42.469224 98.539366
F 16.244505 42.469224 120.374466
F 32.013105 38.496324 130.873466
F 25.382705 27.141424 120.637466
F 32.220605 36.129624 117.024466
F 25.378205 34.969724 120.628466
F 25.674405 27.219424 98.624066
F 25.274505 42.394224 120.753466
F 7.403315 24.450024 116.547466
F 7.403315 32.171724 116.547466
F 7.403315 39.893424 116.547466
F 16.320805 24.451924 116.735466
F 16.320805 32.173624 116.735466
F 16.320805 39.895324 116.735466
F 25.402705 24.398624 116.842466
F 25.416105 32.263824 116.949466
F 25.311605 39.849224 116.992466
F 10.016005 30.886724 98.399266
F 9.558635 30.886724 120.234466
F 10.016005 38.608424 98.399266
F 9.558635 38.608424 120.234466
F 10.016005 23.165024 98.399266
F 9.558635 23.165024 120.234466
F 18.624405 28.315824 104.979466
F 9.425225 43.756124 126.603466
F 32.342505 38.628824 116.197466
F 18.540405 30.782424 120.411466
F 27.527205 23.235424 113.386466
F 18.363905 38.636124 120.432466
F 9.882615 43.756124 104.768466
F 9.425225 36.034424 126.603466
F 30.329805 24.653824 109.980466
F 27.814305 30.910024 120.552466
F 18.250905 23.063424 127.674466
F 27.519505 38.738424 120.864466
F 9.882615 36.034424 104.768466
F 9.425225 28.312724 126.603466
F 23.418405 30.952124 98.662066
F 25.279405 34.785724 130.606466
F 9.634855 28.312724 116.595466
F 9.634855 36.034424 116.595466
F 9.634855 43.756124 116.595466
F 18.517205 28.422724 116.787466
F 18.415805 36.151924 116.954466
F 18.655805 43.801424 116.711466
F 27.526505 28.296324 117.253466
F 27.523605 36.249524 117.301466
F 27.502705 43.891724 116.912466
F 9.577695 28.312724 119.324466
F 9.577695 36.034424 119.324466
F 9.577695 43.756124 119.324466
F 18.531605 28.394524 119.399466
F 18.445605 36.014924 119.635466
F 18.553705 43.719724 119.431466
F 27.711505 28.235424 119.936466
F 27.694005 36.196024 119.981466
F 27.429105 43.849924 119.702466
F 9.958805 30.886724 101.128466
F 9.501455 30.886724 122.964466
F 9.958805 38.608424 101.128466
F 9.501455 38.608424 122.964466
F 9.882615 28.312724 104.768466
F 27.631805 43.841024 124.376466
F 18.833205 31.039524 101.180466
F 18.475605 30.797524 123.136466
F 18.897705 38.579824 101.479466
F 18.538205 38.638324 123.271466
F 27.794105 43.717724 102.387466
F 27.500305 36.222924 124.351466
F 27.769405 30.838224 101.566466
F 27.605105 30.957424 123.236466
F 28.017205 38.704924 101.538466
F 27.641005 38.808224 123.533466
F 28.109605 36.167624 102.481466
F 27.548305 28.423424 124.154466
F 18.230605 38.653224 130.270466
F 23.566805 38.688224 98.869666
F 3.213215 24.468524 104.613466
F 2.755835 24.468524 126.448466
F 30.120205 24.426124 105.355466
F 29.676705 24.380924 127.096466
F 3.213215 32.190224 104.613466
F 2.755835 32.190224 126.448466
F 29.982505 32.193224 105.351466
F 29.696305 32.300324 127.225466
F 3.213215 39.911824 104.613466
F 2.755835 39.911824 126.448466
F 30.075505 39.793924 105.078466
F 29.779705 39.929824 127.256466
F 12.111405 24.451924 104.814466
F 11.654005 24.451924 126.650466
F 12.111405 32.173624 104.814466
F 11.654005 32.173624 126.650466
F 12.111405 39.895324 104.814466
F 11.654005 39.895324 126.650466
F 21.058005 24.508624 105.124466
F 20.660305 24.525124 126.741466
F 20.900505 32.179224 104.886466
F 20.591305 32.174424 126.779466
F 20.969405 39.938324 104.944466
F 20.812905 39.960724 126.781466
F 3.136975 27.009224 108.252466
F 2.679585 27.009224 130.087466
F 29.855405 27.131624 108.898466
F 28.024205 38.594024 98.893766
F 3.136975 34.730924 108.252466
F 2.679585 34.730924 130.087466
F 30.043505 34.710624 108.895466
F 9.863565 23.165024 105.677466
F 3.136975 42.452624 108.252466
F 2.679585 42.452624 130.087466
F 30.129705 42.520824 108.881466
F 20.594505 34.716224 130.407466
F 12.035105 27.025824 108.453466
F 11.577705 27.025824 130.289466
F 12.035105 34.747524 108.453466
F 11.577705 34.747524 130.289466
F 12.035105 42.469224 108.453466
F 11.577705 42.469224 130.289466
F 20.982205 26.875224 108.561466
F 9.939785 28.312724 102.038466
F 20.978805 34.722524 108.492466
F 18.843405 38.590324 105.803466
F 21.171305 42.405724 108.673466
F 9.406175 23.165024 127.513466
F 3.193515 27.009224 105.553466
F 2.736135 27.009224 127.388466
F 30.112705 27.110124 106.137466
F 29.581105 26.994224 127.883466
F 3.193515 34.730924 105.553466
F 2.736135 34.730924 127.388466
F 30.023705 34.766324 106.160466
F 29.918605 35.004224 128.007466
F 3.193515 42.452624 105.553466
F 2.736135 42.452624 127.388466
F 30.174505 42.459824 106.071466
F 29.692305 42.519524 128.087466
F 12.092305 27.025824 105.724466
F 11.634905 27.025824 127.559466
F 12.092305 34.747524 105.724466
F 11.634905 34.747524 127.559466
F 12.092305 42.469224 105.724466
F 11.634905 42.469224 127.559466
F 21.155705 27.162724 105.905466
F 20.687105 27.080324 127.651466
F 20.961705 34.593924 105.859466
F 20.587705 34.707224 127.785466
F 21.222805 42.505324 105.932466
F 20.466105 42.563024 127.721466
F 3.269745 24.468524 101.914466
F 2.812355 24.468524 123.749466
F 30.132605 24.516824 102.596466
F 29.569605 24.374624 124.360466
F 3.269745 32.190224 101.914466
F 2.812355 32.190224 123.749466
F 29.996805 32.044324 102.734466
F 29.903005 32.142024 124.384466
F 3.269745 39.911824 101.914466
F 2.812355 39.911824 123.749466
F 30.337505 39.801024 102.402466
F 29.797705 39.901024 124.551466
F 12.168505 24.451924 102.085466
F 11.711105 24.451924 123.920466
F 12.168505 32.173624 102.085466
F 11.711105 32.173624 123.920466
F 12.168505 39.895324 102.085466
F 11.711105 39.895324 123.920466
F 21.244405 24.397224 102.348466
F 20.878705 24.580824 123.980466
F 21.158805 32.464924 102.262466
F 20.926805 32.083424 123.969466
F 21.113205 39.799924 102.391466
F 20.857705 39.835024 124.077466
F 5.396565 30.882224 105.587466
F 4.939175 30.882224 127.422466
F 32.184405 30.892224 106.305466
F 31.938505 30.924324 127.934466
F 5.396565 38.603924 105.587466
F 4.939175 38.603924 127.422466
F 32.150605 38.605924 106.057466
F 32.135705 38.700224 128.200466
F 27.770005 28.263924 102.435466
F 18.351505 43.840424 124.010466
F 5.396565 46.325624 105.587466
F 4.939175 46.325624 127.422466
F 18.874005 43.716324 102.280466
F 18.438305 36.038924 124.026466
F 18.188805 30.923724 130.301466
F 25.506205 24.529724 119.558466
F 14.320905 30.886624 105.771466
F 13.863505 30.886624 127.606466
F 14.320905 38.608324 105.771466
F 13.863505 38.608324 127.606466
F 14.320905 23.165024 105.771466
F 13.863505 23.165024 127.606466
F 18.762905 36.118624 102.273466
F 18.544305 28.286024 123.985466
F 23.202905 31.089824 105.900466
F 23.001705 31.086024 127.823466
F 23.066605 38.484524 106.110466
F 23.050105 38.968524 128.031466
F 18.812705 28.408924 102.317466
F 9.482395 43.756124 123.873466
F 5.472785 28.317224 101.947466
F 5.015395 28.317224 123.783466
F 32.498005 28.354124 102.628466
F 32.119405 28.185224 124.212466
F 5.472785 36.038924 101.947466
F 5.015395 36.038924 123.783466
F 32.375805 35.793324 102.442466
F 32.230105 36.100024 124.315466
F 5.472785 43.760524 101.947466
F 5.015395 43.760524 123.783466
F 32.360105 43.733524 102.675466
F 31.917205 43.767824 124.358466
F 14.397105 28.312824 102.131466
F 13.939705 28.312824 123.967466
F 14.397105 36.034424 102.131466
F 13.939705 36.034424 123.967466
F 14.397105 43.756124 102.131466
F 13.939705 43.756124 123.967466
F 23.243005 28.507924 102.167466
F 23.150105 28.314724 124.024466
F 23.586605 36.038524 102.412466
F 22.948205 36.064224 124.377466
F 23.482805 43.719424 102.260466
F 23.038705 43.547424 124.179466
F 5.415735 28.317224 104.671466
F 4.958345 28.317224 126.507466
F 32.444805 28.304424 105.368466
F 31.872005 28.259024 127.047466
F 5.415735 36.038924 104.671466
F 4.958345 36.038924 126.507466
F 32.223905 36.107324 105.268466
F 32.163905 36.206724 126.952466
F 5.415735 43.760524 104.671466
F 4.958345 43.760524 126.507466
F 32.427005 43.800624 105.291466
F 31.945105 43.765224 126.941466
F 14.340005 28.312824 104.861466
F 13.882605 28.312824 126.696466
F 14.340005 36.034424 104.861466
F 13.882605 36.034424 126.696466
F 14.340005 43.756124 104.861466
F 13.882605 43.756124 126.696466
F 23.421305 28.504424 104.853466
F 22.990805 28.499424 126.735466
F 23.152505 35.904324 105.188466
F 22.911905 36.176424 127.048466
F 23.406305 43.752624 104.861466
F 22.836205 43.579724 126.833466
F 5.339495 30.882224 108.310466
F 4.882115 30.882224 130.146466
F 32.201205 30.797424 109.101466
F 9.348995 23.165024 130.242466
F 5.339495 38.603924 108.310466
F 4.882105 38.603924 130.146466
F 32.341805 38.504324 108.882466
F 9.653915 23.165024 115.685466
F 5.339495 46.325624 108.310466
F 4.882105 46.325624 130.146466
F 27.735805 38.667524 106.123466
F 27.487505 38.834324 128.086466
F 14.263705 30.886624 108.500466
F 13.806305 30.886624 130.336466
F 14.263705 38.608324 108.500466
F 13.806305 38.608324 130.336466
F 14.263705 23.165024 108.500466
F 13.806305 23.165024 130.336466
F 9.939785 43.756124 102.038466
F 9.482395 36.034424 123.873466
F 23.150405 30.655024 108.440466
F 27.371105 31.035524 127.837466
F 23.130705 38.512924 108.860466
F 18.759305 30.883924 105.916466
F 9.939785 36.034424 102.038466
F 9.482395 28.312724 123.873466
F 7.651015 24.450024 104.722466
F 7.193625 24.450024 126.557466
F 7.651015 32.171724 104.722466
F 7.193625 32.171724 126.557466
F 7.651015 39.893424 104.722466
F 7.193625 39.893424 126.557466
F 16.568505 24.451924 104.908466
F 16.111105 24.451924 126.743466
F 16.568505 32.173624 104.908466
F 16.111105 32.173624 126.743466
F 16.568505 39.895324 104.908466
F 16.111105 39.895324 126.743466
F 25.524805 24.513924 105.166466
F 25.071005 24.498324 126.827466
F 25.519505 32.324924 105.263466
F 25.052905 32.397424 126.875466
F 25.418805 39.812524 105.105466
F 25.254505 39.958824 127.101466
F 7.574775 27.027724 108.361466
F 7.117385 27.027724 130.197466
F 7.574775 34.749424 108.361466
F 7.117385 34.749424 130.197466
F 7.574775 42.471024 108.361466
F 7.117385 42.471024 130.197466
F 16.492305 27.025824 108.547466
F 16.034905 27.025824 130.382466
F 16.492305 34.747524 108.547466
F 16.034905 34.747524 130.382466
F 16.492305 42.469224 108.547466
F 16.034905 42.469224 130.382466
F 25.400005 26.749124 108.718466
F 27.615005 30.904724 106.111466
F 25.435705 34.761824 108.870466
F 18.320205 30.939624 127.572466
F 25.500305 42.344124 108.791466
F 18.403405 38.641824 127.699466
F 7.632015 27.027724 105.629466
F 7.174625 27.027724 127.465466
F 7.632015 34.749424 105.629466
F 7.174625 34.749424 127.465466
F 7.632015 42.471024 105.629466
F 7.174625 42.471024 127.465466
F 16.549505 27.025824 105.817466
F 16.092105 27.025824 127.653466
F 16.549505 34.747524 105.817466
F 16.092105 34.747524 127.653466
F 16.549505 42.469224 105.817466
F 16.092105 42.469224 127.653466
F 25.543505 27.143624 105.969466
F 25.186305 27.083124 127.738466
F 25.472605 34.881724 106.140466
F 25.294205 34.900324 127.893466
F 25.533305 42.487024 106.058466
F 25.155905 42.531524 128.004466
F 7.708235 24.450024 101.990466
F 7.250845 24.450024 123.825466
F 7.708235 32.171724 101.990466
F 7.250845 32.171724 123.825466
F 7.708235 39.893424 101.990466
F 7.250845 39.893424 123.825466
F 16.625705 24.451924 102.178466
F 16.168305 24.451924 124.014466
F 16.625705 32.173624 102.178466
F 16.168305 32.173624 124.014466
F 16.625705 39.895324 102.178466
F 16.168305 39.895324 124.014466
F 25.655905 24.628024 102.457466
F 25.315605 24.276824 124.239466
F 25.534905 32.234524 102.422466
F 25.407505 32.289124 124.065466
F 25.850405 39.767124 102.428466
F 25.153905 39.888824 124.374466
F 9.863565 30.886724 105.677466
F 9.406175 30.886724 127.513466
F 9.863565 38.608424 105.677466
F 9.406175 38.608424 127.513466
F 25.306405 42.679324 130.737466
F 32.398705 23.425024 109.014466
F 23.573205 23.190224 101.574466
F 27.923705 23.370324 101.499466
F 23.483105 23.276324 98.877566
F 18.756605 23.258324 105.822466
F 28.028005 23.323624 109.113466
F 32.249505 23.191524 98.947566
F 18.522805 23.314824 120.354466
F 27.823405 23.371724 98.799966
F 22.880205 23.337624 127.705466
F 22.891905 46.155324 120.739466
F 22.885105 46.382024 123.549466
F 18.915005 46.233024 98.628566
F 18.507605 46.312424 120.463466
F 27.529005 46.509824 116.168466
F 32.294405 46.338924 101.660466
F 32.478505 46.226324 98.908766
F 23.239705 46.329324 101.411466
F 23.455905 46.460624 98.644166
F 28.039005 46.421124 98.778866
F 18.994105 46.337024 101.273466
F 32.286705 46.157424 108.777466
F 23.265905 46.308124 108.822466
F 27.884605 46.305824 101.499466
F 18.276005 46.293924 127.596466
F 32.073105 46.245324 123.485466
F 32.020405 46.465924 120.747466
F 27.785505 46.376024 105.916466
F 31.883705 23.004024 128.065466
F 32.411105 23.360224 106.319466
F 32.590505 23.163424 101.630466
F 18.729805 23.037824 113.070466
F 19.029505 23.026824 98.506866
F 23.355505 22.884024 108.850466
F 31.989505 23.121624 120.891466
F 23.130305 23.358824 113.214466
F 18.955405 23.142224 101.436466
F 18.504305 23.237324 115.784466
F 27.450805 23.173224 130.586466
F 23.154505 23.406424 120.330466
F 23.010205 23.189624 116.032466
F 27.418605 22.989824 123.286466
F 32.024705 22.904324 116.169466
F 23.015005 23.210224 130.353466
F 18.402405 23.285924 130.506466
F 2.603375 24.468524 133.726466
F 2.145985 24.468524 155.562466
F 29.464105 24.583824 134.206466
F 26.753505 43.751024 163.127466
F 2.603375 32.190224 133.726466
F 2.145985 32.190224 155.562466
F 29.393805 32.096324 134.281466
F 28.881105 32.241924 156.012466
F 2.603375 39.911824 133.726466
F 2.145985 39.911824 155.562466
F 29.786105 39.635924 134.392466
F 29.449305 39.864824 155.716466
F 11.501505 24.451924 133.928466
F 11.044105 24.451924 155.763466
F 11.501505 32.173624 133.928466
F 11.044105 32.173624 155.763466
F 11.501505 39.895324 133.928466
F 11.044105 39.895324 155.763466
F 20.490405 24.332724 134.143466
F 19.987605 24.524924 155.870466
F 20.423905 32.051624 134.148466
F 20.031305 32.125424 155.799466
F 20.709305 39.834924 134.075466
F 19.935605 39.684124 155.831466
F 2.527125 27.009224 137.366466
F 2.069745 27.009224 159.201466
F 29.613205 27.030024 137.991466
F 28.921405 27.218624 159.744466
F 2.527125 34.730924 137.366466
F 2.069745 34.730924 159.201466
F 29.587805 34.761524 138.145466
F 29.119505 34.688624 159.897466
F 2.527125 42.452624 137.366466
F 2.069745 42.452624 159.201466
F 29.346905 42.446324 137.812466
F 29.132005 42.471424 159.691466
F 11.425305 27.025824 137.567466
F 10.967905 27.025824 159.403466
F 11.425305 34.747524 137.567466
F 10.967905 34.747524 159.403466
F 11.425305 42.469224 137.567466
F 10.967905 42.469224 159.403466
F 20.406505 27.116024 137.690466
F 19.796705 26.996524 159.611466
F 20.420405 34.730924 137.775466
F 20.038905 34.888424 159.513466
F 20.396505 42.541524 137.716466
F 19.968605 42.523824 159.378466
F 2.583665 27.009224 134.667466
F 2.126285 27.009224 156.502466
F 29.336705 27.104124 135.191466
F 29.061605 26.899124 156.972466
F 2.583675 34.730924 134.667466
F 2.126285 34.730924 156.502466
F 29.552505 34.668124 135.283466
F 29.218605 34.689224 157.074466
F 2.583675 42.452624 134.667466
F 2.126285 42.452624 156.502466
F 29.410005 42.317924 135.098466
F 29.360605 42.378224 157.010466
F 11.482505 27.025824 134.838466
F 11.025105 27.025824 156.673466
F 11.482505 34.747524 134.838466
F 11.025105 34.747524 156.673466
F 11.482505 42.469224 134.838466
F 11.025105 42.469224 156.673466
F 20.493805 26.935424 134.910466
F 20.041205 27.094824 156.841466
F 20.481905 34.764724 135.002466
F 19.993405 34.653024 156.769466
F 20.476405 42.475524 135.061466
F 20.088405 42.264324 156.683466
F 2.202505 24.468524 152.863466
F 25.107405 32.283724 131.429466
F 29.130005 24.475824 153.337466
F 2.202505 32.190224 152.863466
F 25.400105 40.075424 131.567466
F 29.151905 32.157524 153.320466
F 2.202505 39.911824 152.863466
F 29.743505 31.954224 131.589466
F 29.625205 39.873224 153.006466
F 11.558705 24.451924 131.199466
F 11.101305 24.451924 153.034466
F 11.558705 32.173624 131.199466
F 11.101305 32.173624 153.034466
F 11.558705 39.895324 131.199466
F 11.101305 39.895324 153.034466
F 29.822305 39.784024 131.715466
F 20.097705 24.327924 153.132466
F 27.448205 36.133624 131.575466
F 20.170105 32.214124 153.103466
F 24.602805 39.785924 163.093466
F 20.065005 39.838824 153.157466
F 4.786715 30.882224 134.700466
F 4.329325 30.882224 156.536466
F 31.608805 30.803324 135.157466
F 31.164605 31.016224 157.014466
F 4.786715 38.603924 134.700466
F 4.329325 38.603924 156.536466
F 32.047905 38.581624 135.446466
F 31.559505 38.471924 156.724466
F 29.697105 24.660024 131.438466
F 27.122705 38.575624 152.278466
F 4.786715 46.325624 134.700466
F 4.329325 46.325624 156.536466
F 26.996705 30.738724 152.334466
F 17.806105 38.608324 152.264466
F 18.259005 28.336024 131.402466
F 26.739505 36.150724 163.346466
F 13.711105 30.886624 134.885466
F 13.253705 30.886624 156.720466
F 13.711105 38.608324 134.885466
F 13.253705 38.608324 156.720466
F 13.711105 23.165024 134.885466
F 13.253705 23.165024 156.720466
F 17.806105 30.886624 152.264466
F 8.891605 38.608424 152.078466
F 22.665205 30.955324 135.102466
F 22.212805 30.825224 156.501466
F 22.793105 38.570824 135.041466
F 22.110605 38.434024 156.681466
F 8.891605 30.886724 152.078466
F 27.122005 43.542424 148.706466
F 4.862935 28.317224 131.061466
F 4.405545 28.317224 152.897466
F 20.414605 39.940724 131.459466
F 31.460805 28.311724 153.420466
F 4.862935 36.038924 131.061466
F 4.405545 36.038924 152.897466
F 22.143105 43.693124 163.130466
F 31.788305 36.104224 153.365466
F 4.862935 43.760524 131.061466
F 4.405545 43.760524 152.897466
F 22.893605 28.369324 131.464466
F 31.664505 43.803424 153.374466
F 13.787305 28.312824 131.245466
F 13.329905 28.312824 153.081466
F 13.787305 36.034424 131.245466
F 13.329905 36.034424 153.081466
F 13.787305 43.756124 131.245466
F 13.329905 43.756124 153.081466
F 19.810305 24.438024 163.379466
F 22.262405 28.377024 153.076466
F 31.385805 36.209524 163.437466
F 22.435305 36.046124 153.286466
F 31.409605 43.820024 163.417466
F 22.428005 43.748924 153.179466
F 4.805885 28.317224 133.785466
F 4.348505 28.317224 155.620466
F 31.835905 28.213624 134.419466
F 31.149805 28.407124 156.258466
F 4.805885 36.038924 133.785466
F 4.348505 36.038924 155.620466
F 31.896605 35.863924 134.660466
F 31.555805 35.683624 156.232466
F 4.805885 43.760524 133.785466
F 4.348505 43.760524 155.620466
F 31.788105 43.655224 134.628466
F 31.720105 43.652424 156.042466
F 13.730105 28.312824 133.975466
F 13.272705 28.312824 155.810466
F 13.730105 36.034424 133.975466
F 13.272705 36.034424 155.810466
F 13.730105 43.756124 133.975466
F 13.272705 43.756124 155.810466
F 22.664905 28.354724 134.126466
F 22.415705 28.164824 155.903466
F 22.858705 35.996124 134.184466
F 22.277505 35.927724 156.017466
F 22.690905 43.680124 134.122466
F 22.342505 43.505324 155.882466
F 4.729645 30.882224 137.424466
F 4.272265 30.882224 159.260466
F 31.613705 30.897624 137.908466
F 31.300505 30.916624 159.817466
F 4.729645 38.603924 137.424466
F 4.272265 38.603924 159.260466
F 31.788505 38.340224 138.218466
F 31.423705 38.507624 159.532466
F 4.729645 46.325624 137.424466
F 4.272265 46.325624 159.260466
F 22.793805 43.739124 131.327466
F 29.132405 24.315524 163.426466
F 13.653905 30.886624 137.614466
F 13.196505 30.886624 159.449466
F 13.653905 38.608324 137.614466
F 13.196505 38.608324 159.449466
F 13.653905 23.165024 137.614466
F 13.196505 23.165024 159.449466
F 27.099005 36.091924 148.729466
F 26.933605 28.324024 148.666466
F 22.569405 31.104024 137.842466
F 22.060505 30.952824 159.413466
F 22.687005 38.651824 137.737466
F 22.297305 38.756724 159.580466
F 17.882305 43.756124 148.625466
F 17.882305 36.034424 148.625466
F 7.041165 24.450024 133.836466
F 6.583785 24.450024 155.671466
F 26.437805 28.193624 163.213466
F 7.041165 32.171724 133.836466
F 6.583785 32.171724 155.671466
F 17.863305 46.330024 149.535466
F 7.041165 39.893424 133.836466
F 6.583785 39.893424 155.671466
F 27.268805 28.560224 131.508466
F 15.958705 24.451924 134.021466
F 15.501305 24.451924 155.857466
F 15.958705 32.173624 134.021466
F 15.501305 32.173624 155.857466
F 15.958705 39.895324 134.021466
F 15.501305 39.895324 155.857466
F 24.929505 24.309924 134.146466
F 24.523305 24.400224 156.158466
F 25.029705 32.125124 134.040466
F 24.732105 32.194824 155.893466
F 25.286805 39.806624 134.324466
F 24.774105 39.657124 155.833466
F 6.964925 27.027724 137.475466
F 6.507535 27.027724 159.311466
F 24.452405 32.248024 163.251466
F 6.964925 34.749424 137.475466
F 6.507535 34.749424 159.311466
F 32.106905 28.335024 131.660466
F 6.964925 42.471024 137.475466
F 6.507535 42.471024 159.311466
F 25.144305 24.372524 131.525466
F 15.882405 27.025824 137.661466
F 15.425105 27.025824 159.496466
F 15.882405 34.747524 137.661466
F 15.425105 34.747524 159.496466
F 15.882405 42.469224 137.661466
F 15.425105 42.469224 159.496466
F 24.992705 27.398224 137.742466
F 24.257705 26.842424 159.595466
F 25.164905 34.675724 137.997466
F 24.593405 34.767224 159.597466
F 25.127205 42.443624 137.901466
F 24.638705 42.411724 159.353466
F 7.022165 27.027724 134.743466
F 6.564775 27.027724 156.579466
F 31.028505 28.328524 163.391466
F 7.022165 34.749424 134.743466
F 6.564775 34.749424 156.579466
F 19.627405 32.153424 163.113466
F 7.022165 42.471024 134.743466
F 6.564775 42.471024 156.579466
F 20.564005 32.199124 131.367466
F 15.939605 27.025824 134.931466
F 15.482205 27.025824 156.767466
F 15.939605 34.747524 134.931466
F 15.482205 34.747524 156.767466
F 15.939605 42.469224 134.931466
F 15.482205 42.469224 156.767466
F 24.787405 26.962024 135.049466
F 24.624905 27.065824 156.931466
F 25.048705 34.566124 135.242466
F 24.740905 34.749224 156.727466
F 24.973505 42.353724 135.230466
F 24.706305 42.255724 156.674466
F 7.098385 24.450024 131.104466
F 6.641005 24.450024 152.939466
F 7.098385 32.171724 131.104466
F 6.641005 32.171724 152.939466
F 7.098385 39.893424 131.104466
F 6.641005 39.893424 152.939466
F 16.015805 24.451924 131.292466
F 15.558505 24.451924 153.127466
F 16.015805 32.173624 131.292466
F 15.558505 32.173624 153.127466
F 16.015805 39.895324 131.292466
F 15.558505 39.895324 153.127466
F 20.744805 24.487924 131.471466
F 24.433505 24.415124 153.418466
F 22.653005 23.229124 142.392466
F 24.826305 32.273824 153.182466
F 27.502905 43.745424 131.745466
F 24.775705 39.799524 153.170466
F 9.253715 30.886724 134.791466
F 8.796325 30.886724 156.627466
F 9.253715 38.608424 134.791466
F 8.796325 38.608424 156.627466
F 9.253715 23.165024 134.791466
F 8.796325 23.165024 156.627466
F 17.882305 28.312824 148.625466
F 8.967845 43.756124 148.438466
F 18.173005 30.727324 134.990466
F 17.710805 30.886624 156.813466
F 18.242905 38.527724 134.930466
F 17.710805 38.608324 156.813466
F 8.967845 36.034424 148.438466
F 8.967845 28.312724 148.438466
F 27.180005 30.870224 135.090466
F 26.713005 30.739124 156.799466
F 27.427205 38.284724 135.104466
F 27.153405 38.717824 156.905466
F 26.999005 43.781724 145.866466
F 27.294305 36.017524 146.002466
F 22.206305 36.154124 163.269466
F 17.958505 46.330024 144.986466
F 9.329935 28.312724 131.152466
F 8.872545 28.312724 152.987466
F 9.329935 36.034424 131.152466
F 8.872545 36.034424 152.987466
F 9.329935 43.756124 131.152466
F 8.872545 43.756124 152.987466
F 32.072805 35.821824 131.820466
F 17.787005 28.312824 153.174466
F 19.794305 39.955624 163.198466
F 17.787005 36.034424 153.174466
F 20.401805 24.448424 141.195466
F 17.787005 43.756124 153.174466
F 18.230205 43.599124 131.415466
F 26.749005 28.161524 153.078466
F 22.767405 36.081124 131.426466
F 27.193705 36.124024 153.194466
F 31.856205 43.861124 131.708466
F 26.967505 43.591624 153.090466
F 9.272765 28.312724 133.881466
F 8.815385 28.312724 155.717466
F 9.272765 36.034424 133.881466
F 8.815385 36.034424 155.717466
F 9.272765 43.756124 133.881466
F 8.815385 43.756124 155.717466
F 18.257005 28.231224 134.105466
F 17.729905 28.312824 155.903466
F 18.254405 36.048324 133.941466
F 17.729905 36.034424 155.903466
F 18.246505 43.778324 134.139466
F 17.729905 43.756124 155.903466
F 27.064905 28.271824 134.284466
F 26.929705 28.174624 155.818466
F 27.297705 35.806324 134.345466
F 27.086505 36.095524 156.057466
F 27.140105 43.793124 134.436466
F 27.000305 43.531224 155.885466
F 9.196525 30.886724 137.521466
F 8.739145 30.886724 159.356466
F 9.196525 38.608424 137.521466
F 8.739145 38.608424 159.356466
F 26.945505 28.340224 145.973466
F 17.939505 43.756124 145.896466
F 18.089305 30.901824 137.798466
F 17.653605 30.886624 159.543466
F 18.257505 38.632224 137.718466
F 17.653605 38.608324 159.543466
F 17.939505 36.034424 145.896466
F 17.939505 28.312824 145.896466
F 27.204205 30.893724 137.820466
F 26.723105 30.762524 159.636466
F 27.094505 38.389324 137.795466
F 27.012105 38.720224 159.598466
F 9.025005 43.756124 145.709466
F 9.025005 36.034424 145.709466
F 22.130505 28.426024 163.104466
F 24.458205 24.245524 163.196466
F 2.450905 24.468524 141.005466
F 1.993525 24.468524 162.840466
F 29.409705 24.375524 141.571466
F 29.061605 39.928924 163.367466
F 2.450905 32.190224 141.005466
F 1.993525 32.190224 162.840466
F 29.514105 32.032224 141.594466
F 24.907105 24.524524 141.512466
F 2.450905 39.911824 141.005466
F 1.993525 39.911824 162.840466
F 29.515405 39.817724 141.504466
F 18.310305 36.031224 131.152466
F 11.349105 24.451924 141.207466
F 10.891705 24.451924 163.042466
F 11.349105 32.173624 141.207466
F 10.891705 32.173624 163.042466
F 11.349105 39.895324 141.207466
F 10.891705 39.895324 163.042466
F 28.833805 32.271624 163.361466
F 19.952705 24.556324 148.579466
F 20.307705 32.202724 141.458466
F 6.660005 27.027724 152.032466
F 20.502805 39.829724 141.360466
F 6.660005 42.471024 152.032466
F 2.374665 27.009224 144.644466
F 29.324705 27.115424 145.237466
F 2.374665 34.730924 144.644466
F 29.612505 34.656424 145.206466
F 2.374665 42.452624 144.644466
F 29.346505 42.756224 145.075466
F 11.272805 27.025824 144.846466
F 11.272805 34.747524 144.846466
F 11.272805 42.469224 144.846466
F 20.149705 27.202224 145.021466
F 20.263905 34.804724 145.099466
F 20.105605 42.433024 144.924466
F 2.431205 27.009224 141.945466
F 1.973825 27.009224 163.781466
F 29.392605 26.979624 142.562466
F 2.431205 34.730924 141.945466
F 1.973825 34.730924 163.781466
F 29.670405 34.705824 142.559466
F 2.431205 42.452624 141.945466
F 1.973825 42.452624 163.781466
F 29.503005 42.517324 142.377466
F 11.330005 27.025824 142.116466
F 11.330005 34.747524 142.116466
F 11.330005 42.469224 142.116466
F 20.292005 26.976724 142.284466
F 20.469105 34.917224 142.374466
F 20.354805 42.498024 142.165466
F 2.507435 24.468524 138.306466
F 2.050045 24.468524 160.141466
F 29.431705 24.414924 138.789466
F 29.229305 24.590224 160.553466
F 2.507435 32.190224 138.306466
F 2.050045 32.190224 160.141466
F 29.419105 32.182824 138.797466
F 28.851805 32.034224 160.692466
F 2.507435 39.911824 138.306466
F 2.050045 39.911824 160.141466
F 29.419805 39.979424 138.752466
F 29.299305 39.955724 160.638466
F 11.406205 24.451924 138.477466
F 10.948805 24.451924 160.312466
F 11.406205 32.173624 138.477466
F 10.948805 32.173624 160.312466
F 11.406205 39.895324 138.477466
F 10.948805 39.895324 160.312466
F 20.379905 24.565024 138.516466
F 19.883605 24.406524 160.596466
F 20.245405 32.052424 138.745466
F 19.979205 32.264024 160.314466
F 20.479905 39.993624 138.670466
F 19.990705 39.971424 160.474466
F 4.634255 30.882224 141.979466
F 31.698605 30.668924 142.376466
F 4.634255 38.603924 141.979466
F 31.688505 38.707224 142.578466
F 9.025005 28.312724 145.709466
F 4.634255 46.325624 141.979466
F 24.696105 24.389524 148.798466
F 17.653605 46.330024 159.543466
F 13.558605 30.886624 142.163466
F 13.558605 38.608324 142.163466
F 13.558605 23.165024 142.163466
F 27.115105 38.728824 149.535466
F 22.546705 30.650024 142.183466
F 22.814805 38.359624 142.403466
F 27.099805 30.912224 149.658466
F 4.710475 28.317224 138.340466
F 4.253085 28.317224 160.175466
F 31.860705 28.251224 138.687466
F 31.349705 28.380424 160.667466
F 4.710475 36.038924 138.340466
F 4.253085 36.038924 160.175466
F 31.868105 35.740824 138.964466
F 31.363505 35.968724 160.749466
F 4.710475 43.760524 138.340466
F 4.253085 43.760524 160.175466
F 31.664205 43.421824 139.013466
F 31.511405 43.536624 160.468466
F 13.634805 28.312824 138.524466
F 13.177405 28.312824 160.359466
F 13.634805 36.034424 138.524466
F 13.177405 36.034424 160.359466
F 13.634805 43.756124 138.524466
F 13.177405 43.756124 160.359466
F 22.632305 28.497124 138.520466
F 22.022405 28.331524 160.286466
F 22.693405 35.856224 138.480466
F 22.362805 36.138824 160.580466
F 22.895705 43.777624 138.483466
F 22.377405 43.772024 160.449466
F 4.653425 28.317224 141.063466
F 4.196035 28.317224 162.899466
F 31.805205 27.933524 141.415466
F 6.717235 34.749424 149.300466
F 4.653425 36.038924 141.063466
F 4.196035 36.038924 162.899466
F 31.917705 35.992124 141.717466
F 15.577505 34.747524 152.218466
F 4.653425 43.760524 141.063466
F 4.196035 43.760524 162.899466
F 31.668005 43.785624 141.617466
F 8.891605 23.165024 152.078466
F 13.577605 28.312824 141.253466
F 13.120305 28.312824 163.089466
F 13.577605 36.034424 141.253466
F 13.120305 36.034424 163.089466
F 13.577605 43.756124 141.253466
F 13.120305 43.756124 163.089466
F 22.444605 28.220924 141.243466
F 24.874105 34.913224 152.288466
F 22.743305 35.808924 141.339466
F 24.543405 26.809824 152.462466
F 22.606105 43.698624 141.171466
F 24.978805 32.419424 148.660466
F 4.577185 30.882224 144.703466
F 31.852405 30.666524 145.229466
F 4.577185 38.603924 144.703466
F 31.704905 38.861824 145.368466
F 4.577185 46.325624 144.703466
F 17.710805 46.330024 156.813466
F 13.501405 30.886624 144.892466
F 13.501405 38.608324 144.892466
F 13.501405 23.165024 144.892466
F 17.863305 38.608324 149.535466
F 22.561105 30.982224 144.782466
F 22.737205 38.463624 144.985466
F 17.863305 30.886624 149.535466
F 6.888705 24.450024 141.114466
F 6.431315 24.450024 162.950466
F 6.660005 34.749424 152.032466
F 6.888705 32.171724 141.114466
F 6.431315 32.171724 162.950466
F 15.634705 27.025824 149.488466
F 6.888705 39.893424 141.114466
F 6.431315 39.893424 162.950466
F 24.608705 42.330424 152.174466
F 15.806205 24.451924 141.300466
F 15.348805 24.451924 163.135466
F 15.806205 32.173624 141.300466
F 15.348805 32.173624 163.135466
F 15.806205 39.895324 141.300466
F 15.348805 39.895324 163.135466
F 24.630505 39.711224 148.674466
F 6.717235 27.027724 149.300466
F 24.860905 32.142224 141.423466
F 6.717235 42.471024 149.300466
F 24.916305 39.842624 141.405466
F 15.634705 42.469224 149.488466
F 6.812465 27.027724 144.754466
F 6.812465 34.749424 144.754466
F 6.812465 42.471024 144.754466
F 15.730005 27.025824 144.939466
F 15.730005 34.747524 144.939466
F 15.730005 42.469224 144.939466
F 24.724205 27.137624 145.172466
F 24.920605 34.777424 145.154466
F 24.722605 42.471224 144.986466
F 6.869705 27.027724 142.022466
F 6.869705 34.749424 142.022466
F 6.869705 42.471024 142.022466
F 15.787205 27.025824 142.210466
F 15.787205 34.747524 142.210466
F 15.787205 42.469224 142.210466
F 24.770405 27.019324 142.462466
F 25.002005 34.738424 142.392466
F 24.761405 42.491724 142.216466
F 6.945925 24.450024 138.382466
F 6.488535 24.450024 160.218466
F 17.806105 46.330024 152.264466
F 6.945925 32.171724 138.382466
F 6.488535 32.171724 160.218466
F 15.577505 42.469224 152.218466
F 6.945925 39.893424 138.382466
F 6.488535 39.893424 160.218466
F 24.776205 42.328824 149.483466
F 15.863405 24.451924 138.570466
F 15.406005 24.451924 160.406466
F 15.863405 32.173624 138.570466
F 15.406005 32.173624 160.406466
F 15.863405 39.895324 138.570466
F 15.406005 39.895324 160.406466
F 25.004805 24.677524 138.772466
F 24.522605 24.258924 160.455466
F 24.942105 32.040724 138.763466
F 24.510505 32.140824 160.341466
F 24.930005 39.868924 138.711466
F 24.638205 39.911924 160.394466
F 9.101255 30.886724 142.070466
F 9.101255 38.608424 142.070466
F 9.101255 23.165024 142.070466
F 8.948785 23.165024 149.348466
F 17.958905 30.842324 142.242466
F 18.111805 38.677724 142.159466
F 8.948785 38.608424 149.348466
F 27.274005 30.710924 142.355466
F 27.204705 38.552124 142.538466
F 8.948785 30.886724 149.348466
F 24.746105 26.938824 149.749466
F 9.177465 28.312724 138.430466
F 8.720085 28.312724 160.266466
F 9.177465 36.034424 138.430466
F 8.720085 36.034424 160.266466
F 9.177465 43.756124 138.430466
F 8.720085 43.756124 160.266466
F 18.138505 28.317824 138.424466
F 17.634605 28.312824 160.453466
F 18.073405 36.046024 138.505466
F 17.634605 36.034424 160.453466
F 18.068305 43.750924 138.536466
F 17.634605 43.756124 160.453466
F 27.349305 28.288624 138.773466
F 26.406705 28.153524 160.513466
F 27.267705 35.991724 139.064466
F 26.860805 36.105624 160.535466
F 27.301605 43.893124 138.850466
F 26.781505 43.758524 160.278466
F 9.120305 28.312724 141.160466
F 8.662915 28.312724 162.995466
F 9.120305 36.034424 141.160466
F 8.662915 36.034424 162.995466
F 9.120305 43.756124 141.160466
F 8.662915 43.756124 162.995466
F 18.062405 28.262724 141.172466
F 17.577405 28.312824 163.182466
F 18.240905 35.990324 141.391466
F 17.577405 36.034424 163.182466
F 18.057905 43.600124 141.268466
F 17.577405 43.756124 163.182466
F 27.113405 28.078324 141.482466
F 15.577505 27.025824 152.218466
F 27.391005 36.005624 141.824466
F 15.634705 34.747524 149.488466
F 27.220505 43.761824 141.605466
F 24.880205 34.916224 149.544466
F 9.044065 30.886724 144.799466
F 9.044065 38.608424 144.799466
F 24.905905 39.896724 146.046466
F 17.958505 30.886624 144.986466
F 17.958505 38.608324 144.986466
F 24.871905 32.101724 145.941466
F 27.139005 30.865524 145.083466
F 27.190605 38.740324 145.158466
F 24.739005 24.417224 146.058466
F 9.044065 23.165024 144.799466
F 2.298445 24.468524 148.283466
F 29.367805 24.404724 148.952466
F 2.298445 32.190224 148.283466
F 29.543505 32.027724 148.840466
F 2.298445 39.911824 148.283466
F 29.527505 39.909024 148.744466
F 11.196605 24.451924 148.485466
F 11.196605 32.173624 148.485466
F 11.196605 39.895324 148.485466
F 29.207605 24.278324 156.131466
F 20.194605 32.171124 148.458466
F 20.120205 39.788324 148.523466
F 2.222205 27.009224 151.923466
F 29.196805 27.086624 152.377466
F 2.222205 34.730924 151.923466
F 29.379105 34.771824 152.381466
F 2.222205 42.452624 151.923466
F 29.388905 42.512924 152.321466
F 11.120305 27.025824 152.124466
F 11.120305 34.747524 152.124466
F 11.120305 42.469224 152.124466
F 20.037305 26.993324 152.355466
F 19.989105 34.767124 152.376466
F 20.148505 42.542824 152.202466
F 2.278745 27.009224 149.224466
F 29.258005 27.056224 149.572466
F 2.278745 34.730924 149.224466
F 29.190805 34.575724 149.580466
F 2.278745 42.452624 149.224466
F 29.538105 42.401024 149.744466
F 11.177505 27.025824 149.395466
F 11.177505 34.747524 149.395466
F 11.177505 42.469224 149.395466
F 20.264105 27.090824 149.658466
F 20.334305 34.580124 149.685466
F 20.130805 42.360224 149.512466
F 2.354965 24.468524 145.584466
F 29.542605 24.315424 146.275466
F 2.354965 32.190224 145.584466
F 29.514405 32.033524 146.009466
F 2.354965 39.911824 145.584466
F 29.374605 40.160424 146.057466
F 11.253805 24.451924 145.756466
F 11.253805 32.173624 145.756466
F 11.253805 39.895324 145.756466
F 20.150205 24.689024 145.776466
F 20.269505 32.164124 145.670466
F 20.303805 39.681524 145.806466
F 4.481785 30.882224 149.257466
F 31.730105 30.772924 149.911466
F 4.481785 38.603924 149.257466
F 31.697705 38.474324 149.694466
F 15.710905 39.895324 145.849466
F 4.481785 46.325624 149.257466
F 15.710905 32.173624 145.849466
F 8.739145 23.165024 159.356466
F 13.406105 30.886624 149.441466
F 13.406105 38.608324 149.441466
F 13.406105 23.165024 149.441466
F 15.710905 24.451924 145.849466
F 22.573205 31.227024 149.447466
F 22.431605 38.677124 149.647466
F 6.793465 39.893424 145.661466
F 4.558005 28.317224 145.618466
F 31.690205 28.172324 146.025466
F 4.558005 36.038924 145.618466
F 31.711705 36.058524 146.114466
F 4.558005 43.760524 145.618466
F 31.797805 43.846824 146.216466
F 13.482305 28.312824 145.802466
F 13.482305 36.034424 145.802466
F 13.482305 43.756124 145.802466
F 22.488105 28.406824 145.981466
F 22.594905 35.967524 145.983466
F 22.453405 43.655324 145.812466
F 4.500965 28.317224 148.342466
F 31.638405 28.283724 148.934466
F 4.500965 36.038924 148.342466
F 31.672405 35.941524 148.843466
F 4.500965 43.760524 148.342466
F 31.711205 43.906324 148.940466
F 13.425205 28.312824 148.532466
F 13.425205 36.034424 148.532466
F 13.425205 43.756124 148.532466
F 22.512305 28.377724 148.913466
F 22.628805 35.933324 148.812466
F 22.651905 43.647224 148.498466
F 4.424725 30.882224 151.981466
F 31.493005 30.837524 152.557466
F 4.424725 38.603924 151.981466
F 31.771005 38.582424 152.286466
F 4.424725 46.325624 151.981466
F 9.196525 23.165024 137.521466
F 13.348905 30.886624 152.171466
F 13.348905 38.608324 152.171466
F 13.348905 23.165024 152.171466
F 6.793465 32.171724 145.661466
F 22.421605 31.045024 152.310466
F 22.276005 38.620024 152.305466
F 6.793465 24.450024 145.661466
F 6.736245 24.450024 148.393466
F 6.736245 32.171724 148.393466
F 6.736245 39.893424 148.393466
F 15.653805 24.451924 148.578466
F 15.653805 32.173624 148.578466
F 15.653805 39.895324 148.578466
F 33.449905 24.545724 163.608466
F 26.818205 23.147624 152.524466
F 22.509305 46.246224 152.281466
F 22.732705 46.320224 134.892466
F 22.546905 46.177424 149.593466
F 22.770005 46.355124 137.704466
F 27.396105 46.403424 137.845466
F 31.646705 23.306624 135.161466
F 27.034705 23.148724 159.739466
F 27.187805 23.262124 137.904466
F 18.170005 23.199524 134.931466
F 31.774905 23.082324 137.899466
F 27.120605 23.189724 135.110466
F 22.115205 23.161024 159.608466
F 18.017205 23.266524 142.187466
F 31.835005 23.043824 145.458466
F 1.688595 24.468524 177.397466
F 33.257505 24.682824 177.871466
F 1.688595 32.190224 177.397466
F 28.467205 32.184224 177.932466
F 1.688595 39.911824 177.397466
F 28.614505 39.899224 177.956466
F 10.586705 24.451924 177.599466
F 10.586705 32.173624 177.599466
F 10.586705 39.895324 177.599466
F 19.655405 24.413024 177.852466
F 19.454905 32.162724 177.818466
F 19.531705 39.886124 177.677466
F 1.612355 27.009224 181.036466
F 28.477505 27.018924 181.368466
F 1.612355 34.730924 181.036466
F 28.246605 34.699024 181.410466
F 1.612355 42.452624 181.036466
F 28.284105 42.633424 181.420466
F 10.510505 27.025824 181.238466
F 10.510505 34.747524 181.238466
F 10.510505 42.469224 181.238466
F 19.542905 27.124824 181.405466
F 19.336305 34.754124 181.293466
F 19.622805 42.605924 181.341466
F 1.668895 27.009224 178.338466
F 28.623105 27.028524 178.667466
F 1.668895 34.730924 178.338466
F 28.571205 34.800924 178.636466
F 1.668895 42.452624 178.338466
F 28.530505 42.600424 178.740466
F 10.567705 27.025824 178.509466
F 10.567705 34.747524 178.509466
F 10.567705 42.469224 178.509466
F 19.542005 27.054824 178.829466
F 19.681705 34.704424 178.671466
F 19.625905 42.595124 178.617466
F 1.745115 24.468524 174.698466
F 1.287735 24.468524 196.534466
F 28.854905 24.452524 175.135466
F 1.745115 32.190224 174.698466
F 1.287735 32.190224 196.534466
F 28.739005 32.275924 175.148466
F 1.745125 39.911824 174.698466
F 1.287735 39.911824 196.534466
F 28.742105 39.997824 175.238466
F 10.643905 24.451924 174.869466
F 10.643905 32.173624 174.869466
F 10.643905 39.895324 174.869466
F 19.930305 27.191624 164.203466
F 19.619905 32.023524 175.163466
F 19.540705 39.773624 174.993466
F 3.871945 30.882224 178.371466
F 30.826105 30.922624 178.691466
F 3.871945 38.603924 178.371466
F 30.930105 38.504924 178.552466
F 8.129295 23.165024 188.470466
F 3.871945 46.325624 178.371466
F 27.961005 27.013824 195.879466
F 8.586685 23.165024 166.634466
F 12.796305 30.886624 178.555466
F 12.796305 38.608324 178.555466
F 12.796305 23.165024 178.555466
F 32.939505 39.832824 182.273466
F 21.688105 30.836624 178.497466
F 21.708705 38.594124 178.570466
F 26.649105 38.660624 174.250466
F 3.948165 28.317224 174.732466
F 30.973605 28.488924 174.891466
F 3.948165 36.038924 174.732466
F 30.884505 36.051424 175.202466
F 3.948165 43.760524 174.732466
F 31.003605 43.945924 175.055466
F 12.872505 28.312824 174.916466
F 12.872505 36.034424 174.916466
F 12.872505 43.756124 174.916466
F 21.849405 28.443224 175.052466
F 21.769605 35.746424 174.932466
F 21.786905 43.557724 174.915466
F 3.891115 28.317224 177.456466
F 30.949405 28.402124 177.574466
F 3.891115 36.038924 177.456466
F 30.808905 35.894924 177.871466
F 3.891115 43.760524 177.456466
F 30.633205 43.911324 177.686466
F 12.815305 28.312824 177.646466
F 12.815305 36.034424 177.646466
F 12.815305 43.756124 177.646466
F 21.779405 28.278124 177.818466
F 21.833005 35.973624 177.641466
F 21.852205 43.945324 177.679466
F 3.814875 30.882224 181.095466
F 30.756605 30.742724 181.425466
F 3.814875 38.603924 181.095466
F 30.691105 38.608624 181.437466
F 3.814875 46.325624 181.095466
F 8.434215 23.165024 173.913466
F 12.739105 30.886624 181.285466
F 12.739105 38.608324 181.285466
F 12.739105 23.165024 181.285466
F 32.845805 27.020724 193.059466
F 21.595805 30.882524 181.246466
F 21.463805 38.570324 181.385466
F 26.507705 30.821024 174.248466
F 6.126395 24.450024 177.507466
F 24.389205 34.895424 164.240466
F 6.126395 32.171724 177.507466
F 24.559805 42.458424 163.987466
F 6.126395 39.893424 177.507466
F 32.920105 24.365424 189.455466
F 15.043905 24.451924 177.692466
F 15.043905 32.173624 177.692466
F 15.043905 39.895324 177.692466
F 24.207505 24.362124 177.730466
F 24.024105 32.202324 177.606466
F 23.997505 39.775524 177.791466
F 6.050155 27.027724 181.146466
F 27.984905 42.523524 195.799466
F 6.050155 34.749424 181.146466
F 33.219705 27.228324 178.484466
F 6.050155 42.471024 181.146466
F 19.803205 34.779524 164.100466
F 14.967705 27.025824 181.331466
F 14.967705 34.747524 181.331466
F 14.967705 42.469224 181.331466
F 24.192105 27.049224 181.358466
F 23.912105 34.604124 181.520466
F 23.756705 42.464524 181.199466
F 6.107395 27.027724 178.414466
F 23.573505 34.818124 195.861466
F 6.107395 34.749424 178.414466
F 25.798605 38.541424 195.809466
F 6.107395 42.471024 178.414466
F 26.700405 23.132224 171.464466
F 15.024805 27.025824 178.602466
F 15.024805 34.747524 178.602466
F 15.024805 42.469224 178.602466
F 24.242005 27.012924 178.581466
F 24.085205 34.639024 178.701466
F 23.995305 42.423924 178.427466
F 6.183615 24.450024 174.775466
F 19.785905 42.456224 163.972466
F 6.183615 32.171724 174.775466
F 28.558305 24.421424 177.844466
F 6.183615 39.893424 174.775466
F 32.926005 27.127824 185.885466
F 15.101105 24.451924 174.963466
F 15.101105 32.173624 174.963466
F 15.101105 39.895324 174.963466
F 24.142405 24.624624 175.035466
F 24.179505 32.053024 174.925466
F 24.237905 39.691824 175.021466
F 8.338935 30.886724 178.462466
F 8.338935 38.608424 178.462466
F 8.338935 23.165024 178.462466
F 16.891305 38.608324 195.935466
F 17.253405 30.886624 178.649466
F 17.253405 38.608324 178.649466
F 17.348705 38.608324 174.100466
F 26.132905 30.934424 178.601466
F 26.245505 38.755424 178.690466
F 16.891305 30.886624 195.935466
F 7.976835 23.165024 195.748466
F 8.415155 28.312724 174.823466
F 8.415155 36.034424 174.823466
F 8.415155 43.756124 174.823466
F 17.329605 28.312824 175.009466
F 17.329605 36.034424 175.009466
F 17.329605 43.756124 175.009466
F 26.623905 28.195524 174.885466
F 26.361905 36.060324 175.116466
F 26.265805 43.788724 174.987466
F 8.357995 28.312724 177.552466
F 8.357995 36.034424 177.552466
F 8.357995 43.756124 177.552466
F 17.272505 28.312824 177.739466
F 17.272505 36.034424 177.739466
F 17.272505 43.756124 177.739466
F 26.377505 28.316124 177.666466
F 26.213105 36.072424 177.796466
F 26.214005 43.781024 177.587466
F 8.281755 30.886724 181.191466
F 8.281755 38.608424 181.191466
F 17.348705 30.886624 174.100466
F 17.196205 30.886624 181.378466
F 17.196205 38.608324 181.378466
F 7.976835 38.608424 195.748466
F 26.254305 30.910924 181.267466
F 25.959805 38.692024 181.476466
F 8.434215 38.608424 173.913466
F 8.281755 23.165024 181.191466
F 1.536135 24.468524 184.676466
F 28.464905 24.382324 184.968466
F 1.536135 32.190224 184.676466
F 28.421505 32.001124 185.056466
F 1.536135 39.911824 184.676466
F 28.399705 39.775924 184.747466
F 10.434305 24.451924 184.877466
F 10.434305 32.173624 184.877466
F 10.434305 39.895324 184.877466
F 19.230105 24.521424 184.913466
F 19.409705 32.191924 185.035466
F 19.448605 39.751624 185.113466
F 1.917275 27.009224 166.479466
F 1.459895 27.009224 188.315466
F 28.849205 27.207024 167.008466
F 28.244805 27.024524 188.461466
F 1.917275 34.730924 166.479466
F 1.459895 34.730924 188.315466
F 29.043305 34.904224 167.217466
F 28.350205 34.751224 188.518466
F 1.917275 42.452624 166.479466
F 1.459895 42.452624 188.315466
F 29.204805 42.410024 166.946466
F 28.342005 42.227224 188.486466
F 10.815405 27.025824 166.681466
F 10.358005 27.025824 188.517466
F 10.815405 34.747524 166.681466
F 10.358005 34.747524 188.517466
F 10.815405 42.469224 166.681466
F 10.358005 42.469224 188.517466
F 19.766405 27.067424 166.872466
F 19.150405 27.225624 188.552466
F 19.747705 34.835124 166.866466
F 19.309405 34.786824 188.630466
F 19.762405 42.521024 166.937466
F 19.245405 42.395624 188.675466
F 1.516435 27.009224 185.616466
F 19.047105 26.931224 195.760466
F 28.394205 26.966024 185.735466
F 1.516435 34.730924 185.616466
F 32.992305 24.496324 182.377466
F 28.347405 34.591124 185.848466
F 1.516435 42.452624 185.616466
F 23.456405 42.497024 195.738466
F 28.359205 42.500724 185.772466
F 10.872605 27.025824 163.952466
F 10.415205 27.025824 185.787466
F 10.872605 34.747524 163.952466
F 10.415205 34.747524 185.787466
F 10.872605 42.469224 163.952466
F 10.415205 42.469224 185.787466
F 32.550505 42.530324 195.701466
F 19.459805 27.029624 185.837466
F 26.797505 38.745024 164.201466
F 19.336405 34.824224 185.977466
F 31.205305 38.796724 164.313466
F 19.218505 42.364424 185.942466
F 1.592655 24.468524 181.977466
F 28.715405 24.474524 182.153466
F 1.592655 32.190224 181.977466
F 28.480005 32.074524 182.215466
F 1.592655 39.911824 181.977466
F 28.261505 39.965924 182.158466
F 10.491405 24.451924 182.148466
F 10.491405 32.173624 182.148466
F 10.491405 39.895324 182.148466
F 19.419805 24.627324 182.100466
F 19.314505 32.201624 182.348466
F 19.270305 40.026424 182.357466
F 4.176865 30.882224 163.814466
F 3.719475 30.882224 185.650466
F 29.022305 34.911624 164.246466
F 30.628205 30.675724 185.891466
F 4.176865 38.603924 163.814466
F 3.719475 38.603924 185.650466
F 31.265905 23.316424 167.464466
F 30.580105 38.515724 185.816466
F 7.976835 30.886724 195.748466
F 8.434215 30.886724 173.913466
F 4.176865 46.325624 163.814466
F 3.719475 46.325624 185.650466
F 25.847905 43.800524 192.090466
F 26.649705 43.629724 170.582466
F 16.948505 46.330024 193.206466
F 31.196705 31.032724 164.314466
F 13.101205 30.886624 163.998466
F 12.643805 30.886624 185.834466
F 13.101205 38.608324 163.998466
F 12.643805 38.608324 185.834466
F 13.101205 23.165024 163.998466
F 12.643805 23.165024 185.834466
F 25.990605 35.835424 192.208466
F 26.501105 36.139324 170.512466
F 32.616905 26.868824 195.896466
F 21.701205 30.976624 185.691466
F 32.720105 34.530124 193.329466
F 21.732405 38.526624 185.839466
F 25.989005 28.238224 192.315466
F 26.662005 28.294224 170.509466
F 3.795695 28.317224 182.010466
F 30.814705 28.244124 182.067466
F 3.795695 36.038924 182.010466
F 30.555905 35.983024 182.383466
F 3.795695 43.760524 182.010466
F 30.626205 43.729224 182.241466
F 12.720005 28.312824 182.195466
F 12.720005 36.034424 182.195466
F 12.720005 43.756124 182.195466
F 21.836305 28.328724 182.294466
F 21.661705 35.959224 182.210466
F 21.585905 43.831824 182.554466
F 3.738655 28.317224 184.734466
F 30.735905 28.179324 184.847466
F 3.738655 36.038924 184.734466
F 30.609905 35.885424 185.015466
F 3.738655 43.760524 184.734466
F 30.571005 43.621224 184.985466
F 12.662905 28.312824 184.924466
F 12.662905 36.034424 184.924466
F 12.662905 43.756124 184.924466
F 21.749705 28.291024 184.997466
F 21.647705 35.915124 185.057466
F 21.683005 43.573824 185.235466
F 4.119795 30.882224 166.538466
F 3.662415 30.882224 188.374466
F 31.154105 31.114924 167.000466
F 30.465805 30.789624 188.640466
F 4.119795 38.603924 166.538466
F 3.662415 38.603924 188.374466
F 31.259905 38.622924 167.031466
F 30.358405 38.597224 188.525466
F 4.119795 46.325624 166.538466
F 3.662415 46.325624 188.374466
F 32.907005 42.853324 178.574466
F 17.405905 46.330024 171.370466
F 13.044005 30.886624 166.728466
F 12.586605 30.886624 188.563466
F 13.044005 38.608324 166.728466
F 12.586605 38.608324 188.563466
F 13.044005 23.165024 166.728466
F 12.586605 23.165024 188.563466
F 16.967505 43.756124 192.296466
F 17.424905 43.756124 170.460466
F 22.029105 30.832924 166.920466
F 21.424805 31.058724 188.427466
F 21.781205 38.567224 166.853466
F 21.411605 38.572724 188.653466
F 16.967505 36.034424 192.296466
F 17.424905 36.034424 170.460466
F 5.973935 24.450024 184.785466
F 32.721205 34.747024 188.341466
F 5.973935 32.171724 184.785466
F 28.832605 27.005024 164.190466
F 5.973935 39.893424 184.785466
F 28.188205 34.692924 195.556466
F 14.891405 24.451924 184.971466
F 14.891405 32.173624 184.971466
F 14.891405 39.895324 184.971466
F 23.832705 24.238924 184.977466
F 24.023405 32.200424 184.927466
F 23.953605 39.759024 185.049466
F 6.355075 27.027724 166.589466
F 5.897695 27.027724 188.424466
F 33.215905 32.188024 177.773466
F 24.241805 26.873024 164.141466
F 6.355075 34.749424 166.589466
F 5.897695 34.749424 188.424466
F 33.559105 24.658924 168.032466
F 33.076205 40.109524 177.769466
F 6.355075 42.471024 166.589466
F 5.897695 42.471024 188.424466
F 33.317405 26.953224 174.195466
F 32.683505 42.416824 188.489466
F 15.272605 27.025824 166.775466
F 14.815205 27.025824 188.610466
F 15.272605 34.747524 166.775466
F 14.815205 34.747524 188.610466
F 15.272605 42.469224 166.775466
F 14.815205 42.469224 188.610466
F 24.359005 26.910124 166.990466
F 23.772405 27.249324 188.567466
F 24.572905 34.932324 166.844466
F 23.892005 34.654624 188.563466
F 24.514405 42.467824 166.828466
F 23.826305 42.316224 188.435466
F 6.412315 27.027724 163.857466
F 5.954925 27.027724 185.692466
F 32.441705 34.749624 196.092466
F 33.101405 27.027024 181.218466
F 6.412315 34.749424 163.857466
F 5.954925 34.749424 185.692466
F 32.851305 27.140524 188.616466
F 32.504205 39.956824 192.426466
F 6.412315 42.471024 163.857466
F 5.954925 42.471024 185.692466
F 33.448805 42.630724 171.433466
F 22.110105 38.715624 164.007466
F 15.329805 27.025824 164.045466
F 14.872405 27.025824 185.880466
F 15.329805 34.747524 164.045466
F 14.872405 34.747524 185.880466
F 15.329805 42.469224 164.045466
F 14.872405 42.469224 185.880466
F 32.641705 39.837824 189.644466
F 23.996105 26.857624 185.853466
F 26.495705 23.349224 174.249466
F 23.858305 34.686724 185.920466
F 33.191505 34.696024 178.670466
F 23.970705 42.287624 185.738466
F 6.031155 24.450024 182.053466
F 30.272605 30.871524 195.598466
F 6.031155 32.171724 182.053466
F 19.074805 42.643924 195.950466
F 6.031155 39.893424 182.053466
F 33.374305 32.186824 175.059466
F 14.948605 24.451924 182.241466
F 14.948605 32.173624 182.241466
F 14.948605 39.895324 182.241466
F 23.880705 24.449324 182.227466
F 23.967705 31.943924 182.183466
F 23.675905 39.931124 182.265466
F 8.643865 30.886724 163.905466
F 8.186475 30.886724 185.740466
F 8.643865 38.608424 163.905466
F 8.186475 38.608424 185.740466
F 8.643865 23.165024 163.905466
F 8.186475 23.165024 185.740466
F 16.967505 28.312824 192.296466
F 17.424905 28.312824 170.460466
F 17.558305 30.886624 164.092466
F 17.101005 30.886624 185.927466
F 17.558305 38.608324 164.092466
F 17.101005 38.608324 185.927466
F 8.053075 43.756124 192.109466
F 8.510455 43.756124 170.274466
F 33.364605 32.536824 170.629466
F 26.125605 30.803624 185.983466
F 33.002805 42.338424 185.703466
F 26.172805 38.599324 185.892466
F 8.053075 36.034424 192.109466
F 8.510455 36.034424 170.274466
F 32.970705 32.118624 189.278466
F 32.933805 24.455624 185.199466
F 8.262695 28.312724 182.101466
F 8.262695 36.034424 182.101466
F 8.262695 43.756124 182.101466
F 17.177205 28.312824 182.288466
F 17.177205 36.034424 182.288466
F 17.177205 43.756124 182.288466
F 26.303105 28.331224 182.267466
F 26.108105 36.066524 182.116466
F 25.947005 43.877024 182.264466
F 8.205535 28.312724 184.831466
F 8.205535 36.034424 184.831466
F 8.205535 43.756124 184.831466
F 17.120005 28.312824 185.017466
F 17.120005 36.034424 185.017466
F 17.120005 43.756124 185.017466
F 26.111705 28.253224 184.944466
F 26.056805 35.973924 184.877466
F 26.034105 43.689624 184.880466
F 8.586685 30.886724 166.634466
F 8.129295 30.886724 188.470466
F 8.586685 38.608424 166.634466
F 8.129295 38.608424 188.470466
F 8.053075 28.312724 192.109466
F 8.510455 28.312724 170.274466
F 17.501205 30.886624 166.821466
F 17.043805 30.886624 188.657466
F 17.501205 38.608324 166.821466
F 17.043805 38.608324 188.657466
F 25.956805 43.610424 189.459466
F 26.843805 43.462724 167.858466
F 26.451505 30.877524 166.810466
F 25.808705 30.778324 188.692466
F 26.647205 38.752324 166.892466
F 25.748405 38.431124 188.544466
F 26.027505 35.873224 189.493466
F 26.740005 36.228024 167.858466
F 32.885905 35.010224 181.373466
F 8.491405 23.165024 171.183466
F 1.841055 24.468524 170.119466
F 1.383675 24.468524 191.954466
F 28.974905 24.561224 170.599466
F 28.158105 24.513924 192.196466
F 1.841055 32.190224 170.119466
F 1.383675 32.190224 191.954466
F 28.714705 32.255524 170.692466
F 28.067105 32.108124 191.907466
F 1.841055 39.911824 170.119466
F 1.383675 39.911824 191.954466
F 28.787305 39.945124 170.525466
F 28.073905 39.795424 192.263466
F 10.739205 24.451924 170.320466
F 10.281805 24.451924 192.156466
F 10.739205 32.173624 170.320466
F 10.281805 32.173624 192.156466
F 10.739205 39.895324 170.320466
F 10.281805 39.895324 192.156466
F 19.669905 24.361724 170.549466
F 19.328905 24.370024 192.296466
F 19.558505 32.137024 170.361466
F 19.188205 32.259024 192.329466
F 19.625605 39.797024 170.541466
F 19.244705 39.927324 192.375466
F 1.764815 27.009224 173.758466
F 1.307425 27.009224 195.593466
F 28.965405 27.056024 174.068466
F 32.816405 24.410524 192.199466
F 1.764815 34.730924 173.758466
F 1.307435 34.730924 195.593466
F 28.783805 34.875724 174.168466
F 26.655805 30.921624 164.203466
F 1.764815 42.452624 173.758466
F 1.307435 42.452624 195.593466
F 28.763605 42.682424 174.376466
F 19.549605 24.636024 175.039466
F 10.663005 27.025824 173.960466
F 10.205605 27.025824 195.795466
F 10.663005 34.747524 173.960466
F 10.205605 34.747524 195.795466
F 10.663005 42.469224 173.960466
F 10.205605 42.469224 195.795466
F 19.561905 27.143924 173.999466
F 32.590205 42.554424 192.988466
F 19.481105 34.562124 174.039466
F 19.203605 34.673024 195.799466
F 19.567305 42.346524 174.039466
F 32.486705 31.985524 192.039466
F 1.821355 27.009224 171.059466
F 1.363975 27.009224 192.894466
F 29.026605 27.253424 171.317466
F 28.057105 26.976224 193.173466
F 1.821355 34.730924 171.059466
F 1.363975 34.730924 192.894466
F 28.821905 35.044024 171.478466
F 28.245805 34.594024 192.816466
F 1.821365 42.452624 171.059466
F 1.363975 42.452624 192.894466
F 28.834905 42.398724 171.638466
F 28.055805 42.533924 193.059466
F 10.720105 27.025824 171.230466
F 10.262805 27.025824 193.066466
F 10.720105 34.747524 171.230466
F 10.262805 34.747524 193.066466
F 10.720105 42.469224 171.230466
F 10.262805 42.469224 193.066466
F 19.840205 26.967124 171.344466
F 19.304905 27.028524 193.180466
F 19.589705 34.748724 171.297466
F 19.226105 34.835024 193.165466
F 19.745405 42.428724 171.135466
F 19.278305 42.608124 193.147466
F 1.897585 24.468524 167.420466
F 1.440195 24.468524 189.255466
F 28.879605 24.518024 167.855466
F 28.180305 24.533924 189.424466
F 1.897585 32.190224 167.420466
F 1.440195 32.190224 189.255466
F 28.725305 32.070424 167.818466
F 28.021905 32.147224 189.295466
F 1.897585 39.911824 167.420466
F 1.440195 39.911824 189.255466
F 28.904705 39.865824 167.873466
F 28.058405 39.639724 189.459466
F 10.796405 24.451924 167.591466
F 10.339005 24.451924 189.426466
F 10.796405 32.173624 167.591466
F 10.339005 32.173624 189.426466
F 10.796405 39.895324 167.591466
F 10.339005 39.895324 189.426466
F 19.770205 24.360924 167.899466
F 19.166405 24.497424 189.576466
F 19.789505 32.189424 167.645466
F 19.235505 32.292124 189.587466
F 19.651505 39.943524 167.921466
F 19.222105 39.834624 189.659466
F 4.024405 30.882224 171.093466
F 3.567015 30.882224 192.928466
F 31.200405 31.068224 171.529466
F 30.122905 30.769624 192.886466
F 4.024405 38.603924 171.093466
F 3.567015 38.603924 192.928466
F 31.098605 38.800424 171.615466
F 30.324405 38.667024 193.300466
F 25.970105 28.174924 189.601466
F 26.574405 28.324724 167.726466
F 4.024405 46.325624 171.093466
F 3.567015 46.325624 192.928466
F 17.024705 43.756124 189.566466
F 17.482105 43.756124 167.731466
F 26.580205 38.602924 171.544466
F 25.864805 30.886424 192.929466
F 12.948705 30.886624 171.277466
F 12.491405 30.886624 193.112466
F 12.948705 38.608324 171.277466
F 12.491405 38.608324 193.112466
F 12.948705 23.165024 171.277466
F 12.491405 23.165024 193.112466
F 17.024705 36.034424 189.566466
F 17.482105 36.034424 167.731466
F 21.782405 30.925124 171.325466
F 21.352805 30.842124 193.032466
F 21.883005 38.551224 171.451466
F 21.544505 38.486924 193.128466
F 17.024705 28.312824 189.566466
F 17.482105 28.312824 167.731466
F 4.100625 28.317224 167.453466
F 3.643235 28.317224 189.289466
F 31.145505 28.397724 167.916466
F 30.644805 28.091524 189.442466
F 4.100625 36.038924 167.453466
F 3.643235 36.038924 189.289466
F 31.402605 36.041224 167.875466
F 30.568905 36.079424 189.313466
F 4.100625 43.760524 167.453466
F 3.643235 43.760524 189.289466
F 31.332005 43.716624 167.861466
F 30.426205 43.676724 189.417466
F 13.025005 28.312824 167.638466
F 12.567605 28.312824 189.473466
F 13.025005 36.034424 167.638466
F 12.567605 36.034424 189.473466
F 13.025005 43.756124 167.638466
F 12.567605 43.756124 189.473466
F 22.018505 28.320724 167.849466
F 21.486505 28.321024 189.327466
F 22.060905 36.033224 167.746466
F 21.672305 35.999524 189.522466
F 22.107305 43.668224 167.538466
F 21.582105 43.671824 189.435466
F 4.043575 28.317224 170.177466
F 3.586185 28.317224 192.013466
F 31.238505 28.515624 170.591466
F 30.477805 28.122924 192.223466
F 4.043575 36.038924 170.177466
F 3.586185 36.038924 192.013466
F 31.123105 36.185224 170.517466
F 30.565005 36.079224 192.107466
F 4.043575 43.760524 170.177466
F 3.586185 43.760524 192.013466
F 31.158905 43.900724 170.664466
F 30.314705 43.702324 192.156466
F 12.967805 28.312824 170.367466
F 12.510405 28.312824 192.202466
F 12.967805 36.034424 170.367466
F 12.510405 36.034424 192.202466
F 12.967805 43.756124 170.367466
F 12.510405 43.756124 192.202466
F 21.941905 28.295024 170.619466
F 21.515105 28.311624 192.117466
F 21.927605 36.035724 170.600466
F 21.581805 35.979324 192.309466
F 21.969005 43.878524 170.378466
F 21.585505 43.750724 192.176466
F 3.967335 30.882224 173.817466
F 3.509955 30.882224 195.652466
F 31.035205 31.038224 174.195466
F 32.895805 32.277424 182.174466
F 3.967335 38.603924 173.817466
F 3.509955 38.603924 195.652466
F 30.979705 38.655124 174.401466
F 32.901005 39.724624 184.980466
F 3.967335 46.325624 173.817466
F 3.509955 46.325624 195.652466
F 32.910305 34.507324 185.605466
F 26.484505 30.874624 171.475466
F 12.891605 30.886624 174.006466
F 12.434205 30.886624 195.842466
F 12.891605 38.608324 174.006466
F 12.434205 38.608324 195.842466
F 12.891605 23.165024 174.006466
F 12.434205 23.165024 195.842466
F 8.110235 43.756124 189.380466
F 8.567625 43.756124 167.544466
F 21.851705 30.897024 174.142466
F 17.558305 46.330024 164.092466
F 21.880805 38.425324 174.151466
F 8.034015 23.165024 193.019466
F 8.110235 36.034424 189.380466
F 8.567625 36.034424 167.544466
F 6.278855 24.450024 170.228466
F 5.821475 24.450024 192.064466
F 30.448405 38.715724 195.998466
F 32.934205 31.861624 184.826466
F 6.278855 32.171724 170.228466
F 5.821475 32.171724 192.064466
F 21.960305 31.075324 164.091466
F 8.034015 38.608424 193.019466
F 6.278855 39.893424 170.228466
F 5.821475 39.893424 192.064466
F 17.043805 46.330024 188.657466
F 8.491405 38.608424 171.183466
F 15.196405 24.451924 170.414466
F 14.739005 24.451924 192.249466
F 15.196405 32.173624 170.414466
F 14.739005 32.173624 192.249466
F 15.196405 39.895324 170.414466
F 14.739005 39.895324 192.249466
F 24.298505 24.283324 170.551466
F 23.729505 24.411224 192.193466
F 24.250605 32.184424 170.539466
F 23.591905 32.074424 192.103466
F 24.179205 39.843224 170.626466
F 23.741405 39.741824 192.240466
F 6.202615 27.027724 173.868466
F 5.745225 27.027724 195.703466
F 16.891305 46.330024 195.935466
F 17.253405 46.330024 178.649466
F 6.202615 34.749424 173.868466
F 5.745225 34.749424 195.703466
F 17.405905 38.608324 171.370466
F 8.491405 30.886724 171.183466
F 6.202615 42.471024 173.868466
F 5.745225 42.471024 195.703466
F 16.948505 38.608324 193.206466
F 8.034015 30.886724 193.019466
F 15.120105 27.025824 174.053466
F 14.662705 27.025824 195.888466
F 15.120105 34.747524 174.053466
F 14.662705 34.747524 195.888466
F 15.120105 42.469224 174.053466
F 14.662705 42.469224 195.888466
F 24.218805 27.187024 174.039466
F 23.444805 26.936524 195.806466
F 24.366505 34.612924 174.191466
F 17.101005 46.330024 185.927466
F 24.148505 42.376524 174.023466
F 17.501205 46.330024 166.821466
F 6.259855 27.027724 171.135466
F 5.802465 27.027724 192.971466
F 16.948505 30.886624 193.206466
F 21.191305 30.846824 195.762466
F 6.259855 34.749424 171.135466
F 5.802465 34.749424 192.971466
F 21.289805 38.529524 195.918466
F 25.693405 30.868724 195.607466
F 6.259855 42.471024 171.135466
F 5.802465 42.471024 192.971466
F 17.196205 46.330024 181.378466
F 8.567625 28.312724 167.544466
F 15.177305 27.025824 171.324466
F 14.719905 27.025824 193.159466
F 15.177305 34.747524 171.324466
F 14.719905 34.747524 193.159466
F 15.177305 42.469224 171.324466
F 14.719905 42.469224 193.159466
F 24.395705 26.940824 171.250466
F 23.735005 26.958724 193.139466
F 24.327205 34.748124 171.402466
F 23.803605 34.557524 193.068466
F 24.270205 42.514824 171.320466
F 23.704005 42.301324 193.012466
F 6.336075 24.450024 167.496466
F 5.878695 24.450024 189.332466
F 17.348705 46.330024 174.100466
F 33.069105 40.038724 175.057466
F 6.336075 32.171724 167.496466
F 5.878695 32.171724 189.332466
F 26.001105 38.437324 193.153466
F 17.405905 30.886624 171.370466
F 6.336075 39.893424 167.496466
F 5.878695 39.893424 189.332466
F 8.110235 28.312724 189.380466
F 23.642205 39.790324 189.406466
F 15.253505 24.451924 167.684466
F 14.796105 24.451924 189.520466
F 15.253505 32.173624 167.684466
F 14.796105 32.173624 189.520466
F 15.253505 39.895324 167.684466
F 14.796105 39.895324 189.520466
F 24.448905 24.298024 167.862466
F 23.686605 24.627824 189.406466
F 24.126805 32.154024 167.772466
F 23.690405 32.090424 189.366466
F 24.193005 39.711124 167.797466
F 33.359105 34.915524 174.220466
F 29.075105 42.514224 164.150466
F 33.504005 24.306024 175.154466
F 33.572405 32.094624 167.913466
F 33.572305 27.131324 164.405466
F 32.940605 42.619224 181.275466
F 33.404805 35.124224 171.526466
F 33.376405 27.158524 171.552466
F 33.560805 24.531824 170.759466
F 22.149405 23.138724 166.906466
F 25.837005 23.350924 195.774466
F 26.712105 23.137624 166.833466
F 33.414205 42.599924 174.015466
F 21.913505 23.115824 178.627466
F 33.667105 39.884724 167.931466
F 33.368405 39.937224 170.670466
F 21.627205 23.348624 181.227466
F 22.108505 46.464324 166.701466
F 21.920905 23.406624 174.153466
F 26.291305 22.986624 178.611466
F 30.452505 46.184724 188.550466
F 31.280805 46.297224 166.989466
F 26.769705 46.431824 164.255466
F 21.534605 23.110324 193.062466
F 21.443105 23.177024 188.603466
F 30.389605 46.329924 193.066466
F 26.307405 46.353024 174.099466
F 21.741105 46.400724 178.758466
F 25.780805 46.345024 195.738466
F 30.562705 46.386924 185.829466
F 31.035405 46.276924 181.603466
F 31.109605 46.517324 171.518466
F 30.418505 23.177924 188.832466
F 30.943905 23.239024 178.560466
F 31.319705 23.118224 164.796466
F 21.181305 22.974024 195.770466
F 21.511205 23.212924 185.926466
F 25.879605 23.164824 188.440466
F 1.231215 24.468524 199.233466
F 0.778855 24.500224 221.096466
F 28.019905 24.330224 199.551466
F 27.665405 24.269424 221.452466
F 1.231215 32.190224 199.233466
F 0.778855 32.221824 221.096466
F 28.069605 32.050924 199.342466
F 27.529205 32.243024 221.655466
F 1.231215 39.911824 199.233466
F 0.778855 39.943524 221.096466
F 27.968005 39.903524 199.436466
F 27.322405 39.729124 221.437466
F 10.129405 24.451924 199.434466
F 9.671975 24.451924 221.270466
F 10.129405 32.173624 199.434466
F 9.671975 32.173624 221.270466
F 10.129405 39.895324 199.434466
F 9.671975 39.895324 221.270466
F 19.321305 24.549824 199.519466
F 18.614105 24.439724 221.466466
F 19.140505 32.143724 199.538466
F 18.457805 32.062524 221.356466
F 18.927705 39.977524 199.516466
F 18.662305 39.934724 221.558466
F 1.154965 27.009224 202.872466
F 0.709994 26.966224 224.754466
F 27.874505 27.140724 202.952466
F 27.384905 26.967824 225.146466
F 1.154965 34.730924 202.872466
F 0.709995 34.687824 224.754466
F 27.818605 34.655724 203.218466
F 27.571705 34.663824 225.233466
F 1.154965 42.452624 202.872466
F 0.709995 42.409524 224.754466
F 27.815405 42.651324 203.017466
F 27.258805 42.353124 225.231466
F 10.053105 27.025824 203.073466
F 9.595735 27.025824 224.909466
F 10.053105 34.747524 203.073466
F 9.595735 34.747524 224.909466
F 10.053105 42.469224 203.073466
F 9.595735 42.469224 224.909466
F 18.777405 27.106324 203.185466
F 18.623705 26.880424 225.009466
F 19.063405 34.879024 203.148466
F 18.529405 34.920824 225.084466
F 19.048805 42.565224 203.165466
F 18.392205 42.425624 225.118466
F 1.211515 27.009224 200.173466
F 0.436534 27.135224 222.034466
F 28.153405 26.982624 200.175466
F 27.404405 26.871724 222.374466
F 1.211515 34.730924 200.173466
F 0.436535 34.856924 222.034466
F 28.207705 34.632724 200.523466
F 27.485005 34.827824 222.473466
F 1.211515 42.452624 200.173466
F 0.436535 42.578624 222.034466
F 27.820405 42.446924 200.396466
F 27.440605 42.302624 222.513466
F 10.110305 27.025824 200.344466
F 9.652885 27.025824 222.179466
F 10.110305 34.747524 200.344466
F 9.652885 34.747524 222.179466
F 10.110305 42.469224 200.344466
F 9.652885 42.469224 222.179466
F 19.001805 27.168324 200.455466
F 18.559805 26.998524 222.168466
F 19.137605 34.748024 200.388466
F 18.414405 34.678524 222.353466
F 19.075105 42.693124 200.418466
F 18.524805 42.557424 222.377466
F 0.643928 24.394924 218.381466
F 27.909005 24.572124 196.919466
F 27.674805 24.454824 218.823466
F 0.643928 32.116524 218.381466
F 23.575605 39.892424 196.541466
F 27.491005 32.216824 218.824466
F 0.643931 39.838224 218.381466
F 32.538005 24.455824 196.792466
F 27.466605 39.916924 218.805466
F 10.186505 24.451924 196.705466
F 9.729125 24.451924 218.540466
F 10.186505 32.173624 196.705466
F 9.729125 32.173624 218.540466
F 10.186505 39.895324 196.705466
F 9.729125 39.895324 218.540466
F 29.950805 23.234624 207.914466
F 20.397605 36.084124 228.815466
F 18.455405 24.509724 228.837466
F 18.647405 32.068124 218.669466
F 20.712205 28.413424 228.869466
F 18.628405 39.921024 218.733466
F 3.414555 30.882224 200.207466
F 2.957355 30.885524 222.046466
F 30.240905 30.895524 200.292466
F 29.682005 30.805224 222.614466
F 3.414555 38.603924 200.207466
F 2.957355 38.607124 222.046466
F 30.117905 38.501224 200.272466
F 29.679405 38.576124 222.491466
F 7.824365 23.165024 203.027466
F 25.313605 38.503324 217.749466
F 3.414555 46.325624 200.207466
F 2.957355 46.328824 222.046466
F 25.172005 30.971324 217.858466
F 16.433905 38.608324 217.770466
F 2.853265 23.173824 224.784466
F 22.797705 40.031324 228.731466
F 12.338905 30.886624 200.391466
F 11.881505 30.886624 222.226466
F 12.338905 38.608324 200.391466
F 11.881505 38.608324 222.226466
F 12.338905 23.165024 200.391466
F 11.881505 23.165024 222.226466
F 16.433905 30.886624 217.770466
F 7.519195 38.608424 217.584466
F 21.337705 30.964124 200.324466
F 20.639305 30.774124 222.341466
F 21.232505 38.671424 200.338466
F 20.874605 38.715924 222.388466
F 7.519195 30.886724 217.584466
F 25.400305 43.822424 214.013466
F 3.490775 28.317224 196.567466
F 3.032705 28.315324 218.406466
F 31.752905 39.985024 228.933466
F 29.844505 28.286624 218.793466
F 3.490775 36.038924 196.567466
F 3.032705 36.037024 218.406466
F 30.199005 36.094624 196.747466
F 29.801005 35.979424 218.762466
F 3.490775 43.760524 196.567466
F 3.032705 43.758624 218.406466
F 28.107905 32.083624 196.657466
F 29.630005 43.898824 218.825466
F 12.415105 28.312824 196.751466
F 11.957705 28.312824 218.587466
F 12.415105 36.034424 196.751466
F 11.957705 36.034424 218.587466
F 12.415105 43.756124 196.751466
F 11.957705 43.756124 218.587466
F 21.447905 43.741924 196.918466
F 20.920905 28.308824 218.691466
F 21.283405 28.320224 196.667466
F 20.829905 36.093624 218.836466
F 32.707605 39.918624 196.657466
F 20.801405 43.881224 218.608466
F 3.433725 28.317224 199.291466
F 2.937605 28.305824 221.142466
F 30.406005 28.309224 199.421466
F 29.721005 28.316824 221.498466
F 3.433725 36.038924 199.291466
F 2.937605 36.027524 221.142466
F 30.197805 35.956024 199.456466
F 29.724305 35.962724 221.630466
F 3.433725 43.760524 199.291466
F 2.937605 43.749224 221.142466
F 29.998705 43.717724 199.372466
F 29.553505 43.722724 221.627466
F 12.357905 28.312824 199.481466
F 11.900605 28.312824 221.316466
F 12.357905 36.034424 199.481466
F 11.900605 36.034424 221.316466
F 12.357905 43.756124 199.481466
F 11.900605 43.756124 221.316466
F 21.456805 28.413224 199.396466
F 20.849805 28.234124 221.439466
F 21.332805 36.073724 199.483466
F 20.795705 36.065624 221.584466
F 21.433005 43.884824 199.692466
F 20.707505 43.744024 221.449466
F 3.357485 30.882224 202.930466
F 2.853265 30.895524 224.784466
F 30.324305 30.944124 203.165466
F 29.619105 30.759124 225.285466
F 3.357485 38.603924 202.930466
F 2.853265 38.617124 224.784466
F 30.138005 38.680324 203.042466
F 29.785705 38.720424 225.170466
F 3.357485 46.325624 202.930466
F 25.055105 35.916924 214.073466
F 31.687205 31.971224 228.852466
F 7.519195 23.165124 217.584466
F 12.281705 30.886624 203.120466
F 11.824305 30.886624 224.956466
F 12.281705 38.608324 203.120466
F 11.824305 38.608324 224.956466
F 12.281705 23.165024 203.120466
F 25.398805 28.422324 214.169466
F 16.510205 43.756124 214.131466
F 11.824305 46.330024 224.956466
F 21.135905 31.006224 203.207466
F 20.520705 30.878624 225.035466
F 21.250705 38.750124 203.012466
F 20.789705 38.787224 225.080466
F 16.510205 36.034424 214.131466
F 16.510205 28.312824 214.131466
F 5.669005 24.450024 199.342466
F 5.211815 24.449924 221.178466
F 32.397205 24.560524 199.515466
F 31.802005 24.419824 221.727466
F 5.669005 32.171724 199.342466
F 5.211815 32.171524 221.178466
F 32.516505 32.163424 199.728466
F 31.806305 32.069624 221.381466
F 5.669005 39.893424 199.342466
F 5.211815 39.893224 221.178466
F 32.316105 39.855224 199.340466
F 32.007305 40.016224 221.620466
F 14.586505 24.451924 199.528466
F 14.129105 24.451924 221.363466
F 14.586505 32.173624 199.528466
F 14.129105 32.173624 221.363466
F 14.586505 39.895324 199.528466
F 14.129105 39.895324 221.363466
F 23.521105 24.211024 199.422466
F 23.057705 24.594224 221.557466
F 23.504005 32.372624 199.367466
F 22.927905 32.019424 221.445466
F 23.383105 39.877724 199.226466
F 23.088705 39.870824 221.377466
F 5.592765 27.027724 202.981466
F 5.135765 27.027924 224.817466
F 32.375905 26.895924 203.259466
F 31.853305 27.019124 225.397466
F 5.592765 34.749424 202.981466
F 5.135765 34.749524 224.817466
F 32.295905 34.935624 203.298466
F 31.557705 34.743224 225.202466
F 5.592765 42.471024 202.981466
F 5.135765 42.471224 224.817466
F 32.494505 42.423324 202.868466
F 31.601805 42.458624 225.267466
F 14.510305 27.025824 203.167466
F 14.052905 27.025824 225.002466
F 14.510305 34.747524 203.167466
F 14.052905 34.747524 225.002466
F 14.510305 42.469224 203.167466
F 14.052905 42.469224 225.002466
F 23.302405 27.210824 203.088466
F 22.991805 27.046824 224.986466
F 23.236505 34.774124 203.046466
F 22.867405 34.691724 225.018466
F 23.553205 42.349324 203.106466
F 23.048805 42.479524 225.015466
F 5.650005 27.027724 200.249466
F 5.188175 27.027424 222.085466
F 32.597905 26.973424 200.565466
F 31.745905 26.818224 222.693466
F 5.650005 34.749424 200.249466
F 5.188175 34.749124 222.085466
F 32.395105 34.815124 200.392466
F 31.820405 34.661024 222.429466
F 5.650005 42.471024 200.249466
F 5.188175 42.470724 222.085466
F 32.399505 42.601424 200.183466
F 31.851805 42.433524 222.476466
F 14.567505 27.025824 200.437466
F 14.110105 27.025824 222.273466
F 14.567505 34.747524 200.437466
F 14.110105 34.747524 222.273466
F 14.567505 42.469224 200.437466
F 14.110105 42.469224 222.273466
F 23.573605 26.859524 200.276466
F 23.118305 27.136924 222.332466
F 23.588405 34.914724 200.339466
F 23.015105 34.727824 222.267466
F 23.651605 42.304024 200.367466
F 23.039905 42.407324 222.385466
F 5.726225 24.450024 196.610466
F 5.266675 24.450224 218.446466
F 21.270705 46.427124 200.401466
F 31.795605 24.290624 218.926466
F 5.726225 32.171724 196.610466
F 5.266675 32.171924 218.446466
F 18.333105 32.375024 228.801466
F 31.807205 32.061124 218.693466
F 5.726225 39.893424 196.610466
F 5.266675 39.893624 218.446466
F 19.071405 32.147124 196.821466
F 31.962605 40.047724 218.803466
F 14.643705 24.451924 196.798466
F 14.186305 24.451924 218.634466
F 14.643705 32.173624 196.798466
F 14.186305 32.173624 218.634466
F 14.643705 39.895324 196.798466
F 14.186305 39.895324 218.634466
F 25.275405 28.615824 228.645466
F 23.111405 24.418424 218.847466
F 27.410605 24.525524 228.938466
F 22.836305 31.969124 218.728466
F 31.732205 24.266024 226.181466
F 23.119705 40.006124 218.678466
F 7.881555 30.886724 200.297466
F 7.424175 30.886724 222.133466
F 7.881555 38.608424 200.297466
F 7.424175 38.608424 222.133466
F 7.881555 23.165024 200.297466
F 7.424175 23.165024 222.133466
F 7.595625 43.756124 213.945466
F 7.595625 36.034424 213.945466
F 16.796005 30.886624 200.484466
F 16.338605 30.886624 222.319466
F 16.796005 38.608324 200.484466
F 16.338605 38.608324 222.319466
F 7.595625 28.312724 213.945466
F 25.474805 43.764324 211.271466
F 25.708805 30.717924 200.354466
F 25.193105 30.944924 222.319466
F 25.618405 38.692724 200.368466
F 25.187905 38.690124 222.389466
F 25.458405 35.770524 211.349466
F 25.368105 28.363624 211.458466
F 16.281505 46.330024 225.049466
F 16.738805 46.330024 203.214466
F 7.957775 28.312724 196.658466
F 7.500385 28.312724 218.494466
F 7.957775 36.034424 196.658466
F 7.500385 36.034424 218.494466
F 7.957775 43.756124 196.658466
F 7.500385 43.756124 218.494466
F 16.872305 28.312824 196.845466
F 16.414905 28.312824 218.680466
F 16.872305 36.034424 196.845466
F 16.414905 36.034424 218.680466
F 16.872305 43.756124 196.845466
F 16.414905 43.756124 218.680466
F 22.751405 32.254324 228.805466
F 25.298405 28.453924 218.822466
F 25.061305 43.817424 229.012466
F 25.294805 35.872924 218.607466
F 14.262505 27.025824 214.994466
F 25.242705 43.823824 218.902466
F 7.900605 28.312724 199.388466
F 7.442715 28.312624 221.223466
F 7.900605 36.034424 199.388466
F 7.442715 36.034324 221.223466
F 7.900605 43.756124 199.388466
F 7.442715 43.756024 221.223466
F 16.815105 28.312824 199.574466
F 16.357705 28.312824 221.410466
F 16.815105 36.034424 199.574466
F 16.357705 36.034424 221.410466
F 16.815105 43.756124 199.574466
F 16.357705 43.756124 221.410466
F 25.830805 28.201024 199.265466
F 25.287505 28.441524 221.491466
F 26.013205 36.142224 199.429466
F 25.191805 36.081724 221.384466
F 25.746705 43.906624 199.428466
F 25.343505 43.808324 221.662466
F 7.824365 30.886724 203.027466
F 7.366275 30.886824 224.862466
F 7.824365 38.608424 203.027466
F 7.366275 38.608524 224.862466
F 16.567305 43.756124 211.402466
F 16.567305 36.034424 211.402466
F 16.738805 30.886624 203.214466
F 16.281505 30.886624 225.049466
F 16.738805 38.608324 203.214466
F 16.281505 38.608324 225.049466
F 16.567305 28.312824 211.402466
F 7.652845 43.756124 211.215466
F 25.562705 30.965924 203.234466
F 25.143505 30.920724 225.361466
F 25.702305 38.562324 203.070466
F 25.198705 38.699024 225.156466
F 7.652845 36.034424 211.215466
F 7.652845 28.312724 211.215466
F 29.582205 36.115924 229.100466
F 16.338605 46.330024 222.319466
F 1.078745 24.468524 206.511466
F 0.638422 24.511624 228.398466
F 27.703505 24.419724 206.925466
F 27.368405 39.984324 228.943466
F 1.078745 32.190224 206.511466
F 0.638423 32.233324 228.398466
F 27.747305 32.214124 206.660466
F 5.344645 34.749324 214.806466
F 1.078745 39.911824 206.511466
F 0.638423 39.955024 228.398466
F 27.724005 40.138524 206.669466
F 27.227105 32.357424 228.776466
F 9.976905 24.451924 206.713466
F 9.519515 24.451924 228.548466
F 9.976905 32.173624 206.713466
F 9.519515 32.173624 228.548466
F 9.976905 39.895324 206.713466
F 9.519515 39.895324 228.548466
F 18.949705 24.487024 206.912466
F 19.048505 40.111524 196.685466
F 18.857705 32.105724 206.788466
F 31.962005 42.698924 215.188466
F 18.830905 39.862024 206.845466
F 19.036605 24.434324 196.861466
F 1.002505 27.009224 210.150466
F 27.551605 27.042524 210.569466
F 1.002505 34.730924 210.150466
F 27.639205 34.560824 210.532466
F 1.002505 42.452624 210.150466
F 27.710005 42.223124 210.449466
F 9.900655 27.025824 210.352466
F 9.900655 34.747524 210.352466
F 9.900655 42.469224 210.352466
F 18.698005 27.172824 210.385466
F 18.717605 34.634724 210.460466
F 18.898105 42.432724 210.518466
F 1.059045 27.009224 207.451466
F 0.429663 27.077924 229.304466
F 27.738005 26.974824 207.850466
F 1.059055 34.730924 207.451466
F 0.429663 34.799624 229.304466
F 27.689405 34.784724 207.810466
F 1.059055 42.452624 207.451466
F 0.429663 42.521324 229.304466
F 27.720405 42.588024 207.779466
F 9.957805 27.025824 207.623466
F 9.957805 34.747524 207.623466
F 9.957805 42.469224 207.623466
F 18.934105 27.070024 207.745466
F 18.846205 34.790724 207.661466
F 18.986905 42.433024 207.813466
F 1.135275 24.468524 203.812466
F 0.434678 24.372224 225.668466
F 27.855805 24.772924 204.207466
F 27.305805 24.484224 226.368466
F 1.135275 32.190224 203.812466
F 0.434678 32.093924 225.668466
F 27.913605 32.123324 204.011466
F 27.392605 32.069224 226.264466
F 1.135275 39.911824 203.812466
F 0.434677 39.815624 225.668466
F 27.952805 40.106124 203.954466
F 27.467905 39.782024 226.103466
F 10.034105 24.451924 203.983466
F 9.576635 24.451924 225.819466
F 10.034105 32.173624 203.983466
F 9.576635 32.173624 225.819466
F 10.034105 39.895324 203.983466
F 9.576635 39.895324 225.819466
F 18.890505 24.450824 204.233466
F 18.528105 24.291324 226.029466
F 18.841205 32.345524 204.113466
F 18.449305 32.410824 226.015466
F 18.919005 39.960324 204.049466
F 18.556705 39.921224 226.032466
F 3.262095 30.882224 207.485466
F 3.032825 23.166924 217.496466
F 29.939905 31.049324 207.800466
F 3.262095 38.603924 207.485466
F 7.671905 23.165024 210.305466
F 29.824105 38.687824 207.875466
F 16.796005 46.330024 200.484466
F 25.559805 38.412924 214.936466
F 3.262095 46.325624 207.485466
F 7.366275 23.165224 224.862466
F 25.292505 30.852224 215.093466
F 16.491105 46.330024 215.041466
F 12.186405 30.886624 207.669466
F 12.186405 38.608324 207.669466
F 12.186405 23.165024 207.669466
F 16.491105 38.608324 215.041466
F 21.101305 30.963024 207.753466
F 21.088305 38.693124 207.729466
F 16.491105 30.886624 215.041466
F 3.338315 28.317224 203.846466
F 2.882695 28.313824 225.686466
F 29.991405 28.327224 204.148466
F 29.471405 28.267824 226.219466
F 3.338315 36.038924 203.846466
F 2.882695 36.035524 225.686466
F 29.982405 36.217124 203.998466
F 29.517505 36.323224 226.377466
F 3.338315 43.760524 203.846466
F 2.882695 43.757224 225.686466
F 30.097505 43.816924 203.892466
F 29.448305 43.755624 226.085466
F 12.262705 28.312824 204.030466
F 11.805305 28.312824 225.865466
F 12.262705 36.034424 204.030466
F 11.805305 36.034424 225.865466
F 12.262705 43.756124 204.030466
F 11.805305 43.756124 225.865466
F 21.014005 28.348424 204.024466
F 20.774905 28.359724 226.004466
F 21.306005 36.399824 204.183466
F 20.744105 36.262024 226.042466
F 21.352805 43.651924 204.134466
F 20.675005 43.533324 226.101466
F 3.281265 28.317224 206.570466
F 2.780055 28.305224 228.423466
F 29.892905 28.392424 206.868466
F 29.517405 28.233224 228.935466
F 3.281265 36.038924 206.570466
F 2.780055 36.026924 228.423466
F 29.982205 36.031724 206.951466
F 23.422405 24.585424 204.004466
F 3.281265 43.760524 206.570466
F 2.780055 43.748624 228.423466
F 29.924605 43.851024 206.792466
F 25.792605 43.847924 196.899466
F 12.205505 28.312824 206.759466
F 11.748105 28.312824 228.595466
F 12.205505 36.034424 206.759466
F 11.748105 36.034424 228.595466
F 12.205505 43.756124 206.759466
F 11.748105 43.756124 228.595466
F 21.173005 28.481024 206.756466
F 31.992505 26.823324 215.171466
F 21.138205 36.140824 206.867466
F 18.526705 39.957824 228.800466
F 21.167805 43.809824 206.886466
F 28.030705 39.819624 196.692466
F 3.205015 30.882224 210.209466
F 29.819705 30.763224 210.506466
F 3.205015 38.603924 210.209466
F 29.956805 38.537524 210.619466
F 3.205015 46.325624 210.209466
F 16.433905 46.330024 217.770466
F 12.129205 30.886624 210.399466
F 12.129205 38.608324 210.399466
F 12.129205 23.165024 210.399466
F 7.576625 23.165024 214.854466
F 21.128905 31.052924 210.446466
F 20.998605 38.631624 210.443466
F 7.576625 38.608424 214.854466
F 5.516545 24.450024 206.621466
F 5.059705 24.449924 228.456466
F 32.192805 24.562424 206.839466
F 14.262505 42.469224 214.994466
F 5.516545 32.171724 206.621466
F 5.059705 32.171624 228.456466
F 32.223405 32.344724 206.922466
F 31.859205 34.715624 215.138466
F 5.516545 39.893424 206.621466
F 5.059705 39.893324 228.456466
F 32.132305 39.941124 206.766466
F 16.586405 46.330024 210.492466
F 14.434105 24.451924 206.806466
F 13.976705 24.451924 228.641466
F 14.434105 32.173624 206.806466
F 13.976705 32.173624 228.641466
F 14.434105 39.895324 206.806466
F 13.976705 39.895324 228.641466
F 23.317905 24.568524 206.729466
F 23.146105 42.603524 214.987466
F 23.321405 32.189124 206.883466
F 14.262505 34.747524 214.994466
F 23.317105 39.826924 206.766466
F 22.993305 24.589124 228.682466
F 5.440295 27.027724 210.260466
F 31.898305 26.914824 210.611466
F 5.440295 34.749424 210.260466
F 32.133005 34.661324 210.550466
F 5.440295 42.471024 210.260466
F 32.051105 42.457824 210.511466
F 14.357805 27.025824 210.445466
F 14.357805 34.747524 210.445466
F 14.357805 42.469224 210.445466
F 23.137405 27.065924 210.346466
F 23.213805 34.776424 210.653466
F 23.299305 42.199124 210.728466
F 5.497545 27.027724 207.528466
F 32.059805 27.090024 207.965466
F 5.497545 34.749424 207.528466
F 32.230405 34.858124 207.838466
F 5.497545 42.471024 207.528466
F 32.053305 42.459124 207.772466
F 14.415005 27.025824 207.716466
F 14.415005 34.747524 207.716466
F 14.415005 42.469224 207.716466
F 23.323205 27.066724 207.627466
F 23.314505 34.769024 207.820466
F 23.382905 42.525524 207.917466
F 5.573765 24.450024 203.889466
F 5.110525 24.450224 225.724466
F 32.324805 24.279624 204.231466
F 20.855305 43.726824 228.850466
F 5.573765 32.171724 203.889466
F 5.110525 32.171824 225.724466
F 32.518405 32.372924 204.354466
F 31.716605 32.160924 226.147466
F 5.573765 39.893424 203.889466
F 5.110525 39.893524 225.724466
F 32.268605 39.984624 203.994466
F 31.746405 39.872924 226.317466
F 14.491205 24.451924 204.077466
F 14.033805 24.451924 225.912466
F 14.491205 32.173624 204.077466
F 14.033805 32.173624 225.912466
F 14.491205 39.895324 204.077466
F 14.033805 39.895324 225.912466
F 23.571405 32.112124 196.464466
F 22.915405 24.453524 226.059466
F 23.395205 32.236224 204.207466
F 22.773405 32.099124 226.091466
F 23.462705 39.843424 204.028466
F 23.008405 39.942024 225.977466
F 7.729095 30.886724 207.576466
F 7.729095 38.608424 207.576466
F 7.729095 23.165024 207.576466
F 7.576625 30.886724 214.854466
F 16.643605 30.886624 207.763466
F 16.643605 38.608324 207.763466
F 23.329705 39.564424 211.550466
F 25.561705 30.754724 207.833466
F 25.620805 38.590124 207.706466
F 23.343805 32.274724 211.504466
F 16.643605 46.330024 207.763466
F 7.805315 28.312724 203.937466
F 7.347945 28.312724 225.772466
F 7.805315 36.034424 203.937466
F 7.347945 36.034424 225.772466
F 7.805315 43.756124 203.937466
F 7.347945 43.756124 225.772466
F 16.719805 28.312824 204.123466
F 16.262405 28.312824 225.959466
F 16.719805 36.034424 204.123466
F 16.262405 36.034424 225.959466
F 16.719805 43.756124 204.123466
F 16.262405 43.756124 225.959466
F 25.564605 28.336924 204.058466
F 25.217005 28.201024 226.043466
F 25.478005 36.010424 204.083466
F 25.317505 36.053124 225.802466
F 25.755605 43.791124 203.993466
F 25.224005 43.713024 226.158466
F 7.748145 28.312724 206.666466
F 7.289985 28.312624 228.502466
F 7.748145 36.034424 206.666466
F 7.289985 36.034224 228.502466
F 7.748145 43.756124 206.666466
F 7.289985 43.755924 228.502466
F 16.662605 28.312824 206.853466
F 16.205205 28.312824 228.688466
F 16.662605 36.034424 206.853466
F 16.205205 36.034424 228.688466
F 16.662605 43.756124 206.853466
F 16.205205 43.756124 228.688466
F 25.589205 28.243224 206.843466
F 22.892005 34.539724 215.115466
F 25.558505 35.991924 206.736466
F 25.913405 35.921124 196.618466
F 25.435005 43.941324 206.799466
F 31.813505 24.397624 228.836466
F 7.671905 30.886724 210.305466
F 7.671905 38.608424 210.305466
F 23.098305 24.630824 211.461466
F 16.586405 30.886624 210.492466
F 16.586405 38.608324 210.492466
F 14.338805 39.895324 211.355466
F 25.586005 30.853224 210.488466
F 25.604705 38.490224 210.460466
F 14.338805 32.173624 211.355466
F 18.548605 24.459824 218.896466
F 0.926024 24.470924 213.791466
F 27.570905 24.501024 214.225466
F 0.926024 32.192624 213.791466
F 27.526205 32.096724 214.238466
F 0.926024 39.914324 213.791466
F 27.737305 40.050824 214.311466
F 9.824435 24.451924 213.991466
F 9.824435 32.173624 213.991466
F 9.824435 39.895324 213.991466
F 18.714505 24.382324 214.075466
F 18.720105 32.081824 214.177466
F 18.879405 39.890624 214.169466
F 0.850069 26.995524 217.437466
F 27.454605 27.074524 218.020466
F 0.850069 34.717224 217.437466
F 27.564505 34.729324 217.824466
F 0.850069 42.438824 217.437466
F 27.470605 42.473224 217.862466
F 9.748195 27.025824 217.630466
F 9.748195 34.747524 217.630466
F 9.748195 42.469224 217.630466
F 18.671205 26.887624 217.742466
F 18.729605 34.705024 217.970466
F 18.590905 42.512424 217.623466
F 0.881120 27.019424 214.731466
F 27.461205 26.978024 215.277466
F 0.881121 34.741024 214.731466
F 27.340905 34.706524 215.153466
F 0.881121 42.462724 214.731466
F 27.629905 42.545124 215.059466
F 9.805375 27.025824 214.901466
F 9.805375 34.747524 214.901466
F 9.805375 42.469224 214.901466
F 18.581205 26.891524 215.004466
F 18.650505 34.722824 215.066466
F 18.677805 42.443324 214.965466
F 0.982815 24.468524 211.091466
F 27.388305 24.427424 211.539466
F 0.982815 32.190224 211.091466
F 27.724905 32.072124 211.547466
F 0.982815 39.911924 211.091466
F 27.826605 39.757624 211.555466
F 9.881595 24.451924 211.262466
F 9.881595 32.173624 211.262466
F 9.881595 39.895324 211.262466
F 18.604905 24.684924 211.336466
F 18.754705 32.210824 211.418466
F 18.836005 39.772124 211.419466
F 3.109195 30.882724 214.765466
F 29.747305 30.745024 215.109466
F 3.109195 38.604424 214.765466
F 29.855105 38.542124 215.222466
F 14.338805 24.451924 211.355466
F 3.109195 46.326024 214.765466
F 32.099505 39.866924 211.461466
F 23.144905 27.201824 215.009466
F 12.034005 30.886624 214.948466
F 12.034005 38.608324 214.948466
F 12.034005 23.165024 214.948466
F 5.421305 39.893424 211.167466
F 20.876905 30.564924 214.903466
F 20.975305 38.738224 215.185466
F 31.936205 32.082524 211.445466
F 3.185775 28.317224 211.125466
F 29.644905 28.208024 211.531466
F 3.185775 36.038824 211.125466
F 29.832305 35.905124 211.364466
F 3.185775 43.760524 211.125466
F 29.872005 43.684924 211.272466
F 12.110205 28.312824 211.308466
F 12.110205 36.034424 211.308466
F 12.110205 43.756124 211.308466
F 20.975805 28.490124 211.114466
F 21.027805 36.093124 211.565466
F 21.091705 43.787724 211.298466
F 3.124945 28.315824 213.850466
F 29.773305 28.266824 214.286466
F 3.124945 36.037524 213.850466
F 29.734305 35.983024 214.178466
F 3.124945 43.759124 213.850466
F 29.700505 43.837824 214.012466
F 12.053005 28.312824 214.038466
F 12.053005 36.034424 214.038466
F 12.053005 43.756124 214.038466
F 20.758705 28.111624 213.862466
F 20.992605 36.157724 214.267466
F 20.781005 43.933924 214.109466
F 3.032825 30.888624 217.496466
F 29.545005 30.796324 217.860466
F 3.032825 38.610224 217.496466
F 29.766805 38.625524 217.950466
F 5.421305 32.171724 211.167466
F 5.344645 42.471024 214.806466
F 11.976805 30.886624 217.677466
F 11.976805 38.608324 217.677466
F 31.845105 24.266924 211.527466
F 11.976805 46.330024 217.677466
F 20.692205 30.725224 217.726466
F 20.838805 38.723224 217.835466
F 5.421305 24.450024 211.167466
F 5.364055 24.450024 213.899466
F 31.890505 24.400824 214.313466
F 5.364055 32.171724 213.899466
F 31.889705 32.201324 214.173466
F 5.364055 39.893324 213.899466
F 32.066505 40.126124 214.255466
F 14.281605 24.451924 214.085466
F 14.281605 32.173624 214.085466
F 14.281605 39.895324 214.085466
F 22.998305 24.397024 214.224466
F 23.073805 32.099124 214.161466
F 23.311605 39.817124 214.259466
F 5.287875 27.027824 217.538466
F 31.893005 26.755124 217.889466
F 5.287875 34.749524 217.538466
F 31.990105 34.574724 217.797466
F 5.287875 42.471124 217.538466
F 32.068905 42.663024 217.973466
F 14.205405 27.025824 217.724466
F 14.205405 34.747524 217.724466
F 14.205405 42.469224 217.724466
F 23.142005 26.946324 217.708466
F 22.833005 34.535024 217.836466
F 23.145805 42.472324 217.775466
F 5.344645 27.027724 214.806466
F 21.340305 36.008624 196.778466
F 23.397505 24.183224 196.648466
F 30.234505 43.670024 196.596466
F 24.864205 36.133324 228.643466
F 29.487805 43.951824 228.900466
F 32.471705 32.104424 197.003466
F 30.324405 28.343724 196.585466
F 25.658305 28.275724 196.536466
F 20.652905 46.150824 225.108466
F 25.598905 46.281324 210.352466
F 25.564605 46.417724 203.171466
F 29.597805 46.402324 225.407466
F 25.409905 46.366524 217.834466
F 20.878505 46.496624 215.007466
F 21.150005 46.197024 203.022466
F 30.287605 23.284624 200.468466
F 20.929005 23.316824 210.397466
F 25.230105 23.107124 222.290466
F 25.764305 23.262224 200.531466
F 0.340465 24.493424 242.949466
F 27.283205 24.351624 243.227466
F 0.340465 32.215124 242.949466
F 27.000805 32.163224 243.364466
F 0.340465 39.936824 242.949466
F 27.118405 39.828924 243.382466
F 9.214595 24.451924 243.105466
F 9.214595 32.173624 243.105466
F 9.214595 39.895324 243.105466
F 18.193505 24.553024 243.224466
F 18.300805 32.075224 243.346466
F 18.223905 39.844124 243.264466
F 0.265651 26.987324 246.587466
F 26.904905 26.991824 247.228466
F 0.265651 34.708924 246.587466
F 27.135305 34.730424 247.138466
F 0.265651 42.430624 246.587466
F 26.851205 42.436724 246.787466
F 9.138345 27.025824 246.744466
F 9.138345 34.747524 246.744466
F 9.138345 42.469124 246.744466
F 17.926105 27.003324 246.769466
F 17.951105 34.821724 246.904466
F 17.994205 42.316324 246.975466
F 0.210080 27.049524 243.872466
F 27.181005 26.741324 244.319466
F 0.210080 34.771124 243.872466
F 26.918405 34.770424 244.429466
F 0.210080 42.492824 243.872466
F 27.158505 42.495624 244.054466
F 9.195505 27.025824 244.015466
F 9.195505 34.747524 244.015466
F 9.195505 42.469224 244.015466
F 18.271705 27.127924 244.100466
F 18.080305 34.678524 244.178466
F 18.090105 42.423324 244.230466
F 0.260018 24.418124 240.232466
F 20.587305 30.927224 229.767466
F 0.260018 32.139824 240.232466
F 27.012405 32.050824 240.636466
F 0.260018 39.861524 240.232466
F 27.197505 39.862624 240.815466
F 9.271725 24.451924 240.376466
F 9.271725 32.173624 240.376466
F 9.271725 39.895324 240.376466
F 18.416105 24.438324 240.636466
F 18.172505 32.225824 240.585466
F 18.154005 39.915924 240.513466
F 2.506815 30.881424 243.884466
F 29.207605 30.814724 244.352466
F 2.506815 38.603124 243.884466
F 29.289905 38.501824 244.371466
F 20.484705 30.868224 261.365466
F 2.506815 46.324824 243.884466
F 24.876505 30.688924 239.658466
F 2.808105 46.328024 229.326466
F 11.424105 30.886624 244.062466
F 11.424105 38.608324 244.062466
F 11.424105 23.165024 244.062466
F 15.793105 38.460824 261.236466
F 20.501605 30.924524 244.375466
F 20.386205 38.505424 244.237466
F 15.976505 38.608324 239.606466
F 2.582795 28.317724 240.244466
F 29.317605 28.245224 240.824466
F 2.582795 36.039324 240.244466
F 29.245405 35.904324 240.596466
F 2.582795 43.761024 240.244466
F 29.428305 43.755324 240.889466
F 11.500305 28.312824 240.422466
F 11.500305 36.034424 240.422466
F 11.500305 43.756124 240.422466
F 20.301605 28.224024 240.622466
F 20.404805 35.961924 240.632466
F 20.437205 43.752424 240.771466
F 2.500865 28.314424 242.972466
F 29.277905 28.196824 243.493466
F 2.500865 36.036124 242.972466
F 29.390605 35.933324 243.367466
F 2.500865 43.757824 242.972466
F 29.410305 43.709324 243.617466
F 11.443205 28.312824 243.152466
F 11.443205 36.034424 243.152466
F 11.443205 43.756124 243.152466
F 20.527105 28.364424 243.292466
F 20.486105 35.817624 243.396466
F 20.300705 43.772724 243.399466
F 2.429575 30.883224 246.609466
F 29.234805 30.898124 247.021466
F 2.429575 38.604924 246.609466
F 29.393905 38.654824 247.081466
F 2.429575 46.326624 246.609466
F 2.808105 38.606324 229.326466
F 11.366905 30.886624 246.791466
F 11.366905 38.608324 246.791466
F 11.366905 23.165024 246.791466
F 15.793105 30.739224 261.236466
F 20.235905 30.805824 247.018466
F 20.221105 38.432924 246.936466
F 15.976505 30.886624 239.606466
F 4.754905 24.450124 243.013466
F 31.674305 24.374424 243.577466
F 4.754905 32.171824 243.013466
F 31.525805 32.094724 243.694466
F 4.754905 39.893524 243.013466
F 31.686505 39.923524 243.644466
F 13.671705 24.451924 243.198466
F 13.671705 32.173624 243.198466
F 13.671705 39.895324 243.198466
F 22.606205 24.363324 243.303466
F 22.755705 32.135824 243.507466
F 22.543205 39.968824 243.465466
F 4.678665 27.027624 246.652466
F 31.548905 26.998924 247.184466
F 4.678665 34.749224 246.652466
F 31.464505 34.822724 247.166466
F 4.678665 42.470924 246.652466
F 31.661305 42.403424 247.085466
F 13.595505 27.025824 246.838466
F 13.595505 34.747524 246.838466
F 13.595505 42.469224 246.838466
F 22.473005 26.823824 246.864466
F 22.549405 34.830424 247.094466
F 22.331205 42.394524 247.087466
F 4.732675 27.028024 243.920466
F 31.557505 27.006124 244.385466
F 4.732675 34.749724 243.920466
F 31.460805 34.680224 244.495466
F 4.732675 42.471324 243.920466
F 31.749705 42.439724 244.390466
F 13.652705 27.025824 244.108466
F 13.652705 34.747524 244.108466
F 13.652705 42.469224 244.108466
F 22.674605 26.958224 244.030466
F 22.853305 34.592924 244.358466
F 22.643905 42.654824 244.330466
F 4.808425 24.449824 240.281466
F 31.507905 24.301324 240.760466
F 4.808425 32.171424 240.281466
F 31.643705 32.191824 240.927466
F 4.808425 39.893124 240.281466
F 31.571505 39.677324 240.954466
F 13.728905 24.451924 240.469466
F 13.728905 32.173624 240.469466
F 13.728905 39.895324 240.469466
F 22.862105 24.195924 240.530466
F 22.691105 32.205124 240.585466
F 22.625605 39.781224 240.679466
F 6.966855 30.886724 243.968466
F 6.966855 38.608424 243.968466
F 6.966855 23.165024 243.968466
F 25.001905 38.526624 239.908466
F 15.881305 30.886624 244.155466
F 15.881305 38.608324 244.155466
F 6.842525 46.223824 261.067466
F 24.734605 30.681824 244.629466
F 24.798705 38.760724 244.322466
F 22.714505 34.868524 229.618466
F 2.808105 30.884624 229.326466
F 7.043075 28.312724 240.329466
F 7.043075 36.034424 240.329466
F 7.043075 43.756024 240.329466
F 15.957505 28.312824 240.516466
F 15.957505 36.034424 240.516466
F 15.957505 43.756124 240.516466
F 24.772705 28.192324 240.752466
F 24.794005 36.038824 240.705466
F 25.013105 43.697924 240.602466
F 6.985535 28.312724 243.058466
F 6.985535 36.034324 243.058466
F 6.985535 43.756024 243.058466
F 15.900305 28.312824 243.245466
F 15.900305 36.034424 243.245466
F 15.900305 43.756124 243.245466
F 25.003305 28.316324 243.442466
F 24.800405 36.086224 243.398466
F 25.033205 43.836224 243.312466
F 6.909375 30.886724 246.698466
F 6.909375 38.608424 246.698466
F 6.842525 38.502124 261.067466
F 15.824105 30.886624 246.884466
F 15.824105 38.608324 246.884466
F 7.061695 38.608424 239.419466
F 24.661805 30.780124 247.299466
F 24.711605 38.770224 247.142466
F 6.842525 30.780424 261.067466
F 2.157985 23.168824 261.159466
F 0.190928 24.486324 250.226466
F 27.065405 24.295824 250.639466
F 0.190928 32.208024 250.226466
F 26.807305 31.804024 250.855466
F 0.190929 39.929724 250.226466
F 27.125505 39.959624 250.649466
F 9.062125 24.451924 250.383466
F 9.062125 32.173624 250.383466
F 9.062125 39.895324 250.383466
F 17.976405 24.451924 250.570466
F 17.976405 32.173624 250.570466
F 17.976405 39.895324 250.570466
F 0.564784 26.972524 232.035466
F 0.116691 26.995724 253.864466
F 27.080105 27.143524 232.445466
F 26.910305 26.798724 254.297466
F 0.564784 34.694124 232.035466
F 0.116691 34.717424 253.864466
F 27.269205 34.812924 232.301466
F 26.990705 34.444924 254.199466
F 0.564784 42.415824 232.035466
F 0.116691 42.439024 253.864466
F 27.111805 42.559524 232.653466
F 27.102405 42.373924 254.007466
F 9.443275 27.025824 232.187466
F 8.985765 27.025924 254.022466
F 9.443275 34.747524 232.187466
F 8.985765 34.747524 254.022466
F 9.443275 42.469224 232.187466
F 8.985765 42.469224 254.022466
F 18.413305 27.189024 232.291466
F 17.900205 27.025824 254.209466
F 18.492805 34.840724 232.565466
F 17.900205 34.747524 254.209466
F 18.404705 42.541124 232.361466
F 17.900205 42.469124 254.209466
F 0.119272 27.023924 251.154466
F 18.493305 27.049624 229.560466
F 26.902405 27.021624 251.601466
F 0.119271 34.745624 251.154466
F 24.971705 38.565724 261.366466
F 27.092505 34.558224 251.356466
F 0.119272 42.467324 251.154466
F 23.052905 27.247624 229.649466
F 26.909605 42.537224 251.381466
F 9.500405 27.025824 229.458466
F 9.043045 27.025824 251.293466
F 9.500405 34.747524 229.458466
F 9.043045 34.747524 251.293466
F 9.500405 42.469224 229.458466
F 9.043045 42.469224 251.293466
F 27.289305 26.879324 261.537466
F 17.957405 27.025824 251.480466
F 18.310505 34.811824 229.805466
F 17.957405 34.747524 251.480466
F 22.841805 42.561924 261.357466
F 17.957405 42.469224 251.480466
F 0.163837 24.440424 247.513466
F 27.250605 24.326824 247.962466
F 0.163837 32.162124 247.513466
F 26.857205 32.084024 248.015466
F 0.163837 39.883824 247.513466
F 26.953705 40.003524 247.972466
F 9.119275 24.451924 247.654466
F 9.119275 32.173624 247.654466
F 9.119275 39.895324 247.654466
F 18.043005 24.512924 247.612466
F 18.013705 32.241724 247.798466
F 18.087405 39.849624 247.772466
F 2.355215 30.880324 251.162466
F 20.548605 23.196924 236.794466
F 29.178505 30.640224 251.527466
F 2.355215 38.601924 251.162466
F 24.854405 30.818724 261.516466
F 29.213605 38.596624 251.612466
F 7.061695 30.886824 239.419466
F 2.355215 46.323624 251.162466
F 24.923405 43.641024 257.642466
F 24.938705 43.777724 236.389466
F 29.500605 46.254424 251.478466
F 6.756915 23.165024 253.976466
F 11.729005 30.886624 229.505466
F 11.271705 30.886624 251.340466
F 11.729005 38.608324 229.505466
F 11.271705 38.608324 251.340466
F 11.729005 23.165024 229.505466
F 11.271705 23.165024 251.340466
F 24.664805 35.924224 257.638466
F 25.097005 36.097424 236.074466
F 25.132205 23.058324 239.475466
F 20.085405 30.890624 251.570466
F 31.750905 27.003524 229.745466
F 20.051605 38.679224 251.484466
F 24.888905 28.195124 257.972466
F 24.930205 28.279224 236.023466
F 2.430985 28.318524 247.523466
F 29.120105 28.235524 247.841466
F 2.430985 36.040224 247.523466
F 29.326405 36.152424 248.050466
F 2.430985 43.761924 247.523466
F 29.289905 43.557624 247.891466
F 11.347905 28.312824 247.701466
F 11.347905 36.034424 247.701466
F 11.347905 43.756124 247.701466
F 20.236905 28.264324 247.883466
F 20.209905 36.011324 247.960466
F 20.191005 43.757124 247.872466
F 2.359465 28.318324 250.247466
F 29.148705 28.141624 250.598466
F 2.359465 36.039924 250.247466
F 29.419905 36.017824 250.819466
F 2.359465 43.761624 250.247466
F 29.284805 43.698524 250.657466
F 11.290705 28.312824 250.430466
F 11.290705 36.034424 250.430466
F 11.290705 43.756124 250.430466
F 20.219205 28.266224 250.714466
F 20.306205 36.084824 250.765466
F 20.186705 43.730324 250.767466
F 2.712255 30.891124 232.059466
F 2.289845 30.879224 253.884466
F 29.577805 30.909624 232.505466
F 29.322205 30.762924 254.163466
F 2.712255 38.612824 232.059466
F 2.289845 38.600924 253.884466
F 29.259805 38.793124 232.611466
F 29.043505 38.439424 254.458466
F 15.602805 43.746624 257.768466
F 2.289845 46.322624 253.884466
F 31.563105 42.439024 261.541466
F 7.213815 23.165224 232.141466
F 11.671905 30.886624 232.234466
F 11.214505 30.886624 254.069466
F 11.671905 38.608324 232.234466
F 11.214505 38.608324 254.069466
F 16.052805 43.756124 235.967466
F 15.602805 36.024924 257.768466
F 11.671905 46.330024 232.234466
F 11.214505 46.330024 254.069466
F 20.559705 31.156724 232.534466
F 20.144805 30.931724 254.377466
F 20.735605 38.845524 232.754466
F 20.079105 38.466324 254.114466
F 16.052805 36.034424 235.967466
F 15.602805 28.303224 257.768466
F 4.602435 24.450224 250.291466
F 31.266405 24.420624 251.001466
F 4.602435 32.171924 250.291466
F 31.478205 31.984024 250.739466
F 4.602435 39.893524 250.291466
F 31.551405 39.828424 250.755466
F 13.519305 24.451924 250.477466
F 13.519305 32.173624 250.477466
F 13.519305 39.895324 250.477466
F 22.655305 24.373024 250.548466
F 22.447405 32.105524 250.664466
F 22.400505 39.783124 250.706466
F 4.983555 27.027724 232.095466
F 4.526045 27.027424 253.930466
F 31.660905 26.962524 232.653466
F 31.427005 26.993224 254.606466
F 4.983555 34.749424 232.095466
F 4.526045 34.749124 253.930466
F 31.625305 34.623924 232.658466
F 31.545005 34.775124 254.393466
F 4.983555 42.471124 232.095466
F 4.526045 42.470824 253.930466
F 31.785805 42.407024 232.628466
F 31.376305 42.541224 254.302466
F 13.900405 27.025824 232.281466
F 13.443105 27.025824 254.116466
F 13.900405 34.747524 232.281466
F 13.443105 34.747524 254.116466
F 13.900405 42.469224 232.281466
F 13.443105 42.469124 254.116466
F 22.791205 27.111424 232.342466
F 22.428105 26.709324 254.349466
F 22.806005 34.827224 232.491466
F 22.468605 34.694224 254.336466
F 22.919405 42.511624 232.596466
F 22.465305 42.246524 254.228466
F 5.034145 27.027824 229.363466
F 4.581725 27.028024 251.199466
F 27.435405 24.547024 235.965466
F 31.286505 26.962724 251.789466
F 5.034145 34.749524 229.363466
F 4.581725 34.749724 251.199466
F 29.515305 30.828524 229.799466
F 31.572105 34.542924 251.695466
F 5.034145 42.471224 229.363466
F 4.581725 42.471424 251.199466
F 31.643505 34.628824 229.753466
F 31.497705 42.475324 251.484466
F 13.957605 27.025824 229.551466
F 13.500205 27.025824 251.387466
F 13.957605 34.747524 229.551466
F 13.500205 34.747524 251.387466
F 13.957605 42.469224 229.551466
F 13.500205 42.469224 251.387466
F 22.671605 26.791024 261.437466
F 22.405805 26.878724 251.657466
F 29.249505 38.651724 261.449466
F 22.567105 34.776224 251.554466
F 25.019605 31.101724 229.828466
F 22.534005 42.503624 251.571466
F 4.657095 24.449724 247.559466
F 31.331405 24.537224 248.237466
F 4.657095 32.171424 247.559466
F 31.437505 32.255724 248.005466
F 4.657095 39.893024 247.559466
F 31.738405 39.852324 247.881466
F 13.576405 24.451924 247.747466
F 13.576405 32.173624 247.747466
F 13.576405 39.895324 247.747466
F 22.572405 24.294624 247.950466
F 22.459705 32.280124 247.820466
F 22.379405 39.863224 247.858466
F 7.271745 30.886724 229.411466
F 6.814385 30.886724 251.247466
F 7.271745 38.608424 229.411466
F 6.814385 38.608424 251.247466
F 7.271745 23.165024 229.411466
F 6.814385 23.165024 251.247466
F 16.052805 28.312824 235.967466
F 6.675175 43.739624 257.595466
F 16.186205 30.886624 229.598466
F 15.728805 30.886624 251.433466
F 16.186205 38.608324 229.598466
F 15.728805 38.608324 251.433466
F 7.137755 43.756024 235.780466
F 6.675175 36.017924 257.595466
F 27.345105 42.533324 229.913466
F 24.499905 30.668024 251.685466
F 22.811805 34.893024 261.411466
F 24.769005 38.663124 251.497466
F 7.137755 36.034324 235.780466
F 6.675175 28.296224 257.595466
F 29.513305 38.775824 229.859466
F 18.443205 42.461324 229.665466
F 6.890615 28.312724 247.607466
F 6.890615 36.034424 247.607466
F 6.890625 43.756024 247.607466
F 15.805005 28.312824 247.794466
F 15.805005 36.034424 247.794466
F 15.805005 43.756124 247.794466
F 24.609905 28.136124 248.028466
F 24.946005 36.072724 247.915466
F 24.650605 43.634924 247.875466
F 6.833265 28.312724 250.337466
F 6.833265 36.034424 250.337466
F 6.833265 43.756024 250.337466
F 15.747905 28.312824 250.524466
F 15.747905 36.034424 250.524466
F 15.747905 43.756124 250.524466
F 24.646805 28.124424 250.717466
F 24.842605 36.127824 250.694466
F 24.657205 43.830624 250.600466
F 7.213815 30.886824 232.141466
F 6.756915 30.886724 253.976466
F 7.213815 38.608524 232.141466
F 6.756915 38.608324 253.976466
F 7.137755 28.312624 235.780466
F 24.872105 43.641324 254.956466
F 16.129005 30.886624 232.327466
F 15.671605 30.886624 254.162466
F 16.129005 38.608324 232.327466
F 15.671605 38.608324 254.162466
F 25.028405 43.906624 233.452466
F 24.831705 35.933824 254.950466
F 24.893205 31.051124 232.550466
F 24.682605 30.678924 254.468466
F 24.932405 38.701324 232.533466
F 24.778405 38.538424 254.128466
F 25.074005 36.159024 233.329466
F 24.591505 28.122824 255.171466
F 2.712255 23.169424 232.059466
F 6.909375 23.165124 246.698466
F 0.490395 24.499124 235.671466
F 0.013374 24.457424 257.528466
F 31.800105 42.614824 229.822466
F 27.177205 24.315624 257.974466
F 0.490395 32.220824 235.671466
F 0.013375 32.179124 257.528466
F 27.366905 32.338224 236.212466
F 26.825105 32.115024 257.953466
F 0.490395 39.942524 235.671466
F 0.013375 39.900724 257.528466
F 27.160005 39.947624 236.241466
F 27.112805 39.712224 257.891466
F 9.367055 24.451924 235.827466
F 8.917255 24.442424 257.628466
F 9.367055 32.173624 235.827466
F 8.917255 32.164124 257.628466
F 9.367055 39.895324 235.827466
F 8.917255 39.885824 257.628466
F 18.219505 24.390224 235.985466
F 17.831305 24.442424 257.815466
F 18.337105 32.050024 236.096466
F 17.831305 32.164124 257.815466
F 18.148605 39.842924 235.941466
F 17.831305 39.885724 257.815466
F 0.415501 26.982524 239.309466
F 7.061695 23.165124 239.419466
F 26.927605 26.961724 239.833466
F 15.976505 46.330024 239.606466
F 0.415501 34.704124 239.309466
F 15.591705 46.313024 258.564466
F 26.985005 34.659424 239.783466
F 27.311605 24.387924 240.563466
F 0.415501 42.425824 239.309466
F 24.978105 28.370824 233.391466
F 27.256205 42.379124 239.704466
F 22.859505 42.478024 229.938466
F 9.290815 27.025824 239.466466
F 9.105185 26.879324 261.095466
F 9.290815 34.747524 239.466466
F 9.105185 34.601024 261.095466
F 9.290815 42.469224 239.466466
F 9.105185 42.322724 261.095466
F 18.196905 26.956924 239.573466
F 18.051405 27.136424 261.303466
F 18.098005 34.843024 239.803466
F 31.430005 34.878624 261.652466
F 18.169605 42.469624 239.672466
F 18.284505 42.493824 261.535466
F 0.314613 27.067324 236.590466
F 0.027286 27.003024 258.505466
F 27.317805 27.153524 237.072466
F 27.143605 26.931924 258.902466
F 0.314613 34.788924 236.590466
F 0.027286 34.724724 258.505466
F 27.187105 34.773824 237.085466
F 26.899505 34.645724 258.637466
F 0.314613 42.510624 236.590466
F 0.027286 42.446424 258.505466
F 27.272605 42.500424 237.063466
F 26.958605 42.415324 258.810466
F 9.347955 27.025824 236.736466
F 8.906125 27.008824 258.423466
F 9.347955 34.747524 236.736466
F 8.906125 34.730524 258.423466
F 9.347955 42.469224 236.736466
F 8.906125 42.452224 258.423466
F 18.363605 27.094324 236.788466
F 17.820205 27.008924 258.610466
F 18.272505 34.719524 237.149466
F 17.820205 34.730524 258.610466
F 18.257705 42.471124 236.985466
F 17.820205 42.452224 258.610466
F 0.371521 24.404524 232.948466
F 0.070814 24.465124 254.811466
F 27.164205 24.562424 233.203466
F 26.932605 24.409724 255.328466
F 0.371521 32.126224 232.948466
F 0.070814 32.186824 254.811466
F 27.222205 32.189424 233.429466
F 27.010005 31.913824 255.195466
F 0.371521 39.847924 232.948466
F 0.070814 39.908524 254.811466
F 27.112605 40.023924 233.603466
F 26.943405 39.914824 255.210466
F 9.424165 24.451924 233.097466
F 8.967065 24.451824 254.926466
F 9.424165 32.173624 233.097466
F 8.967065 32.173524 254.926466
F 9.424165 39.895324 233.097466
F 8.967065 39.895124 254.926466
F 18.266105 24.587624 233.253466
F 17.881305 24.451824 255.113466
F 18.279705 32.303624 233.216466
F 17.881305 32.173524 255.113466
F 18.378705 40.016324 233.268466
F 17.881305 39.895124 255.113466
F 2.658255 30.882324 236.605466
F 2.209735 30.875924 258.449466
F 29.611605 31.151224 237.289466
F 29.141305 31.056224 258.805466
F 2.658255 38.604024 236.605466
F 2.209735 38.597624 258.449466
F 29.360205 38.741824 237.291466
F 29.250105 38.474424 258.783466
F 15.652805 43.756024 255.066466
F 16.109905 43.756124 233.237466
F 2.658255 46.325724 236.605466
F 2.209735 46.319324 258.449466
F 15.652805 36.034324 255.066466
F 16.109905 36.034424 233.237466
F 16.033705 46.330024 236.876466
F 15.671605 46.330024 254.162466
F 11.576605 30.886624 236.783466
F 11.134505 30.869724 258.470466
F 11.576605 38.608324 236.783466
F 11.134505 38.591424 258.470466
F 11.576605 23.165024 236.783466
F 15.652805 28.312624 255.066466
F 16.109905 28.312824 233.237466
F 11.134505 46.313124 258.470466
F 20.551305 30.767724 237.048466
F 20.284605 30.986324 258.596466
F 20.368805 38.709524 236.872466
F 20.203605 38.545824 258.608466
F 6.736745 43.755024 254.882466
F 7.195515 43.756124 233.050466
F 2.733255 28.316124 232.965466
F 2.279975 28.320224 254.801466
F 29.298505 28.393524 233.558466
F 29.032105 28.278524 255.297466
F 2.733255 36.037724 232.965466
F 2.279975 36.041924 254.801466
F 29.484605 36.122924 233.599466
F 29.179305 35.765324 255.183466
F 2.733255 43.759424 232.965466
F 2.279975 43.763624 254.801466
F 29.502805 43.735924 233.534466
F 29.090605 43.810824 255.030466
F 11.652805 28.312824 233.144466
F 11.195605 28.312624 254.973466
F 11.652805 36.034424 233.144466
F 11.195605 36.034324 254.973466
F 11.652805 43.756124 233.144466
F 11.195605 43.756024 254.973466
F 20.450005 28.498724 233.212466
F 20.272105 28.235324 255.165466
F 20.624605 36.174624 233.421466
F 20.096105 35.926924 255.143466
F 20.541605 43.729424 233.449466
F 20.195605 43.773324 254.970466
F 2.644005 28.311124 235.696466
F 2.221655 28.324724 257.522466
F 29.637005 28.614724 236.418466
F 29.307105 28.349724 258.049466
F 2.644005 36.032824 235.696466
F 2.221655 36.046424 257.522466
F 29.357105 36.136624 236.284466
F 29.250405 35.857824 257.924466
F 2.644005 43.754424 235.696466
F 2.221655 43.768024 257.522466
F 29.645705 43.656024 236.163466
F 29.281305 43.719924 257.819466
F 11.595605 28.312824 235.873466
F 11.145605 28.303324 257.675466
F 11.595605 36.034424 235.873466
F 11.145605 36.024924 257.675466
F 11.595605 43.756124 235.873466
F 11.145605 43.746624 257.675466
F 20.550505 28.388724 235.912466
F 20.135805 28.246824 257.871466
F 20.484605 36.042624 236.218466
F 20.075305 35.928924 258.016466
F 20.371205 43.894824 236.095466
F 20.192605 43.831624 257.696466
F 2.573385 30.886424 239.334466
F 2.157985 30.890524 261.159466
F 29.354705 30.827124 239.999466
F 31.458105 24.296324 255.329466
F 2.573385 38.608124 239.334466
F 2.157985 38.612124 261.159466
F 29.358505 38.504124 240.053466
F 31.690605 27.085924 261.592466
F 2.573385 46.329724 239.334466
F 6.736745 36.033324 254.882466
F 20.648205 38.501824 229.864466
F 16.129005 46.330024 232.327466
F 11.519405 30.886624 239.512466
F 11.335905 30.739224 261.142466
F 11.519405 38.608324 239.512466
F 11.335905 38.460924 261.142466
F 11.519405 23.165024 239.512466
F 7.195515 36.034424 233.050466
F 6.736745 28.311624 254.882466
F 11.335905 46.182624 261.142466
F 20.386805 30.833224 239.792466
F 15.793105 46.182524 261.236466
F 20.365105 38.607824 239.759466
F 24.936805 38.737724 229.859466
F 7.195515 28.312724 233.050466
F 15.728805 46.330024 251.433466
F 4.907375 24.450124 235.735466
F 4.443235 24.457024 257.569466
F 31.846205 24.691424 236.144466
F 31.580805 24.352524 258.161466
F 4.907375 32.171824 235.735466
F 4.443235 32.178724 257.569466
F 31.829505 32.188624 236.248466
F 31.443105 31.956024 257.816466
F 4.907375 39.893424 235.735466
F 4.443235 39.900324 257.569466
F 31.722905 39.804724 236.154466
F 31.422805 39.862124 257.726466
F 13.824205 24.451924 235.920466
F 13.374205 24.442424 257.721466
F 13.824205 32.173624 235.920466
F 13.374205 32.164124 257.721466
F 13.824205 39.895324 235.920466
F 13.374205 39.885724 257.721466
F 22.855805 24.363324 235.983466
F 22.528005 24.135524 258.063466
F 22.823505 32.118024 236.186466
F 22.478705 32.162124 257.975466
F 22.756205 39.884324 236.395466
F 22.346905 39.870224 257.628466
F 4.831135 27.027624 239.374466
F 4.381225 27.035124 261.162466
F 31.504305 26.996324 239.778466
F 18.302005 34.651424 261.419466
F 4.831135 34.749324 239.374466
F 4.381225 34.756724 261.162466
F 31.466805 34.654624 239.759466
F 27.223705 34.638424 261.593466
F 4.831135 42.470924 239.374466
F 4.381225 42.478424 261.162466
F 31.603605 42.208524 240.023466
F 27.139705 42.453124 261.469466
F 13.748005 27.025824 239.559466
F 13.564505 26.878324 261.189466
F 13.748005 34.747524 239.559466
F 13.564505 34.600024 261.189466
F 13.748005 42.469224 239.559466
F 13.564505 42.321724 261.189466
F 22.675005 26.826624 239.823466
F 15.881305 46.330024 244.155466
F 22.646905 34.786824 239.623466
F 15.824105 46.330024 246.884466
F 22.638405 42.395924 239.911466
F 27.201605 27.083424 229.794466
F 4.883615 27.028124 236.642466
F 4.430395 27.037724 258.469466
F 31.824105 27.294424 237.163466
F 31.559705 26.978724 258.976466
F 4.883615 34.749724 236.642466
F 4.430395 34.759424 258.469466
F 31.626105 34.779224 237.037466
F 31.452305 34.505524 258.945466
F 4.883615 42.471424 236.642466
F 4.430395 42.481124 258.469466
F 31.664705 42.271424 237.285466
F 31.500505 42.304824 258.647466
F 13.805205 27.025824 236.830466
F 13.363105 27.008924 258.517466
F 13.805205 34.747524 236.830466
F 13.363105 34.730524 258.517466
F 13.805205 42.469224 236.830466
F 13.363105 42.452224 258.517466
F 22.695105 26.945824 236.980466
F 22.558405 26.801724 258.700466
F 22.867105 34.766724 236.921466
F 22.437705 34.788224 258.741466
F 22.674205 42.601924 237.289466
F 22.523105 42.526624 258.641466
F 4.958665 24.449724 233.002466
F 4.505135 24.450624 254.839466
F 31.880705 24.360824 233.425466
F 20.479105 38.458624 261.235466
F 4.958665 32.171324 233.002466
F 4.505135 32.172324 254.839466
F 31.879305 32.011224 233.495466
F 31.571105 32.078724 255.124466
F 4.958665 39.893024 233.002466
F 4.505135 39.894024 254.839466
F 31.598405 39.815024 233.406466
F 31.428805 39.836824 254.970466
F 13.881405 24.451924 233.191466
F 13.424205 24.451824 255.019466
F 13.881405 32.173624 233.191466
F 13.424205 32.173524 255.019466
F 13.881405 39.895324 233.191466
F 13.424205 39.895124 255.019466
F 22.713805 24.459924 233.209466
F 22.434305 24.301724 255.335466
F 22.746305 32.313024 233.412466
F 22.464505 32.199924 255.200466
F 22.885005 40.023524 233.680466
F 22.533005 39.610024 254.999466
F 7.119315 30.886724 236.690466
F 6.678415 30.870424 258.378466
F 7.119315 38.608424 236.690466
F 6.678415 38.592124 258.378466
F 7.119315 23.165024 236.690466
F 16.186205 46.330024 229.598466
F 24.731605 38.506224 258.540466
F 6.678415 46.313724 258.378466
F 16.033705 30.886624 236.876466
F 15.591705 30.869724 258.564466
F 16.033705 38.608324 236.876466
F 15.591705 38.591424 258.564466
F 25.166305 38.684524 237.135466
F 24.605005 30.810224 258.759466
F 25.090205 30.815224 236.895466
F 29.660305 30.788024 261.614466
F 20.481405 23.238724 239.496466
F 24.902505 46.614924 232.508466
F 27.257905 34.909324 229.644466
F 29.316705 46.322424 244.488466
F 29.190105 46.182124 247.241466
F 29.412205 46.332324 232.484466
F 20.748005 46.238124 232.457466
F 24.940505 46.325924 239.906466
F 24.789705 46.382024 237.173466
F 24.928105 46.293724 244.244466
F 24.657405 46.286624 254.197466
F 29.272005 46.323624 254.175466
F 20.367905 46.345924 244.349466
F 20.772205 46.189624 229.869466
F 20.409705 46.468124 236.951466
F 29.548905 46.383624 229.671466
F 29.235905 46.256324 258.832466
F 25.161805 46.497324 229.781466
F 20.395705 46.555324 239.655466
F 20.249005 46.318524 254.208466
F 20.347605 23.078224 244.175466
F 20.239105 23.162424 251.338466
F 20.129605 23.294224 254.179466
F 25.014805 23.307124 244.190466
F 5.333635 47.649824 2.841606
F 4.890305 47.633524 24.549866
F 31.718305 47.630624 3.216366
F 31.559305 47.411424 25.023066
F 5.333635 55.371524 2.841606
F 4.890305 55.355224 24.549866
F 31.539005 55.326824 3.121486
F 31.375305 55.380824 25.100566
F 5.333635 63.093224 2.841606
F 4.890305 63.076924 24.549866
F 31.802705 62.945824 3.147296
F 31.764505 63.083324 24.963266
F 14.230505 47.633924 3.064396
F 13.788405 47.616924 24.751566
F 14.230505 55.355524 3.064396
F 13.788405 55.338624 24.751566
F 14.230505 63.077224 3.064396
F 13.788405 63.060324 24.751566
F 22.773705 47.498424 3.034636
F 22.771605 47.661324 25.195966
F 22.841105 55.149124 2.787236
F 22.746305 55.475824 24.816866
F 22.953505 63.024724 2.859126
F 22.823005 63.323524 24.918066
F 5.269785 50.175124 6.362176
F 4.814055 50.174224 28.189066
F 31.778005 50.187924 6.846566
F 31.695705 50.102224 28.752666
F 5.269785 57.896824 6.362176
F 4.814055 57.895924 28.189066
F 31.543105 57.777624 6.746006
F 31.722705 57.989824 28.703266
F 5.269785 65.618524 6.362176
F 4.814055 65.617624 28.189066
F 31.574905 65.526024 6.861216
F 31.700605 65.692224 28.911666
F 14.169405 50.190924 6.562016
F 13.712205 50.190824 28.390766
F 14.169405 57.912624 6.562016
F 13.712205 57.912524 28.390766
F 14.169405 65.634324 6.562016
F 13.712205 65.634224 28.390766
F 22.793805 50.101624 6.685036
F 22.518805 50.313024 28.645266
F 22.910905 57.824324 6.418506
F 22.719205 57.686024 28.627366
F 22.804705 65.375924 6.646556
F 22.903105 65.599924 28.620266
F 5.316205 50.187924 3.688286
F 4.870605 50.174224 25.490266
F 31.762905 50.142124 4.048906
F 31.684705 50.044524 25.938066
F 5.316205 57.909624 3.688286
F 4.870605 57.895924 25.490266
F 31.696805 57.879724 4.098136
F 31.363805 57.859424 26.038666
F 5.316205 65.631324 3.688286
F 4.870605 65.617624 25.490266
F 31.758105 65.599024 4.103456
F 31.649505 65.650324 26.071866
F 14.219405 50.200424 3.859846
F 13.769405 50.190824 25.661366
F 14.219405 57.922024 3.859846
F 13.769405 57.912524 25.661366
F 14.219405 65.643724 3.859846
F 13.769405 65.634224 25.661366
F 22.873305 50.069024 3.903546
F 22.645505 50.357824 26.004566
F 22.839005 57.759824 3.758246
F 22.698505 58.156124 25.992966
F 22.931505 65.502424 3.871926
F 22.887705 65.830524 25.970666
F 5.071735 47.846924 0.182366
F 4.946825 47.633524 21.850966
F 29.584105 46.239124 14.165366
F 31.634805 47.654524 22.332366
F 5.071735 55.568624 0.182366
F 4.946825 55.355224 21.850966
F 29.471105 51.513324 0.302343
F 31.510805 55.321524 22.357666
F 5.071735 63.290324 0.182366
F 4.946825 63.076924 21.850966
F 18.276005 55.341524 32.249466
F 31.820305 63.255724 22.267466
F 14.029105 47.764424 0.392250
F 13.845605 47.616924 22.022166
F 14.029105 55.486124 0.392250
F 13.845605 55.338624 22.022166
F 14.029105 63.207724 0.392250
F 13.845605 63.060324 22.022166
F 25.010505 51.496724 0.185348
F 22.745305 47.586024 22.479066
F 18.096705 62.727724 0.233753
F 22.843305 55.424824 22.079566
F 31.509505 55.319124 0.464703
F 22.699005 63.183724 22.163766
F 7.526855 54.056124 3.720066
F 7.073645 54.047224 25.523866
F 7.526855 61.777824 3.720066
F 7.073645 61.768924 25.523866
F 16.448005 54.061224 3.906526
F 15.998005 54.051724 25.708066
F 16.448005 61.782924 3.906526
F 15.998005 61.773324 25.708066
F 24.980905 53.829824 3.948786
F 24.833605 54.317124 26.032966
F 25.027505 61.531524 3.841376
F 24.914105 61.755224 26.015166
F 24.927605 66.735724 0.355032
F 29.412905 62.158424 21.393066
F 7.331635 51.626624 0.246720
F 7.149865 51.482224 21.884666
F 7.331635 59.348324 0.246720
F 7.149865 59.203924 21.884666
F 7.331635 67.070024 0.246720
F 7.149865 66.925524 21.884666
F 16.257605 51.625224 0.438939
F 16.074205 51.477824 22.068766
F 16.257605 59.346924 0.438939
F 16.074205 59.199424 22.068766
F 16.257605 67.068624 0.438939
F 16.074205 66.921124 22.068766
F 24.913605 67.051524 32.135666
F 25.244805 51.442924 22.456166
F 17.996305 63.276524 32.134966
F 24.980805 59.239424 22.301666
F 20.391905 59.298524 32.073366
F 25.067705 67.094324 22.108766
F 7.534775 51.499124 2.918886
F 7.092815 51.482224 24.608466
F 7.534775 59.220724 2.918886
F 7.092815 59.203924 24.608466
F 7.534775 66.942424 2.918886
F 7.092815 66.925524 24.608466
F 16.459105 51.494724 3.111086
F 16.017005 51.477824 24.798266
F 16.459105 59.216424 3.111086
F 16.017005 59.199424 24.798266
F 16.459105 66.938024 3.111086
F 16.017005 66.921124 24.798266
F 25.068805 51.300224 2.915996
F 24.913805 51.737524 25.088066
F 25.140705 59.044824 2.869766
F 25.097805 59.017424 25.066566
F 25.172005 66.925724 2.963286
F 25.110805 66.925324 24.940166
F 7.473735 54.047424 6.418696
F 7.016575 54.047224 28.247766
F 7.473735 61.769124 6.418696
F 7.016575 61.768924 28.247766
F 16.398005 54.051824 6.608706
F 15.940805 54.051724 28.437466
F 16.398005 61.773424 6.608706
F 15.940805 61.773324 28.437466
F 24.946305 53.784424 6.696766
F 24.931805 53.924224 28.734266
F 25.345905 61.598724 6.650656
F 25.012005 61.665824 28.651966
F 11.788405 46.330024 13.787166
F 29.443305 54.011024 21.295466
F 9.770435 47.632024 2.972356
F 9.328095 47.615024 24.659466
F 9.770435 55.353624 2.972356
F 9.328095 55.336724 24.659466
F 9.770435 63.075324 2.972356
F 9.328095 63.058424 24.659466
F 18.518605 47.597224 2.888216
F 18.223305 47.847624 24.889466
F 18.561405 55.236924 2.676786
F 18.375705 55.552624 24.947666
F 18.497905 62.986024 2.878256
F 18.264005 63.183324 24.970866
F 27.363005 47.627124 3.317456
F 27.094405 47.739824 25.022266
F 27.332505 55.116924 2.945386
F 27.168605 55.277324 24.947366
F 27.196805 62.860624 2.976616
F 27.111205 62.958024 25.054066
F 9.709005 50.192824 6.469926
F 9.251855 50.192724 28.298666
F 9.709005 57.914524 6.469926
F 9.251855 57.914424 28.298666
F 9.709005 65.636224 6.469926
F 9.251855 65.636024 28.298666
F 18.515505 50.080524 6.792176
F 18.232105 50.270724 28.496566
F 18.524605 57.956824 6.637196
F 18.229005 57.793224 28.507766
F 18.665405 65.560324 6.633406
F 18.182205 65.687924 28.611166
F 27.230205 50.054124 6.838906
F 27.133805 50.218324 28.756866
F 27.325005 57.674024 6.598866
F 27.145505 57.714224 28.659366
F 27.244905 65.600624 6.424766
F 27.196805 65.658924 28.531366
F 9.758905 50.202324 3.765066
F 9.309095 50.192724 25.566566
F 9.758905 57.924024 3.765066
F 9.309095 57.914424 25.566566
F 9.758905 65.645724 3.765066
F 9.309095 65.636024 25.566566
F 18.601405 50.073824 4.095856
F 18.392105 50.415724 25.828966
F 18.670205 57.682524 3.850606
F 18.407505 58.065324 25.789566
F 18.556805 65.520624 3.902096
F 18.290805 65.736524 25.936866
F 27.291605 50.232724 4.075416
F 27.068405 50.249924 25.947966
F 27.435005 57.821224 3.862726
F 27.275105 57.767424 25.839666
F 27.219305 65.399724 3.811796
F 27.362705 65.485224 25.813466
F 9.569105 47.763124 0.298144
F 9.385315 47.615024 21.927366
F 9.569105 55.484724 0.298144
F 9.385315 55.336724 21.927366
F 9.569105 63.206424 0.298144
F 9.385315 63.058424 21.927366
F 27.058105 55.399724 0.162810
F 18.356405 47.653524 22.196066
F 20.236505 51.430524 32.385366
F 18.275805 55.468324 21.987166
F 22.511305 63.137024 0.246441
F 18.081805 63.194624 22.262166
F 31.780405 63.296824 32.444066
F 27.126005 47.574424 22.442266
F 22.417205 47.481924 0.307499
F 27.341705 55.491424 22.324566
F 26.990105 63.166224 32.444666
F 27.051805 63.186724 22.340766
F 11.990705 54.061224 3.813146
F 11.540605 54.051724 25.614666
F 11.990705 61.782924 3.813146
F 11.540605 61.773424 25.614666
F 20.617905 53.902524 3.911226
F 20.663505 54.281124 25.919966
F 20.694005 61.616824 3.927556
F 20.598105 61.917624 25.720466
F 11.845605 46.330024 11.057766
F 20.454405 62.072124 21.171366
F 29.358405 53.921324 4.225076
F 29.247305 53.870824 26.038366
F 29.462805 61.727524 4.054726
F 29.442905 61.985624 26.163066
F 11.800405 51.625224 0.345522
F 11.616905 51.477724 21.975366
F 11.800405 59.346824 0.345522
F 11.616905 59.199424 21.975366
F 11.800405 67.068524 0.345522
F 11.616905 66.921124 21.975366
F 20.421505 51.326524 0.286600
F 20.767305 51.656124 22.257566
F 31.575305 63.155224 0.398565
F 20.431305 59.509424 22.007266
F 31.577105 47.596224 0.477248
F 20.629305 66.908124 22.165766
F 7.169045 69.490624 20.969266
F 29.564605 51.520424 22.382766
F 27.126005 62.998424 0.219256
F 29.295105 59.466224 22.295366
F 29.230905 66.969724 0.298178
F 29.543505 66.937824 22.450366
F 12.001705 51.494724 3.017756
F 11.559705 51.477724 24.704866
[truncated: 2,073,065 more chars]
