# Supplementary material for: Molecular-resolution imaging of ice crystallized from liquid water by cryogenic liquid-cell TEM
Source: Nat Commun. 2025 Sep 25;16:8342. doi: 10.1038/s41467-025-62451-0 (PMC12462463; doi:10.1038/s41467-025-62451-0)
Supplement: Supplementary file 9 — Supplementary Data 1 [file 41467_2025_62451_MOESM9_ESM.zip › supercell_5_3_12/1.2/input.xyz]

75798
F75798
F 5.409674 1.286291 2.728041
F 4.952519 1.286291 24.552360
F 4.495365 1.286291 46.376680
F 4.038211 1.286291 68.201000
F 3.581056 1.286291 90.025320
F 3.123902 1.286291 111.849640
F 2.666748 1.286291 133.673960
F 2.209593 1.286291 155.498279
F 1.752439 1.286291 177.322600
F 1.295285 1.286291 199.146919
F 0.838130 1.286291 220.971240
F 0.380976 1.286291 242.795559
F 5.409674 24.439548 2.728041
F 4.952519 24.439548 24.552360
F 4.495365 24.439548 46.376680
F 4.038211 24.439548 68.201000
F 3.581056 24.439548 90.025320
F 3.123902 24.439548 111.849640
F 2.666748 24.439548 133.673960
F 2.209593 24.439548 155.498279
F 1.752439 24.439548 177.322600
F 1.295285 24.439548 199.146919
F 0.838130 24.439548 220.971240
F 0.380976 24.439548 242.795559
F 5.409674 47.592806 2.728041
F 4.952519 47.592806 24.552360
F 4.495365 47.592806 46.376680
F 4.038211 47.592806 68.201000
F 3.581056 47.592806 90.025320
F 3.123902 47.592806 111.849640
F 2.666748 47.592806 133.673960
F 2.209593 47.592806 155.498279
F 1.752439 47.592806 177.322600
F 1.295285 47.592806 199.146919
F 0.838130 47.592806 220.971240
F 0.380976 47.592806 242.795559
F 32.138913 1.286291 3.287939
F 31.681759 1.286291 25.112258
F 31.224604 1.286291 46.936578
F 30.767450 1.286291 68.760898
F 30.310296 1.286291 90.585218
F 29.853141 1.286291 112.409538
F 29.395987 1.286291 134.233858
F 28.938833 1.286291 156.058177
F 28.481678 1.286291 177.882498
F 28.024524 1.286291 199.706817
F 27.567370 1.286291 221.531138
F 27.110215 1.286291 243.355457
F 32.138913 24.439548 3.287939
F 31.681759 24.439548 25.112258
F 31.224604 24.439548 46.936578
F 30.767450 24.439548 68.760898
F 30.310296 24.439548 90.585218
F 29.853141 24.439548 112.409538
F 29.395987 24.439548 134.233858
F 28.938833 24.439548 156.058177
F 28.481678 24.439548 177.882498
F 28.024524 24.439548 199.706817
F 27.567370 24.439548 221.531138
F 27.110215 24.439548 243.355457
F 32.138913 47.592806 3.287939
F 31.681759 47.592806 25.112258
F 31.224604 47.592806 46.936578
F 30.767450 47.592806 68.760898
F 30.310296 47.592806 90.585218
F 29.853141 47.592806 112.409538
F 29.395987 47.592806 134.233858
F 28.938833 47.592806 156.058177
F 28.481678 47.592806 177.882498
F 28.024524 47.592806 199.706817
F 27.567370 47.592806 221.531138
F 27.110215 47.592806 243.355457
F 58.868153 1.286291 3.847836
F 58.410998 1.286291 25.672156
F 57.953844 1.286291 47.496475
F 57.496690 1.286291 69.320796
F 57.039535 1.286291 91.145115
F 56.582381 1.286291 112.969436
F 56.125227 1.286291 134.793755
F 55.668072 1.286291 156.618075
F 55.210918 1.286291 178.442395
F 54.753764 1.286291 200.266715
F 54.296609 1.286291 222.091035
F 53.839455 1.286291 243.915355
F 58.868153 24.439548 3.847836
F 58.410998 24.439548 25.672156
F 57.953844 24.439548 47.496475
F 57.496690 24.439548 69.320796
F 57.039535 24.439548 91.145115
F 56.582381 24.439548 112.969436
F 56.125227 24.439548 134.793755
F 55.668072 24.439548 156.618075
F 55.210918 24.439548 178.442395
F 54.753764 24.439548 200.266715
F 54.296609 24.439548 222.091035
F 53.839455 24.439548 243.915355
F 58.868153 47.592806 3.847836
F 58.410998 47.592806 25.672156
F 57.953844 47.592806 47.496475
F 57.496690 47.592806 69.320796
F 57.039535 47.592806 91.145115
F 56.582381 47.592806 112.969436
F 56.125227 47.592806 134.793755
F 55.668072 47.592806 156.618075
F 55.210918 47.592806 178.442395
F 54.753764 47.592806 200.266715
F 54.296609 47.592806 222.091035
F 53.839455 47.592806 243.915355
F 5.409674 9.004040 2.728041
F 4.952519 9.004040 24.552360
F 4.495365 9.004040 46.376680
F 4.038211 9.004040 68.201000
F 3.581056 9.004040 90.025320
F 3.123902 9.004040 111.849640
F 2.666748 9.004040 133.673960
F 2.209593 9.004040 155.498279
F 1.752439 9.004040 177.322600
F 1.295285 9.004040 199.146919
F 0.838130 9.004040 220.971240
F 0.380976 9.004040 242.795559
F 5.409674 32.157298 2.728041
F 4.952519 32.157298 24.552360
F 4.495365 32.157298 46.376680
F 4.038211 32.157298 68.201000
F 3.581056 32.157298 90.025320
F 3.123902 32.157298 111.849640
F 2.666748 32.157298 133.673960
F 2.209593 32.157298 155.498279
F 1.752439 32.157298 177.322600
F 1.295285 32.157298 199.146919
F 0.838130 32.157298 220.971240
F 0.380976 32.157298 242.795559
F 5.409674 55.310555 2.728041
F 4.952519 55.310555 24.552360
F 4.495365 55.310555 46.376680
F 4.038211 55.310555 68.201000
F 3.581056 55.310555 90.025320
F 3.123902 55.310555 111.849640
F 2.666748 55.310555 133.673960
F 2.209593 55.310555 155.498279
F 1.752439 55.310555 177.322600
F 1.295285 55.310555 199.146919
F 0.838130 55.310555 220.971240
F 0.380976 55.310555 242.795559
F 32.138913 9.004040 3.287939
F 31.681759 9.004040 25.112258
F 31.224604 9.004040 46.936578
F 30.767450 9.004040 68.760898
F 30.310296 9.004040 90.585218
F 29.853141 9.004040 112.409538
F 29.395987 9.004040 134.233858
F 28.938833 9.004040 156.058177
F 28.481678 9.004040 177.882498
F 28.024524 9.004040 199.706817
F 27.567370 9.004040 221.531138
F 27.110215 9.004040 243.355457
F 32.138913 32.157298 3.287939
F 31.681759 32.157298 25.112258
F 31.224604 32.157298 46.936578
F 30.767450 32.157298 68.760898
F 30.310296 32.157298 90.585218
F 29.853141 32.157298 112.409538
F 29.395987 32.157298 134.233858
F 28.938833 32.157298 156.058177
F 28.481678 32.157298 177.882498
F 28.024524 32.157298 199.706817
F 27.567370 32.157298 221.531138
F 27.110215 32.157298 243.355457
F 32.138913 55.310555 3.287939
F 31.681759 55.310555 25.112258
F 31.224604 55.310555 46.936578
F 30.767450 55.310555 68.760898
F 30.310296 55.310555 90.585218
F 29.853141 55.310555 112.409538
F 29.395987 55.310555 134.233858
F 28.938833 55.310555 156.058177
F 28.481678 55.310555 177.882498
F 28.024524 55.310555 199.706817
F 27.567370 55.310555 221.531138
F 27.110215 55.310555 243.355457
F 58.868153 9.004040 3.847836
F 58.410998 9.004040 25.672156
F 57.953844 9.004040 47.496475
F 57.496690 9.004040 69.320796
F 57.039535 9.004040 91.145115
F 56.582381 9.004040 112.969436
F 56.125227 9.004040 134.793755
F 55.668072 9.004040 156.618075
F 55.210918 9.004040 178.442395
F 54.753764 9.004040 200.266715
F 54.296609 9.004040 222.091035
F 53.839455 9.004040 243.915355
F 58.868153 32.157298 3.847836
F 58.410998 32.157298 25.672156
F 57.953844 32.157298 47.496475
F 57.496690 32.157298 69.320796
F 57.039535 32.157298 91.145115
F 56.582381 32.157298 112.969436
F 56.125227 32.157298 134.793755
F 55.668072 32.157298 156.618075
F 55.210918 32.157298 178.442395
F 54.753764 32.157298 200.266715
F 54.296609 32.157298 222.091035
F 53.839455 32.157298 243.915355
F 58.868153 55.310555 3.847836
F 58.410998 55.310555 25.672156
F 57.953844 55.310555 47.496475
F 57.496690 55.310555 69.320796
F 57.039535 55.310555 91.145115
F 56.582381 55.310555 112.969436
F 56.125227 55.310555 134.793755
F 55.668072 55.310555 156.618075
F 55.210918 55.310555 178.442395
F 54.753764 55.310555 200.266715
F 54.296609 55.310555 222.091035
F 53.839455 55.310555 243.915355
F 5.409674 16.721795 2.728041
F 4.952519 16.721795 24.552361
F 4.495365 16.721795 46.376681
F 4.038211 16.721795 68.201001
F 3.581056 16.721795 90.025321
F 3.123902 16.721795 111.849640
F 2.666748 16.721795 133.673961
F 2.209593 16.721795 155.498280
F 1.752439 16.721795 177.322601
F 1.295285 16.721795 199.146920
F 0.838130 16.721795 220.971240
F 0.380976 16.721795 242.795560
F 5.409674 39.875053 2.728041
F 4.952519 39.875053 24.552361
F 4.495365 39.875053 46.376681
F 4.038211 39.875053 68.201001
F 3.581056 39.875053 90.025321
F 3.123902 39.875053 111.849640
F 2.666748 39.875053 133.673961
F 2.209593 39.875053 155.498280
F 1.752439 39.875053 177.322601
F 1.295285 39.875053 199.146920
F 0.838130 39.875053 220.971240
F 0.380976 39.875053 242.795560
F 5.409674 63.028310 2.728041
F 4.952519 63.028310 24.552361
F 4.495365 63.028310 46.376681
F 4.038211 63.028310 68.201001
F 3.581056 63.028310 90.025321
F 3.123902 63.028310 111.849640
F 2.666748 63.028310 133.673961
F 2.209593 63.028310 155.498280
F 1.752439 63.028310 177.322601
F 1.295285 63.028310 199.146920
F 0.838130 63.028310 220.971240
F 0.380976 63.028310 242.795560
F 32.138913 16.721795 3.287939
F 31.681759 16.721795 25.112259
F 31.224604 16.721795 46.936579
F 30.767450 16.721795 68.760899
F 30.310296 16.721795 90.585219
F 29.853141 16.721795 112.409538
F 29.395987 16.721795 134.233859
F 28.938833 16.721795 156.058178
F 28.481678 16.721795 177.882499
F 28.024524 16.721795 199.706818
F 27.567370 16.721795 221.531138
F 27.110215 16.721795 243.355458
F 32.138913 39.875053 3.287939
F 31.681759 39.875053 25.112259
F 31.224604 39.875053 46.936579
F 30.767450 39.875053 68.760899
F 30.310296 39.875053 90.585219
F 29.853141 39.875053 112.409538
F 29.395987 39.875053 134.233859
F 28.938833 39.875053 156.058178
F 28.481678 39.875053 177.882499
F 28.024524 39.875053 199.706818
F 27.567370 39.875053 221.531138
F 27.110215 39.875053 243.355458
F 32.138913 63.028310 3.287939
F 31.681759 63.028310 25.112259
F 31.224604 63.028310 46.936579
F 30.767450 63.028310 68.760899
F 30.310296 63.028310 90.585219
F 29.853141 63.028310 112.409538
F 29.395987 63.028310 134.233859
F 28.938833 63.028310 156.058178
F 28.481678 63.028310 177.882499
F 28.024524 63.028310 199.706818
F 27.567370 63.028310 221.531138
F 27.110215 63.028310 243.355458
F 58.868153 16.721795 3.847836
F 58.410998 16.721795 25.672157
F 57.953844 16.721795 47.496476
F 57.496690 16.721795 69.320797
F 57.039535 16.721795 91.145116
F 56.582381 16.721795 112.969436
F 56.125227 16.721795 134.793756
F 55.668072 16.721795 156.618076
F 55.210918 16.721795 178.442396
F 54.753764 16.721795 200.266716
F 54.296609 16.721795 222.091035
F 53.839455 16.721795 243.915356
F 58.868153 39.875053 3.847836
F 58.410998 39.875053 25.672157
F 57.953844 39.875053 47.496476
F 57.496690 39.875053 69.320797
F 57.039535 39.875053 91.145116
F 56.582381 39.875053 112.969436
F 56.125227 39.875053 134.793756
F 55.668072 39.875053 156.618076
F 55.210918 39.875053 178.442396
F 54.753764 39.875053 200.266716
F 54.296609 39.875053 222.091035
F 53.839455 39.875053 243.915356
F 58.868153 63.028310 3.847836
F 58.410998 63.028310 25.672157
F 57.953844 63.028310 47.496476
F 57.496690 63.028310 69.320797
F 57.039535 63.028310 91.145116
F 56.582381 63.028310 112.969436
F 56.125227 63.028310 134.793756
F 55.668072 63.028310 156.618076
F 55.210918 63.028310 178.442396
F 54.753764 63.028310 200.266716
F 54.296609 63.028310 222.091035
F 53.839455 63.028310 243.915356
F 14.319416 1.286291 2.914673
F 13.862262 1.286291 24.738993
F 13.405107 1.286291 46.563313
F 12.947953 1.286291 68.387633
F 12.490799 1.286291 90.211952
F 12.033644 1.286291 112.036273
F 11.576490 1.286291 133.860592
F 11.119336 1.286291 155.684913
F 10.662181 1.286291 177.509232
F 10.205027 1.286291 199.333552
F 9.747873 1.286291 221.157872
F 9.290718 1.286291 242.982192
F 14.319416 24.439548 2.914673
F 13.862262 24.439548 24.738993
F 13.405107 24.439548 46.563313
F 12.947953 24.439548 68.387633
F 12.490799 24.439548 90.211952
F 12.033644 24.439548 112.036273
F 11.576490 24.439548 133.860592
F 11.119336 24.439548 155.684913
F 10.662181 24.439548 177.509232
F 10.205027 24.439548 199.333552
F 9.747873 24.439548 221.157872
F 9.290718 24.439548 242.982192
F 14.319416 47.592806 2.914673
F 13.862262 47.592806 24.738993
F 13.405107 47.592806 46.563313
F 12.947953 47.592806 68.387633
F 12.490799 47.592806 90.211952
F 12.033644 47.592806 112.036273
F 11.576490 47.592806 133.860592
F 11.119336 47.592806 155.684913
F 10.662181 47.592806 177.509232
F 10.205027 47.592806 199.333552
F 9.747873 47.592806 221.157872
F 9.290718 47.592806 242.982192
F 41.048656 1.286291 3.474571
F 40.591501 1.286291 25.298891
F 40.134347 1.286291 47.123211
F 39.677193 1.286291 68.947531
F 39.220038 1.286291 90.771850
F 38.762884 1.286291 112.596171
F 38.305730 1.286291 134.420490
F 37.848575 1.286291 156.244811
F 37.391421 1.286291 178.069130
F 36.934267 1.286291 199.893450
F 36.477112 1.286291 221.717770
F 36.019958 1.286291 243.542090
F 41.048656 24.439548 3.474571
F 40.591501 24.439548 25.298891
F 40.134347 24.439548 47.123211
F 39.677193 24.439548 68.947531
F 39.220038 24.439548 90.771850
F 38.762884 24.439548 112.596171
F 38.305730 24.439548 134.420490
F 37.848575 24.439548 156.244811
F 37.391421 24.439548 178.069130
F 36.934267 24.439548 199.893450
F 36.477112 24.439548 221.717770
F 36.019958 24.439548 243.542090
F 41.048656 47.592806 3.474571
F 40.591501 47.592806 25.298891
F 40.134347 47.592806 47.123211
F 39.677193 47.592806 68.947531
F 39.220038 47.592806 90.771850
F 38.762884 47.592806 112.596171
F 38.305730 47.592806 134.420490
F 37.848575 47.592806 156.244811
F 37.391421 47.592806 178.069130
F 36.934267 47.592806 199.893450
F 36.477112 47.592806 221.717770
F 36.019958 47.592806 243.542090
F 64.577816 1.286291 156.804708
F 64.120662 1.286291 178.629028
F 63.663507 1.286291 200.453347
F 63.206353 1.286291 222.277668
F 62.749199 1.286291 244.101988
F 64.577816 24.439548 156.804708
F 64.120662 24.439548 178.629028
F 63.663507 24.439548 200.453347
F 63.206353 24.439548 222.277668
F 62.749199 24.439548 244.101988
F 64.577816 47.592806 156.804708
F 64.120662 47.592806 178.629028
F 63.663507 47.592806 200.453347
F 63.206353 47.592806 222.277668
F 62.749199 47.592806 244.101988
F 14.319416 9.004040 2.914673
F 13.862262 9.004040 24.738993
F 13.405107 9.004040 46.563313
F 12.947953 9.004040 68.387633
F 12.490799 9.004040 90.211952
F 12.033644 9.004040 112.036273
F 11.576490 9.004040 133.860592
F 11.119336 9.004040 155.684913
F 10.662181 9.004040 177.509232
F 10.205027 9.004040 199.333552
F 9.747873 9.004040 221.157872
F 9.290718 9.004040 242.982192
F 14.319416 32.157298 2.914673
F 13.862262 32.157298 24.738993
F 13.405107 32.157298 46.563313
F 12.947953 32.157298 68.387633
F 12.490799 32.157298 90.211952
F 12.033644 32.157298 112.036273
F 11.576490 32.157298 133.860592
F 11.119336 32.157298 155.684913
F 10.662181 32.157298 177.509232
F 10.205027 32.157298 199.333552
F 9.747873 32.157298 221.157872
F 9.290718 32.157298 242.982192
F 14.319416 55.310555 2.914673
F 13.862262 55.310555 24.738993
F 13.405107 55.310555 46.563313
F 12.947953 55.310555 68.387633
F 12.490799 55.310555 90.211952
F 12.033644 55.310555 112.036273
F 11.576490 55.310555 133.860592
F 11.119336 55.310555 155.684913
F 10.662181 55.310555 177.509232
F 10.205027 55.310555 199.333552
F 9.747873 55.310555 221.157872
F 9.290718 55.310555 242.982192
F 41.048656 9.004040 3.474571
F 40.591501 9.004040 25.298891
F 40.134347 9.004040 47.123211
F 39.677193 9.004040 68.947531
F 39.220038 9.004040 90.771850
F 38.762884 9.004040 112.596171
F 38.305730 9.004040 134.420490
F 37.848575 9.004040 156.244811
F 37.391421 9.004040 178.069130
F 36.934267 9.004040 199.893450
F 36.477112 9.004040 221.717770
F 36.019958 9.004040 243.542090
F 41.048656 32.157298 3.474571
F 40.591501 32.157298 25.298891
F 40.134347 32.157298 47.123211
F 39.677193 32.157298 68.947531
F 39.220038 32.157298 90.771850
F 38.762884 32.157298 112.596171
F 38.305730 32.157298 134.420490
F 37.848575 32.157298 156.244811
F 37.391421 32.157298 178.069130
F 36.934267 32.157298 199.893450
F 36.477112 32.157298 221.717770
F 36.019958 32.157298 243.542090
F 41.048656 55.310555 3.474571
F 40.591501 55.310555 25.298891
F 40.134347 55.310555 47.123211
F 39.677193 55.310555 68.947531
F 39.220038 55.310555 90.771850
F 38.762884 55.310555 112.596171
F 38.305730 55.310555 134.420490
F 37.848575 55.310555 156.244811
F 37.391421 55.310555 178.069130
F 36.934267 55.310555 199.893450
F 36.477112 55.310555 221.717770
F 36.019958 55.310555 243.542090
F 64.577816 9.004040 156.804708
F 64.120662 9.004040 178.629028
F 63.663507 9.004040 200.453347
F 63.206353 9.004040 222.277668
F 62.749199 9.004040 244.101988
F 64.577816 32.157298 156.804708
F 64.120662 32.157298 178.629028
F 63.663507 32.157298 200.453347
F 63.206353 32.157298 222.277668
F 62.749199 32.157298 244.101988
F 64.577816 55.310555 156.804708
F 64.120662 55.310555 178.629028
F 63.663507 55.310555 200.453347
F 63.206353 55.310555 222.277668
F 62.749199 55.310555 244.101988
F 14.319416 16.721795 2.914674
F 13.862262 16.721795 24.738994
F 13.405107 16.721795 46.563313
F 12.947953 16.721795 68.387634
F 12.490799 16.721795 90.211953
F 12.033644 16.721795 112.036274
F 11.576490 16.721795 133.860593
F 11.119336 16.721795 155.684913
F 10.662181 16.721795 177.509233
F 10.205027 16.721795 199.333553
F 9.747873 16.721795 221.157873
F 9.290718 16.721795 242.982193
F 14.319416 39.875053 2.914674
F 13.862262 39.875053 24.738994
F 13.405107 39.875053 46.563313
F 12.947953 39.875053 68.387634
F 12.490799 39.875053 90.211953
F 12.033644 39.875053 112.036274
F 11.576490 39.875053 133.860593
F 11.119336 39.875053 155.684913
F 10.662181 39.875053 177.509233
F 10.205027 39.875053 199.333553
F 9.747873 39.875053 221.157873
F 9.290718 39.875053 242.982193
F 14.319416 63.028310 2.914674
F 13.862262 63.028310 24.738994
F 13.405107 63.028310 46.563313
F 12.947953 63.028310 68.387634
F 12.490799 63.028310 90.211953
F 12.033644 63.028310 112.036274
F 11.576490 63.028310 133.860593
F 11.119336 63.028310 155.684913
F 10.662181 63.028310 177.509233
F 10.205027 63.028310 199.333553
F 9.747873 63.028310 221.157873
F 9.290718 63.028310 242.982193
F 41.048656 16.721795 3.474572
F 40.591501 16.721795 25.298892
F 40.134347 16.721795 47.123211
F 39.677193 16.721795 68.947532
F 39.220038 16.721795 90.771851
F 38.762884 16.721795 112.596172
F 38.305730 16.721795 134.420491
F 37.848575 16.721795 156.244811
F 37.391421 16.721795 178.069131
F 36.934267 16.721795 199.893451
F 36.477112 16.721795 221.717771
F 36.019958 16.721795 243.542091
F 41.048656 39.875053 3.474572
F 40.591501 39.875053 25.298892
F 40.134347 39.875053 47.123211
F 39.677193 39.875053 68.947532
F 39.220038 39.875053 90.771851
F 38.762884 39.875053 112.596172
F 38.305730 39.875053 134.420491
F 37.848575 39.875053 156.244811
F 37.391421 39.875053 178.069131
F 36.934267 39.875053 199.893451
F 36.477112 39.875053 221.717771
F 36.019958 39.875053 243.542091
F 41.048656 63.028310 3.474572
F 40.591501 63.028310 25.298892
F 40.134347 63.028310 47.123211
F 39.677193 63.028310 68.947532
F 39.220038 63.028310 90.771851
F 38.762884 63.028310 112.596172
F 38.305730 63.028310 134.420491
F 37.848575 63.028310 156.244811
F 37.391421 63.028310 178.069131
F 36.934267 63.028310 199.893451
F 36.477112 63.028310 221.717771
F 36.019958 63.028310 243.542091
F 64.577816 16.721795 156.804708
F 64.120662 16.721795 178.629029
F 63.663507 16.721795 200.453348
F 63.206353 16.721795 222.277669
F 62.749199 16.721795 244.101989
F 64.577816 39.875053 156.804708
F 64.120662 39.875053 178.629029
F 63.663507 39.875053 200.453348
F 63.206353 39.875053 222.277669
F 62.749199 39.875053 244.101989
F 64.577816 63.028310 156.804708
F 64.120662 63.028310 178.629029
F 63.663507 63.028310 200.453348
F 63.206353 63.028310 222.277669
F 62.749199 63.028310 244.101989
F 23.229165 1.286290 3.101307
F 22.772010 1.286290 24.925626
F 22.314856 1.286290 46.749947
F 21.857702 1.286290 68.574266
F 21.400547 1.286290 90.398586
F 20.943393 1.286290 112.222907
F 20.486239 1.286290 134.047226
F 20.029084 1.286290 155.871547
F 19.571930 1.286290 177.695866
F 19.114776 1.286290 199.520186
F 18.657621 1.286290 221.344506
F 18.200467 1.286290 243.168826
F 23.229165 24.439547 3.101307
F 22.772010 24.439547 24.925626
F 22.314856 24.439547 46.749947
F 21.857702 24.439547 68.574266
F 21.400547 24.439547 90.398586
F 20.943393 24.439547 112.222907
F 20.486239 24.439547 134.047226
F 20.029084 24.439547 155.871547
F 19.571930 24.439547 177.695866
F 19.114776 24.439547 199.520186
F 18.657621 24.439547 221.344506
F 18.200467 24.439547 243.168826
F 23.229165 47.592805 3.101307
F 22.772010 47.592805 24.925626
F 22.314856 47.592805 46.749947
F 21.857702 47.592805 68.574266
F 21.400547 47.592805 90.398586
F 20.943393 47.592805 112.222907
F 20.486239 47.592805 134.047226
F 20.029084 47.592805 155.871547
F 19.571930 47.592805 177.695866
F 19.114776 47.592805 199.520186
F 18.657621 47.592805 221.344506
F 18.200467 47.592805 243.168826
F 49.958405 1.286290 3.661205
F 49.501251 1.286290 25.485524
F 49.044096 1.286290 47.309845
F 48.586942 1.286290 69.134164
F 48.129788 1.286290 90.958484
F 47.672633 1.286290 112.782804
F 47.215479 1.286290 134.607124
F 46.758325 1.286290 156.431444
F 46.301171 1.286290 178.255764
F 45.844016 1.286290 200.080083
F 45.386862 1.286290 221.904404
F 44.929708 1.286290 243.728723
F 49.958405 24.439547 3.661205
F 49.501251 24.439547 25.485524
F 49.044096 24.439547 47.309845
F 48.586942 24.439547 69.134164
F 48.129788 24.439547 90.958484
F 47.672633 24.439547 112.782804
F 47.215479 24.439547 134.607124
F 46.758325 24.439547 156.431444
F 46.301171 24.439547 178.255764
F 45.844016 24.439547 200.080083
F 45.386862 24.439547 221.904404
F 44.929708 24.439547 243.728723
F 49.958405 47.592805 3.661205
F 49.501251 47.592805 25.485524
F 49.044096 47.592805 47.309845
F 48.586942 47.592805 69.134164
F 48.129788 47.592805 90.958484
F 47.672633 47.592805 112.782804
F 47.215479 47.592805 134.607124
F 46.758325 47.592805 156.431444
F 46.301171 47.592805 178.255764
F 45.844016 47.592805 200.080083
F 45.386862 47.592805 221.904404
F 44.929708 47.592805 243.728723
F 23.229165 9.004039 3.101307
F 22.772010 9.004039 24.925626
F 22.314856 9.004039 46.749947
F 21.857702 9.004039 68.574266
F 21.400547 9.004039 90.398586
F 20.943393 9.004039 112.222907
F 20.486239 9.004039 134.047226
F 20.029084 9.004039 155.871546
F 19.571930 9.004039 177.695866
F 19.114776 9.004039 199.520186
F 18.657621 9.004039 221.344506
F 18.200467 9.004039 243.168826
F 23.229165 32.157297 3.101307
F 22.772010 32.157297 24.925626
F 22.314856 32.157297 46.749947
F 21.857702 32.157297 68.574266
F 21.400547 32.157297 90.398586
F 20.943393 32.157297 112.222907
F 20.486239 32.157297 134.047226
F 20.029084 32.157297 155.871546
F 19.571930 32.157297 177.695866
F 19.114776 32.157297 199.520186
F 18.657621 32.157297 221.344506
F 18.200467 32.157297 243.168826
F 23.229165 55.310554 3.101307
F 22.772010 55.310554 24.925626
F 22.314856 55.310554 46.749947
F 21.857702 55.310554 68.574266
F 21.400547 55.310554 90.398586
F 20.943393 55.310554 112.222907
F 20.486239 55.310554 134.047226
F 20.029084 55.310554 155.871546
F 19.571930 55.310554 177.695866
F 19.114776 55.310554 199.520186
F 18.657621 55.310554 221.344506
F 18.200467 55.310554 243.168826
F 49.958405 9.004039 3.661205
F 49.501251 9.004039 25.485524
F 49.044096 9.004039 47.309845
F 48.586942 9.004039 69.134164
F 48.129788 9.004039 90.958484
F 47.672633 9.004039 112.782804
F 47.215479 9.004039 134.607124
F 46.758325 9.004039 156.431443
F 46.301171 9.004039 178.255764
F 45.844016 9.004039 200.080083
F 45.386862 9.004039 221.904404
F 44.929708 9.004039 243.728723
F 49.958405 32.157297 3.661205
F 49.501251 32.157297 25.485524
F 49.044096 32.157297 47.309845
F 48.586942 32.157297 69.134164
F 48.129788 32.157297 90.958484
F 47.672633 32.157297 112.782804
F 47.215479 32.157297 134.607124
F 46.758325 32.157297 156.431443
F 46.301171 32.157297 178.255764
F 45.844016 32.157297 200.080083
F 45.386862 32.157297 221.904404
F 44.929708 32.157297 243.728723
F 49.958405 55.310554 3.661205
F 49.501251 55.310554 25.485524
F 49.044096 55.310554 47.309845
F 48.586942 55.310554 69.134164
F 48.129788 55.310554 90.958484
F 47.672633 55.310554 112.782804
F 47.215479 55.310554 134.607124
F 46.758325 55.310554 156.431443
F 46.301171 55.310554 178.255764
F 45.844016 55.310554 200.080083
F 45.386862 55.310554 221.904404
F 44.929708 55.310554 243.728723
F 23.229165 16.721795 3.101308
F 22.772010 16.721795 24.925627
F 22.314856 16.721795 46.749947
F 21.857702 16.721795 68.574267
F 21.400547 16.721795 90.398587
F 20.943393 16.721795 112.222908
F 20.486239 16.721795 134.047227
F 20.029084 16.721795 155.871547
F 19.571930 16.721795 177.695867
F 19.114776 16.721795 199.520187
F 18.657621 16.721795 221.344507
F 18.200467 16.721795 243.168827
F 23.229165 39.875052 3.101308
F 22.772010 39.875052 24.925627
F 22.314856 39.875052 46.749947
F 21.857702 39.875052 68.574267
F 21.400547 39.875052 90.398587
F 20.943393 39.875052 112.222908
F 20.486239 39.875052 134.047227
F 20.029084 39.875052 155.871547
F 19.571930 39.875052 177.695867
F 19.114776 39.875052 199.520187
F 18.657621 39.875052 221.344507
F 18.200467 39.875052 243.168827
F 23.229165 63.028310 3.101308
F 22.772010 63.028310 24.925627
F 22.314856 63.028310 46.749947
F 21.857702 63.028310 68.574267
F 21.400547 63.028310 90.398587
F 20.943393 63.028310 112.222908
F 20.486239 63.028310 134.047227
F 20.029084 63.028310 155.871547
F 19.571930 63.028310 177.695867
F 19.114776 63.028310 199.520187
F 18.657621 63.028310 221.344507
F 18.200467 63.028310 243.168827
F 49.958405 16.721795 3.661206
F 49.501251 16.721795 25.485525
F 49.044096 16.721795 47.309845
F 48.586942 16.721795 69.134165
F 48.129788 16.721795 90.958485
F 47.672633 16.721795 112.782805
F 47.215479 16.721795 134.607125
F 46.758325 16.721795 156.431444
F 46.301170 16.721795 178.255765
F 45.844016 16.721795 200.080084
F 45.386862 16.721795 221.904405
F 44.929707 16.721795 243.728724
F 49.958405 39.875052 3.661206
F 49.501251 39.875052 25.485525
F 49.044096 39.875052 47.309845
F 48.586942 39.875052 69.134165
F 48.129788 39.875052 90.958485
F 47.672633 39.875052 112.782805
F 47.215479 39.875052 134.607125
F 46.758325 39.875052 156.431444
F 46.301170 39.875052 178.255765
F 45.844016 39.875052 200.080084
F 45.386862 39.875052 221.904405
F 44.929707 39.875052 243.728724
F 49.958405 63.028310 3.661206
F 49.501251 63.028310 25.485525
F 49.044096 63.028310 47.309845
F 48.586942 63.028310 69.134165
F 48.129788 63.028310 90.958485
F 47.672633 63.028310 112.782805
F 47.215479 63.028310 134.607125
F 46.758325 63.028310 156.431444
F 46.301170 63.028310 178.255765
F 45.844016 63.028310 200.080084
F 45.386862 63.028310 221.904405
F 44.929707 63.028310 243.728724
F 5.333467 3.858875 6.365427
F 4.876313 3.858875 28.189747
F 4.419159 3.858875 50.014067
F 3.962004 3.858875 71.838386
F 3.504850 3.858875 93.662707
F 3.047696 3.858875 115.487026
F 2.590541 3.858875 137.311347
F 2.133387 3.858875 159.135666
F 1.676233 3.858875 180.959986
F 1.219078 3.858875 202.784306
F 0.761924 3.858875 224.608626
F 0.304770 3.858875 246.432945
F 5.333467 27.012132 6.365427
F 4.876313 27.012132 28.189747
F 4.419159 27.012132 50.014067
F 3.962004 27.012132 71.838386
F 3.504850 27.012132 93.662707
F 3.047696 27.012132 115.487026
F 2.590541 27.012132 137.311347
F 2.133387 27.012132 159.135666
F 1.676233 27.012132 180.959986
F 1.219078 27.012132 202.784306
F 0.761924 27.012132 224.608626
F 0.304770 27.012132 246.432945
F 5.333467 50.165390 6.365427
F 4.876313 50.165390 28.189747
F 4.419159 50.165390 50.014067
F 3.962004 50.165390 71.838386
F 3.504850 50.165390 93.662707
F 3.047696 50.165390 115.487026
F 2.590541 50.165390 137.311347
F 2.133387 50.165390 159.135666
F 1.676233 50.165390 180.959986
F 1.219078 50.165390 202.784306
F 0.761924 50.165390 224.608626
F 0.304770 50.165390 246.432945
F 32.062707 3.858875 6.925324
F 31.605552 3.858875 28.749645
F 31.148398 3.858875 50.573964
F 30.691244 3.858875 72.398284
F 30.234089 3.858875 94.222604
F 29.776935 3.858875 116.046924
F 29.319781 3.858875 137.871244
F 28.862626 3.858875 159.695564
F 28.405472 3.858875 181.519883
F 27.948318 3.858875 203.344204
F 27.491163 3.858875 225.168524
F 27.034009 3.858875 246.992843
F 32.062707 27.012132 6.925324
F 31.605552 27.012132 28.749645
F 31.148398 27.012132 50.573964
F 30.691244 27.012132 72.398284
F 30.234089 27.012132 94.222604
F 29.776935 27.012132 116.046924
F 29.319781 27.012132 137.871244
F 28.862626 27.012132 159.695564
F 28.405472 27.012132 181.519883
F 27.948318 27.012132 203.344204
F 27.491163 27.012132 225.168524
F 27.034009 27.012132 246.992843
F 32.062707 50.165390 6.925324
F 31.605552 50.165390 28.749645
F 31.148398 50.165390 50.573964
F 30.691244 50.165390 72.398284
F 30.234089 50.165390 94.222604
F 29.776935 50.165390 116.046924
F 29.319781 50.165390 137.871244
F 28.862626 50.165390 159.695564
F 28.405472 50.165390 181.519883
F 27.948318 50.165390 203.344204
F 27.491163 50.165390 225.168524
F 27.034009 50.165390 246.992843
F 58.791947 3.858875 7.485222
F 58.334793 3.858875 29.309543
F 57.877639 3.858875 51.133862
F 57.420484 3.858875 72.958182
F 56.963330 3.858875 94.782502
F 56.506176 3.858875 116.606822
F 56.049021 3.858875 138.431142
F 55.591867 3.858875 160.255462
F 55.134713 3.858875 182.079781
F 54.677558 3.858875 203.904102
F 54.220404 3.858875 225.728421
F 53.763250 3.858875 247.552741
F 58.791947 27.012132 7.485222
F 58.334793 27.012132 29.309543
F 57.877639 27.012132 51.133862
F 57.420484 27.012132 72.958182
F 56.963330 27.012132 94.782502
F 56.506176 27.012132 116.606822
F 56.049021 27.012132 138.431142
F 55.591867 27.012132 160.255462
F 55.134713 27.012132 182.079781
F 54.677558 27.012132 203.904102
F 54.220404 27.012132 225.728421
F 53.763250 27.012132 247.552741
F 58.791947 50.165390 7.485222
F 58.334793 50.165390 29.309543
F 57.877639 50.165390 51.133862
F 57.420484 50.165390 72.958182
F 56.963330 50.165390 94.782502
F 56.506176 50.165390 116.606822
F 56.049021 50.165390 138.431142
F 55.591867 50.165390 160.255462
F 55.134713 50.165390 182.079781
F 54.677558 50.165390 203.904102
F 54.220404 50.165390 225.728421
F 53.763250 50.165390 247.552741
F 5.333467 11.576625 6.365427
F 4.876313 11.576625 28.189747
F 4.419159 11.576625 50.014067
F 3.962004 11.576625 71.838387
F 3.504850 11.576625 93.662707
F 3.047696 11.576625 115.487026
F 2.590541 11.576625 137.311347
F 2.133387 11.576625 159.135666
F 1.676233 11.576625 180.959986
F 1.219078 11.576625 202.784306
F 0.761924 11.576625 224.608626
F 0.304770 11.576625 246.432946
F 5.333467 34.729882 6.365427
F 4.876313 34.729882 28.189747
F 4.419159 34.729882 50.014067
F 3.962004 34.729882 71.838387
F 3.504850 34.729882 93.662707
F 3.047696 34.729882 115.487026
F 2.590541 34.729882 137.311347
F 2.133387 34.729882 159.135666
F 1.676233 34.729882 180.959986
F 1.219078 34.729882 202.784306
F 0.761924 34.729882 224.608626
F 0.304770 34.729882 246.432946
F 5.333467 57.883140 6.365427
F 4.876313 57.883140 28.189747
F 4.419159 57.883140 50.014067
F 3.962004 57.883140 71.838387
F 3.504850 57.883140 93.662707
F 3.047696 57.883140 115.487026
F 2.590541 57.883140 137.311347
F 2.133387 57.883140 159.135666
F 1.676233 57.883140 180.959986
F 1.219078 57.883140 202.784306
F 0.761924 57.883140 224.608626
F 0.304770 57.883140 246.432946
F 32.062707 11.576625 6.925324
F 31.605552 11.576625 28.749645
F 31.148398 11.576625 50.573964
F 30.691244 11.576625 72.398285
F 30.234089 11.576625 94.222604
F 29.776935 11.576625 116.046924
F 29.319781 11.576625 137.871244
F 28.862626 11.576625 159.695564
F 28.405472 11.576625 181.519883
F 27.948318 11.576625 203.344204
F 27.491163 11.576625 225.168524
F 27.034009 11.576625 246.992844
F 32.062707 34.729882 6.925324
F 31.605552 34.729882 28.749645
F 31.148398 34.729882 50.573964
F 30.691244 34.729882 72.398285
F 30.234089 34.729882 94.222604
F 29.776935 34.729882 116.046924
F 29.319781 34.729882 137.871244
F 28.862626 34.729882 159.695564
F 28.405472 34.729882 181.519883
F 27.948318 34.729882 203.344204
F 27.491163 34.729882 225.168524
F 27.034009 34.729882 246.992844
F 32.062707 57.883140 6.925324
F 31.605552 57.883140 28.749645
F 31.148398 57.883140 50.573964
F 30.691244 57.883140 72.398285
F 30.234089 57.883140 94.222604
F 29.776935 57.883140 116.046924
F 29.319781 57.883140 137.871244
F 28.862626 57.883140 159.695564
F 28.405472 57.883140 181.519883
F 27.948318 57.883140 203.344204
F 27.491163 57.883140 225.168524
F 27.034009 57.883140 246.992844
F 58.791947 11.576625 7.485222
F 58.334793 11.576625 29.309543
F 57.877639 11.576625 51.133862
F 57.420484 11.576625 72.958183
F 56.963330 11.576625 94.782502
F 56.506176 11.576625 116.606822
F 56.049021 11.576625 138.431142
F 55.591867 11.576625 160.255462
F 55.134713 11.576625 182.079781
F 54.677558 11.576625 203.904102
F 54.220404 11.576625 225.728421
F 53.763250 11.576625 247.552742
F 58.791947 34.729882 7.485222
F 58.334793 34.729882 29.309543
F 57.877639 34.729882 51.133862
F 57.420484 34.729882 72.958183
F 56.963330 34.729882 94.782502
F 56.506176 34.729882 116.606822
F 56.049021 34.729882 138.431142
F 55.591867 34.729882 160.255462
F 55.134713 34.729882 182.079781
F 54.677558 34.729882 203.904102
F 54.220404 34.729882 225.728421
F 53.763250 34.729882 247.552742
F 58.791947 57.883140 7.485222
F 58.334793 57.883140 29.309543
F 57.877639 57.883140 51.133862
F 57.420484 57.883140 72.958183
F 56.963330 57.883140 94.782502
F 56.506176 57.883140 116.606822
F 56.049021 57.883140 138.431142
F 55.591867 57.883140 160.255462
F 55.134713 57.883140 182.079781
F 54.677558 57.883140 203.904102
F 54.220404 57.883140 225.728421
F 53.763250 57.883140 247.552742
F 5.333467 19.294380 6.365428
F 4.876313 19.294380 28.189747
F 4.419159 19.294380 50.014068
F 3.962004 19.294380 71.838387
F 3.504850 19.294380 93.662707
F 3.047696 19.294380 115.487027
F 2.590541 19.294380 137.311347
F 2.133387 19.294380 159.135667
F 1.676233 19.294380 180.959987
F 1.219078 19.294380 202.784306
F 0.761924 19.294380 224.608627
F 0.304770 19.294380 246.432946
F 5.333467 42.447638 6.365428
F 4.876313 42.447638 28.189747
F 4.419159 42.447638 50.014068
F 3.962004 42.447638 71.838387
F 3.504850 42.447638 93.662707
F 3.047696 42.447638 115.487027
F 2.590541 42.447638 137.311347
F 2.133387 42.447638 159.135667
F 1.676233 42.447638 180.959987
F 1.219078 42.447638 202.784306
F 0.761924 42.447638 224.608627
F 0.304770 42.447638 246.432946
F 5.333467 65.600895 6.365428
F 4.876313 65.600895 28.189747
F 4.419159 65.600895 50.014068
F 3.962004 65.600895 71.838387
F 3.504850 65.600895 93.662707
F 3.047696 65.600895 115.487027
F 2.590541 65.600895 137.311347
F 2.133387 65.600895 159.135667
F 1.676233 65.600895 180.959987
F 1.219078 65.600895 202.784306
F 0.761924 65.600895 224.608627
F 0.304770 65.600895 246.432946
F 32.062707 19.294380 6.925325
F 31.605552 19.294380 28.749645
F 31.148398 19.294380 50.573965
F 30.691244 19.294380 72.398285
F 30.234089 19.294380 94.222604
F 29.776935 19.294380 116.046925
F 29.319781 19.294380 137.871244
F 28.862626 19.294380 159.695565
F 28.405472 19.294380 181.519884
F 27.948318 19.294380 203.344204
F 27.491163 19.294380 225.168525
F 27.034009 19.294380 246.992844
F 32.062707 42.447638 6.925325
F 31.605552 42.447638 28.749645
F 31.148398 42.447638 50.573965
F 30.691244 42.447638 72.398285
F 30.234089 42.447638 94.222604
F 29.776935 42.447638 116.046925
F 29.319781 42.447638 137.871244
F 28.862626 42.447638 159.695565
F 28.405472 42.447638 181.519884
F 27.948318 42.447638 203.344204
F 27.491163 42.447638 225.168525
F 27.034009 42.447638 246.992844
F 32.062707 65.600895 6.925325
F 31.605552 65.600895 28.749645
F 31.148398 65.600895 50.573965
F 30.691244 65.600895 72.398285
F 30.234089 65.600895 94.222604
F 29.776935 65.600895 116.046925
F 29.319781 65.600895 137.871244
F 28.862626 65.600895 159.695565
F 28.405472 65.600895 181.519884
F 27.948318 65.600895 203.344204
F 27.491163 65.600895 225.168525
F 27.034009 65.600895 246.992844
F 58.791947 19.294380 7.485223
F 58.334793 19.294380 29.309543
F 57.877639 19.294380 51.133863
F 57.420484 19.294380 72.958183
F 56.963330 19.294380 94.782502
F 56.506176 19.294380 116.606823
F 56.049021 19.294380 138.431142
F 55.591867 19.294380 160.255463
F 55.134713 19.294380 182.079782
F 54.677558 19.294380 203.904102
F 54.220404 19.294380 225.728422
F 53.763250 19.294380 247.552742
F 58.791947 42.447638 7.485223
F 58.334793 42.447638 29.309543
F 57.877639 42.447638 51.133863
F 57.420484 42.447638 72.958183
F 56.963330 42.447638 94.782502
F 56.506176 42.447638 116.606823
F 56.049021 42.447638 138.431142
F 55.591867 42.447638 160.255463
F 55.134713 42.447638 182.079782
F 54.677558 42.447638 203.904102
F 54.220404 42.447638 225.728422
F 53.763250 42.447638 247.552742
F 58.791947 65.600895 7.485223
F 58.334793 65.600895 29.309543
F 57.877639 65.600895 51.133863
F 57.420484 65.600895 72.958183
F 56.963330 65.600895 94.782502
F 56.506176 65.600895 116.606823
F 56.049021 65.600895 138.431142
F 55.591867 65.600895 160.255463
F 55.134713 65.600895 182.079782
F 54.677558 65.600895 203.904102
F 54.220404 65.600895 225.728422
F 53.763250 65.600895 247.552742
F 14.243208 3.858875 6.552060
F 13.786053 3.858875 28.376380
F 13.328899 3.858875 50.200699
F 12.871745 3.858875 72.025020
F 12.414590 3.858875 93.849339
F 11.957436 3.858875 115.673660
F 11.500282 3.858875 137.497979
F 11.043127 3.858875 159.322299
F 10.585973 3.858875 181.146619
F 10.128819 3.858875 202.970939
F 9.671664 3.858875 224.795258
F 9.214510 3.858875 246.619579
F 14.243208 27.012133 6.552060
F 13.786053 27.012133 28.376380
F 13.328899 27.012133 50.200699
F 12.871745 27.012133 72.025020
F 12.414590 27.012133 93.849339
F 11.957436 27.012133 115.673660
F 11.500282 27.012133 137.497979
F 11.043127 27.012133 159.322299
F 10.585973 27.012133 181.146619
F 10.128819 27.012133 202.970939
F 9.671664 27.012133 224.795258
F 9.214510 27.012133 246.619579
F 14.243208 50.165390 6.552060
F 13.786053 50.165390 28.376380
F 13.328899 50.165390 50.200699
F 12.871745 50.165390 72.025020
F 12.414590 50.165390 93.849339
F 11.957436 50.165390 115.673660
F 11.500282 50.165390 137.497979
F 11.043127 50.165390 159.322299
F 10.585973 50.165390 181.146619
F 10.128819 50.165390 202.970939
F 9.671664 50.165390 224.795258
F 9.214510 50.165390 246.619579
F 40.972448 3.858875 7.111958
F 40.515294 3.858875 28.936277
F 40.058140 3.858875 50.760597
F 39.600985 3.858875 72.584917
F 39.143831 3.858875 94.409237
F 38.686677 3.858875 116.233557
F 38.229522 3.858875 138.057877
F 37.772368 3.858875 159.882196
F 37.315214 3.858875 181.706517
F 36.858059 3.858875 203.530836
F 36.400905 3.858875 225.355156
F 35.943751 3.858875 247.179477
F 40.972448 27.012133 7.111958
F 40.515294 27.012133 28.936277
F 40.058140 27.012133 50.760597
F 39.600985 27.012133 72.584917
F 39.143831 27.012133 94.409237
F 38.686677 27.012133 116.233557
F 38.229522 27.012133 138.057877
F 37.772368 27.012133 159.882196
F 37.315214 27.012133 181.706517
F 36.858059 27.012133 203.530836
F 36.400905 27.012133 225.355156
F 35.943751 27.012133 247.179477
F 40.972448 50.165390 7.111958
F 40.515294 50.165390 28.936277
F 40.058140 50.165390 50.760597
F 39.600985 50.165390 72.584917
F 39.143831 50.165390 94.409237
F 38.686677 50.165390 116.233557
F 38.229522 50.165390 138.057877
F 37.772368 50.165390 159.882196
F 37.315214 50.165390 181.706517
F 36.858059 50.165390 203.530836
F 36.400905 50.165390 225.355156
F 35.943751 50.165390 247.179477
F 64.501608 3.858875 160.442094
F 64.044453 3.858875 182.266415
F 63.587299 3.858875 204.090734
F 63.130145 3.858875 225.915054
F 62.672990 3.858875 247.739374
F 64.501608 27.012133 160.442094
F 64.044453 27.012133 182.266415
F 63.587299 27.012133 204.090734
F 63.130145 27.012133 225.915054
F 62.672990 27.012133 247.739374
F 64.501608 50.165390 160.442094
F 64.044453 50.165390 182.266415
F 63.587299 50.165390 204.090734
F 63.130145 50.165390 225.915054
F 62.672990 50.165390 247.739374
F 14.243208 11.576625 6.552060
F 13.786053 11.576625 28.376380
F 13.328899 11.576625 50.200700
F 12.871745 11.576625 72.025020
F 12.414590 11.576625 93.849339
F 11.957436 11.576625 115.673660
F 11.500282 11.576625 137.497979
F 11.043127 11.576625 159.322299
F 10.585973 11.576625 181.146619
F 10.128819 11.576625 202.970939
F 9.671664 11.576625 224.795259
F 9.214510 11.576625 246.619579
F 14.243208 34.729883 6.552060
F 13.786053 34.729883 28.376380
F 13.328899 34.729883 50.200700
F 12.871745 34.729883 72.025020
F 12.414590 34.729883 93.849339
F 11.957436 34.729883 115.673660
F 11.500282 34.729883 137.497979
F 11.043127 34.729883 159.322299
F 10.585973 34.729883 181.146619
F 10.128819 34.729883 202.970939
F 9.671664 34.729883 224.795259
F 9.214510 34.729883 246.619579
F 14.243208 57.883140 6.552060
F 13.786053 57.883140 28.376380
F 13.328899 57.883140 50.200700
F 12.871745 57.883140 72.025020
F 12.414590 57.883140 93.849339
F 11.957436 57.883140 115.673660
F 11.500282 57.883140 137.497979
F 11.043127 57.883140 159.322299
F 10.585973 57.883140 181.146619
F 10.128819 57.883140 202.970939
F 9.671664 57.883140 224.795259
F 9.214510 57.883140 246.619579
F 40.972448 11.576625 7.111958
F 40.515294 11.576625 28.936277
F 40.058140 11.576625 50.760598
F 39.600985 11.576625 72.584917
F 39.143831 11.576625 94.409237
F 38.686677 11.576625 116.233557
F 38.229522 11.576625 138.057877
F 37.772368 11.576625 159.882196
F 37.315214 11.576625 181.706517
F 36.858059 11.576625 203.530836
F 36.400905 11.576625 225.355157
F 35.943751 11.576625 247.179477
F 40.972448 34.729883 7.111958
F 40.515294 34.729883 28.936277
F 40.058140 34.729883 50.760598
F 39.600985 34.729883 72.584917
F 39.143831 34.729883 94.409237
F 38.686677 34.729883 116.233557
F 38.229522 34.729883 138.057877
F 37.772368 34.729883 159.882196
F 37.315214 34.729883 181.706517
F 36.858059 34.729883 203.530836
F 36.400905 34.729883 225.355157
F 35.943751 34.729883 247.179477
F 40.972448 57.883140 7.111958
F 40.515294 57.883140 28.936277
F 40.058140 57.883140 50.760598
F 39.600985 57.883140 72.584917
F 39.143831 57.883140 94.409237
F 38.686677 57.883140 116.233557
F 38.229522 57.883140 138.057877
F 37.772368 57.883140 159.882196
F 37.315214 57.883140 181.706517
F 36.858059 57.883140 203.530836
F 36.400905 57.883140 225.355157
F 35.943751 57.883140 247.179477
F 64.501608 11.576625 160.442094
F 64.044453 11.576625 182.266415
F 63.587299 11.576625 204.090734
F 63.130144 11.576625 225.915055
F 62.672990 11.576625 247.739374
F 64.501608 34.729883 160.442094
F 64.044453 34.729883 182.266415
F 63.587299 34.729883 204.090734
F 63.130144 34.729883 225.915055
F 62.672990 34.729883 247.739374
F 64.501608 57.883140 160.442094
F 64.044453 57.883140 182.266415
F 63.587299 57.883140 204.090734
F 63.130144 57.883140 225.915055
F 62.672990 57.883140 247.739374
F 14.243208 19.294380 6.552060
F 13.786053 19.294380 28.376381
F 13.328899 19.294380 50.200700
F 12.871745 19.294380 72.025020
F 12.414590 19.294380 93.849340
F 11.957436 19.294380 115.673660
F 11.500282 19.294380 137.497980
F 11.043127 19.294380 159.322300
F 10.585973 19.294380 181.146619
F 10.128819 19.294380 202.970940
F 9.671664 19.294380 224.795259
F 9.214510 19.294380 246.619580
F 14.243208 42.447638 6.552060
F 13.786053 42.447638 28.376381
F 13.328899 42.447638 50.200700
F 12.871745 42.447638 72.025020
F 12.414590 42.447638 93.849340
F 11.957436 42.447638 115.673660
F 11.500282 42.447638 137.497980
F 11.043127 42.447638 159.322300
F 10.585973 42.447638 181.146619
F 10.128819 42.447638 202.970940
F 9.671664 42.447638 224.795259
F 9.214510 42.447638 246.619580
F 14.243208 65.600896 6.552060
F 13.786053 65.600896 28.376381
F 13.328899 65.600896 50.200700
F 12.871745 65.600896 72.025020
F 12.414590 65.600896 93.849340
F 11.957436 65.600896 115.673660
F 11.500282 65.600896 137.497980
F 11.043127 65.600896 159.322300
F 10.585973 65.600896 181.146619
F 10.128819 65.600896 202.970940
F 9.671664 65.600896 224.795259
F 9.214510 65.600896 246.619580
F 40.972448 19.294380 7.111958
F 40.515294 19.294380 28.936278
F 40.058140 19.294380 50.760598
F 39.600985 19.294380 72.584917
F 39.143831 19.294380 94.409238
F 38.686677 19.294380 116.233557
F 38.229522 19.294380 138.057878
F 37.772368 19.294380 159.882197
F 37.315214 19.294380 181.706517
F 36.858059 19.294380 203.530837
F 36.400905 19.294380 225.355157
F 35.943751 19.294380 247.179478
F 40.972448 42.447638 7.111958
F 40.515294 42.447638 28.936278
F 40.058140 42.447638 50.760598
F 39.600985 42.447638 72.584917
F 39.143831 42.447638 94.409238
F 38.686677 42.447638 116.233557
F 38.229522 42.447638 138.057878
F 37.772368 42.447638 159.882197
F 37.315214 42.447638 181.706517
F 36.858059 42.447638 203.530837
F 36.400905 42.447638 225.355157
F 35.943751 42.447638 247.179478
F 40.972448 65.600896 7.111958
F 40.515294 65.600896 28.936278
F 40.058140 65.600896 50.760598
F 39.600985 65.600896 72.584917
F 39.143831 65.600896 94.409238
F 38.686677 65.600896 116.233557
F 38.229522 65.600896 138.057878
F 37.772368 65.600896 159.882197
F 37.315214 65.600896 181.706517
F 36.858059 65.600896 203.530837
F 36.400905 65.600896 225.355157
F 35.943751 65.600896 247.179478
F 64.501607 19.294380 160.442095
F 64.044453 19.294380 182.266415
F 63.587299 19.294380 204.090735
F 63.130144 19.294380 225.915055
F 62.672990 19.294380 247.739375
F 64.501607 42.447638 160.442095
F 64.044453 42.447638 182.266415
F 63.587299 42.447638 204.090735
F 63.130144 42.447638 225.915055
F 62.672990 42.447638 247.739375
F 64.501607 65.600896 160.442095
F 64.044453 65.600896 182.266415
F 63.587299 65.600896 204.090735
F 63.130144 65.600896 225.915055
F 62.672990 65.600896 247.739375
F 23.152959 3.858876 6.738694
F 22.695805 3.858876 28.563013
F 22.238651 3.858876 50.387333
F 21.781496 3.858876 72.211653
F 21.324342 3.858876 94.035973
F 20.867188 3.858876 115.860293
F 20.410033 3.858876 137.684613
F 19.952879 3.858876 159.508932
F 19.495725 3.858876 181.333253
F 19.038570 3.858876 203.157572
F 18.581416 3.858876 224.981893
F 18.124262 3.858876 246.806212
F 23.152959 27.012134 6.738694
F 22.695805 27.012134 28.563013
F 22.238651 27.012134 50.387333
F 21.781496 27.012134 72.211653
F 21.324342 27.012134 94.035973
F 20.867188 27.012134 115.860293
F 20.410033 27.012134 137.684613
F 19.952879 27.012134 159.508932
F 19.495725 27.012134 181.333253
F 19.038570 27.012134 203.157572
F 18.581416 27.012134 224.981893
F 18.124262 27.012134 246.806212
F 23.152959 50.165391 6.738694
F 22.695805 50.165391 28.563013
F 22.238651 50.165391 50.387333
F 21.781496 50.165391 72.211653
F 21.324342 50.165391 94.035973
F 20.867188 50.165391 115.860293
F 20.410033 50.165391 137.684613
F 19.952879 50.165391 159.508932
F 19.495725 50.165391 181.333253
F 19.038570 50.165391 203.157572
F 18.581416 50.165391 224.981893
F 18.124262 50.165391 246.806212
F 49.882199 3.858876 7.298592
F 49.425044 3.858876 29.122911
F 48.967890 3.858876 50.947231
F 48.510736 3.858876 72.771551
F 48.053581 3.858876 94.595871
F 47.596427 3.858876 116.420191
F 47.139273 3.858876 138.244511
F 46.682118 3.858876 160.068830
F 46.224964 3.858876 181.893151
F 45.767810 3.858876 203.717470
F 45.310655 3.858876 225.541791
F 44.853501 3.858876 247.366110
F 49.882199 27.012134 7.298592
F 49.425044 27.012134 29.122911
F 48.967890 27.012134 50.947231
F 48.510736 27.012134 72.771551
F 48.053581 27.012134 94.595871
F 47.596427 27.012134 116.420191
F 47.139273 27.012134 138.244511
F 46.682118 27.012134 160.068830
F 46.224964 27.012134 181.893151
F 45.767810 27.012134 203.717470
F 45.310655 27.012134 225.541791
F 44.853501 27.012134 247.366110
F 49.882199 50.165391 7.298592
F 49.425044 50.165391 29.122911
F 48.967890 50.165391 50.947231
F 48.510736 50.165391 72.771551
F 48.053581 50.165391 94.595871
F 47.596427 50.165391 116.420191
F 47.139273 50.165391 138.244511
F 46.682118 50.165391 160.068830
F 46.224964 50.165391 181.893151
F 45.767810 50.165391 203.717470
F 45.310655 50.165391 225.541791
F 44.853501 50.165391 247.366110
F 23.152959 11.576626 6.738694
F 22.695805 11.576626 28.563013
F 22.238651 11.576626 50.387334
F 21.781496 11.576626 72.211653
F 21.324342 11.576626 94.035973
F 20.867188 11.576626 115.860293
F 20.410033 11.576626 137.684613
F 19.952879 11.576626 159.508933
F 19.495725 11.576626 181.333253
F 19.038570 11.576626 203.157572
F 18.581416 11.576626 224.981893
F 18.124262 11.576626 246.806212
F 23.152959 34.729884 6.738694
F 22.695805 34.729884 28.563013
F 22.238651 34.729884 50.387334
F 21.781496 34.729884 72.211653
F 21.324342 34.729884 94.035973
F 20.867188 34.729884 115.860293
F 20.410033 34.729884 137.684613
F 19.952879 34.729884 159.508933
F 19.495725 34.729884 181.333253
F 19.038570 34.729884 203.157572
F 18.581416 34.729884 224.981893
F 18.124262 34.729884 246.806212
F 23.152959 57.883141 6.738694
F 22.695805 57.883141 28.563013
F 22.238651 57.883141 50.387334
F 21.781496 57.883141 72.211653
F 21.324342 57.883141 94.035973
F 20.867188 57.883141 115.860293
F 20.410033 57.883141 137.684613
F 19.952879 57.883141 159.508933
F 19.495725 57.883141 181.333253
F 19.038570 57.883141 203.157572
F 18.581416 57.883141 224.981893
F 18.124262 57.883141 246.806212
F 49.882199 11.576626 7.298592
F 49.425044 11.576626 29.122911
F 48.967890 11.576626 50.947232
F 48.510736 11.576626 72.771551
F 48.053581 11.576626 94.595871
F 47.596427 11.576626 116.420191
F 47.139273 11.576626 138.244511
F 46.682118 11.576626 160.068831
F 46.224964 11.576626 181.893151
F 45.767810 11.576626 203.717470
F 45.310655 11.576626 225.541791
F 44.853501 11.576626 247.366110
F 49.882199 34.729884 7.298592
F 49.425044 34.729884 29.122911
F 48.967890 34.729884 50.947232
F 48.510736 34.729884 72.771551
F 48.053581 34.729884 94.595871
F 47.596427 34.729884 116.420191
F 47.139273 34.729884 138.244511
F 46.682118 34.729884 160.068831
F 46.224964 34.729884 181.893151
F 45.767810 34.729884 203.717470
F 45.310655 34.729884 225.541791
F 44.853501 34.729884 247.366110
F 49.882199 57.883141 7.298592
F 49.425044 57.883141 29.122911
F 48.967890 57.883141 50.947232
F 48.510736 57.883141 72.771551
F 48.053581 57.883141 94.595871
F 47.596427 57.883141 116.420191
F 47.139273 57.883141 138.244511
F 46.682118 57.883141 160.068831
F 46.224964 57.883141 181.893151
F 45.767810 57.883141 203.717470
F 45.310655 57.883141 225.541791
F 44.853501 57.883141 247.366110
F 23.152959 19.294382 6.738694
F 22.695805 19.294382 28.563014
F 22.238651 19.294382 50.387334
F 21.781496 19.294382 72.211654
F 21.324342 19.294382 94.035974
F 20.867188 19.294382 115.860293
F 20.410033 19.294382 137.684614
F 19.952879 19.294382 159.508933
F 19.495725 19.294382 181.333253
F 19.038570 19.294382 203.157573
F 18.581416 19.294382 224.981893
F 18.124262 19.294382 246.806213
F 23.152959 42.447639 6.738694
F 22.695805 42.447639 28.563014
F 22.238651 42.447639 50.387334
F 21.781496 42.447639 72.211654
F 21.324342 42.447639 94.035974
F 20.867188 42.447639 115.860293
F 20.410033 42.447639 137.684614
F 19.952879 42.447639 159.508933
F 19.495725 42.447639 181.333253
F 19.038570 42.447639 203.157573
F 18.581416 42.447639 224.981893
F 18.124262 42.447639 246.806213
F 23.152959 65.600897 6.738694
F 22.695805 65.600897 28.563014
F 22.238651 65.600897 50.387334
F 21.781496 65.600897 72.211654
F 21.324342 65.600897 94.035974
F 20.867188 65.600897 115.860293
F 20.410033 65.600897 137.684614
F 19.952879 65.600897 159.508933
F 19.495725 65.600897 181.333253
F 19.038570 65.600897 203.157573
F 18.581416 65.600897 224.981893
F 18.124262 65.600897 246.806213
F 49.882199 19.294382 7.298592
F 49.425044 19.294382 29.122912
F 48.967890 19.294382 50.947232
F 48.510736 19.294382 72.771552
F 48.053581 19.294382 94.595872
F 47.596427 19.294382 116.420191
F 47.139273 19.294382 138.244512
F 46.682118 19.294382 160.068831
F 46.224964 19.294382 181.893151
F 45.767810 19.294382 203.717471
F 45.310655 19.294382 225.541791
F 44.853501 19.294382 247.366111
F 49.882199 42.447639 7.298592
F 49.425044 42.447639 29.122912
F 48.967890 42.447639 50.947232
F 48.510736 42.447639 72.771552
F 48.053581 42.447639 94.595872
F 47.596427 42.447639 116.420191
F 47.139273 42.447639 138.244512
F 46.682118 42.447639 160.068831
F 46.224964 42.447639 181.893151
F 45.767810 42.447639 203.717471
F 45.310655 42.447639 225.541791
F 44.853501 42.447639 247.366111
F 49.882199 65.600897 7.298592
F 49.425044 65.600897 29.122912
F 48.967890 65.600897 50.947232
F 48.510736 65.600897 72.771552
F 48.053581 65.600897 94.595872
F 47.596427 65.600897 116.420191
F 47.139273 65.600897 138.244512
F 46.682118 65.600897 160.068831
F 46.224964 65.600897 181.893151
F 45.767810 65.600897 203.717471
F 45.310655 65.600897 225.541791
F 44.853501 65.600897 247.366111
F 5.390623 3.858875 3.637388
F 4.933469 3.858875 25.461708
F 4.476315 3.858875 47.286028
F 4.019160 3.858875 69.110348
F 3.562006 3.858875 90.934667
F 3.104852 3.858875 112.758988
F 2.647697 3.858875 134.583307
F 2.190543 3.858875 156.407628
F 1.733389 3.858875 178.231947
F 1.276234 3.858875 200.056267
F 0.819080 3.858875 221.880587
F 0.361926 3.858875 243.704907
F 5.390623 27.012133 3.637388
F 4.933469 27.012133 25.461708
F 4.476315 27.012133 47.286028
F 4.019160 27.012133 69.110348
F 3.562006 27.012133 90.934667
F 3.104852 27.012133 112.758988
F 2.647697 27.012133 134.583307
F 2.190543 27.012133 156.407628
F 1.733389 27.012133 178.231947
F 1.276234 27.012133 200.056267
F 0.819080 27.012133 221.880587
F 0.361926 27.012133 243.704907
F 5.390623 50.165390 3.637388
F 4.933469 50.165390 25.461708
F 4.476315 50.165390 47.286028
F 4.019160 50.165390 69.110348
F 3.562006 50.165390 90.934667
F 3.104852 50.165390 112.758988
F 2.647697 50.165390 134.583307
F 2.190543 50.165390 156.407628
F 1.733389 50.165390 178.231947
F 1.276234 50.165390 200.056267
F 0.819080 50.165390 221.880587
F 0.361926 50.165390 243.704907
F 32.119863 3.858875 4.197286
F 31.662709 3.858875 26.021606
F 31.205554 3.858875 47.845926
F 30.748400 3.858875 69.670246
F 30.291246 3.858875 91.494565
F 29.834091 3.858875 113.318886
F 29.376937 3.858875 135.143205
F 28.919783 3.858875 156.967526
F 28.462628 3.858875 178.791845
F 28.005474 3.858875 200.616165
F 27.548320 3.858875 222.440485
F 27.091165 3.858875 244.264805
F 32.119863 27.012133 4.197286
F 31.662709 27.012133 26.021606
F 31.205554 27.012133 47.845926
F 30.748400 27.012133 69.670246
F 30.291246 27.012133 91.494565
F 29.834091 27.012133 113.318886
F 29.376937 27.012133 135.143205
F 28.919783 27.012133 156.967526
F 28.462628 27.012133 178.791845
F 28.005474 27.012133 200.616165
F 27.548320 27.012133 222.440485
F 27.091165 27.012133 244.264805
F 32.119863 50.165390 4.197286
F 31.662709 50.165390 26.021606
F 31.205554 50.165390 47.845926
F 30.748400 50.165390 69.670246
F 30.291246 50.165390 91.494565
F 29.834091 50.165390 113.318886
F 29.376937 50.165390 135.143205
F 28.919783 50.165390 156.967526
F 28.462628 50.165390 178.791845
F 28.005474 50.165390 200.616165
F 27.548320 50.165390 222.440485
F 27.091165 50.165390 244.264805
F 58.849103 3.858875 4.757184
F 58.391948 3.858875 26.581503
F 57.934794 3.858875 48.405824
F 57.477640 3.858875 70.230143
F 57.020485 3.858875 92.054463
F 56.563331 3.858875 113.878783
F 56.106177 3.858875 135.703103
F 55.649022 3.858875 157.527423
F 55.191868 3.858875 179.351743
F 54.734714 3.858875 201.176062
F 54.277559 3.858875 223.000383
F 53.820405 3.858875 244.824702
F 58.849103 27.012133 4.757184
F 58.391948 27.012133 26.581503
F 57.934794 27.012133 48.405824
F 57.477640 27.012133 70.230143
F 57.020485 27.012133 92.054463
F 56.563331 27.012133 113.878783
F 56.106177 27.012133 135.703103
F 55.649022 27.012133 157.527423
F 55.191868 27.012133 179.351743
F 54.734714 27.012133 201.176062
F 54.277559 27.012133 223.000383
F 53.820405 27.012133 244.824702
F 58.849103 50.165390 4.757184
F 58.391948 50.165390 26.581503
F 57.934794 50.165390 48.405824
F 57.477640 50.165390 70.230143
F 57.020485 50.165390 92.054463
F 56.563331 50.165390 113.878783
F 56.106177 50.165390 135.703103
F 55.649022 50.165390 157.527423
F 55.191868 50.165390 179.351743
F 54.734714 50.165390 201.176062
F 54.277559 50.165390 223.000383
F 53.820405 50.165390 244.824702
F 5.390623 11.576625 3.637388
F 4.933469 11.576625 25.461708
F 4.476315 11.576625 47.286028
F 4.019160 11.576625 69.110348
F 3.562006 11.576625 90.934667
F 3.104852 11.576625 112.758988
F 2.647697 11.576625 134.583307
F 2.190543 11.576625 156.407627
F 1.733389 11.576625 178.231947
F 1.276234 11.576625 200.056267
F 0.819080 11.576625 221.880587
F 0.361926 11.576625 243.704907
F 5.390623 34.729883 3.637388
F 4.933469 34.729883 25.461708
F 4.476315 34.729883 47.286028
F 4.019160 34.729883 69.110348
F 3.562006 34.729883 90.934667
F 3.104852 34.729883 112.758988
F 2.647697 34.729883 134.583307
F 2.190543 34.729883 156.407627
F 1.733389 34.729883 178.231947
F 1.276234 34.729883 200.056267
F 0.819080 34.729883 221.880587
F 0.361926 34.729883 243.704907
F 5.390623 57.883140 3.637388
F 4.933469 57.883140 25.461708
F 4.476315 57.883140 47.286028
F 4.019160 57.883140 69.110348
F 3.562006 57.883140 90.934667
F 3.104852 57.883140 112.758988
F 2.647697 57.883140 134.583307
F 2.190543 57.883140 156.407627
F 1.733389 57.883140 178.231947
F 1.276234 57.883140 200.056267
F 0.819080 57.883140 221.880587
F 0.361926 57.883140 243.704907
F 32.119863 11.576625 4.197286
F 31.662709 11.576625 26.021606
F 31.205554 11.576625 47.845926
F 30.748400 11.576625 69.670246
F 30.291246 11.576625 91.494565
F 29.834091 11.576625 113.318886
F 29.376937 11.576625 135.143205
F 28.919783 11.576625 156.967525
F 28.462628 11.576625 178.791845
F 28.005474 11.576625 200.616165
F 27.548320 11.576625 222.440485
F 27.091165 11.576625 244.264805
F 32.119863 34.729883 4.197286
F 31.662709 34.729883 26.021606
F 31.205554 34.729883 47.845926
F 30.748400 34.729883 69.670246
F 30.291246 34.729883 91.494565
F 29.834091 34.729883 113.318886
F 29.376937 34.729883 135.143205
F 28.919783 34.729883 156.967525
F 28.462628 34.729883 178.791845
F 28.005474 34.729883 200.616165
F 27.548320 34.729883 222.440485
F 27.091165 34.729883 244.264805
F 32.119863 57.883140 4.197286
F 31.662709 57.883140 26.021606
F 31.205554 57.883140 47.845926
F 30.748400 57.883140 69.670246
F 30.291246 57.883140 91.494565
F 29.834091 57.883140 113.318886
F 29.376937 57.883140 135.143205
F 28.919783 57.883140 156.967525
F 28.462628 57.883140 178.791845
F 28.005474 57.883140 200.616165
F 27.548320 57.883140 222.440485
F 27.091165 57.883140 244.264805
F 58.849103 11.576625 4.757184
F 58.391948 11.576625 26.581503
F 57.934794 11.576625 48.405824
F 57.477640 11.576625 70.230143
F 57.020485 11.576625 92.054463
F 56.563331 11.576625 113.878783
F 56.106177 11.576625 135.703103
F 55.649022 11.576625 157.527422
F 55.191868 11.576625 179.351743
F 54.734714 11.576625 201.176062
F 54.277559 11.576625 223.000383
F 53.820405 11.576625 244.824702
F 58.849103 34.729883 4.757184
F 58.391948 34.729883 26.581503
F 57.934794 34.729883 48.405824
F 57.477640 34.729883 70.230143
F 57.020485 34.729883 92.054463
F 56.563331 34.729883 113.878783
F 56.106177 34.729883 135.703103
F 55.649022 34.729883 157.527422
F 55.191868 34.729883 179.351743
F 54.734714 34.729883 201.176062
F 54.277559 34.729883 223.000383
F 53.820405 34.729883 244.824702
F 58.849103 57.883140 4.757184
F 58.391948 57.883140 26.581503
F 57.934794 57.883140 48.405824
F 57.477640 57.883140 70.230143
F 57.020485 57.883140 92.054463
F 56.563331 57.883140 113.878783
F 56.106177 57.883140 135.703103
F 55.649022 57.883140 157.527422
F 55.191868 57.883140 179.351743
F 54.734714 57.883140 201.176062
F 54.277559 57.883140 223.000383
F 53.820405 57.883140 244.824702
F 5.390624 19.294381 3.637387
F 4.933469 19.294381 25.461708
F 4.476315 19.294381 47.286027
F 4.019161 19.294381 69.110347
F 3.562006 19.294381 90.934667
F 3.104852 19.294381 112.758987
F 2.647697 19.294381 134.583307
F 2.190543 19.294381 156.407627
F 1.733389 19.294381 178.231946
F 1.276234 19.294381 200.056267
F 0.819080 19.294381 221.880586
F 0.361926 19.294381 243.704907
F 5.390624 42.447638 3.637387
F 4.933469 42.447638 25.461708
F 4.476315 42.447638 47.286027
F 4.019161 42.447638 69.110347
F 3.562006 42.447638 90.934667
F 3.104852 42.447638 112.758987
F 2.647697 42.447638 134.583307
F 2.190543 42.447638 156.407627
F 1.733389 42.447638 178.231946
F 1.276234 42.447638 200.056267
F 0.819080 42.447638 221.880586
F 0.361926 42.447638 243.704907
F 5.390624 65.600896 3.637387
F 4.933469 65.600896 25.461708
F 4.476315 65.600896 47.286027
F 4.019161 65.600896 69.110347
F 3.562006 65.600896 90.934667
F 3.104852 65.600896 112.758987
F 2.647697 65.600896 134.583307
F 2.190543 65.600896 156.407627
F 1.733389 65.600896 178.231946
F 1.276234 65.600896 200.056267
F 0.819080 65.600896 221.880586
F 0.361926 65.600896 243.704907
F 32.119863 19.294381 4.197285
F 31.662709 19.294381 26.021606
F 31.205554 19.294381 47.845925
F 30.748400 19.294381 69.670245
F 30.291246 19.294381 91.494565
F 29.834091 19.294381 113.318885
F 29.376937 19.294381 135.143205
F 28.919783 19.294381 156.967525
F 28.462628 19.294381 178.791844
F 28.005474 19.294381 200.616165
F 27.548320 19.294381 222.440484
F 27.091165 19.294381 244.264805
F 32.119863 42.447638 4.197285
F 31.662709 42.447638 26.021606
F 31.205554 42.447638 47.845925
F 30.748400 42.447638 69.670245
F 30.291246 42.447638 91.494565
F 29.834091 42.447638 113.318885
F 29.376937 42.447638 135.143205
F 28.919783 42.447638 156.967525
F 28.462628 42.447638 178.791844
F 28.005474 42.447638 200.616165
F 27.548320 42.447638 222.440484
F 27.091165 42.447638 244.264805
F 32.119863 65.600896 4.197285
F 31.662709 65.600896 26.021606
F 31.205554 65.600896 47.845925
F 30.748400 65.600896 69.670245
F 30.291246 65.600896 91.494565
F 29.834091 65.600896 113.318885
F 29.376937 65.600896 135.143205
F 28.919783 65.600896 156.967525
F 28.462628 65.600896 178.791844
F 28.005474 65.600896 200.616165
F 27.548320 65.600896 222.440484
F 27.091165 65.600896 244.264805
F 58.849103 19.294381 4.757183
F 58.391948 19.294381 26.581503
F 57.934794 19.294381 48.405823
F 57.477640 19.294381 70.230142
F 57.020485 19.294381 92.054463
F 56.563331 19.294381 113.878782
F 56.106177 19.294381 135.703103
F 55.649022 19.294381 157.527422
F 55.191868 19.294381 179.351742
F 54.734714 19.294381 201.176062
F 54.277559 19.294381 223.000382
F 53.820405 19.294381 244.824702
F 58.849103 42.447638 4.757183
F 58.391948 42.447638 26.581503
F 57.934794 42.447638 48.405823
F 57.477640 42.447638 70.230142
F 57.020485 42.447638 92.054463
F 56.563331 42.447638 113.878782
F 56.106177 42.447638 135.703103
F 55.649022 42.447638 157.527422
F 55.191868 42.447638 179.351742
F 54.734714 42.447638 201.176062
F 54.277559 42.447638 223.000382
F 53.820405 42.447638 244.824702
F 58.849103 65.600896 4.757183
F 58.391948 65.600896 26.581503
F 57.934794 65.600896 48.405823
F 57.477640 65.600896 70.230142
F 57.020485 65.600896 92.054463
F 56.563331 65.600896 113.878782
F 56.106177 65.600896 135.703103
F 55.649022 65.600896 157.527422
F 55.191868 65.600896 179.351742
F 54.734714 65.600896 201.176062
F 54.277559 65.600896 223.000382
F 53.820405 65.600896 244.824702
F 14.300365 3.858875 3.824021
F 13.843211 3.858875 25.648340
F 13.386056 3.858875 47.472661
F 12.928902 3.858875 69.296980
F 12.471748 3.858875 91.121300
F 12.014593 3.858875 112.945620
F 11.557439 3.858875 134.769940
F 11.100285 3.858875 156.594260
F 10.643130 3.858875 178.418580
F 10.185976 3.858875 200.242899
F 9.728822 3.858875 222.067220
F 9.271667 3.858875 243.891539
F 14.300365 27.012133 3.824021
F 13.843211 27.012133 25.648340
F 13.386056 27.012133 47.472661
F 12.928902 27.012133 69.296980
F 12.471748 27.012133 91.121300
F 12.014593 27.012133 112.945620
F 11.557439 27.012133 134.769940
F 11.100285 27.012133 156.594260
F 10.643130 27.012133 178.418580
F 10.185976 27.012133 200.242899
F 9.728822 27.012133 222.067220
F 9.271667 27.012133 243.891539
F 14.300365 50.165390 3.824021
F 13.843211 50.165390 25.648340
F 13.386056 50.165390 47.472661
F 12.928902 50.165390 69.296980
F 12.471748 50.165390 91.121300
F 12.014593 50.165390 112.945620
F 11.557439 50.165390 134.769940
F 11.100285 50.165390 156.594260
F 10.643130 50.165390 178.418580
F 10.185976 50.165390 200.242899
F 9.728822 50.165390 222.067220
F 9.271667 50.165390 243.891539
F 41.029606 3.858875 4.383919
F 40.572451 3.858875 26.208238
F 40.115297 3.858875 48.032559
F 39.658143 3.858875 69.856878
F 39.200988 3.858875 91.681198
F 38.743834 3.858875 113.505518
F 38.286680 3.858875 135.329838
F 37.829525 3.858875 157.154158
F 37.372371 3.858875 178.978478
F 36.915217 3.858875 200.802797
F 36.458062 3.858875 222.627118
F 36.000908 3.858875 244.451437
F 41.029606 27.012133 4.383919
F 40.572451 27.012133 26.208238
F 40.115297 27.012133 48.032559
F 39.658143 27.012133 69.856878
F 39.200988 27.012133 91.681198
F 38.743834 27.012133 113.505518
F 38.286680 27.012133 135.329838
F 37.829525 27.012133 157.154158
F 37.372371 27.012133 178.978478
F 36.915217 27.012133 200.802797
F 36.458062 27.012133 222.627118
F 36.000908 27.012133 244.451437
F 41.029606 50.165390 4.383919
F 40.572451 50.165390 26.208238
F 40.115297 50.165390 48.032559
F 39.658143 50.165390 69.856878
F 39.200988 50.165390 91.681198
F 38.743834 50.165390 113.505518
F 38.286680 50.165390 135.329838
F 37.829525 50.165390 157.154158
F 37.372371 50.165390 178.978478
F 36.915217 50.165390 200.802797
F 36.458062 50.165390 222.627118
F 36.000908 50.165390 244.451437
F 64.558765 3.858875 157.714056
F 64.101610 3.858875 179.538375
F 63.644456 3.858875 201.362695
F 63.187302 3.858875 223.187015
F 62.730147 3.858875 245.011335
F 64.558765 27.012133 157.714056
F 64.101610 27.012133 179.538375
F 63.644456 27.012133 201.362695
F 63.187302 27.012133 223.187015
F 62.730147 27.012133 245.011335
F 64.558765 50.165390 157.714056
F 64.101610 50.165390 179.538375
F 63.644456 50.165390 201.362695
F 63.187302 50.165390 223.187015
F 62.730147 50.165390 245.011335
F 14.300365 11.576625 3.824021
F 13.843211 11.576625 25.648340
F 13.386056 11.576625 47.472660
F 12.928902 11.576625 69.296980
F 12.471748 11.576625 91.121300
F 12.014593 11.576625 112.945620
F 11.557439 11.576625 134.769940
F 11.100285 11.576625 156.594259
F 10.643130 11.576625 178.418580
F 10.185976 11.576625 200.242899
F 9.728822 11.576625 222.067220
F 9.271667 11.576625 243.891539
F 14.300365 34.729883 3.824021
F 13.843211 34.729883 25.648340
F 13.386056 34.729883 47.472660
F 12.928902 34.729883 69.296980
F 12.471748 34.729883 91.121300
F 12.014593 34.729883 112.945620
F 11.557439 34.729883 134.769940
F 11.100285 34.729883 156.594259
F 10.643130 34.729883 178.418580
F 10.185976 34.729883 200.242899
F 9.728822 34.729883 222.067220
F 9.271667 34.729883 243.891539
F 14.300365 57.883140 3.824021
F 13.843211 57.883140 25.648340
F 13.386056 57.883140 47.472660
F 12.928902 57.883140 69.296980
F 12.471748 57.883140 91.121300
F 12.014593 57.883140 112.945620
F 11.557439 57.883140 134.769940
F 11.100285 57.883140 156.594259
F 10.643130 57.883140 178.418580
F 10.185976 57.883140 200.242899
F 9.728822 57.883140 222.067220
F 9.271667 57.883140 243.891539
F 41.029606 11.576625 4.383919
F 40.572451 11.576625 26.208238
F 40.115297 11.576625 48.032558
F 39.658143 11.576625 69.856878
F 39.200988 11.576625 91.681198
F 38.743834 11.576625 113.505518
F 38.286680 11.576625 135.329838
F 37.829525 11.576625 157.154157
F 37.372371 11.576625 178.978478
F 36.915217 11.576625 200.802797
F 36.458062 11.576625 222.627118
F 36.000908 11.576625 244.451437
F 41.029606 34.729883 4.383919
F 40.572451 34.729883 26.208238
F 40.115297 34.729883 48.032558
F 39.658143 34.729883 69.856878
F 39.200988 34.729883 91.681198
F 38.743834 34.729883 113.505518
F 38.286680 34.729883 135.329838
F 37.829525 34.729883 157.154157
F 37.372371 34.729883 178.978478
F 36.915217 34.729883 200.802797
F 36.458062 34.729883 222.627118
F 36.000908 34.729883 244.451437
F 41.029606 57.883140 4.383919
F 40.572451 57.883140 26.208238
F 40.115297 57.883140 48.032558
F 39.658143 57.883140 69.856878
F 39.200988 57.883140 91.681198
F 38.743834 57.883140 113.505518
F 38.286680 57.883140 135.329838
F 37.829525 57.883140 157.154157
F 37.372371 57.883140 178.978478
F 36.915217 57.883140 200.802797
F 36.458062 57.883140 222.627118
F 36.000908 57.883140 244.451437
F 64.558765 11.576625 157.714055
F 64.101610 11.576625 179.538375
F 63.644456 11.576625 201.362695
F 63.187302 11.576625 223.187015
F 62.730147 11.576625 245.011335
F 64.558765 34.729883 157.714055
F 64.101610 34.729883 179.538375
F 63.644456 34.729883 201.362695
F 63.187302 34.729883 223.187015
F 62.730147 34.729883 245.011335
F 64.558765 57.883140 157.714055
F 64.101610 57.883140 179.538375
F 63.644456 57.883140 201.362695
F 63.187302 57.883140 223.187015
F 62.730147 57.883140 245.011335
F 14.300365 19.294381 3.824020
F 13.843211 19.294381 25.648340
F 13.386056 19.294381 47.472660
F 12.928902 19.294381 69.296979
F 12.471748 19.294381 91.121300
F 12.014593 19.294381 112.945619
F 11.557439 19.294381 134.769939
F 11.100285 19.294381 156.594259
F 10.643130 19.294381 178.418579
F 10.185976 19.294381 200.242899
F 9.728822 19.294381 222.067219
F 9.271667 19.294381 243.891538
F 14.300365 42.447638 3.824020
F 13.843211 42.447638 25.648340
F 13.386056 42.447638 47.472660
F 12.928902 42.447638 69.296979
F 12.471748 42.447638 91.121300
F 12.014593 42.447638 112.945619
F 11.557439 42.447638 134.769939
F 11.100285 42.447638 156.594259
F 10.643130 42.447638 178.418579
F 10.185976 42.447638 200.242899
F 9.728822 42.447638 222.067219
F 9.271667 42.447638 243.891538
F 14.300365 65.600896 3.824020
F 13.843211 65.600896 25.648340
F 13.386056 65.600896 47.472660
F 12.928902 65.600896 69.296979
F 12.471748 65.600896 91.121300
F 12.014593 65.600896 112.945619
F 11.557439 65.600896 134.769939
F 11.100285 65.600896 156.594259
F 10.643130 65.600896 178.418579
F 10.185976 65.600896 200.242899
F 9.728822 65.600896 222.067219
F 9.271667 65.600896 243.891538
F 41.029606 19.294381 4.383918
F 40.572451 19.294381 26.208238
F 40.115297 19.294381 48.032558
F 39.658143 19.294381 69.856877
F 39.200988 19.294381 91.681198
F 38.743834 19.294381 113.505517
F 38.286680 19.294381 135.329837
F 37.829525 19.294381 157.154157
F 37.372371 19.294381 178.978477
F 36.915217 19.294381 200.802797
F 36.458062 19.294381 222.627117
F 36.000908 19.294381 244.451436
F 41.029606 42.447638 4.383918
F 40.572451 42.447638 26.208238
F 40.115297 42.447638 48.032558
F 39.658143 42.447638 69.856877
F 39.200988 42.447638 91.681198
F 38.743834 42.447638 113.505517
F 38.286680 42.447638 135.329837
F 37.829525 42.447638 157.154157
F 37.372371 42.447638 178.978477
F 36.915217 42.447638 200.802797
F 36.458062 42.447638 222.627117
F 36.000908 42.447638 244.451436
F 41.029606 65.600896 4.383918
F 40.572451 65.600896 26.208238
F 40.115297 65.600896 48.032558
F 39.658143 65.600896 69.856877
F 39.200988 65.600896 91.681198
F 38.743834 65.600896 113.505517
F 38.286680 65.600896 135.329837
F 37.829525 65.600896 157.154157
F 37.372371 65.600896 178.978477
F 36.915217 65.600896 200.802797
F 36.458062 65.600896 222.627117
F 36.000908 65.600896 244.451436
F 64.558765 19.294381 157.714055
F 64.101610 19.294381 179.538374
F 63.644456 19.294381 201.362695
F 63.187302 19.294381 223.187014
F 62.730147 19.294381 245.011334
F 64.558765 42.447638 157.714055
F 64.101610 42.447638 179.538374
F 63.644456 42.447638 201.362695
F 63.187302 42.447638 223.187014
F 62.730147 42.447638 245.011334
F 64.558765 65.600896 157.714055
F 64.101610 65.600896 179.538374
F 63.644456 65.600896 201.362695
F 63.187302 65.600896 223.187014
F 62.730147 65.600896 245.011334
F 23.210116 3.858876 4.010652
F 22.752961 3.858876 25.834972
F 22.295807 3.858876 47.659292
F 21.838653 3.858876 69.483612
F 21.381498 3.858876 91.307932
F 20.924344 3.858876 113.132252
F 20.467190 3.858876 134.956572
F 20.010035 3.858876 156.780892
F 19.552881 3.858876 178.605212
F 19.095727 3.858876 200.429531
F 18.638572 3.858876 222.253852
F 18.181418 3.858876 244.078171
F 23.210116 27.012133 4.010652
F 22.752961 27.012133 25.834972
F 22.295807 27.012133 47.659292
F 21.838653 27.012133 69.483612
F 21.381498 27.012133 91.307932
F 20.924344 27.012133 113.132252
F 20.467190 27.012133 134.956572
F 20.010035 27.012133 156.780892
F 19.552881 27.012133 178.605212
F 19.095727 27.012133 200.429531
F 18.638572 27.012133 222.253852
F 18.181418 27.012133 244.078171
F 23.210116 50.165391 4.010652
F 22.752961 50.165391 25.834972
F 22.295807 50.165391 47.659292
F 21.838653 50.165391 69.483612
F 21.381498 50.165391 91.307932
F 20.924344 50.165391 113.132252
F 20.467190 50.165391 134.956572
F 20.010035 50.165391 156.780892
F 19.552881 50.165391 178.605212
F 19.095727 50.165391 200.429531
F 18.638572 50.165391 222.253852
F 18.181418 50.165391 244.078171
F 49.939355 3.858876 4.570550
F 49.482201 3.858876 26.394870
F 49.025046 3.858876 48.219190
F 48.567892 3.858876 70.043510
F 48.110738 3.858876 91.867829
F 47.653583 3.858876 113.692150
F 47.196429 3.858876 135.516469
F 46.739275 3.858876 157.340790
F 46.282120 3.858876 179.165109
F 45.824966 3.858876 200.989429
F 45.367812 3.858876 222.813749
F 44.910657 3.858876 244.638069
F 49.939355 27.012133 4.570550
F 49.482201 27.012133 26.394870
F 49.025046 27.012133 48.219190
F 48.567892 27.012133 70.043510
F 48.110738 27.012133 91.867829
F 47.653583 27.012133 113.692150
F 47.196429 27.012133 135.516469
F 46.739275 27.012133 157.340790
F 46.282120 27.012133 179.165109
F 45.824966 27.012133 200.989429
F 45.367812 27.012133 222.813749
F 44.910657 27.012133 244.638069
F 49.939355 50.165391 4.570550
F 49.482201 50.165391 26.394870
F 49.025046 50.165391 48.219190
F 48.567892 50.165391 70.043510
F 48.110738 50.165391 91.867829
F 47.653583 50.165391 113.692150
F 47.196429 50.165391 135.516469
F 46.739275 50.165391 157.340790
F 46.282120 50.165391 179.165109
F 45.824966 50.165391 200.989429
F 45.367812 50.165391 222.813749
F 44.910657 50.165391 244.638069
F 23.210116 11.576626 4.010652
F 22.752961 11.576626 25.834972
F 22.295807 11.576626 47.659291
F 21.838653 11.576626 69.483612
F 21.381498 11.576626 91.307932
F 20.924344 11.576626 113.132252
F 20.467190 11.576626 134.956572
F 20.010035 11.576626 156.780891
F 19.552881 11.576626 178.605212
F 19.095727 11.576626 200.429531
F 18.638572 11.576626 222.253852
F 18.181418 11.576626 244.078171
F 23.210116 34.729883 4.010652
F 22.752961 34.729883 25.834972
F 22.295807 34.729883 47.659291
F 21.838653 34.729883 69.483612
F 21.381498 34.729883 91.307932
F 20.924344 34.729883 113.132252
F 20.467190 34.729883 134.956572
F 20.010035 34.729883 156.780891
F 19.552881 34.729883 178.605212
F 19.095727 34.729883 200.429531
F 18.638572 34.729883 222.253852
F 18.181418 34.729883 244.078171
F 23.210116 57.883141 4.010652
F 22.752961 57.883141 25.834972
F 22.295807 57.883141 47.659291
F 21.838653 57.883141 69.483612
F 21.381498 57.883141 91.307932
F 20.924344 57.883141 113.132252
F 20.467190 57.883141 134.956572
F 20.010035 57.883141 156.780891
F 19.552881 57.883141 178.605212
F 19.095727 57.883141 200.429531
F 18.638572 57.883141 222.253852
F 18.181418 57.883141 244.078171
F 49.939355 11.576626 4.570550
F 49.482201 11.576626 26.394870
F 49.025046 11.576626 48.219189
F 48.567892 11.576626 70.043510
F 48.110738 11.576626 91.867829
F 47.653583 11.576626 113.692150
F 47.196429 11.576626 135.516469
F 46.739275 11.576626 157.340789
F 46.282120 11.576626 179.165109
F 45.824966 11.576626 200.989429
F 45.367812 11.576626 222.813749
F 44.910657 11.576626 244.638069
F 49.939355 34.729883 4.570550
F 49.482201 34.729883 26.394870
F 49.025046 34.729883 48.219189
F 48.567892 34.729883 70.043510
F 48.110738 34.729883 91.867829
F 47.653583 34.729883 113.692150
F 47.196429 34.729883 135.516469
F 46.739275 34.729883 157.340789
F 46.282120 34.729883 179.165109
F 45.824966 34.729883 200.989429
F 45.367812 34.729883 222.813749
F 44.910657 34.729883 244.638069
F 49.939355 57.883141 4.570550
F 49.482201 57.883141 26.394870
F 49.025046 57.883141 48.219189
F 48.567892 57.883141 70.043510
F 48.110738 57.883141 91.867829
F 47.653583 57.883141 113.692150
F 47.196429 57.883141 135.516469
F 46.739275 57.883141 157.340789
F 46.282120 57.883141 179.165109
F 45.824966 57.883141 200.989429
F 45.367812 57.883141 222.813749
F 44.910657 57.883141 244.638069
F 23.210116 19.294381 4.010651
F 22.752961 19.294381 25.834972
F 22.295807 19.294381 47.659291
F 21.838653 19.294381 69.483611
F 21.381498 19.294381 91.307932
F 20.924344 19.294381 113.132251
F 20.467190 19.294381 134.956571
F 20.010035 19.294381 156.780891
F 19.552881 19.294381 178.605211
F 19.095727 19.294381 200.429531
F 18.638572 19.294381 222.253851
F 18.181418 19.294381 244.078170
F 23.210116 42.447639 4.010651
F 22.752961 42.447639 25.834972
F 22.295807 42.447639 47.659291
F 21.838653 42.447639 69.483611
F 21.381498 42.447639 91.307932
F 20.924344 42.447639 113.132251
F 20.467190 42.447639 134.956571
F 20.010035 42.447639 156.780891
F 19.552881 42.447639 178.605211
F 19.095727 42.447639 200.429531
F 18.638572 42.447639 222.253851
F 18.181418 42.447639 244.078170
F 23.210116 65.600896 4.010651
F 22.752961 65.600896 25.834972
F 22.295807 65.600896 47.659291
F 21.838653 65.600896 69.483611
F 21.381498 65.600896 91.307932
F 20.924344 65.600896 113.132251
F 20.467190 65.600896 134.956571
F 20.010035 65.600896 156.780891
F 19.552881 65.600896 178.605211
F 19.095727 65.600896 200.429531
F 18.638572 65.600896 222.253851
F 18.181418 65.600896 244.078170
F 49.939355 19.294381 4.570549
F 49.482201 19.294381 26.394870
F 49.025046 19.294381 48.219189
F 48.567892 19.294381 70.043509
F 48.110738 19.294381 91.867829
F 47.653583 19.294381 113.692149
F 47.196429 19.294381 135.516468
F 46.739275 19.294381 157.340789
F 46.282120 19.294381 179.165108
F 45.824966 19.294381 200.989429
F 45.367812 19.294381 222.813748
F 44.910657 19.294381 244.638068
F 49.939355 42.447639 4.570549
F 49.482201 42.447639 26.394870
F 49.025046 42.447639 48.219189
F 48.567892 42.447639 70.043509
F 48.110738 42.447639 91.867829
F 47.653583 42.447639 113.692149
F 47.196429 42.447639 135.516468
F 46.739275 42.447639 157.340789
F 46.282120 42.447639 179.165108
F 45.824966 42.447639 200.989429
F 45.367812 42.447639 222.813748
F 44.910657 42.447639 244.638068
F 49.939355 65.600896 4.570549
F 49.482201 65.600896 26.394870
F 49.025046 65.600896 48.219189
F 48.567892 65.600896 70.043509
F 48.110738 65.600896 91.867829
F 47.653583 65.600896 113.692149
F 47.196429 65.600896 135.516468
F 46.739275 65.600896 157.340789
F 46.282120 65.600896 179.165108
F 45.824966 65.600896 200.989429
F 45.367812 65.600896 222.813748
F 44.910657 65.600896 244.638068
F 5.466806 1.286291 0.000001
F 5.009652 1.286291 21.824322
F 4.552497 1.286291 43.648641
F 4.095343 1.286291 65.472961
F 3.638189 1.286291 87.297281
F 3.181034 1.286291 109.121601
F 2.723880 1.286291 130.945921
F 2.266726 1.286291 152.770241
F 1.809571 1.286291 174.594560
F 1.352417 1.286291 196.418881
F 0.895263 1.286291 218.243200
F 0.438108 1.286291 240.067521
F 5.466806 24.439549 0.000001
F 5.009652 24.439549 21.824322
F 4.552497 24.439549 43.648641
F 4.095343 24.439549 65.472961
F 3.638189 24.439549 87.297281
F 3.181034 24.439549 109.121601
F 2.723880 24.439549 130.945921
F 2.266726 24.439549 152.770241
F 1.809571 24.439549 174.594560
F 1.352417 24.439549 196.418881
F 0.895263 24.439549 218.243200
F 0.438108 24.439549 240.067521
F 5.466806 47.592806 0.000001
F 5.009652 47.592806 21.824322
F 4.552497 47.592806 43.648641
F 4.095343 47.592806 65.472961
F 3.638189 47.592806 87.297281
F 3.181034 47.592806 109.121601
F 2.723880 47.592806 130.945921
F 2.266726 47.592806 152.770241
F 1.809571 47.592806 174.594560
F 1.352417 47.592806 196.418881
F 0.895263 47.592806 218.243200
F 0.438108 47.592806 240.067521
F 32.196045 1.286291 0.559899
F 31.738891 1.286291 22.384219
F 31.281737 1.286291 44.208539
F 30.824582 1.286291 66.032858
F 30.367428 1.286291 87.857179
F 29.910274 1.286291 109.681498
F 29.453119 1.286291 131.505819
F 28.995965 1.286291 153.330138
F 28.538811 1.286291 175.154458
F 28.081656 1.286291 196.978778
F 27.624502 1.286291 218.803098
F 27.167348 1.286291 240.627418
F 32.196045 24.439549 0.559899
F 31.738891 24.439549 22.384219
F 31.281737 24.439549 44.208539
F 30.824582 24.439549 66.032858
F 30.367428 24.439549 87.857179
F 29.910274 24.439549 109.681498
F 29.453119 24.439549 131.505819
F 28.995965 24.439549 153.330138
F 28.538811 24.439549 175.154458
F 28.081656 24.439549 196.978778
F 27.624502 24.439549 218.803098
F 27.167348 24.439549 240.627418
F 32.196045 47.592806 0.559899
F 31.738891 47.592806 22.384219
F 31.281737 47.592806 44.208539
F 30.824582 47.592806 66.032858
F 30.367428 47.592806 87.857179
F 29.910274 47.592806 109.681498
F 29.453119 47.592806 131.505819
F 28.995965 47.592806 153.330138
F 28.538811 47.592806 175.154458
F 28.081656 47.592806 196.978778
F 27.624502 47.592806 218.803098
F 27.167348 47.592806 240.627418
F 58.925285 1.286291 1.119797
F 58.468131 1.286291 22.944117
F 58.010976 1.286291 44.768437
F 57.553822 1.286291 66.592756
F 57.096668 1.286291 88.417077
F 56.639513 1.286291 110.241396
F 56.182359 1.286291 132.065717
F 55.725205 1.286291 153.890036
F 55.268050 1.286291 175.714356
F 54.810896 1.286291 197.538676
F 54.353742 1.286291 219.362996
F 53.896587 1.286291 241.187316
F 58.925285 24.439549 1.119797
F 58.468131 24.439549 22.944117
F 58.010976 24.439549 44.768437
F 57.553822 24.439549 66.592756
F 57.096668 24.439549 88.417077
F 56.639513 24.439549 110.241396
F 56.182359 24.439549 132.065717
F 55.725205 24.439549 153.890036
F 55.268050 24.439549 175.714356
F 54.810896 24.439549 197.538676
F 54.353742 24.439549 219.362996
F 53.896587 24.439549 241.187316
F 58.925285 47.592806 1.119797
F 58.468131 47.592806 22.944117
F 58.010976 47.592806 44.768437
F 57.553822 47.592806 66.592756
F 57.096668 47.592806 88.417077
F 56.639513 47.592806 110.241396
F 56.182359 47.592806 132.065717
F 55.725205 47.592806 153.890036
F 55.268050 47.592806 175.714356
F 54.810896 47.592806 197.538676
F 54.353742 47.592806 219.362996
F 53.896587 47.592806 241.187316
F 5.466806 9.004040 0.000001
F 5.009652 9.004040 21.824322
F 4.552497 9.004040 43.648641
F 4.095343 9.004040 65.472961
F 3.638189 9.004040 87.297281
F 3.181034 9.004040 109.121601
F 2.723880 9.004040 130.945921
F 2.266726 9.004040 152.770241
F 1.809571 9.004040 174.594560
F 1.352417 9.004040 196.418881
F 0.895263 9.004040 218.243200
F 0.438108 9.004040 240.067521
F 5.466806 32.157298 0.000001
F 5.009652 32.157298 21.824322
F 4.552497 32.157298 43.648641
F 4.095343 32.157298 65.472961
F 3.638189 32.157298 87.297281
F 3.181034 32.157298 109.121601
F 2.723880 32.157298 130.945921
F 2.266726 32.157298 152.770241
F 1.809571 32.157298 174.594560
F 1.352417 32.157298 196.418881
F 0.895263 32.157298 218.243200
F 0.438108 32.157298 240.067521
F 5.466806 55.310555 0.000001
F 5.009652 55.310555 21.824322
F 4.552497 55.310555 43.648641
F 4.095343 55.310555 65.472961
F 3.638189 55.310555 87.297281
F 3.181034 55.310555 109.121601
F 2.723880 55.310555 130.945921
F 2.266726 55.310555 152.770241
F 1.809571 55.310555 174.594560
F 1.352417 55.310555 196.418881
F 0.895263 55.310555 218.243200
F 0.438108 55.310555 240.067521
F 32.196045 9.004040 0.559899
F 31.738891 9.004040 22.384219
F 31.281737 9.004040 44.208539
F 30.824582 9.004040 66.032858
F 30.367428 9.004040 87.857179
F 29.910274 9.004040 109.681498
F 29.453119 9.004040 131.505819
F 28.995965 9.004040 153.330138
F 28.538811 9.004040 175.154458
F 28.081656 9.004040 196.978778
F 27.624502 9.004040 218.803098
F 27.167348 9.004040 240.627418
F 32.196045 32.157298 0.559899
F 31.738891 32.157298 22.384219
F 31.281737 32.157298 44.208539
F 30.824582 32.157298 66.032858
F 30.367428 32.157298 87.857179
F 29.910274 32.157298 109.681498
F 29.453119 32.157298 131.505819
F 28.995965 32.157298 153.330138
F 28.538811 32.157298 175.154458
F 28.081656 32.157298 196.978778
F 27.624502 32.157298 218.803098
F 27.167348 32.157298 240.627418
F 32.196045 55.310555 0.559899
F 31.738891 55.310555 22.384219
F 31.281737 55.310555 44.208539
F 30.824582 55.310555 66.032858
F 30.367428 55.310555 87.857179
F 29.910274 55.310555 109.681498
F 29.453119 55.310555 131.505819
F 28.995965 55.310555 153.330138
F 28.538811 55.310555 175.154458
F 28.081656 55.310555 196.978778
F 27.624502 55.310555 218.803098
F 27.167348 55.310555 240.627418
F 58.925285 9.004040 1.119797
F 58.468131 9.004040 22.944117
F 58.010976 9.004040 44.768437
F 57.553822 9.004040 66.592756
F 57.096668 9.004040 88.417077
F 56.639513 9.004040 110.241396
F 56.182359 9.004040 132.065717
F 55.725205 9.004040 153.890036
F 55.268050 9.004040 175.714356
F 54.810896 9.004040 197.538676
F 54.353742 9.004040 219.362996
F 53.896587 9.004040 241.187316
F 58.925285 32.157298 1.119797
F 58.468131 32.157298 22.944117
F 58.010976 32.157298 44.768437
F 57.553822 32.157298 66.592756
F 57.096668 32.157298 88.417077
F 56.639513 32.157298 110.241396
F 56.182359 32.157298 132.065717
F 55.725205 32.157298 153.890036
F 55.268050 32.157298 175.714356
F 54.810896 32.157298 197.538676
F 54.353742 32.157298 219.362996
F 53.896587 32.157298 241.187316
F 58.925285 55.310555 1.119797
F 58.468131 55.310555 22.944117
F 58.010976 55.310555 44.768437
F 57.553822 55.310555 66.592756
F 57.096668 55.310555 88.417077
F 56.639513 55.310555 110.241396
F 56.182359 55.310555 132.065717
F 55.725205 55.310555 153.890036
F 55.268050 55.310555 175.714356
F 54.810896 55.310555 197.538676
F 54.353742 55.310555 219.362996
F 53.896587 55.310555 241.187316
F 5.466806 16.721796 0.000000
F 5.009652 16.721796 21.824321
F 4.552497 16.721796 43.648640
F 4.095343 16.721796 65.472961
F 3.638189 16.721796 87.297280
F 3.181034 16.721796 109.121600
F 2.723880 16.721796 130.945920
F 2.266726 16.721796 152.770240
F 1.809571 16.721796 174.594560
F 1.352417 16.721796 196.418880
F 0.895263 16.721796 218.243199
F 0.438108 16.721796 240.067520
F 5.466806 39.875053 0.000000
F 5.009652 39.875053 21.824321
F 4.552497 39.875053 43.648640
F 4.095343 39.875053 65.472961
F 3.638189 39.875053 87.297280
F 3.181034 39.875053 109.121600
F 2.723880 39.875053 130.945920
F 2.266726 39.875053 152.770240
F 1.809571 39.875053 174.594560
F 1.352417 39.875053 196.418880
F 0.895263 39.875053 218.243199
F 0.438108 39.875053 240.067520
F 5.466806 63.028311 0.000000
F 5.009652 63.028311 21.824321
F 4.552497 63.028311 43.648640
F 4.095343 63.028311 65.472961
F 3.638189 63.028311 87.297280
F 3.181034 63.028311 109.121600
F 2.723880 63.028311 130.945920
F 2.266726 63.028311 152.770240
F 1.809571 63.028311 174.594560
F 1.352417 63.028311 196.418880
F 0.895263 63.028311 218.243199
F 0.438108 63.028311 240.067520
F 32.196045 16.721796 0.559898
F 31.738891 16.721796 22.384218
F 31.281737 16.721796 44.208538
F 30.824582 16.721796 66.032858
F 30.367428 16.721796 87.857178
F 29.910274 16.721796 109.681497
F 29.453119 16.721796 131.505818
F 28.995965 16.721796 153.330137
F 28.538811 16.721796 175.154458
F 28.081656 16.721796 196.978777
F 27.624502 16.721796 218.803097
F 27.167348 16.721796 240.627417
F 32.196045 39.875053 0.559898
F 31.738891 39.875053 22.384218
F 31.281737 39.875053 44.208538
F 30.824582 39.875053 66.032858
F 30.367428 39.875053 87.857178
F 29.910274 39.875053 109.681497
F 29.453119 39.875053 131.505818
F 28.995965 39.875053 153.330137
F 28.538811 39.875053 175.154458
F 28.081656 39.875053 196.978777
F 27.624502 39.875053 218.803097
F 27.167348 39.875053 240.627417
F 32.196045 63.028311 0.559898
F 31.738891 63.028311 22.384218
F 31.281737 63.028311 44.208538
F 30.824582 63.028311 66.032858
F 30.367428 63.028311 87.857178
F 29.910274 63.028311 109.681497
F 29.453119 63.028311 131.505818
F 28.995965 63.028311 153.330137
F 28.538811 63.028311 175.154458
F 28.081656 63.028311 196.978777
F 27.624502 63.028311 218.803097
F 27.167348 63.028311 240.627417
F 58.925285 16.721796 1.119796
F 58.468131 16.721796 22.944116
F 58.010976 16.721796 44.768436
F 57.553822 16.721796 66.592756
F 57.096668 16.721796 88.417076
F 56.639513 16.721796 110.241395
F 56.182359 16.721796 132.065716
F 55.725205 16.721796 153.890035
F 55.268050 16.721796 175.714356
F 54.810896 16.721796 197.538675
F 54.353742 16.721796 219.362995
F 53.896587 16.721796 241.187315
F 58.925285 39.875053 1.119796
F 58.468131 39.875053 22.944116
F 58.010976 39.875053 44.768436
F 57.553822 39.875053 66.592756
F 57.096668 39.875053 88.417076
F 56.639513 39.875053 110.241395
F 56.182359 39.875053 132.065716
F 55.725205 39.875053 153.890035
F 55.268050 39.875053 175.714356
F 54.810896 39.875053 197.538675
F 54.353742 39.875053 219.362995
F 53.896587 39.875053 241.187315
F 58.925285 63.028311 1.119796
F 58.468131 63.028311 22.944116
F 58.010976 63.028311 44.768436
F 57.553822 63.028311 66.592756
F 57.096668 63.028311 88.417076
F 56.639513 63.028311 110.241395
F 56.182359 63.028311 132.065716
F 55.725205 63.028311 153.890035
F 55.268050 63.028311 175.714356
F 54.810896 63.028311 197.538675
F 54.353742 63.028311 219.362995
F 53.896587 63.028311 241.187315
F 14.376547 1.286291 0.186633
F 13.919393 1.286291 22.010954
F 13.462239 1.286291 43.835274
F 13.005084 1.286291 65.659593
F 12.547930 1.286291 87.483914
F 12.090776 1.286291 109.308233
F 11.633621 1.286291 131.132553
F 11.176467 1.286291 152.956873
F 10.719313 1.286291 174.781193
F 10.262158 1.286291 196.605513
F 9.805004 1.286291 218.429833
F 9.347850 1.286291 240.254152
F 14.376547 24.439548 0.186633
F 13.919393 24.439548 22.010954
F 13.462239 24.439548 43.835274
F 13.005084 24.439548 65.659593
F 12.547930 24.439548 87.483914
F 12.090776 24.439548 109.308233
F 11.633621 24.439548 131.132553
F 11.176467 24.439548 152.956873
F 10.719313 24.439548 174.781193
F 10.262158 24.439548 196.605513
F 9.805004 24.439548 218.429833
F 9.347850 24.439548 240.254152
F 14.376547 47.592806 0.186633
F 13.919393 47.592806 22.010954
F 13.462239 47.592806 43.835274
F 13.005084 47.592806 65.659593
F 12.547930 47.592806 87.483914
F 12.090776 47.592806 109.308233
F 11.633621 47.592806 131.132553
F 11.176467 47.592806 152.956873
F 10.719313 47.592806 174.781193
F 10.262158 47.592806 196.605513
F 9.805004 47.592806 218.429833
F 9.347850 47.592806 240.254152
F 41.105787 1.286291 0.746531
F 40.648633 1.286291 22.570852
F 40.191478 1.286291 44.395171
F 39.734324 1.286291 66.219491
F 39.277170 1.286291 88.043811
F 38.820015 1.286291 109.868131
F 38.362861 1.286291 131.692450
F 37.905707 1.286291 153.516771
F 37.448552 1.286291 175.341090
F 36.991398 1.286291 197.165411
F 36.534244 1.286291 218.989730
F 36.077089 1.286291 240.814050
F 41.105787 24.439548 0.746531
F 40.648633 24.439548 22.570852
F 40.191478 24.439548 44.395171
F 39.734324 24.439548 66.219491
F 39.277170 24.439548 88.043811
F 38.820015 24.439548 109.868131
F 38.362861 24.439548 131.692450
F 37.905707 24.439548 153.516771
F 37.448552 24.439548 175.341090
F 36.991398 24.439548 197.165411
F 36.534244 24.439548 218.989730
F 36.077089 24.439548 240.814050
F 41.105787 47.592806 0.746531
F 40.648633 47.592806 22.570852
F 40.191478 47.592806 44.395171
F 39.734324 47.592806 66.219491
F 39.277170 47.592806 88.043811
F 38.820015 47.592806 109.868131
F 38.362861 47.592806 131.692450
F 37.905707 47.592806 153.516771
F 37.448552 47.592806 175.341090
F 36.991398 47.592806 197.165411
F 36.534244 47.592806 218.989730
F 36.077089 47.592806 240.814050
F 64.177792 1.286291 175.900988
F 63.720637 1.286291 197.725309
F 63.263483 1.286291 219.549628
F 62.806329 1.286291 241.373948
F 64.177792 24.439548 175.900988
F 63.720637 24.439548 197.725309
F 63.263483 24.439548 219.549628
F 62.806329 24.439548 241.373948
F 64.177792 47.592806 175.900988
F 63.720637 47.592806 197.725309
F 63.263483 47.592806 219.549628
F 62.806329 47.592806 241.373948
F 14.376547 9.004040 0.186633
F 13.919393 9.004040 22.010954
F 13.462239 9.004040 43.835274
F 13.005084 9.004040 65.659593
F 12.547930 9.004040 87.483914
F 12.090776 9.004040 109.308233
F 11.633621 9.004040 131.132554
F 11.176467 9.004040 152.956873
F 10.719313 9.004040 174.781193
F 10.262158 9.004040 196.605513
F 9.805004 9.004040 218.429833
F 9.347850 9.004040 240.254153
F 14.376547 32.157298 0.186633
F 13.919393 32.157298 22.010954
F 13.462239 32.157298 43.835274
F 13.005084 32.157298 65.659593
F 12.547930 32.157298 87.483914
F 12.090776 32.157298 109.308233
F 11.633621 32.157298 131.132554
F 11.176467 32.157298 152.956873
F 10.719313 32.157298 174.781193
F 10.262158 32.157298 196.605513
F 9.805004 32.157298 218.429833
F 9.347850 32.157298 240.254153
F 14.376547 55.310555 0.186633
F 13.919393 55.310555 22.010954
F 13.462239 55.310555 43.835274
F 13.005084 55.310555 65.659593
F 12.547930 55.310555 87.483914
F 12.090776 55.310555 109.308233
F 11.633621 55.310555 131.132554
F 11.176467 55.310555 152.956873
F 10.719313 55.310555 174.781193
F 10.262158 55.310555 196.605513
F 9.805004 55.310555 218.429833
F 9.347850 55.310555 240.254153
F 41.105787 9.004040 0.746531
F 40.648633 9.004040 22.570852
F 40.191478 9.004040 44.395171
F 39.734324 9.004040 66.219491
F 39.277170 9.004040 88.043811
F 38.820015 9.004040 109.868131
F 38.362861 9.004040 131.692451
F 37.905707 9.004040 153.516771
F 37.448552 9.004040 175.341090
F 36.991398 9.004040 197.165411
F 36.534244 9.004040 218.989730
F 36.077089 9.004040 240.814051
F 41.105787 32.157298 0.746531
F 40.648633 32.157298 22.570852
F 40.191478 32.157298 44.395171
F 39.734324 32.157298 66.219491
F 39.277170 32.157298 88.043811
F 38.820015 32.157298 109.868131
F 38.362861 32.157298 131.692451
F 37.905707 32.157298 153.516771
F 37.448552 32.157298 175.341090
F 36.991398 32.157298 197.165411
F 36.534244 32.157298 218.989730
F 36.077089 32.157298 240.814051
F 41.105787 55.310555 0.746531
F 40.648633 55.310555 22.570852
F 40.191478 55.310555 44.395171
F 39.734324 55.310555 66.219491
F 39.277170 55.310555 88.043811
F 38.820015 55.310555 109.868131
F 38.362861 55.310555 131.692451
F 37.905707 55.310555 153.516771
F 37.448552 55.310555 175.341090
F 36.991398 55.310555 197.165411
F 36.534244 55.310555 218.989730
F 36.077089 55.310555 240.814051
F 64.177792 9.004040 175.900988
F 63.720637 9.004040 197.725309
F 63.263483 9.004040 219.549628
F 62.806329 9.004040 241.373949
F 64.177792 32.157298 175.900988
F 63.720637 32.157298 197.725309
F 63.263483 32.157298 219.549628
F 62.806329 32.157298 241.373949
F 64.177792 55.310555 175.900988
F 63.720637 55.310555 197.725309
F 63.263483 55.310555 219.549628
F 62.806329 55.310555 241.373949
F 14.376547 16.721795 0.186632
F 13.919393 16.721795 22.010953
F 13.462239 16.721795 43.835273
F 13.005084 16.721795 65.659593
F 12.547930 16.721795 87.483913
F 12.090776 16.721795 109.308232
F 11.633621 16.721795 131.132553
F 11.176467 16.721795 152.956872
F 10.719313 16.721795 174.781193
F 10.262158 16.721795 196.605512
F 9.805004 16.721795 218.429832
F 9.347850 16.721795 240.254152
F 14.376547 39.875053 0.186632
F 13.919393 39.875053 22.010953
F 13.462239 39.875053 43.835273
F 13.005084 39.875053 65.659593
F 12.547930 39.875053 87.483913
F 12.090776 39.875053 109.308232
F 11.633621 39.875053 131.132553
F 11.176467 39.875053 152.956872
F 10.719313 39.875053 174.781193
F 10.262158 39.875053 196.605512
F 9.805004 39.875053 218.429832
F 9.347850 39.875053 240.254152
F 14.376547 63.028310 0.186632
F 13.919393 63.028310 22.010953
F 13.462239 63.028310 43.835273
F 13.005084 63.028310 65.659593
F 12.547930 63.028310 87.483913
F 12.090776 63.028310 109.308232
F 11.633621 63.028310 131.132553
F 11.176467 63.028310 152.956872
F 10.719313 63.028310 174.781193
F 10.262158 63.028310 196.605512
F 9.805004 63.028310 218.429832
F 9.347850 63.028310 240.254152
F 41.105787 16.721795 0.746530
F 40.648633 16.721795 22.570851
F 40.191478 16.721795 44.395170
F 39.734324 16.721795 66.219491
F 39.277170 16.721795 88.043810
F 38.820015 16.721795 109.868130
F 38.362861 16.721795 131.692450
F 37.905707 16.721795 153.516770
F 37.448552 16.721795 175.341090
F 36.991398 16.721795 197.165410
F 36.534244 16.721795 218.989729
F 36.077089 16.721795 240.814050
F 41.105787 39.875053 0.746530
F 40.648633 39.875053 22.570851
F 40.191478 39.875053 44.395170
F 39.734324 39.875053 66.219491
F 39.277170 39.875053 88.043810
F 38.820015 39.875053 109.868130
F 38.362861 39.875053 131.692450
F 37.905707 39.875053 153.516770
F 37.448552 39.875053 175.341090
F 36.991398 39.875053 197.165410
F 36.534244 39.875053 218.989729
F 36.077089 39.875053 240.814050
F 41.105787 63.028310 0.746530
F 40.648633 63.028310 22.570851
F 40.191478 63.028310 44.395170
F 39.734324 63.028310 66.219491
F 39.277170 63.028310 88.043810
F 38.820015 63.028310 109.868130
F 38.362861 63.028310 131.692450
F 37.905707 63.028310 153.516770
F 37.448552 63.028310 175.341090
F 36.991398 63.028310 197.165410
F 36.534244 63.028310 218.989729
F 36.077089 63.028310 240.814050
F 64.177792 16.721795 175.900988
F 63.720638 16.721795 197.725308
F 63.263483 16.721795 219.549627
F 62.806329 16.721795 241.373948
F 64.177792 39.875053 175.900988
F 63.720638 39.875053 197.725308
F 63.263483 39.875053 219.549627
F 62.806329 39.875053 241.373948
F 64.177792 63.028310 175.900988
F 63.720638 63.028310 197.725308
F 63.263483 63.028310 219.549627
F 62.806329 63.028310 241.373948
F 23.286297 1.286290 0.373265
F 22.829143 1.286290 22.197585
F 22.371988 1.286290 44.021905
F 21.914834 1.286290 65.846225
F 21.457680 1.286290 87.670544
F 21.000525 1.286290 109.494865
F 20.543371 1.286290 131.319184
F 20.086217 1.286290 153.143505
F 19.629062 1.286290 174.967824
F 19.171908 1.286290 196.792144
F 18.714754 1.286290 218.616464
F 18.257599 1.286290 240.440784
F 23.286297 24.439547 0.373265
F 22.829143 24.439547 22.197585
F 22.371988 24.439547 44.021905
F 21.914834 24.439547 65.846225
F 21.457680 24.439547 87.670544
F 21.000525 24.439547 109.494865
F 20.543371 24.439547 131.319184
F 20.086217 24.439547 153.143505
F 19.629062 24.439547 174.967824
F 19.171908 24.439547 196.792144
F 18.714754 24.439547 218.616464
F 18.257599 24.439547 240.440784
F 23.286297 47.592805 0.373265
F 22.829143 47.592805 22.197585
F 22.371988 47.592805 44.021905
F 21.914834 47.592805 65.846225
F 21.457680 47.592805 87.670544
F 21.000525 47.592805 109.494865
F 20.543371 47.592805 131.319184
F 20.086217 47.592805 153.143505
F 19.629062 47.592805 174.967824
F 19.171908 47.592805 196.792144
F 18.714754 47.592805 218.616464
F 18.257599 47.592805 240.440784
F 50.015537 1.286290 0.933163
F 49.558383 1.286290 22.757482
F 49.101229 1.286290 44.581803
F 48.644074 1.286290 66.406122
F 48.186920 1.286290 88.230442
F 47.729766 1.286290 110.054762
F 47.272611 1.286290 131.879082
F 46.815457 1.286290 153.703403
F 46.358303 1.286290 175.527722
F 45.901149 1.286290 197.352042
F 45.443994 1.286290 219.176362
F 44.986840 1.286290 241.000682
F 50.015537 24.439547 0.933163
F 49.558383 24.439547 22.757482
F 49.101229 24.439547 44.581803
F 48.644074 24.439547 66.406122
F 48.186920 24.439547 88.230442
F 47.729766 24.439547 110.054762
F 47.272611 24.439547 131.879082
F 46.815457 24.439547 153.703403
F 46.358303 24.439547 175.527722
F 45.901149 24.439547 197.352042
F 45.443994 24.439547 219.176362
F 44.986840 24.439547 241.000682
F 50.015537 47.592805 0.933163
F 49.558383 47.592805 22.757482
F 49.101229 47.592805 44.581803
F 48.644074 47.592805 66.406122
F 48.186920 47.592805 88.230442
F 47.729766 47.592805 110.054762
F 47.272611 47.592805 131.879082
F 46.815457 47.592805 153.703403
F 46.358303 47.592805 175.527722
F 45.901149 47.592805 197.352042
F 45.443994 47.592805 219.176362
F 44.986840 47.592805 241.000682
F 23.286297 9.004039 0.373265
F 22.829143 9.004039 22.197585
F 22.371988 9.004039 44.021905
F 21.914834 9.004039 65.846225
F 21.457680 9.004039 87.670545
F 21.000525 9.004039 109.494865
F 20.543371 9.004039 131.319184
F 20.086217 9.004039 153.143505
F 19.629062 9.004039 174.967824
F 19.171908 9.004039 196.792145
F 18.714754 9.004039 218.616464
F 18.257599 9.004039 240.440784
F 23.286297 32.157296 0.373265
F 22.829143 32.157296 22.197585
F 22.371988 32.157296 44.021905
F 21.914834 32.157296 65.846225
F 21.457680 32.157296 87.670545
F 21.000525 32.157296 109.494865
F 20.543371 32.157296 131.319184
F 20.086217 32.157296 153.143505
F 19.629062 32.157296 174.967824
F 19.171908 32.157296 196.792145
F 18.714754 32.157296 218.616464
F 18.257599 32.157296 240.440784
F 23.286297 55.310554 0.373265
F 22.829143 55.310554 22.197585
F 22.371988 55.310554 44.021905
F 21.914834 55.310554 65.846225
F 21.457680 55.310554 87.670545
F 21.000525 55.310554 109.494865
F 20.543371 55.310554 131.319184
F 20.086217 55.310554 153.143505
F 19.629062 55.310554 174.967824
F 19.171908 55.310554 196.792145
F 18.714754 55.310554 218.616464
F 18.257599 55.310554 240.440784
F 50.015537 9.004039 0.933163
F 49.558383 9.004039 22.757482
F 49.101229 9.004039 44.581803
F 48.644074 9.004039 66.406122
F 48.186920 9.004039 88.230443
F 47.729766 9.004039 110.054762
F 47.272611 9.004039 131.879082
F 46.815457 9.004039 153.703403
F 46.358303 9.004039 175.527722
F 45.901148 9.004039 197.352043
F 45.443994 9.004039 219.176362
F 44.986840 9.004039 241.000682
F 50.015537 32.157296 0.933163
F 49.558383 32.157296 22.757482
F 49.101229 32.157296 44.581803
F 48.644074 32.157296 66.406122
F 48.186920 32.157296 88.230443
F 47.729766 32.157296 110.054762
F 47.272611 32.157296 131.879082
F 46.815457 32.157296 153.703403
F 46.358303 32.157296 175.527722
F 45.901148 32.157296 197.352043
F 45.443994 32.157296 219.176362
F 44.986840 32.157296 241.000682
F 50.015537 55.310554 0.933163
F 49.558383 55.310554 22.757482
F 49.101229 55.310554 44.581803
F 48.644074 55.310554 66.406122
F 48.186920 55.310554 88.230443
F 47.729766 55.310554 110.054762
F 47.272611 55.310554 131.879082
F 46.815457 55.310554 153.703403
F 46.358303 55.310554 175.527722
F 45.901148 55.310554 197.352043
F 45.443994 55.310554 219.176362
F 44.986840 55.310554 241.000682
F 23.286297 16.721794 0.373264
F 22.829143 16.721794 22.197585
F 22.371988 16.721794 44.021904
F 21.914834 16.721794 65.846224
F 21.457680 16.721794 87.670544
F 21.000525 16.721794 109.494864
F 20.543371 16.721794 131.319184
F 20.086217 16.721794 153.143504
F 19.629062 16.721794 174.967823
F 19.171908 16.721794 196.792144
F 18.714754 16.721794 218.616463
F 18.257599 16.721794 240.440783
F 23.286297 39.875052 0.373264
F 22.829143 39.875052 22.197585
F 22.371988 39.875052 44.021904
F 21.914834 39.875052 65.846224
F 21.457680 39.875052 87.670544
F 21.000525 39.875052 109.494864
F 20.543371 39.875052 131.319184
F 20.086217 39.875052 153.143504
F 19.629062 39.875052 174.967823
F 19.171908 39.875052 196.792144
F 18.714754 39.875052 218.616463
F 18.257599 39.875052 240.440783
F 23.286297 63.028309 0.373264
F 22.829143 63.028309 22.197585
F 22.371988 63.028309 44.021904
F 21.914834 63.028309 65.846224
F 21.457680 63.028309 87.670544
F 21.000525 63.028309 109.494864
F 20.543371 63.028309 131.319184
F 20.086217 63.028309 153.143504
F 19.629062 63.028309 174.967823
F 19.171908 63.028309 196.792144
F 18.714754 63.028309 218.616463
F 18.257599 63.028309 240.440783
F 50.015538 16.721794 0.933162
F 49.558383 16.721794 22.757482
F 49.101229 16.721794 44.581802
F 48.644075 16.721794 66.406121
F 48.186920 16.721794 88.230442
F 47.729766 16.721794 110.054761
F 47.272611 16.721794 131.879082
F 46.815457 16.721794 153.703402
F 46.358303 16.721794 175.527721
F 45.901149 16.721794 197.352042
F 45.443994 16.721794 219.176361
F 44.986840 16.721794 241.000681
F 50.015538 39.875052 0.933162
F 49.558383 39.875052 22.757482
F 49.101229 39.875052 44.581802
F 48.644075 39.875052 66.406121
F 48.186920 39.875052 88.230442
F 47.729766 39.875052 110.054761
F 47.272611 39.875052 131.879082
F 46.815457 39.875052 153.703402
F 46.358303 39.875052 175.527721
F 45.901149 39.875052 197.352042
F 45.443994 39.875052 219.176361
F 44.986840 39.875052 241.000681
F 50.015538 63.028309 0.933162
F 49.558383 63.028309 22.757482
F 49.101229 63.028309 44.581802
F 48.644075 63.028309 66.406121
F 48.186920 63.028309 88.230442
F 47.729766 63.028309 110.054761
F 47.272611 63.028309 131.879082
F 46.815457 63.028309 153.703402
F 46.358303 63.028309 175.527721
F 45.901149 63.028309 197.352042
F 45.443994 63.028309 219.176361
F 44.986840 63.028309 241.000681
F 7.618061 7.717750 3.684046
F 7.160907 7.717750 25.508366
F 6.703752 7.717750 47.332686
F 6.246598 7.717750 69.157006
F 5.789444 7.717750 90.981326
F 5.332289 7.717750 112.805646
F 4.875135 7.717750 134.629966
F 4.417981 7.717750 156.454286
F 3.960826 7.717750 178.278606
F 3.503672 7.717750 200.102925
F 3.046518 7.717750 221.927246
F 2.589363 7.717750 243.751565
F 7.618061 30.871007 3.684046
F 7.160907 30.871007 25.508366
F 6.703752 30.871007 47.332686
F 6.246598 30.871007 69.157006
F 5.789444 30.871007 90.981326
F 5.332289 30.871007 112.805646
F 4.875135 30.871007 134.629966
F 4.417981 30.871007 156.454286
F 3.960826 30.871007 178.278606
F 3.503672 30.871007 200.102925
F 3.046518 30.871007 221.927246
F 2.589363 30.871007 243.751565
F 7.618061 54.024265 3.684046
F 7.160907 54.024265 25.508366
F 6.703752 54.024265 47.332686
F 6.246598 54.024265 69.157006
F 5.789444 54.024265 90.981326
F 5.332289 54.024265 112.805646
F 4.875135 54.024265 134.629966
F 4.417981 54.024265 156.454286
F 3.960826 54.024265 178.278606
F 3.503672 54.024265 200.102925
F 3.046518 54.024265 221.927246
F 2.589363 54.024265 243.751565
F 34.347300 7.717750 4.243944
F 33.890146 7.717750 26.068264
F 33.432992 7.717750 47.892584
F 32.975837 7.717750 69.716904
F 32.518683 7.717750 91.541223
F 32.061529 7.717750 113.365544
F 31.604374 7.717750 135.189863
F 31.147220 7.717750 157.014184
F 30.690066 7.717750 178.838503
F 30.232911 7.717750 200.662823
F 29.775757 7.717750 222.487143
F 29.318603 7.717750 244.311463
F 34.347300 30.871007 4.243944
F 33.890146 30.871007 26.068264
F 33.432992 30.871007 47.892584
F 32.975837 30.871007 69.716904
F 32.518683 30.871007 91.541223
F 32.061529 30.871007 113.365544
F 31.604374 30.871007 135.189863
F 31.147220 30.871007 157.014184
F 30.690066 30.871007 178.838503
F 30.232911 30.871007 200.662823
F 29.775757 30.871007 222.487143
F 29.318603 30.871007 244.311463
F 34.347300 54.024265 4.243944
F 33.890146 54.024265 26.068264
F 33.432992 54.024265 47.892584
F 32.975837 54.024265 69.716904
F 32.518683 54.024265 91.541223
F 32.061529 54.024265 113.365544
F 31.604374 54.024265 135.189863
F 31.147220 54.024265 157.014184
F 30.690066 54.024265 178.838503
F 30.232911 54.024265 200.662823
F 29.775757 54.024265 222.487143
F 29.318603 54.024265 244.311463
F 61.076541 7.717750 4.803842
F 60.619387 7.717750 26.628161
F 60.162232 7.717750 48.452482
F 59.705078 7.717750 70.276802
F 59.247924 7.717750 92.101121
F 58.790769 7.717750 113.925442
F 58.333615 7.717750 135.749761
F 57.876461 7.717750 157.574082
F 57.419306 7.717750 179.398401
F 56.962152 7.717750 201.222721
F 56.504998 7.717750 223.047041
F 56.047843 7.717750 244.871361
F 61.076541 30.871007 4.803842
F 60.619387 30.871007 26.628161
F 60.162232 30.871007 48.452482
F 59.705078 30.871007 70.276802
F 59.247924 30.871007 92.101121
F 58.790769 30.871007 113.925442
F 58.333615 30.871007 135.749761
F 57.876461 30.871007 157.574082
F 57.419306 30.871007 179.398401
F 56.962152 30.871007 201.222721
F 56.504998 30.871007 223.047041
F 56.047843 30.871007 244.871361
F 61.076541 54.024265 4.803842
F 60.619387 54.024265 26.628161
F 60.162232 54.024265 48.452482
F 59.705078 54.024265 70.276802
F 59.247924 54.024265 92.101121
F 58.790769 54.024265 113.925442
F 58.333615 54.024265 135.749761
F 57.876461 54.024265 157.574082
F 57.419306 54.024265 179.398401
F 56.962152 54.024265 201.222721
F 56.504998 54.024265 223.047041
F 56.047843 54.024265 244.871361
F 7.618061 15.435503 3.684045
F 7.160907 15.435503 25.508365
F 6.703752 15.435503 47.332685
F 6.246598 15.435503 69.157005
F 5.789444 15.435503 90.981325
F 5.332289 15.435503 112.805645
F 4.875135 15.435503 134.629965
F 4.417981 15.435503 156.454285
F 3.960826 15.435503 178.278605
F 3.503672 15.435503 200.102924
F 3.046518 15.435503 221.927245
F 2.589363 15.435503 243.751564
F 7.618061 38.588760 3.684045
F 7.160907 38.588760 25.508365
F 6.703752 38.588760 47.332685
F 6.246598 38.588760 69.157005
F 5.789444 38.588760 90.981325
F 5.332289 38.588760 112.805645
F 4.875135 38.588760 134.629965
F 4.417981 38.588760 156.454285
F 3.960826 38.588760 178.278605
F 3.503672 38.588760 200.102924
F 3.046518 38.588760 221.927245
F 2.589363 38.588760 243.751564
F 7.618061 61.742018 3.684045
F 7.160907 61.742018 25.508365
F 6.703752 61.742018 47.332685
F 6.246598 61.742018 69.157005
F 5.789444 61.742018 90.981325
F 5.332289 61.742018 112.805645
F 4.875135 61.742018 134.629965
F 4.417981 61.742018 156.454285
F 3.960826 61.742018 178.278605
F 3.503672 61.742018 200.102924
F 3.046518 61.742018 221.927245
F 2.589363 61.742018 243.751564
F 34.347300 15.435503 4.243943
F 33.890146 15.435503 26.068263
F 33.432992 15.435503 47.892583
F 32.975837 15.435503 69.716903
F 32.518683 15.435503 91.541222
F 32.061529 15.435503 113.365543
F 31.604374 15.435503 135.189862
F 31.147220 15.435503 157.014183
F 30.690066 15.435503 178.838502
F 30.232911 15.435503 200.662822
F 29.775757 15.435503 222.487142
F 29.318603 15.435503 244.311462
F 34.347300 38.588760 4.243943
F 33.890146 38.588760 26.068263
F 33.432992 38.588760 47.892583
F 32.975837 38.588760 69.716903
F 32.518683 38.588760 91.541222
F 32.061529 38.588760 113.365543
F 31.604374 38.588760 135.189862
F 31.147220 38.588760 157.014183
F 30.690066 38.588760 178.838502
F 30.232911 38.588760 200.662822
F 29.775757 38.588760 222.487142
F 29.318603 38.588760 244.311462
F 34.347300 61.742018 4.243943
F 33.890146 61.742018 26.068263
F 33.432992 61.742018 47.892583
F 32.975837 61.742018 69.716903
F 32.518683 61.742018 91.541222
F 32.061529 61.742018 113.365543
F 31.604374 61.742018 135.189862
F 31.147220 61.742018 157.014183
F 30.690066 61.742018 178.838502
F 30.232911 61.742018 200.662822
F 29.775757 61.742018 222.487142
F 29.318603 61.742018 244.311462
F 61.076541 15.435503 4.803841
F 60.619387 15.435503 26.628160
F 60.162232 15.435503 48.452481
F 59.705078 15.435503 70.276801
F 59.247924 15.435503 92.101120
F 58.790769 15.435503 113.925441
F 58.333615 15.435503 135.749760
F 57.876461 15.435503 157.574081
F 57.419306 15.435503 179.398400
F 56.962152 15.435503 201.222720
F 56.504998 15.435503 223.047040
F 56.047843 15.435503 244.871360
F 61.076541 38.588760 4.803841
F 60.619387 38.588760 26.628160
F 60.162232 38.588760 48.452481
F 59.705078 38.588760 70.276801
F 59.247924 38.588760 92.101120
F 58.790769 38.588760 113.925441
F 58.333615 38.588760 135.749760
F 57.876461 38.588760 157.574081
F 57.419306 38.588760 179.398400
F 56.962152 38.588760 201.222720
F 56.504998 38.588760 223.047040
F 56.047843 38.588760 244.871360
F 61.076541 61.742018 4.803841
F 60.619387 61.742018 26.628160
F 60.162232 61.742018 48.452481
F 59.705078 61.742018 70.276801
F 59.247924 61.742018 92.101120
F 58.790769 61.742018 113.925441
F 58.333615 61.742018 135.749760
F 57.876461 61.742018 157.574081
F 57.419306 61.742018 179.398400
F 56.962152 61.742018 201.222720
F 56.504998 61.742018 223.047040
F 56.047843 61.742018 244.871360
F 7.618061 0.000000 3.684046
F 7.160907 0.000000 25.508366
F 6.703752 0.000000 47.332686
F 6.246598 0.000000 69.157006
F 5.789444 0.000000 90.981326
F 5.332289 0.000000 112.805646
F 4.875135 0.000000 134.629966
F 4.417981 0.000000 156.454286
F 3.960826 0.000000 178.278606
F 3.503672 0.000000 200.102925
F 3.046518 0.000000 221.927246
F 2.589363 0.000000 243.751565
F 7.618061 23.153258 3.684046
F 7.160907 23.153258 25.508366
F 6.703752 23.153258 47.332686
F 6.246598 23.153258 69.157006
F 5.789444 23.153258 90.981326
F 5.332289 23.153258 112.805646
F 4.875135 23.153258 134.629966
F 4.417981 23.153258 156.454286
F 3.960826 23.153258 178.278606
F 3.503672 23.153258 200.102925
F 3.046518 23.153258 221.927246
F 2.589363 23.153258 243.751565
F 7.618061 46.306515 3.684046
F 7.160907 46.306515 25.508366
F 6.703752 46.306515 47.332686
F 6.246598 46.306515 69.157006
F 5.789444 46.306515 90.981326
F 5.332289 46.306515 112.805646
F 4.875135 46.306515 134.629966
F 4.417981 46.306515 156.454286
F 3.960826 46.306515 178.278606
F 3.503672 46.306515 200.102925
F 3.046518 46.306515 221.927246
F 2.589363 46.306515 243.751565
F 34.347300 0.000000 4.243944
F 33.890146 0.000000 26.068264
F 33.432992 0.000000 47.892584
F 32.975837 0.000000 69.716904
F 32.518683 0.000000 91.541223
F 32.061529 0.000000 113.365544
F 31.604374 0.000000 135.189863
F 31.147220 0.000000 157.014184
F 30.690066 0.000000 178.838503
F 30.232911 0.000000 200.662823
F 29.775757 0.000000 222.487143
F 29.318603 0.000000 244.311463
F 34.347300 23.153258 4.243944
F 33.890146 23.153258 26.068264
F 33.432992 23.153258 47.892584
F 32.975837 23.153258 69.716904
F 32.518683 23.153258 91.541223
F 32.061529 23.153258 113.365544
F 31.604374 23.153258 135.189863
F 31.147220 23.153258 157.014184
F 30.690066 23.153258 178.838503
F 30.232911 23.153258 200.662823
F 29.775757 23.153258 222.487143
F 29.318603 23.153258 244.311463
F 34.347300 46.306515 4.243944
F 33.890146 46.306515 26.068264
F 33.432992 46.306515 47.892584
F 32.975837 46.306515 69.716904
F 32.518683 46.306515 91.541223
F 32.061529 46.306515 113.365544
F 31.604374 46.306515 135.189863
F 31.147220 46.306515 157.014184
F 30.690066 46.306515 178.838503
F 30.232911 46.306515 200.662823
F 29.775757 46.306515 222.487143
F 29.318603 46.306515 244.311463
F 61.076541 0.000000 4.803842
F 60.619387 0.000000 26.628161
F 60.162232 0.000000 48.452482
F 59.705078 0.000000 70.276802
F 59.247924 0.000000 92.101121
F 58.790769 0.000000 113.925442
F 58.333615 0.000000 135.749761
F 57.876461 0.000000 157.574082
F 57.419306 0.000000 179.398401
F 56.962152 0.000000 201.222721
F 56.504998 0.000000 223.047041
F 56.047843 0.000000 244.871361
F 61.076541 23.153258 4.803842
F 60.619387 23.153258 26.628161
F 60.162232 23.153258 48.452482
F 59.705078 23.153258 70.276802
F 59.247924 23.153258 92.101121
F 58.790769 23.153258 113.925442
F 58.333615 23.153258 135.749761
F 57.876461 23.153258 157.574082
F 57.419306 23.153258 179.398401
F 56.962152 23.153258 201.222721
F 56.504998 23.153258 223.047041
F 56.047843 23.153258 244.871361
F 61.076541 46.306515 4.803842
F 60.619387 46.306515 26.628161
F 60.162232 46.306515 48.452482
F 59.705078 46.306515 70.276802
F 59.247924 46.306515 92.101121
F 58.790769 46.306515 113.925442
F 58.333615 46.306515 135.749761
F 57.876461 46.306515 157.574082
F 57.419306 46.306515 179.398401
F 56.962152 46.306515 201.222721
F 56.504998 46.306515 223.047041
F 56.047843 46.306515 244.871361
F 16.527804 7.717750 3.870679
F 16.070650 7.717750 25.694998
F 15.613496 7.717750 47.519319
F 15.156341 7.717750 69.343639
F 14.699187 7.717750 91.167958
F 14.242033 7.717750 112.992279
F 13.784878 7.717750 134.816598
F 13.327724 7.717750 156.640919
F 12.870570 7.717750 178.465238
F 12.413415 7.717750 200.289558
F 11.956261 7.717750 222.113878
F 11.499107 7.717750 243.938198
F 16.527804 30.871007 3.870679
F 16.070650 30.871007 25.694998
F 15.613496 30.871007 47.519319
F 15.156341 30.871007 69.343639
F 14.699187 30.871007 91.167958
F 14.242033 30.871007 112.992279
F 13.784878 30.871007 134.816598
F 13.327724 30.871007 156.640919
F 12.870570 30.871007 178.465238
F 12.413415 30.871007 200.289558
F 11.956261 30.871007 222.113878
F 11.499107 30.871007 243.938198
F 16.527804 54.024265 3.870679
F 16.070650 54.024265 25.694998
F 15.613496 54.024265 47.519319
F 15.156341 54.024265 69.343639
F 14.699187 54.024265 91.167958
F 14.242033 54.024265 112.992279
F 13.784878 54.024265 134.816598
F 13.327724 54.024265 156.640919
F 12.870570 54.024265 178.465238
F 12.413415 54.024265 200.289558
F 11.956261 54.024265 222.113878
F 11.499107 54.024265 243.938198
F 43.257044 7.717750 4.430577
F 42.799890 7.717750 26.254896
F 42.342735 7.717750 48.079217
F 41.885581 7.717750 69.903536
F 41.428427 7.717750 91.727856
F 40.971272 7.717750 113.552176
F 40.514118 7.717750 135.376496
F 40.056964 7.717750 157.200816
F 39.599809 7.717750 179.025136
F 39.142655 7.717750 200.849455
F 38.685501 7.717750 222.673776
F 38.228346 7.717750 244.498095
F 43.257044 30.871007 4.430577
F 42.799890 30.871007 26.254896
F 42.342735 30.871007 48.079217
F 41.885581 30.871007 69.903536
F 41.428427 30.871007 91.727856
F 40.971272 30.871007 113.552176
F 40.514118 30.871007 135.376496
F 40.056964 30.871007 157.200816
F 39.599809 30.871007 179.025136
F 39.142655 30.871007 200.849455
F 38.685501 30.871007 222.673776
F 38.228346 30.871007 244.498095
F 43.257044 54.024265 4.430577
F 42.799890 54.024265 26.254896
F 42.342735 54.024265 48.079217
F 41.885581 54.024265 69.903536
F 41.428427 54.024265 91.727856
F 40.971272 54.024265 113.552176
F 40.514118 54.024265 135.376496
F 40.056964 54.024265 157.200816
F 39.599809 54.024265 179.025136
F 39.142655 54.024265 200.849455
F 38.685501 54.024265 222.673776
F 38.228346 54.024265 244.498095
F 64.957587 7.717750 245.057993
F 64.957587 30.871007 245.057993
F 64.957587 54.024265 245.057993
F 16.527804 15.435502 3.870678
F 16.070650 15.435502 25.694997
F 15.613496 15.435502 47.519318
F 15.156341 15.435502 69.343638
F 14.699187 15.435502 91.167957
F 14.242033 15.435502 112.992278
F 13.784878 15.435502 134.816597
F 13.327724 15.435502 156.640918
F 12.870570 15.435502 178.465237
F 12.413415 15.435502 200.289557
F 11.956261 15.435502 222.113877
F 11.499107 15.435502 243.938197
F 16.527804 38.588760 3.870678
F 16.070650 38.588760 25.694997
F 15.613496 38.588760 47.519318
F 15.156341 38.588760 69.343638
F 14.699187 38.588760 91.167957
F 14.242033 38.588760 112.992278
F 13.784878 38.588760 134.816597
F 13.327724 38.588760 156.640918
F 12.870570 38.588760 178.465237
F 12.413415 38.588760 200.289557
F 11.956261 38.588760 222.113877
F 11.499107 38.588760 243.938197
F 16.527804 61.742017 3.870678
F 16.070650 61.742017 25.694997
F 15.613496 61.742017 47.519318
F 15.156341 61.742017 69.343638
F 14.699187 61.742017 91.167957
F 14.242033 61.742017 112.992278
F 13.784878 61.742017 134.816597
F 13.327724 61.742017 156.640918
F 12.870570 61.742017 178.465237
F 12.413415 61.742017 200.289557
F 11.956261 61.742017 222.113877
F 11.499107 61.742017 243.938197
F 43.257044 15.435502 4.430576
F 42.799890 15.435502 26.254895
F 42.342735 15.435502 48.079216
F 41.885581 15.435502 69.903535
F 41.428427 15.435502 91.727855
F 40.971272 15.435502 113.552175
F 40.514118 15.435502 135.376495
F 40.056964 15.435502 157.200815
F 39.599809 15.435502 179.025135
F 39.142655 15.435502 200.849454
F 38.685501 15.435502 222.673775
F 38.228346 15.435502 244.498094
F 43.257044 38.588760 4.430576
F 42.799890 38.588760 26.254895
F 42.342735 38.588760 48.079216
F 41.885581 38.588760 69.903535
F 41.428427 38.588760 91.727855
F 40.971272 38.588760 113.552175
F 40.514118 38.588760 135.376495
F 40.056964 38.588760 157.200815
F 39.599809 38.588760 179.025135
F 39.142655 38.588760 200.849454
F 38.685501 38.588760 222.673775
F 38.228346 38.588760 244.498094
F 43.257044 61.742017 4.430576
F 42.799890 61.742017 26.254895
F 42.342735 61.742017 48.079216
F 41.885581 61.742017 69.903535
F 41.428427 61.742017 91.727855
F 40.971272 61.742017 113.552175
F 40.514118 61.742017 135.376495
F 40.056964 61.742017 157.200815
F 39.599809 61.742017 179.025135
F 39.142655 61.742017 200.849454
F 38.685501 61.742017 222.673775
F 38.228346 61.742017 244.498094
F 64.957587 15.435502 245.057992
F 64.957587 38.588760 245.057992
F 64.957587 61.742017 245.057992
F 16.527804 0.000000 3.870679
F 16.070650 0.000000 25.694998
F 15.613496 0.000000 47.519319
F 15.156341 0.000000 69.343639
F 14.699187 0.000000 91.167958
F 14.242033 0.000000 112.992279
F 13.784878 0.000000 134.816598
F 13.327724 0.000000 156.640919
F 12.870570 0.000000 178.465238
F 12.413415 0.000000 200.289558
F 11.956261 0.000000 222.113878
F 11.499107 0.000000 243.938198
F 16.527804 23.153258 3.870679
F 16.070650 23.153258 25.694998
F 15.613496 23.153258 47.519319
F 15.156341 23.153258 69.343639
F 14.699187 23.153258 91.167958
F 14.242033 23.153258 112.992279
F 13.784878 23.153258 134.816598
F 13.327724 23.153258 156.640919
F 12.870570 23.153258 178.465238
F 12.413415 23.153258 200.289558
F 11.956261 23.153258 222.113878
F 11.499107 23.153258 243.938198
F 16.527804 46.306515 3.870679
F 16.070650 46.306515 25.694998
F 15.613496 46.306515 47.519319
F 15.156341 46.306515 69.343639
F 14.699187 46.306515 91.167958
F 14.242033 46.306515 112.992279
F 13.784878 46.306515 134.816598
F 13.327724 46.306515 156.640919
F 12.870570 46.306515 178.465238
F 12.413415 46.306515 200.289558
F 11.956261 46.306515 222.113878
F 11.499107 46.306515 243.938198
F 43.257044 0.000000 4.430577
F 42.799890 0.000000 26.254896
F 42.342735 0.000000 48.079217
F 41.885581 0.000000 69.903536
F 41.428427 0.000000 91.727856
F 40.971272 0.000000 113.552176
F 40.514118 0.000000 135.376496
F 40.056964 0.000000 157.200816
F 39.599809 0.000000 179.025136
F 39.142655 0.000000 200.849455
F 38.685501 0.000000 222.673776
F 38.228346 0.000000 244.498095
F 43.257044 23.153258 4.430577
F 42.799890 23.153258 26.254896
F 42.342735 23.153258 48.079217
F 41.885581 23.153258 69.903536
F 41.428427 23.153258 91.727856
F 40.971272 23.153258 113.552176
F 40.514118 23.153258 135.376496
F 40.056964 23.153258 157.200816
F 39.599809 23.153258 179.025136
F 39.142655 23.153258 200.849455
F 38.685501 23.153258 222.673776
F 38.228346 23.153258 244.498095
F 43.257044 46.306515 4.430577
F 42.799890 46.306515 26.254896
F 42.342735 46.306515 48.079217
F 41.885581 46.306515 69.903536
F 41.428427 46.306515 91.727856
F 40.971272 46.306515 113.552176
F 40.514118 46.306515 135.376496
F 40.056964 46.306515 157.200816
F 39.599809 46.306515 179.025136
F 39.142655 46.306515 200.849455
F 38.685501 46.306515 222.673776
F 38.228346 46.306515 244.498095
F 64.957587 0.000000 245.057993
F 64.957587 23.153258 245.057993
F 64.957587 46.306515 245.057993
F 25.437555 7.717750 4.057311
F 24.980401 7.717750 25.881630
F 24.523246 7.717750 47.705951
F 24.066092 7.717750 69.530270
F 23.608938 7.717750 91.354591
F 23.151783 7.717750 113.178910
F 22.694629 7.717750 135.003230
F 22.237475 7.717750 156.827550
F 21.780320 7.717750 178.651870
F 21.323166 7.717750 200.476190
F 20.866012 7.717750 222.300510
F 20.408857 7.717750 244.124829
F 25.437555 30.871008 4.057311
F 24.980401 30.871008 25.881630
F 24.523246 30.871008 47.705951
F 24.066092 30.871008 69.530270
F 23.608938 30.871008 91.354591
F 23.151783 30.871008 113.178910
F 22.694629 30.871008 135.003230
F 22.237475 30.871008 156.827550
F 21.780320 30.871008 178.651870
F 21.323166 30.871008 200.476190
F 20.866012 30.871008 222.300510
F 20.408857 30.871008 244.124829
F 25.437555 54.024265 4.057311
F 24.980401 54.024265 25.881630
F 24.523246 54.024265 47.705951
F 24.066092 54.024265 69.530270
F 23.608938 54.024265 91.354591
F 23.151783 54.024265 113.178910
F 22.694629 54.024265 135.003230
F 22.237475 54.024265 156.827550
F 21.780320 54.024265 178.651870
F 21.323166 54.024265 200.476190
F 20.866012 54.024265 222.300510
F 20.408857 54.024265 244.124829
F 52.166794 7.717750 4.617208
F 51.709640 7.717750 26.441528
F 51.252486 7.717750 48.265848
F 50.795331 7.717750 70.090168
F 50.338177 7.717750 91.914488
F 49.881023 7.717750 113.738808
F 49.423868 7.717750 135.563127
F 48.966714 7.717750 157.387448
F 48.509560 7.717750 179.211768
F 48.052405 7.717750 201.036088
F 47.595251 7.717750 222.860408
F 47.138097 7.717750 244.684727
F 52.166794 30.871008 4.617208
F 51.709640 30.871008 26.441528
F 51.252486 30.871008 48.265848
F 50.795331 30.871008 70.090168
F 50.338177 30.871008 91.914488
F 49.881023 30.871008 113.738808
F 49.423868 30.871008 135.563127
F 48.966714 30.871008 157.387448
F 48.509560 30.871008 179.211768
F 48.052405 30.871008 201.036088
F 47.595251 30.871008 222.860408
F 47.138097 30.871008 244.684727
F 52.166794 54.024265 4.617208
F 51.709640 54.024265 26.441528
F 51.252486 54.024265 48.265848
F 50.795331 54.024265 70.090168
F 50.338177 54.024265 91.914488
F 49.881023 54.024265 113.738808
F 49.423868 54.024265 135.563127
F 48.966714 54.024265 157.387448
F 48.509560 54.024265 179.211768
F 48.052405 54.024265 201.036088
F 47.595251 54.024265 222.860408
F 47.138097 54.024265 244.684727
F 25.437555 15.435503 4.057310
F 24.980401 15.435503 25.881629
F 24.523246 15.435503 47.705950
F 24.066092 15.435503 69.530269
F 23.608938 15.435503 91.354590
F 23.151783 15.435503 113.178909
F 22.694629 15.435503 135.003229
F 22.237475 15.435503 156.827549
F 21.780320 15.435503 178.651869
F 21.323166 15.435503 200.476189
F 20.866012 15.435503 222.300509
F 20.408857 15.435503 244.124828
F 25.437555 38.588760 4.057310
F 24.980401 38.588760 25.881629
F 24.523246 38.588760 47.705950
F 24.066092 38.588760 69.530269
F 23.608938 38.588760 91.354590
F 23.151783 38.588760 113.178909
F 22.694629 38.588760 135.003229
F 22.237475 38.588760 156.827549
F 21.780320 38.588760 178.651869
F 21.323166 38.588760 200.476189
F 20.866012 38.588760 222.300509
F 20.408857 38.588760 244.124828
F 25.437555 61.742018 4.057310
F 24.980401 61.742018 25.881629
F 24.523246 61.742018 47.705950
F 24.066092 61.742018 69.530269
F 23.608938 61.742018 91.354590
F 23.151783 61.742018 113.178909
F 22.694629 61.742018 135.003229
F 22.237475 61.742018 156.827549
F 21.780320 61.742018 178.651869
F 21.323166 61.742018 200.476189
F 20.866012 61.742018 222.300509
F 20.408857 61.742018 244.124828
F 52.166794 15.435503 4.617207
F 51.709640 15.435503 26.441527
F 51.252486 15.435503 48.265847
F 50.795331 15.435503 70.090167
F 50.338177 15.435503 91.914487
F 49.881023 15.435503 113.738807
F 49.423868 15.435503 135.563126
F 48.966714 15.435503 157.387447
F 48.509560 15.435503 179.211767
F 48.052405 15.435503 201.036087
F 47.595251 15.435503 222.860407
F 47.138097 15.435503 244.684726
F 52.166794 38.588760 4.617207
F 51.709640 38.588760 26.441527
F 51.252486 38.588760 48.265847
F 50.795331 38.588760 70.090167
F 50.338177 38.588760 91.914487
F 49.881023 38.588760 113.738807
F 49.423868 38.588760 135.563126
F 48.966714 38.588760 157.387447
F 48.509560 38.588760 179.211767
F 48.052405 38.588760 201.036087
F 47.595251 38.588760 222.860407
F 47.138097 38.588760 244.684726
F 52.166794 61.742018 4.617207
F 51.709640 61.742018 26.441527
F 51.252486 61.742018 48.265847
F 50.795331 61.742018 70.090167
F 50.338177 61.742018 91.914487
F 49.881023 61.742018 113.738807
F 49.423868 61.742018 135.563126
F 48.966714 61.742018 157.387447
F 48.509560 61.742018 179.211767
F 48.052405 61.742018 201.036087
F 47.595251 61.742018 222.860407
F 47.138097 61.742018 244.684726
F 25.437555 0.000001 4.057311
F 24.980401 0.000001 25.881630
F 24.523246 0.000001 47.705951
F 24.066092 0.000001 69.530270
F 23.608938 0.000001 91.354591
F 23.151783 0.000001 113.178910
F 22.694629 0.000001 135.003230
F 22.237475 0.000001 156.827550
F 21.780320 0.000001 178.651870
F 21.323166 0.000001 200.476190
F 20.866012 0.000001 222.300510
F 20.408857 0.000001 244.124829
F 25.437555 23.153258 4.057311
F 24.980401 23.153258 25.881630
F 24.523246 23.153258 47.705951
F 24.066092 23.153258 69.530270
F 23.608938 23.153258 91.354591
F 23.151783 23.153258 113.178910
F 22.694629 23.153258 135.003230
F 22.237475 23.153258 156.827550
F 21.780320 23.153258 178.651870
F 21.323166 23.153258 200.476190
F 20.866012 23.153258 222.300510
F 20.408857 23.153258 244.124829
F 25.437555 46.306516 4.057311
F 24.980401 46.306516 25.881630
F 24.523246 46.306516 47.705951
F 24.066092 46.306516 69.530270
F 23.608938 46.306516 91.354591
F 23.151783 46.306516 113.178910
F 22.694629 46.306516 135.003230
F 22.237475 46.306516 156.827550
F 21.780320 46.306516 178.651870
F 21.323166 46.306516 200.476190
F 20.866012 46.306516 222.300510
F 20.408857 46.306516 244.124829
F 52.166794 0.000001 4.617208
F 51.709640 0.000001 26.441528
F 51.252486 0.000001 48.265848
F 50.795331 0.000001 70.090168
F 50.338177 0.000001 91.914488
F 49.881023 0.000001 113.738808
F 49.423868 0.000001 135.563127
F 48.966714 0.000001 157.387448
F 48.509560 0.000001 179.211768
F 48.052405 0.000001 201.036088
F 47.595251 0.000001 222.860408
F 47.138097 0.000001 244.684727
F 52.166794 23.153258 4.617208
F 51.709640 23.153258 26.441528
F 51.252486 23.153258 48.265848
F 50.795331 23.153258 70.090168
F 50.338177 23.153258 91.914488
F 49.881023 23.153258 113.738808
F 49.423868 23.153258 135.563127
F 48.966714 23.153258 157.387448
F 48.509560 23.153258 179.211768
F 48.052405 23.153258 201.036088
F 47.595251 23.153258 222.860408
F 47.138097 23.153258 244.684727
F 52.166794 46.306516 4.617208
F 51.709640 46.306516 26.441528
F 51.252486 46.306516 48.265848
F 50.795331 46.306516 70.090168
F 50.338177 46.306516 91.914488
F 49.881023 46.306516 113.738808
F 49.423868 46.306516 135.563127
F 48.966714 46.306516 157.387448
F 48.509560 46.306516 179.211768
F 48.052405 46.306516 201.036088
F 47.595251 46.306516 222.860408
F 47.138097 46.306516 244.684727
F 7.694239 5.145166 0.046660
F 7.237085 5.145166 21.870980
F 6.779931 5.145166 43.695299
F 6.322776 5.145166 65.519620
F 5.865622 5.145166 87.343939
F 5.408468 5.145166 109.168259
F 4.951313 5.145166 130.992579
F 4.494159 5.145166 152.816899
F 4.037005 5.145166 174.641219
F 3.579850 5.145166 196.465539
F 3.122696 5.145166 218.289858
F 2.665542 5.145166 240.114179
F 7.694239 28.298423 0.046660
F 7.237085 28.298423 21.870980
F 6.779931 28.298423 43.695299
F 6.322776 28.298423 65.519620
F 5.865622 28.298423 87.343939
F 5.408468 28.298423 109.168259
F 4.951313 28.298423 130.992579
F 4.494159 28.298423 152.816899
F 4.037005 28.298423 174.641219
F 3.579850 28.298423 196.465539
F 3.122696 28.298423 218.289858
F 2.665542 28.298423 240.114179
F 7.694239 51.451681 0.046660
F 7.237085 51.451681 21.870980
F 6.779931 51.451681 43.695299
F 6.322776 51.451681 65.519620
F 5.865622 51.451681 87.343939
F 5.408468 51.451681 109.168259
F 4.951313 51.451681 130.992579
F 4.494159 51.451681 152.816899
F 4.037005 51.451681 174.641219
F 3.579850 51.451681 196.465539
F 3.122696 51.451681 218.289858
F 2.665542 51.451681 240.114179
F 34.423479 5.145166 0.606558
F 33.966324 5.145166 22.430877
F 33.509170 5.145166 44.255197
F 33.052016 5.145166 66.079517
F 32.594861 5.145166 87.903837
F 32.137707 5.145166 109.728156
F 31.680553 5.145166 131.552477
F 31.223398 5.145166 153.376796
F 30.766244 5.145166 175.201117
F 30.309090 5.145166 197.025436
F 29.851935 5.145166 218.849756
F 29.394781 5.145166 240.674077
F 34.423479 28.298423 0.606558
F 33.966324 28.298423 22.430877
F 33.509170 28.298423 44.255197
F 33.052016 28.298423 66.079517
F 32.594861 28.298423 87.903837
F 32.137707 28.298423 109.728156
F 31.680553 28.298423 131.552477
F 31.223398 28.298423 153.376796
F 30.766244 28.298423 175.201117
F 30.309090 28.298423 197.025436
F 29.851935 28.298423 218.849756
F 29.394781 28.298423 240.674077
F 34.423479 51.451681 0.606558
F 33.966324 51.451681 22.430877
F 33.509170 51.451681 44.255197
F 33.052016 51.451681 66.079517
F 32.594861 51.451681 87.903837
F 32.137707 51.451681 109.728156
F 31.680553 51.451681 131.552477
F 31.223398 51.451681 153.376796
F 30.766244 51.451681 175.201117
F 30.309090 51.451681 197.025436
F 29.851935 51.451681 218.849756
F 29.394781 51.451681 240.674077
F 61.152718 5.145166 1.166456
F 60.695564 5.145166 22.990775
F 60.238410 5.145166 44.815095
F 59.781255 5.145166 66.639415
F 59.324101 5.145166 88.463735
F 58.866947 5.145166 110.288054
F 58.409792 5.145166 132.112375
F 57.952638 5.145166 153.936694
F 57.495484 5.145166 175.761015
F 57.038329 5.145166 197.585334
F 56.581175 5.145166 219.409654
F 56.124021 5.145166 241.233974
F 61.152718 28.298423 1.166456
F 60.695564 28.298423 22.990775
F 60.238410 28.298423 44.815095
F 59.781255 28.298423 66.639415
F 59.324101 28.298423 88.463735
F 58.866947 28.298423 110.288054
F 58.409792 28.298423 132.112375
F 57.952638 28.298423 153.936694
F 57.495484 28.298423 175.761015
F 57.038329 28.298423 197.585334
F 56.581175 28.298423 219.409654
F 56.124021 28.298423 241.233974
F 61.152718 51.451681 1.166456
F 60.695564 51.451681 22.990775
F 60.238410 51.451681 44.815095
F 59.781255 51.451681 66.639415
F 59.324101 51.451681 88.463735
F 58.866947 51.451681 110.288054
F 58.409792 51.451681 132.112375
F 57.952638 51.451681 153.936694
F 57.495484 51.451681 175.761015
F 57.038329 51.451681 197.585334
F 56.581175 51.451681 219.409654
F 56.124021 51.451681 241.233974
F 7.694239 12.862918 0.046659
F 7.237085 12.862918 21.870979
F 6.779931 12.862918 43.695298
F 6.322776 12.862918 65.519619
F 5.865622 12.862918 87.343938
F 5.408468 12.862918 109.168259
F 4.951313 12.862918 130.992578
F 4.494159 12.862918 152.816898
F 4.037005 12.862918 174.641218
F 3.579850 12.862918 196.465538
F 3.122696 12.862918 218.289857
F 2.665542 12.862918 240.114178
F 7.694239 36.016175 0.046659
F 7.237085 36.016175 21.870979
F 6.779931 36.016175 43.695298
F 6.322776 36.016175 65.519619
F 5.865622 36.016175 87.343938
F 5.408468 36.016175 109.168259
F 4.951313 36.016175 130.992578
F 4.494159 36.016175 152.816898
F 4.037005 36.016175 174.641218
F 3.579850 36.016175 196.465538
F 3.122696 36.016175 218.289857
F 2.665542 36.016175 240.114178
F 7.694239 59.169433 0.046659
F 7.237085 59.169433 21.870979
F 6.779931 59.169433 43.695298
F 6.322776 59.169433 65.519619
F 5.865622 59.169433 87.343938
F 5.408468 59.169433 109.168259
F 4.951313 59.169433 130.992578
F 4.494159 59.169433 152.816898
F 4.037005 59.169433 174.641218
F 3.579850 59.169433 196.465538
F 3.122696 59.169433 218.289857
F 2.665542 59.169433 240.114178
F 34.423479 12.862918 0.606557
F 33.966324 12.862918 22.430876
F 33.509170 12.862918 44.255196
F 33.052016 12.862918 66.079516
F 32.594861 12.862918 87.903836
F 32.137707 12.862918 109.728156
F 31.680553 12.862918 131.552476
F 31.223398 12.862918 153.376795
F 30.766244 12.862918 175.201116
F 30.309090 12.862918 197.025435
F 29.851936 12.862918 218.849755
F 29.394781 12.862918 240.674076
F 34.423479 36.016175 0.606557
F 33.966324 36.016175 22.430876
F 33.509170 36.016175 44.255196
F 33.052016 36.016175 66.079516
F 32.594861 36.016175 87.903836
F 32.137707 36.016175 109.728156
F 31.680553 36.016175 131.552476
F 31.223398 36.016175 153.376795
F 30.766244 36.016175 175.201116
F 30.309090 36.016175 197.025435
F 29.851936 36.016175 218.849755
F 29.394781 36.016175 240.674076
F 34.423479 59.169433 0.606557
F 33.966324 59.169433 22.430876
F 33.509170 59.169433 44.255196
F 33.052016 59.169433 66.079516
F 32.594861 59.169433 87.903836
F 32.137707 59.169433 109.728156
F 31.680553 59.169433 131.552476
F 31.223398 59.169433 153.376795
F 30.766244 59.169433 175.201116
F 30.309090 59.169433 197.025435
F 29.851936 59.169433 218.849755
F 29.394781 59.169433 240.674076
F 61.152718 12.862918 1.166455
F 60.695564 12.862918 22.990774
F 60.238410 12.862918 44.815094
F 59.781255 12.862918 66.639414
F 59.324101 12.862918 88.463734
F 58.866947 12.862918 110.288054
F 58.409792 12.862918 132.112374
F 57.952638 12.862918 153.936693
F 57.495484 12.862918 175.761014
F 57.038329 12.862918 197.585333
F 56.581175 12.862918 219.409653
F 56.124021 12.862918 241.233973
F 61.152718 36.016175 1.166455
F 60.695564 36.016175 22.990774
F 60.238410 36.016175 44.815094
F 59.781255 36.016175 66.639414
F 59.324101 36.016175 88.463734
F 58.866947 36.016175 110.288054
F 58.409792 36.016175 132.112374
F 57.952638 36.016175 153.936693
F 57.495484 36.016175 175.761014
F 57.038329 36.016175 197.585333
F 56.581175 36.016175 219.409653
F 56.124021 36.016175 241.233973
F 61.152718 59.169433 1.166455
F 60.695564 59.169433 22.990774
F 60.238410 59.169433 44.815094
F 59.781255 59.169433 66.639414
F 59.324101 59.169433 88.463734
F 58.866947 59.169433 110.288054
F 58.409792 59.169433 132.112374
F 57.952638 59.169433 153.936693
F 57.495484 59.169433 175.761014
F 57.038329 59.169433 197.585333
F 56.581175 59.169433 219.409653
F 56.124021 59.169433 241.233973
F 7.694239 20.580673 0.046659
F 7.237085 20.580673 21.870980
F 6.779931 20.580673 43.695299
F 6.322776 20.580673 65.519619
F 5.865622 20.580673 87.343939
F 5.408468 20.580673 109.168259
F 4.951313 20.580673 130.992579
F 4.494159 20.580673 152.816899
F 4.037005 20.580673 174.641218
F 3.579850 20.580673 196.465539
F 3.122696 20.580673 218.289858
F 2.665542 20.580673 240.114179
F 7.694239 43.733931 0.046659
F 7.237085 43.733931 21.870980
F 6.779931 43.733931 43.695299
F 6.322776 43.733931 65.519619
F 5.865622 43.733931 87.343939
F 5.408468 43.733931 109.168259
F 4.951313 43.733931 130.992579
F 4.494159 43.733931 152.816899
F 4.037005 43.733931 174.641218
F 3.579850 43.733931 196.465539
F 3.122696 43.733931 218.289858
F 2.665542 43.733931 240.114179
F 7.694239 66.887188 0.046659
F 7.237085 66.887188 21.870980
F 6.779931 66.887188 43.695299
F 6.322776 66.887188 65.519619
F 5.865622 66.887188 87.343939
F 5.408468 66.887188 109.168259
F 4.951313 66.887188 130.992579
F 4.494159 66.887188 152.816899
F 4.037005 66.887188 174.641218
F 3.579850 66.887188 196.465539
F 3.122696 66.887188 218.289858
F 2.665542 66.887188 240.114179
F 34.423479 20.580673 0.606557
F 33.966324 20.580673 22.430877
F 33.509170 20.580673 44.255197
F 33.052016 20.580673 66.079516
F 32.594861 20.580673 87.903837
F 32.137707 20.580673 109.728156
F 31.680553 20.580673 131.552477
F 31.223398 20.580673 153.376796
F 30.766244 20.580673 175.201116
F 30.309090 20.580673 197.025436
F 29.851935 20.580673 218.849756
F 29.394781 20.580673 240.674077
F 34.423479 43.733931 0.606557
F 33.966324 43.733931 22.430877
F 33.509170 43.733931 44.255197
F 33.052016 43.733931 66.079516
F 32.594861 43.733931 87.903837
F 32.137707 43.733931 109.728156
F 31.680553 43.733931 131.552477
F 31.223398 43.733931 153.376796
F 30.766244 43.733931 175.201116
F 30.309090 43.733931 197.025436
F 29.851935 43.733931 218.849756
F 29.394781 43.733931 240.674077
F 34.423479 66.887188 0.606557
F 33.966324 66.887188 22.430877
F 33.509170 66.887188 44.255197
F 33.052016 66.887188 66.079516
F 32.594861 66.887188 87.903837
F 32.137707 66.887188 109.728156
F 31.680553 66.887188 131.552477
F 31.223398 66.887188 153.376796
F 30.766244 66.887188 175.201116
F 30.309090 66.887188 197.025436
F 29.851935 66.887188 218.849756
F 29.394781 66.887188 240.674077
F 61.152718 20.580673 1.166455
F 60.695564 20.580673 22.990775
F 60.238410 20.580673 44.815095
F 59.781255 20.580673 66.639414
F 59.324101 20.580673 88.463735
F 58.866947 20.580673 110.288054
F 58.409792 20.580673 132.112375
F 57.952638 20.580673 153.936694
F 57.495484 20.580673 175.761014
F 57.038329 20.580673 197.585334
F 56.581175 20.580673 219.409654
F 56.124021 20.580673 241.233974
F 61.152718 43.733931 1.166455
F 60.695564 43.733931 22.990775
F 60.238410 43.733931 44.815095
F 59.781255 43.733931 66.639414
F 59.324101 43.733931 88.463735
F 58.866947 43.733931 110.288054
F 58.409792 43.733931 132.112375
F 57.952638 43.733931 153.936694
F 57.495484 43.733931 175.761014
F 57.038329 43.733931 197.585334
F 56.581175 43.733931 219.409654
F 56.124021 43.733931 241.233974
F 61.152718 66.887188 1.166455
F 60.695564 66.887188 22.990775
F 60.238410 66.887188 44.815095
F 59.781255 66.887188 66.639414
F 59.324101 66.887188 88.463735
F 58.866947 66.887188 110.288054
F 58.409792 66.887188 132.112375
F 57.952638 66.887188 153.936694
F 57.495484 66.887188 175.761014
F 57.038329 66.887188 197.585334
F 56.581175 66.887188 219.409654
F 56.124021 66.887188 241.233974
F 16.603982 5.145165 0.233292
F 16.146827 5.145165 22.057611
F 15.689673 5.145165 43.881932
F 15.232519 5.145165 65.706251
F 14.775364 5.145165 87.530572
F 14.318210 5.145165 109.354891
F 13.861056 5.145165 131.179211
F 13.403901 5.145165 153.003531
F 12.946747 5.145165 174.827851
F 12.489593 5.145165 196.652171
F 12.032438 5.145165 218.476491
F 11.575284 5.145165 240.300810
F 16.603982 28.298422 0.233292
F 16.146827 28.298422 22.057611
F 15.689673 28.298422 43.881932
F 15.232519 28.298422 65.706251
F 14.775364 28.298422 87.530572
F 14.318210 28.298422 109.354891
F 13.861056 28.298422 131.179211
F 13.403901 28.298422 153.003531
F 12.946747 28.298422 174.827851
F 12.489593 28.298422 196.652171
F 12.032438 28.298422 218.476491
F 11.575284 28.298422 240.300810
F 16.603982 51.451680 0.233292
F 16.146827 51.451680 22.057611
F 15.689673 51.451680 43.881932
F 15.232519 51.451680 65.706251
F 14.775364 51.451680 87.530572
F 14.318210 51.451680 109.354891
F 13.861056 51.451680 131.179211
F 13.403901 51.451680 153.003531
F 12.946747 51.451680 174.827851
F 12.489593 51.451680 196.652171
F 12.032438 51.451680 218.476491
F 11.575284 51.451680 240.300810
F 43.333221 5.145165 0.793189
F 42.876067 5.145165 22.617509
F 42.418913 5.145165 44.441829
F 41.961758 5.145165 66.266149
F 41.504604 5.145165 88.090469
F 41.047450 5.145165 109.914789
F 40.590295 5.145165 131.739108
F 40.133141 5.145165 153.563429
F 39.675987 5.145165 175.387748
F 39.218832 5.145165 197.212069
F 38.761678 5.145165 219.036388
F 38.304524 5.145165 240.860708
F 43.333221 28.298422 0.793189
F 42.876067 28.298422 22.617509
F 42.418913 28.298422 44.441829
F 41.961758 28.298422 66.266149
F 41.504604 28.298422 88.090469
F 41.047450 28.298422 109.914789
F 40.590295 28.298422 131.739108
F 40.133141 28.298422 153.563429
F 39.675987 28.298422 175.387748
F 39.218832 28.298422 197.212069
F 38.761678 28.298422 219.036388
F 38.304524 28.298422 240.860708
F 43.333221 51.451680 0.793189
F 42.876067 51.451680 22.617509
F 42.418913 51.451680 44.441829
F 41.961758 51.451680 66.266149
F 41.504604 51.451680 88.090469
F 41.047450 51.451680 109.914789
F 40.590295 51.451680 131.739108
F 40.133141 51.451680 153.563429
F 39.675987 51.451680 175.387748
F 39.218832 51.451680 197.212069
F 38.761678 51.451680 219.036388
F 38.304524 51.451680 240.860708
F 65.033763 5.145165 241.420606
F 65.033763 28.298422 241.420606
F 65.033763 51.451680 241.420606
F 16.603982 12.862917 0.233291
F 16.146827 12.862917 22.057610
F 15.689673 12.862917 43.881931
F 15.232519 12.862917 65.706250
F 14.775364 12.862917 87.530571
F 14.318210 12.862917 109.354890
F 13.861056 12.862917 131.179210
F 13.403901 12.862917 153.003530
F 12.946747 12.862917 174.827850
F 12.489593 12.862917 196.652170
F 12.032438 12.862917 218.476490
F 11.575284 12.862917 240.300809
F 16.603982 36.016174 0.233291
F 16.146827 36.016174 22.057610
F 15.689673 36.016174 43.881931
F 15.232519 36.016174 65.706250
F 14.775364 36.016174 87.530571
F 14.318210 36.016174 109.354890
F 13.861056 36.016174 131.179210
F 13.403901 36.016174 153.003530
F 12.946747 36.016174 174.827850
F 12.489593 36.016174 196.652170
F 12.032438 36.016174 218.476490
F 11.575284 36.016174 240.300809
F 16.603982 59.169432 0.233291
F 16.146827 59.169432 22.057610
F 15.689673 59.169432 43.881931
F 15.232519 59.169432 65.706250
F 14.775364 59.169432 87.530571
F 14.318210 59.169432 109.354890
F 13.861056 59.169432 131.179210
F 13.403901 59.169432 153.003530
F 12.946747 59.169432 174.827850
F 12.489593 59.169432 196.652170
F 12.032438 59.169432 218.476490
F 11.575284 59.169432 240.300809
F 43.333221 12.862917 0.793188
F 42.876067 12.862917 22.617508
F 42.418913 12.862917 44.441828
F 41.961758 12.862917 66.266148
F 41.504604 12.862917 88.090468
F 41.047450 12.862917 109.914788
F 40.590295 12.862917 131.739107
F 40.133141 12.862917 153.563428
F 39.675987 12.862917 175.387747
F 39.218832 12.862917 197.212068
F 38.761678 12.862917 219.036387
F 38.304524 12.862917 240.860707
F 43.333221 36.016174 0.793188
F 42.876067 36.016174 22.617508
F 42.418913 36.016174 44.441828
F 41.961758 36.016174 66.266148
F 41.504604 36.016174 88.090468
F 41.047450 36.016174 109.914788
F 40.590295 36.016174 131.739107
F 40.133141 36.016174 153.563428
F 39.675987 36.016174 175.387747
F 39.218832 36.016174 197.212068
F 38.761678 36.016174 219.036387
F 38.304524 36.016174 240.860707
F 43.333221 59.169432 0.793188
F 42.876067 59.169432 22.617508
F 42.418913 59.169432 44.441828
F 41.961758 59.169432 66.266148
F 41.504604 59.169432 88.090468
F 41.047450 59.169432 109.914788
F 40.590295 59.169432 131.739107
F 40.133141 59.169432 153.563428
F 39.675987 59.169432 175.387747
F 39.218832 59.169432 197.212068
F 38.761678 59.169432 219.036387
F 38.304524 59.169432 240.860707
F 65.033763 12.862917 241.420605
F 65.033763 36.016174 241.420605
F 65.033763 59.169432 241.420605
F 16.603982 20.580672 0.233292
F 16.146827 20.580672 22.057611
F 15.689673 20.580672 43.881932
F 15.232519 20.580672 65.706251
F 14.775364 20.580672 87.530571
F 14.318210 20.580672 109.354891
F 13.861056 20.580672 131.179211
F 13.403901 20.580672 153.003531
F 12.946747 20.580672 174.827851
F 12.489593 20.580672 196.652170
F 12.032438 20.580672 218.476491
F 11.575284 20.580672 240.300810
F 16.603982 43.733930 0.233292
F 16.146827 43.733930 22.057611
F 15.689673 43.733930 43.881932
F 15.232519 43.733930 65.706251
F 14.775364 43.733930 87.530571
F 14.318210 43.733930 109.354891
F 13.861056 43.733930 131.179211
F 13.403901 43.733930 153.003531
F 12.946747 43.733930 174.827851
F 12.489593 43.733930 196.652170
F 12.032438 43.733930 218.476491
F 11.575284 43.733930 240.300810
F 16.603982 66.887187 0.233292
F 16.146827 66.887187 22.057611
F 15.689673 66.887187 43.881932
F 15.232519 66.887187 65.706251
F 14.775364 66.887187 87.530571
F 14.318210 66.887187 109.354891
F 13.861056 66.887187 131.179211
F 13.403901 66.887187 153.003531
F 12.946747 66.887187 174.827851
F 12.489593 66.887187 196.652170
F 12.032438 66.887187 218.476491
F 11.575284 66.887187 240.300810
F 43.333221 20.580672 0.793189
F 42.876067 20.580672 22.617509
F 42.418913 20.580672 44.441829
F 41.961758 20.580672 66.266149
F 41.504604 20.580672 88.090468
F 41.047450 20.580672 109.914789
F 40.590295 20.580672 131.739108
F 40.133141 20.580672 153.563429
F 39.675987 20.580672 175.387748
F 39.218832 20.580672 197.212068
F 38.761678 20.580672 219.036388
F 38.304524 20.580672 240.860708
F 43.333221 43.733930 0.793189
F 42.876067 43.733930 22.617509
F 42.418913 43.733930 44.441829
F 41.961758 43.733930 66.266149
F 41.504604 43.733930 88.090468
F 41.047450 43.733930 109.914789
F 40.590295 43.733930 131.739108
F 40.133141 43.733930 153.563429
F 39.675987 43.733930 175.387748
F 39.218832 43.733930 197.212068
F 38.761678 43.733930 219.036388
F 38.304524 43.733930 240.860708
F 43.333221 66.887187 0.793189
F 42.876067 66.887187 22.617509
F 42.418913 66.887187 44.441829
F 41.961758 66.887187 66.266149
F 41.504604 66.887187 88.090468
F 41.047450 66.887187 109.914789
F 40.590295 66.887187 131.739108
F 40.133141 66.887187 153.563429
F 39.675987 66.887187 175.387748
F 39.218832 66.887187 197.212068
F 38.761678 66.887187 219.036388
F 38.304524 66.887187 240.860708
F 65.033763 20.580672 241.420606
F 65.033763 43.733930 241.420606
F 65.033763 66.887187 241.420606
F 25.513734 5.145164 0.419923
F 25.056580 5.145164 22.244244
F 24.599426 5.145164 44.068563
F 24.142271 5.145164 65.892884
F 23.685117 5.145164 87.717203
F 23.227963 5.145164 109.541523
F 22.770808 5.145164 131.365843
F 22.313654 5.145164 153.190163
F 21.856500 5.145164 175.014483
F 21.399345 5.145164 196.838803
F 20.942191 5.145164 218.663122
F 20.485037 5.145164 240.487443
F 25.513734 28.298422 0.419923
F 25.056580 28.298422 22.244244
F 24.599426 28.298422 44.068563
F 24.142271 28.298422 65.892884
F 23.685117 28.298422 87.717203
F 23.227963 28.298422 109.541523
F 22.770808 28.298422 131.365843
F 22.313654 28.298422 153.190163
F 21.856500 28.298422 175.014483
F 21.399345 28.298422 196.838803
F 20.942191 28.298422 218.663122
F 20.485037 28.298422 240.487443
F 25.513734 51.451679 0.419923
F 25.056580 51.451679 22.244244
F 24.599426 51.451679 44.068563
F 24.142271 51.451679 65.892884
F 23.685117 51.451679 87.717203
F 23.227963 51.451679 109.541523
F 22.770808 51.451679 131.365843
F 22.313654 51.451679 153.190163
F 21.856500 51.451679 175.014483
F 21.399345 51.451679 196.838803
F 20.942191 51.451679 218.663122
F 20.485037 51.451679 240.487443
F 52.242974 5.145164 0.979821
F 51.785820 5.145164 22.804142
F 51.328665 5.145164 44.628461
F 50.871511 5.145164 66.452782
F 50.414357 5.145164 88.277101
F 49.957202 5.145164 110.101421
F 49.500048 5.145164 131.925741
F 49.042894 5.145164 153.750061
F 48.585739 5.145164 175.574381
F 48.128585 5.145164 197.398701
F 47.671431 5.145164 219.223020
F 47.214276 5.145164 241.047341
F 52.242974 28.298422 0.979821
F 51.785820 28.298422 22.804142
F 51.328665 28.298422 44.628461
F 50.871511 28.298422 66.452782
F 50.414357 28.298422 88.277101
F 49.957202 28.298422 110.101421
F 49.500048 28.298422 131.925741
F 49.042894 28.298422 153.750061
F 48.585739 28.298422 175.574381
F 48.128585 28.298422 197.398701
F 47.671431 28.298422 219.223020
F 47.214276 28.298422 241.047341
F 52.242974 51.451679 0.979821
F 51.785820 51.451679 22.804142
F 51.328665 51.451679 44.628461
F 50.871511 51.451679 66.452782
F 50.414357 51.451679 88.277101
F 49.957202 51.451679 110.101421
F 49.500048 51.451679 131.925741
F 49.042894 51.451679 153.750061
F 48.585739 51.451679 175.574381
F 48.128585 51.451679 197.398701
F 47.671431 51.451679 219.223020
F 47.214276 51.451679 241.047341
F 25.513734 12.862916 0.419923
F 25.056580 12.862916 22.244243
F 24.599426 12.862916 44.068562
F 24.142271 12.862916 65.892883
F 23.685117 12.862916 87.717202
F 23.227963 12.862916 109.541523
F 22.770808 12.862916 131.365842
F 22.313654 12.862916 153.190162
F 21.856500 12.862916 175.014482
F 21.399345 12.862916 196.838802
F 20.942191 12.862916 218.663121
F 20.485037 12.862916 240.487442
F 25.513734 36.016174 0.419923
F 25.056580 36.016174 22.244243
F 24.599426 36.016174 44.068562
F 24.142271 36.016174 65.892883
F 23.685117 36.016174 87.717202
F 23.227963 36.016174 109.541523
F 22.770808 36.016174 131.365842
F 22.313654 36.016174 153.190162
F 21.856500 36.016174 175.014482
F 21.399345 36.016174 196.838802
F 20.942191 36.016174 218.663121
F 20.485037 36.016174 240.487442
F 25.513734 59.169431 0.419923
F 25.056580 59.169431 22.244243
F 24.599426 59.169431 44.068562
F 24.142271 59.169431 65.892883
F 23.685117 59.169431 87.717202
F 23.227963 59.169431 109.541523
F 22.770808 59.169431 131.365842
F 22.313654 59.169431 153.190162
F 21.856500 59.169431 175.014482
F 21.399345 59.169431 196.838802
F 20.942191 59.169431 218.663121
F 20.485037 59.169431 240.487442
F 52.242974 12.862916 0.979821
F 51.785820 12.862916 22.804141
F 51.328665 12.862916 44.628460
F 50.871511 12.862916 66.452781
F 50.414357 12.862916 88.277100
F 49.957202 12.862916 110.101421
F 49.500048 12.862916 131.925740
F 49.042894 12.862916 153.750060
F 48.585739 12.862916 175.574380
F 48.128585 12.862916 197.398700
F 47.671431 12.862916 219.223019
F 47.214276 12.862916 241.047340
F 52.242974 36.016174 0.979821
F 51.785820 36.016174 22.804141
F 51.328665 36.016174 44.628460
F 50.871511 36.016174 66.452781
F 50.414357 36.016174 88.277100
F 49.957202 36.016174 110.101421
F 49.500048 36.016174 131.925740
F 49.042894 36.016174 153.750060
F 48.585739 36.016174 175.574380
F 48.128585 36.016174 197.398700
F 47.671431 36.016174 219.223019
F 47.214276 36.016174 241.047340
F 52.242974 59.169431 0.979821
F 51.785820 59.169431 22.804141
F 51.328665 59.169431 44.628460
F 50.871511 59.169431 66.452781
F 50.414357 59.169431 88.277100
F 49.957202 59.169431 110.101421
F 49.500048 59.169431 131.925740
F 49.042894 59.169431 153.750060
F 48.585739 59.169431 175.574380
F 48.128585 59.169431 197.398700
F 47.671431 59.169431 219.223019
F 47.214276 59.169431 241.047340
F 25.513734 20.580672 0.419923
F 25.056580 20.580672 22.244244
F 24.599426 20.580672 44.068563
F 24.142271 20.580672 65.892883
F 23.685117 20.580672 87.717203
F 23.227963 20.580672 109.541523
F 22.770808 20.580672 131.365843
F 22.313654 20.580672 153.190163
F 21.856500 20.580672 175.014482
F 21.399345 20.580672 196.838803
F 20.942191 20.580672 218.663122
F 20.485037 20.580672 240.487443
F 25.513734 43.733929 0.419923
F 25.056580 43.733929 22.244244
F 24.599426 43.733929 44.068563
F 24.142271 43.733929 65.892883
F 23.685117 43.733929 87.717203
F 23.227963 43.733929 109.541523
F 22.770808 43.733929 131.365843
F 22.313654 43.733929 153.190163
F 21.856500 43.733929 175.014482
F 21.399345 43.733929 196.838803
F 20.942191 43.733929 218.663122
F 20.485037 43.733929 240.487443
F 25.513734 66.887187 0.419923
F 25.056580 66.887187 22.244244
F 24.599426 66.887187 44.068563
F 24.142271 66.887187 65.892883
F 23.685117 66.887187 87.717203
F 23.227963 66.887187 109.541523
F 22.770808 66.887187 131.365843
F 22.313654 66.887187 153.190163
F 21.856500 66.887187 175.014482
F 21.399345 66.887187 196.838803
F 20.942191 66.887187 218.663122
F 20.485037 66.887187 240.487443
F 52.242974 20.580672 0.979821
F 51.785820 20.580672 22.804142
F 51.328665 20.580672 44.628461
F 50.871511 20.580672 66.452781
F 50.414357 20.580672 88.277101
F 49.957202 20.580672 110.101421
F 49.500048 20.580672 131.925741
F 49.042894 20.580672 153.750061
F 48.585739 20.580672 175.574380
F 48.128585 20.580672 197.398701
F 47.671431 20.580672 219.223020
F 47.214276 20.580672 241.047341
F 52.242974 43.733929 0.979821
F 51.785820 43.733929 22.804142
F 51.328665 43.733929 44.628461
F 50.871511 43.733929 66.452781
F 50.414357 43.733929 88.277101
F 49.957202 43.733929 110.101421
F 49.500048 43.733929 131.925741
F 49.042894 43.733929 153.750061
F 48.585739 43.733929 175.574380
F 48.128585 43.733929 197.398701
F 47.671431 43.733929 219.223020
F 47.214276 43.733929 241.047341
F 52.242974 66.887187 0.979821
F 51.785820 66.887187 22.804142
F 51.328665 66.887187 44.628461
F 50.871511 66.887187 66.452781
F 50.414357 66.887187 88.277101
F 49.957202 66.887187 110.101421
F 49.500048 66.887187 131.925741
F 49.042894 66.887187 153.750061
F 48.585739 66.887187 175.574380
F 48.128585 66.887187 197.398701
F 47.671431 66.887187 219.223020
F 47.214276 66.887187 241.047341
F 7.637107 5.145165 2.774698
F 7.179953 5.145165 24.599018
F 6.722798 5.145165 46.423338
F 6.265644 5.145165 68.247658
F 5.808490 5.145165 90.071978
F 5.351335 5.145165 111.896297
F 4.894181 5.145165 133.720618
F 4.437027 5.145165 155.544938
F 3.979872 5.145165 177.369258
F 3.522718 5.145165 199.193578
F 3.065564 5.145165 221.017897
F 2.608409 5.145165 242.842218
F 7.637107 28.298423 2.774698
F 7.179953 28.298423 24.599018
F 6.722798 28.298423 46.423338
F 6.265644 28.298423 68.247658
F 5.808490 28.298423 90.071978
F 5.351335 28.298423 111.896297
F 4.894181 28.298423 133.720618
F 4.437027 28.298423 155.544938
F 3.979872 28.298423 177.369258
F 3.522718 28.298423 199.193578
F 3.065564 28.298423 221.017897
F 2.608409 28.298423 242.842218
F 7.637107 51.451680 2.774698
F 7.179953 51.451680 24.599018
F 6.722798 51.451680 46.423338
F 6.265644 51.451680 68.247658
F 5.808490 51.451680 90.071978
F 5.351335 51.451680 111.896297
F 4.894181 51.451680 133.720618
F 4.437027 51.451680 155.544938
F 3.979872 51.451680 177.369258
F 3.522718 51.451680 199.193578
F 3.065564 51.451680 221.017897
F 2.608409 51.451680 242.842218
F 34.366347 5.145165 3.334596
F 33.909192 5.145165 25.158916
F 33.452038 5.145165 46.983236
F 32.994884 5.145165 68.807556
F 32.537729 5.145165 90.631876
F 32.080575 5.145165 112.456195
F 31.623421 5.145165 134.280516
F 31.166266 5.145165 156.104835
F 30.709112 5.145165 177.929156
F 30.251958 5.145165 199.753475
F 29.794803 5.145165 221.577795
F 29.337649 5.145165 243.402115
F 34.366347 28.298423 3.334596
F 33.909192 28.298423 25.158916
F 33.452038 28.298423 46.983236
F 32.994884 28.298423 68.807556
F 32.537729 28.298423 90.631876
F 32.080575 28.298423 112.456195
F 31.623421 28.298423 134.280516
F 31.166266 28.298423 156.104835
F 30.709112 28.298423 177.929156
F 30.251958 28.298423 199.753475
F 29.794803 28.298423 221.577795
F 29.337649 28.298423 243.402115
F 34.366347 51.451680 3.334596
F 33.909192 51.451680 25.158916
F 33.452038 51.451680 46.983236
F 32.994884 51.451680 68.807556
F 32.537729 51.451680 90.631876
F 32.080575 51.451680 112.456195
F 31.623421 51.451680 134.280516
F 31.166266 51.451680 156.104835
F 30.709112 51.451680 177.929156
F 30.251958 51.451680 199.753475
F 29.794803 51.451680 221.577795
F 29.337649 51.451680 243.402115
F 61.095586 5.145165 3.894493
F 60.638432 5.145165 25.718814
F 60.181277 5.145165 47.543133
F 59.724123 5.145165 69.367454
F 59.266969 5.145165 91.191773
F 58.809814 5.145165 113.016093
F 58.352660 5.145165 134.840413
F 57.895506 5.145165 156.664733
F 57.438351 5.145165 178.489054
F 56.981197 5.145165 200.313373
F 56.524043 5.145165 222.137693
F 56.066888 5.145165 243.962013
F 61.095586 28.298423 3.894493
F 60.638432 28.298423 25.718814
F 60.181277 28.298423 47.543133
F 59.724123 28.298423 69.367454
F 59.266969 28.298423 91.191773
F 58.809814 28.298423 113.016093
F 58.352660 28.298423 134.840413
F 57.895506 28.298423 156.664733
F 57.438351 28.298423 178.489054
F 56.981197 28.298423 200.313373
F 56.524043 28.298423 222.137693
F 56.066888 28.298423 243.962013
F 61.095586 51.451680 3.894493
F 60.638432 51.451680 25.718814
F 60.181277 51.451680 47.543133
F 59.724123 51.451680 69.367454
F 59.266969 51.451680 91.191773
F 58.809814 51.451680 113.016093
F 58.352660 51.451680 134.840413
F 57.895506 51.451680 156.664733
F 57.438351 51.451680 178.489054
F 56.981197 51.451680 200.313373
F 56.524043 51.451680 222.137693
F 56.066888 51.451680 243.962013
F 7.637107 12.862917 2.774699
F 7.179953 12.862917 24.599019
F 6.722798 12.862917 46.423339
F 6.265644 12.862917 68.247659
F 5.808490 12.862917 90.071979
F 5.351335 12.862917 111.896298
F 4.894181 12.862917 133.720619
F 4.437027 12.862917 155.544939
F 3.979872 12.862917 177.369259
F 3.522718 12.862917 199.193579
F 3.065564 12.862917 221.017898
F 2.608409 12.862917 242.842219
F 7.637107 36.016175 2.774699
F 7.179953 36.016175 24.599019
F 6.722798 36.016175 46.423339
F 6.265644 36.016175 68.247659
F 5.808490 36.016175 90.071979
F 5.351335 36.016175 111.896298
F 4.894181 36.016175 133.720619
F 4.437027 36.016175 155.544939
F 3.979872 36.016175 177.369259
F 3.522718 36.016175 199.193579
F 3.065564 36.016175 221.017898
F 2.608409 36.016175 242.842219
F 7.637107 59.169432 2.774699
F 7.179953 59.169432 24.599019
F 6.722798 59.169432 46.423339
F 6.265644 59.169432 68.247659
F 5.808490 59.169432 90.071979
F 5.351335 59.169432 111.896298
F 4.894181 59.169432 133.720619
F 4.437027 59.169432 155.544939
F 3.979872 59.169432 177.369259
F 3.522718 59.169432 199.193579
F 3.065564 59.169432 221.017898
F 2.608409 59.169432 242.842219
F 34.366347 12.862917 3.334597
F 33.909192 12.862917 25.158917
F 33.452038 12.862917 46.983237
F 32.994884 12.862917 68.807557
F 32.537729 12.862917 90.631877
F 32.080575 12.862917 112.456196
F 31.623421 12.862917 134.280517
F 31.166266 12.862917 156.104836
F 30.709112 12.862917 177.929157
F 30.251958 12.862917 199.753476
F 29.794803 12.862917 221.577796
F 29.337649 12.862917 243.402116
F 34.366347 36.016175 3.334597
F 33.909192 36.016175 25.158917
F 33.452038 36.016175 46.983237
F 32.994884 36.016175 68.807557
F 32.537729 36.016175 90.631877
F 32.080575 36.016175 112.456196
F 31.623421 36.016175 134.280517
F 31.166266 36.016175 156.104836
F 30.709112 36.016175 177.929157
F 30.251958 36.016175 199.753476
F 29.794803 36.016175 221.577796
F 29.337649 36.016175 243.402116
F 34.366347 59.169432 3.334597
F 33.909192 59.169432 25.158917
F 33.452038 59.169432 46.983237
F 32.994884 59.169432 68.807557
F 32.537729 59.169432 90.631877
F 32.080575 59.169432 112.456196
F 31.623421 59.169432 134.280517
F 31.166266 59.169432 156.104836
F 30.709112 59.169432 177.929157
F 30.251958 59.169432 199.753476
F 29.794803 59.169432 221.577796
F 29.337649 59.169432 243.402116
F 61.095586 12.862917 3.894494
F 60.638432 12.862917 25.718815
F 60.181277 12.862917 47.543134
F 59.724123 12.862917 69.367455
F 59.266969 12.862917 91.191774
F 58.809814 12.862917 113.016094
F 58.352660 12.862917 134.840414
F 57.895506 12.862917 156.664734
F 57.438351 12.862917 178.489055
F 56.981197 12.862917 200.313374
F 56.524043 12.862917 222.137694
F 56.066888 12.862917 243.962014
F 61.095586 36.016175 3.894494
F 60.638432 36.016175 25.718815
F 60.181277 36.016175 47.543134
F 59.724123 36.016175 69.367455
F 59.266969 36.016175 91.191774
F 58.809814 36.016175 113.016094
F 58.352660 36.016175 134.840414
F 57.895506 36.016175 156.664734
F 57.438351 36.016175 178.489055
F 56.981197 36.016175 200.313374
F 56.524043 36.016175 222.137694
F 56.066888 36.016175 243.962014
F 61.095586 59.169432 3.894494
F 60.638432 59.169432 25.718815
F 60.181277 59.169432 47.543134
F 59.724123 59.169432 69.367455
F 59.266969 59.169432 91.191774
F 58.809814 59.169432 113.016094
F 58.352660 59.169432 134.840414
F 57.895506 59.169432 156.664734
F 57.438351 59.169432 178.489055
F 56.981197 59.169432 200.313374
F 56.524043 59.169432 222.137694
F 56.066888 59.169432 243.962014
F 7.637107 20.580673 2.774699
F 7.179953 20.580673 24.599018
F 6.722798 20.580673 46.423338
F 6.265644 20.580673 68.247658
F 5.808490 20.580673 90.071978
F 5.351335 20.580673 111.896298
F 4.894181 20.580673 133.720618
F 4.437027 20.580673 155.544938
F 3.979872 20.580673 177.369258
F 3.522718 20.580673 199.193578
F 3.065564 20.580673 221.017898
F 2.608409 20.580673 242.842218
F 7.637107 43.733930 2.774699
F 7.179953 43.733930 24.599018
F 6.722798 43.733930 46.423338
F 6.265644 43.733930 68.247658
F 5.808490 43.733930 90.071978
F 5.351335 43.733930 111.896298
F 4.894181 43.733930 133.720618
F 4.437027 43.733930 155.544938
F 3.979872 43.733930 177.369258
F 3.522718 43.733930 199.193578
F 3.065564 43.733930 221.017898
F 2.608409 43.733930 242.842218
F 7.637107 66.887188 2.774699
F 7.179953 66.887188 24.599018
F 6.722798 66.887188 46.423338
F 6.265644 66.887188 68.247658
F 5.808490 66.887188 90.071978
F 5.351335 66.887188 111.896298
F 4.894181 66.887188 133.720618
F 4.437027 66.887188 155.544938
F 3.979872 66.887188 177.369258
F 3.522718 66.887188 199.193578
F 3.065564 66.887188 221.017898
F 2.608409 66.887188 242.842218
F 34.366347 20.580673 3.334597
F 33.909192 20.580673 25.158916
F 33.452038 20.580673 46.983236
F 32.994884 20.580673 68.807556
F 32.537729 20.580673 90.631876
F 32.080575 20.580673 112.456196
F 31.623421 20.580673 134.280516
F 31.166266 20.580673 156.104835
F 30.709112 20.580673 177.929156
F 30.251958 20.580673 199.753475
F 29.794803 20.580673 221.577796
F 29.337649 20.580673 243.402115
F 34.366347 43.733930 3.334597
F 33.909192 43.733930 25.158916
F 33.452038 43.733930 46.983236
F 32.994884 43.733930 68.807556
F 32.537729 43.733930 90.631876
F 32.080575 43.733930 112.456196
F 31.623421 43.733930 134.280516
F 31.166266 43.733930 156.104835
F 30.709112 43.733930 177.929156
F 30.251958 43.733930 199.753475
F 29.794803 43.733930 221.577796
F 29.337649 43.733930 243.402115
F 34.366347 66.887188 3.334597
F 33.909192 66.887188 25.158916
F 33.452038 66.887188 46.983236
F 32.994884 66.887188 68.807556
F 32.537729 66.887188 90.631876
F 32.080575 66.887188 112.456196
F 31.623421 66.887188 134.280516
F 31.166266 66.887188 156.104835
F 30.709112 66.887188 177.929156
F 30.251958 66.887188 199.753475
F 29.794803 66.887188 221.577796
F 29.337649 66.887188 243.402115
F 61.095586 20.580673 3.894494
F 60.638432 20.580673 25.718814
F 60.181277 20.580673 47.543133
F 59.724123 20.580673 69.367454
F 59.266969 20.580673 91.191773
F 58.809814 20.580673 113.016094
F 58.352660 20.580673 134.840413
F 57.895506 20.580673 156.664733
F 57.438351 20.580673 178.489054
F 56.981197 20.580673 200.313373
F 56.524043 20.580673 222.137694
F 56.066888 20.580673 243.962013
F 61.095586 43.733930 3.894494
F 60.638432 43.733930 25.718814
F 60.181277 43.733930 47.543133
F 59.724123 43.733930 69.367454
F 59.266969 43.733930 91.191773
F 58.809814 43.733930 113.016094
F 58.352660 43.733930 134.840413
F 57.895506 43.733930 156.664733
F 57.438351 43.733930 178.489054
F 56.981197 43.733930 200.313373
F 56.524043 43.733930 222.137694
F 56.066888 43.733930 243.962013
F 61.095586 66.887188 3.894494
F 60.638432 66.887188 25.718814
F 60.181277 66.887188 47.543133
F 59.724123 66.887188 69.367454
F 59.266969 66.887188 91.191773
F 58.809814 66.887188 113.016094
F 58.352660 66.887188 134.840413
F 57.895506 66.887188 156.664733
F 57.438351 66.887188 178.489054
F 56.981197 66.887188 200.313373
F 56.524043 66.887188 222.137694
F 56.066888 66.887188 243.962013
F 16.546850 5.145165 2.961331
F 16.089696 5.145165 24.785651
F 15.632542 5.145165 46.609971
F 15.175388 5.145165 68.434291
F 14.718233 5.145165 90.258610
F 14.261079 5.145165 112.082931
F 13.803925 5.145165 133.907251
F 13.346770 5.145165 155.731571
F 12.889616 5.145165 177.555891
F 12.432462 5.145165 199.380210
F 11.975307 5.145165 221.204531
F 11.518153 5.145165 243.028850
F 16.546850 28.298422 2.961331
F 16.089696 28.298422 24.785651
F 15.632542 28.298422 46.609971
F 15.175388 28.298422 68.434291
F 14.718233 28.298422 90.258610
F 14.261079 28.298422 112.082931
F 13.803925 28.298422 133.907251
F 13.346770 28.298422 155.731571
F 12.889616 28.298422 177.555891
F 12.432462 28.298422 199.380210
F 11.975307 28.298422 221.204531
F 11.518153 28.298422 243.028850
F 16.546850 51.451680 2.961331
F 16.089696 51.451680 24.785651
F 15.632542 51.451680 46.609971
F 15.175388 51.451680 68.434291
F 14.718233 51.451680 90.258610
F 14.261079 51.451680 112.082931
F 13.803925 51.451680 133.907251
F 13.346770 51.451680 155.731571
F 12.889616 51.451680 177.555891
F 12.432462 51.451680 199.380210
F 11.975307 51.451680 221.204531
F 11.518153 51.451680 243.028850
F 43.276090 5.145165 3.521229
F 42.818936 5.145165 25.345549
F 42.361781 5.145165 47.169869
F 41.904627 5.145165 68.994189
F 41.447473 5.145165 90.818508
F 40.990318 5.145165 112.642829
F 40.533164 5.145165 134.467148
F 40.076010 5.145165 156.291469
F 39.618855 5.145165 178.115788
F 39.161701 5.145165 199.940108
F 38.704547 5.145165 221.764428
F 38.247392 5.145165 243.588748
F 43.276090 28.298422 3.521229
F 42.818936 28.298422 25.345549
F 42.361781 28.298422 47.169869
F 41.904627 28.298422 68.994189
F 41.447473 28.298422 90.818508
F 40.990318 28.298422 112.642829
F 40.533164 28.298422 134.467148
F 40.076010 28.298422 156.291469
F 39.618855 28.298422 178.115788
F 39.161701 28.298422 199.940108
F 38.704547 28.298422 221.764428
F 38.247392 28.298422 243.588748
F 43.276090 51.451680 3.521229
F 42.818936 51.451680 25.345549
F 42.361781 51.451680 47.169869
F 41.904627 51.451680 68.994189
F 41.447473 51.451680 90.818508
F 40.990318 51.451680 112.642829
F 40.533164 51.451680 134.467148
F 40.076010 51.451680 156.291469
F 39.618855 51.451680 178.115788
F 39.161701 51.451680 199.940108
F 38.704547 51.451680 221.764428
F 38.247392 51.451680 243.588748
F 64.976632 5.145165 244.148646
F 64.976632 28.298422 244.148646
F 64.976632 51.451680 244.148646
F 16.546850 12.862917 2.961332
F 16.089696 12.862917 24.785652
F 15.632542 12.862917 46.609972
F 15.175387 12.862917 68.434292
F 14.718233 12.862917 90.258611
F 14.261079 12.862917 112.082932
F 13.803924 12.862917 133.907252
F 13.346770 12.862917 155.731572
F 12.889616 12.862917 177.555892
F 12.432461 12.862917 199.380211
F 11.975307 12.862917 221.204532
F 11.518153 12.862917 243.028851
F 16.546850 36.016175 2.961332
F 16.089696 36.016175 24.785652
F 15.632542 36.016175 46.609972
F 15.175387 36.016175 68.434292
F 14.718233 36.016175 90.258611
F 14.261079 36.016175 112.082932
F 13.803924 36.016175 133.907252
F 13.346770 36.016175 155.731572
F 12.889616 36.016175 177.555892
F 12.432461 36.016175 199.380211
F 11.975307 36.016175 221.204532
F 11.518153 36.016175 243.028851
F 16.546850 59.169432 2.961332
F 16.089696 59.169432 24.785652
F 15.632542 59.169432 46.609972
F 15.175387 59.169432 68.434292
F 14.718233 59.169432 90.258611
F 14.261079 59.169432 112.082932
F 13.803924 59.169432 133.907252
F 13.346770 59.169432 155.731572
F 12.889616 59.169432 177.555892
F 12.432461 59.169432 199.380211
F 11.975307 59.169432 221.204532
F 11.518153 59.169432 243.028851
F 43.276090 12.862917 3.521230
F 42.818936 12.862917 25.345550
F 42.361781 12.862917 47.169870
F 41.904627 12.862917 68.994190
F 41.447473 12.862917 90.818509
F 40.990318 12.862917 112.642830
F 40.533164 12.862917 134.467149
F 40.076010 12.862917 156.291470
F 39.618855 12.862917 178.115789
F 39.161701 12.862917 199.940109
F 38.704547 12.862917 221.764429
F 38.247392 12.862917 243.588749
F 43.276090 36.016175 3.521230
F 42.818936 36.016175 25.345550
F 42.361781 36.016175 47.169870
F 41.904627 36.016175 68.994190
F 41.447473 36.016175 90.818509
F 40.990318 36.016175 112.642830
F 40.533164 36.016175 134.467149
F 40.076010 36.016175 156.291470
F 39.618855 36.016175 178.115789
F 39.161701 36.016175 199.940109
F 38.704547 36.016175 221.764429
F 38.247392 36.016175 243.588749
F 43.276090 59.169432 3.521230
F 42.818936 59.169432 25.345550
F 42.361781 59.169432 47.169870
F 41.904627 59.169432 68.994190
F 41.447473 59.169432 90.818509
F 40.990318 59.169432 112.642830
F 40.533164 59.169432 134.467149
F 40.076010 59.169432 156.291470
F 39.618855 59.169432 178.115789
F 39.161701 59.169432 199.940109
F 38.704547 59.169432 221.764429
F 38.247392 59.169432 243.588749
F 64.976632 12.862917 244.148647
F 64.976632 36.016175 244.148647
F 64.976632 59.169432 244.148647
F 16.546850 20.580672 2.961331
F 16.089696 20.580672 24.785652
F 15.632542 20.580672 46.609971
F 15.175388 20.580672 68.434291
F 14.718233 20.580672 90.258611
F 14.261079 20.580672 112.082931
F 13.803925 20.580672 133.907251
F 13.346770 20.580672 155.731571
F 12.889616 20.580672 177.555891
F 12.432461 20.580672 199.380211
F 11.975307 20.580672 221.204531
F 11.518153 20.580672 243.028850
F 16.546850 43.733930 2.961331
F 16.089696 43.733930 24.785652
F 15.632542 43.733930 46.609971
F 15.175388 43.733930 68.434291
F 14.718233 43.733930 90.258611
F 14.261079 43.733930 112.082931
F 13.803925 43.733930 133.907251
F 13.346770 43.733930 155.731571
F 12.889616 43.733930 177.555891
F 12.432461 43.733930 199.380211
F 11.975307 43.733930 221.204531
F 11.518153 43.733930 243.028850
F 16.546850 66.887187 2.961331
F 16.089696 66.887187 24.785652
F 15.632542 66.887187 46.609971
F 15.175388 66.887187 68.434291
F 14.718233 66.887187 90.258611
F 14.261079 66.887187 112.082931
F 13.803925 66.887187 133.907251
F 13.346770 66.887187 155.731571
F 12.889616 66.887187 177.555891
F 12.432461 66.887187 199.380211
F 11.975307 66.887187 221.204531
F 11.518153 66.887187 243.028850
F 43.276090 20.580672 3.521229
F 42.818936 20.580672 25.345550
F 42.361781 20.580672 47.169869
F 41.904627 20.580672 68.994189
F 41.447473 20.580672 90.818509
F 40.990318 20.580672 112.642829
F 40.533164 20.580672 134.467148
F 40.076010 20.580672 156.291469
F 39.618855 20.580672 178.115788
F 39.161701 20.580672 199.940109
F 38.704547 20.580672 221.764428
F 38.247392 20.580672 243.588748
F 43.276090 43.733930 3.521229
F 42.818936 43.733930 25.345550
F 42.361781 43.733930 47.169869
F 41.904627 43.733930 68.994189
F 41.447473 43.733930 90.818509
F 40.990318 43.733930 112.642829
F 40.533164 43.733930 134.467148
F 40.076010 43.733930 156.291469
F 39.618855 43.733930 178.115788
F 39.161701 43.733930 199.940109
F 38.704547 43.733930 221.764428
F 38.247392 43.733930 243.588748
F 43.276090 66.887187 3.521229
F 42.818936 66.887187 25.345550
F 42.361781 66.887187 47.169869
F 41.904627 66.887187 68.994189
F 41.447473 66.887187 90.818509
F 40.990318 66.887187 112.642829
F 40.533164 66.887187 134.467148
F 40.076010 66.887187 156.291469
F 39.618855 66.887187 178.115788
F 39.161701 66.887187 199.940109
F 38.704547 66.887187 221.764428
F 38.247392 66.887187 243.588748
F 64.976632 20.580672 244.148646
F 64.976632 43.733930 244.148646
F 64.976632 66.887187 244.148646
F 25.456601 5.145164 3.147964
F 24.999447 5.145164 24.972285
F 24.542292 5.145164 46.796604
F 24.085138 5.145164 68.620925
F 23.627984 5.145164 90.445244
F 23.170829 5.145164 112.269564
F 22.713675 5.145164 134.093884
F 22.256521 5.145164 155.918204
F 21.799366 5.145164 177.742523
F 21.342212 5.145164 199.566844
F 20.885058 5.145164 221.391163
F 20.427903 5.145164 243.215484
F 25.456601 28.298422 3.147964
F 24.999447 28.298422 24.972285
F 24.542292 28.298422 46.796604
F 24.085138 28.298422 68.620925
F 23.627984 28.298422 90.445244
F 23.170829 28.298422 112.269564
F 22.713675 28.298422 134.093884
F 22.256521 28.298422 155.918204
F 21.799366 28.298422 177.742523
F 21.342212 28.298422 199.566844
F 20.885058 28.298422 221.391163
F 20.427903 28.298422 243.215484
F 25.456601 51.451679 3.147964
F 24.999447 51.451679 24.972285
F 24.542292 51.451679 46.796604
F 24.085138 51.451679 68.620925
F 23.627984 51.451679 90.445244
F 23.170829 51.451679 112.269564
F 22.713675 51.451679 134.093884
F 22.256521 51.451679 155.918204
F 21.799366 51.451679 177.742523
F 21.342212 51.451679 199.566844
F 20.885058 51.451679 221.391163
F 20.427903 51.451679 243.215484
F 52.185842 5.145164 3.707862
F 51.728687 5.145164 25.532182
F 51.271533 5.145164 47.356502
F 50.814379 5.145164 69.180822
F 50.357224 5.145164 91.005142
F 49.900070 5.145164 112.829461
F 49.442916 5.145164 134.653782
F 48.985761 5.145164 156.478101
F 48.528607 5.145164 178.302421
F 48.071453 5.145164 200.126742
F 47.614298 5.145164 221.951061
F 47.157144 5.145164 243.775382
F 52.185842 28.298422 3.707862
F 51.728687 28.298422 25.532182
F 51.271533 28.298422 47.356502
F 50.814379 28.298422 69.180822
F 50.357224 28.298422 91.005142
F 49.900070 28.298422 112.829461
F 49.442916 28.298422 134.653782
F 48.985761 28.298422 156.478101
F 48.528607 28.298422 178.302421
F 48.071453 28.298422 200.126742
F 47.614298 28.298422 221.951061
F 47.157144 28.298422 243.775382
F 52.185842 51.451679 3.707862
F 51.728687 51.451679 25.532182
F 51.271533 51.451679 47.356502
F 50.814379 51.451679 69.180822
F 50.357224 51.451679 91.005142
F 49.900070 51.451679 112.829461
F 49.442916 51.451679 134.653782
F 48.985761 51.451679 156.478101
F 48.528607 51.451679 178.302421
F 48.071453 51.451679 200.126742
F 47.614298 51.451679 221.951061
F 47.157144 51.451679 243.775382
F 25.456601 12.862917 3.147965
F 24.999447 12.862917 24.972286
F 24.542292 12.862917 46.796605
F 24.085138 12.862917 68.620925
F 23.627984 12.862917 90.445245
F 23.170829 12.862917 112.269565
F 22.713675 12.862917 134.093885
F 22.256521 12.862917 155.918205
F 21.799366 12.862917 177.742524
F 21.342212 12.862917 199.566845
F 20.885058 12.862917 221.391164
F 20.427903 12.862917 243.215485
F 25.456601 36.016174 3.147965
F 24.999447 36.016174 24.972286
F 24.542292 36.016174 46.796605
F 24.085138 36.016174 68.620925
F 23.627984 36.016174 90.445245
F 23.170829 36.016174 112.269565
F 22.713675 36.016174 134.093885
F 22.256521 36.016174 155.918205
F 21.799366 36.016174 177.742524
F 21.342212 36.016174 199.566845
F 20.885058 36.016174 221.391164
F 20.427903 36.016174 243.215485
F 25.456601 59.169432 3.147965
F 24.999447 59.169432 24.972286
F 24.542292 59.169432 46.796605
F 24.085138 59.169432 68.620925
F 23.627984 59.169432 90.445245
F 23.170829 59.169432 112.269565
F 22.713675 59.169432 134.093885
F 22.256521 59.169432 155.918205
F 21.799366 59.169432 177.742524
F 21.342212 59.169432 199.566845
F 20.885058 59.169432 221.391164
F 20.427903 59.169432 243.215485
F 52.185842 12.862917 3.707863
F 51.728687 12.862917 25.532183
F 51.271533 12.862917 47.356503
F 50.814379 12.862917 69.180822
F 50.357224 12.862917 91.005143
F 49.900070 12.862917 112.829462
F 49.442916 12.862917 134.653783
F 48.985761 12.862917 156.478102
F 48.528607 12.862917 178.302422
F 48.071453 12.862917 200.126743
F 47.614298 12.862917 221.951062
F 47.157144 12.862917 243.775383
F 52.185842 36.016174 3.707863
F 51.728687 36.016174 25.532183
F 51.271533 36.016174 47.356503
F 50.814379 36.016174 69.180822
F 50.357224 36.016174 91.005143
F 49.900070 36.016174 112.829462
F 49.442916 36.016174 134.653783
F 48.985761 36.016174 156.478102
F 48.528607 36.016174 178.302422
F 48.071453 36.016174 200.126743
F 47.614298 36.016174 221.951062
F 47.157144 36.016174 243.775383
F 52.185842 59.169432 3.707863
F 51.728687 59.169432 25.532183
F 51.271533 59.169432 47.356503
F 50.814379 59.169432 69.180822
F 50.357224 59.169432 91.005143
F 49.900070 59.169432 112.829462
F 49.442916 59.169432 134.653783
F 48.985761 59.169432 156.478102
F 48.528607 59.169432 178.302422
F 48.071453 59.169432 200.126743
F 47.614298 59.169432 221.951062
F 47.157144 59.169432 243.775383
F 25.456601 20.580672 3.147965
F 24.999447 20.580672 24.972285
F 24.542292 20.580672 46.796604
F 24.085138 20.580672 68.620925
F 23.627984 20.580672 90.445244
F 23.170829 20.580672 112.269565
F 22.713675 20.580672 134.093884
F 22.256521 20.580672 155.918204
F 21.799366 20.580672 177.742524
F 21.342212 20.580672 199.566844
F 20.885058 20.580672 221.391164
F 20.427903 20.580672 243.215484
F 25.456601 43.733929 3.147965
F 24.999447 43.733929 24.972285
F 24.542292 43.733929 46.796604
F 24.085138 43.733929 68.620925
F 23.627984 43.733929 90.445244
F 23.170829 43.733929 112.269565
F 22.713675 43.733929 134.093884
F 22.256521 43.733929 155.918204
F 21.799366 43.733929 177.742524
F 21.342212 43.733929 199.566844
F 20.885058 43.733929 221.391164
F 20.427903 43.733929 243.215484
F 25.456601 66.887187 3.147965
F 24.999447 66.887187 24.972285
F 24.542292 66.887187 46.796604
F 24.085138 66.887187 68.620925
F 23.627984 66.887187 90.445244
F 23.170829 66.887187 112.269565
F 22.713675 66.887187 134.093884
F 22.256521 66.887187 155.918204
F 21.799366 66.887187 177.742524
F 21.342212 66.887187 199.566844
F 20.885058 66.887187 221.391164
F 20.427903 66.887187 243.215484
F 52.185842 20.580672 3.707863
F 51.728687 20.580672 25.532182
F 51.271533 20.580672 47.356502
F 50.814379 20.580672 69.180822
F 50.357224 20.580672 91.005142
F 49.900070 20.580672 112.829462
F 49.442916 20.580672 134.653782
F 48.985761 20.580672 156.478101
F 48.528607 20.580672 178.302422
F 48.071453 20.580672 200.126742
F 47.614298 20.580672 221.951062
F 47.157144 20.580672 243.775382
F 52.185842 43.733929 3.707863
F 51.728687 43.733929 25.532182
F 51.271533 43.733929 47.356502
F 50.814379 43.733929 69.180822
F 50.357224 43.733929 91.005142
F 49.900070 43.733929 112.829462
F 49.442916 43.733929 134.653782
F 48.985761 43.733929 156.478101
F 48.528607 43.733929 178.302422
F 48.071453 43.733929 200.126742
F 47.614298 43.733929 221.951062
F 47.157144 43.733929 243.775382
F 52.185842 66.887187 3.707863
F 51.728687 66.887187 25.532182
F 51.271533 66.887187 47.356502
F 50.814379 66.887187 69.180822
F 50.357224 66.887187 91.005142
F 49.900070 66.887187 112.829462
F 49.442916 66.887187 134.653782
F 48.985761 66.887187 156.478101
F 48.528607 66.887187 178.302422
F 48.071453 66.887187 200.126742
F 47.614298 66.887187 221.951062
F 47.157144 66.887187 243.775382
F 7.560905 7.717749 6.412085
F 7.103750 7.717749 28.236405
F 6.646596 7.717749 50.060725
F 6.189442 7.717749 71.885044
F 5.732287 7.717749 93.709365
F 5.275133 7.717749 115.533684
F 4.817979 7.717749 137.358004
F 4.360824 7.717749 159.182324
F 3.903670 7.717749 181.006644
F 3.446516 7.717749 202.830964
F 2.989361 7.717749 224.655284
F 2.532207 7.717749 246.479603
F 7.560905 30.871007 6.412085
F 7.103750 30.871007 28.236405
F 6.646596 30.871007 50.060725
F 6.189442 30.871007 71.885044
F 5.732287 30.871007 93.709365
F 5.275133 30.871007 115.533684
F 4.817979 30.871007 137.358004
F 4.360824 30.871007 159.182324
F 3.903670 30.871007 181.006644
F 3.446516 30.871007 202.830964
F 2.989361 30.871007 224.655284
F 2.532207 30.871007 246.479603
F 7.560905 54.024264 6.412085
F 7.103750 54.024264 28.236405
F 6.646596 54.024264 50.060725
F 6.189442 54.024264 71.885044
F 5.732287 54.024264 93.709365
F 5.275133 54.024264 115.533684
F 4.817979 54.024264 137.358004
F 4.360824 54.024264 159.182324
F 3.903670 54.024264 181.006644
F 3.446516 54.024264 202.830964
F 2.989361 54.024264 224.655284
F 2.532207 54.024264 246.479603
F 34.290144 7.717749 6.971983
F 33.832990 7.717749 28.796303
F 33.375835 7.717749 50.620623
F 32.918681 7.717749 72.444942
F 32.461527 7.717749 94.269263
F 32.004372 7.717749 116.093582
F 31.547218 7.717749 137.917902
F 31.090064 7.717749 159.742222
F 30.632909 7.717749 181.566542
F 30.175755 7.717749 203.390862
F 29.718601 7.717749 225.215182
F 29.261446 7.717749 247.039501
F 34.290144 30.871007 6.971983
F 33.832990 30.871007 28.796303
F 33.375835 30.871007 50.620623
F 32.918681 30.871007 72.444942
F 32.461527 30.871007 94.269263
F 32.004372 30.871007 116.093582
F 31.547218 30.871007 137.917902
F 31.090064 30.871007 159.742222
F 30.632909 30.871007 181.566542
F 30.175755 30.871007 203.390862
F 29.718601 30.871007 225.215182
F 29.261446 30.871007 247.039501
F 34.290144 54.024264 6.971983
F 33.832990 54.024264 28.796303
F 33.375835 54.024264 50.620623
F 32.918681 54.024264 72.444942
F 32.461527 54.024264 94.269263
F 32.004372 54.024264 116.093582
F 31.547218 54.024264 137.917902
F 31.090064 54.024264 159.742222
F 30.632909 54.024264 181.566542
F 30.175755 54.024264 203.390862
F 29.718601 54.024264 225.215182
F 29.261446 54.024264 247.039501
F 61.019384 7.717749 7.531880
F 60.562229 7.717749 29.356201
F 60.105075 7.717749 51.180520
F 59.647921 7.717749 73.004840
F 59.190766 7.717749 94.829160
F 58.733612 7.717749 116.653480
F 58.276458 7.717749 138.477799
F 57.819303 7.717749 160.302120
F 57.362149 7.717749 182.126439
F 56.904995 7.717749 203.950760
F 56.447840 7.717749 225.775079
F 55.990686 7.717749 247.599399
F 61.019384 30.871007 7.531880
F 60.562229 30.871007 29.356201
F 60.105075 30.871007 51.180520
F 59.647921 30.871007 73.004840
F 59.190766 30.871007 94.829160
F 58.733612 30.871007 116.653480
F 58.276458 30.871007 138.477799
F 57.819303 30.871007 160.302120
F 57.362149 30.871007 182.126439
F 56.904995 30.871007 203.950760
F 56.447840 30.871007 225.775079
F 55.990686 30.871007 247.599399
F 61.019384 54.024264 7.531880
F 60.562229 54.024264 29.356201
F 60.105075 54.024264 51.180520
F 59.647921 54.024264 73.004840
F 59.190766 54.024264 94.829160
F 58.733612 54.024264 116.653480
F 58.276458 54.024264 138.477799
F 57.819303 54.024264 160.302120
F 57.362149 54.024264 182.126439
F 56.904995 54.024264 203.950760
F 56.447840 54.024264 225.775079
F 55.990686 54.024264 247.599399
F 7.560905 15.435502 6.412086
F 7.103750 15.435502 28.236406
F 6.646596 15.435502 50.060726
F 6.189442 15.435502 71.885045
F 5.732287 15.435502 93.709366
F 5.275133 15.435502 115.533685
F 4.817979 15.435502 137.358006
F 4.360824 15.435502 159.182325
F 3.903670 15.435502 181.006645
F 3.446516 15.435502 202.830965
F 2.989361 15.435502 224.655285
F 2.532207 15.435502 246.479604
F 7.560905 38.588760 6.412086
F 7.103750 38.588760 28.236406
F 6.646596 38.588760 50.060726
F 6.189442 38.588760 71.885045
F 5.732287 38.588760 93.709366
F 5.275133 38.588760 115.533685
F 4.817979 38.588760 137.358006
F 4.360824 38.588760 159.182325
F 3.903670 38.588760 181.006645
F 3.446516 38.588760 202.830965
F 2.989361 38.588760 224.655285
F 2.532207 38.588760 246.479604
F 7.560905 61.742017 6.412086
F 7.103750 61.742017 28.236406
F 6.646596 61.742017 50.060726
F 6.189442 61.742017 71.885045
F 5.732287 61.742017 93.709366
F 5.275133 61.742017 115.533685
F 4.817979 61.742017 137.358006
F 4.360824 61.742017 159.182325
F 3.903670 61.742017 181.006645
F 3.446516 61.742017 202.830965
F 2.989361 61.742017 224.655285
F 2.532207 61.742017 246.479604
F 34.290144 15.435502 6.971984
F 33.832990 15.435502 28.796304
F 33.375835 15.435502 50.620624
F 32.918681 15.435502 72.444943
F 32.461527 15.435502 94.269264
F 32.004372 15.435502 116.093583
F 31.547218 15.435502 137.917904
F 31.090064 15.435502 159.742223
F 30.632909 15.435502 181.566543
F 30.175755 15.435502 203.390863
F 29.718601 15.435502 225.215183
F 29.261446 15.435502 247.039502
F 34.290144 38.588760 6.971984
F 33.832990 38.588760 28.796304
F 33.375835 38.588760 50.620624
F 32.918681 38.588760 72.444943
F 32.461527 38.588760 94.269264
F 32.004372 38.588760 116.093583
F 31.547218 38.588760 137.917904
F 31.090064 38.588760 159.742223
F 30.632909 38.588760 181.566543
F 30.175755 38.588760 203.390863
F 29.718601 38.588760 225.215183
F 29.261446 38.588760 247.039502
F 34.290144 61.742017 6.971984
F 33.832990 61.742017 28.796304
F 33.375835 61.742017 50.620624
F 32.918681 61.742017 72.444943
F 32.461527 61.742017 94.269264
F 32.004372 61.742017 116.093583
F 31.547218 61.742017 137.917904
F 31.090064 61.742017 159.742223
F 30.632909 61.742017 181.566543
F 30.175755 61.742017 203.390863
F 29.718601 61.742017 225.215183
F 29.261446 61.742017 247.039502
F 61.019384 15.435502 7.531881
F 60.562229 15.435502 29.356202
F 60.105075 15.435502 51.180521
F 59.647921 15.435502 73.004841
F 59.190766 15.435502 94.829161
F 58.733612 15.435502 116.653481
F 58.276458 15.435502 138.477801
F 57.819303 15.435502 160.302121
F 57.362149 15.435502 182.126440
F 56.904995 15.435502 203.950761
F 56.447840 15.435502 225.775080
F 55.990686 15.435502 247.599400
F 61.019384 38.588760 7.531881
F 60.562229 38.588760 29.356202
F 60.105075 38.588760 51.180521
F 59.647921 38.588760 73.004841
F 59.190766 38.588760 94.829161
F 58.733612 38.588760 116.653481
F 58.276458 38.588760 138.477801
F 57.819303 38.588760 160.302121
F 57.362149 38.588760 182.126440
F 56.904995 38.588760 203.950761
F 56.447840 38.588760 225.775080
F 55.990686 38.588760 247.599400
F 61.019384 61.742017 7.531881
F 60.562229 61.742017 29.356202
F 60.105075 61.742017 51.180521
F 59.647921 61.742017 73.004841
F 59.190766 61.742017 94.829161
F 58.733612 61.742017 116.653481
F 58.276458 61.742017 138.477801
F 57.819303 61.742017 160.302121
F 57.362149 61.742017 182.126440
F 56.904995 61.742017 203.950761
F 56.447840 61.742017 225.775080
F 55.990686 61.742017 247.599400
F 7.560905 0.000000 6.412085
F 7.103750 0.000000 28.236405
F 6.646596 0.000000 50.060725
F 6.189442 0.000000 71.885044
F 5.732287 0.000000 93.709365
F 5.275133 0.000000 115.533684
F 4.817979 0.000000 137.358005
F 4.360824 0.000000 159.182324
F 3.903670 0.000000 181.006644
F 3.446516 0.000000 202.830964
F 2.989361 0.000000 224.655284
F 2.532207 0.000000 246.479604
F 7.560905 23.153257 6.412085
F 7.103750 23.153257 28.236405
F 6.646596 23.153257 50.060725
F 6.189442 23.153257 71.885044
F 5.732287 23.153257 93.709365
F 5.275133 23.153257 115.533684
F 4.817979 23.153257 137.358005
F 4.360824 23.153257 159.182324
F 3.903670 23.153257 181.006644
F 3.446516 23.153257 202.830964
F 2.989361 23.153257 224.655284
F 2.532207 23.153257 246.479604
F 7.560905 46.306515 6.412085
F 7.103750 46.306515 28.236405
F 6.646596 46.306515 50.060725
F 6.189442 46.306515 71.885044
F 5.732287 46.306515 93.709365
F 5.275133 46.306515 115.533684
F 4.817979 46.306515 137.358005
F 4.360824 46.306515 159.182324
F 3.903670 46.306515 181.006644
F 3.446516 46.306515 202.830964
F 2.989361 46.306515 224.655284
F 2.532207 46.306515 246.479604
F 34.290144 0.000000 6.971983
F 33.832990 0.000000 28.796303
F 33.375835 0.000000 50.620623
F 32.918681 0.000000 72.444942
F 32.461527 0.000000 94.269263
F 32.004372 0.000000 116.093582
F 31.547218 0.000000 137.917903
F 31.090064 0.000000 159.742222
F 30.632909 0.000000 181.566542
F 30.175755 0.000000 203.390862
F 29.718601 0.000000 225.215182
F 29.261446 0.000000 247.039502
F 34.290144 23.153257 6.971983
F 33.832990 23.153257 28.796303
F 33.375835 23.153257 50.620623
F 32.918681 23.153257 72.444942
F 32.461527 23.153257 94.269263
F 32.004372 23.153257 116.093582
F 31.547218 23.153257 137.917903
F 31.090064 23.153257 159.742222
F 30.632909 23.153257 181.566542
F 30.175755 23.153257 203.390862
F 29.718601 23.153257 225.215182
F 29.261446 23.153257 247.039502
F 34.290144 46.306515 6.971983
F 33.832990 46.306515 28.796303
F 33.375835 46.306515 50.620623
F 32.918681 46.306515 72.444942
F 32.461527 46.306515 94.269263
F 32.004372 46.306515 116.093582
F 31.547218 46.306515 137.917903
F 31.090064 46.306515 159.742222
F 30.632909 46.306515 181.566542
F 30.175755 46.306515 203.390862
F 29.718601 46.306515 225.215182
F 29.261446 46.306515 247.039502
F 61.019384 0.000000 7.531880
F 60.562229 0.000000 29.356201
F 60.105075 0.000000 51.180520
F 59.647921 0.000000 73.004840
F 59.190766 0.000000 94.829160
F 58.733612 0.000000 116.653480
F 58.276458 0.000000 138.477800
F 57.819303 0.000000 160.302120
F 57.362149 0.000000 182.126439
F 56.904995 0.000000 203.950760
F 56.447840 0.000000 225.775079
F 55.990686 0.000000 247.599400
F 61.019384 23.153257 7.531880
F 60.562229 23.153257 29.356201
F 60.105075 23.153257 51.180520
F 59.647921 23.153257 73.004840
F 59.190766 23.153257 94.829160
F 58.733612 23.153257 116.653480
F 58.276458 23.153257 138.477800
F 57.819303 23.153257 160.302120
F 57.362149 23.153257 182.126439
F 56.904995 23.153257 203.950760
F 56.447840 23.153257 225.775079
F 55.990686 23.153257 247.599400
F 61.019384 46.306515 7.531880
F 60.562229 46.306515 29.356201
F 60.105075 46.306515 51.180520
F 59.647921 46.306515 73.004840
F 59.190766 46.306515 94.829160
F 58.733612 46.306515 116.653480
F 58.276458 46.306515 138.477800
F 57.819303 46.306515 160.302120
F 57.362149 46.306515 182.126439
F 56.904995 46.306515 203.950760
F 56.447840 46.306515 225.775079
F 55.990686 46.306515 247.599400
F 16.470647 7.717750 6.598718
F 16.013493 7.717750 28.423038
F 15.556338 7.717750 50.247357
F 15.099184 7.717750 72.071678
F 14.642030 7.717750 93.895997
F 14.184875 7.717750 115.720318
F 13.727721 7.717750 137.544637
F 13.270567 7.717750 159.368957
F 12.813412 7.717750 181.193277
F 12.356258 7.717750 203.017597
F 11.899104 7.717750 224.841917
F 11.441949 7.717750 246.666237
F 16.470647 30.871007 6.598718
F 16.013493 30.871007 28.423038
F 15.556338 30.871007 50.247357
F 15.099184 30.871007 72.071678
F 14.642030 30.871007 93.895997
F 14.184875 30.871007 115.720318
F 13.727721 30.871007 137.544637
F 13.270567 30.871007 159.368957
F 12.813412 30.871007 181.193277
F 12.356258 30.871007 203.017597
F 11.899104 30.871007 224.841917
F 11.441949 30.871007 246.666237
F 16.470647 54.024265 6.598718
F 16.013493 54.024265 28.423038
F 15.556338 54.024265 50.247357
F 15.099184 54.024265 72.071678
F 14.642030 54.024265 93.895997
F 14.184875 54.024265 115.720318
F 13.727721 54.024265 137.544637
F 13.270567 54.024265 159.368957
F 12.813412 54.024265 181.193277
F 12.356258 54.024265 203.017597
F 11.899104 54.024265 224.841917
F 11.441949 54.024265 246.666237
F 43.199887 7.717750 7.158616
F 42.742732 7.717750 28.982936
F 42.285578 7.717750 50.807255
F 41.828424 7.717750 72.631576
F 41.371269 7.717750 94.455895
F 40.914115 7.717750 116.280216
F 40.456961 7.717750 138.104535
F 39.999806 7.717750 159.928855
F 39.542652 7.717750 181.753175
F 39.085498 7.717750 203.577495
F 38.628343 7.717750 225.401815
F 38.171189 7.717750 247.226135
F 43.199887 30.871007 7.158616
F 42.742732 30.871007 28.982936
F 42.285578 30.871007 50.807255
F 41.828424 30.871007 72.631576
F 41.371269 30.871007 94.455895
F 40.914115 30.871007 116.280216
F 40.456961 30.871007 138.104535
F 39.999806 30.871007 159.928855
F 39.542652 30.871007 181.753175
F 39.085498 30.871007 203.577495
F 38.628343 30.871007 225.401815
F 38.171189 30.871007 247.226135
F 43.199887 54.024265 7.158616
F 42.742732 54.024265 28.982936
F 42.285578 54.024265 50.807255
F 41.828424 54.024265 72.631576
F 41.371269 54.024265 94.455895
F 40.914115 54.024265 116.280216
F 40.456961 54.024265 138.104535
F 39.999806 54.024265 159.928855
F 39.542652 54.024265 181.753175
F 39.085498 54.024265 203.577495
F 38.628343 54.024265 225.401815
F 38.171189 54.024265 247.226135
F 64.900429 7.717750 247.786032
F 64.900429 30.871007 247.786032
F 64.900429 54.024265 247.786032
F 16.470647 15.435503 6.598719
F 16.013493 15.435503 28.423039
F 15.556338 15.435503 50.247358
F 15.099184 15.435503 72.071679
F 14.642030 15.435503 93.895998
F 14.184875 15.435503 115.720319
F 13.727721 15.435503 137.544638
F 13.270567 15.435503 159.368958
F 12.813412 15.435503 181.193278
F 12.356258 15.435503 203.017598
F 11.899104 15.435503 224.841918
F 11.441949 15.435503 246.666238
F 16.470647 38.588760 6.598719
F 16.013493 38.588760 28.423039
F 15.556338 38.588760 50.247358
F 15.099184 38.588760 72.071679
F 14.642030 38.588760 93.895998
F 14.184875 38.588760 115.720319
F 13.727721 38.588760 137.544638
F 13.270567 38.588760 159.368958
F 12.813412 38.588760 181.193278
F 12.356258 38.588760 203.017598
F 11.899104 38.588760 224.841918
F 11.441949 38.588760 246.666238
F 16.470647 61.742018 6.598719
F 16.013493 61.742018 28.423039
F 15.556338 61.742018 50.247358
F 15.099184 61.742018 72.071679
F 14.642030 61.742018 93.895998
F 14.184875 61.742018 115.720319
F 13.727721 61.742018 137.544638
F 13.270567 61.742018 159.368958
F 12.813412 61.742018 181.193278
F 12.356258 61.742018 203.017598
F 11.899104 61.742018 224.841918
F 11.441949 61.742018 246.666238
F 43.199887 15.435503 7.158617
F 42.742732 15.435503 28.982937
F 42.285578 15.435503 50.807256
F 41.828424 15.435503 72.631577
F 41.371269 15.435503 94.455896
F 40.914115 15.435503 116.280217
F 40.456961 15.435503 138.104536
F 39.999806 15.435503 159.928856
F 39.542652 15.435503 181.753176
F 39.085498 15.435503 203.577496
F 38.628343 15.435503 225.401816
F 38.171189 15.435503 247.226136
F 43.199887 38.588760 7.158617
F 42.742732 38.588760 28.982937
F 42.285578 38.588760 50.807256
F 41.828424 38.588760 72.631577
F 41.371269 38.588760 94.455896
F 40.914115 38.588760 116.280217
F 40.456961 38.588760 138.104536
F 39.999806 38.588760 159.928856
F 39.542652 38.588760 181.753176
F 39.085498 38.588760 203.577496
F 38.628343 38.588760 225.401816
F 38.171189 38.588760 247.226136
F 43.199887 61.742018 7.158617
F 42.742732 61.742018 28.982937
F 42.285578 61.742018 50.807256
F 41.828424 61.742018 72.631577
F 41.371269 61.742018 94.455896
F 40.914115 61.742018 116.280217
F 40.456961 61.742018 138.104536
F 39.999806 61.742018 159.928856
F 39.542652 61.742018 181.753176
F 39.085498 61.742018 203.577496
F 38.628343 61.742018 225.401816
F 38.171189 61.742018 247.226136
F 64.900429 15.435503 247.786033
F 64.900429 38.588760 247.786033
F 64.900429 61.742018 247.786033
F 16.470647 0.000000 6.598718
F 16.013493 0.000000 28.423038
F 15.556338 0.000000 50.247357
F 15.099184 0.000000 72.071678
F 14.642030 0.000000 93.895997
F 14.184875 0.000000 115.720318
F 13.727721 0.000000 137.544637
F 13.270567 0.000000 159.368957
F 12.813412 0.000000 181.193277
F 12.356258 0.000000 203.017597
F 11.899104 0.000000 224.841917
F 11.441949 0.000000 246.666237
F 16.470647 23.153258 6.598718
F 16.013493 23.153258 28.423038
F 15.556338 23.153258 50.247357
F 15.099184 23.153258 72.071678
F 14.642030 23.153258 93.895997
F 14.184875 23.153258 115.720318
F 13.727721 23.153258 137.544637
F 13.270567 23.153258 159.368957
F 12.813412 23.153258 181.193277
F 12.356258 23.153258 203.017597
F 11.899104 23.153258 224.841917
F 11.441949 23.153258 246.666237
F 16.470647 46.306515 6.598718
F 16.013493 46.306515 28.423038
F 15.556338 46.306515 50.247357
F 15.099184 46.306515 72.071678
F 14.642030 46.306515 93.895997
F 14.184875 46.306515 115.720318
F 13.727721 46.306515 137.544637
F 13.270567 46.306515 159.368957
F 12.813412 46.306515 181.193277
F 12.356258 46.306515 203.017597
F 11.899104 46.306515 224.841917
F 11.441949 46.306515 246.666237
F 43.199887 0.000000 7.158616
F 42.742732 0.000000 28.982936
F 42.285578 0.000000 50.807255
F 41.828424 0.000000 72.631576
F 41.371269 0.000000 94.455895
F 40.914115 0.000000 116.280216
F 40.456961 0.000000 138.104535
F 39.999806 0.000000 159.928855
F 39.542652 0.000000 181.753175
F 39.085498 0.000000 203.577495
F 38.628343 0.000000 225.401815
F 38.171189 0.000000 247.226135
F 43.199887 23.153258 7.158616
F 42.742732 23.153258 28.982936
F 42.285578 23.153258 50.807255
F 41.828424 23.153258 72.631576
F 41.371269 23.153258 94.455895
F 40.914115 23.153258 116.280216
F 40.456961 23.153258 138.104535
F 39.999806 23.153258 159.928855
F 39.542652 23.153258 181.753175
F 39.085498 23.153258 203.577495
F 38.628343 23.153258 225.401815
F 38.171189 23.153258 247.226135
F 43.199887 46.306515 7.158616
F 42.742732 46.306515 28.982936
F 42.285578 46.306515 50.807255
F 41.828424 46.306515 72.631576
F 41.371269 46.306515 94.455895
F 40.914115 46.306515 116.280216
F 40.456961 46.306515 138.104535
F 39.999806 46.306515 159.928855
F 39.542652 46.306515 181.753175
F 39.085498 46.306515 203.577495
F 38.628343 46.306515 225.401815
F 38.171189 46.306515 247.226135
F 64.900429 0.000000 247.786032
F 64.900429 23.153258 247.786032
F 64.900429 46.306515 247.786032
F 25.380399 7.717751 6.785351
F 24.923244 7.717751 28.609671
F 24.466090 7.717751 50.433991
F 24.008936 7.717751 72.258312
F 23.551781 7.717751 94.082631
F 23.094627 7.717751 115.906951
F 22.637473 7.717751 137.731271
F 22.180318 7.717751 159.555591
F 21.723164 7.717751 181.379910
F 21.266010 7.717751 203.204231
F 20.808855 7.717751 225.028550
F 20.351701 7.717751 246.852871
F 25.380399 30.871008 6.785351
F 24.923244 30.871008 28.609671
F 24.466090 30.871008 50.433991
F 24.008936 30.871008 72.258312
F 23.551781 30.871008 94.082631
F 23.094627 30.871008 115.906951
F 22.637473 30.871008 137.731271
F 22.180318 30.871008 159.555591
F 21.723164 30.871008 181.379910
F 21.266010 30.871008 203.204231
F 20.808855 30.871008 225.028550
F 20.351701 30.871008 246.852871
F 25.380399 54.024266 6.785351
F 24.923244 54.024266 28.609671
F 24.466090 54.024266 50.433991
F 24.008936 54.024266 72.258312
F 23.551781 54.024266 94.082631
F 23.094627 54.024266 115.906951
F 22.637473 54.024266 137.731271
F 22.180318 54.024266 159.555591
F 21.723164 54.024266 181.379910
F 21.266010 54.024266 203.204231
F 20.808855 54.024266 225.028550
F 20.351701 54.024266 246.852871
F 52.109638 7.717751 7.345249
F 51.652484 7.717751 29.169569
F 51.195329 7.717751 50.993889
F 50.738175 7.717751 72.818209
F 50.281021 7.717751 94.642529
F 49.823867 7.717751 116.466848
F 49.366712 7.717751 138.291169
F 48.909558 7.717751 160.115488
F 48.452404 7.717751 181.939808
F 47.995249 7.717751 203.764128
F 47.538095 7.717751 225.588448
F 47.080940 7.717751 247.412768
F 52.109638 30.871008 7.345249
F 51.652484 30.871008 29.169569
F 51.195329 30.871008 50.993889
F 50.738175 30.871008 72.818209
F 50.281021 30.871008 94.642529
F 49.823867 30.871008 116.466848
F 49.366712 30.871008 138.291169
F 48.909558 30.871008 160.115488
F 48.452404 30.871008 181.939808
F 47.995249 30.871008 203.764128
F 47.538095 30.871008 225.588448
F 47.080940 30.871008 247.412768
F 52.109638 54.024266 7.345249
F 51.652484 54.024266 29.169569
F 51.195329 54.024266 50.993889
F 50.738175 54.024266 72.818209
F 50.281021 54.024266 94.642529
F 49.823867 54.024266 116.466848
F 49.366712 54.024266 138.291169
F 48.909558 54.024266 160.115488
F 48.452404 54.024266 181.939808
F 47.995249 54.024266 203.764128
F 47.538095 54.024266 225.588448
F 47.080940 54.024266 247.412768
F 25.380399 15.435503 6.785352
F 24.923244 15.435503 28.609672
F 24.466090 15.435503 50.433992
F 24.008936 15.435503 72.258313
F 23.551781 15.435503 94.082632
F 23.094627 15.435503 115.906952
F 22.637473 15.435503 137.731272
F 22.180318 15.435503 159.555592
F 21.723164 15.435503 181.379912
F 21.266010 15.435503 203.204232
F 20.808855 15.435503 225.028551
F 20.351701 15.435503 246.852872
F 25.380399 38.588761 6.785352
F 24.923244 38.588761 28.609672
F 24.466090 38.588761 50.433992
F 24.008936 38.588761 72.258313
F 23.551781 38.588761 94.082632
F 23.094627 38.588761 115.906952
F 22.637473 38.588761 137.731272
F 22.180318 38.588761 159.555592
F 21.723164 38.588761 181.379912
F 21.266010 38.588761 203.204232
F 20.808855 38.588761 225.028551
F 20.351701 38.588761 246.852872
F 25.380399 61.742018 6.785352
F 24.923244 61.742018 28.609672
F 24.466090 61.742018 50.433992
F 24.008936 61.742018 72.258313
F 23.551781 61.742018 94.082632
F 23.094627 61.742018 115.906952
F 22.637473 61.742018 137.731272
F 22.180318 61.742018 159.555592
F 21.723164 61.742018 181.379912
F 21.266010 61.742018 203.204232
F 20.808855 61.742018 225.028551
F 20.351701 61.742018 246.852872
F 52.109638 15.435503 7.345250
F 51.652484 15.435503 29.169570
F 51.195329 15.435503 50.993890
F 50.738175 15.435503 72.818210
F 50.281021 15.435503 94.642530
F 49.823866 15.435503 116.466849
F 49.366712 15.435503 138.291170
F 48.909558 15.435503 160.115489
F 48.452403 15.435503 181.939810
F 47.995249 15.435503 203.764129
F 47.538095 15.435503 225.588449
F 47.080940 15.435503 247.412769
F 52.109638 38.588761 7.345250
F 51.652484 38.588761 29.169570
F 51.195329 38.588761 50.993890
F 50.738175 38.588761 72.818210
F 50.281021 38.588761 94.642530
F 49.823866 38.588761 116.466849
F 49.366712 38.588761 138.291170
F 48.909558 38.588761 160.115489
F 48.452403 38.588761 181.939810
F 47.995249 38.588761 203.764129
F 47.538095 38.588761 225.588449
F 47.080940 38.588761 247.412769
F 52.109638 61.742018 7.345250
F 51.652484 61.742018 29.169570
F 51.195329 61.742018 50.993890
F 50.738175 61.742018 72.818210
F 50.281021 61.742018 94.642530
F 49.823866 61.742018 116.466849
F 49.366712 61.742018 138.291170
F 48.909558 61.742018 160.115489
F 48.452403 61.742018 181.939810
F 47.995249 61.742018 203.764129
F 47.538095 61.742018 225.588449
F 47.080940 61.742018 247.412769
F 25.380399 0.000001 6.785351
F 24.923244 0.000001 28.609671
F 24.466090 0.000001 50.433991
F 24.008936 0.000001 72.258312
F 23.551781 0.000001 94.082631
F 23.094627 0.000001 115.906951
F 22.637473 0.000001 137.731271
F 22.180318 0.000001 159.555591
F 21.723164 0.000001 181.379911
F 21.266010 0.000001 203.204231
F 20.808855 0.000001 225.028550
F 20.351701 0.000001 246.852871
F 25.380399 23.153259 6.785351
F 24.923244 23.153259 28.609671
F 24.466090 23.153259 50.433991
F 24.008936 23.153259 72.258312
F 23.551781 23.153259 94.082631
F 23.094627 23.153259 115.906951
F 22.637473 23.153259 137.731271
F 22.180318 23.153259 159.555591
F 21.723164 23.153259 181.379911
F 21.266010 23.153259 203.204231
F 20.808855 23.153259 225.028550
F 20.351701 23.153259 246.852871
F 25.380399 46.306516 6.785351
F 24.923244 46.306516 28.609671
F 24.466090 46.306516 50.433991
F 24.008936 46.306516 72.258312
F 23.551781 46.306516 94.082631
F 23.094627 46.306516 115.906951
F 22.637473 46.306516 137.731271
F 22.180318 46.306516 159.555591
F 21.723164 46.306516 181.379911
F 21.266010 46.306516 203.204231
F 20.808855 46.306516 225.028550
F 20.351701 46.306516 246.852871
F 52.109638 0.000001 7.345249
F 51.652484 0.000001 29.169569
F 51.195329 0.000001 50.993889
F 50.738175 0.000001 72.818209
F 50.281021 0.000001 94.642529
F 49.823867 0.000001 116.466848
F 49.366712 0.000001 138.291169
F 48.909558 0.000001 160.115488
F 48.452403 0.000001 181.939809
F 47.995249 0.000001 203.764128
F 47.538095 0.000001 225.588448
F 47.080940 0.000001 247.412768
F 52.109638 23.153259 7.345249
F 51.652484 23.153259 29.169569
F 51.195329 23.153259 50.993889
F 50.738175 23.153259 72.818209
F 50.281021 23.153259 94.642529
F 49.823867 23.153259 116.466848
F 49.366712 23.153259 138.291169
F 48.909558 23.153259 160.115488
F 48.452403 23.153259 181.939809
F 47.995249 23.153259 203.764128
F 47.538095 23.153259 225.588448
F 47.080940 23.153259 247.412768
F 52.109638 46.306516 7.345249
F 51.652484 46.306516 29.169569
F 51.195329 46.306516 50.993889
F 50.738175 46.306516 72.818209
F 50.281021 46.306516 94.642529
F 49.823867 46.306516 116.466848
F 49.366712 46.306516 138.291169
F 48.909558 46.306516 160.115488
F 48.452403 46.306516 181.939809
F 47.995249 46.306516 203.764128
F 47.538095 46.306516 225.588448
F 47.080940 46.306516 247.412768
F 9.864544 1.286291 2.821357
F 9.407390 1.286291 24.645677
F 8.950236 1.286291 46.469997
F 8.493081 1.286291 68.294317
F 8.035927 1.286291 90.118636
F 7.578773 1.286291 111.942957
F 7.121618 1.286291 133.767276
F 6.664464 1.286291 155.591597
F 6.207310 1.286291 177.415916
F 5.750155 1.286291 199.240236
F 5.293001 1.286291 221.064556
F 4.835847 1.286291 242.888876
F 9.864544 24.439548 2.821357
F 9.407390 24.439548 24.645677
F 8.950236 24.439548 46.469997
F 8.493081 24.439548 68.294317
F 8.035927 24.439548 90.118636
F 7.578773 24.439548 111.942957
F 7.121618 24.439548 133.767276
F 6.664464 24.439548 155.591597
F 6.207310 24.439548 177.415916
F 5.750155 24.439548 199.240236
F 5.293001 24.439548 221.064556
F 4.835847 24.439548 242.888876
F 9.864544 47.592806 2.821357
F 9.407390 47.592806 24.645677
F 8.950236 47.592806 46.469997
F 8.493081 47.592806 68.294317
F 8.035927 47.592806 90.118636
F 7.578773 47.592806 111.942957
F 7.121618 47.592806 133.767276
F 6.664464 47.592806 155.591597
F 6.207310 47.592806 177.415916
F 5.750155 47.592806 199.240236
F 5.293001 47.592806 221.064556
F 4.835847 47.592806 242.888876
F 36.593785 1.286291 3.381255
F 36.136631 1.286291 25.205574
F 35.679476 1.286291 47.029895
F 35.222322 1.286291 68.854214
F 34.765168 1.286291 90.678534
F 34.308013 1.286291 112.502854
F 33.850859 1.286291 134.327174
F 33.393705 1.286291 156.151494
F 32.936550 1.286291 177.975814
F 32.479396 1.286291 199.800133
F 32.022242 1.286291 221.624454
F 31.565087 1.286291 243.448774
F 36.593785 24.439548 3.381255
F 36.136631 24.439548 25.205574
F 35.679476 24.439548 47.029895
F 35.222322 24.439548 68.854214
F 34.765168 24.439548 90.678534
F 34.308013 24.439548 112.502854
F 33.850859 24.439548 134.327174
F 33.393705 24.439548 156.151494
F 32.936550 24.439548 177.975814
F 32.479396 24.439548 199.800133
F 32.022242 24.439548 221.624454
F 31.565087 24.439548 243.448774
F 36.593785 47.592806 3.381255
F 36.136631 47.592806 25.205574
F 35.679476 47.592806 47.029895
F 35.222322 47.592806 68.854214
F 34.765168 47.592806 90.678534
F 34.308013 47.592806 112.502854
F 33.850859 47.592806 134.327174
F 33.393705 47.592806 156.151494
F 32.936550 47.592806 177.975814
F 32.479396 47.592806 199.800133
F 32.022242 47.592806 221.624454
F 31.565087 47.592806 243.448774
F 63.323024 1.286291 3.941153
F 62.865870 1.286291 25.765472
F 62.408716 1.286291 47.589793
F 61.951561 1.286291 69.414112
F 61.494407 1.286291 91.238432
F 61.037253 1.286291 113.062752
F 60.580098 1.286291 134.887072
F 60.122944 1.286291 156.711392
F 59.665790 1.286291 178.535712
F 59.208635 1.286291 200.360031
F 58.751481 1.286291 222.184352
F 58.294327 1.286291 244.008671
F 63.323024 24.439548 3.941153
F 62.865870 24.439548 25.765472
F 62.408716 24.439548 47.589793
F 61.951561 24.439548 69.414112
F 61.494407 24.439548 91.238432
F 61.037253 24.439548 113.062752
F 60.580098 24.439548 134.887072
F 60.122944 24.439548 156.711392
F 59.665790 24.439548 178.535712
F 59.208635 24.439548 200.360031
F 58.751481 24.439548 222.184352
F 58.294327 24.439548 244.008671
F 63.323024 47.592806 3.941153
F 62.865870 47.592806 25.765472
F 62.408716 47.592806 47.589793
F 61.951561 47.592806 69.414112
F 61.494407 47.592806 91.238432
F 61.037253 47.592806 113.062752
F 60.580098 47.592806 134.887072
F 60.122944 47.592806 156.711392
F 59.665790 47.592806 178.535712
F 59.208635 47.592806 200.360031
F 58.751481 47.592806 222.184352
F 58.294327 47.592806 244.008671
F 9.864544 9.004040 2.821357
F 9.407390 9.004040 24.645677
F 8.950236 9.004040 46.469997
F 8.493081 9.004040 68.294317
F 8.035927 9.004040 90.118636
F 7.578773 9.004040 111.942957
F 7.121618 9.004040 133.767276
F 6.664464 9.004040 155.591597
F 6.207310 9.004040 177.415916
F 5.750155 9.004040 199.240236
F 5.293001 9.004040 221.064556
F 4.835847 9.004040 242.888876
F 9.864544 32.157298 2.821357
F 9.407390 32.157298 24.645677
F 8.950236 32.157298 46.469997
F 8.493081 32.157298 68.294317
F 8.035927 32.157298 90.118636
F 7.578773 32.157298 111.942957
F 7.121618 32.157298 133.767276
F 6.664464 32.157298 155.591597
F 6.207310 32.157298 177.415916
F 5.750155 32.157298 199.240236
F 5.293001 32.157298 221.064556
F 4.835847 32.157298 242.888876
F 9.864544 55.310555 2.821357
F 9.407390 55.310555 24.645677
F 8.950236 55.310555 46.469997
F 8.493081 55.310555 68.294317
F 8.035927 55.310555 90.118636
F 7.578773 55.310555 111.942957
F 7.121618 55.310555 133.767276
F 6.664464 55.310555 155.591597
F 6.207310 55.310555 177.415916
F 5.750155 55.310555 199.240236
F 5.293001 55.310555 221.064556
F 4.835847 55.310555 242.888876
F 36.593785 9.004040 3.381255
F 36.136631 9.004040 25.205574
F 35.679476 9.004040 47.029895
F 35.222322 9.004040 68.854214
F 34.765168 9.004040 90.678534
F 34.308013 9.004040 112.502854
F 33.850859 9.004040 134.327174
F 33.393705 9.004040 156.151494
F 32.936550 9.004040 177.975814
F 32.479396 9.004040 199.800133
F 32.022242 9.004040 221.624454
F 31.565087 9.004040 243.448774
F 36.593785 32.157298 3.381255
F 36.136631 32.157298 25.205574
F 35.679476 32.157298 47.029895
F 35.222322 32.157298 68.854214
F 34.765168 32.157298 90.678534
F 34.308013 32.157298 112.502854
F 33.850859 32.157298 134.327174
F 33.393705 32.157298 156.151494
F 32.936550 32.157298 177.975814
F 32.479396 32.157298 199.800133
F 32.022242 32.157298 221.624454
F 31.565087 32.157298 243.448774
F 36.593785 55.310555 3.381255
F 36.136631 55.310555 25.205574
F 35.679476 55.310555 47.029895
F 35.222322 55.310555 68.854214
F 34.765168 55.310555 90.678534
F 34.308013 55.310555 112.502854
F 33.850859 55.310555 134.327174
F 33.393705 55.310555 156.151494
F 32.936550 55.310555 177.975814
F 32.479396 55.310555 199.800133
F 32.022242 55.310555 221.624454
F 31.565087 55.310555 243.448774
F 63.323024 9.004040 3.941153
F 62.865870 9.004040 25.765472
F 62.408716 9.004040 47.589793
F 61.951561 9.004040 69.414112
F 61.494407 9.004040 91.238432
F 61.037253 9.004040 113.062752
F 60.580098 9.004040 134.887072
F 60.122944 9.004040 156.711392
F 59.665790 9.004040 178.535712
F 59.208635 9.004040 200.360031
F 58.751481 9.004040 222.184352
F 58.294327 9.004040 244.008671
F 63.323024 32.157298 3.941153
F 62.865870 32.157298 25.765472
F 62.408716 32.157298 47.589793
F 61.951561 32.157298 69.414112
F 61.494407 32.157298 91.238432
F 61.037253 32.157298 113.062752
F 60.580098 32.157298 134.887072
F 60.122944 32.157298 156.711392
F 59.665790 32.157298 178.535712
F 59.208635 32.157298 200.360031
F 58.751481 32.157298 222.184352
F 58.294327 32.157298 244.008671
F 63.323024 55.310555 3.941153
F 62.865870 55.310555 25.765472
F 62.408716 55.310555 47.589793
F 61.951561 55.310555 69.414112
F 61.494407 55.310555 91.238432
F 61.037253 55.310555 113.062752
F 60.580098 55.310555 134.887072
F 60.122944 55.310555 156.711392
F 59.665790 55.310555 178.535712
F 59.208635 55.310555 200.360031
F 58.751481 55.310555 222.184352
F 58.294327 55.310555 244.008671
F 9.864544 16.721795 2.821358
F 9.407390 16.721795 24.645678
F 8.950236 16.721795 46.469997
F 8.493081 16.721795 68.294318
F 8.035927 16.721795 90.118637
F 7.578773 16.721795 111.942958
F 7.121618 16.721795 133.767277
F 6.664464 16.721795 155.591597
F 6.207310 16.721795 177.415917
F 5.750155 16.721795 199.240237
F 5.293001 16.721795 221.064557
F 4.835847 16.721795 242.888877
F 9.864544 39.875053 2.821358
F 9.407390 39.875053 24.645678
F 8.950236 39.875053 46.469997
F 8.493081 39.875053 68.294318
F 8.035927 39.875053 90.118637
F 7.578773 39.875053 111.942958
F 7.121618 39.875053 133.767277
F 6.664464 39.875053 155.591597
F 6.207310 39.875053 177.415917
F 5.750155 39.875053 199.240237
F 5.293001 39.875053 221.064557
F 4.835847 39.875053 242.888877
F 9.864544 63.028310 2.821358
F 9.407390 63.028310 24.645678
F 8.950236 63.028310 46.469997
F 8.493081 63.028310 68.294318
F 8.035927 63.028310 90.118637
F 7.578773 63.028310 111.942958
F 7.121618 63.028310 133.767277
F 6.664464 63.028310 155.591597
F 6.207310 63.028310 177.415917
F 5.750155 63.028310 199.240237
F 5.293001 63.028310 221.064557
F 4.835847 63.028310 242.888877
F 36.593785 16.721795 3.381256
F 36.136631 16.721795 25.205575
F 35.679476 16.721795 47.029895
F 35.222322 16.721795 68.854215
F 34.765168 16.721795 90.678535
F 34.308013 16.721795 112.502855
F 33.850859 16.721795 134.327175
F 33.393705 16.721795 156.151494
F 32.936550 16.721795 177.975815
F 32.479396 16.721795 199.800134
F 32.022242 16.721795 221.624455
F 31.565087 16.721795 243.448775
F 36.593785 39.875053 3.381256
F 36.136631 39.875053 25.205575
F 35.679476 39.875053 47.029895
F 35.222322 39.875053 68.854215
F 34.765168 39.875053 90.678535
F 34.308013 39.875053 112.502855
F 33.850859 39.875053 134.327175
F 33.393705 39.875053 156.151494
F 32.936550 39.875053 177.975815
F 32.479396 39.875053 199.800134
F 32.022242 39.875053 221.624455
F 31.565087 39.875053 243.448775
F 36.593785 63.028310 3.381256
F 36.136631 63.028310 25.205575
F 35.679476 63.028310 47.029895
F 35.222322 63.028310 68.854215
F 34.765168 63.028310 90.678535
F 34.308013 63.028310 112.502855
F 33.850859 63.028310 134.327175
F 33.393705 63.028310 156.151494
F 32.936550 63.028310 177.975815
F 32.479396 63.028310 199.800134
F 32.022242 63.028310 221.624455
F 31.565087 63.028310 243.448775
F 63.323024 16.721795 3.941154
F 62.865870 16.721795 25.765473
F 62.408716 16.721795 47.589793
F 61.951561 16.721795 69.414113
F 61.494407 16.721795 91.238433
F 61.037253 16.721795 113.062753
F 60.580098 16.721795 134.887073
F 60.122944 16.721795 156.711392
F 59.665790 16.721795 178.535713
F 59.208635 16.721795 200.360032
F 58.751481 16.721795 222.184353
F 58.294327 16.721795 244.008672
F 63.323024 39.875053 3.941154
F 62.865870 39.875053 25.765473
F 62.408716 39.875053 47.589793
F 61.951561 39.875053 69.414113
F 61.494407 39.875053 91.238433
F 61.037253 39.875053 113.062753
F 60.580098 39.875053 134.887073
F 60.122944 39.875053 156.711392
F 59.665790 39.875053 178.535713
F 59.208635 39.875053 200.360032
F 58.751481 39.875053 222.184353
F 58.294327 39.875053 244.008672
F 63.323024 63.028310 3.941154
F 62.865870 63.028310 25.765473
F 62.408716 63.028310 47.589793
F 61.951561 63.028310 69.414113
F 61.494407 63.028310 91.238433
F 61.037253 63.028310 113.062753
F 60.580098 63.028310 134.887073
F 60.122944 63.028310 156.711392
F 59.665790 63.028310 178.535713
F 59.208635 63.028310 200.360032
F 58.751481 63.028310 222.184353
F 58.294327 63.028310 244.008672
F 18.774290 1.286290 3.007990
F 18.317136 1.286290 24.832310
F 17.859981 1.286290 46.656630
F 17.402827 1.286290 68.480949
F 16.945673 1.286290 90.305270
F 16.488518 1.286290 112.129589
F 16.031364 1.286290 133.953910
F 15.574210 1.286290 155.778229
F 15.117055 1.286290 177.602549
F 14.659901 1.286290 199.426869
F 14.202747 1.286290 221.251189
F 13.745592 1.286290 243.075509
F 18.774290 24.439548 3.007990
F 18.317136 24.439548 24.832310
F 17.859981 24.439548 46.656630
F 17.402827 24.439548 68.480949
F 16.945673 24.439548 90.305270
F 16.488518 24.439548 112.129589
F 16.031364 24.439548 133.953910
F 15.574210 24.439548 155.778229
F 15.117055 24.439548 177.602549
F 14.659901 24.439548 199.426869
F 14.202747 24.439548 221.251189
F 13.745592 24.439548 243.075509
F 18.774290 47.592806 3.007990
F 18.317136 47.592806 24.832310
F 17.859981 47.592806 46.656630
F 17.402827 47.592806 68.480949
F 16.945673 47.592806 90.305270
F 16.488518 47.592806 112.129589
F 16.031364 47.592806 133.953910
F 15.574210 47.592806 155.778229
F 15.117055 47.592806 177.602549
F 14.659901 47.592806 199.426869
F 14.202747 47.592806 221.251189
F 13.745592 47.592806 243.075509
F 45.503529 1.286290 3.567887
F 45.046375 1.286290 25.392208
F 44.589221 1.286290 47.216527
F 44.132066 1.286290 69.040847
F 43.674912 1.286290 90.865167
F 43.217758 1.286290 112.689487
F 42.760603 1.286290 134.513807
F 42.303449 1.286290 156.338127
F 41.846295 1.286290 178.162446
F 41.389140 1.286290 199.986767
F 40.931986 1.286290 221.811087
F 40.474832 1.286290 243.635407
F 45.503529 24.439548 3.567887
F 45.046375 24.439548 25.392208
F 44.589221 24.439548 47.216527
F 44.132066 24.439548 69.040847
F 43.674912 24.439548 90.865167
F 43.217758 24.439548 112.689487
F 42.760603 24.439548 134.513807
F 42.303449 24.439548 156.338127
F 41.846295 24.439548 178.162446
F 41.389140 24.439548 199.986767
F 40.931986 24.439548 221.811087
F 40.474832 24.439548 243.635407
F 45.503529 47.592806 3.567887
F 45.046375 47.592806 25.392208
F 44.589221 47.592806 47.216527
F 44.132066 47.592806 69.040847
F 43.674912 47.592806 90.865167
F 43.217758 47.592806 112.689487
F 42.760603 47.592806 134.513807
F 42.303449 47.592806 156.338127
F 41.846295 47.592806 178.162446
F 41.389140 47.592806 199.986767
F 40.931986 47.592806 221.811087
F 40.474832 47.592806 243.635407
F 18.774290 9.004040 3.007990
F 18.317136 9.004040 24.832310
F 17.859981 9.004040 46.656630
F 17.402827 9.004040 68.480949
F 16.945673 9.004040 90.305270
F 16.488518 9.004040 112.129589
F 16.031364 9.004040 133.953909
F 15.574210 9.004040 155.778229
F 15.117055 9.004040 177.602549
F 14.659901 9.004040 199.426869
F 14.202747 9.004040 221.251189
F 13.745592 9.004040 243.075508
F 18.774290 32.157297 3.007990
F 18.317136 32.157297 24.832310
F 17.859981 32.157297 46.656630
F 17.402827 32.157297 68.480949
F 16.945673 32.157297 90.305270
F 16.488518 32.157297 112.129589
F 16.031364 32.157297 133.953909
F 15.574210 32.157297 155.778229
F 15.117055 32.157297 177.602549
F 14.659901 32.157297 199.426869
F 14.202747 32.157297 221.251189
F 13.745592 32.157297 243.075508
F 18.774290 55.310555 3.007990
F 18.317136 55.310555 24.832310
F 17.859981 55.310555 46.656630
F 17.402827 55.310555 68.480949
F 16.945673 55.310555 90.305270
F 16.488518 55.310555 112.129589
F 16.031364 55.310555 133.953909
F 15.574210 55.310555 155.778229
F 15.117055 55.310555 177.602549
F 14.659901 55.310555 199.426869
F 14.202747 55.310555 221.251189
F 13.745592 55.310555 243.075508
F 45.503529 9.004040 3.567887
F 45.046375 9.004040 25.392208
F 44.589221 9.004040 47.216527
F 44.132066 9.004040 69.040847
F 43.674912 9.004040 90.865167
F 43.217758 9.004040 112.689487
F 42.760603 9.004040 134.513806
F 42.303449 9.004040 156.338127
F 41.846295 9.004040 178.162446
F 41.389140 9.004040 199.986767
F 40.931986 9.004040 221.811087
F 40.474832 9.004040 243.635406
F 45.503529 32.157297 3.567887
F 45.046375 32.157297 25.392208
F 44.589221 32.157297 47.216527
F 44.132066 32.157297 69.040847
F 43.674912 32.157297 90.865167
F 43.217758 32.157297 112.689487
F 42.760603 32.157297 134.513806
F 42.303449 32.157297 156.338127
F 41.846295 32.157297 178.162446
F 41.389140 32.157297 199.986767
F 40.931986 32.157297 221.811087
F 40.474832 32.157297 243.635406
F 45.503529 55.310555 3.567887
F 45.046375 55.310555 25.392208
F 44.589221 55.310555 47.216527
F 44.132066 55.310555 69.040847
F 43.674912 55.310555 90.865167
F 43.217758 55.310555 112.689487
F 42.760603 55.310555 134.513806
F 42.303449 55.310555 156.338127
F 41.846295 55.310555 178.162446
F 41.389140 55.310555 199.986767
F 40.931986 55.310555 221.811087
F 40.474832 55.310555 243.635406
F 18.774290 16.721795 3.007991
F 18.317136 16.721795 24.832310
F 17.859981 16.721795 46.656631
F 17.402827 16.721795 68.480950
F 16.945673 16.721795 90.305271
F 16.488518 16.721795 112.129590
F 16.031364 16.721795 133.953910
F 15.574210 16.721795 155.778230
F 15.117055 16.721795 177.602550
F 14.659901 16.721795 199.426869
F 14.202747 16.721795 221.251190
F 13.745592 16.721795 243.075509
F 18.774290 39.875053 3.007991
F 18.317136 39.875053 24.832310
F 17.859981 39.875053 46.656631
F 17.402827 39.875053 68.480950
F 16.945673 39.875053 90.305271
F 16.488518 39.875053 112.129590
F 16.031364 39.875053 133.953910
F 15.574210 39.875053 155.778230
F 15.117055 39.875053 177.602550
F 14.659901 39.875053 199.426869
F 14.202747 39.875053 221.251190
F 13.745592 39.875053 243.075509
F 18.774290 63.028310 3.007991
F 18.317136 63.028310 24.832310
F 17.859981 63.028310 46.656631
F 17.402827 63.028310 68.480950
F 16.945673 63.028310 90.305271
F 16.488518 63.028310 112.129590
F 16.031364 63.028310 133.953910
F 15.574210 63.028310 155.778230
F 15.117055 63.028310 177.602550
F 14.659901 63.028310 199.426869
F 14.202747 63.028310 221.251190
F 13.745592 63.028310 243.075509
F 45.503529 16.721795 3.567888
F 45.046375 16.721795 25.392208
F 44.589221 16.721795 47.216528
F 44.132066 16.721795 69.040848
F 43.674912 16.721795 90.865168
F 43.217758 16.721795 112.689488
F 42.760603 16.721795 134.513807
F 42.303449 16.721795 156.338128
F 41.846295 16.721795 178.162447
F 41.389140 16.721795 199.986767
F 40.931986 16.721795 221.811088
F 40.474832 16.721795 243.635407
F 45.503529 39.875053 3.567888
F 45.046375 39.875053 25.392208
F 44.589221 39.875053 47.216528
F 44.132066 39.875053 69.040848
F 43.674912 39.875053 90.865168
F 43.217758 39.875053 112.689488
F 42.760603 39.875053 134.513807
F 42.303449 39.875053 156.338128
F 41.846295 39.875053 178.162447
F 41.389140 39.875053 199.986767
F 40.931986 39.875053 221.811088
F 40.474832 39.875053 243.635407
F 45.503529 63.028310 3.567888
F 45.046375 63.028310 25.392208
F 44.589221 63.028310 47.216528
F 44.132066 63.028310 69.040848
F 43.674912 63.028310 90.865168
F 43.217758 63.028310 112.689488
F 42.760603 63.028310 134.513807
F 42.303449 63.028310 156.338128
F 41.846295 63.028310 178.162447
F 41.389140 63.028310 199.986767
F 40.931986 63.028310 221.811088
F 40.474832 63.028310 243.635407
F 27.684040 1.286290 3.194622
F 27.226886 1.286290 25.018943
F 26.769732 1.286290 46.843262
F 26.312577 1.286290 68.667582
F 25.855423 1.286290 90.491902
F 25.398269 1.286290 112.316222
F 24.941114 1.286290 134.140542
F 24.483960 1.286290 155.964862
F 24.026806 1.286290 177.789181
F 23.569651 1.286290 199.613502
F 23.112497 1.286290 221.437821
F 22.655343 1.286290 243.262142
F 27.684040 24.439548 3.194622
F 27.226886 24.439548 25.018943
F 26.769732 24.439548 46.843262
F 26.312577 24.439548 68.667582
F 25.855423 24.439548 90.491902
F 25.398269 24.439548 112.316222
F 24.941114 24.439548 134.140542
F 24.483960 24.439548 155.964862
F 24.026806 24.439548 177.789181
F 23.569651 24.439548 199.613502
F 23.112497 24.439548 221.437821
F 22.655343 24.439548 243.262142
F 27.684040 47.592805 3.194622
F 27.226886 47.592805 25.018943
F 26.769732 47.592805 46.843262
F 26.312577 47.592805 68.667582
F 25.855423 47.592805 90.491902
F 25.398269 47.592805 112.316222
F 24.941114 47.592805 134.140542
F 24.483960 47.592805 155.964862
F 24.026806 47.592805 177.789181
F 23.569651 47.592805 199.613502
F 23.112497 47.592805 221.437821
F 22.655343 47.592805 243.262142
F 54.413280 1.286290 3.754520
F 53.956126 1.286290 25.578841
F 53.498971 1.286290 47.403160
F 53.041817 1.286290 69.227480
F 52.584663 1.286290 91.051800
F 52.127508 1.286290 112.876120
F 51.670354 1.286290 134.700440
F 51.213200 1.286290 156.524760
F 50.756045 1.286290 178.349079
F 50.298891 1.286290 200.173400
F 49.841737 1.286290 221.997719
F 49.384582 1.286290 243.822040
F 54.413280 24.439548 3.754520
F 53.956126 24.439548 25.578841
F 53.498971 24.439548 47.403160
F 53.041817 24.439548 69.227480
F 52.584663 24.439548 91.051800
F 52.127508 24.439548 112.876120
F 51.670354 24.439548 134.700440
F 51.213200 24.439548 156.524760
F 50.756045 24.439548 178.349079
F 50.298891 24.439548 200.173400
F 49.841737 24.439548 221.997719
F 49.384582 24.439548 243.822040
F 54.413280 47.592805 3.754520
F 53.956126 47.592805 25.578841
F 53.498971 47.592805 47.403160
F 53.041817 47.592805 69.227480
F 52.584663 47.592805 91.051800
F 52.127508 47.592805 112.876120
F 51.670354 47.592805 134.700440
F 51.213200 47.592805 156.524760
F 50.756045 47.592805 178.349079
F 50.298891 47.592805 200.173400
F 49.841737 47.592805 221.997719
F 49.384582 47.592805 243.822040
F 27.684040 9.004040 3.194622
F 27.226886 9.004040 25.018943
F 26.769732 9.004040 46.843262
F 26.312577 9.004040 68.667582
F 25.855423 9.004040 90.491902
F 25.398269 9.004040 112.316222
F 24.941114 9.004040 134.140541
F 24.483960 9.004040 155.964862
F 24.026806 9.004040 177.789181
F 23.569651 9.004040 199.613502
F 23.112497 9.004040 221.437821
F 22.655343 9.004040 243.262141
F 27.684040 32.157297 3.194622
F 27.226886 32.157297 25.018943
F 26.769732 32.157297 46.843262
F 26.312577 32.157297 68.667582
F 25.855423 32.157297 90.491902
F 25.398269 32.157297 112.316222
F 24.941114 32.157297 134.140541
F 24.483960 32.157297 155.964862
F 24.026806 32.157297 177.789181
F 23.569651 32.157297 199.613502
F 23.112497 32.157297 221.437821
F 22.655343 32.157297 243.262141
F 27.684040 55.310555 3.194622
F 27.226886 55.310555 25.018943
F 26.769732 55.310555 46.843262
F 26.312577 55.310555 68.667582
F 25.855423 55.310555 90.491902
F 25.398269 55.310555 112.316222
F 24.941114 55.310555 134.140541
F 24.483960 55.310555 155.964862
F 24.026806 55.310555 177.789181
F 23.569651 55.310555 199.613502
F 23.112497 55.310555 221.437821
F 22.655343 55.310555 243.262141
F 54.413280 9.004040 3.754520
F 53.956126 9.004040 25.578841
F 53.498971 9.004040 47.403160
F 53.041817 9.004040 69.227480
F 52.584663 9.004040 91.051800
F 52.127508 9.004040 112.876120
F 51.670354 9.004040 134.700439
F 51.213200 9.004040 156.524760
F 50.756045 9.004040 178.349079
F 50.298891 9.004040 200.173400
F 49.841737 9.004040 221.997719
F 49.384582 9.004040 243.822039
F 54.413280 32.157297 3.754520
F 53.956126 32.157297 25.578841
F 53.498971 32.157297 47.403160
F 53.041817 32.157297 69.227480
F 52.584663 32.157297 91.051800
F 52.127508 32.157297 112.876120
F 51.670354 32.157297 134.700439
F 51.213200 32.157297 156.524760
F 50.756045 32.157297 178.349079
F 50.298891 32.157297 200.173400
F 49.841737 32.157297 221.997719
F 49.384582 32.157297 243.822039
F 54.413280 55.310555 3.754520
F 53.956126 55.310555 25.578841
F 53.498971 55.310555 47.403160
F 53.041817 55.310555 69.227480
F 52.584663 55.310555 91.051800
F 52.127508 55.310555 112.876120
F 51.670354 55.310555 134.700439
F 51.213200 55.310555 156.524760
F 50.756045 55.310555 178.349079
F 50.298891 55.310555 200.173400
F 49.841737 55.310555 221.997719
F 49.384582 55.310555 243.822039
F 27.684040 16.721795 3.194623
F 27.226886 16.721795 25.018943
F 26.769732 16.721795 46.843263
F 26.312577 16.721795 68.667583
F 25.855423 16.721795 90.491903
F 25.398269 16.721795 112.316223
F 24.941114 16.721795 134.140542
F 24.483960 16.721795 155.964863
F 24.026806 16.721795 177.789182
F 23.569651 16.721795 199.613503
F 23.112497 16.721795 221.437822
F 22.655343 16.721795 243.262142
F 27.684040 39.875052 3.194623
F 27.226886 39.875052 25.018943
F 26.769732 39.875052 46.843263
F 26.312577 39.875052 68.667583
F 25.855423 39.875052 90.491903
F 25.398269 39.875052 112.316223
F 24.941114 39.875052 134.140542
F 24.483960 39.875052 155.964863
F 24.026806 39.875052 177.789182
F 23.569651 39.875052 199.613503
F 23.112497 39.875052 221.437822
F 22.655343 39.875052 243.262142
F 27.684040 63.028310 3.194623
F 27.226886 63.028310 25.018943
F 26.769732 63.028310 46.843263
F 26.312577 63.028310 68.667583
F 25.855423 63.028310 90.491903
F 25.398269 63.028310 112.316223
F 24.941114 63.028310 134.140542
F 24.483960 63.028310 155.964863
F 24.026806 63.028310 177.789182
F 23.569651 63.028310 199.613503
F 23.112497 63.028310 221.437822
F 22.655343 63.028310 243.262142
F 54.413280 16.721795 3.754521
F 53.956126 16.721795 25.578841
F 53.498971 16.721795 47.403161
F 53.041817 16.721795 69.227481
F 52.584663 16.721795 91.051801
F 52.127508 16.721795 112.876121
F 51.670354 16.721795 134.700440
F 51.213200 16.721795 156.524761
F 50.756045 16.721795 178.349080
F 50.298891 16.721795 200.173401
F 49.841737 16.721795 221.997720
F 49.384582 16.721795 243.822040
F 54.413280 39.875052 3.754521
F 53.956126 39.875052 25.578841
F 53.498971 39.875052 47.403161
F 53.041817 39.875052 69.227481
F 52.584663 39.875052 91.051801
F 52.127508 39.875052 112.876121
F 51.670354 39.875052 134.700440
F 51.213200 39.875052 156.524761
F 50.756045 39.875052 178.349080
F 50.298891 39.875052 200.173401
F 49.841737 39.875052 221.997720
F 49.384582 39.875052 243.822040
F 54.413280 63.028310 3.754521
F 53.956126 63.028310 25.578841
F 53.498971 63.028310 47.403161
F 53.041817 63.028310 69.227481
F 52.584663 63.028310 91.051801
F 52.127508 63.028310 112.876121
F 51.670354 63.028310 134.700440
F 51.213200 63.028310 156.524761
F 50.756045 63.028310 178.349080
F 50.298891 63.028310 200.173401
F 49.841737 63.028310 221.997720
F 49.384582 63.028310 243.822040
F 9.788337 3.858875 6.458743
F 9.331183 3.858875 28.283063
F 8.874028 3.858875 50.107383
F 8.416874 3.858875 71.931702
F 7.959720 3.858875 93.756023
F 7.502565 3.858875 115.580342
F 7.045411 3.858875 137.404663
F 6.588257 3.858875 159.228982
F 6.131102 3.858875 181.053302
F 5.673948 3.858875 202.877622
F 5.216794 3.858875 224.701942
F 4.759639 3.858875 246.526263
F 9.788337 27.012132 6.458743
F 9.331183 27.012132 28.283063
F 8.874028 27.012132 50.107383
F 8.416874 27.012132 71.931702
F 7.959720 27.012132 93.756023
F 7.502565 27.012132 115.580342
F 7.045411 27.012132 137.404663
F 6.588257 27.012132 159.228982
F 6.131102 27.012132 181.053302
F 5.673948 27.012132 202.877622
F 5.216794 27.012132 224.701942
F 4.759639 27.012132 246.526263
F 9.788337 50.165390 6.458743
F 9.331183 50.165390 28.283063
F 8.874028 50.165390 50.107383
F 8.416874 50.165390 71.931702
F 7.959720 50.165390 93.756023
F 7.502565 50.165390 115.580342
F 7.045411 50.165390 137.404663
F 6.588257 50.165390 159.228982
F 6.131102 50.165390 181.053302
F 5.673948 50.165390 202.877622
F 5.216794 50.165390 224.701942
F 4.759639 50.165390 246.526263
F 36.517578 3.858875 7.018641
F 36.060423 3.858875 28.842961
F 35.603269 3.858875 50.667281
F 35.146115 3.858875 72.491600
F 34.688960 3.858875 94.315921
F 34.231806 3.858875 116.140240
F 33.774652 3.858875 137.964561
F 33.317497 3.858875 159.788880
F 32.860343 3.858875 181.613200
F 32.403189 3.858875 203.437520
F 31.946034 3.858875 225.261840
F 31.488880 3.858875 247.086160
F 36.517578 27.012132 7.018641
F 36.060423 27.012132 28.842961
F 35.603269 27.012132 50.667281
F 35.146115 27.012132 72.491600
F 34.688960 27.012132 94.315921
F 34.231806 27.012132 116.140240
F 33.774652 27.012132 137.964561
F 33.317497 27.012132 159.788880
F 32.860343 27.012132 181.613200
F 32.403189 27.012132 203.437520
F 31.946034 27.012132 225.261840
F 31.488880 27.012132 247.086160
F 36.517578 50.165390 7.018641
F 36.060423 50.165390 28.842961
F 35.603269 50.165390 50.667281
F 35.146115 50.165390 72.491600
F 34.688960 50.165390 94.315921
F 34.231806 50.165390 116.140240
F 33.774652 50.165390 137.964561
F 33.317497 50.165390 159.788880
F 32.860343 50.165390 181.613200
F 32.403189 50.165390 203.437520
F 31.946034 50.165390 225.261840
F 31.488880 50.165390 247.086160
F 63.246817 3.858875 7.578538
F 62.789663 3.858875 29.402859
F 62.332508 3.858875 51.227178
F 61.875354 3.858875 73.051498
F 61.418200 3.858875 94.875818
F 60.961045 3.858875 116.700138
F 60.503891 3.858875 138.524458
F 60.046737 3.858875 160.348778
F 59.589582 3.858875 182.173097
F 59.132428 3.858875 203.997418
F 58.675274 3.858875 225.821738
F 58.218119 3.858875 247.646058
F 63.246817 27.012132 7.578538
F 62.789663 27.012132 29.402859
F 62.332508 27.012132 51.227178
F 61.875354 27.012132 73.051498
F 61.418200 27.012132 94.875818
F 60.961045 27.012132 116.700138
F 60.503891 27.012132 138.524458
F 60.046737 27.012132 160.348778
F 59.589582 27.012132 182.173097
F 59.132428 27.012132 203.997418
F 58.675274 27.012132 225.821738
F 58.218119 27.012132 247.646058
F 63.246817 50.165390 7.578538
F 62.789663 50.165390 29.402859
F 62.332508 50.165390 51.227178
F 61.875354 50.165390 73.051498
F 61.418200 50.165390 94.875818
F 60.961045 50.165390 116.700138
F 60.503891 50.165390 138.524458
F 60.046737 50.165390 160.348778
F 59.589582 50.165390 182.173097
F 59.132428 50.165390 203.997418
F 58.675274 50.165390 225.821738
F 58.218119 50.165390 247.646058
F 9.788337 11.576625 6.458743
F 9.331183 11.576625 28.283063
F 8.874028 11.576625 50.107383
F 8.416874 11.576625 71.931703
F 7.959720 11.576625 93.756023
F 7.502565 11.576625 115.580342
F 7.045411 11.576625 137.404663
F 6.588257 11.576625 159.228982
F 6.131102 11.576625 181.053303
F 5.673948 11.576625 202.877622
F 5.216794 11.576625 224.701942
F 4.759639 11.576625 246.526263
F 9.788337 34.729882 6.458743
F 9.331183 34.729882 28.283063
F 8.874028 34.729882 50.107383
F 8.416874 34.729882 71.931703
F 7.959720 34.729882 93.756023
F 7.502565 34.729882 115.580342
F 7.045411 34.729882 137.404663
F 6.588257 34.729882 159.228982
F 6.131102 34.729882 181.053303
F 5.673948 34.729882 202.877622
F 5.216794 34.729882 224.701942
F 4.759639 34.729882 246.526263
F 9.788337 57.883140 6.458743
F 9.331183 57.883140 28.283063
F 8.874028 57.883140 50.107383
F 8.416874 57.883140 71.931703
F 7.959720 57.883140 93.756023
F 7.502565 57.883140 115.580342
F 7.045411 57.883140 137.404663
F 6.588257 57.883140 159.228982
F 6.131102 57.883140 181.053303
F 5.673948 57.883140 202.877622
F 5.216794 57.883140 224.701942
F 4.759639 57.883140 246.526263
F 36.517578 11.576625 7.018641
F 36.060423 11.576625 28.842961
F 35.603269 11.576625 50.667281
F 35.146115 11.576625 72.491601
F 34.688960 11.576625 94.315921
F 34.231806 11.576625 116.140240
F 33.774652 11.576625 137.964561
F 33.317497 11.576625 159.788880
F 32.860343 11.576625 181.613201
F 32.403189 11.576625 203.437520
F 31.946034 11.576625 225.261840
F 31.488880 11.576625 247.086160
F 36.517578 34.729882 7.018641
F 36.060423 34.729882 28.842961
F 35.603269 34.729882 50.667281
F 35.146115 34.729882 72.491601
F 34.688960 34.729882 94.315921
F 34.231806 34.729882 116.140240
F 33.774652 34.729882 137.964561
F 33.317497 34.729882 159.788880
F 32.860343 34.729882 181.613201
F 32.403189 34.729882 203.437520
F 31.946034 34.729882 225.261840
F 31.488880 34.729882 247.086160
F 36.517578 57.883140 7.018641
F 36.060423 57.883140 28.842961
F 35.603269 57.883140 50.667281
F 35.146115 57.883140 72.491601
F 34.688960 57.883140 94.315921
F 34.231806 57.883140 116.140240
F 33.774652 57.883140 137.964561
F 33.317497 57.883140 159.788880
F 32.860343 57.883140 181.613201
F 32.403189 57.883140 203.437520
F 31.946034 57.883140 225.261840
F 31.488880 57.883140 247.086160
F 63.246817 11.576625 7.578538
F 62.789663 11.576625 29.402859
F 62.332508 11.576625 51.227178
F 61.875354 11.576625 73.051499
F 61.418200 11.576625 94.875818
F 60.961045 11.576625 116.700138
F 60.503891 11.576625 138.524458
F 60.046737 11.576625 160.348778
F 59.589582 11.576625 182.173098
F 59.132428 11.576625 203.997418
F 58.675274 11.576625 225.821738
F 58.218119 11.576625 247.646058
F 63.246817 34.729882 7.578538
F 62.789663 34.729882 29.402859
F 62.332508 34.729882 51.227178
F 61.875354 34.729882 73.051499
F 61.418200 34.729882 94.875818
F 60.961045 34.729882 116.700138
F 60.503891 34.729882 138.524458
F 60.046737 34.729882 160.348778
F 59.589582 34.729882 182.173098
F 59.132428 34.729882 203.997418
F 58.675274 34.729882 225.821738
F 58.218119 34.729882 247.646058
F 63.246817 57.883140 7.578538
F 62.789663 57.883140 29.402859
F 62.332508 57.883140 51.227178
F 61.875354 57.883140 73.051499
F 61.418200 57.883140 94.875818
F 60.961045 57.883140 116.700138
F 60.503891 57.883140 138.524458
F 60.046737 57.883140 160.348778
F 59.589582 57.883140 182.173098
F 59.132428 57.883140 203.997418
F 58.675274 57.883140 225.821738
F 58.218119 57.883140 247.646058
F 9.788337 19.294380 6.458744
F 9.331183 19.294380 28.283063
F 8.874028 19.294380 50.107384
F 8.416874 19.294380 71.931703
F 7.959720 19.294380 93.756023
F 7.502565 19.294380 115.580343
F 7.045411 19.294380 137.404663
F 6.588257 19.294380 159.228983
F 6.131102 19.294380 181.053303
F 5.673948 19.294380 202.877622
F 5.216794 19.294380 224.701943
F 4.759639 19.294380 246.526263
F 9.788337 42.447638 6.458744
F 9.331183 42.447638 28.283063
F 8.874028 42.447638 50.107384
F 8.416874 42.447638 71.931703
F 7.959720 42.447638 93.756023
F 7.502565 42.447638 115.580343
F 7.045411 42.447638 137.404663
F 6.588257 42.447638 159.228983
F 6.131102 42.447638 181.053303
F 5.673948 42.447638 202.877622
F 5.216794 42.447638 224.701943
F 4.759639 42.447638 246.526263
F 9.788337 65.600895 6.458744
F 9.331183 65.600895 28.283063
F 8.874028 65.600895 50.107384
F 8.416874 65.600895 71.931703
F 7.959720 65.600895 93.756023
F 7.502565 65.600895 115.580343
F 7.045411 65.600895 137.404663
F 6.588257 65.600895 159.228983
F 6.131102 65.600895 181.053303
F 5.673948 65.600895 202.877622
F 5.216794 65.600895 224.701943
F 4.759639 65.600895 246.526263
F 36.517578 19.294380 7.018642
F 36.060423 19.294380 28.842961
F 35.603269 19.294380 50.667282
F 35.146115 19.294380 72.491601
F 34.688960 19.294380 94.315921
F 34.231806 19.294380 116.140241
F 33.774652 19.294380 137.964561
F 33.317497 19.294380 159.788881
F 32.860343 19.294380 181.613201
F 32.403189 19.294380 203.437520
F 31.946034 19.294380 225.261841
F 31.488880 19.294380 247.086160
F 36.517578 42.447638 7.018642
F 36.060423 42.447638 28.842961
F 35.603269 42.447638 50.667282
F 35.146115 42.447638 72.491601
F 34.688960 42.447638 94.315921
F 34.231806 42.447638 116.140241
F 33.774652 42.447638 137.964561
F 33.317497 42.447638 159.788881
F 32.860343 42.447638 181.613201
F 32.403189 42.447638 203.437520
F 31.946034 42.447638 225.261841
F 31.488880 42.447638 247.086160
F 36.517578 65.600895 7.018642
F 36.060423 65.600895 28.842961
F 35.603269 65.600895 50.667282
F 35.146115 65.600895 72.491601
F 34.688960 65.600895 94.315921
F 34.231806 65.600895 116.140241
F 33.774652 65.600895 137.964561
F 33.317497 65.600895 159.788881
F 32.860343 65.600895 181.613201
F 32.403189 65.600895 203.437520
F 31.946034 65.600895 225.261841
F 31.488880 65.600895 247.086160
F 63.246817 19.294380 7.578539
F 62.789663 19.294380 29.402859
F 62.332508 19.294380 51.227179
F 61.875354 19.294380 73.051499
F 61.418200 19.294380 94.875818
F 60.961045 19.294380 116.700139
F 60.503891 19.294380 138.524458
F 60.046737 19.294380 160.348779
F 59.589582 19.294380 182.173098
F 59.132428 19.294380 203.997418
F 58.675274 19.294380 225.821739
F 58.218119 19.294380 247.646058
F 63.246817 42.447638 7.578539
F 62.789663 42.447638 29.402859
F 62.332508 42.447638 51.227179
F 61.875354 42.447638 73.051499
F 61.418200 42.447638 94.875818
F 60.961045 42.447638 116.700139
F 60.503891 42.447638 138.524458
F 60.046737 42.447638 160.348779
F 59.589582 42.447638 182.173098
F 59.132428 42.447638 203.997418
F 58.675274 42.447638 225.821739
F 58.218119 42.447638 247.646058
F 63.246817 65.600895 7.578539
F 62.789663 65.600895 29.402859
F 62.332508 65.600895 51.227179
F 61.875354 65.600895 73.051499
F 61.418200 65.600895 94.875818
F 60.961045 65.600895 116.700139
F 60.503891 65.600895 138.524458
F 60.046737 65.600895 160.348779
F 59.589582 65.600895 182.173098
F 59.132428 65.600895 203.997418
F 58.675274 65.600895 225.821739
F 58.218119 65.600895 247.646058
F 18.698082 3.858876 6.645376
F 18.240928 3.858876 28.469697
F 17.783774 3.858876 50.294016
F 17.326619 3.858876 72.118336
F 16.869465 3.858876 93.942656
F 16.412311 3.858876 115.766976
F 15.955156 3.858876 137.591296
F 15.498002 3.858876 159.415616
F 15.040848 3.858876 181.239936
F 14.583693 3.858876 203.064256
F 14.126539 3.858876 224.888576
F 13.669385 3.858876 246.712896
F 18.698082 27.012134 6.645376
F 18.240928 27.012134 28.469697
F 17.783774 27.012134 50.294016
F 17.326619 27.012134 72.118336
F 16.869465 27.012134 93.942656
F 16.412311 27.012134 115.766976
F 15.955156 27.012134 137.591296
F 15.498002 27.012134 159.415616
F 15.040848 27.012134 181.239936
F 14.583693 27.012134 203.064256
F 14.126539 27.012134 224.888576
F 13.669385 27.012134 246.712896
F 18.698082 50.165391 6.645376
F 18.240928 50.165391 28.469697
F 17.783774 50.165391 50.294016
F 17.326619 50.165391 72.118336
F 16.869465 50.165391 93.942656
F 16.412311 50.165391 115.766976
F 15.955156 50.165391 137.591296
F 15.498002 50.165391 159.415616
F 15.040848 50.165391 181.239936
F 14.583693 50.165391 203.064256
F 14.126539 50.165391 224.888576
F 13.669385 50.165391 246.712896
F 45.427322 3.858876 7.205274
F 44.970168 3.858876 29.029595
F 44.513013 3.858876 50.853914
F 44.055859 3.858876 72.678234
F 43.598705 3.858876 94.502554
F 43.141550 3.858876 116.326874
F 42.684396 3.858876 138.151194
F 42.227242 3.858876 159.975514
F 41.770087 3.858876 181.799833
F 41.312933 3.858876 203.624154
F 40.855779 3.858876 225.448473
F 40.398624 3.858876 247.272794
F 45.427322 27.012134 7.205274
F 44.970168 27.012134 29.029595
F 44.513013 27.012134 50.853914
F 44.055859 27.012134 72.678234
F 43.598705 27.012134 94.502554
F 43.141550 27.012134 116.326874
F 42.684396 27.012134 138.151194
F 42.227242 27.012134 159.975514
F 41.770087 27.012134 181.799833
F 41.312933 27.012134 203.624154
F 40.855779 27.012134 225.448473
F 40.398624 27.012134 247.272794
F 45.427322 50.165391 7.205274
F 44.970168 50.165391 29.029595
F 44.513013 50.165391 50.853914
F 44.055859 50.165391 72.678234
F 43.598705 50.165391 94.502554
F 43.141550 50.165391 116.326874
F 42.684396 50.165391 138.151194
F 42.227242 50.165391 159.975514
F 41.770087 50.165391 181.799833
F 41.312933 50.165391 203.624154
F 40.855779 50.165391 225.448473
F 40.398624 50.165391 247.272794
F 18.698082 11.576626 6.645376
F 18.240928 11.576626 28.469697
F 17.783774 11.576626 50.294016
F 17.326619 11.576626 72.118337
F 16.869465 11.576626 93.942656
F 16.412311 11.576626 115.766976
F 15.955156 11.576626 137.591296
F 15.498002 11.576626 159.415616
F 15.040848 11.576626 181.239937
F 14.583693 11.576626 203.064256
F 14.126539 11.576626 224.888576
F 13.669385 11.576626 246.712896
F 18.698082 34.729884 6.645376
F 18.240928 34.729884 28.469697
F 17.783774 34.729884 50.294016
F 17.326619 34.729884 72.118337
F 16.869465 34.729884 93.942656
F 16.412311 34.729884 115.766976
F 15.955156 34.729884 137.591296
F 15.498002 34.729884 159.415616
F 15.040848 34.729884 181.239937
F 14.583693 34.729884 203.064256
F 14.126539 34.729884 224.888576
F 13.669385 34.729884 246.712896
F 18.698082 57.883141 6.645376
F 18.240928 57.883141 28.469697
F 17.783774 57.883141 50.294016
F 17.326619 57.883141 72.118337
F 16.869465 57.883141 93.942656
F 16.412311 57.883141 115.766976
F 15.955156 57.883141 137.591296
F 15.498002 57.883141 159.415616
F 15.040848 57.883141 181.239937
F 14.583693 57.883141 203.064256
F 14.126539 57.883141 224.888576
F 13.669385 57.883141 246.712896
F 45.427322 11.576626 7.205274
F 44.970168 11.576626 29.029595
F 44.513013 11.576626 50.853914
F 44.055859 11.576626 72.678235
F 43.598705 11.576626 94.502554
F 43.141550 11.576626 116.326874
F 42.684396 11.576626 138.151194
F 42.227242 11.576626 159.975514
F 41.770087 11.576626 181.799834
F 41.312933 11.576626 203.624154
F 40.855779 11.576626 225.448473
F 40.398624 11.576626 247.272794
F 45.427322 34.729884 7.205274
F 44.970168 34.729884 29.029595
F 44.513013 34.729884 50.853914
F 44.055859 34.729884 72.678235
F 43.598705 34.729884 94.502554
F 43.141550 34.729884 116.326874
F 42.684396 34.729884 138.151194
F 42.227242 34.729884 159.975514
F 41.770087 34.729884 181.799834
F 41.312933 34.729884 203.624154
F 40.855779 34.729884 225.448473
F 40.398624 34.729884 247.272794
F 45.427322 57.883141 7.205274
F 44.970168 57.883141 29.029595
F 44.513013 57.883141 50.853914
F 44.055859 57.883141 72.678235
F 43.598705 57.883141 94.502554
F 43.141550 57.883141 116.326874
F 42.684396 57.883141 138.151194
F 42.227242 57.883141 159.975514
F 41.770087 57.883141 181.799834
F 41.312933 57.883141 203.624154
F 40.855779 57.883141 225.448473
F 40.398624 57.883141 247.272794
F 18.698082 19.294382 6.645377
F 18.240928 19.294382 28.469697
F 17.783774 19.294382 50.294017
F 17.326619 19.294382 72.118337
F 16.869465 19.294382 93.942656
F 16.412311 19.294382 115.766977
F 15.955156 19.294382 137.591296
F 15.498002 19.294382 159.415617
F 15.040848 19.294382 181.239937
F 14.583693 19.294382 203.064256
F 14.126539 19.294382 224.888577
F 13.669385 19.294382 246.712896
F 18.698082 42.447639 6.645377
F 18.240928 42.447639 28.469697
F 17.783774 42.447639 50.294017
F 17.326619 42.447639 72.118337
F 16.869465 42.447639 93.942656
F 16.412311 42.447639 115.766977
F 15.955156 42.447639 137.591296
F 15.498002 42.447639 159.415617
F 15.040848 42.447639 181.239937
F 14.583693 42.447639 203.064256
F 14.126539 42.447639 224.888577
F 13.669385 42.447639 246.712896
F 18.698082 65.600897 6.645377
F 18.240928 65.600897 28.469697
F 17.783774 65.600897 50.294017
F 17.326619 65.600897 72.118337
F 16.869465 65.600897 93.942656
F 16.412311 65.600897 115.766977
F 15.955156 65.600897 137.591296
F 15.498002 65.600897 159.415617
F 15.040848 65.600897 181.239937
F 14.583693 65.600897 203.064256
F 14.126539 65.600897 224.888577
F 13.669385 65.600897 246.712896
F 45.427322 19.294382 7.205275
F 44.970168 19.294382 29.029595
F 44.513013 19.294382 50.853915
F 44.055859 19.294382 72.678235
F 43.598705 19.294382 94.502554
F 43.141550 19.294382 116.326875
F 42.684396 19.294382 138.151194
F 42.227242 19.294382 159.975515
F 41.770087 19.294382 181.799834
F 41.312933 19.294382 203.624154
F 40.855779 19.294382 225.448474
F 40.398624 19.294382 247.272794
F 45.427322 42.447639 7.205275
F 44.970168 42.447639 29.029595
F 44.513013 42.447639 50.853915
F 44.055859 42.447639 72.678235
F 43.598705 42.447639 94.502554
F 43.141550 42.447639 116.326875
F 42.684396 42.447639 138.151194
F 42.227242 42.447639 159.975515
F 41.770087 42.447639 181.799834
F 41.312933 42.447639 203.624154
F 40.855779 42.447639 225.448474
F 40.398624 42.447639 247.272794
F 45.427322 65.600897 7.205275
F 44.970168 65.600897 29.029595
F 44.513013 65.600897 50.853915
F 44.055859 65.600897 72.678235
F 43.598705 65.600897 94.502554
F 43.141550 65.600897 116.326875
F 42.684396 65.600897 138.151194
F 42.227242 65.600897 159.975515
F 41.770087 65.600897 181.799834
F 41.312933 65.600897 203.624154
F 40.855779 65.600897 225.448474
F 40.398624 65.600897 247.272794
F 27.607835 3.858875 6.832009
F 27.150681 3.858875 28.656329
F 26.693526 3.858875 50.480649
F 26.236372 3.858875 72.304969
F 25.779218 3.858875 94.129288
F 25.322063 3.858875 115.953609
F 24.864909 3.858875 137.777928
F 24.407755 3.858875 159.602249
F 23.950600 3.858875 181.426568
F 23.493446 3.858875 203.250888
F 23.036292 3.858875 225.075208
F 22.579137 3.858875 246.899528
F 27.607835 27.012133 6.832009
F 27.150681 27.012133 28.656329
F 26.693526 27.012133 50.480649
F 26.236372 27.012133 72.304969
F 25.779218 27.012133 94.129288
F 25.322063 27.012133 115.953609
F 24.864909 27.012133 137.777928
F 24.407755 27.012133 159.602249
F 23.950600 27.012133 181.426568
F 23.493446 27.012133 203.250888
F 23.036292 27.012133 225.075208
F 22.579137 27.012133 246.899528
F 27.607835 50.165390 6.832009
F 27.150681 50.165390 28.656329
F 26.693526 50.165390 50.480649
F 26.236372 50.165390 72.304969
F 25.779218 50.165390 94.129288
F 25.322063 50.165390 115.953609
F 24.864909 50.165390 137.777928
F 24.407755 50.165390 159.602249
F 23.950600 50.165390 181.426568
F 23.493446 50.165390 203.250888
F 23.036292 50.165390 225.075208
F 22.579137 50.165390 246.899528
F 54.337075 3.858875 7.391907
F 53.879920 3.858875 29.216226
F 53.422766 3.858875 51.040547
F 52.965612 3.858875 72.864866
F 52.508457 3.858875 94.689186
F 52.051303 3.858875 116.513506
F 51.594149 3.858875 138.337826
F 51.136994 3.858875 160.162146
F 50.679840 3.858875 181.986466
F 50.222686 3.858875 203.810785
F 49.765531 3.858875 225.635106
F 49.308377 3.858875 247.459426
F 54.337075 27.012133 7.391907
F 53.879920 27.012133 29.216226
F 53.422766 27.012133 51.040547
F 52.965612 27.012133 72.864866
F 52.508457 27.012133 94.689186
F 52.051303 27.012133 116.513506
F 51.594149 27.012133 138.337826
F 51.136994 27.012133 160.162146
F 50.679840 27.012133 181.986466
F 50.222686 27.012133 203.810785
F 49.765531 27.012133 225.635106
F 49.308377 27.012133 247.459426
F 54.337075 50.165390 7.391907
F 53.879920 50.165390 29.216226
F 53.422766 50.165390 51.040547
F 52.965612 50.165390 72.864866
F 52.508457 50.165390 94.689186
F 52.051303 50.165390 116.513506
F 51.594149 50.165390 138.337826
F 51.136994 50.165390 160.162146
F 50.679840 50.165390 181.986466
F 50.222686 50.165390 203.810785
F 49.765531 50.165390 225.635106
F 49.308377 50.165390 247.459426
F 27.607835 11.576625 6.832009
F 27.150681 11.576625 28.656329
F 26.693526 11.576625 50.480649
F 26.236372 11.576625 72.304969
F 25.779218 11.576625 94.129289
F 25.322063 11.576625 115.953609
F 24.864909 11.576625 137.777928
F 24.407755 11.576625 159.602249
F 23.950600 11.576625 181.426568
F 23.493446 11.576625 203.250889
F 23.036292 11.576625 225.075208
F 22.579137 11.576625 246.899528
F 27.607835 34.729883 6.832009
F 27.150681 34.729883 28.656329
F 26.693526 34.729883 50.480649
F 26.236372 34.729883 72.304969
F 25.779218 34.729883 94.129289
F 25.322063 34.729883 115.953609
F 24.864909 34.729883 137.777928
F 24.407755 34.729883 159.602249
F 23.950600 34.729883 181.426568
F 23.493446 34.729883 203.250889
F 23.036292 34.729883 225.075208
F 22.579137 34.729883 246.899528
F 27.607835 57.883140 6.832009
F 27.150681 57.883140 28.656329
F 26.693526 57.883140 50.480649
F 26.236372 57.883140 72.304969
F 25.779218 57.883140 94.129289
F 25.322063 57.883140 115.953609
F 24.864909 57.883140 137.777928
F 24.407755 57.883140 159.602249
F 23.950600 57.883140 181.426568
F 23.493446 57.883140 203.250889
F 23.036292 57.883140 225.075208
F 22.579137 57.883140 246.899528
F 54.337075 11.576625 7.391907
F 53.879920 11.576625 29.216226
F 53.422766 11.576625 51.040547
F 52.965612 11.576625 72.864866
F 52.508457 11.576625 94.689187
F 52.051303 11.576625 116.513506
F 51.594149 11.576625 138.337826
F 51.136994 11.576625 160.162146
F 50.679840 11.576625 181.986466
F 50.222686 11.576625 203.810786
F 49.765531 11.576625 225.635106
F 49.308377 11.576625 247.459426
F 54.337075 34.729883 7.391907
F 53.879920 34.729883 29.216226
F 53.422766 34.729883 51.040547
F 52.965612 34.729883 72.864866
F 52.508457 34.729883 94.689187
F 52.051303 34.729883 116.513506
F 51.594149 34.729883 138.337826
F 51.136994 34.729883 160.162146
F 50.679840 34.729883 181.986466
F 50.222686 34.729883 203.810786
F 49.765531 34.729883 225.635106
F 49.308377 34.729883 247.459426
F 54.337075 57.883140 7.391907
F 53.879920 57.883140 29.216226
F 53.422766 57.883140 51.040547
F 52.965612 57.883140 72.864866
F 52.508457 57.883140 94.689187
F 52.051303 57.883140 116.513506
F 51.594149 57.883140 138.337826
F 51.136994 57.883140 160.162146
F 50.679840 57.883140 181.986466
F 50.222686 57.883140 203.810786
F 49.765531 57.883140 225.635106
F 49.308377 57.883140 247.459426
F 27.607835 19.294381 6.832009
F 27.150681 19.294381 28.656330
F 26.693526 19.294381 50.480649
F 26.236372 19.294381 72.304970
F 25.779218 19.294381 94.129289
F 25.322063 19.294381 115.953609
F 24.864909 19.294381 137.777929
F 24.407755 19.294381 159.602249
F 23.950600 19.294381 181.426569
F 23.493446 19.294381 203.250889
F 23.036292 19.294381 225.075208
F 22.579137 19.294381 246.899529
F 27.607835 42.447638 6.832009
F 27.150681 42.447638 28.656330
F 26.693526 42.447638 50.480649
F 26.236372 42.447638 72.304970
F 25.779218 42.447638 94.129289
F 25.322063 42.447638 115.953609
F 24.864909 42.447638 137.777929
F 24.407755 42.447638 159.602249
F 23.950600 42.447638 181.426569
F 23.493446 42.447638 203.250889
F 23.036292 42.447638 225.075208
F 22.579137 42.447638 246.899529
F 27.607835 65.600896 6.832009
F 27.150681 65.600896 28.656330
F 26.693526 65.600896 50.480649
F 26.236372 65.600896 72.304970
F 25.779218 65.600896 94.129289
F 25.322063 65.600896 115.953609
F 24.864909 65.600896 137.777929
F 24.407755 65.600896 159.602249
F 23.950600 65.600896 181.426569
F 23.493446 65.600896 203.250889
F 23.036292 65.600896 225.075208
F 22.579137 65.600896 246.899529
F 54.337075 19.294381 7.391907
F 53.879920 19.294381 29.216227
F 53.422766 19.294381 51.040547
F 52.965612 19.294381 72.864867
F 52.508457 19.294381 94.689187
F 52.051303 19.294381 116.513506
F 51.594149 19.294381 138.337827
F 51.136994 19.294381 160.162146
F 50.679840 19.294381 181.986467
F 50.222686 19.294381 203.810786
F 49.765531 19.294381 225.635106
F 49.308377 19.294381 247.459427
F 54.337075 42.447638 7.391907
F 53.879920 42.447638 29.216227
F 53.422766 42.447638 51.040547
F 52.965612 42.447638 72.864867
F 52.508457 42.447638 94.689187
F 52.051303 42.447638 116.513506
F 51.594149 42.447638 138.337827
F 51.136994 42.447638 160.162146
F 50.679840 42.447638 181.986467
F 50.222686 42.447638 203.810786
F 49.765531 42.447638 225.635106
F 49.308377 42.447638 247.459427
F 54.337075 65.600896 7.391907
F 53.879920 65.600896 29.216227
F 53.422766 65.600896 51.040547
F 52.965612 65.600896 72.864867
F 52.508457 65.600896 94.689187
F 52.051303 65.600896 116.513506
F 51.594149 65.600896 138.337827
F 51.136994 65.600896 160.162146
F 50.679840 65.600896 181.986467
F 50.222686 65.600896 203.810786
F 49.765531 65.600896 225.635106
F 49.308377 65.600896 247.459427
F 9.845494 3.858875 3.730705
F 9.388340 3.858875 25.555024
F 8.931186 3.858875 47.379345
F 8.474031 3.858875 69.203664
F 8.016877 3.858875 91.027984
F 7.559723 3.858875 112.852304
F 7.102568 3.858875 134.676624
F 6.645414 3.858875 156.500944
F 6.188260 3.858875 178.325264
F 5.731105 3.858875 200.149583
F 5.273951 3.858875 221.973904
F 4.816797 3.858875 243.798223
F 9.845494 27.012133 3.730705
F 9.388340 27.012133 25.555024
F 8.931186 27.012133 47.379345
F 8.474031 27.012133 69.203664
F 8.016877 27.012133 91.027984
F 7.559723 27.012133 112.852304
F 7.102568 27.012133 134.676624
F 6.645414 27.012133 156.500944
F 6.188260 27.012133 178.325264
F 5.731105 27.012133 200.149583
F 5.273951 27.012133 221.973904
F 4.816797 27.012133 243.798223
F 9.845494 50.165390 3.730705
F 9.388340 50.165390 25.555024
F 8.931186 50.165390 47.379345
F 8.474031 50.165390 69.203664
F 8.016877 50.165390 91.027984
F 7.559723 50.165390 112.852304
F 7.102568 50.165390 134.676624
F 6.645414 50.165390 156.500944
F 6.188260 50.165390 178.325264
F 5.731105 50.165390 200.149583
F 5.273951 50.165390 221.973904
F 4.816797 50.165390 243.798223
F 36.574734 3.858875 4.290602
F 36.117579 3.858875 26.114922
F 35.660425 3.858875 47.939242
F 35.203271 3.858875 69.763562
F 34.746116 3.858875 91.587881
F 34.288962 3.858875 113.412202
F 33.831808 3.858875 135.236521
F 33.374653 3.858875 157.060842
F 32.917499 3.858875 178.885161
F 32.460345 3.858875 200.709481
F 32.003190 3.858875 222.533801
F 31.546036 3.858875 244.358121
F 36.574734 27.012133 4.290602
F 36.117579 27.012133 26.114922
F 35.660425 27.012133 47.939242
F 35.203271 27.012133 69.763562
F 34.746116 27.012133 91.587881
F 34.288962 27.012133 113.412202
F 33.831808 27.012133 135.236521
F 33.374653 27.012133 157.060842
F 32.917499 27.012133 178.885161
F 32.460345 27.012133 200.709481
F 32.003190 27.012133 222.533801
F 31.546036 27.012133 244.358121
F 36.574734 50.165390 4.290602
F 36.117579 50.165390 26.114922
F 35.660425 50.165390 47.939242
F 35.203271 50.165390 69.763562
F 34.746116 50.165390 91.587881
F 34.288962 50.165390 113.412202
F 33.831808 50.165390 135.236521
F 33.374653 50.165390 157.060842
F 32.917499 50.165390 178.885161
F 32.460345 50.165390 200.709481
F 32.003190 50.165390 222.533801
F 31.546036 50.165390 244.358121
F 63.303973 3.858875 4.850500
F 62.846819 3.858875 26.674820
F 62.389665 3.858875 48.499140
F 61.932510 3.858875 70.323460
F 61.475356 3.858875 92.147779
F 61.018202 3.858875 113.972100
F 60.561047 3.858875 135.796419
F 60.103893 3.858875 157.620740
F 59.646739 3.858875 179.445059
F 59.189584 3.858875 201.269379
F 58.732430 3.858875 223.093699
F 58.275276 3.858875 244.918019
F 63.303973 27.012133 4.850500
F 62.846819 27.012133 26.674820
F 62.389665 27.012133 48.499140
F 61.932510 27.012133 70.323460
F 61.475356 27.012133 92.147779
F 61.018202 27.012133 113.972100
F 60.561047 27.012133 135.796419
F 60.103893 27.012133 157.620740
F 59.646739 27.012133 179.445059
F 59.189584 27.012133 201.269379
F 58.732430 27.012133 223.093699
F 58.275276 27.012133 244.918019
F 63.303973 50.165390 4.850500
F 62.846819 50.165390 26.674820
F 62.389665 50.165390 48.499140
F 61.932510 50.165390 70.323460
F 61.475356 50.165390 92.147779
F 61.018202 50.165390 113.972100
F 60.561047 50.165390 135.796419
F 60.103893 50.165390 157.620740
F 59.646739 50.165390 179.445059
F 59.189584 50.165390 201.269379
F 58.732430 50.165390 223.093699
F 58.275276 50.165390 244.918019
F 9.845494 11.576625 3.730705
F 9.388340 11.576625 25.555024
F 8.931186 11.576625 47.379344
F 8.474031 11.576625 69.203664
F 8.016877 11.576625 91.027984
F 7.559723 11.576625 112.852304
F 7.102568 11.576625 134.676624
F 6.645414 11.576625 156.500943
F 6.188260 11.576625 178.325264
F 5.731105 11.576625 200.149583
F 5.273951 11.576625 221.973904
F 4.816797 11.576625 243.798223
F 9.845494 34.729883 3.730705
F 9.388340 34.729883 25.555024
F 8.931186 34.729883 47.379344
F 8.474031 34.729883 69.203664
F 8.016877 34.729883 91.027984
F 7.559723 34.729883 112.852304
F 7.102568 34.729883 134.676624
F 6.645414 34.729883 156.500943
F 6.188260 34.729883 178.325264
F 5.731105 34.729883 200.149583
F 5.273951 34.729883 221.973904
F 4.816797 34.729883 243.798223
F 9.845494 57.883140 3.730705
F 9.388340 57.883140 25.555024
F 8.931186 57.883140 47.379344
F 8.474031 57.883140 69.203664
F 8.016877 57.883140 91.027984
F 7.559723 57.883140 112.852304
F 7.102568 57.883140 134.676624
F 6.645414 57.883140 156.500943
F 6.188260 57.883140 178.325264
F 5.731105 57.883140 200.149583
F 5.273951 57.883140 221.973904
F 4.816797 57.883140 243.798223
F 36.574734 11.576625 4.290602
F 36.117579 11.576625 26.114922
F 35.660425 11.576625 47.939241
F 35.203271 11.576625 69.763562
F 34.746116 11.576625 91.587881
F 34.288962 11.576625 113.412202
F 33.831808 11.576625 135.236521
F 33.374653 11.576625 157.060841
F 32.917499 11.576625 178.885161
F 32.460345 11.576625 200.709481
F 32.003190 11.576625 222.533801
F 31.546036 11.576625 244.358121
F 36.574734 34.729883 4.290602
F 36.117579 34.729883 26.114922
F 35.660425 34.729883 47.939241
F 35.203271 34.729883 69.763562
F 34.746116 34.729883 91.587881
F 34.288962 34.729883 113.412202
F 33.831808 34.729883 135.236521
F 33.374653 34.729883 157.060841
F 32.917499 34.729883 178.885161
F 32.460345 34.729883 200.709481
F 32.003190 34.729883 222.533801
F 31.546036 34.729883 244.358121
F 36.574734 57.883140 4.290602
F 36.117579 57.883140 26.114922
F 35.660425 57.883140 47.939241
F 35.203271 57.883140 69.763562
F 34.746116 57.883140 91.587881
F 34.288962 57.883140 113.412202
F 33.831808 57.883140 135.236521
F 33.374653 57.883140 157.060841
F 32.917499 57.883140 178.885161
F 32.460345 57.883140 200.709481
F 32.003190 57.883140 222.533801
F 31.546036 57.883140 244.358121
F 63.303973 11.576625 4.850500
F 62.846819 11.576625 26.674820
F 62.389665 11.576625 48.499139
F 61.932510 11.576625 70.323460
F 61.475356 11.576625 92.147779
F 61.018202 11.576625 113.972100
F 60.561047 11.576625 135.796419
F 60.103893 11.576625 157.620739
F 59.646739 11.576625 179.445059
F 59.189584 11.576625 201.269379
F 58.732430 11.576625 223.093699
F 58.275276 11.576625 244.918019
F 63.303973 34.729883 4.850500
F 62.846819 34.729883 26.674820
F 62.389665 34.729883 48.499139
F 61.932510 34.729883 70.323460
F 61.475356 34.729883 92.147779
F 61.018202 34.729883 113.972100
F 60.561047 34.729883 135.796419
F 60.103893 34.729883 157.620739
F 59.646739 34.729883 179.445059
F 59.189584 34.729883 201.269379
F 58.732430 34.729883 223.093699
F 58.275276 34.729883 244.918019
F 63.303973 57.883140 4.850500
F 62.846819 57.883140 26.674820
F 62.389665 57.883140 48.499139
F 61.932510 57.883140 70.323460
F 61.475356 57.883140 92.147779
F 61.018202 57.883140 113.972100
F 60.561047 57.883140 135.796419
F 60.103893 57.883140 157.620739
F 59.646739 57.883140 179.445059
F 59.189584 57.883140 201.269379
F 58.732430 57.883140 223.093699
F 58.275276 57.883140 244.918019
F 9.845494 19.294381 3.730704
F 9.388340 19.294381 25.555024
F 8.931186 19.294381 47.379344
F 8.474031 19.294381 69.203663
F 8.016877 19.294381 91.027984
F 7.559723 19.294381 112.852303
F 7.102568 19.294381 134.676624
F 6.645414 19.294381 156.500943
F 6.188260 19.294381 178.325263
F 5.731105 19.294381 200.149583
F 5.273951 19.294381 221.973903
F 4.816797 19.294381 243.798223
F 9.845494 42.447638 3.730704
F 9.388340 42.447638 25.555024
F 8.931186 42.447638 47.379344
F 8.474031 42.447638 69.203663
F 8.016877 42.447638 91.027984
F 7.559723 42.447638 112.852303
F 7.102568 42.447638 134.676624
F 6.645414 42.447638 156.500943
F 6.188260 42.447638 178.325263
F 5.731105 42.447638 200.149583
F 5.273951 42.447638 221.973903
F 4.816797 42.447638 243.798223
F 9.845494 65.600896 3.730704
F 9.388340 65.600896 25.555024
F 8.931186 65.600896 47.379344
F 8.474031 65.600896 69.203663
F 8.016877 65.600896 91.027984
F 7.559723 65.600896 112.852303
F 7.102568 65.600896 134.676624
F 6.645414 65.600896 156.500943
F 6.188260 65.600896 178.325263
F 5.731105 65.600896 200.149583
F 5.273951 65.600896 221.973903
F 4.816797 65.600896 243.798223
F 36.574734 19.294381 4.290601
F 36.117579 19.294381 26.114922
F 35.660425 19.294381 47.939241
F 35.203271 19.294381 69.763561
F 34.746116 19.294381 91.587881
F 34.288962 19.294381 113.412201
F 33.831808 19.294381 135.236521
F 33.374653 19.294381 157.060841
F 32.917499 19.294381 178.885160
F 32.460345 19.294381 200.709481
F 32.003190 19.294381 222.533800
F 31.546036 19.294381 244.358121
F 36.574734 42.447638 4.290601
F 36.117579 42.447638 26.114922
F 35.660425 42.447638 47.939241
F 35.203271 42.447638 69.763561
F 34.746116 42.447638 91.587881
F 34.288962 42.447638 113.412201
F 33.831808 42.447638 135.236521
F 33.374653 42.447638 157.060841
F 32.917499 42.447638 178.885160
F 32.460345 42.447638 200.709481
F 32.003190 42.447638 222.533800
F 31.546036 42.447638 244.358121
F 36.574734 65.600896 4.290601
F 36.117579 65.600896 26.114922
F 35.660425 65.600896 47.939241
F 35.203271 65.600896 69.763561
F 34.746116 65.600896 91.587881
F 34.288962 65.600896 113.412201
F 33.831808 65.600896 135.236521
F 33.374653 65.600896 157.060841
F 32.917499 65.600896 178.885160
F 32.460345 65.600896 200.709481
F 32.003190 65.600896 222.533800
F 31.546036 65.600896 244.358121
F 63.303973 19.294381 4.850499
F 62.846819 19.294381 26.674820
F 62.389665 19.294381 48.499139
F 61.932510 19.294381 70.323459
F 61.475356 19.294381 92.147779
F 61.018202 19.294381 113.972099
F 60.561047 19.294381 135.796419
F 60.103893 19.294381 157.620739
F 59.646739 19.294381 179.445058
F 59.189584 19.294381 201.269379
F 58.732430 19.294381 223.093698
F 58.275276 19.294381 244.918019
F 63.303973 42.447638 4.850499
F 62.846819 42.447638 26.674820
F 62.389665 42.447638 48.499139
F 61.932510 42.447638 70.323459
F 61.475356 42.447638 92.147779
F 61.018202 42.447638 113.972099
F 60.561047 42.447638 135.796419
F 60.103893 42.447638 157.620739
F 59.646739 42.447638 179.445058
F 59.189584 42.447638 201.269379
F 58.732430 42.447638 223.093698
F 58.275276 42.447638 244.918019
F 63.303973 65.600896 4.850499
F 62.846819 65.600896 26.674820
F 62.389665 65.600896 48.499139
F 61.932510 65.600896 70.323459
F 61.475356 65.600896 92.147779
F 61.018202 65.600896 113.972099
F 60.561047 65.600896 135.796419
F 60.103893 65.600896 157.620739
F 59.646739 65.600896 179.445058
F 59.189584 65.600896 201.269379
F 58.732430 65.600896 223.093698
F 58.275276 65.600896 244.918019
F 18.755240 3.858876 3.917336
F 18.298085 3.858876 25.741657
F 17.840931 3.858876 47.565976
F 17.383777 3.858876 69.390296
F 16.926622 3.858876 91.214616
F 16.469468 3.858876 113.038936
F 16.012314 3.858876 134.863256
F 15.555159 3.858876 156.687576
F 15.098005 3.858876 178.511895
F 14.640851 3.858876 200.336216
F 14.183696 3.858876 222.160535
F 13.726542 3.858876 243.984856
F 18.755240 27.012133 3.917336
F 18.298085 27.012133 25.741657
F 17.840931 27.012133 47.565976
F 17.383777 27.012133 69.390296
F 16.926622 27.012133 91.214616
F 16.469468 27.012133 113.038936
F 16.012314 27.012133 134.863256
F 15.555159 27.012133 156.687576
F 15.098005 27.012133 178.511895
F 14.640851 27.012133 200.336216
F 14.183696 27.012133 222.160535
F 13.726542 27.012133 243.984856
F 18.755240 50.165391 3.917336
F 18.298085 50.165391 25.741657
F 17.840931 50.165391 47.565976
F 17.383777 50.165391 69.390296
F 16.926622 50.165391 91.214616
F 16.469468 50.165391 113.038936
F 16.012314 50.165391 134.863256
F 15.555159 50.165391 156.687576
F 15.098005 50.165391 178.511895
F 14.640851 50.165391 200.336216
F 14.183696 50.165391 222.160535
F 13.726542 50.165391 243.984856
F 45.484479 3.858876 4.477234
F 45.027325 3.858876 26.301554
F 44.570171 3.858876 48.125874
F 44.113016 3.858876 69.950193
F 43.655862 3.858876 91.774514
F 43.198708 3.858876 113.598833
F 42.741553 3.858876 135.423154
F 42.284399 3.858876 157.247473
F 41.827245 3.858876 179.071793
F 41.370090 3.858876 200.896113
F 40.912936 3.858876 222.720433
F 40.455782 3.858876 244.544754
F 45.484479 27.012133 4.477234
F 45.027325 27.012133 26.301554
F 44.570171 27.012133 48.125874
F 44.113016 27.012133 69.950193
F 43.655862 27.012133 91.774514
F 43.198708 27.012133 113.598833
F 42.741553 27.012133 135.423154
F 42.284399 27.012133 157.247473
F 41.827245 27.012133 179.071793
F 41.370090 27.012133 200.896113
F 40.912936 27.012133 222.720433
F 40.455782 27.012133 244.544754
F 45.484479 50.165391 4.477234
F 45.027325 50.165391 26.301554
F 44.570171 50.165391 48.125874
F 44.113016 50.165391 69.950193
F 43.655862 50.165391 91.774514
F 43.198708 50.165391 113.598833
F 42.741553 50.165391 135.423154
F 42.284399 50.165391 157.247473
F 41.827245 50.165391 179.071793
F 41.370090 50.165391 200.896113
F 40.912936 50.165391 222.720433
F 40.455782 50.165391 244.544754
F 18.755240 11.576626 3.917336
F 18.298085 11.576626 25.741656
F 17.840931 11.576626 47.565976
F 17.383777 11.576626 69.390296
F 16.926622 11.576626 91.214616
F 16.469468 11.576626 113.038936
F 16.012314 11.576626 134.863255
F 15.555159 11.576626 156.687576
F 15.098005 11.576626 178.511895
F 14.640851 11.576626 200.336216
F 14.183696 11.576626 222.160535
F 13.726542 11.576626 243.984855
F 18.755240 34.729883 3.917336
F 18.298085 34.729883 25.741656
F 17.840931 34.729883 47.565976
F 17.383777 34.729883 69.390296
F 16.926622 34.729883 91.214616
F 16.469468 34.729883 113.038936
F 16.012314 34.729883 134.863255
F 15.555159 34.729883 156.687576
F 15.098005 34.729883 178.511895
F 14.640851 34.729883 200.336216
F 14.183696 34.729883 222.160535
F 13.726542 34.729883 243.984855
F 18.755240 57.883141 3.917336
F 18.298085 57.883141 25.741656
F 17.840931 57.883141 47.565976
F 17.383777 57.883141 69.390296
F 16.926622 57.883141 91.214616
F 16.469468 57.883141 113.038936
F 16.012314 57.883141 134.863255
F 15.555159 57.883141 156.687576
F 15.098005 57.883141 178.511895
F 14.640851 57.883141 200.336216
F 14.183696 57.883141 222.160535
F 13.726542 57.883141 243.984855
F 45.484479 11.576626 4.477234
F 45.027325 11.576626 26.301553
F 44.570171 11.576626 48.125874
F 44.113016 11.576626 69.950193
F 43.655862 11.576626 91.774514
F 43.198708 11.576626 113.598833
F 42.741553 11.576626 135.423153
F 42.284399 11.576626 157.247473
F 41.827245 11.576626 179.071793
F 41.370090 11.576626 200.896113
F 40.912936 11.576626 222.720433
F 40.455782 11.576626 244.544753
F 45.484479 34.729883 4.477234
F 45.027325 34.729883 26.301553
F 44.570171 34.729883 48.125874
F 44.113016 34.729883 69.950193
F 43.655862 34.729883 91.774514
F 43.198708 34.729883 113.598833
F 42.741553 34.729883 135.423153
F 42.284399 34.729883 157.247473
F 41.827245 34.729883 179.071793
F 41.370090 34.729883 200.896113
F 40.912936 34.729883 222.720433
F 40.455782 34.729883 244.544753
F 45.484479 57.883141 4.477234
F 45.027325 57.883141 26.301553
F 44.570171 57.883141 48.125874
F 44.113016 57.883141 69.950193
F 43.655862 57.883141 91.774514
F 43.198708 57.883141 113.598833
F 42.741553 57.883141 135.423153
F 42.284399 57.883141 157.247473
F 41.827245 57.883141 179.071793
F 41.370090 57.883141 200.896113
F 40.912936 57.883141 222.720433
F 40.455782 57.883141 244.544753
F 18.755240 19.294381 3.917336
F 18.298085 19.294381 25.741656
F 17.840931 19.294381 47.565975
F 17.383777 19.294381 69.390296
F 16.926622 19.294381 91.214615
F 16.469468 19.294381 113.038935
F 16.012314 19.294381 134.863255
F 15.555159 19.294381 156.687575
F 15.098005 19.294381 178.511895
F 14.640851 19.294381 200.336215
F 14.183696 19.294381 222.160534
F 13.726542 19.294381 243.984855
F 18.755240 42.447639 3.917336
F 18.298085 42.447639 25.741656
F 17.840931 42.447639 47.565975
F 17.383777 42.447639 69.390296
F 16.926622 42.447639 91.214615
F 16.469468 42.447639 113.038935
F 16.012314 42.447639 134.863255
F 15.555159 42.447639 156.687575
F 15.098005 42.447639 178.511895
F 14.640851 42.447639 200.336215
F 14.183696 42.447639 222.160534
F 13.726542 42.447639 243.984855
F 18.755240 65.600896 3.917336
F 18.298085 65.600896 25.741656
F 17.840931 65.600896 47.565975
F 17.383777 65.600896 69.390296
F 16.926622 65.600896 91.214615
F 16.469468 65.600896 113.038935
F 16.012314 65.600896 134.863255
F 15.555159 65.600896 156.687575
F 15.098005 65.600896 178.511895
F 14.640851 65.600896 200.336215
F 14.183696 65.600896 222.160534
F 13.726542 65.600896 243.984855
F 45.484479 19.294381 4.477234
F 45.027325 19.294381 26.301553
F 44.570171 19.294381 48.125873
F 44.113016 19.294381 69.950193
F 43.655862 19.294381 91.774513
F 43.198708 19.294381 113.598832
F 42.741553 19.294381 135.423153
F 42.284399 19.294381 157.247472
F 41.827245 19.294381 179.071793
F 41.370090 19.294381 200.896112
F 40.912936 19.294381 222.720432
F 40.455782 19.294381 244.544753
F 45.484479 42.447639 4.477234
F 45.027325 42.447639 26.301553
F 44.570171 42.447639 48.125873
F 44.113016 42.447639 69.950193
F 43.655862 42.447639 91.774513
F 43.198708 42.447639 113.598832
F 42.741553 42.447639 135.423153
F 42.284399 42.447639 157.247472
F 41.827245 42.447639 179.071793
F 41.370090 42.447639 200.896112
F 40.912936 42.447639 222.720432
F 40.455782 42.447639 244.544753
F 45.484479 65.600896 4.477234
F 45.027325 65.600896 26.301553
F 44.570171 65.600896 48.125873
F 44.113016 65.600896 69.950193
F 43.655862 65.600896 91.774513
F 43.198708 65.600896 113.598832
F 42.741553 65.600896 135.423153
F 42.284399 65.600896 157.247472
F 41.827245 65.600896 179.071793
F 41.370090 65.600896 200.896112
F 40.912936 65.600896 222.720432
F 40.455782 65.600896 244.544753
F 27.664990 3.858875 4.103970
F 27.207836 3.858875 25.928289
F 26.750682 3.858875 47.752609
F 26.293527 3.858875 69.576929
F 25.836373 3.858875 91.401249
F 25.379219 3.858875 113.225569
F 24.922064 3.858875 135.049889
F 24.464910 3.858875 156.874208
F 24.007756 3.858875 178.698529
F 23.550601 3.858875 200.522848
F 23.093447 3.858875 222.347168
F 22.636293 3.858875 244.171488
F 27.664990 27.012133 4.103970
F 27.207836 27.012133 25.928289
F 26.750682 27.012133 47.752609
F 26.293527 27.012133 69.576929
F 25.836373 27.012133 91.401249
F 25.379219 27.012133 113.225569
F 24.922064 27.012133 135.049889
F 24.464910 27.012133 156.874208
F 24.007756 27.012133 178.698529
F 23.550601 27.012133 200.522848
F 23.093447 27.012133 222.347168
F 22.636293 27.012133 244.171488
F 27.664990 50.165390 4.103970
F 27.207836 50.165390 25.928289
F 26.750682 50.165390 47.752609
F 26.293527 50.165390 69.576929
F 25.836373 50.165390 91.401249
F 25.379219 50.165390 113.225569
F 24.922064 50.165390 135.049889
F 24.464910 50.165390 156.874208
F 24.007756 50.165390 178.698529
F 23.550601 50.165390 200.522848
F 23.093447 50.165390 222.347168
F 22.636293 50.165390 244.171488
F 54.394230 3.858875 4.663868
F 53.937075 3.858875 26.488187
F 53.479921 3.858875 48.312507
F 53.022767 3.858875 70.136827
F 52.565613 3.858875 91.961147
F 52.108458 3.858875 113.785467
F 51.651304 3.858875 135.609787
F 51.194150 3.858875 157.434106
F 50.736995 3.858875 179.258427
F 50.279841 3.858875 201.082746
F 49.822687 3.858875 222.907066
F 49.365532 3.858875 244.731386
F 54.394230 27.012133 4.663868
F 53.937075 27.012133 26.488187
F 53.479921 27.012133 48.312507
F 53.022767 27.012133 70.136827
F 52.565613 27.012133 91.961147
F 52.108458 27.012133 113.785467
F 51.651304 27.012133 135.609787
F 51.194150 27.012133 157.434106
F 50.736995 27.012133 179.258427
F 50.279841 27.012133 201.082746
F 49.822687 27.012133 222.907066
F 49.365532 27.012133 244.731386
F 54.394230 50.165390 4.663868
F 53.937075 50.165390 26.488187
F 53.479921 50.165390 48.312507
F 53.022767 50.165390 70.136827
F 52.565613 50.165390 91.961147
F 52.108458 50.165390 113.785467
F 51.651304 50.165390 135.609787
F 51.194150 50.165390 157.434106
F 50.736995 50.165390 179.258427
F 50.279841 50.165390 201.082746
F 49.822687 50.165390 222.907066
F 49.365532 50.165390 244.731386
F 27.664990 11.576625 4.103969
F 27.207836 11.576625 25.928289
F 26.750682 11.576625 47.752609
F 26.293527 11.576625 69.576929
F 25.836373 11.576625 91.401249
F 25.379219 11.576625 113.225568
F 24.922064 11.576625 135.049889
F 24.464910 11.576625 156.874208
F 24.007756 11.576625 178.698529
F 23.550601 11.576625 200.522848
F 23.093447 11.576625 222.347168
F 22.636293 11.576625 244.171488
F 27.664990 34.729883 4.103969
F 27.207836 34.729883 25.928289
F 26.750682 34.729883 47.752609
F 26.293527 34.729883 69.576929
F 25.836373 34.729883 91.401249
F 25.379219 34.729883 113.225568
F 24.922064 34.729883 135.049889
F 24.464910 34.729883 156.874208
F 24.007756 34.729883 178.698529
F 23.550601 34.729883 200.522848
F 23.093447 34.729883 222.347168
F 22.636293 34.729883 244.171488
F 27.664990 57.883140 4.103969
F 27.207836 57.883140 25.928289
F 26.750682 57.883140 47.752609
F 26.293527 57.883140 69.576929
F 25.836373 57.883140 91.401249
F 25.379219 57.883140 113.225568
F 24.922064 57.883140 135.049889
F 24.464910 57.883140 156.874208
F 24.007756 57.883140 178.698529
F 23.550601 57.883140 200.522848
F 23.093447 57.883140 222.347168
F 22.636293 57.883140 244.171488
F 54.394230 11.576625 4.663867
F 53.937075 11.576625 26.488187
F 53.479921 11.576625 48.312507
F 53.022767 11.576625 70.136827
F 52.565613 11.576625 91.961147
F 52.108458 11.576625 113.785466
F 51.651304 11.576625 135.609787
F 51.194150 11.576625 157.434106
F 50.736995 11.576625 179.258427
F 50.279841 11.576625 201.082746
F 49.822687 11.576625 222.907066
F 49.365532 11.576625 244.731386
F 54.394230 34.729883 4.663867
F 53.937075 34.729883 26.488187
F 53.479921 34.729883 48.312507
F 53.022767 34.729883 70.136827
F 52.565613 34.729883 91.961147
F 52.108458 34.729883 113.785466
F 51.651304 34.729883 135.609787
F 51.194150 34.729883 157.434106
F 50.736995 34.729883 179.258427
F 50.279841 34.729883 201.082746
F 49.822687 34.729883 222.907066
F 49.365532 34.729883 244.731386
F 54.394230 57.883140 4.663867
F 53.937075 57.883140 26.488187
F 53.479921 57.883140 48.312507
F 53.022767 57.883140 70.136827
F 52.565613 57.883140 91.961147
F 52.108458 57.883140 113.785466
F 51.651304 57.883140 135.609787
F 51.194150 57.883140 157.434106
F 50.736995 57.883140 179.258427
F 50.279841 57.883140 201.082746
F 49.822687 57.883140 222.907066
F 49.365532 57.883140 244.731386
F 27.664990 19.294381 4.103969
F 27.207836 19.294381 25.928288
F 26.750682 19.294381 47.752609
F 26.293527 19.294381 69.576928
F 25.836373 19.294381 91.401248
F 25.379219 19.294381 113.225568
F 24.922064 19.294381 135.049888
F 24.464910 19.294381 156.874208
F 24.007756 19.294381 178.698528
F 23.550601 19.294381 200.522847
F 23.093447 19.294381 222.347168
F 22.636293 19.294381 244.171487
F 27.664990 42.447638 4.103969
F 27.207836 42.447638 25.928288
F 26.750682 42.447638 47.752609
F 26.293527 42.447638 69.576928
F 25.836373 42.447638 91.401248
F 25.379219 42.447638 113.225568
F 24.922064 42.447638 135.049888
F 24.464910 42.447638 156.874208
F 24.007756 42.447638 178.698528
F 23.550601 42.447638 200.522847
F 23.093447 42.447638 222.347168
F 22.636293 42.447638 244.171487
F 27.664990 65.600896 4.103969
F 27.207836 65.600896 25.928288
F 26.750682 65.600896 47.752609
F 26.293527 65.600896 69.576928
F 25.836373 65.600896 91.401248
F 25.379219 65.600896 113.225568
F 24.922064 65.600896 135.049888
F 24.464910 65.600896 156.874208
F 24.007756 65.600896 178.698528
F 23.550601 65.600896 200.522847
F 23.093447 65.600896 222.347168
F 22.636293 65.600896 244.171487
F 54.394230 19.294381 4.663867
F 53.937076 19.294381 26.488186
F 53.479921 19.294381 48.312507
F 53.022767 19.294381 70.136826
F 52.565613 19.294381 91.961146
F 52.108458 19.294381 113.785466
F 51.651304 19.294381 135.609786
F 51.194150 19.294381 157.434106
F 50.736995 19.294381 179.258426
F 50.279841 19.294381 201.082745
F 49.822687 19.294381 222.907066
F 49.365532 19.294381 244.731385
F 54.394230 42.447638 4.663867
F 53.937076 42.447638 26.488186
F 53.479921 42.447638 48.312507
F 53.022767 42.447638 70.136826
F 52.565613 42.447638 91.961146
F 52.108458 42.447638 113.785466
F 51.651304 42.447638 135.609786
F 51.194150 42.447638 157.434106
F 50.736995 42.447638 179.258426
F 50.279841 42.447638 201.082745
F 49.822687 42.447638 222.907066
F 49.365532 42.447638 244.731385
F 54.394230 65.600896 4.663867
F 53.937076 65.600896 26.488186
F 53.479921 65.600896 48.312507
F 53.022767 65.600896 70.136826
F 52.565613 65.600896 91.961146
F 52.108458 65.600896 113.785466
F 51.651304 65.600896 135.609786
F 51.194150 65.600896 157.434106
F 50.736995 65.600896 179.258426
F 50.279841 65.600896 201.082745
F 49.822687 65.600896 222.907066
F 49.365532 65.600896 244.731385
F 9.921676 1.286291 0.093317
F 9.464521 1.286291 21.917638
F 9.007367 1.286291 43.741957
F 8.550213 1.286291 65.566277
F 8.093058 1.286291 87.390597
F 7.635904 1.286291 109.214917
F 7.178750 1.286291 131.039237
F 6.721595 1.286291 152.863557
F 6.264441 1.286291 174.687876
F 5.807287 1.286291 196.512197
F 5.350132 1.286291 218.336516
F 4.892978 1.286291 240.160837
F 9.921676 24.439549 0.093317
F 9.464521 24.439549 21.917638
F 9.007367 24.439549 43.741957
F 8.550213 24.439549 65.566277
F 8.093058 24.439549 87.390597
F 7.635904 24.439549 109.214917
F 7.178750 24.439549 131.039237
F 6.721595 24.439549 152.863557
F 6.264441 24.439549 174.687876
F 5.807287 24.439549 196.512197
F 5.350132 24.439549 218.336516
F 4.892978 24.439549 240.160837
F 9.921676 47.592806 0.093317
F 9.464521 47.592806 21.917638
F 9.007367 47.592806 43.741957
F 8.550213 47.592806 65.566277
F 8.093058 47.592806 87.390597
F 7.635904 47.592806 109.214917
F 7.178750 47.592806 131.039237
F 6.721595 47.592806 152.863557
F 6.264441 47.592806 174.687876
F 5.807287 47.592806 196.512197
F 5.350132 47.592806 218.336516
F 4.892978 47.592806 240.160837
F 36.650916 1.286291 0.653215
F 36.193762 1.286291 22.477536
F 35.736608 1.286291 44.301855
F 35.279453 1.286291 66.126175
F 34.822299 1.286291 87.950495
F 34.365145 1.286291 109.774815
F 33.907990 1.286291 131.599135
F 33.450836 1.286291 153.423455
F 32.993682 1.286291 175.247774
F 32.536527 1.286291 197.072095
F 32.079373 1.286291 218.896414
F 31.622219 1.286291 240.720735
F 36.650916 24.439549 0.653215
F 36.193762 24.439549 22.477536
F 35.736608 24.439549 44.301855
F 35.279453 24.439549 66.126175
F 34.822299 24.439549 87.950495
F 34.365145 24.439549 109.774815
F 33.907990 24.439549 131.599135
F 33.450836 24.439549 153.423455
F 32.993682 24.439549 175.247774
F 32.536527 24.439549 197.072095
F 32.079373 24.439549 218.896414
F 31.622219 24.439549 240.720735
F 36.650916 47.592806 0.653215
F 36.193762 47.592806 22.477536
F 35.736608 47.592806 44.301855
F 35.279453 47.592806 66.126175
F 34.822299 47.592806 87.950495
F 34.365145 47.592806 109.774815
F 33.907990 47.592806 131.599135
F 33.450836 47.592806 153.423455
F 32.993682 47.592806 175.247774
F 32.536527 47.592806 197.072095
F 32.079373 47.592806 218.896414
F 31.622219 47.592806 240.720735
F 63.380156 1.286291 1.213113
F 62.923001 1.286291 23.037433
F 62.465847 1.286291 44.861753
F 62.008693 1.286291 66.686072
F 61.551538 1.286291 88.510393
F 61.094384 1.286291 110.334712
F 60.637230 1.286291 132.159033
F 60.180075 1.286291 153.983352
F 59.722921 1.286291 175.807672
F 59.265767 1.286291 197.631992
F 58.808612 1.286291 219.456312
F 58.351458 1.286291 241.280632
F 63.380156 24.439549 1.213113
F 62.923001 24.439549 23.037433
F 62.465847 24.439549 44.861753
F 62.008693 24.439549 66.686072
F 61.551538 24.439549 88.510393
F 61.094384 24.439549 110.334712
F 60.637230 24.439549 132.159033
F 60.180075 24.439549 153.983352
F 59.722921 24.439549 175.807672
F 59.265767 24.439549 197.631992
F 58.808612 24.439549 219.456312
F 58.351458 24.439549 241.280632
F 63.380156 47.592806 1.213113
F 62.923001 47.592806 23.037433
F 62.465847 47.592806 44.861753
F 62.008693 47.592806 66.686072
F 61.551538 47.592806 88.510393
F 61.094384 47.592806 110.334712
F 60.637230 47.592806 132.159033
F 60.180075 47.592806 153.983352
F 59.722921 47.592806 175.807672
F 59.265767 47.592806 197.631992
F 58.808612 47.592806 219.456312
F 58.351458 47.592806 241.280632
F 9.921676 9.004041 0.093317
F 9.464521 9.004041 21.917638
F 9.007367 9.004041 43.741957
F 8.550213 9.004041 65.566277
F 8.093058 9.004041 87.390597
F 7.635904 9.004041 109.214917
F 7.178750 9.004041 131.039237
F 6.721595 9.004041 152.863557
F 6.264441 9.004041 174.687876
F 5.807287 9.004041 196.512197
F 5.350132 9.004041 218.336516
F 4.892978 9.004041 240.160837
F 9.921676 32.157298 0.093317
F 9.464521 32.157298 21.917638
F 9.007367 32.157298 43.741957
F 8.550213 32.157298 65.566277
F 8.093058 32.157298 87.390597
F 7.635904 32.157298 109.214917
F 7.178750 32.157298 131.039237
F 6.721595 32.157298 152.863557
F 6.264441 32.157298 174.687876
F 5.807287 32.157298 196.512197
F 5.350132 32.157298 218.336516
F 4.892978 32.157298 240.160837
F 9.921676 55.310556 0.093317
F 9.464521 55.310556 21.917638
F 9.007367 55.310556 43.741957
F 8.550213 55.310556 65.566277
F 8.093058 55.310556 87.390597
F 7.635904 55.310556 109.214917
F 7.178750 55.310556 131.039237
F 6.721595 55.310556 152.863557
F 6.264441 55.310556 174.687876
F 5.807287 55.310556 196.512197
F 5.350132 55.310556 218.336516
F 4.892978 55.310556 240.160837
F 36.650916 9.004041 0.653215
F 36.193762 9.004041 22.477536
F 35.736608 9.004041 44.301855
F 35.279453 9.004041 66.126175
F 34.822299 9.004041 87.950495
F 34.365145 9.004041 109.774815
F 33.907990 9.004041 131.599135
F 33.450836 9.004041 153.423455
F 32.993682 9.004041 175.247774
F 32.536527 9.004041 197.072095
F 32.079373 9.004041 218.896414
F 31.622219 9.004041 240.720735
F 36.650916 32.157298 0.653215
F 36.193762 32.157298 22.477536
F 35.736608 32.157298 44.301855
F 35.279453 32.157298 66.126175
F 34.822299 32.157298 87.950495
F 34.365145 32.157298 109.774815
F 33.907990 32.157298 131.599135
F 33.450836 32.157298 153.423455
F 32.993682 32.157298 175.247774
F 32.536527 32.157298 197.072095
F 32.079373 32.157298 218.896414
F 31.622219 32.157298 240.720735
F 36.650916 55.310556 0.653215
F 36.193762 55.310556 22.477536
F 35.736608 55.310556 44.301855
F 35.279453 55.310556 66.126175
F 34.822299 55.310556 87.950495
F 34.365145 55.310556 109.774815
F 33.907990 55.310556 131.599135
F 33.450836 55.310556 153.423455
F 32.993682 55.310556 175.247774
F 32.536527 55.310556 197.072095
F 32.079373 55.310556 218.896414
F 31.622219 55.310556 240.720735
F 63.380156 9.004041 1.213113
F 62.923001 9.004041 23.037433
F 62.465847 9.004041 44.861753
F 62.008693 9.004041 66.686072
F 61.551538 9.004041 88.510393
F 61.094384 9.004041 110.334712
F 60.637230 9.004041 132.159033
F 60.180075 9.004041 153.983352
F 59.722921 9.004041 175.807672
F 59.265767 9.004041 197.631992
F 58.808612 9.004041 219.456312
F 58.351458 9.004041 241.280632
F 63.380156 32.157298 1.213113
F 62.923001 32.157298 23.037433
F 62.465847 32.157298 44.861753
F 62.008693 32.157298 66.686072
F 61.551538 32.157298 88.510393
F 61.094384 32.157298 110.334712
F 60.637230 32.157298 132.159033
F 60.180075 32.157298 153.983352
F 59.722921 32.157298 175.807672
F 59.265767 32.157298 197.631992
F 58.808612 32.157298 219.456312
F 58.351458 32.157298 241.280632
F 63.380156 55.310556 1.213113
F 62.923001 55.310556 23.037433
F 62.465847 55.310556 44.861753
F 62.008693 55.310556 66.686072
F 61.551538 55.310556 88.510393
F 61.094384 55.310556 110.334712
F 60.637230 55.310556 132.159033
F 60.180075 55.310556 153.983352
F 59.722921 55.310556 175.807672
F 59.265767 55.310556 197.631992
F 58.808612 55.310556 219.456312
F 58.351458 55.310556 241.280632
F 9.921676 16.721796 0.093316
F 9.464521 16.721796 21.917637
F 9.007367 16.721796 43.741956
F 8.550213 16.721796 65.566277
F 8.093058 16.721796 87.390596
F 7.635904 16.721796 109.214916
F 7.178750 16.721796 131.039236
F 6.721595 16.721796 152.863556
F 6.264441 16.721796 174.687876
F 5.807287 16.721796 196.512196
F 5.350132 16.721796 218.336515
F 4.892978 16.721796 240.160836
F 9.921676 39.875053 0.093316
F 9.464521 39.875053 21.917637
F 9.007367 39.875053 43.741956
F 8.550213 39.875053 65.566277
F 8.093058 39.875053 87.390596
F 7.635904 39.875053 109.214916
F 7.178750 39.875053 131.039236
F 6.721595 39.875053 152.863556
F 6.264441 39.875053 174.687876
F 5.807287 39.875053 196.512196
F 5.350132 39.875053 218.336515
F 4.892978 39.875053 240.160836
F 9.921676 63.028311 0.093316
F 9.464521 63.028311 21.917637
F 9.007367 63.028311 43.741956
F 8.550213 63.028311 65.566277
F 8.093058 63.028311 87.390596
F 7.635904 63.028311 109.214916
F 7.178750 63.028311 131.039236
F 6.721595 63.028311 152.863556
F 6.264441 63.028311 174.687876
F 5.807287 63.028311 196.512196
F 5.350132 63.028311 218.336515
F 4.892978 63.028311 240.160836
F 36.650916 16.721796 0.653214
F 36.193762 16.721796 22.477535
F 35.736608 16.721796 44.301854
F 35.279453 16.721796 66.126175
F 34.822299 16.721796 87.950494
F 34.365145 16.721796 109.774814
F 33.907990 16.721796 131.599134
F 33.450836 16.721796 153.423454
F 32.993682 16.721796 175.247774
F 32.536527 16.721796 197.072094
F 32.079373 16.721796 218.896413
F 31.622219 16.721796 240.720734
F 36.650916 39.875053 0.653214
F 36.193762 39.875053 22.477535
F 35.736608 39.875053 44.301854
F 35.279453 39.875053 66.126175
F 34.822299 39.875053 87.950494
F 34.365145 39.875053 109.774814
F 33.907990 39.875053 131.599134
F 33.450836 39.875053 153.423454
F 32.993682 39.875053 175.247774
F 32.536527 39.875053 197.072094
F 32.079373 39.875053 218.896413
F 31.622219 39.875053 240.720734
F 36.650916 63.028311 0.653214
F 36.193762 63.028311 22.477535
F 35.736608 63.028311 44.301854
F 35.279453 63.028311 66.126175
F 34.822299 63.028311 87.950494
F 34.365145 63.028311 109.774814
F 33.907990 63.028311 131.599134
F 33.450836 63.028311 153.423454
F 32.993682 63.028311 175.247774
F 32.536527 63.028311 197.072094
F 32.079373 63.028311 218.896413
F 31.622219 63.028311 240.720734
F 63.380156 16.721796 1.213112
F 62.923001 16.721796 23.037432
F 62.465847 16.721796 44.861752
F 62.008693 16.721796 66.686072
F 61.551538 16.721796 88.510392
F 61.094384 16.721796 110.334711
F 60.637230 16.721796 132.159032
F 60.180075 16.721796 153.983351
F 59.722921 16.721796 175.807672
F 59.265767 16.721796 197.631991
F 58.808612 16.721796 219.456311
F 58.351458 16.721796 241.280631
F 63.380156 39.875053 1.213112
F 62.923001 39.875053 23.037432
F 62.465847 39.875053 44.861752
F 62.008693 39.875053 66.686072
F 61.551538 39.875053 88.510392
F 61.094384 39.875053 110.334711
F 60.637230 39.875053 132.159032
F 60.180075 39.875053 153.983351
F 59.722921 39.875053 175.807672
F 59.265767 39.875053 197.631991
F 58.808612 39.875053 219.456311
F 58.351458 39.875053 241.280631
F 63.380156 63.028311 1.213112
F 62.923001 63.028311 23.037432
F 62.465847 63.028311 44.861752
F 62.008693 63.028311 66.686072
F 61.551538 63.028311 88.510392
F 61.094384 63.028311 110.334711
F 60.637230 63.028311 132.159032
F 60.180075 63.028311 153.983351
F 59.722921 63.028311 175.807672
F 59.265767 63.028311 197.631991
F 58.808612 63.028311 219.456311
F 58.351458 63.028311 241.280631
F 18.831421 1.286290 0.279950
F 18.374267 1.286290 22.104269
F 17.917113 1.286290 43.928589
F 17.459958 1.286290 65.752909
F 17.002804 1.286290 87.577229
F 16.545650 1.286290 109.401548
F 16.088495 1.286290 131.225869
F 15.631341 1.286290 153.050188
F 15.174187 1.286290 174.874509
F 14.717032 1.286290 196.698828
F 14.259878 1.286290 218.523148
F 13.802724 1.286290 240.347468
F 18.831421 24.439547 0.279950
F 18.374267 24.439547 22.104269
F 17.917113 24.439547 43.928589
F 17.459958 24.439547 65.752909
F 17.002804 24.439547 87.577229
F 16.545650 24.439547 109.401548
F 16.088495 24.439547 131.225869
F 15.631341 24.439547 153.050188
F 15.174187 24.439547 174.874509
F 14.717032 24.439547 196.698828
F 14.259878 24.439547 218.523148
F 13.802724 24.439547 240.347468
F 18.831421 47.592805 0.279950
F 18.374267 47.592805 22.104269
F 17.917113 47.592805 43.928589
F 17.459958 47.592805 65.752909
F 17.002804 47.592805 87.577229
F 16.545650 47.592805 109.401548
F 16.088495 47.592805 131.225869
F 15.631341 47.592805 153.050188
F 15.174187 47.592805 174.874509
F 14.717032 47.592805 196.698828
F 14.259878 47.592805 218.523148
F 13.802724 47.592805 240.347468
F 45.560661 1.286290 0.839848
F 45.103506 1.286290 22.664167
F 44.646352 1.286290 44.488487
F 44.189198 1.286290 66.312807
F 43.732043 1.286290 88.137127
F 43.274889 1.286290 109.961446
F 42.817735 1.286290 131.785767
F 42.360580 1.286290 153.610086
F 41.903426 1.286290 175.434407
F 41.446272 1.286290 197.258726
F 40.989117 1.286290 219.083046
F 40.531963 1.286290 240.907366
F 45.560661 24.439547 0.839848
F 45.103506 24.439547 22.664167
F 44.646352 24.439547 44.488487
F 44.189198 24.439547 66.312807
F 43.732043 24.439547 88.137127
F 43.274889 24.439547 109.961446
F 42.817735 24.439547 131.785767
F 42.360580 24.439547 153.610086
F 41.903426 24.439547 175.434407
F 41.446272 24.439547 197.258726
F 40.989117 24.439547 219.083046
F 40.531963 24.439547 240.907366
F 45.560661 47.592805 0.839848
F 45.103506 47.592805 22.664167
F 44.646352 47.592805 44.488487
F 44.189198 47.592805 66.312807
F 43.732043 47.592805 88.137127
F 43.274889 47.592805 109.961446
F 42.817735 47.592805 131.785767
F 42.360580 47.592805 153.610086
F 41.903426 47.592805 175.434407
F 41.446272 47.592805 197.258726
F 40.989117 47.592805 219.083046
F 40.531963 47.592805 240.907366
F 18.831421 9.004039 0.279950
F 18.374267 9.004039 22.104269
F 17.917113 9.004039 43.928589
F 17.459958 9.004039 65.752909
F 17.002804 9.004039 87.577229
F 16.545649 9.004039 109.401549
F 16.088495 9.004039 131.225869
F 15.631341 9.004039 153.050188
F 15.174187 9.004039 174.874509
F 14.717032 9.004039 196.698828
F 14.259878 9.004039 218.523149
F 13.802724 9.004039 240.347468
F 18.831421 32.157297 0.279950
F 18.374267 32.157297 22.104269
F 17.917113 32.157297 43.928589
F 17.459958 32.157297 65.752909
F 17.002804 32.157297 87.577229
F 16.545649 32.157297 109.401549
F 16.088495 32.157297 131.225869
F 15.631341 32.157297 153.050188
F 15.174187 32.157297 174.874509
F 14.717032 32.157297 196.698828
F 14.259878 32.157297 218.523149
F 13.802724 32.157297 240.347468
F 18.831421 55.310554 0.279950
F 18.374267 55.310554 22.104269
F 17.917113 55.310554 43.928589
F 17.459958 55.310554 65.752909
F 17.002804 55.310554 87.577229
F 16.545649 55.310554 109.401549
F 16.088495 55.310554 131.225869
F 15.631341 55.310554 153.050188
F 15.174187 55.310554 174.874509
F 14.717032 55.310554 196.698828
F 14.259878 55.310554 218.523149
F 13.802724 55.310554 240.347468
F 45.560661 9.004039 0.839848
F 45.103506 9.004039 22.664167
F 44.646352 9.004039 44.488487
F 44.189198 9.004039 66.312807
F 43.732043 9.004039 88.137127
F 43.274889 9.004039 109.961447
F 42.817735 9.004039 131.785767
F 42.360580 9.004039 153.610086
F 41.903426 9.004039 175.434407
F 41.446272 9.004039 197.258726
F 40.989117 9.004039 219.083047
F 40.531963 9.004039 240.907366
F 45.560661 32.157297 0.839848
F 45.103506 32.157297 22.664167
F 44.646352 32.157297 44.488487
F 44.189198 32.157297 66.312807
F 43.732043 32.157297 88.137127
F 43.274889 32.157297 109.961447
F 42.817735 32.157297 131.785767
F 42.360580 32.157297 153.610086
F 41.903426 32.157297 175.434407
F 41.446272 32.157297 197.258726
F 40.989117 32.157297 219.083047
F 40.531963 32.157297 240.907366
F 45.560661 55.310554 0.839848
F 45.103506 55.310554 22.664167
F 44.646352 55.310554 44.488487
F 44.189198 55.310554 66.312807
F 43.732043 55.310554 88.137127
F 43.274889 55.310554 109.961447
F 42.817735 55.310554 131.785767
F 42.360580 55.310554 153.610086
F 41.903426 55.310554 175.434407
F 41.446272 55.310554 197.258726
F 40.989117 55.310554 219.083047
F 40.531963 55.310554 240.907366
F 18.831421 16.721795 0.279949
F 18.374267 16.721795 22.104268
F 17.917113 16.721795 43.928589
F 17.459958 16.721795 65.752908
F 17.002804 16.721795 87.577228
F 16.545650 16.721795 109.401548
F 16.088495 16.721795 131.225868
F 15.631341 16.721795 153.050188
F 15.174187 16.721795 174.874508
F 14.717032 16.721795 196.698827
F 14.259878 16.721795 218.523148
F 13.802724 16.721795 240.347467
F 18.831421 39.875052 0.279949
F 18.374267 39.875052 22.104268
F 17.917113 39.875052 43.928589
F 17.459958 39.875052 65.752908
F 17.002804 39.875052 87.577228
F 16.545650 39.875052 109.401548
F 16.088495 39.875052 131.225868
F 15.631341 39.875052 153.050188
F 15.174187 39.875052 174.874508
F 14.717032 39.875052 196.698827
F 14.259878 39.875052 218.523148
F 13.802724 39.875052 240.347467
F 18.831421 63.028310 0.279949
F 18.374267 63.028310 22.104268
F 17.917113 63.028310 43.928589
F 17.459958 63.028310 65.752908
F 17.002804 63.028310 87.577228
F 16.545650 63.028310 109.401548
F 16.088495 63.028310 131.225868
F 15.631341 63.028310 153.050188
F 15.174187 63.028310 174.874508
F 14.717032 63.028310 196.698827
F 14.259878 63.028310 218.523148
F 13.802724 63.028310 240.347467
F 45.560661 16.721795 0.839847
F 45.103506 16.721795 22.664166
F 44.646352 16.721795 44.488487
F 44.189198 16.721795 66.312806
F 43.732043 16.721795 88.137126
F 43.274889 16.721795 109.961446
F 42.817735 16.721795 131.785766
F 42.360580 16.721795 153.610086
F 41.903426 16.721795 175.434406
F 41.446272 16.721795 197.258725
F 40.989117 16.721795 219.083046
F 40.531963 16.721795 240.907365
F 45.560661 39.875052 0.839847
F 45.103506 39.875052 22.664166
F 44.646352 39.875052 44.488487
F 44.189198 39.875052 66.312806
F 43.732043 39.875052 88.137126
F 43.274889 39.875052 109.961446
F 42.817735 39.875052 131.785766
F 42.360580 39.875052 153.610086
F 41.903426 39.875052 175.434406
F 41.446272 39.875052 197.258725
F 40.989117 39.875052 219.083046
F 40.531963 39.875052 240.907365
F 45.560661 63.028310 0.839847
F 45.103506 63.028310 22.664166
F 44.646352 63.028310 44.488487
F 44.189198 63.028310 66.312806
F 43.732043 63.028310 88.137126
F 43.274889 63.028310 109.961446
F 42.817735 63.028310 131.785766
F 42.360580 63.028310 153.610086
F 41.903426 63.028310 175.434406
F 41.446272 63.028310 197.258725
F 40.989117 63.028310 219.083046
F 40.531963 63.028310 240.907365
F 27.741173 1.286290 0.466582
F 27.284018 1.286290 22.290902
F 26.826864 1.286290 44.115222
F 26.369710 1.286290 65.939542
F 25.912555 1.286290 87.763862
F 25.455401 1.286290 109.588182
F 24.998247 1.286290 131.412502
F 24.541092 1.286290 153.236821
F 24.083938 1.286290 175.061142
F 23.626784 1.286290 196.885461
F 23.169629 1.286290 218.709782
F 22.712475 1.286290 240.534101
F 27.741173 24.439548 0.466582
F 27.284018 24.439548 22.290902
F 26.826864 24.439548 44.115222
F 26.369710 24.439548 65.939542
F 25.912555 24.439548 87.763862
F 25.455401 24.439548 109.588182
F 24.998247 24.439548 131.412502
F 24.541092 24.439548 153.236821
F 24.083938 24.439548 175.061142
F 23.626784 24.439548 196.885461
F 23.169629 24.439548 218.709782
F 22.712475 24.439548 240.534101
F 27.741173 47.592805 0.466582
F 27.284018 47.592805 22.290902
F 26.826864 47.592805 44.115222
F 26.369710 47.592805 65.939542
F 25.912555 47.592805 87.763862
F 25.455401 47.592805 109.588182
F 24.998247 47.592805 131.412502
F 24.541092 47.592805 153.236821
F 24.083938 47.592805 175.061142
F 23.626784 47.592805 196.885461
F 23.169629 47.592805 218.709782
F 22.712475 47.592805 240.534101
F 54.470413 1.286290 1.026480
F 54.013259 1.286290 22.850800
F 53.556105 1.286290 44.675119
F 53.098950 1.286290 66.499440
F 52.641796 1.286290 88.323759
F 52.184642 1.286290 110.148080
F 51.727487 1.286290 131.972399
F 51.270333 1.286290 153.796719
F 50.813179 1.286290 175.621039
F 50.356024 1.286290 197.445359
F 49.898870 1.286290 219.269679
F 49.441716 1.286290 241.093999
F 54.470413 24.439548 1.026480
F 54.013259 24.439548 22.850800
F 53.556105 24.439548 44.675119
F 53.098950 24.439548 66.499440
F 52.641796 24.439548 88.323759
F 52.184642 24.439548 110.148080
F 51.727487 24.439548 131.972399
F 51.270333 24.439548 153.796719
F 50.813179 24.439548 175.621039
F 50.356024 24.439548 197.445359
F 49.898870 24.439548 219.269679
F 49.441716 24.439548 241.093999
F 54.470413 47.592805 1.026480
F 54.013259 47.592805 22.850800
F 53.556105 47.592805 44.675119
F 53.098950 47.592805 66.499440
F 52.641796 47.592805 88.323759
F 52.184642 47.592805 110.148080
F 51.727487 47.592805 131.972399
F 51.270333 47.592805 153.796719
F 50.813179 47.592805 175.621039
F 50.356024 47.592805 197.445359
F 49.898870 47.592805 219.269679
F 49.441716 47.592805 241.093999
F 27.741173 9.004039 0.466582
F 27.284018 9.004039 22.290902
F 26.826864 9.004039 44.115223
F 26.369710 9.004039 65.939542
F 25.912555 9.004039 87.763862
F 25.455401 9.004039 109.588182
F 24.998247 9.004039 131.412502
F 24.541092 9.004039 153.236822
F 24.083938 9.004039 175.061142
F 23.626784 9.004039 196.885461
F 23.169629 9.004039 218.709782
F 22.712475 9.004039 240.534101
F 27.741173 32.157297 0.466582
F 27.284018 32.157297 22.290902
F 26.826864 32.157297 44.115223
F 26.369710 32.157297 65.939542
F 25.912555 32.157297 87.763862
F 25.455401 32.157297 109.588182
F 24.998247 32.157297 131.412502
F 24.541092 32.157297 153.236822
F 24.083938 32.157297 175.061142
F 23.626784 32.157297 196.885461
F 23.169629 32.157297 218.709782
F 22.712475 32.157297 240.534101
F 27.741173 55.310555 0.466582
F 27.284018 55.310555 22.290902
F 26.826864 55.310555 44.115223
F 26.369710 55.310555 65.939542
F 25.912555 55.310555 87.763862
F 25.455401 55.310555 109.588182
F 24.998247 55.310555 131.412502
F 24.541092 55.310555 153.236822
F 24.083938 55.310555 175.061142
F 23.626784 55.310555 196.885461
F 23.169629 55.310555 218.709782
F 22.712475 55.310555 240.534101
F 54.470413 9.004039 1.026480
F 54.013259 9.004039 22.850800
F 53.556105 9.004039 44.675120
F 53.098950 9.004039 66.499440
F 52.641796 9.004039 88.323759
F 52.184642 9.004039 110.148080
F 51.727487 9.004039 131.972399
F 51.270333 9.004039 153.796720
F 50.813179 9.004039 175.621039
F 50.356024 9.004039 197.445359
F 49.898870 9.004039 219.269679
F 49.441716 9.004039 241.093999
F 54.470413 32.157297 1.026480
F 54.013259 32.157297 22.850800
F 53.556105 32.157297 44.675120
F 53.098950 32.157297 66.499440
F 52.641796 32.157297 88.323759
F 52.184642 32.157297 110.148080
F 51.727487 32.157297 131.972399
F 51.270333 32.157297 153.796720
F 50.813179 32.157297 175.621039
F 50.356024 32.157297 197.445359
F 49.898870 32.157297 219.269679
F 49.441716 32.157297 241.093999
F 54.470413 55.310555 1.026480
F 54.013259 55.310555 22.850800
F 53.556105 55.310555 44.675120
F 53.098950 55.310555 66.499440
F 52.641796 55.310555 88.323759
F 52.184642 55.310555 110.148080
F 51.727487 55.310555 131.972399
F 51.270333 55.310555 153.796720
F 50.813179 55.310555 175.621039
F 50.356024 55.310555 197.445359
F 49.898870 55.310555 219.269679
F 49.441716 55.310555 241.093999
F 27.741173 16.721795 0.466581
F 27.284018 16.721795 22.290901
F 26.826864 16.721795 44.115222
F 26.369710 16.721795 65.939541
F 25.912555 16.721795 87.763861
F 25.455401 16.721795 109.588181
F 24.998247 16.721795 131.412501
F 24.541092 16.721795 153.236821
F 24.083938 16.721795 175.061141
F 23.626784 16.721795 196.885460
F 23.169629 16.721795 218.709781
F 22.712475 16.721795 240.534100
F 27.741173 39.875052 0.466581
F 27.284018 39.875052 22.290901
F 26.826864 39.875052 44.115222
F 26.369710 39.875052 65.939541
F 25.912555 39.875052 87.763861
F 25.455401 39.875052 109.588181
F 24.998247 39.875052 131.412501
F 24.541092 39.875052 153.236821
F 24.083938 39.875052 175.061141
F 23.626784 39.875052 196.885460
F 23.169629 39.875052 218.709781
F 22.712475 39.875052 240.534100
F 27.741173 63.028310 0.466581
F 27.284018 63.028310 22.290901
F 26.826864 63.028310 44.115222
F 26.369710 63.028310 65.939541
F 25.912555 63.028310 87.763861
F 25.455401 63.028310 109.588181
F 24.998247 63.028310 131.412501
F 24.541092 63.028310 153.236821
F 24.083938 63.028310 175.061141
F 23.626784 63.028310 196.885460
F 23.169629 63.028310 218.709781
F 22.712475 63.028310 240.534100
F 54.470413 16.721795 1.026479
F 54.013259 16.721795 22.850799
F 53.556105 16.721795 44.675119
F 53.098950 16.721795 66.499439
F 52.641796 16.721795 88.323758
F 52.184642 16.721795 110.148079
F 51.727487 16.721795 131.972398
F 51.270333 16.721795 153.796719
F 50.813179 16.721795 175.621038
F 50.356024 16.721795 197.445358
F 49.898870 16.721795 219.269678
F 49.441716 16.721795 241.093998
F 54.470413 39.875052 1.026479
F 54.013259 39.875052 22.850799
F 53.556105 39.875052 44.675119
F 53.098950 39.875052 66.499439
F 52.641796 39.875052 88.323758
F 52.184642 39.875052 110.148079
F 51.727487 39.875052 131.972398
F 51.270333 39.875052 153.796719
F 50.813179 39.875052 175.621038
F 50.356024 39.875052 197.445358
F 49.898870 39.875052 219.269678
F 49.441716 39.875052 241.093998
F 54.470413 63.028310 1.026479
F 54.013259 63.028310 22.850799
F 53.556105 63.028310 44.675119
F 53.098950 63.028310 66.499439
F 52.641796 63.028310 88.323758
F 52.184642 63.028310 110.148079
F 51.727487 63.028310 131.972398
F 51.270333 63.028310 153.796719
F 50.813179 63.028310 175.621038
F 50.356024 63.028310 197.445358
F 49.898870 63.028310 219.269678
F 49.441716 63.028310 241.093998
F 12.072932 7.717750 3.777363
F 11.615777 7.717750 25.601682
F 11.158623 7.717750 47.426003
F 10.701469 7.717750 69.250322
F 10.244314 7.717750 91.074643
F 9.787160 7.717750 112.898962
F 9.330006 7.717750 134.723282
F 8.872851 7.717750 156.547602
F 8.415697 7.717750 178.371922
F 7.958543 7.717750 200.196241
F 7.501388 7.717750 222.020562
F 7.044234 7.717750 243.844881
F 12.072932 30.871007 3.777363
F 11.615777 30.871007 25.601682
F 11.158623 30.871007 47.426003
F 10.701469 30.871007 69.250322
F 10.244314 30.871007 91.074643
F 9.787160 30.871007 112.898962
F 9.330006 30.871007 134.723282
F 8.872851 30.871007 156.547602
F 8.415697 30.871007 178.371922
F 7.958543 30.871007 200.196241
F 7.501388 30.871007 222.020562
F 7.044234 30.871007 243.844881
F 12.072932 54.024265 3.777363
F 11.615777 54.024265 25.601682
F 11.158623 54.024265 47.426003
F 10.701469 54.024265 69.250322
F 10.244314 54.024265 91.074643
F 9.787160 54.024265 112.898962
F 9.330006 54.024265 134.723282
F 8.872851 54.024265 156.547602
F 8.415697 54.024265 178.371922
F 7.958543 54.024265 200.196241
F 7.501388 54.024265 222.020562
F 7.044234 54.024265 243.844881
F 38.802172 7.717750 4.337260
F 38.345018 7.717750 26.161580
F 37.887864 7.717750 47.985901
F 37.430709 7.717750 69.810220
F 36.973555 7.717750 91.634541
F 36.516401 7.717750 113.458860
F 36.059246 7.717750 135.283180
F 35.602092 7.717750 157.107500
F 35.144938 7.717750 178.931820
F 34.687783 7.717750 200.756139
F 34.230629 7.717750 222.580460
F 33.773475 7.717750 244.404779
F 38.802172 30.871007 4.337260
F 38.345018 30.871007 26.161580
F 37.887864 30.871007 47.985901
F 37.430709 30.871007 69.810220
F 36.973555 30.871007 91.634541
F 36.516401 30.871007 113.458860
F 36.059246 30.871007 135.283180
F 35.602092 30.871007 157.107500
F 35.144938 30.871007 178.931820
F 34.687783 30.871007 200.756139
F 34.230629 30.871007 222.580460
F 33.773475 30.871007 244.404779
F 38.802172 54.024265 4.337260
F 38.345018 54.024265 26.161580
F 37.887864 54.024265 47.985901
F 37.430709 54.024265 69.810220
F 36.973555 54.024265 91.634541
F 36.516401 54.024265 113.458860
F 36.059246 54.024265 135.283180
F 35.602092 54.024265 157.107500
F 35.144938 54.024265 178.931820
F 34.687783 54.024265 200.756139
F 34.230629 54.024265 222.580460
F 33.773475 54.024265 244.404779
F 65.074257 7.717750 26.721478
F 64.617103 7.717750 48.545798
F 64.159949 7.717750 70.370118
F 63.702794 7.717750 92.194438
F 63.245640 7.717750 114.018758
F 62.788486 7.717750 135.843077
F 62.331331 7.717750 157.667398
F 61.874177 7.717750 179.491717
F 61.417023 7.717750 201.316037
F 60.959868 7.717750 223.140357
F 60.502714 7.717750 244.964677
F 65.074257 30.871007 26.721478
F 64.617103 30.871007 48.545798
F 64.159949 30.871007 70.370118
F 63.702794 30.871007 92.194438
F 63.245640 30.871007 114.018758
F 62.788486 30.871007 135.843077
F 62.331331 30.871007 157.667398
F 61.874177 30.871007 179.491717
F 61.417023 30.871007 201.316037
F 60.959868 30.871007 223.140357
F 60.502714 30.871007 244.964677
F 65.074257 54.024265 26.721478
F 64.617103 54.024265 48.545798
F 64.159949 54.024265 70.370118
F 63.702794 54.024265 92.194438
F 63.245640 54.024265 114.018758
F 62.788486 54.024265 135.843077
F 62.331331 54.024265 157.667398
F 61.874177 54.024265 179.491717
F 61.417023 54.024265 201.316037
F 60.959868 54.024265 223.140357
F 60.502714 54.024265 244.964677
F 12.072932 15.435502 3.777362
F 11.615777 15.435502 25.601681
F 11.158623 15.435502 47.426002
F 10.701469 15.435502 69.250321
F 10.244314 15.435502 91.074641
F 9.787160 15.435502 112.898961
F 9.330006 15.435502 134.723281
F 8.872851 15.435502 156.547601
F 8.415697 15.435502 178.371921
F 7.958543 15.435502 200.196240
F 7.501388 15.435502 222.020561
F 7.044234 15.435502 243.844880
F 12.072932 38.588760 3.777362
F 11.615777 38.588760 25.601681
F 11.158623 38.588760 47.426002
F 10.701469 38.588760 69.250321
F 10.244314 38.588760 91.074641
F 9.787160 38.588760 112.898961
F 9.330006 38.588760 134.723281
F 8.872851 38.588760 156.547601
F 8.415697 38.588760 178.371921
F 7.958543 38.588760 200.196240
F 7.501388 38.588760 222.020561
F 7.044234 38.588760 243.844880
F 12.072932 61.742018 3.777362
F 11.615777 61.742018 25.601681
F 11.158623 61.742018 47.426002
F 10.701469 61.742018 69.250321
F 10.244314 61.742018 91.074641
F 9.787160 61.742018 112.898961
F 9.330006 61.742018 134.723281
F 8.872851 61.742018 156.547601
F 8.415697 61.742018 178.371921
F 7.958543 61.742018 200.196240
F 7.501388 61.742018 222.020561
F 7.044234 61.742018 243.844880
F 38.802172 15.435502 4.337259
F 38.345018 15.435502 26.161579
F 37.887864 15.435502 47.985900
F 37.430709 15.435502 69.810219
F 36.973555 15.435502 91.634539
F 36.516401 15.435502 113.458859
F 36.059246 15.435502 135.283179
F 35.602092 15.435502 157.107499
F 35.144938 15.435502 178.931819
F 34.687783 15.435502 200.756138
F 34.230629 15.435502 222.580459
F 33.773475 15.435502 244.404778
F 38.802172 38.588760 4.337259
F 38.345018 38.588760 26.161579
F 37.887864 38.588760 47.985900
F 37.430709 38.588760 69.810219
F 36.973555 38.588760 91.634539
F 36.516401 38.588760 113.458859
F 36.059246 38.588760 135.283179
F 35.602092 38.588760 157.107499
F 35.144938 38.588760 178.931819
F 34.687783 38.588760 200.756138
F 34.230629 38.588760 222.580459
F 33.773475 38.588760 244.404778
F 38.802172 61.742018 4.337259
F 38.345018 61.742018 26.161579
F 37.887864 61.742018 47.985900
F 37.430709 61.742018 69.810219
F 36.973555 61.742018 91.634539
F 36.516401 61.742018 113.458859
F 36.059246 61.742018 135.283179
F 35.602092 61.742018 157.107499
F 35.144938 61.742018 178.931819
F 34.687783 61.742018 200.756138
F 34.230629 61.742018 222.580459
F 33.773475 61.742018 244.404778
F 65.074257 15.435502 26.721477
F 64.617103 15.435502 48.545797
F 64.159949 15.435502 70.370117
F 63.702794 15.435502 92.194436
F 63.245640 15.435502 114.018757
F 62.788486 15.435502 135.843076
F 62.331331 15.435502 157.667397
F 61.874177 15.435502 179.491716
F 61.417023 15.435502 201.316036
F 60.959868 15.435502 223.140356
F 60.502714 15.435502 244.964676
F 65.074257 38.588760 26.721477
F 64.617103 38.588760 48.545797
F 64.159949 38.588760 70.370117
F 63.702794 38.588760 92.194436
F 63.245640 38.588760 114.018757
F 62.788486 38.588760 135.843076
F 62.331331 38.588760 157.667397
F 61.874177 38.588760 179.491716
F 61.417023 38.588760 201.316036
F 60.959868 38.588760 223.140356
F 60.502714 38.588760 244.964676
F 65.074257 61.742018 26.721477
F 64.617103 61.742018 48.545797
F 64.159949 61.742018 70.370117
F 63.702794 61.742018 92.194436
F 63.245640 61.742018 114.018757
F 62.788486 61.742018 135.843076
F 62.331331 61.742018 157.667397
F 61.874177 61.742018 179.491716
F 61.417023 61.742018 201.316036
F 60.959868 61.742018 223.140356
F 60.502714 61.742018 244.964676
F 12.072932 0.000000 3.777363
F 11.615777 0.000000 25.601682
F 11.158623 0.000000 47.426003
F 10.701469 0.000000 69.250322
F 10.244314 0.000000 91.074642
F 9.787160 0.000000 112.898962
F 9.330006 0.000000 134.723282
F 8.872851 0.000000 156.547602
F 8.415697 0.000000 178.371922
F 7.958543 0.000000 200.196241
F 7.501388 0.000000 222.020562
F 7.044234 0.000000 243.844881
F 12.072932 23.153258 3.777363
F 11.615777 23.153258 25.601682
F 11.158623 23.153258 47.426003
F 10.701469 23.153258 69.250322
F 10.244314 23.153258 91.074642
F 9.787160 23.153258 112.898962
F 9.330006 23.153258 134.723282
F 8.872851 23.153258 156.547602
F 8.415697 23.153258 178.371922
F 7.958543 23.153258 200.196241
F 7.501388 23.153258 222.020562
F 7.044234 23.153258 243.844881
F 12.072932 46.306515 3.777363
F 11.615777 46.306515 25.601682
F 11.158623 46.306515 47.426003
F 10.701469 46.306515 69.250322
F 10.244314 46.306515 91.074642
F 9.787160 46.306515 112.898962
F 9.330006 46.306515 134.723282
F 8.872851 46.306515 156.547602
F 8.415697 46.306515 178.371922
F 7.958543 46.306515 200.196241
F 7.501388 46.306515 222.020562
F 7.044234 46.306515 243.844881
F 38.802172 0.000000 4.337260
F 38.345018 0.000000 26.161580
F 37.887864 0.000000 47.985901
F 37.430709 0.000000 69.810220
F 36.973555 0.000000 91.634540
F 36.516401 0.000000 113.458860
F 36.059246 0.000000 135.283180
F 35.602092 0.000000 157.107500
F 35.144938 0.000000 178.931820
F 34.687783 0.000000 200.756139
F 34.230629 0.000000 222.580460
F 33.773475 0.000000 244.404779
F 38.802172 23.153258 4.337260
F 38.345018 23.153258 26.161580
F 37.887864 23.153258 47.985901
F 37.430709 23.153258 69.810220
F 36.973555 23.153258 91.634540
F 36.516401 23.153258 113.458860
F 36.059246 23.153258 135.283180
F 35.602092 23.153258 157.107500
F 35.144938 23.153258 178.931820
F 34.687783 23.153258 200.756139
F 34.230629 23.153258 222.580460
F 33.773475 23.153258 244.404779
F 38.802172 46.306515 4.337260
F 38.345018 46.306515 26.161580
F 37.887864 46.306515 47.985901
F 37.430709 46.306515 69.810220
F 36.973555 46.306515 91.634540
F 36.516401 46.306515 113.458860
F 36.059246 46.306515 135.283180
F 35.602092 46.306515 157.107500
F 35.144938 46.306515 178.931820
F 34.687783 46.306515 200.756139
F 34.230629 46.306515 222.580460
F 33.773475 46.306515 244.404779
F 65.074257 0.000000 26.721478
F 64.617103 0.000000 48.545798
F 64.159949 0.000000 70.370118
F 63.702794 0.000000 92.194437
F 63.245640 0.000000 114.018758
F 62.788486 0.000000 135.843077
F 62.331331 0.000000 157.667398
F 61.874177 0.000000 179.491717
F 61.417023 0.000000 201.316037
F 60.959868 0.000000 223.140357
F 60.502714 0.000000 244.964677
F 65.074257 23.153258 26.721478
F 64.617103 23.153258 48.545798
F 64.159949 23.153258 70.370118
F 63.702794 23.153258 92.194437
F 63.245640 23.153258 114.018758
F 62.788486 23.153258 135.843077
F 62.331331 23.153258 157.667398
F 61.874177 23.153258 179.491717
F 61.417023 23.153258 201.316037
F 60.959868 23.153258 223.140357
F 60.502714 23.153258 244.964677
F 65.074257 46.306515 26.721478
F 64.617103 46.306515 48.545798
F 64.159949 46.306515 70.370118
F 63.702794 46.306515 92.194437
F 63.245640 46.306515 114.018758
F 62.788486 46.306515 135.843077
F 62.331331 46.306515 157.667398
F 61.874177 46.306515 179.491717
F 61.417023 46.306515 201.316037
F 60.959868 46.306515 223.140357
F 60.502714 46.306515 244.964677
F 20.982679 7.717750 3.963994
F 20.525525 7.717750 25.788315
F 20.068370 7.717750 47.612634
F 19.611216 7.717750 69.436954
F 19.154062 7.717750 91.261274
F 18.696907 7.717750 113.085594
F 18.239753 7.717750 134.909913
F 17.782599 7.717750 156.734234
F 17.325444 7.717750 178.558553
F 16.868290 7.717750 200.382874
F 16.411136 7.717750 222.207193
F 15.953982 7.717750 244.031513
F 20.982679 30.871008 3.963994
F 20.525525 30.871008 25.788315
F 20.068370 30.871008 47.612634
F 19.611216 30.871008 69.436954
F 19.154062 30.871008 91.261274
F 18.696907 30.871008 113.085594
F 18.239753 30.871008 134.909913
F 17.782599 30.871008 156.734234
F 17.325444 30.871008 178.558553
F 16.868290 30.871008 200.382874
F 16.411136 30.871008 222.207193
F 15.953982 30.871008 244.031513
F 20.982679 54.024265 3.963994
F 20.525525 54.024265 25.788315
F 20.068370 54.024265 47.612634
F 19.611216 54.024265 69.436954
F 19.154062 54.024265 91.261274
F 18.696907 54.024265 113.085594
F 18.239753 54.024265 134.909913
F 17.782599 54.024265 156.734234
F 17.325444 54.024265 178.558553
F 16.868290 54.024265 200.382874
F 16.411136 54.024265 222.207193
F 15.953982 54.024265 244.031513
F 47.711919 7.717750 4.523892
F 47.254764 7.717750 26.348213
F 46.797610 7.717750 48.172532
F 46.340456 7.717750 69.996852
F 45.883301 7.717750 91.821172
F 45.426147 7.717750 113.645492
F 44.968993 7.717750 135.469811
F 44.511838 7.717750 157.294132
F 44.054684 7.717750 179.118451
F 43.597530 7.717750 200.942772
F 43.140375 7.717750 222.767091
F 42.683221 7.717750 244.591411
F 47.711919 30.871008 4.523892
F 47.254764 30.871008 26.348213
F 46.797610 30.871008 48.172532
F 46.340456 30.871008 69.996852
F 45.883301 30.871008 91.821172
F 45.426147 30.871008 113.645492
F 44.968993 30.871008 135.469811
F 44.511838 30.871008 157.294132
F 44.054684 30.871008 179.118451
F 43.597530 30.871008 200.942772
F 43.140375 30.871008 222.767091
F 42.683221 30.871008 244.591411
F 47.711919 54.024265 4.523892
F 47.254764 54.024265 26.348213
F 46.797610 54.024265 48.172532
F 46.340456 54.024265 69.996852
F 45.883301 54.024265 91.821172
F 45.426147 54.024265 113.645492
F 44.968993 54.024265 135.469811
F 44.511838 54.024265 157.294132
F 44.054684 54.024265 179.118451
F 43.597530 54.024265 200.942772
F 43.140375 54.024265 222.767091
F 42.683221 54.024265 244.591411
F 20.982679 15.435503 3.963993
F 20.525525 15.435503 25.788313
F 20.068371 15.435503 47.612633
F 19.611216 15.435503 69.436953
F 19.154062 15.435503 91.261273
F 18.696908 15.435503 113.085593
F 18.239753 15.435503 134.909912
F 17.782599 15.435503 156.734233
F 17.325445 15.435503 178.558552
F 16.868290 15.435503 200.382873
F 16.411136 15.435503 222.207192
F 15.953982 15.435503 244.031512
F 20.982679 38.588760 3.963993
F 20.525525 38.588760 25.788313
F 20.068371 38.588760 47.612633
F 19.611216 38.588760 69.436953
F 19.154062 38.588760 91.261273
F 18.696908 38.588760 113.085593
F 18.239753 38.588760 134.909912
F 17.782599 38.588760 156.734233
F 17.325445 38.588760 178.558552
F 16.868290 38.588760 200.382873
F 16.411136 38.588760 222.207192
F 15.953982 38.588760 244.031512
F 20.982679 61.742018 3.963993
F 20.525525 61.742018 25.788313
F 20.068371 61.742018 47.612633
F 19.611216 61.742018 69.436953
F 19.154062 61.742018 91.261273
F 18.696908 61.742018 113.085593
F 18.239753 61.742018 134.909912
F 17.782599 61.742018 156.734233
F 17.325445 61.742018 178.558552
F 16.868290 61.742018 200.382873
F 16.411136 61.742018 222.207192
F 15.953982 61.742018 244.031512
F 47.711919 15.435503 4.523891
F 47.254764 15.435503 26.348211
F 46.797610 15.435503 48.172531
F 46.340456 15.435503 69.996851
F 45.883301 15.435503 91.821171
F 45.426147 15.435503 113.645491
F 44.968993 15.435503 135.469810
F 44.511838 15.435503 157.294131
F 44.054684 15.435503 179.118450
F 43.597530 15.435503 200.942771
F 43.140375 15.435503 222.767090
F 42.683221 15.435503 244.591410
F 47.711919 38.588760 4.523891
F 47.254764 38.588760 26.348211
F 46.797610 38.588760 48.172531
F 46.340456 38.588760 69.996851
F 45.883301 38.588760 91.821171
F 45.426147 38.588760 113.645491
F 44.968993 38.588760 135.469810
F 44.511838 38.588760 157.294131
F 44.054684 38.588760 179.118450
F 43.597530 38.588760 200.942771
F 43.140375 38.588760 222.767090
F 42.683221 38.588760 244.591410
F 47.711919 61.742018 4.523891
F 47.254764 61.742018 26.348211
F 46.797610 61.742018 48.172531
F 46.340456 61.742018 69.996851
F 45.883301 61.742018 91.821171
F 45.426147 61.742018 113.645491
F 44.968993 61.742018 135.469810
F 44.511838 61.742018 157.294131
F 44.054684 61.742018 179.118450
F 43.597530 61.742018 200.942771
F 43.140375 61.742018 222.767090
F 42.683221 61.742018 244.591410
F 20.982679 0.000001 3.963994
F 20.525525 0.000001 25.788314
F 20.068370 0.000001 47.612634
F 19.611216 0.000001 69.436954
F 19.154062 0.000001 91.261274
F 18.696907 0.000001 113.085594
F 18.239753 0.000001 134.909913
F 17.782599 0.000001 156.734234
F 17.325444 0.000001 178.558553
F 16.868290 0.000001 200.382874
F 16.411136 0.000001 222.207193
F 15.953982 0.000001 244.031513
F 20.982679 23.153258 3.963994
F 20.525525 23.153258 25.788314
F 20.068370 23.153258 47.612634
F 19.611216 23.153258 69.436954
F 19.154062 23.153258 91.261274
F 18.696907 23.153258 113.085594
F 18.239753 23.153258 134.909913
F 17.782599 23.153258 156.734234
F 17.325444 23.153258 178.558553
F 16.868290 23.153258 200.382874
F 16.411136 23.153258 222.207193
F 15.953982 23.153258 244.031513
F 20.982679 46.306516 3.963994
F 20.525525 46.306516 25.788314
F 20.068370 46.306516 47.612634
F 19.611216 46.306516 69.436954
F 19.154062 46.306516 91.261274
F 18.696907 46.306516 113.085594
F 18.239753 46.306516 134.909913
F 17.782599 46.306516 156.734234
F 17.325444 46.306516 178.558553
F 16.868290 46.306516 200.382874
F 16.411136 46.306516 222.207193
F 15.953982 46.306516 244.031513
F 47.711919 0.000001 4.523892
F 47.254764 0.000001 26.348212
F 46.797610 0.000001 48.172532
F 46.340456 0.000001 69.996852
F 45.883301 0.000001 91.821172
F 45.426147 0.000001 113.645492
F 44.968993 0.000001 135.469811
F 44.511838 0.000001 157.294132
F 44.054684 0.000001 179.118451
F 43.597530 0.000001 200.942772
F 43.140375 0.000001 222.767091
F 42.683221 0.000001 244.591411
F 47.711919 23.153258 4.523892
F 47.254764 23.153258 26.348212
F 46.797610 23.153258 48.172532
F 46.340456 23.153258 69.996852
F 45.883301 23.153258 91.821172
F 45.426147 23.153258 113.645492
F 44.968993 23.153258 135.469811
F 44.511838 23.153258 157.294132
F 44.054684 23.153258 179.118451
F 43.597530 23.153258 200.942772
F 43.140375 23.153258 222.767091
F 42.683221 23.153258 244.591411
F 47.711919 46.306516 4.523892
F 47.254764 46.306516 26.348212
F 46.797610 46.306516 48.172532
F 46.340456 46.306516 69.996852
F 45.883301 46.306516 91.821172
F 45.426147 46.306516 113.645492
F 44.968993 46.306516 135.469811
F 44.511838 46.306516 157.294132
F 44.054684 46.306516 179.118451
F 43.597530 46.306516 200.942772
F 43.140375 46.306516 222.767091
F 42.683221 46.306516 244.591411
F 29.892429 7.717750 4.150628
F 29.435274 7.717750 25.974947
F 28.978120 7.717750 47.799268
F 28.520966 7.717750 69.623587
F 28.063811 7.717750 91.447907
F 27.606657 7.717750 113.272228
F 27.149503 7.717750 135.096547
F 26.692348 7.717750 156.920868
F 26.235194 7.717750 178.745187
F 25.778040 7.717750 200.569507
F 25.320885 7.717750 222.393827
F 24.863731 7.717750 244.218147
F 29.892429 30.871007 4.150628
F 29.435274 30.871007 25.974947
F 28.978120 30.871007 47.799268
F 28.520966 30.871007 69.623587
F 28.063811 30.871007 91.447907
F 27.606657 30.871007 113.272228
F 27.149503 30.871007 135.096547
F 26.692348 30.871007 156.920868
F 26.235194 30.871007 178.745187
F 25.778040 30.871007 200.569507
F 25.320885 30.871007 222.393827
F 24.863731 30.871007 244.218147
F 29.892429 54.024265 4.150628
F 29.435274 54.024265 25.974947
F 28.978120 54.024265 47.799268
F 28.520966 54.024265 69.623587
F 28.063811 54.024265 91.447907
F 27.606657 54.024265 113.272228
F 27.149503 54.024265 135.096547
F 26.692348 54.024265 156.920868
F 26.235194 54.024265 178.745187
F 25.778040 54.024265 200.569507
F 25.320885 54.024265 222.393827
F 24.863731 54.024265 244.218147
F 56.621669 7.717750 4.710526
F 56.164515 7.717750 26.534845
F 55.707361 7.717750 48.359166
F 55.250206 7.717750 70.183485
F 54.793052 7.717750 92.007805
F 54.335898 7.717750 113.832125
F 53.878743 7.717750 135.656445
F 53.421589 7.717750 157.480765
F 52.964435 7.717750 179.305085
F 52.507280 7.717750 201.129404
F 52.050126 7.717750 222.953725
F 51.592972 7.717750 244.778044
F 56.621669 30.871007 4.710526
F 56.164515 30.871007 26.534845
F 55.707361 30.871007 48.359166
F 55.250206 30.871007 70.183485
F 54.793052 30.871007 92.007805
F 54.335898 30.871007 113.832125
F 53.878743 30.871007 135.656445
F 53.421589 30.871007 157.480765
F 52.964435 30.871007 179.305085
F 52.507280 30.871007 201.129404
F 52.050126 30.871007 222.953725
F 51.592972 30.871007 244.778044
F 56.621669 54.024265 4.710526
F 56.164515 54.024265 26.534845
F 55.707361 54.024265 48.359166
F 55.250206 54.024265 70.183485
F 54.793052 54.024265 92.007805
F 54.335898 54.024265 113.832125
F 53.878743 54.024265 135.656445
F 53.421589 54.024265 157.480765
F 52.964435 54.024265 179.305085
F 52.507280 54.024265 201.129404
F 52.050126 54.024265 222.953725
F 51.592972 54.024265 244.778044
F 29.892429 15.435502 4.150627
F 29.435274 15.435502 25.974946
F 28.978120 15.435502 47.799267
F 28.520966 15.435502 69.623586
F 28.063811 15.435502 91.447906
F 27.606657 15.435502 113.272227
F 27.149503 15.435502 135.096546
F 26.692348 15.435502 156.920867
F 26.235194 15.435502 178.745186
F 25.778040 15.435502 200.569506
F 25.320885 15.435502 222.393826
F 24.863731 15.435502 244.218146
F 29.892429 38.588760 4.150627
F 29.435274 38.588760 25.974946
F 28.978120 38.588760 47.799267
F 28.520966 38.588760 69.623586
F 28.063811 38.588760 91.447906
F 27.606657 38.588760 113.272227
F 27.149503 38.588760 135.096546
F 26.692348 38.588760 156.920867
F 26.235194 38.588760 178.745186
F 25.778040 38.588760 200.569506
F 25.320885 38.588760 222.393826
F 24.863731 38.588760 244.218146
F 29.892429 61.742018 4.150627
F 29.435274 61.742018 25.974946
F 28.978120 61.742018 47.799267
F 28.520966 61.742018 69.623586
F 28.063811 61.742018 91.447906
F 27.606657 61.742018 113.272227
F 27.149503 61.742018 135.096546
F 26.692348 61.742018 156.920867
F 26.235194 61.742018 178.745186
F 25.778040 61.742018 200.569506
F 25.320885 61.742018 222.393826
F 24.863731 61.742018 244.218146
F 56.621669 15.435502 4.710525
F 56.164515 15.435502 26.534844
F 55.707361 15.435502 48.359165
F 55.250206 15.435502 70.183484
F 54.793052 15.435502 92.007804
F 54.335898 15.435502 113.832124
F 53.878743 15.435502 135.656444
F 53.421589 15.435502 157.480764
F 52.964435 15.435502 179.305084
F 52.507280 15.435502 201.129403
F 52.050126 15.435502 222.953724
F 51.592972 15.435502 244.778043
F 56.621669 38.588760 4.710525
F 56.164515 38.588760 26.534844
F 55.707361 38.588760 48.359165
F 55.250206 38.588760 70.183484
F 54.793052 38.588760 92.007804
F 54.335898 38.588760 113.832124
F 53.878743 38.588760 135.656444
F 53.421589 38.588760 157.480764
F 52.964435 38.588760 179.305084
F 52.507280 38.588760 201.129403
F 52.050126 38.588760 222.953724
F 51.592972 38.588760 244.778043
F 56.621669 61.742018 4.710525
F 56.164515 61.742018 26.534844
F 55.707361 61.742018 48.359165
F 55.250206 61.742018 70.183484
F 54.793052 61.742018 92.007804
F 54.335898 61.742018 113.832124
F 53.878743 61.742018 135.656444
F 53.421589 61.742018 157.480764
F 52.964435 61.742018 179.305084
F 52.507280 61.742018 201.129403
F 52.050126 61.742018 222.953724
F 51.592972 61.742018 244.778043
F 29.892429 0.000000 4.150628
F 29.435274 0.000000 25.974947
F 28.978120 0.000000 47.799268
F 28.520966 0.000000 69.623587
F 28.063811 0.000000 91.447907
F 27.606657 0.000000 113.272228
F 27.149503 0.000000 135.096547
F 26.692348 0.000000 156.920868
F 26.235194 0.000000 178.745187
F 25.778040 0.000000 200.569507
F 25.320885 0.000000 222.393827
F 24.863731 0.000000 244.218147
F 29.892429 23.153258 4.150628
F 29.435274 23.153258 25.974947
F 28.978120 23.153258 47.799268
F 28.520966 23.153258 69.623587
F 28.063811 23.153258 91.447907
F 27.606657 23.153258 113.272228
F 27.149503 23.153258 135.096547
F 26.692348 23.153258 156.920868
F 26.235194 23.153258 178.745187
F 25.778040 23.153258 200.569507
F 25.320885 23.153258 222.393827
F 24.863731 23.153258 244.218147
F 29.892429 46.306515 4.150628
F 29.435274 46.306515 25.974947
F 28.978120 46.306515 47.799268
F 28.520966 46.306515 69.623587
F 28.063811 46.306515 91.447907
F 27.606657 46.306515 113.272228
F 27.149503 46.306515 135.096547
F 26.692348 46.306515 156.920868
F 26.235194 46.306515 178.745187
F 25.778040 46.306515 200.569507
F 25.320885 46.306515 222.393827
F 24.863731 46.306515 244.218147
F 56.621669 0.000000 4.710526
F 56.164515 0.000000 26.534845
F 55.707361 0.000000 48.359166
F 55.250206 0.000000 70.183485
F 54.793052 0.000000 92.007805
F 54.335898 0.000000 113.832125
F 53.878743 0.000000 135.656445
F 53.421589 0.000000 157.480765
F 52.964435 0.000000 179.305085
F 52.507280 0.000000 201.129404
F 52.050126 0.000000 222.953725
F 51.592972 0.000000 244.778044
F 56.621669 23.153258 4.710526
F 56.164515 23.153258 26.534845
F 55.707361 23.153258 48.359166
F 55.250206 23.153258 70.183485
F 54.793052 23.153258 92.007805
F 54.335898 23.153258 113.832125
F 53.878743 23.153258 135.656445
F 53.421589 23.153258 157.480765
F 52.964435 23.153258 179.305085
F 52.507280 23.153258 201.129404
F 52.050126 23.153258 222.953725
F 51.592972 23.153258 244.778044
F 56.621669 46.306515 4.710526
F 56.164515 46.306515 26.534845
F 55.707361 46.306515 48.359166
F 55.250206 46.306515 70.183485
F 54.793052 46.306515 92.007805
F 54.335898 46.306515 113.832125
F 53.878743 46.306515 135.656445
F 53.421589 46.306515 157.480765
F 52.964435 46.306515 179.305085
F 52.507280 46.306515 201.129404
F 52.050126 46.306515 222.953725
F 51.592972 46.306515 244.778044
F 12.149109 5.145165 0.139976
F 11.691955 5.145165 21.964296
F 11.234800 5.145165 43.788615
F 10.777646 5.145165 65.612936
F 10.320492 5.145165 87.437255
F 9.863337 5.145165 109.261575
F 9.406183 5.145165 131.085895
F 8.949029 5.145165 152.910215
F 8.491874 5.145165 174.734535
F 8.034720 5.145165 196.558855
F 7.577566 5.145165 218.383174
F 7.120411 5.145165 240.207495
F 12.149109 28.298423 0.139976
F 11.691955 28.298423 21.964296
F 11.234800 28.298423 43.788615
F 10.777646 28.298423 65.612936
F 10.320492 28.298423 87.437255
F 9.863337 28.298423 109.261575
F 9.406183 28.298423 131.085895
F 8.949029 28.298423 152.910215
F 8.491874 28.298423 174.734535
F 8.034720 28.298423 196.558855
F 7.577566 28.298423 218.383174
F 7.120411 28.298423 240.207495
F 12.149109 51.451680 0.139976
F 11.691955 51.451680 21.964296
F 11.234800 51.451680 43.788615
F 10.777646 51.451680 65.612936
F 10.320492 51.451680 87.437255
F 9.863337 51.451680 109.261575
F 9.406183 51.451680 131.085895
F 8.949029 51.451680 152.910215
F 8.491874 51.451680 174.734535
F 8.034720 51.451680 196.558855
F 7.577566 51.451680 218.383174
F 7.120411 51.451680 240.207495
F 38.878349 5.145165 0.699874
F 38.421194 5.145165 22.524194
F 37.964040 5.145165 44.348513
F 37.506886 5.145165 66.172834
F 37.049731 5.145165 87.997153
F 36.592577 5.145165 109.821473
F 36.135423 5.145165 131.645793
F 35.678268 5.145165 153.470113
F 35.221114 5.145165 175.294433
F 34.763960 5.145165 197.118753
F 34.306805 5.145165 218.943072
F 33.849651 5.145165 240.767393
F 38.878349 28.298423 0.699874
F 38.421194 28.298423 22.524194
F 37.964040 28.298423 44.348513
F 37.506886 28.298423 66.172834
F 37.049731 28.298423 87.997153
F 36.592577 28.298423 109.821473
F 36.135423 28.298423 131.645793
F 35.678268 28.298423 153.470113
F 35.221114 28.298423 175.294433
F 34.763960 28.298423 197.118753
F 34.306805 28.298423 218.943072
F 33.849651 28.298423 240.767393
F 38.878349 51.451680 0.699874
F 38.421194 51.451680 22.524194
F 37.964040 51.451680 44.348513
F 37.506886 51.451680 66.172834
F 37.049731 51.451680 87.997153
F 36.592577 51.451680 109.821473
F 36.135423 51.451680 131.645793
F 35.678268 51.451680 153.470113
F 35.221114 51.451680 175.294433
F 34.763960 51.451680 197.118753
F 34.306805 51.451680 218.943072
F 33.849651 51.451680 240.767393
F 65.150435 5.145165 23.084091
F 64.693280 5.145165 44.908411
F 64.236126 5.145165 66.732731
F 63.778972 5.145165 88.557051
F 63.321817 5.145165 110.381370
F 62.864663 5.145165 132.205691
F 62.407509 5.145165 154.030010
F 61.950354 5.145165 175.854331
F 61.493200 5.145165 197.678650
F 61.036046 5.145165 219.502970
F 60.578891 5.145165 241.327290
F 65.150435 28.298423 23.084091
F 64.693280 28.298423 44.908411
F 64.236126 28.298423 66.732731
F 63.778972 28.298423 88.557051
F 63.321817 28.298423 110.381370
F 62.864663 28.298423 132.205691
F 62.407509 28.298423 154.030010
F 61.950354 28.298423 175.854331
F 61.493200 28.298423 197.678650
F 61.036046 28.298423 219.502970
F 60.578891 28.298423 241.327290
F 65.150435 51.451680 23.084091
F 64.693280 51.451680 44.908411
F 64.236126 51.451680 66.732731
F 63.778972 51.451680 88.557051
F 63.321817 51.451680 110.381370
F 62.864663 51.451680 132.205691
F 62.407509 51.451680 154.030010
F 61.950354 51.451680 175.854331
F 61.493200 51.451680 197.678650
F 61.036046 51.451680 219.502970
F 60.578891 51.451680 241.327290
F 12.149109 12.862918 0.139975
F 11.691955 12.862918 21.964295
F 11.234800 12.862918 43.788614
F 10.777646 12.862918 65.612935
F 10.320492 12.862918 87.437254
F 9.863337 12.862918 109.261575
F 9.406183 12.862918 131.085894
F 8.949029 12.862918 152.910214
F 8.491874 12.862918 174.734534
F 8.034720 12.862918 196.558854
F 7.577566 12.862918 218.383174
F 7.120411 12.862918 240.207494
F 12.149109 36.016175 0.139975
F 11.691955 36.016175 21.964295
F 11.234800 36.016175 43.788614
F 10.777646 36.016175 65.612935
F 10.320492 36.016175 87.437254
F 9.863337 36.016175 109.261575
F 9.406183 36.016175 131.085894
F 8.949029 36.016175 152.910214
F 8.491874 36.016175 174.734534
F 8.034720 36.016175 196.558854
F 7.577566 36.016175 218.383174
F 7.120411 36.016175 240.207494
F 12.149109 59.169433 0.139975
F 11.691955 59.169433 21.964295
F 11.234800 59.169433 43.788614
F 10.777646 59.169433 65.612935
F 10.320492 59.169433 87.437254
F 9.863337 59.169433 109.261575
F 9.406183 59.169433 131.085894
F 8.949029 59.169433 152.910214
F 8.491874 59.169433 174.734534
F 8.034720 59.169433 196.558854
F 7.577566 59.169433 218.383174
F 7.120411 59.169433 240.207494
F 38.878349 12.862918 0.699873
F 38.421194 12.862918 22.524193
F 37.964040 12.862918 44.348512
F 37.506886 12.862918 66.172833
F 37.049731 12.862918 87.997152
F 36.592577 12.862918 109.821473
F 36.135423 12.862918 131.645792
F 35.678268 12.862918 153.470112
F 35.221114 12.862918 175.294432
F 34.763960 12.862918 197.118752
F 34.306805 12.862918 218.943072
F 33.849651 12.862918 240.767392
F 38.878349 36.016175 0.699873
F 38.421194 36.016175 22.524193
F 37.964040 36.016175 44.348512
F 37.506886 36.016175 66.172833
F 37.049731 36.016175 87.997152
F 36.592577 36.016175 109.821473
F 36.135423 36.016175 131.645792
F 35.678268 36.016175 153.470112
F 35.221114 36.016175 175.294432
F 34.763960 36.016175 197.118752
F 34.306805 36.016175 218.943072
F 33.849651 36.016175 240.767392
F 38.878349 59.169433 0.699873
F 38.421194 59.169433 22.524193
F 37.964040 59.169433 44.348512
F 37.506886 59.169433 66.172833
F 37.049731 59.169433 87.997152
F 36.592577 59.169433 109.821473
F 36.135423 59.169433 131.645792
F 35.678268 59.169433 153.470112
F 35.221114 59.169433 175.294432
F 34.763960 59.169433 197.118752
F 34.306805 59.169433 218.943072
F 33.849651 59.169433 240.767392
F 65.150435 12.862918 23.084090
F 64.693280 12.862918 44.908410
F 64.236126 12.862918 66.732730
F 63.778972 12.862918 88.557050
F 63.321817 12.862918 110.381370
F 62.864663 12.862918 132.205690
F 62.407509 12.862918 154.030009
F 61.950354 12.862918 175.854330
F 61.493200 12.862918 197.678649
F 61.036046 12.862918 219.502970
F 60.578891 12.862918 241.327289
F 65.150435 36.016175 23.084090
F 64.693280 36.016175 44.908410
F 64.236126 36.016175 66.732730
F 63.778972 36.016175 88.557050
F 63.321817 36.016175 110.381370
F 62.864663 36.016175 132.205690
F 62.407509 36.016175 154.030009
F 61.950354 36.016175 175.854330
F 61.493200 36.016175 197.678649
F 61.036046 36.016175 219.502970
F 60.578891 36.016175 241.327289
F 65.150435 59.169433 23.084090
F 64.693280 59.169433 44.908410
F 64.236126 59.169433 66.732730
F 63.778972 59.169433 88.557050
F 63.321817 59.169433 110.381370
F 62.864663 59.169433 132.205690
F 62.407509 59.169433 154.030009
F 61.950354 59.169433 175.854330
F 61.493200 59.169433 197.678649
F 61.036046 59.169433 219.502970
F 60.578891 59.169433 241.327289
F 12.149109 20.580673 0.139975
F 11.691955 20.580673 21.964296
F 11.234800 20.580673 43.788615
F 10.777646 20.580673 65.612935
F 10.320492 20.580673 87.437255
F 9.863337 20.580673 109.261575
F 9.406183 20.580673 131.085895
F 8.949029 20.580673 152.910215
F 8.491874 20.580673 174.734534
F 8.034720 20.580673 196.558855
F 7.577566 20.580673 218.383174
F 7.120411 20.580673 240.207495
F 12.149109 43.733930 0.139975
F 11.691955 43.733930 21.964296
F 11.234800 43.733930 43.788615
F 10.777646 43.733930 65.612935
F 10.320492 43.733930 87.437255
F 9.863337 43.733930 109.261575
F 9.406183 43.733930 131.085895
F 8.949029 43.733930 152.910215
F 8.491874 43.733930 174.734534
F 8.034720 43.733930 196.558855
F 7.577566 43.733930 218.383174
F 7.120411 43.733930 240.207495
F 12.149109 66.887188 0.139975
F 11.691955 66.887188 21.964296
F 11.234800 66.887188 43.788615
F 10.777646 66.887188 65.612935
F 10.320492 66.887188 87.437255
F 9.863337 66.887188 109.261575
F 9.406183 66.887188 131.085895
F 8.949029 66.887188 152.910215
F 8.491874 66.887188 174.734534
F 8.034720 66.887188 196.558855
F 7.577566 66.887188 218.383174
F 7.120411 66.887188 240.207495
F 38.878349 20.580673 0.699873
F 38.421194 20.580673 22.524194
F 37.964040 20.580673 44.348513
F 37.506886 20.580673 66.172833
F 37.049731 20.580673 87.997153
F 36.592577 20.580673 109.821473
F 36.135423 20.580673 131.645793
F 35.678268 20.580673 153.470113
F 35.221114 20.580673 175.294432
F 34.763960 20.580673 197.118753
F 34.306805 20.580673 218.943072
F 33.849651 20.580673 240.767393
F 38.878349 43.733930 0.699873
F 38.421194 43.733930 22.524194
F 37.964040 43.733930 44.348513
F 37.506886 43.733930 66.172833
F 37.049731 43.733930 87.997153
F 36.592577 43.733930 109.821473
F 36.135423 43.733930 131.645793
F 35.678268 43.733930 153.470113
F 35.221114 43.733930 175.294432
F 34.763960 43.733930 197.118753
F 34.306805 43.733930 218.943072
F 33.849651 43.733930 240.767393
F 38.878349 66.887188 0.699873
F 38.421194 66.887188 22.524194
F 37.964040 66.887188 44.348513
F 37.506886 66.887188 66.172833
F 37.049731 66.887188 87.997153
F 36.592577 66.887188 109.821473
F 36.135423 66.887188 131.645793
F 35.678268 66.887188 153.470113
F 35.221114 66.887188 175.294432
F 34.763960 66.887188 197.118753
F 34.306805 66.887188 218.943072
F 33.849651 66.887188 240.767393
F 65.150435 20.580673 23.084091
F 64.693280 20.580673 44.908411
F 64.236126 20.580673 66.732730
F 63.778972 20.580673 88.557051
F 63.321817 20.580673 110.381370
F 62.864663 20.580673 132.205691
F 62.407509 20.580673 154.030010
F 61.950354 20.580673 175.854330
F 61.493200 20.580673 197.678650
F 61.036046 20.580673 219.502970
F 60.578891 20.580673 241.327290
F 65.150435 43.733930 23.084091
F 64.693280 43.733930 44.908411
F 64.236126 43.733930 66.732730
F 63.778972 43.733930 88.557051
F 63.321817 43.733930 110.381370
F 62.864663 43.733930 132.205691
F 62.407509 43.733930 154.030010
F 61.950354 43.733930 175.854330
F 61.493200 43.733930 197.678650
F 61.036046 43.733930 219.502970
F 60.578891 43.733930 241.327290
F 65.150435 66.887188 23.084091
F 64.693280 66.887188 44.908411
F 64.236126 66.887188 66.732730
F 63.778972 66.887188 88.557051
F 63.321817 66.887188 110.381370
F 62.864663 66.887188 132.205691
F 62.407509 66.887188 154.030010
F 61.950354 66.887188 175.854330
F 61.493200 66.887188 197.678650
F 61.036046 66.887188 219.502970
F 60.578891 66.887188 241.327290
F 21.058858 5.145164 0.326607
F 20.601703 5.145164 22.150927
F 20.144549 5.145164 43.975247
F 19.687395 5.145164 65.799566
F 19.230240 5.145164 87.623887
F 18.773086 5.145164 109.448207
F 18.315932 5.145164 131.272526
F 17.858777 5.145164 153.096847
F 17.401623 5.145164 174.921166
F 16.944469 5.145164 196.745487
F 16.487314 5.145164 218.569806
F 16.030160 5.145164 240.394126
F 21.058858 28.298421 0.326607
F 20.601703 28.298421 22.150927
F 20.144549 28.298421 43.975247
F 19.687395 28.298421 65.799566
F 19.230240 28.298421 87.623887
F 18.773086 28.298421 109.448207
F 18.315932 28.298421 131.272526
F 17.858777 28.298421 153.096847
F 17.401623 28.298421 174.921166
F 16.944469 28.298421 196.745487
F 16.487314 28.298421 218.569806
F 16.030160 28.298421 240.394126
F 21.058858 51.451679 0.326607
F 20.601703 51.451679 22.150927
F 20.144549 51.451679 43.975247
F 19.687395 51.451679 65.799566
F 19.230240 51.451679 87.623887
F 18.773086 51.451679 109.448207
F 18.315932 51.451679 131.272526
F 17.858777 51.451679 153.096847
F 17.401623 51.451679 174.921166
F 16.944469 51.451679 196.745487
F 16.487314 51.451679 218.569806
F 16.030160 51.451679 240.394126
F 47.788097 5.145164 0.886505
F 47.330943 5.145164 22.710825
F 46.873788 5.145164 44.535145
F 46.416634 5.145164 66.359464
F 45.959480 5.145164 88.183785
F 45.502325 5.145164 110.008104
F 45.045171 5.145164 131.832424
F 44.588017 5.145164 153.656744
F 44.130862 5.145164 175.481064
F 43.673708 5.145164 197.305384
F 43.216554 5.145164 219.129704
F 42.759399 5.145164 240.954023
F 47.788097 28.298421 0.886505
F 47.330943 28.298421 22.710825
F 46.873788 28.298421 44.535145
F 46.416634 28.298421 66.359464
F 45.959480 28.298421 88.183785
F 45.502325 28.298421 110.008104
F 45.045171 28.298421 131.832424
F 44.588017 28.298421 153.656744
F 44.130862 28.298421 175.481064
F 43.673708 28.298421 197.305384
F 43.216554 28.298421 219.129704
F 42.759399 28.298421 240.954023
F 47.788097 51.451679 0.886505
F 47.330943 51.451679 22.710825
F 46.873788 51.451679 44.535145
F 46.416634 51.451679 66.359464
F 45.959480 51.451679 88.183785
F 45.502325 51.451679 110.008104
F 45.045171 51.451679 131.832424
F 44.588017 51.451679 153.656744
F 44.130862 51.451679 175.481064
F 43.673708 51.451679 197.305384
F 43.216554 51.451679 219.129704
F 42.759399 51.451679 240.954023
F 21.058858 12.862916 0.326606
F 20.601703 12.862916 22.150926
F 20.144549 12.862916 43.975246
F 19.687395 12.862916 65.799565
F 19.230240 12.862916 87.623886
F 18.773086 12.862916 109.448206
F 18.315932 12.862916 131.272526
F 17.858777 12.862916 153.096846
F 17.401623 12.862916 174.921165
F 16.944469 12.862916 196.745486
F 16.487314 12.862916 218.569805
F 16.030160 12.862916 240.394126
F 21.058858 36.016174 0.326606
F 20.601703 36.016174 22.150926
F 20.144549 36.016174 43.975246
F 19.687395 36.016174 65.799565
F 19.230240 36.016174 87.623886
F 18.773086 36.016174 109.448206
F 18.315932 36.016174 131.272526
F 17.858777 36.016174 153.096846
F 17.401623 36.016174 174.921165
F 16.944469 36.016174 196.745486
F 16.487314 36.016174 218.569805
F 16.030160 36.016174 240.394126
F 21.058858 59.169431 0.326606
F 20.601703 59.169431 22.150926
F 20.144549 59.169431 43.975246
F 19.687395 59.169431 65.799565
F 19.230240 59.169431 87.623886
F 18.773086 59.169431 109.448206
F 18.315932 59.169431 131.272526
F 17.858777 59.169431 153.096846
F 17.401623 59.169431 174.921165
F 16.944469 59.169431 196.745486
F 16.487314 59.169431 218.569805
F 16.030160 59.169431 240.394126
F 47.788097 12.862916 0.886504
F 47.330943 12.862916 22.710824
F 46.873788 12.862916 44.535144
F 46.416634 12.862916 66.359463
F 45.959480 12.862916 88.183784
F 45.502325 12.862916 110.008103
F 45.045171 12.862916 131.832424
F 44.588017 12.862916 153.656743
F 44.130862 12.862916 175.481063
F 43.673708 12.862916 197.305383
F 43.216554 12.862916 219.129703
F 42.759399 12.862916 240.954023
F 47.788097 36.016174 0.886504
F 47.330943 36.016174 22.710824
F 46.873788 36.016174 44.535144
F 46.416634 36.016174 66.359463
F 45.959480 36.016174 88.183784
F 45.502325 36.016174 110.008103
F 45.045171 36.016174 131.832424
F 44.588017 36.016174 153.656743
F 44.130862 36.016174 175.481063
F 43.673708 36.016174 197.305383
F 43.216554 36.016174 219.129703
F 42.759399 36.016174 240.954023
F 47.788097 59.169431 0.886504
F 47.330943 59.169431 22.710824
F 46.873788 59.169431 44.535144
F 46.416634 59.169431 66.359463
F 45.959480 59.169431 88.183784
F 45.502325 59.169431 110.008103
F 45.045171 59.169431 131.832424
F 44.588017 59.169431 153.656743
F 44.130862 59.169431 175.481063
F 43.673708 59.169431 197.305383
F 43.216554 59.169431 219.129703
F 42.759399 59.169431 240.954023
F 21.058858 20.580671 0.326607
F 20.601703 20.580671 22.150926
F 20.144549 20.580671 43.975247
F 19.687395 20.580671 65.799566
F 19.230240 20.580671 87.623886
F 18.773086 20.580671 109.448207
F 18.315932 20.580671 131.272526
F 17.858777 20.580671 153.096847
F 17.401623 20.580671 174.921166
F 16.944469 20.580671 196.745486
F 16.487314 20.580671 218.569806
F 16.030160 20.580671 240.394126
F 21.058858 43.733929 0.326607
F 20.601703 43.733929 22.150926
F 20.144549 43.733929 43.975247
F 19.687395 43.733929 65.799566
F 19.230240 43.733929 87.623886
F 18.773086 43.733929 109.448207
F 18.315932 43.733929 131.272526
F 17.858777 43.733929 153.096847
F 17.401623 43.733929 174.921166
F 16.944469 43.733929 196.745486
F 16.487314 43.733929 218.569806
F 16.030160 43.733929 240.394126
F 21.058858 66.887186 0.326607
F 20.601703 66.887186 22.150926
F 20.144549 66.887186 43.975247
F 19.687395 66.887186 65.799566
F 19.230240 66.887186 87.623886
F 18.773086 66.887186 109.448207
F 18.315932 66.887186 131.272526
F 17.858777 66.887186 153.096847
F 17.401623 66.887186 174.921166
F 16.944469 66.887186 196.745486
F 16.487314 66.887186 218.569806
F 16.030160 66.887186 240.394126
F 47.788097 20.580671 0.886505
F 47.330943 20.580671 22.710824
F 46.873788 20.580671 44.535145
F 46.416634 20.580671 66.359464
F 45.959480 20.580671 88.183784
F 45.502325 20.580671 110.008104
F 45.045171 20.580671 131.832424
F 44.588017 20.580671 153.656744
F 44.130862 20.580671 175.481064
F 43.673708 20.580671 197.305383
F 43.216554 20.580671 219.129704
F 42.759399 20.580671 240.954023
F 47.788097 43.733929 0.886505
F 47.330943 43.733929 22.710824
F 46.873788 43.733929 44.535145
F 46.416634 43.733929 66.359464
F 45.959480 43.733929 88.183784
F 45.502325 43.733929 110.008104
F 45.045171 43.733929 131.832424
F 44.588017 43.733929 153.656744
F 44.130862 43.733929 175.481064
F 43.673708 43.733929 197.305383
F 43.216554 43.733929 219.129704
F 42.759399 43.733929 240.954023
F 47.788097 66.887186 0.886505
F 47.330943 66.887186 22.710824
F 46.873788 66.887186 44.535145
F 46.416634 66.887186 66.359464
F 45.959480 66.887186 88.183784
F 45.502325 66.887186 110.008104
F 45.045171 66.887186 131.832424
F 44.588017 66.887186 153.656744
F 44.130862 66.887186 175.481064
F 43.673708 66.887186 197.305383
F 43.216554 66.887186 219.129704
F 42.759399 66.887186 240.954023
F 29.968608 5.145165 0.513241
F 29.511454 5.145165 22.337561
F 29.054299 5.145165 44.161881
F 28.597145 5.145165 65.986201
F 28.139991 5.145165 87.810521
F 27.682836 5.145165 109.634840
F 27.225682 5.145165 131.459161
F 26.768528 5.145165 153.283480
F 26.311373 5.145165 175.107801
F 25.854219 5.145165 196.932120
F 25.397065 5.145165 218.756440
F 24.939910 5.145165 240.580760
F 29.968608 28.298423 0.513241
F 29.511454 28.298423 22.337561
F 29.054299 28.298423 44.161881
F 28.597145 28.298423 65.986201
F 28.139991 28.298423 87.810521
F 27.682836 28.298423 109.634840
F 27.225682 28.298423 131.459161
F 26.768528 28.298423 153.283480
F 26.311373 28.298423 175.107801
F 25.854219 28.298423 196.932120
F 25.397065 28.298423 218.756440
F 24.939910 28.298423 240.580760
F 29.968608 51.451680 0.513241
F 29.511454 51.451680 22.337561
F 29.054299 51.451680 44.161881
F 28.597145 51.451680 65.986201
F 28.139991 51.451680 87.810521
F 27.682836 51.451680 109.634840
F 27.225682 51.451680 131.459161
F 26.768528 51.451680 153.283480
F 26.311373 51.451680 175.107801
F 25.854219 51.451680 196.932120
F 25.397065 51.451680 218.756440
F 24.939910 51.451680 240.580760
F 56.697848 5.145165 1.073138
F 56.240693 5.145165 22.897459
F 55.783539 5.145165 44.721778
F 55.326385 5.145165 66.546099
F 54.869230 5.145165 88.370418
F 54.412076 5.145165 110.194738
F 53.954922 5.145165 132.019058
F 53.497767 5.145165 153.843378
F 53.040613 5.145165 175.667698
F 52.583459 5.145165 197.492018
F 52.126304 5.145165 219.316338
F 51.669150 5.145165 241.140658
F 56.697848 28.298423 1.073138
F 56.240693 28.298423 22.897459
F 55.783539 28.298423 44.721778
F 55.326385 28.298423 66.546099
F 54.869230 28.298423 88.370418
F 54.412076 28.298423 110.194738
F 53.954922 28.298423 132.019058
F 53.497767 28.298423 153.843378
F 53.040613 28.298423 175.667698
F 52.583459 28.298423 197.492018
F 52.126304 28.298423 219.316338
F 51.669150 28.298423 241.140658
F 56.697848 51.451680 1.073138
F 56.240693 51.451680 22.897459
F 55.783539 51.451680 44.721778
F 55.326385 51.451680 66.546099
F 54.869230 51.451680 88.370418
F 54.412076 51.451680 110.194738
F 53.954922 51.451680 132.019058
F 53.497767 51.451680 153.843378
F 53.040613 51.451680 175.667698
F 52.583459 51.451680 197.492018
F 52.126304 51.451680 219.316338
F 51.669150 51.451680 241.140658
F 29.968608 12.862917 0.513240
F 29.511454 12.862917 22.337560
F 29.054299 12.862917 44.161880
F 28.597145 12.862917 65.986200
F 28.139991 12.862917 87.810520
F 27.682836 12.862917 109.634839
F 27.225682 12.862917 131.459160
F 26.768528 12.862917 153.283479
F 26.311373 12.862917 175.107800
F 25.854219 12.862917 196.932119
F 25.397065 12.862917 218.756439
F 24.939910 12.862917 240.580759
F 29.968608 36.016175 0.513240
F 29.511454 36.016175 22.337560
F 29.054299 36.016175 44.161880
F 28.597145 36.016175 65.986200
F 28.139991 36.016175 87.810520
F 27.682836 36.016175 109.634839
F 27.225682 36.016175 131.459160
F 26.768528 36.016175 153.283479
F 26.311373 36.016175 175.107800
F 25.854219 36.016175 196.932119
F 25.397065 36.016175 218.756439
F 24.939910 36.016175 240.580759
F 29.968608 59.169432 0.513240
F 29.511454 59.169432 22.337560
F 29.054299 59.169432 44.161880
F 28.597145 59.169432 65.986200
F 28.139991 59.169432 87.810520
F 27.682836 59.169432 109.634839
F 27.225682 59.169432 131.459160
F 26.768528 59.169432 153.283479
F 26.311373 59.169432 175.107800
F 25.854219 59.169432 196.932119
F 25.397065 59.169432 218.756439
F 24.939910 59.169432 240.580759
F 56.697848 12.862917 1.073137
F 56.240693 12.862917 22.897458
F 55.783539 12.862917 44.721777
F 55.326385 12.862917 66.546098
F 54.869230 12.862917 88.370417
F 54.412076 12.862917 110.194737
F 53.954922 12.862917 132.019057
F 53.497767 12.862917 153.843377
F 53.040613 12.862917 175.667697
F 52.583459 12.862917 197.492017
F 52.126304 12.862917 219.316337
F 51.669150 12.862917 241.140657
F 56.697848 36.016175 1.073137
F 56.240693 36.016175 22.897458
F 55.783539 36.016175 44.721777
F 55.326385 36.016175 66.546098
F 54.869230 36.016175 88.370417
F 54.412076 36.016175 110.194737
F 53.954922 36.016175 132.019057
F 53.497767 36.016175 153.843377
F 53.040613 36.016175 175.667697
F 52.583459 36.016175 197.492017
F 52.126304 36.016175 219.316337
F 51.669150 36.016175 241.140657
F 56.697848 59.169432 1.073137
F 56.240693 59.169432 22.897458
F 55.783539 59.169432 44.721777
F 55.326385 59.169432 66.546098
F 54.869230 59.169432 88.370417
F 54.412076 59.169432 110.194737
F 53.954922 59.169432 132.019057
F 53.497767 59.169432 153.843377
F 53.040613 59.169432 175.667697
F 52.583459 59.169432 197.492017
F 52.126304 59.169432 219.316337
F 51.669150 59.169432 241.140657
F 29.968608 20.580673 0.513241
F 29.511454 20.580673 22.337561
F 29.054299 20.580673 44.161881
F 28.597145 20.580673 65.986200
F 28.139991 20.580673 87.810521
F 27.682836 20.580673 109.634840
F 27.225682 20.580673 131.459161
F 26.768528 20.580673 153.283480
F 26.311373 20.580673 175.107800
F 25.854219 20.580673 196.932120
F 25.397065 20.580673 218.756440
F 24.939910 20.580673 240.580760
F 29.968608 43.733930 0.513241
F 29.511454 43.733930 22.337561
F 29.054299 43.733930 44.161881
F 28.597145 43.733930 65.986200
F 28.139991 43.733930 87.810521
F 27.682836 43.733930 109.634840
F 27.225682 43.733930 131.459161
F 26.768528 43.733930 153.283480
F 26.311373 43.733930 175.107800
F 25.854219 43.733930 196.932120
F 25.397065 43.733930 218.756440
F 24.939910 43.733930 240.580760
F 29.968608 66.887188 0.513241
F 29.511454 66.887188 22.337561
F 29.054299 66.887188 44.161881
F 28.597145 66.887188 65.986200
F 28.139991 66.887188 87.810521
F 27.682836 66.887188 109.634840
F 27.225682 66.887188 131.459161
F 26.768528 66.887188 153.283480
F 26.311373 66.887188 175.107800
F 25.854219 66.887188 196.932120
F 25.397065 66.887188 218.756440
F 24.939910 66.887188 240.580760
F 56.697848 20.580673 1.073138
F 56.240693 20.580673 22.897459
F 55.783539 20.580673 44.721778
F 55.326385 20.580673 66.546098
F 54.869230 20.580673 88.370418
F 54.412076 20.580673 110.194738
F 53.954922 20.580673 132.019058
F 53.497767 20.580673 153.843378
F 53.040613 20.580673 175.667697
F 52.583459 20.580673 197.492018
F 52.126304 20.580673 219.316338
F 51.669150 20.580673 241.140658
F 56.697848 43.733930 1.073138
F 56.240693 43.733930 22.897459
F 55.783539 43.733930 44.721778
F 55.326385 43.733930 66.546098
F 54.869230 43.733930 88.370418
F 54.412076 43.733930 110.194738
F 53.954922 43.733930 132.019058
F 53.497767 43.733930 153.843378
F 53.040613 43.733930 175.667697
F 52.583459 43.733930 197.492018
F 52.126304 43.733930 219.316338
F 51.669150 43.733930 241.140658
F 56.697848 66.887188 1.073138
F 56.240693 66.887188 22.897459
F 55.783539 66.887188 44.721778
F 55.326385 66.887188 66.546098
F 54.869230 66.887188 88.370418
F 54.412076 66.887188 110.194738
F 53.954922 66.887188 132.019058
F 53.497767 66.887188 153.843378
F 53.040613 66.887188 175.667697
F 52.583459 66.887188 197.492018
F 52.126304 66.887188 219.316338
F 51.669150 66.887188 241.140658
F 12.091978 5.145165 2.868015
F 11.634823 5.145165 24.692335
F 11.177669 5.145165 46.516654
F 10.720515 5.145165 68.340975
F 10.263360 5.145165 90.165294
F 9.806206 5.145165 111.989614
F 9.349052 5.145165 133.813934
F 8.891897 5.145165 155.638254
F 8.434743 5.145165 177.462574
F 7.977589 5.145165 199.286894
F 7.520434 5.145165 221.111213
F 7.063280 5.145165 242.935534
F 12.091978 28.298423 2.868015
F 11.634823 28.298423 24.692335
F 11.177669 28.298423 46.516654
F 10.720515 28.298423 68.340975
F 10.263360 28.298423 90.165294
F 9.806206 28.298423 111.989614
F 9.349052 28.298423 133.813934
F 8.891897 28.298423 155.638254
F 8.434743 28.298423 177.462574
F 7.977589 28.298423 199.286894
F 7.520434 28.298423 221.111213
F 7.063280 28.298423 242.935534
F 12.091978 51.451680 2.868015
F 11.634823 51.451680 24.692335
F 11.177669 51.451680 46.516654
F 10.720515 51.451680 68.340975
F 10.263360 51.451680 90.165294
F 9.806206 51.451680 111.989614
F 9.349052 51.451680 133.813934
F 8.891897 51.451680 155.638254
F 8.434743 51.451680 177.462574
F 7.977589 51.451680 199.286894
F 7.520434 51.451680 221.111213
F 7.063280 51.451680 242.935534
F 38.821217 5.145165 3.427913
F 38.364063 5.145165 25.252232
F 37.906909 5.145165 47.076552
F 37.449754 5.145165 68.900872
F 36.992600 5.145165 90.725192
F 36.535446 5.145165 112.549511
F 36.078291 5.145165 134.373832
F 35.621137 5.145165 156.198151
F 35.163983 5.145165 178.022472
F 34.706828 5.145165 199.846792
F 34.249674 5.145165 221.671111
F 33.792520 5.145165 243.495432
F 38.821217 28.298423 3.427913
F 38.364063 28.298423 25.252232
F 37.906909 28.298423 47.076552
F 37.449754 28.298423 68.900872
F 36.992600 28.298423 90.725192
F 36.535446 28.298423 112.549511
F 36.078291 28.298423 134.373832
F 35.621137 28.298423 156.198151
F 35.163983 28.298423 178.022472
F 34.706828 28.298423 199.846792
F 34.249674 28.298423 221.671111
F 33.792520 28.298423 243.495432
F 38.821217 51.451680 3.427913
F 38.364063 51.451680 25.252232
F 37.906909 51.451680 47.076552
F 37.449754 51.451680 68.900872
F 36.992600 51.451680 90.725192
F 36.535446 51.451680 112.549511
F 36.078291 51.451680 134.373832
F 35.621137 51.451680 156.198151
F 35.163983 51.451680 178.022472
F 34.706828 51.451680 199.846792
F 34.249674 51.451680 221.671111
F 33.792520 51.451680 243.495432
F 65.093303 5.145165 25.812130
F 64.636148 5.145165 47.636450
F 64.178994 5.145165 69.460770
F 63.721840 5.145165 91.285090
F 63.264685 5.145165 113.109409
F 62.807531 5.145165 134.933730
F 62.350377 5.145165 156.758049
F 61.893222 5.145165 178.582370
F 61.436068 5.145165 200.406689
F 60.978914 5.145165 222.231009
F 60.521759 5.145165 244.055329
F 65.093303 28.298423 25.812130
F 64.636148 28.298423 47.636450
F 64.178994 28.298423 69.460770
F 63.721840 28.298423 91.285090
F 63.264685 28.298423 113.109409
F 62.807531 28.298423 134.933730
F 62.350377 28.298423 156.758049
F 61.893222 28.298423 178.582370
F 61.436068 28.298423 200.406689
F 60.978914 28.298423 222.231009
F 60.521759 28.298423 244.055329
F 65.093303 51.451680 25.812130
F 64.636148 51.451680 47.636450
F 64.178994 51.451680 69.460770
F 63.721840 51.451680 91.285090
F 63.264685 51.451680 113.109409
F 62.807531 51.451680 134.933730
F 62.350377 51.451680 156.758049
F 61.893222 51.451680 178.582370
F 61.436068 51.451680 200.406689
F 60.978914 51.451680 222.231009
F 60.521759 51.451680 244.055329
F 12.091978 12.862917 2.868015
F 11.634823 12.862917 24.692336
F 11.177669 12.862917 46.516655
F 10.720515 12.862917 68.340976
F 10.263360 12.862917 90.165295
F 9.806206 12.862917 111.989615
F 9.349052 12.862917 133.813935
F 8.891897 12.862917 155.638255
F 8.434743 12.862917 177.462575
F 7.977589 12.862917 199.286895
F 7.520434 12.862917 221.111214
F 7.063280 12.862917 242.935535
F 12.091978 36.016175 2.868015
F 11.634823 36.016175 24.692336
F 11.177669 36.016175 46.516655
F 10.720515 36.016175 68.340976
F 10.263360 36.016175 90.165295
F 9.806206 36.016175 111.989615
F 9.349052 36.016175 133.813935
F 8.891897 36.016175 155.638255
F 8.434743 36.016175 177.462575
F 7.977589 36.016175 199.286895
F 7.520434 36.016175 221.111214
F 7.063280 36.016175 242.935535
F 12.091978 59.169432 2.868015
F 11.634823 59.169432 24.692336
F 11.177669 59.169432 46.516655
F 10.720515 59.169432 68.340976
F 10.263360 59.169432 90.165295
F 9.806206 59.169432 111.989615
F 9.349052 59.169432 133.813935
F 8.891897 59.169432 155.638255
F 8.434743 59.169432 177.462575
F 7.977589 59.169432 199.286895
F 7.520434 59.169432 221.111214
F 7.063280 59.169432 242.935535
F 38.821217 12.862917 3.427913
F 38.364063 12.862917 25.252233
F 37.906909 12.862917 47.076553
F 37.449754 12.862917 68.900873
F 36.992600 12.862917 90.725193
F 36.535446 12.862917 112.549512
F 36.078291 12.862917 134.373833
F 35.621137 12.862917 156.198152
F 35.163983 12.862917 178.022473
F 34.706828 12.862917 199.846793
F 34.249674 12.862917 221.671112
F 33.792520 12.862917 243.495433
F 38.821217 36.016175 3.427913
F 38.364063 36.016175 25.252233
F 37.906909 36.016175 47.076553
F 37.449754 36.016175 68.900873
F 36.992600 36.016175 90.725193
F 36.535446 36.016175 112.549512
F 36.078291 36.016175 134.373833
F 35.621137 36.016175 156.198152
F 35.163983 36.016175 178.022473
F 34.706828 36.016175 199.846793
F 34.249674 36.016175 221.671112
F 33.792520 36.016175 243.495433
F 38.821217 59.169432 3.427913
F 38.364063 59.169432 25.252233
F 37.906909 59.169432 47.076553
F 37.449754 59.169432 68.900873
F 36.992600 59.169432 90.725193
F 36.535446 59.169432 112.549512
F 36.078291 59.169432 134.373833
F 35.621137 59.169432 156.198152
F 35.163983 59.169432 178.022473
F 34.706828 59.169432 199.846793
F 34.249674 59.169432 221.671112
F 33.792520 59.169432 243.495433
F 65.093302 12.862917 25.812131
F 64.636148 12.862917 47.636451
F 64.178994 12.862917 69.460771
F 63.721839 12.862917 91.285091
F 63.264685 12.862917 113.109410
F 62.807531 12.862917 134.933731
F 62.350377 12.862917 156.758050
F 61.893222 12.862917 178.582371
F 61.436068 12.862917 200.406690
F 60.978914 12.862917 222.231010
F 60.521759 12.862917 244.055330
F 65.093302 36.016175 25.812131
F 64.636148 36.016175 47.636451
F 64.178994 36.016175 69.460771
F 63.721839 36.016175 91.285091
F 63.264685 36.016175 113.109410
F 62.807531 36.016175 134.933731
F 62.350377 36.016175 156.758050
F 61.893222 36.016175 178.582371
F 61.436068 36.016175 200.406690
F 60.978914 36.016175 222.231010
F 60.521759 36.016175 244.055330
F 65.093302 59.169432 25.812131
F 64.636148 59.169432 47.636451
F 64.178994 59.169432 69.460771
F 63.721839 59.169432 91.285091
F 63.264685 59.169432 113.109410
F 62.807531 59.169432 134.933731
F 62.350377 59.169432 156.758050
F 61.893222 59.169432 178.582371
F 61.436068 59.169432 200.406690
F 60.978914 59.169432 222.231010
F 60.521759 59.169432 244.055330
F 12.091978 20.580673 2.868015
F 11.634823 20.580673 24.692335
F 11.177669 20.580673 46.516655
F 10.720515 20.580673 68.340975
F 10.263360 20.580673 90.165294
F 9.806206 20.580673 111.989615
F 9.349052 20.580673 133.813934
F 8.891897 20.580673 155.638255
F 8.434743 20.580673 177.462574
F 7.977589 20.580673 199.286894
F 7.520434 20.580673 221.111214
F 7.063280 20.580673 242.935534
F 12.091978 43.733930 2.868015
F 11.634823 43.733930 24.692335
F 11.177669 43.733930 46.516655
F 10.720515 43.733930 68.340975
F 10.263360 43.733930 90.165294
F 9.806206 43.733930 111.989615
F 9.349052 43.733930 133.813934
F 8.891897 43.733930 155.638255
F 8.434743 43.733930 177.462574
F 7.977589 43.733930 199.286894
F 7.520434 43.733930 221.111214
F 7.063280 43.733930 242.935534
F 12.091978 66.887188 2.868015
F 11.634823 66.887188 24.692335
F 11.177669 66.887188 46.516655
F 10.720515 66.887188 68.340975
F 10.263360 66.887188 90.165294
F 9.806206 66.887188 111.989615
F 9.349052 66.887188 133.813934
F 8.891897 66.887188 155.638255
F 8.434743 66.887188 177.462574
F 7.977589 66.887188 199.286894
F 7.520434 66.887188 221.111214
F 7.063280 66.887188 242.935534
F 38.821217 20.580673 3.427913
F 38.364063 20.580673 25.252232
F 37.906909 20.580673 47.076553
F 37.449754 20.580673 68.900872
F 36.992600 20.580673 90.725192
F 36.535446 20.580673 112.549512
F 36.078291 20.580673 134.373832
F 35.621137 20.580673 156.198152
F 35.163983 20.580673 178.022472
F 34.706828 20.580673 199.846792
F 34.249674 20.580673 221.671112
F 33.792520 20.580673 243.495432
F 38.821217 43.733930 3.427913
F 38.364063 43.733930 25.252232
F 37.906909 43.733930 47.076553
F 37.449754 43.733930 68.900872
F 36.992600 43.733930 90.725192
F 36.535446 43.733930 112.549512
F 36.078291 43.733930 134.373832
F 35.621137 43.733930 156.198152
F 35.163983 43.733930 178.022472
F 34.706828 43.733930 199.846792
F 34.249674 43.733930 221.671112
F 33.792520 43.733930 243.495432
F 38.821217 66.887188 3.427913
F 38.364063 66.887188 25.252232
F 37.906909 66.887188 47.076553
F 37.449754 66.887188 68.900872
F 36.992600 66.887188 90.725192
F 36.535446 66.887188 112.549512
F 36.078291 66.887188 134.373832
F 35.621137 66.887188 156.198152
F 35.163983 66.887188 178.022472
F 34.706828 66.887188 199.846792
F 34.249674 66.887188 221.671112
F 33.792520 66.887188 243.495432
F 65.093303 20.580673 25.812130
F 64.636148 20.580673 47.636451
F 64.178994 20.580673 69.460770
F 63.721840 20.580673 91.285090
F 63.264685 20.580673 113.109410
F 62.807531 20.580673 134.933730
F 62.350377 20.580673 156.758050
F 61.893222 20.580673 178.582370
F 61.436068 20.580673 200.406689
F 60.978914 20.580673 222.231010
F 60.521759 20.580673 244.055329
F 65.093303 43.733930 25.812130
F 64.636148 43.733930 47.636451
F 64.178994 43.733930 69.460770
F 63.721840 43.733930 91.285090
F 63.264685 43.733930 113.109410
F 62.807531 43.733930 134.933730
F 62.350377 43.733930 156.758050
F 61.893222 43.733930 178.582370
F 61.436068 43.733930 200.406689
F 60.978914 43.733930 222.231010
F 60.521759 43.733930 244.055329
F 65.093303 66.887188 25.812130
F 64.636148 66.887188 47.636451
F 64.178994 66.887188 69.460770
F 63.721840 66.887188 91.285090
F 63.264685 66.887188 113.109410
F 62.807531 66.887188 134.933730
F 62.350377 66.887188 156.758050
F 61.893222 66.887188 178.582370
F 61.436068 66.887188 200.406689
F 60.978914 66.887188 222.231010
F 60.521759 66.887188 244.055329
F 21.001725 5.145164 3.054649
F 20.544571 5.145164 24.878968
F 20.087417 5.145164 46.703288
F 19.630262 5.145164 68.527608
F 19.173108 5.145164 90.351928
F 18.715954 5.145164 112.176248
F 18.258799 5.145164 134.000568
F 17.801645 5.145164 155.824887
F 17.344491 5.145164 177.649208
F 16.887336 5.145164 199.473527
F 16.430182 5.145164 221.297847
F 15.973028 5.145164 243.122167
F 21.001725 28.298422 3.054649
F 20.544571 28.298422 24.878968
F 20.087417 28.298422 46.703288
F 19.630262 28.298422 68.527608
F 19.173108 28.298422 90.351928
F 18.715954 28.298422 112.176248
F 18.258799 28.298422 134.000568
F 17.801645 28.298422 155.824887
F 17.344491 28.298422 177.649208
F 16.887336 28.298422 199.473527
F 16.430182 28.298422 221.297847
F 15.973028 28.298422 243.122167
F 21.001725 51.451679 3.054649
F 20.544571 51.451679 24.878968
F 20.087417 51.451679 46.703288
F 19.630262 51.451679 68.527608
F 19.173108 51.451679 90.351928
F 18.715954 51.451679 112.176248
F 18.258799 51.451679 134.000568
F 17.801645 51.451679 155.824887
F 17.344491 51.451679 177.649208
F 16.887336 51.451679 199.473527
F 16.430182 51.451679 221.297847
F 15.973028 51.451679 243.122167
F 47.730965 5.145164 3.614546
F 47.273810 5.145164 25.438866
F 46.816656 5.145164 47.263186
F 46.359502 5.145164 69.087506
F 45.902347 5.145164 90.911826
F 45.445193 5.145164 112.736146
F 44.988039 5.145164 134.560466
F 44.530884 5.145164 156.384785
F 44.073730 5.145164 178.209106
F 43.616576 5.145164 200.033425
F 43.159421 5.145164 221.857745
F 42.702267 5.145164 243.682065
F 47.730965 28.298422 3.614546
F 47.273810 28.298422 25.438866
F 46.816656 28.298422 47.263186
F 46.359502 28.298422 69.087506
F 45.902347 28.298422 90.911826
F 45.445193 28.298422 112.736146
F 44.988039 28.298422 134.560466
F 44.530884 28.298422 156.384785
F 44.073730 28.298422 178.209106
F 43.616576 28.298422 200.033425
F 43.159421 28.298422 221.857745
F 42.702267 28.298422 243.682065
F 47.730965 51.451679 3.614546
F 47.273810 51.451679 25.438866
F 46.816656 51.451679 47.263186
F 46.359502 51.451679 69.087506
F 45.902347 51.451679 90.911826
F 45.445193 51.451679 112.736146
F 44.988039 51.451679 134.560466
F 44.530884 51.451679 156.384785
F 44.073730 51.451679 178.209106
F 43.616576 51.451679 200.033425
F 43.159421 51.451679 221.857745
F 42.702267 51.451679 243.682065
F 21.001725 12.862917 3.054649
F 20.544571 12.862917 24.878969
F 20.087417 12.862917 46.703289
F 19.630262 12.862917 68.527609
F 19.173108 12.862917 90.351929
F 18.715954 12.862917 112.176248
F 18.258799 12.862917 134.000569
F 17.801645 12.862917 155.824888
F 17.344491 12.862917 177.649209
F 16.887336 12.862917 199.473528
F 16.430182 12.862917 221.297848
F 15.973028 12.862917 243.122168
F 21.001725 36.016174 3.054649
F 20.544571 36.016174 24.878969
F 20.087417 36.016174 46.703289
F 19.630262 36.016174 68.527609
F 19.173108 36.016174 90.351929
F 18.715954 36.016174 112.176248
F 18.258799 36.016174 134.000569
F 17.801645 36.016174 155.824888
F 17.344491 36.016174 177.649209
F 16.887336 36.016174 199.473528
F 16.430182 36.016174 221.297848
F 15.973028 36.016174 243.122168
F 21.001725 59.169432 3.054649
F 20.544571 59.169432 24.878969
F 20.087417 59.169432 46.703289
F 19.630262 59.169432 68.527609
F 19.173108 59.169432 90.351929
F 18.715954 59.169432 112.176248
F 18.258799 59.169432 134.000569
F 17.801645 59.169432 155.824888
F 17.344491 59.169432 177.649209
F 16.887336 59.169432 199.473528
F 16.430182 59.169432 221.297848
F 15.973028 59.169432 243.122168
F 47.730965 12.862917 3.614546
F 47.273810 12.862917 25.438867
F 46.816656 12.862917 47.263187
F 46.359502 12.862917 69.087507
F 45.902347 12.862917 90.911827
F 45.445193 12.862917 112.736146
F 44.988039 12.862917 134.560467
F 44.530884 12.862917 156.384786
F 44.073730 12.862917 178.209107
F 43.616576 12.862917 200.033426
F 43.159421 12.862917 221.857746
F 42.702267 12.862917 243.682066
F 47.730965 36.016174 3.614546
F 47.273810 36.016174 25.438867
F 46.816656 36.016174 47.263187
F 46.359502 36.016174 69.087507
F 45.902347 36.016174 90.911827
F 45.445193 36.016174 112.736146
F 44.988039 36.016174 134.560467
F 44.530884 36.016174 156.384786
F 44.073730 36.016174 178.209107
F 43.616576 36.016174 200.033426
F 43.159421 36.016174 221.857746
F 42.702267 36.016174 243.682066
F 47.730965 59.169432 3.614546
F 47.273810 59.169432 25.438867
F 46.816656 59.169432 47.263187
F 46.359502 59.169432 69.087507
F 45.902347 59.169432 90.911827
F 45.445193 59.169432 112.736146
F 44.988039 59.169432 134.560467
F 44.530884 59.169432 156.384786
F 44.073730 59.169432 178.209107
F 43.616576 59.169432 200.033426
F 43.159421 59.169432 221.857746
F 42.702267 59.169432 243.682066
F 21.001725 20.580672 3.054649
F 20.544571 20.580672 24.878968
F 20.087417 20.580672 46.703289
F 19.630262 20.580672 68.527608
F 19.173108 20.580672 90.351928
F 18.715954 20.580672 112.176248
F 18.258799 20.580672 134.000568
F 17.801645 20.580672 155.824888
F 17.344491 20.580672 177.649208
F 16.887336 20.580672 199.473527
F 16.430182 20.580672 221.297848
F 15.973028 20.580672 243.122167
F 21.001725 43.733929 3.054649
F 20.544571 43.733929 24.878968
F 20.087417 43.733929 46.703289
F 19.630262 43.733929 68.527608
F 19.173108 43.733929 90.351928
F 18.715954 43.733929 112.176248
F 18.258799 43.733929 134.000568
F 17.801645 43.733929 155.824888
F 17.344491 43.733929 177.649208
F 16.887336 43.733929 199.473527
F 16.430182 43.733929 221.297848
F 15.973028 43.733929 243.122167
F 21.001725 66.887187 3.054649
F 20.544571 66.887187 24.878968
F 20.087417 66.887187 46.703289
F 19.630262 66.887187 68.527608
F 19.173108 66.887187 90.351928
F 18.715954 66.887187 112.176248
F 18.258799 66.887187 134.000568
F 17.801645 66.887187 155.824888
F 17.344491 66.887187 177.649208
F 16.887336 66.887187 199.473527
F 16.430182 66.887187 221.297848
F 15.973028 66.887187 243.122167
F 47.730965 20.580672 3.614546
F 47.273810 20.580672 25.438866
F 46.816656 20.580672 47.263187
F 46.359502 20.580672 69.087506
F 45.902347 20.580672 90.911826
F 45.445193 20.580672 112.736146
F 44.988039 20.580672 134.560466
F 44.530884 20.580672 156.384786
F 44.073730 20.580672 178.209106
F 43.616576 20.580672 200.033425
F 43.159421 20.580672 221.857746
F 42.702267 20.580672 243.682065
F 47.730965 43.733929 3.614546
F 47.273810 43.733929 25.438866
F 46.816656 43.733929 47.263187
F 46.359502 43.733929 69.087506
F 45.902347 43.733929 90.911826
F 45.445193 43.733929 112.736146
F 44.988039 43.733929 134.560466
F 44.530884 43.733929 156.384786
F 44.073730 43.733929 178.209106
F 43.616576 43.733929 200.033425
F 43.159421 43.733929 221.857746
F 42.702267 43.733929 243.682065
F 47.730965 66.887187 3.614546
F 47.273810 66.887187 25.438866
F 46.816656 66.887187 47.263187
F 46.359502 66.887187 69.087506
F 45.902347 66.887187 90.911826
F 45.445193 66.887187 112.736146
F 44.988039 66.887187 134.560466
F 44.530884 66.887187 156.384786
F 44.073730 66.887187 178.209106
F 43.616576 66.887187 200.033425
F 43.159421 66.887187 221.857746
F 42.702267 66.887187 243.682065
F 29.911475 5.145165 3.241279
F 29.454320 5.145165 25.065600
F 28.997166 5.145165 46.889919
F 28.540012 5.145165 68.714240
F 28.082857 5.145165 90.538559
F 27.625703 5.145165 112.362879
F 27.168549 5.145165 134.187199
F 26.711394 5.145165 156.011519
F 26.254240 5.145165 177.835840
F 25.797086 5.145165 199.660159
F 25.339931 5.145165 221.484479
F 24.882777 5.145165 243.308799
F 29.911475 28.298423 3.241279
F 29.454320 28.298423 25.065600
F 28.997166 28.298423 46.889919
F 28.540012 28.298423 68.714240
F 28.082857 28.298423 90.538559
F 27.625703 28.298423 112.362879
F 27.168549 28.298423 134.187199
F 26.711394 28.298423 156.011519
F 26.254240 28.298423 177.835840
F 25.797086 28.298423 199.660159
F 25.339931 28.298423 221.484479
F 24.882777 28.298423 243.308799
F 29.911475 51.451680 3.241279
F 29.454320 51.451680 25.065600
F 28.997166 51.451680 46.889919
F 28.540012 51.451680 68.714240
F 28.082857 51.451680 90.538559
F 27.625703 51.451680 112.362879
F 27.168549 51.451680 134.187199
F 26.711394 51.451680 156.011519
F 26.254240 51.451680 177.835840
F 25.797086 51.451680 199.660159
F 25.339931 51.451680 221.484479
F 24.882777 51.451680 243.308799
F 56.640715 5.145165 3.801177
F 56.183561 5.145165 25.625498
F 55.726407 5.145165 47.449817
F 55.269252 5.145165 69.274138
F 54.812098 5.145165 91.098457
F 54.354944 5.145165 112.922777
F 53.897789 5.145165 134.747097
F 53.440635 5.145165 156.571417
F 52.983481 5.145165 178.395737
F 52.526326 5.145165 200.220057
F 52.069172 5.145165 222.044376
F 51.612018 5.145165 243.868697
F 56.640715 28.298423 3.801177
F 56.183561 28.298423 25.625498
F 55.726407 28.298423 47.449817
F 55.269252 28.298423 69.274138
F 54.812098 28.298423 91.098457
F 54.354944 28.298423 112.922777
F 53.897789 28.298423 134.747097
F 53.440635 28.298423 156.571417
F 52.983481 28.298423 178.395737
F 52.526326 28.298423 200.220057
F 52.069172 28.298423 222.044376
F 51.612018 28.298423 243.868697
F 56.640715 51.451680 3.801177
F 56.183561 51.451680 25.625498
F 55.726407 51.451680 47.449817
F 55.269252 51.451680 69.274138
F 54.812098 51.451680 91.098457
F 54.354944 51.451680 112.922777
F 53.897789 51.451680 134.747097
F 53.440635 51.451680 156.571417
F 52.983481 51.451680 178.395737
F 52.526326 51.451680 200.220057
F 52.069172 51.451680 222.044376
F 51.612018 51.451680 243.868697
F 29.911475 12.862917 3.241280
F 29.454320 12.862917 25.065601
F 28.997166 12.862917 46.889920
F 28.540012 12.862917 68.714241
F 28.082857 12.862917 90.538560
F 27.625703 12.862917 112.362880
F 27.168549 12.862917 134.187200
F 26.711394 12.862917 156.011520
F 26.254240 12.862917 177.835841
F 25.797086 12.862917 199.660160
F 25.339931 12.862917 221.484480
F 24.882777 12.862917 243.308800
F 29.911475 36.016175 3.241280
F 29.454320 36.016175 25.065601
F 28.997166 36.016175 46.889920
F 28.540012 36.016175 68.714241
F 28.082857 36.016175 90.538560
F 27.625703 36.016175 112.362880
F 27.168549 36.016175 134.187200
F 26.711394 36.016175 156.011520
F 26.254240 36.016175 177.835841
F 25.797086 36.016175 199.660160
F 25.339931 36.016175 221.484480
F 24.882777 36.016175 243.308800
F 29.911475 59.169432 3.241280
F 29.454320 59.169432 25.065601
F 28.997166 59.169432 46.889920
F 28.540012 59.169432 68.714241
F 28.082857 59.169432 90.538560
F 27.625703 59.169432 112.362880
F 27.168549 59.169432 134.187200
F 26.711394 59.169432 156.011520
F 26.254240 59.169432 177.835841
F 25.797086 59.169432 199.660160
F 25.339931 59.169432 221.484480
F 24.882777 59.169432 243.308800
F 56.640715 12.862917 3.801178
F 56.183561 12.862917 25.625499
F 55.726407 12.862917 47.449818
F 55.269252 12.862917 69.274139
F 54.812098 12.862917 91.098458
F 54.354944 12.862917 112.922778
F 53.897789 12.862917 134.747098
F 53.440635 12.862917 156.571418
F 52.983481 12.862917 178.395738
F 52.526326 12.862917 200.220058
F 52.069172 12.862917 222.044377
F 51.612018 12.862917 243.868698
F 56.640715 36.016175 3.801178
F 56.183561 36.016175 25.625499
F 55.726407 36.016175 47.449818
F 55.269252 36.016175 69.274139
F 54.812098 36.016175 91.098458
F 54.354944 36.016175 112.922778
F 53.897789 36.016175 134.747098
F 53.440635 36.016175 156.571418
F 52.983481 36.016175 178.395738
F 52.526326 36.016175 200.220058
F 52.069172 36.016175 222.044377
F 51.612018 36.016175 243.868698
F 56.640715 59.169432 3.801178
F 56.183561 59.169432 25.625499
F 55.726407 59.169432 47.449818
F 55.269252 59.169432 69.274139
F 54.812098 59.169432 91.098458
F 54.354944 59.169432 112.922778
F 53.897789 59.169432 134.747098
F 53.440635 59.169432 156.571418
F 52.983481 59.169432 178.395738
F 52.526326 59.169432 200.220058
F 52.069172 59.169432 222.044377
F 51.612018 59.169432 243.868698
F 29.911475 20.580672 3.241280
F 29.454320 20.580672 25.065600
F 28.997166 20.580672 46.889919
F 28.540012 20.580672 68.714240
F 28.082857 20.580672 90.538559
F 27.625703 20.580672 112.362880
F 27.168549 20.580672 134.187199
F 26.711394 20.580672 156.011519
F 26.254240 20.580672 177.835840
F 25.797086 20.580672 199.660159
F 25.339931 20.580672 221.484480
F 24.882777 20.580672 243.308799
F 29.911475 43.733930 3.241280
F 29.454320 43.733930 25.065600
F 28.997166 43.733930 46.889919
F 28.540012 43.733930 68.714240
F 28.082857 43.733930 90.538559
F 27.625703 43.733930 112.362880
F 27.168549 43.733930 134.187199
F 26.711394 43.733930 156.011519
F 26.254240 43.733930 177.835840
F 25.797086 43.733930 199.660159
F 25.339931 43.733930 221.484480
F 24.882777 43.733930 243.308799
F 29.911475 66.887188 3.241280
F 29.454320 66.887188 25.065600
F 28.997166 66.887188 46.889919
F 28.540012 66.887188 68.714240
F 28.082857 66.887188 90.538559
F 27.625703 66.887188 112.362880
F 27.168549 66.887188 134.187199
F 26.711394 66.887188 156.011519
F 26.254240 66.887188 177.835840
F 25.797086 66.887188 199.660159
F 25.339931 66.887188 221.484480
F 24.882777 66.887188 243.308799
F 56.640715 20.580672 3.801178
F 56.183561 20.580672 25.625498
F 55.726407 20.580672 47.449817
F 55.269252 20.580672 69.274138
F 54.812098 20.580672 91.098457
F 54.354944 20.580672 112.922778
F 53.897789 20.580672 134.747097
F 53.440635 20.580672 156.571417
F 52.983481 20.580672 178.395737
F 52.526326 20.580672 200.220057
F 52.069172 20.580672 222.044377
F 51.612018 20.580672 243.868697
F 56.640715 43.733930 3.801178
F 56.183561 43.733930 25.625498
F 55.726407 43.733930 47.449817
F 55.269252 43.733930 69.274138
F 54.812098 43.733930 91.098457
F 54.354944 43.733930 112.922778
F 53.897789 43.733930 134.747097
F 53.440635 43.733930 156.571417
F 52.983481 43.733930 178.395737
F 52.526326 43.733930 200.220057
F 52.069172 43.733930 222.044377
F 51.612018 43.733930 243.868697
F 56.640715 66.887188 3.801178
F 56.183561 66.887188 25.625498
F 55.726407 66.887188 47.449817
F 55.269252 66.887188 69.274138
F 54.812098 66.887188 91.098457
F 54.354944 66.887188 112.922778
F 53.897789 66.887188 134.747097
F 53.440635 66.887188 156.571417
F 52.983481 66.887188 178.395737
F 52.526326 66.887188 200.220057
F 52.069172 66.887188 222.044377
F 51.612018 66.887188 243.868697
F 12.015774 7.717749 6.505401
F 11.558620 7.717749 28.329722
F 11.101466 7.717749 50.154041
F 10.644311 7.717749 71.978361
F 10.187157 7.717749 93.802681
F 9.730003 7.717749 115.627001
F 9.272848 7.717749 137.451321
F 8.815694 7.717749 159.275641
F 8.358540 7.717749 181.099960
F 7.901385 7.717749 202.924281
F 7.444231 7.717749 224.748600
F 6.987077 7.717749 246.572921
F 12.015774 30.871007 6.505401
F 11.558620 30.871007 28.329722
F 11.101466 30.871007 50.154041
F 10.644311 30.871007 71.978361
F 10.187157 30.871007 93.802681
F 9.730003 30.871007 115.627001
F 9.272848 30.871007 137.451321
F 8.815694 30.871007 159.275641
F 8.358540 30.871007 181.099960
F 7.901385 30.871007 202.924281
F 7.444231 30.871007 224.748600
F 6.987077 30.871007 246.572921
F 12.015774 54.024264 6.505401
F 11.558620 54.024264 28.329722
F 11.101466 54.024264 50.154041
F 10.644311 54.024264 71.978361
F 10.187157 54.024264 93.802681
F 9.730003 54.024264 115.627001
F 9.272848 54.024264 137.451321
F 8.815694 54.024264 159.275641
F 8.358540 54.024264 181.099960
F 7.901385 54.024264 202.924281
F 7.444231 54.024264 224.748600
F 6.987077 54.024264 246.572921
F 38.745015 7.717749 7.065299
F 38.287861 7.717749 28.889619
F 37.830706 7.717749 50.713939
F 37.373552 7.717749 72.538258
F 36.916398 7.717749 94.362579
F 36.459243 7.717749 116.186898
F 36.002089 7.717749 138.011219
F 35.544935 7.717749 159.835538
F 35.087780 7.717749 181.659858
F 34.630626 7.717749 203.484178
F 34.173472 7.717749 225.308498
F 33.716317 7.717749 247.132818
F 38.745015 30.871007 7.065299
F 38.287861 30.871007 28.889619
F 37.830706 30.871007 50.713939
F 37.373552 30.871007 72.538258
F 36.916398 30.871007 94.362579
F 36.459243 30.871007 116.186898
F 36.002089 30.871007 138.011219
F 35.544935 30.871007 159.835538
F 35.087780 30.871007 181.659858
F 34.630626 30.871007 203.484178
F 34.173472 30.871007 225.308498
F 33.716317 30.871007 247.132818
F 38.745015 54.024264 7.065299
F 38.287861 54.024264 28.889619
F 37.830706 54.024264 50.713939
F 37.373552 54.024264 72.538258
F 36.916398 54.024264 94.362579
F 36.459243 54.024264 116.186898
F 36.002089 54.024264 138.011219
F 35.544935 54.024264 159.835538
F 35.087780 54.024264 181.659858
F 34.630626 54.024264 203.484178
F 34.173472 54.024264 225.308498
F 33.716317 54.024264 247.132818
F 65.017100 7.717749 29.449517
F 64.559946 7.717749 51.273837
F 64.102791 7.717749 73.098156
F 63.645637 7.717749 94.922477
F 63.188483 7.717749 116.746796
F 62.731328 7.717749 138.571117
F 62.274174 7.717749 160.395436
F 61.817020 7.717749 182.219756
F 61.359865 7.717749 204.044076
F 60.902711 7.717749 225.868396
F 60.445557 7.717749 247.692716
F 65.017100 30.871007 29.449517
F 64.559946 30.871007 51.273837
F 64.102791 30.871007 73.098156
F 63.645637 30.871007 94.922477
F 63.188483 30.871007 116.746796
F 62.731328 30.871007 138.571117
F 62.274174 30.871007 160.395436
F 61.817020 30.871007 182.219756
F 61.359865 30.871007 204.044076
F 60.902711 30.871007 225.868396
F 60.445557 30.871007 247.692716
F 65.017100 54.024264 29.449517
F 64.559946 54.024264 51.273837
F 64.102791 54.024264 73.098156
F 63.645637 54.024264 94.922477
F 63.188483 54.024264 116.746796
F 62.731328 54.024264 138.571117
F 62.274174 54.024264 160.395436
F 61.817020 54.024264 182.219756
F 61.359865 54.024264 204.044076
F 60.902711 54.024264 225.868396
F 60.445557 54.024264 247.692716
F 12.015774 15.435502 6.505402
F 11.558620 15.435502 28.329723
F 11.101466 15.435502 50.154042
F 10.644311 15.435502 71.978362
F 10.187157 15.435502 93.802682
F 9.730003 15.435502 115.627002
F 9.272848 15.435502 137.451322
F 8.815694 15.435502 159.275642
F 8.358540 15.435502 181.099961
F 7.901385 15.435502 202.924282
F 7.444231 15.435502 224.748601
F 6.987077 15.435502 246.572922
F 12.015774 38.588760 6.505402
F 11.558620 38.588760 28.329723
F 11.101466 38.588760 50.154042
F 10.644311 38.588760 71.978362
F 10.187157 38.588760 93.802682
F 9.730003 38.588760 115.627002
F 9.272848 38.588760 137.451322
F 8.815694 38.588760 159.275642
F 8.358540 38.588760 181.099961
F 7.901385 38.588760 202.924282
F 7.444231 38.588760 224.748601
F 6.987077 38.588760 246.572922
F 12.015774 61.742017 6.505402
F 11.558620 61.742017 28.329723
F 11.101466 61.742017 50.154042
F 10.644311 61.742017 71.978362
F 10.187157 61.742017 93.802682
F 9.730003 61.742017 115.627002
F 9.272848 61.742017 137.451322
F 8.815694 61.742017 159.275642
F 8.358540 61.742017 181.099961
F 7.901385 61.742017 202.924282
F 7.444231 61.742017 224.748601
F 6.987077 61.742017 246.572922
F 38.745015 15.435502 7.065300
F 38.287861 15.435502 28.889620
F 37.830706 15.435502 50.713940
F 37.373552 15.435502 72.538259
F 36.916398 15.435502 94.362580
F 36.459243 15.435502 116.186899
F 36.002089 15.435502 138.011220
F 35.544935 15.435502 159.835539
F 35.087780 15.435502 181.659859
F 34.630626 15.435502 203.484179
F 34.173472 15.435502 225.308499
F 33.716317 15.435502 247.132819
F 38.745015 38.588760 7.065300
F 38.287861 38.588760 28.889620
F 37.830706 38.588760 50.713940
F 37.373552 38.588760 72.538259
F 36.916398 38.588760 94.362580
F 36.459243 38.588760 116.186899
F 36.002089 38.588760 138.011220
F 35.544935 38.588760 159.835539
F 35.087780 38.588760 181.659859
F 34.630626 38.588760 203.484179
F 34.173472 38.588760 225.308499
F 33.716317 38.588760 247.132819
F 38.745015 61.742017 7.065300
F 38.287861 61.742017 28.889620
F 37.830706 61.742017 50.713940
F 37.373552 61.742017 72.538259
F 36.916398 61.742017 94.362580
F 36.459243 61.742017 116.186899
F 36.002089 61.742017 138.011220
F 35.544935 61.742017 159.835539
F 35.087780 61.742017 181.659859
F 34.630626 61.742017 203.484179
F 34.173472 61.742017 225.308499
F 33.716317 61.742017 247.132819
F 65.017100 15.435502 29.449518
F 64.559946 15.435502 51.273838
F 64.102791 15.435502 73.098157
F 63.645637 15.435502 94.922478
F 63.188483 15.435502 116.746797
F 62.731328 15.435502 138.571118
F 62.274174 15.435502 160.395437
F 61.817020 15.435502 182.219757
F 61.359865 15.435502 204.044077
F 60.902711 15.435502 225.868397
F 60.445557 15.435502 247.692717
F 65.017100 38.588760 29.449518
F 64.559946 38.588760 51.273838
F 64.102791 38.588760 73.098157
F 63.645637 38.588760 94.922478
F 63.188483 38.588760 116.746797
F 62.731328 38.588760 138.571118
F 62.274174 38.588760 160.395437
F 61.817020 38.588760 182.219757
F 61.359865 38.588760 204.044077
F 60.902711 38.588760 225.868397
F 60.445557 38.588760 247.692717
F 65.017100 61.742017 29.449518
F 64.559946 61.742017 51.273838
F 64.102791 61.742017 73.098157
F 63.645637 61.742017 94.922478
F 63.188483 61.742017 116.746797
F 62.731328 61.742017 138.571118
F 62.274174 61.742017 160.395437
F 61.817020 61.742017 182.219757
F 61.359865 61.742017 204.044077
F 60.902711 61.742017 225.868397
F 60.445557 61.742017 247.692717
F 12.015774 0.000000 6.505401
F 11.558620 0.000000 28.329722
F 11.101466 0.000000 50.154041
F 10.644311 0.000000 71.978362
F 10.187157 0.000000 93.802681
F 9.730003 0.000000 115.627001
F 9.272848 0.000000 137.451321
F 8.815694 0.000000 159.275641
F 8.358540 0.000000 181.099961
F 7.901385 0.000000 202.924281
F 7.444231 0.000000 224.748600
F 6.987077 0.000000 246.572921
F 12.015774 23.153257 6.505401
F 11.558620 23.153257 28.329722
F 11.101466 23.153257 50.154041
F 10.644311 23.153257 71.978362
F 10.187157 23.153257 93.802681
F 9.730003 23.153257 115.627001
F 9.272848 23.153257 137.451321
F 8.815694 23.153257 159.275641
F 8.358540 23.153257 181.099961
F 7.901385 23.153257 202.924281
F 7.444231 23.153257 224.748600
F 6.987077 23.153257 246.572921
F 12.015774 46.306515 6.505401
F 11.558620 46.306515 28.329722
F 11.101466 46.306515 50.154041
F 10.644311 46.306515 71.978362
F 10.187157 46.306515 93.802681
F 9.730003 46.306515 115.627001
F 9.272848 46.306515 137.451321
F 8.815694 46.306515 159.275641
F 8.358540 46.306515 181.099961
F 7.901385 46.306515 202.924281
F 7.444231 46.306515 224.748600
F 6.987077 46.306515 246.572921
F 38.745015 0.000000 7.065299
F 38.287861 0.000000 28.889619
F 37.830706 0.000000 50.713939
F 37.373552 0.000000 72.538259
F 36.916398 0.000000 94.362579
F 36.459243 0.000000 116.186898
F 36.002089 0.000000 138.011219
F 35.544935 0.000000 159.835538
F 35.087780 0.000000 181.659859
F 34.630626 0.000000 203.484178
F 34.173472 0.000000 225.308498
F 33.716317 0.000000 247.132818
F 38.745015 23.153257 7.065299
F 38.287861 23.153257 28.889619
F 37.830706 23.153257 50.713939
F 37.373552 23.153257 72.538259
F 36.916398 23.153257 94.362579
F 36.459243 23.153257 116.186898
F 36.002089 23.153257 138.011219
F 35.544935 23.153257 159.835538
F 35.087780 23.153257 181.659859
F 34.630626 23.153257 203.484178
F 34.173472 23.153257 225.308498
F 33.716317 23.153257 247.132818
F 38.745015 46.306515 7.065299
F 38.287861 46.306515 28.889619
F 37.830706 46.306515 50.713939
F 37.373552 46.306515 72.538259
F 36.916398 46.306515 94.362579
F 36.459243 46.306515 116.186898
F 36.002089 46.306515 138.011219
F 35.544935 46.306515 159.835538
F 35.087780 46.306515 181.659859
F 34.630626 46.306515 203.484178
F 34.173472 46.306515 225.308498
F 33.716317 46.306515 247.132818
F 65.017100 0.000000 29.449517
F 64.559946 0.000000 51.273837
F 64.102791 0.000000 73.098157
F 63.645637 0.000000 94.922477
F 63.188483 0.000000 116.746796
F 62.731328 0.000000 138.571117
F 62.274174 0.000000 160.395436
F 61.817020 0.000000 182.219757
F 61.359865 0.000000 204.044076
F 60.902711 0.000000 225.868396
F 60.445557 0.000000 247.692716
F 65.017100 23.153257 29.449517
F 64.559946 23.153257 51.273837
F 64.102791 23.153257 73.098157
F 63.645637 23.153257 94.922477
F 63.188483 23.153257 116.746796
F 62.731328 23.153257 138.571117
F 62.274174 23.153257 160.395436
F 61.817020 23.153257 182.219757
F 61.359865 23.153257 204.044076
F 60.902711 23.153257 225.868396
F 60.445557 23.153257 247.692716
F 65.017100 46.306515 29.449517
F 64.559946 46.306515 51.273837
F 64.102791 46.306515 73.098157
F 63.645637 46.306515 94.922477
F 63.188483 46.306515 116.746796
F 62.731328 46.306515 138.571117
F 62.274174 46.306515 160.395436
F 61.817020 46.306515 182.219757
F 61.359865 46.306515 204.044076
F 60.902711 46.306515 225.868396
F 60.445557 46.306515 247.692716
F 20.925522 7.717751 6.692035
F 20.468368 7.717751 28.516355
F 20.011213 7.717751 50.340675
F 19.554059 7.717751 72.164995
F 19.096905 7.717751 93.989315
F 18.639750 7.717751 115.813634
F 18.182596 7.717751 137.637955
F 17.725442 7.717751 159.462274
F 17.268287 7.717751 181.286594
F 16.811133 7.717751 203.110914
F 16.353979 7.717751 224.935234
F 15.896824 7.717751 246.759554
F 20.925522 30.871008 6.692035
F 20.468368 30.871008 28.516355
F 20.011213 30.871008 50.340675
F 19.554059 30.871008 72.164995
F 19.096905 30.871008 93.989315
F 18.639750 30.871008 115.813634
F 18.182596 30.871008 137.637955
F 17.725442 30.871008 159.462274
F 17.268287 30.871008 181.286594
F 16.811133 30.871008 203.110914
F 16.353979 30.871008 224.935234
F 15.896824 30.871008 246.759554
F 20.925522 54.024266 6.692035
F 20.468368 54.024266 28.516355
F 20.011213 54.024266 50.340675
F 19.554059 54.024266 72.164995
F 19.096905 54.024266 93.989315
F 18.639750 54.024266 115.813634
F 18.182596 54.024266 137.637955
F 17.725442 54.024266 159.462274
F 17.268287 54.024266 181.286594
F 16.811133 54.024266 203.110914
F 16.353979 54.024266 224.935234
F 15.896824 54.024266 246.759554
F 47.654761 7.717751 7.251932
F 47.197607 7.717751 29.076253
F 46.740453 7.717751 50.900572
F 46.283298 7.717751 72.724893
F 45.826144 7.717751 94.549212
F 45.368990 7.717751 116.373532
F 44.911835 7.717751 138.197852
F 44.454681 7.717751 160.022172
F 43.997527 7.717751 181.846491
F 43.540372 7.717751 203.670812
F 43.083218 7.717751 225.495132
F 42.626064 7.717751 247.319452
F 47.654761 30.871008 7.251932
F 47.197607 30.871008 29.076253
F 46.740453 30.871008 50.900572
F 46.283298 30.871008 72.724893
F 45.826144 30.871008 94.549212
F 45.368990 30.871008 116.373532
F 44.911835 30.871008 138.197852
F 44.454681 30.871008 160.022172
F 43.997527 30.871008 181.846491
F 43.540372 30.871008 203.670812
F 43.083218 30.871008 225.495132
F 42.626064 30.871008 247.319452
F 47.654761 54.024266 7.251932
F 47.197607 54.024266 29.076253
F 46.740453 54.024266 50.900572
F 46.283298 54.024266 72.724893
F 45.826144 54.024266 94.549212
F 45.368990 54.024266 116.373532
F 44.911835 54.024266 138.197852
F 44.454681 54.024266 160.022172
F 43.997527 54.024266 181.846491
F 43.540372 54.024266 203.670812
F 43.083218 54.024266 225.495132
F 42.626064 54.024266 247.319452
F 20.925522 15.435503 6.692036
F 20.468367 15.435503 28.516356
F 20.011213 15.435503 50.340676
F 19.554059 15.435503 72.164996
F 19.096904 15.435503 93.989316
F 18.639750 15.435503 115.813635
F 18.182596 15.435503 137.637956
F 17.725442 15.435503 159.462275
F 17.268287 15.435503 181.286596
F 16.811133 15.435503 203.110915
F 16.353979 15.435503 224.935235
F 15.896824 15.435503 246.759555
F 20.925522 38.588761 6.692036
F 20.468367 38.588761 28.516356
F 20.011213 38.588761 50.340676
F 19.554059 38.588761 72.164996
F 19.096904 38.588761 93.989316
F 18.639750 38.588761 115.813635
F 18.182596 38.588761 137.637956
F 17.725442 38.588761 159.462275
F 17.268287 38.588761 181.286596
F 16.811133 38.588761 203.110915
F 16.353979 38.588761 224.935235
F 15.896824 38.588761 246.759555
F 20.925522 61.742018 6.692036
F 20.468367 61.742018 28.516356
F 20.011213 61.742018 50.340676
F 19.554059 61.742018 72.164996
F 19.096904 61.742018 93.989316
F 18.639750 61.742018 115.813635
F 18.182596 61.742018 137.637956
F 17.725442 61.742018 159.462275
F 17.268287 61.742018 181.286596
F 16.811133 61.742018 203.110915
F 16.353979 61.742018 224.935235
F 15.896824 61.742018 246.759555
F 47.654761 15.435503 7.251933
F 47.197607 15.435503 29.076254
F 46.740453 15.435503 50.900573
F 46.283298 15.435503 72.724894
F 45.826144 15.435503 94.549213
F 45.368990 15.435503 116.373533
F 44.911835 15.435503 138.197853
F 44.454681 15.435503 160.022173
F 43.997527 15.435503 181.846493
F 43.540372 15.435503 203.670813
F 43.083218 15.435503 225.495133
F 42.626064 15.435503 247.319453
F 47.654761 38.588761 7.251933
F 47.197607 38.588761 29.076254
F 46.740453 38.588761 50.900573
F 46.283298 38.588761 72.724894
F 45.826144 38.588761 94.549213
F 45.368990 38.588761 116.373533
F 44.911835 38.588761 138.197853
F 44.454681 38.588761 160.022173
F 43.997527 38.588761 181.846493
F 43.540372 38.588761 203.670813
F 43.083218 38.588761 225.495133
F 42.626064 38.588761 247.319453
F 47.654761 61.742018 7.251933
F 47.197607 61.742018 29.076254
F 46.740453 61.742018 50.900573
F 46.283298 61.742018 72.724894
F 45.826144 61.742018 94.549213
F 45.368990 61.742018 116.373533
F 44.911835 61.742018 138.197853
F 44.454681 61.742018 160.022173
F 43.997527 61.742018 181.846493
F 43.540372 61.742018 203.670813
F 43.083218 61.742018 225.495133
F 42.626064 61.742018 247.319453
F 20.925522 0.000001 6.692035
F 20.468368 0.000001 28.516355
F 20.011213 0.000001 50.340675
F 19.554059 0.000001 72.164995
F 19.096905 0.000001 93.989315
F 18.639750 0.000001 115.813634
F 18.182596 0.000001 137.637955
F 17.725442 0.000001 159.462274
F 17.268287 0.000001 181.286595
F 16.811133 0.000001 203.110914
F 16.353979 0.000001 224.935234
F 15.896824 0.000001 246.759554
F 20.925522 23.153259 6.692035
F 20.468368 23.153259 28.516355
F 20.011213 23.153259 50.340675
F 19.554059 23.153259 72.164995
F 19.096905 23.153259 93.989315
F 18.639750 23.153259 115.813634
F 18.182596 23.153259 137.637955
F 17.725442 23.153259 159.462274
F 17.268287 23.153259 181.286595
F 16.811133 23.153259 203.110914
F 16.353979 23.153259 224.935234
F 15.896824 23.153259 246.759554
F 20.925522 46.306516 6.692035
F 20.468368 46.306516 28.516355
F 20.011213 46.306516 50.340675
F 19.554059 46.306516 72.164995
F 19.096905 46.306516 93.989315
F 18.639750 46.306516 115.813634
F 18.182596 46.306516 137.637955
F 17.725442 46.306516 159.462274
F 17.268287 46.306516 181.286595
F 16.811133 46.306516 203.110914
F 16.353979 46.306516 224.935234
F 15.896824 46.306516 246.759554
F 47.654761 0.000001 7.251932
F 47.197607 0.000001 29.076253
F 46.740453 0.000001 50.900572
F 46.283298 0.000001 72.724893
F 45.826144 0.000001 94.549212
F 45.368990 0.000001 116.373532
F 44.911835 0.000001 138.197852
F 44.454681 0.000001 160.022172
F 43.997527 0.000001 181.846492
F 43.540372 0.000001 203.670812
F 43.083218 0.000001 225.495132
F 42.626064 0.000001 247.319452
F 47.654761 23.153259 7.251932
F 47.197607 23.153259 29.076253
F 46.740453 23.153259 50.900572
F 46.283298 23.153259 72.724893
F 45.826144 23.153259 94.549212
F 45.368990 23.153259 116.373532
F 44.911835 23.153259 138.197852
F 44.454681 23.153259 160.022172
F 43.997527 23.153259 181.846492
F 43.540372 23.153259 203.670812
F 43.083218 23.153259 225.495132
F 42.626064 23.153259 247.319452
F 47.654761 46.306516 7.251932
F 47.197607 46.306516 29.076253
F 46.740453 46.306516 50.900572
F 46.283298 46.306516 72.724893
F 45.826144 46.306516 94.549212
F 45.368990 46.306516 116.373532
F 44.911835 46.306516 138.197852
F 44.454681 46.306516 160.022172
F 43.997527 46.306516 181.846492
F 43.540372 46.306516 203.670812
F 43.083218 46.306516 225.495132
F 42.626064 46.306516 247.319452
F 29.835273 7.717750 6.878666
F 29.378119 7.717750 28.702987
F 28.920965 7.717750 50.527306
F 28.463810 7.717750 72.351626
F 28.006656 7.717750 94.175946
F 27.549502 7.717750 116.000266
F 27.092347 7.717750 137.824586
F 26.635193 7.717750 159.648906
F 26.178039 7.717750 181.473225
F 25.720884 7.717750 203.297546
F 25.263730 7.717750 225.121865
F 24.806576 7.717750 246.946186
F 29.835273 30.871007 6.878666
F 29.378119 30.871007 28.702987
F 28.920965 30.871007 50.527306
F 28.463810 30.871007 72.351626
F 28.006656 30.871007 94.175946
F 27.549502 30.871007 116.000266
F 27.092347 30.871007 137.824586
F 26.635193 30.871007 159.648906
F 26.178039 30.871007 181.473225
F 25.720884 30.871007 203.297546
F 25.263730 30.871007 225.121865
F 24.806576 30.871007 246.946186
F 29.835273 54.024265 6.878666
F 29.378119 54.024265 28.702987
F 28.920965 54.024265 50.527306
F 28.463810 54.024265 72.351626
F 28.006656 54.024265 94.175946
F 27.549502 54.024265 116.000266
F 27.092347 54.024265 137.824586
F 26.635193 54.024265 159.648906
F 26.178039 54.024265 181.473225
F 25.720884 54.024265 203.297546
F 25.263730 54.024265 225.121865
F 24.806576 54.024265 246.946186
F 56.564513 7.717750 7.438564
F 56.107359 7.717750 29.262885
F 55.650204 7.717750 51.087204
F 55.193050 7.717750 72.911524
F 54.735896 7.717750 94.735844
F 54.278741 7.717750 116.560164
F 53.821587 7.717750 138.384484
F 53.364433 7.717750 160.208804
F 52.907278 7.717750 182.033123
F 52.450124 7.717750 203.857444
F 51.992970 7.717750 225.681763
F 51.535815 7.717750 247.506084
F 56.564513 30.871007 7.438564
F 56.107359 30.871007 29.262885
F 55.650204 30.871007 51.087204
F 55.193050 30.871007 72.911524
F 54.735896 30.871007 94.735844
F 54.278741 30.871007 116.560164
F 53.821587 30.871007 138.384484
F 53.364433 30.871007 160.208804
F 52.907278 30.871007 182.033123
F 52.450124 30.871007 203.857444
F 51.992970 30.871007 225.681763
F 51.535815 30.871007 247.506084
F 56.564513 54.024265 7.438564
F 56.107359 54.024265 29.262885
F 55.650204 54.024265 51.087204
F 55.193050 54.024265 72.911524
F 54.735896 54.024265 94.735844
F 54.278741 54.024265 116.560164
F 53.821587 54.024265 138.384484
F 53.364433 54.024265 160.208804
F 52.907278 54.024265 182.033123
F 52.450124 54.024265 203.857444
F 51.992970 54.024265 225.681763
F 51.535815 54.024265 247.506084
F 29.835273 15.435502 6.878667
F 29.378119 15.435502 28.702988
F 28.920965 15.435502 50.527307
F 28.463810 15.435502 72.351628
F 28.006656 15.435502 94.175947
F 27.549502 15.435502 116.000267
F 27.092347 15.435502 137.824587
F 26.635193 15.435502 159.648907
F 26.178039 15.435502 181.473226
F 25.720884 15.435502 203.297547
F 25.263730 15.435502 225.121866
F 24.806576 15.435502 246.946187
F 29.835273 38.588760 6.878667
F 29.378119 38.588760 28.702988
F 28.920965 38.588760 50.527307
F 28.463810 38.588760 72.351628
F 28.006656 38.588760 94.175947
F 27.549502 38.588760 116.000267
F 27.092347 38.588760 137.824587
F 26.635193 38.588760 159.648907
F 26.178039 38.588760 181.473226
F 25.720884 38.588760 203.297547
F 25.263730 38.588760 225.121866
F 24.806576 38.588760 246.946187
F 29.835273 61.742017 6.878667
F 29.378119 61.742017 28.702988
F 28.920965 61.742017 50.527307
F 28.463810 61.742017 72.351628
F 28.006656 61.742017 94.175947
F 27.549502 61.742017 116.000267
F 27.092347 61.742017 137.824587
F 26.635193 61.742017 159.648907
F 26.178039 61.742017 181.473226
F 25.720884 61.742017 203.297547
F 25.263730 61.742017 225.121866
F 24.806576 61.742017 246.946187
F 56.564513 15.435502 7.438565
F 56.107359 15.435502 29.262886
F 55.650204 15.435502 51.087205
F 55.193050 15.435502 72.911526
F 54.735896 15.435502 94.735845
F 54.278741 15.435502 116.560165
F 53.821587 15.435502 138.384485
F 53.364433 15.435502 160.208805
F 52.907278 15.435502 182.033124
F 52.450124 15.435502 203.857445
F 51.992970 15.435502 225.681764
F 51.535815 15.435502 247.506085
F 56.564513 38.588760 7.438565
F 56.107359 38.588760 29.262886
F 55.650204 38.588760 51.087205
F 55.193050 38.588760 72.911526
F 54.735896 38.588760 94.735845
F 54.278741 38.588760 116.560165
F 53.821587 38.588760 138.384485
F 53.364433 38.588760 160.208805
F 52.907278 38.588760 182.033124
F 52.450124 38.588760 203.857445
F 51.992970 38.588760 225.681764
F 51.535815 38.588760 247.506085
F 56.564513 61.742017 7.438565
F 56.107359 61.742017 29.262886
F 55.650204 61.742017 51.087205
F 55.193050 61.742017 72.911526
F 54.735896 61.742017 94.735845
F 54.278741 61.742017 116.560165
F 53.821587 61.742017 138.384485
F 53.364433 61.742017 160.208805
F 52.907278 61.742017 182.033124
F 52.450124 61.742017 203.857445
F 51.992970 61.742017 225.681764
F 51.535815 61.742017 247.506085
F 29.835273 0.000000 6.878666
F 29.378119 0.000000 28.702987
F 28.920965 0.000000 50.527306
F 28.463810 0.000000 72.351627
F 28.006656 0.000000 94.175946
F 27.549502 0.000000 116.000266
F 27.092347 0.000000 137.824586
F 26.635193 0.000000 159.648906
F 26.178039 0.000000 181.473226
F 25.720884 0.000000 203.297546
F 25.263730 0.000000 225.121865
F 24.806576 0.000000 246.946186
F 29.835273 23.153258 6.878666
F 29.378119 23.153258 28.702987
F 28.920965 23.153258 50.527306
F 28.463810 23.153258 72.351627
F 28.006656 23.153258 94.175946
F 27.549502 23.153258 116.000266
F 27.092347 23.153258 137.824586
F 26.635193 23.153258 159.648906
F 26.178039 23.153258 181.473226
F 25.720884 23.153258 203.297546
F 25.263730 23.153258 225.121865
F 24.806576 23.153258 246.946186
F 29.835273 46.306515 6.878666
F 29.378119 46.306515 28.702987
F 28.920965 46.306515 50.527306
F 28.463810 46.306515 72.351627
F 28.006656 46.306515 94.175946
F 27.549502 46.306515 116.000266
F 27.092347 46.306515 137.824586
F 26.635193 46.306515 159.648906
F 26.178039 46.306515 181.473226
F 25.720884 46.306515 203.297546
F 25.263730 46.306515 225.121865
F 24.806576 46.306515 246.946186
F 56.564513 0.000000 7.438564
F 56.107359 0.000000 29.262885
F 55.650204 0.000000 51.087204
F 55.193050 0.000000 72.911525
F 54.735896 0.000000 94.735844
F 54.278741 0.000000 116.560164
F 53.821587 0.000000 138.384484
F 53.364433 0.000000 160.208804
F 52.907278 0.000000 182.033124
F 52.450124 0.000000 203.857444
F 51.992970 0.000000 225.681763
F 51.535815 0.000000 247.506084
F 56.564513 23.153258 7.438564
F 56.107359 23.153258 29.262885
F 55.650204 23.153258 51.087204
F 55.193050 23.153258 72.911525
F 54.735896 23.153258 94.735844
F 54.278741 23.153258 116.560164
F 53.821587 23.153258 138.384484
F 53.364433 23.153258 160.208804
F 52.907278 23.153258 182.033124
F 52.450124 23.153258 203.857444
F 51.992970 23.153258 225.681763
F 51.535815 23.153258 247.506084
F 56.564513 46.306515 7.438564
F 56.107359 46.306515 29.262885
F 55.650204 46.306515 51.087204
F 55.193050 46.306515 72.911525
F 54.735896 46.306515 94.735844
F 54.278741 46.306515 116.560164
F 53.821587 46.306515 138.384484
F 53.364433 46.306515 160.208804
F 52.907278 46.306515 182.033124
F 52.450124 46.306515 203.857444
F 51.992970 46.306515 225.681763
F 51.535815 46.306515 247.506084
F 5.257289 1.286291 10.002814
F 4.800134 1.286291 31.827134
F 4.342980 1.286291 53.651453
F 3.885826 1.286291 75.475774
F 3.428672 1.286291 97.300093
F 2.971517 1.286291 119.124414
F 2.514363 1.286291 140.948733
F 2.057209 1.286291 162.773053
F 1.600054 1.286291 184.597373
F 1.142900 1.286291 206.421693
F 0.685745 1.286291 228.246013
F 0.228591 1.286291 250.070333
F 5.257289 24.439548 10.002814
F 4.800134 24.439548 31.827134
F 4.342980 24.439548 53.651453
F 3.885826 24.439548 75.475774
F 3.428672 24.439548 97.300093
F 2.971517 24.439548 119.124414
F 2.514363 24.439548 140.948733
F 2.057209 24.439548 162.773053
F 1.600054 24.439548 184.597373
F 1.142900 24.439548 206.421693
F 0.685745 24.439548 228.246013
F 0.228591 24.439548 250.070333
F 5.257289 47.592806 10.002814
F 4.800134 47.592806 31.827134
F 4.342980 47.592806 53.651453
F 3.885826 47.592806 75.475774
F 3.428672 47.592806 97.300093
F 2.971517 47.592806 119.124414
F 2.514363 47.592806 140.948733
F 2.057209 47.592806 162.773053
F 1.600054 47.592806 184.597373
F 1.142900 47.592806 206.421693
F 0.685745 47.592806 228.246013
F 0.228591 47.592806 250.070333
F 31.986528 1.286291 10.562712
F 31.529374 1.286291 32.387031
F 31.072220 1.286291 54.211351
F 30.615065 1.286291 76.035671
F 30.157911 1.286291 97.859991
F 29.700757 1.286291 119.684311
F 29.243602 1.286291 141.508631
F 28.786448 1.286291 163.332950
F 28.329294 1.286291 185.157271
F 27.872139 1.286291 206.981590
F 27.414985 1.286291 228.805911
F 26.957831 1.286291 250.630230
F 31.986528 24.439548 10.562712
F 31.529374 24.439548 32.387031
F 31.072220 24.439548 54.211351
F 30.615065 24.439548 76.035671
F 30.157911 24.439548 97.859991
F 29.700757 24.439548 119.684311
F 29.243602 24.439548 141.508631
F 28.786448 24.439548 163.332950
F 28.329294 24.439548 185.157271
F 27.872139 24.439548 206.981590
F 27.414985 24.439548 228.805911
F 26.957831 24.439548 250.630230
F 31.986528 47.592806 10.562712
F 31.529374 47.592806 32.387031
F 31.072220 47.592806 54.211351
F 30.615065 47.592806 76.035671
F 30.157911 47.592806 97.859991
F 29.700757 47.592806 119.684311
F 29.243602 47.592806 141.508631
F 28.786448 47.592806 163.332950
F 28.329294 47.592806 185.157271
F 27.872139 47.592806 206.981590
F 27.414985 47.592806 228.805911
F 26.957831 47.592806 250.630230
F 58.715768 1.286291 11.122609
F 58.258614 1.286291 32.946929
F 57.801459 1.286291 54.771249
F 57.344305 1.286291 76.595569
F 56.887151 1.286291 98.419889
F 56.429996 1.286291 120.244209
F 55.972842 1.286291 142.068529
F 55.515688 1.286291 163.892848
F 55.058533 1.286291 185.717169
F 54.601379 1.286291 207.541488
F 54.144225 1.286291 229.365809
F 53.687070 1.286291 251.190128
F 58.715768 24.439548 11.122609
F 58.258614 24.439548 32.946929
F 57.801459 24.439548 54.771249
F 57.344305 24.439548 76.595569
F 56.887151 24.439548 98.419889
F 56.429996 24.439548 120.244209
F 55.972842 24.439548 142.068529
F 55.515688 24.439548 163.892848
F 55.058533 24.439548 185.717169
F 54.601379 24.439548 207.541488
F 54.144225 24.439548 229.365809
F 53.687070 24.439548 251.190128
F 58.715768 47.592806 11.122609
F 58.258614 47.592806 32.946929
F 57.801459 47.592806 54.771249
F 57.344305 47.592806 76.595569
F 56.887151 47.592806 98.419889
F 56.429996 47.592806 120.244209
F 55.972842 47.592806 142.068529
F 55.515688 47.592806 163.892848
F 55.058533 47.592806 185.717169
F 54.601379 47.592806 207.541488
F 54.144225 47.592806 229.365809
F 53.687070 47.592806 251.190128
F 5.257289 9.004040 10.002814
F 4.800134 9.004040 31.827134
F 4.342980 9.004040 53.651453
F 3.885826 9.004040 75.475774
F 3.428672 9.004040 97.300093
F 2.971517 9.004040 119.124414
F 2.514363 9.004040 140.948733
F 2.057209 9.004040 162.773053
F 1.600054 9.004040 184.597373
F 1.142900 9.004040 206.421693
F 0.685745 9.004040 228.246013
F 0.228591 9.004040 250.070333
F 5.257289 32.157298 10.002814
F 4.800134 32.157298 31.827134
F 4.342980 32.157298 53.651453
F 3.885826 32.157298 75.475774
F 3.428672 32.157298 97.300093
F 2.971517 32.157298 119.124414
F 2.514363 32.157298 140.948733
F 2.057209 32.157298 162.773053
F 1.600054 32.157298 184.597373
F 1.142900 32.157298 206.421693
F 0.685745 32.157298 228.246013
F 0.228591 32.157298 250.070333
F 5.257289 55.310555 10.002814
F 4.800134 55.310555 31.827134
F 4.342980 55.310555 53.651453
F 3.885826 55.310555 75.475774
F 3.428672 55.310555 97.300093
F 2.971517 55.310555 119.124414
F 2.514363 55.310555 140.948733
F 2.057209 55.310555 162.773053
F 1.600054 55.310555 184.597373
F 1.142900 55.310555 206.421693
F 0.685745 55.310555 228.246013
F 0.228591 55.310555 250.070333
F 31.986528 9.004040 10.562712
F 31.529374 9.004040 32.387031
F 31.072220 9.004040 54.211351
F 30.615065 9.004040 76.035671
F 30.157911 9.004040 97.859991
F 29.700757 9.004040 119.684311
F 29.243602 9.004040 141.508631
[truncated: 2,072,043 more chars]
