# Supplementary material for: Molecular-resolution imaging of ice crystallized from liquid water by cryogenic liquid-cell TEM
Source: Nat Commun. 2025 Sep 25;16:8342. doi: 10.1038/s41467-025-62451-0 (PMC12462463; doi:10.1038/s41467-025-62451-0)
Supplement: Supplementary file 9 — Supplementary Data 1 [file 41467_2025_62451_MOESM9_ESM.zip › supercell_5_3_12/1.2/minimized.xyz]

75798
F75798
F 5.414449 1.319843 2.841604
F 4.971115 1.303528 24.549864
F 32.139884 1.303884 3.437860
F 31.697834 1.286943 25.125002
F 5.414449 9.041509 2.841604
F 4.971115 9.025195 24.549864
F 32.139884 9.025551 3.437860
F 31.697834 9.008610 25.125002
F 5.414450 16.763181 2.841603
F 4.971116 16.746866 24.549864
F 32.139884 16.747222 3.437861
F 31.697834 16.730281 25.125003
F 14.311313 1.303889 3.064400
F 13.869263 1.286948 24.751544
F 14.311313 9.025556 3.064400
F 13.869263 9.008614 24.751544
F 14.311313 16.747227 3.064400
F 13.869262 16.730285 24.751544
F 23.225615 1.303884 3.251133
F 22.783565 1.286943 24.938275
F 23.225615 9.025550 3.251133
F 22.783565 9.008610 24.938275
F 23.225615 16.747221 3.251132
F 22.783565 16.730281 24.938275
F 5.350596 3.845122 6.362179
F 4.894872 3.844249 28.189096
F 32.078761 3.860952 6.935478
F 31.621593 3.860833 28.764235
F 5.350597 11.566788 6.362180
F 4.894872 11.565916 28.189096
F 32.078761 11.582619 6.935478
F 31.621593 11.582500 28.764235
F 5.350597 19.288460 6.362179
F 4.894872 19.287588 28.189096
F 32.078761 19.304291 6.935478
F 31.621593 19.304172 28.764235
F 14.250188 3.860948 6.562020
F 13.793020 3.860829 28.390776
F 14.250188 11.582615 6.562020
F 13.793020 11.582496 28.390776
F 14.250188 19.304287 6.562020
F 13.793020 19.304167 28.390776
F 23.164492 3.860953 6.748751
F 22.707324 3.860834 28.577507
F 23.164492 11.582620 6.748751
F 22.707324 11.582501 28.577508
F 23.164492 19.304291 6.748751
F 22.707324 19.304172 28.577508
F 5.397014 3.857925 3.688289
F 4.951415 3.844249 25.490246
F 32.128778 3.870374 4.233297
F 31.678775 3.860833 26.034811
F 5.397015 11.579592 3.688289
F 4.951416 11.565915 25.490246
F 32.128778 11.592041 4.233296
F 31.678775 11.582500 26.034811
F 5.397015 19.301263 3.688289
F 4.951416 19.287587 25.490246
F 32.128778 19.313712 4.233296
F 31.678775 19.304172 26.034810
F 14.300205 3.870368 3.859845
F 13.850203 3.860829 25.661358
F 14.300204 11.592035 3.859844
F 13.850203 11.582496 25.661358
F 14.300204 19.313706 3.859844
F 13.850203 19.304167 25.661359
F 23.214509 3.870374 4.046569
F 22.764506 3.860833 25.848083
F 23.214509 11.592041 4.046569
F 22.764506 11.582500 25.848083
F 23.214509 19.313713 4.046569
F 22.764506 19.304172 25.848083
F 5.152546 1.516950 0.182366
F 5.027638 1.303528 21.851013
F 31.938432 1.434422 0.765715
F 31.754999 1.286943 22.395578
F 5.152546 9.238617 0.182366
F 5.027638 9.025194 21.851013
F 31.938432 9.156089 0.765715
F 31.754999 9.008610 22.395578
F 5.152548 16.960289 0.182366
F 5.027638 16.746866 21.851013
F 31.938433 16.877761 0.765715
F 31.754999 16.730281 22.395578
F 14.109873 1.434412 0.392250
F 13.926426 1.286947 22.022125
F 14.109873 9.156078 0.392250
F 13.926426 9.008614 22.022125
F 14.109874 16.877750 0.392250
F 13.926426 16.730285 22.022125
F 23.024160 1.434418 0.578985
F 22.840729 1.286943 22.208850
F 23.024159 9.156085 0.578985
F 22.840729 9.008610 22.208850
F 23.024161 16.877756 0.578985
F 22.840729 16.730281 22.208850
F 7.607670 7.726127 3.720063
F 7.154459 7.717243 25.523883
F 7.607670 15.447797 3.720063
F 7.154459 15.438913 25.523883
F 7.607670 0.004460 3.720063
F 29.545490 15.443336 21.439088
F 16.528805 7.731208 3.906523
F 16.078802 7.721667 25.708037
F 16.528805 15.452878 3.906523
F 16.078802 15.443337 25.708037
F 16.528805 0.009541 3.906523
F 16.078802 0.000000 25.708037
F 25.443078 7.731207 4.093251
F 24.993075 7.721666 25.894765
F 25.443078 15.452877 4.093251
F 24.993075 15.443336 25.894765
F 25.443078 0.009540 4.093251
F 29.545490 7.721666 21.439088
F 7.412446 5.296650 0.246720
F 7.230679 5.152200 21.884651
F 7.412446 13.018319 0.246720
F 7.230679 12.873868 21.884650
F 7.412447 20.739990 0.246720
F 7.230679 20.595540 21.884650
F 16.338454 5.295251 0.438939
F 16.155021 5.147775 22.068804
F 16.338455 13.016920 0.438939
F 16.155021 12.869444 22.068804
F 16.338455 20.738591 0.438939
F 16.155021 20.591115 22.068804
F 25.252726 5.295252 0.625667
F 25.069297 5.147776 22.255532
F 25.252728 13.016921 0.625667
F 25.069297 12.869444 22.255532
F 25.252728 20.738593 0.625667
F 25.069297 20.591116 22.255532
F 7.615590 5.169086 2.918889
F 7.173632 5.152200 24.608510
F 7.615589 12.890755 2.918889
F 7.173632 12.873868 24.608510
F 7.615590 20.612427 2.918889
F 7.173632 20.595540 24.608510
F 16.539907 5.164716 3.111087
F 16.097858 5.147776 24.798230
F 16.539907 12.886385 3.111088
F 16.097858 12.869444 24.798230
F 16.539907 20.608056 3.111087
F 16.097858 20.591115 24.798230
F 25.454182 5.164717 3.297814
F 25.012132 5.147776 24.984957
F 25.454182 12.886386 3.297815
F 25.012132 12.869445 24.984957
F 25.454182 20.608057 3.297814
F 25.012132 20.591116 24.984957
F 7.554547 7.717414 6.418694
F 7.097393 7.717243 28.247742
F 7.554547 15.439084 6.418694
F 7.097393 15.438913 28.247742
F 20.631219 15.443336 21.252361
F 20.631219 7.721666 21.252360
F 7.554547 23.160754 6.418695
F 7.097393 23.160584 28.247742
F 16.478787 7.721786 6.608706
F 16.021619 7.721667 28.437462
F 16.478787 15.443456 6.608706
F 16.021619 15.443337 28.437462
F 16.478787 0.000119 6.608706
F 16.021619 0.000000 28.437462
F 25.393061 7.721786 6.795433
F 24.935893 7.721666 28.624189
F 25.393061 15.443456 6.795433
F 24.935893 15.443336 28.624189
F 25.393061 0.000119 6.795433
F 11.716736 0.000038 21.065650
F 9.851252 1.301965 2.972354
F 9.408913 1.285055 24.659443
F 9.851252 9.023632 2.972354
F 9.408913 9.006722 24.659443
F 9.851252 16.745303 2.972355
F 9.408913 16.728393 24.659443
F 18.768478 1.303884 3.157769
F 18.326429 1.286943 24.844912
F 18.768479 9.025551 3.157769
F 18.326429 9.008610 24.844912
F 18.768478 16.747221 3.157769
F 18.326429 16.730281 24.844911
F 27.682750 1.303884 3.344497
F 27.240701 1.286943 25.031638
F 27.682750 9.025551 3.344496
F 27.240701 9.008610 25.031639
F 27.682750 16.747222 3.344497
F 27.240701 16.730281 25.031639
F 9.789814 3.862847 6.469925
F 9.332670 3.862721 28.298675
F 9.789814 11.584514 6.469925
F 9.332670 11.584389 28.298675
F 9.789814 19.306186 6.469925
F 9.332670 19.306060 28.298675
F 18.707355 3.860953 6.655387
F 18.250187 3.860833 28.484144
F 18.707355 11.582620 6.655387
F 18.250187 11.582500 28.484144
F 18.707355 19.304292 6.655388
F 18.250187 19.304172 28.484144
F 27.621628 3.860952 6.842115
F 27.164460 3.860833 28.670871
F 27.621628 11.582619 6.842115
F 27.164460 11.582500 28.670871
F 27.621628 19.304291 6.842115
F 27.164460 19.304172 28.670871
F 9.839722 3.872349 3.765066
F 9.389909 3.862721 25.566599
F 9.839722 11.594017 3.765065
F 9.389909 11.584388 25.566599
F 9.839723 19.315688 3.765065
F 9.389909 19.306060 25.566598
F 18.757373 3.870374 3.953205
F 18.307370 3.860833 25.754720
F 18.757373 11.592042 3.953205
F 18.307370 11.582501 25.754719
F 18.757373 19.313713 3.953205
F 18.307370 19.304172 25.754719
F 27.671645 3.870374 4.139933
F 27.221642 3.860833 25.941447
F 27.671645 11.592041 4.139933
F 27.221642 11.582500 25.941447
F 27.671645 19.313713 4.139933
F 27.221642 19.304172 25.941447
F 9.649915 1.433076 0.298144
F 9.466132 1.285055 21.927366
F 9.649915 9.154743 0.298144
F 9.466132 9.006722 21.927366
F 9.649916 16.876414 0.298144
F 9.466132 16.728393 21.927366
F 18.567023 1.434418 0.485621
F 18.383593 1.286943 22.115487
F 18.567022 9.156084 0.485621
F 18.383593 9.008610 22.115487
F 18.567024 16.877757 0.485621
F 18.383593 16.730281 22.115486
F 27.481297 1.434421 0.672350
F 27.297865 1.286943 22.302214
F 27.481297 9.156087 0.672350
F 27.297865 9.008610 22.302214
F 27.481299 16.877759 0.672350
F 27.297865 16.730281 22.302214
F 12.071492 7.731248 3.813145
F 11.621458 7.721705 25.614649
F 12.071492 15.452917 3.813145
F 11.621458 15.443374 25.614649
F 12.071492 0.009581 3.813145
F 11.621458 0.000038 25.614649
F 20.985942 7.731207 3.999887
F 20.535939 7.721666 25.801401
F 20.985942 15.452877 3.999887
F 20.535939 15.443336 25.801401
F 20.985942 0.009540 3.999887
F 11.716736 15.443375 21.065650
F 29.900213 7.731207 4.186615
F 29.450210 7.721666 25.988129
F 29.900213 15.452877 4.186614
F 29.450210 15.443336 25.988129
F 29.900213 0.009540 4.186615
F 11.716736 7.721705 21.065650
F 11.881212 5.295183 0.345522
F 11.697677 5.147738 21.975416
F 11.881213 13.016852 0.345522
F 11.697677 12.869406 21.975416
F 11.881213 20.738523 0.345522
F 11.697677 20.591078 21.975416
F 20.795589 5.295251 0.532302
F 20.612160 5.147776 22.162168
F 20.795590 13.016919 0.532302
F 20.612160 12.869444 22.162168
F 20.795590 20.738591 0.532302
F 20.612160 20.591116 22.162168
F 29.709863 5.295254 0.719033
F 29.526431 5.147776 22.348896
F 29.709864 13.016924 0.719032
F 29.526431 12.869445 22.348896
F 29.709865 20.738596 0.719033
F 29.526431 20.591117 22.348895
F 12.082541 5.164668 3.017751
F 11.640513 5.147738 24.704882
F 12.082541 12.886336 3.017752
F 11.640513 12.869406 24.704882
F 12.082541 20.608008 3.017751
F 11.640513 20.591078 24.704883
F 20.997046 5.164717 3.204450
F 20.554996 5.147776 24.891593
F 20.997046 12.886385 3.204450
F 20.554996 12.869445 24.891593
F 20.997045 20.608057 3.204450
F 20.554996 20.591116 24.891593
F 29.911316 5.164717 3.391179
F 29.469266 5.147776 25.078321
F 29.911316 12.886386 3.391179
F 29.469266 12.869445 25.078321
F 29.911316 20.608057 3.391179
F 29.469267 20.591116 25.078321
F 12.021442 7.721825 6.515361
F 11.564273 7.721705 28.344115
F 12.021442 15.443494 6.515360
F 11.564273 15.443375 28.344115
F 12.021442 0.000158 6.515361
F 11.564274 0.000038 28.344115
F 29.621729 20.591116 17.799855
F 29.621729 12.869445 17.799855
F 20.935924 7.721786 6.702069
F 20.478757 7.721666 28.530826
F 20.935924 15.443456 6.702069
F 20.478756 15.443336 28.530826
F 20.935924 0.000119 6.702069
F 29.621728 5.147777 17.799855
F 29.850196 7.721786 6.888797
F 29.393028 7.721666 28.717553
F 29.850196 15.443455 6.888797
F 29.393028 15.443336 28.717553
F 29.850196 0.000119 6.888797
F 20.707458 20.591116 17.613128
F 5.276026 1.303511 9.992968
F 4.818653 1.303528 31.828328
F 32.002758 1.286943 10.568111
F 31.545372 1.286943 32.403467
F 5.276026 9.025178 9.992968
F 4.818653 9.025194 31.828329
F 32.002758 9.008610 10.568111
F 31.545372 9.008610 32.403467
F 5.276026 16.746849 9.992967
F 4.818653 16.746866 31.828329
F 32.002758 16.730281 10.568111
F 31.545372 16.730281 32.403467
F 14.174186 1.286948 10.194653
F 13.716801 1.286948 32.030008
F 14.174186 9.008614 10.194653
F 13.716801 9.008614 32.030008
F 14.174186 16.730285 10.194653
F 13.716800 16.730285 32.030009
F 23.088489 1.286943 10.381384
F 22.631103 1.286943 32.216740
F 23.088489 9.008610 10.381384
F 22.631103 9.008610 32.216740
F 23.088489 16.730281 10.381384
F 22.631103 16.730280 32.216740
F 5.199796 3.844249 13.632165
F 31.926517 3.860833 14.207304
F 5.199796 11.565916 13.632165
F 31.926517 11.582500 14.207304
F 5.199796 19.287588 13.632165
F 31.926517 19.304172 14.207304
F 14.097944 3.860829 13.833846
F 14.097944 11.582496 13.833846
F 14.097944 19.304167 13.833846
F 23.012248 3.860834 14.020577
F 23.012248 11.582501 14.020577
F 23.012248 19.304172 14.020577
F 5.256339 3.844248 10.933316
F 25.088355 23.165007 21.345724
F 31.983699 3.860833 11.477881
F 5.256340 11.565915 10.933316
F 25.145537 23.165007 18.616299
F 31.983699 11.582500 11.477881
F 5.256340 19.287587 10.933316
F 7.306921 23.160584 18.245418
F 31.983699 19.304172 11.477881
F 14.155127 3.860829 11.104429
F 14.155127 11.582496 11.104429
F 14.155127 19.304167 11.104429
F 23.069430 3.860833 11.291154
F 23.069430 11.582501 11.291154
F 23.069430 19.304172 11.291154
F 5.332452 1.303473 7.294393
F 4.875175 1.303528 29.129478
F 32.059906 1.286953 7.839111
F 31.602537 1.286943 29.674043
F 5.332452 9.025140 7.294393
F 4.875175 9.025194 29.129478
F 32.059906 9.008619 7.839111
F 31.602537 9.008610 29.674043
F 5.332452 16.746811 7.294392
F 4.875176 16.746866 29.129479
F 32.059906 16.730290 7.839111
F 31.602537 16.730281 29.674043
F 14.231334 1.286957 7.465659
F 13.773964 1.286947 29.300590
F 14.231334 9.008623 7.465659
F 13.773964 9.008614 29.300590
F 14.231334 16.730294 7.465659
F 13.773964 16.730285 29.300590
F 23.145637 1.286952 7.652383
F 22.688267 1.286943 29.487315
F 23.145637 9.008619 7.652383
F 22.688267 9.008610 29.487315
F 23.145637 16.730290 7.652383
F 22.688267 16.730280 29.487315
F 7.459384 7.717243 10.966954
F 7.459383 15.438913 10.966954
F 20.707458 12.869445 17.613128
F 16.383726 7.721667 11.151108
F 16.383726 15.443337 11.151108
F 16.383726 0.000000 11.151108
F 25.298000 7.721666 11.337836
F 25.298000 15.443336 11.337836
F 20.707458 5.147776 17.613128
F 7.535588 5.152201 7.328251
F 7.078217 5.152200 29.163116
F 7.535588 12.873870 7.328251
F 7.078217 12.873868 29.163116
F 7.535588 20.595541 7.328251
F 7.078217 20.595540 29.163115
F 16.459929 5.147785 7.512338
F 16.002559 5.147776 29.347269
F 16.459929 12.869453 7.512337
F 16.002559 12.869444 29.347269
F 16.459929 20.591125 7.512337
F 16.002559 20.591115 29.347269
F 25.374204 5.147785 7.699065
F 24.916834 5.147776 29.533997
F 25.374204 12.869454 7.699065
F 24.916834 12.869444 29.533997
F 25.374204 20.591126 7.699065
F 24.916834 20.591116 29.533997
F 7.478562 5.152204 10.051629
F 7.021170 5.152200 31.886975
F 7.478562 12.873872 10.051629
F 7.021170 12.873868 31.886975
F 7.478562 20.595544 10.051629
F 7.021170 20.595540 31.886974
F 16.402781 5.147776 10.241339
F 15.945396 5.147776 32.076695
F 16.402781 12.869444 10.241339
F 15.945396 12.869444 32.076695
F 16.402781 20.591115 10.241339
F 15.945396 20.591115 32.076695
F 25.317056 5.147776 10.428066
F 24.859670 5.147776 32.263422
F 25.317055 12.869445 10.428066
F 24.859670 12.869445 32.263422
F 25.317055 20.591116 10.428066
F 24.859670 20.591116 32.263422
F 7.402317 7.717243 13.690811
F 7.402317 15.438913 13.690811
F 11.792975 20.591078 17.426417
F 7.402317 23.160584 13.690811
F 16.326543 7.721667 13.880532
F 16.326543 15.443337 13.880532
F 16.326543 0.000000 13.880532
F 25.240817 7.721666 14.067259
F 25.240817 15.443336 14.067259
F 11.792975 12.869406 17.426417
F 9.713835 1.285055 10.102551
F 9.256451 1.285055 31.937907
F 9.713835 9.006722 10.102551
F 9.256451 9.006722 31.937907
F 9.713836 16.728393 10.102551
F 9.256451 16.728393 31.937908
F 18.631352 1.286943 10.288020
F 18.173967 1.286943 32.123376
F 18.631353 9.008610 10.288020
F 18.173967 9.008610 32.123376
F 18.631352 16.730281 10.288020
F 18.173967 16.730281 32.123376
F 27.545624 1.286943 10.474748
F 27.088239 1.286943 32.310103
F 27.545624 9.008610 10.474748
F 27.088239 9.008610 32.310104
F 27.545624 16.730281 10.474748
F 27.088239 16.730281 32.310103
F 9.637594 3.862721 13.741744
F 9.637595 11.584388 13.741744
F 9.637595 19.306060 13.741744
F 18.555111 3.860833 13.927213
F 18.555111 11.582501 13.927213
F 18.555111 19.304172 13.927213
F 27.469384 3.860833 14.113941
F 27.469384 11.582500 14.113941
F 27.469384 19.304172 14.113941
F 9.694833 3.862721 11.009670
F 9.694833 11.584388 11.009669
F 9.694833 19.306060 11.009669
F 18.612294 3.860833 11.197791
F 18.612294 11.582501 11.197790
F 18.612294 19.304172 11.197790
F 27.526566 3.860833 11.384517
F 27.526566 11.582500 11.384517
F 27.526566 19.304172 11.384518
F 9.771037 1.285063 7.370904
F 9.313670 1.285056 29.205831
F 9.771037 9.006730 7.370904
F 9.313670 9.006722 29.205831
F 9.771037 16.728401 7.370904
F 9.313670 16.728393 29.205831
F 18.688501 1.286952 7.559019
F 18.231131 1.286943 29.393952
F 18.688501 9.008619 7.559019
F 18.231131 9.008610 29.393952
F 18.688501 16.730290 7.559020
F 18.231131 16.730281 29.393951
F 27.602773 1.286952 7.745747
F 27.145403 1.286943 29.580679
F 27.602773 9.008619 7.745747
F 27.145403 9.008610 29.580679
F 27.602773 16.730290 7.745747
F 27.145403 16.730281 29.580679
F 11.926382 7.721705 11.057720
F 11.926382 15.443374 11.057719
F 11.926382 0.000038 11.057719
F 20.840863 7.721666 11.244472
F 20.840864 15.443336 11.244472
F 11.792975 5.147738 17.426417
F 29.755134 7.721666 11.431200
F 29.755134 15.443336 11.431199
F 29.678893 20.591117 15.070430
F 12.002585 5.147747 7.418949
F 11.545215 5.147738 29.253881
F 12.002585 12.869415 7.418949
F 11.545215 12.869406 29.253881
F 12.002585 20.591087 7.418949
F 11.545215 20.591078 29.253881
F 20.917067 5.147785 7.605702
F 20.459698 5.147776 29.440633
F 20.917067 12.869454 7.605701
F 20.459698 12.869444 29.440633
F 20.917068 20.591125 7.605701
F 20.459698 20.591116 29.440633
F 29.831339 5.147786 7.792429
F 29.373969 5.147777 29.627361
F 29.831339 12.869454 7.792429
F 29.373969 12.869445 29.627361
F 29.831339 20.591126 7.792429
F 29.373969 20.591117 29.627361
F 11.945436 5.147738 10.147991
F 11.488051 5.147738 31.983347
F 11.945436 12.869406 10.147991
F 11.488051 12.869406 31.983347
F 11.945436 20.591078 10.147991
F 11.488051 20.591078 31.983347
F 20.859919 5.147776 10.334702
F 20.402534 5.147776 32.170058
F 20.859919 12.869445 10.334702
F 20.402534 12.869445 32.170058
F 20.859919 20.591116 10.334702
F 20.402534 20.591116 32.170058
F 29.774190 5.147777 10.521429
F 29.316804 5.147777 32.356786
F 29.774190 12.869445 10.521429
F 29.316804 12.869445 32.356785
F 29.774190 20.591117 10.521430
F 29.316804 20.591116 32.356785
F 11.869198 7.721705 13.787184
F 11.869198 15.443375 13.787184
F 11.869198 0.000038 13.787184
F 29.678893 12.869445 15.070430
F 20.783681 7.721666 13.973895
F 20.783681 15.443336 13.973895
F 29.678893 5.147777 15.070430
F 29.697952 7.721666 14.160622
F 29.697952 15.443336 14.160622
F 20.764622 20.591116 14.883703
F 5.123577 1.303528 17.271398
F 31.850297 1.286943 17.846537
F 5.123577 9.025195 17.271398
F 31.850297 9.008610 17.846537
F 5.123578 16.746866 17.271397
F 31.850296 16.730281 17.846537
F 14.021725 1.286947 17.473079
F 14.021725 9.008614 17.473079
F 14.021725 16.730285 17.473079
F 22.936027 1.286943 17.659809
F 22.936027 9.008610 17.659809
F 22.936027 16.730281 17.659809
F 5.047334 3.844249 20.910631
F 31.774055 3.860833 21.485769
F 5.047335 11.565916 20.910631
F 31.774055 11.582500 21.485769
F 5.047335 19.287587 20.910630
F 31.774055 19.304172 21.485769
F 13.945482 3.860829 21.112311
F 13.945482 11.582496 21.112311
F 13.945482 19.304167 21.112311
F 22.859786 3.860834 21.299042
F 22.859786 11.582501 21.299042
F 22.859786 19.304172 21.299042
F 5.103877 3.844248 18.211781
F 31.831237 3.860833 18.756345
F 5.103878 11.565915 18.211781
F 31.831237 11.582500 18.756345
F 5.103878 19.287587 18.211780
F 31.831237 19.304172 18.756345
F 14.002665 3.860829 18.382892
F 14.002665 11.582496 18.382892
F 14.002665 19.304167 18.382893
F 22.916968 3.860833 18.569618
F 22.916968 11.582500 18.569617
F 22.916968 19.304172 18.569618
F 5.180099 1.303528 14.572547
F 31.907461 1.286944 15.117112
F 5.180100 9.025194 14.572547
F 31.907461 9.008610 15.117112
F 5.180100 16.746865 14.572547
F 31.907461 16.730281 15.117112
F 14.078888 1.286948 14.743660
F 14.078888 9.008614 14.743660
F 14.078888 16.730285 14.743660
F 22.993191 1.286943 14.930384
F 22.993191 9.008610 14.930384
F 22.993191 16.730280 14.930384
F 7.306921 7.717243 18.245418
F 7.306921 15.438913 18.245418
F 20.764622 12.869444 14.883703
F 16.231264 7.721667 18.429572
F 16.231264 15.443337 18.429571
F 20.764622 5.147776 14.883703
F 25.145537 7.721666 18.616299
F 25.145537 15.443336 18.616299
F 11.850139 20.591078 14.696950
F 7.383141 5.152200 14.606185
F 7.383141 12.873868 14.606185
F 7.383141 20.595539 14.606184
F 16.307484 5.147776 14.790338
F 16.307484 12.869444 14.790338
F 16.307483 20.591115 14.790338
F 25.221759 5.147776 14.977066
F 25.221759 12.869444 14.977066
F 25.221759 20.591116 14.977066
F 7.326094 5.152200 17.330044
F 7.326094 12.873868 17.330044
F 7.326094 20.595540 17.330044
F 16.250320 5.147776 17.519764
F 16.250320 12.869444 17.519764
F 16.250320 20.591115 17.519764
F 25.164594 5.147776 17.706491
F 25.164594 12.869445 17.706491
F 25.164594 20.591116 17.706492
F 7.249855 7.717243 20.969277
F 7.249855 15.438913 20.969277
F 11.850139 12.869406 14.696950
F 7.249855 23.160584 20.969276
F 16.174081 7.721667 21.158997
F 16.174081 15.443337 21.158997
F 16.174081 0.000000 21.158997
F 25.088355 7.721666 21.345724
F 25.088355 15.443336 21.345724
F 11.850139 5.147738 14.696950
F 9.561375 1.285055 17.380977
F 9.561375 9.006722 17.380977
F 9.561375 16.728393 17.380977
F 18.478891 1.286943 17.566446
F 18.478892 9.008610 17.566446
F 18.478891 16.730280 17.566446
F 27.393163 1.286943 17.753173
F 27.393163 9.008610 17.753173
F 27.393163 16.730281 17.753173
F 9.485133 3.862721 21.020210
F 9.485133 11.584388 21.020210
F 9.485133 19.306060 21.020210
F 18.402649 3.860834 21.205678
F 18.402649 11.582501 21.205679
F 18.402649 19.304172 21.205678
F 27.316922 3.860833 21.392406
F 27.316922 11.582500 21.392406
F 27.316922 19.304172 21.392406
F 9.542371 3.862721 18.288133
F 9.542371 11.584388 18.288133
F 9.542371 19.306060 18.288133
F 18.459832 3.860833 18.476254
F 18.459832 11.582501 18.476254
F 18.459832 19.304172 18.476254
F 27.374104 3.860833 18.662981
F 27.374104 11.582501 18.662981
F 27.374104 19.304172 18.662981
F 9.618594 1.285055 14.648900
F 9.618594 9.006722 14.648900
F 9.618594 16.728393 14.648900
F 18.536055 1.286943 14.837021
F 18.536055 9.008610 14.837021
F 18.536055 16.730281 14.837021
F 27.450328 1.286943 15.023748
F 27.450328 9.008610 15.023749
F 27.450328 16.730281 15.023748
F 11.773920 7.721705 18.336183
F 11.773920 15.443375 18.336183
F 11.773920 0.000038 18.336183
F 20.688401 7.721666 18.522936
F 20.688401 15.443336 18.522936
F 29.602672 15.443336 18.709663
F 29.602672 7.721666 18.709663
F 7.154459 23.160584 25.523883
F 29.545490 23.165007 21.439087
F 20.631219 23.165007 21.252360
F 24.993075 23.165007 25.894765
F 24.935893 23.165007 28.624189
F 20.535939 23.165007 25.801401
F 29.450210 23.165007 25.988129
F 20.478757 23.165007 28.530826
F 29.393028 23.165007 28.717553
F 7.459383 23.160584 10.966954
F 25.298000 23.165007 11.337836
F 25.240817 23.165007 14.067259
F 20.840863 23.165007 11.244472
F 29.755134 23.165007 11.431200
F 29.602672 23.165007 18.709663
F 20.783681 23.165007 13.973895
F 29.697952 23.165007 14.160622
F 20.688401 23.165007 18.522936
F 4.513729 1.303528 46.385258
F 31.240448 1.286943 46.960398
F 4.513729 9.025195 46.385258
F 31.240448 9.008610 46.960398
F 4.513729 16.746866 46.385258
F 31.240448 16.730281 46.960398
F 13.411876 1.286948 46.586939
F 13.411876 9.008614 46.586939
F 13.411876 16.730285 46.586939
F 22.326179 1.286943 46.773670
F 22.326179 9.008609 46.773670
F 22.326179 16.730280 46.773670
F 4.437485 3.844249 50.024491
F 31.164207 3.860833 50.599630
F 4.437486 11.565916 50.024491
F 31.164207 11.582500 50.599630
F 4.437486 19.287588 50.024491
F 31.164206 19.304172 50.599630
F 13.335634 3.860829 50.226172
F 13.335634 11.582496 50.226172
F 13.335634 19.304167 50.226172
F 22.249938 3.860834 50.412903
F 22.249938 11.582501 50.412902
F 22.249938 19.304172 50.412903
F 4.494029 3.844249 47.325641
F 31.221389 3.860833 47.870205
F 4.494029 11.565915 47.325641
F 31.221389 11.582500 47.870205
F 4.494029 19.287587 47.325641
F 31.221389 19.304172 47.870205
F 13.392817 3.860829 47.496753
F 13.392817 11.582496 47.496753
F 13.392817 19.304167 47.496753
F 22.307120 3.860833 47.683478
F 22.307120 11.582501 47.683478
F 22.307120 19.304172 47.683478
F 4.570251 1.303528 43.686408
F 28.687900 23.165007 62.380453
F 31.297613 1.286943 44.230973
F 4.570251 9.025194 43.686408
F 29.145286 23.165007 40.545058
F 31.297613 9.008610 44.230973
F 4.570252 16.746866 43.686408
F 19.773629 23.165007 62.193726
F 31.297612 16.730281 44.230973
F 13.469039 1.286947 43.857521
F 13.469039 9.008614 43.857521
F 13.469039 16.730285 43.857520
F 22.383343 1.286943 44.044245
F 22.383343 9.008609 44.044245
F 22.383343 16.730280 44.044245
F 6.697073 7.717243 47.359278
F 6.697073 15.438913 47.359278
F 28.630717 15.443336 65.109878
F 15.621416 7.721667 47.543432
F 15.621415 15.443337 47.543432
F 15.621415 0.000000 47.543432
F 24.535689 7.721666 47.730160
F 24.535689 15.443336 47.730160
F 29.088104 15.443336 43.274483
F 6.773293 5.152200 43.720045
F 6.773292 12.873868 43.720045
F 6.773293 20.595540 43.720045
F 15.697635 5.147775 43.904199
F 15.697635 12.869444 43.904199
F 15.697635 20.591115 43.904199
F 24.611910 5.147776 44.090927
F 24.611910 12.869444 44.090927
F 24.611910 20.591116 44.090927
F 6.716246 5.152200 46.443905
F 6.716246 12.873868 46.443905
F 6.716246 20.595540 46.443905
F 15.640472 5.147776 46.633625
F 15.640472 12.869444 46.633625
F 15.640472 20.591115 46.633626
F 24.554746 5.147776 46.820352
F 24.554746 12.869445 46.820352
F 24.554746 20.591116 46.820352
F 6.640007 7.717243 50.083137
F 33.392774 7.721666 50.646312
F 6.640006 15.438913 50.083137
F 33.392774 15.443336 50.646312
F 28.630717 7.721666 65.109878
F 6.640006 23.160584 50.083137
F 29.088104 7.721666 43.274483
F 33.392774 23.165007 50.646312
F 15.564232 7.721667 50.272858
F 15.564233 15.443337 50.272858
F 15.564232 0.000000 50.272858
F 24.478506 7.721666 50.459585
F 24.478507 15.443336 50.459585
F 19.716446 15.443336 64.923151
F 8.951526 1.285055 46.494838
F 8.951526 9.006722 46.494838
F 8.951526 16.728393 46.494838
F 17.869043 1.286943 46.680306
F 17.869043 9.008610 46.680307
F 17.869043 16.730280 46.680307
F 26.783314 1.286943 46.867034
F 26.783314 9.008610 46.867034
F 26.783314 16.730281 46.867034
F 8.875284 3.862721 50.134070
F 8.875284 11.584388 50.134070
F 8.875284 19.306060 50.134070
F 17.792801 3.860834 50.319539
F 17.792800 11.582501 50.319539
F 17.792801 19.304172 50.319539
F 26.707074 3.860833 50.506266
F 26.707074 11.582500 50.506266
F 26.707074 19.304172 50.506267
F 8.932522 3.862721 47.401994
F 8.932522 11.584388 47.401993
F 8.932522 19.306060 47.401994
F 17.849984 3.860833 47.590115
F 17.849984 11.582501 47.590114
F 17.849984 19.304172 47.590115
F 26.764255 3.860833 47.776842
F 26.764255 11.582501 47.776842
F 26.764255 19.304172 47.776842
F 9.008746 1.285056 43.762761
F 9.008746 9.006722 43.762761
F 9.008746 16.728393 43.762761
F 17.926206 1.286943 43.950882
F 17.926206 9.008610 43.950882
F 17.926207 16.730281 43.950882
F 26.840479 1.286943 44.137609
F 26.840479 9.008609 44.137609
F 26.840479 16.730281 44.137609
F 11.164071 7.721705 47.450044
F 11.164071 15.443374 47.450044
F 11.164071 0.000038 47.450044
F 20.078553 7.721666 47.636797
F 20.078553 15.443336 47.636797
F 20.173832 15.443336 43.087755
F 28.992824 7.721666 47.823524
F 28.992824 15.443336 47.823524
F 19.716446 7.721666 64.923151
F 11.240291 5.147738 43.810811
F 11.240291 12.869406 43.810811
F 11.240291 20.591078 43.810811
F 20.154773 5.147776 43.997563
F 20.154773 12.869445 43.997563
F 20.154774 20.591116 43.997563
F 29.069045 5.147777 44.184291
F 29.069045 12.869445 44.184291
F 29.069045 20.591117 44.184290
F 11.183126 5.147738 46.540277
F 11.183126 12.869406 46.540277
F 11.183126 20.591078 46.540278
F 20.097609 5.147776 46.726988
F 20.097610 12.869445 46.726988
F 20.097610 20.591116 46.726989
F 29.011880 5.147777 46.913716
F 29.011880 12.869445 46.913716
F 29.011880 20.591117 46.913716
F 11.106887 7.721705 50.179510
F 11.106887 15.443375 50.179510
F 11.106887 0.000038 50.179510
F 20.173832 7.721666 43.087755
F 20.021370 7.721666 50.366221
F 20.021370 15.443336 50.366221
F 10.801963 0.000038 64.736440
F 28.935642 7.721666 50.552948
F 28.935641 15.443336 50.552948
F 11.259349 0.000038 42.901045
F 4.361266 1.303528 53.663723
F 31.087986 1.286943 54.238862
F 4.361266 9.025195 53.663723
F 31.087986 9.008610 54.238862
F 4.361267 16.746866 53.663723
F 31.087986 16.730281 54.238862
F 13.259414 1.286948 53.865404
F 13.259414 9.008614 53.865404
F 13.259414 16.730285 53.865404
F 22.173717 1.286943 54.052135
F 22.173717 9.008610 54.052135
F 22.173717 16.730280 54.052135
F 4.742409 3.844249 35.467561
F 4.285023 3.844249 57.302955
F 31.469131 3.860833 36.042699
F 31.011745 3.860833 57.878094
F 4.742410 11.565916 35.467560
F 4.285024 11.565916 57.302955
F 31.469131 11.582500 36.042699
F 31.011745 11.582500 57.878094
F 4.742410 19.287588 35.467560
F 4.285024 19.287588 57.302955
F 31.469131 19.304172 36.042699
F 31.011745 19.304172 57.878094
F 13.640558 3.860829 35.669240
F 13.183172 3.860829 57.504636
F 13.640558 11.582496 35.669241
F 13.183172 11.582496 57.504636
F 13.640558 19.304167 35.669241
F 13.183172 19.304167 57.504636
F 22.554862 3.860833 35.855972
F 22.097476 3.860834 57.691367
F 22.554862 11.582500 35.855972
F 22.097475 11.582501 57.691367
F 22.554862 19.304172 35.855972
F 22.097476 19.304172 57.691367
F 4.341567 3.844249 54.604105
F 31.526313 3.860833 33.313275
F 31.068926 3.860833 55.148670
F 4.341567 11.565915 54.604105
F 31.526313 11.582500 33.313275
F 31.068927 11.582500 55.148670
F 4.341567 19.287587 54.604105
F 31.526313 19.304172 33.313275
F 31.068927 19.304172 55.148670
F 13.697741 3.860829 32.939823
F 13.240354 3.860829 54.775218
F 13.697741 11.582496 32.939823
F 13.240354 11.582496 54.775218
F 13.697741 19.304167 32.939823
F 13.240355 19.304167 54.775218
F 22.612044 3.860833 33.126547
F 22.154658 3.860834 54.961943
F 22.612044 11.582501 33.126547
F 22.154658 11.582501 54.961943
F 22.612044 19.304172 33.126547
F 22.154658 19.304172 54.961943
F 4.417789 1.303527 50.964873
F 31.145150 1.286944 51.509438
F 4.417789 9.025194 50.964873
F 31.145150 9.008610 51.509438
F 4.417789 16.746865 50.964873
F 31.145150 16.730281 51.509438
F 13.316578 1.286948 51.135986
F 13.316577 9.008614 51.135986
F 13.316577 16.730285 51.135986
F 22.230881 1.286943 51.322711
F 22.230881 9.008610 51.322711
F 22.230881 16.730281 51.322710
F 7.001997 7.717243 32.802348
F 6.544611 7.717243 54.637743
F 33.297494 7.721666 55.195352
F 7.001997 15.438913 32.802348
F 6.544611 15.438913 54.637743
F 33.297495 15.443336 55.195352
F 10.801963 15.443375 64.736440
F 11.259349 15.443375 42.901044
F 10.801963 7.721705 64.736440
F 15.926340 7.721667 32.986501
F 15.468954 7.721667 54.821897
F 15.926340 15.443337 32.986501
F 15.468954 15.443337 54.821897
F 15.926340 0.000000 32.986501
F 11.259349 7.721705 42.901045
F 24.840613 7.721666 33.173230
F 24.383227 7.721666 55.008624
F 24.840613 15.443336 33.173230
F 24.383227 15.443336 55.008624
F 28.706956 20.591117 61.470645
F 29.164342 20.591116 39.635250
F 6.620831 5.152200 50.998511
F 33.373715 5.147777 51.556120
F 6.620831 12.873868 50.998511
F 33.373715 12.869445 51.556120
F 6.620831 20.595540 50.998510
F 33.373715 20.591116 51.556119
F 15.545173 5.147776 51.182665
F 15.545173 12.869444 51.182664
F 15.545173 20.591115 51.182664
F 24.459448 5.147776 51.369392
F 24.459448 12.869444 51.369392
F 24.459448 20.591116 51.369392
F 6.563784 5.152200 53.722369
F 33.316550 5.147777 54.285544
F 6.563784 12.873868 53.722369
F 33.316550 12.869445 54.285544
F 6.563784 20.595540 53.722370
F 33.316550 20.591117 54.285544
F 15.488009 5.147776 53.912090
F 15.488009 12.869444 53.912090
F 15.488010 20.591116 53.912090
F 24.402284 5.147776 54.098817
F 24.402284 12.869445 54.098817
F 24.402284 20.591116 54.098817
F 6.944931 7.717243 35.526206
F 6.487545 7.717243 57.361601
F 33.240312 7.721666 57.924776
F 6.944931 15.438913 35.526206
F 6.487544 15.438913 57.361601
F 33.240312 15.443336 57.924776
F 28.706956 12.869445 61.470645
F 29.164342 12.869445 39.635250
F 6.944931 23.160584 35.526206
F 6.487544 23.160584 57.361601
F 28.706956 5.147776 61.470645
F 33.240312 23.165007 57.924776
F 15.869157 7.721667 35.715927
F 15.411770 7.721667 57.551322
F 15.869157 15.443337 35.715927
F 15.411770 15.443337 57.551322
F 15.869157 0.000000 35.715927
F 15.411770 0.000000 57.551322
F 24.783431 7.721666 35.902654
F 24.326044 7.721666 57.738049
F 24.783431 15.443336 35.902654
F 24.326045 15.443336 57.738049
F 29.164342 5.147776 39.635250
F 19.792685 20.591116 61.283918
F 8.799064 1.285055 53.773303
F 8.799064 9.006722 53.773303
F 8.799064 16.728393 53.773303
F 17.716581 1.286943 53.958771
F 17.716581 9.008610 53.958771
F 17.716581 16.730281 53.958771
F 26.630852 1.286943 54.145499
F 26.630852 9.008610 54.145499
F 26.630852 16.730281 54.145499
F 9.180208 3.862721 35.577139
F 8.722822 3.862721 57.412535
F 9.180208 11.584388 35.577139
F 8.722822 11.584389 57.412535
F 9.180208 19.306060 35.577139
F 8.722822 19.306060 57.412534
F 18.097725 3.860833 35.762608
F 17.640339 3.860833 57.598003
F 18.097725 11.582501 35.762609
F 17.640339 11.582500 57.598003
F 18.097725 19.304172 35.762608
F 17.640339 19.304172 57.598003
F 27.011998 3.860833 35.949335
F 26.554611 3.860833 57.784731
F 27.011998 11.582500 35.949336
F 26.554611 11.582500 57.784731
F 27.011998 19.304172 35.949336
F 26.554611 19.304172 57.784731
F 9.237447 3.862721 32.845063
F 8.780060 3.862721 54.680458
F 9.237447 11.584388 32.845063
F 8.780060 11.584388 54.680458
F 9.237447 19.306060 32.845063
F 8.780060 19.306060 54.680458
F 18.154908 3.860833 33.033184
F 17.697521 3.860833 54.868579
F 18.154908 11.582501 33.033184
F 17.697522 11.582501 54.868579
F 18.154908 19.304172 33.033184
F 17.697521 19.304172 54.868579
F 27.069180 3.860833 33.219911
F 26.611793 3.860833 55.055307
F 27.069180 11.582500 33.219911
F 26.611793 11.582500 55.055306
F 27.069180 19.304172 33.219911
F 26.611793 19.304172 55.055307
F 8.856283 1.285055 51.041226
F 8.856284 9.006722 51.041226
F 8.856284 16.728393 51.041226
F 17.773744 1.286943 51.229347
F 17.773744 9.008610 51.229347
F 17.773744 16.730281 51.229347
F 26.688017 1.286943 51.416074
F 26.688017 9.008610 51.416074
F 26.688017 16.730281 51.416074
F 11.468995 7.721705 32.893113
F 11.011609 7.721705 54.728508
F 11.468995 15.443375 32.893113
F 11.011609 15.443374 54.728508
F 11.468995 0.000038 32.893113
F 11.011609 0.000038 54.728508
F 20.383477 7.721666 33.079866
F 19.926091 7.721666 54.915261
F 20.383477 15.443336 33.079866
F 19.926091 15.443336 54.915261
F 20.250072 20.591116 39.448523
F 19.792685 12.869445 61.283918
F 29.297748 7.721666 33.266593
F 28.840362 7.721666 55.101988
F 29.297748 15.443336 33.266593
F 28.840362 15.443336 55.101988
F 20.250072 12.869445 39.448523
F 19.792685 5.147776 61.283918
F 11.087829 5.147738 51.089276
F 11.087829 12.869406 51.089276
F 11.087829 20.591078 51.089276
F 20.002311 5.147776 51.276028
F 20.002311 12.869444 51.276028
F 20.002311 20.591116 51.276029
F 28.916582 5.147777 51.462756
F 28.916582 12.869445 51.462756
F 28.916583 20.591117 51.462756
F 11.030664 5.147738 53.818742
F 11.030664 12.869406 53.818742
F 11.030664 20.591078 53.818743
F 19.945147 5.147776 54.005453
F 19.945148 12.869445 54.005453
F 19.945147 20.591116 54.005453
F 28.859418 5.147776 54.192181
F 28.859418 12.869445 54.192180
F 28.859418 20.591116 54.192181
F 11.411812 7.721705 35.622579
F 10.954425 7.721705 57.457974
F 11.411812 15.443375 35.622579
F 10.954425 15.443375 57.457975
F 11.411812 0.000038 35.622579
F 10.954425 0.000038 57.457975
F 20.250072 5.147776 39.448523
F 10.878202 20.591078 61.097207
F 20.326294 7.721666 35.809290
F 19.868908 7.721666 57.644685
F 20.326294 15.443336 35.809290
F 19.868908 15.443336 57.644685
F 11.335588 20.591078 39.261812
F 10.878202 12.869406 61.097207
F 29.240566 7.721666 35.996018
F 28.783179 7.721666 57.831412
F 29.240566 15.443336 35.996017
F 28.783179 15.443336 57.831413
F 11.335589 12.869406 39.261812
F 10.878202 5.147738 61.097207
F 4.666191 1.303528 39.106793
F 4.208805 1.303528 60.942188
F 31.392910 1.286943 39.681932
F 30.935524 1.286943 61.517327
F 4.666191 9.025195 39.106793
F 4.208804 9.025195 60.942188
F 31.392910 9.008610 39.681932
F 30.935524 9.008610 61.517327
F 4.666191 16.746866 39.106793
F 4.208805 16.746866 60.942188
F 31.392910 16.730281 39.681932
F 30.935524 16.730281 61.517327
F 13.564339 1.286948 39.308474
F 13.106952 1.286947 61.143868
F 13.564339 9.008614 39.308474
F 13.106952 9.008614 61.143868
F 13.564339 16.730285 39.308474
F 13.106952 16.730285 61.143869
F 22.478641 1.286943 39.495205
F 22.021255 1.286943 61.330600
F 22.478641 9.008610 39.495205
F 22.021255 9.008610 61.330600
F 22.478641 16.730280 39.495205
F 22.021255 16.730280 61.330600
F 4.589948 3.844249 42.746026
F 4.132561 3.844249 64.581421
F 31.316669 3.860833 43.321164
F 30.859282 3.860833 65.156559
F 4.589948 11.565916 42.746026
F 4.132562 11.565916 64.581421
F 31.316669 11.582500 43.321165
F 30.859283 11.582500 65.156560
F 4.589948 19.287588 42.746025
F 4.132562 19.287587 64.581421
F 31.316669 19.304172 43.321164
F 30.859282 19.304172 65.156559
F 13.488096 3.860829 42.947706
F 13.030710 3.860829 64.783101
F 13.488096 11.582496 42.947707
F 13.030709 11.582496 64.783101
F 13.488096 19.304167 42.947706
F 13.030710 19.304167 64.783102
F 22.402400 3.860833 43.134437
F 21.945014 3.860834 64.969832
F 22.402400 11.582501 43.134437
F 21.945013 11.582501 64.969832
F 22.402400 19.304172 43.134437
F 21.945014 19.304172 64.969833
F 4.646491 3.844249 40.047176
F 4.189104 3.844249 61.882571
F 31.373851 3.860833 40.591740
F 30.916465 3.860833 62.427136
F 4.646491 11.565915 40.047175
F 4.189105 11.565915 61.882571
F 31.373851 11.582500 40.591740
F 30.916465 11.582500 62.427135
F 4.646491 19.287587 40.047176
F 4.189105 19.287587 61.882571
F 31.373851 19.304172 40.591740
F 30.916465 19.304172 62.427135
F 13.545279 3.860829 40.218288
F 13.087893 3.860829 62.053683
F 13.545279 11.582496 40.218288
F 13.087893 11.582496 62.053683
F 13.545279 19.304167 40.218288
F 13.087893 19.304167 62.053683
F 22.459582 3.860833 40.405013
F 22.002196 3.860833 62.240408
F 22.459582 11.582501 40.405013
F 22.002196 11.582501 62.240407
F 22.459582 19.304172 40.405013
F 22.002196 19.304172 62.240408
F 4.722714 1.303528 36.407943
F 4.265327 1.303528 58.243338
F 31.450075 1.286943 36.952507
F 30.992688 1.286943 58.787902
F 4.722713 9.025194 36.407942
F 4.265327 9.025194 58.243337
F 31.450075 9.008610 36.952507
F 30.992688 9.008610 58.787902
F 4.722714 16.746865 36.407943
F 4.265328 16.746866 58.243338
F 31.450074 16.730281 36.952507
F 30.992688 16.730281 58.787902
F 13.621502 1.286948 36.579055
F 13.164115 1.286947 58.414450
F 13.621502 9.008614 36.579055
F 13.164115 9.008614 58.414450
F 13.621502 16.730285 36.579055
F 13.164115 16.730285 58.414450
F 22.535805 1.286943 36.765780
F 22.078418 1.286943 58.601175
F 22.535805 9.008610 36.765780
F 22.078419 9.008610 58.601175
F 22.535805 16.730281 36.765780
F 22.078419 16.730280 58.601175
F 6.849535 7.717243 40.080813
F 6.392148 7.717243 61.916208
F 33.145033 7.721666 62.473817
F 6.849535 15.438913 40.080813
F 6.392148 15.438913 61.916208
F 33.145033 15.443336 62.473817
F 11.335589 5.147738 39.261812
F 28.764121 20.591117 58.741220
F 29.221507 20.591117 36.905825
F 15.773878 7.721667 40.264967
F 15.316492 7.721667 62.100362
F 15.773878 15.443337 40.264967
F 15.316492 15.443337 62.100362
F 28.764120 12.869445 58.741221
F 15.316492 0.000000 62.100362
F 24.688151 7.721666 40.451695
F 24.230765 7.721666 62.287090
F 24.688151 15.443336 40.451695
F 24.230765 15.443336 62.287090
F 29.221507 12.869445 36.905825
F 28.764120 5.147777 58.741221
F 6.925755 5.152200 36.441580
F 6.468369 5.152200 58.276975
F 33.221253 5.147777 58.834584
F 6.925755 12.873868 36.441580
F 6.468369 12.873868 58.276975
F 33.221252 12.869445 58.834584
F 6.925755 20.595540 36.441580
F 6.468369 20.595539 58.276975
F 33.221253 20.591117 58.834584
F 15.850097 5.147776 36.625734
F 15.392711 5.147776 58.461129
F 15.850097 12.869444 36.625734
F 15.392711 12.869444 58.461129
F 15.850097 20.591116 36.625734
F 15.392711 20.591115 58.461129
F 24.764372 5.147776 36.812461
F 24.306986 5.147776 58.647857
F 24.764372 12.869444 36.812461
F 24.306986 12.869444 58.647856
F 24.764372 20.591116 36.812461
F 24.306986 20.591116 58.647856
F 6.868708 5.152200 39.165439
F 6.411321 5.152200 61.000834
F 33.164089 5.147777 61.564009
F 6.868708 12.873868 39.165439
F 6.411321 12.873868 61.000834
F 33.164089 12.869445 61.564009
F 6.868708 20.595540 39.165439
F 6.411321 20.595540 61.000834
F 33.164089 20.591117 61.564009
F 15.792934 5.147776 39.355160
F 15.335548 5.147776 61.190555
F 15.792934 12.869444 39.355160
F 15.335548 12.869444 61.190554
F 15.792934 20.591115 39.355160
F 15.335548 20.591115 61.190555
F 24.707208 5.147776 39.541886
F 24.249821 5.147776 61.377282
F 24.707208 12.869445 39.541886
F 24.249821 12.869445 61.377282
F 24.707208 20.591116 39.541886
F 24.249821 20.591116 61.377282
F 6.792469 7.717243 42.804672
F 6.335083 7.717243 64.640067
F 33.087850 7.721666 65.203241
F 6.792469 15.438913 42.804672
F 6.335082 15.438913 64.640067
F 33.087850 15.443336 65.203242
F 29.221507 5.147776 36.905825
F 19.849849 20.591116 58.554493
F 6.792469 23.160584 42.804672
F 6.335082 23.160584 64.640067
F 20.307235 20.591116 36.719098
F 33.087850 23.165007 65.203241
F 15.716695 7.721667 42.994392
F 15.259308 7.721667 64.829787
F 15.716695 15.443337 42.994393
F 15.259308 15.443337 64.829787
F 15.716695 0.000000 42.994393
F 15.259308 0.000000 64.829787
F 24.630969 7.721666 43.181119
F 24.173583 7.721666 65.016514
F 24.630969 15.443336 43.181119
F 24.173583 15.443336 65.016515
F 19.849849 12.869444 58.554493
F 20.307235 12.869444 36.719098
F 9.103988 1.285055 39.216372
F 8.646602 1.285055 61.051767
F 9.103988 9.006722 39.216372
F 8.646602 9.006722 61.051767
F 9.103989 16.728393 39.216372
F 8.646602 16.728393 61.051768
F 18.021505 1.286943 39.401841
F 17.564119 1.286943 61.237236
F 18.021505 9.008610 39.401841
F 17.564119 9.008610 61.237236
F 18.021505 16.730281 39.401841
F 17.564119 16.730281 61.237236
F 26.935777 1.286943 39.588568
F 26.478390 1.286943 61.423963
F 26.935777 9.008610 39.588568
F 26.478390 9.008610 61.423963
F 26.935777 16.730281 39.588568
F 26.478390 16.730281 61.423963
F 9.027746 3.862721 42.855604
F 8.570360 3.862721 64.691000
F 9.027746 11.584388 42.855605
F 8.570360 11.584389 64.691000
F 9.027746 19.306060 42.855604
F 8.570360 19.306060 64.691000
F 17.945263 3.860833 43.041074
F 17.487877 3.860833 64.876469
F 17.945263 11.582501 43.041074
F 17.487877 11.582501 64.876469
F 17.945263 19.304172 43.041074
F 17.487877 19.304172 64.876468
F 26.859536 3.860833 43.227801
F 26.402149 3.860833 65.063196
F 26.859536 11.582500 43.227801
F 26.402149 11.582500 65.063196
F 26.859536 19.304172 43.227801
F 26.402149 19.304172 65.063196
F 9.084985 3.862721 40.123528
F 8.627598 3.862721 61.958924
F 9.084985 11.584388 40.123528
F 8.627598 11.584388 61.958923
F 9.084985 19.306060 40.123528
F 8.627598 19.306060 61.958923
F 18.002446 3.860833 40.311649
F 17.545059 3.860833 62.147044
F 18.002446 11.582501 40.311649
F 17.545059 11.582501 62.147044
F 18.002446 19.304172 40.311649
F 17.545059 19.304172 62.147044
F 26.916718 3.860833 40.498376
F 26.459331 3.860833 62.333771
F 26.916717 11.582500 40.498376
F 26.459331 11.582501 62.333771
F 26.916717 19.304172 40.498376
F 26.459331 19.304172 62.333771
F 9.161208 1.285055 36.484296
F 8.703821 1.285055 58.319690
F 9.161208 9.006722 36.484296
F 8.703821 9.006722 58.319690
F 9.161208 16.728393 36.484295
F 8.703821 16.728393 58.319690
F 18.078669 1.286943 36.672416
F 17.621282 1.286943 58.507811
F 18.078669 9.008610 36.672416
F 17.621282 9.008610 58.507811
F 18.078669 16.730281 36.672416
F 17.621282 16.730281 58.507811
F 26.992941 1.286943 36.859143
F 26.535555 1.286943 58.694538
F 26.992941 9.008610 36.859144
F 26.535555 9.008610 58.694538
F 26.992941 16.730281 36.859143
F 26.535555 16.730280 58.694538
F 11.316533 7.721705 40.171578
F 10.859147 7.721705 62.006973
F 11.316533 15.443375 40.171578
F 10.859147 15.443375 62.006973
F 11.316533 0.000038 40.171578
F 10.859147 0.000038 62.006973
F 20.231015 7.721666 40.358331
F 19.773629 7.721666 62.193726
F 20.231015 15.443336 40.358331
F 19.773629 15.443336 62.193726
F 19.849849 5.147776 58.554493
F 20.307236 5.147776 36.719098
F 29.145286 7.721666 40.545058
F 28.687900 7.721666 62.380454
F 29.145286 15.443336 40.545058
F 28.687899 15.443336 62.380454
F 10.935367 20.591078 58.367740
F 11.392753 20.591078 36.532345
F 11.392753 5.147738 36.532345
F 10.935367 5.147738 58.367741
F 11.392753 12.869406 36.532345
F 10.935367 12.869406 58.367741
F 6.697073 23.160584 47.359278
F 24.535689 23.165007 47.730160
F 28.630717 23.165007 65.109878
F 29.088104 23.165007 43.274483
F 24.478507 23.165007 50.459585
F 20.078553 23.165007 47.636797
F 19.716446 23.165007 64.923151
F 20.173832 23.165007 43.087755
F 28.992824 23.165007 47.823524
F 20.021370 23.165007 50.366221
F 28.935642 23.165007 50.552948
F 7.001997 23.160584 32.802348
F 6.544611 23.160584 54.637743
F 33.297494 23.165007 55.195352
F 24.840613 23.165007 33.173230
F 24.383227 23.165007 55.008625
F 24.783431 23.165007 35.902654
F 24.326045 23.165007 57.738049
F 20.383477 23.165007 33.079866
F 19.926091 23.165007 54.915261
F 29.297748 23.165007 33.266593
F 28.840362 23.165007 55.101988
F 20.326294 23.165007 35.809290
F 19.868908 23.165007 57.644685
F 29.240566 23.165007 35.996017
F 28.783179 23.165007 57.831412
F 6.849535 23.160584 40.080813
F 6.392148 23.160584 61.916208
F 33.145033 23.165007 62.473817
F 24.688152 23.165007 40.451694
F 24.230765 23.165007 62.287090
F 24.630969 23.165007 43.181119
F 24.173583 23.165007 65.016514
F 20.231015 23.165007 40.358331
F 4.798953 3.844249 32.768711
F 4.798953 11.565915 32.768710
F 4.798953 19.287587 32.768711
F 4.056343 1.303528 68.220654
F 3.598956 1.303528 90.056049
F 30.783062 1.286943 68.795792
F 30.325675 1.286943 90.631188
F 4.056343 9.025195 68.220654
F 3.598956 9.025195 90.056049
F 30.783062 9.008610 68.795792
F 30.325675 9.008610 90.631188
F 4.056343 16.746866 68.220654
F 3.598957 16.746866 90.056049
F 30.783062 16.730281 68.795793
F 30.325675 16.730281 90.631188
F 12.954490 1.286948 68.422334
F 12.497104 1.286948 90.257730
F 12.954490 9.008614 68.422334
F 12.497103 9.008614 90.257730
F 12.954490 16.730285 68.422335
F 12.497104 16.730285 90.257730
F 21.868793 1.286943 68.609065
F 21.411406 1.286943 90.444460
F 21.868793 9.008610 68.609066
F 21.411406 9.008610 90.444461
F 21.868793 16.730280 68.609066
F 21.411406 16.730281 90.444461
F 3.980099 3.844249 71.859886
F 3.522713 3.844249 93.695281
F 30.706820 3.860833 72.435025
F 30.249434 3.860833 94.270420
F 3.980099 11.565916 71.859887
F 3.522713 11.565916 93.695281
F 30.706821 11.582500 72.435025
F 30.249434 11.582500 94.270420
F 3.980099 19.287588 71.859886
F 3.522713 19.287588 93.695281
F 30.706820 19.304172 72.435025
F 30.249434 19.304172 94.270420
F 12.878247 3.860829 72.061567
F 12.420861 3.860829 93.896962
F 12.878247 11.582496 72.061567
F 12.420861 11.582496 93.896962
F 12.878247 19.304167 72.061566
F 12.420861 19.304167 93.896962
F 21.792551 3.860834 72.248298
F 21.335165 3.860834 94.083693
F 21.792551 11.582501 72.248298
F 21.335165 11.582501 94.083693
F 21.792551 19.304172 72.248298
F 21.335165 19.304172 94.083693
F 4.036642 3.844249 69.161036
F 3.579256 3.844249 90.996432
F 30.764003 3.860833 69.705601
F 30.306616 3.860833 91.540996
F 4.036643 11.565915 69.161037
F 3.579257 11.565915 90.996432
F 30.764003 11.582500 69.705601
F 30.306616 11.582500 91.540996
F 4.036643 19.287587 69.161036
F 3.579257 19.287587 90.996431
F 30.764003 19.304172 69.705601
F 30.306616 19.304172 91.540996
F 12.935431 3.860829 69.332149
F 12.478044 3.860829 91.167544
F 12.935430 11.582496 69.332149
F 12.478044 11.582496 91.167543
F 12.935431 19.304167 69.332148
F 12.478044 19.304167 91.167544
F 21.849733 3.860833 69.518874
F 21.392347 3.860833 91.354269
F 21.849733 11.582501 69.518873
F 21.392347 11.582501 91.354268
F 21.849733 19.304172 69.518874
F 21.392347 19.304172 91.354269
F 3.655479 1.303528 87.357199
F 30.840226 1.286943 66.066368
F 30.382840 1.286943 87.901763
F 3.655479 9.025194 87.357199
F 30.840226 9.008610 66.066368
F 30.382840 9.008610 87.901763
F 3.655479 16.746866 87.357199
F 30.840226 16.730281 66.066368
F 30.382840 16.730281 87.901763
F 13.011653 1.286948 65.692916
F 12.554267 1.286947 87.528311
F 13.011653 9.008614 65.692915
F 12.554267 9.008614 87.528311
F 13.011653 16.730285 65.692916
F 12.554267 16.730285 87.528311
F 21.925957 1.286943 65.879640
F 21.468570 1.286943 87.715036
F 21.925957 9.008610 65.879640
F 21.468570 9.008610 87.715036
F 21.925957 16.730281 65.879640
F 21.468570 16.730280 87.715036
F 6.239687 7.717243 69.194673
F 5.782300 7.717243 91.030069
F 32.992570 7.721666 69.752282
F 32.535184 7.721666 91.587678
F 6.239687 15.438912 69.194674
F 5.782300 15.438913 91.030069
F 32.992570 15.443336 69.752282
F 32.535184 15.443336 91.587678
F 28.173331 15.443336 86.945273
F 28.173331 7.721666 86.945273
F 19.259060 15.443336 86.758546
F 19.259060 7.721666 86.758546
F 15.164030 7.721667 69.378827
F 14.706643 7.721667 91.214222
F 15.164029 15.443337 69.378827
F 14.706643 15.443337 91.214222
F 15.164029 0.000000 69.378827
F 14.706643 0.000000 91.214222
F 24.078303 7.721666 69.565556
F 23.620916 7.721666 91.400950
F 24.078303 15.443336 69.565556
F 23.620916 15.443336 91.400951
F 10.344577 0.000038 86.571835
F 10.344577 15.443375 86.571835
F 6.315906 5.152200 65.555441
F 5.858520 5.152200 87.390836
F 33.068791 5.147777 66.113050
F 32.611404 5.147777 87.948445
F 6.315906 12.873868 65.555441
F 5.858520 12.873868 87.390836
F 33.068790 12.869445 66.113050
F 32.611404 12.869445 87.948445
F 6.315906 20.595540 65.555440
F 5.858520 20.595540 87.390836
F 33.068791 20.591117 66.113050
F 32.611404 20.591117 87.948445
F 15.240249 5.147776 65.739594
F 14.782863 5.147776 87.574989
F 15.240249 12.869444 65.739594
F 14.782862 12.869444 87.574989
F 15.240249 20.591115 65.739594
F 14.782862 20.591115 87.574989
F 24.154524 5.147776 65.926322
F 23.697138 5.147776 87.761718
F 24.154524 12.869444 65.926322
F 23.697138 12.869444 87.761718
F 24.154524 20.591116 65.926322
F 23.697138 20.591116 87.761717
F 6.258859 5.152200 68.279300
F 5.801473 5.152200 90.114695
F 33.011626 5.147777 68.842474
F 32.554240 5.147777 90.677869
F 6.258859 12.873868 68.279300
F 5.801473 12.873868 90.114695
F 33.011626 12.869445 68.842475
F 32.554240 12.869445 90.677869
F 6.258859 20.595540 68.279300
F 5.801473 20.595540 90.114695
F 33.011626 20.591117 68.842474
F 32.554240 20.591117 90.677870
F 15.183085 5.147776 68.469020
F 14.725699 5.147776 90.304416
F 15.183085 12.869444 68.469020
F 14.725699 12.869444 90.304416
F 15.183086 20.591116 68.469021
F 14.725699 20.591116 90.304416
F 24.097359 5.147776 68.655747
F 23.639973 5.147776 90.491142
F 24.097359 12.869445 68.655747
F 23.639973 12.869445 90.491142
F 24.097359 20.591116 68.655747
F 23.639973 20.591116 90.491143
F 6.182620 7.717243 71.918532
F 5.725234 7.717243 93.753927
F 32.935388 7.721666 72.481707
F 32.478001 7.721666 94.317102
F 6.182620 15.438913 71.918532
F 5.725234 15.438913 93.753927
F 32.935388 15.443336 72.481707
F 32.478001 15.443336 94.317102
F 10.344577 7.721705 86.571835
F 28.249570 20.591116 83.306041
F 6.182620 23.160584 71.918532
F 5.725234 23.160584 93.753927
F 28.249569 12.869445 83.306040
F 28.249569 5.147777 83.306040
F 32.935388 23.165007 72.481707
F 32.478001 23.165007 94.317102
F 15.106846 7.721667 72.108253
F 14.649460 7.721667 93.943648
F 15.106846 15.443337 72.108253
F 14.649460 15.443337 93.943648
F 15.106846 0.000000 72.108253
F 14.649460 0.000000 93.943648
F 24.021120 7.721666 72.294980
F 23.563734 7.721666 94.130375
F 24.021120 15.443336 72.294980
F 23.563734 15.443336 94.130375
F 19.335299 20.591116 83.119313
F 19.335299 12.869445 83.119313
F 8.494140 1.285055 68.330233
F 8.036754 1.285055 90.165628
F 8.494140 9.006722 68.330233
F 8.036754 9.006722 90.165628
F 8.494140 16.728393 68.330233
F 8.036754 16.728393 90.165628
F 17.411656 1.286943 68.515702
F 16.954270 1.286943 90.351097
F 17.411656 9.008610 68.515702
F 16.954270 9.008610 90.351097
F 17.411656 16.730281 68.515702
F 16.954270 16.730281 90.351097
F 26.325928 1.286943 68.702429
F 25.868542 1.286943 90.537824
F 26.325928 9.008610 68.702429
F 25.868542 9.008610 90.537824
F 26.325928 16.730281 68.702429
F 25.868542 16.730281 90.537824
F 8.417897 3.862721 71.969465
F 7.960511 3.862721 93.804860
F 8.417898 11.584389 71.969466
F 7.960511 11.584388 93.804861
F 8.417898 19.306060 71.969465
F 7.960512 19.306060 93.804861
F 17.335414 3.860833 72.154934
F 16.878028 3.860833 93.990329
F 17.335414 11.582500 72.154934
F 16.878028 11.582500 93.990329
F 17.335414 19.304172 72.154934
F 16.878028 19.304172 93.990329
F 26.249687 3.860833 72.341661
F 25.792301 3.860833 94.177057
F 26.249687 11.582500 72.341662
F 25.792301 11.582500 94.177057
F 26.249687 19.304172 72.341661
F 25.792301 19.304172 94.177057
F 8.475136 3.862721 69.237389
F 8.017750 3.862721 91.072784
F 8.475136 11.584388 69.237389
F 8.017750 11.584388 91.072784
F 8.475136 19.306060 69.237389
F 8.017750 19.306060 91.072784
F 17.392597 3.860833 69.425510
F 16.935211 3.860833 91.260905
F 17.392597 11.582501 69.425510
F 16.935211 11.582501 91.260905
F 17.392597 19.304172 69.425510
F 16.935211 19.304172 91.260904
F 26.306869 3.860833 69.612237
F 25.849483 3.860833 91.447632
F 26.306869 11.582500 69.612237
F 25.849483 11.582500 91.447632
F 26.306869 19.304172 69.612237
F 25.849483 19.304172 91.447632
F 8.551359 1.285055 65.598156
F 8.093973 1.285055 87.433551
F 8.551359 9.006722 65.598156
F 8.093973 9.006722 87.433551
F 8.551359 16.728393 65.598156
F 8.093973 16.728393 87.433551
F 17.468820 1.286943 65.786277
F 17.011434 1.286943 87.621672
F 17.468820 9.008610 65.786277
F 17.011434 9.008610 87.621672
F 17.468820 16.730281 65.786277
F 17.011434 16.730281 87.621672
F 26.383092 1.286943 65.973004
F 25.925706 1.286943 87.808399
F 26.383093 9.008610 65.973004
F 25.925706 9.008610 87.808399
F 26.383093 16.730281 65.973004
F 25.925706 16.730281 87.808399
F 10.706685 7.721705 69.285439
F 10.249299 7.721705 91.120834
F 10.706685 15.443374 69.285439
F 10.249299 15.443374 91.120834
F 10.706685 0.000038 69.285439
F 10.249299 0.000038 91.120834
F 19.621167 7.721666 69.472192
F 19.163780 7.721666 91.307587
F 19.621167 15.443336 69.472192
F 19.163780 15.443336 91.307587
F 19.335299 5.147776 83.119313
F 10.420816 20.591078 82.932602
F 28.535437 7.721666 69.658919
F 28.078051 7.721666 91.494314
F 28.535437 15.443336 69.658919
F 28.078051 15.443336 91.494314
F 10.420816 12.869406 82.932602
F 10.420816 5.147738 82.932602
F 10.782905 5.147738 65.646206
F 10.325518 5.147738 87.481601
F 10.782905 12.869406 65.646206
F 10.325518 12.869406 87.481601
F 10.782905 20.591078 65.646206
F 10.325518 20.591078 87.481601
F 19.697387 5.147776 65.832959
F 19.240001 5.147776 87.668354
F 19.697387 12.869444 65.832959
F 19.240001 12.869444 87.668354
F 19.697387 20.591116 65.832958
F 19.240001 20.591116 87.668353
F 28.611658 5.147776 66.019686
F 28.154272 5.147777 87.855081
F 28.611658 12.869445 66.019686
F 28.154272 12.869445 87.855081
F 28.611658 20.591117 66.019686
F 28.154272 20.591117 87.855081
F 10.725740 5.147738 68.375673
F 10.268354 5.147738 90.211068
F 10.725740 12.869406 68.375673
F 10.268354 12.869406 90.211068
F 10.725740 20.591078 68.375673
F 10.268354 20.591078 90.211068
F 19.640223 5.147776 68.562383
F 19.182837 5.147776 90.397779
F 19.640223 12.869445 68.562383
F 19.182837 12.869445 90.397779
F 19.640223 20.591116 68.562384
F 19.182837 20.591116 90.397779
F 28.554494 5.147776 68.749111
F 28.097107 5.147776 90.584506
F 28.554494 12.869444 68.749111
F 28.097107 12.869445 90.584506
F 28.554494 20.591116 68.749111
F 28.097107 20.591116 90.584506
F 10.649501 7.721705 72.014905
F 10.192115 7.721705 93.850300
F 10.649501 15.443375 72.014905
F 10.192115 15.443375 93.850300
F 10.649501 0.000038 72.014905
F 10.192115 0.000038 93.850300
F 28.306734 20.591117 80.576615
F 28.306734 12.869445 80.576616
F 19.563984 7.721666 72.201616
F 19.106597 7.721666 94.037011
F 19.563984 15.443336 72.201616
F 19.106597 15.443336 94.037011
F 28.306734 5.147776 80.576616
F 19.392463 20.591116 80.389888
F 28.478255 7.721666 72.388343
F 28.020869 7.721666 94.223738
F 28.478255 15.443336 72.388343
F 28.020869 15.443336 94.223738
F 19.392463 12.869444 80.389888
F 19.392463 5.147776 80.389888
F 3.903880 1.303528 75.499118
F 3.446494 1.303528 97.334514
F 30.630600 1.286943 76.074257
F 30.173213 1.286943 97.909653
F 3.903880 9.025195 75.499118
F 3.446494 9.025195 97.334514
F 30.630600 9.008610 76.074257
F 30.173213 9.008610 97.909653
F 3.903881 16.746866 75.499118
F 3.446494 16.746866 97.334514
F 30.630600 16.730281 76.074257
F 30.173213 16.730281 97.909653
F 12.802028 1.286947 75.700799
F 12.344642 1.286948 97.536194
F 12.802028 9.008614 75.700799
F 12.344642 9.008614 97.536194
F 12.802028 16.730285 75.700799
F 12.344642 16.730285 97.536195
F 21.716330 1.286943 75.887530
F 21.258944 1.286943 97.722925
F 21.716330 9.008610 75.887530
F 21.258944 9.008610 97.722925
F 21.716330 16.730280 75.887530
F 21.258944 16.730280 97.722925
F 3.827637 3.844249 79.138351
F 30.554358 3.860833 79.713489
F 3.827637 11.565916 79.138351
F 30.554358 11.582500 79.713489
F 3.827637 19.287588 79.138351
F 30.554358 19.304172 79.713489
F 12.725785 3.860829 79.340031
F 12.725785 11.582496 79.340031
F 12.725785 19.304167 79.340031
F 21.640089 3.860834 79.526762
F 21.640089 11.582501 79.526762
F 21.640089 19.304172 79.526762
F 3.884180 3.844249 76.439501
F 3.426794 3.844249 98.274896
F 30.611540 3.860833 76.984065
F 3.884180 11.565915 76.439501
F 3.426794 11.565915 98.274896
F 30.611540 11.582500 76.984065
F 3.884181 19.287587 76.439501
F 3.426794 19.287587 98.274896
F 30.611540 19.304172 76.984065
F 12.782968 3.860829 76.610613
F 12.782968 11.582496 76.610613
F 12.782968 19.304167 76.610613
F 21.697271 3.860833 76.797338
F 21.697271 11.582501 76.797338
F 21.697271 19.304172 76.797338
F 3.960403 1.303528 72.800268
F 3.503016 1.303528 94.635664
F 30.687764 1.286943 73.344833
F 30.230378 1.286943 95.180228
F 3.960403 9.025194 72.800268
F 3.503016 9.025194 94.635663
F 30.687764 9.008610 73.344833
F 30.230378 9.008610 95.180228
F 3.960403 16.746865 72.800269
F 3.503017 16.746865 94.635664
F 30.687764 16.730281 73.344833
F 30.230378 16.730281 95.180228
F 12.859191 1.286948 72.971381
F 12.401805 1.286947 94.806776
F 12.859191 9.008614 72.971381
F 12.401805 9.008614 94.806776
F 12.859191 16.730285 72.971381
F 12.401805 16.730285 94.806776
F 21.773494 1.286943 73.158106
F 21.316108 1.286943 94.993501
F 21.773494 9.008610 73.158106
F 21.316108 9.008610 94.993501
F 21.773494 16.730281 73.158106
F 21.316108 16.730280 94.993501
F 6.087225 7.717243 76.473138
F 32.840108 7.721666 77.030747
F 6.087225 15.438913 76.473138
F 32.840108 15.443336 77.030747
F 10.477980 20.591078 80.203135
F 10.477980 12.869406 80.203135
F 15.011567 7.721667 76.657292
F 15.011567 15.443337 76.657292
F 10.477980 5.147738 80.203136
F 23.925841 7.721666 76.844020
F 23.925841 15.443336 76.844020
F 28.230513 15.443336 84.215848
F 6.163444 5.152200 72.833906
F 5.706058 5.152200 94.669301
F 32.916329 5.147777 73.391515
F 32.458942 5.147777 95.226910
F 6.163444 12.873868 72.833906
F 5.706058 12.873868 94.669301
F 32.916329 12.869445 73.391515
F 32.458942 12.869445 95.226910
F 6.163444 20.595540 72.833906
F 5.706058 20.595540 94.669301
F 32.916329 20.591116 73.391515
F 32.458942 20.591116 95.226910
F 15.087787 5.147776 73.018060
F 14.630400 5.147776 94.853455
F 15.087787 12.869444 73.018060
F 14.630400 12.869444 94.853454
F 15.087786 20.591115 73.018059
F 14.630400 20.591115 94.853455
F 24.002062 5.147776 73.204788
F 23.544676 5.147776 95.040183
F 24.002062 12.869444 73.204787
F 23.544676 12.869444 95.040183
F 24.002062 20.591116 73.204787
F 23.544676 20.591116 95.040182
F 6.106397 5.152200 75.557765
F 5.649011 5.152200 97.393160
F 32.859164 5.147777 76.120939
F 32.401778 5.147777 97.956334
F 6.106397 12.873868 75.557765
F 5.649011 12.873868 97.393160
F 32.859164 12.869445 76.120939
F 32.401778 12.869445 97.956334
F 6.106397 20.595540 75.557765
F 5.649011 20.595540 97.393160
F 32.859164 20.591117 76.120939
F 32.401778 20.591117 97.956335
F 15.030623 5.147776 75.747485
F 14.573237 5.147776 97.582880
F 15.030623 12.869444 75.747485
F 14.573237 12.869444 97.582880
F 15.030623 20.591115 75.747485
F 14.573237 20.591116 97.582880
F 23.944897 5.147776 75.934212
F 23.487511 5.147776 97.769607
F 23.944897 12.869445 75.934212
F 23.487511 12.869445 97.769607
F 23.944897 20.591116 75.934212
F 23.487511 20.591116 97.769608
F 6.030158 7.717243 79.196997
F 32.782926 7.721666 79.760171
F 6.030158 15.438913 79.196997
F 32.782926 15.443336 79.760171
F 28.230513 7.721666 84.215848
F 6.030158 23.160584 79.196997
F 19.316242 15.443336 84.029121
F 32.782926 23.165007 79.760171
F 14.954384 7.721667 79.386717
F 14.954384 15.443337 79.386717
F 14.954384 0.000000 79.386717
F 23.868658 7.721666 79.573444
F 23.868658 15.443336 79.573444
F 19.316242 7.721666 84.029121
F 8.341678 1.285055 75.608698
F 7.884292 1.285055 97.444093
F 8.341678 9.006722 75.608698
F 7.884292 9.006722 97.444093
F 8.341678 16.728393 75.608698
F 7.884292 16.728393 97.444093
F 17.259194 1.286943 75.794167
F 16.801808 1.286943 97.629562
F 17.259194 9.008610 75.794167
F 16.801808 9.008610 97.629562
F 17.259194 16.730281 75.794167
F 16.801808 16.730281 97.629562
F 26.173466 1.286943 75.980894
F 25.716080 1.286943 97.816289
F 26.173466 9.008610 75.980894
F 25.716080 9.008610 97.816289
F 26.173466 16.730281 75.980894
F 25.716080 16.730281 97.816289
F 8.265435 3.862721 79.247929
F 8.265435 11.584388 79.247930
F 8.265435 19.306060 79.247930
F 17.182952 3.860833 79.433399
F 17.182952 11.582500 79.433399
F 17.182952 19.304172 79.433399
F 26.097225 3.860833 79.620126
F 26.097225 11.582500 79.620126
F 26.097225 19.304172 79.620126
F 8.322674 3.862721 76.515854
F 8.322674 11.584388 76.515854
F 8.322674 19.306060 76.515853
F 17.240135 3.860833 76.703975
F 17.240135 11.582501 76.703974
F 17.240135 19.304172 76.703974
F 26.154407 3.860833 76.890702
F 26.154407 11.582500 76.890701
F 26.154407 19.304172 76.890702
F 8.398897 1.285056 72.876621
F 7.941511 1.285055 94.712016
F 8.398897 9.006722 72.876621
F 7.941511 9.006722 94.712016
F 8.398897 16.728393 72.876621
F 7.941511 16.728393 94.712016
F 17.316358 1.286943 73.064742
F 16.858972 1.286943 94.900137
F 17.316358 9.008610 73.064742
F 16.858972 9.008610 94.900137
F 17.316358 16.730281 73.064742
F 16.858971 16.730281 94.900137
F 26.230631 1.286943 73.251469
F 25.773244 1.286943 95.086865
F 26.230631 9.008610 73.251469
F 25.773244 9.008610 95.086865
F 26.230631 16.730281 73.251469
F 25.773244 16.730281 95.086865
F 10.554223 7.721705 76.563904
F 10.554223 15.443374 76.563904
F 10.554223 0.000038 76.563904
F 19.468704 7.721666 76.750656
F 19.468704 15.443336 76.750656
F 10.401761 0.000038 83.842368
F 28.382975 7.721666 76.937384
F 28.382975 15.443336 76.937384
F 10.401761 15.443375 83.842368
F 10.630442 5.147738 72.924671
F 10.173056 5.147738 94.760066
F 10.630442 12.869406 72.924671
F 10.173056 12.869406 94.760066
F 10.630442 20.591077 72.924671
F 10.173056 20.591078 94.760066
F 19.544925 5.147776 73.111424
F 19.087539 5.147776 94.946819
F 19.544925 12.869444 73.111424
F 19.087539 12.869444 94.946819
F 19.544925 20.591116 73.111423
F 19.087539 20.591116 94.946819
F 28.459196 5.147777 73.298151
F 28.001810 5.147777 95.133546
F 28.459196 12.869445 73.298151
F 28.001810 12.869445 95.133547
F 28.459196 20.591117 73.298151
F 28.001810 20.591117 95.133546
F 10.573278 5.147738 75.654138
F 10.115892 5.147738 97.489533
F 10.573278 12.869406 75.654138
F 10.115892 12.869406 97.489533
F 10.573278 20.591078 75.654138
F 10.115892 20.591078 97.489533
F 19.487761 5.147776 75.840848
F 19.030375 5.147776 97.676243
F 19.487761 12.869445 75.840848
F 19.030375 12.869445 97.676243
F 19.487761 20.591116 75.840848
F 19.030375 20.591116 97.676243
F 28.402032 5.147777 76.027575
F 27.944645 5.147776 97.862971
F 28.402032 12.869445 76.027575
F 27.944645 12.869445 97.862971
F 28.402032 20.591117 76.027576
F 27.944645 20.591117 97.862971
F 10.497039 7.721705 79.293369
F 10.497039 15.443375 79.293369
F 10.497039 0.000038 79.293369
F 10.401761 7.721705 83.842368
F 19.411522 7.721666 79.480081
F 19.411522 15.443336 79.480081
F 26.078169 16.730281 80.529934
F 28.325793 7.721666 79.666808
F 28.325793 15.443336 79.666808
F 26.078169 9.008610 80.529934
F 3.751418 1.303528 82.777583
F 30.478137 1.286943 83.352722
F 3.751418 9.025195 82.777583
F 30.478137 9.008610 83.352722
F 3.751419 16.746866 82.777583
F 30.478137 16.730281 83.352722
F 12.649566 1.286948 82.979264
F 12.649566 9.008614 82.979264
F 12.649566 16.730285 82.979264
F 21.563868 1.286943 83.165995
F 21.563868 9.008610 83.165995
F 21.563868 16.730281 83.165995
F 3.675175 3.844249 86.416816
F 30.401896 3.860833 86.991955
F 3.675176 11.565916 86.416816
F 30.401896 11.582500 86.991955
F 3.675176 19.287588 86.416816
F 30.401896 19.304172 86.991955
F 12.573323 3.860829 86.618496
F 12.573323 11.582496 86.618496
F 12.573323 19.304167 86.618496
F 21.487627 3.860834 86.805228
F 21.487627 11.582501 86.805228
F 21.487627 19.304172 86.805228
F 3.731718 3.844249 83.717966
F 30.459078 3.860833 84.262530
F 3.731719 11.565915 83.717966
F 30.459078 11.582500 84.262530
F 3.731719 19.287587 83.717966
F 30.459078 19.304172 84.262530
F 12.630506 3.860829 83.889078
F 12.630506 11.582496 83.889078
F 12.630506 19.304167 83.889078
F 21.544809 3.860833 84.075803
F 21.544809 11.582501 84.075803
F 21.544809 19.304172 84.075803
F 3.807941 1.303528 80.078733
F 30.535302 1.286943 80.623298
F 3.807941 9.025194 80.078733
F 30.535302 9.008610 80.623297
F 3.807941 16.746865 80.078733
F 30.535302 16.730281 80.623297
F 12.706729 1.286948 80.249845
F 12.706729 9.008614 80.249845
F 12.706729 16.730285 80.249845
F 21.621032 1.286943 80.436570
F 21.621032 9.008610 80.436570
F 21.621032 16.730281 80.436570
F 5.934762 7.717243 83.751603
F 32.687646 7.721666 84.309212
F 5.934762 15.438913 83.751603
F 32.687646 15.443336 84.309212
F 26.078169 1.286943 80.529934
F 17.163896 16.730281 80.343207
F 14.859105 7.721667 83.935757
F 14.859105 15.443337 83.935757
F 17.163896 9.008610 80.343207
F 23.773379 7.721666 84.122485
F 23.773379 15.443336 84.122485
F 17.163896 1.286943 80.343207
F 6.010982 5.152200 80.112370
F 32.763866 5.147777 80.669980
F 6.010982 12.873868 80.112370
F 32.763866 12.869445 80.669980
F 6.010982 20.595540 80.112370
F 32.763866 20.591116 80.669979
F 14.935325 5.147776 80.296524
F 14.935325 12.869444 80.296524
F 14.935325 20.591115 80.296524
F 23.849600 5.147776 80.483252
F 23.849600 12.869444 80.483252
F 23.849600 20.591116 80.483252
F 5.953935 5.152200 82.836229
F 32.706702 5.147777 83.399404
F 5.953935 12.873868 82.836229
F 32.706702 12.869445 83.399404
F 5.953935 20.595540 82.836230
F 32.706702 20.591117 83.399404
F 14.878161 5.147776 83.025950
F 14.878161 12.869444 83.025950
F 14.878161 20.591115 83.025950
F 23.792435 5.147776 83.212677
F 23.792435 12.869445 83.212677
F 23.792435 20.591116 83.212677
F 5.877696 7.717243 86.475462
F 32.630464 7.721666 87.038637
F 5.877696 15.438913 86.475462
F 32.630463 15.443336 87.038637
F 8.246435 16.728393 80.155086
F 5.877696 23.160584 86.475462
F 8.246435 9.006722 80.155086
F 32.630463 23.165007 87.038637
F 14.801922 7.721667 86.665183
F 14.801922 15.443337 86.665183
F 14.801922 0.000000 86.665183
F 23.716196 7.721666 86.851910
F 23.716196 15.443336 86.851910
F 8.246435 1.285055 80.155086
F 8.189216 1.285055 82.887163
F 8.189216 9.006722 82.887163
F 8.189216 16.728393 82.887163
F 17.106732 1.286943 83.072631
F 17.106732 9.008610 83.072631
F 17.106732 16.730281 83.072631
F 26.021004 1.286943 83.259358
F 26.021004 9.008610 83.259359
F 26.021004 16.730281 83.259359
F 8.112973 3.862721 86.526395
F 8.112974 11.584388 86.526395
F 8.112974 19.306060 86.526395
F 17.030490 3.860834 86.711864
F 17.030490 11.582501 86.711864
F 17.030490 19.304172 86.711864
F 25.944763 3.860833 86.898591
F 25.944763 11.582500 86.898591
F 25.944763 19.304172 86.898592
F 8.170212 3.862721 83.794319
F 8.170212 11.584388 83.794318
F 8.170212 19.306060 83.794318
F 17.087673 3.860833 83.982439
F 17.087673 11.582501 83.982439
F 17.087673 19.304172 83.982439
F 26.001945 3.860833 84.169167
F 26.001945 11.582500 84.169167
F 26.001945 19.304172 84.169167
F 6.239686 23.160584 69.194673
F 5.782300 23.160584 91.030069
F 28.173331 23.165007 86.945273
F 32.992570 23.165007 69.752282
F 32.535184 23.165007 91.587678
F 19.259060 23.165007 86.758546
F 24.078303 23.165007 69.565556
F 23.620916 23.165007 91.400950
F 24.021120 23.165007 72.294980
F 23.563734 23.165007 94.130375
F 19.621167 23.165007 69.472192
F 19.163780 23.165007 91.307587
F 28.535437 23.165007 69.658919
F 28.078051 23.165007 91.494314
F 19.563984 23.165007 72.201616
F 19.106598 23.165007 94.037011
F 28.478255 23.165007 72.388343
F 28.020869 23.165007 94.223738
F 6.087224 23.160584 76.473138
F 32.840108 23.165007 77.030747
F 28.230513 23.165007 84.215848
F 23.925841 23.165007 76.844020
F 19.316242 23.165007 84.029121
F 23.868658 23.165007 79.573444
F 19.468704 23.165007 76.750656
F 28.382975 23.165007 76.937383
F 19.411522 23.165007 79.480080
F 28.325793 23.165007 79.666808
F 5.934762 23.160584 83.751603
F 32.687646 23.165007 84.309212
F 23.773379 23.165007 84.122485
F 23.716196 23.165007 86.851910
F 4.112865 1.303528 65.521803
F 4.112865 9.025194 65.521803
F 4.112866 16.746866 65.521804
F 3.141570 1.303528 111.891444
F 29.868289 1.286943 112.466583
F 3.141570 9.025195 111.891444
F 29.868289 9.008610 112.466583
F 3.141570 16.746866 111.891444
F 29.868289 16.730281 112.466583
F 12.039717 1.286948 112.093125
F 12.039717 9.008614 112.093125
F 12.039717 16.730285 112.093125
F 20.954020 1.286943 112.279856
F 20.954020 9.008610 112.279856
F 20.954020 16.730281 112.279856
F 3.065327 3.844249 115.530677
F 29.792048 3.860833 116.105815
F 3.065327 11.565916 115.530677
F 29.792048 11.582500 116.105815
F 3.065327 19.287588 115.530676
F 29.792048 19.304172 116.105815
F 11.963475 3.860829 115.732357
F 11.963475 11.582496 115.732357
F 11.963475 19.304167 115.732357
F 20.877779 3.860834 115.919088
F 20.877779 11.582501 115.919088
F 20.877779 19.304172 115.919088
F 3.121870 3.844249 112.831827
F 29.849230 3.860833 113.376391
F 3.121870 11.565915 112.831827
F 29.849230 11.582500 113.376391
F 3.121870 19.287587 112.831827
F 29.849230 19.304172 113.376391
F 12.020658 3.860829 113.002939
F 12.020658 11.582496 113.002939
F 12.020658 19.304167 113.002939
F 20.934961 3.860833 113.189664
F 20.934961 11.582501 113.189664
F 20.934961 19.304172 113.189664
F 3.198092 1.303528 109.192594
F 2.740706 1.303528 131.027989
F 29.925454 1.286944 109.737159
F 3.198092 9.025194 109.192594
F 2.740706 9.025194 131.027989
F 29.925454 9.008610 109.737158
F 3.198093 16.746865 109.192593
F 2.740706 16.746866 131.027989
F 29.925453 16.730281 109.737158
F 12.096880 1.286947 109.363706
F 12.096880 9.008614 109.363706
F 12.096880 16.730285 109.363706
F 21.011184 1.286943 109.550431
F 21.011184 9.008610 109.550431
F 21.011184 16.730281 109.550431
F 5.324914 7.717243 112.865464
F 32.077798 7.721666 113.423073
F 5.324914 15.438913 112.865464
F 32.077797 15.443336 113.423073
F 27.258558 15.443336 130.616063
F 27.715945 15.443336 108.780668
F 14.249257 7.721667 113.049618
F 14.249257 15.443337 113.049618
F 14.249257 0.000000 113.049618
F 23.163530 7.721666 113.236346
F 23.163530 15.443336 113.236346
F 27.258558 7.721666 130.616064
F 5.401134 5.152200 109.226231
F 32.154018 5.147777 109.783840
F 5.401133 12.873868 109.226231
F 32.154018 12.869445 109.783840
F 5.401134 20.595540 109.226231
F 32.154018 20.591116 109.783840
F 14.325476 5.147775 109.410385
F 14.325476 12.869444 109.410385
F 14.325476 20.591115 109.410385
F 23.239751 5.147776 109.597113
F 23.239751 12.869444 109.597113
F 23.239751 20.591116 109.597113
F 5.344087 5.152200 111.950090
F 32.096854 5.147777 112.513264
F 5.344087 12.873868 111.950090
F 32.096853 12.869445 112.513265
F 5.344087 20.595540 111.950090
F 32.096853 20.591117 112.513265
F 14.268313 5.147776 112.139811
F 14.268313 12.869444 112.139811
F 14.268313 20.591116 112.139811
F 23.182587 5.147776 112.326537
F 23.182587 12.869445 112.326538
F 23.182587 20.591116 112.326538
F 5.267847 7.717243 115.589323
F 32.020615 7.721666 116.152497
F 5.267847 15.438913 115.589322
F 32.020615 15.443336 116.152497
F 27.715945 7.721666 108.780668
F 5.267847 23.160584 115.589323
F 18.344287 15.443336 130.429336
F 32.020615 23.165007 116.152497
F 14.192074 7.721667 115.779043
F 14.192074 15.443337 115.779043
F 14.192074 0.000000 115.779043
F 23.106347 7.721666 115.965770
F 23.106348 15.443336 115.965770
F 18.801673 15.443336 108.593941
F 7.579367 1.285055 112.001023
F 7.579367 9.006722 112.001023
F 7.579367 16.728393 112.001023
F 16.496884 1.286943 112.186492
F 16.496884 9.008610 112.186492
F 16.496884 16.730281 112.186492
F 25.411156 1.286943 112.373220
F 25.411155 9.008610 112.373220
F 25.411156 16.730281 112.373220
F 7.503125 3.862721 115.640255
F 7.503125 11.584388 115.640256
F 7.503125 19.306060 115.640256
F 16.420642 3.860833 115.825724
F 16.420642 11.582501 115.825725
F 16.420642 19.304172 115.825725
F 25.334915 3.860833 116.012452
F 25.334915 11.582500 116.012452
F 25.334915 19.304172 116.012452
F 7.560363 3.862721 112.908179
F 7.560363 11.584388 112.908179
F 7.560363 19.306060 112.908179
F 16.477825 3.860833 113.096300
F 16.477825 11.582501 113.096300
F 16.477825 19.304172 113.096300
F 25.392096 3.860833 113.283028
F 25.392096 11.582500 113.283027
F 25.392096 19.304172 113.283027
F 7.636586 1.285056 109.268947
F 7.636587 9.006722 109.268947
F 7.636587 16.728393 109.268947
F 16.554047 1.286943 109.457067
F 16.554047 9.008610 109.457067
F 16.554048 16.730281 109.457067
F 25.468320 1.286943 109.643795
F 25.468320 9.008609 109.643794
F 25.468320 16.730280 109.643794
F 9.791912 7.721705 112.956229
F 9.791912 15.443374 112.956229
F 9.791912 0.000038 112.956229
F 18.706394 7.721666 113.142982
F 18.706394 15.443336 113.142982
F 18.344287 7.721666 130.429336
F 27.620665 7.721666 113.329709
F 27.620665 15.443336 113.329709
F 18.801673 7.721666 108.593941
F 9.868132 5.147738 109.316996
F 9.868132 12.869406 109.316996
F 9.868132 20.591078 109.316996
F 18.782614 5.147776 109.503749
F 18.782615 12.869444 109.503749
F 18.782615 20.591116 109.503749
F 27.696886 5.147777 109.690476
F 27.696886 12.869445 109.690476
F 27.696886 20.591117 109.690476
F 9.810967 5.147738 112.046463
F 9.810967 12.869406 112.046463
F 9.810967 20.591078 112.046463
F 18.725450 5.147776 112.233174
F 18.725451 12.869445 112.233174
F 18.725450 20.591116 112.233174
F 27.639721 5.147777 112.419901
F 27.639721 12.869445 112.419901
F 27.639721 20.591117 112.419901
F 9.734728 7.721705 115.685695
F 9.734728 15.443375 115.685695
F 9.734728 0.000038 115.685696
F 9.429804 0.000038 130.242625
F 18.649211 7.721666 115.872406
F 18.649211 15.443336 115.872407
F 9.887190 0.000038 108.407230
F 27.563483 7.721666 116.059134
F 27.563483 15.443336 116.059134
F 9.429804 15.443375 130.242625
F 2.989107 1.303528 119.169909
F 29.715827 1.286943 119.745048
F 2.989107 9.025195 119.169909
F 29.715827 9.008610 119.745048
F 2.989108 16.746866 119.169909
F 29.715827 16.730281 119.745048
F 11.887255 1.286948 119.371590
F 11.887255 9.008614 119.371590
F 11.887255 16.730285 119.371590
F 20.801558 1.286943 119.558321
F 20.801558 9.008610 119.558321
F 20.801558 16.730280 119.558321
F 3.370250 3.844249 100.973746
F 2.912865 3.844249 122.809141
F 30.096972 3.860833 101.548884
F 29.639586 3.860833 123.384280
F 3.370251 11.565916 100.973746
F 2.912865 11.565916 122.809141
F 30.096972 11.582500 101.548885
F 29.639586 11.582500 123.384280
F 3.370251 19.287588 100.973746
F 2.912865 19.287588 122.809141
F 30.096972 19.304172 101.548884
F 29.639586 19.304172 123.384280
F 12.268399 3.860829 101.175426
F 11.811013 3.860829 123.010821
F 12.268399 11.582496 101.175426
F 11.811013 11.582496 123.010822
F 12.268399 19.304167 101.175426
F 11.811013 19.304167 123.010822
F 21.182703 3.860833 101.362157
F 20.725316 3.860834 123.197553
F 21.182703 11.582500 101.362157
F 20.725316 11.582501 123.197553
F 21.182703 19.304172 101.362158
F 20.725317 19.304172 123.197553
F 2.969408 3.844249 120.110291
F 30.154154 3.860833 98.819461
F 29.696767 3.860833 120.654856
F 2.969408 11.565915 120.110291
F 30.154154 11.582500 98.819461
F 29.696768 11.582500 120.654856
F 2.969408 19.287587 120.110291
F 30.154154 19.304172 98.819461
F 29.696768 19.304172 120.654856
F 12.325582 3.860829 98.446008
F 11.868196 3.860829 120.281404
F 12.325582 11.582496 98.446008
F 11.868196 11.582496 120.281403
F 12.325582 19.304167 98.446008
F 11.868196 19.304167 120.281403
F 21.239885 3.860833 98.632733
F 20.782499 3.860834 120.468129
F 21.239885 11.582500 98.632733
F 20.782499 11.582501 120.468128
F 21.239885 19.304172 98.632733
F 20.782499 19.304172 120.468129
F 3.045630 1.303528 116.471059
F 29.772991 1.286943 117.015624
F 3.045630 9.025194 116.471059
F 29.772991 9.008610 117.015624
F 3.045630 16.746865 116.471059
F 29.772991 16.730281 117.015623
F 11.944418 1.286948 116.642171
F 11.944418 9.008614 116.642171
F 11.944418 16.730285 116.642171
F 20.858722 1.286943 116.828896
F 20.858722 9.008610 116.828896
F 20.858722 16.730281 116.828896
F 5.629838 7.717243 98.308533
F 5.172452 7.717243 120.143928
F 32.382722 7.721666 98.866142
F 31.925335 7.721666 120.701537
F 5.629838 15.438913 98.308533
F 5.172452 15.438913 120.143928
F 32.382722 15.443336 98.866142
F 31.925335 15.443336 120.701537
F 9.887190 15.443375 108.407230
F 9.429804 7.721705 130.242626
F 9.887190 7.721705 108.407230
F 27.334797 20.591116 126.976831
F 14.554181 7.721667 98.492687
F 14.096795 7.721667 120.328082
F 14.554181 15.443337 98.492687
F 14.096795 15.443337 120.328082
F 14.554181 0.000000 98.492687
F 27.792183 20.591116 105.141436
F 23.468454 7.721666 98.679415
F 23.011068 7.721666 120.514810
F 23.468454 15.443336 98.679415
F 23.011068 15.443336 120.514810
F 27.334797 12.869445 126.976831
F 27.792183 12.869445 105.141435
F 5.248672 5.152200 116.504696
F 32.001556 5.147777 117.062305
F 5.248672 12.873868 116.504696
F 32.001556 12.869445 117.062305
F 5.248672 20.595540 116.504696
F 32.001556 20.591117 117.062305
F 14.173014 5.147775 116.688850
F 14.173014 12.869444 116.688850
F 14.173014 20.591115 116.688850
F 23.087289 5.147776 116.875578
F 23.087289 12.869444 116.875578
F 23.087289 20.591116 116.875578
F 5.191625 5.152200 119.228555
F 31.944391 5.147777 119.791729
F 5.191625 12.873868 119.228555
F 31.944391 12.869445 119.791729
F 5.191625 20.595540 119.228555
F 31.944391 20.591117 119.791730
F 14.115850 5.147776 119.418275
F 14.115850 12.869444 119.418275
F 14.115851 20.591116 119.418276
F 23.030125 5.147776 119.605002
F 23.030125 12.869445 119.605002
F 23.030125 20.591116 119.605002
F 5.572772 7.717243 101.032392
F 5.115386 7.717243 122.867787
F 32.325539 7.721666 101.595566
F 31.868153 7.721666 123.430962
F 5.572772 15.438913 101.032392
F 5.115385 15.438913 122.867787
F 32.325539 15.443336 101.595566
F 31.868153 15.443336 123.430962
F 27.334797 5.147776 126.976831
F 27.792183 5.147776 105.141435
F 5.572772 23.160584 101.032392
F 5.115385 23.160584 122.867787
F 18.420526 20.591116 126.790103
F 18.877913 20.591116 104.954708
F 32.325539 23.165007 101.595566
F 31.868153 23.165007 123.430962
F 14.496998 7.721667 101.222112
F 14.039611 7.721667 123.057508
F 14.496998 15.443337 101.222112
F 14.039612 15.443337 123.057508
F 18.420526 12.869445 126.790104
F 18.877913 12.869444 104.954708
F 23.411272 7.721666 101.408839
F 22.953886 7.721666 123.244234
F 23.411272 15.443336 101.408839
F 22.953886 15.443336 123.244234
F 18.420526 5.147776 126.790103
F 18.877913 5.147776 104.954708
F 7.426905 1.285055 119.279488
F 7.426905 9.006722 119.279488
F 7.426905 16.728393 119.279488
F 16.344422 1.286943 119.464957
F 16.344422 9.008610 119.464957
F 16.344422 16.730281 119.464957
F 25.258693 1.286943 119.651684
F 25.258693 9.008610 119.651684
F 25.258694 16.730281 119.651684
F 7.808049 3.862721 101.083325
F 7.350663 3.862721 122.918720
F 7.808049 11.584389 101.083325
F 7.350663 11.584388 122.918720
F 7.808049 19.306060 101.083325
F 7.350663 19.306060 122.918720
F 16.725566 3.860834 101.268794
F 16.268180 3.860833 123.104189
F 16.725566 11.582501 101.268794
F 16.268180 11.582500 123.104189
F 16.725566 19.304172 101.268794
F 16.268180 19.304172 123.104189
F 25.639839 3.860833 101.455521
F 25.182453 3.860833 123.290916
F 25.639839 11.582500 101.455521
F 25.182452 11.582500 123.290917
F 25.639839 19.304172 101.455521
F 25.182453 19.304172 123.290917
F 7.865288 3.862721 98.351249
F 7.407901 3.862721 120.186644
F 7.865288 11.584388 98.351248
F 7.407901 11.584388 120.186644
F 7.865288 19.306060 98.351248
F 7.407902 19.306060 120.186644
F 16.782749 3.860833 98.539370
F 16.325362 3.860833 120.374764
F 16.782749 11.582501 98.539369
F 16.325363 11.582501 120.374765
F 16.782749 19.304172 98.539370
F 16.325362 19.304172 120.374764
F 25.697021 3.860833 98.726097
F 25.239634 3.860833 120.561492
F 25.697021 11.582501 98.726097
F 25.239634 11.582500 120.561492
F 25.697021 19.304172 98.726097
F 25.239634 19.304172 120.561492
F 7.484124 1.285055 116.547412
F 7.484125 9.006722 116.547411
F 7.484124 16.728393 116.547412
F 16.401585 1.286943 116.735532
F 16.401585 9.008610 116.735532
F 16.401585 16.730281 116.735532
F 25.315858 1.286943 116.922260
F 25.315858 9.008610 116.922260
F 25.315858 16.730281 116.922259
F 10.096836 7.721705 98.399299
F 9.639450 7.721705 120.234694
F 10.096836 15.443374 98.399298
F 9.639450 15.443374 120.234694
F 10.096836 0.000038 98.399298
F 9.639450 0.000038 120.234694
F 19.011318 7.721666 98.586051
F 18.553931 7.721666 120.421447
F 19.011318 15.443336 98.586051
F 18.553932 15.443336 120.421447
F 9.506043 20.591078 126.603393
F 9.963429 20.591078 104.767997
F 27.925589 7.721666 98.772779
F 27.468203 7.721666 120.608174
F 27.925589 15.443336 98.772779
F 27.468203 15.443336 120.608174
F 9.506043 12.869406 126.603393
F 9.963429 12.869406 104.767998
F 9.715669 5.147738 116.595461
F 9.715670 12.869406 116.595461
F 9.715670 20.591078 116.595461
F 18.630152 5.147776 116.782214
F 18.630152 12.869444 116.782214
F 18.630153 20.591116 116.782214
F 27.544424 5.147777 116.968941
F 27.544423 12.869445 116.968941
F 27.544424 20.591117 116.968941
F 9.658506 5.147738 119.324928
F 9.658505 12.869406 119.324928
F 9.658505 20.591078 119.324928
F 18.572988 5.147776 119.511639
F 18.572988 12.869445 119.511639
F 18.572988 20.591116 119.511639
F 27.487259 5.147776 119.698366
F 27.487259 12.869445 119.698366
F 27.487259 20.591117 119.698366
F 10.039653 7.721705 101.128765
F 9.582266 7.721705 122.964160
F 10.039653 15.443375 101.128765
F 9.582266 15.443375 122.964160
F 10.039653 0.000038 101.128765
F 9.582266 0.000038 122.964160
F 9.506043 5.147738 126.603393
F 9.963429 5.147738 104.767997
F 18.954135 7.721666 101.315476
F 18.496749 7.721666 123.150871
F 18.954135 15.443336 101.315476
F 18.496749 15.443336 123.150871
F 27.391962 20.591117 124.247406
F 27.849348 20.591117 102.412011
F 27.868407 7.721666 101.502203
F 27.411020 7.721666 123.337598
F 27.868407 15.443336 101.502203
F 27.411021 15.443336 123.337598
F 27.391962 12.869445 124.247406
F 27.849348 12.869445 102.412011
F 3.294032 1.303528 104.612978
F 2.836645 1.303528 126.448374
F 30.020751 1.286943 105.188117
F 29.563365 1.286943 127.023513
F 3.294032 9.025195 104.612978
F 2.836645 9.025195 126.448374
F 30.020751 9.008610 105.188117
F 29.563365 9.008610 127.023513
F 3.294033 16.746866 104.612978
F 2.836646 16.746866 126.448374
F 30.020751 16.730281 105.188117
F 29.563365 16.730281 127.023513
F 12.192180 1.286947 104.814659
F 11.734793 1.286947 126.650054
F 12.192180 9.008614 104.814659
F 11.734793 9.008614 126.650054
F 12.192180 16.730285 104.814659
F 11.734793 16.730285 126.650054
F 21.106482 1.286943 105.001390
F 20.649096 1.286943 126.836785
F 21.106482 9.008610 105.001390
F 20.649096 9.008609 126.836785
F 21.106482 16.730280 105.001390
F 20.649096 16.730280 126.836785
F 3.217789 3.844249 108.252211
F 2.760402 3.844249 130.087607
F 29.944510 3.860833 108.827349
F 29.487124 3.860833 130.662745
F 3.217789 11.565916 108.252211
F 2.760403 11.565916 130.087606
F 29.944510 11.582500 108.827350
F 29.487124 11.582500 130.662745
F 3.217789 19.287588 108.252211
F 2.760403 19.287588 130.087606
F 29.944510 19.304172 108.827349
F 29.487123 19.304172 130.662745
F 12.115937 3.860829 108.453891
F 11.658551 3.860829 130.289287
F 12.115937 11.582496 108.453892
F 11.658551 11.582496 130.289287
F 12.115937 19.304167 108.453892
F 11.658551 19.304167 130.289287
F 21.030241 3.860834 108.640623
F 20.572854 3.860834 130.476017
F 21.030241 11.582501 108.640623
F 20.572854 11.582501 130.476018
F 21.030241 19.304172 108.640623
F 20.572855 19.304172 130.476018
F 3.274332 3.844249 105.553361
F 2.816945 3.844249 127.388757
F 30.001692 3.860833 106.097925
F 29.544305 3.860833 127.933321
F 3.274333 11.565915 105.553361
F 2.816946 11.565915 127.388756
F 30.001692 11.582500 106.097925
F 29.544306 11.582500 127.933321
F 3.274333 19.287587 105.553361
F 2.816946 19.287587 127.388756
F 30.001692 19.304172 106.097925
F 29.544306 19.304172 127.933321
F 12.173120 3.860829 105.724473
F 11.715734 3.860829 127.559868
F 12.173120 11.582496 105.724473
F 11.715734 11.582496 127.559868
F 12.173120 19.304167 105.724473
F 11.715734 19.304167 127.559869
F 21.087423 3.860833 105.911198
F 20.630037 3.860833 127.746593
F 21.087423 11.582501 105.911198
F 20.630037 11.582501 127.746593
F 21.087423 19.304172 105.911198
F 20.630037 19.304172 127.746593
F 3.350554 1.303527 101.914128
F 2.893168 1.303528 123.749523
F 30.077916 1.286943 102.458693
F 29.620529 1.286943 124.294088
F 3.350554 9.025194 101.914128
F 2.893168 9.025194 123.749523
F 30.077916 9.008610 102.458693
F 29.620529 9.008610 124.294088
F 3.350555 16.746865 101.914128
F 2.893169 16.746866 123.749524
F 30.077915 16.730281 102.458693
F 29.620529 16.730281 124.294088
F 12.249343 1.286948 102.085241
F 11.791957 1.286947 123.920635
F 12.249343 9.008614 102.085240
F 11.791956 9.008614 123.920635
F 12.249343 16.730285 102.085241
F 11.791956 16.730285 123.920636
F 21.163646 1.286943 102.271965
F 20.706259 1.286943 124.107360
F 21.163646 9.008610 102.271965
F 20.706259 9.008610 124.107360
F 21.163646 16.730280 102.271965
F 20.706260 16.730280 124.107360
F 5.477376 7.717243 105.586998
F 5.019989 7.717243 127.422394
F 32.230260 7.721666 106.144607
F 31.772873 7.721666 127.980003
F 5.477376 15.438912 105.586998
F 5.019989 15.438913 127.422394
F 32.230260 15.443336 106.144607
F 31.772873 15.443336 127.980003
F 27.391962 5.147777 124.247406
F 27.849348 5.147776 102.412011
F 18.477690 20.591116 124.060678
F 18.935076 20.591116 102.225283
F 14.401719 7.721667 105.771152
F 13.944333 7.721667 127.606547
F 14.401719 15.443337 105.771152
F 13.944333 15.443337 127.606547
F 14.401719 0.000000 105.771152
F 13.944332 0.000000 127.606547
F 23.315992 7.721666 105.957880
F 22.858606 7.721666 127.793275
F 23.315992 15.443336 105.957880
F 22.858606 15.443336 127.793275
F 18.477690 12.869444 124.060679
F 18.935076 12.869444 102.225283
F 5.553596 5.152200 101.947765
F 5.096210 5.152200 123.783161
F 32.306480 5.147777 102.505375
F 31.849094 5.147777 124.340770
F 5.553596 12.873868 101.947765
F 5.096210 12.873868 123.783161
F 32.306480 12.869445 102.505375
F 31.849093 12.869445 124.340770
F 5.553596 20.595540 101.947765
F 5.096210 20.595539 123.783160
F 32.306480 20.591117 102.505375
F 31.849094 20.591117 124.340770
F 14.477938 5.147776 102.131919
F 14.020552 5.147775 123.967314
F 14.477938 12.869444 102.131919
F 14.020552 12.869444 123.967314
F 14.477938 20.591115 102.131919
F 14.020552 20.591115 123.967314
F 23.392213 5.147776 102.318647
F 22.934827 5.147776 124.154042
F 23.392213 12.869444 102.318647
F 22.934827 12.869444 124.154042
F 23.392213 20.591116 102.318647
F 22.934827 20.591116 124.154042
F 5.496549 5.152200 104.671624
F 5.039162 5.152200 126.507020
F 32.249316 5.147777 105.234799
F 31.791929 5.147777 127.070194
F 5.496549 12.873868 104.671624
F 5.039162 12.873868 126.507020
F 32.249316 12.869445 105.234799
F 31.791930 12.869445 127.070194
F 5.496549 20.595540 104.671624
F 5.039162 20.595540 126.507020
F 32.249316 20.591117 105.234799
F 31.791930 20.591117 127.070194
F 14.420775 5.147776 104.861345
F 13.963389 5.147776 126.696740
F 14.420775 12.869444 104.861345
F 13.963389 12.869444 126.696740
F 14.420775 20.591115 104.861345
F 13.963389 20.591115 126.696741
F 23.335049 5.147776 105.048072
F 22.877663 5.147776 126.883467
F 23.335049 12.869445 105.048072
F 22.877663 12.869445 126.883467
F 23.335049 20.591116 105.048072
F 22.877662 20.591116 126.883468
F 5.420310 7.717243 108.310857
F 4.962924 7.717243 130.146252
F 32.173078 7.721666 108.874032
F 31.715691 7.721666 130.709427
F 5.420310 15.438913 108.310857
F 4.962923 15.438913 130.146252
F 32.173077 15.443336 108.874032
F 31.715691 15.443336 130.709427
F 18.477690 5.147776 124.060678
F 18.935076 5.147776 102.225283
F 5.420310 23.160584 108.310857
F 4.962923 23.160584 130.146252
F 9.563208 20.591078 123.873926
F 10.020594 20.591078 102.038531
F 32.173077 23.165007 108.874032
F 31.715691 23.165007 130.709427
F 14.344535 7.721667 108.500578
F 13.887149 7.721667 130.335973
F 14.344536 15.443337 108.500578
F 13.887149 15.443337 130.335973
F 14.344536 0.000000 108.500578
F 13.887149 0.000000 130.335973
F 23.258810 7.721666 108.687304
F 22.801424 7.721666 130.522700
F 23.258810 15.443336 108.687305
F 22.801424 15.443336 130.522700
F 9.563208 12.869406 123.873926
F 10.020594 12.869406 102.038531
F 7.731829 1.285055 104.722558
F 7.274443 1.285055 126.557953
F 7.731829 9.006722 104.722558
F 7.274443 9.006722 126.557953
F 7.731829 16.728393 104.722558
F 7.274443 16.728393 126.557953
F 16.649346 1.286943 104.908026
F 16.191960 1.286943 126.743422
F 16.649346 9.008610 104.908027
F 16.191960 9.008610 126.743422
F 16.649346 16.730281 104.908027
F 16.191960 16.730281 126.743422
F 25.563618 1.286943 105.094754
F 25.106231 1.286943 126.930149
F 25.563618 9.008610 105.094754
F 25.106231 9.008610 126.930149
F 25.563618 16.730281 105.094754
F 25.106231 16.730281 126.930149
F 7.655587 3.862721 108.361790
F 7.198201 3.862721 130.197185
F 7.655587 11.584388 108.361790
F 7.198201 11.584388 130.197185
F 7.655587 19.306060 108.361790
F 7.198201 19.306060 130.197185
F 16.573104 3.860834 108.547259
F 16.115718 3.860833 130.382654
F 16.573104 11.582501 108.547259
F 16.115718 11.582501 130.382655
F 16.573104 19.304172 108.547260
F 16.115718 19.304172 130.382654
F 25.487377 3.860833 108.733986
F 25.029990 3.860833 130.569382
F 25.487376 11.582500 108.733987
F 25.029990 11.582500 130.569382
F 25.487377 19.304172 108.733987
F 25.029990 19.304172 130.569382
F 7.712825 3.862721 105.629713
F 7.255439 3.862721 127.465109
F 7.712825 11.584388 105.629714
F 7.255439 11.584388 127.465109
F 7.712826 19.306060 105.629713
F 7.255439 19.306060 127.465109
F 16.630287 3.860833 105.817835
F 16.172900 3.860833 127.653230
F 16.630287 11.582501 105.817835
F 16.172900 11.582501 127.653230
F 16.630287 19.304172 105.817835
F 16.172900 19.304172 127.653229
F 25.544558 3.860833 106.004562
F 25.087172 3.860833 127.839957
F 25.544558 11.582501 106.004562
F 25.087172 11.582500 127.839957
F 25.544558 19.304172 106.004562
F 25.087172 19.304172 127.839957
F 7.789049 1.285056 101.990481
F 7.331662 1.285055 123.825876
F 7.789049 9.006722 101.990481
F 7.331662 9.006722 123.825876
F 7.789049 16.728393 101.990481
F 7.331662 16.728393 123.825876
F 16.706510 1.286943 102.178601
F 16.249123 1.286943 124.013997
F 16.706510 9.008610 102.178601
F 16.249123 9.008610 124.013997
F 16.706510 16.730281 102.178601
F 16.249123 16.730281 124.013997
F 25.620782 1.286943 102.365329
F 25.163396 1.286943 124.200724
F 25.620782 9.008610 102.365329
F 25.163396 9.008610 124.200724
F 25.620782 16.730281 102.365329
F 25.163396 16.730281 124.200724
F 9.944374 7.721705 105.677763
F 9.486988 7.721705 127.513159
F 9.944374 15.443375 105.677763
F 9.486988 15.443375 127.513159
F 9.944374 0.000038 105.677764
F 9.486988 0.000038 127.513159
F 18.858856 7.721666 105.864516
F 18.401470 7.721666 127.699912
F 18.858856 15.443336 105.864516
F 18.401470 15.443336 127.699912
F 9.563208 5.147738 123.873926
F 10.020594 5.147738 102.038531
F 27.773127 7.721666 106.051244
F 27.315741 7.721666 127.886639
F 27.773127 15.443336 106.051243
F 27.315740 15.443336 127.886639
F 5.324914 23.160584 112.865464
F 32.077797 23.165007 113.423073
F 27.258558 23.165007 130.616063
F 27.715945 23.165007 108.780668
F 23.163530 23.165007 113.236346
F 23.106348 23.165007 115.965770
F 18.344287 23.165007 130.429336
F 18.801674 23.165007 108.593941
F 18.706394 23.165007 113.142982
F 27.620665 23.165007 113.329709
F 18.649211 23.165007 115.872406
F 27.563483 23.165007 116.059134
F 5.629838 23.160584 98.308533
F 5.172452 23.160584 120.143929
F 32.382722 23.165007 98.866142
F 31.925335 23.165007 120.701538
F 23.468454 23.165007 98.679415
F 23.011068 23.165007 120.514810
F 14.496998 23.165007 101.222113
F 23.411272 23.165007 101.408839
F 22.953886 23.165007 123.244234
F 19.011318 23.165007 98.586051
F 18.553931 23.165007 120.421447
F 27.925589 23.165007 98.772779
F 27.468203 23.165007 120.608174
F 18.954136 23.165007 101.315476
F 18.496749 23.165007 123.150871
F 27.868407 23.165007 101.502203
F 27.411020 23.165007 123.337598
F 5.477376 23.160584 105.586998
F 5.019989 23.160584 127.422394
F 32.230260 23.165007 106.144607
F 31.772873 23.165007 127.980003
F 23.315992 23.165007 105.957880
F 22.858606 23.165007 127.793275
F 23.258810 23.165007 108.687305
F 22.801424 23.165007 130.522700
F 18.858856 23.165007 105.864516
F 18.401470 23.165007 127.699912
F 27.315741 23.165007 127.886639
F 27.773127 23.165007 106.051244
F 2.684184 1.303528 133.726839
F 2.226797 1.303528 155.562234
F 29.410903 1.286943 134.301978
F 28.953516 1.286943 156.137373
F 2.684184 9.025195 133.726839
F 2.226797 9.025195 155.562234
F 29.410903 9.008610 134.301978
F 28.953516 9.008610 156.137373
F 2.684184 16.746866 133.726839
F 2.226798 16.746866 155.562234
F 29.410903 16.730281 134.301978
F 28.953516 16.730281 156.137373
F 11.582331 1.286948 133.928520
F 11.124945 1.286947 155.763915
F 11.582331 9.008614 133.928520
F 11.124945 9.008614 155.763915
F 11.582331 16.730285 133.928520
F 11.124945 16.730285 155.763915
F 20.496634 1.286943 134.115251
F 20.039247 1.286943 155.950646
F 20.496634 9.008610 134.115251
F 20.039247 9.008610 155.950646
F 20.496634 16.730281 134.115251
F 20.039247 16.730280 155.950646
F 2.607940 3.844249 137.366072
F 2.150554 3.844249 159.201467
F 29.334661 3.860833 137.941210
F 28.877275 3.860833 159.776606
F 2.607940 11.565916 137.366072
F 2.150554 11.565916 159.201467
F 29.334661 11.582500 137.941211
F 28.877275 11.582500 159.776606
F 2.607940 19.287588 137.366072
F 2.150554 19.287588 159.201467
F 29.334661 19.304172 137.941210
F 28.877275 19.304172 159.776606
F 11.506088 3.860829 137.567752
F 11.048702 3.860829 159.403147
F 11.506088 11.582496 137.567752
F 11.048702 11.582496 159.403147
F 11.506088 19.304167 137.567752
F 11.048702 19.304167 159.403147
F 20.420392 3.860834 137.754483
F 19.963006 3.860834 159.589879
F 20.420392 11.582501 137.754484
F 19.963006 11.582501 159.589878
F 20.420393 19.304172 137.754483
F 19.963006 19.304172 159.589879
F 2.664483 3.844249 134.667222
F 2.207097 3.844249 156.502617
F 29.391843 3.860833 135.211786
F 28.934457 3.860833 157.047181
F 2.664484 11.565915 134.667222
F 2.207098 11.565915 156.502617
F 29.391844 11.582500 135.211786
F 28.934457 11.582500 157.047181
F 2.664484 19.287587 134.667222
F 2.207098 19.287587 156.502617
F 29.391844 19.304172 135.211786
F 28.934457 19.304172 157.047181
F 11.563272 3.860829 134.838334
F 11.105885 3.860829 156.673729
F 11.563271 11.582496 134.838334
F 11.105885 11.582496 156.673729
F 11.563271 19.304167 134.838334
F 11.105885 19.304167 156.673729
F 20.477574 3.860833 135.025059
F 20.020188 3.860834 156.860454
F 20.477575 11.582501 135.025059
F 20.020188 11.582501 156.860454
F 20.477574 19.304172 135.025059
F 20.020188 19.304172 156.860454
F 2.283320 1.303528 152.863384
F 29.468067 1.286943 131.572554
F 29.010681 1.286943 153.407949
F 2.283320 9.025194 152.863384
F 29.468067 9.008610 131.572554
F 29.010681 9.008610 153.407948
F 2.283320 16.746866 152.863384
F 29.468067 16.730281 131.572554
F 29.010681 16.730281 153.407949
F 11.639494 1.286947 131.199101
F 11.182108 1.286947 153.034497
F 11.639494 9.008614 131.199101
F 11.182108 9.008614 153.034496
F 11.639494 16.730285 131.199101
F 11.182108 16.730285 153.034496
F 20.553798 1.286943 131.385826
F 20.096411 1.286943 153.221222
F 20.553798 9.008610 131.385826
F 20.096411 9.008610 153.221221
F 20.553798 16.730281 131.385826
F 20.096411 16.730280 153.221221
F 4.867528 7.717243 134.700859
F 4.410141 7.717243 156.536254
F 31.620411 7.721666 135.258468
F 31.163025 7.721666 157.093863
F 4.867528 15.438912 134.700859
F 4.410141 15.438913 156.536254
F 31.620411 15.443336 135.258468
F 31.163025 15.443336 157.093863
F 26.801172 15.443336 152.451459
F 26.801172 7.721666 152.451458
F 17.886901 15.443336 152.264731
F 17.886901 7.721666 152.264731
F 13.791870 7.721667 134.885013
F 13.334484 7.721667 156.720408
F 13.791870 15.443337 134.885013
F 13.334484 15.443337 156.720408
F 13.791870 0.000000 134.885013
F 13.334484 0.000000 156.720408
F 22.706144 7.721666 135.071741
F 22.248757 7.721666 156.907136
F 22.706144 15.443336 135.071741
F 22.248757 15.443336 156.907136
F 8.972418 0.000038 152.078021
F 8.972418 15.443375 152.078020
F 4.943748 5.152200 131.061626
F 4.486361 5.152200 152.897022
F 31.696632 5.147777 131.619236
F 31.239245 5.147777 153.454630
F 4.943747 12.873868 131.061626
F 4.486361 12.873868 152.897021
F 31.696631 12.869445 131.619236
F 31.239245 12.869445 153.454630
F 4.943747 20.595540 131.061626
F 4.486361 20.595540 152.897021
F 31.696631 20.591117 131.619235
F 31.239245 20.591117 153.454630
F 13.868090 5.147776 131.245780
F 13.410703 5.147775 153.081175
F 13.868090 12.869444 131.245780
F 13.410704 12.869444 153.081175
F 13.868090 20.591116 131.245780
F 13.410703 20.591115 153.081175
F 22.782365 5.147776 131.432508
F 22.324979 5.147776 153.267903
F 22.782365 12.869444 131.432508
F 22.324979 12.869445 153.267903
F 22.782365 20.591116 131.432508
F 22.324979 20.591116 153.267903
F 4.886700 5.152200 133.785486
F 4.429314 5.152200 155.620881
F 31.639467 5.147777 134.348660
F 31.182081 5.147777 156.184055
F 4.886700 12.873868 133.785486
F 4.429314 12.873868 155.620881
F 31.639467 12.869445 134.348660
F 31.182081 12.869445 156.184055
F 4.886700 20.595540 133.785486
F 4.429314 20.595540 155.620881
F 31.639467 20.591117 134.348660
F 31.182081 20.591117 156.184055
F 13.810926 5.147776 133.975206
F 13.353540 5.147776 155.810601
F 13.810926 12.869444 133.975206
F 13.353540 12.869444 155.810601
F 13.810926 20.591115 133.975206
F 13.353540 20.591116 155.810601
F 22.725200 5.147776 134.161933
F 22.267814 5.147776 155.997328
F 22.725200 12.869445 134.161933
F 22.267814 12.869445 155.997328
F 22.725200 20.591116 134.161933
F 22.267814 20.591116 155.997328
F 4.810461 7.717243 137.424718
F 4.353075 7.717243 159.260113
F 31.563229 7.721666 137.987892
F 31.105843 7.721666 159.823288
F 4.810461 15.438913 137.424718
F 4.353075 15.438913 159.260113
F 31.563229 15.443336 137.987892
F 31.105842 15.443336 159.823288
F 8.972418 7.721705 152.078020
F 26.877411 20.591116 148.812226
F 4.810461 23.160584 137.424718
F 4.353075 23.160584 159.260113
F 26.877410 12.869445 148.812226
F 26.877410 5.147776 148.812226
F 31.563229 23.165007 137.987892
F 31.105842 23.165007 159.823288
F 13.734687 7.721667 137.614438
F 13.277301 7.721667 159.449834
F 13.734687 15.443337 137.614438
F 13.277301 15.443337 159.449834
F 13.734687 0.000000 137.614438
F 13.277301 0.000000 159.449834
F 22.648961 7.721666 137.801165
F 22.191575 7.721666 159.636560
F 22.648962 15.443336 137.801165
F 22.191575 15.443336 159.636560
F 17.963140 20.591116 148.625499
F 17.963140 12.869445 148.625499
F 7.121981 1.285055 133.836419
F 6.664595 1.285055 155.671814
F 33.410649 1.286943 156.230737
F 7.121981 9.006722 133.836419
F 6.664595 9.006722 155.671814
F 33.410649 9.008610 156.230737
F 7.121981 16.728393 133.836419
F 6.664595 16.728393 155.671814
F 33.410649 16.730281 156.230737
F 16.039497 1.286943 134.021887
F 15.582111 1.286943 155.857282
F 16.039497 9.008610 134.021887
F 15.582111 9.008610 155.857282
F 16.039497 16.730281 134.021887
F 15.582111 16.730281 155.857283
F 24.953769 1.286943 134.208615
F 24.496383 1.286943 156.044010
F 24.953769 9.008610 134.208615
F 24.496383 9.008610 156.044010
F 24.953769 16.730281 134.208615
F 24.496383 16.730281 156.044010
F 7.045739 3.862721 137.475651
F 6.588352 3.862721 159.311046
F 33.334406 3.860833 159.869969
F 7.045739 11.584389 137.475651
F 6.588352 11.584388 159.311046
F 33.334406 11.582500 159.869969
F 7.045739 19.306060 137.475651
F 6.588352 19.306060 159.311046
F 33.334406 19.304172 159.869969
F 15.963255 3.860833 137.661120
F 15.505869 3.860833 159.496515
F 15.963255 11.582501 137.661120
F 15.505869 11.582501 159.496515
F 15.963255 19.304172 137.661120
F 15.505869 19.304172 159.496515
F 24.877528 3.860833 137.847847
F 24.420142 3.860833 159.683242
F 24.877528 11.582500 137.847847
F 24.420142 11.582500 159.683242
F 24.877528 19.304172 137.847847
F 24.420142 19.304172 159.683242
F 7.102977 3.862721 134.743575
F 6.645591 3.862721 156.578970
F 33.391589 3.860833 157.140545
F 7.102977 11.584388 134.743574
F 6.645591 11.584388 156.578969
F 33.391589 11.582500 157.140545
F 7.102977 19.306060 134.743574
F 6.645591 19.306060 156.578970
F 33.391589 19.304172 157.140545
F 16.020438 3.860833 134.931695
F 15.563052 3.860833 156.767090
F 16.020438 11.582501 134.931695
F 15.563052 11.582501 156.767090
F 16.020438 19.304172 134.931695
F 15.563052 19.304172 156.767090
F 24.934710 3.860833 135.118423
F 24.477324 3.860833 156.953818
F 24.934710 11.582500 135.118422
F 24.477324 11.582500 156.953818
F 24.934710 19.304172 135.118422
F 24.477324 19.304172 156.953818
F 7.179200 1.285055 131.104342
F 6.721814 1.285055 152.939737
F 7.179200 9.006722 131.104342
F 6.721814 9.006722 152.939737
F 7.179200 16.728393 131.104342
F 6.721814 16.728393 152.939737
F 16.096661 1.286943 131.292462
F 15.639275 1.286943 153.127858
F 16.096661 9.008610 131.292462
F 15.639275 9.008610 153.127858
F 16.096661 16.730281 131.292462
F 15.639275 16.730281 153.127858
F 25.010934 1.286943 131.479190
F 24.553547 1.286943 153.314585
F 25.010934 9.008610 131.479190
F 24.553547 9.008609 153.314585
F 25.010934 16.730281 131.479189
F 24.553547 16.730281 153.314585
F 9.334526 7.721705 134.791624
F 8.877140 7.721705 156.627020
F 9.334526 15.443374 134.791624
F 8.877140 15.443375 156.627020
F 9.334526 0.000038 134.791624
F 8.877140 0.000038 156.627020
F 18.249008 7.721666 134.978377
F 17.791621 7.721666 156.813772
F 18.249008 15.443336 134.978377
F 17.791621 15.443336 156.813772
F 17.963140 5.147776 148.625498
F 9.048657 20.591078 148.438788
F 27.163278 7.721666 135.165104
F 26.705892 7.721666 157.000500
F 27.163278 15.443336 135.165104
F 26.705892 15.443336 157.000500
F 9.048657 12.869406 148.438788
F 9.048657 5.147738 148.438788
F 9.410746 5.147738 131.152392
F 8.953359 5.147738 152.987787
F 9.410746 12.869406 131.152391
F 8.953359 12.869406 152.987787
F 9.410746 20.591078 131.152391
F 8.953359 20.591078 152.987787
F 18.325228 5.147776 131.339144
F 17.867842 5.147776 153.174539
F 18.325228 12.869444 131.339144
F 17.867842 12.869444 153.174539
F 18.325228 20.591116 131.339144
F 17.867842 20.591116 153.174539
F 27.239499 5.147776 131.525872
F 26.782113 5.147777 153.361267
F 27.239500 12.869445 131.525872
F 26.782113 12.869445 153.361267
F 27.239500 20.591117 131.525871
F 26.782113 20.591117 153.361266
F 9.353581 5.147738 133.881858
F 8.896195 5.147738 155.717253
F 9.353581 12.869406 133.881858
F 8.896195 12.869406 155.717253
F 9.353581 20.591078 133.881858
F 8.896195 20.591078 155.717254
F 18.268064 5.147776 134.068569
F 17.810678 5.147776 155.903964
F 18.268064 12.869444 134.068569
F 17.810678 12.869445 155.903964
F 18.268064 20.591116 134.068569
F 17.810678 20.591116 155.903965
F 27.182335 5.147776 134.255297
F 26.724949 5.147777 156.090692
F 27.182335 12.869445 134.255297
F 26.724948 12.869445 156.090692
F 27.182335 20.591116 134.255297
F 26.724949 20.591117 156.090692
F 9.277342 7.721705 137.521091
F 8.819956 7.721705 159.356486
F 9.277342 15.443375 137.521091
F 8.819956 15.443375 159.356486
F 9.277342 0.000038 137.521091
F 8.819956 0.000038 159.356486
F 26.934575 20.591117 146.082801
F 26.934575 12.869445 146.082801
F 18.191825 7.721666 137.707801
F 17.734439 7.721666 159.543197
F 18.191825 15.443336 137.707801
F 17.734439 15.443336 159.543197
F 26.934575 5.147776 146.082801
F 18.020304 20.591116 145.896074
F 27.106096 7.721666 137.894529
F 26.648710 7.721666 159.729924
F 27.106096 15.443336 137.894529
F 26.648710 15.443336 159.729924
F 18.020304 12.869444 145.896074
F 18.020304 5.147776 145.896074
F 2.531721 1.303528 141.005304
F 2.074335 1.303528 162.840699
F 29.258441 1.286943 141.580443
F 28.801054 1.286943 163.415838
F 2.531721 9.025195 141.005304
F 2.074335 9.025195 162.840699
F 29.258441 9.008610 141.580443
F 28.801054 9.008610 163.415838
F 2.531722 16.746866 141.005304
F 2.074335 16.746866 162.840699
F 29.258441 16.730281 141.580443
F 28.801054 16.730281 163.415838
F 11.429869 1.286947 141.206984
F 10.972483 1.286948 163.042380
F 11.429869 9.008614 141.206984
F 10.972483 9.008614 163.042380
F 11.429869 16.730285 141.206985
F 10.972483 16.730285 163.042380
F 20.344171 1.286943 141.393716
F 19.886785 1.286943 163.229111
F 20.344171 9.008610 141.393716
F 19.886785 9.008610 163.229111
F 20.344171 16.730280 141.393716
F 19.886785 16.730281 163.229111
F 2.455478 3.844249 144.644537
F 29.182199 3.860833 145.219675
F 2.455478 11.565916 144.644536
F 29.182199 11.582500 145.219675
F 2.455478 19.287588 144.644536
F 29.182199 19.304172 145.219675
F 11.353626 3.860829 144.846216
F 11.353626 11.582496 144.846217
F 11.353626 19.304168 144.846217
F 20.267930 3.860833 145.032948
F 20.267930 11.582500 145.032948
F 20.267930 19.304172 145.032948
F 2.512021 3.844249 141.945687
F 2.054635 3.844249 163.781081
F 29.239381 3.860833 142.490251
F 2.512022 11.565915 141.945686
F 2.054635 11.565915 163.781081
F 29.239381 11.582500 142.490251
F 2.512022 19.287587 141.945686
F 2.054635 19.287587 163.781081
F 29.239381 19.304172 142.490251
F 11.410809 3.860829 142.116799
F 11.410809 11.582496 142.116798
F 11.410809 19.304167 142.116799
F 20.325112 3.860833 142.303523
F 20.325112 11.582501 142.303523
F 20.325112 19.304172 142.303523
F 2.588244 1.303528 138.306454
F 2.130857 1.303528 160.141849
F 29.315605 1.286943 138.851019
F 28.858219 1.286943 160.686414
F 2.588244 9.025194 138.306454
F 2.130857 9.025194 160.141849
F 29.315605 9.008610 138.851018
F 28.858219 9.008610 160.686414
F 2.588244 16.746865 138.306454
F 2.130858 16.746865 160.141849
F 29.315605 16.730281 138.851019
F 28.858219 16.730281 160.686414
F 11.487032 1.286947 138.477566
F 11.029646 1.286948 160.312962
F 11.487032 9.008614 138.477566
F 11.029646 9.008614 160.312961
F 11.487032 16.730285 138.477566
F 11.029646 16.730285 160.312961
F 20.401335 1.286943 138.664291
F 19.943949 1.286943 160.499686
F 20.401336 9.008610 138.664291
F 19.943949 9.008610 160.499686
F 20.401336 16.730280 138.664291
F 19.943949 16.730281 160.499686
F 4.715066 7.717243 141.979324
F 31.467949 7.721666 142.536933
F 4.715066 15.438913 141.979324
F 31.467949 15.443336 142.536933
F 9.105821 20.591078 145.709321
F 9.105821 12.869406 145.709321
F 13.639408 7.721667 142.163477
F 13.639408 15.443337 142.163477
F 9.105821 5.147738 145.709321
F 22.553682 7.721666 142.350205
F 22.553682 15.443336 142.350205
F 26.858354 15.443336 149.722034
F 4.791285 5.152200 138.340091
F 4.333899 5.152200 160.175487
F 31.544169 5.147777 138.897701
F 31.086783 5.147777 160.733095
F 4.791285 12.873868 138.340091
F 4.333899 12.873868 160.175486
F 31.544169 12.869445 138.897701
F 31.086783 12.869445 160.733095
F 4.791285 20.595539 138.340091
F 4.333899 20.595540 160.175486
F 31.544169 20.591116 138.897700
F 31.086783 20.591117 160.733095
F 13.715628 5.147776 138.524245
F 13.258241 5.147776 160.359640
F 13.715628 12.869444 138.524245
F 13.258241 12.869444 160.359640
F 13.715628 20.591115 138.524245
F 13.258241 20.591115 160.359640
F 22.629903 5.147776 138.710973
F 22.172516 5.147776 160.546368
F 22.629903 12.869444 138.710973
F 22.172517 12.869444 160.546368
F 22.629903 20.591116 138.710973
F 22.172517 20.591116 160.546368
F 4.734238 5.152200 141.063950
F 4.276852 5.152200 162.899345
F 31.487005 5.147777 141.627125
F 31.029619 5.147777 163.462520
F 4.734238 12.873868 141.063950
F 4.276852 12.873868 162.899345
F 31.487005 12.869445 141.627125
F 31.029619 12.869445 163.462520
F 4.734238 20.595540 141.063950
F 4.276852 20.595540 162.899345
F 31.487005 20.591117 141.627125
F 31.029619 20.591117 163.462520
F 13.658464 5.147776 141.253671
F 13.201078 5.147776 163.089066
F 13.658464 12.869444 141.253670
F 13.201078 12.869444 163.089066
F 13.658464 20.591115 141.253671
F 13.201078 20.591115 163.089066
F 22.572738 5.147776 141.440398
F 22.115352 5.147776 163.275793
F 22.572738 12.869445 141.440398
F 22.115352 12.869444 163.275793
F 22.572738 20.591116 141.440398
F 22.115352 20.591116 163.275793
F 4.657999 7.717243 144.703182
F 31.410767 7.721666 145.266357
F 4.657999 15.438913 144.703182
F 31.410767 15.443336 145.266356
F 26.858354 7.721666 149.722034
F 4.657999 23.160584 144.703182
F 17.944083 15.443336 149.535307
F 31.410767 23.165007 145.266356
F 13.582225 7.721667 144.892903
F 13.582225 15.443337 144.892903
F 17.944083 7.721666 149.535307
F 22.496499 7.721666 145.079630
F 22.496499 15.443336 145.079630
F 9.029602 0.000038 149.348554
F 6.969519 1.285055 141.114883
F 6.512133 1.285055 162.950279
F 33.258187 1.286943 163.509202
F 6.969519 9.006722 141.114883
F 6.512133 9.006722 162.950278
F 33.258187 9.008610 163.509202
F 6.969519 16.728393 141.114884
F 6.512133 16.728393 162.950279
F 33.258187 16.730281 163.509202
F 15.887035 1.286943 141.300352
F 15.429649 1.286943 163.135747
F 15.887036 9.008610 141.300352
F 15.429649 9.008610 163.135747
F 15.887035 16.730281 141.300352
F 15.429649 16.730281 163.135747
F 24.801307 1.286943 141.487079
F 24.343921 1.286943 163.322474
F 24.801307 9.008610 141.487080
F 24.343921 9.008610 163.322474
F 24.801307 16.730281 141.487079
F 24.343921 16.730281 163.322474
F 6.893276 3.862721 144.754115
F 6.893277 11.584388 144.754115
F 6.893277 19.306060 144.754115
F 15.810793 3.860834 144.939584
F 15.810793 11.582501 144.939584
F 15.810793 19.304172 144.939584
F 24.725066 3.860833 145.126311
F 24.725066 11.582500 145.126312
F 24.725066 19.304172 145.126311
F 6.950515 3.862721 142.022039
F 6.950515 11.584388 142.022039
F 6.950515 19.306060 142.022039
F 15.867976 3.860833 142.210160
F 15.867976 11.582501 142.210160
F 15.867976 19.304172 142.210160
F 24.782248 3.860833 142.396887
F 24.782248 11.582500 142.396887
F 24.782248 19.304172 142.396887
F 7.026738 1.285056 138.382807
F 6.569352 1.285055 160.218202
F 33.315351 1.286943 160.779778
F 7.026738 9.006722 138.382807
F 6.569352 9.006722 160.218202
F 33.315351 9.008610 160.779778
F 7.026738 16.728393 138.382807
F 6.569352 16.728393 160.218202
F 33.315351 16.730281 160.779777
F 15.944199 1.286943 138.570928
F 15.486813 1.286943 160.406322
F 15.944199 9.008610 138.570927
F 15.486813 9.008610 160.406322
F 15.944199 16.730281 138.570927
F 15.486813 16.730281 160.406322
F 24.858472 1.286943 138.757655
F 24.401085 1.286943 160.593050
F 24.858472 9.008610 138.757655
F 24.401085 9.008610 160.593050
F 24.858472 16.730281 138.757655
F 24.401085 16.730281 160.593050
F 9.182064 7.721705 142.070089
F 9.182064 15.443374 142.070089
F 9.182064 0.000038 142.070089
F 18.096545 7.721666 142.256842
F 18.096546 15.443336 142.256842
F 9.029602 15.443375 149.348554
F 27.010816 7.721666 142.443569
F 27.010816 15.443336 142.443569
F 9.029602 7.721705 149.348554
F 9.258283 5.147738 138.430857
F 8.800897 5.147738 160.266252
F 9.258283 12.869406 138.430857
F 8.800897 12.869406 160.266252
F 9.258283 20.591078 138.430856
F 8.800897 20.591078 160.266252
F 18.172766 5.147776 138.617609
F 17.715380 5.147776 160.453004
F 18.172766 12.869444 138.617609
F 17.715380 12.869444 160.453004
F 18.172766 20.591116 138.617609
F 17.715380 20.591116 160.453004
F 27.087037 5.147777 138.804337
F 26.629651 5.147777 160.639732
F 27.087037 12.869445 138.804337
F 26.629651 12.869445 160.639732
F 27.087037 20.591117 138.804336
F 26.629651 20.591117 160.639732
F 9.201119 5.147738 141.160323
F 8.743733 5.147738 162.995718
F 9.201119 12.869406 141.160323
F 8.743733 12.869406 162.995718
F 9.201119 20.591078 141.160323
F 8.743733 20.591078 162.995718
F 18.115602 5.147776 141.347034
F 17.658216 5.147776 163.182429
F 18.115602 12.869445 141.347034
F 17.658216 12.869445 163.182429
F 18.115602 20.591116 141.347034
F 17.658216 20.591116 163.182429
F 27.029873 5.147776 141.533761
F 26.572486 5.147776 163.369156
F 27.029873 12.869445 141.533761
F 26.572486 12.869445 163.369156
F 27.029873 20.591117 141.533761
F 26.572486 20.591116 163.369157
F 9.124880 7.721705 144.799555
F 9.124880 15.443375 144.799555
F 9.124880 0.000038 144.799555
F 24.706010 16.730281 146.036119
F 18.039363 7.721666 144.986266
F 18.039363 15.443336 144.986266
F 24.706010 9.008610 146.036119
F 26.953634 7.721666 145.172993
F 26.953634 15.443336 145.172993
F 24.706010 1.286943 146.036119
F 2.379259 1.303528 148.283768
F 29.105979 1.286943 148.858908
F 2.379259 9.025195 148.283768
F 29.105979 9.008610 148.858908
F 2.379260 16.746866 148.283768
F 29.105978 16.730281 148.858908
F 11.277407 1.286948 148.485449
F 11.277407 9.008614 148.485450
F 11.277407 16.730285 148.485450
F 20.191709 1.286943 148.672181
F 20.191709 9.008610 148.672181
F 20.191709 16.730281 148.672180
F 2.303016 3.844249 151.923002
F 29.029737 3.860833 152.498140
F 2.303017 11.565916 151.923002
F 29.029737 11.582500 152.498140
F 2.303017 19.287588 151.923001
F 29.029737 19.304172 152.498140
F 11.201164 3.860829 152.124682
F 11.201164 11.582496 152.124682
F 11.201164 19.304167 152.124682
F 20.115468 3.860833 152.311413
F 20.115468 11.582501 152.311414
F 20.115468 19.304172 152.311413
F 2.359559 3.844248 149.224151
F 29.086919 3.860833 149.768716
F 2.359560 11.565915 149.224151
F 29.086919 11.582500 149.768715
F 2.359560 19.287587 149.224151
F 29.086919 19.304172 149.768716
F 11.258347 3.860829 149.395264
F 11.258347 11.582496 149.395264
F 11.258347 19.304167 149.395264
F 20.172650 3.860833 149.581989
F 20.172650 11.582501 149.581989
F 20.172650 19.304172 149.581989
F 2.435781 1.303527 145.584918
F 29.163143 1.286943 146.129483
F 2.435781 9.025194 145.584918
F 29.163143 9.008610 146.129483
F 2.435782 16.746865 145.584918
F 29.163143 16.730281 146.129483
F 11.334570 1.286948 145.756031
F 11.334570 9.008614 145.756031
F 11.334570 16.730285 145.756031
F 20.248873 1.286943 145.942756
F 20.248873 9.008610 145.942756
F 20.248873 16.730281 145.942755
F 4.562603 7.717243 149.257788
F 31.315487 7.721666 149.815398
F 4.562603 15.438913 149.257788
F 31.315487 15.443336 149.815398
F 15.791737 16.730281 145.849392
F 15.791737 9.008610 145.849392
F 13.486946 7.721667 149.441943
F 13.486946 15.443337 149.441943
F 15.791737 1.286943 145.849392
F 22.401220 7.721666 149.628670
F 22.401219 15.443336 149.628670
F 6.874276 16.728393 145.661271
F 4.638823 5.152200 145.618556
F 31.391707 5.147777 146.176165
F 4.638823 12.873868 145.618556
F 31.391707 12.869445 146.176165
F 4.638823 20.595540 145.618555
F 31.391707 20.591117 146.176164
F 13.563166 5.147776 145.802710
F 13.563166 12.869444 145.802710
F 13.563165 20.591115 145.802710
F 22.477441 5.147776 145.989437
F 22.477441 12.869444 145.989437
F 22.477441 20.591116 145.989437
F 4.581776 5.152200 148.342415
F 31.334543 5.147777 148.905589
F 4.581776 12.873868 148.342415
F 31.334543 12.869445 148.905589
F 4.581776 20.595540 148.342415
F 31.334543 20.591117 148.905589
F 13.506002 5.147776 148.532136
F 13.506002 12.869444 148.532136
F 13.506002 20.591115 148.532136
F 22.420276 5.147776 148.718862
F 22.420276 12.869445 148.718862
F 22.420276 20.591116 148.718862
F 4.505537 7.717243 151.981647
F 31.258305 7.721666 152.544822
F 4.505537 15.438913 151.981647
F 31.258305 15.443336 152.544822
F 6.874276 9.006722 145.661271
F 4.505537 23.160584 151.981648
F 6.874276 1.285055 145.661271
F 31.258305 23.165007 152.544822
F 13.429763 7.721667 152.171368
F 13.429763 15.443337 152.171368
F 13.429763 0.000000 152.171368
F 22.344037 7.721666 152.358095
F 22.344037 15.443336 152.358095
F 24.629786 19.304172 149.675352
F 6.817057 1.285055 148.393348
F 6.817057 9.006722 148.393348
F 6.817057 16.728393 148.393348
F 15.734573 1.286943 148.578817
F 15.734574 9.008610 148.578817
F 15.734573 16.730281 148.578817
F 24.648845 1.286943 148.765544
F 24.648845 9.008610 148.765544
F 24.648845 16.730281 148.765544
F 6.740814 3.862721 152.032581
F 6.740815 11.584388 152.032581
F 6.740815 19.306060 152.032581
F 15.658331 3.860834 152.218049
F 15.658331 11.582501 152.218050
F 15.658331 19.304172 152.218050
F 24.572604 3.860833 152.404777
F 24.572604 11.582500 152.404777
F 24.572604 19.304172 152.404777
F 6.798053 3.862721 149.300504
F 6.798053 11.584388 149.300504
F 6.798053 19.306060 149.300504
F 15.715514 3.860833 149.488625
F 15.715514 11.582501 149.488625
F 15.715514 19.304172 149.488625
F 24.629786 3.860833 149.675352
F 24.629786 11.582500 149.675352
F 4.867528 23.160584 134.700859
F 4.410141 23.160584 156.536254
F 26.801172 23.165007 152.451458
F 31.620411 23.165007 135.258468
F 31.163025 23.165007 157.093863
F 17.886901 23.165007 152.264732
F 22.706144 23.165007 135.071741
F 22.248758 23.165007 156.907136
F 22.648962 23.165007 137.801165
F 22.191575 23.165007 159.636560
F 18.249008 23.165007 134.978377
F 17.791621 23.165007 156.813772
F 27.163278 23.165007 135.165104
F 26.705892 23.165007 157.000499
F 18.191825 23.165007 137.707801
F 17.734439 23.165007 159.543197
F 27.106096 23.165007 137.894529
F 26.648710 23.165007 159.729924
F 4.715066 23.160584 141.979323
F 31.467949 23.165007 142.536933
F 26.858354 23.165007 149.722034
F 22.553682 23.165007 142.350205
F 17.944083 23.165007 149.535307
F 22.496499 23.165007 145.079630
F 18.096546 23.165007 142.256842
F 27.010817 23.165007 142.443569
F 18.039363 23.165007 144.986266
F 26.953634 23.165007 145.172993
F 4.562603 23.160584 149.257788
F 31.315487 23.165007 149.815398
F 22.401220 23.165007 149.628670
F 22.344037 23.165007 152.358095
F 1.769411 1.303528 177.397629
F 28.496130 1.286943 177.972768
F 1.769411 9.025195 177.397629
F 28.496130 9.008610 177.972768
F 1.769411 16.746866 177.397630
F 28.496130 16.730281 177.972769
F 10.667558 1.286948 177.599310
F 10.667558 9.008614 177.599310
F 10.667558 16.730285 177.599311
F 19.581861 1.286943 177.786041
F 19.581861 9.008610 177.786041
F 19.581861 16.730281 177.786041
F 1.693168 3.844249 181.036862
F 28.419889 3.860833 181.612001
F 1.693168 11.565916 181.036862
F 28.419889 11.582500 181.612001
F 1.693168 19.287588 181.036862
F 28.419889 19.304172 181.612000
F 10.591316 3.860829 181.238542
F 10.591316 11.582496 181.238543
F 10.591316 19.304167 181.238542
F 19.505620 3.860834 181.425274
F 19.505620 11.582501 181.425274
F 19.505620 19.304172 181.425274
F 1.749711 3.844249 178.338012
F 28.477071 3.860833 178.882577
F 1.749711 11.565915 178.338012
F 28.477071 11.582500 178.882576
F 1.749711 19.287587 178.338012
F 28.477071 19.304172 178.882576
F 10.648499 3.860829 178.509124
F 10.648499 11.582496 178.509124
F 10.648499 19.304167 178.509124
F 19.562802 3.860833 178.695850
F 19.562802 11.582500 178.695849
F 19.562802 19.304172 178.695849
F 1.825933 1.303528 174.698779
F 1.368547 1.303528 196.534174
F 28.553295 1.286944 175.243344
F 1.825933 9.025194 174.698779
F 1.368547 9.025194 196.534174
F 28.553295 9.008610 175.243344
F 1.825934 16.746865 174.698780
F 1.368547 16.746866 196.534174
F 28.553294 16.730281 175.243344
F 10.724722 1.286947 174.869891
F 10.724721 9.008614 174.869891
F 10.724721 16.730285 174.869892
F 19.639025 1.286943 175.056616
F 19.639025 9.008610 175.056616
F 19.639025 16.730280 175.056616
F 3.952755 7.717243 178.371649
F 30.705639 7.721666 178.929258
F 3.952755 15.438913 178.371649
F 30.705639 15.443336 178.929259
F 25.886399 15.443336 196.122249
F 26.343786 15.443336 174.286854
F 12.877098 7.721667 178.555803
F 12.877098 15.443337 178.555803
F 12.877097 0.000000 178.555803
F 21.791371 7.721666 178.742531
F 21.791371 15.443336 178.742531
F 25.886399 7.721666 196.122249
F 4.028975 5.152200 174.732417
F 30.781859 5.147777 175.290026
F 4.028975 12.873868 174.732417
F 30.781859 12.869445 175.290026
F 4.028975 20.595540 174.732416
F 30.781859 20.591116 175.290025
F 12.953317 5.147776 174.916570
F 12.953317 12.869444 174.916570
F 12.953317 20.591115 174.916570
F 21.867592 5.147776 175.103298
F 21.867592 12.869444 175.103298
F 21.867592 20.591116 175.103298
F 3.971928 5.152200 177.456276
F 30.724695 5.147777 178.019450
F 3.971928 12.873868 177.456276
F 30.724695 12.869445 178.019450
F 3.971928 20.595540 177.456276
F 30.724695 20.591117 178.019450
F 12.896154 5.147776 177.645996
F 12.896154 12.869444 177.645996
F 12.896154 20.591115 177.645997
F 21.810428 5.147776 177.832723
F 21.810428 12.869445 177.832723
F 21.810428 20.591116 177.832723
F 3.895689 7.717243 181.095508
F 30.648456 7.721666 181.658682
F 3.895688 15.438913 181.095508
F 30.648456 15.443336 181.658683
F 26.343786 7.721666 174.286854
F 3.895688 23.160584 181.095508
F 16.972128 15.443336 195.935522
F 30.648456 23.165007 181.658682
F 12.819915 7.721667 181.285229
F 12.819915 15.443337 181.285229
F 12.819914 0.000000 181.285229
F 21.734189 7.721666 181.471955
F 21.734189 15.443336 181.471956
F 17.429514 15.443336 174.100127
F 6.207208 1.285055 177.507209
F 32.953263 1.286943 178.066132
F 6.207208 9.006722 177.507209
F 32.953263 9.008610 178.066132
F 6.207208 16.728393 177.507209
F 32.953263 16.730281 178.066132
F 15.124725 1.286943 177.692678
F 15.124725 9.008610 177.692678
F 15.124725 16.730281 177.692678
F 24.038996 1.286943 177.879405
F 24.038996 9.008610 177.879405
F 24.038996 16.730281 177.879405
F 6.130966 3.862721 181.146441
F 32.877020 3.860833 181.705364
F 6.130966 11.584388 181.146442
F 32.877020 11.582500 181.705364
F 6.130966 19.306060 181.146441
F 32.877020 19.304172 181.705364
F 15.048483 3.860834 181.331910
F 15.048483 11.582501 181.331910
F 15.048483 19.304172 181.331910
F 23.962756 3.860833 181.518637
F 23.962756 11.582500 181.518638
F 23.962756 19.304172 181.518638
F 6.188204 3.862721 178.414365
F 32.934203 3.860833 178.975940
F 6.188204 11.584388 178.414365
F 32.934203 11.582500 178.975940
F 6.188204 19.306060 178.414365
F 32.934203 19.304172 178.975940
F 15.105666 3.860833 178.602486
F 15.105666 11.582501 178.602486
F 15.105666 19.304172 178.602486
F 24.019937 3.860833 178.789213
F 24.019937 11.582500 178.789213
F 24.019937 19.304172 178.789213
F 6.264428 1.285056 174.775132
F 33.010426 1.286943 175.336708
F 6.264428 9.006722 174.775132
F 33.010426 9.008610 175.336707
F 6.264427 16.728393 174.775132
F 33.010426 16.730281 175.336708
F 15.181888 1.286943 174.963253
F 15.181888 9.008610 174.963253
F 15.181888 16.730281 174.963253
F 24.096161 1.286943 175.149980
F 24.096161 9.008610 175.149980
F 24.096161 16.730281 175.149980
F 8.419753 7.721705 178.462415
F 8.419753 15.443374 178.462415
F 8.419753 0.000038 178.462415
F 17.334235 7.721666 178.649167
F 17.334235 15.443336 178.649168
F 16.972128 7.721666 195.935522
F 26.248506 7.721666 178.835895
F 26.248506 15.443336 178.835895
F 17.429514 7.721666 174.100127
F 8.495973 5.147738 174.823182
F 8.495973 12.869406 174.823182
F 8.495973 20.591078 174.823182
F 17.410456 5.147776 175.009935
F 17.410455 12.869444 175.009935
F 17.410455 20.591116 175.009934
F 26.324727 5.147776 175.196662
F 26.324727 12.869445 175.196662
F 26.324727 20.591117 175.196662
F 8.438808 5.147738 177.552649
F 8.438808 12.869406 177.552649
F 8.438808 20.591078 177.552648
F 17.353292 5.147776 177.739359
F 17.353292 12.869444 177.739359
F 17.353291 20.591116 177.739360
F 26.267562 5.147776 177.926087
F 26.267562 12.869445 177.926087
F 26.267562 20.591117 177.926087
F 8.362569 7.721705 181.191881
F 8.362569 15.443375 181.191881
F 8.362569 0.000038 181.191881
F 8.057645 0.000038 195.748811
F 17.277052 7.721666 181.378592
F 17.277052 15.443336 181.378592
F 8.515032 0.000038 173.913416
F 26.191324 7.721666 181.565319
F 26.191323 15.443336 181.565319
F 8.057645 15.443375 195.748811
F 1.616948 1.303528 184.676094
F 28.343668 1.286943 185.251233
F 1.616948 9.025195 184.676094
F 28.343668 9.008610 185.251233
F 1.616949 16.746866 184.676094
F 28.343668 16.730281 185.251233
F 10.515096 1.286947 184.877775
F 10.515096 9.008614 184.877775
F 10.515096 16.730285 184.877775
F 19.429399 1.286943 185.064506
F 19.429399 9.008610 185.064506
F 19.429399 16.730280 185.064506
F 1.998092 3.844249 166.479931
F 1.540705 3.844249 188.315327
F 28.724813 3.860833 167.055070
F 28.267427 3.860833 188.890465
F 1.998092 11.565916 166.479931
F 1.540706 11.565916 188.315327
F 28.724813 11.582500 167.055070
F 28.267427 11.582500 188.890465
F 1.998092 19.287588 166.479931
F 1.540706 19.287588 188.315327
F 28.724813 19.304172 167.055070
F 28.267427 19.304172 188.890465
F 10.896240 3.860829 166.681612
F 10.438854 3.860829 188.517007
F 10.896240 11.582496 166.681612
F 10.438854 11.582496 188.517007
F 10.896240 19.304167 166.681612
F 10.438854 19.304167 188.517007
F 19.810544 3.860834 166.868343
F 19.353158 3.860834 188.703738
F 19.810544 11.582501 166.868343
F 19.353158 11.582501 188.703738
F 19.810544 19.304172 166.868343
F 19.353158 19.304172 188.703738
F 1.597249 3.844249 185.616477
F 28.781995 3.860833 164.325646
F 28.324609 3.860833 186.161041
F 1.597249 11.565915 185.616477
F 28.781995 11.582500 164.325646
F 28.324609 11.582500 186.161041
F 1.597249 19.287587 185.616477
F 28.781995 19.304172 164.325646
F 28.324609 19.304172 186.161041
F 10.953423 3.860829 163.952194
F 10.496037 3.860829 185.787589
F 10.953423 11.582496 163.952194
F 10.496037 11.582496 185.787589
F 10.953423 19.304167 163.952194
F 10.496036 19.304167 185.787589
F 19.867726 3.860833 164.138919
F 19.410340 3.860833 185.974314
F 19.867726 11.582501 164.138919
F 19.410340 11.582501 185.974314
F 19.867726 19.304172 164.138919
F 19.410340 19.304172 185.974314
F 1.673471 1.303528 181.977244
F 28.400832 1.286944 182.521809
F 1.673471 9.025194 181.977244
F 28.400832 9.008610 182.521809
F 1.673471 16.746865 181.977244
F 28.400832 16.730281 182.521809
F 10.572260 1.286948 182.148357
F 10.572259 9.008614 182.148357
F 10.572259 16.730285 182.148357
F 19.486563 1.286943 182.335081
F 19.486563 9.008609 182.335081
F 19.486563 16.730281 182.335081
F 4.257679 7.717243 163.814719
F 3.800293 7.717243 185.650114
F 31.010563 7.721666 164.372328
F 30.553177 7.721666 186.207723
F 4.257679 15.438913 163.814719
F 3.800293 15.438913 185.650114
F 31.010563 15.443336 164.372328
F 30.553177 15.443336 186.207723
F 8.515031 15.443375 173.913416
F 8.057645 7.721705 195.748811
F 8.515031 7.721705 173.913416
F 25.962638 20.591116 192.483017
F 13.182022 7.721667 163.998873
F 12.724636 7.721667 185.834268
F 13.182022 15.443337 163.998873
F 12.724636 15.443337 185.834268
F 26.420024 20.591116 170.647621
F 25.962638 12.869445 192.483016
F 22.096295 7.721666 164.185600
F 21.638909 7.721666 186.020996
F 22.096295 15.443336 164.185600
F 21.638909 15.443336 186.020996
F 26.420024 12.869445 170.647621
F 25.962638 5.147776 192.483016
F 3.876513 5.152200 182.010882
F 30.629397 5.147777 182.568491
F 3.876513 12.873868 182.010882
F 30.629397 12.869445 182.568491
F 3.876513 20.595540 182.010882
F 30.629397 20.591116 182.568491
F 12.800855 5.147776 182.195035
F 12.800855 12.869444 182.195035
F 12.800855 20.591115 182.195035
F 21.715130 5.147776 182.381763
F 21.715130 12.869444 182.381763
F 21.715130 20.591116 182.381763
F 3.819466 5.152200 184.734740
F 30.572233 5.147777 185.297915
F 3.819465 12.873868 184.734741
F 30.572233 12.869445 185.297915
F 3.819466 20.595540 184.734741
F 30.572233 20.591117 185.297915
F 12.743692 5.147776 184.924461
F 12.743692 12.869444 184.924461
F 12.743692 20.591115 184.924461
F 21.657966 5.147776 185.111188
F 21.657966 12.869445 185.111188
F 21.657966 20.591116 185.111188
F 4.200613 7.717243 166.538577
F 3.743227 7.717243 188.373972
F 30.953380 7.721666 167.101752
F 30.495994 7.721666 188.937147
F 4.200613 15.438913 166.538577
F 3.743227 15.438913 188.373972
F 30.953380 15.443336 167.101752
F 30.495994 15.443336 188.937147
F 26.420024 5.147776 170.647621
F 17.048367 20.591116 192.296289
F 4.200613 23.160584 166.538577
F 3.743227 23.160583 188.373973
F 17.505754 20.591116 170.460894
F 17.048367 12.869445 192.296289
F 30.953380 23.165007 167.101752
F 30.495994 23.165007 188.937147
F 13.124839 7.721667 166.728298
F 12.667452 7.721667 188.563693
F 13.124839 15.443337 166.728298
F 12.667453 15.443337 188.563693
F 17.505754 12.869445 170.460894
F 12.667452 0.000000 188.563693
F 22.039113 7.721666 166.915025
F 21.581727 7.721666 188.750420
F 22.039113 15.443336 166.915025
F 21.581727 15.443336 188.750420
F 17.048367 5.147776 192.296289
F 17.505754 5.147776 170.460894
F 6.054746 1.285055 184.785674
F 32.800800 1.286943 185.344597
F 6.054746 9.006722 184.785674
F 32.800800 9.008610 185.344597
F 6.054746 16.728393 184.785674
F 32.800800 16.730281 185.344597
F 14.972263 1.286943 184.971142
F 14.972263 9.008610 184.971143
F 14.972263 16.730281 184.971142
F 23.886535 1.286943 185.157870
F 23.886534 9.008610 185.157870
F 23.886535 16.730281 185.157870
F 6.435890 3.862721 166.589510
F 5.978504 3.862721 188.424906
F 33.181944 3.860833 167.148434
F 32.724558 3.860833 188.983829
F 6.435890 11.584389 166.589511
F 5.978504 11.584388 188.424906
F 33.181944 11.582500 167.148434
F 32.724558 11.582500 188.983829
F 6.435890 19.306060 166.589510
F 5.978504 19.306060 188.424906
F 33.181944 19.304172 167.148433
F 32.724558 19.304172 188.983829
F 15.353407 3.860833 166.774979
F 14.896021 3.860833 188.610374
F 15.353407 11.582500 166.774979
F 14.896021 11.582501 188.610374
F 15.353407 19.304172 166.774980
F 14.896021 19.304172 188.610374
F 24.267680 3.860833 166.961707
F 23.810293 3.860833 188.797102
F 24.267680 11.582500 166.961707
F 23.810293 11.582500 188.797102
F 24.267680 19.304172 166.961707
F 23.810293 19.304172 188.797102
F 6.493129 3.862721 163.857434
F 6.035742 3.862721 185.692830
F 33.239127 3.860833 164.419010
F 32.781741 3.860833 186.254405
F 6.493129 11.584388 163.857434
F 6.035742 11.584388 185.692829
F 33.239127 11.582500 164.419009
F 32.781741 11.582500 186.254405
F 6.493129 19.306060 163.857434
F 6.035742 19.306060 185.692829
F 33.239127 19.304172 164.419009
F 32.781741 19.304172 186.254405
F 15.410590 3.860833 164.045555
F 14.953203 3.860833 185.880950
F 15.410590 11.582501 164.045555
F 14.953204 11.582501 185.880950
F 15.410590 19.304172 164.045555
F 14.953204 19.304172 185.880950
F 24.324862 3.860833 164.232283
F 23.867475 3.860833 186.067677
F 24.324862 11.582500 164.232282
F 23.867475 11.582500 186.067677
F 24.324862 19.304172 164.232282
F 23.867475 19.304172 186.067678
F 6.111965 1.285055 182.053597
F 32.857964 1.286943 182.615173
F 6.111966 9.006722 182.053597
F 32.857964 9.008610 182.615173
F 6.111966 16.728393 182.053597
F 32.857964 16.730281 182.615173
F 15.029426 1.286943 182.241718
F 15.029426 9.008610 182.241718
F 15.029426 16.730281 182.241718
F 23.943699 1.286943 182.428445
F 23.943699 9.008610 182.428445
F 23.943699 16.730281 182.428445
F 8.724678 7.721705 163.905484
F 8.267291 7.721705 185.740879
F 8.724678 15.443374 163.905484
F 8.267291 15.443375 185.740879
F 8.724678 0.000038 163.905484
F 8.267291 0.000038 185.740879
F 17.639159 7.721667 164.092237
F 17.181773 7.721666 185.927632
F 17.639159 15.443336 164.092237
F 17.181773 15.443336 185.927632
F 8.133884 20.591078 192.109578
F 8.591271 20.591078 170.274183
F 26.553430 7.721666 164.278964
F 26.096044 7.721666 186.114360
F 26.553430 15.443336 164.278964
F 26.096044 15.443336 186.114360
F 8.133884 12.869406 192.109578
F 8.591270 12.869406 170.274183
F 8.343511 5.147738 182.101647
F 8.343511 12.869406 182.101647
F 8.343511 20.591078 182.101647
F 17.257993 5.147776 182.288400
F 17.257993 12.869444 182.288400
F 17.257994 20.591116 182.288399
F 26.172265 5.147777 182.475127
F 26.172265 12.869445 182.475127
F 26.172265 20.591117 182.475127
F 8.286346 5.147738 184.831113
F 8.286346 12.869406 184.831114
F 8.286346 20.591078 184.831114
F 17.200829 5.147776 185.017824
F 17.200830 12.869445 185.017824
F 17.200829 20.591116 185.017824
F 26.115100 5.147776 185.204551
F 26.115100 12.869445 185.204551
F 26.115100 20.591117 185.204552
F 8.667494 7.721705 166.634950
F 8.210107 7.721705 188.470345
F 8.667494 15.443375 166.634950
F 8.210107 15.443375 188.470345
F 8.667494 0.000038 166.634950
F 8.210107 0.000038 188.470345
F 8.133884 5.147738 192.109578
F 8.591270 5.147738 170.274183
F 17.581976 7.721666 166.821661
F 17.124590 7.721666 188.657057
F 17.581976 15.443336 166.821661
F 17.124590 15.443336 188.657056
F 26.019803 20.591117 189.753591
F 26.477189 20.591117 167.918196
F 26.496248 7.721666 167.008388
F 26.038861 7.721666 188.843783
F 26.496248 15.443336 167.008389
F 26.038862 15.443336 188.843783
F 26.019802 12.869445 189.753592
F 26.477189 12.869445 167.918196
F 1.921873 1.303528 170.119163
F 1.464487 1.303528 191.954559
F 28.648592 1.286943 170.694303
F 28.191206 1.286943 192.529698
F 1.921873 9.025195 170.119164
F 1.464487 9.025195 191.954559
F 28.648592 9.008610 170.694303
F 28.191206 9.008610 192.529698
F 1.921873 16.746866 170.119164
F 1.464487 16.746866 191.954559
F 28.648592 16.730281 170.694303
F 28.191206 16.730281 192.529698
F 10.820021 1.286947 170.320844
F 10.362634 1.286947 192.156240
F 10.820021 9.008614 170.320844
F 10.362634 9.008614 192.156240
F 10.820020 16.730285 170.320845
F 10.362634 16.730285 192.156240
F 19.734323 1.286943 170.507575
F 19.276937 1.286943 192.342971
F 19.734323 9.008609 170.507576
F 19.276937 9.008610 192.342971
F 19.734323 16.730280 170.507576
F 19.276937 16.730281 192.342971
F 1.845630 3.844249 173.758397
F 1.388243 3.844249 195.593792
F 28.572351 3.860833 174.333535
F 28.114965 3.860833 196.168931
F 1.845630 11.565916 173.758397
F 1.388244 11.565916 195.593792
F 28.572351 11.582500 174.333536
F 28.114965 11.582500 196.168931
F 1.845630 19.287588 173.758397
F 1.388244 19.287588 195.593792
F 28.572351 19.304172 174.333536
F 28.114964 19.304172 196.168931
F 10.743778 3.860829 173.960077
F 10.286392 3.860829 195.795472
F 10.743778 11.582496 173.960077
F 10.286392 11.582496 195.795472
F 10.743778 19.304167 173.960077
F 10.286392 19.304167 195.795472
F 19.658082 3.860834 174.146808
F 19.200695 3.860834 195.982203
F 19.658082 11.582501 174.146808
F 19.200695 11.582500 195.982204
F 19.658082 19.304172 174.146808
F 19.200696 19.304172 195.982204
F 1.902173 3.844249 171.059547
F 1.444787 3.844248 192.894942
F 28.629533 3.860833 171.604111
F 28.172147 3.860833 193.439506
F 1.902173 11.565915 171.059547
F 1.444787 11.565915 192.894942
F 28.629533 11.582500 171.604111
F 28.172147 11.582500 193.439506
F 1.902174 19.287587 171.059547
F 1.444787 19.287587 192.894942
F 28.629533 19.304172 171.604111
F 28.172147 19.304172 193.439506
F 10.800961 3.860829 171.230659
F 10.343575 3.860829 193.066054
F 10.800961 11.582496 171.230659
F 10.343575 11.582496 193.066054
F 10.800961 19.304167 171.230659
F 10.343575 19.304167 193.066054
F 19.715264 3.860833 171.417384
F 19.257878 3.860833 193.252779
F 19.715264 11.582501 171.417383
F 19.257878 11.582501 193.252779
F 19.715264 19.304172 171.417384
F 19.257877 19.304172 193.252779
F 1.978395 1.303528 167.420313
F 1.521009 1.303528 189.255709
F 28.705757 1.286943 167.964878
F 28.248370 1.286943 189.800274
F 1.978395 9.025194 167.420313
F 1.521009 9.025194 189.255709
F 28.705757 9.008610 167.964878
F 28.248370 9.008610 189.800273
F 1.978396 16.746866 167.420314
F 1.521009 16.746865 189.255709
F 28.705756 16.730281 167.964878
F 28.248370 16.730281 189.800273
F 10.877184 1.286947 167.591426
F 10.419797 1.286948 189.426821
F 10.877184 9.008614 167.591426
F 10.419797 9.008614 189.426821
F 10.877184 16.730285 167.591426
F 10.419797 16.730285 189.426821
F 19.791487 1.286943 167.778151
F 19.334101 1.286943 189.613546
F 19.791487 9.008609 167.778151
F 19.334101 9.008610 189.613546
F 19.791487 16.730280 167.778151
F 19.334101 16.730280 189.613546
F 4.105217 7.717243 171.093184
F 3.647830 7.717243 192.928579
F 30.858101 7.721666 171.650793
F 30.400715 7.721666 193.486188
F 4.105217 15.438913 171.093184
F 3.647830 15.438913 192.928579
F 30.858101 15.443336 171.650793
F 30.400715 15.443336 193.486188
F 26.019802 5.147777 189.753592
F 26.477189 5.147777 167.918196
F 17.105531 20.591116 189.566864
F 17.562918 20.591116 167.731469
F 13.029560 7.721667 171.277338
F 12.572174 7.721667 193.112733
F 13.029560 15.443337 171.277338
F 12.572174 15.443337 193.112733
F 17.105531 12.869444 189.566864
F 12.572174 0.000000 193.112733
F 21.943833 7.721667 171.464066
F 21.486447 7.721666 193.299461
F 21.943833 15.443336 171.464066
F 21.486447 15.443336 193.299461
F 17.562917 12.869444 167.731469
F 17.105531 5.147776 189.566864
F 4.181437 5.152200 167.453951
F 3.724051 5.152200 189.289346
F 30.934321 5.147777 168.011560
F 30.476935 5.147777 189.846955
F 4.181437 12.873868 167.453951
F 3.724051 12.873868 189.289346
F 30.934321 12.869445 168.011560
F 30.476934 12.869445 189.846955
F 4.181437 20.595540 167.453951
F 3.724051 20.595540 189.289346
F 30.934321 20.591117 168.011560
F 30.476935 20.591116 189.846955
F 13.105780 5.147776 167.638105
F 12.648393 5.147776 189.473500
F 13.105779 12.869444 167.638105
F 12.648393 12.869444 189.473500
F 13.105779 20.591115 167.638105
F 12.648393 20.591115 189.473500
F 22.020054 5.147776 167.824833
F 21.562668 5.147776 189.660228
F 22.020054 12.869444 167.824832
F 21.562668 12.869444 189.660228
F 22.020054 20.591116 167.824832
F 21.562668 20.591116 189.660228
F 4.124390 5.152200 170.177810
F 3.667003 5.152200 192.013206
F 30.877157 5.147777 170.740985
F 30.419771 5.147777 192.576380
F 4.124390 12.873868 170.177810
F 3.667003 12.873868 192.013206
F 30.877157 12.869445 170.740985
F 30.419771 12.869445 192.576380
F 4.124390 20.595540 170.177810
F 3.667003 20.595540 192.013206
F 30.877157 20.591117 170.740985
F 30.419771 20.591117 192.576380
F 13.048616 5.147776 170.367531
F 12.591230 5.147776 192.202926
F 13.048616 12.869444 170.367531
F 12.591230 12.869444 192.202926
F 13.048616 20.591115 170.367531
F 12.591230 20.591115 192.202926
F 21.962890 5.147776 170.554257
F 21.505503 5.147776 192.389653
F 21.962890 12.869445 170.554257
F 21.505503 12.869445 192.389653
F 21.962890 20.591116 170.554257
F 21.505503 20.591116 192.389653
F 4.048151 7.717243 173.817042
F 3.590765 7.717243 195.652438
F 30.800918 7.721666 174.380217
F 30.343532 7.721666 196.215612
F 4.048151 15.438913 173.817043
F 3.590764 15.438913 195.652438
F 30.800918 15.443336 174.380217
F 30.343532 15.443336 196.215612
F 17.562917 5.147776 167.731469
F 8.191049 20.591078 189.380111
F 4.048151 23.160584 173.817043
F 3.590764 23.160584 195.652438
F 8.648435 20.591078 167.544716
F 8.191049 12.869406 189.380112
F 30.800918 23.165007 174.380217
F 30.343532 23.165007 196.215613
F 12.972377 7.721667 174.006763
F 12.514990 7.721667 195.842158
F 12.972377 15.443337 174.006763
F 12.514990 15.443337 195.842158
F 12.972377 0.000000 174.006763
F 12.514990 0.000000 195.842158
F 21.886651 7.721666 174.193490
F 21.429264 7.721666 196.028885
F 21.886651 15.443336 174.193490
F 21.429265 15.443336 196.028885
F 8.648435 12.869406 167.544716
F 8.191049 5.147738 189.380112
F 6.359671 1.285055 170.228743
F 5.902284 1.285055 192.064139
F 33.105725 1.286943 170.787666
F 32.648338 1.286943 192.623062
F 6.359671 9.006722 170.228743
F 5.902284 9.006722 192.064139
F 33.105725 9.008610 170.787666
F 32.648338 9.008610 192.623062
F 6.359671 16.728393 170.228743
F 5.902284 16.728393 192.064139
F 33.105725 16.730281 170.787667
F 32.648338 16.730281 192.623062
F 15.277187 1.286943 170.414212
F 14.819801 1.286943 192.249607
F 15.277187 9.008610 170.414212
F 14.819801 9.008610 192.249607
F 15.277187 16.730281 170.414212
F 14.819801 16.730281 192.249607
F 24.191459 1.286943 170.600939
F 23.734072 1.286943 192.436334
F 24.191459 9.008610 170.600939
F 23.734072 9.008610 192.436334
F 24.191459 16.730281 170.600939
F 23.734072 16.730281 192.436334
F 6.283428 3.862721 173.867975
F 5.826042 3.862721 195.703371
F 33.029482 3.860833 174.426899
F 32.572096 3.860833 196.262294
F 6.283428 11.584388 173.867976
F 5.826042 11.584388 195.703371
F 33.029482 11.582500 174.426899
F 32.572096 11.582500 196.262294
F 6.283428 19.306060 173.867976
F 5.826042 19.306060 195.703371
F 33.029482 19.304172 174.426899
F 32.572096 19.304172 196.262294
F 15.200945 3.860833 174.053445
F 14.743559 3.860834 195.888840
F 15.200945 11.582501 174.053445
F 14.743559 11.582501 195.888840
F 15.200945 19.304172 174.053445
F 14.743559 19.304172 195.888840
F 24.115218 3.860833 174.240172
F 23.657831 3.860833 196.075567
F 24.115218 11.582500 174.240172
F 23.657831 11.582500 196.075567
F 24.115218 19.304172 174.240172
F 23.657831 19.304172 196.075567
F 6.340667 3.862721 171.135899
F 5.883280 3.862721 192.971294
F 33.086665 3.860833 171.697475
F 32.629279 3.860833 193.532870
F 6.340667 11.584388 171.135899
F 5.883280 11.584388 192.971294
F 33.086665 11.582500 171.697475
F 32.629278 11.582500 193.532870
F 6.340667 19.306060 171.135899
F 5.883280 19.306060 192.971294
F 33.086665 19.304172 171.697475
F 32.629279 19.304172 193.532870
F 15.258128 3.860833 171.324020
F 14.800741 3.860833 193.159415
F 15.258128 11.582501 171.324020
F 14.800741 11.582501 193.159415
F 15.258128 19.304172 171.324020
F 14.800741 19.304172 193.159415
F 24.172400 3.860833 171.510747
F 23.715013 3.860833 193.346143
F 24.172399 11.582500 171.510747
F 23.715013 11.582501 193.346143
F 24.172399 19.304172 171.510747
F 23.715013 19.304172 193.346143
F 6.416890 1.285056 167.496666
F 5.959503 1.285055 189.332062
F 33.162888 1.286943 168.058242
F 32.705502 1.286943 189.893637
F 6.416890 9.006722 167.496666
F 5.959503 9.006722 189.332062
F 33.162888 9.008610 168.058242
F 32.705502 9.008610 189.893637
F 6.416890 16.728393 167.496666
F 5.959503 16.728393 189.332062
F 33.162888 16.730281 168.058242
F 32.705502 16.730281 189.893637
F 15.334351 1.286943 167.684787
F 14.876964 1.286943 189.520182
F 15.334351 9.008610 167.684787
F 14.876964 9.008610 189.520182
F 15.334351 16.730281 167.684787
F 14.876964 16.730281 189.520182
F 24.248623 1.286943 167.871514
F 23.791237 1.286943 189.706910
F 24.248623 9.008610 167.871514
F 23.791237 9.008610 189.706910
F 24.248623 16.730281 167.871514
F 23.791237 16.730281 189.706910
F 8.572215 7.721705 171.183949
F 8.114829 7.721705 193.019344
F 8.572215 15.443375 171.183949
F 8.114829 15.443375 193.019344
F 8.572215 0.000038 171.183949
F 8.114829 0.000038 193.019344
F 17.486697 7.721666 171.370702
F 17.029311 7.721666 193.206097
F 17.486697 15.443336 171.370702
F 17.029311 15.443336 193.206097
F 8.648435 5.147738 167.544716
F 25.943582 15.443336 193.392824
F 26.400968 7.721666 171.557429
F 25.943582 7.721666 193.392824
F 26.400968 15.443336 171.557429
F 3.952755 23.160584 178.371649
F 30.705639 23.165007 178.929258
F 25.886399 23.165007 196.122249
F 26.343786 23.165007 174.286854
F 21.791371 23.165007 178.742531
F 21.734189 23.165007 181.471956
F 16.972128 23.165007 195.935522
F 17.429514 23.165007 174.100126
F 17.334235 23.165007 178.649168
F 26.248506 23.165007 178.835895
F 17.277052 23.165007 181.378592
F 26.191324 23.165007 181.565319
F 4.257679 23.160584 163.814719
F 3.800293 23.160584 185.650114
F 31.010563 23.165007 164.372328
F 30.553177 23.165007 186.207723
F 22.096296 23.165007 164.185600
F 21.638909 23.165007 186.020996
F 22.039113 23.165007 166.915025
F 21.581727 23.165007 188.750420
F 17.639159 23.165007 164.092237
F 17.181773 23.165007 185.927632
F 26.553430 23.165007 164.278964
F 26.096044 23.165007 186.114360
F 17.581976 23.165007 166.821661
F 17.124590 23.165007 188.657056
F 26.496248 23.165007 167.008388
F 26.038861 23.165007 188.843784
F 4.105217 23.160584 171.093184
F 3.647830 23.160584 192.928579
F 30.858101 23.165007 171.650793
F 30.400715 23.165007 193.486188
F 21.943834 23.165007 171.464066
F 21.486447 23.165007 193.299460
F 21.886651 23.165007 174.193490
F 21.429265 23.165007 196.028885
F 17.486697 23.165007 171.370702
F 17.029311 23.165007 193.206097
F 26.400968 23.165007 171.557429
F 25.943582 23.165007 193.392824
F 1.312025 1.303528 199.233025
F 0.859668 1.335197 221.096289
F 28.038744 1.286943 199.808164
F 27.581357 1.286943 221.643559
F 1.312025 9.025195 199.233025
F 0.859668 9.056863 221.096289
F 28.038744 9.008610 199.808164
F 27.581357 9.008610 221.643559
F 1.312025 16.746866 199.233025
F 0.859668 16.778535 221.096288
F 28.038744 16.730281 199.808164
F 27.581357 16.730281 221.643559
F 10.210172 1.286948 199.434705
F 9.752786 1.286946 221.270102
F 10.210172 9.008614 199.434705
F 9.752786 9.008613 221.270102
F 10.210172 16.730285 199.434705
F 9.752786 16.730284 221.270102
F 19.124475 1.286943 199.621436
F 18.667088 1.286943 221.456832
F 19.124475 9.008610 199.621437
F 18.667088 9.008610 221.456832
F 19.124475 16.730280 199.621437
F 18.667088 16.730281 221.456831
F 1.235781 3.844249 202.872257
F 0.790808 3.801190 224.754607
F 27.962502 3.860833 203.447396
F 27.505116 3.860833 225.282791
F 1.235782 11.565916 202.872257
F 0.790808 11.522856 224.754607
F 27.962502 11.582500 203.447396
F 27.505116 11.582500 225.282791
F 1.235781 19.287587 202.872257
F 0.790808 19.244528 224.754606
F 27.962502 19.304172 203.447396
F 27.505116 19.304172 225.282791
F 10.133929 3.860829 203.073937
F 9.676544 3.860830 224.909334
F 10.133929 11.582496 203.073938
F 9.676544 11.582498 224.909334
F 10.133929 19.304167 203.073938
F 9.676544 19.304169 224.909334
F 19.048233 3.860834 203.260669
F 18.590847 3.860834 225.096064
F 19.048233 11.582501 203.260669
F 18.590847 11.582501 225.096064
F 19.048234 19.304172 203.260669
F 18.590847 19.304172 225.096064
F 1.292324 3.844249 200.173407
F 0.517348 3.970258 222.034874
F 28.019685 3.860833 200.717972
F 27.562298 3.860833 222.553367
F 1.292325 11.565915 200.173407
F 0.517348 11.691925 222.034874
F 28.019685 11.582500 200.717972
F 27.562298 11.582500 222.553367
F 1.292325 19.287587 200.173407
F 0.517348 19.413597 222.034874
F 28.019685 19.304172 200.717972
F 27.562298 19.304172 222.553367
F 10.191113 3.860829 200.344520
F 9.733701 3.860831 222.179912
F 10.191112 11.582496 200.344519
F 9.733701 11.582498 222.179913
F 10.191112 19.304167 200.344520
F 9.733701 19.304170 222.179912
F 19.105415 3.860833 200.531244
F 18.648029 3.860833 222.366640
F 19.105415 11.582501 200.531244
F 18.648029 11.582501 222.366639
F 19.105415 19.304172 200.531244
F 18.648029 19.304172 222.366640
F 0.724742 1.229888 218.381853
F 28.095908 1.286943 197.078739
F 27.638522 1.286943 218.914134
F 0.724741 8.951554 218.381853
F 28.095908 9.008610 197.078739
F 27.638522 9.008610 218.914134
F 0.724746 16.673227 218.381852
F 28.095908 16.730281 197.078739
F 27.638522 16.730281 218.914134
F 10.267335 1.286947 196.705286
F 9.809937 1.286946 218.540681
F 10.267335 9.008614 196.705286
F 9.809937 9.008613 218.540681
F 10.267335 16.730285 196.705287
F 9.809937 16.730284 218.540681
F 19.181639 1.286943 196.892012
F 18.724252 1.286943 218.727407
F 19.181639 9.008610 196.892012
F 18.724252 9.008610 218.727407
F 19.181639 16.730281 196.892012
F 18.724252 16.730281 218.727407
F 3.495369 7.717243 200.207045
F 3.038170 7.720471 222.046739
F 30.248252 7.721666 200.764654
F 29.790866 7.721666 222.600049
F 3.495369 15.438913 200.207045
F 3.038170 15.442141 222.046739
F 30.248252 15.443336 200.764654
F 29.790866 15.443336 222.600049
F 25.429013 15.443336 217.957644
F 25.429013 7.721666 217.957644
F 16.514742 15.443336 217.770917
F 16.514742 7.721666 217.770917
F 12.419712 7.721667 200.391198
F 11.962325 7.721667 222.226594
F 12.419711 15.443337 200.391198
F 11.962325 15.443337 222.226594
F 12.419711 0.000000 200.391198
F 11.962325 0.000000 222.226594
F 21.333985 7.721666 200.577927
F 20.876598 7.721666 222.413321
F 21.333985 15.443336 200.577927
F 20.876598 15.443336 222.413321
F 7.600008 0.000082 217.584232
F 7.600008 15.443419 217.584232
F 3.571588 5.152200 196.567812
F 3.113523 5.150320 218.406076
F 30.324473 5.147777 197.125421
F 29.867086 5.147777 218.960816
F 3.571588 12.873868 196.567812
F 3.113523 12.871988 218.406076
F 30.324473 12.869445 197.125421
F 29.867086 12.869445 218.960816
F 3.571588 20.595540 196.567812
F 3.113523 20.593660 218.406076
F 30.324473 20.591117 197.125421
F 29.867086 20.591116 218.960816
F 12.495931 5.147776 196.751965
F 12.038545 5.147776 218.587361
F 12.495931 12.869444 196.751965
F 12.038545 12.869444 218.587361
F 12.495931 20.591116 196.751965
F 12.038544 20.591115 218.587360
F 21.410206 5.147776 196.938693
F 20.952820 5.147776 218.774088
F 21.410206 12.869444 196.938693
F 20.952820 12.869444 218.774088
F 21.410206 20.591116 196.938693
F 20.952820 20.591116 218.774088
F 3.514541 5.152200 199.291671
F 3.018423 5.140855 221.142427
F 30.267308 5.147777 199.854845
F 29.809922 5.147777 221.690240
F 3.514541 12.873868 199.291671
F 3.018423 12.862523 221.142427
F 30.267308 12.869445 199.854845
F 29.809922 12.869445 221.690240
F 3.514541 20.595540 199.291671
F 3.018423 20.584195 221.142427
F 30.267308 20.591117 199.854846
F 29.809922 20.591117 221.690241
F 12.438768 5.147776 199.481392
F 11.981380 5.147776 221.316786
F 12.438767 12.869444 199.481391
F 11.981379 12.869444 221.316786
F 12.438767 20.591115 199.481392
F 11.981380 20.591116 221.316787
F 21.353041 5.147776 199.668118
F 20.895655 5.147776 221.503513
F 21.353041 12.869445 199.668118
F 20.895655 12.869445 221.503513
F 21.353041 20.591116 199.668118
F 20.895655 20.591116 221.503513
F 3.438302 7.717243 202.930903
F 2.934082 7.730484 224.784475
F 30.191070 7.721666 203.494078
F 29.733683 7.721666 225.329473
F 3.438302 15.438913 202.930903
F 2.934082 15.452154 224.784475
F 30.191070 15.443336 203.494078
F 29.733683 15.443336 225.329473
F 7.600008 7.721749 217.584232
F 2.934082 0.008817 224.784475
F 3.438302 23.160584 202.930903
F 25.505252 20.591116 214.318412
F 25.505252 12.869445 214.318411
F 25.505252 5.147776 214.318411
F 30.191070 23.165007 203.494078
F 29.733683 23.165007 225.329473
F 12.362528 7.721667 203.120624
F 11.905140 7.721667 224.956019
F 12.362528 15.443337 203.120624
F 11.905140 15.443336 224.956019
F 12.362528 0.000000 203.120624
F 16.590981 20.591116 214.131684
F 21.276802 7.721666 203.307351
F 20.819416 7.721666 225.142746
F 21.276802 15.443336 203.307351
F 20.819416 15.443336 225.142746
F 16.590981 12.869445 214.131684
F 16.590981 5.147776 214.131684
F 5.749822 1.285055 199.342604
F 5.292631 1.284900 221.178215
F 32.495876 1.286943 199.901527
F 32.038490 1.286943 221.736922
F 5.749822 9.006722 199.342604
F 5.292631 9.006567 221.178215
F 32.495876 9.008610 199.901527
F 32.038490 9.008610 221.736922
F 5.749822 16.728393 199.342604
F 5.292631 16.728238 221.178215
F 32.495876 16.730281 199.901527
F 32.038490 16.730281 221.736922
F 14.667338 1.286943 199.528073
F 14.209952 1.286943 221.363468
F 14.667339 9.008610 199.528073
F 14.209952 9.008610 221.363468
F 14.667338 16.730281 199.528073
F 14.209952 16.730281 221.363468
F 23.581610 1.286943 199.714800
F 23.124224 1.286943 221.550195
F 23.581610 9.008610 199.714800
F 23.124224 9.008610 221.550195
F 23.581610 16.730281 199.714800
F 23.124224 16.730281 221.550195
F 5.673579 3.862721 202.981836
F 5.216579 3.862877 224.817474
F 32.419634 3.860833 203.540759
F 31.962247 3.860833 225.376154
F 5.673580 11.584388 202.981836
F 5.216579 11.584545 224.817474
F 32.419634 11.582500 203.540760
F 31.962247 11.582500 225.376154
F 5.673580 19.306060 202.981836
F 5.216579 19.306216 224.817474
F 32.419634 19.304172 203.540760
F 31.962247 19.304172 225.376154
F 14.591097 3.860833 203.167305
F 14.133710 3.860833 225.002700
F 14.591097 11.582501 203.167306
F 14.133710 11.582501 225.002700
F 14.591096 19.304172 203.167305
F 14.133710 19.304172 225.002700
F 23.505369 3.860833 203.354032
F 23.047983 3.860833 225.189427
F 23.505369 11.582500 203.354032
F 23.047983 11.582500 225.189428
F 23.505369 19.304172 203.354032
F 23.047983 19.304172 225.189428
F 5.730818 3.862721 200.249760
F 5.268986 3.862421 222.085474
F 32.476816 3.860833 200.811336
F 32.019430 3.860833 222.646731
F 5.730818 11.584388 200.249760
F 5.268986 11.584088 222.085474
F 32.476816 11.582500 200.811335
F 32.019430 11.582500 222.646730
F 5.730818 19.306060 200.249760
F 5.268986 19.305759 222.085474
F 32.476817 19.304172 200.811335
F 32.019430 19.304172 222.646731
F 14.648279 3.860833 200.437881
F 14.190893 3.860833 222.273276
F 14.648279 11.582501 200.437881
F 14.190893 11.582501 222.273276
F 14.648279 19.304172 200.437880
F 14.190893 19.304172 222.273276
F 23.562551 3.860833 200.624608
F 23.105165 3.860833 222.460003
F 23.562551 11.582500 200.624608
F 23.105165 11.582500 222.460003
F 23.562551 19.304172 200.624608
F 23.105165 19.304172 222.460003
F 5.807041 1.285055 196.610527
F 5.347490 1.285255 218.446128
F 32.553040 1.286943 197.172102
F 32.095654 1.286943 219.007498
F 5.807041 9.006722 196.610527
F 5.347490 9.006922 218.446128
F 32.553040 9.008610 197.172102
F 32.095654 9.008610 219.007498
F 5.807041 16.728393 196.610527
F 5.347490 16.728593 218.446128
F 32.553040 16.730281 197.172103
F 32.095654 16.730281 219.007498
F 14.724502 1.286943 196.798648
F 14.267116 1.286943 218.634043
F 14.724502 9.008610 196.798648
F 14.267116 9.008610 218.634043
F 14.724502 16.730281 196.798647
F 14.267116 16.730281 218.634043
F 23.638775 1.286943 196.985375
F 23.181389 1.286943 218.820770
F 23.638775 9.008609 196.985375
F 23.181388 9.008609 218.820770
F 23.638775 16.730281 196.985375
F 23.181388 16.730280 218.820770
F 7.962367 7.721705 200.297810
F 7.504988 7.721706 222.133213
F 7.962367 15.443374 200.297810
F 7.504989 15.443376 222.133213
F 7.962367 0.000038 200.297810
F 7.504989 0.000039 222.133213
F 16.876849 7.721666 200.484563
F 16.419462 7.721666 222.319958
F 16.876849 15.443336 200.484563
F 16.419462 15.443336 222.319958
F 7.676442 20.591068 213.944979
F 7.676442 12.869396 213.944979
F 25.791119 7.721666 200.671290
F 25.333733 7.721666 222.506685
F 25.791119 15.443336 200.671290
F 25.333733 15.443336 222.506685
F 7.676442 5.147728 213.944979
F 25.562416 20.591117 211.588987
F 8.038587 5.147738 196.658577
F 7.581198 5.147737 218.493979
F 8.038587 12.869406 196.658577
F 7.581198 12.869406 218.493979
F 8.038587 20.591078 196.658577
F 7.581198 20.591077 218.493979
F 16.953069 5.147776 196.845330
F 16.495683 5.147776 218.680724
F 16.953069 12.869444 196.845330
F 16.495683 12.869444 218.680725
F 16.953069 20.591116 196.845329
F 16.495683 20.591116 218.680725
F 25.867340 5.147776 197.032057
F 25.409954 5.147777 218.867452
F 25.867340 12.869445 197.032057
F 25.409954 12.869445 218.867452
F 25.867341 20.591117 197.032057
F 25.409954 20.591117 218.867452
F 7.981422 5.147738 199.388044
F 7.523524 5.147647 221.223494
F 7.981422 12.869406 199.388044
F 7.523524 12.869315 221.223494
F 7.981422 20.591078 199.388044
F 7.523524 20.590987 221.223494
F 16.895905 5.147776 199.574755
F 16.438519 5.147776 221.410150
F 16.895905 12.869445 199.574755
F 16.438519 12.869444 221.410150
F 16.895905 20.591116 199.574755
F 16.438519 20.591116 221.410150
F 25.810176 5.147776 199.761482
F 25.352789 5.147776 221.596877
F 25.810176 12.869445 199.761482
F 25.352789 12.869445 221.596877
F 25.810176 20.591117 199.761482
F 25.352789 20.591116 221.596877
F 7.905183 7.721705 203.027276
F 7.447086 7.721835 224.862750
F 7.905183 15.443375 203.027276
F 7.447086 15.443505 224.862750
F 7.905183 0.000038 203.027276
F 7.447086 0.000168 224.862750
F 25.562416 12.869445 211.588986
F 25.562416 5.147777 211.588987
F 16.819666 7.721666 203.213987
F 16.362280 7.721666 225.049382
F 16.819666 15.443336 203.213987
F 16.362279 15.443336 225.049382
F 16.648145 20.591116 211.402259
F 16.648145 12.869444 211.402259
F 25.733938 7.721666 203.400714
F 25.276551 7.721666 225.236109
F 25.733938 15.443336 203.400714
F 25.276551 15.443336 225.236109
F 16.648145 5.147776 211.402259
F 7.733662 20.591077 211.215507
F 1.159562 1.303528 206.511490
F 0.719236 1.346636 228.398337
F 27.886282 1.286943 207.086629
F 27.428895 1.286943 228.922023
F 1.159562 9.025195 206.511490
F 0.719236 9.068302 228.398338
F 27.886282 9.008610 207.086629
F 27.428895 9.008610 228.922024
F 1.159563 16.746866 206.511490
F 0.719236 16.789974 228.398337
F 27.886282 16.730281 207.086629
F 27.428895 16.730281 228.922023
F 10.057710 1.286947 206.713170
F 9.600326 1.286946 228.548566
F 10.057710 9.008614 206.713170
F 9.600326 9.008613 228.548566
F 10.057710 16.730285 206.713170
F 9.600326 16.730283 228.548566
F 18.972012 1.286943 206.899901
F 18.514626 1.286943 228.735296
F 18.972012 9.008610 206.899901
F 18.514626 9.008610 228.735296
F 18.972012 16.730281 206.899901
F 18.514626 16.730280 228.735296
F 1.083320 3.844245 210.150707
F 27.810040 3.860833 210.725860
F 1.083320 11.565911 210.150708
F 27.810040 11.582500 210.725861
F 1.083320 19.287583 210.150707
F 27.810040 19.304172 210.725860
F 9.981467 3.860829 210.352402
F 9.981467 11.582496 210.352402
F 9.981467 19.304167 210.352402
F 18.895771 3.860834 210.539133
F 18.895771 11.582501 210.539133
F 18.895771 19.304172 210.539133
F 1.139863 3.844248 207.451872
F 0.510476 3.912956 229.304172
F 27.867222 3.860833 207.996436
F 1.139864 11.565915 207.451872
F 0.510476 11.634623 229.304172
F 27.867222 11.582500 207.996436
F 1.139864 19.287586 207.451872
F 0.510476 19.356295 229.304172
F 27.867222 19.304172 207.996436
F 10.038651 3.860829 207.622984
F 10.038651 11.582496 207.622984
F 10.038650 19.304167 207.622984
F 18.952953 3.860833 207.809710
F 18.952953 11.582501 207.809709
F 18.952953 19.304172 207.809709
F 1.216085 1.303528 203.812639
F 0.515491 1.207267 225.668219
F 27.943446 1.286943 204.357204
F 27.486060 1.286943 226.192599
F 1.216085 9.025194 203.812639
F 0.515492 8.928934 225.668219
F 27.943446 9.008610 204.357204
F 27.486060 9.008610 226.192599
F 1.216085 16.746865 203.812640
F 0.515490 16.650604 225.668219
F 27.943446 16.730281 204.357204
F 27.486060 16.730281 226.192599
F 10.114873 1.286948 203.983752
F 9.657450 1.286944 225.819144
F 10.114873 9.008614 203.983752
F 9.657450 9.008611 225.819144
F 10.114873 16.730285 203.983752
F 9.657450 16.730282 225.819144
F 19.029176 1.286943 204.170477
F 18.571790 1.286943 226.005872
F 19.029176 9.008610 204.170476
F 18.571790 9.008610 226.005872
F 19.029176 16.730281 204.170477
F 18.571790 16.730281 226.005872
F 3.342906 7.717242 207.485512
F 20.971878 23.165007 217.864281
F 30.095790 7.721666 208.043118
F 3.342906 15.438912 207.485512
F 12.057603 23.165007 217.677554
F 30.095790 15.443336 208.043118
F 7.733662 12.869406 211.215507
F 7.733662 5.147738 211.215507
F 25.486195 15.443336 215.228219
F 12.267249 7.721667 207.669663
F 12.267249 15.443337 207.669663
F 25.486195 7.721666 215.228219
F 21.181523 7.721666 207.856391
F 21.181523 15.443336 207.856391
F 16.571924 15.443336 215.041492
F 3.419126 5.152200 203.846277
F 2.963509 5.148846 225.686821
F 30.172011 5.147777 204.403886
F 29.714624 5.147777 226.239281
F 3.419126 12.873868 203.846277
F 2.963509 12.870515 225.686821
F 30.172011 12.869445 204.403886
F 29.714624 12.869445 226.239281
F 3.419126 20.595540 203.846277
F 2.963509 20.592186 225.686821
F 30.172011 20.591116 204.403885
F 29.714624 20.591117 226.239281
F 12.343469 5.147776 204.030430
F 11.886082 5.147775 225.865826
F 12.343469 12.869444 204.030430
F 11.886082 12.869444 225.865826
F 12.343469 20.591115 204.030430
F 11.886082 20.591115 225.865826
F 21.257744 5.147776 204.217158
F 20.800358 5.147776 226.052553
F 21.257744 12.869444 204.217159
F 20.800358 12.869444 226.052553
F 21.257744 20.591116 204.217158
F 20.800358 20.591116 226.052553
F 3.362079 5.152200 206.570136
F 2.860870 5.140259 228.422979
F 30.114846 5.147777 207.133310
F 29.657460 5.147777 228.968705
F 3.362079 12.873868 206.570136
F 2.860871 12.861928 228.422979
F 30.114846 12.869445 207.133310
F 29.657460 12.869445 228.968705
F 3.362079 20.595540 206.570136
F 2.860871 20.583599 228.422979
F 30.114846 20.591117 207.133310
F 29.657460 20.591117 228.968705
F 12.286305 5.147776 206.759856
F 11.828917 5.147776 228.595251
F 12.286305 12.869444 206.759856
F 11.828917 12.869444 228.595251
F 12.286305 20.591116 206.759856
F 11.828917 20.591116 228.595251
F 21.200579 5.147776 206.946583
F 20.743193 5.147776 228.781978
F 21.200579 12.869445 206.946583
F 20.743193 12.869445 228.781978
F 21.200579 20.591116 206.946583
F 20.743193 20.591116 228.781978
F 3.285832 7.717236 210.209400
F 30.038608 7.721666 210.772542
F 3.285832 15.438905 210.209400
F 30.038608 15.443336 210.772542
F 16.571924 7.721666 215.041492
F 3.285832 23.160576 210.209400
F 7.657441 0.000039 214.854742
F 30.038608 23.165007 210.772542
F 12.210066 7.721667 210.399088
F 12.210067 15.443337 210.399088
F 7.657441 15.443375 214.854742
F 21.124340 7.721666 210.585815
F 21.124340 15.443336 210.585815
F 7.657441 7.721705 214.854742
F 5.597360 1.285055 206.621069
F 5.140515 1.284944 228.456700
F 32.343414 1.286943 207.179992
F 31.886028 1.286943 229.015387
F 5.597360 9.006722 206.621069
F 5.140515 9.006610 228.456700
F 32.343414 9.008610 207.179992
F 31.886028 9.008610 229.015387
F 5.597360 16.728393 206.621069
F 5.140515 16.728281 228.456700
F 32.343414 16.730281 207.179992
F 31.886028 16.730281 229.015387
F 14.514876 1.286943 206.806538
F 14.057490 1.286943 228.641933
F 14.514876 9.008610 206.806538
F 14.057490 9.008610 228.641933
F 14.514876 16.730281 206.806537
F 14.057490 16.730281 228.641933
F 23.429148 1.286943 206.993265
F 22.971762 1.286943 228.828660
F 23.429148 9.008610 206.993265
F 22.971762 9.008610 228.828660
F 23.429148 16.730281 206.993265
F 22.971762 16.730281 228.828660
F 5.521107 3.862726 210.260325
F 32.267171 3.860833 210.819224
F 5.521107 11.584394 210.260325
F 32.267172 11.582500 210.819224
F 5.521107 19.306065 210.260325
F 32.267172 19.304172 210.819224
F 14.438634 3.860834 210.445770
F 14.438634 11.582500 210.445770
F 14.438634 19.304172 210.445770
F 23.352907 3.860833 210.632497
F 23.352907 11.582500 210.632497
F 23.352907 19.304172 210.632497
F 5.578355 3.862722 207.528227
F 32.324354 3.860833 208.089800
F 5.578355 11.584389 207.528226
F 32.324354 11.582500 208.089800
F 5.578355 19.306060 207.528226
F 32.324355 19.304172 208.089800
F 14.495817 3.860833 207.716345
F 14.495817 11.582501 207.716345
F 14.495817 19.304172 207.716345
F 23.410089 3.860833 207.903073
F 23.410089 11.582500 207.903073
F 23.410089 19.304172 207.903073
F 5.654579 1.285056 203.888992
F 5.191337 1.285194 225.724634
F 32.400578 1.286943 204.450568
F 31.943192 1.286943 226.285963
F 5.654579 9.006722 203.888992
F 5.191337 9.006861 225.724634
F 32.400578 9.008610 204.450568
F 31.943192 9.008610 226.285963
F 5.654579 16.728393 203.888992
F 5.191337 16.728531 225.724634
F 32.400578 16.730281 204.450568
F 31.943192 16.730281 226.285963
F 14.572040 1.286943 204.077113
F 14.114654 1.286943 225.912508
F 14.572040 9.008610 204.077113
F 14.114654 9.008610 225.912508
F 14.572040 16.730281 204.077112
F 14.114654 16.730281 225.912508
F 23.486313 1.286943 204.263840
F 23.028926 1.286943 226.099235
F 23.486313 9.008610 204.263841
F 23.028926 9.008610 226.099236
F 23.486313 16.730281 204.263840
F 23.028926 16.730281 226.099235
F 7.809905 7.721705 207.576275
F 7.809905 15.443374 207.576274
F 7.809905 0.000038 207.576274
F 16.724386 7.721666 207.763027
F 16.724386 15.443336 207.763027
F 23.333851 16.730281 211.542305
F 25.638657 7.721666 207.949755
F 25.638657 15.443336 207.949754
F 23.333851 9.008610 211.542305
F 7.886124 5.147738 203.937042
F 7.428761 5.147735 225.772443
F 7.886124 12.869406 203.937042
F 7.428761 12.869404 225.772443
F 7.886124 20.591078 203.937042
F 7.428761 20.591075 225.772443
F 16.800607 5.147776 204.123795
F 16.343221 5.147776 225.959190
F 16.800607 12.869444 204.123795
F 16.343221 12.869444 225.959190
F 16.800607 20.591116 204.123795
F 16.343221 20.591116 225.959190
F 25.714878 5.147776 204.310522
F 25.257492 5.147777 226.145917
F 25.714878 12.869445 204.310522
F 25.257492 12.869445 226.145917
F 25.714878 20.591117 204.310522
F 25.257492 20.591117 226.145917
F 7.828960 5.147738 206.666509
F 7.370796 5.147594 228.501991
F 7.828960 12.869406 206.666508
F 7.370796 12.869262 228.501992
F 7.828960 20.591078 206.666509
F 7.370796 20.590934 228.501992
F 16.743443 5.147776 206.853219
F 16.286057 5.147776 228.688614
F 16.743443 12.869445 206.853219
F 16.286057 12.869445 228.688614
F 16.743443 20.591116 206.853219
F 16.286057 20.591116 228.688615
F 25.657714 5.147777 207.039947
F 25.200327 5.147776 228.875342
F 25.657714 12.869445 207.039947
F 25.200327 12.869445 228.875342
F 25.657714 20.591117 207.039947
F 25.200327 20.591117 228.875342
F 7.752721 7.721705 210.305741
F 7.752721 15.443375 210.305741
F 7.752721 0.000038 210.305741
F 23.333851 1.286943 211.542305
F 16.667204 7.721666 210.492451
F 16.667204 15.443336 210.492451
F 14.419578 16.730281 211.355577
F 25.581475 7.721666 210.679179
F 25.581475 15.443336 210.679179
F 14.419578 9.008610 211.355577
F 1.006837 1.305963 213.791093
F 27.733820 1.286943 214.365093
F 1.006837 9.027630 213.791093
F 27.733820 9.008610 214.365093
F 1.006838 16.749302 213.791093
F 27.733819 16.730281 214.365093
F 9.905248 1.286947 213.991635
F 9.905248 9.008614 213.991635
F 9.905248 16.730285 213.991635
F 18.819550 1.286943 214.178366
F 18.819550 9.008610 214.178366
F 18.819550 16.730280 214.178366
F 0.930882 3.830519 217.437305
F 27.657578 3.860833 218.004325
F 0.930883 11.552185 217.437305
F 27.657578 11.582500 218.004326
F 0.930883 19.273857 217.437304
F 27.657578 19.304172 218.004326
F 9.829005 3.860829 217.630868
F 9.829005 11.582497 217.630868
F 9.829005 19.304168 217.630868
F 18.743309 3.860834 217.817598
F 18.743309 11.582501 217.817599
F 18.743309 19.304172 217.817599
F 0.961933 3.854374 214.731535
F 27.714760 3.860833 215.274901
F 0.961934 11.576040 214.731535
F 27.714760 11.582500 215.274901
F 0.961934 19.297711 214.731535
F 27.714760 19.304172 215.274901
F 9.886185 3.860829 214.901449
F 9.886185 11.582496 214.901449
F 9.886185 19.304168 214.901449
F 18.800491 3.860833 215.088174
F 18.800491 11.582501 215.088174
F 18.800491 19.304172 215.088174
F 1.063628 1.303567 211.091369
F 27.790984 1.286943 211.635669
F 1.063628 9.025233 211.091369
F 27.790984 9.008610 211.635669
F 1.063629 16.746904 211.091369
F 27.790984 16.730281 211.635669
F 9.962411 1.286948 211.262216
F 9.962411 9.008614 211.262216
F 9.962411 16.730285 211.262216
F 18.876714 1.286943 211.448941
F 18.876714 9.008610 211.448941
F 18.876714 16.730280 211.448941
F 3.190006 7.717710 214.765364
F 29.943328 7.721666 215.321583
F 3.190005 15.439380 214.765364
F 29.943328 15.443336 215.321583
F 14.419578 1.286943 211.355577
F 32.248115 16.730281 211.729032
F 12.114787 7.721667 214.948128
F 12.114787 15.443337 214.948128
F 5.502114 16.728390 211.167465
F 21.029061 7.721666 215.134856
F 21.029061 15.443336 215.134856
F 32.248116 9.008610 211.729032
F 3.266586 5.152170 211.125066
F 30.019548 5.147777 211.682350
F 3.266586 12.873839 211.125066
F 30.019548 12.869445 211.682350
F 3.266586 20.595510 211.125066
F 30.019548 20.591117 211.682350
F 12.191007 5.147776 211.308895
F 12.191007 12.869444 211.308895
F 12.191007 20.591115 211.308895
F 21.105282 5.147776 211.495623
F 21.105282 12.869444 211.495623
F 21.105282 20.591116 211.495623
F 3.205761 5.150810 213.850454
F 29.962384 5.147777 214.411775
F 3.205761 12.872479 213.850454
F 29.962384 12.869445 214.411775
F 3.205761 20.594150 213.850454
F 29.962384 20.591117 214.411775
F 12.133843 5.147776 214.038321
F 12.133843 12.869444 214.038321
F 12.133843 20.591115 214.038321
F 21.048117 5.147776 214.225047
F 21.048117 12.869445 214.225048
F 21.048117 20.591116 214.225048
F 3.113642 7.723594 217.496405
F 29.886146 7.721666 218.051007
F 3.113642 15.445264 217.496404
F 29.886146 15.443336 218.051007
F 3.113642 0.001927 217.496405
F 5.502114 9.006720 211.167465
F 32.248115 1.286943 211.729032
F 29.886146 23.165007 218.051008
F 12.057603 7.721667 217.677554
F 12.057604 15.443337 217.677554
F 5.502114 1.285053 211.167465
F 20.971878 7.721666 217.864280
F 20.971878 15.443336 217.864280
F 23.257627 19.304172 215.181538
F 5.444871 1.285016 213.899624
F 32.190952 1.286943 214.458457
F 5.444871 9.006683 213.899624
F 32.190952 9.008610 214.458457
F 5.444871 16.728353 213.899624
F 32.190952 16.730281 214.458457
F 14.362414 1.286943 214.085002
F 14.362414 9.008610 214.085003
F 14.362414 16.730281 214.085002
F 23.276686 1.286943 214.271730
F 23.276686 9.008610 214.271730
F 23.276686 16.730281 214.271730
F 5.368684 3.862827 217.538924
F 32.114709 3.860833 218.097689
F 5.368684 11.584495 217.538925
F 32.114710 11.582500 218.097689
F 5.368684 19.306166 217.538925
F 32.114709 19.304172 218.097689
F 14.286172 3.860834 217.724235
F 14.286172 11.582501 217.724235
F 14.286172 19.304172 217.724235
F 23.200445 3.860833 217.910962
F 23.200445 11.582500 217.910963
F 23.200445 19.304172 217.910963
F 5.425454 3.862687 214.806741
F 32.171892 3.860833 215.368265
F 5.425454 11.584355 214.806742
F 32.171892 11.582500 215.368265
F 5.425454 19.306026 214.806741
F 32.171892 19.304172 215.368265
F 14.343355 3.860833 214.994810
F 14.343355 11.582501 214.994810
F 14.343355 19.304172 214.994810
F 23.257627 3.860833 215.181538
F 23.257627 11.582500 215.181537
F 3.495368 23.160584 200.207045
F 3.038170 23.163812 222.046739
F 25.429013 23.165007 217.957644
F 30.248252 23.165007 200.764654
F 29.790866 23.165007 222.600049
F 16.514742 23.165007 217.770917
F 21.333985 23.165007 200.577927
F 20.876598 23.165007 222.413321
F 11.905140 23.165007 224.956019
F 21.276803 23.165007 203.307351
F 20.819416 23.165007 225.142746
F 16.876849 23.165007 200.484563
F 16.419462 23.165007 222.319958
F 25.791119 23.165007 200.671290
F 25.333733 23.165007 222.506685
F 16.819666 23.165007 203.213987
F 16.362280 23.165007 225.049382
F 25.733937 23.165007 203.400714
F 25.276551 23.165007 225.236109
F 3.342906 23.160583 207.485512
F 21.029061 23.165007 215.134856
F 25.486195 23.165007 215.228219
F 30.095790 23.165007 208.043118
F 16.571924 23.165007 215.041493
F 21.181523 23.165007 207.856391
F 21.124340 23.165007 210.585815
F 16.724386 23.165007 207.763027
F 25.638657 23.165007 207.949754
F 16.667204 23.165007 210.492451
F 25.581475 23.165007 210.679179
F 3.190006 23.161051 214.765365
F 29.943328 23.165007 215.321583
F 0.421278 1.328462 242.949035
F 27.123971 1.286943 243.478954
F 0.421278 9.050129 242.949035
F 27.123971 9.008610 243.478954
F 0.421279 16.771800 242.949035
F 27.123971 16.730281 243.478954
F 9.295404 1.286948 243.105495
F 9.295404 9.008615 243.105495
F 9.295404 16.730285 243.105496
F 18.209702 1.286943 243.292227
F 18.209702 9.008610 243.292227
F 18.209702 16.730281 243.292227
F 0.346464 3.822274 246.587927
F 27.047730 3.860833 247.118186
F 0.346465 11.543940 246.587928
F 27.047730 11.582500 247.118186
F 0.346465 19.265612 246.587928
F 27.047730 19.304172 247.118186
F 9.219162 3.860828 246.744727
F 9.219162 11.582495 246.744727
F 9.219162 19.304167 246.744727
F 18.133461 3.860834 246.931459
F 18.133461 11.582501 246.931459
F 18.133461 19.304172 246.931459
F 0.290893 3.884468 243.872763
F 27.104912 3.860833 244.388762
F 0.290893 11.606134 243.872763
F 27.104912 11.582500 244.388762
F 0.290893 19.327806 243.872763
F 27.104912 19.304172 244.388762
F 9.276322 3.860829 244.015309
F 9.276322 11.582496 244.015309
F 9.276322 19.304168 244.015309
F 18.190643 3.860833 244.202035
F 18.190643 11.582501 244.202035
F 18.190643 19.304172 244.202035
F 0.340832 1.253145 240.232235
F 27.181136 1.286943 240.749529
F 0.340832 8.974812 240.232235
F 27.181136 9.008610 240.749529
F 0.340832 16.696483 240.232235
F 27.181135 16.730281 240.749529
F 9.352541 1.286947 240.376076
F 9.352541 9.008614 240.376076
F 9.352541 16.730284 240.376076
F 18.266866 1.286943 240.562802
F 18.266866 9.008610 240.562802
F 18.266866 16.730281 240.562802
F 2.587625 7.716428 243.884023
F 29.333479 7.721666 244.435444
F 2.587625 15.438097 243.884023
F 29.333479 15.443336 244.435444
F 15.873922 15.295859 261.236178
F 16.057355 15.443336 239.606312
F 11.504939 7.721667 244.061989
F 11.504939 15.443337 244.061989
F 11.504939 0.000000 244.061988
F 20.419212 7.721666 244.248717
F 20.419212 15.443336 244.248717
F 15.873924 7.574191 261.236178
F 2.663607 5.152675 240.244793
F 29.409700 5.147777 240.796211
F 2.663607 12.874344 240.244793
F 29.409700 12.869445 240.796211
F 2.663607 20.596015 240.244792
F 29.409700 20.591116 240.796211
F 11.581158 5.147776 240.422756
F 11.581158 12.869444 240.422756
F 11.581158 20.591115 240.422755
F 20.495433 5.147776 240.609484
F 20.495433 12.869444 240.609484
F 20.495433 20.591116 240.609484
F 2.581675 5.149436 242.972250
F 29.352536 5.147777 243.525636
F 2.581675 12.871104 242.972250
F 29.352536 12.869445 243.525636
F 2.581675 20.592776 242.972250
F 29.352536 20.591117 243.525636
F 11.523994 5.147776 243.152182
F 11.523994 12.869444 243.152181
F 11.523994 20.591116 243.152182
F 20.438269 5.147776 243.338909
F 20.438269 12.869445 243.338909
F 20.438269 20.591116 243.338909
F 2.510388 7.718256 246.609946
F 29.276297 7.721666 247.164868
F 2.510387 15.439926 246.609946
F 29.276297 15.443336 247.164868
F 16.057355 7.721666 239.606312
F 2.510387 23.161596 246.609946
F 24.971627 7.721666 239.793039
F 29.276297 23.165007 247.164868
F 11.447755 7.721667 246.791414
F 11.447755 15.443337 246.791414
F 11.447755 0.000000 246.791414
F 20.362030 7.721666 246.978141
F 20.362030 15.443336 246.978141
F 6.923342 23.058769 261.067411
F 4.835722 1.285158 243.013503
F 31.581103 1.286943 243.572318
F 4.835722 9.006825 243.013503
F 31.581104 9.008610 243.572318
F 4.835722 16.728496 243.013503
F 31.581104 16.730281 243.572318
F 13.752566 1.286943 243.198863
F 13.752566 9.008610 243.198863
F 13.752566 16.730281 243.198863
F 22.666838 1.286943 243.385590
F 22.666837 9.008610 243.385590
F 22.666838 16.730281 243.385590
F 4.759479 3.862594 246.652712
F 31.504861 3.860833 247.211550
F 4.759479 11.584262 246.652712
F 31.504861 11.582500 247.211550
F 4.759479 19.305933 246.652712
F 31.504861 19.304172 247.211550
F 13.676324 3.860833 246.838096
F 13.676324 11.582501 246.838096
F 13.676324 19.304172 246.838096
F 22.590597 3.860833 247.024823
F 22.590597 11.582500 247.024823
F 22.590597 19.304172 247.024823
F 4.813488 3.863027 243.920532
F 31.562044 3.860833 244.482126
F 4.813488 11.584694 243.920532
F 31.562044 11.582500 244.482126
F 4.813488 19.306365 243.920532
F 31.562044 19.304172 244.482126
F 13.733507 3.860833 244.108671
F 13.733507 11.582501 244.108671
F 13.733507 19.304172 244.108671
F 22.647778 3.860833 244.295399
F 22.647778 11.582500 244.295398
F 22.647778 19.304172 244.295398
F 4.889236 1.284776 240.281317
F 31.638267 1.286943 240.842893
F 4.889236 9.006442 240.281317
F 31.638267 9.008610 240.842893
F 4.889236 16.728113 240.281317
F 31.638267 16.730281 240.842893
F 13.809729 1.286943 240.469438
F 13.809729 9.008610 240.469438
F 13.809729 16.730281 240.469438
F 22.724002 1.286943 240.656166
F 22.724002 9.008609 240.656165
F 22.724002 16.730281 240.656165
F 7.047672 7.721716 243.968595
F 7.047672 15.443386 243.968595
F 7.047673 0.000050 243.968595
F 15.962076 7.721666 244.155353
F 15.962076 15.443336 244.155353
F 7.142512 0.000101 239.419640
F 24.876347 7.721666 244.342080
F 24.876347 15.443336 244.342080
F 24.788195 7.574190 261.422905
F 7.123889 5.147726 240.329359
F 7.123889 12.869395 240.329359
F 7.123889 20.591066 240.329359
F 16.038297 5.147776 240.516120
F 16.038297 12.869444 240.516120
F 16.038297 20.591116 240.516120
F 24.952568 5.147777 240.702848
F 24.952568 12.869445 240.702847
F 24.952568 20.591117 240.702847
F 7.066348 5.147687 243.058865
F 7.066348 12.869355 243.058865
F 7.066348 20.591027 243.058866
F 15.981132 5.147776 243.245545
F 15.981133 12.869445 243.245545
F 15.981132 20.591116 243.245545
F 24.895403 5.147777 243.432272
F 24.895403 12.869445 243.432272
F 24.895403 20.591117 243.432273
F 6.990193 7.721739 246.698088
F 6.990193 15.443409 246.698088
F 6.990193 0.000072 246.698088
F 6.923341 15.337097 261.067411
F 15.904893 7.721666 246.884777
F 15.904893 15.443336 246.884777
F 7.142512 15.443438 239.419640
F 24.819165 7.721666 247.071505
F 24.819165 15.443336 247.071505
F 24.971627 15.443336 239.793039
F 0.271742 1.321339 250.226205
F 26.971509 1.286943 250.757417
F 0.271742 9.043005 250.226205
F 26.971509 9.008610 250.757417
F 0.271742 16.764677 250.226205
F 26.971509 16.730281 250.757418
F 9.142942 1.286949 250.383959
F 9.142942 9.008615 250.383959
F 9.142942 16.730286 250.383959
F 18.057240 1.286943 250.570690
F 18.057240 9.008610 250.570690
F 18.057240 16.730280 250.570690
F 0.645597 3.807482 232.035263
F 0.197504 3.830725 253.864573
F 27.352654 3.860833 232.561255
F 26.895284 3.860824 254.396187
F 0.645598 11.529149 232.035263
F 0.197505 11.552391 253.864573
F 27.352654 11.582500 232.561256
F 26.895284 11.582491 254.396187
F 0.645598 19.250820 232.035263
F 0.197504 19.274063 253.864573
F 27.352654 19.304172 232.561255
F 26.895284 19.304163 254.396187
F 9.524084 3.860830 232.187798
F 9.066581 3.860879 254.022856
F 9.524084 11.582497 232.187798
F 9.066581 11.582546 254.022856
F 9.524084 19.304169 232.187798
F 9.066581 19.304217 254.022856
F 18.438385 3.860834 232.374528
F 17.981015 3.860824 254.209460
F 18.438385 11.582501 232.374529
F 17.981015 11.582491 254.209460
F 18.438385 19.304172 232.374528
F 17.981015 19.304163 254.209461
F 0.200085 3.858962 251.154352
F 27.409836 3.860833 229.831832
F 26.952450 3.860833 251.667187
F 0.200085 11.580629 251.154351
F 27.409836 11.582500 229.831832
F 26.952450 11.582500 251.667187
F 0.200085 19.302300 251.154351
F 27.409836 19.304172 229.831831
F 26.952450 19.304172 251.667187
F 9.581221 3.860833 229.458376
F 9.123863 3.860833 251.293744
F 9.581221 11.582500 229.458376
F 9.123863 11.582500 251.293743
F 9.581221 19.304171 229.458375
F 9.123863 19.304171 251.293744
F 18.495567 3.860833 229.645104
F 18.038182 3.860833 251.480460
F 18.495567 11.582501 229.645104
F 18.038182 11.582501 251.480460
F 18.495567 19.304172 229.645104
F 18.038182 19.304172 251.480460
F 0.244650 1.275433 247.513165
F 27.028673 1.286944 248.027994
F 0.244650 8.997100 247.513165
F 27.028674 9.008610 248.027994
F 0.244650 16.718770 247.513165
F 27.028673 16.730281 248.027994
F 9.200087 1.286948 247.654542
F 9.200087 9.008615 247.654542
F 9.200087 16.730285 247.654542
F 18.114404 1.286943 247.841267
F 18.114404 9.008610 247.841267
F 18.114404 16.730281 247.841267
F 2.436025 7.715277 251.162233
F 29.638404 7.721666 229.878513
F 29.181018 7.721666 251.713869
F 2.436025 15.436946 251.162233
F 29.638404 15.443336 229.878513
F 29.181018 15.443336 251.713869
F 6.923342 7.615428 261.067411
F 7.142512 7.721768 239.419640
F 24.597863 20.581576 257.955321
F 11.809863 7.721667 229.505058
F 11.352478 7.721667 251.340414
F 11.809863 15.443337 229.505058
F 11.352478 15.443337 251.340414
F 11.809863 0.000000 229.505058
F 25.047865 20.591116 236.153807
F 20.724136 7.721666 229.691786
F 20.266751 7.721666 251.527142
F 20.724136 15.443336 229.691786
F 20.266751 15.443336 251.527142
F 24.597863 12.859904 257.955320
F 25.047865 12.869444 236.153807
F 2.511802 5.153542 247.523134
F 29.257238 5.147777 248.074676
F 2.511802 12.875210 247.523134
F 29.257238 12.869445 248.074676
F 2.511802 20.596881 247.523134
F 29.257238 20.591116 248.074676
F 11.428696 5.147775 247.701221
F 11.428696 12.869444 247.701220
F 11.428696 20.591115 247.701220
F 20.342971 5.147776 247.887949
F 20.342971 12.869444 247.887949
F 20.342971 20.591116 247.887949
F 2.440275 5.153271 250.247188
F 29.200073 5.147777 250.804099
F 2.440275 12.874939 250.247189
F 29.200073 12.869445 250.804099
F 2.440275 20.596611 250.247188
F 29.200074 20.591117 250.804099
F 11.371532 5.147775 250.430645
F 11.371532 12.869444 250.430645
F 11.371532 20.591115 250.430645
F 20.285807 5.147776 250.617372
F 20.285807 12.869445 250.617372
F 20.285807 20.591116 250.617372
F 2.793066 7.726106 232.059682
F 2.370654 7.714228 253.884692
F 29.581221 7.721666 232.607937
F 29.123851 7.721657 254.442869
F 2.793066 15.447776 232.059682
F 2.370654 15.435898 253.884692
F 29.581221 15.443336 232.607937
F 29.123851 15.443327 254.442869
F 2.793066 0.004439 232.059682
F 24.597863 5.138236 257.955320
F 25.047865 5.147776 236.153807
F 2.370654 23.157569 253.884692
F 15.683593 20.581576 257.768593
F 16.133595 20.591116 235.967079
F 29.581221 23.165007 232.607937
F 29.123851 23.164997 254.442869
F 11.752677 7.721667 232.234483
F 11.295310 7.721658 254.069414
F 11.752677 15.443336 232.234483
F 11.295310 15.443327 254.069414
F 15.683593 12.859904 257.768593
F 16.133595 12.869445 235.967079
F 20.666954 7.721666 232.421210
F 20.209584 7.721657 254.256142
F 20.666954 15.443336 232.421210
F 20.209584 15.443327 254.256142
F 15.683593 5.138236 257.768593
F 16.133595 5.147776 235.967079
F 4.683247 1.285211 250.291912
F 31.428641 1.286943 250.850781
F 4.683247 9.006878 250.291912
F 31.428641 9.008610 250.850781
F 4.683247 16.728549 250.291912
F 31.428641 16.730281 250.850781
F 13.600104 1.286943 250.477327
F 13.600104 9.008610 250.477327
F 13.600104 16.730281 250.477327
F 22.514375 1.286943 250.664054
F 22.514375 9.008610 250.664054
F 22.514376 16.730281 250.664054
F 5.064371 3.862759 232.095894
F 4.606857 3.862446 253.930909
F 31.809785 3.860833 232.654619
F 31.352415 3.860824 254.489551
F 5.064371 11.584427 232.095894
F 4.606857 11.584113 253.930909
F 31.809785 11.582500 232.654619
F 31.352415 11.582491 254.489551
F 5.064371 19.306098 232.095894
F 4.606857 19.305785 253.930909
F 31.809785 19.304172 232.654619
F 31.352415 19.304162 254.489551
F 13.981248 3.860833 232.281164
F 13.523878 3.860824 254.116097
F 13.981248 11.582501 232.281165
F 13.523878 11.582491 254.116097
F 13.981248 19.304172 232.281165
F 13.523878 19.304163 254.116097
F 22.895521 3.860833 232.467892
F 22.438151 3.860824 254.302824
F 22.895521 11.582500 232.467892
F 22.438151 11.582491 254.302824
F 22.895521 19.304172 232.467892
F 22.438151 19.304163 254.302824
F 5.114960 3.862866 229.363689
F 4.662537 3.863058 251.198970
F 31.866968 3.860833 229.925195
F 31.409582 3.860833 251.760551
F 5.114960 11.584533 229.363689
F 4.662537 11.584725 251.198970
F 31.866968 11.582500 229.925195
F 31.409582 11.582500 251.760551
F 5.114961 19.306205 229.363689
F 4.662537 19.306396 251.198970
F 31.866968 19.304172 229.925195
F 31.409583 19.304172 251.760551
F 14.038431 3.860833 229.551740
F 13.581045 3.860833 251.387096
F 14.038431 11.582501 229.551741
F 13.581045 11.582501 251.387096
F 14.038431 19.304172 229.551740
F 13.581045 19.304172 251.387096
F 22.952703 3.860833 229.738468
F 22.495317 3.860833 251.573824
F 22.952703 11.582501 229.738468
F 22.495317 11.582500 251.573824
F 22.952703 19.304172 229.738468
F 22.495317 19.304172 251.573824
F 4.737908 1.284724 247.559749
F 31.485805 1.286943 248.121358
F 4.737908 9.006391 247.559749
F 31.485805 9.008610 248.121358
F 4.737907 16.728062 247.559749
F 31.485805 16.730281 248.121358
F 13.657267 1.286943 247.747903
F 13.657267 9.008610 247.747903
F 13.657267 16.730281 247.747903
F 22.571540 1.286943 247.934631
F 22.571540 9.008610 247.934630
F 22.571540 16.730281 247.934630
F 7.352558 7.721709 229.411671
F 6.895197 7.721719 251.247049
F 7.352558 15.443379 229.411671
F 6.895198 15.443388 251.247049
F 7.352558 0.000043 229.411671
F 6.895198 0.000052 251.247049
F 16.267000 7.721666 229.598422
F 15.809614 7.721666 251.433778
F 16.267000 15.443336 229.598423
F 15.809615 15.443336 251.433778
F 6.755986 20.574595 257.595915
F 7.218571 20.590978 235.780430
F 25.181271 7.721666 229.785150
F 24.723886 7.721666 251.620505
F 25.181271 15.443336 229.785150
F 24.723886 15.443336 251.620505
F 6.755986 12.852924 257.595915
F 7.218571 12.869307 235.780430
F 6.971433 5.147726 247.607826
F 6.971433 12.869395 247.607826
F 6.971433 20.591066 247.607826
F 15.885835 5.147776 247.794585
F 15.885835 12.869444 247.794585
F 15.885835 20.591116 247.794585
F 24.800106 5.147776 247.981312
F 24.800105 12.869445 247.981313
F 24.800106 20.591117 247.981312
F 6.914083 5.147727 250.337306
F 6.914083 12.869395 250.337305
F 6.914083 20.591067 250.337305
F 15.828670 5.147776 250.524008
F 15.828670 12.869445 250.524008
F 15.828670 20.591116 250.524008
F 24.742941 5.147776 250.710736
F 24.742941 12.869445 250.710736
F 24.742941 20.591116 250.710735
F 7.294623 7.721837 232.141217
F 6.837724 7.721682 253.976511
F 7.294623 15.443507 232.141217
F 6.837724 15.443352 253.976510
F 7.294623 0.000170 232.141217
F 6.837724 0.000015 253.976511
F 6.755986 5.131255 257.595915
F 7.218571 5.147638 235.780430
F 16.209817 7.721666 232.327847
F 15.752447 7.721657 254.162778
F 16.209817 15.443336 232.327847
F 15.752447 15.443327 254.162779
F 24.647862 20.590997 255.253138
F 25.105030 20.591116 233.424382
F 25.124089 7.721666 232.514574
F 24.666719 7.721657 254.349505
F 25.124089 15.443336 232.514574
F 24.666719 15.443327 254.349506
F 24.647862 12.869325 255.253138
F 25.105030 12.869445 233.424382
F 0.571208 1.334131 235.671847
F 0.094188 1.292403 257.528302
F 27.276433 1.286943 236.200488
F 26.826431 1.277403 258.002002
F 0.571208 9.055798 235.671847
F 0.094188 9.014070 257.528303
F 27.276434 9.008610 236.200488
F 26.826431 8.999070 258.002002
F 0.571208 16.777469 235.671847
F 0.094188 16.735742 257.528302
F 27.276433 16.730281 236.200489
F 26.826431 16.720740 258.002002
F 9.447866 1.286947 235.827030
F 8.998067 1.277443 257.628378
F 9.447866 9.008614 235.827030
F 8.998067 8.999110 257.628378
F 9.447866 16.730285 235.827030
F 8.998067 16.720781 257.628379
F 18.362164 1.286943 236.013761
F 17.912162 1.277403 257.815275
F 18.362164 9.008610 236.013761
F 17.912162 8.999069 257.815275
F 18.362164 16.730280 236.013761
F 17.912162 16.720740 257.815275
F 0.496314 3.817492 239.309876
F 24.647862 5.147657 255.253138
F 27.200192 3.860833 239.839721
F 27.016758 3.713355 261.469586
F 0.496315 11.539158 239.309876
F 25.105030 5.147776 233.424382
F 27.200192 11.582500 239.839721
F 27.016757 11.435021 261.469586
F 0.496315 19.260830 239.309876
F 24.788193 15.295858 261.422905
F 27.200192 19.304172 239.839721
F 27.016756 19.156693 261.469586
F 9.371624 3.860829 239.466262
F 9.185995 3.714365 261.095717
F 9.371623 11.582496 239.466263
F 9.185994 11.436032 261.095717
F 9.371623 19.304167 239.466263
F 9.185994 19.157703 261.095717
F 18.285923 3.860834 239.652994
F 18.102491 3.713358 261.282861
F 18.285923 11.582501 239.652994
F 18.102490 11.435024 261.282861
F 18.285923 19.304172 239.652994
F 18.102490 19.156696 261.282861
F 0.395426 3.902276 236.590871
F 0.108099 3.838061 258.505404
F 27.257374 3.860833 237.110297
F 26.815325 3.843893 258.797438
F 0.395426 11.623943 236.590871
F 0.108099 11.559728 258.505404
F 27.257374 11.582500 237.110297
F 26.815326 11.565560 258.797438
F 0.395427 19.345615 236.590870
F 0.108099 19.281400 258.505404
F 27.257374 19.304172 237.110296
F 26.815326 19.287231 258.797438
F 9.428769 3.860831 236.736842
F 8.986935 3.843841 258.423921
F 9.428769 11.582498 236.736842
F 8.986935 11.565508 258.423921
F 9.428769 19.304170 236.736842
F 8.986935 19.287179 258.423920
F 18.343105 3.860833 236.923569
F 17.901057 3.843893 258.610712
F 18.343105 11.582501 236.923569
F 17.901057 11.565560 258.610712
F 18.343105 19.304172 236.923569
F 17.901057 19.287232 258.610712
F 0.452334 1.239535 232.948277
F 0.151627 1.300166 254.811742
F 27.333598 1.286944 233.471064
F 26.876430 1.286824 255.299820
F 0.452334 8.961202 232.948277
F 0.151627 9.021833 254.811743
F 27.333598 9.008610 233.471064
F 26.876430 9.008491 255.299820
F 0.452334 16.682873 232.948277
F 0.151627 16.743504 254.811742
F 27.333598 16.730281 233.471064
F 26.876429 16.730162 255.299820
F 9.504983 1.286944 233.097608
F 9.047877 1.286827 254.926357
F 9.504983 9.008611 233.097608
F 9.047877 9.008494 254.926356
F 9.504983 16.730282 233.097608
F 9.047877 16.730164 254.926356
F 18.419328 1.286943 233.284336
F 17.962160 1.286823 255.113093
F 18.419328 9.008610 233.284336
F 17.962160 9.008490 255.113092
F 18.419328 16.730281 233.284336
F 17.962160 16.730161 255.113092
F 2.739071 7.717352 236.605195
F 2.290550 7.710947 258.449617
F 29.485942 7.721666 237.156979
F 29.043893 7.704726 258.844120
F 2.739071 15.439022 236.605195
F 2.290549 15.432616 258.449617
F 29.485942 15.443336 237.156978
F 29.043894 15.426395 258.844120
F 15.733591 20.590997 255.066411
F 16.190759 20.591116 233.237654
F 15.733591 12.869325 255.066411
F 16.190758 12.869444 233.237654
F 11.657401 7.721667 236.783523
F 11.215359 7.704728 258.470664
F 11.657401 15.443337 236.783523
F 11.215359 15.426397 258.470664
F 15.733591 5.147657 255.066411
F 16.190758 5.147776 233.237654
F 20.571674 7.721667 236.970251
F 20.129626 7.704726 258.657393
F 20.571674 15.443337 236.970251
F 20.129626 15.426396 258.657393
F 6.817556 20.589997 254.882634
F 7.276332 20.591071 233.050898
F 2.814066 5.151088 232.965784
F 2.360788 5.155247 254.801625
F 29.562162 5.147777 233.517746
F 29.104994 5.147657 255.346502
F 2.814066 12.872757 232.965784
F 2.360788 12.876915 254.801625
F 29.562162 12.869445 233.517746
F 29.104994 12.869326 255.346502
F 2.814066 20.594428 232.965784
F 2.360787 20.598586 254.801625
F 29.562162 20.591117 233.517745
F 29.104994 20.590997 255.346502
F 11.733621 5.147775 233.144290
F 11.276448 5.147658 254.973047
F 11.733620 12.869444 233.144290
F 11.276448 12.869327 254.973047
F 11.733620 20.591115 233.144290
F 11.276448 20.590998 254.973047
F 20.647895 5.147776 233.331018
F 20.190727 5.147657 255.159774
F 20.647895 12.869444 233.331018
F 20.190727 12.869325 255.159774
F 20.647895 20.591116 233.331018
F 20.190728 20.590997 255.159774
F 2.724818 5.146126 235.696483
F 2.302465 5.159701 257.522239
F 29.504998 5.147777 236.247170
F 29.054996 5.138236 258.048683
F 2.724818 12.867794 235.696483
F 2.302465 12.881369 257.522239
F 29.504998 12.869445 236.247170
F 29.054996 12.859905 258.048684
F 2.724818 20.589466 235.696483
F 2.302465 20.603040 257.522239
F 29.504998 20.591117 236.247170
F 29.054996 20.581576 258.048684
F 11.676455 5.147776 235.873716
F 11.226407 5.138281 257.675191
F 11.676455 12.869444 235.873716
F 11.226407 12.859949 257.675191
F 11.676455 20.591116 235.873716
F 11.226407 20.581621 257.675191
F 20.590731 5.147776 236.060443
F 20.140729 5.138236 257.861957
F 20.590731 12.869445 236.060443
F 20.140729 12.859904 257.861957
F 20.590731 20.591116 236.060443
F 20.140729 20.581576 257.861957
F 2.654194 7.721400 239.334077
F 2.238796 7.725476 261.159571
F 29.428760 7.721666 239.886403
F 29.245325 7.574187 261.516267
F 2.654194 15.443070 239.334076
F 2.238795 15.447145 261.159571
F 29.428759 15.443336 239.886403
F 29.245323 15.295856 261.516267
F 6.817556 12.868326 254.882634
F 2.238796 0.003810 261.159571
F 2.654194 23.164740 239.334076
F 7.276332 12.869400 233.050898
F 6.817556 5.146657 254.882634
F 7.276332 5.147731 233.050898
F 29.428760 23.165007 239.886403
F 29.245324 23.017527 261.516267
F 11.600217 7.721667 239.512948
F 11.416763 7.574264 261.142886
F 11.600217 15.443337 239.512948
F 11.416762 15.295933 261.142886
F 11.600217 0.000000 239.512948
F 24.586761 15.426395 258.750757
F 20.514492 7.721666 239.699676
F 20.331061 7.574191 261.329543
F 20.514492 15.443336 239.699676
F 20.331058 15.295860 261.329542
F 25.028809 15.443336 237.063615
F 24.586760 7.704726 258.750757
F 4.988191 1.285102 235.735086
F 4.524046 1.292005 257.569564
F 31.733566 1.286943 236.293851
F 31.283563 1.277403 258.095365
F 4.988191 9.006769 235.735086
F 4.524046 9.013672 257.569564
F 31.733566 9.008610 236.293852
F 31.283563 8.999070 258.095365
F 4.988191 16.728440 235.735086
F 4.524046 16.735343 257.569564
F 31.733566 16.730281 236.293852
F 31.283563 16.720741 258.095366
F 13.905028 1.286943 235.920397
F 13.455026 1.277403 257.721911
F 13.905028 9.008610 235.920397
F 13.455027 8.999070 257.721911
F 13.905028 16.730281 235.920397
F 13.455026 16.720740 257.721911
F 22.819300 1.286943 236.107125
F 22.369297 1.277403 257.908638
F 22.819300 9.008610 236.107125
F 22.369297 8.999069 257.908638
F 22.819300 16.730281 236.107125
F 22.369297 16.720740 257.908639
F 4.911945 3.862623 239.374303
F 4.462040 3.870094 261.162255
F 31.657323 3.860833 239.933084
F 31.473888 3.713353 261.562948
F 4.911946 11.584290 239.374303
F 4.462040 11.591760 261.162255
F 31.657323 11.582500 239.933085
F 31.473887 11.435019 261.562948
F 4.911946 19.305962 239.374303
F 4.462040 19.313432 261.162255
F 31.657323 19.304172 239.933085
F 31.473886 19.156691 261.562948
F 13.828786 3.860833 239.559630
F 13.645343 3.713358 261.189492
F 13.828786 11.582501 239.559631
F 13.645342 11.435025 261.189492
F 13.828786 19.304172 239.559630
F 13.645343 19.156697 261.189493
F 22.743059 3.860833 239.746357
F 22.559627 3.713357 261.376224
F 22.743059 11.582500 239.746358
F 22.559626 11.435024 261.376224
F 22.743059 19.304172 239.746357
F 22.559626 19.156695 261.376224
F 4.964424 3.863082 236.642024
F 4.511205 3.872744 258.469176
F 31.714506 3.860833 237.203660
F 31.272458 3.843893 258.890802
F 4.964424 11.584750 236.642024
F 4.511205 11.594411 258.469176
F 31.714506 11.582500 237.203660
F 31.272458 11.565560 258.890802
F 4.964424 19.306421 236.642023
F 4.511205 19.316083 258.469176
F 31.714506 19.304172 237.203660
F 31.272458 19.287231 258.890801
F 13.885969 3.860833 236.830206
F 13.443919 3.843896 258.517345
F 13.885969 11.582501 236.830206
F 13.443919 11.565563 258.517345
F 13.885969 19.304172 236.830205
F 13.443919 19.287235 258.517345
F 22.800241 3.860833 237.016933
F 22.358192 3.843893 258.704075
F 22.800240 11.582500 237.016933
F 22.358192 11.565560 258.704075
F 22.800241 19.304172 237.016933
F 22.358192 19.287232 258.704075
F 5.039476 1.284700 233.002784
F 4.585947 1.285655 254.839026
F 31.790729 1.286943 233.564427
F 31.333561 1.286824 255.393184
F 5.039476 9.006366 233.002784
F 4.585947 9.007322 254.839026
F 31.790730 9.008610 233.564427
F 31.333561 9.008491 255.393184
F 5.039475 16.728037 233.002784
F 4.585947 16.728992 254.839026
F 31.790729 16.730281 233.564427
F 31.333561 16.730162 255.393184
F 13.962192 1.286943 233.190973
F 13.505023 1.286824 255.019729
F 13.962192 9.008610 233.190972
F 13.505023 9.008491 255.019729
F 13.962192 16.730281 233.190972
F 13.505024 16.730162 255.019729
F 22.876464 1.286943 233.377700
F 22.419296 1.286823 255.206456
F 22.876464 9.008610 233.377700
F 22.419296 9.008490 255.206456
F 22.876464 16.730281 233.377700
F 22.419296 16.730161 255.206456
F 7.200125 7.721714 236.690127
F 6.759224 7.705411 258.378344
F 7.200125 15.443384 236.690127
F 6.759224 15.427081 258.378344
F 7.200125 0.000047 236.690127
F 25.028809 7.721666 237.063615
F 16.114538 7.721666 236.876887
F 15.672490 7.704726 258.564030
F 16.114538 15.443336 236.876887
F 15.672490 15.426396 258.564029
F 2.587625 23.159769 243.884023
F 29.333479 23.165007 244.435444
F 15.873924 23.017531 261.236179
F 16.057355 23.165007 239.606312
F 20.419212 23.165007 244.248717
F 20.362030 23.165007 246.978141
F 15.962076 23.165007 244.155353
F 24.876347 23.165007 244.342080
F 15.904893 23.165007 246.884777
F 24.819165 23.165007 247.071505
F 24.971627 23.165007 239.793039
F 2.436025 23.158617 251.162232
F 29.638404 23.165007 229.878513
F 29.181018 23.165007 251.713869
F 20.724137 23.165007 229.691786
F 20.266751 23.165007 251.527142
F 11.752677 23.165007 232.234483
F 11.295310 23.164998 254.069414
F 20.666954 23.165007 232.421210
F 20.209584 23.164998 254.256142
F 16.267000 23.165007 229.598422
F 15.809615 23.165007 251.433778
F 25.181271 23.165007 229.785150
F 24.723886 23.165007 251.620505
F 16.209817 23.165007 232.327847
F 15.752448 23.164998 254.162779
F 25.124089 23.165007 232.514574
F 24.666719 23.164998 254.349506
F 24.788194 23.017530 261.422905
F 2.739071 23.160693 236.605195
F 2.290550 23.154287 258.449617
F 29.485942 23.165007 237.156978
F 29.043893 23.148066 258.844120
F 11.215359 23.148068 258.470664
F 20.571674 23.165007 236.970251
F 20.129626 23.148067 258.657394
F 11.416763 23.017604 261.142886
F 20.514492 23.165007 239.699676
F 20.331061 23.017532 261.329543
F 6.759224 23.148752 258.378344
F 24.586760 23.148066 258.750757
F 25.028809 23.165007 237.063615
F 16.114538 23.165007 236.876887
F 15.672490 23.148067 258.564030
F 2.888920 7.719632 229.326434
F 2.888920 15.441302 229.326434
F 2.888920 23.162973 229.326435
F 5.414449 24.484850 2.841604
F 4.971115 24.468536 24.549864
F 32.139884 24.468892 3.437861
F 31.697834 24.451951 25.125002
F 5.414449 32.206517 2.841604
F 4.971115 32.190202 24.549864
F 32.139884 32.190558 3.437861
F 31.697834 32.173617 25.125003
F 5.414450 39.928188 2.841603
F 4.971116 39.911873 24.549864
F 32.139884 39.912229 3.437860
F 31.697834 39.895288 25.125002
F 14.311313 24.468897 3.064400
F 13.869263 24.451955 24.751544
F 14.311313 32.190563 3.064400
F 13.869263 32.173622 24.751544
F 14.311313 39.912234 3.064400
F 13.869263 39.895292 24.751544
F 23.225615 24.468891 3.251132
F 22.783565 24.451950 24.938275
F 23.225615 32.190558 3.251132
F 22.783565 32.173617 24.938275
F 23.225615 39.912228 3.251132
F 22.783565 39.895288 24.938275
F 5.350596 27.010129 6.362179
F 4.894872 27.009257 28.189096
F 32.078761 27.025960 6.935478
F 31.621593 27.025841 28.764234
F 5.350597 34.731796 6.362179
F 4.894872 34.730923 28.189096
F 32.078761 34.747627 6.935478
F 31.621593 34.747508 28.764235
F 5.350597 42.453467 6.362179
F 4.894872 42.452595 28.189096
F 32.078761 42.469298 6.935478
F 31.621593 42.469179 28.764235
F 14.250188 27.025955 6.562020
F 13.793020 27.025836 28.390776
F 14.250188 34.747623 6.562020
F 13.793020 34.747503 28.390776
F 14.250188 42.469294 6.562020
F 13.793020 42.469175 28.390776
F 23.164492 27.025960 6.748751
F 22.707324 27.025841 28.577507
F 23.164492 34.747627 6.748751
F 22.707324 34.747508 28.577508
F 23.164492 42.469299 6.748751
F 22.707324 42.469179 28.577508
F 5.397014 27.022932 3.688289
F 4.951415 27.009256 25.490246
F 32.128778 27.035381 4.233297
F 31.678775 27.025840 26.034811
F 5.397015 34.744599 3.688289
F 4.951416 34.730923 25.490246
F 32.128778 34.757049 4.233296
F 31.678775 34.747508 26.034810
F 5.397015 42.466271 3.688289
F 4.951416 42.452594 25.490246
F 32.128778 42.478720 4.233297
F 31.678775 42.469179 26.034810
F 14.300204 27.035375 3.859845
F 13.850203 27.025836 25.661358
F 14.300204 34.757043 3.859844
F 13.850203 34.747503 25.661358
F 14.300204 42.478714 3.859844
F 13.850203 42.469175 25.661359
F 23.214509 27.035381 4.046569
F 22.764506 27.025840 25.848083
F 23.214509 34.757048 4.046569
F 22.764506 34.747508 25.848083
F 23.214509 42.478720 4.046569
F 22.764506 42.469179 25.848083
F 5.152547 24.681958 0.182367
F 5.027638 24.468535 21.851013
F 31.938433 24.599430 0.765715
F 31.754999 24.451950 22.395578
F 5.152546 32.403624 0.182366
F 5.027638 32.190201 21.851013
F 31.938432 32.321096 0.765715
F 31.754999 32.173617 22.395578
F 5.152547 40.125295 0.182366
F 5.027638 39.911873 21.851013
F 31.938433 40.042768 0.765714
F 31.754999 39.895288 22.395578
F 14.109873 24.599419 0.392250
F 13.926426 24.451955 22.022125
F 14.109873 32.321086 0.392250
F 13.926426 32.173622 22.022125
F 14.109874 40.042757 0.392250
F 13.926426 39.895292 22.022125
F 23.024159 24.599425 0.578985
F 22.840729 24.451950 22.208850
F 23.024159 32.321092 0.578985
F 22.840729 32.173617 22.208850
F 23.024161 40.042764 0.578985
F 22.840729 39.895288 22.208850
F 7.607670 30.891134 3.720063
F 7.154459 30.882250 25.523883
F 7.607670 38.612804 3.720063
F 7.154459 38.603920 25.523883
F 7.607670 23.169468 3.720063
F 29.545490 46.330014 21.439087
F 29.545490 38.608343 21.439088
F 7.154459 46.325591 25.523883
F 16.528805 30.896215 3.906523
F 16.078802 30.886674 25.708037
F 16.528805 38.617885 3.906523
F 16.078802 38.608344 25.708037
F 16.528805 23.174548 3.906523
F 16.078802 23.165008 25.708037
F 29.545490 30.886674 21.439088
F 20.631219 38.608343 21.252360
F 25.443078 30.896214 4.093251
F 24.993075 30.886674 25.894765
F 25.443078 38.617884 4.093251
F 24.993075 38.608343 25.894765
F 25.443078 23.174548 4.093251
F 20.631219 30.886674 21.252361
F 7.412445 28.461657 0.246720
F 7.230679 28.317207 21.884650
F 7.412446 36.183326 0.246720
F 7.230679 36.038875 21.884650
F 7.412447 43.904997 0.246720
F 7.230679 43.760547 21.884650
F 16.338453 28.460258 0.438939
F 16.155021 28.312782 22.068804
F 16.338454 36.181927 0.438939
F 16.155021 36.034451 22.068804
F 16.338455 43.903599 0.438939
F 16.155021 43.756122 22.068804
F 25.252726 28.460259 0.625667
F 25.069297 28.312783 22.255532
F 25.252728 36.181929 0.625667
F 25.069296 36.034452 22.255532
F 25.252728 43.903600 0.625667
F 25.069297 43.756123 22.255532
F 7.615590 28.334093 2.918889
F 7.173632 28.317207 24.608510
F 7.615589 36.055762 2.918889
F 7.173632 36.038875 24.608510
F 7.615590 43.777434 2.918889
F 7.173632 43.760547 24.608510
F 16.539907 28.329723 3.111087
F 16.097858 28.312783 24.798230
F 16.539907 36.051392 3.111087
F 16.097858 36.034451 24.798230
F 16.539907 43.773063 3.111087
F 16.097858 43.756123 24.798230
F 25.454182 28.329724 3.297814
F 25.012132 28.312783 24.984957
F 25.454181 36.051392 3.297815
F 25.012132 36.034452 24.984957
F 25.454182 43.773064 3.297814
F 25.012132 43.756123 24.984957
F 7.554547 30.882421 6.418694
F 7.097393 30.882250 28.247742
F 7.554547 38.604091 6.418694
F 7.097393 38.603920 28.247742
F 7.554547 46.325762 6.418695
F 7.097393 46.325591 28.247742
F 16.478787 30.886794 6.608706
F 16.021619 30.886674 28.437462
F 16.478787 38.608463 6.608706
F 16.021619 38.608344 28.437462
F 16.478787 23.165127 6.608706
F 16.021619 23.165007 28.437462
F 11.716736 38.608382 21.065650
F 11.716736 30.886712 21.065650
F 25.393061 30.886793 6.795433
F 24.935893 30.886674 28.624189
F 25.393061 38.608463 6.795433
F 24.935893 38.608343 28.624189
F 25.393061 23.165127 6.795433
F 29.621729 43.756123 17.799855
F 9.851252 24.466973 2.972354
F 9.408913 24.450063 24.659443
F 9.851252 32.188639 2.972354
F 9.408913 32.171730 24.659443
F 9.851252 39.910310 2.972354
F 9.408913 39.893400 24.659443
F 18.768479 24.468891 3.157769
F 18.326429 24.451950 24.844911
F 18.768478 32.190558 3.157769
F 18.326429 32.173617 24.844912
F 18.768479 39.912229 3.157769
F 18.326429 39.895288 24.844911
F 27.682750 24.468891 3.344497
F 27.240701 24.451950 25.031639
F 27.682750 32.190558 3.344497
F 27.240701 32.173617 25.031639
F 27.682750 39.912228 3.344497
F 27.240701 39.895288 25.031639
F 9.789814 27.027854 6.469925
F 9.332670 27.027728 28.298675
F 9.789814 34.749521 6.469925
F 9.332670 34.749396 28.298675
F 9.789814 42.471193 6.469925
F 9.332670 42.471067 28.298675
F 18.707355 27.025960 6.655387
F 18.250187 27.025840 28.484144
F 18.707355 34.747627 6.655387
F 18.250187 34.747508 28.484144
F 18.707355 42.469299 6.655388
F 18.250187 42.469179 28.484144
F 27.621628 27.025960 6.842115
F 27.164460 27.025841 28.670871
F 27.621628 34.747627 6.842115
F 27.164460 34.747508 28.670871
F 27.621628 42.469298 6.842115
F 27.164460 42.469179 28.670871
F 9.839722 27.037357 3.765066
F 9.389909 27.027728 25.566599
F 9.839722 34.759024 3.765065
F 9.389909 34.749396 25.566599
F 9.839722 42.480695 3.765066
F 9.389909 42.471067 25.566598
F 18.757373 27.035381 3.953205
F 18.307370 27.025841 25.754720
F 18.757373 34.757049 3.953205
F 18.307370 34.747508 25.754719
F 18.757373 42.478720 3.953205
F 18.307370 42.469179 25.754719
F 27.671645 27.035381 4.139933
F 27.221642 27.025841 25.941447
F 27.671645 34.757048 4.139933
F 27.221642 34.747508 25.941447
F 27.671645 42.478719 4.139933
F 27.221642 42.469179 25.941447
F 9.649915 24.598083 0.298144
F 9.466132 24.450062 21.927366
F 9.649915 32.319750 0.298144
F 9.466132 32.171729 21.927366
F 9.649916 40.041421 0.298144
F 9.466132 39.893400 21.927366
F 18.567022 24.599425 0.485621
F 18.383593 24.451950 22.115487
F 18.567023 32.321092 0.485621
F 18.383593 32.173617 22.115487
F 18.567024 40.042764 0.485621
F 18.383593 39.895288 22.115486
F 27.481298 24.599428 0.672350
F 27.297865 24.451950 22.302214
F 27.481297 32.321095 0.672350
F 27.297865 32.173617 22.302214
F 27.481298 40.042766 0.672350
F 27.297865 39.895288 22.302214
F 12.071492 30.896255 3.813145
F 11.621458 30.886712 25.614649
F 12.071492 38.617925 3.813145
F 11.621458 38.608382 25.614649
F 12.071492 23.174588 3.813145
F 11.621458 23.165046 25.614649
F 29.621729 36.034452 17.799855
F 29.621729 28.312784 17.799855
F 20.985942 30.896214 3.999887
F 20.535939 30.886674 25.801401
F 20.985942 38.617884 3.999887
F 20.535939 38.608343 25.801401
F 20.985942 23.174547 3.999887
F 20.707458 43.756123 17.613128
F 29.900213 30.896214 4.186615
F 29.450210 30.886674 25.988129
F 29.900213 38.617884 4.186614
F 29.450210 38.608343 25.988129
F 29.900213 23.174547 4.186615
F 20.707458 36.034452 17.613128
F 20.707458 28.312783 17.613128
F 29.450210 46.330014 25.988129
F 11.881212 28.460190 0.345522
F 11.697677 28.312745 21.975416
F 11.881212 36.181859 0.345522
F 11.697677 36.034414 21.975416
F 11.881213 43.903530 0.345522
F 11.697677 43.756085 21.975416
F 20.795589 28.460257 0.532302
F 20.612160 28.312783 22.162168
F 20.795590 36.181927 0.532302
F 20.612160 36.034452 22.162168
F 20.795591 43.903598 0.532303
F 20.612160 43.756123 22.162168
F 29.709864 28.460262 0.719033
F 29.526431 28.312784 22.348896
F 29.709865 36.181931 0.719033
F 29.526431 36.034452 22.348896
F 29.709865 43.903602 0.719033
F 29.526431 43.756123 22.348896
F 12.082541 28.329675 3.017752
F 11.640513 28.312745 24.704882
F 12.082541 36.051344 3.017752
F 11.640513 36.034414 24.704882
F 12.082541 43.773015 3.017752
F 11.640513 43.756085 24.704883
F 20.997046 28.329724 3.204450
F 20.554996 28.312783 24.891593
F 20.997046 36.051392 3.204450
F 20.554996 36.034451 24.891593
F 20.997045 43.773064 3.204450
F 20.554996 43.756123 24.891593
F 29.911316 28.329724 3.391179
F 29.469266 28.312784 25.078321
F 29.911316 36.051393 3.391179
F 29.469266 36.034452 25.078321
F 29.911316 43.773064 3.391179
F 29.469266 43.756123 25.078321
F 12.021442 30.886832 6.515361
F 11.564274 30.886712 28.344115
F 12.021442 38.608502 6.515360
F 11.564274 38.608382 28.344115
F 11.792975 43.756085 17.426417
F 11.792975 36.034414 17.426417
F 20.935924 30.886793 6.702069
F 20.478757 30.886674 28.530826
F 20.935924 38.608463 6.702069
F 20.478757 38.608343 28.530825
F 20.935924 23.165126 6.702069
F 11.792975 28.312745 17.426417
F 29.850196 30.886793 6.888797
F 29.393028 30.886674 28.717553
F 29.850196 38.608463 6.888797
F 29.393028 38.608343 28.717553
F 29.850196 23.165126 6.888797
F 29.678893 43.756123 15.070430
F 29.678893 36.034452 15.070430
F 29.393028 46.330014 28.717553
F 5.276026 24.468518 9.992968
F 4.818652 24.468535 31.828328
F 32.002758 24.451951 10.568111
F 31.545372 24.451951 32.403467
F 5.276026 32.190185 9.992968
F 4.818653 32.190202 31.828329
F 32.002758 32.173618 10.568111
F 31.545372 32.173617 32.403467
F 5.276026 39.911856 9.992967
F 4.818653 39.911873 31.828328
F 32.002758 39.895288 10.568111
F 31.545372 39.895288 32.403467
F 14.174186 24.451955 10.194653
F 13.716801 24.451955 32.030008
F 14.174186 32.173622 10.194653
F 13.716801 32.173622 32.030008
F 14.174186 39.895292 10.194653
F 13.716801 39.895292 32.030009
F 23.088489 24.451950 10.381384
F 22.631103 24.451950 32.216740
F 23.088489 32.173617 10.381384
F 22.631103 32.173617 32.216740
F 23.088488 39.895288 10.381384
F 22.631103 39.895288 32.216740
F 5.199796 27.009257 13.632165
F 31.926517 27.025840 14.207304
F 5.199796 34.730923 13.632165
F 31.926517 34.747507 14.207304
F 5.199796 42.452595 13.632165
F 31.926517 42.469179 14.207304
F 14.097944 27.025836 13.833846
F 14.097944 34.747503 13.833846
F 14.097944 42.469175 13.833846
F 23.012248 27.025841 14.020577
F 23.012248 34.747508 14.020577
F 23.012248 42.469179 14.020577
F 5.256339 27.009256 10.933316
F 11.869198 23.165046 13.787184
F 31.983699 27.025840 11.477881
F 5.256340 34.730922 10.933316
F 11.564274 23.165045 28.344115
F 31.983699 34.747508 11.477881
F 5.256340 42.452594 10.933316
F 12.021442 23.165165 6.515361
F 31.983699 42.469179 11.477881
F 14.155127 27.025836 11.104429
F 14.155127 34.747503 11.104429
F 14.155127 42.469175 11.104429
F 23.069430 27.025841 11.291154
F 23.069430 34.747508 11.291154
F 23.069430 42.469179 11.291154
F 5.332452 24.468480 7.294393
F 4.875175 24.468535 29.129478
F 32.059906 24.451960 7.839111
F 31.602537 24.451951 29.674043
F 5.332452 32.190147 7.294393
F 4.875175 32.190201 29.129478
F 32.059906 32.173627 7.839111
F 31.602537 32.173617 29.674043
F 5.332452 39.911818 7.294392
F 4.875176 39.911873 29.129479
F 32.059906 39.895298 7.839111
F 31.602537 39.895288 29.674043
F 14.231334 24.451964 7.465659
F 13.773964 24.451955 29.300590
F 14.231334 32.173631 7.465659
F 13.773964 32.173622 29.300590
F 14.231334 39.895302 7.465659
F 13.773964 39.895292 29.300590
F 23.145637 24.451959 7.652383
F 22.688267 24.451950 29.487315
F 23.145637 32.173626 7.652383
F 22.688267 32.173617 29.487315
F 23.145637 39.895297 7.652383
F 22.688267 39.895288 29.487315
F 7.459384 30.882251 10.966954
F 7.459383 38.603920 10.966954
F 29.678893 28.312784 15.070430
F 7.459384 46.325591 10.966954
F 16.383726 30.886674 11.151108
F 16.383726 38.608344 11.151108
F 16.383726 23.165008 11.151108
F 20.764622 43.756123 14.883703
F 25.298000 30.886674 11.337836
F 25.298000 38.608343 11.337836
F 20.764622 36.034452 14.883703
F 7.535588 28.317208 7.328251
F 7.078217 28.317207 29.163116
F 7.535588 36.038877 7.328251
F 7.078217 36.038875 29.163116
F 7.535588 43.760549 7.328251
F 7.078217 43.760547 29.163115
F 16.459929 28.312792 7.512338
F 16.002559 28.312783 29.347269
F 16.459929 36.034460 7.512338
F 16.002559 36.034451 29.347269
F 16.459929 43.756132 7.512337
F 16.002559 43.756123 29.347269
F 25.374204 28.312793 7.699065
F 24.916834 28.312783 29.533997
F 25.374204 36.034461 7.699065
F 24.916834 36.034452 29.533997
F 25.374204 43.756132 7.699065
F 24.916835 43.756123 29.533997
F 7.478562 28.317211 10.051629
F 7.021170 28.317207 31.886974
F 7.478562 36.038880 10.051629
F 7.021170 36.038875 31.886974
F 7.478562 43.760551 10.051629
F 7.021170 43.760547 31.886974
F 16.402781 28.312783 10.241339
F 15.945396 28.312783 32.076695
F 16.402781 36.034451 10.241339
F 15.945396 36.034451 32.076695
F 16.402781 43.756123 10.241339
F 15.945396 43.756123 32.076695
F 25.317055 28.312783 10.428066
F 24.859670 28.312783 32.263422
F 25.317055 36.034452 10.428066
F 24.859670 36.034452 32.263422
F 25.317056 43.756123 10.428066
F 24.859670 43.756123 32.263422
F 7.402317 30.882250 13.690811
F 7.402317 38.603920 13.690811
F 7.402317 46.325591 13.690811
F 16.326543 30.886674 13.880532
F 16.326543 38.608344 13.880532
F 16.326543 23.165007 13.880532
F 20.764622 28.312783 14.883703
F 25.240817 30.886674 14.067259
F 25.240817 38.608343 14.067259
F 11.850139 43.756085 14.696950
F 9.713835 24.450063 10.102551
F 9.256451 24.450063 31.937907
F 9.713835 32.171729 10.102552
F 9.256451 32.171729 31.937907
F 9.713835 39.893400 10.102551
F 9.256451 39.893400 31.937908
F 18.631352 24.451950 10.288020
F 18.173967 24.451950 32.123376
F 18.631352 32.173617 10.288020
F 18.173967 32.173617 32.123376
F 18.631353 39.895288 10.288021
F 18.173967 39.895288 32.123376
F 27.545624 24.451950 10.474748
F 27.088239 24.451950 32.310103
F 27.545624 32.173617 10.474748
F 27.088239 32.173617 32.310104
F 27.545624 39.895288 10.474748
F 27.088239 39.895288 32.310103
F 9.637595 27.027728 13.741744
F 9.637595 34.749395 13.741744
F 9.637595 42.471067 13.741744
F 18.555111 27.025840 13.927213
F 18.555111 34.747508 13.927213
F 18.555111 42.469179 13.927213
F 27.469384 27.025841 14.113941
F 27.469384 34.747508 14.113941
F 27.469384 42.469179 14.113941
F 9.694833 27.027728 11.009670
F 9.694833 34.749396 11.009669
F 9.694833 42.471067 11.009669
F 18.612294 27.025840 11.197791
F 18.612294 34.747508 11.197790
F 18.612294 42.469179 11.197790
F 27.526566 27.025841 11.384517
F 27.526566 34.747508 11.384517
F 27.526566 42.469179 11.384518
F 9.771037 24.450070 7.370904
F 9.313670 24.450063 29.205831
F 9.771037 32.171737 7.370904
F 9.313670 32.171729 29.205831
F 9.771037 39.893408 7.370904
F 9.313670 39.893400 29.205831
F 18.688501 24.451960 7.559019
F 18.231131 24.451950 29.393952
F 18.688501 32.173626 7.559019
F 18.231131 32.173617 29.393952
F 18.688500 39.895297 7.559020
F 18.231130 39.895288 29.393951
F 27.602773 24.451960 7.745747
F 27.145403 24.451950 29.580679
F 27.602773 32.173626 7.745747
F 27.145403 32.173617 29.580679
F 27.602773 39.895297 7.745747
F 27.145403 39.895288 29.580679
F 11.926382 30.886712 11.057720
F 11.926382 38.608382 11.057719
F 11.926382 23.165046 11.057720
F 11.850139 36.034414 14.696950
F 20.840863 30.886674 11.244472
F 20.840863 38.608343 11.244472
F 11.850139 28.312745 14.696950
F 29.755134 30.886674 11.431200
F 29.755134 38.608343 11.431199
F 29.602673 46.330014 18.709663
F 29.755134 46.330014 11.431200
F 12.002585 28.312754 7.418949
F 11.545215 28.312745 29.253881
F 12.002585 36.034423 7.418949
F 11.545215 36.034414 29.253881
F 12.002585 43.756094 7.418949
F 11.545215 43.756085 29.253881
F 20.917067 28.312792 7.605702
F 20.459698 28.312783 29.440633
F 20.917067 36.034461 7.605701
F 20.459698 36.034452 29.440633
F 20.917067 43.756132 7.605701
F 20.459698 43.756123 29.440633
F 29.831339 28.312793 7.792429
F 29.373969 28.312784 29.627361
F 29.831339 36.034461 7.792429
F 29.373969 36.034452 29.627361
F 29.831339 43.756133 7.792429
F 29.373969 43.756124 29.627361
F 11.945436 28.312745 10.147991
F 11.488051 28.312745 31.983347
F 11.945436 36.034414 10.147991
F 11.488051 36.034414 31.983347
F 11.945436 43.756085 10.147991
F 11.488051 43.756085 31.983347
F 20.859919 28.312783 10.334702
F 20.402534 28.312783 32.170058
F 20.859919 36.034451 10.334702
F 20.402534 36.034452 32.170058
F 20.859919 43.756123 10.334702
F 20.402534 43.756123 32.170058
F 29.774190 28.312784 10.521429
F 29.316804 28.312784 32.356785
F 29.774190 36.034452 10.521429
F 29.316804 36.034452 32.356785
F 29.774190 43.756123 10.521430
F 29.316804 43.756123 32.356785
F 11.869198 30.886712 13.787184
F 11.869198 38.608382 13.787184
F 29.602672 38.608343 18.709663
F 20.783680 30.886673 13.973895
F 20.783681 38.608343 13.973895
F 29.602673 30.886674 18.709663
F 29.697952 30.886674 14.160622
F 29.697952 38.608343 14.160622
F 20.688401 38.608343 18.522936
F 29.697952 46.330014 14.160622
F 5.123577 24.468536 17.271398
F 31.850296 24.451951 17.846537
F 5.123577 32.190202 17.271398
F 31.850297 32.173617 17.846537
F 5.123578 39.911873 17.271397
F 31.850297 39.895288 17.846537
F 14.021725 24.451955 17.473078
F 14.021725 32.173622 17.473079
F 14.021725 39.895292 17.473079
F 22.936027 24.451950 17.659809
F 22.936027 32.173617 17.659809
F 22.936027 39.895288 17.659810
F 5.047334 27.009256 20.910631
F 31.774055 27.025840 21.485769
F 5.047335 34.730923 20.910631
F 31.774055 34.747507 21.485769
F 5.047335 42.452595 20.910631
F 31.774055 42.469179 21.485769
F 13.945482 27.025836 21.112311
F 13.945482 34.747503 21.112311
F 13.945482 42.469175 21.112311
F 22.859786 27.025841 21.299042
F 22.859786 34.747508 21.299042
F 22.859786 42.469179 21.299042
F 5.103877 27.009256 18.211781
F 31.831237 27.025840 18.756345
F 5.103878 34.730923 18.211781
F 31.831237 34.747508 18.756345
F 5.103878 42.452594 18.211781
F 31.831237 42.469179 18.756345
F 14.002665 27.025836 18.382892
F 14.002665 34.747503 18.382892
F 14.002665 42.469175 18.382893
F 22.916968 27.025840 18.569617
F 22.916968 34.747508 18.569617
F 22.916968 42.469179 18.569618
F 5.180099 24.468535 14.572547
F 31.907461 24.451951 15.117112
F 5.180099 32.190201 14.572547
F 31.907461 32.173617 15.117112
F 5.180100 39.911873 14.572547
F 31.907461 39.895288 15.117112
F 14.078888 24.451955 14.743660
F 14.078888 32.173622 14.743660
F 14.078888 39.895293 14.743660
F 22.993191 24.451950 14.930384
F 22.993191 32.173617 14.930384
F 22.993191 39.895288 14.930384
F 7.306921 30.882250 18.245418
F 7.306921 38.603920 18.245418
F 20.688401 30.886674 18.522936
F 7.306921 46.325591 18.245417
F 16.231264 30.886674 18.429572
F 16.231264 38.608344 18.429571
F 16.231264 23.165007 18.429572
F 11.773920 23.165046 18.336183
F 25.145537 30.886674 18.616299
F 25.145537 38.608343 18.616299
F 11.773920 38.608382 18.336183
F 7.383141 28.317207 14.606185
F 7.383141 36.038875 14.606185
F 7.383141 43.760547 14.606184
F 16.307484 28.312783 14.790338
F 16.307484 36.034451 14.790338
F 16.307483 43.756122 14.790338
F 25.221759 28.312783 14.977066
F 25.221759 36.034452 14.977066
F 25.221759 43.756123 14.977066
F 7.326094 28.317207 17.330044
F 7.326094 36.038876 17.330044
F 7.326094 43.760547 17.330044
F 16.250320 28.312783 17.519764
F 16.250320 36.034451 17.519764
F 16.250320 43.756123 17.519764
F 25.164594 28.312784 17.706491
F 25.164594 36.034452 17.706491
F 25.164594 43.756123 17.706492
F 7.249855 30.882250 20.969277
F 7.249855 38.603920 20.969277
F 7.249855 46.325591 20.969276
F 16.174081 30.886674 21.158997
F 16.174081 38.608344 21.158997
F 16.174081 23.165007 21.158997
F 11.773920 30.886713 18.336183
F 25.088355 30.886674 21.345724
F 25.088355 38.608343 21.345724
F 27.450328 39.895288 15.023748
F 9.561375 24.450063 17.380977
F 9.561375 32.171729 17.380977
F 9.561375 39.893400 17.380977
F 18.478892 24.451950 17.566446
F 18.478891 32.173617 17.566446
F 18.478892 39.895288 17.566446
F 27.393163 24.451950 17.753173
F 27.393163 32.173617 17.753173
F 27.393163 39.895288 17.753173
F 9.485133 27.027728 21.020210
F 9.485133 34.749395 21.020210
F 9.485132 42.471067 21.020210
F 18.402649 27.025840 21.205678
F 18.402649 34.747508 21.205678
F 18.402649 42.469179 21.205678
F 27.316922 27.025841 21.392406
F 27.316922 34.747508 21.392406
F 27.316922 42.469179 21.392406
F 9.542371 27.027728 18.288133
F 9.542371 34.749396 18.288133
F 9.542371 42.471067 18.288133
F 18.459832 27.025841 18.476254
F 18.459832 34.747508 18.476254
F 18.459832 42.469179 18.476254
F 27.374104 27.025841 18.662981
F 27.374104 34.747508 18.662981
F 27.374104 42.469179 18.662981
F 9.618594 24.450062 14.648900
F 9.618594 32.171729 14.648900
F 9.618594 39.893400 14.648900
F 18.536055 24.451950 14.837021
F 18.536055 32.173617 14.837021
F 18.536055 39.895288 14.837021
F 27.450328 24.451950 15.023749
F 27.450328 32.173617 15.023748
F 24.993075 46.330014 25.894765
F 24.935893 46.330014 28.624189
F 20.535939 46.330014 25.801401
F 20.631219 46.330014 21.252360
F 20.478757 46.330014 28.530826
F 25.298000 46.330014 11.337836
F 25.240817 46.330014 14.067259
F 20.840863 46.330014 11.244472
F 20.783681 46.330014 13.973895
F 25.145537 46.330014 18.616299
F 25.088355 46.330014 21.345724
F 20.688401 46.330014 18.522936
F 11.716736 23.165046 21.065650
F 4.513729 24.468536 46.385258
F 31.240448 24.451951 46.960398
F 4.513729 32.190202 46.385258
F 31.240448 32.173617 46.960398
F 4.513729 39.911873 46.385258
F 31.240448 39.895288 46.960398
F 13.411876 24.451955 46.586939
F 13.411876 32.173622 46.586940
F 13.411876 39.895292 46.586939
F 22.326179 24.451950 46.773670
F 22.326179 32.173617 46.773670
F 22.326179 39.895288 46.773670
F 4.437485 27.009256 50.024491
F 31.164207 27.025840 50.599629
F 4.437486 34.730923 50.024491
F 31.164207 34.747507 50.599630
F 4.437486 42.452595 50.024491
F 31.164207 42.469179 50.599630
F 13.335634 27.025836 50.226172
F 13.335634 34.747503 50.226172
F 13.335634 42.469175 50.226172
F 22.249938 27.025841 50.412903
F 22.249937 34.747508 50.412903
F 22.249938 42.469179 50.412903
F 4.494029 27.009256 47.325641
F 31.221389 27.025840 47.870205
F 4.494029 34.730923 47.325641
F 31.221389 34.747508 47.870205
F 4.494029 42.452594 47.325642
F 31.221389 42.469179 47.870205
F 13.392817 27.025836 47.496753
F 13.392817 34.747503 47.496753
F 13.392817 42.469175 47.496753
F 22.307120 27.025840 47.683478
F 22.307120 34.747508 47.683478
F 22.307120 42.469179 47.683478
F 4.570251 24.468535 43.686408
F 10.954425 23.165046 57.457975
F 31.297613 24.451951 44.230973
F 4.570251 32.190201 43.686408
F 11.411812 23.165046 35.622579
F 31.297612 32.173617 44.230973
F 4.570252 39.911873 43.686408
F 11.259349 23.165046 42.901045
F 31.297612 39.895288 44.230973
F 13.469039 24.451955 43.857521
F 13.469039 32.173622 43.857521
F 13.469040 39.895292 43.857520
F 22.383343 24.451950 44.044245
F 22.383343 32.173617 44.044245
F 22.383343 39.895288 44.044245
F 6.697073 30.882250 47.359278
F 6.697073 38.603920 47.359278
F 28.630717 46.330014 65.109878
F 6.697073 46.325591 47.359278
F 15.621415 30.886674 47.543432
F 15.621416 38.608344 47.543432
F 15.621416 23.165007 47.543432
F 29.088104 46.330014 43.274483
F 24.535689 30.886674 47.730160
F 24.535689 38.608343 47.730160
F 28.630717 38.608343 65.109878
F 6.773293 28.317207 43.720045
F 6.773292 36.038875 43.720045
F 6.773293 43.760547 43.720045
F 15.697635 28.312783 43.904199
F 15.697635 36.034451 43.904199
F 15.697635 43.756122 43.904199
F 24.611910 28.312783 44.090927
F 24.611910 36.034452 44.090927
F 24.611910 43.756123 44.090927
F 6.716246 28.317207 46.443905
F 6.716246 36.038875 46.443904
F 6.716246 43.760547 46.443905
F 15.640472 28.312783 46.633625
F 15.640472 36.034451 46.633625
F 15.640471 43.756123 46.633626
F 24.554746 28.312783 46.820352
F 24.554746 36.034452 46.820352
F 24.554746 43.756123 46.820352
F 6.640006 30.882250 50.083137
F 33.392774 30.886673 50.646312
F 6.640006 38.603920 50.083137
F 33.392774 38.608343 50.646312
F 6.640006 46.325591 50.083137
F 33.392774 46.330014 50.646312
F 15.564232 30.886674 50.272858
F 15.564232 38.608344 50.272858
F 15.564232 23.165007 50.272858
F 29.088104 38.608343 43.274483
F 24.478507 30.886674 50.459585
F 24.478507 38.608343 50.459585
F 28.630717 30.886673 65.109878
F 8.951526 24.450063 46.494838
F 8.951526 32.171729 46.494838
F 8.951526 39.893400 46.494838
F 17.869043 24.451950 46.680306
F 17.869043 32.173617 46.680306
F 17.869043 39.895288 46.680307
F 26.783314 24.451950 46.867034
F 26.783314 32.173617 46.867034
F 26.783314 39.895288 46.867034
F 8.875284 27.027728 50.134070
F 8.875284 34.749395 50.134070
F 8.875284 42.471067 50.134070
F 17.792801 27.025840 50.319539
F 17.792801 34.747508 50.319539
F 17.792801 42.469179 50.319539
F 26.707074 27.025841 50.506266
F 26.707074 34.747508 50.506266
F 26.707074 42.469179 50.506266
F 8.932522 27.027728 47.401994
F 8.932522 34.749396 47.401993
F 8.932522 42.471067 47.401994
F 17.849984 27.025841 47.590115
F 17.849984 34.747508 47.590114
F 17.849984 42.469179 47.590115
F 26.764255 27.025841 47.776842
F 26.764255 34.747508 47.776842
F 26.764255 42.469179 47.776842
F 9.008746 24.450063 43.762761
F 9.008746 32.171729 43.762761
F 9.008746 39.893400 43.762761
F 17.926206 24.451950 43.950882
F 17.926206 32.173617 43.950881
F 17.926206 39.895288 43.950882
F 26.840479 24.451950 44.137609
F 26.840479 32.173617 44.137609
F 26.840479 39.895288 44.137609
F 11.164071 30.886712 47.450044
F 11.164071 38.608382 47.450044
F 11.164071 23.165046 47.450044
F 29.088104 30.886674 43.274483
F 20.078553 30.886674 47.636797
F 20.078553 38.608343 47.636796
F 19.716446 38.608343 64.923151
F 28.992824 30.886674 47.823524
F 28.992824 38.608343 47.823524
F 20.173832 38.608343 43.087755
F 28.992824 46.330014 47.823524
F 11.240291 28.312745 43.810811
F 11.240291 36.034414 43.810811
F 11.240291 43.756085 43.810811
F 20.154773 28.312783 43.997563
F 20.154773 36.034452 43.997563
F 20.154773 43.756123 43.997563
F 29.069045 28.312784 44.184291
F 29.069045 36.034452 44.184291
F 29.069045 43.756123 44.184290
F 11.183126 28.312745 46.540277
F 11.183126 36.034414 46.540277
F 11.183126 43.756085 46.540278
F 20.097610 28.312783 46.726988
F 20.097609 36.034452 46.726988
F 20.097610 43.756123 46.726989
F 29.011880 28.312784 46.913716
F 29.011880 36.034452 46.913716
F 29.011880 43.756123 46.913716
F 11.106887 30.886712 50.179510
F 11.106887 38.608382 50.179510
F 19.716446 30.886674 64.923151
F 20.021370 30.886673 50.366221
F 20.021370 38.608343 50.366221
F 20.173832 30.886673 43.087755
F 28.935642 30.886674 50.552948
F 28.935642 38.608343 50.552948
F 10.801963 38.608382 64.736440
F 28.935642 46.330014 50.552948
F 4.361266 24.468535 53.663723
F 31.087986 24.451951 54.238862
F 4.361266 32.190202 53.663723
F 31.087986 32.173617 54.238862
F 4.361267 39.911873 53.663723
F 31.087986 39.895288 54.238862
F 13.259414 24.451955 53.865404
F 13.259414 32.173622 53.865404
F 13.259414 39.895292 53.865404
F 22.173717 24.451950 54.052135
F 22.173717 32.173617 54.052135
F 22.173717 39.895288 54.052135
F 4.742409 27.009256 35.467560
F 4.285023 27.009257 57.302955
F 31.469131 27.025840 36.042699
F 31.011745 27.025841 57.878094
F 4.742410 34.730923 35.467560
F 4.285024 34.730923 57.302955
F 31.469131 34.747507 36.042699
F 31.011745 34.747508 57.878094
F 4.742410 42.452595 35.467560
F 4.285024 42.452595 57.302955
F 31.469131 42.469179 36.042699
F 31.011745 42.469179 57.878094
F 13.640558 27.025836 35.669240
F 13.183172 27.025836 57.504636
F 13.640558 34.747503 35.669241
F 13.183172 34.747503 57.504636
F 13.640558 42.469175 35.669241
F 13.183172 42.469175 57.504636
F 22.554862 27.025840 35.855972
F 22.097476 27.025841 57.691367
F 22.554862 34.747508 35.855972
F 22.097475 34.747508 57.691368
F 22.554862 42.469179 35.855972
F 22.097475 42.469179 57.691367
F 4.341567 27.009256 54.604105
F 31.526313 27.025840 33.313275
F 31.068926 27.025840 55.148670
F 4.341567 34.730923 54.604105
F 31.526313 34.747508 33.313275
F 31.068927 34.747508 55.148670
F 4.341567 42.452594 54.604106
F 31.526313 42.469179 33.313275
F 31.068926 42.469179 55.148670
F 13.697741 27.025836 32.939823
F 13.240354 27.025836 54.775218
F 13.697741 34.747503 32.939822
F 13.240354 34.747503 54.775218
F 13.697741 42.469175 32.939823
F 13.240355 42.469175 54.775218
F 22.612044 27.025840 33.126547
F 22.154658 27.025841 54.961943
F 22.612044 34.747508 33.126548
F 22.154658 34.747508 54.961943
F 22.612044 42.469179 33.126547
F 22.154658 42.469179 54.961943
F 4.417789 24.468534 50.964873
F 31.145150 24.451951 51.509438
F 4.417789 32.190201 50.964873
F 31.145150 32.173617 51.509438
F 4.417789 39.911873 50.964873
F 31.145150 39.895288 51.509438
F 13.316577 24.451955 51.135986
F 13.316578 32.173622 51.135986
F 13.316578 39.895292 51.135986
F 22.230881 24.451950 51.322711
F 22.230881 32.173617 51.322710
F 22.230881 39.895288 51.322710
F 7.001997 30.882251 32.802348
F 6.544611 30.882250 54.637743
F 33.297494 30.886674 55.195352
F 7.001997 38.603920 32.802348
F 6.544611 38.603920 54.637743
F 33.297495 38.608343 55.195352
F 11.259349 38.608382 42.901045
F 10.801963 30.886712 64.736440
F 7.001997 46.325591 32.802347
F 6.544611 46.325591 54.637743
F 11.259350 30.886712 42.901045
F 33.297494 46.330014 55.195352
F 15.926340 30.886674 32.986501
F 15.468954 30.886674 54.821897
F 15.926340 38.608344 32.986501
F 15.468954 38.608344 54.821897
F 15.926340 23.165008 32.986501
F 15.468954 23.165007 54.821897
F 28.706956 43.756123 61.470645
F 29.164342 43.756123 39.635250
F 24.840613 30.886674 33.173230
F 24.383227 30.886674 55.008624
F 24.840613 38.608343 33.173230
F 24.383227 38.608343 55.008624
F 28.706956 36.034452 61.470645
F 29.164342 36.034452 39.635250
F 6.620831 28.317207 50.998511
F 33.373715 28.312784 51.556120
F 6.620831 36.038875 50.998510
F 33.373715 36.034452 51.556119
F 6.620831 43.760547 50.998510
F 33.373715 43.756124 51.556119
F 15.545173 28.312783 51.182665
F 15.545173 36.034451 51.182665
F 15.545173 43.756123 51.182664
F 24.459448 28.312783 51.369392
F 24.459448 36.034452 51.369392
F 24.459448 43.756123 51.369392
F 6.563784 28.317207 53.722369
F 33.316550 28.312784 54.285544
F 6.563784 36.038876 53.722369
F 33.316550 36.034452 54.285544
F 6.563784 43.760547 53.722370
F 33.316550 43.756124 54.285544
F 15.488010 28.312783 53.912090
F 15.488010 36.034451 53.912090
F 15.488010 43.756123 53.912090
F 24.402283 28.312783 54.098817
F 24.402283 36.034452 54.098817
F 24.402284 43.756123 54.098817
F 6.944931 30.882250 35.526206
F 6.487544 30.882250 57.361601
F 33.240312 30.886673 57.924776
F 6.944931 38.603920 35.526206
F 6.487544 38.603920 57.361602
F 33.240312 38.608343 57.924776
F 6.944931 46.325591 35.526206
F 6.487544 46.325591 57.361601
F 33.240312 46.330014 57.924776
F 15.869157 30.886674 35.715927
F 15.411770 30.886674 57.551322
F 15.869157 38.608344 35.715927
F 15.411770 38.608344 57.551322
F 15.869157 23.165007 35.715927
F 15.411770 23.165007 57.551322
F 28.706956 28.312784 61.470645
F 29.164342 28.312784 39.635250
F 24.783431 30.886674 35.902654
F 24.326045 30.886674 57.738049
F 24.783431 38.608343 35.902654
F 24.326044 38.608343 57.738049
F 19.792685 43.756123 61.283918
F 20.250072 43.756123 39.448523
F 8.799064 24.450063 53.773303
F 8.799064 32.171729 53.773303
F 8.799064 39.893400 53.773303
F 17.716581 24.451950 53.958771
F 17.716581 32.173617 53.958771
F 17.716581 39.895288 53.958771
F 26.630852 24.451950 54.145499
F 26.630852 32.173617 54.145499
F 26.630852 39.895288 54.145499
F 9.180208 27.027728 35.577139
F 8.722822 27.027728 57.412535
F 9.180208 34.749395 35.577139
F 8.722822 34.749396 57.412535
F 9.180208 42.471067 35.577139
F 8.722822 42.471067 57.412535
F 18.097725 27.025840 35.762608
F 17.640339 27.025840 57.598003
F 18.097725 34.747508 35.762608
F 17.640339 34.747508 57.598003
F 18.097725 42.469179 35.762608
F 17.640339 42.469179 57.598004
F 27.011998 27.025841 35.949335
F 26.554611 27.025841 57.784731
F 27.011998 34.747508 35.949336
F 26.554611 34.747508 57.784731
F 27.011998 42.469179 35.949336
F 26.554611 42.469179 57.784731
F 9.237447 27.027728 32.845063
F 8.780060 27.027728 54.680458
F 9.237447 34.749396 32.845063
F 8.780060 34.749396 54.680458
F 9.237447 42.471067 32.845063
F 8.780060 42.471067 54.680458
F 18.154908 27.025841 33.033184
F 17.697522 27.025841 54.868579
F 18.154908 34.747508 33.033184
F 17.697522 34.747508 54.868579
F 18.154908 42.469179 33.033184
F 17.697521 42.469179 54.868579
F 27.069180 27.025841 33.219911
F 26.611793 27.025840 55.055307
F 27.069180 34.747508 33.219911
F 26.611793 34.747507 55.055306
F 27.069180 42.469179 33.219911
F 26.611793 42.469179 55.055307
F 8.856283 24.450062 51.041226
F 8.856283 32.171729 51.041226
F 8.856283 39.893400 51.041226
F 17.773744 24.451950 51.229347
F 17.773744 32.173617 51.229347
F 17.773744 39.895288 51.229347
F 26.688017 24.451950 51.416074
F 26.688017 32.173617 51.416074
F 26.688017 39.895288 51.416074
F 11.468995 30.886713 32.893113
F 11.011609 30.886712 54.728508
F 11.468995 38.608382 32.893113
F 11.011609 38.608382 54.728508
F 11.468995 23.165046 32.893113
F 11.011609 23.165046 54.728508
F 19.792685 36.034452 61.283918
F 20.250072 36.034451 39.448523
F 20.383477 30.886674 33.079866
F 19.926091 30.886674 54.915261
F 20.383477 38.608343 33.079866
F 19.926091 38.608343 54.915261
F 19.792685 28.312783 61.283918
F 20.250072 28.312783 39.448523
F 29.297748 30.886674 33.266593
F 28.840362 30.886674 55.101988
F 29.297748 38.608343 33.266593
F 28.840362 38.608343 55.101988
F 10.878202 43.756085 61.097207
F 11.335588 43.756085 39.261812
F 29.297748 46.330014 33.266593
F 28.840362 46.330014 55.101988
F 11.087829 28.312745 51.089276
F 11.087828 36.034414 51.089276
F 11.087829 43.756085 51.089276
F 20.002311 28.312783 51.276028
F 20.002311 36.034452 51.276028
F 20.002311 43.756123 51.276029
F 28.916583 28.312784 51.462756
F 28.916583 36.034452 51.462756
F 28.916582 43.756123 51.462756
F 11.030664 28.312745 53.818742
F 11.030664 36.034414 53.818742
F 11.030664 43.756085 53.818743
F 19.945148 28.312783 54.005453
F 19.945147 36.034451 54.005453
F 19.945147 43.756123 54.005453
F 28.859418 28.312784 54.192180
F 28.859418 36.034452 54.192180
F 28.859418 43.756123 54.192181
F 11.411812 30.886712 35.622579
F 10.954425 30.886712 57.457974
F 11.411812 38.608382 35.622579
F 10.954425 38.608382 57.457975
F 10.878202 36.034414 61.097207
F 11.335588 36.034414 39.261812
F 20.326294 30.886674 35.809290
F 19.868908 30.886674 57.644685
F 20.326294 38.608343 35.809290
F 19.868908 38.608343 57.644685
F 10.878202 28.312745 61.097207
F 11.335588 28.312745 39.261812
F 29.240566 30.886674 35.996018
F 28.783179 30.886674 57.831412
F 29.240566 38.608343 35.996017
F 28.783179 38.608343 57.831413
F 28.764121 43.756124 58.741220
F 29.221507 43.756123 36.905825
F 29.240566 46.330014 35.996017
F 28.783179 46.330014 57.831412
F 4.666191 24.468535 39.106793
F 4.208804 24.468536 60.942188
F 31.392910 24.451951 39.681932
F 30.935524 24.451951 61.517327
F 4.666191 32.190202 39.106793
F 4.208805 32.190202 60.942188
F 31.392910 32.173617 39.681932
F 30.935524 32.173617 61.517327
F 4.666192 39.911873 39.106793
F 4.208805 39.911873 60.942188
F 31.392910 39.895288 39.681932
F 30.935524 39.895288 61.517327
F 13.564339 24.451955 39.308474
F 13.106952 24.451955 61.143868
F 13.564339 32.173622 39.308474
F 13.106952 32.173622 61.143869
F 13.564339 39.895292 39.308473
F 13.106952 39.895292 61.143869
F 22.478641 24.451950 39.495205
F 22.021255 24.451950 61.330600
F 22.478641 32.173617 39.495205
F 22.021255 32.173617 61.330600
F 22.478641 39.895288 39.495205
F 22.021255 39.895288 61.330600
F 4.589948 27.009256 42.746025
F 4.132561 27.009256 64.581421
F 31.316669 27.025840 43.321164
F 30.859282 27.025841 65.156559
F 4.589948 34.730923 42.746026
F 4.132562 34.730923 64.581421
F 31.316669 34.747508 43.321164
F 30.859282 34.747508 65.156560
F 4.589948 42.452595 42.746025
F 4.132562 42.452595 64.581421
F 31.316669 42.469179 43.321164
F 30.859283 42.469179 65.156560
F 13.488096 27.025836 42.947706
F 13.030709 27.025836 64.783101
F 13.488096 34.747503 42.947706
F 13.030709 34.747503 64.783101
F 13.488096 42.469175 42.947706
F 13.030710 42.469175 64.783102
F 22.402400 27.025841 43.134437
F 21.945014 27.025841 64.969832
F 22.402400 34.747508 43.134438
F 21.945013 34.747508 64.969833
F 22.402400 42.469179 43.134437
F 21.945013 42.469179 64.969833
F 4.646491 27.009256 40.047175
F 4.189104 27.009256 61.882571
F 31.373851 27.025840 40.591740
F 30.916465 27.025840 62.427135
F 4.646491 34.730923 40.047175
F 4.189105 34.730923 61.882571
F 31.373851 34.747508 40.591740
F 30.916465 34.747507 62.427135
F 4.646491 42.452594 40.047176
F 4.189105 42.452594 61.882571
F 31.373851 42.469179 40.591740
F 30.916465 42.469179 62.427135
F 13.545279 27.025836 40.218288
F 13.087893 27.025836 62.053683
F 13.545279 34.747503 40.218288
F 13.087893 34.747503 62.053683
F 13.545279 42.469175 40.218288
F 13.087893 42.469175 62.053683
F 22.459582 27.025841 40.405013
F 22.002196 27.025840 62.240408
F 22.459582 34.747508 40.405013
F 22.002196 34.747508 62.240408
F 22.459582 42.469179 40.405013
F 22.002196 42.469179 62.240408
F 4.722714 24.468535 36.407943
F 4.265327 24.468535 58.243338
F 31.450075 24.451950 36.952507
F 30.992688 24.451950 58.787902
F 4.722713 32.190201 36.407942
F 4.265327 32.190201 58.243338
F 31.450075 32.173617 36.952507
F 30.992688 32.173617 58.787902
F 4.722714 39.911873 36.407943
F 4.265327 39.911873 58.243338
F 31.450074 39.895288 36.952507
F 30.992688 39.895288 58.787902
F 13.621502 24.451955 36.579055
F 13.164115 24.451955 58.414450
F 13.621502 32.173622 36.579055
F 13.164115 32.173622 58.414450
F 13.621502 39.895292 36.579055
F 13.164115 39.895292 58.414450
F 22.535805 24.451950 36.765780
F 22.078418 24.451950 58.601175
F 22.535805 32.173617 36.765780
F 22.078418 32.173617 58.601175
F 22.535805 39.895288 36.765780
F 22.078419 39.895288 58.601175
F 6.849535 30.882250 40.080813
F 6.392148 30.882251 61.916208
F 33.145033 30.886674 62.473817
F 6.849535 38.603920 40.080813
F 6.392148 38.603920 61.916208
F 33.145033 38.608343 62.473817
F 28.764121 36.034452 58.741221
F 29.221507 36.034452 36.905825
F 6.849535 46.325591 40.080813
F 6.392148 46.325591 61.916208
F 28.764121 28.312784 58.741221
F 33.145033 46.330014 62.473817
F 15.773878 30.886674 40.264967
F 15.316491 30.886674 62.100362
F 15.773878 38.608344 40.264967
F 15.316492 38.608344 62.100362
F 15.773878 23.165007 40.264967
F 15.316492 23.165007 62.100362
F 29.221507 28.312784 36.905825
F 19.849849 43.756123 58.554493
F 24.688151 30.886674 40.451695
F 24.230765 30.886674 62.287090
F 24.688151 38.608343 40.451695
F 24.230765 38.608343 62.287090
F 20.307235 43.756123 36.719098
F 19.849849 36.034452 58.554493
F 6.925755 28.317207 36.441580
F 6.468369 28.317207 58.276975
F 33.221253 28.312784 58.834584
F 6.925755 36.038875 36.441580
F 6.468369 36.038875 58.276975
F 33.221253 36.034452 58.834584
F 6.925755 43.760547 36.441580
F 6.468369 43.760547 58.276975
F 33.221253 43.756124 58.834584
F 15.850097 28.312783 36.625734
F 15.392711 28.312783 58.461129
F 15.850097 36.034451 36.625734
F 15.392711 36.034451 58.461129
F 15.850097 43.756123 36.625734
F 15.392711 43.756122 58.461129
F 24.764372 28.312783 36.812461
F 24.306986 28.312783 58.647857
F 24.764372 36.034452 36.812461
F 24.306986 36.034452 58.647856
F 24.764372 43.756123 36.812461
F 24.306986 43.756123 58.647856
F 6.868708 28.317207 39.165439
F 6.411321 28.317207 61.000834
F 33.164089 28.312784 61.564009
F 6.868708 36.038876 39.165439
F 6.411321 36.038875 61.000834
F 33.164089 36.034452 61.564009
F 6.868708 43.760547 39.165439
F 6.411321 43.760547 61.000834
F 33.164089 43.756124 61.564009
F 15.792934 28.312783 39.355160
F 15.335548 28.312783 61.190555
F 15.792934 36.034451 39.355160
F 15.335548 36.034451 61.190555
F 15.792934 43.756123 39.355160
F 15.335547 43.756123 61.190555
F 24.707208 28.312783 39.541886
F 24.249821 28.312784 61.377282
F 24.707208 36.034452 39.541886
F 24.249821 36.034452 61.377282
F 24.707208 43.756123 39.541886
F 24.249821 43.756123 61.377282
F 6.792469 30.882250 42.804672
F 6.335082 30.882250 64.640067
F 33.087850 30.886673 65.203241
F 6.792468 38.603920 42.804672
F 6.335082 38.603920 64.640067
F 33.087850 38.608343 65.203242
F 6.792469 46.325591 42.804672
F 6.335082 46.325591 64.640067
F 33.087850 46.330014 65.203241
F 15.716695 30.886674 42.994393
F 15.259308 30.886674 64.829787
F 15.716695 38.608344 42.994393
F 15.259308 38.608344 64.829787
F 15.716695 23.165007 42.994393
F 15.259308 23.165007 64.829787
F 20.307235 36.034452 36.719098
F 19.849849 28.312783 58.554493
F 24.630969 30.886674 43.181119
F 24.173583 30.886674 65.016514
F 24.630969 38.608343 43.181119
F 24.173583 38.608343 65.016514
F 20.307236 28.312783 36.719098
F 10.935367 43.756085 58.367740
F 9.103988 24.450063 39.216372
F 8.646602 24.450063 61.051767
F 9.103988 32.171729 39.216372
F 8.646602 32.171730 61.051767
F 9.103988 39.893400 39.216372
F 8.646602 39.893400 61.051768
F 18.021505 24.451950 39.401841
F 17.564119 24.451950 61.237236
F 18.021505 32.173617 39.401841
F 17.564119 32.173617 61.237236
F 18.021505 39.895288 39.401841
F 17.564119 39.895288 61.237236
F 26.935777 24.451950 39.588568
F 26.478390 24.451950 61.423963
F 26.935777 32.173617 39.588568
F 26.478390 32.173617 61.423963
F 26.935776 39.895288 39.588568
F 26.478390 39.895288 61.423963
F 9.027746 27.027728 42.855604
F 8.570360 27.027728 64.691000
F 9.027746 34.749395 42.855605
F 8.570360 34.749396 64.691000
F 9.027746 42.471067 42.855604
F 8.570360 42.471067 64.691000
F 17.945263 27.025840 43.041074
F 17.487877 27.025840 64.876469
F 17.945263 34.747508 43.041074
F 17.487877 34.747508 64.876468
F 17.945263 42.469179 43.041074
F 17.487877 42.469179 64.876469
F 26.859536 27.025840 43.227801
F 26.402149 27.025841 65.063196
F 26.859536 34.747507 43.227801
F 26.402149 34.747508 65.063196
F 26.859536 42.469179 43.227801
F 26.402149 42.469179 65.063196
F 9.084985 27.027728 40.123528
F 8.627598 27.027728 61.958923
F 9.084985 34.749396 40.123528
F 8.627598 34.749396 61.958923
F 9.084985 42.471067 40.123528
F 8.627598 42.471067 61.958923
F 18.002446 27.025840 40.311649
F 17.545059 27.025841 62.147044
F 18.002446 34.747508 40.311649
F 17.545059 34.747508 62.147044
F 18.002446 42.469179 40.311649
F 17.545059 42.469179 62.147044
F 26.916718 27.025841 40.498376
F 26.459331 27.025841 62.333771
F 26.916718 34.747508 40.498376
F 26.459331 34.747508 62.333771
F 26.916717 42.469179 40.498376
F 26.459331 42.469179 62.333771
F 9.161208 24.450062 36.484296
F 8.703821 24.450062 58.319690
F 9.161208 32.171729 36.484296
F 8.703821 32.171729 58.319690
F 9.161207 39.893400 36.484295
F 8.703821 39.893400 58.319690
F 18.078669 24.451950 36.672416
F 17.621282 24.451950 58.507811
F 18.078668 32.173617 36.672416
F 17.621282 32.173617 58.507811
F 18.078668 39.895288 36.672416
F 17.621282 39.895288 58.507811
F 26.992941 24.451951 36.859143
F 26.535555 24.451950 58.694539
F 26.992941 32.173617 36.859144
F 26.535555 32.173617 58.694538
F 26.992941 39.895288 36.859143
F 26.535555 39.895287 58.694538
F 11.316533 30.886712 40.171578
F 10.859147 30.886713 62.006973
F 11.316533 38.608382 40.171578
F 10.859147 38.608382 62.006973
F 11.316533 23.165046 40.171578
F 10.859147 23.165046 62.006973
F 11.392753 43.756085 36.532345
F 10.935366 36.034414 58.367741
F 20.231015 30.886674 40.358331
F 19.773629 30.886674 62.193726
F 20.231015 38.608343 40.358330
F 19.773629 38.608343 62.193726
F 11.392753 36.034414 36.532345
F 10.935366 28.312745 58.367741
F 29.145286 30.886674 40.545058
F 28.687900 30.886674 62.380454
F 29.145286 38.608343 40.545058
F 28.687900 38.608343 62.380454
F 11.392753 28.312745 36.532345
F 28.687900 46.330014 62.380453
F 29.145286 46.330014 40.545058
F 24.535689 46.330014 47.730160
F 24.478506 46.330014 50.459585
F 20.078553 46.330014 47.636797
F 20.021370 46.330014 50.366221
F 24.840613 46.330014 33.173230
F 19.716446 46.330014 64.923151
F 20.173832 46.330014 43.087755
F 24.383227 46.330014 55.008625
F 24.783431 46.330014 35.902654
F 24.326044 46.330014 57.738049
F 20.383477 46.330014 33.079866
F 19.926091 46.330014 54.915261
F 20.326294 46.330014 35.809290
F 19.868908 46.330014 57.644685
F 24.688151 46.330014 40.451694
F 24.230765 46.330014 62.287090
F 24.630969 46.330014 43.181119
F 24.173583 46.330014 65.016514
F 20.231015 46.330014 40.358331
F 19.773629 46.330014 62.193726
F 11.106887 23.165046 50.179510
F 10.801963 23.165045 64.736440
F 4.798953 27.009256 32.768710
F 4.798953 34.730923 32.768710
F 4.798953 42.452594 32.768711
F 4.056342 24.468536 68.220654
F 3.598956 24.468535 90.056049
F 30.783062 24.451951 68.795792
F 30.325675 24.451951 90.631188
F 4.056343 32.190202 68.220654
F 3.598956 32.190202 90.056049
F 30.783062 32.173618 68.795792
F 30.325675 32.173617 90.631188
F 4.056343 39.911873 68.220654
F 3.598957 39.911873 90.056049
F 30.783062 39.895288 68.795793
F 30.325675 39.895288 90.631188
F 12.954490 24.451955 68.422334
F 12.497104 24.451955 90.257730
F 12.954490 32.173622 68.422334
F 12.497104 32.173622 90.257730
F 12.954490 39.895292 68.422335
F 12.497104 39.895292 90.257730
F 21.868793 24.451950 68.609065
F 21.411406 24.451950 90.444460
F 21.868793 32.173617 68.609065
F 21.411406 32.173617 90.444461
F 21.868793 39.895288 68.609066
F 21.411406 39.895288 90.444461
F 3.980099 27.009256 71.859886
F 3.522713 27.009256 93.695281
F 30.706820 27.025841 72.435025
F 30.249434 27.025840 94.270420
F 3.980099 34.730923 71.859887
F 3.522713 34.730923 93.695281
F 30.706820 34.747508 72.435025
F 30.249434 34.747508 94.270420
F 3.980099 42.452595 71.859886
F 3.522713 42.452595 93.695281
F 30.706820 42.469179 72.435025
F 30.249434 42.469179 94.270420
F 12.878247 27.025836 72.061567
F 12.420861 27.025836 93.896962
F 12.878247 34.747503 72.061567
F 12.420861 34.747503 93.896962
F 12.878247 42.469175 72.061566
F 12.420861 42.469175 93.896962
F 21.792551 27.025841 72.248298
F 21.335165 27.025841 94.083693
F 21.792551 34.747508 72.248298
F 21.335165 34.747508 94.083693
F 21.792551 42.469179 72.248298
F 21.335165 42.469179 94.083693
F 4.036642 27.009256 69.161036
F 3.579256 27.009256 90.996432
F 30.764003 27.025840 69.705601
F 30.306616 27.025840 91.540996
F 4.036643 34.730923 69.161037
F 3.579256 34.730923 90.996432
F 30.764003 34.747508 69.705601
F 30.306616 34.747508 91.540996
F 4.036643 42.452594 69.161037
F 3.579257 42.452594 90.996432
F 30.764003 42.469179 69.705601
F 30.306616 42.469179 91.540996
F 12.935431 27.025836 69.332149
F 12.478044 27.025836 91.167544
F 12.935430 34.747503 69.332149
F 12.478044 34.747503 91.167543
F 12.935431 42.469175 69.332148
F 12.478044 42.469175 91.167544
F 21.849733 27.025840 69.518874
F 21.392347 27.025840 91.354269
F 21.849733 34.747508 69.518873
F 21.392347 34.747508 91.354268
F 21.849733 42.469179 69.518873
F 21.392347 42.469179 91.354269
F 3.655479 24.468535 87.357199
F 30.840226 24.451951 66.066368
F 30.382840 24.451950 87.901763
F 3.655479 32.190201 87.357199
F 30.840226 32.173617 66.066368
F 30.382840 32.173617 87.901763
F 3.655479 39.911873 87.357199
F 30.840226 39.895288 66.066368
F 30.382840 39.895288 87.901763
F 13.011653 24.451955 65.692916
F 12.554267 24.451955 87.528311
F 13.011653 32.173622 65.692915
F 12.554267 32.173622 87.528311
F 13.011653 39.895292 65.692916
F 12.554267 39.895292 87.528311
F 21.925957 24.451950 65.879640
F 21.468570 24.451950 87.715036
F 21.925957 32.173617 65.879640
F 21.468570 32.173617 87.715036
F 21.925957 39.895288 65.879641
F 21.468570 39.895288 87.715036
F 6.239687 30.882250 69.194674
F 5.782300 30.882250 91.030069
F 32.992570 30.886674 69.752282
F 32.535184 30.886674 91.587678
F 6.239687 38.603920 69.194674
F 5.782300 38.603920 91.030069
F 32.992570 38.608343 69.752282
F 32.535184 38.608343 91.587678
F 28.173331 46.330014 86.945273
F 28.173331 38.608343 86.945273
F 6.239686 46.325591 69.194673
F 5.782300 46.325591 91.030069
F 28.173331 30.886674 86.945273
F 19.259060 38.608343 86.758546
F 32.992570 46.330014 69.752282
F 32.535184 46.330014 91.587678
F 15.164029 30.886674 69.378827
F 14.706643 30.886674 91.214222
F 15.164030 38.608344 69.378827
F 14.706643 38.608344 91.214222
F 15.164029 23.165007 69.378827
F 14.706643 23.165008 91.214222
F 19.259060 30.886674 86.758546
F 10.344577 38.608382 86.571835
F 24.078303 30.886674 69.565556
F 23.620916 30.886674 91.400950
F 24.078303 38.608343 69.565556
F 23.620916 38.608343 91.400951
F 10.344577 30.886712 86.571835
F 28.249570 43.756123 83.306041
F 6.315906 28.317207 65.555441
F 5.858520 28.317207 87.390836
F 33.068791 28.312784 66.113050
F 32.611404 28.312784 87.948445
F 6.315906 36.038875 65.555441
F 5.858520 36.038875 87.390836
F 33.068791 36.034452 66.113050
F 32.611404 36.034452 87.948445
F 6.315906 43.760547 65.555440
F 5.858520 43.760547 87.390836
F 33.068791 43.756124 66.113050
F 32.611404 43.756124 87.948445
F 15.240249 28.312783 65.739595
F 14.782862 28.312783 87.574989
F 15.240249 36.034451 65.739594
F 14.782862 36.034451 87.574989
F 15.240249 43.756123 65.739594
F 14.782862 43.756123 87.574989
F 24.154524 28.312783 65.926323
F 23.697138 28.312783 87.761718
F 24.154524 36.034452 65.926322
F 23.697138 36.034452 87.761718
F 24.154524 43.756123 65.926322
F 23.697138 43.756123 87.761717
F 6.258859 28.317207 68.279300
F 5.801473 28.317207 90.114695
F 33.011626 28.312784 68.842474
F 32.554240 28.312784 90.677869
F 6.258859 36.038875 68.279300
F 5.801473 36.038875 90.114695
F 33.011626 36.034452 68.842474
F 32.554240 36.034453 90.677869
F 6.258859 43.760547 68.279300
F 5.801473 43.760547 90.114695
F 33.011626 43.756124 68.842474
F 32.554240 43.756124 90.677870
F 15.183085 28.312783 68.469020
F 14.725699 28.312783 90.304416
F 15.183085 36.034451 68.469020
F 14.725699 36.034451 90.304416
F 15.183085 43.756123 68.469021
F 14.725699 43.756123 90.304416
F 24.097359 28.312783 68.655747
F 23.639973 28.312784 90.491142
F 24.097359 36.034452 68.655747
F 23.639973 36.034452 90.491142
F 24.097359 43.756123 68.655747
F 23.639973 43.756123 90.491143
F 6.182620 30.882250 71.918532
F 5.725234 30.882250 93.753927
F 32.935388 30.886673 72.481707
F 32.478001 30.886673 94.317102
F 6.182620 38.603920 71.918532
F 5.725234 38.603920 93.753927
F 32.935388 38.608343 72.481707
F 32.478001 38.608343 94.317102
F 6.182620 46.325591 71.918532
F 5.725234 46.325591 93.753927
F 32.935388 46.330014 72.481707
F 32.478001 46.330014 94.317102
F 15.106846 30.886674 72.108253
F 14.649460 30.886674 93.943648
F 15.106846 38.608344 72.108253
F 14.649460 38.608344 93.943648
F 15.106846 23.165007 72.108253
F 14.649460 23.165007 93.943648
F 28.249569 36.034452 83.306040
F 28.249569 28.312784 83.306040
F 24.021120 30.886674 72.294980
F 23.563734 30.886674 94.130375
F 24.021120 38.608343 72.294980
F 23.563734 38.608343 94.130375
F 19.335299 43.756123 83.119313
F 19.335299 36.034451 83.119313
F 8.494140 24.450063 68.330233
F 8.036754 24.450063 90.165628
F 8.494140 32.171730 68.330233
F 8.036754 32.171729 90.165628
F 8.494140 39.893400 68.330233
F 8.036754 39.893400 90.165628
F 17.411656 24.451950 68.515702
F 16.954270 24.451950 90.351097
F 17.411656 32.173617 68.515702
F 16.954270 32.173617 90.351097
F 17.411656 39.895288 68.515702
F 16.954270 39.895288 90.351097
F 26.325928 24.451950 68.702429
F 25.868542 24.451950 90.537824
F 26.325928 32.173617 68.702429
F 25.868542 32.173617 90.537824
F 26.325928 39.895288 68.702429
F 25.868542 39.895288 90.537824
F 8.417897 27.027728 71.969465
F 7.960512 27.027728 93.804860
F 8.417897 34.749396 71.969466
F 7.960511 34.749396 93.804861
F 8.417897 42.471067 71.969465
F 7.960511 42.471067 93.804861
F 17.335414 27.025840 72.154934
F 16.878028 27.025840 93.990329
F 17.335415 34.747508 72.154934
F 16.878028 34.747508 93.990329
F 17.335414 42.469179 72.154934
F 16.878028 42.469179 93.990329
F 26.249687 27.025841 72.341661
F 25.792301 27.025841 94.177057
F 26.249687 34.747508 72.341662
F 25.792301 34.747508 94.177057
F 26.249687 42.469179 72.341661
F 25.792301 42.469179 94.177057
F 8.475136 27.027728 69.237389
F 8.017750 27.027728 91.072784
F 8.475136 34.749396 69.237389
F 8.017750 34.749396 91.072784
F 8.475136 42.471067 69.237389
F 8.017750 42.471067 91.072784
F 17.392597 27.025840 69.425510
F 16.935211 27.025841 91.260905
F 17.392597 34.747508 69.425510
F 16.935211 34.747508 91.260905
F 17.392597 42.469179 69.425510
F 16.935211 42.469180 91.260905
F 26.306869 27.025840 69.612237
F 25.849483 27.025841 91.447632
F 26.306869 34.747508 69.612237
F 25.849483 34.747508 91.447632
F 26.306869 42.469179 69.612237
F 25.849483 42.469179 91.447632
F 8.551359 24.450062 65.598156
F 8.093973 24.450062 87.433551
F 8.551359 32.171729 65.598156
F 8.093973 32.171729 87.433551
F 8.551359 39.893400 65.598156
F 8.093973 39.893400 87.433551
F 17.468820 24.451950 65.786277
F 17.011434 24.451950 87.621672
F 17.468820 32.173617 65.786277
F 17.011434 32.173617 87.621672
F 17.468820 39.895288 65.786277
F 17.011434 39.895288 87.621672
F 26.383092 24.451950 65.973004
F 25.925706 24.451950 87.808399
F 26.383093 32.173617 65.973004
F 25.925706 32.173617 87.808399
F 26.383093 39.895288 65.973004
F 25.925706 39.895288 87.808399
F 10.706685 30.886713 69.285439
F 10.249299 30.886712 91.120834
F 10.706685 38.608382 69.285439
F 10.249299 38.608382 91.120834
F 10.706685 23.165046 69.285439
F 10.249299 23.165046 91.120834
F 19.335299 28.312783 83.119313
F 10.420816 43.756085 82.932602
F 19.621167 30.886674 69.472192
F 19.163780 30.886674 91.307587
F 19.621167 38.608343 69.472192
F 19.163780 38.608343 91.307587
F 10.420816 36.034414 82.932602
F 10.420816 28.312745 82.932602
F 28.535437 30.886674 69.658919
F 28.078051 30.886674 91.494314
F 28.535437 38.608343 69.658919
F 28.078051 38.608343 91.494314
F 28.306734 43.756123 80.576615
F 28.306734 36.034452 80.576615
F 28.535437 46.330014 69.658919
F 28.078051 46.330014 91.494314
F 10.782905 28.312745 65.646206
F 10.325518 28.312745 87.481601
F 10.782904 36.034414 65.646206
F 10.325518 36.034414 87.481601
F 10.782905 43.756085 65.646206
F 10.325518 43.756085 87.481601
F 19.697387 28.312783 65.832959
F 19.240001 28.312783 87.668354
F 19.697387 36.034452 65.832959
F 19.240001 36.034452 87.668354
F 19.697387 43.756123 65.832958
F 19.240001 43.756123 87.668353
F 28.611658 28.312784 66.019686
F 28.154272 28.312784 87.855081
F 28.611658 36.034452 66.019686
F 28.154272 36.034452 87.855081
F 28.611658 43.756123 66.019686
F 28.154272 43.756123 87.855081
F 10.725740 28.312745 68.375673
F 10.268354 28.312745 90.211068
F 10.725740 36.034414 68.375673
F 10.268354 36.034414 90.211068
F 10.725740 43.756085 68.375673
F 10.268354 43.756085 90.211068
F 19.640223 28.312783 68.562383
F 19.182837 28.312783 90.397779
F 19.640223 36.034451 68.562383
F 19.182837 36.034451 90.397779
F 19.640223 43.756123 68.562384
F 19.182837 43.756123 90.397779
F 28.554494 28.312784 68.749111
F 28.097107 28.312784 90.584506
F 28.554494 36.034452 68.749111
F 28.097107 36.034452 90.584506
F 28.554494 43.756123 68.749111
F 28.097107 43.756123 90.584506
F 10.649501 30.886712 72.014905
F 10.192115 30.886712 93.850300
F 10.649501 38.608382 72.014905
F 10.192115 38.608382 93.850300
F 28.306734 28.312784 80.576616
F 19.392463 43.756123 80.389888
F 19.563984 30.886674 72.201616
F 19.106597 30.886673 94.037011
F 19.563984 38.608343 72.201616
F 19.106597 38.608343 94.037011
F 19.392463 36.034452 80.389888
F 19.392463 28.312783 80.389888
F 28.478255 30.886674 72.388343
F 28.020869 30.886674 94.223738
F 28.478255 38.608343 72.388343
F 28.020869 38.608343 94.223738
F 10.477980 43.756085 80.203135
F 10.477980 36.034414 80.203135
F 28.478255 46.330014 72.388343
F 28.020869 46.330014 94.223738
F 3.903880 24.468535 75.499118
F 3.446494 24.468536 97.334514
F 30.630600 24.451951 76.074257
F 30.173213 24.451951 97.909653
F 3.903880 32.190202 75.499118
F 3.446494 32.190202 97.334514
F 30.630600 32.173617 76.074257
F 30.173213 32.173617 97.909653
F 3.903881 39.911873 75.499118
F 3.446494 39.911873 97.334514
F 30.630600 39.895288 76.074257
F 30.173213 39.895288 97.909653
F 12.802028 24.451955 75.700799
F 12.344642 24.451955 97.536194
F 12.802028 32.173622 75.700799
F 12.344642 32.173622 97.536194
F 12.802028 39.895292 75.700799
F 12.344642 39.895292 97.536194
F 21.716330 24.451950 75.887530
F 21.258944 24.451950 97.722925
F 21.716330 32.173617 75.887530
F 21.258944 32.173617 97.722925
F 21.716330 39.895288 75.887530
F 21.258944 39.895288 97.722926
F 3.827637 27.009256 79.138351
F 30.554358 27.025840 79.713489
F 3.827637 34.730923 79.138351
F 30.554358 34.747507 79.713489
F 3.827637 42.452595 79.138351
F 30.554358 42.469179 79.713489
F 12.725785 27.025836 79.340031
F 12.725785 34.747503 79.340031
F 12.725785 42.469175 79.340031
F 21.640089 27.025841 79.526762
F 21.640089 34.747508 79.526762
F 21.640089 42.469179 79.526762
F 3.884180 27.009256 76.439501
F 3.426794 27.009256 98.274896
F 30.611540 27.025840 76.984065
F 3.884180 34.730923 76.439501
F 3.426794 34.730923 98.274896
F 30.611540 34.747508 76.984065
F 3.884181 42.452594 76.439501
F 3.426794 42.452594 98.274896
F 30.611540 42.469179 76.984065
F 12.782968 27.025836 76.610613
F 12.782968 34.747503 76.610613
F 12.782968 42.469175 76.610613
F 21.697271 27.025841 76.797338
F 21.697271 34.747508 76.797338
F 21.697271 42.469179 76.797338
F 3.960403 24.468535 72.800269
F 3.503016 24.468535 94.635664
F 30.687764 24.451951 73.344833
F 30.230378 24.451951 95.180228
F 3.960403 32.190201 72.800269
F 3.503016 32.190201 94.635664
F 30.687764 32.173617 73.344833
F 30.230378 32.173617 95.180228
F 3.960403 39.911873 72.800269
F 3.503017 39.911873 94.635664
F 30.687764 39.895288 73.344833
F 30.230378 39.895288 95.180228
F 12.859191 24.451955 72.971381
F 12.401805 24.451955 94.806776
F 12.859191 32.173622 72.971381
F 12.401805 32.173622 94.806776
F 12.859191 39.895292 72.971381
F 12.401805 39.895292 94.806776
F 21.773494 24.451950 73.158106
F 21.316108 24.451950 94.993501
F 21.773494 32.173617 73.158106
F 21.316108 32.173617 94.993501
F 21.773494 39.895288 73.158106
F 21.316108 39.895288 94.993501
F 6.087225 30.882251 76.473138
F 32.840108 30.886674 77.030747
F 6.087225 38.603920 76.473138
F 32.840108 38.608343 77.030747
F 10.477980 28.312745 80.203136
F 6.087225 46.325591 76.473138
F 28.230513 46.330014 84.215848
F 32.840108 46.330014 77.030747
F 15.011567 30.886674 76.657292
F 15.011567 38.608344 76.657292
F 15.011567 23.165007 76.657292
F 28.230513 38.608343 84.215848
F 23.925841 30.886674 76.844020
F 23.925841 38.608343 76.844020
F 28.230513 30.886674 84.215848
F 6.163444 28.317207 72.833906
F 5.706058 28.317207 94.669301
F 32.916329 28.312784 73.391515
F 32.458942 28.312784 95.226910
F 6.163444 36.038875 72.833906
F 5.706058 36.038875 94.669301
F 32.916329 36.034452 73.391515
F 32.458942 36.034452 95.226910
F 6.163444 43.760547 72.833906
F 5.706058 43.760547 94.669301
F 32.916329 43.756124 73.391515
F 32.458942 43.756124 95.226910
F 15.087787 28.312783 73.018060
F 14.630400 28.312783 94.853455
F 15.087787 36.034451 73.018060
F 14.630400 36.034451 94.853455
F 15.087787 43.756122 73.018059
F 14.630400 43.756123 94.853455
F 24.002062 28.312783 73.204788
F 23.544676 28.312783 95.040183
F 24.002062 36.034452 73.204787
F 23.544675 36.034452 95.040183
F 24.002062 43.756123 73.204787
F 23.544676 43.756123 95.040182
F 6.106397 28.317207 75.557765
F 5.649011 28.317207 97.393160
F 32.859164 28.312784 76.120939
F 32.401778 28.312784 97.956334
F 6.106397 36.038876 75.557765
F 5.649011 36.038875 97.393160
F 32.859164 36.034452 76.120939
F 32.401778 36.034452 97.956334
F 6.106397 43.760547 75.557765
F 5.649011 43.760547 97.393160
F 32.859164 43.756124 76.120939
F 32.401778 43.756124 97.956335
F 15.030623 28.312783 75.747485
F 14.573237 28.312783 97.582880
F 15.030623 36.034451 75.747485
F 14.573237 36.034451 97.582880
F 15.030623 43.756123 75.747485
F 14.573237 43.756123 97.582880
F 23.944897 28.312784 75.934212
F 23.487511 28.312783 97.769607
F 23.944897 36.034452 75.934212
F 23.487511 36.034452 97.769607
F 23.944897 43.756123 75.934212
F 23.487511 43.756123 97.769608
F 6.030158 30.882250 79.196997
F 32.782926 30.886673 79.760171
F 6.030158 38.603920 79.196997
F 32.782926 38.608343 79.760171
F 6.030158 46.325591 79.196997
F 32.782926 46.330014 79.760171
F 14.954384 30.886674 79.386717
F 14.954384 38.608344 79.386717
F 14.954384 23.165008 79.386717
F 19.316242 38.608343 84.029121
F 23.868658 30.886674 79.573444
F 23.868658 38.608343 79.573444
F 19.316242 30.886674 84.029121
F 8.341678 24.450063 75.608698
F 7.884292 24.450063 97.444093
F 8.341678 32.171730 75.608698
F 7.884292 32.171730 97.444093
F 8.341678 39.893400 75.608698
F 7.884292 39.893400 97.444093
F 17.259194 24.451950 75.794167
F 16.801808 24.451950 97.629562
F 17.259194 32.173617 75.794167
F 16.801808 32.173617 97.629562
F 17.259194 39.895288 75.794167
F 16.801808 39.895288 97.629562
F 26.173466 24.451950 75.980894
F 25.716080 24.451950 97.816289
F 26.173466 32.173617 75.980894
F 25.716080 32.173617 97.816289
F 26.173466 39.895288 75.980894
F 25.716080 39.895288 97.816289
F 8.265435 27.027728 79.247929
F 8.265435 34.749395 79.247930
F 8.265435 42.471067 79.247930
F 17.182952 27.025840 79.433399
F 17.182952 34.747508 79.433399
F 17.182952 42.469179 79.433399
F 26.097225 27.025841 79.620126
F 26.097225 34.747508 79.620126
F 26.097225 42.469179 79.620126
F 8.322674 27.027728 76.515854
F 8.322674 34.749396 76.515854
F 8.322674 42.471067 76.515853
F 17.240135 27.025841 76.703975
F 17.240135 34.747508 76.703974
F 17.240135 42.469179 76.703974
F 26.154407 27.025841 76.890702
F 26.154407 34.747508 76.890701
F 26.154407 42.469179 76.890702
F 8.398897 24.450063 72.876621
F 7.941511 24.450062 94.712016
F 8.398897 32.171729 72.876621
F 7.941511 32.171729 94.712016
F 8.398897 39.893400 72.876621
F 7.941511 39.893400 94.712016
F 17.316358 24.451950 73.064742
F 16.858972 24.451950 94.900137
F 17.316358 32.173617 73.064742
F 16.858972 32.173617 94.900137
F 17.316358 39.895288 73.064742
F 16.858971 39.895288 94.900137
F 26.230631 24.451950 73.251469
F 25.773244 24.451950 95.086865
F 26.230631 32.173617 73.251469
F 25.773244 32.173617 95.086865
F 26.230631 39.895288 73.251469
F 25.773244 39.895288 95.086865
F 10.554223 30.886712 76.563904
F 10.554223 38.608382 76.563904
F 10.554223 23.165046 76.563904
F 10.401761 23.165046 83.842368
F 19.468704 30.886674 76.750656
F 19.468704 38.608343 76.750656
F 10.401761 38.608382 83.842368
F 28.382976 30.886674 76.937384
F 28.382976 38.608343 76.937384
F 10.401761 30.886713 83.842368
F 28.382976 46.330014 76.937383
F 10.630442 28.312745 72.924671
F 10.173056 28.312745 94.760066
F 10.630442 36.034414 72.924671
F 10.173056 36.034414 94.760066
F 10.630442 43.756085 72.924671
F 10.173056 43.756085 94.760066
F 19.544925 28.312783 73.111424
F 19.087539 28.312783 94.946819
F 19.544925 36.034452 73.111424
F 19.087539 36.034452 94.946819
F 19.544925 43.756123 73.111423
F 19.087538 43.756123 94.946819
F 28.459196 28.312784 73.298151
F 28.001810 28.312784 95.133546
F 28.459196 36.034452 73.298151
F 28.001810 36.034452 95.133547
F 28.459196 43.756123 73.298151
F 28.001810 43.756124 95.133546
F 10.573278 28.312745 75.654137
F 10.115892 28.312745 97.489533
F 10.573278 36.034414 75.654138
F 10.115892 36.034414 97.489533
F 10.573278 43.756085 75.654138
F 10.115892 43.756085 97.489533
F 19.487761 28.312783 75.840848
F 19.030375 28.312783 97.676244
F 19.487761 36.034452 75.840848
F 19.030375 36.034452 97.676243
F 19.487761 43.756123 75.840848
F 19.030375 43.756124 97.676243
F 28.402032 28.312784 76.027575
F 27.944645 28.312784 97.862971
F 28.402032 36.034452 76.027575
F 27.944645 36.034452 97.862971
F 28.402032 43.756123 76.027576
F 27.944645 43.756123 97.862971
F 10.497039 30.886712 79.293369
F 10.497039 38.608382 79.293369
F 26.078169 39.895288 80.529934
F 19.411522 30.886673 79.480081
F 19.411522 38.608343 79.480081
F 26.078169 32.173617 80.529934
F 28.325793 30.886674 79.666808
F 28.325793 38.608343 79.666808
F 26.078169 24.451950 80.529934
F 28.325793 46.330014 79.666808
F 3.751418 24.468536 82.777583
F 30.478137 24.451951 83.352722
F 3.751418 32.190202 82.777583
F 30.478137 32.173617 83.352723
F 3.751419 39.911873 82.777583
F 30.478137 39.895288 83.352722
F 12.649566 24.451955 82.979264
F 12.649566 32.173622 82.979264
F 12.649566 39.895292 82.979264
F 21.563868 24.451950 83.165995
F 21.563868 32.173617 83.165995
F 21.563868 39.895288 83.165995
F 3.675175 27.009256 86.416816
F 30.401896 27.025840 86.991955
F 3.675176 34.730923 86.416816
F 30.401896 34.747507 86.991955
F 3.675176 42.452595 86.416816
F 30.401896 42.469179 86.991955
F 12.573323 27.025836 86.618496
F 12.573323 34.747503 86.618496
F 12.573323 42.469175 86.618496
F 21.487627 27.025841 86.805228
F 21.487627 34.747508 86.805228
F 21.487627 42.469179 86.805228
F 3.731718 27.009256 83.717966
F 30.459078 27.025840 84.262530
F 3.731719 34.730923 83.717966
F 30.459078 34.747508 84.262530
F 3.731719 42.452594 83.717967
F 30.459078 42.469179 84.262530
F 12.630506 27.025836 83.889078
F 12.630506 34.747503 83.889078
F 12.630506 42.469175 83.889078
F 21.544809 27.025840 84.075803
F 21.544809 34.747508 84.075803
F 21.544809 42.469179 84.075803
F 3.807941 24.468535 80.078733
F 30.535302 24.451951 80.623298
F 3.807941 32.190201 80.078733
F 30.535302 32.173617 80.623298
F 3.807941 39.911873 80.078733
F 30.535302 39.895288 80.623297
F 12.706729 24.451955 80.249845
F 12.706729 32.173622 80.249845
F 12.706729 39.895292 80.249845
F 21.621032 24.451950 80.436570
F 21.621032 32.173617 80.436570
F 21.621032 39.895288 80.436570
F 5.934762 30.882250 83.751603
F 32.687646 30.886674 84.309212
F 5.934762 38.603920 83.751603
F 32.687646 38.608343 84.309212
F 17.163896 39.895288 80.343207
F 5.934762 46.325591 83.751603
F 17.163896 32.173617 80.343207
F 32.687646 46.330014 84.309212
F 14.859105 30.886674 83.935757
F 14.859105 38.608344 83.935757
F 14.859105 23.165007 83.935757
F 17.163896 24.451950 80.343207
F 23.773379 30.886674 84.122485
F 23.773378 38.608343 84.122485
F 8.246435 39.893400 80.155086
F 6.010982 28.317207 80.112370
F 32.763866 28.312784 80.669979
F 6.010982 36.038875 80.112370
F 32.763866 36.034452 80.669979
F 6.010982 43.760547 80.112370
F 32.763866 43.756124 80.669979
F 14.935325 28.312783 80.296524
F 14.935325 36.034451 80.296524
F 14.935325 43.756123 80.296524
F 23.849599 28.312783 80.483252
F 23.849599 36.034452 80.483252
F 23.849600 43.756123 80.483252
F 5.953935 28.317207 82.836229
F 32.706702 28.312784 83.399404
F 5.953935 36.038875 82.836229
F 32.706702 36.034452 83.399404
F 5.953935 43.760547 82.836230
F 32.706702 43.756124 83.399404
F 14.878161 28.312782 83.025950
F 14.878161 36.034451 83.025950
F 14.878161 43.756123 83.025950
F 23.792435 28.312783 83.212677
F 23.792435 36.034452 83.212677
F 23.792435 43.756123 83.212677
F 5.877696 30.882250 86.475462
F 32.630463 30.886673 87.038637
F 5.877696 38.603920 86.475462
F 32.630463 38.608343 87.038637
F 5.877696 46.325591 86.475462
F 32.630463 46.330014 87.038637
F 14.801922 30.886674 86.665183
F 14.801922 38.608344 86.665183
F 14.801922 23.165007 86.665183
F 8.246435 32.171729 80.155086
F 23.716196 30.886674 86.851910
F 23.716196 38.608343 86.851910
F 8.246435 24.450062 80.155086
F 8.189216 24.450063 82.887163
F 8.189216 32.171729 82.887163
F 8.189216 39.893400 82.887163
F 17.106732 24.451950 83.072631
F 17.106732 32.173617 83.072631
F 17.106732 39.895288 83.072631
F 26.021004 24.451950 83.259358
F 26.021004 32.173617 83.259359
F 26.021004 39.895288 83.259359
F 8.112974 27.027728 86.526395
F 8.112974 34.749395 86.526395
F 8.112973 42.471067 86.526395
F 17.030490 27.025840 86.711864
F 17.030490 34.747508 86.711864
F 17.030490 42.469179 86.711864
F 25.944763 27.025841 86.898591
F 25.944763 34.747508 86.898591
F 25.944763 42.469179 86.898591
F 8.170212 27.027728 83.794318
F 8.170212 34.749396 83.794318
F 8.170212 42.471067 83.794319
F 17.087673 27.025841 83.982439
F 17.087673 34.747508 83.982439
F 17.087673 42.469180 83.982439
F 26.001945 27.025841 84.169167
F 26.001945 34.747508 84.169167
F 26.001945 42.469179 84.169166
F 24.078303 46.330014 69.565556
F 23.620916 46.330014 91.400950
F 24.021120 46.330014 72.294980
F 19.259060 46.330014 86.758546
F 23.563734 46.330014 94.130375
F 19.621167 46.330014 69.472192
F 19.163780 46.330014 91.307587
F 19.563984 46.330014 72.201616
F 19.106597 46.330014 94.037011
F 23.925841 46.330014 76.844020
F 23.868658 46.330014 79.573444
F 19.468704 46.330014 76.750656
F 19.411522 46.330014 79.480080
F 23.773378 46.330014 84.122485
F 23.716196 46.330014 86.851910
F 19.316242 46.330014 84.029121
F 10.344577 23.165046 86.571835
F 10.649501 23.165046 72.014905
F 10.192115 23.165045 93.850300
F 10.497039 23.165046 79.293369
F 4.112865 24.468535 65.521803
F 4.112865 32.190201 65.521803
F 4.112865 39.911873 65.521804
F 3.141570 24.468536 111.891444
F 29.868289 24.451951 112.466583
F 3.141570 32.190202 111.891444
F 29.868289 32.173617 112.466583
F 3.141570 39.911873 111.891444
F 29.868289 39.895288 112.466583
F 12.039717 24.451955 112.093125
F 12.039717 32.173622 112.093125
F 12.039717 39.895292 112.093125
F 20.954020 24.451950 112.279856
F 20.954020 32.173617 112.279856
F 20.954020 39.895288 112.279856
F 3.065327 27.009256 115.530677
F 29.792048 27.025840 116.105815
F 3.065327 34.730923 115.530677
F 29.792048 34.747507 116.105815
F 3.065327 42.452595 115.530677
F 29.792048 42.469179 116.105815
F 11.963475 27.025836 115.732357
F 11.963475 34.747503 115.732357
F 11.963475 42.469175 115.732357
F 20.877779 27.025841 115.919088
F 20.877779 34.747508 115.919089
F 20.877779 42.469179 115.919088
F 3.121870 27.009256 112.831827
F 29.849230 27.025840 113.376391
F 3.121870 34.730923 112.831827
F 29.849230 34.747508 113.376391
F 3.121870 42.452594 112.831827
F 29.849230 42.469179 113.376391
F 12.020658 27.025836 113.002939
F 12.020658 34.747503 113.002939
F 12.020658 42.469175 113.002939
F 20.934961 27.025840 113.189664
F 20.934961 34.747508 113.189664
F 20.934961 42.469179 113.189664
F 3.198092 24.468535 109.192594
F 2.740706 24.468535 131.027989
F 29.925454 24.451951 109.737159
F 3.198092 32.190201 109.192594
F 2.740706 32.190201 131.027989
F 29.925453 32.173617 109.737158
F 3.198093 39.911873 109.192593
F 2.740706 39.911873 131.027989
F 29.925454 39.895288 109.737158
F 12.096880 24.451955 109.363706
F 12.096880 32.173622 109.363706
F 12.096880 39.895292 109.363706
F 21.011184 24.451950 109.550431
F 21.011184 32.173617 109.550431
F 21.011184 39.895288 109.550431
F 5.324914 30.882250 112.865464
F 32.077797 30.886674 113.423073
F 5.324914 38.603920 112.865464
F 32.077797 38.608343 113.423073
F 27.258558 46.330014 130.616063
F 5.324914 46.325591 112.865464
F 27.715945 46.330014 108.780668
F 32.077798 46.330014 113.423073
F 14.249256 30.886674 113.049618
F 14.249257 38.608344 113.049618
F 14.249257 23.165008 113.049618
F 27.258558 38.608343 130.616063
F 23.163530 30.886674 113.236346
F 23.163530 38.608343 113.236346
F 27.715945 38.608343 108.780668
F 5.401134 28.317207 109.226231
F 32.154018 28.312784 109.783840
F 5.401134 36.038875 109.226231
F 32.154018 36.034452 109.783840
F 5.401134 43.760547 109.226231
F 32.154018 43.756124 109.783840
F 14.325476 28.312782 109.410385
F 14.325476 36.034451 109.410385
F 14.325476 43.756122 109.410385
F 23.239751 28.312784 109.597113
F 23.239751 36.034452 109.597113
F 23.239751 43.756123 109.597113
F 5.344087 28.317207 111.950090
F 32.096854 28.312784 112.513264
F 5.344087 36.038875 111.950090
F 32.096853 36.034452 112.513265
F 5.344087 43.760547 111.950090
F 32.096853 43.756124 112.513265
F 14.268313 28.312783 112.139811
F 14.268313 36.034451 112.139811
F 14.268313 43.756123 112.139811
F 23.182587 28.312783 112.326538
F 23.182587 36.034452 112.326538
F 23.182587 43.756123 112.326538
F 5.267847 30.882250 115.589323
F 32.020615 30.886673 116.152497
F 5.267847 38.603920 115.589323
F 32.020615 38.608343 116.152497
F 5.267847 46.325591 115.589323
F 32.020615 46.330014 116.152497
F 14.192074 30.886674 115.779043
F 14.192074 38.608344 115.779044
F 14.192074 23.165007 115.779043
F 27.258558 30.886674 130.616064
F 23.106348 30.886674 115.965770
F 23.106348 38.608343 115.965770
F 27.715945 30.886674 108.780668
F 7.579367 24.450063 112.001023
F 7.579367 32.171729 112.001024
F 7.579367 39.893400 112.001023
F 16.496884 24.451950 112.186492
F 16.496884 32.173617 112.186492
F 16.496884 39.895288 112.186492
F 25.411155 24.451950 112.373220
F 25.411156 32.173617 112.373220
F 25.411155 39.895288 112.373220
F 7.503125 27.027728 115.640255
F 7.503125 34.749395 115.640256
F 7.503125 42.471067 115.640256
F 16.420642 27.025840 115.825724
F 16.420642 34.747508 115.825725
F 16.420642 42.469179 115.825725
F 25.334915 27.025841 116.012452
F 25.334915 34.747508 116.012452
F 25.334915 42.469179 116.012452
F 7.560363 27.027728 112.908179
F 7.560363 34.749396 112.908179
F 7.560363 42.471067 112.908179
F 16.477825 27.025841 113.096300
F 16.477825 34.747508 113.096300
F 16.477825 42.469179 113.096300
F 25.392096 27.025841 113.283028
F 25.392096 34.747508 113.283027
F 25.392096 42.469179 113.283027
F 7.636586 24.450063 109.268947
F 7.636587 32.171729 109.268947
F 7.636587 39.893400 109.268947
F 16.554047 24.451950 109.457067
F 16.554047 32.173617 109.457067
F 16.554047 39.895288 109.457067
F 25.468320 24.451950 109.643795
F 25.468320 32.173617 109.643794
F 25.468320 39.895287 109.643795
F 9.791912 30.886712 112.956229
F 9.791912 38.608382 112.956229
F 9.791912 23.165046 112.956229
F 18.344287 38.608343 130.429336
F 18.706394 30.886674 113.142982
F 18.706394 38.608343 113.142982
F 18.801673 38.608343 108.593941
F 27.620665 30.886674 113.329709
F 27.620665 38.608343 113.329709
F 18.344287 30.886674 130.429336
F 27.620665 46.330014 113.329709
F 9.868132 28.312745 109.316996
F 9.868132 36.034414 109.316996
F 9.868132 43.756085 109.316996
F 18.782614 28.312783 109.503749
F 18.782615 36.034452 109.503749
F 18.782615 43.756123 109.503749
F 27.696886 28.312784 109.690476
F 27.696886 36.034452 109.690476
F 27.696886 43.756123 109.690476
F 9.810967 28.312745 112.046463
F 9.810967 36.034414 112.046463
F 9.810967 43.756085 112.046463
F 18.725451 28.312783 112.233174
F 18.725451 36.034451 112.233174
F 18.725451 43.756123 112.233174
F 27.639721 28.312784 112.419901
F 27.639721 36.034452 112.419901
F 27.639721 43.756123 112.419901
F 9.734728 30.886712 115.685695
F 9.734728 38.608382 115.685695
F 18.801673 30.886674 108.593941
F 18.649211 30.886673 115.872406
F 18.649211 38.608344 115.872406
F 9.429804 38.608382 130.242626
F 27.563483 30.886674 116.059134
F 27.563483 38.608343 116.059134
F 9.887190 38.608382 108.407230
F 27.563483 46.330014 116.059134
F 2.989107 24.468535 119.169909
F 29.715827 24.451951 119.745048
F 2.989107 32.190202 119.169909
F 29.715827 32.173617 119.745048
F 2.989108 39.911873 119.169909
F 29.715827 39.895288 119.745048
F 11.887255 24.451955 119.371590
F 11.887255 32.173622 119.371590
F 11.887255 39.895292 119.371589
F 20.801558 24.451950 119.558321
F 20.801558 32.173617 119.558320
F 20.801558 39.895288 119.558321
F 3.370250 27.009256 100.973746
F 2.912865 27.009256 122.809141
F 30.096972 27.025840 101.548884
F 29.639586 27.025840 123.384280
F 3.370251 34.730923 100.973746
F 2.912865 34.730923 122.809141
F 30.096972 34.747507 101.548885
F 29.639586 34.747508 123.384280
F 3.370251 42.452595 100.973746
F 2.912865 42.452595 122.809141
F 30.096972 42.469179 101.548884
F 29.639586 42.469179 123.384280
F 12.268399 27.025836 101.175426
F 11.811013 27.025836 123.010821
F 12.268399 34.747503 101.175426
F 11.811013 34.747503 123.010822
F 12.268399 42.469175 101.175426
F 11.811013 42.469175 123.010821
F 21.182703 27.025840 101.362157
F 20.725317 27.025841 123.197553
F 21.182703 34.747508 101.362157
F 20.725316 34.747508 123.197553
F 21.182703 42.469179 101.362158
F 20.725316 42.469179 123.197553
F 2.969408 27.009256 120.110291
F 30.154154 27.025840 98.819461
F 29.696767 27.025840 120.654855
F 2.969408 34.730923 120.110291
F 30.154154 34.747508 98.819461
F 29.696767 34.747508 120.654856
F 2.969408 42.452594 120.110291
F 30.154154 42.469179 98.819461
F 29.696767 42.469179 120.654856
F 12.325582 27.025836 98.446008
F 11.868195 27.025836 120.281404
F 12.325582 34.747503 98.446008
F 11.868196 34.747503 120.281403
F 12.325582 42.469175 98.446008
F 11.868196 42.469175 120.281403
F 21.239885 27.025840 98.632733
F 20.782499 27.025841 120.468129
F 21.239885 34.747508 98.632733
F 20.782499 34.747508 120.468128
F 21.239885 42.469179 98.632733
F 20.782499 42.469179 120.468129
F 3.045630 24.468535 116.471059
F 29.772991 24.451951 117.015624
F 3.045630 32.190201 116.471059
F 29.772991 32.173617 117.015624
F 3.045630 39.911873 116.471059
F 29.772991 39.895288 117.015623
F 11.944418 24.451955 116.642171
F 11.944418 32.173622 116.642171
F 11.944418 39.895292 116.642171
F 20.858722 24.451950 116.828896
F 20.858722 32.173617 116.828896
F 20.858722 39.895288 116.828896
F 5.629838 30.882250 98.308533
F 5.172452 30.882250 120.143929
F 32.382722 30.886674 98.866142
F 31.925335 30.886673 120.701537
F 5.629838 38.603920 98.308533
F 5.172452 38.603920 120.143928
F 32.382722 38.608343 98.866142
F 31.925335 38.608343 120.701537
F 9.429804 30.886712 130.242625
F 9.887190 30.886712 108.407230
F 5.629838 46.325591 98.308533
F 5.172452 46.325591 120.143928
F 27.334797 43.756123 126.976831
F 27.792183 43.756123 105.141436
F 32.382722 46.330014 98.866142
F 31.925335 46.330014 120.701537
F 14.554181 30.886674 98.492687
F 14.096795 30.886674 120.328082
F 14.554181 38.608344 98.492687
F 14.096795 38.608344 120.328082
F 14.554181 23.165007 98.492687
F 14.096795 23.165007 120.328082
F 27.334797 36.034452 126.976831
F 27.792183 36.034452 105.141435
F 23.468454 30.886674 98.679415
F 23.011068 30.886674 120.514810
F 23.468454 38.608343 98.679415
F 23.011068 38.608343 120.514810
F 27.334797 28.312784 126.976831
F 27.792183 28.312784 105.141435
F 5.248672 28.317207 116.504696
F 32.001556 28.312784 117.062305
F 5.248672 36.038875 116.504696
F 32.001556 36.034452 117.062305
F 5.248672 43.760547 116.504696
F 32.001556 43.756124 117.062305
F 14.173014 28.312783 116.688850
F 14.173014 36.034451 116.688850
F 14.173014 43.756122 116.688850
F 23.087289 28.312783 116.875578
F 23.087289 36.034452 116.875578
F 23.087289 43.756123 116.875578
F 5.191625 28.317207 119.228555
F 31.944391 28.312784 119.791729
F 5.191625 36.038875 119.228555
F 31.944391 36.034452 119.791729
F 5.191625 43.760547 119.228555
F 31.944391 43.756124 119.791730
F 14.115851 28.312783 119.418275
F 14.115851 36.034451 119.418276
F 14.115851 43.756123 119.418276
F 23.030125 28.312783 119.605002
F 23.030125 36.034451 119.605002
F 23.030125 43.756123 119.605003
F 5.572772 30.882250 101.032392
F 5.115385 30.882250 122.867787
F 32.325539 30.886673 101.595566
F 31.868153 30.886673 123.430962
F 5.572772 38.603920 101.032392
F 5.115385 38.603920 122.867787
F 32.325539 38.608343 101.595566
F 31.868153 38.608343 123.430962
F 5.572772 46.325591 101.032392
F 5.115385 46.325591 122.867787
F 32.325539 46.330014 101.595566
F 31.868153 46.330014 123.430962
F 14.496998 30.886674 101.222112
F 14.039611 30.886674 123.057508
F 14.496998 38.608344 101.222113
F 14.039611 38.608344 123.057508
F 18.420526 43.756123 126.790103
F 14.039612 23.165007 123.057508
F 18.877913 43.756123 104.954708
F 18.420526 36.034452 126.790104
F 23.411272 30.886674 101.408839
F 22.953886 30.886674 123.244234
F 23.411272 38.608343 101.408839
F 22.953886 38.608343 123.244234
F 18.877913 36.034451 104.954708
F 18.420526 28.312783 126.790103
F 7.426905 24.450063 119.279488
F 7.426905 32.171729 119.279488
F 7.426905 39.893400 119.279488
F 16.344422 24.451950 119.464957
F 16.344422 32.173617 119.464957
F 16.344422 39.895288 119.464957
F 25.258693 24.451950 119.651684
F 25.258693 32.173617 119.651684
F 25.258693 39.895288 119.651684
F 7.808049 27.027728 101.083325
F 7.350663 27.027728 122.918720
F 7.808049 34.749396 101.083325
F 7.350663 34.749395 122.918720
F 7.808049 42.471067 101.083325
F 7.350663 42.471067 122.918720
F 16.725566 27.025840 101.268794
F 16.268180 27.025840 123.104189
F 16.725566 34.747508 101.268794
F 16.268180 34.747508 123.104189
F 16.725566 42.469179 101.268794
F 16.268180 42.469179 123.104189
F 25.639839 27.025841 101.455521
F 25.182453 27.025841 123.290916
F 25.639839 34.747508 101.455521
F 25.182453 34.747508 123.290917
F 25.639839 42.469179 101.455521
F 25.182453 42.469179 123.290917
F 7.865288 27.027728 98.351248
F 7.407901 27.027728 120.186644
F 7.865288 34.749396 98.351248
F 7.407901 34.749396 120.186644
F 7.865288 42.471067 98.351249
F 7.407901 42.471067 120.186644
F 16.782749 27.025841 98.539370
F 16.325363 27.025841 120.374764
F 16.782749 34.747508 98.539369
F 16.325363 34.747508 120.374764
F 16.782749 42.469179 98.539370
F 16.325362 42.469179 120.374765
F 25.697021 27.025841 98.726097
F 25.239634 27.025840 120.561492
F 25.697021 34.747508 98.726097
F 25.239634 34.747508 120.561492
F 25.697021 42.469179 98.726097
F 25.239634 42.469179 120.561492
F 7.484124 24.450063 116.547412
F 7.484124 32.171729 116.547412
F 7.484124 39.893400 116.547412
F 16.401585 24.451950 116.735532
F 16.401585 32.173617 116.735532
F 16.401585 39.895288 116.735532
F 25.315858 24.451950 116.922260
F 25.315858 32.173617 116.922260
F 25.315858 39.895288 116.922260
F 10.096836 30.886712 98.399298
F 9.639450 30.886712 120.234694
F 10.096836 38.608382 98.399298
F 9.639450 38.608382 120.234694
F 10.096836 23.165046 98.399298
F 9.639450 23.165046 120.234694
F 18.877913 28.312783 104.954708
F 9.506043 43.756085 126.603393
F 19.011318 30.886674 98.586051
F 18.553932 30.886674 120.421447
F 19.011318 38.608343 98.586051
F 18.553932 38.608343 120.421446
F 9.963429 43.756085 104.767997
F 9.506043 36.034414 126.603393
F 27.925589 30.886674 98.772779
F 27.468203 30.886674 120.608174
F 27.925589 38.608343 98.772779
F 27.468203 38.608343 120.608174
F 9.963429 36.034414 104.767998
F 9.506043 28.312745 126.603393
F 27.925589 46.330014 98.772779
F 27.468203 46.330014 120.608174
F 9.715669 28.312745 116.595461
F 9.715669 36.034414 116.595461
F 9.715670 43.756085 116.595461
F 18.630152 28.312783 116.782214
F 18.630152 36.034452 116.782214
F 18.630152 43.756123 116.782214
F 27.544424 28.312784 116.968941
F 27.544424 36.034452 116.968941
F 27.544423 43.756123 116.968941
F 9.658505 28.312745 119.324928
F 9.658505 36.034414 119.324928
F 9.658505 43.756085 119.324928
F 18.572988 28.312783 119.511639
F 18.572988 36.034451 119.511639
F 18.572988 43.756123 119.511639
F 27.487259 28.312784 119.698366
F 27.487259 36.034452 119.698366
F 27.487259 43.756123 119.698366
F 10.039653 30.886712 101.128765
F 9.582266 30.886712 122.964160
F 10.039653 38.608382 101.128765
F 9.582266 38.608382 122.964160
F 9.963429 28.312745 104.767997
F 27.391962 43.756124 124.247406
F 18.954135 30.886674 101.315476
F 18.496749 30.886674 123.150871
F 18.954135 38.608344 101.315476
F 18.496749 38.608343 123.150871
F 27.849348 43.756123 102.412011
F 27.391962 36.034452 124.247406
F 27.868407 30.886674 101.502203
F 27.411020 30.886674 123.337598
F 27.868407 38.608343 101.502203
F 27.411021 38.608343 123.337598
F 27.849348 36.034452 102.412011
F 27.391962 28.312784 124.247406
F 27.868407 46.330014 101.502203
F 27.411020 46.330014 123.337598
F 3.294032 24.468536 104.612978
F 2.836645 24.468536 126.448374
F 30.020751 24.451951 105.188117
F 29.563365 24.451951 127.023513
F 3.294032 32.190202 104.612978
F 2.836646 32.190202 126.448374
F 30.020751 32.173617 105.188117
F 29.563365 32.173617 127.023513
F 3.294033 39.911873 104.612978
F 2.836646 39.911873 126.448374
F 30.020751 39.895288 105.188117
F 29.563365 39.895288 127.023513
F 12.192180 24.451955 104.814659
F 11.734793 24.451955 126.650054
F 12.192180 32.173622 104.814659
F 11.734793 32.173622 126.650054
F 12.192180 39.895292 104.814659
F 11.734793 39.895292 126.650054
F 21.106482 24.451950 105.001390
F 20.649096 24.451950 126.836785
F 21.106482 32.173617 105.001390
F 20.649096 32.173617 126.836785
F 21.106482 39.895288 105.001390
F 20.649096 39.895288 126.836785
F 3.217789 27.009256 108.252211
F 2.760402 27.009256 130.087606
F 29.944510 27.025840 108.827349
F 29.487123 27.025840 130.662745
F 3.217789 34.730923 108.252211
F 2.760403 34.730923 130.087606
F 29.944510 34.747508 108.827350
F 29.487123 34.747507 130.662745
F 3.217789 42.452595 108.252211
F 2.760403 42.452595 130.087606
F 29.944510 42.469179 108.827349
F 29.487124 42.469179 130.662745
F 12.115937 27.025836 108.453892
F 11.658551 27.025836 130.289287
F 12.115937 34.747503 108.453892
F 11.658551 34.747503 130.289287
F 12.115937 42.469175 108.453891
F 11.658551 42.469175 130.289287
F 21.030241 27.025841 108.640623
F 20.572855 27.025841 130.476017
F 21.030241 34.747508 108.640623
F 20.572854 34.747508 130.476018
F 21.030241 42.469179 108.640623
F 20.572854 42.469179 130.476018
F 3.274332 27.009256 105.553361
F 2.816945 27.009256 127.388757
F 30.001692 27.025840 106.097925
F 29.544305 27.025840 127.933321
F 3.274333 34.730922 105.553361
F 2.816946 34.730923 127.388756
F 30.001692 34.747508 106.097925
F 29.544306 34.747507 127.933321
F 3.274333 42.452594 105.553361
F 2.816946 42.452594 127.388756
F 30.001692 42.469179 106.097925
F 29.544306 42.469179 127.933321
F 12.173120 27.025836 105.724473
F 11.715734 27.025836 127.559868
F 12.173120 34.747503 105.724473
F 11.715734 34.747503 127.559868
F 12.173120 42.469175 105.724473
F 11.715734 42.469175 127.559869
F 21.087423 27.025841 105.911198
F 20.630037 27.025840 127.746593
F 21.087423 34.747508 105.911198
F 20.630037 34.747508 127.746593
F 21.087423 42.469179 105.911198
F 20.630037 42.469179 127.746593
F 3.350554 24.468535 101.914128
F 2.893168 24.468535 123.749523
F 30.077916 24.451951 102.458693
F 29.620529 24.451951 124.294088
F 3.350554 32.190201 101.914128
F 2.893168 32.190201 123.749523
F 30.077916 32.173617 102.458693
F 29.620529 32.173617 124.294088
F 3.350554 39.911873 101.914128
F 2.893169 39.911873 123.749524
F 30.077916 39.895288 102.458693
F 29.620529 39.895288 124.294088
F 12.249342 24.451955 102.085241
F 11.791956 24.451955 123.920635
F 12.249343 32.173622 102.085240
F 11.791956 32.173622 123.920635
F 12.249343 39.895292 102.085240
F 11.791956 39.895292 123.920635
F 21.163646 24.451950 102.271965
F 20.706259 24.451950 124.107360
F 21.163646 32.173617 102.271965
F 20.706259 32.173617 124.107360
F 21.163646 39.895288 102.271965
F 20.706260 39.895288 124.107360
F 5.477376 30.882250 105.586998
F 5.019989 30.882250 127.422394
F 32.230260 30.886674 106.144607
F 31.772873 30.886674 127.980003
F 5.477376 38.603920 105.586998
F 5.019989 38.603920 127.422394
F 32.230260 38.608343 106.144607
F 31.772873 38.608343 127.980003
F 27.849348 28.312784 102.412011
F 18.477690 43.756123 124.060678
F 5.477376 46.325591 105.586998
F 5.019989 46.325591 127.422394
F 18.935076 43.756123 102.225283
F 18.477690 36.034452 124.060679
F 32.230260 46.330014 106.144607
F 31.772873 46.330014 127.980002
F 14.401719 30.886674 105.771152
F 13.944332 30.886674 127.606547
F 14.401719 38.608344 105.771152
F 13.944333 38.608344 127.606547
F 14.401719 23.165007 105.771152
F 13.944332 23.165008 127.606547
F 18.935076 36.034452 102.225283
F 18.477690 28.312783 124.060679
F 23.315992 30.886674 105.957880
F 22.858606 30.886674 127.793275
F 23.315992 38.608343 105.957880
F 22.858606 38.608343 127.793275
F 18.935076 28.312783 102.225284
F 9.563208 43.756085 123.873926
F 5.553596 28.317207 101.947765
F 5.096210 28.317207 123.783161
F 32.306480 28.312784 102.505374
F 31.849093 28.312784 124.340770
F 5.553596 36.038875 101.947765
F 5.096210 36.038875 123.783161
F 32.306480 36.034452 102.505374
F 31.849094 36.034452 124.340770
F 5.553596 43.760547 101.947765
F 5.096210 43.760547 123.783160
F 32.306480 43.756124 102.505375
F 31.849094 43.756124 124.340770
F 14.477938 28.312783 102.131919
F 14.020552 28.312783 123.967314
F 14.477938 36.034451 102.131919
F 14.020552 36.034451 123.967314
F 14.477938 43.756122 102.131919
F 14.020552 43.756122 123.967314
F 23.392213 28.312783 102.318647
F 22.934827 28.312783 124.154043
F 23.392213 36.034452 102.318647
F 22.934827 36.034452 124.154042
F 23.392213 43.756123 102.318647
F 22.934827 43.756123 124.154042
F 5.496549 28.317207 104.671624
F 5.039162 28.317207 126.507020
F 32.249316 28.312784 105.234799
F 31.791929 28.312784 127.070194
F 5.496549 36.038876 104.671624
F 5.039162 36.038876 126.507020
F 32.249316 36.034452 105.234799
F 31.791930 36.034453 127.070194
F 5.496549 43.760547 104.671624
F 5.039162 43.760547 126.507020
F 32.249316 43.756124 105.234799
F 31.791930 43.756124 127.070194
F 14.420775 28.312783 104.861345
F 13.963389 28.312782 126.696740
F 14.420775 36.034451 104.861345
F 13.963389 36.034451 126.696740
F 14.420775 43.756123 104.861345
F 13.963388 43.756123 126.696740
F 23.335049 28.312783 105.048072
F 22.877662 28.312784 126.883467
F 23.335049 36.034452 105.048072
F 22.877662 36.034452 126.883467
F 23.335049 43.756123 105.048072
F 22.877663 43.756123 126.883468
F 5.420310 30.882250 108.310857
F 4.962923 30.882250 130.146252
F 32.173077 30.886673 108.874032
F 31.715691 30.886673 130.709427
F 5.420310 38.603920 108.310857
F 4.962923 38.603920 130.146252
F 32.173077 38.608343 108.874032
F 31.715691 38.608343 130.709427
F 5.420310 46.325591 108.310857
F 4.962923 46.325591 130.146252
F 32.173077 46.330014 108.874032
F 31.715691 46.330014 130.709427
F 14.344535 30.886674 108.500578
F 13.887149 30.886674 130.335973
F 14.344536 38.608344 108.500578
F 13.887149 38.608344 130.335973
F 14.344536 23.165007 108.500578
F 13.887149 23.165007 130.335973
F 10.020594 43.756085 102.038531
F 9.563208 36.034414 123.873926
F 23.258810 30.886674 108.687304
F 22.801424 30.886674 130.522700
F 23.258810 38.608343 108.687305
F 22.801424 38.608343 130.522700
F 10.020594 36.034414 102.038531
F 9.563207 28.312745 123.873926
F 7.731829 24.450063 104.722558
F 7.274443 24.450063 126.557953
F 7.731829 32.171730 104.722558
F 7.274443 32.171729 126.557953
F 7.731829 39.893400 104.722558
F 7.274443 39.893400 126.557953
F 16.649346 24.451950 104.908026
F 16.191960 24.451950 126.743422
F 16.649346 32.173617 104.908026
F 16.191960 32.173617 126.743422
F 16.649346 39.895288 104.908027
F 16.191960 39.895288 126.743422
F 25.563618 24.451950 105.094754
F 25.106231 24.451950 126.930149
F 25.563618 32.173617 105.094754
F 25.106231 32.173617 126.930149
F 25.563617 39.895288 105.094754
F 25.106231 39.895288 126.930149
F 7.655587 27.027728 108.361790
F 7.198201 27.027728 130.197185
F 7.655587 34.749395 108.361790
F 7.198201 34.749395 130.197185
F 7.655587 42.471067 108.361790
F 7.198201 42.471067 130.197185
F 16.573104 27.025841 108.547259
F 16.115718 27.025840 130.382654
F 16.573104 34.747508 108.547259
F 16.115718 34.747508 130.382655
F 16.573104 42.469179 108.547260
F 16.115718 42.469179 130.382654
F 25.487377 27.025840 108.733986
F 25.029990 27.025841 130.569382
F 25.487376 34.747507 108.733987
F 25.029990 34.747508 130.569382
F 25.487377 42.469179 108.733986
F 25.029990 42.469179 130.569382
F 7.712825 27.027728 105.629713
F 7.255439 27.027728 127.465109
F 7.712825 34.749396 105.629714
F 7.255439 34.749396 127.465109
F 7.712825 42.471067 105.629713
F 7.255439 42.471067 127.465109
F 16.630287 27.025840 105.817835
F 16.172900 27.025841 127.653230
F 16.630287 34.747508 105.817835
F 16.172900 34.747508 127.653230
F 16.630287 42.469179 105.817835
F 16.172900 42.469179 127.653229
F 25.544558 27.025841 106.004562
F 25.087172 27.025841 127.839957
F 25.544558 34.747508 106.004562
F 25.087172 34.747508 127.839957
F 25.544558 42.469179 106.004562
F 25.087172 42.469179 127.839957
F 7.789049 24.450063 101.990481
F 7.331662 24.450063 123.825876
F 7.789049 32.171729 101.990481
F 7.331662 32.171729 123.825876
F 7.789049 39.893400 101.990481
F 7.331662 39.893400 123.825876
F 16.706510 24.451950 102.178601
F 16.249123 24.451951 124.013997
F 16.706510 32.173617 102.178601
F 16.249123 32.173617 124.013997
F 16.706509 39.895288 102.178602
F 16.249123 39.895288 124.013997
F 25.620782 24.451950 102.365329
F 25.163396 24.451950 124.200724
F 25.620782 32.173617 102.365329
F 25.163396 32.173617 124.200724
F 25.620782 39.895288 102.365329
F 25.163396 39.895288 124.200724
F 9.944374 30.886713 105.677763
F 9.486988 30.886712 127.513159
F 9.944374 38.608382 105.677763
F 9.486988 38.608382 127.513159
F 9.944374 23.165046 105.677764
F 9.486988 23.165046 127.513159
F 10.020594 28.312745 102.038531
F 27.315741 46.330014 127.886639
F 18.858856 30.886674 105.864516
F 18.401470 30.886674 127.699912
F 18.858856 38.608343 105.864516
F 18.401470 38.608343 127.699912
F 27.773127 46.330014 106.051244
F 27.315741 38.608343 127.886639
F 27.773127 30.886674 106.051244
F 27.315741 30.886674 127.886639
F 27.773127 38.608343 106.051243
F 23.163530 46.330014 113.236346
F 23.106347 46.330014 115.965770
F 18.706394 46.330014 113.142982
F 18.649211 46.330014 115.872406
F 23.468454 46.330014 98.679415
F 18.344287 46.330014 130.429336
F 18.801674 46.330014 108.593941
F 23.011068 46.330014 120.514810
F 23.411272 46.330014 101.408840
F 22.953886 46.330014 123.244234
F 19.011318 46.330014 98.586051
F 18.553931 46.330014 120.421446
F 18.954136 46.330014 101.315476
F 18.496749 46.330014 123.150871
F 23.315992 46.330014 105.957880
F 22.858606 46.330014 127.793275
F 23.258810 46.330014 108.687305
F 22.801424 46.330014 130.522700
F 18.858856 46.330014 105.864516
F 18.401470 46.330014 127.699912
F 9.734728 23.165046 115.685696
F 9.429804 23.165045 130.242625
F 9.887190 23.165046 108.407230
F 10.039653 23.165046 101.128765
F 9.582266 23.165046 122.964160
F 2.684184 24.468536 133.726839
F 2.226797 24.468536 155.562235
F 29.410903 24.451951 134.301978
F 28.953516 24.451951 156.137373
F 2.684184 32.190202 133.726839
F 2.226797 32.190202 155.562234
F 29.410903 32.173618 134.301978
F 28.953516 32.173617 156.137373
F 2.684184 39.911873 133.726839
F 2.226798 39.911873 155.562234
F 29.410903 39.895288 134.301978
F 28.953516 39.895288 156.137373
F 11.582331 24.451955 133.928520
F 11.124945 24.451955 155.763915
F 11.582331 32.173622 133.928520
F 11.124945 32.173621 155.763915
F 11.582331 39.895292 133.928520
F 11.124945 39.895292 155.763915
F 20.496634 24.451950 134.115251
F 20.039247 24.451950 155.950646
F 20.496634 32.173617 134.115251
F 20.039247 32.173617 155.950646
F 20.496634 39.895288 134.115251
F 20.039247 39.895288 155.950646
F 2.607940 27.009257 137.366071
F 2.150554 27.009256 159.201467
F 29.334661 27.025841 137.941210
F 28.877275 27.025840 159.776606
F 2.607940 34.730923 137.366072
F 2.150554 34.730923 159.201467
F 29.334661 34.747508 137.941211
F 28.877275 34.747507 159.776606
F 2.607940 42.452595 137.366072
F 2.150554 42.452595 159.201467
F 29.334661 42.469179 137.941211
F 28.877275 42.469179 159.776606
F 11.506088 27.025836 137.567752
F 11.048702 27.025836 159.403147
F 11.506088 34.747503 137.567752
F 11.048702 34.747503 159.403147
F 11.506088 42.469175 137.567752
F 11.048702 42.469175 159.403147
F 20.420393 27.025841 137.754483
F 19.963006 27.025841 159.589879
F 20.420392 34.747508 137.754484
F 19.963006 34.747508 159.589879
F 20.420392 42.469179 137.754483
F 19.963006 42.469179 159.589879
F 2.664483 27.009256 134.667222
F 2.207097 27.009256 156.502617
F 29.391843 27.025840 135.211786
F 28.934457 27.025840 157.047181
F 2.664484 34.730923 134.667222
F 2.207097 34.730923 156.502617
F 29.391843 34.747508 135.211786
F 28.934457 34.747508 157.047181
F 2.664484 42.452594 134.667222
F 2.207098 42.452594 156.502617
F 29.391843 42.469179 135.211786
F 28.934457 42.469179 157.047181
F 11.563271 27.025836 134.838334
F 11.105885 27.025836 156.673729
F 11.563271 34.747503 134.838334
F 11.105885 34.747503 156.673729
F 11.563272 42.469175 134.838334
F 11.105885 42.469175 156.673729
F 20.477574 27.025840 135.025059
F 20.020188 27.025841 156.860454
F 20.477574 34.747508 135.025059
F 20.020188 34.747508 156.860454
F 20.477574 42.469179 135.025059
F 20.020188 42.469179 156.860454
F 2.283320 24.468535 152.863384
F 29.468067 24.451950 131.572554
F 29.010681 24.451950 153.407949
F 2.283320 32.190201 152.863384
F 29.468067 32.173617 131.572554
F 29.010681 32.173617 153.407949
F 2.283320 39.911873 152.863384
F 29.468067 39.895288 131.572553
F 29.010681 39.895288 153.407949
F 11.639494 24.451955 131.199101
F 11.182108 24.451955 153.034497
F 11.639494 32.173622 131.199101
F 11.182108 32.173621 153.034497
F 11.639494 39.895292 131.199101
F 11.182108 39.895292 153.034496
F 20.553798 24.451950 131.385826
F 20.096411 24.451950 153.221222
F 20.553798 32.173617 131.385826
F 20.096411 32.173617 153.221221
F 20.553798 39.895288 131.385826
F 20.096411 39.895288 153.221221
F 4.867528 30.882250 134.700859
F 4.410141 30.882250 156.536254
F 31.620411 30.886674 135.258468
F 31.163025 30.886674 157.093863
F 4.867528 38.603920 134.700859
F 4.410141 38.603920 156.536254
F 31.620411 38.608343 135.258468
F 31.163025 38.608343 157.093863
F 26.801172 46.330014 152.451458
F 26.801172 38.608343 152.451458
F 4.867528 46.325591 134.700859
F 4.410141 46.325591 156.536254
F 26.801172 30.886674 152.451458
F 17.886901 38.608343 152.264731
F 31.620411 46.330014 135.258468
F 31.163025 46.330014 157.093863
F 13.791870 30.886674 134.885013
F 13.334484 30.886674 156.720408
F 13.791870 38.608344 134.885013
F 13.334484 38.608344 156.720408
F 13.791870 23.165007 134.885013
F 13.334484 23.165008 156.720408
F 17.886901 30.886673 152.264731
F 8.972418 38.608382 152.078020
F 22.706144 30.886674 135.071741
F 22.248757 30.886674 156.907136
F 22.706144 38.608343 135.071741
F 22.248757 38.608343 156.907136
F 8.972418 30.886712 152.078020
F 26.877411 43.756123 148.812226
F 4.943748 28.317207 131.061626
F 4.486361 28.317207 152.897021
F 31.696632 28.312784 131.619235
F 31.239245 28.312784 153.454630
F 4.943747 36.038875 131.061626
F 4.486361 36.038875 152.897021
F 31.696631 36.034452 131.619235
F 31.239245 36.034452 153.454630
F 4.943747 43.760547 131.061626
F 4.486361 43.760547 152.897021
F 31.696631 43.756124 131.619235
F 31.239245 43.756124 153.454630
F 13.868090 28.312783 131.245780
F 13.410703 28.312783 153.081175
F 13.868090 36.034451 131.245780
F 13.410704 36.034451 153.081175
F 13.868090 43.756123 131.245780
F 13.410703 43.756122 153.081175
F 22.782365 28.312783 131.432508
F 22.324978 28.312784 153.267903
F 22.782365 36.034452 131.432508
F 22.324979 36.034452 153.267903
F 22.782365 43.756123 131.432508
F 22.324979 43.756123 153.267903
F 4.886700 28.317207 133.785485
F 4.429314 28.317207 155.620881
F 31.639467 28.312784 134.348660
F 31.182081 28.312784 156.184055
F 4.886700 36.038875 133.785485
F 4.429314 36.038876 155.620880
F 31.639467 36.034452 134.348660
F 31.182081 36.034453 156.184055
F 4.886700 43.760547 133.785486
F 4.429314 43.760547 155.620881
F 31.639467 43.756124 134.348660
F 31.182081 43.756124 156.184055
F 13.810926 28.312783 133.975206
F 13.353540 28.312783 155.810601
F 13.810926 36.034451 133.975206
F 13.353540 36.034451 155.810601
F 13.810926 43.756123 133.975206
F 13.353540 43.756123 155.810601
F 22.725200 28.312783 134.161933
F 22.267814 28.312783 155.997328
F 22.725200 36.034452 134.161933
F 22.267814 36.034452 155.997328
F 22.725200 43.756123 134.161933
F 22.267814 43.756123 155.997328
F 4.810461 30.882250 137.424718
F 4.353075 30.882250 159.260113
F 31.563229 30.886673 137.987892
F 31.105842 30.886673 159.823288
F 4.810461 38.603920 137.424718
F 4.353075 38.603920 159.260113
F 31.563229 38.608343 137.987892
F 31.105842 38.608343 159.823288
F 4.810461 46.325591 137.424718
F 4.353075 46.325591 159.260113
F 31.563229 46.330014 137.987892
F 31.105842 46.330014 159.823288
F 13.734687 30.886674 137.614438
F 13.277301 30.886674 159.449834
F 13.734687 38.608344 137.614438
F 13.277301 38.608344 159.449834
F 13.734687 23.165007 137.614438
F 13.277301 23.165008 159.449834
F 26.877410 36.034452 148.812226
F 26.877410 28.312784 148.812226
F 22.648962 30.886674 137.801165
F 22.191575 30.886674 159.636560
F 22.648961 38.608343 137.801165
F 22.191575 38.608343 159.636560
F 17.963140 43.756123 148.625499
F 17.963140 36.034451 148.625499
F 7.121981 24.450063 133.836419
F 6.664595 24.450063 155.671814
F 33.410649 24.451951 156.230737
F 7.121981 32.171730 133.836419
F 6.664595 32.171729 155.671814
F 33.410649 32.173617 156.230737
F 7.121981 39.893400 133.836419
F 6.664595 39.893400 155.671814
F 33.410649 39.895288 156.230737
F 16.039497 24.451950 134.021887
F 15.582111 24.451950 155.857282
F 16.039497 32.173617 134.021887
F 15.582111 32.173617 155.857282
F 16.039497 39.895288 134.021887
F 15.582111 39.895288 155.857283
F 24.953769 24.451950 134.208615
F 24.496383 24.451950 156.044010
F 24.953769 32.173617 134.208615
F 24.496383 32.173617 156.044010
F 24.953769 39.895288 134.208615
F 24.496383 39.895288 156.044010
F 7.045739 27.027729 137.475651
F 6.588352 27.027728 159.311046
F 33.334406 27.025840 159.869969
F 7.045739 34.749396 137.475651
F 6.588352 34.749395 159.311046
F 33.334406 34.747507 159.869969
F 7.045739 42.471067 137.475651
F 6.588352 42.471067 159.311046
F 33.334406 42.469179 159.869969
F 15.963255 27.025840 137.661120
F 15.505869 27.025840 159.496515
F 15.963255 34.747508 137.661120
F 15.505869 34.747508 159.496515
F 15.963255 42.469179 137.661120
F 15.505869 42.469179 159.496515
F 24.877528 27.025841 137.847847
F 24.420142 27.025841 159.683242
F 24.877528 34.747508 137.847847
F 24.420142 34.747508 159.683242
F 24.877528 42.469179 137.847847
F 24.420142 42.469179 159.683242
F 7.102977 27.027728 134.743575
F 6.645591 27.027728 156.578970
F 33.391589 27.025840 157.140545
F 7.102977 34.749396 134.743574
F 6.645591 34.749396 156.578969
F 33.391589 34.747508 157.140545
F 7.102977 42.471067 134.743574
F 6.645591 42.471067 156.578970
F 33.391589 42.469179 157.140545
F 16.020438 27.025841 134.931696
F 15.563052 27.025841 156.767091
F 16.020438 34.747508 134.931695
F 15.563052 34.747508 156.767090
F 16.020438 42.469179 134.931695
F 15.563052 42.469179 156.767091
F 24.934710 27.025841 135.118423
F 24.477324 27.025841 156.953818
F 24.934710 34.747507 135.118422
F 24.477324 34.747508 156.953818
F 24.934710 42.469179 135.118422
F 24.477324 42.469179 156.953818
F 7.179200 24.450062 131.104342
F 6.721814 24.450062 152.939737
F 7.179200 32.171729 131.104342
F 6.721814 32.171729 152.939737
F 7.179200 39.893400 131.104342
F 6.721814 39.893400 152.939737
F 16.096661 24.451950 131.292463
F 15.639275 24.451950 153.127858
F 16.096661 32.173617 131.292462
F 15.639275 32.173617 153.127857
F 16.096661 39.895288 131.292462
F 15.639275 39.895288 153.127858
F 25.010934 24.451950 131.479190
F 24.553547 24.451950 153.314585
F 25.010934 32.173617 131.479189
F 24.553547 32.173617 153.314585
F 25.010934 39.895288 131.479189
F 24.553547 39.895288 153.314585
F 9.334526 30.886712 134.791624
F 8.877140 30.886712 156.627020
F 9.334526 38.608382 134.791624
F 8.877140 38.608382 156.627020
F 9.334526 23.165046 134.791624
F 8.877140 23.165046 156.627020
F 17.963140 28.312783 148.625499
F 9.048657 43.756085 148.438788
F 18.249008 30.886674 134.978377
F 17.791621 30.886673 156.813772
F 18.249008 38.608343 134.978377
F 17.791621 38.608343 156.813772
F 9.048657 36.034414 148.438788
F 9.048657 28.312745 148.438788
F 27.163278 30.886674 135.165104
F 26.705892 30.886674 157.000500
F 27.163278 38.608343 135.165104
F 26.705892 38.608343 157.000500
F 26.934575 43.756123 146.082801
F 26.934575 36.034452 146.082801
F 27.163278 46.330014 135.165104
F 26.705892 46.330014 157.000499
F 9.410746 28.312745 131.152391
F 8.953359 28.312745 152.987787
F 9.410745 36.034413 131.152391
F 8.953359 36.034414 152.987786
F 9.410746 43.756085 131.152391
F 8.953359 43.756085 152.987787
F 18.325228 28.312783 131.339144
F 17.867842 28.312783 153.174539
F 18.325228 36.034452 131.339144
F 17.867842 36.034452 153.174539
F 18.325228 43.756123 131.339144
F 17.867842 43.756123 153.174539
F 27.239500 28.312784 131.525872
F 26.782113 28.312784 153.361267
F 27.239500 36.034452 131.525871
F 26.782113 36.034452 153.361267
F 27.239500 43.756123 131.525871
F 26.782113 43.756123 153.361266
F 9.353581 28.312745 133.881858
F 8.896195 28.312745 155.717253
F 9.353581 36.034414 133.881858
F 8.896195 36.034414 155.717253
F 9.353581 43.756085 133.881858
F 8.896195 43.756085 155.717254
F 18.268064 28.312783 134.068569
F 17.810678 28.312783 155.903964
F 18.268064 36.034451 134.068569
F 17.810678 36.034451 155.903964
F 18.268064 43.756123 134.068569
F 17.810678 43.756123 155.903965
F 27.182335 28.312784 134.255296
F 26.724949 28.312784 156.090692
F 27.182335 36.034452 134.255297
F 26.724948 36.034452 156.090691
F 27.182335 43.756123 134.255297
F 26.724948 43.756123 156.090692
F 9.277342 30.886712 137.521091
F 8.819956 30.886712 159.356486
F 9.277342 38.608382 137.521091
F 8.819956 38.608382 159.356486
F 26.934575 28.312784 146.082801
F 18.020304 43.756123 145.896074
F 18.191825 30.886674 137.707801
F 17.734439 30.886673 159.543197
F 18.191825 38.608343 137.707801
F 17.734439 38.608343 159.543197
F 18.020304 36.034452 145.896074
F 18.020304 28.312783 145.896074
F 27.106096 30.886674 137.894529
F 26.648710 30.886674 159.729924
F 27.106096 38.608343 137.894529
F 26.648710 38.608343 159.729924
F 9.105821 43.756085 145.709321
F 9.105821 36.034414 145.709321
F 27.106096 46.330014 137.894529
F 26.648710 46.330014 159.729924
F 2.531721 24.468536 141.005304
F 2.074335 24.468536 162.840699
F 29.258441 24.451951 141.580443
F 28.801054 24.451951 163.415838
F 2.531722 32.190202 141.005304
F 2.074335 32.190202 162.840699
F 29.258441 32.173617 141.580443
F 28.801054 32.173618 163.415838
F 2.531722 39.911873 141.005304
F 2.074335 39.911873 162.840699
F 29.258441 39.895288 141.580443
F 28.801054 39.895288 163.415838
F 11.429869 24.451955 141.206984
F 10.972483 24.451955 163.042380
F 11.429869 32.173622 141.206985
F 10.972483 32.173622 163.042380
F 11.429869 39.895292 141.206985
F 10.972483 39.895292 163.042380
F 20.344171 24.451950 141.393716
F 19.886785 24.451950 163.229111
F 20.344171 32.173617 141.393715
F 19.886785 32.173617 163.229111
F 20.344171 39.895288 141.393716
F 19.886785 39.895288 163.229111
F 2.455478 27.009257 144.644536
F 29.182199 27.025840 145.219675
F 2.455478 34.730923 144.644536
F 29.182199 34.747507 145.219675
F 2.455478 42.452595 144.644536
F 29.182199 42.469179 145.219675
F 11.353626 27.025836 144.846216
F 11.353626 34.747503 144.846217
F 11.353626 42.469175 144.846217
F 20.267930 27.025840 145.032948
F 20.267930 34.747508 145.032948
F 20.267930 42.469179 145.032948
F 2.512021 27.009256 141.945687
F 2.054635 27.009256 163.781081
F 29.239381 27.025840 142.490251
F 2.512022 34.730923 141.945686
F 2.054635 34.730923 163.781081
F 29.239381 34.747508 142.490251
F 2.512022 42.452594 141.945686
F 2.054635 42.452594 163.781081
F 29.239381 42.469179 142.490251
F 11.410809 27.025836 142.116799
F 11.410809 34.747503 142.116798
F 11.410809 42.469175 142.116799
F 20.325112 27.025840 142.303523
F 20.325112 34.747508 142.303523
F 20.325112 42.469179 142.303523
F 2.588244 24.468535 138.306454
F 2.130858 24.468535 160.141849
F 29.315605 24.451951 138.851019
F 28.858219 24.451951 160.686414
F 2.588244 32.190201 138.306454
F 2.130857 32.190201 160.141849
F 29.315605 32.173617 138.851019
F 28.858219 32.173617 160.686414
F 2.588244 39.911873 138.306454
F 2.130858 39.911873 160.141849
F 29.315605 39.895288 138.851019
F 28.858219 39.895288 160.686414
F 11.487032 24.451955 138.477566
F 11.029646 24.451955 160.312962
F 11.487032 32.173622 138.477566
F 11.029646 32.173622 160.312961
F 11.487032 39.895292 138.477566
F 11.029646 39.895292 160.312961
F 20.401336 24.451950 138.664291
F 19.943949 24.451950 160.499686
F 20.401335 32.173617 138.664291
F 19.943949 32.173617 160.499686
F 20.401336 39.895288 138.664291
F 19.943949 39.895288 160.499686
F 4.715066 30.882251 141.979324
F 31.467949 30.886674 142.536933
F 4.715066 38.603920 141.979324
F 31.467949 38.608343 142.536933
F 9.105821 28.312745 145.709321
F 4.715066 46.325591 141.979323
F 26.858355 46.330014 149.722034
F 31.467949 46.330014 142.536932
F 13.639408 30.886674 142.163477
F 13.639408 38.608344 142.163477
F 13.639408 23.165007 142.163477
F 26.858355 38.608343 149.722034
F 22.553682 30.886674 142.350205
F 22.553682 38.608343 142.350205
F 26.858355 30.886674 149.722034
F 4.791285 28.317207 138.340091
F 4.333899 28.317207 160.175486
F 31.544169 28.312784 138.897700
F 31.086783 28.312784 160.733095
F 4.791285 36.038875 138.340091
F 4.333899 36.038875 160.175486
F 31.544169 36.034452 138.897700
F 31.086783 36.034452 160.733095
F 4.791285 43.760547 138.340091
F 4.333899 43.760547 160.175486
F 31.544169 43.756124 138.897700
F 31.086783 43.756124 160.733095
F 13.715628 28.312783 138.524245
F 13.258241 28.312783 160.359640
F 13.715628 36.034451 138.524245
F 13.258241 36.034451 160.359640
F 13.715628 43.756123 138.524245
F 13.258241 43.756123 160.359640
F 22.629903 28.312783 138.710973
F 22.172516 28.312783 160.546368
F 22.629903 36.034452 138.710973
F 22.172516 36.034452 160.546368
F 22.629903 43.756123 138.710973
F 22.172517 43.756123 160.546368
F 4.734238 28.317207 141.063950
F 4.276852 28.317207 162.899345
F 31.487005 28.312784 141.627125
F 31.029619 28.312784 163.462520
F 4.734238 36.038876 141.063950
F 4.276852 36.038875 162.899345
F 31.487005 36.034452 141.627125
F 31.029619 36.034452 163.462520
F 4.734238 43.760547 141.063950
F 4.276852 43.760547 162.899345
F 31.487005 43.756124 141.627125
F 31.029619 43.756124 163.462520
F 13.658464 28.312783 141.253671
F 13.201078 28.312783 163.089066
F 13.658464 36.034451 141.253671
F 13.201078 36.034451 163.089066
F 13.658464 43.756123 141.253671
F 13.201078 43.756123 163.089066
F 22.572738 28.312783 141.440398
F 22.115352 28.312783 163.275793
F 22.572738 36.034452 141.440398
F 22.115352 36.034451 163.275793
F 22.572738 43.756123 141.440398
F 22.115352 43.756123 163.275793
F 4.657999 30.882250 144.703182
F 31.410767 30.886673 145.266357
F 4.657999 38.603920 144.703182
F 31.410767 38.608343 145.266356
F 4.657999 46.325591 144.703182
F 31.410767 46.330014 145.266356
F 13.582225 30.886674 144.892903
F 13.582225 38.608344 144.892903
F 13.582225 23.165007 144.892903
F 17.944083 38.608343 149.535306
F 22.496499 30.886674 145.079630
F 22.496499 38.608343 145.079630
F 17.944083 30.886674 149.535307
F 6.969519 24.450063 141.114883
F 6.512133 24.450063 162.950278
F 33.258187 24.451951 163.509202
F 6.969519 32.171729 141.114883
F 6.512133 32.171730 162.950279
F 33.258187 32.173617 163.509202
F 6.969519 39.893400 141.114883
F 6.512133 39.893400 162.950278
F 33.258187 39.895288 163.509202
F 15.887035 24.451950 141.300352
F 15.429649 24.451950 163.135747
F 15.887035 32.173617 141.300352
F 15.429649 32.173617 163.135747
F 15.887036 39.895288 141.300352
F 15.429649 39.895288 163.135747
F 24.801307 24.451950 141.487080
F 24.343921 24.451950 163.322474
F 24.801307 32.173617 141.487080
F 24.343921 32.173617 163.322474
F 24.801307 39.895288 141.487079
F 24.343921 39.895288 163.322474
F 6.893277 27.027728 144.754115
F 6.893277 34.749395 144.754115
F 6.893277 42.471067 144.754115
F 15.810793 27.025840 144.939584
F 15.810793 34.747508 144.939584
F 15.810793 42.469179 144.939584
F 24.725066 27.025841 145.126311
F 24.725066 34.747508 145.126312
F 24.725066 42.469179 145.126311
F 6.950515 27.027728 142.022039
F 6.950515 34.749395 142.022039
F 6.950515 42.471067 142.022039
F 15.867976 27.025841 142.210160
F 15.867976 34.747508 142.210160
F 15.867976 42.469179 142.210160
F 24.782248 27.025841 142.396887
F 24.782248 34.747508 142.396887
F 24.782248 42.469179 142.396887
F 7.026738 24.450063 138.382807
F 6.569352 24.450063 160.218202
F 33.315351 24.451950 160.779778
F 7.026738 32.171729 138.382807
F 6.569352 32.171729 160.218202
F 33.315351 32.173617 160.779778
F 7.026738 39.893400 138.382807
F 6.569352 39.893400 160.218202
F 33.315351 39.895288 160.779777
F 15.944199 24.451950 138.570928
F 15.486813 24.451950 160.406322
F 15.944199 32.173617 138.570927
F 15.486813 32.173617 160.406322
F 15.944199 39.895288 138.570927
F 15.486813 39.895288 160.406323
F 24.858472 24.451950 138.757655
F 24.401085 24.451950 160.593050
F 24.858472 32.173617 138.757655
F 24.401085 32.173617 160.593050
F 24.858472 39.895288 138.757655
F 24.401085 39.895288 160.593050
F 9.182064 30.886712 142.070089
F 9.182064 38.608382 142.070089
F 9.182064 23.165046 142.070089
F 9.029602 23.165046 149.348554
F 18.096546 30.886674 142.256842
F 18.096545 38.608343 142.256842
F 9.029602 38.608382 149.348554
F 27.010817 30.886674 142.443569
F 27.010816 38.608343 142.443569
F 9.029602 30.886713 149.348554
F 27.010817 46.330014 142.443569
F 9.258283 28.312745 138.430857
F 8.800897 28.312745 160.266252
F 9.258283 36.034414 138.430857
F 8.800897 36.034414 160.266252
F 9.258283 43.756085 138.430856
F 8.800897 43.756085 160.266252
F 18.172766 28.312783 138.617609
F 17.715380 28.312783 160.453004
F 18.172766 36.034452 138.617609
F 17.715380 36.034452 160.453004
F 18.172766 43.756123 138.617609
F 17.715380 43.756123 160.453004
F 27.087037 28.312784 138.804337
F 26.629651 28.312784 160.639732
F 27.087037 36.034452 138.804337
F 26.629651 36.034452 160.639732
F 27.087037 43.756123 138.804336
F 26.629651 43.756124 160.639732
F 9.201119 28.312745 141.160323
F 8.743733 28.312745 162.995718
F 9.201119 36.034414 141.160323
F 8.743733 36.034414 162.995718
F 9.201119 43.756085 141.160323
F 8.743733 43.756085 162.995718
F 18.115602 28.312783 141.347034
F 17.658216 28.312783 163.182429
F 18.115602 36.034452 141.347034
F 17.658216 36.034452 163.182429
F 18.115602 43.756123 141.347034
F 17.658216 43.756123 163.182429
F 27.029873 28.312784 141.533761
F 26.572486 28.312784 163.369156
F 27.029873 36.034452 141.533761
F 26.572486 36.034452 163.369156
F 27.029873 43.756123 141.533761
F 26.572486 43.756123 163.369157
F 9.124880 30.886712 144.799555
F 9.124880 38.608382 144.799555
F 24.706010 39.895288 146.036119
F 18.039363 30.886674 144.986266
F 18.039363 38.608343 144.986266
F 24.706010 32.173617 146.036119
F 26.953634 30.886674 145.172993
F 26.953634 38.608343 145.172993
F 24.706010 24.451950 146.036119
F 26.953634 46.330014 145.172993
F 2.379259 24.468536 148.283768
F 29.105979 24.451951 148.858908
F 2.379259 32.190202 148.283768
F 29.105979 32.173617 148.858908
F 2.379260 39.911873 148.283768
F 29.105979 39.895288 148.858908
F 11.277407 24.451955 148.485449
F 11.277407 32.173622 148.485450
F 11.277407 39.895292 148.485449
F 20.191709 24.451950 148.672181
F 20.191709 32.173617 148.672181
F 20.191709 39.895288 148.672181
F 2.303016 27.009256 151.923001
F 29.029737 27.025840 152.498140
F 2.303017 34.730923 151.923002
F 29.029737 34.747507 152.498140
F 2.303017 42.452595 151.923001
F 29.029737 42.469179 152.498140
F 11.201164 27.025836 152.124682
F 11.201164 34.747503 152.124682
F 11.201164 42.469175 152.124682
F 20.115468 27.025840 152.311413
F 20.115468 34.747508 152.311414
F 20.115468 42.469179 152.311413
F 2.359559 27.009256 149.224151
F 29.086919 27.025840 149.768716
F 2.359560 34.730922 149.224151
F 29.086919 34.747508 149.768715
F 2.359560 42.452594 149.224152
F 29.086919 42.469179 149.768716
F 11.258347 27.025836 149.395264
F 11.258347 34.747503 149.395264
F 11.258347 42.469175 149.395264
F 20.172650 27.025840 149.581989
F 20.172650 34.747508 149.581989
F 20.172650 42.469179 149.581988
F 2.435782 24.468535 145.584918
F 29.163143 24.451951 146.129483
F 2.435781 32.190201 145.584918
F 29.163143 32.173617 146.129483
F 2.435782 39.911873 145.584918
F 29.163143 39.895288 146.129483
F 11.334570 24.451955 145.756031
F 11.334570 32.173622 145.756031
F 11.334570 39.895292 145.756031
F 20.248873 24.451950 145.942756
F 20.248873 32.173617 145.942756
F 20.248873 39.895288 145.942755
F 4.562603 30.882250 149.257788
F 31.315487 30.886674 149.815398
F 4.562603 38.603920 149.257788
F 31.315487 38.608343 149.815398
F 15.791737 39.895288 145.849392
F 4.562603 46.325591 149.257788
F 15.791737 32.173617 145.849392
F 31.315487 46.330014 149.815398
F 13.486946 30.886674 149.441943
F 13.486946 38.608344 149.441943
F 13.486946 23.165007 149.441943
F 15.791737 24.451950 145.849392
F 22.401220 30.886674 149.628670
F 22.401219 38.608343 149.628670
F 6.874276 39.893400 145.661271
F 4.638823 28.317207 145.618556
F 31.391707 28.312784 146.176165
F 4.638823 36.038875 145.618556
F 31.391707 36.034452 146.176165
F 4.638823 43.760547 145.618555
F 31.391707 43.756124 146.176164
F 13.563166 28.312783 145.802710
F 13.563166 36.034451 145.802710
F 13.563166 43.756123 145.802710
F 22.477441 28.312783 145.989438
F 22.477440 36.034452 145.989437
F 22.477441 43.756123 145.989437
F 4.581776 28.317207 148.342415
F 31.334543 28.312784 148.905589
F 4.581776 36.038875 148.342415
F 31.334543 36.034452 148.905589
F 4.581776 43.760547 148.342415
F 31.334543 43.756124 148.905589
F 13.506002 28.312782 148.532136
F 13.506002 36.034451 148.532136
F 13.506002 43.756123 148.532136
F 22.420276 28.312783 148.718862
F 22.420276 36.034452 148.718862
F 22.420276 43.756123 148.718862
F 4.505537 30.882250 151.981647
F 31.258305 30.886673 152.544822
F 4.505537 38.603920 151.981647
F 31.258305 38.608343 152.544822
F 4.505537 46.325591 151.981647
F 31.258305 46.330014 152.544822
F 13.429763 30.886674 152.171368
F 13.429763 38.608344 152.171368
F 13.429763 23.165007 152.171368
F 6.874276 32.171729 145.661271
F 22.344037 30.886674 152.358095
F 22.344037 38.608343 152.358095
F 6.874276 24.450062 145.661271
F 6.817057 24.450063 148.393348
F 6.817057 32.171729 148.393348
F 6.817057 39.893400 148.393348
F 15.734573 24.451950 148.578817
F 15.734573 32.173617 148.578817
F 15.734573 39.895288 148.578817
F 24.648845 24.451950 148.765544
F 24.648845 32.173617 148.765544
F 24.648845 39.895288 148.765544
F 6.740815 27.027728 152.032580
F 6.740815 34.749395 152.032581
F 6.740815 42.471067 152.032581
F 15.658331 27.025841 152.218049
F 15.658331 34.747508 152.218050
F 15.658331 42.469179 152.218050
F 24.572604 27.025841 152.404777
F 24.572604 34.747507 152.404777
F 24.572604 42.469179 152.404777
F 6.798053 27.027728 149.300504
F 6.798053 34.749396 149.300504
F 6.798053 42.471067 149.300504
F 15.715514 27.025841 149.488625
F 15.715514 34.747508 149.488625
F 15.715514 42.469179 149.488625
F 24.629786 27.025841 149.675353
F 24.629786 34.747508 149.675352
F 24.629786 42.469179 149.675352
F 22.706144 46.330014 135.071741
F 22.248757 46.330014 156.907136
F 22.648962 46.330014 137.801165
F 17.886901 46.330014 152.264732
F 22.191575 46.330014 159.636560
F 18.249008 46.330014 134.978377
F 17.791621 46.330014 156.813772
F 18.191825 46.330014 137.707801
F 17.734439 46.330014 159.543197
F 22.553681 46.330014 142.350205
F 22.496499 46.330014 145.079630
F 18.096546 46.330014 142.256842
F 18.039363 46.330014 144.986266
F 22.401219 46.330014 149.628670
F 22.344037 46.330014 152.358095
F 17.944083 46.330014 149.535307
F 8.972418 23.165046 152.078021
F 9.277342 23.165045 137.521091
F 8.819956 23.165045 159.356486
F 9.124880 23.165046 144.799555
F 1.769411 24.468536 177.397629
F 28.496130 24.451951 177.972768
F 1.769411 32.190202 177.397629
F 28.496130 32.173617 177.972768
F 1.769411 39.911873 177.397630
F 28.496130 39.895288 177.972769
F 10.667558 24.451955 177.599310
F 10.667558 32.173622 177.599310
F 10.667558 39.895292 177.599311
F 19.581861 24.451950 177.786041
F 19.581861 32.173617 177.786041
F 19.581861 39.895288 177.786041
F 1.693168 27.009256 181.036862
F 28.419889 27.025840 181.612000
F 1.693168 34.730923 181.036862
F 28.419889 34.747507 181.612001
F 1.693168 42.452595 181.036862
F 28.419889 42.469179 181.612001
F 10.591316 27.025836 181.238542
F 10.591316 34.747503 181.238543
F 10.591316 42.469175 181.238542
F 19.505620 27.025841 181.425274
F 19.505620 34.747508 181.425274
F 19.505620 42.469179 181.425274
F 1.749711 27.009256 178.338012
F 28.477071 27.025840 178.882576
F 1.749711 34.730923 178.338012
F 28.477071 34.747508 178.882576
F 1.749711 42.452594 178.338012
F 28.477071 42.469179 178.882576
F 10.648499 27.025836 178.509124
F 10.648499 34.747503 178.509124
F 10.648499 42.469175 178.509124
F 19.562802 27.025840 178.695849
F 19.562802 34.747508 178.695849
F 19.562802 42.469179 178.695849
F 1.825933 24.468535 174.698779
F 1.368547 24.468535 196.534174
F 28.553295 24.451951 175.243344
F 1.825933 32.190201 174.698779
F 1.368547 32.190201 196.534174
F 28.553295 32.173617 175.243344
F 1.825934 39.911873 174.698779
F 1.368547 39.911873 196.534174
F 28.553294 39.895288 175.243344
F 10.724721 24.451955 174.869891
F 10.724722 32.173622 174.869891
F 10.724722 39.895292 174.869891
F 19.639025 24.451950 175.056616
F 19.639025 32.173617 175.056616
F 19.639025 39.895288 175.056616
F 3.952755 30.882251 178.371649
F 30.705639 30.886674 178.929258
F 3.952755 38.603920 178.371649
F 30.705639 38.608343 178.929259
F 25.886399 46.330014 196.122249
F 3.952755 46.325591 178.371649
F 26.343786 46.330014 174.286854
F 30.705639 46.330014 178.929258
F 12.877097 30.886674 178.555803
F 12.877098 38.608344 178.555803
F 12.877098 23.165008 178.555803
F 25.886399 38.608343 196.122249
F 21.791371 30.886674 178.742531
F 21.791371 38.608343 178.742531
F 26.343786 38.608343 174.286854
F 4.028975 28.317207 174.732417
F 30.781859 28.312784 175.290026
F 4.028975 36.038875 174.732417
F 30.781859 36.034452 175.290026
F 4.028975 43.760547 174.732416
F 30.781859 43.756124 175.290025
F 12.953317 28.312783 174.916570
F 12.953317 36.034451 174.916570
F 12.953317 43.756123 174.916570
F 21.867592 28.312783 175.103298
F 21.867592 36.034452 175.103298
F 21.867592 43.756123 175.103298
F 3.971928 28.317207 177.456276
F 30.724695 28.312784 178.019450
F 3.971928 36.038875 177.456276
F 30.724695 36.034452 178.019450
F 3.971928 43.760547 177.456276
F 30.724695 43.756124 178.019450
F 12.896154 28.312783 177.645996
F 12.896154 36.034451 177.645996
F 12.896154 43.756123 177.645997
F 21.810428 28.312783 177.832723
F 21.810428 36.034452 177.832723
F 21.810428 43.756123 177.832723
F 3.895688 30.882250 181.095508
F 30.648456 30.886673 181.658682
F 3.895688 38.603920 181.095508
F 30.648456 38.608343 181.658683
F 3.895688 46.325591 181.095508
F 30.648456 46.330014 181.658682
F 12.819915 30.886674 181.285229
F 12.819915 38.608344 181.285229
F 12.819914 23.165007 181.285229
F 25.886399 30.886674 196.122249
F 21.734189 30.886674 181.471955
F 21.734189 38.608343 181.471955
F 26.343786 30.886673 174.286854
F 6.207208 24.450063 177.507209
F 32.953263 24.451951 178.066132
F 6.207208 32.171730 177.507209
F 32.953263 32.173617 178.066132
F 6.207208 39.893400 177.507209
F 32.953263 39.895288 178.066132
F 15.124725 24.451950 177.692678
F 15.124725 32.173617 177.692678
F 15.124725 39.895288 177.692678
F 24.038996 24.451950 177.879405
F 24.038996 32.173617 177.879405
F 24.038996 39.895288 177.879405
F 6.130966 27.027728 181.146441
F 32.877020 27.025840 181.705364
F 6.130966 34.749396 181.146442
F 32.877020 34.747507 181.705364
F 6.130966 42.471067 181.146441
F 32.877020 42.469179 181.705364
F 15.048483 27.025840 181.331910
F 15.048483 34.747508 181.331910
F 15.048483 42.469179 181.331910
F 23.962756 27.025841 181.518637
F 23.962756 34.747508 181.518638
F 23.962756 42.469179 181.518637
F 6.188204 27.027728 178.414365
F 32.934203 27.025840 178.975940
F 6.188204 34.749396 178.414365
F 32.934203 34.747507 178.975940
F 6.188204 42.471067 178.414365
F 32.934203 42.469179 178.975940
F 15.105666 27.025841 178.602486
F 15.105666 34.747508 178.602486
F 15.105666 42.469179 178.602486
F 24.019937 27.025840 178.789213
F 24.019937 34.747507 178.789213
F 24.019937 42.469179 178.789213
F 6.264428 24.450063 174.775132
F 33.010426 24.451950 175.336708
F 6.264427 32.171729 174.775132
F 33.010426 32.173617 175.336708
F 6.264427 39.893400 174.775132
F 33.010426 39.895288 175.336708
F 15.181888 24.451950 174.963253
F 15.181888 32.173617 174.963252
F 15.181888 39.895288 174.963253
F 24.096161 24.451950 175.149980
F 24.096161 32.173617 175.149980
F 24.096161 39.895288 175.149980
F 8.419753 30.886712 178.462415
F 8.419753 38.608382 178.462415
F 8.419753 23.165046 178.462415
F 16.972128 38.608343 195.935522
F 17.334235 30.886674 178.649167
F 17.334235 38.608343 178.649168
F 17.429514 38.608343 174.100127
F 26.248506 30.886674 178.835895
F 26.248506 38.608343 178.835895
F 16.972128 30.886673 195.935522
F 26.248506 46.330014 178.835895
F 8.495973 28.312745 174.823182
F 8.495973 36.034414 174.823182
F 8.495973 43.756085 174.823182
F 17.410456 28.312783 175.009935
F 17.410456 36.034452 175.009935
F 17.410455 43.756123 175.009934
F 26.324727 28.312784 175.196662
F 26.324727 36.034452 175.196662
F 26.324727 43.756123 175.196662
F 8.438808 28.312745 177.552648
F 8.438808 36.034414 177.552649
F 8.438808 43.756085 177.552648
F 17.353292 28.312783 177.739359
F 17.353292 36.034451 177.739359
F 17.353292 43.756123 177.739360
F 26.267562 28.312784 177.926087
F 26.267562 36.034452 177.926087
F 26.267562 43.756123 177.926087
F 8.362569 30.886712 181.191881
F 8.362569 38.608382 181.191881
F 17.429514 30.886673 174.100127
F 17.277052 30.886674 181.378592
F 17.277052 38.608343 181.378592
F 8.057645 38.608382 195.748811
F 26.191324 30.886674 181.565319
F 26.191324 38.608343 181.565319
F 8.515032 38.608382 173.913416
F 26.191324 46.330014 181.565319
F 1.616948 24.468536 184.676094
F 28.343668 24.451951 185.251233
F 1.616948 32.190202 184.676094
F 28.343668 32.173617 185.251233
F 1.616949 39.911873 184.676094
F 28.343668 39.895288 185.251233
F 10.515096 24.451955 184.877775
F 10.515096 32.173622 184.877775
F 10.515096 39.895292 184.877775
F 19.429399 24.451950 185.064506
F 19.429399 32.173617 185.064506
F 19.429399 39.895288 185.064506
F 1.998092 27.009256 166.479931
F 1.540705 27.009257 188.315326
F 28.724813 27.025840 167.055070
F 28.267427 27.025840 188.890465
F 1.998092 34.730923 166.479931
F 1.540706 34.730923 188.315327
F 28.724813 34.747508 167.055070
F 28.267427 34.747507 188.890465
F 1.998092 42.452595 166.479931
F 1.540706 42.452595 188.315327
F 28.724813 42.469179 167.055070
F 28.267427 42.469179 188.890465
F 10.896240 27.025836 166.681612
F 10.438854 27.025836 188.517007
F 10.896240 34.747503 166.681612
F 10.438854 34.747503 188.517007
F 10.896240 42.469175 166.681612
F 10.438854 42.469175 188.517007
F 19.810544 27.025841 166.868343
F 19.353158 27.025841 188.703738
F 19.810544 34.747508 166.868343
F 19.353158 34.747508 188.703738
F 19.810544 42.469179 166.868343
F 19.353158 42.469179 188.703738
F 1.597249 27.009256 185.616477
F 28.781995 27.025840 164.325646
F 28.324609 27.025840 186.161041
F 1.597249 34.730923 185.616477
F 28.781995 34.747508 164.325646
F 28.324608 34.747508 186.161041
F 1.597249 42.452594 185.616477
F 28.781995 42.469179 164.325646
F 28.324609 42.469179 186.161041
F 10.953423 27.025836 163.952194
F 10.496036 27.025836 185.787589
F 10.953423 34.747503 163.952194
F 10.496037 34.747503 185.787589
F 10.953423 42.469175 163.952194
F 10.496037 42.469175 185.787589
F 19.867726 27.025840 164.138919
F 19.410340 27.025841 185.974314
F 19.867726 34.747508 164.138919
F 19.410340 34.747508 185.974314
F 19.867726 42.469179 164.138919
F 19.410340 42.469179 185.974314
F 1.673471 24.468535 181.977244
F 28.400832 24.451951 182.521809
F 1.673471 32.190201 181.977244
F 28.400832 32.173617 182.521809
F 1.673471 39.911873 181.977244
F 28.400832 39.895288 182.521809
F 10.572259 24.451955 182.148357
F 10.572259 32.173622 182.148357
F 10.572260 39.895292 182.148357
F 19.486563 24.451950 182.335081
F 19.486563 32.173617 182.335081
F 19.486563 39.895288 182.335081
F 4.257679 30.882250 163.814719
F 3.800293 30.882250 185.650114
F 31.010563 30.886674 164.372328
F 30.553177 30.886674 186.207723
F 4.257679 38.603920 163.814719
F 3.800293 38.603920 185.650114
F 31.010563 38.608343 164.372328
F 30.553177 38.608343 186.207723
F 8.057645 30.886712 195.748811
F 8.515032 30.886712 173.913416
F 4.257679 46.325591 163.814719
F 3.800293 46.325591 185.650114
F 25.962638 43.756123 192.483017
F 26.420024 43.756123 170.647621
F 31.010563 46.330014 164.372327
F 30.553177 46.330014 186.207723
F 13.182022 30.886674 163.998873
F 12.724636 30.886674 185.834268
F 13.182022 38.608344 163.998873
F 12.724636 38.608344 185.834268
F 13.182022 23.165007 163.998873
F 12.724636 23.165007 185.834268
F 25.962638 36.034452 192.483016
F 26.420024 36.034452 170.647621
F 22.096295 30.886674 164.185600
F 21.638909 30.886674 186.020996
F 22.096295 38.608343 164.185600
F 21.638909 38.608343 186.020996
F 25.962638 28.312784 192.483016
F 26.420024 28.312784 170.647621
F 3.876513 28.317207 182.010882
F 30.629397 28.312784 182.568491
F 3.876513 36.038875 182.010882
F 30.629397 36.034452 182.568491
F 3.876513 43.760547 182.010882
F 30.629397 43.756124 182.568491
F 12.800855 28.312783 182.195035
F 12.800855 36.034451 182.195035
F 12.800855 43.756123 182.195035
F 21.715130 28.312784 182.381763
F 21.715130 36.034452 182.381763
F 21.715130 43.756123 182.381763
F 3.819466 28.317207 184.734740
F 30.572233 28.312784 185.297915
F 3.819465 36.038875 184.734741
F 30.572233 36.034453 185.297915
F 3.819466 43.760547 184.734741
F 30.572233 43.756124 185.297915
F 12.743692 28.312783 184.924461
F 12.743692 36.034451 184.924461
F 12.743691 43.756123 184.924461
F 21.657966 28.312783 185.111188
F 21.657966 36.034452 185.111188
F 21.657966 43.756123 185.111188
F 4.200613 30.882250 166.538577
F 3.743227 30.882250 188.373972
F 30.953380 30.886673 167.101752
F 30.495994 30.886673 188.937147
F 4.200613 38.603920 166.538577
F 3.743226 38.603920 188.373972
F 30.953380 38.608343 167.101752
F 30.495994 38.608343 188.937147
F 4.200613 46.325591 166.538577
F 3.743227 46.325591 188.373972
F 30.953380 46.330014 167.101752
F 30.495994 46.330014 188.937147
F 13.124839 30.886674 166.728298
F 12.667452 30.886674 188.563693
F 13.124839 38.608344 166.728298
F 12.667452 38.608344 188.563693
F 13.124839 23.165007 166.728298
F 12.667452 23.165007 188.563693
F 17.048367 43.756123 192.296289
F 17.505754 43.756123 170.460894
F 22.039113 30.886674 166.915025
F 21.581727 30.886674 188.750420
F 22.039113 38.608343 166.915025
F 21.581727 38.608343 188.750420
F 17.048367 36.034452 192.296289
F 17.505754 36.034452 170.460894
F 6.054746 24.450063 184.785674
F 32.800800 24.451951 185.344597
F 6.054746 32.171729 184.785674
F 32.800800 32.173617 185.344597
F 6.054746 39.893400 184.785674
F 32.800800 39.895288 185.344597
F 14.972263 24.451950 184.971142
F 14.972263 32.173617 184.971143
F 14.972263 39.895288 184.971143
F 23.886534 24.451950 185.157870
F 23.886535 32.173617 185.157870
F 23.886534 39.895288 185.157870
F 6.435890 27.027728 166.589510
F 5.978504 27.027728 188.424906
F 33.181944 27.025840 167.148433
F 32.724558 27.025840 188.983829
F 6.435890 34.749396 166.589511
F 5.978504 34.749395 188.424906
F 33.181944 34.747507 167.148434
F 32.724558 34.747507 188.983829
F 6.435890 42.471067 166.589510
F 5.978504 42.471067 188.424906
F 33.181944 42.469179 167.148434
F 32.724558 42.469179 188.983829
F 15.353407 27.025840 166.774979
F 14.896021 27.025840 188.610374
F 15.353407 34.747508 166.774979
F 14.896021 34.747508 188.610374
F 15.353407 42.469179 166.774980
F 14.896021 42.469179 188.610374
F 24.267680 27.025841 166.961707
F 23.810293 27.025841 188.797102
F 24.267680 34.747508 166.961707
F 23.810293 34.747508 188.797102
F 24.267680 42.469179 166.961707
F 23.810293 42.469179 188.797102
F 6.493129 27.027728 163.857434
F 6.035742 27.027728 185.692829
F 33.239127 27.025840 164.419010
F 32.781741 27.025840 186.254405
F 6.493129 34.749396 163.857434
F 6.035742 34.749395 185.692829
F 33.239127 34.747508 164.419009
F 32.781741 34.747507 186.254405
F 6.493129 42.471067 163.857434
F 6.035742 42.471067 185.692829
F 33.239127 42.469179 164.419010
F 32.781741 42.469179 186.254405
F 15.410590 27.025841 164.045555
F 14.953204 27.025841 185.880950
F 15.410590 34.747508 164.045555
F 14.953203 34.747508 185.880950
F 15.410590 42.469179 164.045555
F 14.953203 42.469179 185.880950
F 24.324862 27.025841 164.232283
F 23.867475 27.025841 186.067677
F 24.324862 34.747508 164.232282
F 23.867475 34.747508 186.067677
F 24.324862 42.469179 164.232282
F 23.867475 42.469179 186.067677
F 6.111965 24.450062 182.053597
F 32.857964 24.451950 182.615173
F 6.111966 32.171729 182.053597
F 32.857964 32.173617 182.615173
F 6.111966 39.893400 182.053597
F 32.857964 39.895288 182.615173
F 15.029426 24.451950 182.241718
F 15.029426 32.173617 182.241718
F 15.029426 39.895288 182.241718
F 23.943699 24.451950 182.428445
F 23.943699 32.173617 182.428445
F 23.943699 39.895288 182.428445
F 8.724678 30.886712 163.905484
F 8.267291 30.886712 185.740879
F 8.724678 38.608382 163.905484
F 8.267291 38.608382 185.740879
F 8.724678 23.165046 163.905484
F 8.267291 23.165046 185.740879
F 17.048367 28.312783 192.296289
F 17.505754 28.312783 170.460894
F 17.639159 30.886674 164.092237
F 17.181773 30.886674 185.927632
F 17.639159 38.608343 164.092237
F 17.181773 38.608343 185.927632
F 8.133884 43.756085 192.109578
F 8.591271 43.756085 170.274183
F 26.553430 30.886674 164.278964
F 26.096044 30.886674 186.114360
F 26.553430 38.608343 164.278964
F 26.096044 38.608343 186.114360
F 8.133884 36.034414 192.109578
F 8.591270 36.034414 170.274183
F 26.553430 46.330014 164.278964
F 26.096044 46.330014 186.114360
F 8.343511 28.312745 182.101647
F 8.343511 36.034414 182.101647
F 8.343511 43.756085 182.101647
F 17.257993 28.312783 182.288400
F 17.257994 36.034452 182.288400
F 17.257994 43.756123 182.288399
F 26.172265 28.312784 182.475127
F 26.172265 36.034452 182.475127
F 26.172265 43.756123 182.475127
F 8.286346 28.312745 184.831113
F 8.286346 36.034414 184.831114
F 8.286346 43.756085 184.831114
F 17.200829 28.312783 185.017824
F 17.200829 36.034452 185.017824
F 17.200829 43.756123 185.017824
F 26.115100 28.312784 185.204551
F 26.115100 36.034452 185.204551
F 26.115100 43.756123 185.204552
F 8.667494 30.886712 166.634950
F 8.210107 30.886712 188.470345
F 8.667494 38.608382 166.634950
F 8.210107 38.608382 188.470345
F 8.133884 28.312745 192.109578
F 8.591270 28.312745 170.274183
F 17.581976 30.886674 166.821661
F 17.124590 30.886674 188.657057
F 17.581976 38.608343 166.821661
F 17.124590 38.608343 188.657056
F 26.019803 43.756124 189.753591
F 26.477189 43.756124 167.918196
F 26.496248 30.886674 167.008388
F 26.038861 30.886674 188.843783
F 26.496248 38.608343 167.008389
F 26.038862 38.608343 188.843783
F 26.019803 36.034452 189.753592
F 26.477189 36.034452 167.918196
F 26.496248 46.330014 167.008388
F 26.038861 46.330014 188.843784
F 1.921873 24.468536 170.119164
F 1.464487 24.468536 191.954559
F 28.648592 24.451951 170.694303
F 28.191206 24.451951 192.529698
F 1.921873 32.190202 170.119164
F 1.464487 32.190202 191.954559
F 28.648592 32.173617 170.694303
F 28.191206 32.173617 192.529698
F 1.921873 39.911873 170.119164
F 1.464487 39.911873 191.954559
F 28.648592 39.895288 170.694303
F 28.191206 39.895288 192.529698
F 10.820021 24.451955 170.320844
F 10.362634 24.451955 192.156240
F 10.820021 32.173622 170.320844
F 10.362634 32.173622 192.156240
F 10.820021 39.895292 170.320845
F 10.362634 39.895292 192.156240
F 19.734323 24.451950 170.507575
F 19.276937 24.451950 192.342971
F 19.734323 32.173617 170.507576
F 19.276937 32.173617 192.342971
F 19.734323 39.895288 170.507576
F 19.276937 39.895288 192.342971
F 1.845630 27.009256 173.758396
F 1.388243 27.009256 195.593792
F 28.572351 27.025841 174.333535
F 28.114964 27.025840 196.168931
F 1.845630 34.730923 173.758397
F 1.388244 34.730923 195.593792
F 28.572351 34.747508 174.333536
F 28.114964 34.747507 196.168931
F 1.845630 42.452595 173.758397
F 1.388244 42.452595 195.593792
F 28.572351 42.469179 174.333536
F 28.114965 42.469179 196.168931
F 10.743778 27.025836 173.960077
F 10.286392 27.025836 195.795472
F 10.743778 34.747503 173.960077
F 10.286392 34.747503 195.795472
F 10.743778 42.469175 173.960077
F 10.286392 42.469175 195.795472
F 19.658082 27.025841 174.146808
F 19.200695 27.025841 195.982203
F 19.658082 34.747508 174.146808
F 19.200695 34.747508 195.982204
F 19.658082 42.469179 174.146808
F 19.200695 42.469179 195.982204
F 1.902173 27.009256 171.059547
F 1.444787 27.009256 192.894942
F 28.629533 27.025840 171.604111
F 28.172147 27.025840 193.439506
F 1.902173 34.730923 171.059547
F 1.444787 34.730922 192.894942
F 28.629533 34.747508 171.604111
F 28.172147 34.747508 193.439506
F 1.902173 42.452594 171.059547
F 1.444787 42.452594 192.894942
F 28.629533 42.469179 171.604111
F 28.172147 42.469179 193.439506
F 10.800961 27.025836 171.230659
F 10.343575 27.025836 193.066054
F 10.800961 34.747503 171.230659
F 10.343575 34.747503 193.066054
F 10.800961 42.469175 171.230659
F 10.343575 42.469175 193.066054
F 19.715264 27.025840 171.417384
F 19.257878 27.025840 193.252779
F 19.715264 34.747508 171.417384
F 19.257877 34.747508 193.252779
F 19.715264 42.469179 171.417384
F 19.257877 42.469179 193.252779
F 1.978395 24.468535 167.420314
F 1.521009 24.468535 189.255709
F 28.705757 24.451951 167.964878
F 28.248370 24.451951 189.800274
F 1.978395 32.190201 167.420314
F 1.521009 32.190201 189.255709
F 28.705757 32.173617 167.964878
F 28.248370 32.173617 189.800274
F 1.978396 39.911873 167.420314
F 1.521009 39.911873 189.255709
F 28.705757 39.895288 167.964878
F 28.248370 39.895288 189.800273
F 10.877184 24.451955 167.591426
F 10.419797 24.451955 189.426821
F 10.877184 32.173622 167.591426
F 10.419797 32.173622 189.426821
F 10.877184 39.895292 167.591426
F 10.419797 39.895292 189.426821
F 19.791487 24.451950 167.778151
F 19.334101 24.451950 189.613546
F 19.791487 32.173617 167.778151
F 19.334101 32.173617 189.613546
F 19.791487 39.895288 167.778151
F 19.334101 39.895288 189.613546
F 4.105217 30.882250 171.093184
F 3.647830 30.882250 192.928579
F 30.858101 30.886674 171.650793
F 30.400715 30.886674 193.486188
F 4.105217 38.603920 171.093184
F 3.647830 38.603920 192.928579
F 30.858101 38.608343 171.650793
F 30.400715 38.608343 193.486188
F 26.019803 28.312784 189.753592
F 26.477189 28.312784 167.918196
F 4.105217 46.325591 171.093184
F 3.647830 46.325591 192.928579
F 17.105531 43.756123 189.566864
F 17.562917 43.756123 167.731469
F 30.858101 46.330014 171.650793
F 30.400715 46.330014 193.486188
F 13.029560 30.886674 171.277337
F 12.572173 30.886674 193.112733
F 13.029560 38.608344 171.277338
F 12.572174 38.608344 193.112733
F 13.029560 23.165007 171.277337
F 12.572174 23.165008 193.112733
F 17.105531 36.034452 189.566864
F 17.562917 36.034452 167.731469
F 21.943833 30.886674 171.464066
F 21.486447 30.886674 193.299461
F 21.943833 38.608343 171.464066
F 21.486447 38.608343 193.299461
F 17.105531 28.312783 189.566864
F 17.562917 28.312783 167.731469
F 4.181437 28.317207 167.453951
F 3.724051 28.317207 189.289346
F 30.934321 28.312784 168.011560
F 30.476935 28.312784 189.846955
F 4.181437 36.038875 167.453951
F 3.724051 36.038875 189.289346
F 30.934321 36.034452 168.011560
F 30.476934 36.034452 189.846955
F 4.181437 43.760547 167.453951
F 3.724051 43.760547 189.289346
F 30.934321 43.756124 168.011560
F 30.476935 43.756124 189.846955
F 13.105779 28.312783 167.638105
F 12.648393 28.312783 189.473500
F 13.105780 36.034451 167.638105
F 12.648393 36.034451 189.473500
F 13.105779 43.756123 167.638105
F 12.648393 43.756122 189.473500
F 22.020054 28.312784 167.824833
F 21.562668 28.312783 189.660228
F 22.020054 36.034452 167.824832
F 21.562668 36.034452 189.660228
F 22.020054 43.756123 167.824832
F 21.562668 43.756123 189.660228
F 4.124390 28.317207 170.177810
F 3.667003 28.317207 192.013205
F 30.877157 28.312784 170.740985
F 30.419771 28.312784 192.576380
F 4.124390 36.038875 170.177810
F 3.667003 36.038875 192.013205
F 30.877157 36.034452 170.740985
F 30.419771 36.034452 192.576380
F 4.124390 43.760547 170.177810
F 3.667003 43.760547 192.013206
F 30.877157 43.756124 170.740985
F 30.419771 43.756124 192.576380
F 13.048616 28.312782 170.367531
F 12.591230 28.312782 192.202926
F 13.048616 36.034451 170.367531
F 12.591230 36.034451 192.202926
F 13.048616 43.756123 170.367531
F 12.591230 43.756123 192.202926
F 21.962890 28.312784 170.554258
F 21.505503 28.312783 192.389653
F 21.962890 36.034452 170.554257
F 21.505503 36.034452 192.389653
F 21.962890 43.756123 170.554257
F 21.505503 43.756123 192.389653
F 4.048151 30.882250 173.817042
F 3.590764 30.882250 195.652438
F 30.800918 30.886673 174.380217
F 30.343532 30.886673 196.215612
F 4.048151 38.603920 173.817043
F 3.590764 38.603920 195.652438
F 30.800918 38.608343 174.380217
F 30.343532 38.608343 196.215612
F 4.048151 46.325591 173.817042
F 3.590764 46.325591 195.652438
F 30.800918 46.330014 174.380217
F 30.343532 46.330014 196.215612
F 12.972377 30.886674 174.006763
F 12.514990 30.886674 195.842158
F 12.972377 38.608344 174.006763
F 12.514990 38.608344 195.842158
F 12.972377 23.165007 174.006763
F 12.514990 23.165008 195.842158
F 8.191049 43.756085 189.380111
F 8.648435 43.756085 167.544716
F 21.886651 30.886674 174.193490
F 21.429265 30.886674 196.028885
F 21.886651 38.608343 174.193490
F 21.429264 38.608343 196.028885
F 8.191049 36.034414 189.380111
F 8.648435 36.034414 167.544716
F 6.359671 24.450063 170.228743
F 5.902284 24.450063 192.064139
F 33.105725 24.451951 170.787666
F 32.648338 24.451951 192.623062
F 6.359671 32.171729 170.228743
F 5.902284 32.171730 192.064139
F 33.105725 32.173618 170.787666
F 32.648338 32.173617 192.623062
F 6.359671 39.893400 170.228743
F 5.902284 39.893400 192.064139
F 33.105725 39.895288 170.787666
F 32.648338 39.895288 192.623062
F 15.277187 24.451950 170.414212
F 14.819801 24.451950 192.249607
F 15.277187 32.173617 170.414212
F 14.819801 32.173617 192.249607
F 15.277187 39.895288 170.414212
F 14.819801 39.895288 192.249607
F 24.191459 24.451950 170.600939
F 23.734072 24.451950 192.436334
F 24.191459 32.173617 170.600939
F 23.734072 32.173617 192.436334
F 24.191459 39.895288 170.600939
F 23.734072 39.895288 192.436334
F 6.283428 27.027728 173.867975
F 5.826042 27.027728 195.703371
F 33.029482 27.025840 174.426899
F 32.572096 27.025840 196.262294
F 6.283428 34.749395 173.867976
F 5.826042 34.749395 195.703371
F 33.029482 34.747507 174.426899
F 32.572096 34.747507 196.262294
F 6.283428 42.471067 173.867976
F 5.826042 42.471067 195.703371
F 33.029482 42.469179 174.426899
F 32.572096 42.469179 196.262294
F 15.200945 27.025840 174.053445
F 14.743559 27.025840 195.888840
F 15.200945 34.747508 174.053445
F 14.743559 34.747508 195.888840
F 15.200945 42.469179 174.053445
F 14.743559 42.469179 195.888840
F 24.115218 27.025841 174.240172
F 23.657831 27.025841 196.075567
F 24.115218 34.747508 174.240172
F 23.657831 34.747508 196.075567
F 24.115218 42.469179 174.240172
F 23.657831 42.469179 196.075567
F 6.340667 27.027728 171.135899
F 5.883280 27.027728 192.971294
F 33.086665 27.025840 171.697475
F 32.629279 27.025840 193.532870
F 6.340667 34.749396 171.135899
F 5.883280 34.749396 192.971294
F 33.086665 34.747507 171.697475
F 32.629279 34.747507 193.532870
F 6.340667 42.471067 171.135899
F 5.883280 42.471067 192.971294
F 33.086665 42.469179 171.697475
F 32.629279 42.469179 193.532870
F 15.258128 27.025841 171.324020
F 14.800741 27.025841 193.159415
F 15.258128 34.747508 171.324020
F 14.800741 34.747508 193.159415
F 15.258128 42.469179 171.324020
F 14.800741 42.469179 193.159415
F 24.172400 27.025840 171.510747
F 23.715013 27.025841 193.346143
F 24.172400 34.747507 171.510747
F 23.715013 34.747508 193.346143
F 24.172400 42.469179 171.510747
F 23.715013 42.469179 193.346143
F 6.416890 24.450063 167.496666
F 5.959503 24.450062 189.332062
F 33.162888 24.451951 168.058242
F 32.705502 24.451950 189.893637
F 6.416890 32.171729 167.496666
F 5.959503 32.171729 189.332062
F 33.162888 32.173617 168.058242
F 32.705502 32.173617 189.893637
F 6.416890 39.893400 167.496666
F 5.959503 39.893400 189.332062
F 33.162888 39.895288 168.058242
F 32.705502 39.895288 189.893637
F 15.334351 24.451950 167.684787
F 14.876964 24.451950 189.520182
F 15.334351 32.173617 167.684787
F 14.876964 32.173617 189.520182
F 15.334351 39.895288 167.684787
F 14.876964 39.895288 189.520182
F 24.248623 24.451950 167.871514
F 23.791237 24.451950 189.706910
F 24.248623 32.173617 167.871514
F 23.791237 32.173617 189.706910
F 24.248623 39.895288 167.871514
F 23.791237 39.895288 189.706910
F 8.572215 30.886713 171.183949
F 8.114829 30.886712 193.019344
F 8.572215 38.608382 171.183949
F 8.114829 38.608382 193.019344
F 8.572215 23.165046 171.183949
F 8.114829 23.165046 193.019344
F 8.191049 28.312745 189.380112
F 8.648435 28.312745 167.544716
F 17.486697 30.886674 171.370702
F 17.029311 30.886674 193.206097
F 17.486697 38.608343 171.370702
F 17.029311 38.608343 193.206097
F 25.943582 46.330014 193.392824
F 26.400968 46.330014 171.557429
F 26.400968 30.886674 171.557429
F 25.943582 30.886674 193.392824
F 26.400968 38.608343 171.557429
F 25.943582 38.608343 193.392824
F 21.791371 46.330014 178.742531
F 21.734189 46.330014 181.471956
F 17.334235 46.330014 178.649168
F 17.277052 46.330014 181.378592
F 22.096295 46.330014 164.185600
F 16.972128 46.330014 195.935522
F 17.429514 46.330014 174.100126
F 21.638909 46.330014 186.020996
F 22.039113 46.330014 166.915025
F 21.581727 46.330014 188.750420
F 17.639159 46.330014 164.092237
F 17.181773 46.330014 185.927632
F 17.581976 46.330014 166.821661
F 17.124590 46.330014 188.657056
F 21.943833 46.330014 171.464066
F 21.486447 46.330014 193.299460
F 21.886651 46.330014 174.193490
F 21.429265 46.330014 196.028885
F 17.486697 46.330014 171.370702
F 17.029311 46.330014 193.206097
F 8.362569 23.165046 181.191881
F 8.057645 23.165045 195.748811
F 8.515031 23.165046 173.913416
F 8.667494 23.165046 166.634950
F 8.210107 23.165046 188.470345
F 1.312024 24.468536 199.233025
F 0.859668 24.500204 221.096289
F 28.038744 24.451951 199.808164
F 27.581357 24.451951 221.643559
F 1.312025 32.190202 199.233025
F 0.859668 32.221871 221.096289
F 28.038744 32.173618 199.808164
F 27.581357 32.173617 221.643559
F 1.312025 39.911873 199.233025
F 0.859669 39.943542 221.096288
F 28.038744 39.895288 199.808164
F 27.581357 39.895288 221.643559
F 10.210172 24.451955 199.434705
F 9.752786 24.451954 221.270102
F 10.210172 32.173622 199.434705
F 9.752786 32.173620 221.270102
F 10.210172 39.895292 199.434705
F 9.752786 39.895291 221.270102
F 19.124475 24.451950 199.621436
F 18.667088 24.451950 221.456832
F 19.124475 32.173617 199.621437
F 18.667088 32.173617 221.456832
F 19.124475 39.895288 199.621437
F 18.667088 39.895288 221.456832
F 1.235781 27.009256 202.872257
F 0.790808 26.966197 224.754606
F 27.962502 27.025840 203.447396
F 27.505116 27.025840 225.282791
F 1.235782 34.730923 202.872257
F 0.790808 34.687864 224.754606
F 27.962502 34.747507 203.447396
F 27.505116 34.747507 225.282791
F 1.235781 42.452595 202.872257
F 0.790808 42.409535 224.754606
F 27.962502 42.469179 203.447396
F 27.505116 42.469179 225.282791
F 10.133929 27.025836 203.073937
F 9.676544 27.025838 224.909334
F 10.133929 34.747503 203.073937
F 9.676544 34.747505 224.909334
F 10.133929 42.469175 203.073938
F 9.676544 42.469176 224.909334
F 19.048233 27.025841 203.260669
F 18.590847 27.025841 225.096064
F 19.048233 34.747508 203.260669
F 18.590847 34.747508 225.096064
F 19.048233 42.469179 203.260669
F 18.590847 42.469179 225.096064
F 1.292324 27.009256 200.173407
F 0.517348 27.135265 222.034874
F 28.019685 27.025840 200.717972
F 27.562298 27.025840 222.553367
F 1.292325 34.730923 200.173407
F 0.517348 34.856933 222.034874
F 28.019685 34.747508 200.717972
F 27.562298 34.747508 222.553367
F 1.292325 42.452594 200.173407
F 0.517348 42.578604 222.034874
F 28.019685 42.469179 200.717972
F 27.562298 42.469179 222.553367
F 10.191113 27.025836 200.344520
F 9.733701 27.025838 222.179912
F 10.191112 34.747503 200.344519
F 9.733701 34.747506 222.179912
F 10.191112 42.469175 200.344520
F 9.733701 42.469177 222.179912
F 19.105415 27.025840 200.531244
F 18.648029 27.025841 222.366640
F 19.105415 34.747508 200.531244
F 18.648029 34.747508 222.366640
F 19.105415 42.469179 200.531244
F 18.648029 42.469179 222.366640
F 0.724742 24.394895 218.381853
F 28.095908 24.451950 197.078739
F 27.638522 24.451951 218.914134
F 0.724742 32.116561 218.381853
F 28.095908 32.173617 197.078739
F 27.638522 32.173617 218.914134
F 0.724745 39.838234 218.381852
F 28.095908 39.895288 197.078739
F 27.638522 39.895288 218.914134
F 10.267335 24.451955 196.705286
F 9.809937 24.451953 218.540681
F 10.267335 32.173622 196.705286
F 9.809937 32.173620 218.540681
F 10.267335 39.895292 196.705286
F 9.809937 39.895291 218.540681
F 19.181639 24.451950 196.892012
F 18.724252 24.451950 218.727407
F 19.181639 32.173617 196.892012
F 18.724252 32.173617 218.727407
F 19.181639 39.895288 196.892012
F 18.724252 39.895288 218.727407
F 3.495369 30.882250 200.207045
F 3.038170 30.885479 222.046739
F 30.248252 30.886674 200.764654
F 29.790866 30.886674 222.600049
F 3.495369 38.603920 200.207045
F 3.038170 38.607149 222.046739
F 30.248252 38.608343 200.764654
F 29.790866 38.608343 222.600049
F 25.429013 46.330014 217.957644
F 25.429013 38.608343 217.957644
F 3.495369 46.325591 200.207045
F 3.038170 46.328819 222.046739
F 25.429013 30.886674 217.957644
F 16.514742 38.608343 217.770917
F 30.248252 46.330014 200.764653
F 29.790866 46.330014 222.600049
F 12.419711 30.886674 200.391198
F 11.962325 30.886674 222.226594
F 12.419712 38.608344 200.391198
F 11.962325 38.608344 222.226594
F 12.419711 23.165008 200.391198
F 11.962325 23.165008 222.226594
F 16.514742 30.886674 217.770917
F 7.600008 38.608426 217.584232
F 21.333985 30.886674 200.577927
F 20.876598 30.886674 222.413321
F 21.333985 38.608343 200.577927
F 20.876598 38.608343 222.413321
F 7.600008 30.886756 217.584232
F 25.505252 43.756123 214.318412
F 3.571588 28.317207 196.567812
F 3.113523 28.315327 218.406076
F 30.324473 28.312784 197.125421
F 29.867086 28.312784 218.960816
F 3.571588 36.038875 196.567812
F 3.113523 36.036995 218.406076
F 30.324473 36.034452 197.125421
F 29.867086 36.034452 218.960816
F 3.571588 43.760547 196.567812
F 3.113523 43.758667 218.406076
F 30.324473 43.756124 197.125421
F 29.867086 43.756124 218.960816
F 12.495931 28.312783 196.751965
F 12.038545 28.312783 218.587361
F 12.495931 36.034451 196.751965
F 12.038545 36.034451 218.587361
F 12.495931 43.756123 196.751965
F 12.038544 43.756122 218.587361
F 21.410206 28.312783 196.938693
F 20.952820 28.312783 218.774088
F 21.410206 36.034452 196.938693
F 20.952820 36.034452 218.774088
F 21.410206 43.756123 196.938693
F 20.952820 43.756123 218.774088
F 3.514541 28.317207 199.291671
F 3.018423 28.305862 221.142427
F 30.267308 28.312784 199.854845
F 29.809922 28.312784 221.690240
F 3.514541 36.038875 199.291671
F 3.018423 36.027531 221.142427
F 30.267308 36.034452 199.854845
F 29.809922 36.034453 221.690240
F 3.514541 43.760547 199.291671
F 3.018423 43.749202 221.142427
F 30.267308 43.756124 199.854846
F 29.809922 43.756124 221.690241
F 12.438768 28.312783 199.481392
F 11.981380 28.312783 221.316786
F 12.438768 36.034451 199.481392
F 11.981380 36.034451 221.316787
F 12.438767 43.756123 199.481392
F 11.981380 43.756123 221.316787
F 21.353041 28.312784 199.668118
F 20.895655 28.312783 221.503513
F 21.353041 36.034452 199.668118
F 20.895655 36.034452 221.503513
F 21.353041 43.756123 199.668118
F 20.895655 43.756123 221.503514
F 3.438302 30.882250 202.930903
F 2.934082 30.895491 224.784475
F 30.191070 30.886673 203.494078
F 29.733683 30.886673 225.329473
F 3.438302 38.603920 202.930903
F 2.934082 38.617161 224.784475
F 30.191070 38.608343 203.494078
F 29.733683 38.608343 225.329473
F 3.438302 46.325591 202.930903
F 25.505252 36.034452 214.318411
F 30.191070 46.330014 203.494078
F 29.733683 46.330014 225.329473
F 12.362528 30.886674 203.120624
F 11.905140 30.886674 224.956019
F 12.362528 38.608344 203.120624
F 11.905140 38.608344 224.956019
F 12.362528 23.165007 203.120624
F 25.505252 28.312784 214.318411
F 16.590981 43.756123 214.131684
F 11.905140 46.330014 224.956019
F 21.276802 30.886674 203.307351
F 20.819416 30.886674 225.142746
F 21.276802 38.608343 203.307351
F 20.819416 38.608343 225.142746
F 16.590981 36.034451 214.131684
F 16.590981 28.312783 214.131684
F 5.749822 24.450063 199.342604
F 5.292631 24.449908 221.178215
F 32.495876 24.451951 199.901527
F 32.038490 24.451951 221.736922
F 5.749822 32.171729 199.342604
F 5.292631 32.171574 221.178215
F 32.495876 32.173617 199.901527
F 32.038490 32.173617 221.736923
F 5.749822 39.893400 199.342604
F 5.292631 39.893245 221.178215
F 32.495876 39.895288 199.901527
F 32.038490 39.895288 221.736922
F 14.667339 24.451950 199.528073
F 14.209952 24.451950 221.363468
F 14.667338 32.173617 199.528073
F 14.209952 32.173617 221.363468
F 14.667339 39.895288 199.528073
F 14.209952 39.895288 221.363468
F 23.581610 24.451950 199.714800
F 23.124224 24.451950 221.550195
F 23.581610 32.173617 199.714800
F 23.124224 32.173617 221.550195
F 23.581610 39.895287 199.714800
F 23.124224 39.895288 221.550195
F 5.673580 27.027728 202.981836
F 5.216579 27.027885 224.817474
F 32.419634 27.025840 203.540759
F 31.962247 27.025840 225.376154
F 5.673580 34.749395 202.981836
F 5.216579 34.749552 224.817474
F 32.419634 34.747507 203.540760
F 31.962247 34.747507 225.376154
F 5.673579 42.471067 202.981836
F 5.216579 42.471223 224.817474
F 32.419634 42.469179 203.540760
F 31.962247 42.469179 225.376154
F 14.591097 27.025840 203.167305
F 14.133710 27.025840 225.002700
F 14.591097 34.747508 203.167305
F 14.133710 34.747508 225.002700
F 14.591096 42.469179 203.167305
F 14.133710 42.469179 225.002700
F 23.505369 27.025841 203.354032
F 23.047983 27.025841 225.189427
F 23.505369 34.747508 203.354032
F 23.047983 34.747507 225.189428
F 23.505369 42.469179 203.354032
F 23.047983 42.469179 225.189428
F 5.730818 27.027728 200.249760
F 5.268986 27.027428 222.085474
F 32.476816 27.025840 200.811336
F 32.019430 27.025840 222.646730
F 5.730818 34.749396 200.249760
F 5.268986 34.749095 222.085474
F 32.476817 34.747507 200.811335
F 32.019430 34.747508 222.646730
F 5.730818 42.471067 200.249760
F 5.268986 42.470766 222.085474
F 32.476816 42.469179 200.811335
F 32.019430 42.469179 222.646731
F 14.648279 27.025840 200.437881
F 14.190893 27.025841 222.273276
F 14.648279 34.747508 200.437881
F 14.190893 34.747508 222.273276
F 14.648279 42.469179 200.437880
F 14.190893 42.469179 222.273276
F 23.562551 27.025841 200.624608
F 23.105165 27.025841 222.460003
F 23.562551 34.747508 200.624608
F 23.105165 34.747508 222.460003
F 23.562551 42.469179 200.624608
F 23.105165 42.469179 222.460003
F 5.807041 24.450062 196.610527
F 5.347490 24.450262 218.446128
F 32.553040 24.451950 197.172102
F 32.095654 24.451951 219.007498
F 5.807041 32.171729 196.610527
F 5.347490 32.171929 218.446128
F 32.553040 32.173617 197.172102
F 32.095654 32.173617 219.007498
F 5.807041 39.893400 196.610527
F 5.347490 39.893600 218.446128
F 32.553040 39.895288 197.172102
F 32.095654 39.895288 219.007498
F 14.724502 24.451950 196.798648
F 14.267116 24.451951 218.634043
F 14.724502 32.173617 196.798648
F 14.267116 32.173617 218.634043
F 14.724502 39.895288 196.798647
F 14.267116 39.895288 218.634043
F 23.638775 24.451950 196.985375
F 23.181389 24.451950 218.820770
F 23.638775 32.173617 196.985375
F 23.181388 32.173617 218.820770
F 23.638775 39.895288 196.985375
F 23.181388 39.895288 218.820770
F 7.962367 30.886712 200.297810
F 7.504989 30.886714 222.133213
F 7.962367 38.608382 200.297810
F 7.504989 38.608383 222.133213
F 7.962367 23.165046 200.297810
F 7.504988 23.165047 222.133213
F 7.676442 43.756075 213.944979
F 7.676442 36.034404 213.944979
F 16.876849 30.886674 200.484563
F 16.419462 30.886673 222.319958
F 16.876849 38.608343 200.484563
F 16.419462 38.608343 222.319958
F 7.676442 28.312736 213.944979
F 25.562416 43.756123 211.588987
F 25.791120 30.886674 200.671290
F 25.333733 30.886674 222.506685
F 25.791120 38.608343 200.671290
F 25.333733 38.608343 222.506685
F 25.562416 36.034452 211.588986
F 25.562416 28.312784 211.588987
F 25.791120 46.330014 200.671290
F 25.333733 46.330014 222.506685
F 8.038587 28.312745 196.658577
F 7.581198 28.312745 218.493979
F 8.038587 36.034414 196.658577
F 7.581198 36.034413 218.493979
F 8.038587 43.756085 196.658577
F 7.581198 43.756084 218.493979
F 16.953069 28.312783 196.845330
F 16.495683 28.312783 218.680725
F 16.953069 36.034452 196.845330
F 16.495683 36.034452 218.680725
F 16.953069 43.756123 196.845329
F 16.495683 43.756123 218.680725
F 25.867341 28.312784 197.032057
F 25.409954 28.312784 218.867452
F 25.867341 36.034452 197.032057
F 25.409954 36.034452 218.867452
F 25.867340 43.756123 197.032057
F 25.409954 43.756124 218.867452
F 7.981422 28.312745 199.388044
F 7.523524 28.312654 221.223493
F 7.981422 36.034414 199.388044
F 7.523524 36.034322 221.223494
F 7.981422 43.756085 199.388044
F 7.523524 43.755994 221.223494
F 16.895905 28.312783 199.574755
F 16.438519 28.312783 221.410150
F 16.895905 36.034452 199.574755
F 16.438519 36.034451 221.410150
F 16.895905 43.756123 199.574755
F 16.438519 43.756123 221.410150
F 25.810176 28.312784 199.761482
F 25.352790 28.312784 221.596877
F 25.810176 36.034452 199.761482
F 25.352790 36.034452 221.596877
F 25.810176 43.756123 199.761482
F 25.352789 43.756123 221.596877
F 7.905183 30.886712 203.027276
F 7.447086 30.886842 224.862750
F 7.905183 38.608382 203.027276
F 7.447086 38.608512 224.862750
F 16.648145 43.756123 211.402259
F 16.648145 36.034452 211.402259
F 16.819666 30.886673 203.213987
F 16.362280 30.886674 225.049382
F 16.819666 38.608343 203.213987
F 16.362280 38.608343 225.049382
F 16.648145 28.312783 211.402260
F 7.733662 43.756085 211.215507
F 25.733938 30.886674 203.400714
F 25.276551 30.886674 225.236109
F 25.733938 38.608343 203.400714
F 25.276551 38.608343 225.236109
F 7.733662 36.034413 211.215507
F 7.733662 28.312745 211.215507
F 25.733938 46.330014 203.400714
F 25.276551 46.330014 225.236109
F 1.159562 24.468535 206.511490
F 0.719236 24.511643 228.398338
F 27.886282 24.451951 207.086629
F 27.428895 24.451951 228.922024
F 1.159562 32.190202 206.511490
F 0.719236 32.233310 228.398338
F 27.886282 32.173617 207.086629
F 27.428895 32.173617 228.922024
F 1.159563 39.911873 206.511490
F 0.719236 39.954981 228.398337
F 27.886282 39.895288 207.086629
F 27.428895 39.895288 228.922023
F 10.057710 24.451955 206.713170
F 9.600326 24.451953 228.548566
F 10.057710 32.173622 206.713170
F 9.600326 32.173620 228.548566
F 10.057710 39.895292 206.713170
F 9.600326 39.895291 228.548566
F 18.972012 24.451950 206.899901
F 18.514626 24.451950 228.735296
F 18.972012 32.173617 206.899901
F 18.514626 32.173617 228.735296
F 18.972012 39.895288 206.899901
F 18.514626 39.895288 228.735296
F 1.083320 27.009252 210.150707
F 27.810040 27.025840 210.725860
F 1.083320 34.730919 210.150708
F 27.810040 34.747507 210.725861
F 1.083320 42.452591 210.150707
F 27.810040 42.469179 210.725860
F 9.981467 27.025836 210.352402
F 9.981467 34.747503 210.352402
F 9.981467 42.469175 210.352402
F 18.895771 27.025841 210.539133
F 18.895771 34.747508 210.539133
F 18.895771 42.469179 210.539133
F 1.139863 27.009255 207.451872
F 0.510476 27.077963 229.304172
F 27.867222 27.025840 207.996436
F 1.139864 34.730922 207.451872
F 0.510476 34.799630 229.304172
F 27.867222 34.747508 207.996436
F 1.139864 42.452594 207.451873
F 0.510476 42.521302 229.304172
F 27.867222 42.469179 207.996436
F 10.038650 27.025836 207.622984
F 10.038651 34.747503 207.622984
F 10.038650 42.469175 207.622984
F 18.952953 27.025840 207.809709
F 18.952953 34.747508 207.809709
F 18.952953 42.469179 207.809709
F 1.216085 24.468535 203.812640
F 0.515491 24.372274 225.668219
F 27.943446 24.451951 204.357204
F 27.486060 24.451950 226.192599
F 1.216085 32.190201 203.812639
F 0.515491 32.093941 225.668219
F 27.943446 32.173617 204.357204
F 27.486060 32.173617 226.192599
F 1.216085 39.911873 203.812640
F 0.515490 39.815611 225.668219
F 27.943446 39.895288 204.357204
F 27.486060 39.895288 226.192599
F 10.114873 24.451955 203.983752
F 9.657450 24.451952 225.819144
F 10.114873 32.173622 203.983752
F 9.657450 32.173618 225.819144
F 10.114873 39.895292 203.983752
F 9.657450 39.895289 225.819144
F 19.029176 24.451950 204.170477
F 18.571790 24.451950 226.005872
F 19.029176 32.173617 204.170476
F 18.571790 32.173617 226.005872
F 19.029176 39.895288 204.170477
F 18.571790 39.895288 226.005872
F 3.342906 30.882250 207.485512
F 3.113642 23.166935 217.496405
F 30.095790 30.886674 208.043118
F 3.342906 38.603919 207.485512
F 7.752721 23.165046 210.305741
F 30.095790 38.608343 208.043118
F 25.486195 46.330014 215.228219
F 25.486195 38.608343 215.228219
F 3.342906 46.325590 207.485512
F 7.447086 23.165176 224.862750
F 25.486195 30.886674 215.228219
F 30.095790 46.330014 208.043118
F 12.267249 30.886674 207.669663
F 12.267249 38.608344 207.669663
F 12.267249 23.165007 207.669663
F 16.571924 38.608343 215.041492
F 21.181523 30.886674 207.856391
F 21.181523 38.608343 207.856391
F 16.571924 30.886674 215.041492
F 3.419126 28.317207 203.846277
F 2.963509 28.313853 225.686821
F 30.172011 28.312784 204.403886
F 29.714624 28.312784 226.239281
F 3.419126 36.038875 203.846277
F 2.963509 36.035522 225.686821
F 30.172011 36.034452 204.403886
F 29.714624 36.034452 226.239281
F 3.419126 43.760547 203.846277
F 2.963509 43.757194 225.686821
F 30.172011 43.756124 204.403885
F 29.714624 43.756124 226.239281
F 12.343469 28.312783 204.030430
F 11.886082 28.312783 225.865826
F 12.343469 36.034451 204.030430
F 11.886082 36.034451 225.865826
F 12.343469 43.756123 204.030431
F 11.886082 43.756122 225.865826
F 21.257744 28.312783 204.217159
F 20.800358 28.312783 226.052553
F 21.257744 36.034452 204.217158
F 20.800358 36.034452 226.052553
F 21.257744 43.756123 204.217158
F 20.800358 43.756123 226.052553
F 3.362079 28.317207 206.570136
F 2.860870 28.305267 228.422979
F 30.114846 28.312784 207.133310
F 29.657460 28.312784 228.968705
F 3.362079 36.038876 206.570136
F 2.860871 36.026935 228.422979
F 30.114846 36.034452 207.133310
F 29.657460 36.034452 228.968705
F 3.362079 43.760547 206.570136
F 2.860870 43.748606 228.422979
F 30.114846 43.756124 207.133310
F 29.657460 43.756124 228.968705
F 12.286305 28.312783 206.759856
F 11.828917 28.312783 228.595251
F 12.286305 36.034451 206.759856
F 11.828917 36.034451 228.595251
F 12.286305 43.756123 206.759856
F 11.828917 43.756123 228.595251
F 21.200579 28.312783 206.946583
F 20.743193 28.312783 228.781978
F 21.200579 36.034452 206.946583
F 20.743193 36.034452 228.781978
F 21.200579 43.756123 206.946583
F 20.743193 43.756123 228.781978
F 3.285832 30.882243 210.209400
F 30.038608 30.886673 210.772542
F 3.285832 38.603912 210.209400
F 30.038608 38.608343 210.772542
F 3.285832 46.325583 210.209400
F 30.038608 46.330014 210.772542
F 12.210066 30.886674 210.399088
F 12.210066 38.608344 210.399088
F 12.210066 23.165007 210.399088
F 7.657441 23.165046 214.854742
F 21.124340 30.886674 210.585815
F 21.124340 38.608343 210.585815
F 7.657441 38.608382 214.854742
F 5.597360 24.450063 206.621069
F 5.140515 24.449951 228.456700
F 32.343414 24.451951 207.179992
F 31.886028 24.451951 229.015387
F 5.597360 32.171729 206.621069
F 5.140515 32.171618 228.456700
F 32.343414 32.173617 207.179992
F 31.886028 32.173618 229.015387
F 5.597360 39.893400 206.621069
F 5.140515 39.893288 228.456700
F 32.343414 39.895288 207.179992
F 31.886028 39.895288 229.015387
F 14.514876 24.451950 206.806538
F 14.057490 24.451950 228.641932
F 14.514876 32.173617 206.806538
F 14.057490 32.173617 228.641933
F 14.514876 39.895288 206.806538
F 14.057490 39.895288 228.641933
F 23.429148 24.451950 206.993265
F 22.971762 24.451950 228.828660
F 23.429148 32.173617 206.993265
F 22.971762 32.173617 228.828660
F 23.429148 39.895288 206.993265
F 22.971762 39.895288 228.828660
F 5.521107 27.027734 210.260325
F 32.267172 27.025840 210.819224
F 5.521107 34.749401 210.260325
F 32.267172 34.747507 210.819224
F 5.521107 42.471072 210.260325
F 32.267171 42.469179 210.819224
F 14.438634 27.025840 210.445770
F 14.438634 34.747508 210.445770
F 14.438634 42.469179 210.445770
F 23.352907 27.025841 210.632497
F 23.352907 34.747508 210.632497
F 23.352907 42.469179 210.632497
F 5.578355 27.027729 207.528226
F 32.324355 27.025840 208.089800
F 5.578355 34.749396 207.528226
F 32.324355 34.747508 208.089800
F 5.578355 42.471067 207.528227
F 32.324354 42.469179 208.089800
F 14.495817 27.025841 207.716345
F 14.495817 34.747508 207.716345
F 14.495817 42.469179 207.716345
F 23.410089 27.025841 207.903073
F 23.410089 34.747508 207.903073
F 23.410089 42.469179 207.903073
F 5.654579 24.450063 203.888992
F 5.191337 24.450201 225.724634
F 32.400578 24.451950 204.450568
F 31.943192 24.451950 226.285963
F 5.654579 32.171729 203.888992
F 5.191337 32.171868 225.724634
F 32.400578 32.173617 204.450568
F 31.943192 32.173617 226.285963
F 5.654579 39.893400 203.888992
F 5.191337 39.893539 225.724634
F 32.400578 39.895288 204.450568
F 31.943192 39.895288 226.285963
F 14.572040 24.451950 204.077113
F 14.114654 24.451950 225.912508
F 14.572040 32.173617 204.077113
F 14.114654 32.173617 225.912508
F 14.572040 39.895288 204.077112
F 14.114654 39.895288 225.912508
F 23.486313 24.451951 204.263841
F 23.028926 24.451950 226.099236
F 23.486313 32.173617 204.263841
F 23.028926 32.173617 226.099235
F 23.486313 39.895288 204.263840
F 23.028926 39.895288 226.099236
F 7.809905 30.886712 207.576274
F 7.809905 38.608382 207.576274
F 7.809905 23.165046 207.576275
F 7.657441 30.886713 214.854742
F 16.724387 30.886674 207.763027
F 16.724386 38.608343 207.763027
F 23.333851 39.895288 211.542305
F 25.638658 30.886674 207.949755
F 25.638658 38.608343 207.949754
F 23.333851 32.173617 211.542305
F 25.638658 46.330014 207.949754
F 7.886124 28.312745 203.937042
F 7.428761 28.312742 225.772443
F 7.886124 36.034414 203.937042
F 7.428760 36.034411 225.772443
F 7.886124 43.756085 203.937042
F 7.428761 43.756082 225.772443
F 16.800607 28.312783 204.123795
F 16.343221 28.312783 225.959190
F 16.800607 36.034452 204.123795
F 16.343221 36.034452 225.959190
F 16.800607 43.756123 204.123795
F 16.343221 43.756123 225.959190
F 25.714878 28.312784 204.310522
F 25.257492 28.312784 226.145917
F 25.714878 36.034452 204.310522
F 25.257492 36.034452 226.145917
F 25.714878 43.756123 204.310522
F 25.257492 43.756124 226.145917
F 7.828960 28.312745 206.666509
F 7.370796 28.312601 228.501991
F 7.828960 36.034414 206.666508
F 7.370796 36.034269 228.501992
F 7.828960 43.756085 206.666509
F 7.370796 43.755941 228.501992
F 16.743443 28.312783 206.853220
F 16.286057 28.312783 228.688614
F 16.743443 36.034451 206.853219
F 16.286057 36.034452 228.688614
F 16.743443 43.756123 206.853219
F 16.286057 43.756124 228.688615
F 25.657714 28.312784 207.039947
F 25.200327 28.312784 228.875342
F 25.657714 36.034452 207.039947
F 25.200327 36.034452 228.875342
F 25.657714 43.756123 207.039947
F 25.200327 43.756123 228.875342
F 7.752721 30.886712 210.305741
F 7.752721 38.608382 210.305741
F 23.333851 24.451950 211.542305
F 16.667204 30.886673 210.492452
F 16.667204 38.608343 210.492451
F 14.419578 39.895288 211.355577
F 25.581475 30.886674 210.679179
F 25.581475 38.608343 210.679179
F 14.419578 32.173617 211.355577
F 25.581475 46.330014 210.679179
F 1.006837 24.470971 213.791094
F 27.733820 24.451951 214.365093
F 1.006837 32.192637 213.791094
F 27.733820 32.173617 214.365093
F 1.006838 39.914309 213.791093
F 27.733820 39.895288 214.365093
F 9.905248 24.451955 213.991635
F 9.905248 32.173622 213.991635
F 9.905248 39.895292 213.991635
F 18.819550 24.451950 214.178366
F 18.819550 32.173617 214.178366
F 18.819550 39.895288 214.178366
F 0.930882 26.995526 217.437305
F 27.657578 27.025840 218.004325
F 0.930883 34.717193 217.437305
F 27.657578 34.747507 218.004326
F 0.930883 42.438865 217.437304
F 27.657578 42.469179 218.004326
F 9.829005 27.025836 217.630868
F 9.829005 34.747504 217.630868
F 9.829005 42.469175 217.630868
F 18.743309 27.025841 217.817598
F 18.743309 34.747508 217.817599
F 18.743309 42.469179 217.817599
F 0.961933 27.019381 214.731535
F 27.714760 27.025840 215.274901
F 0.961934 34.741047 214.731534
F 27.714760 34.747508 215.274901
F 0.961934 42.462719 214.731535
F 27.714760 42.469179 215.274901
F 9.886185 27.025836 214.901449
F 9.886185 34.747504 214.901449
F 9.886186 42.469175 214.901449
F 18.800491 27.025840 215.088174
F 18.800491 34.747508 215.088174
F 18.800491 42.469179 215.088174
F 1.063628 24.468574 211.091370
F 27.790984 24.451951 211.635669
F 1.063628 32.190240 211.091369
F 27.790984 32.173617 211.635669
F 1.063629 39.911912 211.091369
F 27.790984 39.895288 211.635669
F 9.962411 24.451955 211.262216
F 9.962411 32.173622 211.262216
F 9.962411 39.895292 211.262216
F 18.876714 24.451950 211.448941
F 18.876714 32.173617 211.448941
F 18.876714 39.895288 211.448941
F 3.190006 30.882717 214.765364
F 29.943328 30.886674 215.321583
F 3.190005 38.604387 214.765364
F 29.943328 38.608343 215.321583
F 14.419578 24.451950 211.355577
F 3.190006 46.326058 214.765364
F 32.248115 39.895288 211.729032
F 29.943328 46.330014 215.321583
F 12.114787 30.886674 214.948128
F 12.114787 38.608344 214.948128
F 12.114787 23.165007 214.948128
F 5.502114 39.893398 211.167465
F 21.029061 30.886674 215.134856
F 21.029061 38.608343 215.134856
F 32.248115 32.173617 211.729032
F 3.266586 28.317178 211.125066
F 30.019548 28.312784 211.682350
F 3.266586 36.038846 211.125066
F 30.019548 36.034452 211.682350
F 3.266586 43.760518 211.125066
F 30.019548 43.756124 211.682350
F 12.191007 28.312783 211.308895
F 12.191007 36.034451 211.308895
F 12.191007 43.756122 211.308895
F 21.105282 28.312783 211.495623
F 21.105282 36.034452 211.495623
F 21.105282 43.756123 211.495623
F 3.205761 28.315817 213.850454
F 29.962384 28.312784 214.411774
F 3.205761 36.037486 213.850454
F 29.962384 36.034452 214.411775
F 3.205761 43.759157 213.850454
F 29.962384 43.756124 214.411775
F 12.133843 28.312783 214.038321
F 12.133843 36.034451 214.038321
F 12.133843 43.756123 214.038321
F 21.048117 28.312783 214.225048
F 21.048117 36.034452 214.225048
F 21.048117 43.756123 214.225048
F 3.113642 30.888601 217.496405
F 29.886145 30.886673 218.051008
F 3.113642 38.610271 217.496404
F 29.886146 38.608343 218.051007
F 5.502114 32.171727 211.167465
F 29.886145 46.330014 218.051008
F 12.057603 30.886674 217.677554
F 12.057603 38.608344 217.677554
F 32.248115 24.451950 211.729032
F 12.057603 46.330015 217.677554
F 20.971878 30.886674 217.864280
F 20.971878 38.608343 217.864280
F 5.502114 24.450060 211.167465
F 5.444871 24.450023 213.899624
F 32.190952 24.451951 214.458457
F 5.444871 32.171690 213.899624
F 32.190952 32.173618 214.458457
F 5.444871 39.893361 213.899624
F 32.190952 39.895288 214.458457
F 14.362414 24.451950 214.085002
F 14.362414 32.173617 214.085002
F 14.362414 39.895288 214.085003
F 23.276686 24.451950 214.271730
F 23.276686 32.173617 214.271730
F 23.276686 39.895288 214.271730
F 5.368684 27.027834 217.538924
F 32.114709 27.025840 218.097689
F 5.368684 34.749502 217.538925
F 32.114710 34.747507 218.097689
F 5.368684 42.471173 217.538925
F 32.114709 42.469179 218.097689
F 14.286172 27.025841 217.724235
F 14.286172 34.747508 217.724235
F 14.286172 42.469179 217.724235
F 23.200445 27.025841 217.910962
F 23.200445 34.747507 217.910963
F 23.200445 42.469179 217.910962
F 5.425454 27.027695 214.806741
F 32.171892 27.025840 215.368265
F 5.425454 34.749362 214.806742
F 32.171892 34.747508 215.368265
F 5.425454 42.471033 214.806742
F 32.171892 42.469179 215.368265
F 14.343355 27.025841 214.994810
F 14.343355 34.747508 214.994810
F 14.343355 42.469179 214.994810
F 23.257627 27.025841 215.181538
F 23.257627 34.747508 215.181537
F 23.257627 42.469179 215.181538
F 21.333985 46.330014 200.577927
F 20.876598 46.330014 222.413321
F 21.276802 46.330014 203.307351
F 16.514742 46.330014 217.770917
F 20.819416 46.330014 225.142746
F 16.876849 46.330014 200.484562
F 16.419462 46.330014 222.319958
F 16.819666 46.330014 203.213987
F 16.362280 46.330014 225.049382
F 21.181523 46.330014 207.856391
F 21.124340 46.330014 210.585815
F 16.724386 46.330014 207.763027
F 16.667204 46.330014 210.492451
F 21.029061 46.330014 215.134856
F 20.971878 46.330014 217.864281
F 16.571924 46.330014 215.041492
F 7.600008 23.165089 217.584232
F 2.934082 23.173825 224.784475
F 7.905183 23.165046 203.027276
F 0.421278 24.493469 242.949035
F 27.123971 24.451951 243.478954
F 0.421278 32.215136 242.949035
F 27.123971 32.173617 243.478954
F 0.421279 39.936807 242.949035
F 27.123971 39.895288 243.478954
F 9.295404 24.451955 243.105495
F 9.295404 32.173622 243.105495
F 9.295404 39.895293 243.105495
F 18.209702 24.451950 243.292227
F 18.209702 32.173617 243.292227
F 18.209702 39.895288 243.292227
F 0.346464 26.987281 246.587927
F 27.047730 27.025840 247.118186
F 0.346465 34.708948 246.587928
F 27.047730 34.747507 247.118186
F 0.346465 42.430619 246.587928
F 27.047730 42.469179 247.118186
F 9.219162 27.025835 246.744727
F 9.219162 34.747503 246.744727
F 9.219162 42.469174 246.744727
F 18.133461 27.025841 246.931459
F 18.133461 34.747508 246.931459
F 18.133461 42.469179 246.931459
F 0.290893 27.049475 243.872762
F 27.104912 27.025840 244.388762
F 0.290893 34.771142 243.872763
F 27.104912 34.747508 244.388762
F 0.290893 42.492813 243.872763
F 27.104912 42.469179 244.388762
F 9.276322 27.025836 244.015309
F 9.276322 34.747504 244.015309
F 9.276322 42.469175 244.015309
F 18.190643 27.025840 244.202035
F 18.190643 34.747508 244.202035
F 18.190643 42.469179 244.202035
F 0.340832 24.418152 240.232235
F 27.181136 24.451951 240.749529
F 0.340832 32.139819 240.232235
F 27.181135 32.173617 240.749529
F 0.340832 39.861490 240.232235
F 27.181135 39.895288 240.749529
F 9.352541 24.451954 240.376076
F 9.352541 32.173621 240.376076
F 9.352541 39.895292 240.376076
F 18.266866 24.451950 240.562802
F 18.266866 32.173617 240.562802
F 18.266866 39.895288 240.562802
F 2.587625 30.881435 243.884023
F 29.333479 30.886674 244.435444
F 2.587625 38.603105 243.884023
F 29.333479 38.608343 244.435444
F 24.788194 30.739197 261.422905
F 2.587625 46.324776 243.884023
F 24.971627 30.886674 239.793039
F 29.333479 46.330014 244.435444
F 11.504939 30.886674 244.061989
F 11.504939 38.608344 244.061989
F 11.504939 23.165008 244.061988
F 15.873922 38.460866 261.236178
F 20.419212 30.886674 244.248717
F 20.419212 38.608343 244.248717
F 16.057355 38.608343 239.606312
F 2.663607 28.317682 240.244793
F 29.409700 28.312784 240.796211
F 2.663607 36.039351 240.244793
F 29.409700 36.034452 240.796211
F 2.663607 43.761022 240.244792
F 29.409700 43.756124 240.796211
F 11.581158 28.312783 240.422756
F 11.581158 36.034451 240.422756
F 11.581159 43.756123 240.422755
F 20.495433 28.312783 240.609484
F 20.495433 36.034452 240.609484
F 20.495433 43.756123 240.609484
F 2.581675 28.314443 242.972250
F 29.352536 28.312784 243.525636
F 2.581675 36.036111 242.972250
F 29.352536 36.034452 243.525636
F 2.581675 43.757783 242.972250
F 29.352536 43.756124 243.525636
F 11.523994 28.312783 243.152182
F 11.523994 36.034451 243.152182
F 11.523994 43.756123 243.152182
F 20.438269 28.312783 243.338909
F 20.438269 36.034452 243.338909
F 20.438269 43.756123 243.338909
F 2.510388 30.883263 246.609946
F 29.276297 30.886673 247.164868
F 2.510387 38.604932 246.609946
F 29.276297 38.608343 247.164868
F 2.510387 46.326604 246.609946
F 29.276297 46.330014 247.164868
F 11.447755 30.886674 246.791414
F 11.447755 38.608344 246.791414
F 11.447755 23.165007 246.791414
F 15.873923 30.739198 261.236178
F 20.362030 30.886674 246.978141
F 20.362030 38.608343 246.978141
F 16.057355 30.886673 239.606312
F 4.835722 24.450165 243.013503
F 31.581103 24.451951 243.572318
F 4.835722 32.171832 243.013503
F 31.581104 32.173617 243.572318
F 4.835722 39.893503 243.013503
F 31.581104 39.895288 243.572318
F 13.752566 24.451950 243.198863
F 13.752566 32.173617 243.198863
F 13.752566 39.895288 243.198863
F 22.666838 24.451950 243.385590
F 22.666838 32.173617 243.385590
F 22.666837 39.895288 243.385590
F 4.759479 27.027601 246.652712
F 31.504861 27.025840 247.211550
F 4.759479 34.749269 246.652712
F 31.504861 34.747507 247.211550
F 4.759479 42.470940 246.652712
F 31.504861 42.469179 247.211550
F 13.676324 27.025840 246.838096
F 13.676324 34.747508 246.838095
F 13.676324 42.469179 246.838096
F 22.590597 27.025841 247.024823
F 22.590597 34.747508 247.024823
F 22.590597 42.469179 247.024823
F 4.813488 27.028034 243.920532
F 31.562044 27.025840 244.482126
F 4.813488 34.749701 243.920532
F 31.562044 34.747508 244.482126
F 4.813488 42.471373 243.920532
F 31.562044 42.469179 244.482126
F 13.733507 27.025841 244.108671
F 13.733507 34.747508 244.108671
F 13.733507 42.469179 244.108671
F 22.647778 27.025841 244.295399
F 22.647778 34.747507 244.295398
F 22.647778 42.469179 244.295398
F 4.889236 24.449783 240.281317
F 31.638267 24.451950 240.842893
F 4.889236 32.171449 240.281317
F 31.638267 32.173617 240.842893
F 4.889236 39.893120 240.281317
F 31.638267 39.895288 240.842893
F 13.809729 24.451950 240.469438
F 13.809729 32.173617 240.469438
F 13.809729 39.895288 240.469438
F 22.724002 24.451950 240.656166
F 22.724002 32.173617 240.656165
F 22.724002 39.895288 240.656165
F 7.047672 30.886724 243.968595
F 7.047672 38.608393 243.968595
F 7.047673 23.165057 243.968595
F 24.971627 38.608343 239.793039
F 15.962076 30.886674 244.155353
F 15.962076 38.608343 244.155353
F 6.923343 46.223776 261.067411
F 24.876347 30.886674 244.342080
F 24.876347 38.608343 244.342081
F 24.788193 38.460866 261.422905
F 24.876347 46.330014 244.342080
F 7.123889 28.312734 240.329359
F 7.123889 36.034402 240.329359
F 7.123889 43.756074 240.329359
F 16.038297 28.312783 240.516120
F 16.038297 36.034452 240.516120
F 16.038297 43.756123 240.516120
F 24.952568 28.312784 240.702848
F 24.952568 36.034452 240.702847
F 24.952568 43.756124 240.702847
F 7.066348 28.312694 243.058865
F 7.066348 36.034363 243.058865
F 7.066348 43.756034 243.058866
F 15.981133 28.312783 243.245545
F 15.981133 36.034451 243.245545
F 15.981133 43.756123 243.245545
F 24.895403 28.312784 243.432272
F 24.895403 36.034452 243.432272
F 24.895403 43.756123 243.432273
F 6.990193 30.886746 246.698088
F 6.990193 38.608416 246.698088
F 6.923342 38.502105 261.067411
F 15.904893 30.886674 246.884777
F 15.904893 38.608343 246.884777
F 7.142512 38.608445 239.419640
F 24.819165 30.886674 247.071505
F 24.819165 38.608343 247.071505
F 6.923342 30.780436 261.067411
F 24.819165 46.330014 247.071505
F 0.271742 24.486346 250.226205
F 26.971509 24.451951 250.757417
F 0.271742 32.208013 250.226205
F 26.971509 32.173617 250.757417
F 0.271742 39.929684 250.226205
F 26.971509 39.895288 250.757418
F 9.142942 24.451956 250.383959
F 9.142942 32.173623 250.383959
F 9.142942 39.895293 250.383959
F 18.057240 24.451950 250.570690
F 18.057240 32.173617 250.570690
F 18.057240 39.895288 250.570690
F 0.645597 26.972489 232.035263
F 0.197504 26.995732 253.864573
F 27.352654 27.025840 232.561255
F 26.895284 27.025831 254.396187
F 0.645598 34.694156 232.035263
F 0.197504 34.717398 253.864573
F 27.352654 34.747507 232.561256
F 26.895284 34.747498 254.396187
F 0.645598 42.415828 232.035263
F 0.197505 42.439070 253.864573
F 27.352654 42.469179 232.561255
F 26.895284 42.469170 254.396187
F 9.524084 27.025837 232.187798
F 9.066581 27.025886 254.022856
F 9.524084 34.747505 232.187798
F 9.066581 34.747553 254.022856
F 9.524084 42.469176 232.187798
F 9.066581 42.469225 254.022856
F 18.438385 27.025841 232.374528
F 17.981015 27.025831 254.209460
F 18.438385 34.747508 232.374529
F 17.981015 34.747498 254.209460
F 18.438385 42.469179 232.374528
F 17.981015 42.469170 254.209460
F 0.200085 27.023969 251.154351
F 27.409836 27.025840 229.831831
F 26.952450 27.025840 251.667187
F 0.200085 34.745636 251.154351
F 27.409836 34.747508 229.831832
F 26.952450 34.747508 251.667187
F 0.200085 42.467308 251.154351
F 27.409836 42.469179 229.831832
F 26.952450 42.469179 251.667187
F 9.581221 27.025840 229.458376
F 9.123863 27.025840 251.293744
F 9.581221 34.747507 229.458375
F 9.123863 34.747507 251.293743
F 9.581221 42.469179 229.458375
F 9.123863 42.469179 251.293744
F 18.495567 27.025841 229.645104
F 18.038182 27.025840 251.480460
F 18.495567 34.747508 229.645104
F 18.038182 34.747508 251.480460
F 18.495567 42.469179 229.645104
F 18.038182 42.469179 251.480460
F 0.244650 24.440440 247.513165
F 27.028673 24.451951 248.027994
F 0.244650 32.162107 247.513165
F 27.028673 32.173617 248.027994
F 0.244650 39.883778 247.513165
F 27.028673 39.895288 248.027994
F 9.200087 24.451955 247.654542
F 9.200087 32.173622 247.654542
F 9.200087 39.895293 247.654542
F 18.114404 24.451950 247.841267
F 18.114404 32.173617 247.841267
F 18.114404 39.895288 247.841267
F 2.436025 30.880284 251.162233
F 29.638404 30.886674 229.878513
F 29.181018 30.886674 251.713869
F 2.436025 38.601954 251.162233
F 29.638404 38.608343 229.878513
F 29.181018 38.608343 251.713869
F 7.142512 30.886775 239.419640
F 2.436025 46.323624 251.162232
F 24.597863 43.746583 257.955321
F 25.047865 43.756123 236.153807
F 29.638404 46.330014 229.878513
F 29.181018 46.330014 251.713869
F 11.809863 30.886674 229.505058
F 11.352478 30.886674 251.340414
F 11.809863 38.608344 229.505058
F 11.352478 38.608344 251.340414
F 11.809863 23.165008 229.505058
F 11.352478 23.165007 251.340414
F 24.597863 36.024912 257.955320
F 25.047865 36.034452 236.153807
F 20.724136 30.886674 229.691786
F 20.266751 30.886674 251.527142
F 20.724136 38.608343 229.691786
F 20.266751 38.608343 251.527142
F 24.597863 28.303243 257.955320
F 25.047865 28.312783 236.153807
F 2.511802 28.318549 247.523134
F 29.257238 28.312784 248.074676
F 2.511802 36.040217 247.523134
F 29.257238 36.034452 248.074676
F 2.511802 43.761889 247.523134
F 29.257238 43.756124 248.074676
F 11.428696 28.312783 247.701221
F 11.428696 36.034451 247.701221
F 11.428696 43.756122 247.701220
F 20.342971 28.312783 247.887949
F 20.342971 36.034452 247.887949
F 20.342971 43.756123 247.887949
F 2.440275 28.318278 250.247188
F 29.200073 28.312784 250.804099
F 2.440275 36.039946 250.247188
F 29.200073 36.034452 250.804099
F 2.440275 43.761618 250.247188
F 29.200074 43.756124 250.804099
F 11.371532 28.312782 250.430645
F 11.371532 36.034451 250.430645
F 11.371532 43.756122 250.430645
F 20.285807 28.312783 250.617372
F 20.285807 36.034452 250.617372
F 20.285807 43.756123 250.617372
F 2.793066 30.891113 232.059682
F 2.370654 30.879235 253.884692
F 29.581221 30.886673 232.607937
F 29.123851 30.886664 254.442869
F 2.793066 38.612783 232.059682
F 2.370654 38.600905 253.884692
F 29.581221 38.608343 232.607937
F 29.123851 38.608334 254.442869
F 15.683593 43.746583 257.768593
F 2.370654 46.322576 253.884692
F 29.581221 46.330014 232.607937
F 29.123851 46.330005 254.442869
F 11.752677 30.886674 232.234483
F 11.295310 30.886665 254.069414
F 11.752677 38.608344 232.234483
F 11.295310 38.608334 254.069415
F 16.133595 43.756123 235.967079
F 15.683593 36.024911 257.768593
F 11.752678 46.330014 232.234483
F 11.295310 46.330005 254.069414
F 20.666954 30.886674 232.421210
F 20.209584 30.886664 254.256142
F 20.666954 38.608343 232.421210
F 20.209584 38.608334 254.256142
F 16.133595 36.034452 235.967079
F 15.683593 28.303243 257.768593
F 4.683247 24.450219 250.291912
F 31.428641 24.451951 250.850781
F 4.683247 32.171885 250.291912
F 31.428641 32.173617 250.850781
F 4.683247 39.893556 250.291912
F 31.428641 39.895288 250.850781
F 13.600104 24.451950 250.477327
F 13.600104 32.173617 250.477327
F 13.600104 39.895288 250.477327
F 22.514375 24.451950 250.664054
F 22.514375 32.173617 250.664054
F 22.514375 39.895288 250.664054
F 5.064371 27.027767 232.095894
F 4.606857 27.027453 253.930909
F 31.809785 27.025840 232.654619
F 31.352415 27.025831 254.489550
F 5.064371 34.749434 232.095894
F 4.606857 34.749120 253.930909
F 31.809785 34.747507 232.654619
F 31.352415 34.747498 254.489551
F 5.064371 42.471105 232.095894
F 4.606857 42.470792 253.930909
F 31.809785 42.469179 232.654619
F 31.352415 42.469170 254.489551
F 13.981248 27.025840 232.281164
F 13.523878 27.025831 254.116097
F 13.981248 34.747508 232.281165
F 13.523878 34.747499 254.116097
F 13.981248 42.469179 232.281165
F 13.523878 42.469170 254.116097
F 22.895521 27.025841 232.467892
F 22.438151 27.025831 254.302824
F 22.895521 34.747508 232.467892
F 22.438151 34.747498 254.302824
F 22.895521 42.469179 232.467892
F 22.438151 42.469170 254.302824
F 5.114961 27.027874 229.363689
F 4.662537 27.028065 251.198970
F 31.866968 27.025840 229.925195
F 31.409583 27.025840 251.760551
F 5.114961 34.749541 229.363689
F 4.662537 34.749732 251.198970
F 31.866968 34.747508 229.925195
F 31.409583 34.747507 251.760551
F 5.114961 42.471212 229.363689
F 4.662537 42.471404 251.198970
F 31.866968 42.469179 229.925195
F 31.409582 42.469179 251.760551
F 14.038431 27.025841 229.551740
F 13.581045 27.025841 251.387096
F 14.038431 34.747508 229.551740
F 13.581045 34.747508 251.387096
F 14.038431 42.469179 229.551741
F 13.581045 42.469179 251.387096
F 22.952703 27.025841 229.738468
F 22.495317 27.025840 251.573824
F 22.952703 34.747508 229.738468
F 22.495317 34.747507 251.573824
F 22.952703 42.469179 229.738468
F 22.495317 42.469179 251.573824
F 4.737908 24.449731 247.559749
F 31.485805 24.451950 248.121358
F 4.737907 32.171398 247.559749
F 31.485805 32.173617 248.121358
F 4.737907 39.893069 247.559749
F 31.485805 39.895288 248.121358
F 13.657267 24.451950 247.747903
F 13.657267 32.173617 247.747903
F 13.657267 39.895288 247.747903
F 22.571540 24.451950 247.934631
F 22.571540 32.173617 247.934630
F 22.571540 39.895288 247.934630
F 7.352558 30.886717 229.411671
F 6.895198 30.886726 251.247049
F 7.352558 38.608386 229.411671
F 6.895198 38.608396 251.247049
F 7.352558 23.165050 229.411671
F 6.895197 23.165059 251.247049
F 16.133595 28.312783 235.967079
F 6.755986 43.739602 257.595915
F 16.267000 30.886674 229.598422
F 15.809615 30.886674 251.433778
F 16.267000 38.608343 229.598422
F 15.809615 38.608343 251.433778
F 7.218571 43.755985 235.780430
F 6.755986 36.017931 257.595915
F 25.181271 30.886674 229.785150
F 24.723886 30.886674 251.620505
F 25.181271 38.608343 229.785150
F 24.723886 38.608343 251.620505
F 7.218571 36.034314 235.780430
F 6.755986 28.296263 257.595914
F 25.181271 46.330014 229.785150
F 24.723886 46.330014 251.620505
F 6.971433 28.312734 247.607826
F 6.971433 36.034402 247.607826
F 6.971433 43.756074 247.607826
F 15.885835 28.312783 247.794585
F 15.885835 36.034452 247.794585
F 15.885835 43.756123 247.794585
F 24.800106 28.312784 247.981312
F 24.800106 36.034452 247.981312
F 24.800106 43.756123 247.981312
F 6.914083 28.312734 250.337306
F 6.914083 36.034403 250.337305
F 6.914083 43.756074 250.337305
F 15.828670 28.312783 250.524008
F 15.828670 36.034451 250.524008
F 15.828670 43.756123 250.524008
F 24.742941 28.312784 250.710735
F 24.742941 36.034452 250.710736
F 24.742941 43.756123 250.710735
F 7.294624 30.886845 232.141217
F 6.837724 30.886690 253.976511
F 7.294623 38.608514 232.141217
F 6.837724 38.608359 253.976510
F 7.218571 28.312646 235.780430
F 24.647862 43.756004 255.253138
F 16.209817 30.886674 232.327847
F 15.752447 30.886664 254.162779
F 16.209817 38.608343 232.327847
F 15.752447 38.608334 254.162779
F 25.105030 43.756123 233.424382
F 24.647862 36.034333 255.253138
F 25.124089 30.886674 232.514574
F 24.666719 30.886664 254.349506
F 25.124089 38.608343 232.514574
F 24.666719 38.608334 254.349506
F 25.105030 36.034452 233.424382
F 24.647862 28.312664 255.253138
F 25.124089 46.330014 232.514574
F 24.666719 46.330005 254.349506
F 0.571208 24.499139 235.671847
F 0.094188 24.457411 257.528303
F 27.276433 24.451951 236.200489
F 26.826431 24.442410 258.002002
F 0.571208 32.220805 235.671847
F 0.094188 32.179078 257.528303
F 27.276434 32.173617 236.200489
F 26.826431 32.164077 258.002002
F 0.571209 39.942477 235.671847
F 0.094188 39.900749 257.528302
F 27.276433 39.895288 236.200488
F 26.826431 39.885748 258.002002
F 9.447866 24.451954 235.827030
F 8.998067 24.442450 257.628378
F 9.447866 32.173621 235.827030
F 8.998067 32.164117 257.628378
F 9.447866 39.895292 235.827030
F 8.998067 39.885788 257.628379
F 18.362164 24.451950 236.013761
F 17.912162 24.442410 257.815275
F 18.362164 32.173617 236.013761
F 17.912162 32.164077 257.815275
F 18.362164 39.895288 236.013761
F 17.912162 39.885747 257.815275
F 0.496314 26.982499 239.309876
F 24.788194 46.182537 261.422905
F 27.200192 27.025841 239.839721
F 27.016758 26.878362 261.469585
F 0.496315 34.704166 239.309876
F 24.971627 46.330014 239.793039
F 27.200192 34.747508 239.839721
F 27.016756 34.600028 261.469585
F 0.496315 42.425837 239.309876
F 25.105030 28.312784 233.424382
F 27.200192 42.469179 239.839721
F 27.016757 42.321700 261.469586
F 9.371623 27.025836 239.466262
F 9.185995 26.879372 261.095717
F 9.371623 34.747503 239.466262
F 9.185995 34.601039 261.095717
F 9.371624 42.469175 239.466263
F 9.185994 42.322710 261.095717
F 18.285923 27.025841 239.652994
F 18.102492 26.878365 261.282861
F 18.285923 34.747508 239.652994
F 18.102490 34.600032 261.282861
F 18.285923 42.469179 239.652994
F 18.102490 42.321703 261.282860
F 0.395426 27.067283 236.590871
F 0.108099 27.003068 258.505404
F 27.257374 27.025840 237.110297
F 26.815325 27.008900 258.797438
F 0.395426 34.788950 236.590871
F 0.108099 34.724736 258.505404
F 27.257374 34.747508 237.110297
F 26.815326 34.730567 258.797438
F 0.395427 42.510622 236.590871
F 0.108099 42.446407 258.505404
F 27.257374 42.469179 237.110296
F 26.815325 42.452239 258.797438
F 9.428769 27.025838 236.736842
F 8.986935 27.008848 258.423921
F 9.428769 34.747506 236.736842
F 8.986935 34.730516 258.423921
F 9.428769 42.469177 236.736842
F 8.986935 42.452187 258.423921
F 18.343105 27.025840 236.923569
F 17.901057 27.008900 258.610712
F 18.343105 34.747508 236.923569
F 17.901057 34.730568 258.610712
F 18.343105 42.469179 236.923569
F 17.901057 42.452239 258.610712
F 0.452334 24.404542 232.948277
F 0.151627 24.465173 254.811743
F 27.333598 24.451951 233.471064
F 26.876430 24.451831 255.299820
F 0.452334 32.126209 232.948277
F 0.151627 32.186840 254.811743
F 27.333598 32.173617 233.471064
F 26.876430 32.173498 255.299820
F 0.452334 39.847880 232.948277
F 0.151627 39.908511 254.811742
F 27.333598 39.895288 233.471064
F 26.876430 39.895169 255.299820
F 9.504983 24.451951 233.097608
F 9.047877 24.451834 254.926356
F 9.504983 32.173618 233.097608
F 9.047877 32.173501 254.926356
F 9.504983 39.895289 233.097608
F 9.047877 39.895172 254.926356
F 18.419328 24.451950 233.284336
F 17.962160 24.451831 255.113093
F 18.419328 32.173617 233.284336
F 17.962160 32.173498 255.113092
F 18.419328 39.895288 233.284336
F 17.962160 39.895168 255.113093
F 2.739071 30.882360 236.605195
F 2.290550 30.875954 258.449617
F 29.485942 30.886674 237.156979
F 29.043893 30.869733 258.844120
F 2.739071 38.604029 236.605195
F 2.290549 38.597624 258.449617
F 29.485942 38.608343 237.156978
F 29.043894 38.591403 258.844120
F 15.733591 43.756004 255.066411
F 16.190758 43.756123 233.237654
F 2.739071 46.325700 236.605194
F 2.290550 46.319294 258.449617
F 15.733591 36.034332 255.066411
F 16.190759 36.034452 233.237654
F 29.485942 46.330014 237.156978
F 29.043893 46.313073 258.844120
F 11.657401 30.886674 236.783523
F 11.215359 30.869735 258.470664
F 11.657401 38.608344 236.783523
F 11.215359 38.591405 258.470664
F 11.657401 23.165007 236.783523
F 15.733591 28.312664 255.066411
F 16.190758 28.312783 233.237654
F 11.215359 46.313075 258.470664
F 20.571674 30.886674 236.970251
F 20.129626 30.869734 258.657394
F 20.571674 38.608343 236.970251
F 20.129626 38.591403 258.657393
F 6.817556 43.755005 254.882634
F 7.276332 43.756078 233.050898
F 2.814066 28.316096 232.965784
F 2.360788 28.320254 254.801625
F 29.562162 28.312784 233.517746
F 29.104994 28.312664 255.346502
F 2.814066 36.037764 232.965784
F 2.360788 36.041922 254.801625
F 29.562162 36.034452 233.517746
F 29.104994 36.034333 255.346502
F 2.814066 43.759436 232.965784
F 2.360787 43.763594 254.801625
F 29.562162 43.756124 233.517745
F 29.104994 43.756005 255.346502
F 11.733621 28.312782 233.144290
F 11.276448 28.312665 254.973047
F 11.733620 36.034451 233.144290
F 11.276448 36.034334 254.973047
F 11.733620 43.756122 233.144290
F 11.276448 43.756005 254.973047
F 20.647895 28.312783 233.331018
F 20.190727 28.312664 255.159774
F 20.647895 36.034452 233.331018
F 20.190727 36.034332 255.159774
F 20.647895 43.756123 233.331018
F 20.190728 43.756004 255.159774
F 2.724818 28.311133 235.696483
F 2.302465 28.324708 257.522238
F 29.504998 28.312784 236.247170
F 29.054996 28.303243 258.048683
F 2.724818 36.032802 235.696483
F 2.302465 36.046376 257.522238
F 29.504998 36.034452 236.247170
F 29.054996 36.024912 258.048683
F 2.724818 43.754473 235.696483
F 2.302465 43.768047 257.522239
F 29.504998 43.756124 236.247170
F 29.054996 43.746583 258.048684
F 11.676455 28.312783 235.873716
F 11.226407 28.303288 257.675191
F 11.676455 36.034451 235.873716
F 11.226407 36.024957 257.675191
F 11.676455 43.756123 235.873716
F 11.226407 43.746628 257.675191
F 20.590731 28.312784 236.060443
F 20.140729 28.303243 257.861957
F 20.590731 36.034452 236.060443
F 20.140729 36.024911 257.861957
F 20.590731 43.756123 236.060443
F 20.140729 43.746583 257.861957
F 2.654194 30.886407 239.334077
F 2.238796 30.890483 261.159571
F 29.428760 30.886673 239.886403
F 29.245325 30.739195 261.516267
F 2.654194 38.608077 239.334076
F 2.238796 38.612153 261.159571
F 29.428759 38.608343 239.886403
F 29.245324 38.460864 261.516267
F 2.654194 46.329748 239.334076
F 6.817556 36.033333 254.882634
F 29.428760 46.330014 239.886403
F 29.245325 46.182535 261.516267
F 11.600217 30.886674 239.512948
F 11.416762 30.739271 261.142886
F 11.600217 38.608344 239.512948
F 11.416762 38.460940 261.142886
F 11.600217 23.165007 239.512948
F 7.276332 36.034407 233.050898
F 6.817556 28.311665 254.882634
F 11.416763 46.182611 261.142886
F 20.514492 30.886674 239.699676
F 20.331060 30.739198 261.329543
F 20.514492 38.608343 239.699676
F 20.331059 38.460867 261.329543
F 7.276332 28.312739 233.050898
F 24.586761 46.313074 258.750757
F 4.988191 24.450110 235.735086
F 4.524046 24.457012 257.569564
F 31.733566 24.451951 236.293851
F 31.283563 24.442410 258.095365
F 4.988191 32.171776 235.735087
F 4.524046 32.178679 257.569564
F 31.733566 32.173617 236.293852
F 31.283563 32.164077 258.095365
F 4.988191 39.893447 235.735086
F 4.524046 39.900350 257.569564
F 31.733566 39.895288 236.293852
F 31.283563 39.885748 258.095365
F 13.905028 24.451950 235.920397
F 13.455027 24.442410 257.721911
F 13.905028 32.173617 235.920397
F 13.455026 32.164077 257.721911
F 13.905028 39.895288 235.920397
F 13.455027 39.885748 257.721911
F 22.819300 24.451950 236.107125
F 22.369297 24.442410 257.908638
F 22.819300 32.173617 236.107125
F 22.369297 32.164077 257.908638
F 22.819300 39.895288 236.107125
F 22.369297 39.885747 257.908639
F 4.911946 27.027630 239.374303
F 4.462040 27.035101 261.162255
F 31.657323 27.025840 239.933084
F 31.473888 26.878360 261.562948
F 4.911946 34.749297 239.374303
F 4.462040 34.756767 261.162255
F 31.657323 34.747507 239.933085
F 31.473886 34.600026 261.562948
F 4.911945 42.470969 239.374303
F 4.462040 42.478439 261.162255
F 31.657323 42.469179 239.933085
F 31.473887 42.321698 261.562948
F 13.828786 27.025840 239.559630
F 13.645343 26.878366 261.189493
F 13.828786 34.747508 239.559630
F 13.645342 34.600032 261.189492
F 13.828786 42.469179 239.559630
F 13.645342 42.321704 261.189493
F 22.743059 27.025841 239.746357
F 22.559628 26.878365 261.376224
F 22.743059 34.747508 239.746358
F 22.559626 34.600031 261.376224
F 22.743059 42.469179 239.746357
F 22.559626 42.321702 261.376224
F 4.964424 27.028090 236.642024
F 4.511205 27.037751 258.469176
F 31.714506 27.025840 237.203660
F 31.272458 27.008900 258.890802
F 4.964424 34.749757 236.642024
F 4.511205 34.759419 258.469176
F 31.714506 34.747507 237.203660
F 31.272458 34.730567 258.890802
F 4.964424 42.471428 236.642024
F 4.511205 42.481090 258.469176
F 31.714506 42.469179 237.203660
F 31.272458 42.452238 258.890802
F 13.885969 27.025841 236.830206
F 13.443919 27.008903 258.517345
F 13.885969 34.747508 236.830205
F 13.443919 34.730570 258.517345
F 13.885969 42.469179 236.830205
F 13.443919 42.452242 258.517345
F 22.800241 27.025841 237.016933
F 22.358192 27.008900 258.704076
F 22.800241 34.747507 237.016933
F 22.358192 34.730567 258.704075
F 22.800241 42.469179 237.016933
F 22.358192 42.452239 258.704075
F 5.039476 24.449707 233.002784
F 4.585947 24.450662 254.839026
F 31.790729 24.451950 233.564427
F 31.333561 24.451831 255.393184
F 5.039476 32.171374 233.002784
F 4.585947 32.172329 254.839026
F 31.790729 32.173617 233.564427
F 31.333561 32.173498 255.393184
F 5.039475 39.893045 233.002784
F 4.585947 39.894000 254.839026
F 31.790729 39.895288 233.564427
F 31.333561 39.895169 255.393184
F 13.962192 24.451951 233.190973
F 13.505023 24.451831 255.019729
F 13.962192 32.173617 233.190972
F 13.505023 32.173498 255.019729
F 13.962191 39.895288 233.190972
F 13.505023 39.895169 255.019729
F 22.876464 24.451951 233.377700
F 22.419296 24.451831 255.206456
F 22.876464 32.173617 233.377700
F 22.419296 32.173498 255.206456
F 22.876464 39.895288 233.377700
F 22.419296 39.895168 255.206456
F 7.200125 30.886722 236.690127
F 6.759224 30.870419 258.378344
F 7.200125 38.608391 236.690127
F 6.759224 38.592089 258.378344
F 7.200125 23.165055 236.690127
F 25.028809 46.330014 237.063615
F 24.586761 38.591403 258.750757
F 6.759224 46.313759 258.378344
F 16.114538 30.886674 236.876887
F 15.672490 30.869733 258.564030
F 16.114538 38.608343 236.876887
F 15.672490 38.591403 258.564030
F 25.028809 38.608343 237.063615
F 24.586761 30.869733 258.750757
F 25.028809 30.886674 237.063615
F 20.419212 46.330014 244.248717
F 16.057355 46.330014 239.606312
F 20.362030 46.330014 246.978141
F 15.962076 46.330014 244.155353
F 15.904893 46.330014 246.884777
F 20.724136 46.330014 229.691786
F 15.873923 46.182538 261.236178
F 20.266751 46.330014 251.527142
F 20.666954 46.330014 232.421210
F 20.209584 46.330005 254.256142
F 16.267000 46.330014 229.598422
F 15.809615 46.330014 251.433778
F 16.209817 46.330014 232.327847
F 15.752448 46.330005 254.162779
F 20.571674 46.330014 236.970251
F 20.129626 46.313074 258.657393
F 20.514492 46.330014 239.699676
F 20.331060 46.182538 261.329542
F 16.114538 46.330014 236.876887
F 15.672490 46.313074 258.564030
F 7.142512 23.165108 239.419640
F 6.990193 23.165079 246.698088
F 2.793066 23.169447 232.059682
F 7.294623 23.165178 232.141217
F 6.837724 23.165023 253.976511
F 2.238796 23.168816 261.159571
F 2.888920 30.884639 229.326435
F 2.888920 38.606309 229.326434
F 2.888920 46.327980 229.326434
F 5.414449 47.649857 2.841604
F 4.971115 47.633542 24.549864
F 32.139884 47.633899 3.437860
F 31.697834 47.616958 25.125002
F 5.414449 55.371524 2.841604
F 4.971115 55.355209 24.549864
F 32.139884 55.355565 3.437860
F 31.697834 55.338624 25.125002
F 5.414450 63.093195 2.841603
F 4.971116 63.076881 24.549864
F 32.139884 63.077237 3.437860
F 31.697834 63.060296 25.125003
F 14.311313 47.633904 3.064400
F 13.869263 47.616962 24.751544
F 14.311313 55.355570 3.064400
F 13.869263 55.338629 24.751544
F 14.311313 63.077241 3.064400
F 13.869263 63.060300 24.751544
F 23.225615 47.633898 3.251133
F 22.783565 47.616957 24.938275
F 23.225615 55.355565 3.251133
F 22.783565 55.338624 24.938275
F 23.225615 63.077236 3.251132
F 22.783565 63.060295 24.938275
F 5.350596 50.175136 6.362179
F 4.894872 50.174264 28.189096
F 32.078761 50.190967 6.935478
F 31.621593 50.190848 28.764235
F 5.350597 57.896803 6.362180
F 4.894872 57.895930 28.189096
F 32.078761 57.912634 6.935478
F 31.621593 57.912514 28.764235
F 5.350597 65.618475 6.362179
F 4.894872 65.617602 28.189096
F 32.078761 65.634306 6.935478
F 31.621593 65.634186 28.764235
F 14.250188 50.190962 6.562020
F 13.793020 50.190843 28.390776
F 14.250188 57.912630 6.562020
F 13.793020 57.912510 28.390776
F 14.250188 65.634301 6.562020
F 13.793020 65.634182 28.390777
F 23.164492 50.190967 6.748751
F 22.707324 50.190848 28.577507
F 23.164492 57.912634 6.748751
F 22.707324 57.912515 28.577508
F 23.164492 65.634306 6.748751
F 22.707324 65.634186 28.577508
F 5.397014 50.187940 3.688289
F 4.951415 50.174263 25.490246
F 32.128778 50.200388 4.233297
F 31.678775 50.190848 26.034811
F 5.397015 57.909606 3.688289
F 4.951416 57.895929 25.490246
F 32.128778 57.922056 4.233296
F 31.678775 57.912515 26.034810
F 5.397015 65.631278 3.688289
F 4.951416 65.617601 25.490246
F 32.128778 65.643727 4.233296
F 31.678775 65.634186 26.034810
F 14.300205 50.200382 3.859845
F 13.850203 50.190843 25.661358
F 14.300204 57.922050 3.859844
F 13.850203 57.912510 25.661358
F 14.300204 65.643721 3.859844
F 13.850203 65.634182 25.661359
F 23.214509 50.200388 4.046569
F 22.764506 50.190848 25.848083
F 23.214509 57.922056 4.046569
F 22.764506 57.912515 25.848083
F 23.214509 65.643727 4.046569
F 22.764506 65.634187 25.848083
F 5.152546 47.846965 0.182366
F 5.027638 47.633542 21.851013
F 31.938432 47.764437 0.765715
F 31.754999 47.616958 22.395578
F 5.152546 55.568631 0.182366
F 5.027638 55.355209 21.851013
F 31.938432 55.486103 0.765715
F 31.754999 55.338624 22.395578
F 5.152548 63.290303 0.182366
F 5.027638 63.076880 21.851013
F 31.938433 63.207775 0.765715
F 31.754999 63.060295 22.395578
F 14.109873 47.764426 0.392250
F 13.926426 47.616962 22.022125
F 14.109873 55.486093 0.392250
F 13.926426 55.338629 22.022125
F 14.109874 63.207764 0.392250
F 13.926426 63.060300 22.022125
F 23.024160 47.764433 0.578985
F 22.840729 47.616957 22.208850
F 23.024159 55.486099 0.578985
F 22.840729 55.338624 22.208850
F 23.024161 63.207771 0.578985
F 22.840729 63.060295 22.208850
F 7.607670 54.056141 3.720063
F 7.154459 54.047257 25.523883
F 7.607670 61.777811 3.720063
F 7.154459 61.768927 25.523883
F 16.528805 54.061222 3.906523
F 16.078802 54.051682 25.708037
F 16.528805 61.782892 3.906523
F 16.078802 61.773351 25.708037
F 25.443078 54.061221 4.093251
F 24.993075 54.051681 25.894765
F 25.443078 61.782891 4.093251
F 24.993075 61.773351 25.894765
F 25.443078 46.339555 4.093251
F 29.545490 61.773350 21.439088
F 7.412446 51.626664 0.246720
F 7.230679 51.482214 21.884651
F 7.412446 59.348333 0.246720
F 7.230679 59.203882 21.884650
F 7.412446 67.070004 0.246720
F 7.230679 66.925554 21.884650
F 16.338454 51.625266 0.438939
F 16.155021 51.477790 22.068804
F 16.338455 59.346935 0.438939
F 16.155021 59.199458 22.068804
F 16.338455 67.068606 0.438939
F 16.155021 66.921130 22.068804
F 25.252726 51.625266 0.625667
F 25.069297 51.477791 22.255532
F 25.252728 59.346935 0.625667
F 25.069296 59.199459 22.255532
F 25.252728 67.068607 0.625667
F 25.069297 66.921131 22.255532
F 7.615590 51.499101 2.918889
F 7.173632 51.482214 24.608510
F 7.615589 59.220769 2.918889
F 7.173632 59.203883 24.608510
F 7.615590 66.942441 2.918889
F 7.173632 66.925554 24.608510
F 16.539907 51.494731 3.111087
F 16.097858 51.477790 24.798230
F 16.539907 59.216399 3.111088
F 16.097858 59.199458 24.798230
F 16.539907 66.938071 3.111087
F 16.097858 66.921130 24.798230
F 25.454182 51.494731 3.297814
F 25.012132 51.477790 24.984957
F 25.454182 59.216400 3.297815
F 25.012132 59.199459 24.984957
F 25.454182 66.938072 3.297814
F 25.012132 66.921131 24.984957
F 7.554547 54.047428 6.418694
F 7.097393 54.047258 28.247742
F 7.554547 61.769098 6.418694
F 7.097393 61.768927 28.247742
F 16.478787 54.051801 6.608706
F 16.021619 54.051681 28.437462
F 16.478787 61.773470 6.608706
F 16.021619 61.773351 28.437462
F 25.393061 54.051800 6.795433
F 24.935893 54.051681 28.624189
F 25.393061 61.773470 6.795433
F 24.935893 61.773350 28.624189
F 25.393061 46.330133 6.795433
F 29.545490 54.051681 21.439088
F 9.851252 47.631980 2.972354
F 9.408913 47.615070 24.659443
F 9.851252 55.353646 2.972354
F 9.408913 55.336737 24.659443
F 9.851252 63.075318 2.972354
F 9.408913 63.058408 24.659443
F 18.768479 47.633898 3.157769
F 18.326429 47.616958 24.844911
F 18.768479 55.355565 3.157769
F 18.326429 55.338624 24.844912
F 18.768478 63.077236 3.157769
F 18.326429 63.060295 24.844911
F 27.682750 47.633898 3.344497
F 27.240701 47.616957 25.031638
F 27.682750 55.355565 3.344497
F 27.240701 55.338624 25.031639
F 27.682750 63.077236 3.344497
F 27.240701 63.060295 25.031638
F 9.789814 50.192861 6.469925
F 9.332670 50.192735 28.298675
F 9.789814 57.914528 6.469925
F 9.332670 57.914403 28.298675
F 9.789814 65.636200 6.469925
F 9.332670 65.636074 28.298675
F 18.707355 50.190967 6.655387
F 18.250187 50.190848 28.484144
F 18.707355 57.912634 6.655387
F 18.250187 57.912515 28.484144
F 18.707355 65.634306 6.655388
F 18.250187 65.634187 28.484144
F 27.621628 50.190967 6.842115
F 27.164460 50.190847 28.670871
F 27.621628 57.912634 6.842115
F 27.164460 57.912515 28.670871
F 27.621628 65.634306 6.842115
F 27.164460 65.634186 28.670871
F 9.839722 50.202364 3.765066
F 9.389909 50.192735 25.566599
[truncated: 2,073,102 more chars]
