# Supplementary material for: Molecular-resolution imaging of ice crystallized from liquid water by cryogenic liquid-cell TEM
Source: Nat Commun. 2025 Sep 25;16:8342. doi: 10.1038/s41467-025-62451-0 (PMC12462463; doi:10.1038/s41467-025-62451-0)
Supplement: Supplementary file 9 — Supplementary Data 1 [file 41467_2025_62451_MOESM9_ESM.zip › supercell_5_3_12/1.4/93K_relaxed.xyz]

75510
F75510
F 6.169161 1.363559 2.747793
F 5.651611 1.302869 24.542693
F 26.477361 5.688729 0.605325
F 32.571761 1.906399 18.064793
F 6.169161 9.083119 2.747793
F 5.651611 9.022419 24.542693
F 26.251861 0.628463 4.163363
F 19.713761 2.104259 0.431755
F 6.169161 16.802639 2.747793
F 5.651611 16.741939 24.542693
F 21.796661 0.528830 4.245003
F 33.070061 17.551539 0.945233
F 15.072761 1.345989 2.978933
F 14.540261 1.286469 24.773993
F 15.072761 9.065549 2.978933
F 14.540261 9.006029 24.773993
F 15.072761 16.785139 2.978933
F 14.540261 16.725539 24.773993
F 24.041961 1.846139 3.427413
F 23.447861 1.288739 24.927693
F 24.048561 9.438689 3.243553
F 23.450361 8.954519 24.857293
F 24.138861 17.191639 3.170393
F 23.449061 17.008039 25.046893
F 6.087421 3.849949 6.383973
F 5.562691 3.843509 28.180693
F 18.779561 9.127289 32.033493
F 32.699561 9.723829 10.656493
F 6.087421 11.569539 6.383973
F 5.562691 11.563039 28.180693
F 28.651961 1.975249 0.613438
F 26.130661 21.254339 0.613177
F 6.087421 19.289039 6.383973
F 5.562691 19.282639 28.180693
F 25.945761 0.087909 28.829193
F 32.548961 19.594639 28.922593
F 14.983361 3.862319 6.614703
F 14.451261 3.859909 28.411993
F 14.983361 11.581839 6.614703
F 14.451261 11.579439 28.411993
F 14.983361 19.301439 6.614703
F 14.451261 19.299039 28.411993
F 23.856661 4.146229 6.990823
F 23.614761 3.795319 28.788293
F 24.109561 11.996139 6.857133
F 23.332461 11.696139 28.770593
F 23.981861 19.706239 6.873033
F 23.573761 19.352639 28.761993
F 6.148031 3.897829 3.683763
F 5.628701 3.843509 25.480193
F 32.550861 4.338839 26.108993
F 25.976261 0.274263 18.597293
F 6.148031 11.617439 3.683763
F 5.628701 11.563039 25.480193
F 32.788761 4.416989 14.361593
F 32.473961 17.016339 25.148093
F 6.148031 19.336939 3.683763
F 5.628701 19.282639 25.480193
F 22.028061 21.221539 0.488882
F 32.636361 12.073439 21.672293
F 15.056461 3.909679 3.886953
F 14.517961 3.859909 25.683293
F 15.056461 11.629239 3.886953
F 14.517961 11.579439 25.683293
F 15.056461 19.348839 3.886953
F 14.517961 19.299039 25.683293
F 24.203561 4.478409 4.176203
F 23.593861 3.850239 25.977693
F 23.986261 12.012239 4.275753
F 23.410561 11.512239 25.893593
F 23.857561 19.743639 4.130643
F 23.597661 19.511739 26.250293
F 6.316951 2.012389 0.086050
F 5.717601 1.302859 21.842193
F 32.791861 11.999739 14.634793
F 21.440261 0.254110 14.021693
F 6.316951 9.731949 0.086050
F 5.717601 9.022419 21.842193
F 30.467561 0.284759 26.112893
F 24.185161 17.281039 0.464896
F 6.316961 17.451539 0.086049
F 5.717601 16.741939 21.842193
F 32.696561 1.832579 22.442193
F 27.844961 9.336189 32.471293
F 15.284161 1.927839 0.277533
F 14.606861 1.286469 22.045393
F 15.284161 9.647399 0.277533
F 14.606861 9.006029 22.045393
F 15.284161 17.366939 0.277533
F 14.606861 16.725539 22.045393
F 25.924461 0.139212 21.318493
F 23.430961 1.363629 22.277093
F 32.399561 9.516319 22.597593
F 23.731861 8.885289 22.237293
F 32.556461 4.311099 28.815793
F 23.632561 16.721239 22.350393
F 8.351601 7.768139 3.718583
F 7.825821 7.713769 25.523593
F 8.351601 15.487739 3.718583
F 7.825821 15.433339 25.523593
F 30.323561 15.782839 21.470493
F 30.395861 8.040209 21.301893
F 17.284761 7.769379 3.941463
F 16.746261 7.719599 25.737893
F 17.284761 15.488939 3.941463
F 16.746261 15.439139 25.737893
F 7.825821 23.152939 25.523593
F 21.468861 15.523239 21.318193
F 26.221861 8.236359 4.136023
F 25.841861 7.701689 26.124193
F 26.232561 15.917339 4.343083
F 25.737561 15.796239 26.008193
F 8.003641 23.152939 18.247693
F 21.526061 15.586439 18.451293
F 8.605531 5.781499 0.109532
F 7.914721 5.152159 21.885693
F 8.605531 13.501039 0.109532
F 7.914721 12.871739 21.885693
F 8.605531 21.220639 0.109532
F 7.914721 20.591239 21.885693
F 17.512361 5.787609 0.332029
F 16.835161 5.146329 22.099893
F 17.512361 13.507139 0.332029
F 16.835161 12.865839 22.099893
F 17.512361 21.226739 0.332029
F 16.835161 20.585439 22.099893
F 30.042261 13.311739 32.292693
F 25.826261 5.287709 22.382993
F 32.887161 1.659429 10.869793
F 25.899861 12.861739 22.611293
F 32.546961 9.475989 25.262193
F 25.831761 20.728839 22.161393
F 8.375861 5.210099 2.812043
F 7.848231 5.152159 24.606693
F 8.375861 12.929639 2.812043
F 7.848231 12.871739 24.606693
F 8.375861 20.649239 2.812043
F 7.848231 20.591239 24.606693
F 17.300961 5.205849 3.033333
F 16.768461 5.146329 24.828393
F 17.300961 12.925439 3.033333
F 16.768461 12.865839 24.828393
F 17.300961 20.644939 3.033333
F 16.768461 20.585439 24.828393
F 26.449661 5.639289 3.277473
F 25.757561 5.126019 25.136593
F 26.337561 13.188239 3.410663
F 25.636561 13.121139 25.283993
F 26.186061 20.875539 3.277863
F 25.608561 20.768739 24.912093
F 8.291011 7.716829 6.442933
F 7.759321 7.713769 28.244593
F 8.291011 15.436339 6.442933
F 7.759321 15.433339 28.244593
F 21.395761 7.893299 21.354693
F 21.353861 7.714239 18.654493
F 8.291011 23.155939 6.442933
F 7.759321 23.152939 28.244593
F 17.211561 7.722009 6.669103
F 16.679561 7.719599 28.466393
F 17.211661 15.441539 6.669103
F 16.679561 15.439139 28.466393
F 12.399861 15.439639 21.081893
F 12.399861 7.720099 21.081893
F 26.109561 8.104409 7.054073
F 25.765661 7.906169 28.904093
F 26.291661 15.940839 7.027333
F 25.788461 15.681739 28.746493
F 32.336761 19.557039 26.173093
F 12.466561 15.439639 18.352693
F 10.610261 1.344059 2.872283
F 10.078461 1.284179 24.666593
F 10.610261 9.063619 2.872283
F 10.078461 9.003739 24.666593
F 10.610261 16.783139 2.872283
F 10.078461 16.723339 24.666593
F 19.545061 1.542419 3.240623
F 19.024661 1.288059 24.740193
F 19.496661 9.318139 3.389763
F 19.007961 9.002409 24.840993
F 19.492761 17.048439 3.257393
F 19.009161 16.630539 24.843093
F 28.616861 1.856459 3.248983
F 28.044061 1.359779 25.242993
F 28.753861 9.492579 3.243503
F 28.022161 9.308829 25.460093
F 28.400461 17.148839 3.322173
F 27.941461 16.969539 25.070693
F 10.521361 3.864589 6.506983
F 9.989561 3.862189 28.304493
F 10.521361 11.584139 6.506983
F 9.989561 11.581739 28.304493
F 10.521361 19.303739 6.506983
F 9.989561 19.301339 28.304493
F 19.432761 3.922449 6.796863
F 19.075861 4.032049 28.467993
F 19.460061 11.511239 6.978213
F 19.017261 11.940239 28.194793
F 19.684361 19.356639 6.763043
F 18.864861 19.374739 28.483593
F 28.441961 4.332149 7.010773
F 28.013461 4.193779 28.750493
F 28.585661 12.159639 6.885133
F 28.005361 11.873339 28.709693
F 28.488161 19.766539 6.887293
F 28.103561 19.437239 28.775393
F 10.591961 3.913299 3.776403
F 10.056361 3.862189 25.572693
F 10.591961 11.632839 3.776403
F 10.056361 11.581739 25.572693
F 10.591961 19.352439 3.776403
F 10.056361 19.301339 25.572693
F 19.510561 4.136879 4.056823
F 18.889761 3.885139 25.831493
F 19.658461 11.862139 4.150483
F 19.063561 11.562639 25.435993
F 19.517761 19.659239 4.025173
F 18.947061 19.204039 25.705493
F 28.677861 4.419359 4.252273
F 28.204861 3.977149 26.085493
F 28.566661 12.011339 4.238523
F 27.870461 12.002339 26.056993
F 28.555061 19.718039 4.099083
F 27.875661 19.583839 26.075893
F 10.813861 1.928329 0.165720
F 10.145261 1.284179 21.934793
F 10.813861 9.647889 0.165720
F 10.145261 9.003739 21.934793
F 10.813861 17.367439 0.165720
F 10.145261 16.723339 21.934793
F 33.067361 1.878049 8.185653
F 19.137361 1.214179 22.015293
F 33.115061 12.281739 4.423363
F 19.027261 8.957369 22.210893
F 30.444861 0.358660 28.768893
F 19.098561 16.839439 22.054593
F 32.373461 12.070039 26.153193
F 28.100261 1.446169 22.470693
F 30.790461 0.659097 7.151713
F 28.073861 9.139069 22.582793
F 23.310761 1.233369 32.345293
F 28.109661 16.966839 22.297693
F 12.827261 7.769779 3.832413
F 12.288761 7.720099 25.628593
F 12.827261 15.489339 3.832413
F 12.288761 15.439639 25.628593
F 30.569461 20.976839 18.038693
F 30.430261 13.264939 18.110393
F 21.825561 8.159699 4.133363
F 21.236661 7.809839 25.776793
F 21.978661 15.870239 4.210873
F 21.312861 15.657339 25.946193
F 8.181191 23.153039 10.972893
F 12.466561 7.720099 18.352693
F 30.904961 8.417719 4.443143
F 30.430961 8.109759 26.213993
F 30.732161 15.890239 4.229933
F 30.213761 15.773539 26.050193
F 30.469261 5.397499 17.798993
F 21.408261 20.494339 17.518793
F 13.058261 5.786399 0.223829
F 12.377661 5.145839 21.990693
F 13.058261 13.505939 0.223829
F 12.377661 12.865439 21.990693
F 13.058261 21.225539 0.223829
F 12.377661 20.584939 21.990693
F 30.086061 5.394009 32.477693
F 21.367661 5.034139 22.097093
F 33.072361 4.480069 7.165343
F 21.418261 12.955439 22.059793
F 32.969561 19.783139 7.118163
F 21.343761 20.445739 22.316093
F 18.871461 16.685739 32.124293
F 30.295761 5.352669 22.389293
F 23.270961 17.078939 32.371893
F 30.135061 13.229839 22.283993
F 28.953161 9.640179 0.588161
F 30.465061 20.895939 22.513993
F 12.843261 5.205329 2.924883
F 12.310961 5.145839 24.719793
F 12.843261 12.924939 2.924883
F 12.310961 12.865439 24.719793
F 12.843261 20.644439 2.924883
F 12.310961 20.584939 24.719793
F 21.788061 5.556109 3.264103
F 21.201661 5.048599 24.935193
F 21.803261 13.333439 3.223003
F 21.383461 13.060839 24.806993
F 21.695361 21.078739 3.292503
F 21.265661 20.512339 24.922993
F 30.898361 5.814609 3.586523
F 30.274761 5.452949 25.134893
F 30.828661 13.212839 3.316213
F 30.117561 13.217039 25.162393
F 30.736061 21.151139 3.550653
F 30.083761 20.803839 25.087493
F 12.754161 7.722509 6.560573
F 12.222061 7.720099 28.357793
F 12.754161 15.442039 6.560573
F 12.222061 15.439639 28.357793
F 21.517261 13.009139 17.862693
F 21.413361 5.298139 17.589093
F 28.212361 17.079939 15.265693
F 28.267361 9.529739 15.067093
F 21.789161 8.023149 6.813503
F 21.283061 7.781769 28.505993
F 21.899161 15.576139 6.872443
F 21.253361 15.605339 28.643593
F 27.823061 1.656549 32.365493
F 28.298461 1.603689 15.181493
F 30.645661 8.382079 7.275893
F 30.189861 8.048239 28.937093
F 30.690361 16.005139 7.019253
F 30.326161 15.818339 28.712893
F 12.488861 20.584939 17.443893
F 12.488861 12.865439 17.443893
F 6.005981 1.302159 9.995653
F 5.473791 1.302869 31.818593
F 21.863461 6.021529 0.611773
F 30.839761 5.853739 0.914443
F 6.005981 9.021719 9.995653
F 5.473791 9.022419 31.818593
F 25.583661 20.804839 32.426193
F 32.591861 1.724039 25.176593
F 6.005991 16.741239 9.995653
F 5.473791 16.741939 31.818593
F 24.204261 9.784839 0.532242
F 17.101861 0.000052 11.187393
F 14.895661 1.286499 10.228993
F 14.362361 1.286469 32.049893
F 14.895661 9.006059 10.228993
F 14.362361 9.006029 32.049893
F 14.895661 16.725639 10.228993
F 14.362361 16.725539 32.049893
F 24.038861 1.565639 10.557793
F 32.900661 9.667219 7.950293
F 23.894161 9.300019 10.596593
F 25.605361 13.001739 32.204593
F 23.798261 17.030439 10.567893
F 30.531561 0.449844 14.487593
F 5.918251 3.843519 13.629093
F 32.906861 17.218439 15.277993
F 5.918251 11.563039 13.629093
F 32.903761 17.193839 17.937793
F 5.918251 19.282639 13.629093
F 32.913961 4.216939 11.590693
F 14.806961 3.859909 13.860493
F 14.806961 11.579439 13.860493
F 14.806961 19.299039 13.860493
F 23.896961 3.946689 14.191793
F 23.784961 11.748439 13.965593
F 23.948961 19.547139 14.188093
F 5.983831 3.843479 10.928993
F 8.351601 0.048578 3.718583
F 25.564361 5.537909 32.517493
F 5.983841 11.563039 10.928993
F 17.284761 0.049821 3.941463
F 20.997161 20.534139 32.103693
F 5.983841 19.282639 10.928993
F 16.746261 0.000043 25.737893
F 32.688361 19.738239 21.505893
F 14.873561 3.859919 11.132893
F 14.873561 11.579439 11.132893
F 14.873561 19.299039 11.132893
F 23.938561 4.107589 11.339393
F 23.901261 11.865539 11.296193
F 23.922661 19.629039 11.549893
F 6.066321 1.301809 7.297953
F 5.539781 1.302859 29.118093
F 28.509661 17.322339 0.673704
F 32.597161 1.761809 29.691893
F 6.066321 9.021359 7.297953
F 5.539781 9.022419 29.118093
F 30.785561 21.323239 0.868562
F 32.437961 9.282809 29.768293
F 6.066331 16.740939 7.297953
F 5.539781 16.741939 29.118093
F 26.235361 0.163369 14.250693
F 32.437461 17.074439 29.811393
F 14.961661 1.287729 7.507543
F 14.429061 1.286469 29.321293
F 14.961661 9.007289 7.507543
F 14.429061 9.006029 29.321293
F 14.961661 16.726839 7.507543
F 14.429061 16.725539 29.321293
F 23.911061 1.557419 7.958013
F 23.431461 1.272939 29.667393
F 23.754261 9.464379 7.802363
F 23.476361 9.001939 29.562093
F 24.022461 17.006239 7.782033
F 23.452161 16.787839 29.724693
F 8.181191 7.713929 10.972893
F 8.181191 15.433539 10.972893
F 12.488861 5.145839 17.443893
F 17.101861 7.719609 11.187393
F 17.101861 15.439139 11.187393
F 30.499961 20.818839 15.248093
F 26.198561 8.212719 11.462793
F 26.185361 15.756039 11.515593
F 19.308561 16.767339 14.873593
F 8.268461 5.153079 7.346433
F 7.736901 5.152159 29.161593
F 8.268461 12.872639 7.346433
F 7.736901 12.871739 29.161593
F 8.268461 20.592239 7.346433
F 7.736911 20.591239 29.161593
F 17.189961 5.147589 7.562043
F 16.657361 5.146329 29.375793
F 17.189961 12.867139 7.562043
F 16.657361 12.865839 29.375793
F 17.189961 20.586739 7.562043
F 16.657361 20.585439 29.375793
F 26.124961 5.618529 7.928163
F 25.742961 5.320759 29.759093
F 26.249261 13.375739 7.673093
F 25.629161 13.009739 29.532993
F 26.220561 20.869939 7.893933
F 25.769061 20.602239 29.662293
F 8.203741 5.152169 10.061293
F 7.670411 5.152159 31.882593
F 8.203741 12.871739 10.061293
F 7.670411 12.871739 31.882593
F 8.203741 20.591339 10.061293
F 7.670411 20.591239 31.882593
F 17.123961 5.146359 10.283393
F 16.590661 5.146329 32.104293
F 17.123961 12.865939 10.283393
F 16.590661 12.865839 32.104293
F 17.123961 20.585439 10.283393
F 16.590661 20.585439 32.104293
F 26.205961 5.524649 10.636093
F 33.133461 1.943729 0.711554
F 26.185861 13.247339 10.313293
F 21.766361 13.646139 0.586506
F 26.153061 20.951639 10.607593
F 32.384161 9.358779 32.507593
F 8.114931 7.713779 13.693093
F 8.114931 15.433339 13.693093
F 30.619361 13.393339 15.424093
F 8.114931 23.152939 13.693093
F 17.035161 7.719599 13.914893
F 17.035161 15.439139 13.914893
F 30.474761 5.642649 15.047693
F 26.157961 8.090009 14.248893
F 26.103061 15.635739 14.234093
F 19.231261 9.150439 14.913793
F 10.433861 1.284199 10.121293
F 9.900661 1.284179 31.942493
F 10.433861 9.003759 10.121293
F 9.900661 9.003739 31.942493
F 10.433861 16.723339 10.121293
F 9.900661 16.723339 31.942493
F 19.481461 1.433959 10.131293
F 12.644361 0.000546 11.078093
F 19.386361 9.051299 10.432793
F 32.573961 9.505869 18.104393
F 19.457061 16.826539 10.435393
F 30.964661 13.566839 0.785435
F 28.387461 1.583929 10.751393
F 32.954861 12.221239 7.172663
F 28.401961 9.424889 10.699193
F 26.471261 13.349439 0.720197
F 28.495361 17.195439 10.715893
F 18.677361 1.406909 32.006993
F 10.345261 3.862189 13.752993
F 10.345261 11.581739 13.752993
F 10.345261 19.301339 13.752993
F 19.340261 4.164639 13.887193
F 19.525661 11.659739 13.966793
F 19.335661 19.231839 13.914193
F 28.299261 4.193859 14.287393
F 28.360461 12.065339 14.288193
F 28.293161 19.746139 14.330193
F 10.411961 3.862189 11.022293
F 10.411961 11.581739 11.022293
F 10.411961 19.301339 11.022293
F 19.449161 3.913659 11.180093
F 19.282161 11.643939 11.284993
F 19.297161 19.453339 11.246593
F 28.361961 4.130809 11.521093
F 28.444761 12.084439 11.531093
F 28.458661 19.775539 11.370193
F 10.499661 1.285369 7.396483
F 9.967461 1.284179 29.210693
F 10.499661 9.004929 7.396483
F 9.967461 9.003739 29.210693
F 10.499661 16.724539 7.396483
F 9.967461 16.723339 29.210693
F 19.465361 1.360349 7.540443
F 18.921061 1.227019 29.331893
F 19.405461 8.967079 7.697193
F 18.942661 9.191349 29.130893
F 19.476361 16.752339 7.646193
F 18.863461 16.771239 29.394993
F 28.491761 1.819489 8.006663
F 28.171061 1.585239 29.575093
F 28.191561 9.513599 7.906063
F 28.033861 9.344859 29.641893
F 28.407061 17.311339 8.049913
F 28.043861 17.020539 29.646293
F 12.644361 7.720109 11.078093
F 12.644361 15.439639 11.078093
F 21.550761 20.707539 14.785693
F 21.774961 7.787919 11.462893
F 21.610761 15.691839 11.458293
F 19.149161 1.578819 14.871193
F 30.596261 8.108199 11.495693
F 30.743961 16.076939 11.725893
F 21.580361 12.998739 15.098993
F 12.732361 5.147029 7.452693
F 12.199861 5.145839 29.266593
F 12.732361 12.866639 7.452693
F 12.199861 12.865439 29.266593
F 12.732361 20.586139 7.452693
F 12.199861 20.584939 29.266593
F 21.505161 5.468449 7.745023
F 21.307361 5.127979 29.571193
F 21.643061 13.015439 7.737163
F 21.116061 13.048839 29.497093
F 21.581761 20.802939 7.911203
F 21.234761 20.573439 29.282793
F 30.625961 5.666389 7.897563
F 30.261661 5.365999 29.820393
F 30.809161 13.554939 8.067923
F 30.124861 13.232939 29.587993
F 30.742961 20.942439 7.853313
F 30.227361 20.833339 29.642193
F 12.666461 5.145859 10.174693
F 12.133161 5.145839 31.995693
F 12.666461 12.865439 10.174693
F 12.133161 12.865439 31.995693
F 12.666461 20.584939 10.174693
F 12.133161 20.584939 31.995693
F 21.564161 5.369569 10.445493
F 12.577661 0.000535 13.806293
F 21.701161 13.057239 10.561993
F 27.760561 16.815539 32.268993
F 21.608561 20.791439 10.493593
F 30.193161 20.733939 32.473593
F 30.632061 5.553559 10.703593
F 33.189561 4.564619 4.484443
F 30.675861 13.543839 10.751293
F 32.316061 11.866439 28.986793
F 30.777761 20.987939 10.576393
F 32.986861 19.941339 11.621893
F 12.577661 7.720099 13.806293
F 12.577661 15.439639 13.806293
F 21.566461 5.337219 14.893993
F 10.323061 16.723339 14.658893
F 21.411461 7.741609 14.076193
F 21.727561 15.579639 14.196793
F 10.323061 9.003739 14.658893
F 30.464661 8.239359 14.322293
F 30.553461 16.059039 14.590593
F 12.555461 20.584939 14.714793
F 5.829431 1.302869 17.266793
F 32.918261 12.152739 18.840793
F 5.829431 9.022419 17.266793
F 30.387561 0.410847 21.621293
F 5.829431 16.741939 17.266793
F 21.804661 0.142679 6.883923
F 14.718061 1.286469 17.498093
F 14.718061 9.006029 17.498093
F 14.718061 16.725539 17.498093
F 23.703961 1.392059 17.673593
F 23.643261 9.065159 17.716593
F 23.945261 16.777639 17.614993
F 5.740511 3.843509 20.904793
F 32.764161 4.466859 18.878193
F 5.740511 11.563039 20.904793
F 32.799461 19.707439 14.394093
F 5.740511 19.282639 20.904793
F 33.068361 2.057199 3.455383
F 14.629161 3.859909 21.136093
F 14.629161 11.579439 21.136093
F 14.629161 19.299039 21.136093
F 23.692861 3.868389 21.264093
F 23.763761 11.554039 21.415193
F 23.570861 19.241739 21.368893
F 5.806511 3.843509 18.204293
F 21.107961 13.006939 32.235993
F 5.806521 11.563039 18.204293
F 32.735761 1.962509 15.315293
F 5.806521 19.282639 18.204293
F 32.928761 17.409639 3.614153
F 14.695761 3.859909 18.407393
F 14.695761 11.579439 18.407393
F 14.695761 19.299039 18.407393
F 23.552361 3.959839 18.517993
F 23.739661 11.730339 18.688693
F 23.659261 19.282439 18.592893
F 5.895411 1.302869 14.566293
F 26.234061 0.050353 11.513693
F 5.895411 9.022419 14.566293
F 32.631961 4.364709 21.641593
F 5.895411 16.741939 14.566293
F 25.690261 0.124693 26.069493
F 14.784661 1.286469 14.769493
F 14.784661 9.006029 14.769493
F 14.784661 16.725539 14.769493
F 23.854161 1.355289 14.929193
F 23.681661 9.114549 15.005393
F 23.851261 16.946839 14.967193
F 8.003641 7.713769 18.247693
F 8.003641 15.433339 18.247693
F 12.555461 12.865439 14.714793
F 16.924061 7.719599 18.461993
F 16.924061 15.439139 18.461993
F 12.555461 5.145839 14.714793
F 25.918961 7.735529 18.677193
F 25.993061 15.519539 18.873293
F 10.323061 1.284179 14.658893
F 8.092531 5.152159 14.609793
F 8.092531 12.871739 14.609793
F 8.092531 20.591239 14.609793
F 17.012961 5.146329 14.823993
F 17.012961 12.865839 14.823993
F 17.012961 20.585439 14.823993
F 26.020161 5.506919 14.863093
F 25.981661 12.938939 15.189093
F 26.087961 20.957039 15.333093
F 8.026051 5.152159 17.330793
F 8.026051 12.871739 17.330793
F 8.026051 20.591239 17.330793
F 16.946261 5.146329 17.552493
F 16.946261 12.865839 17.552493
F 16.946261 20.585439 17.552493
F 25.917161 5.198509 17.710193
F 25.964561 12.977439 17.849993
F 26.031661 20.870339 18.172893
F 7.937141 7.713769 20.968693
F 7.937141 15.433339 20.968693
F 30.576861 15.886539 18.806993
F 7.937141 23.152939 20.968693
F 16.857361 7.719599 21.190493
F 16.857361 15.439139 21.190493
F 30.376161 7.953029 18.629693
F 26.055961 7.765519 21.395493
F 25.864861 15.513139 21.515993
F 28.297161 19.516239 18.978793
F 10.256361 1.284179 17.390693
F 10.256361 9.003739 17.390693
F 10.256361 16.723339 17.390693
F 19.296761 1.352049 17.578093
F 19.102861 9.107909 17.620193
F 19.135861 16.743639 17.697393
F 28.260061 1.473689 17.831293
F 28.081161 9.197829 17.770793
F 28.195161 16.902639 18.157293
F 10.167361 3.862189 21.028593
F 10.167361 11.581739 21.028593
F 10.167361 19.301339 21.028593
F 19.152961 3.801429 21.070093
F 19.132661 11.582539 21.403893
F 19.021161 19.295939 21.102593
F 28.097661 4.042669 21.461893
F 28.136461 11.727339 21.610493
F 28.201561 19.447739 21.698093
F 10.234161 3.862189 18.296793
F 10.234161 11.581739 18.296793
F 10.234161 19.301339 18.296793
F 19.261561 4.036979 18.403193
F 19.190961 11.637839 18.787093
F 19.244261 19.285439 18.449393
F 28.143361 4.129169 18.758493
F 28.298861 11.836939 18.882993
F 32.551261 17.232039 22.462693
F 17.211561 0.002452 6.669103
F 30.663161 0.514552 11.708893
F 33.253661 9.536219 0.786106
F 17.035161 0.000043 13.914893
F 12.399861 0.000535 21.081893
F 12.222061 0.000535 28.357793
F 16.679561 0.000043 28.466393
F 32.669061 12.001939 12.012193
F 16.857361 0.000043 21.190493
F 12.827261 0.050222 3.832413
F 12.288761 0.000535 25.628593
F 32.967261 19.729339 18.828393
F 12.754161 0.002947 6.560573
F 32.814561 9.511729 15.243793
F 12.466561 0.000535 18.352693
F 24.011261 1.936239 0.614337
F 30.957661 0.582040 4.261443
F 16.924061 0.000043 18.461993
F 19.610261 9.779129 0.658785
F 19.780261 17.488539 0.448938
F 30.367761 0.424072 18.920593
F 32.797961 17.479139 10.822393
F 21.136061 5.211169 32.251993
F 32.978961 17.358539 7.997623
F 26.384061 0.587559 6.921033
F 21.258361 -0.098306 21.232393
F 33.166861 9.617629 3.585073
F 23.159561 9.233039 32.391593
F 32.961961 19.937339 4.513453
F 32.406861 1.713539 32.384893
F 21.368161 -0.037007 18.584293
F 21.672561 0.179802 11.140793
F 32.358161 17.146939 32.413593
F 21.257761 0.150157 25.920793
F 5.118151 1.302869 46.370393
F 32.058161 1.432619 46.927193
F 5.118151 9.022419 46.370393
F 31.796261 9.314279 47.050693
F 5.118151 16.741939 46.370393
F 31.803661 16.953239 46.855893
F 14.006761 1.286469 46.601693
F 14.006761 9.006029 46.601693
F 14.006761 16.725539 46.601693
F 22.910261 1.220959 46.876893
F 22.699661 9.089389 46.872093
F 23.055261 16.683539 46.695293
F 5.029231 3.843509 50.008393
F 31.746961 4.014359 50.633893
F 5.029231 11.563039 50.008393
F 31.739761 11.748139 50.695593
F 5.029231 19.282639 50.008393
F 31.793561 19.432939 50.733193
F 13.917861 3.859909 50.239693
F 13.917861 11.579439 50.239693
F 13.917861 19.299039 50.239693
F 22.826361 3.990859 50.582493
F 22.785461 11.589739 50.395393
F 22.961461 19.360039 50.417293
F 5.095241 3.843509 47.307893
F 31.883361 4.024789 47.996693
F 5.095241 11.563039 47.307893
F 31.957261 11.870339 47.921993
F 5.095241 19.282639 47.307893
F 31.637561 19.627039 47.833493
F 13.984561 3.859909 47.511093
F 13.984561 11.579439 47.511093
F 13.984561 19.299039 47.511093
F 22.959361 3.843689 47.778193
F 22.851161 11.696339 47.564793
F 23.082461 19.227839 47.676393
F 5.184141 1.302859 43.669893
F 4.650681 1.302859 65.497593
F 32.002261 1.606239 44.337193
F 5.184141 9.022419 43.669893
F 4.650681 9.022419 65.497593
F 31.952061 9.222539 44.303693
F 5.184141 16.741939 43.669893
F 4.650681 16.741939 65.497593
F 31.786561 16.948739 44.176993
F 14.073461 1.286469 43.873093
F 14.073461 9.006029 43.873093
F 14.073461 16.725539 43.873093
F 23.056761 1.309479 44.196193
F 22.909461 9.122329 44.130793
F 23.051861 16.947639 44.011393
F 7.292371 7.713769 47.351293
F 7.292371 15.433339 47.351293
F 27.875661 4.116709 33.405993
F 16.212761 7.719599 47.565593
F 16.212761 15.439139 47.565593
F 29.624161 15.711639 43.243493
F 25.117061 8.064809 47.678693
F 25.274561 15.545239 47.600193
F 6.936731 23.152939 61.903093
F 7.381271 5.152159 43.713393
F 7.381271 12.871739 43.713393
F 7.381271 20.591239 43.713393
F 16.301661 5.146329 43.927593
F 16.301661 12.865839 43.927593
F 16.301661 20.585439 43.927593
F 25.184561 5.353559 44.250093
F 25.296861 13.176739 44.030793
F 25.166761 20.823539 44.114393
F 7.314771 5.152159 46.434393
F 7.314771 12.871739 46.434393
F 7.314771 20.591239 46.434393
F 16.235061 5.146329 46.656093
F 16.235061 12.865839 46.656093
F 16.235061 20.585439 46.656093
F 25.003661 5.455789 46.871893
F 25.060961 13.017939 46.827693
F 25.180761 20.789839 46.718993
F 7.225861 7.713769 50.072293
F 7.225861 15.433339 50.072293
F 27.085061 19.380139 64.999993
F 7.225861 23.152939 50.072293
F 16.146061 7.719599 50.294093
F 16.146061 15.439139 50.294093
F 29.741561 7.851569 43.434793
F 25.137361 7.938249 50.529493
F 24.993261 15.495439 50.378593
F 7.470181 23.152939 40.075393
F 9.545041 1.284179 46.494293
F 9.545041 9.003739 46.494293
F 9.545041 16.723339 46.494293
F 18.591461 1.144329 46.816593
F 18.395361 8.955709 46.739993
F 18.507761 16.724439 46.552593
F 27.516461 1.499289 46.923393
F 27.378561 9.319529 46.824093
F 27.348461 16.997239 46.862293
F 9.456121 3.862189 50.132193
F 9.456121 11.581739 50.132193
F 9.456121 19.301339 50.132193
F 18.422661 3.929419 50.259093
F 18.195861 11.435839 50.296293
F 18.437361 19.435339 50.416493
F 27.271361 4.076469 50.428693
F 27.301761 11.690439 50.437993
F 27.343761 19.422139 50.651693
F 9.522891 3.862189 47.400393
F 9.522891 11.581739 47.400393
F 9.522891 19.301339 47.400393
F 18.378361 3.727109 47.655593
F 18.406661 11.584139 47.626293
F 18.582961 19.271339 47.647993
F 27.191461 4.078799 47.770993
F 27.448161 11.791639 47.839293
F 27.380361 19.507039 47.893893
F 9.611801 1.284179 43.762493
F 9.611801 9.003739 43.762493
F 9.611801 16.723339 43.762493
F 18.462561 1.440909 44.131293
F 18.395961 9.133779 44.118893
F 18.537561 16.865639 43.785093
F 27.631061 1.244119 44.276393
F 27.491161 9.277029 44.110493
F 27.376461 16.870839 44.246993
F 11.755361 7.720099 47.456293
F 11.755361 15.439639 47.456293
F 7.114551 23.152939 54.627193
F 20.459661 7.724019 47.826793
F 20.869061 15.555839 47.467993
F 7.648001 23.152939 32.799493
F 29.512561 7.903009 47.952693
F 29.525361 15.623139 47.803593
F 7.292371 23.152939 47.351293
F 11.844261 5.145839 43.818393
F 11.844261 12.865439 43.818393
F 11.844261 20.584939 43.818393
F 20.894561 5.355959 44.069993
F 20.749661 12.880639 43.960893
F 20.643561 20.605039 44.111093
F 29.749161 5.288039 44.344093
F 29.731061 13.143839 44.261693
F 29.674761 20.752039 44.255593
F 11.777561 5.145839 46.547493
F 11.777561 12.865439 46.547493
F 11.777561 20.584939 46.547493
F 20.605761 5.236099 46.789693
F 20.631761 12.871239 46.579593
F 20.769361 20.711639 46.783093
F 29.537361 5.185309 47.141493
F 29.705961 13.105939 46.984393
F 29.525461 20.902439 46.893893
F 11.688661 7.720099 50.185493
F 11.688661 15.439639 50.185493
F 29.313661 15.548239 65.343993
F 29.301561 12.961539 58.775893
F 20.617161 7.691809 50.507593
F 20.664461 15.415239 50.390393
F 29.930161 12.951939 36.833393
F 29.617661 8.039979 50.591493
F 29.547361 15.612139 50.485993
F 20.802461 15.433739 43.018293
F 4.940331 1.302869 53.646293
F 31.673461 1.449219 54.286193
F 4.940331 9.022419 53.646293
F 31.723261 9.118519 54.171193
F 4.940331 16.741939 53.646293
F 31.543361 16.885539 54.277693
F 13.828961 1.286469 53.877593
F 13.828961 9.006029 53.877593
F 13.828961 16.725539 53.877593
F 22.579761 1.343889 54.090293
F 22.808661 9.177529 54.067693
F 22.660361 16.944939 54.029193
F 5.384871 3.843509 35.456593
F 4.851411 3.843509 57.284293
F 32.224361 4.240879 36.309393
F 31.617761 3.858949 57.936093
F 5.384871 11.563039 35.456593
F 4.851411 11.563039 57.284293
F 32.207661 11.764239 36.209193
F 31.567661 11.638439 57.962393
F 5.384871 19.282639 35.456593
F 4.851411 19.282639 57.284293
F 32.244061 19.497039 36.191793
F 31.446561 19.311939 57.975493
F 14.273461 3.859909 35.687893
F 13.740061 3.859909 57.515593
F 14.273461 11.579439 35.687893
F 13.740061 11.579439 57.515593
F 14.273461 19.299039 35.687893
F 13.740061 19.299039 57.515593
F 23.281761 3.699439 35.883093
F 22.844261 3.838699 57.548993
F 23.235561 11.536439 35.880093
F 22.653661 11.663639 57.699693
F 23.301061 19.417739 36.100093
F 22.642061 19.394439 57.773093
F 4.917421 3.843509 54.583793
F 26.938761 11.455439 64.919293
F 31.593061 4.003939 55.145093
F 4.917421 11.563039 54.583793
F 27.756061 11.787039 33.284393
F 31.599061 11.644739 55.142893
F 4.917421 19.282639 54.583793
F 24.840161 15.300039 65.009293
F 31.662461 19.301139 55.252793
F 14.340161 3.859909 32.959193
F 13.806661 3.859909 54.786993
F 14.340161 11.579439 32.959193
F 13.806661 11.579439 54.786993
F 14.340161 19.299039 32.959193
F 13.806661 19.299039 54.786993
F 25.652961 8.135029 33.241093
F 22.827161 3.865399 54.780393
F 23.311161 3.852159 33.108193
F 22.705761 11.618139 54.965193
F 30.105561 15.856739 33.175993
F 22.675161 19.431939 55.041893
F 5.006321 1.302859 50.945793
F 31.788561 1.539589 51.627293
F 5.006321 9.022419 50.945793
F 31.638061 9.208859 51.602193
F 5.006321 16.741939 50.945793
F 31.765861 16.737239 51.543293
F 13.895661 1.286469 51.148993
F 13.895661 9.006029 51.148993
F 13.895661 16.725539 51.148993
F 22.928361 1.371389 51.359893
F 22.755961 9.107889 51.402093
F 22.762661 16.830239 51.291493
F 7.648001 7.713769 32.799493
F 7.114551 7.713769 54.627193
F 7.648001 15.433339 32.799493
F 7.114551 15.433339 54.627193
F 31.366761 3.879549 65.173393
F 20.630761 7.807879 43.208193
F 16.568461 7.719599 33.013793
F 16.034961 7.719599 54.841493
F 16.568461 15.439139 33.013793
F 16.034961 15.439139 54.841493
F 29.377161 5.034269 58.670193
F 29.939761 5.361709 36.890293
F 24.629561 7.801929 64.940193
F 24.872361 7.751999 55.031993
F 32.336461 4.262359 33.485893
F 24.901961 15.569339 55.015993
F 20.292161 20.505639 58.386393
F 20.980561 20.674939 36.763293
F 7.203451 5.152159 50.989293
F 7.203451 12.871739 50.989293
F 7.203451 20.591239 50.989293
F 16.123861 5.146329 51.203493
F 16.123861 12.865839 51.203493
F 16.123861 20.585439 51.203493
F 25.025261 5.374739 51.361993
F 24.913661 12.910339 51.321393
F 24.960761 20.957739 51.289393
F 7.136961 5.152159 53.710293
F 7.136961 12.871739 53.710293
F 7.136961 20.591239 53.710293
F 16.057161 5.146329 53.931993
F 16.057161 12.865839 53.931993
F 16.057161 20.585439 53.931993
F 25.111761 5.242759 54.097293
F 24.974761 12.914139 54.056693
F 24.919561 20.507839 54.119793
F 7.581501 7.713769 35.520493
F 7.048041 7.713769 57.348193
F 7.581501 15.433339 35.520493
F 7.048041 15.433339 57.348193
F 11.332961 15.439639 64.737293
F 11.866461 15.439639 42.909593
F 7.581501 23.152939 35.520493
F 7.048041 23.152939 57.348193
F 16.501761 7.719599 35.742293
F 15.968261 7.719599 57.569993
F 16.501761 15.439139 35.742293
F 15.968261 15.439139 57.569993
F 11.332961 7.720099 64.737293
F 11.866461 7.720099 42.909593
F 25.408261 7.891509 35.848193
F 24.920361 7.898679 57.774093
F 25.381261 15.550939 35.975893
F 24.923261 15.446539 57.764093
F 20.370961 12.914139 58.472893
F 20.894061 12.912239 36.618793
F 9.367221 1.284179 53.770193
F 9.367221 9.003739 53.770193
F 9.367221 16.723339 53.770193
F 18.221561 1.225079 54.027493
F 18.283561 8.904449 54.109193
F 18.277161 16.723239 54.063093
F 27.165261 1.477989 54.370793
F 27.061161 9.077469 54.193193
F 27.105461 16.888139 54.153293
F 9.811761 3.862189 35.580393
F 9.278301 3.862189 57.408093
F 9.811761 11.581739 35.580393
F 9.278301 11.581739 57.408093
F 9.811761 19.301339 35.580393
F 9.278301 19.301339 57.408093
F 18.784661 3.973169 35.927693
F 18.292761 3.931489 57.673293
F 18.776861 11.531839 35.711793
F 18.229961 11.566839 57.491193
F 18.771361 19.265239 35.974493
F 17.966861 19.243939 57.439993
F 27.768761 3.997779 36.142693
F 26.984861 4.014719 57.790993
F 27.559561 11.723139 35.944193
F 27.205861 11.584739 57.854093
F 27.813761 19.356539 36.145393
F 27.086561 19.505639 57.822393
F 9.878561 3.862189 32.848593
F 9.345071 3.862189 54.676293
F 9.878561 11.581739 32.848593
F 9.345071 11.581739 54.676293
F 9.878561 19.301339 32.848593
F 9.345071 19.301339 54.676293
F 31.453661 11.614139 65.209993
F 18.216961 3.923129 54.898493
F 20.232461 0.075409 62.089293
F 18.262461 11.566139 54.837293
F 25.558861 15.585839 33.167893
F 18.278761 19.316039 54.767993
F 30.051461 0.426306 40.561193
F 27.242261 4.150829 55.173593
F 23.300861 11.687539 33.192293
F 27.265061 11.515939 55.177893
F 20.648961 0.156950 50.379393
F 27.224461 19.544039 55.126893
F 9.433981 1.284179 51.038393
F 9.433981 9.003739 51.038393
F 9.433981 16.723339 51.038393
F 18.336961 1.273599 51.182793
F 18.367461 8.977629 51.378193
F 18.313761 16.771539 51.328793
F 27.318361 1.347149 51.453493
F 27.275961 9.186809 51.306993
F 27.169561 16.875639 51.323193
F 12.110961 7.720099 32.904493
F 11.577461 7.720099 54.732193
F 12.110961 15.439639 32.904493
F 11.577461 15.439639 54.732193
F 29.242761 20.582739 61.423593
F 29.809361 20.870639 39.751293
F 29.204361 7.717259 65.287093
F 20.536261 7.717809 54.936593
F 23.365461 19.595239 33.399593
F 20.457461 15.410639 54.745993
F 20.591561 5.125999 58.643193
F 20.980261 5.137469 36.717293
F 20.335761 15.546939 65.090193
F 29.419961 7.936509 55.046293
F 20.834461 7.830759 33.045993
F 29.253261 15.541339 55.228293
F 29.196761 12.733439 61.431693
F 29.856061 13.203439 39.666593
F 11.666461 5.145839 51.094293
F 11.666461 12.865439 51.094293
F 11.666461 20.584939 51.094293
F 20.432861 5.202339 51.314893
F 20.403261 12.741339 51.269693
F 20.690661 20.627139 51.109293
F 29.388061 5.332399 51.356593
F 29.545061 13.092439 51.314293
F 29.552661 20.626839 51.584593
F 11.599761 5.145839 53.823393
F 11.599761 12.865439 53.823393
F 11.599761 20.584939 53.823393
F 20.510061 5.244549 54.044393
F 20.474361 12.857539 54.082493
F 20.485461 20.685039 53.868393
F 29.441961 5.418539 54.086793
F 29.284661 13.005639 54.115193
F 29.533561 20.766039 54.210993
F 12.044261 7.720099 35.633693
F 11.510761 7.720099 57.461393
F 12.044261 15.439639 35.633693
F 11.510761 15.439639 57.461393
F 29.465361 5.128329 61.450693
F 29.884261 5.326159 39.600493
F 11.488561 20.584939 58.370193
F 12.022061 20.584939 36.542493
F 20.989561 7.775679 35.810393
F 20.572761 7.690779 57.683693
F 21.054861 15.460439 35.962893
F 20.365461 15.459539 57.448093
F 11.488561 12.865439 58.370193
F 12.022061 12.865439 36.542493
F 30.036061 7.907869 36.140993
F 29.486861 7.758309 57.725693
F 29.840861 15.587039 35.833793
F 29.205761 15.586239 57.943893
F 20.407961 20.539739 61.295193
F 20.851361 20.378539 39.485893
F 5.295971 1.302869 39.094493
F 4.762511 1.302869 60.922193
F 32.217661 1.788459 39.769193
F 31.400761 1.204779 61.547993
F 5.295971 9.022419 39.094493
F 4.762511 9.022419 60.922193
F 32.058961 9.107809 39.679293
F 31.404161 9.045929 61.618593
F 5.295971 16.741939 39.094493
F 4.762511 16.741939 60.922193
F 31.987561 17.014239 39.567393
F 31.384561 16.554339 61.683593
F 14.184561 1.286469 39.325793
F 13.651161 1.286469 61.153493
F 14.184561 9.006029 39.325793
F 13.651161 9.006029 61.153493
F 14.184561 16.725539 39.325793
F 13.651161 16.725539 61.153493
F 23.191161 1.277169 39.617993
F 22.528261 1.254899 61.404493
F 23.175161 9.137619 39.494493
F 22.400361 9.065919 61.357193
F 23.157761 16.680539 39.438293
F 22.496061 16.748439 61.029493
F 5.207051 3.843509 42.732493
F 4.673591 3.843509 64.560193
F 31.985161 4.250869 43.293693
F 21.057561 15.629439 33.267193
F 5.207051 11.563039 42.732493
F 4.673591 11.563039 64.560193
F 31.956561 11.709439 43.262193
F 22.590361 3.696929 64.906593
F 5.207051 19.282639 42.732493
F 4.673591 19.282639 64.560193
F 31.856161 19.588439 43.305493
F 25.375361 0.067712 43.411193
F 14.095661 3.859909 42.963793
F 13.562161 3.859909 64.791493
F 14.095661 11.579439 42.963793
F 13.562161 11.579439 64.791493
F 14.095661 19.299039 42.963793
F 13.562161 19.299039 64.791493
F 22.996461 3.804799 43.174193
F 25.350361 0.018767 40.646293
F 23.053761 11.685439 43.244493
F 27.910561 19.447239 33.271193
F 23.017461 19.589339 43.066893
F 21.029061 0.162345 33.051293
F 5.273061 3.843509 40.031993
F 4.739601 3.843509 61.859693
F 32.223161 4.334989 40.610193
F 31.592861 3.881319 62.368393
F 5.273061 11.563039 40.031993
F 4.739601 11.563039 61.859693
F 32.139161 11.865539 40.505393
F 31.423261 11.658439 62.420593
F 5.273061 19.282639 40.031993
F 4.739601 19.282639 61.859693
F 32.066761 19.598039 40.632193
F 31.426961 19.249839 62.397993
F 14.162361 3.859909 40.235193
F 13.628861 3.859909 62.062893
F 14.162361 11.579439 40.235193
F 13.628861 11.579439 62.062893
F 14.162361 19.299039 40.235193
F 13.628861 19.299039 62.062893
F 23.151661 3.797779 40.385493
F 22.686361 3.804669 62.254493
F 23.172561 11.800039 40.437693
F 22.513761 11.557139 62.355893
F 23.193061 19.255039 40.244493
F 22.433261 19.185439 62.234193
F 5.361961 1.302859 36.393993
F 4.828501 1.302859 58.221693
F 32.262061 1.613719 36.958693
F 31.569461 1.343019 58.709993
F 5.361961 9.022419 36.393993
F 4.828501 9.022419 58.221693
F 32.294761 9.232129 36.977993
F 31.691961 9.118159 58.846493
F 5.361961 16.741939 36.393993
F 4.828501 16.741939 58.221693
F 31.997261 16.949739 36.851193
F 31.466161 16.746639 58.907693
F 14.251261 1.286469 36.597193
F 13.717761 1.286469 58.424893
F 14.251261 9.006029 36.597193
F 13.717761 9.006029 58.424893
F 14.251261 16.725539 36.597193
F 13.717761 16.725539 58.424893
F 23.307161 1.203299 36.779893
F 22.698661 1.282209 58.554893
F 23.250361 9.007869 36.869993
F 22.655661 9.140559 58.617993
F 23.173761 16.931739 36.870593
F 22.625061 16.801639 58.327493
F 7.470191 7.713769 40.075393
F 6.936731 7.713769 61.903093
F 7.470191 15.433339 40.075393
F 6.936731 15.433339 61.903093
F 20.326261 12.803939 61.189693
F 20.742361 12.763539 39.553593
F 16.390661 7.719599 40.289693
F 15.857161 7.719599 62.117393
F 16.390661 15.439139 40.289693
F 15.857161 15.439139 62.117393
F 20.510361 5.057119 61.274293
F 20.989661 5.146629 39.424093
F 25.301961 7.804709 40.485693
F 24.550161 7.442779 62.192693
F 25.384461 15.533139 40.511993
F 24.718861 15.506539 62.092893
F 11.488561 5.145839 58.370193
F 12.022061 5.145839 36.542493
F 7.559091 5.152159 36.437493
F 7.025631 5.152159 58.265193
F 7.559091 12.871739 36.437493
F 7.025631 12.871739 58.265193
F 7.559091 20.591239 36.437493
F 7.025631 20.591239 58.265193
F 16.479561 5.146329 36.651693
F 15.946061 5.146329 58.479393
F 16.479561 12.865839 36.651693
F 15.946061 12.865839 58.479393
F 16.479561 20.585439 36.651693
F 15.946061 20.585439 58.479393
F 25.443861 5.337679 36.881393
F 24.862061 5.382609 58.514693
F 25.263761 12.788039 36.844593
F 24.913261 12.834939 58.645293
F 25.546361 20.725439 36.972993
F 24.805061 20.738139 58.917993
F 7.492591 5.152159 39.158493
F 6.959141 5.152159 60.986193
F 7.492591 12.871739 39.158493
F 6.959141 12.871739 60.986193
F 7.492591 20.591239 39.158493
F 6.959141 20.591239 60.986193
F 16.412861 5.146329 39.380193
F 15.879361 5.146329 61.207893
F 16.412861 12.865839 39.380193
F 15.879361 12.865839 61.207893
F 16.412861 20.585439 39.380193
F 15.879361 20.585439 61.207893
F 25.216561 5.162819 39.612293
F 24.782461 5.054209 61.265593
F 25.349361 12.874139 39.538993
F 24.735261 12.839839 61.349293
F 25.426561 20.747939 39.680893
F 24.678661 20.582739 61.532193
F 7.403681 7.713769 42.796393
F 6.870221 7.713769 64.624093
F 7.403681 15.433339 42.796393
F 6.870221 15.433339 64.624093
F 11.421861 20.584939 61.099293
F 11.955361 20.584939 39.271593
F 7.403681 23.152939 42.796393
F 6.870221 23.152939 64.624093
F 16.323961 7.719599 43.018193
F 15.790461 7.719599 64.845893
F 16.323961 15.439139 43.018193
F 15.790461 15.439139 64.845893
F 11.421861 12.865439 61.099293
F 11.955361 12.865439 39.271593
F 25.259061 7.996519 43.166093
F 30.066461 8.053589 33.350793
F 25.292061 15.618239 43.305093
F 16.390661 0.000043 40.289693
F 30.019561 20.829439 37.125793
F 29.321061 20.628439 58.724593
F 9.722861 1.284179 39.218393
F 9.189401 1.284179 61.046093
F 9.722861 9.003739 39.218393
F 9.189401 9.003739 61.046093
F 9.722861 16.723339 39.218393
F 9.189401 16.723339 61.046093
F 18.661461 1.493509 39.626593
F 18.012661 1.427319 61.207593
F 18.590761 8.917779 39.454693
F 18.207761 9.040799 61.238893
F 18.526561 16.663439 39.401493
F 18.216861 16.745639 61.376693
F 27.598761 1.563839 40.130693
F 29.673361 0.207395 50.467893
F 27.568561 9.131509 39.796593
F 26.901461 8.762119 61.539393
F 27.639361 16.934039 39.751793
F 26.992861 16.806439 61.333293
F 9.633941 3.862189 42.856293
F 9.100481 3.862189 64.683993
F 9.633941 11.581739 42.856293
F 9.100491 11.581739 64.683993
F 9.633941 19.301339 42.856293
F 9.100491 19.301339 64.683993
F 18.606361 4.035539 42.968193
F 22.421961 11.596539 65.115393
F 18.545561 11.652639 43.093293
F 26.901661 3.633409 65.066793
F 18.560761 19.464839 43.081093
F 18.033561 19.255339 64.822093
F 27.549561 3.893109 43.541393
F 16.323961 0.000043 43.018193
F 27.655861 11.865339 43.159393
F 18.087661 3.872159 64.887793
F 27.344761 19.494339 43.363393
F 32.562861 19.692239 33.379893
F 9.700711 3.862189 40.124493
F 9.167251 3.862189 61.952193
F 9.700711 11.581739 40.124493
F 9.167251 11.581739 61.952193
F 9.700711 19.301339 40.124493
F 9.167251 19.301339 61.952193
F 18.697061 4.102269 40.368693
F 18.116061 4.072559 62.198693
F 18.542161 11.448339 40.365293
F 18.202661 11.531639 62.207393
F 18.504261 19.175439 40.364793
F 18.079661 19.314539 62.111893
F 27.619161 4.202549 40.671893
F 27.133661 3.835979 62.255293
F 27.652561 11.772839 40.555893
F 26.972661 11.428939 62.241693
F 27.578961 19.441039 40.619893
F 26.955861 19.432739 62.236293
F 9.789621 1.284179 36.486593
F 9.256161 1.284179 58.314293
F 9.789621 9.003739 36.486593
F 9.256161 9.003739 58.314293
F 9.789621 16.723339 36.486593
F 9.256161 16.723339 58.314293
F 18.700461 1.251789 36.863193
F 18.108861 1.423169 58.496593
F 18.638761 9.008649 36.787993
F 18.348361 9.032479 58.420993
F 18.795461 16.776739 36.788793
F 18.305861 16.877739 58.615093
F 27.787261 1.361159 37.264093
F 26.987961 1.490819 58.681093
F 27.638061 9.158399 37.007993
F 27.317961 8.914859 58.842193
F 27.660661 16.739139 36.982193
F 26.980961 16.920239 58.630693
F 11.933161 7.720099 40.180393
F 11.399661 7.720099 62.008093
F 11.933161 15.439639 40.180393
F 11.399661 15.439639 62.008093
F 11.421861 5.145839 61.099293
F 11.955361 5.145839 39.271593
F 20.970861 7.656099 40.412593
F 20.389261 7.621089 62.382593
F 20.970161 15.353639 40.369293
F 20.376261 15.410539 62.231393
F 28.981661 15.345739 62.389993
F 29.805861 15.665139 40.570393
F 29.743461 7.841309 40.648093
F 29.208361 7.774699 62.392293
F 18.041161 11.602439 64.853593
F 5.450881 19.282639 32.756093
F 5.450881 11.563039 32.756093
F 5.450881 3.843509 32.756093
F 22.609961 19.251639 64.954493
F 16.212761 0.000043 47.565593
F 20.301161 7.575479 65.028493
F 15.857161 0.000043 62.117393
F 32.177961 11.989939 33.344693
F 11.510761 0.000535 57.461393
F 18.874261 11.679539 32.992493
F 16.146061 0.000043 50.294093
F 26.990661 1.179119 61.290393
F 25.687861 0.160865 33.181493
F 11.755361 0.000535 47.456293
F 11.688661 0.000535 50.185493
F 12.110961 0.000535 32.904493
F 16.034961 0.000043 54.841493
F 11.332961 0.000535 64.737293
F 11.866461 0.000535 42.909593
F 12.044261 0.000535 35.633693
F 16.568461 0.000043 33.013793
F 15.968261 0.000043 57.569993
F 11.577461 0.000535 54.732193
F 16.501761 0.000043 35.742293
F 11.399661 0.000535 62.008093
F 11.933161 0.000535 40.180393
F 15.790461 0.000043 64.845893
F 29.946061 0.331963 36.040193
F 29.869861 0.270362 43.329293
F 20.831061 -0.100385 47.704993
F 18.686961 3.980409 33.101793
F 30.205561 0.376138 33.281893
F 18.757461 19.336539 33.166293
F 25.301961 0.105727 47.801293
F 29.709461 0.155068 47.703793
F 31.422161 19.413239 65.128093
F 25.547361 0.215776 36.031293
F 20.470261 23.269339 54.894793
F 29.323061 23.167339 55.364593
F 29.395261 23.109539 50.564493
F 20.751561 23.296839 43.221693
F 20.255961 23.018039 62.163493
F 24.665761 23.214039 57.861693
F 20.278461 23.136039 57.741093
F 21.127861 23.137739 33.048793
F 24.859761 22.994239 65.099993
F 29.831861 23.357139 43.406593
F 24.995461 23.450839 50.426693
F 29.330361 23.117639 57.997093
F 24.563661 -0.001330 64.980093
F 29.328161 0.160993 65.076393
F 29.282061 0.226996 57.913193
F 24.660961 -0.025777 62.237593
F 25.157861 -0.058551 50.453093
F 24.966761 0.225733 54.932193
F 20.387661 -0.020236 54.766793
F 20.888661 0.073662 43.170993
F 4.584691 1.302869 68.198093
F 4.051231 1.302869 90.025893
F 31.412161 1.380719 68.876993
F 30.778661 1.151799 90.817793
F 4.584691 9.022419 68.198093
F 4.051231 9.022419 90.025893
F 31.566761 8.869299 68.759193
F 30.811561 9.106459 90.899593
F 4.584691 16.741939 68.198093
F 4.051231 16.741939 90.025893
F 31.528761 16.699039 69.039693
F 30.609561 16.657839 90.947493
F 13.473261 1.286469 68.429393
F 12.939861 1.286469 90.257093
F 13.473261 9.006029 68.429393
F 12.939861 9.006029 90.257093
F 13.473261 16.725539 68.429393
F 12.939861 16.725539 90.257093
F 22.365461 1.253959 68.569393
F 21.832661 1.360569 90.579293
F 22.518361 9.054309 68.613293
F 21.740861 9.041319 90.466893
F 22.487461 16.694439 68.703393
F 21.888661 16.823339 90.596993
F 4.495771 3.843509 71.836093
F 3.962311 3.843509 93.663793
F 31.222761 3.919919 72.829093
F 30.599761 3.600929 94.413893
F 4.495771 11.563039 71.836093
F 3.962311 11.563039 93.663793
F 31.285561 11.485239 72.414593
F 30.635061 11.308039 94.557793
F 4.495771 19.282639 71.836093
F 3.962311 19.282639 93.663793
F 31.004061 19.241639 72.732593
F 30.705861 19.258239 94.550593
F 13.384361 3.859909 72.067393
F 12.850961 3.859909 93.895093
F 13.384361 11.579439 72.067393
F 12.850961 11.579439 93.895093
F 13.384361 19.299039 72.067393
F 12.850961 19.299039 93.895093
F 22.350161 3.644619 72.240193
F 21.812961 3.898769 94.304693
F 22.360961 11.528239 72.220993
F 21.753261 11.518239 94.090493
F 22.194261 19.255939 72.398093
F 21.712561 19.443739 94.074793
F 4.561781 3.843509 69.135593
F 4.028321 3.843509 90.963293
F 31.265461 3.945719 69.994893
F 30.515761 3.749889 91.730593
F 4.561781 11.563039 69.135593
F 4.028321 11.563039 90.963293
F 31.235061 11.440439 69.710193
F 30.652261 11.618439 91.847993
F 4.561781 19.282639 69.135593
F 4.028321 19.282639 90.963293
F 31.063961 19.328139 69.855893
F 30.684161 19.213539 91.684293
F 13.451061 3.859909 69.338793
F 12.917661 3.859909 91.166493
F 13.451061 11.579439 69.338793
F 12.917661 11.579439 91.166493
F 13.451061 19.299039 69.338793
F 12.917661 19.299039 91.166493
F 22.340661 3.686589 69.537293
F 21.886461 3.912379 91.395693
F 22.369661 11.658639 69.413693
F 21.723161 11.744439 91.397793
F 22.455661 19.169639 69.687693
F 21.776561 19.367739 91.499493
F 4.117231 1.302859 87.325293
F 22.403261 9.014189 65.944993
F 30.673861 1.155809 88.152793
F 4.117231 9.022419 87.325293
F 22.255461 1.321999 65.826493
F 30.801061 8.860549 88.100293
F 4.117231 16.741939 87.325293
F 23.922861 12.720739 97.718193
F 30.834061 16.637839 88.198393
F 13.539961 1.286469 65.700793
F 13.006561 1.286469 87.528493
F 13.539961 9.006029 65.700793
F 13.006561 9.006029 87.528493
F 13.539961 16.725539 65.700793
F 13.006561 16.725539 87.528493
F 33.462861 20.296339 73.576093
F 21.962561 1.277409 87.903893
F 26.996261 16.829939 65.813093
F 21.915661 9.013189 87.600893
F 24.851461 20.510839 66.116493
F 22.027861 16.756939 87.692793
F 6.758911 7.713769 69.178993
F 6.225451 7.713769 91.006693
F 29.023761 12.756039 65.905593
F 6.758911 15.433339 69.178993
F 6.225451 15.433339 91.006693
F 31.531261 1.434529 66.242193
F 28.712961 15.337539 87.106093
F 28.537261 7.835359 87.002493
F 6.403271 23.152939 83.730793
F 15.679361 7.719599 69.393293
F 15.145861 7.719599 91.220993
F 15.679361 15.439139 69.393293
F 15.145861 15.439139 91.220993
F 19.804161 15.626339 86.707493
F 19.688061 7.641139 86.721493
F 24.714861 7.570199 69.504093
F 23.870861 7.744469 91.401493
F 24.818261 15.380239 69.537693
F 23.925461 15.556439 91.450693
F 6.581091 23.152939 76.454893
F 6.225451 23.152939 91.006693
F 6.847811 5.152159 65.541093
F 6.314351 5.152159 87.368793
F 23.902961 5.144419 97.772693
F 6.847811 12.871739 65.541093
F 6.314351 12.871739 87.368793
F 31.500461 16.890439 66.238393
F 6.847811 20.591239 65.541093
F 6.314351 20.591239 87.368793
F 26.033161 16.586239 98.002493
F 15.768261 5.146329 65.755293
F 15.234761 5.146329 87.582993
F 15.768261 12.865839 65.755293
F 15.234761 12.865839 87.582993
F 15.768261 20.585439 65.755293
F 15.234761 20.585439 87.582993
F 21.649761 1.364119 97.877093
F 24.184261 5.017449 87.475893
F 24.772761 5.017869 65.696093
F 24.238961 12.830839 87.768393
F 32.918261 12.789139 90.933893
F 24.095661 20.579339 87.949593
F 6.781321 5.152159 68.262093
F 6.247861 5.152159 90.089793
F 28.467961 12.878239 98.156993
F 6.781321 12.871739 68.262093
F 6.247861 12.871739 90.089793
F 32.991061 12.803939 95.440593
F 6.781321 20.591239 68.262093
F 6.247861 20.591239 90.089793
F 26.844161 8.975399 66.035693
F 15.701561 5.146329 68.483793
F 15.168061 5.146329 90.311493
F 15.701561 12.865839 68.483793
F 15.168061 12.865839 90.311493
F 15.701561 20.585439 68.483793
F 15.168061 20.585439 90.311493
F 24.537361 4.891529 68.538893
F 24.187161 5.119249 90.357293
F 24.593561 12.945439 68.681993
F 24.110761 12.889239 90.588393
F 24.616761 20.634239 68.857593
F 24.057761 20.535039 90.558493
F 6.692401 7.713769 71.899993
F 6.158941 7.713769 93.727693
F 32.929461 4.869119 90.874093
F 6.692401 15.433339 71.899993
F 6.158941 15.433339 93.727693
F 33.251861 20.471539 87.970393
F 6.758911 23.152939 69.178993
F 10.799561 15.439639 86.564993
F 6.692401 23.152939 71.899993
F 6.158941 23.152939 93.727693
F 10.799561 7.720099 86.564993
F 26.845261 1.052509 66.041293
F 15.612661 7.719599 72.121793
F 15.079161 7.719599 93.949493
F 15.612661 15.439139 72.121793
F 15.079161 15.439139 93.949493
F 28.670261 20.488739 83.395493
F 28.678461 12.777439 83.212693
F 24.554661 7.761279 72.254693
F 24.263661 7.704019 94.121593
F 24.693461 15.499539 72.279293
F 23.923661 15.569739 94.081493
F 26.605361 16.722639 80.794093
F 26.681661 8.742769 80.429193
F 9.011581 1.284179 68.321993
F 8.478131 1.284179 90.149693
F 9.011581 9.003739 68.321993
F 8.478131 9.003739 90.149693
F 9.011581 16.723339 68.321993
F 8.478131 16.723339 90.149693
F 17.929461 1.286589 68.538293
F 17.396061 1.286589 90.365993
F 17.929461 9.006149 68.538293
F 17.396061 9.006149 90.365993
F 17.929461 16.725739 68.538293
F 17.396061 16.725739 90.365993
F 26.819161 1.133979 68.721393
F 26.324961 1.269239 90.324093
F 27.009961 9.040839 68.824393
F 26.225161 8.849709 90.842293
F 27.022861 16.721639 68.619293
F 26.181861 16.790239 90.616193
F 8.922671 3.862189 71.959893
F 8.389211 3.862189 93.787593
F 8.922671 11.581739 71.959893
F 8.389211 11.581739 93.787593
F 8.922671 19.301339 71.959893
F 8.389211 19.301339 93.787593
F 17.840561 3.859789 72.176193
F 17.307061 3.859789 94.003893
F 17.840561 11.579339 72.176193
F 17.307061 11.579339 94.003893
F 17.840561 19.298939 72.176193
F 17.307061 19.298939 94.003893
F 26.926361 3.760969 72.349593
F 26.267861 3.590699 94.186093
F 26.732261 11.666639 72.325693
F 26.020161 11.517139 94.294793
F 26.630661 19.353539 72.376793
F 26.195061 19.352439 94.289093
F 8.989441 3.862189 69.228093
F 8.455981 3.862189 91.055893
F 8.989441 11.581739 69.228093
F 8.455981 11.581739 91.055893
F 8.989441 19.301339 69.228093
F 8.455981 19.301339 91.055893
F 17.907261 3.859789 69.447693
F 17.373761 3.859789 91.275393
F 17.907261 11.579339 69.447693
F 17.373761 11.579339 91.275393
F 17.907261 19.298939 69.447693
F 17.373761 19.298939 91.275393
F 26.816661 3.575589 69.674793
F 26.214161 3.773939 91.460793
F 26.807661 11.617339 69.659993
F 26.239861 11.387139 91.542993
F 26.935361 19.403239 69.742893
F 26.293861 19.381539 91.533193
F 9.078341 1.284179 65.590193
F 8.544881 1.284179 87.417893
F 9.078341 9.003739 65.590193
F 8.544881 9.003739 87.417893
F 9.078341 16.723339 65.590193
F 8.544881 16.723339 87.417893
F 17.996161 1.286589 65.809793
F 17.462661 1.286589 87.637493
F 17.996161 9.006149 65.809793
F 17.462661 9.006149 87.637493
F 17.996161 16.725739 65.809793
F 17.462661 16.725739 87.637493
F 26.213661 8.939139 97.946693
F 26.420561 1.242049 87.782393
F 32.986261 12.754739 98.170393
F 26.298061 9.036419 87.907093
F 32.970661 15.322039 91.750993
F 26.376461 16.573139 87.940593
F 11.221861 7.720099 69.283993
F 10.688461 7.720099 91.111693
F 11.221861 15.439639 69.283993
F 10.688461 15.439639 91.111693
F 28.901161 5.116109 83.299193
F 19.691561 20.659739 83.201793
F 20.284461 7.753829 69.283793
F 19.613161 7.654259 91.331193
F 20.094561 15.363939 69.546993
F 19.581061 15.430539 91.324693
F 26.563061 1.047839 80.480093
F 17.640561 16.725739 80.361593
F 29.235361 7.776249 69.686493
F 28.474861 7.765179 91.588993
F 29.160261 15.367739 69.783793
F 28.240461 15.211139 91.685393
F 19.966261 12.665039 83.295593
F 19.668561 5.161759 83.123793
F 11.310761 5.145839 65.646093
F 10.777361 5.145839 87.473793
F 11.310761 12.865439 65.646093
F 10.777361 12.865439 87.473793
F 11.310761 20.584939 65.646093
F 10.777361 20.584939 87.473793
F 20.170461 13.039139 65.919593
F 19.678661 5.010279 87.548893
F 29.041761 5.034219 66.131393
F 19.713361 12.933839 87.606093
F 28.452861 20.563539 98.053993
F 19.698961 20.556039 87.588693
F 24.687161 12.803439 65.900493
F 28.537361 5.309159 87.898593
F 21.707061 8.674789 97.645993
F 28.596261 12.792039 88.058693
F 19.612961 20.437339 97.844093
F 28.592661 20.681439 88.029993
F 11.244061 5.145839 68.375193
F 10.710661 5.145839 90.202893
F 11.244061 12.865439 68.375193
F 10.710661 12.865439 90.202893
F 11.244061 20.584939 68.375193
F 10.710661 20.584939 90.202893
F 20.104261 5.120609 68.496193
F 19.693461 5.005279 90.367093
F 20.128961 12.804839 68.643493
F 19.544361 12.986239 90.284193
F 20.309761 20.544739 68.721293
F 19.695961 20.604839 90.360293
F 29.017261 5.107139 68.931693
F 28.418561 5.211569 90.603193
F 29.083761 12.684839 68.641393
F 28.404661 12.641239 90.659793
F 28.998361 20.820639 68.934793
F 28.461661 20.602639 90.711593
F 11.155161 7.720099 72.013193
F 10.621661 7.720099 93.840893
F 11.155161 15.439639 72.013193
F 10.621661 15.439639 93.840893
F 10.888461 20.584939 82.926993
F 10.888461 12.865439 82.926993
F 17.640561 9.006149 80.361593
F 17.640561 1.286589 80.361593
F 20.166561 7.738579 72.000493
F 19.495961 7.649369 93.989793
F 20.106361 15.497839 72.277293
F 19.393761 15.545839 94.091793
F 8.722701 16.723339 80.141993
F 8.722701 9.003739 80.141993
F 28.951661 7.796049 72.365393
F 28.692961 7.511299 94.360193
F 28.808161 15.417039 72.533193
F 28.341161 15.377339 94.319293
F 10.888461 5.145839 82.926993
F 28.855461 20.366039 80.660293
F 4.406871 1.302869 75.473993
F 3.873411 1.302869 97.301793
F 31.245161 1.197869 76.154893
F 33.483961 23.044939 77.173193
F 4.406871 9.022419 75.473993
F 3.873411 9.022419 97.301793
F 31.098661 8.892589 76.077193
F 33.233961 7.558509 80.062893
F 4.406871 16.741939 75.473993
F 3.873421 16.741939 97.301793
F 30.953261 16.537739 76.005093
F 33.029961 5.020669 83.520493
F 13.295461 1.286469 75.705293
F 12.762061 1.286469 97.532993
F 13.295461 9.006029 75.705293
F 12.762061 9.006029 97.532993
F 13.295461 16.725539 75.705293
F 12.762061 16.725539 97.532993
F 22.352161 1.080309 75.986093
F 33.221061 15.366339 84.500693
F 22.085261 8.897909 75.868893
F 33.284961 15.270639 79.957793
F 22.250261 16.547139 75.982293
F 31.305661 9.135589 66.131693
F 4.317951 3.843509 79.111993
F 31.141561 3.658629 79.720393
F 4.317951 11.563039 79.111993
F 31.098661 11.539039 79.842593
F 4.317951 19.282639 79.111993
F 31.080661 19.127639 79.770193
F 13.206561 3.859909 79.343293
F 13.206561 11.579439 79.343293
F 13.206561 19.299039 79.343293
F 22.035961 3.631529 79.525593
F 22.134561 11.447139 79.441693
F 22.011061 19.393639 79.658993
F 4.383961 3.843509 76.411493
F 3.850501 3.843509 98.239193
F 31.011261 3.766769 77.165393
F 4.383961 11.563039 76.411493
F 3.850501 11.563039 98.239193
F 31.117161 11.428039 77.051193
F 4.383961 19.282639 76.411493
F 3.850501 19.282639 98.239193
F 30.948761 19.003639 77.032693
F 13.273261 3.859909 76.614693
F 13.273261 11.579439 76.614693
F 13.273261 19.299039 76.614693
F 22.052861 3.640689 76.847293
F 22.127861 11.425939 76.662393
F 22.162661 19.281439 76.851993
F 4.472861 1.302859 72.773493
F 3.939411 1.302859 94.601193
F 31.124361 1.285299 73.393793
F 30.704961 1.026929 95.209293
F 4.472861 9.022419 72.773493
F 3.939411 9.022419 94.601193
F 31.227061 8.970049 73.389993
F 30.924661 8.787879 95.365693
F 4.472861 16.741939 72.773493
F 3.939411 16.741939 94.601193
F 30.982461 16.736039 73.439993
F 30.473761 16.605839 95.233493
F 13.362161 1.286469 72.976693
F 12.828661 1.286469 94.804393
F 13.362161 9.006029 72.976693
F 12.828661 9.006029 94.804393
F 13.362161 16.725539 72.976693
F 12.828661 16.725539 94.804393
F 22.435261 1.221149 73.249393
F 21.657961 1.254459 95.069493
F 22.305261 9.118779 73.224693
F 21.937461 8.911599 94.931593
F 22.270261 16.699539 73.288693
F 21.667661 16.835939 95.093593
F 6.581091 7.713769 76.454893
F 6.581091 15.433339 76.454893
F 28.588361 12.599239 80.524993
F 15.501561 7.719599 76.669193
F 15.501561 15.439139 76.669193
F 28.842161 4.919069 80.481593
F 24.238461 7.615839 76.979793
F 24.421461 15.234039 76.971893
F 8.722701 1.284179 80.141993
F 6.669991 5.152159 72.816993
F 6.136531 5.152159 94.644693
F 33.256961 12.737839 80.896193
F 6.669991 12.871739 72.816993
F 6.136531 12.871739 94.644693
F 32.964661 12.768139 88.167293
F 6.669991 20.591239 72.816993
F 6.136531 20.591239 94.644693
F 19.348861 5.334429 97.769293
F 15.590461 5.146329 73.031193
F 15.056961 5.146329 94.858893
F 15.590461 12.865839 73.031193
F 15.056961 12.865839 94.858893
F 15.590461 20.585439 73.031193
F 15.056961 20.585439 94.858893
F 24.455461 5.187419 73.189593
F 24.193161 5.013179 95.114193
F 24.527661 12.823039 73.105093
F 23.899461 12.929039 94.980093
F 24.263861 20.544739 73.432493
F 23.904461 20.546639 95.284393
F 6.603501 5.152159 75.537993
F 6.070041 5.152159 97.365693
F 28.350461 5.050809 97.921693
F 6.603501 12.871739 75.537993
F 6.070041 12.871739 97.365693
F 33.105161 7.482709 94.389693
F 6.603501 20.591239 75.537993
F 6.070041 20.591239 97.365693
F 20.306261 20.533239 65.865093
F 15.523761 5.146329 75.759693
F 14.990261 5.146329 97.587393
F 15.523761 12.865839 75.759693
F 14.990261 12.865839 97.587393
F 15.523761 20.585439 75.759693
F 14.990261 20.585439 97.587393
F 24.280361 5.066259 75.953993
F 33.180561 15.285639 87.294993
F 24.315261 12.839639 75.895693
F 33.056261 7.549759 87.369993
F 24.518661 20.414639 76.181293
F 20.341361 4.992559 65.765693
F 6.514581 7.713769 79.175893
F 19.896861 0.055809 79.585593
F 6.514581 15.433339 79.175893
F 23.970761 20.428239 97.866893
F 19.635761 20.525839 80.522293
F 6.514581 23.152939 79.175893
F 19.927861 12.759539 80.477893
F 30.839461 8.901359 98.093493
F 15.434861 7.719599 79.397693
F 15.434861 15.439139 79.397693
F 19.926661 5.149689 80.534093
F 24.387361 7.458629 79.644893
F 24.418661 15.404439 79.763193
F 26.350961 19.206939 84.390293
F 8.833761 1.284179 75.597893
F 8.300311 1.284179 97.425593
F 8.833761 9.003739 75.597893
F 8.300311 9.003739 97.425593
F 8.833761 16.723339 75.597893
F 8.300311 16.723339 97.425593
F 17.751661 1.286589 75.814193
F 17.218161 1.286589 97.641893
F 17.751661 9.006149 75.814193
F 17.218161 9.006149 97.641893
F 17.751661 16.725739 75.814193
F 17.218161 16.725739 97.641893
F 26.719061 1.131819 76.028093
F 33.307161 15.292839 77.126493
F 26.474561 8.726419 75.855493
F 31.023261 0.965484 83.586993
F 26.536761 16.560839 76.156193
F 11.155161 0.000535 72.013193
F 8.744851 3.862189 79.235793
F 8.744851 11.581739 79.235793
F 8.744851 19.301339 79.235793
F 17.662761 3.859789 79.452093
F 17.662761 11.579339 79.452093
F 17.662761 19.298939 79.452093
F 26.536361 3.541389 79.568693
F 26.358161 11.434639 79.533893
F 26.602761 19.189839 79.844693
F 8.811621 3.862189 76.504093
F 8.811621 11.581739 76.504093
F 8.811621 19.301339 76.504093
F 17.729461 3.859789 76.723593
F 17.729461 11.579339 76.723593
F 17.729461 19.298939 76.723593
F 26.558761 3.734389 76.709993
F 26.611461 11.238339 76.693693
F 26.645461 19.172639 77.084393
F 8.900521 1.284179 72.866093
F 8.367061 1.284179 94.693793
F 8.900521 9.003739 72.866093
F 8.367061 9.003739 94.693793
F 8.900521 16.723339 72.866093
F 8.367061 16.723339 94.693793
F 17.818361 1.286589 73.085693
F 17.284861 1.286589 94.913393
F 17.818361 9.006149 73.085693
F 17.284861 9.006139 94.913393
F 17.818361 16.725739 73.085693
F 17.284861 16.725739 94.913393
F 26.761261 1.107029 73.366593
F 26.414761 1.079149 95.168893
F 26.637561 9.014499 73.157793
F 26.509361 8.941659 95.205093
F 26.697861 16.714739 73.647193
F 26.137161 16.648839 95.141493
F 11.044061 7.720099 76.559893
F 11.044061 15.439639 76.559893
F 10.955161 20.584939 80.197893
F 19.917761 7.564989 76.699293
F 19.937061 15.373939 76.732093
F 26.455461 11.451939 84.199193
F 28.777461 7.585949 76.825593
F 28.774061 15.285839 77.020293
F 10.955161 12.865439 80.197893
F 11.132961 5.145839 72.921993
F 10.599461 5.145839 94.749693
F 11.132961 12.865439 72.921993
F 10.599461 12.865439 94.749693
F 11.132961 20.584939 72.921993
F 10.599461 20.584939 94.749693
F 20.136461 5.260939 73.003193
F 19.582461 5.133729 94.972893
F 20.013661 12.793539 73.178993
F 19.471461 12.922439 94.981893
F 20.047961 20.610939 73.186493
F 19.484361 20.688439 94.980493
F 28.979661 5.197019 73.243193
F 28.293561 4.934359 95.291193
F 29.013361 12.806339 73.354593
F 28.300661 12.650139 95.288093
F 28.653861 20.413839 73.587193
F 28.434561 20.539839 95.317293
F 11.066261 5.145839 75.651093
F 10.532761 5.145839 97.478793
F 11.066261 12.865439 75.651093
F 10.532761 12.865439 97.478793
F 11.066261 20.584939 75.651093
F 10.532761 20.584939 97.478793
F 20.057561 5.134129 75.692793
F 22.647861 16.843539 65.974193
F 20.007261 12.795339 75.944193
F 19.406561 12.851239 97.709993
F 20.073961 20.629739 75.888193
F 33.083961 7.665089 84.511693
F 28.846061 4.927699 75.954793
F 32.925161 20.517139 98.268493
F 28.828461 12.637239 76.143393
F 33.286861 5.011989 76.543193
F 28.906161 20.505239 76.310193
F 15.612661 0.000043 72.121793
F 10.977361 7.720099 79.289093
F 10.977361 15.439639 79.289093
F 10.955161 5.145839 80.197893
F 26.585961 3.893209 84.094093
F 20.044761 7.652599 79.428393
F 19.774061 15.386039 79.465493
F 17.551661 19.298939 83.999493
F 28.843261 7.541529 79.523693
F 28.834261 15.311839 79.895793
F 28.816661 15.328739 84.258293
F 4.229051 1.302869 82.749993
F 33.067461 7.597389 91.822693
F 4.229051 9.022419 82.749993
F 30.880961 9.135749 83.653793
F 4.229051 16.741939 82.749993
F 30.928161 16.679239 83.370093
F 13.117661 1.286469 82.981193
F 13.117661 9.006029 82.981193
F 13.117661 16.725539 82.981193
F 21.967161 1.172579 83.358493
F 21.997261 9.035149 83.252393
F 21.987061 16.653839 83.194993
F 4.140131 3.843509 86.387893
F 30.609561 3.724499 87.214893
F 4.140131 11.563039 86.387893
F 30.860961 11.514339 87.093493
F 4.140131 19.282639 86.387893
F 31.023561 19.180639 87.171393
F 13.028761 3.859909 86.619193
F 13.028761 11.579439 86.619193
F 13.028761 19.299039 86.619193
F 21.961661 3.829399 86.657093
F 22.010361 11.717539 87.082593
F 21.999761 19.234539 86.765693
F 4.206141 3.843509 83.687393
F 30.913661 3.689409 84.514793
F 4.206141 11.563039 83.687393
F 30.885061 11.850739 84.365593
F 4.206141 19.282639 83.687393
F 30.886161 19.228239 84.477793
F 13.095461 3.859909 83.890593
F 13.095461 11.579439 83.890593
F 13.095461 19.299039 83.890593
F 21.936261 3.823939 83.998993
F 22.048961 11.487739 84.406693
F 21.866961 19.260739 84.126493
F 4.295041 1.302859 80.049393
F 30.953661 1.114799 80.846193
F 4.295041 9.022419 80.049393
F 30.930861 8.832759 80.757093
F 4.295051 16.741939 80.049393
F 31.106261 16.595039 80.699693
F 13.184361 1.286469 80.252593
F 13.184361 9.006029 80.252593
F 13.184361 16.725539 80.252593
F 22.081161 1.085809 80.643993
F 22.145661 8.905419 80.438893
F 21.956361 16.674339 80.363593
F 6.403271 7.713769 83.730793
F 15.501561 0.000043 76.669193
F 6.403271 15.433339 83.730793
F 29.182861 20.659239 66.112093
F 28.714161 7.656519 84.222193
F 17.551661 11.579339 83.999493
F 15.323661 7.719599 83.945093
F 15.323661 15.439139 83.945093
F 19.837761 15.387739 84.005893
F 24.249461 7.713869 84.198993
F 24.320261 15.257839 84.283893
F 17.551661 3.859789 83.999493
F 6.492171 5.152159 80.092893
F 21.529761 16.609839 97.915693
F 6.492171 12.871739 80.092893
F 33.331561 22.977739 72.608093
F 6.492171 20.591239 80.092893
F 33.086061 23.102139 94.372593
F 15.412561 5.146329 80.307093
F 15.412561 12.865839 80.307093
F 15.412561 20.585439 80.307093
F 24.298861 4.887629 80.497293
F 24.198361 12.731739 80.522893
F 24.406461 20.415639 80.409493
F 6.425681 5.152159 82.813893
F 10.688461 0.000535 91.111693
F 6.425681 12.871739 82.813893
F 15.323661 0.000043 83.945093
F 6.425681 20.591239 82.813893
F 15.434861 0.000043 79.397693
F 15.345961 5.146329 83.035593
F 15.345961 12.865839 83.035593
F 15.345961 20.585439 83.035593
F 24.387061 5.020529 83.232993
F 24.181861 12.679639 83.389393
F 24.351261 20.548339 83.333693
F 6.336761 7.713769 86.451793
F 33.497661 12.732239 76.281493
F 6.336761 15.433339 86.451793
F 11.044061 0.000535 76.559893
F 19.766861 7.718689 84.068493
F 6.336761 23.152939 86.451793
F 10.866261 15.439639 83.835793
F 15.256961 0.000043 86.673593
F 15.256961 7.719599 86.673593
F 15.256961 15.439139 86.673593
F 10.866261 7.720099 83.835793
F 24.167361 7.476939 86.869993
F 24.148561 15.432439 86.899593
F 8.633801 19.301339 83.779993
F 8.655951 1.284179 82.873793
F 8.655951 9.003739 82.873793
F 8.655951 16.723339 82.873793
F 17.573861 1.286589 83.090093
F 17.573861 9.006149 83.090093
F 17.573861 16.725739 83.090093
F 26.475561 1.334459 83.293993
F 26.615461 8.881959 83.136493
F 26.508761 16.725039 83.503593
F 8.567031 3.862189 86.511693
F 8.567031 11.581739 86.511693
F 8.567031 19.301339 86.511693
F 17.484961 3.859789 86.727993
F 17.484961 11.579339 86.727993
F 17.484961 19.298939 86.727993
F 26.511961 3.693469 86.866093
F 26.436261 11.548739 86.879793
F 26.460461 19.302539 87.101393
F 8.633801 3.862189 83.779993
F 8.633801 11.581739 83.779993
F 10.799561 0.000535 86.564993
F 15.145861 0.000043 91.220993
F 32.868461 20.526139 95.475493
F 32.820261 4.903019 95.305993
F 33.045561 4.801739 88.178893
F 10.977361 0.000535 79.289093
F 10.866261 0.000535 83.835793
F 15.079161 0.000043 93.949493
F 10.621661 0.000535 93.840893
F 11.221861 0.000535 69.283993
F 15.679361 0.000043 69.393293
F 30.556561 16.774539 98.081493
F 33.062861 20.415039 90.779993
F 33.196861 12.828439 83.556893
F 33.143361 20.606139 83.573993
F 26.155261 1.111949 97.679793
F 28.879961 22.946539 84.607993
F 32.934061 15.335439 94.509593
F 33.220561 4.978719 80.877393
F 30.545261 1.113939 97.992293
F 24.020561 23.095439 91.685993
F 28.716761 23.230339 91.672993
F 24.623461 -0.074495 72.406893
F 33.324561 20.206339 80.931793
F 33.190961 23.238139 84.416393
F 33.457461 15.401339 72.750993
F 28.926561 23.277739 69.966193
F 33.208461 20.500339 76.290293
F 33.190661 7.588259 77.298193
F 29.190761 0.022546 69.529893
F 19.646961 -0.057173 84.074693
F 29.007961 22.996939 77.283693
F 24.226461 23.043739 87.009393
F 33.111061 22.975839 91.576293
F 24.021261 23.094639 94.495693
F 33.170361 22.892239 79.988193
F 19.842261 23.268439 84.097193
F 19.797761 23.289139 86.761493
F 33.348761 23.198039 87.219593
F 24.659161 23.309339 69.721393
F 33.286261 -0.174047 80.198393
F 29.020461 -0.045078 72.433693
F 19.611061 -0.027509 91.372193
F 19.793261 -0.025892 86.848393
F 24.341461 -0.164721 79.722093
F 32.880761 4.972499 97.988793
F 3.517781 1.302869 111.853693
F 30.375161 1.185699 112.629693
F 3.517781 9.022419 111.853693
F 30.452761 8.803679 112.747693
F 3.517781 16.741939 111.853693
F 30.560661 16.639239 112.635693
F 12.406361 1.286469 112.084693
F 12.406361 9.006029 112.084693
F 12.406361 16.725539 112.084693
F 21.708861 1.202199 112.303693
F 21.442361 9.006909 112.326693
F 21.387561 16.745539 112.340693
F 3.428861 3.843509 115.491693
F 30.569861 3.801959 116.284693
F 3.428861 11.563039 115.491693
F 30.194261 11.379139 116.346693
F 3.428861 19.282639 115.491693
F 30.299361 19.202339 116.205693
F 12.317461 3.859909 115.722693
F 12.317461 11.579439 115.722693
F 12.317461 19.299039 115.722693
F 21.354861 3.995879 115.950693
F 21.258061 11.563939 115.899693
F 21.367161 19.272339 115.839693
F 3.494861 3.843509 112.790693
F 30.513361 3.702679 113.612693
F 3.494871 11.563039 112.790693
F 30.330961 11.305339 113.551693
F 3.494871 19.282639 112.790693
F 30.262861 19.318739 113.504693
F 12.384161 3.859909 112.993693
F 12.384161 11.579439 112.993693
F 12.384161 19.299039 112.993693
F 21.469561 3.728009 113.207693
F 21.443361 11.517739 113.186693
F 21.214961 19.402139 113.111693
F 3.583771 1.302859 109.152693
F 3.050311 1.302859 130.980693
F 30.257761 1.329299 109.866693
F 3.583771 9.022419 109.152693
F 3.050311 9.022419 130.980693
F 30.516661 8.858219 109.985693
F 3.583771 16.741939 109.152693
F 3.050311 16.741939 130.980693
F 30.305561 16.621739 109.994693
F 12.473061 1.286469 109.356693
F 12.473061 9.006029 109.356693
F 12.473061 16.725539 109.356693
F 21.454961 1.230169 109.684693
F 21.360361 8.854089 109.591693
F 21.366761 16.563539 109.655693
F 5.691991 7.713769 112.834693
F 32.555461 20.645839 112.719693
F 5.691991 15.433339 112.834693
F 32.791861 15.317339 99.002693
F 26.181361 19.387639 98.928293
F 28.048661 15.356839 108.901693
F 14.612461 7.719599 113.048693
F 14.612461 15.439139 113.048693
F 32.548861 12.483039 117.299693
F 23.591961 7.656999 113.339693
F 23.717161 15.516139 113.232693
F 5.336351 23.152939 127.386693
F 5.780891 5.152159 109.196693
F 33.019161 12.662639 102.685693
F 5.780891 12.871739 109.196693
F 28.304861 15.573239 98.919693
F 5.780891 20.591239 109.196693
F 27.776261 15.266439 130.935693
F 14.701361 5.146329 109.410693
F 14.701361 12.865839 109.410693
F 14.701361 20.585439 109.410693
F 23.844161 5.171419 109.651693
F 23.696561 12.680339 109.806693
F 23.575161 20.538939 109.529693
F 5.714401 5.152159 111.917693
F 19.350161 7.729479 98.832293
F 5.714401 12.871739 111.917693
F 21.769461 19.134239 98.747993
F 5.714401 20.591239 111.917693
F 32.643361 4.852039 109.829693
F 14.634661 5.146329 112.139693
F 14.634661 12.865839 112.139693
F 14.634661 20.585439 112.139693
F 23.689261 5.107749 112.423693
F 23.775061 12.775239 112.420693
F 23.594361 20.518739 112.403693
F 5.625491 7.713769 115.555693
F 32.294161 7.440039 116.413693
F 5.625491 15.433339 115.555693
F 32.534961 15.004039 116.382693
F 28.131161 7.666889 108.925693
F 5.625491 23.152939 115.555693
F 5.869811 23.152939 105.558693
F 21.015561 4.026529 130.660693
F 14.545761 7.719599 115.777693
F 14.545761 15.439139 115.777693
F 5.514171 23.152939 120.110693
F 23.611461 7.676899 116.203693
F 23.589761 15.621639 116.023693
F 6.047631 23.152939 98.282593
F 7.944671 1.284179 111.977693
F 7.944671 9.003739 111.977693
F 7.944671 16.723339 111.977693
F 16.862561 1.286589 112.193693
F 16.862561 9.006149 112.193693
F 16.862561 16.725739 112.193693
F 25.932261 1.348739 112.455693
F 25.961661 8.728249 112.303693
F 25.984761 16.745739 112.230693
F 7.855751 3.862189 115.615693
F 7.855751 11.581739 115.615693
F 7.855751 19.301339 115.615693
F 16.773661 3.859789 115.831693
F 16.773661 11.579339 115.831693
F 16.773661 19.298939 115.831693
F 25.816061 3.704989 115.986693
F 25.698061 11.329339 115.863693
F 25.860461 19.263339 116.067693
F 7.922521 3.862189 112.883693
F 7.922521 11.581739 112.883693
F 7.922521 19.301339 112.883693
F 16.840361 3.859789 113.102693
F 16.840361 11.579339 113.102693
F 16.840361 19.298939 113.102693
F 25.814461 3.888209 113.378693
F 25.919461 11.266839 113.238693
F 25.820761 19.313239 113.298693
F 8.011421 1.284179 109.245693
F 8.011421 9.003739 109.245693
F 8.011421 16.723339 109.245693
F 16.929261 1.286589 109.465693
F 16.929261 9.006139 109.465693
F 16.929261 16.725739 109.465693
F 25.932061 1.133929 109.579693
F 25.910261 9.009519 109.647693
F 25.818561 16.697539 109.518693
F 10.154961 7.720099 112.939693
F 10.154961 15.439639 112.939693
F 32.889761 7.524969 109.145693
F 19.068261 7.511149 113.059693
F 19.161661 15.440539 113.164693
F 5.691991 23.152939 112.834693
F 28.145461 7.487239 113.647693
F 28.038661 15.311439 113.193693
F 19.170961 15.343739 108.745693
F 10.243861 5.145839 109.301693
F 10.243861 12.865439 109.301693
F 10.243861 20.584939 109.301693
F 19.218761 4.943289 109.615693
F 19.129561 12.837039 109.616693
F 19.150061 20.675639 109.510693
F 28.038061 5.060559 109.766693
F 28.081961 12.776539 109.728693
F 28.071761 20.565439 109.762693
F 10.177161 5.145839 112.030693
F 10.177161 12.865439 112.030693
F 10.177161 20.584939 112.030693
F 19.240861 4.891579 112.262693
F 19.239761 12.745939 112.451693
F 19.023561 20.673539 112.261693
F 28.234461 4.870299 112.450693
F 28.127361 12.615839 112.479693
F 28.030861 20.483239 112.514693
F 10.088261 7.720099 115.668693
F 10.088261 15.439639 115.668693
F 32.742161 4.959259 117.511693
F 9.888261 20.584939 123.853693
F 18.889361 7.784739 115.861693
F 18.927961 15.384639 115.900693
F 10.421661 20.584939 102.025693
F 28.039461 7.552349 116.361693
F 28.167661 15.154139 115.928693
F 19.046361 7.452899 108.726693
F 3.339961 1.302869 119.129693
F 29.995761 1.330079 120.010693
F 3.339961 9.022419 119.129693
F 30.171061 8.940019 120.144693
F 3.339961 16.741939 119.129693
F 30.245661 16.482839 119.709693
F 12.228561 1.286469 119.360693
F 12.228561 9.006029 119.360693
F 12.228561 16.725539 119.360693
F 21.166161 1.072219 119.616693
F 21.280461 9.007959 119.684693
F 21.290961 16.542039 119.598693
F 3.784491 3.843509 100.939693
F 3.251041 3.843509 122.767693
F 30.811061 3.753289 101.468693
F 29.929461 3.870709 123.831693
F 3.784501 11.563039 100.939693
F 3.251041 11.563039 122.767693
F 30.648761 11.397739 101.856693
F 29.899961 11.459739 123.451693
F 3.784501 19.282639 100.939693
F 3.251041 19.282639 122.767693
F 30.499161 19.101539 102.065693
F 30.142961 18.971639 123.293693
F 12.673061 3.859909 101.170693
F 12.139661 3.859909 122.998693
F 12.673061 11.579439 101.170693
F 12.139661 11.579439 122.998693
F 12.673061 19.299039 101.170693
F 12.139661 19.299039 122.998693
F 21.486161 3.806409 101.248693
F 20.973961 3.870079 123.259693
F 21.627361 11.463839 101.285693
F 21.157761 11.496939 123.277693
F 21.536361 19.158339 101.437693
F 21.006861 19.317239 123.179693
F 3.317051 3.843509 120.066693
F 32.818461 5.120889 105.525693
F 30.247661 3.788539 120.869693
F 3.317051 11.563039 120.066693
F 32.751961 20.618739 105.674693
F 30.184661 11.433739 120.729693
F 3.317051 19.282639 120.066693
F 32.833461 15.218639 106.467693
F 30.054061 19.096339 120.554693
F 12.739761 3.859909 98.442393
F 12.206361 3.859909 120.269693
F 12.739761 11.579439 98.442393
F 12.206361 11.579439 120.269693
F 12.739761 19.299039 98.442393
F 12.206361 19.299039 120.269693
F 23.752561 15.346639 98.738893
F 21.154561 3.664249 120.579693
F 32.460561 20.423439 120.039693
F 21.123861 11.541939 120.490693
F 30.632761 3.749009 98.897593
F 21.185961 19.220039 120.558693
F 3.405951 1.302859 116.428693
F 30.327761 1.133979 117.168693
F 3.405951 9.022419 116.428693
F 30.165461 8.925989 117.462693
F 3.405951 16.741939 116.428693
F 30.354761 16.551039 116.954693
F 12.295261 1.286469 116.631693
F 12.295261 9.006029 116.631693
F 12.295261 16.725539 116.631693
F 21.145461 1.398639 116.897693
F 21.181161 8.898349 116.796693
F 21.136261 16.712839 116.921693
F 6.047631 7.713769 98.282593
F 5.514171 7.713769 120.110693
F 32.307961 7.454679 120.986693
F 32.721061 15.380239 109.198693
F 6.047631 15.433339 98.282593
F 5.514171 15.433339 120.110693
F 30.216861 3.636029 130.907693
F 32.348161 5.188909 127.464693
F 9.888261 12.865439 123.853693
F 10.421661 12.865439 102.025693
F 9.732611 15.439639 130.220693
F 10.266061 15.439639 108.392693
F 14.968061 7.719599 98.496893
F 14.434561 7.719599 120.324693
F 14.968061 15.439139 98.496893
F 14.434561 15.439139 120.324693
F 9.732611 7.720099 130.220693
F 10.266061 7.720099 108.392693
F 32.703661 5.141729 102.894693
F 23.476761 7.583159 120.677693
F 23.915361 7.593199 98.676293
F 23.671361 15.359339 120.381693
F 9.888261 5.145839 123.853693
F 10.421661 5.145839 102.025693
F 5.603071 5.152159 116.472693
F 21.486961 4.032979 98.462193
F 5.603071 12.871739 116.472693
F 32.751361 7.625639 106.449693
F 5.603071 20.591239 116.472693
F 32.587361 20.535739 117.223693
F 14.523461 5.146329 116.686693
F 14.523461 12.865839 116.686693
F 14.523461 20.585439 116.686693
F 23.569961 5.038569 116.997693
F 23.583461 12.814339 116.824693
F 23.526961 20.491739 116.846693
F 5.536581 5.152159 119.193693
F 32.562061 4.905289 120.177693
F 5.536581 12.871739 119.193693
F 32.555261 12.705439 119.953693
F 5.536581 20.591239 119.193693
F 32.263561 20.486139 127.340693
F 14.456861 5.146329 119.414693
F 14.456861 12.865839 119.414693
F 14.456861 20.585439 119.414693
F 23.568261 4.933479 119.875693
F 23.564161 12.793239 119.557693
F 23.437061 20.646939 119.607693
F 5.981121 7.713769 101.003693
F 5.447671 7.713769 122.831693
F 32.685161 20.442139 103.021693
F 32.278661 7.546949 123.644693
F 5.981121 15.433339 101.003693
F 5.447671 15.433339 122.831693
F 32.541461 12.589939 112.670693
F 32.339461 15.418439 123.535693
F 27.901561 20.363239 127.010693
F 28.254361 20.515639 105.721693
F 5.981121 23.152939 101.003693
F 5.447671 23.152939 122.831693
F 27.927361 12.833139 127.361693
F 28.529161 12.679439 105.319693
F 27.743361 7.472359 131.007693
F 20.994361 19.257139 130.439693
F 14.901361 7.719599 101.225693
F 14.367861 7.719599 123.052693
F 14.901361 15.439139 101.225693
F 14.367861 15.439139 123.052693
F 27.891761 5.043309 127.244693
F 28.303561 5.110189 105.145693
F 23.800561 7.683949 101.425693
F 23.401961 7.598959 123.386693
F 23.757761 15.191539 101.410693
F 23.315361 15.332639 123.055693
F 19.296561 5.010579 102.443693
F 18.750661 5.105599 124.280693
F 7.766851 1.284179 119.253693
F 7.766851 9.003739 119.253693
F 7.766851 16.723339 119.253693
F 16.684761 1.286589 119.469693
F 16.684761 9.006149 119.469693
F 16.684761 16.725739 119.469693
F 25.657161 1.160429 119.666693
F 25.651661 9.172959 119.852693
F 25.947561 16.839239 119.713693
F 8.211391 3.862189 101.063693
F 7.677931 3.862189 122.891693
F 8.211391 11.581739 101.063693
F 7.677931 11.581739 122.891693
F 8.211391 19.301339 101.063693
F 7.677931 19.301339 122.891693
F 17.129261 3.859789 101.279693
F 16.595861 3.859789 123.107693
F 17.129261 11.579339 101.279693
F 16.595861 11.579339 123.107693
F 17.129261 19.298939 101.279693
F 16.595861 19.298939 123.107693
F 26.215361 3.718579 101.329693
F 25.588761 3.785729 123.368693
F 26.358161 11.378839 101.500693
F 25.683961 11.481239 123.543693
F 26.213061 19.102039 101.698693
F 25.522461 19.322339 123.317693
F 8.278161 3.862189 98.331793
F 7.744701 3.862189 120.159693
F 8.278161 11.581739 98.331793
F 7.744701 11.581739 120.159693
F 8.278161 19.301339 98.331793
F 7.744701 19.301339 120.159693
F 17.195961 3.859789 98.551293
F 16.662561 3.859789 120.378693
F 17.195961 11.579339 98.551293
F 16.662561 11.579339 120.378693
F 17.195961 19.298939 98.551293
F 16.662561 19.298939 120.378693
F 30.594161 11.414239 98.986493
F 25.763961 3.633259 120.570693
F 32.957061 12.734739 105.498693
F 25.653661 11.688439 120.970693
F 32.847061 15.390439 101.592693
F 25.596761 19.298539 120.604693
F 7.833611 1.284179 116.521693
F 7.833611 9.003739 116.521693
F 7.833611 16.723339 116.521693
F 16.751461 1.286589 116.740693
F 16.751461 9.006149 116.740693
F 16.751461 16.725739 116.740693
F 25.798261 1.260189 117.019693
F 25.769661 8.957239 117.266693
F 26.044661 16.616239 116.997693
F 10.510561 7.720099 98.387593
F 9.977161 7.720099 120.215693
F 10.510561 15.439639 98.387593
F 9.977161 15.439639 120.215693
F 18.851961 20.453939 126.903693
F 19.358861 20.438539 105.077693
F 18.656661 7.763719 130.597693
F 18.950961 7.756839 120.395693
F 30.760061 19.301239 99.181393
F 18.907161 15.283139 120.431693
F 27.729261 15.418239 128.171693
F 28.262761 15.417339 106.179693
F 19.240061 15.358939 98.536293
F 27.875561 7.818279 120.775693
F 32.470261 20.594439 109.920693
F 28.035361 15.279439 120.693693
F 18.808261 12.907739 126.787693
F 19.365261 12.839339 105.180693
F 10.066061 5.145839 116.577693
F 10.066061 12.865439 116.577693
F 10.066061 20.584939 116.577693
F 18.968061 5.221929 116.745693
F 18.938761 12.798039 116.839693
F 19.073061 20.611139 116.762693
F 28.227161 4.915129 117.073693
F 27.984861 12.614839 117.086693
F 28.010061 20.615439 116.952693
F 9.999361 5.145839 119.306693
F 9.999361 12.865439 119.306693
F 9.999361 20.584939 119.306693
F 18.989161 5.131109 119.440693
F 18.929961 12.779639 119.509693
F 19.004561 20.665639 119.519693
F 28.088861 5.120179 119.917693
F 27.814261 12.743039 119.941693
F 27.844161 20.637039 119.646693
F 10.443861 7.720099 101.116693
F 9.910461 7.720099 122.944693
F 10.443861 15.439639 101.116693
F 9.910461 15.439639 122.944693
F 18.643561 5.211319 126.948693
F 19.394061 5.104119 105.053693
F 27.835261 7.636419 128.180693
F 28.188661 7.657209 106.196693
F 19.273261 7.663259 101.567693
F 18.850961 7.614579 123.188693
F 19.333861 15.255139 101.498693
F 18.815261 15.392739 123.143693
F 18.731461 15.499439 127.669693
F 19.259461 15.403239 105.982693
F 28.484061 7.511339 101.441693
F 27.857961 7.583169 123.454693
F 28.364861 15.373839 101.681693
F 27.773461 15.441839 123.606693
F 9.821531 20.584939 126.582693
F 10.354961 20.584939 104.754693
F 3.695601 1.302869 104.577693
F 3.162141 1.302869 126.405693
F 26.119961 11.535939 98.821193
F 30.221261 1.250759 127.335693
F 3.695601 9.022419 104.577693
F 3.162141 9.022419 126.405693
F 30.547861 8.861539 105.351693
F 30.105561 9.053269 127.398693
F 3.695601 16.741939 104.577693
F 3.162141 16.741939 126.405693
F 30.686461 16.371339 105.578693
F 30.025361 16.520539 127.042693
F 12.584161 1.286469 104.808693
F 12.050761 1.286469 126.636693
F 12.584161 9.006029 104.808693
F 12.050761 9.006029 126.636693
F 12.584161 16.725539 104.808693
F 12.050761 16.725539 126.636693
F 21.433061 1.161069 104.934693
F 21.091761 1.375679 126.999693
F 21.492561 9.001669 105.202693
F 21.222361 9.002069 127.029693
F 21.610561 16.565439 105.219693
F 21.173361 16.540439 126.771693
F 3.606681 3.843509 108.215693
F 3.073221 3.843509 130.043693
F 30.254761 3.758199 108.743693
F 26.032861 3.701189 98.529293
F 3.606681 11.563039 108.215693
F 3.073221 11.563039 130.043693
F 30.612361 11.531539 109.162693
F 29.904561 1.203349 124.597693
F 3.606681 19.282639 108.215693
F 3.073221 19.282639 130.043693
F 30.313661 19.242239 108.939693
F 32.797161 7.640209 101.771693
F 12.495261 3.859909 108.446693
F 11.961861 3.859909 130.274693
F 12.495261 11.579439 108.446693
F 11.961861 11.579439 130.274693
F 12.495261 19.299039 108.446693
F 11.961861 19.299039 130.274693
F 21.603161 3.794009 108.855693
F 28.207361 -0.315287 106.038693
F 21.456361 11.489939 108.820693
F 29.990561 19.154339 130.880693
F 21.257261 19.238639 108.521693
F 32.372261 7.942819 131.090693
F 3.672681 3.843509 105.514693
F 3.139231 3.843509 127.342693
F 30.500061 3.775299 106.078693
F 30.056561 3.757359 128.135693
F 3.672681 11.563039 105.514693
F 3.139231 11.563039 127.342693
F 30.771561 11.383939 106.355693
F 30.246261 11.672339 128.132693
F 3.672681 19.282639 105.514693
F 3.139231 19.282639 127.342693
F 30.557261 19.049839 106.275693
F 29.990061 18.923339 128.151693
F 12.561961 3.859909 105.718693
F 12.028561 3.859909 127.545693
F 12.561961 11.579439 105.718693
F 12.028561 11.579439 127.545693
F 12.561961 19.299039 105.718693
F 12.028561 19.299039 127.545693
F 21.673961 3.827299 105.929693
F 20.915761 3.996159 127.842693
F 21.440161 11.527339 106.118693
F 20.969561 11.675839 127.894693
F 21.605761 19.097139 105.856693
F 21.109361 19.077639 127.745693
F 3.761591 1.302859 101.876693
F 3.228131 1.302869 123.704693
F 30.667361 1.132329 102.575693
F 32.607761 7.300819 113.645693
F 3.761591 9.022419 101.876693
F 3.228131 9.022419 123.704693
F 30.474561 8.843659 102.629693
F 30.088161 8.979319 124.578693
F 3.761591 16.741939 101.876693
F 3.228131 16.741939 123.704693
F 30.622361 16.411939 102.677693
F 30.054461 16.486239 124.386693
F 12.650861 1.286469 102.080693
F 12.117461 1.286469 123.907693
F 12.650861 9.006029 102.080693
F 12.117461 9.006029 123.907693
F 12.650861 16.725539 102.080693
F 12.117461 16.725539 123.907693
F 21.446361 1.130809 102.220693
F 20.933161 1.122779 124.243693
F 21.540461 8.874979 102.411693
F 21.185661 8.883119 124.216693
F 21.485061 16.479839 102.524693
F 21.065461 16.665939 123.943693
F 5.869811 7.713769 105.558693
F 5.336351 7.713769 127.386693
F 30.103361 11.644839 130.920693
F 32.483561 7.704209 128.353693
F 5.869811 15.433339 105.558693
F 5.336351 15.433339 127.386693
F 32.612161 -0.009522 109.117693
F 32.223661 15.165739 128.051693
F 9.821531 12.865439 126.582693
F 10.354961 12.865439 104.754693
F 9.821531 5.145839 126.582693
F 10.354961 5.145839 104.754693
F 14.790261 7.719599 105.772693
F 14.256761 7.719599 127.600693
F 14.790261 15.439139 105.772693
F 14.256761 15.439139 127.600693
F 27.914061 20.276539 124.198693
F 28.264761 20.426239 102.724693
F 23.808361 7.659049 105.986693
F 23.531361 7.661059 128.023693
F 23.828061 15.292739 106.200693
F 23.301161 15.480939 127.751693
F 18.766161 7.810529 127.759693
F 19.096461 7.556849 106.064693
F 5.958711 5.152159 101.920693
F 5.425261 5.152159 123.748693
F 25.581461 3.859579 130.665693
F 32.288561 5.044679 124.738693
F 5.958711 12.871739 101.920693
F 5.425261 12.871739 123.748693
F 19.239961 -0.123048 105.884693
F 32.355161 12.823739 124.414693
F 5.958711 20.591239 101.920693
F 5.425261 20.591239 123.748693
F 23.153161 15.268239 130.508693
F 32.325161 20.332439 124.498693
F 14.879161 5.146329 102.134693
F 14.345661 5.146329 123.962693
F 14.879161 12.865839 102.134693
F 14.345661 12.865839 123.962693
F 14.879161 20.585439 102.134693
F 14.345661 20.585439 123.962693
F 23.746361 5.044879 102.124693
F 23.276061 4.930039 124.330693
F 23.957961 12.544639 102.318693
F 23.348761 12.760239 124.164693
F 23.765461 20.348739 102.393693
F 23.311661 20.526039 124.181693
F 5.892221 5.152159 104.641693
F 5.358761 5.152159 126.469693
F 32.746461 4.822989 112.640693
F 32.900561 12.853139 109.948693
F 5.892221 12.871739 104.641693
F 5.358761 12.871739 126.469693
F 25.601461 19.046039 130.470693
F 32.632561 12.580339 127.042693
F 5.892221 20.591239 104.641693
F 5.358761 20.591239 126.469693
F 20.934161 11.454439 130.597693
F 27.788461 22.908339 128.015693
F 14.812461 5.146329 104.863693
F 14.278961 5.146329 126.690693
F 14.812461 12.865839 104.863693
F 14.278961 12.865839 126.690693
F 14.812461 20.585439 104.863693
F 14.278961 20.585439 126.690693
F 23.878561 5.037229 104.877693
F 23.315261 5.211409 127.008693
F 23.830661 12.700239 105.139693
F 23.248361 12.847639 126.849693
F 23.896361 20.447739 105.033693
F 23.320161 20.495839 127.028693
F 5.803311 7.713769 108.279693
F 5.269851 7.713769 130.107693
F 32.407561 15.280039 120.777693
F 14.723561 0.000043 108.501693
F 5.803311 15.433339 108.279693
F 5.269851 15.433339 130.107693
F 10.510561 0.000535 98.387593
F 32.879461 7.657639 99.028493
F 27.939761 12.809539 124.525693
F 28.489061 12.843239 102.546693
F 5.803311 23.152939 108.279693
F 5.269851 23.152939 130.107693
F 27.712661 5.144049 124.595693
F 28.413261 4.942979 102.442693
F 28.410861 23.121839 101.840693
F 23.383261 7.813279 130.873693
F 14.723561 7.719599 108.501693
F 14.190061 7.719599 130.328693
F 14.723561 15.439139 108.501693
F 14.190061 15.439139 130.328693
F 18.689761 20.560539 124.059693
F 19.325161 20.536739 102.250693
F 23.724961 7.651659 108.626693
F 21.604861 11.298639 98.554293
F 23.640661 15.273039 108.874693
F 28.381261 7.682719 98.781493
F 19.303961 12.618939 102.470693
F 18.824961 12.737539 123.986693
F 8.122491 1.284179 104.701693
F 7.589031 1.284179 126.528693
F 8.122491 9.003739 104.701693
F 7.589031 9.003739 126.528693
F 8.122491 16.723339 104.701693
F 7.589031 16.723339 126.528693
F 17.040361 1.286589 104.917693
F 16.506961 1.286589 126.745693
F 17.040361 9.006149 104.917693
F 16.506961 9.006149 126.745693
F 17.040361 16.725739 104.917693
F 16.506961 16.725739 126.745693
F 26.105261 1.068499 105.017693
F 25.723461 1.301839 127.387693
F 25.964261 9.030279 105.104693
F 25.738961 9.011589 127.213693
F 26.022961 16.552839 105.105693
F 25.606761 16.599139 126.983693
F 8.033571 3.862189 108.339693
F 7.500111 3.862189 130.166693
F 8.033571 11.581739 108.339693
F 7.500111 11.581739 130.166693
F 8.033571 19.301339 108.339693
F 7.500111 19.301339 130.166693
F 16.951461 3.859789 108.555693
F 16.417961 3.859789 130.383693
F 16.951461 11.579339 108.555693
F 16.417961 11.579339 130.383693
F 16.951461 19.298939 108.555693
F 16.417961 19.298939 130.383693
F 25.800061 3.802069 108.716693
F 26.023561 1.153209 102.240693
F 26.050461 11.473839 108.725693
F 32.699261 15.224739 113.651693
F 25.822561 19.242439 108.709693
F 18.670161 15.349339 130.469693
F 8.100341 3.862189 105.607693
F 7.566881 3.862189 127.435693
F 8.100341 11.581739 105.607693
F 7.566881 11.581739 127.435693
F 8.100341 19.301339 105.607693
F 7.566881 19.301339 127.435693
F 17.018161 3.859789 105.827693
F 16.484661 3.859789 127.654693
F 17.018161 11.579339 105.827693
F 16.484661 11.579339 127.654693
F 17.018161 19.298939 105.827693
F 16.484661 19.298939 127.654693
F 26.071961 3.718599 105.920693
F 25.626361 3.895959 127.972693
F 26.101961 11.521739 106.154693
F 25.447161 11.702439 128.031693
F 26.004561 19.124839 105.887693
F 25.563761 19.156939 127.921693
F 8.189241 1.284179 101.969693
F 7.655791 1.284179 123.797693
F 8.189241 9.003739 101.969693
F 7.655791 9.003739 123.797693
F 8.189241 16.723339 101.969693
F 7.655791 16.723339 123.797693
F 17.107061 1.286589 102.189693
F 16.573561 1.286589 124.016693
F 17.107061 9.006139 102.189693
F 16.573561 9.006149 124.016693
F 17.107061 16.725739 102.189693
F 16.573561 16.725739 124.016693
F 14.968061 0.000043 98.496893
F 25.723961 1.042979 124.640693
F 26.081461 8.851329 102.433693
F 25.757261 8.841729 124.403693
F 26.016061 16.589139 102.355693
F 25.350861 16.697139 124.262693
F 10.332761 7.720099 105.663693
F 9.799321 7.720099 127.491693
F 10.332761 15.439639 105.663693
F 9.799321 15.439639 127.491693
F 10.266061 0.000535 108.392693
F 30.461161 1.110799 105.249693
F 10.088261 0.000535 115.668693
F 10.154961 0.000535 112.939693
F 14.545761 0.000043 115.777693
F 14.190061 0.000043 130.328693
F 14.612461 0.000043 113.048693
F 9.977161 0.000535 120.215693
F 14.367861 0.000043 123.052693
F 10.443861 0.000535 101.116693
F 10.332761 0.000535 105.663693
F 14.434561 0.000043 120.324693
F 14.901361 0.000043 101.225693
F 14.790261 0.000043 105.772693
F 9.799321 0.000535 127.491693
F 9.732611 0.000535 130.220693
F 14.256761 0.000043 127.600693
F 9.910461 0.000535 122.944693
F 25.413261 11.440639 130.799693
F 32.686761 23.188939 113.601693
F 27.960661 23.072139 116.127693
F 32.504761 23.153839 120.856693
F 27.842661 23.003439 123.419693
F 19.421161 0.095258 98.588093
F 19.206061 0.106581 101.195693
F 32.637961 23.281039 106.317693
F 32.560661 23.252439 109.173693
F 27.616561 23.146439 130.766693
F 18.513361 23.084739 130.453693
F 32.375761 22.897739 123.662693
F 32.301461 23.202039 128.116693
F 32.625861 22.988039 116.335693
F 32.774161 22.956639 101.934693
F 28.257161 23.304739 106.402693
F 23.716461 23.045839 106.076693
F 32.896961 23.164839 99.206493
F 19.345261 23.188139 105.659693
F 19.061861 23.237139 115.971693
F 19.629261 23.025439 98.818893
F 18.811461 23.207939 120.380693
F 23.955661 22.962839 101.746693
F 28.168261 23.139639 109.099693
F 27.978761 23.094639 113.394693
F 23.589861 23.189839 108.848693
F 23.081061 23.056939 130.686693
F 23.399861 23.057939 113.338693
F 28.046961 -0.140183 108.699693
F 32.347161 0.115849 123.738693
F 28.280561 -0.160173 98.901293
F 18.897561 0.012194 115.899693
F 18.724861 -0.166348 127.826693
F 23.336761 -0.162351 120.627693
F 18.728761 -0.000632 130.520693
F 27.873961 -0.084050 128.003693
F 32.120661 23.212539 130.787693
F 32.417861 15.288739 130.721693
F 2.984321 1.302869 133.681693
F 2.450861 1.302869 155.508693
F 29.868861 1.068989 134.491693
F 29.377261 0.943197 156.268693
F 2.984321 9.022419 133.681693
F 2.450861 9.022419 155.508693
F 29.954661 8.663159 134.586693
F 29.343161 8.717329 156.040693
F 2.984321 16.741939 133.681693
F 2.450861 16.741939 155.508693
F 30.145361 16.470239 134.363693
F 29.309761 16.630239 156.196693
F 11.872961 1.286469 133.912693
F 11.339461 1.286469 155.740693
F 11.872961 9.006029 133.912693
F 11.339461 9.006029 155.740693
F 11.872961 16.725539 133.912693
F 11.339461 16.725539 155.740693
F 20.864961 1.124819 134.066693
F 20.318861 1.034529 156.107693
F 20.950561 8.931939 134.173693
F 20.219761 8.987419 156.199693
F 20.853861 16.582739 134.131693
F 20.206561 16.693439 156.050693
F 2.895401 3.843509 137.319693
F 2.361941 3.843509 159.146693
F 29.942661 3.762999 138.223693
F 29.338361 3.685369 159.955693
F 2.895401 11.563039 137.319693
F 2.361941 11.563039 159.146693
F 29.872161 11.298739 138.042693
F 29.503261 11.542639 159.739693
F 2.895401 19.282639 137.319693
F 2.361941 19.282639 159.146693
F 29.786761 19.085639 137.905693
F 29.466761 19.248139 159.804693
F 11.783961 3.859909 137.550693
F 11.250561 3.859909 159.378693
F 11.783961 11.579439 137.550693
F 11.250561 11.579439 159.378693
F 11.783961 19.299039 137.550693
F 11.250561 19.299039 159.378693
F 20.780961 3.965859 137.761693
F 20.086261 3.901129 159.716693
F 20.756061 11.807839 137.986693
F 20.241361 11.609939 159.627693
F 20.813461 19.252939 137.645693
F 20.120661 19.247539 159.687693
F 2.961411 3.843509 134.618693
F 2.427951 3.843509 156.446693
F 29.993161 3.665569 135.574693
F 29.499161 3.537979 157.119693
F 2.961411 11.563039 134.618693
F 2.427951 11.563039 156.446693
F 29.731061 11.261439 135.441693
F 29.344761 11.389539 156.907693
F 2.961411 19.282639 134.618693
F 2.427951 19.282639 156.446693
F 29.853561 19.085539 135.156693
F 29.261661 19.259839 157.084693
F 11.850661 3.859909 134.821693
F 11.317261 3.859909 156.649693
F 11.850661 11.579439 134.821693
F 11.317261 11.579439 156.649693
F 11.850661 19.299039 134.821693
F 11.317261 19.299039 156.649693
F 20.933661 3.785099 135.176693
F 20.233361 3.829259 156.804693
F 20.948561 11.516939 135.151693
F 20.296561 11.599839 156.942693
F 20.859161 19.165139 134.937693
F 20.130261 19.269039 156.918693
F 2.516851 1.302859 152.808693
F 20.665561 1.184399 141.582693
F 29.336161 0.978890 153.536693
F 2.516851 9.022419 152.808693
F 27.926261 4.862299 131.635693
F 29.656461 8.999779 153.333693
F 2.516851 16.741939 152.808693
F 30.153661 0.992064 131.841693
F 29.495961 16.578939 153.477693
F 11.939561 1.286469 131.183693
F 11.406161 1.286469 153.011693
F 11.939561 9.006029 131.183693
F 11.406161 9.006029 153.011693
F 11.939561 16.725539 131.183693
F 11.406161 16.725539 153.011693
F 20.761461 1.372399 131.411693
F 20.417261 1.171659 153.340693
F 30.064861 9.003939 131.824693
F 20.446461 8.884579 153.418693
F 18.719361 12.725539 131.314693
F 20.331161 16.790239 153.221693
F 5.158541 7.713769 134.661693
F 4.625081 7.713769 156.489693
F 32.163861 7.595209 135.473693
F 31.563461 7.492689 157.150693
F 5.158541 15.433339 134.661693
F 4.625081 15.433339 156.489693
F 32.217761 15.320539 135.556693
F 31.678261 15.362139 157.255693
F 27.180761 15.393539 152.503693
F 27.381561 7.576959 152.573693
F 4.802901 23.152939 149.213693
F 18.083461 15.383539 152.309693
F 14.078961 7.719599 134.876693
F 13.545461 7.719599 156.703693
F 14.078961 15.439139 134.876693
F 13.545461 15.439139 156.703693
F 18.202661 7.814069 152.256693
F 4.980721 23.152939 141.937693
F 23.053161 7.491309 135.248693
F 22.577261 7.812029 157.180693
F 23.112461 15.412539 135.169693
F 22.654061 15.529039 156.919693
F 4.625081 23.152939 156.489693
F 5.158541 23.152939 134.661693
F 5.247441 5.152159 131.023693
F 4.713981 5.152159 152.851693
F 25.653361 8.927089 131.789693
F 31.780261 4.794449 153.559693
F 5.247441 12.871739 131.023693
F 4.713981 12.871739 152.851693
F 30.108061 16.487139 131.633693
F 31.805061 12.826739 153.363693
F 5.247441 20.591239 131.023693
F 4.713981 20.591239 152.851693
F 21.069961 8.955689 131.510693
F 31.766861 20.385539 153.537693
F 14.167861 5.146329 131.238693
F 13.634361 5.146329 153.065693
F 14.167861 12.865839 131.238693
F 13.634361 12.865839 153.065693
F 14.167861 20.585439 131.238693
F 13.634361 20.585439 153.065693
F 29.386761 1.097189 160.997693
F 22.759061 5.079829 153.275693
F 20.944861 16.635439 131.329693
F 22.432361 12.914639 153.305693
F 23.295761 5.105439 131.564693
F 22.684461 20.587939 153.319693
F 5.180941 5.152159 133.744693
F 4.647491 5.152159 155.572693
F 32.134561 4.960739 134.530693
F 31.680861 4.919449 156.270693
F 5.180941 12.871739 133.744693
F 4.647491 12.871739 155.572693
F 31.893361 12.678139 134.647693
F 31.675361 12.835239 156.213693
F 5.180941 20.591239 133.744693
F 4.647491 20.591239 155.572693
F 31.986661 20.418739 134.397693
F 31.444361 20.587939 156.229693
F 14.101161 5.146329 133.966693
F 13.567761 5.146329 155.794693
F 14.101161 12.865839 133.966693
F 13.567761 12.865839 155.794693
F 14.101161 20.585439 133.966693
F 13.567761 20.585439 155.794693
F 23.145261 5.024799 134.233693
F 22.723261 5.141289 156.057693
F 23.369161 12.742539 134.307693
F 22.636061 12.852939 156.102693
F 23.233961 20.619239 134.246693
F 22.624061 20.382439 156.064693
F 5.092031 7.713769 137.382693
F 4.558571 7.713769 159.210693
F 32.051661 7.502209 138.230693
F 31.298661 7.745039 159.924693
F 5.092031 15.433339 137.382693
F 4.558571 15.433339 159.210693
F 32.003661 15.169839 138.226693
F 31.568461 15.466039 160.021693
F 9.199151 15.439639 152.047693
F 9.199151 7.720099 152.047693
F 5.092031 23.152939 137.382693
F 4.558571 23.152939 159.210693
F 27.284561 20.492539 149.054693
F 27.283261 12.740039 148.966693
F 22.277161 20.368139 163.354693
F 31.510761 5.036139 163.525693
F 14.012261 7.719599 137.604693
F 13.478861 7.719599 159.432693
F 14.012261 15.439139 137.604693
F 13.478861 15.439139 159.432693
F 27.297361 4.942879 149.063693
F 18.264661 20.682439 148.573693
F 22.969261 7.644249 137.934693
F 22.460061 7.660519 159.791693
F 23.112661 15.473339 138.056693
F 22.502661 15.335139 159.585693
F 16.040161 16.725739 145.844693
F 16.040161 9.006149 145.844693
F 7.411211 1.284179 133.804693
F 6.877751 1.284179 155.632693
F 7.411211 9.003739 133.804693
F 6.877751 9.003739 155.632693
F 7.411211 16.723339 133.804693
F 6.877751 16.723339 155.632693
F 16.329061 1.286589 134.021693
F 15.795661 1.286589 155.848693
F 16.329061 9.006149 134.021693
F 15.795661 9.006149 155.848693
F 16.329061 16.725739 134.021693
F 15.795661 16.725739 155.848693
F 29.897361 1.095989 141.831693
F 24.811761 1.092839 156.189693
F 25.376761 8.832789 134.611693
F 24.806561 9.044079 156.027693
F 25.451461 16.622339 134.244693
F 24.937061 16.741039 156.085693
F 7.322291 3.862189 137.442693
F 6.788841 3.862189 159.270693
F 7.322291 11.581739 137.442693
F 6.788841 11.581739 159.270693
F 7.322291 19.301339 137.442693
F 6.788841 19.301339 159.270693
F 16.240161 3.859789 137.659693
F 15.706761 3.859789 159.486693
F 16.240161 11.579339 137.659693
F 15.706761 11.579339 159.486693
F 16.240161 19.298939 137.659693
F 15.706761 19.298939 159.486693
F 25.261661 3.748949 138.238693
F 24.810061 3.799889 159.713693
F 25.459161 11.607939 137.917693
F 24.842761 11.666939 159.714693
F 25.301761 19.332839 138.028693
F 24.793161 19.268139 159.785693
F 7.389061 3.862189 134.711693
F 6.855611 3.862189 156.538693
F 7.389061 11.581739 134.711693
F 6.855611 11.581739 156.538693
F 7.389061 19.301339 134.711693
F 6.855611 19.301339 156.538693
F 16.306861 3.859789 134.930693
F 15.773461 3.859789 156.758693
F 16.306861 11.579339 134.930693
F 15.773461 11.579339 156.758693
F 16.306861 19.298939 134.930693
F 15.773461 19.298939 156.758693
F 25.257061 3.675639 135.357693
F 24.811361 3.635869 156.832693
F 25.525761 11.390239 135.141693
F 24.880261 11.581239 157.016693
F 25.465361 19.168639 135.273693
F 24.863761 19.310139 157.019693
F 7.477971 1.284179 131.073693
F 6.944511 1.284179 152.900693
F 7.477971 9.003739 131.073693
F 6.944511 9.003739 152.900693
F 7.477971 16.723339 131.073693
F 6.944511 16.723339 152.900693
F 16.395761 1.286589 131.292693
F 15.862361 1.286589 153.120693
F 16.395761 9.006149 131.292693
F 15.862361 9.006149 153.120693
F 16.395761 16.725739 131.292693
F 15.862361 16.725739 153.120693
F 24.707561 8.900049 163.231693
F 24.948261 1.008639 153.405693
F 24.849861 1.227919 163.475693
F 25.013661 9.054139 153.231693
F 26.819261 20.528139 163.531693
F 24.924961 16.865739 153.414693
F 9.621501 7.720099 134.766693
F 9.088041 7.720099 156.594693
F 9.621501 15.439639 134.766693
F 9.088041 15.439639 156.594693
F 18.298461 12.675139 148.632693
F 18.154961 5.191899 148.715693
F 18.491061 7.761599 134.943693
F 17.877461 7.546379 156.854693
F 18.343261 15.333639 135.058693
F 17.986361 15.322739 156.926693
F 16.040161 1.286589 145.844693
F 7.122331 16.723339 145.624693
F 27.593761 7.378389 135.189693
F 26.972661 7.623339 156.933693
F 27.757761 15.367239 135.003693
F 27.086361 15.308739 157.130693
F 9.288071 20.584939 148.409693
F 9.288071 12.865439 148.409693
F 9.710401 5.145839 131.128693
F 9.176941 5.145839 152.956693
F 9.710401 12.865439 131.128693
F 9.176941 12.865439 152.956693
F 9.710401 20.584939 131.128693
F 9.176941 20.584939 152.956693
F 32.198161 20.520139 131.717693
F 18.242061 5.155489 153.096693
F 31.610761 20.525739 163.720693
F 18.010261 12.870839 153.091693
F 29.142261 8.820219 163.287693
F 18.043361 20.597439 153.251693
F 27.609861 12.644939 131.747693
F 27.013361 5.089309 153.302693
F 25.336661 16.413339 131.590693
F 27.084561 12.736939 153.421693
F 25.696461 1.187309 131.746693
F 27.102361 20.589239 153.368693
F 9.643711 5.145839 133.858693
F 9.110251 5.145839 155.685693
F 9.643711 12.865439 133.858693
F 9.110251 12.865439 155.685693
F 9.643711 20.584939 133.858693
F 9.110251 20.584939 155.685693
F 18.558461 5.191419 134.100693
F 17.986561 5.149369 155.789693
F 18.709561 12.722239 134.046693
F 18.045261 12.719339 155.936693
F 18.735061 20.422139 134.022693
F 17.974561 20.679339 155.944693
F 27.631461 4.676489 134.468693
F 27.082961 4.958149 156.086693
F 27.736961 12.699439 134.277693
F 27.155861 12.696039 156.150693
F 27.602961 20.524439 134.335693
F 27.080461 20.552939 156.001693
F 9.554791 7.720099 137.496693
F 9.021331 7.720099 159.323693
F 9.554791 15.439639 137.496693
F 9.021331 15.439639 159.323693
F 9.288071 5.145839 148.409693
F 27.466161 20.405039 146.226693
F 7.122331 9.003739 145.624693
F 7.122331 1.284179 145.624693
F 18.563961 7.761039 137.697693
F 17.934561 7.719559 159.541693
F 18.407261 15.355839 137.726693
F 17.934561 15.439139 159.541693
F 24.909161 19.192139 149.740693
F 24.861661 11.662639 149.857693
F 27.345661 7.562159 137.943693
F 26.794461 7.570849 159.691693
F 27.736961 15.340539 137.750693
F 26.989161 15.646139 159.996693
F 27.305761 12.759539 146.112693
F 27.475261 5.140779 146.253693
F 2.806501 1.302869 140.956693
F 2.273041 1.302869 162.784693
F 18.544061 5.311979 131.438693
F 24.632561 16.469639 163.334693
F 2.806501 9.022419 140.956693
F 2.273041 9.022419 162.784693
F 29.712761 8.967979 141.712693
F 27.074661 4.997169 163.253693
F 2.806501 16.741939 140.956693
F 2.273041 16.741939 162.784693
F 29.742161 16.472639 141.888693
F 22.314061 12.820639 163.253693
F 11.695061 1.286469 141.188693
F 11.161661 1.286469 163.015693
F 11.695061 9.006029 141.188693
F 11.161661 9.006029 163.015693
F 11.695061 16.725539 141.188693
F 11.161661 16.725539 163.015693
F 29.239961 1.304769 163.583693
F 23.092561 -0.183712 135.088693
F 20.679061 9.022749 141.498693
F 23.221661 12.687639 131.660693
F 20.623361 16.819239 141.277693
F 20.063861 16.640439 163.420693
F 2.717581 3.843509 144.594693
F 29.687461 3.539899 145.565693
F 2.717581 11.563039 144.594693
F 29.580061 11.345539 145.378693
F 2.717581 19.282639 144.594693
F 29.752161 19.369639 145.228693
F 11.606161 3.859909 144.826693
F 11.606161 11.579439 144.826693
F 11.606161 19.299039 144.826693
F 20.582761 3.966789 145.143693
F 20.766961 11.644039 145.077693
F 20.492261 19.353239 145.044693
F 2.783591 3.843509 141.894693
F 2.250131 3.843509 163.722693
F 29.829461 3.694839 142.795693
F 2.783591 11.563039 141.894693
F 2.250131 11.563039 163.722693
F 29.696961 11.492039 142.700693
F 2.783591 19.282639 141.894693
F 2.250131 19.282639 163.722693
F 29.616761 19.158439 142.391693
F 11.672861 3.859909 142.097693
F 11.672861 11.579439 142.097693
F 11.672861 19.299039 142.097693
F 20.898061 3.864519 142.251693
F 20.646561 11.606739 142.296693
F 20.688861 19.402639 142.177693
F 2.872491 1.302859 138.256693
F 2.339031 1.302859 160.084693
F 29.804761 1.028079 139.108693
F 18.015061 -0.148721 156.697693
F 2.872491 9.022419 138.256693
F 2.339031 9.022419 160.084693
F 29.784061 8.735119 139.068693
F 29.088261 9.027239 160.671693
F 2.872491 16.741939 138.256693
F 2.339031 16.741939 160.084693
F 29.822561 16.508139 139.075693
F 29.460761 16.782239 160.778693
F 11.761761 1.286469 138.459693
F 11.228361 1.286469 160.287693
F 11.761761 9.006029 138.459693
F 11.228361 9.006029 160.287693
F 11.761761 16.725539 138.459693
F 11.228361 16.725539 160.287693
F 20.761761 1.388569 138.759693
F 20.122961 1.306989 160.693693
F 20.713861 9.114049 138.823693
F 20.128261 9.040579 160.457693
F 20.666261 16.646239 138.566693
F 20.121361 16.580839 160.567693
F 4.980721 7.713769 141.937693
F 31.802561 7.519389 142.792693
F 4.980721 15.433339 141.937693
F 31.970661 15.335939 142.788693
F 18.259561 20.748439 145.833693
F 18.415161 12.980339 145.873693
F 13.901161 7.719599 142.152693
F 13.901161 15.439139 142.152693
F 18.256861 5.188979 145.980693
F 22.726361 7.773509 142.579693
F 22.797261 15.476039 142.267693
F 25.157361 3.630709 149.746693
F 5.069621 5.152159 138.299693
F 4.536161 5.152159 160.127693
F 32.146761 4.975659 139.075693
F 31.615061 5.104949 160.756693
F 5.069621 12.871739 138.299693
F 4.536161 12.871739 160.127693
F 31.946961 12.642639 139.097693
F 31.689461 12.706239 160.742693
F 5.069621 20.591239 138.299693
F 4.536161 20.591239 160.127693
F 31.959161 20.431939 138.990693
F 31.687561 20.538539 160.883693
F 13.990061 5.146329 138.514693
F 13.456561 5.146329 160.341693
F 13.990061 12.865839 138.514693
F 13.456561 12.865839 160.341693
F 13.990061 20.585439 138.514693
F 13.456561 20.585439 160.341693
F 22.856961 5.141549 139.026693
F 22.345361 4.994959 160.625693
F 23.131961 12.942339 138.832693
F 22.468661 12.910039 160.529693
F 22.936161 20.476039 138.725693
F 22.437061 20.372339 160.533693
F 5.003121 5.152159 141.020693
F 4.469671 5.152159 162.848693
F 31.996461 4.985479 141.897693
F 20.221061 1.218609 163.281693
F 5.003121 12.871739 141.020693
F 4.469671 12.871739 162.848693
F 32.140661 12.785739 141.849693
F 23.272461 20.442739 131.490693
F 5.003131 20.591239 141.020693
F 4.469671 20.591239 162.848693
F 31.817561 20.497039 141.725693
F 22.288961 5.037179 163.381693
F 13.923361 5.146329 141.242693
F 13.389861 5.146329 163.070693
F 13.923361 12.865839 141.242693
F 13.389861 12.865839 163.070693
F 13.923361 20.585439 141.242693
F 13.389861 20.585439 163.070693
F 23.044561 5.234459 141.701693
F 31.980661 23.250439 145.349693
F 22.917461 12.940739 141.630693
F 20.204561 8.866559 163.296693
F 22.977061 20.700239 141.404693
F 27.537661 20.456639 131.602693
F 4.914211 7.713769 144.658693
F 31.906261 7.699659 145.500693
F 4.914211 15.433339 144.658693
F 31.814561 15.264339 145.707693
F 9.354761 20.584939 145.680693
F 4.914211 23.152939 144.658693
F 9.354761 12.865439 145.680693
F 29.279861 16.827739 163.645693
F 13.834461 7.719599 144.880693
F 13.834461 15.439139 144.880693
F 9.354761 5.145839 145.680693
F 22.861561 7.598199 145.272693
F 22.898861 15.453539 145.063693
F 15.951261 19.298939 149.482693
F 7.233391 1.284179 141.080693
F 6.699931 1.284179 162.908693
F 7.233391 9.003739 141.080693
F 6.699931 9.003739 162.908693
F 7.233391 16.723339 141.080693
F 6.699931 16.723339 162.908693
F 16.151261 1.286589 141.297693
F 15.617861 1.286589 163.124693
F 16.151261 9.006149 141.297693
F 15.617861 9.006149 163.124693
F 16.151261 16.725739 141.297693
F 15.617861 16.725739 163.124693
F 9.265861 0.000535 149.318693
F 32.359861 5.124869 131.744693
F 25.325461 8.827949 141.779693
F 13.723361 0.000043 149.427693
F 25.116461 16.758039 141.391693
F 22.795361 23.075139 145.205693
F 7.144471 3.862189 144.718693
F 7.144471 11.581739 144.718693
F 7.144471 19.301339 144.718693
F 16.062361 3.859789 144.935693
F 16.062361 11.579339 144.935693
F 16.062361 19.298939 144.935693
F 25.247961 3.932059 145.172693
F 25.016161 11.389239 145.152693
F 25.072961 19.126839 145.135693
F 7.211241 3.862189 141.986693
F 7.211241 11.581739 141.986693
F 7.211241 19.301339 141.986693
F 16.129061 3.859789 142.206693
F 16.129061 11.579339 142.206693
F 16.129061 19.298939 142.206693
F 25.223561 3.746839 142.480693
F 25.054861 11.449339 142.439693
F 24.972361 19.162439 142.339693
F 7.300151 1.284179 138.349693
F 6.766691 1.284179 160.176693
F 7.300151 9.003739 138.349693
F 6.766691 9.003739 160.176693
F 7.300151 16.723339 138.349693
F 6.766691 16.723339 160.176693
F 16.217961 1.286589 138.568693
F 15.684461 1.286589 160.396693
F 16.217961 9.006149 138.568693
F 15.684461 9.006139 160.396693
F 16.217961 16.725739 138.568693
F 15.684461 16.725739 160.396693
F 25.157761 1.055789 138.998693
F 24.809561 1.148989 160.646693
F 25.146661 9.015469 138.870693
F 24.665761 8.960159 160.521693
F 25.533061 16.641039 138.626693
F 24.554661 16.826539 160.697693
F 9.443681 7.720099 142.042693
F 9.443681 15.439639 142.042693
F 27.347661 15.205539 149.871693
F 18.373161 7.721079 142.257693
F 18.498861 15.551039 142.277693
F 15.951261 11.579339 149.482693
F 27.570561 7.580059 142.638693
F 27.344861 15.381039 142.467693
F 27.481161 7.466199 149.698693
F 9.532581 5.145839 138.404693
F 8.999121 5.145839 160.232693
F 9.532581 12.865439 138.404693
F 8.999121 12.865439 160.232693
F 9.532581 20.584939 138.404693
F 8.999121 20.584939 160.232693
F 18.508261 5.178389 138.463693
F 17.912261 5.146369 160.450693
F 18.436361 12.800539 138.702693
F 17.912261 12.865939 160.450693
F 18.560361 20.531539 138.567693
F 17.912261 20.585539 160.450693
F 27.565561 5.074149 138.898693
F 27.020661 5.127039 160.496693
F 27.720661 12.874839 138.867693
F 27.172661 12.798739 160.547693
F 27.629161 20.543539 138.967693
F 27.166061 20.497039 160.723693
F 9.465891 5.145839 141.134693
F 8.932431 5.145839 162.961693
F 9.465891 12.865439 141.134693
F 8.932431 12.865439 162.961693
F 9.465891 20.584939 141.134693
F 8.932431 20.584939 162.961693
F 18.514561 5.187919 141.271693
F 17.845661 5.146369 163.179693
F 18.438461 12.977739 141.428693
F 17.845661 12.865939 163.179693
F 18.421261 20.581739 141.400693
F 17.845661 20.585539 163.179693
F 27.674661 4.927029 141.692693
F 32.293161 12.896039 131.917693
F 27.390761 12.782139 141.790693
F 25.112561 1.098359 141.696693
F 27.410961 20.500539 141.585693
F 9.021331 0.000535 159.323693
F 9.376971 7.720099 144.771693
F 9.376971 15.439639 144.771693
F 15.951261 3.859789 149.482693
F 7.033421 19.301339 149.262693
F 18.304961 7.832119 145.016693
F 18.338761 15.536739 145.031693
F 7.033421 11.581739 149.262693
F 27.416561 7.667109 145.343693
F 27.514361 15.309839 145.171693
F 18.132761 15.367239 149.588693
F 2.628681 1.302869 148.232693
F 29.686461 1.027289 148.865693
F 2.628681 9.022419 148.232693
F 29.569861 8.988699 149.108693
F 2.628681 16.741939 148.232693
F 29.516861 16.726839 148.904693
F 11.517261 1.286469 148.464693
F 11.517261 9.006029 148.464693
F 11.517261 16.725539 148.464693
F 20.541861 1.281249 148.664693
F 20.348661 8.997839 148.703693
F 20.282561 16.853639 148.807693
F 2.539761 3.843509 151.870693
F 29.328261 3.657519 152.601693
F 2.539761 11.563039 151.870693
F 29.480561 11.622339 152.754693
F 2.539761 19.282639 151.870693
F 29.398961 19.221939 152.625693
F 11.428361 3.859909 152.102693
F 11.428361 11.579439 152.102693
F 11.428361 19.299039 152.102693
F 20.531661 3.809849 152.402693
F 20.312861 11.450339 152.614693
F 20.326461 19.356639 152.503693
F 2.605771 3.843509 149.170693
F 29.585461 3.660079 149.839693
F 2.605771 11.563039 149.170693
F 29.420361 11.672339 149.995693
F 2.605771 19.282639 149.170693
F 29.538861 19.325739 149.834693
F 11.495061 3.859909 149.373693
F 11.495061 11.579439 149.373693
F 11.495061 19.299039 149.373693
F 20.504261 3.888679 149.626693
F 20.494061 11.443239 149.818693
F 20.316361 19.386539 149.725693
F 2.694671 1.302859 145.532693
F 29.543761 0.877494 146.059693
F 2.694671 9.022419 145.532693
F 29.505461 8.799129 146.366693
F 2.694671 16.741939 145.532693
F 29.350361 16.947739 146.230693
F 11.583961 1.286469 145.735693
F 11.583961 9.006029 145.735693
F 11.583961 16.725539 145.735693
F 20.719761 1.376609 145.996693
F 20.662561 8.961429 145.932693
F 20.616961 16.731139 145.961693
F 4.802901 7.713769 149.213693
F 31.991761 7.575489 149.745693
F 4.802901 15.433339 149.213693
F 31.631161 15.356239 149.915693
F 18.233961 7.826479 149.613693
F 9.265861 15.439639 149.318693
F 13.723361 7.719599 149.427693
F 13.723361 15.439139 149.427693
F 9.265861 7.720099 149.318693
F 22.652161 7.792209 149.656693
F 22.771761 15.637939 149.681693
F 7.033421 3.862189 149.262693
F 4.891801 5.152159 145.575693
F 31.975861 4.903589 146.224693
F 4.891801 12.871739 145.575693
F 31.874361 12.571239 146.212693
F 4.891801 20.591239 145.575693
F 32.055761 20.631639 146.106693
F 13.812261 5.146329 145.790693
F 13.812261 12.865839 145.790693
F 13.812261 20.585439 145.790693
F 22.952761 5.041489 145.997693
F 23.007661 12.883839 146.074693
F 22.741661 20.413139 146.119693
F 4.825311 5.152159 148.296693
F 31.821761 4.952219 149.077693
F 4.825311 12.871739 148.296693
F 31.698161 12.783739 148.966693
F 4.825311 20.591239 148.296693
F 31.926661 20.585139 148.818693
F 13.745561 5.146329 148.518693
F 13.745561 12.865839 148.518693
F 13.745561 20.585439 148.518693
F 22.865861 5.012039 148.865693
F 22.562261 13.107739 148.936693
F 22.576561 20.369739 148.964693
F 4.736391 7.713769 151.934693
F 31.683861 7.473039 152.336693
F 4.736391 15.433339 151.934693
F 31.739861 15.353539 152.691693
F 25.218161 16.528039 146.150693
F 4.736391 23.152939 151.934693
F 25.128161 8.879049 146.259693
F 9.554791 0.000535 137.496693
F 13.656661 7.719599 152.156693
F 13.656661 15.439139 152.156693
F 24.939661 1.311719 146.088693
F 22.647361 7.790409 152.399693
F 22.598261 15.538939 152.419693
F 24.840661 19.446639 152.501693
F 7.055571 1.284179 148.356693
F 7.055571 9.003739 148.356693
F 7.055571 16.723339 148.356693
F 15.973461 1.286589 148.572693
F 15.973461 9.006149 148.572693
F 15.973461 16.725739 148.572693
F 25.066261 1.059639 148.881693
F 25.232861 8.950089 149.077693
F 25.180061 16.581339 148.954693
F 6.966651 3.862189 151.994693
F 6.966651 11.581739 151.994693
F 6.966651 19.301339 151.994693
F 15.884561 3.859789 152.210693
F 15.884561 11.579339 152.210693
F 15.884561 19.298939 152.210693
F 24.742161 3.546409 152.467693
F 24.727561 11.681039 152.443693
F 13.834461 0.000043 144.880693
F 9.199151 0.000535 152.047693
F 9.088041 0.000535 156.594693
F 13.901161 0.000043 142.152693
F 13.656661 0.000043 152.156693
F 9.621501 0.000535 134.766693
F 25.359161 1.115649 134.458693
F 13.545461 0.000043 156.703693
F 13.478861 0.000043 159.432693
F 9.443681 0.000535 142.042693
F 14.078961 0.000043 134.876693
F 14.012261 0.000043 137.604693
F 17.934561 0.000000 159.541693
F 9.376971 0.000535 144.771693
F 27.018561 12.802539 163.279693
F 31.954661 23.082039 142.693693
F 18.688861 20.420039 131.239693
F 27.428261 23.134739 138.168693
F 27.320961 22.989539 142.605693
F 31.841261 22.924539 138.146693
F 23.092261 22.988039 137.934693
F 31.758861 23.045939 152.615693
F 31.647361 23.239439 149.885693
F 27.319961 22.955239 145.248693
F 22.697461 23.158239 152.442693
F 27.239261 23.193439 152.541693
F 27.727161 23.103339 135.352693
F 32.019061 22.902339 135.488693
F 27.250161 23.098439 156.982693
F 22.542461 23.019139 159.730693
F 27.158861 22.883339 159.665693
F 31.825361 23.097239 157.291693
F 22.877061 23.199139 142.558693
F 18.235361 23.121539 142.380693
F 31.574461 23.045739 159.875693
F 22.690261 23.022339 156.990693
F 18.117761 23.225839 152.410693
F 23.084461 23.195139 135.285693
F 22.680461 23.149639 149.668693
F 27.301961 23.040639 149.865693
F 18.104261 23.178739 156.860693
F 18.633161 23.183439 137.765693
F 18.127261 23.096239 149.667693
F 32.046061 -0.082151 142.748693
F 18.462661 -0.047589 137.610693
F 31.298661 12.863239 163.440693
F 1.917401 1.302869 177.336693
F 28.991061 1.218809 178.131693
F 1.917401 9.022419 177.336693
F 28.801261 8.973739 177.830693
F 1.917401 16.741939 177.336693
F 28.877561 16.352039 177.816693
F 10.805961 1.286469 177.567693
F 10.805961 9.006029 177.567693
F 10.805961 16.725539 177.567693
F 19.835661 1.238669 177.963693
F 19.820661 8.933879 177.866693
F 19.875461 16.698239 177.732693
F 1.828481 3.843509 180.974693
F 28.873361 3.905209 181.612693
F 1.828481 11.563039 180.974693
F 28.691961 11.279539 181.403693
F 1.828481 19.282639 180.974693
F 28.740361 19.316339 181.540693
F 10.717061 3.859909 181.205693
F 10.717061 11.579439 181.205693
F 10.717061 19.299039 181.205693
F 19.656761 3.789439 181.601693
F 19.622361 11.501939 181.367693
F 19.618061 19.348239 181.492693
F 1.894491 3.843509 178.273693
F 28.909561 3.814309 178.908693
F 1.894491 11.563039 178.273693
F 28.791961 11.484039 178.695693
F 1.894491 19.282639 178.273693
F 28.716061 18.916039 178.729693
F 10.783761 3.859909 178.477693
F 10.783761 11.579439 178.477693
F 10.783761 19.299039 178.477693
F 19.931261 3.845409 178.681693
F 19.732161 11.651739 178.500693
F 19.649961 19.365739 178.761693
F 1.983391 1.302859 174.635693
F 1.449941 1.302859 196.463693
F 29.014361 1.248779 175.410693
F 1.983391 9.022419 174.635693
F 1.449941 9.022419 196.463693
F 28.936361 8.842229 175.170693
F 1.983401 16.741939 174.635693
F 1.449941 16.741939 196.463693
F 29.011061 16.585739 175.210693
F 10.872661 1.286469 174.839693
F 10.872661 9.006029 174.839693
F 10.872661 16.725539 174.839693
F 19.999461 1.310589 175.081693
F 20.071661 8.991819 175.024693
F 19.854861 16.718939 175.133693
F 4.091621 7.713769 178.317693
F 31.023861 7.649319 178.629693
F 4.091621 15.433339 178.317693
F 30.961661 15.138239 178.981693
F 19.175161 3.873829 196.023693
F 26.709761 15.319839 174.038693
F 13.012061 7.719599 178.531693
F 13.012061 15.439139 178.531693
F 27.022761 15.460139 164.170693
F 22.248061 7.730829 178.674693
F 22.129261 15.384539 178.665693
F 3.735981 23.152939 192.869693
F 4.180521 5.152159 174.679693
F 3.647061 5.152159 196.507693
F 31.095161 5.186949 175.226693
F 4.180521 12.871739 174.679693
F 3.647061 12.871739 196.507693
F 31.359561 12.404039 175.075693
F 4.180521 20.591239 174.679693
F 3.647061 20.591239 196.507693
F 31.199161 20.280739 175.293693
F 13.100961 5.146329 174.893693
F 13.100961 12.865839 174.893693
F 13.100961 20.585439 174.893693
F 22.294661 5.018089 175.097693
F 21.936361 12.730939 174.953693
F 22.078161 20.704139 175.142693
F 4.114031 5.152159 177.400693
F 31.075761 5.153609 177.970693
F 4.114031 12.871739 177.400693
F 31.174161 12.670639 177.938693
F 4.114031 20.591239 177.400693
F 31.022761 20.188039 178.024693
F 13.034261 5.146329 177.622693
F 13.034261 12.865839 177.622693
F 13.034261 20.585439 177.622693
F 22.086661 5.105199 177.836693
F 22.089061 12.806639 177.670693
F 22.090761 20.439039 177.868693
F 4.025111 7.713769 181.038693
F 30.943461 7.421539 181.529693
F 4.025111 15.433339 181.038693
F 30.988361 15.178639 181.711693
F 26.747061 7.509019 174.272693
F 4.025111 23.152939 181.038693
F 4.269441 23.152939 171.041693
F 24.584461 1.283369 170.554693
F 12.945361 7.719599 181.260693
F 12.945361 15.439139 181.260693
F 3.913801 23.152939 185.593693
F 21.985561 7.739739 181.491693
F 22.026361 15.459839 181.283693
F 4.447261 23.152939 163.765693
F 6.344301 1.284179 177.460693
F 31.518961 7.715939 164.192693
F 6.344301 9.003739 177.460693
F 26.899661 7.608229 164.037693
F 6.344301 16.723339 177.460693
F 20.056761 11.528539 164.067693
F 15.262161 1.286589 177.676693
F 15.262161 9.006149 177.676693
F 15.262161 16.725739 177.676693
F 24.635961 1.131919 177.781693
F 24.509061 9.154499 177.620693
F 24.490861 16.499539 177.904693
F 6.255381 3.862189 181.098693
F 28.466161 19.176939 196.246693
F 6.255381 11.581739 181.098693
F 19.913561 3.969069 164.223693
F 6.255381 19.301339 181.098693
F 31.568061 15.314339 164.474693
F 15.173261 3.859789 181.314693
F 15.173261 11.579339 181.314693
F 15.173261 19.298939 181.314693
F 24.450861 3.862529 181.301693
F 24.193661 11.587239 181.617693
F 24.273361 19.150939 181.408693
F 6.322151 3.862189 178.366693
F 29.139861 11.398339 164.243693
F 6.322151 11.581739 178.366693
F 33.244761 1.237049 185.412693
F 6.322151 19.301339 178.366693
F 24.753561 3.772689 164.190693
F 15.239961 3.859789 178.586693
F 15.239961 11.579339 178.586693
F 15.239961 19.298939 178.586693
F 24.326961 3.814169 178.471693
F 24.328561 11.623739 178.847693
F 24.320961 19.205639 178.642693
F 6.411051 1.284179 174.728693
F 33.377661 16.368939 185.235693
F 6.411051 9.003739 174.728693
F 29.181461 3.892719 164.461693
F 6.411051 16.723339 174.728693
F 29.166361 19.360039 164.406693
F 15.328861 1.286589 174.948693
F 15.328861 9.006149 174.948693
F 15.328861 16.725739 174.948693
F 24.362461 1.141359 175.085693
F 24.664161 8.970609 175.009693
F 24.388061 16.681939 175.249693
F 8.554581 7.720099 178.422693
F 8.554581 15.439639 178.422693
F 17.045461 15.439139 195.920693
F 17.467761 7.719559 178.640693
F 17.467761 15.439139 178.640693
F 4.091621 23.152939 178.317693
F 26.519061 7.371919 178.522693
F 26.671961 15.212439 178.750693
F 17.578861 15.439139 174.093693
F 8.643481 5.145839 174.784693
F 8.643481 12.865439 174.784693
F 8.643481 20.584939 174.784693
F 17.556661 5.146369 175.002693
F 17.556661 12.865939 175.002693
F 17.556661 20.585539 175.002693
F 26.553161 4.999029 174.872693
F 26.654561 12.594839 174.953693
F 26.796761 20.596339 175.164693
F 8.576791 5.145839 177.513693
F 8.576791 12.865439 177.513693
F 8.576791 20.584939 177.513693
F 17.489961 5.146369 177.731693
F 17.489961 12.865939 177.731693
F 17.489961 20.585539 177.731693
F 26.504661 4.875059 177.649693
F 26.494361 12.719239 177.697693
F 26.623361 20.444039 177.942693
F 8.487881 7.720099 181.151693
F 8.487881 15.439639 181.151693
F 17.045461 7.719559 195.920693
F 8.287851 20.584939 189.336693
F 17.401061 7.719559 181.368693
F 17.401061 15.439139 181.368693
F 8.821301 20.584939 167.508693
F 26.339061 7.660019 181.241693
F 26.646261 15.332839 181.653693
F 17.578861 7.719559 174.093693
F 1.739581 1.302869 184.612693
F 28.699661 1.257799 185.271693
F 1.739581 9.022419 184.612693
F 28.671261 8.934719 185.070693
F 1.739581 16.741939 184.612693
F 28.726861 16.387339 185.394693
F 10.628161 1.286469 184.843693
F 10.628161 9.006029 184.843693
F 10.628161 16.725539 184.843693
F 19.573861 1.305929 185.117693
F 19.533261 8.976129 184.955693
F 19.664661 16.664239 185.207693
F 2.184121 3.843509 166.422693
F 1.650661 3.843509 188.250693
F 29.115561 3.880689 167.158693
F 28.421761 3.983129 189.117693
F 2.184121 11.563039 166.422693
F 1.650661 11.563039 188.250693
F 29.212061 11.613039 166.892693
F 28.550061 11.570639 189.007693
F 2.184121 19.282639 166.422693
F 1.650661 19.282639 188.250693
F 29.242061 19.379439 167.166693
F 28.675161 19.167539 188.724693
F 11.072761 3.859909 166.653693
F 10.539261 3.859909 188.481693
F 11.072761 11.579439 166.653693
F 10.539261 11.579439 188.481693
F 11.072761 19.299039 166.653693
F 10.539261 19.299039 188.481693
F 19.993561 3.874149 166.902693
F 19.373061 4.003889 188.680693
F 19.955061 11.668539 166.730693
F 19.228361 11.542939 188.617693
F 19.998961 19.382939 166.839693
F 19.551361 19.271639 188.736693
F 1.716671 3.843509 185.549693
F 19.937961 19.172039 164.117693
F 28.573061 3.817449 186.384693
F 1.716671 11.563039 185.549693
F 30.748961 15.234139 196.113693
F 28.860561 11.551139 186.239693
F 1.716671 19.282639 185.549693
F 33.095961 8.898929 189.792693
F 28.763961 19.059239 185.938693
F 11.139461 3.859909 163.925693
F 10.605961 3.859909 185.752693
F 11.139461 11.579439 163.925693
F 10.605961 11.579439 185.752693
F 11.139461 19.299039 163.925693
F 10.605961 19.299039 185.752693
F 33.400961 11.331639 186.205693
F 19.590261 3.907239 186.042693
F 19.275561 11.666439 195.926693
F 19.481561 11.656639 185.913693
F 33.030361 11.547339 188.945693
F 19.684161 19.315339 186.026693
F 1.805581 1.302859 181.911693
F 28.754061 1.314469 182.635693
F 1.805581 9.022419 181.911693
F 28.664661 8.708649 182.346693
F 1.805581 16.741939 181.911693
F 28.879761 16.585039 182.604693
F 10.694861 1.286469 182.115693
F 10.694861 9.006029 182.115693
F 10.694861 16.725539 182.115693
F 19.774761 1.127839 182.356693
F 19.730161 8.969879 182.225693
F 19.764761 16.602239 182.427693
F 4.447261 7.713769 163.765693
F 3.913801 7.713769 185.593693
F 23.912661 19.288739 196.067693
F 30.896761 7.851499 186.225693
F 4.447261 15.433339 163.765693
F 3.913801 15.433339 185.593693
F 32.949861 3.790709 196.351693
F 31.025761 15.264539 186.199693
F 8.287851 12.865439 189.336693
F 8.821301 12.865439 167.508693
F 8.132241 15.439639 195.703693
F 8.665701 15.439639 173.875693
F 13.367661 7.719599 163.979693
F 12.834261 7.719599 185.807693
F 13.367661 15.439139 163.979693
F 12.834261 15.439139 185.807693
F 8.132241 7.720099 195.703693
F 8.665701 7.720099 173.875693
F 21.600161 0.148599 193.275693
F 21.835561 7.565409 185.878693
F 26.076161 7.843029 196.222693
F 21.990461 15.395539 185.881693
F 8.287851 5.145839 189.336693
F 8.821301 5.145839 167.508693
F 4.002701 5.152159 181.955693
F 31.027961 4.998439 182.507693
F 4.002701 12.871739 181.955693
F 30.861161 12.554539 182.579693
F 4.002701 20.591239 181.955693
F 31.035161 20.398239 182.432693
F 12.923161 5.146329 182.169693
F 12.923161 12.865839 182.169693
F 12.923161 20.585439 182.169693
F 22.049461 5.057819 182.220693
F 21.981061 12.937239 182.309693
F 21.931361 20.414339 182.392693
F 3.936211 5.152159 184.676693
F 30.996061 5.175119 185.407693
F 3.936211 12.871739 184.676693
F 31.064161 12.759839 185.304693
F 3.936211 20.591239 184.676693
F 31.004661 20.417739 185.290693
F 12.856461 5.146329 184.898693
F 12.856461 12.865839 184.898693
F 12.856461 20.585439 184.898693
F 21.845261 5.075649 184.920693
F 22.109461 12.778639 185.116693
F 21.924561 20.414339 185.175693
F 4.380751 7.713769 166.486693
F 3.847291 7.713769 188.314693
F 31.391061 7.547589 166.942693
F 30.709761 7.662459 188.957693
F 4.380751 15.433339 166.486693
F 3.847291 15.433339 188.314693
F 31.554161 15.317039 167.099693
F 30.803561 15.324239 188.950693
F 26.205661 20.499539 192.315693
F 26.800361 20.424439 170.868693
F 4.380751 23.152939 166.486693
F 3.847291 23.152939 188.314693
F 26.318061 12.847739 192.418693
F 26.705961 12.722039 170.481693
F 28.324061 1.488339 192.375693
F 32.865261 19.322739 196.046693
F 13.300961 7.719599 166.708693
F 12.767561 7.719599 188.536693
F 13.300961 15.439139 166.708693
F 12.767561 15.439139 188.536693
F 26.058561 5.216039 192.716693
F 26.789061 5.192349 170.487693
F 22.216161 7.578899 166.917693
F 21.805361 7.685009 188.700693
F 22.308761 15.457239 166.755693
F 21.825961 15.449639 188.674693
F 17.734461 5.146369 167.726693
F 17.201061 5.146369 189.554693
F 6.166481 1.284179 184.736693
F 33.085261 19.255039 188.901693
F 6.166481 9.003739 184.736693
F 33.017061 3.686889 193.601693
F 6.166481 16.723339 184.736693
F 22.530161 7.579279 164.342693
F 15.084361 1.286589 184.952693
F 15.084361 9.006149 184.952693
F 15.084361 16.725739 184.952693
F 24.096661 1.509259 185.022693
F 24.075961 9.017739 185.198693
F 24.320061 16.492139 184.892693
F 6.611021 3.862189 166.546693
F 6.077561 3.862189 188.374693
F 8.665701 0.000535 173.875693
F 6.611021 11.581739 166.546693
F 6.077561 11.581739 188.374693
F 33.245161 1.258619 189.945693
F 6.611021 19.301339 166.546693
F 6.077561 19.301339 188.374693
F 23.673561 3.916649 196.112693
F 15.528961 3.859789 166.762693
F 14.995461 3.859789 188.590693
F 15.528961 11.579339 166.762693
F 14.995461 11.579339 188.590693
F 15.528961 19.298939 166.762693
F 14.995461 19.298939 188.590693
F 24.473261 3.801729 166.924693
F 24.002261 4.033109 188.796693
F 24.609861 11.527839 166.707693
F 23.960761 11.688939 188.940693
F 24.682561 19.329939 167.045693
F 24.027961 19.335539 188.779693
F 6.677791 3.862189 163.814693
F 6.144331 3.862189 185.642693
F 28.356661 3.753209 196.137693
F 6.677791 11.581739 163.814693
F 6.144331 11.581739 185.642693
F 23.818561 11.527239 195.904693
F 6.677791 19.301339 163.814693
F 6.144331 19.301339 185.642693
F 26.290661 15.329739 195.910693
F 15.595561 3.859789 164.034693
F 15.062161 3.859789 185.861693
F 15.595561 11.579339 164.034693
F 15.062161 11.579339 185.861693
F 15.595561 19.298939 164.034693
F 15.062161 19.298939 185.861693
F 33.249661 1.381019 182.673693
F 24.096461 4.120379 186.132693
F 24.649261 19.113139 164.293693
F 24.184561 11.599139 186.288693
F 28.468261 11.523539 196.227693
F 24.005361 19.106439 186.037693
F 6.233231 1.284179 182.004693
F 33.308361 11.308339 181.785693
F 6.233231 9.003739 182.004693
F 33.205261 19.055639 186.254693
F 6.233231 16.723339 182.004693
F 32.950661 19.357339 193.139693
F 15.151061 1.286589 182.224693
F 15.151061 9.006139 182.224693
F 15.151061 16.725739 182.224693
F 24.356161 1.226599 182.303693
F 24.116461 9.071079 182.469693
F 24.396461 16.647039 182.204693
F 8.910221 7.720099 163.870693
F 8.376761 7.720099 185.698693
F 8.910221 15.439639 163.870693
F 8.376761 15.439639 185.698693
F 17.134361 20.585539 192.282693
F 17.667861 20.585539 170.455693
F 17.823361 7.719559 164.088693
F 17.289961 7.719559 185.916693
F 17.823361 15.439139 164.088693
F 17.289961 15.439139 185.916693
F 26.369261 15.379539 193.214693
F 26.904461 15.394839 171.334693
F 24.723361 11.511339 163.922693
F 26.325361 7.883049 186.238693
F 33.046661 8.758699 192.474693
F 26.375061 15.268939 186.184693
F 17.134361 12.865939 192.282693
F 17.667861 12.865939 170.455693
F 8.465671 5.145839 182.060693
F 8.465671 12.865439 182.060693
F 8.465671 20.584939 182.060693
F 17.378861 5.146369 182.278693
F 17.378861 12.865939 182.278693
F 17.378861 20.585539 182.278693
F 26.428061 5.191629 182.625693
F 26.450661 12.807939 182.587693
F 26.496261 20.440139 182.529693
F 8.398971 5.145839 184.789693
F 8.398971 12.865439 184.789693
F 8.398971 20.584939 184.789693
F 17.312161 5.146369 185.006693
F 17.312161 12.865939 185.006693
F 17.312161 20.585539 185.006693
F 26.539661 5.121349 185.247693
F 26.457561 12.770639 185.331693
F 26.521661 20.408039 185.186693
F 8.843521 7.720099 166.599693
F 8.310061 7.720099 188.427693
F 8.843521 15.439639 166.599693
F 8.310061 15.439639 188.427693
F 17.134361 5.146369 192.282693
F 17.667861 5.146369 170.455693
F 26.228461 7.822689 193.499693
F 26.787761 7.771269 171.584693
F 17.756761 7.719559 166.817693
F 17.223261 7.719559 188.644693
F 17.756761 15.439139 166.817693
F 17.223261 15.439139 188.644693
F 17.112161 15.439139 193.192693
F 17.645561 15.439139 171.364693
F 26.951161 7.660489 166.844693
F 26.339061 7.854449 189.044693
F 26.853361 15.386639 166.927693
F 26.294661 15.471739 188.917693
F 8.221151 20.584939 192.065693
F 8.754611 20.584939 170.237693
F 2.095221 1.302869 170.060693
F 1.561771 1.302869 191.888693
F 19.250361 19.263139 196.007693
F 8.487881 0.000535 181.151693
F 2.095221 9.022419 170.060693
F 1.561771 9.022419 191.888693
F 29.052761 8.970259 170.668693
F 28.466761 9.000009 192.755693
F 2.095221 16.741939 170.060693
F 1.561771 16.741939 191.888693
F 29.244961 16.430239 170.609693
F 28.639861 16.603639 192.281693
F 10.983861 1.286469 170.291693
F 10.450361 1.286469 192.119693
F 10.983861 9.006029 170.291693
F 10.450361 9.006029 192.119693
F 10.983861 16.725539 170.291693
F 10.450361 16.725539 192.119693
F 19.772361 1.280209 170.446693
F 19.338261 1.279189 192.334693
F 20.090961 8.941439 170.284693
F 19.370161 8.968739 192.344693
F 19.873461 16.697539 170.513693
F 19.441061 16.739139 192.378693
F 2.006301 3.843509 173.698693
F 1.472851 3.843509 195.526693
F 28.822561 3.695429 174.277693
F 33.187061 11.449539 196.107693
F 2.006301 11.563039 173.698693
F 1.472851 11.563039 195.526693
F 28.999261 11.489539 174.104693
F 33.080261 11.322939 193.440693
F 2.006301 19.282639 173.698693
F 1.472851 19.282639 195.526693
F 28.895161 19.218239 174.346693
F 30.692661 7.464689 196.091693
F 10.894861 3.859909 173.929693
F 10.361461 3.859909 195.757693
F 10.894861 11.579439 173.929693
F 10.361461 11.579439 195.757693
F 10.894861 19.299039 173.929693
F 10.361461 19.299039 195.757693
F 19.898661 3.828619 174.205693
F 29.124761 1.365499 170.680693
F 19.725661 11.561639 174.150693
F 8.376761 0.000535 185.698693
F 19.773761 19.388239 174.201693
F 30.623161 23.059839 193.434693
F 2.072311 3.843509 170.997693
F 1.538851 3.843509 192.825693
F 29.138161 3.777209 171.564693
F 28.399461 3.954969 193.302693
F 2.072311 11.563039 170.997693
F 1.538851 11.563039 192.825693
F 28.991461 11.722539 171.493693
F 28.476861 11.611539 193.544693
F 2.072311 19.282639 170.997693
F 1.538851 19.282639 192.825693
F 29.308061 19.062739 171.617693
F 28.390661 19.215639 193.389693
F 10.961561 3.859909 171.201693
F 10.428161 3.859909 193.028693
F 10.961561 11.579439 171.201693
F 10.428161 11.579439 193.028693
F 10.961561 19.299039 171.201693
F 10.428161 19.299039 193.028693
F 19.815561 3.866579 171.458693
F 19.407461 3.815849 193.326693
F 19.859161 11.562839 171.267693
F 19.360361 11.535739 193.214693
F 19.812761 19.331839 171.523693
F 19.419761 19.335039 193.229693
F 2.161211 1.302859 167.360693
F 1.627761 1.302859 189.187693
F 29.085961 1.315439 168.042693
F 28.407161 1.363619 189.761693
F 2.161211 9.022419 167.360693
F 1.627761 9.022419 189.187693
F 29.156461 9.017889 167.955693
F 28.521761 8.917829 189.989693
F 2.161211 16.741939 167.360693
F 1.627761 16.741939 189.187693
F 29.087861 16.704239 167.843693
F 28.661261 16.708339 189.529693
F 11.050461 1.286469 167.563693
F 10.517061 1.286469 189.390693
F 11.050461 9.006029 167.563693
F 10.517061 9.006029 189.390693
F 11.050461 16.725539 167.563693
F 10.517061 16.725539 189.390693
F 20.017861 1.150939 167.722693
F 19.285661 1.412109 189.594693
F 20.072861 8.969179 167.605693
F 19.395161 8.877659 189.555693
F 20.017261 16.800639 167.746693
F 19.441561 16.743239 189.469693
F 4.269441 7.713769 171.041693
F 3.735981 7.713769 192.869693
F 31.273861 7.776389 171.567693
F 30.876661 7.684679 193.371693
F 4.269441 15.433339 171.041693
F 3.735981 15.433339 192.869693
F 31.535561 15.181539 171.628693
F 30.741561 15.201039 193.361693
F 8.221151 12.865439 192.065693
F 8.754611 12.865439 170.237693
F 8.221151 5.145839 192.065693
F 8.754611 5.145839 170.237693
F 13.189861 7.719599 171.255693
F 12.656361 7.719599 193.083693
F 13.189861 15.439139 171.255693
F 12.656361 15.439139 193.083693
F 26.436061 20.457439 189.557693
F 26.816561 20.748339 167.950693
F 22.223161 7.758619 171.496693
F 21.592061 7.606699 193.277693
F 22.096161 15.285639 171.250693
F 21.593361 15.315039 193.491693
F 17.112161 7.719559 193.192693
F 17.645561 7.719559 171.364693
F 4.358341 5.152159 167.403693
F 3.824881 5.152159 189.231693
F 31.390761 4.937669 168.083693
F 30.908661 5.096089 189.786693
F 4.358341 12.871739 167.403693
F 3.824881 12.871739 189.231693
F 31.549061 12.789339 167.859693
F 30.791961 12.800639 189.923693
F 4.358341 20.591239 167.403693
F 3.824881 20.591239 189.231693
F 31.596261 20.542539 168.150693
F 30.743861 20.490439 189.788693
F 13.278761 5.146329 167.617693
F 12.745261 5.146329 189.445693
F 13.278761 12.865839 167.617693
F 12.745261 12.865839 189.445693
F 13.278761 20.585439 167.617693
F 12.745261 20.585439 189.445693
F 22.270361 5.097079 167.918693
F 21.552861 5.040869 189.548693
F 22.250261 12.839739 167.573693
F 21.648661 12.913139 189.642693
F 22.360861 20.385339 167.890693
F 21.729761 20.642639 189.677693
F 4.291851 5.152159 170.124693
F 3.758391 5.152159 191.952693
F 31.262061 5.272499 170.889693
F 30.729061 5.066989 192.517693
F 4.291851 12.871739 170.124693
F 3.758391 12.871739 191.952693
F 31.397861 12.610339 170.588693
F 30.804461 12.703539 192.584693
F 4.291851 20.591239 170.124693
F 3.758391 20.591239 191.952693
F 31.445961 20.431339 170.884693
F 30.704861 20.556239 192.487693
F 13.212061 5.146329 170.346693
F 12.678661 5.146329 192.173693
F 13.212061 12.865839 170.346693
F 12.678661 12.865839 192.173693
F 13.212061 20.585439 170.346693
F 12.678661 20.585439 192.173693
F 22.144461 5.072559 170.618693
F 21.613561 4.974979 192.217693
F 22.151561 12.796839 170.244693
F 21.611261 12.812439 192.309693
F 22.175461 20.450739 170.605693
F 21.679161 20.621639 192.428693
F 4.202931 7.713769 173.762693
F 3.669481 7.713769 195.590693
F 31.284061 7.756589 174.233693
F 8.132241 0.000535 195.703693
F 4.202931 15.433339 173.762693
F 3.669481 15.433339 195.590693
F 31.249061 15.049339 174.328693
F 22.303861 15.494639 164.104693
F 26.224661 12.780939 189.782693
F 26.876261 12.830039 167.721693
F 4.202931 23.152939 173.762693
F 3.669471 23.152939 195.590693
F 26.243661 5.194069 189.900693
F 26.698961 5.099149 167.799693
F 33.299961 8.950089 185.104693
F 17.645561 23.158639 171.364693
F 13.123161 7.719599 173.984693
F 12.589761 7.719599 195.811693
F 13.123161 15.439139 173.984693
F 12.589761 15.439139 195.811693
F 17.201061 20.585539 189.554693
F 17.734461 20.585539 167.726693
F 22.294861 7.642169 174.181693
F 8.910221 0.000535 163.870693
F 22.077661 15.412839 174.139693
F 12.945361 0.000043 181.260693
F 17.734461 12.865939 167.726693
F 17.201061 12.865939 189.554693
F 6.522111 1.284179 170.184693
F 5.988661 1.284179 192.012693
F 8.310061 0.000535 188.427693
F 13.012061 0.000043 178.531693
F 6.522111 9.003739 170.184693
F 5.988661 9.003739 192.012693
F 17.823361 23.158639 164.088693
F 8.554581 0.000535 178.422693
F 6.522111 16.723339 170.184693
F 5.988661 16.723339 192.012693
F 12.767561 0.000043 188.536693
F 33.532061 8.896399 175.438693
F 15.439961 1.286589 170.400693
F 14.906561 1.286589 192.228693
F 15.439961 9.006149 170.400693
F 14.906561 9.006149 192.228693
F 15.439961 16.725739 170.400693
F 14.906561 16.725739 192.228693
F 12.656361 0.000043 193.083693
F 23.799661 1.298199 192.358693
F 24.454161 8.914709 170.468693
F 23.817961 9.037639 192.469693
F 24.477061 16.855639 170.728693
F 23.962761 16.585939 192.433693
F 6.433201 3.862189 173.822693
F 5.899741 3.862189 195.650693
F 13.189861 0.000043 171.255693
F 21.776861 15.173939 196.164693
F 6.433201 11.581739 173.822693
F 5.899741 11.581739 195.650693
F 13.300961 0.000043 166.708693
F 21.495061 7.716669 196.110693
F 6.433201 19.301339 173.822693
F 5.899741 19.301339 195.650693
F 17.045461 0.000000 195.920693
F 8.198941 0.000535 192.974693
F 15.351061 3.859789 174.038693
F 14.817661 3.859789 195.866693
F 15.351061 11.579339 174.038693
F 14.817661 11.579339 195.866693
F 15.351061 19.298939 174.038693
F 14.817661 19.298939 195.866693
F 24.381461 3.589659 174.121693
F 17.223261 0.000000 188.644693
F 24.373761 11.423239 173.889693
F 13.123161 0.000043 173.984693
F 24.376161 19.325139 174.265693
F 17.112161 0.000000 193.192693
F 6.499971 3.862189 171.090693
F 5.966511 3.862189 192.918693
F 17.467761 23.158639 178.640693
F 17.645561 0.000000 171.364693
F 6.499971 11.581739 171.090693
F 5.966511 11.581739 192.918693
F 17.467761 0.000000 178.640693
F 8.843521 0.000535 166.599693
F 6.499971 19.301339 171.090693
F 5.966511 19.301339 192.918693
F 13.367661 0.000043 163.979693
F 12.834261 0.000043 185.807693
F 15.417761 3.859789 171.310693
F 14.884361 3.859789 193.137693
F 15.417761 11.579339 171.310693
F 14.884361 11.579339 193.137693
F 15.417761 19.298939 171.310693
F 14.884361 19.298939 193.137693
F 24.464361 4.061349 171.346693
F 23.799961 3.841339 193.375693
F 24.400161 11.542439 171.313693
F 23.986661 11.695239 193.306693
F 24.334161 19.346439 171.575693
F 24.063361 19.231839 193.306693
F 6.588871 1.284179 167.452693
F 6.055411 1.284179 189.280693
F 12.589761 0.000043 195.811693
F 6.588871 9.003739 167.452693
F 6.055411 9.003739 189.280693
F 17.289961 0.000000 185.916693
F 6.588871 16.723339 167.452693
F 6.055411 16.723339 189.280693
F 17.578861 0.000000 174.093693
F 15.506661 1.286589 167.672693
F 14.973261 1.286589 189.499693
F 15.506661 9.006149 167.672693
F 14.973261 9.006149 189.499693
F 15.506661 16.725739 167.672693
F 14.973261 16.725739 189.499693
F 24.565361 1.305589 167.914693
F 23.848361 1.428969 189.470693
F 24.619061 8.969099 167.659693
F 24.011661 9.142909 189.558693
F 24.553161 16.672939 167.949693
F 24.004561 16.676239 189.740693
F 8.732401 7.720099 171.146693
F 8.198941 7.720099 192.974693
F 8.732401 15.439639 171.146693
F 8.198941 15.439639 192.974693
F 8.732401 0.000535 171.146693
F 32.963261 16.710239 192.354693
F 33.221361 16.571539 189.599693
F 33.205361 8.688399 182.374693
F 32.949161 1.098649 192.561693
F 33.197461 3.917089 186.146693
F 33.389661 4.076159 178.841693
F 31.635061 23.180439 164.613693
F 33.447561 11.417739 179.039693
F 26.059161 23.201239 193.074693
F 33.092861 3.788779 188.992693
F 33.256861 19.017839 181.706693
F 33.322161 3.927249 181.620693
F 27.053561 23.173639 164.227693
F 33.422861 8.705039 178.188693
F 26.718261 23.114539 174.234693
F 33.289761 16.475539 182.346693
F 21.840161 0.049087 185.964693
F 26.789061 23.156839 171.549693
F 26.794461 -0.024091 167.074693
F 21.678661 23.014439 181.492693
F 31.514361 23.257039 167.279693
F 31.464461 23.040139 171.641693
F 22.193661 22.974939 171.562693
F 22.451261 23.014939 164.292693
F 30.658461 22.953839 188.775693
F 21.646161 23.178439 186.006693
F 21.774661 23.310739 188.804693
F 26.279861 23.024439 188.847693
F 30.862961 23.213139 185.909693
F 26.931561 23.258039 166.906693
F 22.133461 23.183839 174.252693
F 21.999361 23.001139 178.895693
F 26.328961 23.016039 195.907693
F 22.285361 23.093439 167.124693
F 26.227561 0.094097 188.612693
F 21.525561 0.072962 196.042693
F 21.614961 0.305160 188.509693
F 22.099261 0.244927 171.275693
F 1.383951 1.302869 199.164693
F 0.850728 1.302829 220.990693
F 28.229261 1.226489 199.763693
F 27.636161 1.007461 221.661693
F 1.383951 9.022419 199.164693
F 0.850728 9.022389 220.990693
F 28.208961 8.979889 199.788693
F 27.582761 8.822449 221.786693
F 1.383951 16.741939 199.164693
F 0.850729 16.741939 220.990693
F 28.080261 16.519339 199.707693
F 27.418561 16.587239 221.531693
F 10.272561 1.286469 199.395693
F 9.739041 1.286459 221.223693
F 10.272561 9.006029 199.395693
F 9.739041 9.006019 221.223693
F 10.272561 16.725539 199.395693
F 9.739041 16.725539 221.223693
F 19.226461 1.150019 199.661693
F 18.634161 1.123389 221.555693
F 19.120561 9.024229 199.580693
F 18.636761 9.105299 221.357693
F 19.370861 16.789439 199.706693
F 18.624961 16.670039 221.538693
F 1.295031 3.843509 202.802693
F 0.748610 3.765039 224.654693
F 27.837861 3.973529 203.378693
F 27.365561 3.762319 225.072693
F 1.295031 11.563039 202.802693
F 0.748611 11.484639 224.654693
F 27.863361 11.509039 203.299693
F 27.338161 11.349039 225.388693
F 1.295031 19.282639 202.802693
F 0.748611 19.204139 224.654693
F 28.054961 19.101339 203.602693
F 27.216861 19.113839 225.265693
F 10.183661 3.859909 203.033693
F 9.649991 3.859959 224.861693
F 10.183661 11.579439 203.033693
F 9.649991 11.579539 224.861693
F 10.183661 19.299039 203.033693
F 9.649991 19.299039 224.861693
F 19.185761 3.807239 203.269693
F 18.501361 3.845169 225.052693
F 19.112061 11.713239 203.154693
F 18.624661 11.480039 225.180693
F 18.995661 19.260339 203.232693
F 18.571861 19.300839 225.020693
F 1.361031 3.843509 200.101693
F 0.828265 3.839299 221.940693
F 28.201661 3.908839 200.622693
F 27.501861 3.620009 222.386693
F 1.361041 11.563039 200.101693
F 0.828265 11.558839 221.940693
F 28.230561 11.601339 200.505693
F 27.575861 11.360539 222.698693
F 1.361041 19.282639 200.101693
F 0.828265 19.278439 221.940693
F 28.115661 19.092839 200.971693
F 27.389061 19.164239 222.533693
F 10.250361 3.859909 200.304693
F 9.716861 3.859909 222.132693
F 10.250361 11.579439 200.304693
F 9.716861 11.579439 222.132693
F 10.250361 19.299039 200.304693
F 9.716861 19.299039 222.132693
F 19.174561 3.817859 200.520693
F 18.501361 3.728669 222.361693
F 19.201961 11.456239 200.474693
F 18.535061 11.481939 222.419693
F 19.146561 19.419139 200.465693
F 18.589361 19.243939 222.439693
F 0.916641 1.302899 218.291693
F 26.125861 20.445639 197.118693
F 18.386461 8.874069 228.493693
F 0.916641 9.022459 218.291693
F 32.611061 16.709839 204.194693
F 27.663661 8.818229 218.960693
F 0.916641 16.742039 218.291693
F 25.172061 20.686039 228.842693
F 27.566061 16.523739 218.799693
F 10.339261 1.286469 196.666693
F 9.805771 1.286469 218.494693
F 10.339261 9.006029 196.666693
F 9.805771 9.006029 218.494693
F 10.339261 16.725539 196.666693
F 9.805771 16.725539 218.494693
F 32.583561 8.610959 199.764693
F 33.077761 16.615539 196.852693
F 32.476661 11.308339 208.202693
F 18.787661 9.048769 218.635693
F 27.325561 1.053509 225.966693
F 18.734261 16.511539 218.811693
F 3.558161 7.713769 200.145693
F 3.019551 7.715029 221.987693
F 30.309461 7.490279 200.740693
F 29.740261 7.492299 222.649693
F 3.558161 15.433339 200.145693
F 3.019551 15.434639 221.987693
F 30.302361 15.274639 200.569693
F 29.513661 15.222939 222.666693
F 25.260861 15.371939 217.793693
F 25.524161 7.418739 217.889693
F 3.202531 23.152839 214.696693
F 16.511961 15.439139 217.748693
F 12.478561 7.719599 200.359693
F 11.945161 7.719599 222.187693
F 12.478561 15.439139 200.359693
F 11.945161 15.439139 222.187693
F 16.511961 7.719559 217.748693
F 3.380341 23.152939 207.420693
F 21.306061 7.632709 200.451693
F 20.890761 7.655119 222.392693
F 21.505461 15.331839 200.618693
F 20.870761 15.381439 222.416693
F 3.019551 23.154139 221.987693
F 3.558161 23.152939 200.145693
F 3.113481 5.152289 218.335693
F 29.511361 20.543139 229.034693
F 29.961061 4.953869 219.112693
F 3.113481 12.871839 218.335693
F 23.898061 16.609139 196.939693
F 29.759561 12.703239 218.857693
F 3.113481 20.591439 218.335693
F 32.682261 11.335339 203.411693
F 29.949961 20.461039 218.846693
F 12.567461 5.146329 196.721693
F 12.034061 5.146329 218.549693
F 12.567461 12.865839 196.721693
F 12.034061 12.865839 218.549693
F 12.567461 20.585439 196.721693
F 12.034061 20.585439 218.549693
F 32.615061 1.160309 204.355693
F 20.837361 5.085919 218.767693
F 22.774061 1.034559 228.745693
F 21.106761 12.983639 218.823693
F 29.567161 12.792239 228.887693
F 21.022161 20.720439 218.809693
F 3.580571 5.152159 199.228693
F 3.045981 5.153179 221.058693
F 30.466261 5.002879 199.811693
F 29.793961 4.917789 221.839693
F 3.580571 12.871739 199.228693
F 3.045981 12.872739 221.058693
F 30.596861 12.695439 199.898693
F 29.787861 12.739139 221.537693
F 3.580571 20.591239 199.228693
F 3.045981 20.592339 221.058693
F 30.128761 20.479139 199.749693
F 29.709361 20.570139 221.609693
F 12.500861 5.146329 199.449693
F 11.967361 5.146329 221.277693
F 12.500861 12.865839 199.449693
F 11.967361 12.865839 221.277693
F 12.500861 20.585439 199.449693
F 11.967361 20.585439 221.277693
F 21.427561 5.118599 199.671693
F 20.643761 4.983009 221.436693
F 21.494461 12.777539 199.824693
F 20.774061 12.865439 221.453693
F 21.429961 20.561539 199.544693
F 20.819861 20.512439 221.491693
F 3.491661 7.713769 202.866693
F 2.859431 7.737029 224.731693
F 30.272561 7.420969 203.554693
F 29.774261 7.557249 225.359693
F 3.491661 15.433339 202.866693
F 2.859431 15.456539 224.731693
F 30.324661 15.257239 203.218693
F 29.413661 15.190939 225.408693
F 7.598731 15.439639 217.531693
F 7.598731 7.720119 217.531693
F 3.491661 23.152939 202.866693
F 14.439761 9.006149 211.327693
F 25.705061 20.369639 214.065693
F 25.705561 12.823439 214.269693
F 16.934361 0.000000 200.468693
F 16.511961 0.000000 217.748693
F 12.411861 7.719599 203.087693
F 11.878261 7.719619 224.915693
F 12.411861 15.439139 203.087693
F 11.878261 15.439139 224.915693
F 25.523661 4.763799 214.237693
F 16.600861 20.585539 214.110693
F 21.127061 7.747439 203.152693
F 20.806861 7.426429 224.995693
F 21.470861 15.448439 203.305693
F 20.739461 15.446039 225.175693
F 14.439761 1.286589 211.327693
F 32.172561 16.558639 211.530693
F 5.810841 1.284179 199.287693
F 5.275591 1.283449 221.117693
F 31.611861 16.759839 229.021693
F 32.067461 1.015889 221.824693
F 5.810841 9.003739 199.287693
F 5.275591 9.003009 221.117693
F 22.990361 16.755539 228.695693
F 31.965461 8.788419 221.689693
F 5.810841 16.723339 199.287693
F 5.275591 16.722539 221.117693
F 28.559561 16.628739 196.985693
F 31.765661 16.538839 221.913693
F 14.728761 1.286589 199.504693
F 14.195261 1.286589 221.332693
F 14.728761 9.006149 199.504693
F 14.195261 9.006149 221.332693
F 14.728761 16.725739 199.504693
F 14.195261 16.725739 221.332693
F 23.853361 1.309689 199.725693
F 23.122161 1.158429 221.494693
F 23.690761 8.802939 199.590693
F 23.224561 8.842949 221.378693
F 23.885361 16.423839 199.629693
F 23.124161 16.712939 221.283693
F 5.721921 3.862189 202.925693
F 5.183521 3.865009 224.757693
F 32.725961 1.122619 196.977693
F 31.812461 3.864599 225.379693
F 5.721921 11.581739 202.925693
F 5.183521 11.584539 224.757693
F 27.719961 1.313619 219.036693
F 31.858461 11.442439 225.345693
F 5.721921 19.301339 202.925693
F 5.183521 19.304139 224.757693
F 19.130261 1.346269 196.911693
F 31.767161 19.394739 225.468693
F 14.639861 3.859789 203.142693
F 14.106361 3.859789 224.969693
F 14.639861 11.579339 203.142693
F 14.106361 11.579339 224.969693
F 14.639861 19.298939 203.142693
F 14.106361 19.298939 224.969693
F 23.687061 4.017039 203.375693
F 22.913261 3.623959 225.056693
F 23.482361 11.545239 203.321693
F 22.968061 11.539139 225.018693
F 23.664361 19.356839 203.022693
F 22.911861 19.349339 225.019693
F 5.788691 3.862189 200.194693
F 5.254871 3.862499 222.023693
F 30.588961 20.592439 197.160693
F 31.946261 3.533969 222.640693
F 5.788691 11.581739 200.194693
F 5.254871 11.582039 222.023693
F 32.566561 16.491339 199.561693
F 31.929861 11.336739 222.553693
F 5.788691 19.301339 200.194693
F 5.254871 19.301639 222.023693
F 32.749161 3.782499 201.007693
F 31.765261 19.080839 222.699693
F 14.706461 3.859789 200.413693
F 14.173061 3.859789 222.241693
F 14.706461 11.579339 200.413693
F 14.173061 11.579339 222.241693
F 14.706461 19.298939 200.413693
F 14.173061 19.298939 222.241693
F 23.638461 3.840259 200.539693
F 23.070161 3.707579 222.311693
F 23.674561 11.485239 200.686693
F 22.991961 11.544839 222.324693
F 23.626161 19.210039 200.389693
F 23.140661 19.245739 222.279693
F 5.877591 1.284179 196.556693
F 5.343951 1.284099 218.384693
F 32.980161 8.671649 197.054693
F 32.233461 1.240479 219.000693
F 5.877591 9.003739 196.556693
F 5.343951 9.003659 218.384693
F 18.540461 1.249719 228.656693
F 31.973461 8.871299 218.854693
F 5.877591 16.723339 196.556693
F 5.343951 16.723239 218.384693
F 21.585761 20.566639 196.859693
F 31.984561 16.378739 219.089693
F 14.795361 1.286589 196.775693
F 14.261961 1.286589 218.603693
F 14.795361 9.006149 196.775693
F 14.261961 9.006139 218.603693
F 14.795361 16.725739 196.775693
F 14.261961 16.725739 218.603693
F 25.991061 5.120529 196.973693
F 23.175261 1.249499 218.725693
F 32.496561 8.877659 204.445693
F 23.190561 8.812039 218.633693
F 28.196661 1.182649 196.922693
F 23.267461 16.871539 218.554693
F 8.021131 7.720099 200.250693
F 7.487471 7.720129 222.077693
F 8.021131 15.439639 200.250693
F 7.487471 15.439639 222.077693
F 16.600861 12.865939 214.110693
F 16.600861 5.146369 214.110693
F 16.934361 7.719559 200.468693
F 16.400861 7.719559 222.295693
F 16.934361 15.439139 200.468693
F 16.400861 15.439139 222.295693
F 5.521961 16.723339 211.108693
F 32.249061 8.743249 211.914693
F 26.000861 7.706469 200.422693
F 25.298361 7.496209 222.615693
F 25.994861 15.384639 200.812693
F 25.209361 15.286139 222.378693
F 7.687691 20.584939 213.893693
F 7.687691 12.865439 213.893693
F 8.110031 5.145839 196.612693
F 7.576561 5.145829 218.439693
F 8.110031 12.865439 196.612693
F 7.576561 12.865439 218.439693
F 8.110031 20.584939 196.612693
F 7.576561 20.584939 218.439693
F 17.023261 5.146369 196.830693
F 16.489761 5.146369 218.657693
F 17.023261 12.865939 196.830693
F 16.489761 12.865939 218.657693
F 17.023261 20.585539 196.830693
F 16.489761 20.585539 218.657693
F 23.678961 9.000739 196.872693
F 25.217861 4.934299 218.861693
F 22.889061 8.688129 228.670693
F 25.532961 12.777239 218.751693
F 21.456361 5.122009 197.038693
F 25.483461 20.454439 218.755693
F 8.043331 5.145839 199.341693
F 7.509791 5.145799 221.169693
F 8.043331 12.865439 199.341693
F 7.509791 12.865339 221.169693
F 8.043331 20.584939 199.341693
F 7.509791 20.584939 221.169693
F 16.956561 5.146369 199.558693
F 16.423061 5.146369 221.386693
F 16.956561 12.865939 199.558693
F 16.423061 12.865939 221.386693
F 16.956561 20.585539 199.558693
F 16.423061 20.585539 221.386693
F 25.947061 5.107729 199.634693
F 25.256861 5.063739 221.486693
F 25.947461 12.908139 199.849693
F 25.364461 12.708439 221.532693
F 26.017061 20.396939 199.751693
F 25.276961 20.532739 221.406693
F 7.954421 7.720099 202.979693
F 7.415951 7.721289 224.807693
F 7.954421 15.439639 202.979693
F 7.415951 15.440839 224.807693
F 7.687691 5.145839 213.893693
F 25.790561 20.619139 211.435693
F 5.521961 9.003739 211.108693
F 29.667461 4.748289 228.922693
F 16.867661 7.719559 203.196693
F 16.334161 7.719559 225.024693
F 16.867661 15.439139 203.196693
F 16.334161 15.439139 225.024693
F 5.521961 1.284179 211.108693
F 23.234661 19.179039 214.930693
F 25.746061 7.928019 203.290693
F 25.192761 7.694089 225.371693
F 25.859461 15.484539 203.534693
F 25.038561 15.396539 225.124693
F 25.811761 13.014139 211.549693
F 25.833961 5.204839 211.680693
F 1.206131 1.302869 206.440693
F 0.686017 1.384999 228.329693
F 27.829961 1.316359 206.973693
F 20.788061 20.604739 228.807693
F 1.206131 9.022419 206.440693
F 0.686017 9.104559 228.329693
F 28.219161 8.930789 207.041693
F 27.428661 8.702499 229.176693
F 1.206131 16.741939 206.440693
F 0.686017 16.824139 228.329693
F 28.027861 16.784839 206.931693
F 27.245361 1.098869 228.682693
F 10.094761 1.286469 206.671693
F 9.561041 1.286379 228.499693
F 10.094761 9.006029 206.671693
F 9.561041 9.005929 228.499693
F 10.094761 16.725539 206.671693
F 9.561041 16.725539 228.499693
F 18.943761 1.395269 207.053693
F 19.374261 16.738639 196.922693
F 18.908961 9.111299 206.918693
F 27.261361 16.781139 228.926693
F 19.086861 16.548339 206.733693
F 28.087661 1.487669 204.238693
F 1.117211 3.843509 210.078693
F 27.908961 3.714039 210.663693
F 1.117211 11.563039 210.078693
F 27.769261 11.380139 210.647693
F 1.117211 19.282639 210.078693
F 27.970961 19.276339 210.578693
F 10.005861 3.859909 210.309693
F 10.005861 11.579439 210.309693
F 10.005861 19.299039 210.309693
F 18.959561 3.900019 210.693693
F 18.987161 11.594839 210.472693
F 18.823361 19.207839 210.463693
F 1.183211 3.843509 207.377693
F 16.689761 0.000000 210.472693
F 27.733761 3.769049 208.038693
F 1.183221 11.563039 207.377693
F 16.578661 0.000000 215.020693
F 28.161161 11.428239 207.986693
F 1.183221 19.282639 207.377693
F 16.756461 0.000000 207.744693
F 27.898761 19.285739 207.918693
F 10.072461 3.859909 207.580693
F 10.072461 11.579439 207.580693
F 10.072461 19.299039 207.580693
F 19.002661 4.068579 207.878693
F 19.065961 11.699339 207.697693
F 18.892861 19.319239 207.696693
F 1.272121 1.302859 203.739693
F 0.492063 1.219649 225.608693
F 32.397861 1.114189 211.391693
F 21.606361 12.728339 197.100693
F 1.272121 9.022419 203.739693
F 0.492064 8.939209 225.608693
F 28.027161 8.903669 204.287693
F 27.377661 8.789579 226.331693
F 1.272121 16.741939 203.739693
F 0.492062 16.658739 225.608693
F 28.233061 16.538939 204.255693
F 27.305361 16.711539 226.310693
F 10.161361 1.286469 203.942693
F 9.627111 1.286249 225.770693
F 10.161361 9.006029 203.942693
F 9.627111 9.005809 225.770693
F 10.161361 16.725539 203.942693
F 9.627111 16.725339 225.770693
F 19.119861 1.247709 204.269693
F 18.599761 1.163149 225.952693
F 19.023361 9.167349 204.134693
F 18.654961 8.822799 225.845693
F 19.188961 16.643739 204.098693
F 18.520661 16.772539 225.920693
F 3.380341 7.713769 207.420693
F 16.334161 0.000001 225.024693
F 30.199961 7.534669 208.212693
F 3.380341 15.433339 207.420693
F 16.867661 0.000000 203.196693
F 29.943661 15.208239 207.973693
F 16.667561 20.585539 211.382693
F 16.667561 12.865939 211.382693
F 16.667561 5.146369 211.382693
F 12.300761 7.719599 207.635693
F 12.300761 15.439139 207.635693
F 7.754391 20.584939 211.163693
F 21.194061 7.582659 207.661693
F 21.259661 15.326939 207.690693
F 23.422461 11.407839 215.216693
F 3.469241 5.152159 203.783693
F 2.917891 5.140679 225.631693
F 30.123661 4.971469 204.388693
F 29.611161 5.105589 226.254693
F 3.469241 12.871739 203.783693
F 2.917891 12.860239 225.631693
F 30.266261 12.573039 204.070693
F 29.554161 12.565639 226.185693
F 3.469241 20.591239 203.783693
F 2.917891 20.579839 225.631693
F 30.423361 20.518239 204.248693
F 29.333261 20.454939 226.294693
F 12.389661 5.146329 203.997693
F 11.856161 5.146319 225.824693
F 12.389661 12.865839 203.997693
F 11.856161 12.865839 225.824693
F 12.389661 20.585439 203.997693
F 11.856161 20.585439 225.824693
F 21.426361 5.273759 204.150693
F 20.837861 5.046389 225.917693
F 21.349961 12.889439 204.146693
F 20.712361 12.965039 226.080693
F 21.329861 20.501939 204.188693
F 20.657361 20.451139 226.146693
F 3.402751 5.152159 206.503693
F 2.777771 5.137559 228.370693
F 30.031361 5.031139 207.196693
F 32.781961 19.202439 203.261693
F 3.402751 12.871739 206.503693
F 2.777771 12.857139 228.370693
F 30.229661 12.619539 206.948693
F 32.453761 1.432359 207.024693
F 3.402751 20.591239 206.503693
F 2.777771 20.576639 228.370693
F 30.122661 20.496839 206.994693
F 23.581961 1.503819 204.306693
F 12.322961 5.146329 206.725693
F 11.789161 5.146259 228.553693
F 12.322961 12.865839 206.725693
F 11.789161 12.865839 228.553693
F 12.322961 20.585439 206.725693
F 11.789161 20.585339 228.553693
F 21.291561 4.986459 206.917693
F 32.605361 3.726799 203.569693
F 21.254661 12.866039 207.028693
F 30.893061 12.646139 196.984693
F 21.109561 20.672439 206.963693
F 32.427961 16.462839 206.856693
F 3.313841 7.713769 210.141693
F 30.061961 7.515019 210.942693
F 3.313841 15.433339 210.141693
F 29.884961 15.284939 210.680693
F 7.754391 12.865439 211.163693
F 3.313841 23.152939 210.141693
F 7.754391 5.145839 211.163693
F 25.236261 4.753059 228.742693
F 12.234061 7.719599 210.363693
F 12.234061 15.439139 210.363693
F 25.671761 15.365939 215.148693
F 21.075961 7.680439 210.336693
F 21.260661 15.490939 210.420693
F 23.116561 3.797869 215.221693
F 5.633021 1.284179 206.563693
F 5.092951 1.281989 228.396693
F 19.279361 9.122609 196.760693
F 18.421561 16.754939 228.704693
F 5.633021 9.003739 206.563693
F 5.092951 9.001549 228.396693
F 32.500261 8.847399 207.256693
F 31.641361 8.771589 229.060693
F 5.633021 16.723339 206.563693
F 5.092951 16.721139 228.396693
F 7.843311 0.000535 207.525693
F 7.665481 0.000537 214.801693
F 14.550961 1.286589 206.780693
F 14.017461 1.286589 228.607693
F 14.550961 9.006149 206.780693
F 14.017461 9.006139 228.607693
F 14.550961 16.725739 206.780693
F 14.017461 16.725739 228.607693
F 23.455461 1.598529 207.119693
F 30.492761 -0.021089 200.758693
F 23.452661 9.150419 206.930693
F 25.605661 22.848039 215.028693
F 23.405461 16.707139 206.961693
F 18.642761 1.356619 218.876693
F 5.544101 3.862189 210.201693
F 32.396861 3.829469 210.775693
F 5.544101 11.581739 210.201693
F 32.198761 11.189839 210.904693
F 5.544101 19.301339 210.201693
F 32.372961 19.165439 210.686693
F 14.461961 3.859789 210.418693
F 14.461961 11.579339 210.418693
F 14.461961 19.298939 210.418693
F 23.776461 3.825929 210.686693
F 23.439061 11.663639 210.593693
F 23.574861 19.410339 210.524693
F 5.610871 3.862189 207.470693
F 32.497861 3.864599 208.020693
F 5.610871 11.581739 207.470693
F 25.099861 12.580139 228.834693
F 5.610871 19.301339 207.470693
F 32.398661 19.016439 207.970693
F 14.528661 3.859789 207.689693
F 14.528661 11.579339 207.689693
F 14.528661 19.298939 207.689693
F 23.453161 4.118859 208.131693
F 23.582361 11.649139 207.925693
F 23.451161 19.242439 207.717693
F 5.699771 1.284179 203.832693
F 5.145321 1.281289 225.659693
F 32.694661 11.140339 200.648693
F 31.820961 1.284699 226.170693
F 5.699771 9.003739 203.832693
F 5.145321 9.000849 225.659693
F 32.704461 1.292079 199.861693
F 31.888161 8.915459 226.304693
F 5.699771 16.723339 203.832693
F 5.145331 16.720439 225.659693
F 28.397461 8.902309 197.099693
F 31.651961 16.536039 226.251693
F 14.617561 1.286589 204.051693
F 14.084161 1.286579 225.879693
F 14.617561 9.006139 204.051693
F 14.084161 9.006139 225.879693
F 14.617561 16.725739 204.051693
F 14.084161 16.725739 225.879693
F 20.675161 5.022659 228.665693
F 23.032061 1.069369 226.003693
F 23.272261 9.113999 204.267693
F 22.901561 8.830779 225.936693
F 23.727761 16.849739 204.330693
F 22.938261 16.873839 226.081693
F 7.843311 7.720099 207.525693
F 7.843311 15.439639 207.525693
F 25.480561 7.469359 215.114693
F 16.756461 7.719559 207.744693
F 16.756461 15.439139 207.744693
F 14.350861 19.298939 214.965693
F 25.813061 7.941109 207.936693
F 25.766661 15.529139 207.910693
F 14.350861 11.579339 214.965693
F 7.932211 5.145839 203.887693
F 7.398041 5.145859 225.716693
F 7.932211 12.865439 203.887693
F 7.398041 12.865439 225.716693
F 7.932211 20.584939 203.887693
F 7.398041 20.584939 225.716693
F 16.845361 5.146369 204.106693
F 16.311961 5.146369 225.933693
F 16.845361 12.865939 204.106693
F 16.311961 12.865939 225.933693
F 16.845361 20.585539 204.106693
F 16.311961 20.585539 225.933693
F 25.766061 5.440529 204.237693
F 25.164161 4.917349 226.064693
F 25.697861 12.893039 204.507693
F 25.110161 12.736039 226.132693
F 25.846261 20.596639 204.395693
F 25.163061 20.788339 226.055693
F 7.865521 5.145839 206.617693
F 7.322451 5.143349 228.446693
F 7.865521 12.865439 206.617693
F 7.322451 12.862939 228.446693
F 7.865521 20.584939 206.617693
F 7.322451 20.582439 228.446693
F 16.778761 5.146369 206.834693
F 16.245261 5.146369 228.662693
F 16.778761 12.865939 206.834693
F 16.245261 12.865939 228.662693
F 16.778761 20.585539 206.834693
F 16.245261 20.585539 228.662693
F 25.742961 5.395869 206.971693
F 12.411861 0.000043 203.087693
F 25.920661 12.843339 207.198693
F 21.226661 23.067339 210.417693
F 25.725661 20.725639 207.071693
F 7.776601 0.000535 210.255693
F 7.776601 7.720099 210.255693
F 7.776601 15.439639 210.255693
F 16.578661 15.439139 215.020693
F 14.350861 3.859789 214.965693
F 16.689761 7.719559 210.472693
F 16.689761 15.439139 210.472693
F 32.232861 19.187939 215.289693
F 25.471461 7.705549 210.604693
F 25.710661 15.580539 210.533693
F 16.578661 7.719559 215.020693
F 1.028311 1.302869 213.715693
F 27.811661 1.134969 214.381693
F 1.028311 9.022429 213.715693
F 27.701661 8.875279 214.217693
F 1.028311 16.741939 213.715693
F 27.816361 16.693339 214.317693
F 9.916961 1.286469 213.947693
F 9.916961 9.006029 213.947693
F 9.916961 16.725539 213.947693
F 18.884661 1.330339 214.394693
F 18.796961 9.133359 214.042693
F 18.842361 16.626039 214.178693
F 0.939431 3.843549 217.353693
F 27.575461 3.783279 218.024693
F 0.939431 11.563139 217.353693
F 27.571761 11.337539 217.939693
F 0.939431 19.282639 217.353693
F 27.666261 19.228739 217.897693
F 9.827991 3.859909 217.585693
F 9.827991 11.579439 217.585693
F 9.827991 19.299039 217.585693
F 18.643761 3.885179 217.685693
F 18.912861 11.612839 217.722693
F 18.792061 19.330039 217.700693
F 1.005401 3.843509 214.653693
F 27.703661 3.743939 215.325693
F 1.005401 11.563039 214.653693
F 27.883661 11.345439 215.258693
F 1.005401 19.282639 214.653693
F 27.845061 19.300139 215.199693
F 9.894661 3.859909 214.856693
F 9.894661 11.579439 214.856693
F 9.894661 19.299039 214.856693
F 18.765161 3.906399 215.006693
F 18.994161 11.674739 214.952693
F 18.900261 19.314039 214.993693
F 1.094301 1.302869 211.015693
F 27.789961 1.303059 211.682693
F 1.094301 9.022419 211.015693
F 27.761961 8.920599 211.671693
F 1.094301 16.741939 211.015693
F 27.821161 16.713239 211.655693
F 9.983561 1.286469 211.218693
F 9.983561 9.006029 211.218693
F 9.983561 16.725539 211.218693
F 18.910861 1.411289 211.598693
F 18.984761 9.014659 211.390693
F 18.932661 16.603739 211.315693
F 3.202531 7.713759 214.696693
F 29.918961 7.609469 215.082693
F 3.202531 15.433339 214.696693
F 30.047761 15.502039 215.212693
F 7.665481 15.439639 214.801693
F 7.665481 7.720099 214.801693
F 12.122961 7.719599 214.911693
F 12.122961 15.439139 214.911693
F 23.431261 16.821139 211.377693
F 21.083061 7.649109 214.782693
F 21.079861 15.460839 215.179693
F 5.433051 19.301339 214.746693
F 3.291421 5.152159 211.058693
F 30.086861 4.877379 211.606693
F 3.291421 12.871739 211.058693
F 30.042761 12.756439 211.610693
F 3.291431 20.591239 211.058693
F 30.147861 20.372439 211.688693
F 12.211861 5.146329 211.273693
F 12.211861 12.865839 211.273693
F 12.211861 20.585439 211.273693
F 21.362261 5.101609 211.338693
F 21.158761 12.914139 211.370693
F 21.096961 20.568339 211.413693
F 3.224931 5.152159 213.779693
F 29.930061 4.905999 214.202693
F 3.224931 12.871739 213.779693
F 29.953061 12.803039 214.409693
F 3.224931 20.591239 213.779693
F 30.170861 20.609139 214.433693
F 12.145161 5.146329 214.001693
F 12.145161 12.865839 214.001693
F 12.145161 20.585439 214.001693
F 21.067761 5.092679 214.132693
F 21.308461 12.854039 214.041693
F 21.075861 20.604039 214.124693
F 3.136041 7.713739 217.417693
F 29.831261 7.460319 217.863693
F 3.136041 15.433339 217.417693
F 29.808761 15.285539 218.065693
F 23.225461 9.082799 211.387693
F 3.136041 23.152839 217.417693
F 23.414661 1.270269 211.635693
F 31.843161 1.213889 228.889693
F 12.056261 7.719599 217.639693
F 12.056261 15.439139 217.639693
F 14.439761 16.725739 211.327693
F 20.984461 7.577149 217.686693
F 21.045061 15.442339 217.936693
F 32.186161 11.411839 215.045693
F 5.455201 1.284189 213.839693
F 32.320361 1.139519 214.102693
F 5.455201 9.003739 213.839693
F 32.279261 8.758959 214.603693
F 5.455201 16.723339 213.839693
F 32.387161 16.499339 214.412693
F 14.373061 1.286589 214.056693
F 14.373061 9.006149 214.056693
F 14.373061 16.725739 214.056693
F 23.337061 1.285309 214.255693
F 23.468961 8.873809 214.123693
F 23.353461 16.634939 214.162693
F 5.366211 3.862179 217.477693
F 31.973861 3.743029 217.893693
F 5.366211 11.581739 217.477693
F 32.008861 11.536139 217.816693
F 5.366211 19.301339 217.477693
F 32.167061 19.056939 217.966693
F 14.284161 3.859789 217.694693
F 14.284161 11.579339 217.694693
F 14.284161 19.298939 217.694693
F 23.004061 3.756179 217.909693
F 23.313561 11.498439 217.996693
F 23.102561 19.457639 217.662693
F 5.433051 3.862189 214.746693
F 32.160961 3.710719 215.238693
F 5.433051 11.581739 214.746693
F 12.122961 0.000043 214.911693
F 11.878261 0.000064 224.915693
F 8.021131 0.000535 200.250693
F 20.499361 12.898339 228.815693
F 7.487471 0.000567 222.077693
F 7.954421 0.000535 202.979693
F 7.415951 0.001731 224.807693
F 16.934361 23.158639 200.468693
F 7.598731 0.000557 217.531693
F 16.400861 0.000000 222.295693
F 16.756461 23.158639 207.744693
F 2.859431 0.017467 224.731693
F 11.945161 0.000044 222.187693
F 12.300761 0.000043 207.635693
F 12.056261 0.000043 217.639693
F 12.478561 0.000043 200.359693
F 12.234061 0.000043 210.363693
F 16.578661 23.158639 215.020693
F 30.675161 5.048389 197.089693
F 32.551661 19.065239 200.455693
F 25.836861 12.853039 197.085693
F 25.735361 23.220039 210.579693
F 29.987061 23.019539 217.913693
F 23.782661 1.362399 197.003693
F 21.101661 23.069539 215.245693
F 20.984061 23.217039 217.981693
F 25.231861 23.063139 222.461693
F 21.068161 23.290439 207.776693
F 29.963961 23.010439 215.229693
F 29.997761 22.993139 210.595693
F 21.347961 23.185239 200.439693
F 29.599661 22.999539 225.321693
F 25.118061 23.220839 225.152693
F 25.494461 22.976539 217.795693
F 29.995261 23.331939 207.953693
F 25.551661 0.011308 207.937693
F 21.126861 0.026130 215.145693
F 21.180361 0.112184 210.703693
F 0.350927 1.359179 242.895693
F 23.038961 19.315239 229.529693
F 0.350927 9.078739 242.895693
F 27.067461 8.727549 243.475693
F 0.350928 16.798339 242.895693
F 26.994661 16.738539 243.436693
F 9.205851 1.286539 243.050693
F 9.205851 9.006099 243.050693
F 9.205851 16.725639 243.050693
F 18.114961 1.300729 243.189693
F 18.159361 9.045499 243.301693
F 18.130661 16.700839 243.429693
F 0.265815 3.792789 246.534693
F 26.891061 3.645409 247.023693
F 0.265816 11.512339 246.534693
F 26.857561 11.273739 247.256693
F 0.265816 19.231939 246.534693
F 26.743961 19.024539 247.194693
F 9.117061 3.859789 246.688693
F 9.117061 11.579339 246.688693
F 9.117061 19.298939 246.688693
F 17.967661 3.936089 246.782693
F 18.072661 11.667439 247.033693
F 17.941061 19.121539 247.147693
F 0.185329 3.902409 243.825693
F 26.978861 3.605029 244.384693
F 0.185329 11.621939 243.825693
F 26.994061 11.212839 244.397693
F 0.185329 19.341539 243.825693
F 26.844361 19.164939 244.488693
F 9.182161 3.860239 243.959693
F 9.182161 11.579839 243.959693
F 9.182161 19.299339 243.959693
F 18.058361 3.897539 244.112693
F 17.999961 11.479039 244.159693
F 17.880961 19.209539 244.335693
F 0.242706 1.232339 240.187693
F 26.953161 1.192049 240.626693
F 0.242706 8.951889 240.187693
F 27.071361 8.878459 240.766693
F 0.242705 16.671439 240.187693
F 27.138361 16.363239 240.725693
F 9.270671 1.286039 240.321693
F 9.270671 9.005599 240.321693
F 9.270671 16.725139 240.321693
F 18.242861 1.323609 240.660693
F 18.315061 9.076469 240.479693
F 18.322561 16.593139 240.663693
F 2.499371 7.715089 243.824693
F 31.411261 8.793559 243.710693
F 2.499371 15.434639 243.824693
F 29.029461 15.187039 244.341693
F 24.766561 15.328339 239.736693
F 20.634661 0.023312 236.971693
F 11.411761 7.719599 244.014693
F 11.411761 15.439139 244.014693
F 24.931961 7.659959 239.745693
F 20.340661 7.646849 244.252693
F 20.424061 15.139739 244.385693
F 26.629761 10.887639 261.862693
F 2.584241 5.149309 240.186693
F 29.172261 4.646139 240.968693
F 2.584241 12.868839 240.186693
F 29.268661 12.611839 240.786693
F 2.584241 20.588439 240.186693
F 29.335061 20.452339 240.849693
F 11.500561 5.146329 240.376693
F 11.500561 12.865839 240.376693
F 11.500561 20.585439 240.376693
F 20.563861 5.161599 240.503693
F 20.333861 12.667239 240.725693
F 20.383661 20.524439 240.909693
F 2.467861 5.147209 242.913693
F 29.194861 7.365939 244.415693
F 2.467861 12.866739 242.913693
F 29.198061 12.611039 243.602693
F 2.467861 20.586339 242.913693
F 29.053261 20.436539 243.715693
F 11.433661 5.146279 243.105693
F 11.433661 12.865839 243.105693
F 11.433661 20.585439 243.105693
F 20.429761 5.094769 243.219693
F 20.357761 12.593939 243.509693
F 20.218161 20.518539 243.644693
F 2.389121 7.717199 246.548693
F 29.043161 7.364959 247.282693
F 2.389121 15.436739 246.548693
F 28.985261 15.308939 247.186693
F 22.804861 3.611809 229.650693
F 2.389121 23.156339 246.548693
F 15.301361 14.797739 261.344693
F 31.243561 10.982039 261.788693
F 11.344761 7.719639 246.743693
F 11.344761 15.439239 246.743693
F 15.978561 15.439139 239.576693
F 20.186461 7.619699 246.983693
F 20.454961 15.355039 247.028693
F 29.144061 22.953739 247.083693
F 4.744771 1.284419 242.944693
F 31.351661 1.053619 243.709693
F 4.744771 9.003979 242.944693
F 31.464361 8.748389 240.971693
F 4.744771 16.723539 242.944693
F 30.798661 18.695639 262.075693
F 13.661861 1.286589 243.159693
F 13.661861 9.006149 243.159693
F 13.661861 16.725739 243.159693
F 22.575561 1.246929 243.481693
F 22.513161 8.912059 243.631693
F 22.647861 16.280539 243.454693
F 4.657621 3.861489 246.582693
F 30.997861 3.357609 261.995693
F 4.657621 11.581039 246.582693
F 18.220861 11.431839 229.595693
F 4.657621 19.300639 246.582693
F 31.284361 18.879139 247.246693
F 13.572861 3.859789 246.797693
F 13.572861 11.579339 246.797693
F 13.572861 19.298939 246.797693
F 22.459561 3.663409 247.148693
F 22.643761 11.436239 247.230693
F 22.621561 19.272239 246.933693
F 4.707221 3.865419 243.848693
F 29.121161 4.843119 243.530693
F 4.707221 11.584939 243.848693
F 31.378461 11.377639 244.607693
F 4.707221 19.304539 243.848693
F 31.192561 18.980339 244.496693
F 13.639561 3.859799 244.069693
F 13.639561 11.579339 244.069693
F 13.639561 19.298939 244.069693
F 22.466261 3.801799 244.413693
F 22.533061 11.437739 244.477693
F 22.412661 19.006739 244.192693
F 4.791851 1.280199 240.210693
F 31.376761 0.852932 241.140693
F 4.791851 8.999759 240.210693
F 31.624661 11.226539 240.110693
F 4.791851 16.719339 240.210693
F 31.260661 16.361139 243.582693
F 13.728461 1.286569 240.431693
F 13.728461 9.006129 240.431693
F 13.728461 16.725739 240.431693
F 22.743061 1.302779 240.876693
F 22.710061 8.963039 240.899693
F 22.449761 16.650639 240.789693
F 6.954951 7.719889 243.905693
F 6.954951 15.439439 243.905693
F 15.301361 7.078219 261.344693
F 15.867361 7.719559 244.123693
F 15.867361 15.439139 244.123693
F 2.192971 23.134039 258.393693
F 24.721061 7.543249 244.425693
F 24.887961 15.236439 244.476693
F 15.978561 7.719559 239.576693
F 7.043441 5.146009 240.267693
F 7.043441 12.865539 240.267693
F 7.043441 20.585139 240.267693
F 15.956261 5.146369 240.485693
F 15.956261 12.865939 240.485693
F 15.956261 20.585539 240.485693
F 24.899161 5.088179 240.797693
F 24.695961 12.772939 240.763693
F 24.848661 20.450339 240.856693
F 6.971401 5.144629 242.997693
F 6.971401 12.864139 242.997693
F 6.971401 20.583739 242.997693
F 15.889661 5.146369 243.214693
F 15.889661 12.865939 243.214693
F 15.889661 20.585539 243.214693
F 24.765361 5.006409 243.421693
F 24.954161 12.680339 243.574693
F 24.759461 20.406539 243.464693
F 6.883871 7.720909 246.635693
F 6.883871 15.440439 246.635693
F 15.301361 22.517339 261.344693
F 2.668411 23.157339 236.549693
F 15.800661 7.719559 246.852693
F 15.800661 15.439139 246.852693
F 2.336491 23.149739 251.095693
F 24.628761 7.388069 247.143693
F 24.802761 15.273239 247.139693
F 6.574211 22.700539 261.031693
F 0.188837 1.352369 250.179693
F 26.635361 1.157059 250.780693
F 0.188837 9.071929 250.179693
F 26.796461 8.723879 250.797693
F 0.188837 16.791539 250.179693
F 26.872361 16.412539 250.841693
F 9.028131 1.286569 250.325693
F 9.028131 9.006129 250.325693
F 9.028131 16.725639 250.325693
F 17.939661 1.286579 250.543693
F 17.939661 9.006139 250.543693
F 17.939661 16.725739 250.543693
F 0.607537 3.764489 231.977693
F 0.112060 3.801869 253.834693
F 27.116961 3.717159 232.628693
F 26.633161 3.560029 254.541693
F 0.607537 11.484039 231.977693
F 0.112061 11.521439 253.834693
F 27.080461 11.401439 232.507693
F 26.777261 11.056839 254.292693
F 0.607537 19.203639 231.977693
F 0.112061 19.241039 253.834693
F 27.176961 19.180439 232.763693
F 26.830161 19.000239 254.538693
F 9.472231 3.859939 232.137693
F 8.938211 3.860009 253.951693
F 9.472231 11.579539 232.137693
F 8.938211 11.579539 253.951693
F 9.472231 19.299039 232.137693
F 8.938211 19.299139 253.951693
F 18.411561 3.914579 232.306693
F 17.851461 3.858519 254.168693
F 18.414261 11.524339 232.445693
F 17.851461 11.578039 254.168693
F 18.419261 19.144739 232.352693
F 17.851461 19.297639 254.168693
F 0.072684 3.883639 251.111693
F 28.699961 7.082319 261.729693
F 26.860561 3.689839 251.805693
F 0.072684 11.603239 251.111693
F 22.110561 18.718339 261.624693
F 26.673061 11.270339 251.613693
F 0.072684 19.322739 251.111693
F 29.562761 7.322129 229.821693
F 26.762661 19.121339 251.854693
F 9.536811 3.860469 229.407693
F 9.005161 3.860189 251.230693
F 9.536811 11.580039 229.407693
F 9.005161 11.579739 251.230693
F 9.536811 19.299639 229.407693
F 9.005161 19.299339 251.230693
F 31.623561 11.403039 230.000693
F 17.917561 3.859749 251.447693
F 26.869961 1.271259 248.139693
F 17.917561 11.579339 251.447693
F 21.995761 3.464859 261.567693
F 17.917561 19.298839 251.447693
F 0.126374 1.254539 247.469693
F 25.046761 7.329299 229.721693
F 0.126374 8.974089 247.469693
F 26.751961 8.709879 248.070693
F 0.126374 16.693639 247.469693
F 26.776961 16.611339 248.150693
F 9.093561 1.286209 247.597693
F 9.093561 9.005769 247.597693
F 9.093561 16.725339 247.597693
F 17.930461 1.358659 247.982693
F 17.955761 8.975199 247.794693
F 18.029761 16.522739 247.869693
F 2.336491 7.710629 251.095693
F 18.462661 3.873189 229.709693
F 28.838061 7.479699 251.852693
F 2.336491 15.430239 251.095693
F 29.468661 15.350339 229.866693
F 28.940961 15.092239 251.843693
F 2.499371 23.154239 243.824693
F 24.196061 7.024209 261.721693
F 6.574211 14.980939 261.031693
F 11.767261 7.719619 229.462693
F 11.234261 7.719519 251.283693
F 11.767261 15.439139 229.462693
F 11.234261 15.439039 251.283693
F 7.058841 15.441239 239.359693
F 10.855961 22.518939 261.234693
F 20.655061 15.496939 229.475693
F 20.080761 7.659359 251.531693
F 28.611661 14.785339 261.783693
F 20.092661 15.376139 251.377693
F 31.090261 11.215139 247.269693
F 16.134161 12.865939 233.209693
F 2.414701 5.152319 247.460693
F 28.961061 4.833469 248.350693
F 2.414701 12.871839 247.460693
F 29.025461 12.720639 248.070693
F 2.414701 20.591439 247.460693
F 28.997361 20.308939 248.131693
F 11.322861 5.146329 247.652693
F 11.322861 12.865939 247.652693
F 11.322861 20.585439 247.652693
F 20.161061 5.038869 247.789693
F 20.397861 12.755839 247.913693
F 20.240061 20.540639 247.879693
F 2.313161 5.149709 250.183693
F 29.063361 4.814889 250.979693
F 2.313161 12.869239 250.183693
F 28.982661 12.643139 250.746693
F 2.313161 20.588839 250.183693
F 28.971061 20.474039 250.823693
F 11.255961 5.146249 250.379693
F 11.255961 12.865839 250.379693
F 11.255961 20.585339 250.379693
F 20.169861 5.117759 250.562693
F 20.409961 12.874039 250.544693
F 20.206161 20.633839 250.724693
F 2.699411 7.726029 232.005693
F 2.244201 7.714099 253.814693
F 29.514661 7.533459 232.584693
F 30.953861 8.355719 258.176693
F 2.699411 15.445639 232.005693
F 2.244201 15.433639 253.814693
F 29.305461 15.356839 232.491693
F 28.935861 14.987239 254.599693
F 6.574211 7.261409 261.031693
F 7.058841 7.721689 239.359693
F 15.602061 5.143959 255.007693
F 2.244201 23.153239 253.814693
F 24.363261 20.230239 257.930693
F 24.799661 20.501639 236.227693
F 22.784361 11.314339 229.648693
F 31.936261 3.681779 230.001693
F 11.700161 7.719699 232.191693
F 11.168561 7.718069 254.004693
F 11.700161 15.439239 232.191693
F 11.168561 15.437639 254.004693
F 24.395061 12.432539 258.005693
F 24.916861 12.822139 236.114693
F 20.625261 7.516629 232.419693
F 19.980261 7.580219 254.195693
F 20.606361 15.317639 232.256693
F 19.973961 15.340339 254.105693
F 16.134161 5.146369 233.209693
F 6.688631 20.580239 254.790693
F 4.573371 1.285979 250.217693
F 31.321661 0.842198 251.029693
F 4.573371 9.005539 250.217693
F 31.056461 8.651599 251.230693
F 4.573371 16.725139 250.217693
F 31.137661 16.578639 250.911693
F 13.484061 1.286579 250.434693
F 13.484061 9.006139 250.434693
F 13.484061 16.725739 250.434693
F 22.530161 0.975138 250.566693
F 22.431661 8.677429 250.648693
F 22.493861 16.639939 250.683693
F 5.006951 3.863329 232.032693
F 4.484231 3.856569 253.847693
F 32.040061 3.582089 232.714693
F 31.099061 3.564619 254.394693
F 5.006951 11.582939 232.032693
F 4.484231 11.576139 253.847693
F 31.552761 11.552139 232.676693
F 31.047961 11.221939 254.540693
F 5.006951 19.302439 232.032693
F 4.484231 19.295639 253.847693
F 31.560361 19.305639 232.613693
F 31.228361 18.922739 254.531693
F 13.928561 3.859789 232.245693
F 13.395861 3.858499 254.059693
F 13.928561 11.579339 232.245693
F 13.395861 11.578039 254.059693
F 13.928561 19.298939 232.245693
F 13.395861 19.297639 254.059693
F 22.757461 3.780869 232.275693
F 22.291261 3.669299 254.281693
F 22.632761 11.337339 232.335693
F 22.282761 11.397139 254.247693
F 22.808861 19.068139 232.281693
F 22.274261 19.163139 254.398693
F 5.047901 3.868359 229.295693
F 4.538891 3.863129 251.121693
F 30.937761 1.001698 255.494693
F 31.219261 3.386049 251.679693
F 5.047901 11.587939 229.295693
F 4.538891 11.582739 251.121693
F 26.258261 18.851639 261.620693
F 18.484661 19.306539 229.550693
F 5.047901 19.307439 229.295693
F 4.538891 19.302239 251.121693
F 26.410861 3.170059 261.746693
F 31.163261 19.097639 251.887693
F 13.995161 3.859799 229.517693
F 13.461961 3.859749 251.338693
F 13.995161 11.579339 229.517693
F 13.461961 11.579339 251.338693
F 13.995161 19.298939 229.517693
F 13.461961 19.298839 251.338693
F 20.706761 7.489129 229.587693
F 22.322261 3.521839 251.517693
F 26.605361 0.785985 258.301693
F 22.499861 11.344039 251.459693
F 31.186561 3.490479 247.475693
F 22.290261 19.200939 251.687693
F 4.622321 1.281659 247.486693
F 31.217461 0.903026 248.271693
F 4.622321 9.001219 247.486693
F 29.136061 22.868039 251.915693
F 4.622321 16.720739 247.486693
F 31.479361 16.435239 248.176693
F 13.550661 1.286579 247.706693
F 13.550661 9.006139 247.706693
F 13.550661 16.725739 247.706693
F 22.504761 1.031159 247.815693
F 22.504361 8.797469 247.988693
F 22.639661 16.690139 248.141693
F 7.308901 7.719969 229.354693
F 6.778371 7.719669 251.178693
F 7.308901 15.439539 229.354693
F 6.778371 15.439239 251.178693
F 24.375561 4.903829 257.911693
F 25.063361 5.025789 236.032693
F 16.223061 7.719559 229.571693
F 15.689761 7.719529 251.392693
F 16.223061 15.439139 229.571693
F 15.689761 15.439039 251.392693
F 7.220411 20.585039 232.991693
F 6.688631 12.860639 254.790693
F 31.072661 0.586230 258.147693
F 24.660261 7.449759 251.728693
F 19.612461 14.924839 261.490693
F 24.587961 15.405239 251.706693
F 15.528761 20.535639 257.734693
F 16.067461 20.585539 235.938693
F 6.866521 5.146129 247.543693
F 6.866521 12.865639 247.543693
F 6.866521 20.585239 247.543693
F 15.778461 5.146369 247.761693
F 15.778461 12.865939 247.761693
F 15.778461 20.585539 247.761693
F 24.703961 4.823889 247.995693
F 24.662061 12.807139 248.141693
F 24.775061 20.517039 248.245693
F 6.796681 5.145759 250.271693
F 6.796681 12.865339 250.271693
F 6.796681 20.584839 250.271693
F 15.711861 5.146359 250.488693
F 15.711861 12.865939 250.488693
F 15.711861 20.585439 250.488693
F 24.642261 4.968259 250.771693
F 24.633861 12.898339 250.904693
F 24.610861 20.348439 250.979693
F 7.234061 7.722379 232.084693
F 6.704351 7.719479 253.903693
F 7.234061 15.441939 232.084693
F 6.704351 15.439039 253.903693
F 15.528761 12.816139 257.734693
F 16.067461 12.865939 235.938693
F 7.220411 12.865539 232.991693
F 6.688631 5.141069 254.790693
F 16.156361 7.719559 232.300693
F 15.623761 7.718289 254.114693
F 16.156361 15.439139 232.300693
F 15.623761 15.437839 254.114693
F 7.220411 5.145939 232.991693
F 15.602061 12.863539 255.007693
F 25.026061 7.315369 232.477693
F 24.413861 7.647659 254.282693
F 24.774961 15.257139 232.607693
F 24.352761 15.373939 254.458693
F 15.528761 5.096529 257.734693
F 16.067461 5.146369 235.938693
F 0.522183 1.374999 235.618693
F 0.022034 1.269559 257.441693
F 27.100461 1.130939 236.199693
F 31.643061 19.266639 230.031693
F 0.522183 9.094559 235.618693
F 0.022033 8.989119 257.441693
F 27.284061 8.988109 236.077693
F 26.568661 8.650109 255.485693
F 0.522183 16.814139 235.618693
F 0.022035 16.708639 257.441693
F 27.248161 16.735939 236.178693
F 26.594061 16.324339 257.984693
F 9.383451 1.286479 235.774693
F 8.864671 1.249259 257.553693
F 9.383451 9.006039 235.774693
F 8.864671 8.968819 257.553693
F 9.383451 16.725639 235.774693
F 8.864671 16.688339 257.553693
F 18.256261 1.188249 235.985693
F 17.756661 1.236799 257.789693
F 18.336961 9.001139 236.091693
F 17.756661 8.956359 257.789693
F 18.159561 16.894839 235.862693
F 17.756661 16.675939 257.789693
F 0.436771 3.779119 239.257693
F 6.618341 20.536739 257.507693
F 27.004061 3.698899 239.910693
F 33.478561 12.237139 255.456693
F 0.436772 11.498639 239.257693
F 7.146351 20.583039 235.722693
F 26.938861 11.471039 239.902693
F 27.023361 1.115659 243.481693
F 0.436772 19.218239 239.257693
F 33.202661 22.544339 262.049693
F 27.176161 18.932839 240.052693
F 27.326961 19.330739 229.945693
F 9.294641 3.859859 239.412693
F 8.617691 3.225309 261.178693
F 9.294641 11.579439 239.412693
F 8.617691 10.944839 261.178693
F 9.294641 19.298939 239.412693
F 8.617691 18.664439 261.178693
F 18.320561 3.958919 239.607693
F 17.529261 3.218529 261.398693
F 18.211661 11.529439 239.592693
F 17.529261 10.938139 261.398693
F 18.138961 19.267239 239.750693
F 17.529261 18.657639 261.398693
F 0.300266 3.924279 236.549693
F 0.083718 3.812379 258.273693
F 27.142261 3.683399 237.186693
F 26.304861 3.323499 259.031693
F 0.300266 11.643839 236.549693
F 0.083718 11.531939 258.273693
F 27.093961 11.500039 237.220693
F 26.557061 11.021839 259.042693
F 0.300266 19.363439 236.549693
F 0.083719 19.251539 258.273693
F 27.140161 19.354539 237.296693
F 26.487061 18.814339 258.792693
F 9.359211 3.860419 236.683693
F 8.819321 3.802219 258.480693
F 9.359211 11.579939 236.683693
F 8.819321 11.521739 258.480693
F 9.359211 19.299539 236.683693
F 8.819321 19.241339 258.480693
F 18.232661 3.738959 236.864693
F 17.740461 3.800259 258.697693
F 18.288361 11.581439 237.025693
F 17.740461 11.519839 258.697693
F 18.316661 19.302539 237.154693
F 17.740461 19.239339 258.697693
F 0.358027 1.213789 232.910693
F 0.013371 1.264349 254.761693
F 27.117461 1.043119 233.467693
F 28.721461 22.655339 259.066693
F 0.358027 8.933349 232.910693
F 0.013371 8.983909 254.761693
F 27.217261 8.698259 233.315693
F 28.783861 7.332469 254.577693
F 0.358027 16.652939 232.910693
F 0.013371 16.703439 254.761693
F 27.149161 16.559939 233.503693
F 26.740561 16.408539 255.236693
F 9.447841 1.285879 233.045693
F 8.919531 1.284829 254.835693
F 9.447841 9.005439 233.045693
F 8.919531 9.004389 254.835693
F 9.447841 16.725039 233.045693
F 8.919531 16.723939 254.835693
F 18.262561 1.271509 233.326693
F 17.829861 1.284189 255.061693
F 18.348061 8.987839 233.403693
F 17.829861 9.003739 255.061693
F 18.376561 16.552939 233.143693
F 17.829861 16.723339 255.061693
F 2.668411 7.718259 236.549693
F 2.192971 7.694949 258.393693
F 29.327761 7.546179 237.302693
F 26.570361 8.414859 258.072693
F 2.668411 15.437839 236.549693
F 2.192971 15.414539 258.393693
F 29.501961 15.253939 237.068693
F 28.791161 14.899839 259.012693
F 6.618341 12.817139 257.507693
F 7.146351 12.863439 235.722693
F 6.618341 5.097599 257.507693
F 24.312961 15.048939 258.968693
F 11.589461 7.719609 236.738693
F 11.055961 7.660829 258.534693
F 11.589461 15.439139 236.738693
F 11.055961 15.380339 258.534693
F 7.146351 5.143869 235.722693
F 24.900861 15.439139 236.935693
F 20.438961 7.714769 237.019693
F 19.775161 7.693969 258.779693
F 20.246961 15.357439 236.993693
F 19.893261 15.340839 258.796693
F 24.297961 7.398109 259.099693
F 24.897661 7.621529 236.914693
F 2.750961 5.145729 232.910693
F 2.263761 5.160239 254.732693
F 29.611361 4.869349 233.360693
F 28.911861 4.742339 255.526693
F 2.750961 12.865239 232.910693
F 2.263761 12.879839 254.732693
F 29.221761 12.696739 233.560693
F 28.799161 12.407439 255.460693
F 2.750961 20.584839 232.910693
F 2.263761 20.599339 254.732693
F 29.312461 20.428839 233.869693
F 29.117161 20.303339 255.416693
F 11.678361 5.146309 233.100693
F 11.146161 5.143979 254.897693
F 11.678361 12.865839 233.100693
F 11.146161 12.863539 254.897693
F 11.678361 20.585439 233.100693
F 11.146161 20.583139 254.897693
F 20.564661 4.921669 233.357693
F 20.117061 5.061169 255.192693
F 20.632561 12.804839 233.300693
F 20.060561 12.796539 255.150693
F 20.688461 20.424939 233.297693
F 20.116961 20.507239 255.108693
F 2.621751 5.142519 235.642693
F 2.222421 5.176959 257.438693
F 29.390861 5.066439 236.196693
F 28.751761 4.505669 258.222693
F 2.621751 12.862039 235.642693
F 2.222421 12.896539 257.438693
F 29.430661 12.771539 236.267693
F 28.743961 12.202439 258.070693
F 2.621751 20.581639 235.642693
F 2.222421 20.616039 257.438693
F 29.443161 20.417339 236.500693
F 28.763661 20.051839 258.161693
F 11.611261 5.146239 235.829693
F 11.072461 5.097319 257.625693
F 11.611261 12.865839 235.829693
F 11.072461 12.816839 257.625693
F 11.611261 20.585339 235.829693
F 11.072461 20.536439 257.625693
F 20.430961 5.178979 235.951693
F 19.920861 5.022179 257.848693
F 20.505961 12.734839 235.975693
F 20.045361 12.709439 257.916693
F 20.463761 20.468639 236.123693
F 20.067761 20.590439 258.073693
F 2.544831 7.721069 239.277693
F 2.083461 7.715659 261.094693
F 29.307461 7.363809 240.012693
F 27.508561 3.627939 229.927693
F 2.544831 15.440639 239.277693
F 2.083461 15.435239 261.094693
F 29.401861 15.224939 239.796693
F 24.331561 14.653239 261.717693
F 24.511861 20.198739 255.140693
F 24.866661 20.490939 233.513693
F 15.512761 15.379539 258.642693
F 2.083461 23.154739 261.094693
F 24.556761 12.630339 255.171693
F 24.750461 12.752339 233.354693
F 33.279061 12.479539 258.073693
F 29.140261 22.962539 239.799693
F 11.522461 7.719679 239.467693
F 10.855961 7.079819 261.234693
F 11.522461 15.439239 239.467693
F 10.855961 14.799339 261.234693
F 24.408461 5.175239 255.107693
F 24.854461 4.912499 233.475693
F 20.488261 7.784089 239.734693
F 27.542561 11.251939 229.741693
F 20.498961 15.193539 239.776693
F 28.570861 22.667239 261.783693
F 16.045261 15.439139 236.847693
F 15.602061 20.583039 255.007693
F 4.919541 1.283519 235.669693
F 4.390481 1.290719 257.486693
F 31.650161 1.145909 236.379693
F 24.698961 23.076139 247.322693
F 4.919541 9.003079 235.669693
F 4.390481 9.010279 257.486693
F 31.701461 8.811569 236.349693
F 28.651061 6.986559 259.006693
F 4.919541 16.722639 235.669693
F 4.390481 16.729839 257.486693
F 31.683461 16.533939 236.268693
F 31.296061 16.351939 258.055693
F 13.839661 1.286589 235.883693
F 13.301161 1.236809 257.680693
F 13.839661 9.006149 235.883693
F 13.301161 8.956369 257.680693
F 13.839661 16.725739 235.883693
F 13.301161 16.675939 257.680693
F 22.888661 1.301649 236.054693
F 29.410761 22.975439 232.778693
F 22.762861 8.997719 236.092693
F 22.267161 8.707079 257.919693
F 22.634261 16.832639 236.159693
F 22.112261 16.510239 257.868693
F 4.832281 3.862339 239.307693
F 4.399711 3.699129 261.137693
F 31.432661 3.489879 239.945693
F 33.288561 7.319319 254.599693
F 4.832281 11.581939 239.307693
F 4.399711 11.418739 261.137693
F 19.821661 22.530939 261.548693
F 11.411761 0.000040 244.014693
F 4.832281 19.301439 239.307693
F 4.399711 19.138239 261.137693
F 31.485761 19.259739 239.887693
F 15.978561 0.000002 239.576693
F 13.750761 3.859789 239.521693
F 13.071461 3.218119 261.289693
F 13.750761 11.579339 239.521693
F 13.071461 10.937639 261.289693
F 13.750761 19.298939 239.521693
F 13.071461 18.657239 261.289693
F 22.786061 3.811069 239.769693
F 31.523161 16.737839 240.815693
F 22.532461 11.383739 239.816693
F 20.478161 22.991139 232.323693
F 22.587861 19.120139 240.008693
F 31.163461 8.755619 248.427693
F 4.876551 3.866949 236.571693
F 4.376881 3.853169 258.419693
F 31.636761 3.710819 237.226693
F 31.043861 3.210889 259.054693
F 4.876551 11.586539 236.571693
F 4.376881 11.572739 258.419693
F 31.529561 11.298139 237.322693
F 31.019661 10.962839 259.020693
F 4.876551 19.306039 236.571693
F 4.376881 19.292339 258.419693
F 31.714561 19.143139 237.179693
F 30.959861 18.775139 259.237693
F 13.817361 3.859799 236.793693
F 13.284361 3.800449 258.588693
F 13.817361 11.579339 236.793693
F 13.284361 11.520039 258.588693
F 13.817361 19.298939 236.793693
F 13.284361 19.239539 258.588693
F 22.714361 3.866869 237.005693
F 22.139461 3.667739 258.725693
F 22.624161 11.507839 237.132693
F 22.094061 11.231639 258.911693
F 22.619661 19.291039 237.286693
F 22.123961 19.051239 258.897693
F 4.961571 1.278639 232.933693
F 4.455261 1.287999 254.760693
F 31.700261 1.092199 233.581693
F 31.005461 11.215039 251.770693
F 4.961571 8.998199 232.933693
F 4.455261 9.007559 254.760693
F 31.637361 8.851029 233.777693
F 31.058061 8.623729 255.429693
F 4.961571 16.717739 232.933693
F 4.455261 16.727139 254.760693
F 31.482061 16.738639 233.364693
F 31.160361 16.182839 255.391693
F 13.906261 1.286569 233.155693
F 13.374261 1.284179 254.952693
F 13.906261 9.006129 233.155693
F 13.374261 9.003739 254.952693
F 13.906261 16.725739 233.155693
F 13.374261 16.723339 254.952693
F 22.674461 1.399499 233.378693
F 22.117061 1.027469 255.119693
F 22.804261 8.843889 233.463693
F 22.316761 8.946339 255.158693
F 22.525261 16.567539 233.422693
F 22.167261 16.582639 255.247693
F 7.131901 7.719959 236.629693
F 6.607461 7.675359 258.354693
F 7.131901 15.439539 236.629693
F 6.607461 15.394939 258.354693
F 16.134161 20.585539 233.209693
F 15.512761 7.660019 258.642693
F 16.045261 7.719559 236.847693
F 21.864261 11.119939 261.758693
F 2.834701 0.001254 229.270693
F 15.867361 23.158639 244.123693
F 25.101961 15.225839 229.764693
F 6.883871 0.001345 246.635693
F 24.305461 22.674539 259.007693
F 7.058841 0.002128 239.359693
F 11.700161 0.000140 232.191693
F 33.304961 14.908039 259.234693
F 0.417389 3.938459 229.267693
F 19.723961 7.340529 261.417693
F 11.168561 23.157239 254.004693
F 16.045261 0.000001 236.847693
F 6.704351 23.158639 253.903693
F 6.954951 0.000332 243.905693
F 15.689761 23.158639 251.392693
F 31.338461 3.693059 244.696693
F 16.156361 0.000002 232.300693
F 11.767261 0.000058 229.462693
F 15.623761 23.157439 254.114693
F 2.834701 7.720809 229.270693
F 0.417389 19.377539 229.267693
F 11.234261 23.158639 251.283693
F 2.834701 15.440339 229.270693
F 26.633161 0.951649 255.613693
F 11.055961 23.099939 258.534693
F 15.800661 0.000001 246.852693
F 16.223061 0.000000 229.571693
F 6.607461 23.114439 258.354693
F 2.699411 0.006472 232.005693
F 15.512761 23.099139 258.642693
F 22.106061 1.063869 257.974693
F 0.417389 11.658039 229.267693
F 11.522461 0.000116 239.467693
F 2.544831 0.001509 239.277693
F 11.589461 0.000052 236.738693
F 11.344761 0.000078 246.743693
F 7.234061 0.002822 232.084693
F 6.778371 0.000107 251.178693
F 7.308901 0.000406 229.354693
F 7.131901 0.000400 236.629693
F 24.558561 22.799639 254.472693
F 24.074961 22.656639 261.632693
F 24.785761 23.075239 237.017693
F 29.000361 22.876839 254.614693
F 24.744961 22.933239 244.360693
F 19.976161 23.014039 254.319693
F 29.087061 23.030439 244.399693
F 29.411461 23.027639 237.074693
F 24.863461 23.113839 239.776693
F 24.567961 23.027939 251.772693
F 19.793261 23.055239 258.821693
F 33.154461 15.014739 261.985693
F 24.943361 23.170939 229.786693
F 33.235361 4.532749 258.064693
F 20.462261 23.133839 236.961693
F 33.396561 14.990439 254.515693
F 33.421461 22.538339 254.405693
F 33.305861 12.426839 248.259693
F 33.279161 7.140579 259.086693
F 33.588261 15.072139 247.384693
F 29.446661 23.073839 229.991693
F 19.991361 23.220239 251.598693
F 24.925261 22.969939 232.541693
F 20.256261 23.203339 244.339693
F 20.567561 23.189839 229.717693
F 20.576061 0.202185 239.705693
F 24.845661 -0.164103 237.129693
F 33.009361 7.074479 261.791693
F 6.169161 24.522239 2.747793
F 5.651611 24.461539 24.542693
F 23.472661 24.630339 22.096693
F 32.501661 24.713339 25.157093
F 6.169161 32.241839 2.747793
F 5.651611 32.181139 24.542693
F 33.223661 43.091139 4.601633
F 21.146261 23.044239 28.456793
F 6.169161 39.961339 2.747793
F 5.651611 39.900639 24.542693
F 32.639761 40.155939 15.219193
F 23.886561 32.632739 0.519660
F 15.072761 24.504639 2.978933
F 14.540261 24.445139 24.773993
F 15.072761 32.224239 2.978933
F 14.540261 32.164739 24.773993
F 15.072761 39.943839 2.978933
F 14.540261 39.884239 24.773993
F 24.017661 24.970439 3.291893
F 23.482561 24.519139 24.976293
F 24.069861 32.814839 3.297573
F 23.510661 32.291239 24.865293
F 23.935461 40.253239 3.323103
F 23.480261 40.032039 25.009893
F 6.087421 27.008639 6.383973
F 5.562691 27.002239 28.180693
F 30.382761 23.376639 14.297693
F 32.367861 27.174239 28.976993
F 6.087421 34.728239 6.383973
F 5.562691 34.721739 28.180693
F 26.381461 36.570339 0.501472
F 32.463061 35.140039 28.880393
F 6.087421 42.447739 6.383973
F 5.562691 42.441339 28.180693
F 32.865061 27.420639 11.574893
F 32.663561 32.437839 22.493393
F 14.983361 27.021039 6.614703
F 14.451261 27.018539 28.411993
F 14.983361 34.740539 6.614703
F 14.451261 34.738139 28.411993
F 14.983361 42.460139 6.614703
F 14.451261 42.457739 28.411993
F 23.943861 27.554539 6.972233
F 23.414561 26.963039 28.553493
F 24.032361 35.056939 6.802593
F 23.258561 34.909339 28.623493
F 24.003861 42.796739 6.806163
F 23.536061 42.511339 28.585393
F 6.148031 27.056539 3.683763
F 5.628701 27.002239 25.480193
F 32.661661 27.492439 21.498193
F 21.370461 23.088439 21.216993
F 6.148031 34.776039 3.683763
F 5.628701 34.721739 25.480193
F 28.603961 40.543939 0.664577
F 32.807761 24.791539 10.742893
F 6.148031 42.495639 3.683763
F 5.628701 42.441339 25.480193
F 27.903061 40.029739 32.579993
F 26.129461 23.356039 4.275243
F 15.056461 27.068339 3.886953
F 14.517961 27.018539 25.683293
F 15.056461 34.787939 3.886953
F 14.517961 34.738139 25.683293
F 15.056461 42.507539 3.886953
F 14.517961 42.457739 25.683293
F 24.054861 27.532439 4.286973
F 23.575861 27.162539 25.653593
F 23.927361 35.383239 4.054203
F 23.345461 34.841239 25.808893
F 24.238861 42.864939 4.057403
F 23.350261 42.637339 25.912093
F 6.316951 25.171039 0.086050
F 5.717601 24.461539 21.842193
F 21.900561 36.859639 0.314758
F 25.919761 23.104239 28.673693
F 6.316951 32.890639 0.086050
F 5.717601 32.181139 21.842193
F 32.630561 35.115639 26.233993
F 28.599861 25.014639 1.115733
F 6.316961 40.610239 0.086049
F 5.717601 39.900639 21.842193
F 30.031561 44.002339 32.482493
F 30.985661 44.417039 0.805373
F 15.284161 25.086539 0.277533
F 14.606861 24.445139 22.045393
F 15.284161 32.806039 0.277533
F 14.606861 32.164739 22.045393
F 15.284161 40.525639 0.277533
F 14.606861 39.884239 22.045393
F 26.146661 23.493939 18.748493
F 28.634061 32.916739 0.522192
F 30.758361 23.624039 4.648203
F 23.688761 32.344439 22.155793
F 32.983961 42.791439 14.275793
F 23.657861 39.998439 22.208493
F 8.351601 30.926839 3.718583
F 7.825821 30.872439 25.523593
F 8.351601 38.646339 3.718583
F 7.825821 38.592039 25.523593
F 32.778361 35.122539 18.894193
F 12.399861 30.878739 21.081893
F 30.435961 43.836239 18.100493
F 7.825821 46.311539 25.523593
F 17.284761 30.928039 3.941463
F 16.746261 30.878239 25.737893
F 17.284761 38.647639 3.941463
F 16.746261 38.597839 25.737893
F 30.310961 36.289939 18.162993
F 16.746261 23.158739 25.737893
F 30.331761 28.718039 17.848193
F 21.477161 43.750239 17.611293
F 26.405361 31.507139 4.226893
F 25.830561 31.115239 25.996093
F 26.244861 39.003239 4.211823
F 25.711661 38.896139 26.014193
F 21.393561 38.568239 21.275993
F 21.440661 35.959139 17.568193
F 8.605531 28.940139 0.109532
F 7.914721 28.310839 21.885693
F 8.605531 36.659739 0.109532
F 7.914721 36.030439 21.885693
F 8.605531 44.379339 0.109532
F 7.914721 43.749939 21.885693
F 17.512361 28.946339 0.332029
F 16.835161 28.305039 22.099893
F 17.512361 36.665839 0.332029
F 16.835161 36.024539 22.099893
F 17.512361 44.385439 0.332029
F 16.835161 43.744139 22.099893
F 30.119361 28.632139 32.447193
F 25.725261 28.509039 22.294993
F 21.017461 43.597239 32.147593
F 25.946961 36.215939 22.378093
F 25.494461 28.334939 32.422893
F 25.685061 43.944139 22.338493
F 8.375861 28.368739 2.812043
F 7.848231 28.310839 24.606693
F 8.375861 36.088339 2.812043
F 7.848231 36.030439 24.606693
F 8.375861 43.807939 2.812043
F 7.848231 43.749939 24.606693
F 17.300961 28.364539 3.033333
F 16.768461 28.305039 24.828393
F 17.300961 36.084039 3.033333
F 16.768461 36.024539 24.828393
F 17.300961 43.803639 3.033333
F 16.768461 43.744139 24.828393
F 26.327861 28.766039 3.400873
F 25.802061 28.632539 25.068593
F 26.405461 36.492739 3.289493
F 25.641761 36.298139 25.194593
F 26.453961 44.208239 3.154013
F 25.584661 43.756239 25.012093
F 8.291011 30.875539 6.442933
F 7.759321 30.872439 28.244593
F 8.291011 38.595039 6.442933
F 7.759321 38.592039 28.244593
F 8.291011 46.314639 6.442933
F 7.759321 46.311539 28.244593
F 17.211561 30.880739 6.669103
F 16.679561 30.878239 28.466393
F 17.211661 38.600239 6.669103
F 16.679561 38.597839 28.466393
F 17.211561 23.161139 6.669103
F 16.679561 23.158739 28.466393
F 21.676761 28.305339 17.595193
F 12.488861 43.743639 17.443893
F 26.235861 31.301739 6.984223
F 25.681661 31.199939 28.743393
F 26.210361 39.028639 6.978003
F 25.798261 38.754739 28.818693
F 24.047761 25.178839 0.578662
F 12.399861 23.159239 21.081893
F 10.610261 24.502739 2.872283
F 10.078461 24.442839 24.666593
F 10.610261 32.222339 2.872283
F 10.078461 32.162439 24.666593
F 10.610261 39.941839 2.872283
F 10.078461 39.882039 24.666593
F 19.482161 24.837739 3.060273
F 19.112461 24.375539 24.871693
F 19.460861 32.398139 3.238203
F 19.058361 32.196039 24.725593
F 19.347661 40.261339 3.223233
F 18.895461 39.907739 24.879593
F 28.449061 24.848139 3.871493
F 27.746361 24.666439 24.839993
F 28.629061 32.718939 3.278543
F 28.028461 32.500539 25.248193
F 28.558161 40.410539 3.484943
F 27.815361 40.130739 25.035393
F 10.521361 27.023239 6.506983
F 9.989561 27.020839 28.304493
F 10.521361 34.742839 6.506983
F 9.989561 34.740439 28.304493
F 10.521361 42.462439 6.506983
F 9.989561 42.460039 28.304493
F 19.372861 27.061939 6.830503
F 18.823461 26.956339 28.556293
F 19.563561 34.850539 6.687633
F 18.837861 34.654939 28.554493
F 19.531661 42.704439 6.875753
F 18.896661 42.473139 28.449493
F 28.432061 27.347539 7.259653
F 27.958461 27.360139 28.541993
F 28.582561 35.288839 7.106653
F 27.847761 35.053639 28.845793
F 28.437561 42.938639 7.038173
F 27.985861 42.772039 28.805793
F 10.591961 27.071939 3.776403
F 10.056361 27.020839 25.572693
F 10.591961 34.791539 3.776403
F 10.056361 34.740439 25.572693
F 10.591961 42.511139 3.776403
F 10.056361 42.460039 25.572693
F 19.695361 27.309739 4.139683
F 19.002761 27.015639 25.828693
F 19.729661 34.925839 4.051003
F 18.880261 34.694739 25.736693
F 19.565961 42.765339 4.176613
F 18.951061 42.449639 25.782593
F 28.461961 27.739439 4.486513
F 27.956661 27.212539 25.887593
F 28.610161 35.309739 4.326733
F 28.066961 35.135239 26.074993
F 28.660161 43.110239 4.384593
F 27.994561 42.729639 26.069993
F 10.813861 25.087039 0.165720
F 10.145261 24.442839 21.934793
F 10.813861 32.806539 0.165720
F 10.145261 32.162439 21.934793
F 10.813861 40.526139 0.165720
F 10.145261 39.882039 21.934793
F 32.675261 27.458139 18.681393
F 19.173861 24.483339 22.143393
F 32.728961 32.420339 15.415493
F 19.133561 32.184839 22.070293
F 33.345761 32.935139 0.894378
F 19.090361 39.930539 22.099593
F 30.310361 23.398639 28.729293
F 27.925661 24.641339 22.167393
F 19.740461 25.154439 0.290571
F 28.333961 32.550339 22.547693
F 19.721261 32.802839 0.486370
F 28.135261 40.098539 22.295393
F 12.827261 30.928439 3.832413
F 12.288761 30.878739 25.628593
F 12.827261 38.648039 3.832413
F 12.288761 38.598339 25.628593
F 21.530461 30.978239 21.132293
F 12.288761 23.159239 25.628593
F 12.488861 36.024039 17.443893
F 12.488861 28.304539 17.443893
F 21.702161 31.427239 4.130523
F 21.338361 31.038239 25.788693
F 21.770961 39.102539 4.239073
F 21.168261 38.748339 25.914393
F 30.759861 44.087039 15.320893
F 30.440261 36.117039 15.298693
F 30.802161 31.391339 4.448433
F 30.265661 31.126839 26.074793
F 30.824261 39.169739 4.439453
F 30.142261 38.883839 26.021893
F 12.399861 38.598339 21.081893
F 30.408661 28.835539 15.227493
F 21.638561 43.865939 14.903793
F 22.173261 44.367039 0.410043
F 13.058261 28.945039 0.223829
F 12.377661 28.304539 21.990693
F 13.058261 36.664639 0.223829
F 12.377661 36.024039 21.990693
F 13.058261 44.384239 0.223829
F 12.377661 43.743639 21.990693
F 33.209761 40.463439 3.647413
F 21.209261 28.387439 21.958593
F 18.834661 24.462139 32.001493
F 21.265861 35.905839 22.151193
F 32.938761 27.485539 7.302763
F 21.471861 43.718739 22.065093
F 21.138361 28.239739 32.101893
F 30.370961 28.666639 22.504293
F 32.949361 35.153339 14.550693
F 30.478961 36.387339 22.489293
F 32.262961 40.463939 32.569893
F 30.296061 44.033939 22.188693
F 12.843261 28.364039 2.924883
F 12.310961 28.304539 24.719793
F 12.843261 36.083539 2.924883
F 12.310961 36.024039 24.719793
F 12.843261 43.803139 2.924883
F 12.310961 43.743639 24.719793
F 21.799761 28.849139 3.332443
F 21.254861 28.391739 24.811293
F 21.794961 36.545139 3.090433
F 21.067261 36.092039 25.000193
F 21.944661 44.176839 3.064583
F 21.133461 43.875739 24.789393
F 30.774061 28.779239 3.646063
F 30.345461 28.407639 25.114793
F 30.858961 36.625639 3.494253
F 30.386561 36.269639 25.178093
F 30.925661 44.390839 3.623433
F 30.189761 44.067139 24.983193
F 12.754161 30.881239 6.560573
F 12.222061 30.878739 28.357793
F 12.754161 38.600739 6.560573
F 12.222061 38.598339 28.357793
F 21.470361 36.071439 14.809393
F 21.341461 28.569039 14.909293
F 21.616661 31.136739 6.719023
F 21.211861 30.914439 28.586893
F 21.737561 38.953939 7.011443
F 21.168661 38.531439 28.652693
F 32.725261 40.394039 22.545893
F 12.555461 43.743639 14.714793
F 30.866761 31.184839 7.210993
F 30.128261 31.188439 28.780293
F 30.622661 39.202739 7.211883
F 30.189161 38.933139 28.956593
F 32.884461 42.927139 18.883893
F 12.555461 36.024039 14.714793
F 12.555461 28.304539 14.714793
F 27.879061 24.629739 32.255993
F 6.005981 24.460839 9.995653
F 5.473791 24.461539 31.818593
F 25.737061 23.351739 21.358693
F 30.809561 29.090839 0.850991
F 6.005981 32.180439 9.995653
F 5.473791 32.181139 31.818593
F 32.326661 42.740739 26.101693
F 23.444661 24.339439 31.867993
F 6.005991 39.899939 9.995653
F 5.473791 39.900639 31.818593
F 32.795661 32.489739 10.933293
F 32.315161 40.101739 25.152193
F 14.895661 24.445139 10.228993
F 14.362361 24.445139 32.049893
F 14.895661 32.164739 10.228993
F 14.362361 32.164739 32.049893
F 14.895661 39.884339 10.228993
F 14.362361 39.884239 32.049893
F 23.838361 24.660739 10.530793
F 32.514761 42.849539 28.742293
F 23.952961 32.239439 10.302293
F 32.879561 24.991139 8.073953
F 23.875761 40.053639 10.512893
F 32.995761 42.888139 11.607593
F 5.918251 27.002239 13.629093
F 32.868961 32.844639 8.182053
F 5.918251 34.721739 13.629093
F 18.856661 39.893439 32.052893
F 5.918251 42.441339 13.629093
F 21.985961 28.874239 0.556853
F 14.806961 27.018539 13.860493
F 14.806961 34.738139 13.860493
F 14.806961 42.457739 13.860493
F 23.697661 27.420139 14.254793
F 23.825861 34.766839 13.866593
F 23.842661 42.393839 14.113793
F 5.983831 27.002139 10.928993
F 12.577661 23.159239 13.806293
F 21.673161 23.627139 4.083753
F 5.983841 34.721739 10.928993
F 12.222061 23.159239 28.357793
F 26.246661 23.473939 6.922163
F 5.983841 42.441239 10.928993
F 12.754161 23.161639 6.560573
F 30.238661 36.205439 32.646393
F 14.873561 27.018639 11.132893
F 14.873561 34.738139 11.132893
F 14.873561 42.457739 11.132893
F 23.855261 27.258239 11.454793
F 23.811361 35.053839 11.100793
F 23.873761 42.537739 11.449093
F 6.066321 24.460439 7.297953
F 5.539781 24.461539 29.118093
F 32.646361 24.809439 15.134193
F 32.482561 24.580039 29.930893
F 6.066321 32.180039 7.297953
F 5.539781 32.181139 29.118093
F 23.432461 40.124839 32.270093
F 32.490661 32.497439 29.675893
F 6.066331 39.899639 7.297953
F 5.539781 39.900639 29.118093
F 33.012761 42.932039 7.279113
F 32.475561 40.241639 29.843793
F 14.961661 24.446439 7.507543
F 14.429061 24.445139 29.321293
F 14.961661 32.165939 7.507543
F 14.429061 32.164739 29.321293
F 14.961661 39.885539 7.507543
F 14.429061 39.884239 29.321293
F 23.907161 24.833039 7.843483
F 23.395761 24.465139 29.181793
F 23.956761 32.416939 7.485863
F 23.349961 32.312639 29.571393
F 23.991361 40.221939 7.753733
F 23.407361 39.935939 29.544993
F 8.181191 30.872639 10.972893
F 8.181191 38.592139 10.972893
F 30.477761 39.026339 21.592693
F 8.181191 46.311739 10.972893
F 17.101861 30.878339 11.187393
F 17.101861 38.597839 11.187393
F 17.101861 23.158739 11.187393
F 32.887061 32.591839 18.144693
F 26.105861 31.152439 11.468093
F 26.227761 38.817339 11.519993
F 30.479261 39.081139 18.820893
F 8.268461 28.311739 7.346433
F 7.736901 28.310839 29.161593
F 8.268461 36.031339 7.346433
F 7.736901 36.030439 29.161593
F 8.268461 43.750839 7.346433
F 7.736911 43.749939 29.161593
F 17.189961 28.306239 7.562043
F 16.657361 28.305039 29.375793
F 17.189961 36.025839 7.562043
F 16.657361 36.024539 29.375793
F 17.189961 43.745439 7.562043
F 16.657361 43.744139 29.375793
F 26.249061 28.699839 8.025143
F 25.666861 28.444039 29.677793
F 26.326061 36.472139 7.776753
F 25.481661 36.256039 29.457293
F 26.170761 44.022139 7.903493
F 25.692561 43.879939 29.577293
F 8.203741 28.310839 10.061293
F 7.670411 28.310839 31.882593
F 8.203741 36.030439 10.061293
F 7.670411 36.030439 31.882593
F 8.203741 43.749939 10.061293
F 7.670411 43.749939 31.882593
F 17.123961 28.305039 10.283393
F 16.590661 28.305039 32.104293
F 17.123961 36.024639 10.283393
F 16.590661 36.024539 32.104293
F 17.123961 43.744139 10.283393
F 16.590661 43.744139 32.104293
F 26.162761 28.539339 10.648093
F 32.748561 34.937739 21.640693
F 26.161961 36.231739 10.518993
F 33.015661 35.133039 11.740593
F 26.035261 44.019839 10.643293
F 24.067961 40.504239 0.542040
F 8.114931 30.872439 13.693093
F 8.114931 38.592039 13.693093
F 8.114931 46.311639 13.693093
F 17.035161 30.878239 13.914893
F 17.035161 38.597839 13.914893
F 17.035161 23.158739 13.914893
F 30.652961 31.275739 18.823593
F 25.976161 31.131439 14.301093
F 26.240361 38.670939 14.239193
F 8.351601 23.207239 3.718583
F 10.433861 24.442839 10.121293
F 9.900661 24.442839 31.942493
F 10.433861 32.162439 10.121293
F 9.900661 32.162439 31.942493
F 10.433861 39.882039 10.121293
F 9.900661 39.882039 31.942493
F 19.286561 24.453439 10.397593
F 33.004961 35.191939 4.466933
F 19.273061 32.264039 10.318893
F 21.575361 23.164539 14.046093
F 19.406161 39.988139 10.562193
F 33.027561 35.315139 7.253733
F 28.495161 24.730239 10.623093
F 30.801361 23.562639 7.168333
F 28.302261 32.350439 10.399193
F 26.038961 23.686839 14.232793
F 28.356261 40.183239 10.680493
F 33.010261 27.618339 4.601673
F 10.345261 27.020839 13.752993
F 10.345261 34.740439 13.752993
F 10.345261 42.460039 13.752993
F 19.283761 26.974239 13.925493
F 19.326061 34.832139 13.930493
F 19.527561 42.496039 13.954693
F 28.091161 27.451939 14.376293
F 28.208261 34.999539 14.268593
F 28.490061 42.722039 14.263793
F 10.411961 27.020839 11.022293
F 10.411961 34.740439 11.022293
F 10.411961 42.460039 11.022293
F 19.425261 27.098339 11.111993
F 19.308561 34.732439 11.253393
F 19.477761 42.668639 11.195193
F 28.321361 27.295539 11.694493
F 28.238361 34.935939 11.506193
F 28.441461 42.890339 11.525193
F 10.499661 24.444039 7.396483
F 9.967461 24.442839 29.210693
F 10.499661 32.163639 7.396483
F 9.967461 32.162439 29.210693
F 10.499661 39.883139 7.396483
F 9.967461 39.882039 29.210693
F 19.445061 24.384639 7.673063
F 18.974561 24.399339 29.252193
F 19.391361 32.284039 7.537723
F 18.929561 32.063539 29.534193
F 19.413361 40.224639 7.942253
F 18.898461 39.900039 29.305093
F 28.487261 24.716239 7.873713
F 28.110061 24.741339 29.560193
F 28.587061 32.585539 7.731313
F 28.000161 32.487739 29.605093
F 28.327061 40.325939 7.949123
F 27.981661 40.147439 29.901993
F 12.644361 30.878839 11.078093
F 12.644361 38.598339 11.078093
F 12.644361 23.159239 11.078093
F 21.420061 38.674639 18.492493
F 21.583661 31.266639 11.148593
F 21.475061 38.637539 11.384193
F 21.500561 30.829339 18.524193
F 30.507261 31.333539 11.652393
F 30.686461 39.070539 11.561293
F 12.466561 23.159239 18.352693
F 17.284761 23.208539 3.941463
F 12.732361 28.305739 7.452693
F 12.199861 28.304539 29.266593
F 12.732361 36.025239 7.452693
F 12.199861 36.024039 29.266593
F 12.732361 43.744839 7.452693
F 12.199861 43.743639 29.266593
F 21.597561 28.672039 7.922743
F 21.195361 28.386839 29.404993
F 21.730261 36.208539 7.492773
F 20.977361 36.027239 29.468593
F 21.892161 44.218039 7.823663
F 21.123461 43.670039 29.317593
F 30.619761 28.644439 8.286743
F 30.059761 28.597039 29.623593
F 30.686761 36.593939 8.110903
F 30.186561 36.335739 29.805893
F 30.715361 44.168839 7.992723
F 30.268361 44.081739 29.823493
F 12.666461 28.304539 10.174693
F 12.133161 28.304539 31.995693
F 12.666461 36.024139 10.174693
F 12.133161 36.024039 31.995693
F 12.666461 43.743639 10.174693
F 12.133161 43.743639 31.995693
F 21.686861 28.483839 10.562293
F 30.820961 36.811639 0.619238
F 21.515961 36.123539 10.452093
F 26.574761 28.858039 0.660757
F 21.792161 43.892539 10.630793
F 23.201561 32.367839 32.222493
F 30.563161 28.654939 11.039493
F 18.801261 32.317439 32.218393
F 30.650461 36.405239 10.969493
F 33.004761 32.684839 3.582893
F 30.647461 44.032539 10.605393
F 32.734461 40.305739 18.009593
F 12.577661 30.878739 13.806293
F 12.577661 38.598339 13.806293
F 12.466561 38.598339 18.352693
F 21.422561 31.036239 13.915093
F 21.503561 38.510339 14.013893
F 12.466561 30.878739 18.352693
F 30.449361 31.324139 14.276793
F 30.505561 38.750739 14.377193
F 28.334661 40.171439 15.141393
F 12.827261 23.208939 3.832413
F 5.829431 24.461539 17.266793
F 32.850561 40.377739 8.197223
F 5.829431 32.181139 17.266793
F 33.195261 40.202739 10.831693
F 5.829431 39.900639 17.266793
F 30.571661 23.430639 11.556693
F 14.718061 24.445139 17.498093
F 14.718061 32.164739 17.498093
F 14.718061 39.884239 17.498093
F 23.699961 24.385639 17.548793
F 23.781761 32.175939 17.669093
F 23.765261 39.948939 17.835793
F 5.740511 27.002239 20.904793
F 30.295661 23.369539 21.469193
F 5.740511 34.721739 20.904793
F 25.537161 43.993039 32.260993
F 5.740511 42.441339 20.904793
F 32.462161 32.607639 25.131493
F 14.629161 27.018539 21.136093
F 14.629161 34.738139 21.136093
F 14.629161 42.457739 21.136093
F 23.513861 27.057439 21.270393
F 23.702261 34.979539 21.409593
F 23.861361 42.459439 21.267593
F 5.806511 27.002239 18.204293
F 33.014261 25.016239 3.586723
F 5.806521 34.721739 18.204293
F 19.643561 40.473039 0.488161
F 5.806521 42.441339 18.204293
F 32.619561 24.713039 22.189593
F 14.695761 27.018539 18.407393
F 14.695761 34.738139 18.407393
F 14.695761 42.457739 18.407393
F 23.892361 27.039939 18.538193
F 23.607161 34.613839 18.665393
F 23.715461 42.547039 18.573293
F 5.895411 24.461539 14.566293
F 30.143561 23.384339 25.783993
F 5.895411 32.181139 14.566293
F 32.899461 24.953439 17.900793
F 5.895411 39.900639 14.566293
F 32.568361 27.438539 14.277893
F 14.784661 24.445139 14.769493
F 14.784661 32.164739 14.769493
F 14.784661 39.884239 14.769493
F 23.600661 24.830939 14.955493
F 23.621161 32.289039 14.887293
F 23.764661 39.851939 15.061193
F 8.003641 30.872439 18.247693
F 8.003641 38.592039 18.247693
F 30.451261 31.161839 21.534293
F 8.003641 46.311539 18.247693
F 16.924061 30.878239 18.461993
F 16.924061 38.597839 18.461993
F 16.924061 23.158739 18.461993
F 28.134161 32.364139 15.142393
F 26.175761 31.260039 18.681393
F 25.960061 38.569339 18.833293
F 28.401461 24.833739 15.336393
F 8.092531 28.310839 14.609793
F 8.092531 36.030439 14.609793
F 8.092531 43.749939 14.609793
F 17.012961 28.305039 14.823993
F 17.012961 36.024539 14.823993
F 17.012961 43.744139 14.823993
F 25.927961 28.659539 15.146393
F 25.851061 36.135139 15.042593
F 26.023361 43.781139 14.950793
F 8.026051 28.310839 17.330793
F 8.026051 36.030439 17.330793
F 8.026051 43.749939 17.330793
F 16.946261 28.305039 17.552493
F 16.946261 36.024539 17.552493
F 16.946261 43.744139 17.552493
F 26.010261 28.532839 17.815093
F 25.893061 36.068839 17.861893
F 25.823661 43.825039 17.600293
F 7.937141 30.872439 20.968693
F 7.937141 38.592039 20.968693
F 7.937141 46.311539 20.968693
F 16.857361 30.878239 21.190493
F 16.857361 38.597839 21.190493
F 16.857361 23.158739 21.190493
F 19.417261 39.863339 14.865293
F 25.996461 31.171539 21.523793
F 25.912561 38.866839 21.562193
F 26.171361 23.569039 11.468093
F 10.256361 24.442839 17.390693
F 10.256361 32.162439 17.390693
F 10.256361 39.882039 17.390693
F 19.245661 24.271239 17.509593
F 19.230161 32.083939 17.639693
F 19.142661 39.844339 17.657493
F 28.314461 24.718439 18.028693
F 28.414361 32.452139 17.872293
F 28.143561 40.028739 17.846493
F 10.167361 27.020839 21.028593
F 10.167361 34.740439 21.028593
F 10.167361 42.460039 21.028593
F 18.864261 26.948939 20.972793
F 19.061361 34.685439 21.159793
F 19.171261 42.568539 21.195893
F 28.096861 27.398539 21.602593
F 28.291961 35.029439 21.590693
F 27.970161 42.732839 21.467793
F 10.234161 27.020839 18.296793
F 10.234161 34.740439 18.296793
F 10.234161 42.460039 18.296793
F 19.368861 26.916939 18.282193
F 19.261461 34.608139 18.514393
F 19.186561 42.490139 18.474393
F 28.294161 27.453639 18.781193
F 28.077061 34.941339 18.830393
F 28.070161 42.641339 18.755993
F 10.323061 24.442839 14.658893
F 10.323061 32.162439 14.658893
F 10.323061 39.881939 14.658893
F 19.252161 24.423839 14.805693
F 19.294861 32.279139 14.857593
F 32.488761 27.315739 26.215693
F 25.851361 36.289939 32.249793
F 32.722561 42.939539 21.643793
F 27.968161 32.389039 32.350093
F 21.053461 36.134539 32.130193
F 26.325661 44.634039 0.540109
F 30.657661 23.741539 18.702493
F 33.088361 40.513239 1.077223
F 25.735361 23.192739 25.896493
F 33.030161 24.975439 0.826232
F 21.644461 23.363439 11.417193
F 21.726161 23.380639 6.884853
F 32.368361 32.483939 32.385293
F 32.540461 24.623239 32.567493
F 21.575061 23.085939 18.532593
F 21.358061 23.153839 25.697993
F 30.922061 41.769139 0.082903
F 5.118151 24.461539 46.370393
F 25.469761 31.055239 32.984393
F 5.118151 32.181139 46.370393
F 31.870661 32.294639 46.850293
F 5.118151 39.900639 46.370393
F 31.907261 40.064339 46.764393
F 14.006761 24.445139 46.601693
F 14.006761 32.164739 46.601693
F 14.006761 39.884239 46.601693
F 22.796561 24.615339 46.789793
F 22.877561 32.240739 46.526793
F 22.731361 40.011139 46.802693
F 5.029231 27.002239 50.008393
F 31.396761 27.169739 50.504893
F 5.029231 34.721739 50.008393
F 31.480561 34.835339 50.491093
F 5.029231 42.441339 50.008393
F 31.900661 42.511939 50.589093
F 13.917861 27.018539 50.239693
F 13.917861 34.738139 50.239693
F 13.917861 42.457739 50.239693
F 22.916261 27.103239 50.400793
F 22.723261 34.746539 50.251593
F 22.628661 42.508039 50.521893
F 5.095241 27.002239 47.307893
F 31.769661 27.409639 47.750193
F 5.095241 34.721739 47.307893
F 31.858561 34.946939 47.843793
F 5.095241 42.441339 47.307893
F 31.854161 42.526139 47.945093
F 13.984561 27.018539 47.511093
F 13.984561 34.738139 47.511093
F 13.984561 42.457739 47.511093
F 22.915761 27.183639 47.740793
F 23.019461 34.796739 47.625093
F 22.984561 42.610439 47.718993
F 5.184141 24.461539 43.669893
F 4.650681 24.461539 65.497593
F 31.905761 24.821439 44.497593
F 5.184141 32.181139 43.669893
F 4.650681 32.181139 65.497593
F 31.944161 32.477139 44.090093
F 5.184141 39.900639 43.669893
F 4.650681 39.900639 65.497593
F 32.073361 40.309039 44.040993
F 14.073461 24.445139 43.873093
F 14.073461 32.164739 43.873093
F 14.073461 39.884239 43.873093
F 23.097861 24.571139 44.030493
F 22.962961 32.228239 43.859593
F 22.889861 40.202139 44.117293
F 7.292371 30.872439 47.351293
F 7.292371 38.592039 47.351293
F 27.179961 42.274439 64.939193
F 7.292371 46.311539 47.351293
F 16.212761 30.878239 47.565593
F 16.212761 38.597839 47.565593
F 16.212761 23.158739 47.565593
F 29.737461 38.996839 43.361693
F 25.176961 31.048039 47.806493
F 25.083361 39.030239 47.689793
F 22.432161 26.862939 65.100193
F 7.381271 28.310839 43.713393
F 7.381271 36.030439 43.713393
F 7.381271 43.749939 43.713393
F 16.301661 28.305039 43.927593
F 16.301661 36.024539 43.927593
F 16.301661 43.744139 43.927593
F 25.242661 28.507239 44.054293
F 25.182861 36.470039 44.049493
F 25.472161 43.762339 44.052593
F 7.314771 28.310839 46.434393
F 7.314771 36.030439 46.434393
F 7.314771 43.749939 46.434393
F 16.235061 28.305039 46.656093
F 16.235061 36.024539 46.656093
F 16.235061 43.744139 46.656093
F 25.099261 28.534039 46.718493
F 25.071961 36.335739 46.758793
F 25.266561 43.793339 46.883693
F 7.225861 30.872439 50.072293
F 7.225861 38.592039 50.072293
F 7.225861 46.311539 50.072293
F 16.146061 30.878239 50.294093
F 16.146061 38.597839 50.294093
F 16.146061 23.158739 50.294093
F 29.648961 31.291739 43.273293
F 25.058661 30.832039 50.609993
F 25.029361 38.644439 50.484093
F 5.450881 42.441339 32.756093
F 9.545041 24.442839 46.494293
F 9.545041 32.162439 46.494293
F 9.545041 39.882039 46.494293
F 18.469061 24.403039 46.692093
F 18.499061 32.087739 46.808293
F 18.356461 40.004439 46.581693
F 27.380761 24.800639 46.963893
F 27.262661 32.474039 46.820593
F 27.447961 40.077639 46.786993
F 9.456121 27.020839 50.132193
F 9.456121 34.740439 50.132193
F 9.456121 42.460039 50.132193
F 18.455361 27.030339 50.317293
F 18.473861 34.653039 50.487693
F 18.327561 42.430139 50.223993
F 27.126061 27.120139 50.678893
F 27.173561 34.882139 50.385393
F 27.339961 42.754039 50.504993
F 9.522891 27.020839 47.400393
F 9.522891 34.740439 47.400393
F 9.522891 42.460039 47.400393
F 18.501361 26.993239 47.515393
F 18.485061 34.697839 47.613793
F 18.538061 42.560939 47.518993
F 27.346261 27.384839 47.966993
F 27.213461 35.027139 47.653493
F 27.513561 42.516939 47.613893
F 9.611801 24.442839 43.762493
F 9.611801 32.162439 43.762493
F 9.611801 39.882039 43.762493
F 18.421961 24.459939 43.915493
F 18.469061 32.171839 44.022493
F 18.583361 39.876439 43.954393
F 27.589861 24.590639 44.245093
F 27.323561 32.469839 44.039593
F 27.486461 40.187039 43.966093
F 11.755361 30.878739 47.456293
F 11.755361 38.598339 47.456293
F 11.755361 23.159239 47.456293
F 18.646961 42.461239 33.086993
F 20.852961 30.867239 47.617793
F 20.573061 38.512439 47.805593
F 20.901361 38.628039 43.127393
F 29.511361 31.337139 47.825293
F 29.620461 38.808639 47.707793
F 25.562961 38.828639 33.135893
F 30.186961 38.926339 33.429893
F 11.844261 28.304539 43.818393
F 11.844261 36.024039 43.818393
F 11.844261 43.743639 43.818393
F 20.842561 28.318939 44.093293
F 20.961361 36.124039 43.977993
F 20.807661 43.989839 44.093893
F 29.601461 28.761939 44.191593
F 29.795761 36.508039 44.312493
F 29.799461 44.145039 44.037393
F 11.777561 28.304539 46.547493
F 11.777561 36.024039 46.547493
F 11.777561 43.743639 46.547493
F 20.725961 28.298539 46.711293
F 20.807561 35.991439 46.686293
F 20.752961 43.878439 46.845093
F 29.413861 28.733539 46.978393
F 29.616461 36.112739 46.987893
F 29.731361 43.952939 46.941993
F 11.688661 30.878739 50.185493
F 11.688661 38.598339 50.185493
F 20.800361 30.868939 43.010693
F 20.713361 30.926939 50.239693
F 20.605361 38.647039 50.579293
F 11.332961 38.598339 64.737293
F 29.496661 31.061439 50.687693
F 29.329861 38.792239 50.414893
F 11.866461 38.598339 42.909593
F 31.183761 26.972639 65.521093
F 4.940331 24.461539 53.646293
F 31.555661 24.314639 54.257193
F 4.940331 32.181139 53.646293
F 31.764361 32.271839 54.400093
F 4.940331 39.900639 53.646293
F 31.886161 40.034339 54.324193
F 13.828961 24.445139 53.877593
F 13.828961 32.164739 53.877593
F 13.828961 39.884239 53.877593
F 22.847461 24.431639 54.126993
F 22.846861 32.196939 54.109493
F 22.764961 39.922239 54.170793
F 5.384871 27.002239 35.456593
F 4.851411 27.002239 57.284293
F 32.232661 27.208839 35.916893
F 31.454161 27.057039 58.005793
F 5.384871 34.721739 35.456593
F 4.851411 34.721739 57.284293
F 32.384361 35.223939 36.119993
F 31.302961 34.860139 57.895693
F 5.384871 42.441339 35.456593
F 4.851411 42.441339 57.284293
F 32.392361 42.889039 36.265693
F 31.530961 42.552739 58.007093
F 14.273461 27.018539 35.687893
F 13.740061 27.018539 57.515593
F 14.273461 34.738139 35.687893
F 13.740061 34.738139 57.515593
F 14.273461 42.457739 35.687893
F 13.740061 42.457739 57.515593
F 23.278261 26.956239 35.704293
F 22.558561 26.968039 57.592893
F 22.962661 34.909439 35.909893
F 22.777061 34.772939 57.680293
F 23.226261 42.557939 35.976593
F 22.838361 42.541439 57.542993
F 4.917421 27.002239 54.583793
F 31.983561 40.247339 39.890093
F 31.498061 26.951939 55.229693
F 4.917421 34.721739 54.583793
F 20.686161 23.322939 47.567093
F 31.358261 34.909939 55.184393
F 4.917421 42.441339 54.583793
F 30.226661 31.177039 33.369093
F 31.679061 42.469839 55.015893
F 14.340161 27.018539 32.959193
F 13.806661 27.018539 54.786993
F 14.340161 34.738139 32.959193
F 13.806661 34.738139 54.786993
F 14.340161 42.457739 32.959193
F 13.806661 42.457739 54.786993
F 21.090061 30.770839 32.927793
F 22.638461 27.050839 54.919393
F 27.813061 27.186039 33.115693
F 22.698561 34.768039 55.030193
F 29.215761 38.556739 65.163193
F 22.672561 42.538339 54.902393
F 5.006321 24.461539 50.945793
F 31.390561 24.654639 51.456393
F 5.006321 32.181139 50.945793
F 31.693761 32.357939 51.560993
F 5.006321 39.900639 50.945793
F 31.649761 39.963639 51.489593
F 13.895661 24.445139 51.148993
F 13.895661 32.164739 51.148993
F 13.895661 39.884239 51.148993
F 22.773661 24.493439 51.397993
F 22.880061 32.254439 51.363093
F 22.830061 39.967139 51.474693
F 7.648001 30.872439 32.799493
F 7.114551 30.872439 54.627193
F 7.648001 38.592039 32.799493
F 7.114551 38.592039 54.627193
F 23.389161 26.937539 33.084193
F 11.332961 30.878739 64.737293
F 7.648001 46.311539 32.799493
F 7.114551 46.311539 54.627193
F 16.568461 30.878239 33.013793
F 16.034961 30.878239 54.841493
F 16.568461 38.597839 33.013793
F 16.034961 38.597839 54.841493
F 16.568461 23.158739 33.013793
F 16.034961 23.158739 54.841493
F 11.866461 30.878739 42.909593
F 29.525761 43.643739 61.445593
F 32.403061 42.945739 33.608293
F 24.997361 30.859839 55.082093
F 26.831061 34.768439 65.027993
F 24.942961 38.700039 55.058293
F 30.005161 44.376139 39.591893
F 29.099461 36.116739 61.209993
F 7.203451 28.310839 50.989293
F 7.203451 36.030439 50.989293
F 7.203451 43.749939 50.989293
F 16.123861 28.305039 51.203493
F 16.123861 36.024539 51.203493
F 16.123861 43.744139 51.203493
F 25.046861 28.402839 51.579093
F 24.866061 36.067439 51.275793
F 24.839061 43.917039 51.252593
F 7.136961 28.310839 53.710293
F 7.136961 36.030439 53.710293
F 7.136961 43.749939 53.710293
F 16.057161 28.305039 53.931993
F 16.057161 36.024539 53.931993
F 16.057161 43.744139 53.931993
F 24.933861 28.262639 54.264893
F 24.800461 36.042839 54.070993
F 24.917161 44.089139 53.968393
F 7.581501 30.872439 35.520493
F 7.048041 30.872439 57.348193
F 7.581501 38.592039 35.520493
F 7.048041 38.592039 57.348193
F 7.581501 46.311539 35.520493
F 7.048041 46.311539 57.348193
F 16.501761 30.878239 35.742293
F 15.968261 30.878239 57.569993
F 16.501761 38.597839 35.742293
F 15.968261 38.597839 57.569993
F 16.501761 23.158739 35.742293
F 15.968261 23.158739 57.569993
F 29.869561 36.370739 39.727593
F 29.188961 28.361539 61.470893
F 25.480861 31.075439 35.775993
F 24.863661 30.808939 57.868493
F 25.537561 38.775639 35.914593
F 24.722361 38.757339 57.777993
F 5.450881 34.721739 32.756093
F 5.450881 27.002239 32.756093
F 9.367221 24.442839 53.770193
F 9.367221 32.162439 53.770193
F 9.367221 39.882039 53.770193
F 18.233361 24.459939 53.856993
F 18.275461 32.111539 54.016593
F 18.262561 40.003739 54.036393
F 27.243361 24.454139 54.523093
F 27.290261 32.180339 54.179093
F 27.154361 39.793239 54.314893
F 9.811761 27.020839 35.580393
F 9.278301 27.020839 57.408093
F 9.811761 34.740439 35.580393
F 9.278301 34.740439 57.408093
F 9.811761 42.460039 35.580393
F 9.278301 42.460039 57.408093
F 18.596761 26.861639 35.795793
F 18.243161 26.892439 57.630193
F 18.753061 34.884939 35.654393
F 18.233561 34.751239 57.744693
F 18.816861 42.479739 35.791693
F 18.217161 42.476539 57.677093
F 27.688161 27.074439 35.909593
F 27.078661 27.001939 57.925693
F 27.654861 34.841139 36.104193
F 27.158161 34.803439 57.621993
F 27.776761 42.873239 35.976293
F 27.073061 42.576939 57.631193
F 9.878561 27.020839 32.848593
F 9.345071 27.020839 54.676293
F 9.878561 34.740439 32.848593
F 9.345071 34.740439 54.676293
F 9.878561 42.460039 32.848593
F 9.345071 42.460039 54.676293
F 17.997461 42.377039 64.943493
F 18.150461 26.929939 54.885493
F 32.365561 27.199639 33.316493
F 18.316861 34.843039 54.969493
F 25.386661 23.398739 40.445193
F 18.289761 42.601539 54.863993
F 20.300161 38.626939 64.910493
F 27.204661 27.074339 55.251793
F 25.345761 23.351839 43.152393
F 27.032561 34.790339 54.853593
F 27.961561 34.938439 33.291393
F 27.139861 42.692439 54.809093
F 9.433981 24.442839 51.038393
F 9.433981 32.162439 51.038393
F 9.433981 39.882039 51.038393
F 18.403561 24.410139 51.196093
F 18.508361 32.158439 51.276793
F 18.331261 39.905039 51.360793
F 27.179361 24.522539 51.612493
F 27.076061 32.286839 51.435593
F 27.163761 40.144839 51.468993
F 12.110961 30.878739 32.904493
F 11.577461 30.878739 54.732193
F 12.110961 38.598339 32.904493
F 11.577461 38.598339 54.732193
F 12.110961 23.159239 32.904493
F 11.577461 23.159239 54.732193
F 29.861161 28.553239 39.587793
F 20.236261 43.652439 61.204393
F 24.788061 38.568339 64.956893
F 20.503461 30.901939 55.063693
F 18.953461 34.888539 32.986093
F 20.505161 38.806539 54.980793
F 20.886561 44.005939 39.388493
F 20.543961 35.947539 61.206793
F 23.389261 34.897239 33.164793
F 29.502261 30.888439 55.156293
F 25.536361 23.181039 35.841093
F 29.578061 38.681439 54.886693
F 20.839461 36.157639 39.510593
F 20.512461 28.261339 61.398993
F 23.337461 42.548339 33.226793
F 18.902361 26.948039 33.103093
F 11.666461 28.304539 51.094293
F 11.666461 36.024039 51.094293
F 11.666461 43.743639 51.094293
F 20.646361 28.388539 51.285293
F 20.697161 35.901039 51.615493
F 20.393361 44.064339 51.322693
F 29.302061 28.589939 51.726393
F 29.373961 36.315039 51.242693
F 29.661861 43.996739 51.348993
F 11.599761 28.304539 53.823393
F 11.599761 36.024039 53.823393
F 11.599761 43.743639 53.823393
F 20.374861 28.241339 54.024393
F 20.480161 36.151839 54.285993
F 20.554361 43.954639 54.050293
F 29.360661 28.226439 54.438593
F 29.296861 36.081239 53.942793
F 29.401061 43.754439 54.047693
F 12.044261 30.878739 35.633693
F 11.510761 30.878739 57.461393
F 12.044261 38.598339 35.633693
F 11.510761 38.598339 57.461393
F 20.937861 28.247339 39.384993
F 11.421861 43.743639 61.099293
F 21.214261 30.743639 35.696893
F 20.467561 30.800039 57.731193
F 21.212561 38.596439 35.752393
F 20.439161 38.798639 57.710093
F 11.955361 43.743639 39.271593
F 11.421861 36.024039 61.099293
F 30.118461 31.171439 35.951993
F 29.317261 30.881239 57.756993
F 29.956661 38.767439 36.221593
F 29.410961 38.858639 57.688293
F 11.955361 36.024039 39.271593
F 11.421861 28.304539 61.099293
F 21.245861 38.829039 33.000693
F 27.786661 42.651039 33.334193
F 5.295971 24.461539 39.094493
F 4.762511 24.461539 60.922193
F 32.086061 24.812539 39.808393
F 31.531761 24.466139 61.460093
F 5.295971 32.181139 39.094493
F 4.762511 32.181139 60.922193
F 32.086361 32.476439 39.653993
F 31.363361 32.282039 61.608593
F 5.295971 39.900639 39.094493
F 4.762511 39.900639 60.922193
F 29.840661 23.377639 40.666293
F 31.540161 39.860939 61.567293
F 14.184561 24.445139 39.325793
F 13.651161 24.445139 61.153493
F 14.184561 32.164739 39.325793
F 13.651161 32.164739 61.153493
F 14.184561 39.884239 39.325793
F 13.651161 39.884239 61.153493
F 23.118661 24.341439 39.424993
F 22.319661 24.437439 61.425393
F 23.113761 32.488739 39.436293
F 22.486761 32.118939 61.473593
F 23.162961 40.127939 39.585793
F 22.391761 39.994139 61.279593
F 5.207051 27.002239 42.732493
F 4.673591 27.002239 64.560193
F 31.864961 27.343739 43.509793
F 31.572661 34.653439 65.150893
F 5.207051 34.721739 42.732493
F 4.673591 34.721739 64.560193
F 32.048761 35.076939 43.358593
F 11.866461 23.159239 42.909593
F 5.207051 42.441339 42.732493
F 4.673591 42.441339 64.560193
F 32.205061 43.004739 43.379793
F 31.531061 42.582539 65.347193
F 14.095661 27.018539 42.963793
F 13.562161 27.018539 64.791493
F 14.095661 34.738139 42.963793
F 13.562161 34.738139 64.791493
F 14.095661 42.457739 42.963793
F 13.562161 42.457739 64.791493
F 23.156861 27.198439 43.045893
F 20.262461 30.759439 65.007393
F 23.188361 34.958139 43.042593
F 17.987961 34.757739 64.844593
F 23.136761 42.691339 43.155393
F 11.488561 43.743639 58.370193
F 5.273061 27.002239 40.031993
F 4.739601 27.002239 61.859693
F 31.920061 27.299739 40.720493
F 31.364561 26.933139 62.681693
F 5.273061 34.721739 40.031993
F 4.739601 34.721739 61.859693
F 32.045361 35.037439 40.697693
F 31.290261 34.825539 62.410993
F 5.273061 42.441339 40.031993
F 4.739601 42.441339 61.859693
F 32.042961 42.914639 40.684593
F 31.676061 42.417239 62.575093
F 14.162361 27.018539 40.235193
F 13.628861 27.018539 62.062893
F 14.162361 34.738139 40.235193
F 13.628861 34.738139 62.062893
F 14.162361 42.457739 40.235193
F 13.628861 42.457739 62.062893
F 23.197961 27.078939 40.183193
F 22.726161 26.930339 62.462093
F 23.198761 35.093639 40.376993
F 22.718361 34.703539 62.098393
F 22.964261 42.758739 40.511493
F 22.480961 42.572939 62.112593
F 5.361961 24.461539 36.393993
F 4.828501 24.461539 58.221693
F 32.085061 24.682439 37.072093
F 31.429661 24.454839 58.851093
F 5.361961 32.181139 36.393993
F 4.828501 32.181139 58.221693
F 32.156261 32.591839 36.954393
F 31.293361 32.414439 58.879293
F 5.361961 39.900639 36.393993
F 4.828501 39.900639 58.221693
F 32.263361 40.224439 37.121393
F 31.552161 39.954439 58.837893
F 14.251261 24.445139 36.597193
F 13.717761 24.445139 58.424893
F 14.251261 32.164739 36.597193
F 13.717761 32.164739 58.424893
F 14.251261 39.884239 36.597193
F 13.717761 39.884239 58.424893
F 23.210161 24.460639 36.645093
F 22.300261 24.409739 58.613593
F 23.230161 32.260139 36.734193
F 22.771761 32.196939 58.616293
F 23.196461 39.818039 36.764693
F 22.458861 40.193739 58.557993
F 7.470191 30.872439 40.075393
F 6.936731 30.872439 61.903093
F 7.470191 38.592039 40.075393
F 6.936731 38.592039 61.903093
F 11.955361 28.304539 39.271593
F 11.332961 23.159239 64.737293
F 7.470181 46.311539 40.075393
F 6.936731 46.311539 61.903093
F 16.390661 30.878239 40.289693
F 15.857161 30.878239 62.117393
F 16.390661 38.597839 40.289693
F 15.857161 38.597839 62.117393
F 16.390661 23.158739 40.289693
F 15.857161 23.158739 62.117393
F 29.274461 43.686439 58.774993
F 30.063161 44.044039 36.880093
F 25.512161 31.219939 40.177893
F 24.701061 30.665539 62.278393
F 25.694561 38.900039 40.423493
F 24.581161 38.739639 62.200193
F 29.198461 36.170439 58.602593
F 29.983161 36.169839 37.075593
F 7.559091 28.310839 36.437493
F 7.025631 28.310839 58.265193
F 7.559091 36.030439 36.437493
F 7.025631 36.030439 58.265193
F 7.559091 43.749939 36.437493
F 7.025631 43.749939 58.265193
F 16.479561 28.305039 36.651693
F 15.946061 28.305039 58.479393
F 16.479561 36.024539 36.651693
F 15.946061 36.024539 58.479393
F 16.479561 43.744139 36.651693
F 15.946061 43.744139 58.479393
F 25.543861 28.494439 36.551293
F 24.770261 28.188639 58.731593
F 25.235961 36.097639 36.700693
F 24.934861 36.061339 58.615093
F 25.376461 43.942639 36.870993
F 24.920461 43.851439 58.741293
F 7.492591 28.310839 39.158493
F 6.959141 28.310839 60.986193
F 7.492591 36.030439 39.158493
F 6.959141 36.030439 60.986193
F 7.492591 43.749939 39.158493
F 6.959141 43.749939 60.986193
F 16.412861 28.305039 39.380193
F 15.879361 28.305039 61.207893
F 16.412861 36.024539 39.380193
F 15.879361 36.024539 61.207893
F 16.412861 43.744139 39.380193
F 15.879361 43.744139 61.207893
F 25.288861 28.484039 39.337093
F 24.830761 28.121139 61.481493
F 25.487761 36.305139 39.465693
F 24.808061 36.133639 61.330793
F 25.152161 44.180439 39.577493
F 24.806761 43.913339 61.500693
F 7.403681 30.872439 42.796393
F 6.870221 30.872439 64.624093
F 7.403681 38.592039 42.796393
F 6.870221 38.592039 64.624093
F 7.403681 46.311539 42.796393
F 6.870221 46.311539 64.624093
F 16.323961 30.878239 43.018193
F 15.790461 30.878239 64.845893
F 16.323961 38.597839 43.018193
F 15.790461 38.597839 64.845893
F 16.323961 23.158739 43.018193
F 15.790461 23.158739 64.845893
F 29.170261 28.349639 58.741293
F 29.900861 28.412739 36.638793
F 25.213361 30.955739 42.864893
F 12.022061 43.743639 36.542493
F 25.224961 38.962339 43.163093
F 22.193161 34.798139 64.725893
F 11.510761 23.159239 57.461393
F 12.044261 23.159239 35.633693
F 9.722861 24.442839 39.218393
F 9.189401 24.442839 61.046093
F 9.722861 32.162439 39.218393
F 9.189401 32.162439 61.046093
F 9.722861 39.882039 39.218393
F 9.189401 39.882039 61.046093
F 18.668361 24.320339 39.389893
F 18.128761 24.591139 61.551193
F 18.618461 32.254939 39.220893
F 18.079561 32.006339 61.293293
F 18.662961 39.915839 39.326393
F 18.152661 39.924339 61.433993
F 27.638561 24.722439 39.693593
F 27.051561 24.390939 61.754893
F 28.047861 32.550739 39.434293
F 27.045261 32.081639 61.433893
F 27.661261 40.406539 39.434593
F 26.730461 39.933139 61.331793
F 9.633941 27.020839 42.856293
F 9.100481 27.020839 64.683993
F 9.633941 34.740439 42.856293
F 9.100491 34.740439 64.683993
F 9.633941 42.460039 42.856293
F 9.100491 42.460039 64.683993
F 18.702261 27.140439 43.033893
F 18.002361 27.201439 64.937793
F 18.658661 34.731139 42.984193
F 32.567261 34.991339 33.348893
F 18.762261 42.580839 43.036893
F 22.359761 42.283139 64.948193
F 27.538761 27.312139 43.314293
F 31.697361 24.695539 47.098993
F 27.650561 35.290739 43.444493
F 20.915461 23.055539 40.426393
F 27.670261 42.769139 43.078193
F 25.634361 23.300639 33.119993
F 9.700711 27.020839 40.124493
F 9.167251 27.020839 61.952193
F 9.700711 34.740439 40.124493
F 9.167251 34.740439 61.952193
F 9.700711 42.460039 40.124493
F 9.167251 42.460039 61.952193
F 18.692061 27.070439 40.204893
F 18.091861 27.082739 62.262893
F 18.711661 34.599339 40.342393
F 18.048761 34.656139 62.088193
F 18.646761 42.491939 40.246593
F 17.981961 42.430739 62.231193
F 27.540061 27.309639 40.502793
F 27.203661 27.024439 62.582393
F 27.635861 35.001639 40.671693
F 27.032161 34.700839 62.243193
F 27.608161 43.016039 40.232293
F 27.149861 42.438539 62.210093
F 9.789621 24.442839 36.486593
F 9.256161 24.442839 58.314293
F 9.789621 32.162439 36.486593
F 9.256161 32.162439 58.314293
F 9.789621 39.882039 36.486593
F 9.256161 39.882039 58.314293
F 18.726561 24.324439 36.673093
F 18.155261 24.516739 58.745893
F 18.743761 32.240039 36.519793
F 18.258661 32.158939 58.537693
F 18.946661 39.871839 36.434193
F 18.065761 40.080939 58.716693
F 27.704761 24.566039 36.923293
F 27.059461 24.418339 58.879893
F 27.672761 32.285439 36.728093
F 27.014061 32.288639 58.728093
F 27.626561 40.202339 36.795593
F 27.024261 40.045139 58.373593
F 11.933161 30.878739 40.180393
F 11.399661 30.878739 62.008093
F 11.933161 38.598339 40.180393
F 11.399661 38.598339 62.008093
F 11.933161 23.159239 40.180393
F 11.399661 23.159239 62.008093
F 20.383161 43.800339 58.547693
F 20.999261 43.902439 36.692293
F 20.946561 30.925239 40.233593
F 20.310061 30.749239 62.297393
F 20.892861 38.814439 40.486393
F 20.288361 38.574739 62.167993
F 20.468161 36.151139 58.423993
F 20.814261 36.139939 36.865693
F 29.982261 31.090539 40.533293
F 29.272161 30.867239 62.659893
F 29.853561 38.832939 40.565893
F 29.182361 38.830339 62.394793
F 20.350561 28.313239 58.710493
F 20.980861 28.160239 36.638793
F 11.488561 36.024039 58.370193
F 11.688661 23.159239 50.185493
F 12.022061 28.304539 36.542493
F 11.488561 28.304539 58.370193
F 12.022061 36.024039 36.542493
F 20.919761 23.179639 35.813393
F 24.567761 30.823239 65.091693
F 29.984761 23.373739 35.982993
F 20.634561 23.111139 50.218393
F 29.018761 30.901739 65.237193
F 26.961361 27.001439 65.312793
F 30.036061 23.433639 33.289993
F 25.035561 23.381839 47.762393
F 29.460161 23.370139 47.926493
F 29.631161 46.234439 57.834593
F 25.286461 46.523439 47.658893
F 25.025961 46.287339 65.095993
F 20.422161 46.260339 64.925293
F 20.803461 46.184539 33.090593
F 29.502961 46.199139 55.213793
F 29.167061 23.216439 65.118793
F 24.692761 23.165739 62.362593
F 20.148061 23.002839 64.918493
F 25.027561 23.052839 55.085093
F 29.393761 23.097739 62.389093
F 4.584691 24.461539 68.198093
F 4.051231 24.461539 90.025893
F 31.274061 24.309839 69.080093
F 30.954161 24.635439 90.768693
F 4.584691 32.181139 68.198093
F 4.051231 32.181139 90.025893
F 31.278661 31.916839 68.813593
F 30.810761 32.030439 90.694393
F 4.584691 39.900639 68.198093
F 4.051231 39.900639 90.025893
F 31.345461 39.725339 68.894693
F 30.544761 39.637039 90.830393
F 13.473261 24.445139 68.429393
F 12.939861 24.445139 90.257093
F 13.473261 32.164739 68.429393
F 12.939861 32.164739 90.257093
F 13.473261 39.884239 68.429393
F 12.939861 39.884239 90.257093
F 22.388761 24.450339 68.533793
F 21.871561 24.479439 90.614893
F 22.262761 32.090039 68.656993
F 22.034161 32.185239 90.571093
F 22.469061 39.876339 68.661393
F 21.972961 40.041939 90.641693
F 4.495771 27.002239 71.836093
F 3.962311 27.002239 93.663793
F 31.211061 26.963939 72.661693
F 30.721661 26.908739 94.441193
F 4.495771 34.721739 71.836093
F 3.962311 34.721739 93.663793
F 31.205261 34.431039 72.431293
F 30.593861 34.653739 94.394293
F 4.495771 42.441339 71.836093
F 3.962311 42.441339 93.663793
F 31.243461 42.148139 72.613393
F 30.683461 42.555939 94.400093
F 13.384361 27.018539 72.067393
F 12.850961 27.018539 93.895093
F 13.384361 34.738139 72.067393
F 12.850961 34.738139 93.895093
F 13.384361 42.457739 72.067393
F 12.850961 42.457739 93.895093
F 22.301261 26.808539 72.347493
F 21.757561 26.951239 94.375093
F 22.417861 34.786539 72.334993
F 21.844161 34.768639 94.064593
F 22.426061 42.429139 72.080993
F 21.790161 42.726139 94.319393
F 4.561781 27.002239 69.135593
F 4.028321 27.002239 90.963293
F 31.136261 27.120239 69.927893
F 30.918461 27.132939 91.827893
F 4.561781 34.721739 69.135593
F 4.028321 34.721739 90.963293
F 31.274261 34.467939 69.683193
F 30.847061 34.633839 91.514793
F 4.561781 42.441339 69.135593
F 4.028321 42.441339 90.963293
F 31.247461 42.263439 69.761593
F 30.680261 42.248439 91.684793
F 13.451061 27.018539 69.338793
F 12.917661 27.018539 91.166493
F 13.451061 34.738139 69.338793
F 12.917661 34.738139 91.166493
F 13.451061 42.457739 69.338793
F 12.917661 42.457739 91.166493
F 22.244161 27.007239 69.608993
F 21.892861 27.012039 91.659093
F 22.428761 34.557039 69.617093
F 22.040661 34.902439 91.401493
F 22.470361 42.496339 69.353093
F 21.782161 42.519239 91.451593
F 4.117231 24.461539 87.325293
F 20.220161 43.639239 65.773093
F 33.178861 43.356939 83.222093
F 4.117231 32.181139 87.325293
F 29.215761 43.788039 66.077093
F 30.893561 32.279939 88.026393
F 4.117231 39.900639 87.325293
F 33.020561 38.515839 87.240793
F 30.859961 39.761239 88.167193
F 13.539961 24.445139 65.700793
F 13.006561 24.445139 87.528493
F 13.539961 32.164739 65.700793
F 13.006561 32.164739 87.528493
F 13.539961 39.884239 65.700793
F 13.006561 39.884239 87.528493
F 22.585261 39.696539 65.966093
F 21.939961 24.431239 87.877993
F 31.332561 24.423639 66.307793
F 22.003461 32.069839 87.939893
F 24.064461 28.314139 98.188793
F 22.067661 40.013339 87.877993
F 6.758911 30.872439 69.178993
F 6.225451 30.872439 91.006693
F 31.257361 32.075239 66.120893
F 6.758911 38.592039 69.178993
F 6.225451 38.592039 91.006693
F 24.299261 23.119839 84.283293
F 29.063261 35.937439 65.935293
F 19.713961 38.612239 87.004093
F 6.758911 46.311539 69.178993
F 6.225451 46.311539 91.006693
F 19.715861 31.112739 86.787793
F 28.407361 43.633939 98.050293
F 15.679361 30.878239 69.393293
F 15.145861 30.878239 91.220993
F 15.679361 38.597839 69.393293
F 15.145861 38.597839 91.220993
F 15.679361 23.158739 69.393293
F 15.145861 23.158739 91.220993
F 10.799561 38.598339 86.564993
F 10.799561 30.878739 86.564993
F 24.405761 30.766339 69.930793
F 23.960261 30.739439 91.721893
F 24.562361 38.447239 69.525493
F 24.313461 38.671039 91.501993
F 28.718761 43.605839 83.477493
F 28.553361 35.997339 83.451993
F 6.847811 28.310839 65.541093
F 6.314351 28.310839 87.368793
F 20.276461 28.298639 65.874593
F 6.847811 36.030439 65.541093
F 6.314351 36.030439 87.368793
F 33.209161 35.994739 83.523493
F 6.847811 43.749939 65.541093
F 6.314351 43.749939 87.368793
F 29.068061 28.339539 66.252493
F 15.768261 28.305039 65.755293
F 15.234761 28.305039 87.582993
F 15.768261 36.024539 65.755293
F 15.234761 36.024539 87.582993
F 15.768261 43.744139 65.755293
F 15.234761 43.744139 87.582993
F 27.011961 39.761539 66.125893
F 24.220561 28.312439 87.936093
F 20.157361 36.106739 65.874093
F 24.140861 36.128739 87.838293
F 21.880061 24.537039 98.044393
F 24.161061 43.800439 87.799293
F 6.781321 28.310839 68.262093
F 6.247861 28.310839 90.089793
F 26.940061 24.470239 66.314193
F 6.781321 36.030439 68.262093
F 6.247861 36.030439 90.089793
F 24.571561 28.245239 66.076393
F 6.781321 43.749939 68.262093
F 6.247861 43.749939 90.089793
F 33.358261 28.236839 88.202293
F 15.701561 28.305039 68.483793
F 15.168061 28.305039 90.311493
F 15.701561 36.024539 68.483793
F 15.168061 36.024539 90.311493
F 15.701561 43.744139 68.483793
F 15.168061 43.744139 90.311493
F 24.499661 28.197139 68.775393
F 24.067361 28.299939 90.617093
F 24.495561 35.972739 68.550993
F 24.359161 36.121539 90.638993
F 24.733561 43.607039 68.628593
F 23.929061 43.802939 90.552393
F 6.692401 30.872439 71.899993
F 6.158941 30.872439 93.727693
F 21.728861 31.990139 97.788993
F 6.692401 38.592039 71.899993
F 6.158941 38.592039 93.727693
F 22.212161 24.295339 73.394193
F 6.692401 46.311539 71.899993
F 6.158941 46.311539 93.727693
F 32.841561 43.581839 98.378293
F 15.612661 30.878239 72.121793
F 15.079161 30.878239 93.949493
F 15.612661 38.597839 72.121793
F 15.079161 38.597839 93.949493
F 15.612661 23.158739 72.121793
F 15.079161 23.158739 93.949493
F 28.630961 28.360339 83.533293
F 19.884361 43.557439 83.186493
F 24.508661 30.542839 72.536493
F 24.124061 30.831639 94.313993
F 24.536761 38.278239 72.216693
F 23.977461 38.772139 94.151693
F 19.911961 35.982839 83.233793
F 10.977361 23.159239 79.289093
F 9.011581 24.442839 68.321993
F 8.478131 24.442839 90.149693
F 9.011581 32.162439 68.321993
F 8.478131 32.162439 90.149693
F 9.011581 39.882039 68.321993
F 8.478131 39.882039 90.149693
F 17.929461 24.445239 68.538293
F 17.396061 24.445239 90.365993
F 17.929461 32.164839 68.538293
F 17.396061 32.164839 90.365993
F 17.929461 39.884439 68.538293
F 17.396061 39.884439 90.365993
F 26.792961 24.585739 68.961093
F 33.296061 28.139039 76.175593
F 26.561461 32.128739 68.839993
F 26.205161 32.115039 90.709993
F 26.935961 39.829639 68.792393
F 26.524161 40.050739 90.704693
F 8.922671 27.020839 71.959893
F 8.389211 27.020839 93.787593
F 8.922671 34.740439 71.959893
F 8.389211 34.740439 93.787593
F 8.922671 42.460039 71.959893
F 8.389211 42.460039 93.787593
F 17.840561 27.018439 72.176193
F 17.307061 27.018439 94.003893
F 17.840561 34.738039 72.176193
F 17.307061 34.738039 94.003893
F 17.840561 42.457639 72.176193
F 17.307061 42.457639 94.003893
F 26.761061 26.807839 72.564793
F 26.310061 26.906239 94.456393
F 26.876461 34.417339 72.406893
F 26.211661 34.752539 94.369393
F 26.937861 42.326439 72.540293
F 26.134361 42.605739 94.378493
F 8.989441 27.020839 69.228093
F 8.455981 27.020839 91.055893
F 8.989441 34.740439 69.228093
F 8.455981 34.740439 91.055893
F 8.989441 42.460039 69.228093
F 8.455981 42.460039 91.055893
F 17.907261 27.018439 69.447693
F 17.373761 27.018439 91.275393
F 17.907261 34.738039 69.447693
F 17.373761 34.738039 91.275393
F 17.907261 42.457639 69.447693
F 17.373761 42.457639 91.275393
F 26.779061 26.999039 69.773493
F 26.284061 26.861639 91.652193
F 26.740461 34.609039 69.635693
F 26.423161 34.752739 91.520593
F 27.040461 42.354639 69.736793
F 26.272061 42.687839 91.553893
F 9.078341 24.442839 65.590193
F 8.544881 24.442839 87.417893
F 9.078341 32.162439 65.590193
F 8.544881 32.162439 87.417893
F 9.078341 39.882039 65.590193
F 8.544881 39.882039 87.417893
F 17.996161 24.445239 65.809793
F 17.462661 24.445239 87.637493
F 17.996161 32.164839 65.809793
F 17.462661 32.164839 87.637493
F 17.996161 39.884439 65.809793
F 17.462661 39.884439 87.637493
F 23.805861 43.862639 98.000593
F 26.290761 24.386039 88.069893
F 19.599861 28.227339 97.722993
F 26.351661 32.189939 87.917493
F 33.135761 38.429939 84.539293
F 26.481461 40.009339 87.934893
F 11.221861 30.878739 69.283993
F 10.688461 30.878739 91.111693
F 11.221861 38.598339 69.283993
F 10.688461 38.598339 91.111693
F 11.221861 23.159239 69.283993
F 10.688461 23.159239 91.111693
F 19.748361 28.164839 83.209293
F 10.888461 43.743639 82.926993
F 20.096661 30.856139 69.490293
F 19.750661 31.158039 91.526893
F 20.160961 38.595639 69.369993
F 19.690261 38.673539 91.295193
F 10.888461 36.024039 82.926993
F 10.888461 28.304539 82.926993
F 28.968261 30.978339 69.852893
F 28.441661 30.809139 91.518593
F 29.069961 38.409939 69.710893
F 28.441761 38.466039 91.868893
F 28.829361 43.507639 80.666693
F 28.752761 36.008739 80.704493
F 26.228461 24.499639 98.013093
F 32.950361 43.424639 90.759593
F 11.310761 28.304539 65.646093
F 10.777361 28.304539 87.473793
F 11.310761 36.024039 65.646093
F 10.777361 36.024039 87.473793
F 11.310761 43.743639 65.646093
F 10.777361 43.743639 87.473793
F 32.759561 35.840139 95.476693
F 19.643761 28.472739 87.850593
F 24.424261 36.006439 65.771993
F 19.760261 35.903239 87.793893
F 26.649761 32.214939 66.091493
F 19.642861 43.669939 87.725693
F 21.798761 39.927439 97.797393
F 28.482861 28.469339 88.040593
F 30.717161 39.725539 97.997293
F 28.553361 36.088439 88.031093
F 19.498461 43.732939 97.991193
F 28.582861 43.803239 87.887793
F 11.244061 28.304539 68.375193
F 10.710661 28.304539 90.202893
F 11.244061 36.024039 68.375193
F 10.710661 36.024039 90.202893
F 11.244061 43.743639 68.375193
F 10.710661 43.743639 90.202893
F 20.137061 28.374139 68.571893
F 19.537161 28.448539 90.576393
F 20.230361 36.076739 68.673093
F 19.667361 36.046739 90.559193
F 20.268761 43.798539 68.580893
F 19.639961 43.836239 90.396393
F 28.994561 28.437839 68.969893
F 28.561261 28.075739 90.752093
F 29.057061 35.746339 68.747293
F 28.563561 35.982839 90.718593
F 29.182161 43.659139 68.842693
F 28.521961 43.897839 90.707193
F 11.155161 30.878739 72.013193
F 10.621661 30.878739 93.840893
F 11.155161 38.598339 72.013193
F 10.621661 38.598339 93.840893
F 29.076161 28.206339 80.934293
F 19.837061 43.739039 80.349493
F 20.074761 30.829539 72.256193
F 19.702561 31.030839 94.231893
F 20.221861 38.659739 72.193593
F 19.719461 38.635039 94.095693
F 19.715361 36.090539 80.521293
F 19.878261 28.198139 80.500693
F 28.938161 30.676439 72.565493
F 28.449661 30.720439 94.288293
F 28.937261 38.334239 72.525593
F 28.344661 38.655639 94.514793
F 10.955161 43.743639 80.197893
F 10.955161 36.024039 80.197893
F 22.443961 24.292839 65.854093
F 11.155161 23.159239 72.013193
F 4.406871 24.461539 75.473993
F 3.873411 24.461539 97.301793
F 31.173261 24.283439 76.305093
F 30.726361 24.328039 98.169293
F 4.406871 32.181139 75.473993
F 3.873411 32.181139 97.301793
F 31.007261 32.106139 76.261293
F 33.067361 36.025839 88.288093
F 4.406871 39.900639 75.473993
F 3.873421 39.900639 97.301793
F 31.120761 39.558039 76.132493
F 26.257061 32.104139 98.131493
F 13.295461 24.445139 75.705293
F 12.762061 24.445139 97.532993
F 13.295461 32.164739 75.705293
F 12.762061 32.164739 97.532993
F 13.295461 39.884239 75.705293
F 12.762061 39.884239 97.532993
F 22.111661 24.160839 76.187193
F 33.063461 30.792639 91.730493
F 21.964861 32.361039 76.064293
F 33.261361 30.856639 87.313393
F 22.465761 39.759139 75.580593
F 32.965061 28.193039 95.424893
F 4.317951 27.002239 79.111993
F 31.092561 26.870339 79.899693
F 4.317951 34.721739 79.111993
F 30.949361 34.657339 79.920193
F 4.317951 42.441339 79.111993
F 30.951361 42.221839 79.690693
F 13.206561 27.018539 79.343293
F 13.206561 34.738139 79.343293
F 13.206561 42.457739 79.343293
F 22.305961 27.009039 79.713593
F 22.025761 34.766039 79.668293
F 22.184761 42.642639 79.497993
F 4.383961 27.002239 76.411493
F 3.850501 27.002239 98.239193
F 31.088761 26.972839 77.276693
F 4.383961 34.721739 76.411493
F 3.850501 34.721739 98.239193
F 30.883461 34.707539 77.105793
F 4.383961 42.441339 76.411493
F 3.850501 42.441339 98.239193
F 31.130161 42.261239 76.831193
F 13.273261 27.018539 76.614693
F 13.273261 34.738139 76.614693
F 13.273261 42.457739 76.614693
F 22.061261 26.749339 77.048893
F 22.082061 34.850839 77.010693
F 22.053761 42.352039 76.669493
F 4.472861 24.461539 72.773493
F 3.939411 24.461539 94.601193
F 31.165661 24.420139 73.503393
F 30.770661 24.298739 95.404193
F 4.472861 32.181139 72.773493
F 3.939411 32.181139 94.601193
F 31.163361 31.914839 73.557093
F 30.541961 32.139839 95.497993
F 4.472861 39.900639 72.773493
F 3.939411 39.900639 94.601193
F 31.289461 39.520439 73.465593
F 30.750061 39.856539 95.486993
F 13.362161 24.445139 72.976693
F 12.828661 24.445139 94.804393
F 13.362161 32.164739 72.976693
F 12.828661 32.164739 94.804393
F 13.362161 39.884239 72.976693
F 12.828661 39.884239 94.804393
F 28.464761 28.439639 98.013293
F 21.702561 24.367239 95.224293
F 22.293161 32.119839 73.339493
F 21.997961 32.220439 94.970693
F 22.384361 39.866739 72.919693
F 21.743461 40.085039 95.027393
F 6.581091 30.872439 76.454893
F 6.581091 38.592039 76.454893
F 28.668961 38.524039 87.217093
F 6.581091 46.311539 76.454893
F 15.501561 30.878239 76.669193
F 15.501561 38.597839 76.669193
F 15.501561 23.158739 76.669193
F 10.955161 28.304539 80.197893
F 24.078961 30.787439 76.800693
F 24.561261 38.481139 76.736293
F 10.799561 23.159239 86.564993
F 6.669991 28.310839 72.816993
F 6.136531 28.310839 94.644693
F 20.103061 23.210439 69.609993
F 6.669991 36.030439 72.816993
F 6.136531 36.030439 94.644693
F 28.424461 35.816139 98.021693
F 6.669991 43.749939 72.816993
F 6.136531 43.749939 94.644693
F 32.998061 43.557839 95.581993
F 15.590461 28.305039 73.031193
F 15.056961 28.305039 94.858893
F 15.590461 36.024539 73.031193
F 15.056961 36.024539 94.858893
F 15.590461 43.744139 73.031193
F 15.056961 43.744139 94.858893
F 24.537161 28.015639 73.363293
F 24.100261 28.262339 95.479893
F 24.756861 35.827339 73.194193
F 24.085761 36.116639 95.146093
F 24.565661 43.521739 73.313193
F 23.922061 44.036639 95.255593
F 6.603501 28.310839 75.537993
F 6.070041 28.310839 97.365693
F 26.344861 24.333239 90.694293
F 6.603501 36.030439 75.537993
F 6.070041 36.030439 97.365693
F 32.543461 30.707039 94.389393
F 6.603501 43.749939 75.537993
F 6.070041 43.749939 97.365693
F 31.499161 39.941639 66.191193
F 15.523761 28.305039 75.759693
F 14.990261 28.305039 97.587393
F 15.523761 36.024539 75.759693
F 14.990261 36.024539 97.587393
F 15.523761 43.744139 75.759693
F 14.990261 43.744139 97.587393
F 24.330861 28.053539 76.155593
F 33.318961 35.764539 73.437493
F 24.422961 35.946039 75.917193
F 33.184261 43.587239 80.610393
F 24.318361 43.701939 76.017093
F 19.410761 36.021539 97.516093
F 6.514581 30.872439 79.175893
F 19.804161 23.164639 77.018193
F 6.514581 38.592039 79.175893
F 8.633801 34.740439 83.779993
F 6.514581 46.311539 79.175893
F 19.616761 23.190639 91.309693
F 15.434861 30.878239 79.397693
F 15.434861 38.597839 79.397693
F 15.434861 23.158739 79.397693
F 28.576061 38.452639 84.550493
F 24.357061 30.724139 79.658593
F 24.247661 38.618939 79.613993
F 28.611761 30.940539 84.254993
F 8.833761 24.442839 75.597893
F 8.300311 24.442839 97.425593
F 8.833761 32.162439 75.597893
F 8.300311 32.162439 97.425593
F 8.833761 39.882039 75.597893
F 8.300311 39.882039 97.425593
F 17.751661 24.445239 75.814193
F 17.218161 24.445239 97.641893
F 17.751661 32.164839 75.814193
F 17.218161 32.164839 97.641893
F 17.751661 39.884439 75.814193
F 17.218161 39.884439 97.641893
F 26.819861 24.316139 76.311893
F 26.189761 40.015539 97.995593
F 26.430461 31.967739 76.265793
F 29.049061 46.283939 77.149693
F 26.781561 39.628139 75.990693
F 23.936861 36.066539 97.891593
F 8.744851 27.020839 79.235793
F 8.744851 34.740439 79.235793
F 8.744851 42.460039 79.235793
F 17.662761 27.018439 79.452093
F 17.662761 34.738039 79.452093
F 17.662761 42.457639 79.452093
F 26.770361 26.894539 79.999193
F 26.495461 34.705339 79.820293
F 26.624961 42.260039 79.628393
F 8.811621 27.020839 76.504093
F 8.811621 34.740439 76.504093
F 8.811621 42.460039 76.504093
F 17.729461 27.018439 76.723593
F 17.729461 34.738039 76.723593
F 17.729461 42.457639 76.723593
F 26.519961 26.915139 77.254593
F 26.449161 34.528039 77.077293
F 26.457061 42.296639 76.945993
F 8.900521 24.442839 72.866093
F 8.367061 24.442839 94.693793
F 8.900521 32.162439 72.866093
F 8.367061 32.162439 94.693793
F 8.900521 39.882039 72.866093
F 8.367061 39.882039 94.693793
F 17.818361 24.445239 73.085693
F 17.284861 24.445239 94.913393
F 17.818361 32.164839 73.085693
F 17.284861 32.164839 94.913393
F 17.818361 39.884439 73.085693
F 17.284861 39.884439 94.913393
F 26.593261 24.274039 73.516393
F 26.239261 24.397739 95.387693
F 26.628961 31.995939 73.410893
F 26.292361 32.089139 95.381893
F 26.684261 39.664039 73.280993
F 26.015161 40.009339 95.198593
F 11.044061 30.878739 76.559893
F 11.044061 38.598339 76.559893
F 11.044061 23.159239 76.559893
F 19.763061 38.621539 84.066893
F 19.900261 30.903039 76.711493
F 19.987061 38.667139 76.707093
F 19.716061 30.809039 84.067793
F 28.747961 30.869839 77.223893
F 28.951461 38.416739 77.151093
F 10.866261 23.159239 83.835793
F 24.436661 46.108939 79.575493
F 11.132961 28.304539 72.921993
F 10.599461 28.304539 94.749693
F 11.132961 36.024039 72.921993
F 10.599461 36.024039 94.749693
F 11.132961 43.743639 72.921993
F 10.599461 43.743639 94.749693
F 20.138261 28.296339 73.100893
F 19.441361 28.343539 94.959793
F 19.951861 36.009639 73.101993
F 19.496261 35.996639 94.857993
F 20.094161 43.612939 73.053493
F 19.574961 43.797139 95.212693
F 28.855761 28.163539 73.684993
F 28.558261 28.205939 95.293293
F 28.930761 35.740439 73.522393
F 28.487061 36.016339 95.288393
F 29.110761 43.689239 73.483793
F 28.435361 43.543939 95.321293
F 11.066261 28.304539 75.651093
F 10.532761 28.304539 97.478793
F 11.066261 36.024039 75.651093
F 10.532761 36.024039 97.478793
F 11.066261 43.743639 75.651093
F 10.532761 43.743639 97.478793
F 20.083061 28.260939 75.862993
F 33.356161 35.657039 76.139493
F 20.012161 35.988139 75.999293
F 17.551661 27.018439 83.999493
F 19.917561 43.651539 75.844593
F 31.022961 24.355539 80.802093
F 28.876461 28.317739 76.444693
F 31.140761 24.571439 88.011893
F 28.666261 35.834539 76.177093
F 33.034061 30.777739 84.541793
F 28.886061 43.695439 76.110193
F 26.413161 42.443739 84.153893
F 10.977361 30.878739 79.289093
F 10.977361 38.598339 79.289093
F 10.866261 38.598339 83.835793
F 19.845561 30.842439 79.409193
F 20.064961 38.679339 79.456393
F 10.866261 30.878739 83.835793
F 28.661961 30.696539 79.915893
F 28.875761 38.582939 79.737093
F 26.595361 39.807139 80.522193
F 24.859661 43.673139 65.875793
F 4.229051 24.461539 82.749993
F 30.805261 24.489539 83.647393
F 4.229051 32.181139 82.749993
F 30.929561 32.194039 83.564293
F 4.229051 39.900639 82.749993
F 30.897861 39.557139 83.496593
F 13.117661 24.445139 82.981193
F 13.117661 32.164739 82.981193
F 13.117661 39.884239 82.981193
F 22.226061 24.449439 83.203593
F 21.975061 31.985139 83.143193
F 22.023661 39.982939 83.191693
F 4.140131 27.002239 86.387893
F 30.911761 27.355739 87.226793
F 4.140131 34.721739 86.387893
F 30.836561 34.913239 87.191293
F 4.140131 42.441339 86.387893
F 30.852861 42.297939 87.051693
F 13.028761 27.018539 86.619193
F 13.028761 34.738139 86.619193
F 13.028761 42.457739 86.619193
F 22.036761 27.035039 87.103393
F 22.011861 34.587639 86.951493
F 21.995761 42.565439 86.865793
F 4.206141 27.002239 83.687393
F 30.962461 27.123539 84.463993
F 4.206141 34.721739 83.687393
F 30.844561 34.876039 84.430093
F 4.206141 42.441339 83.687393
F 31.027261 42.243739 84.293093
F 13.095461 27.018539 83.890593
F 13.095461 34.738139 83.890593
F 13.095461 42.457739 83.890593
F 22.009061 26.895939 84.353893
F 21.887661 34.525839 84.219593
F 22.164561 42.410139 84.116893
F 4.295041 24.461539 80.049393
F 33.237961 28.201439 83.557393
F 4.295041 32.181139 80.049393
F 30.947861 32.087039 80.871293
F 4.295051 39.900639 80.049393
F 31.079961 39.804539 80.876993
F 13.184361 24.445139 80.252593
F 13.184361 32.164739 80.252593
F 13.184361 39.884239 80.252593
F 22.245761 24.423339 80.547893
F 22.070661 32.046839 80.438693
F 22.137961 40.023739 80.353993
F 6.403271 30.872439 83.730793
F 32.871461 38.352239 94.598893
F 6.403271 38.592039 83.730793
F 22.402961 32.239539 65.729593
F 28.673361 30.977839 87.055593
F 6.403271 46.311539 83.730793
F 26.551761 32.103939 80.624893
F 33.519261 28.127539 73.422193
F 15.323661 30.878239 83.945093
F 15.323661 38.597839 83.945093
F 15.323661 23.158739 83.945093
F 26.696561 24.196439 80.858893
F 24.118661 30.734439 84.369593
F 24.071061 38.590839 84.222193
F 17.640561 39.884439 80.361593
F 6.492171 28.310839 80.092893
F 26.454161 26.784139 84.434793
F 6.492171 36.030439 80.092893
F 17.640561 24.445239 80.361593
F 6.492171 43.749939 80.092893
F 8.633801 42.460039 83.779993
F 15.412561 28.305039 80.307093
F 15.412561 36.024539 80.307093
F 15.412561 43.744139 80.307093
F 24.551961 28.270139 80.704193
F 24.082461 36.047239 80.681293
F 24.480861 43.672639 80.472893
F 6.425681 28.310839 82.813893
F 8.722701 32.162439 80.141993
F 6.425681 36.030439 82.813893
F 17.551661 42.457639 83.999493
F 6.425681 43.749939 82.813893
F 8.722701 39.882039 80.141993
F 15.345961 28.305039 83.035593
F 15.345961 36.024539 83.035593
F 15.345961 43.744139 83.035593
F 24.283161 28.142839 83.341693
F 23.980161 35.989939 83.341893
F 24.347861 43.721239 83.152493
F 6.336761 30.872439 86.451793
F 8.722701 24.442839 80.141993
F 6.336761 38.592039 86.451793
F 26.169861 34.659439 84.236493
F 6.336761 46.311539 86.451793
F 17.551661 34.738039 83.999493
F 15.256961 30.878239 86.673593
F 15.256961 38.597839 86.673593
F 15.256961 23.158739 86.673593
F 17.640561 32.164839 80.361593
F 24.226361 30.735839 87.021593
F 24.212761 38.785739 86.917393
F 10.621661 23.159239 93.840893
F 8.655951 24.442839 82.873793
F 8.655951 32.162439 82.873793
F 8.655951 39.882039 82.873793
F 17.573861 24.445239 83.090093
F 17.573861 32.164839 83.090093
F 17.573861 39.884439 83.090093
F 26.686861 24.333839 83.549293
F 26.241161 32.088039 83.383493
F 26.355161 39.771339 83.277493
F 8.567031 27.020839 86.511693
F 8.567031 34.740439 86.511693
F 8.567031 42.460039 86.511693
F 17.484961 27.018439 86.727993
F 17.484961 34.738039 86.727993
F 17.484961 42.457639 86.727993
F 26.401961 26.829939 87.030293
F 26.268161 34.766939 86.966193
F 26.366561 42.482939 86.915193
F 8.633801 27.020839 83.779993
F 32.962961 38.429439 91.856993
F 33.152461 28.257739 90.835893
F 29.006161 46.105539 79.808993
F 33.111461 35.955639 90.949293
F 33.338061 38.293139 76.991893
F 19.641161 23.153339 94.040693
F 28.948761 23.067639 72.821093
F 33.346461 45.861139 84.424393
F 33.211061 43.545639 88.143793
F 20.015461 23.142739 72.290193
F 33.068061 46.252239 87.204593
F 32.868061 46.176039 91.837493
F 24.476861 22.936539 76.954693
F 28.873861 46.161939 84.093193
F 33.390561 46.151939 79.838493
F 24.649761 46.050539 72.459493
F 29.004861 46.217539 69.687393
F 32.966061 46.121139 94.578793
F 19.651961 46.317939 84.089093
F 24.352761 46.217839 76.792093
F 24.126861 46.372539 84.188593
F 24.520861 46.060539 69.747193
F 19.783261 46.369439 86.911993
F 24.142661 46.473039 91.569193
F 29.033361 46.223539 72.373993
F 23.937561 46.592139 94.295193
F 24.431561 23.069739 72.449493
F 28.502661 23.093639 94.469793
F 28.888161 22.849239 79.906693
F 28.819161 23.257739 87.232093
F 24.350861 23.047939 79.655793
F 19.848061 23.062439 79.759393
F 32.978661 28.123939 98.202993
F 3.517781 24.461539 111.853693
F 30.230761 24.497639 112.836693
F 3.517781 32.181139 111.853693
F 30.543561 31.998539 112.715693
F 3.517781 39.900639 111.853693
F 30.244561 39.677039 112.725693
F 12.406361 24.445139 112.084693
F 12.406361 32.164739 112.084693
F 12.406361 39.884239 112.084693
F 21.207761 24.446739 112.391693
F 21.506261 32.182539 112.486693
F 21.345561 39.755539 112.469693
F 3.428861 27.002239 115.491693
F 30.267861 26.876839 116.399693
F 3.428861 34.721739 115.491693
F 30.245561 34.530839 116.198693
F 3.428861 42.441339 115.491693
F 30.223561 42.481939 116.308693
F 12.317461 27.018539 115.722693
F 12.317461 34.738139 115.722693
F 12.317461 42.457739 115.722693
F 21.324561 27.065639 116.403693
F 21.270961 34.633739 116.125693
F 21.307561 42.400439 116.084693
F 3.494861 27.002239 112.790693
F 30.492761 27.066139 113.552693
F 3.494871 34.721739 112.790693
F 30.194161 34.728939 113.488693
F 3.494871 42.441339 112.790693
F 30.196361 42.320439 113.647693
F 12.384161 27.018539 112.993693
F 12.384161 34.738139 112.993693
F 12.384161 42.457739 112.993693
F 21.393461 26.954239 113.586693
F 21.402161 34.591739 113.373693
F 21.281661 42.368839 113.175693
F 3.583771 24.461539 109.152693
F 3.050311 24.461539 130.980693
F 30.364261 24.496539 110.010693
F 3.583771 32.181139 109.152693
F 3.050311 32.181139 130.980693
F 30.412961 32.112139 109.995693
F 3.583771 39.900639 109.152693
F 3.050311 39.900639 130.980693
F 30.265461 39.598939 110.043693
F 12.473061 24.445139 109.356693
F 12.473061 32.164739 109.356693
F 12.473061 39.884239 109.356693
F 21.288261 24.495639 109.638693
F 21.352061 32.173639 109.641693
F 21.278361 39.792939 109.902693
F 5.691991 30.872439 112.834693
F 32.386661 43.608139 120.022693
F 5.691991 38.592039 112.834693
F 28.583161 30.738439 99.084493
F 32.818561 28.200139 105.598693
F 5.691991 46.311539 112.834693
F 28.130261 38.510139 108.907693
F 32.783861 30.632439 101.642693
F 14.612461 30.878239 113.048693
F 14.612461 38.597839 113.048693
F 14.612461 23.158739 113.048693
F 23.957661 38.599439 98.942993
F 23.768161 30.772139 113.362693
F 23.626861 38.468539 113.479693
F 28.330461 30.798339 108.897693
F 5.780891 28.310839 109.196693
F 32.962261 43.498739 102.603693
F 5.780891 36.030439 109.196693
F 32.620961 30.749639 116.475693
F 5.780891 43.749939 109.196693
F 21.581061 24.524839 104.973693
F 14.701361 28.305039 109.410693
F 14.701361 36.024539 109.410693
F 14.701361 43.744139 109.410693
F 23.546661 28.479639 109.824693
F 23.605861 36.039739 109.642693
F 23.750661 43.703339 109.737693
F 5.714401 28.310839 111.917693
F 23.322761 30.887539 130.837693
F 5.714401 36.030439 111.917693
F 32.491761 43.642039 117.242693
F 5.714401 43.749939 111.917693
F 32.583661 28.138639 117.429693
F 14.634661 28.305039 112.139693
F 14.634661 36.024539 112.139693
F 14.634661 43.744139 112.139693
F 23.702861 28.232739 112.421693
F 23.476461 35.988239 112.384693
F 23.645661 43.734939 112.451693
F 5.625491 30.872439 115.555693
F 32.586461 35.825339 112.633693
F 5.625491 38.592039 115.555693
F 32.640161 35.981039 120.128693
F 5.625491 46.311539 115.555693
F 19.413061 38.488839 98.362793
F 14.545761 30.878239 115.777693
F 14.545761 38.597839 115.777693
F 14.545761 23.158739 115.777693
F 28.354061 38.528839 98.875193
F 23.727961 30.834039 116.062693
F 23.472161 38.756239 116.230693
F 9.910461 23.159239 122.944693
F 7.944671 24.442839 111.977693
F 7.944671 32.162439 111.977693
F 7.944671 39.882039 111.977693
F 16.862561 24.445239 112.193693
F 16.862561 32.164839 112.193693
F 16.862561 39.884439 112.193693
F 32.779061 28.199939 112.843693
F 26.002561 32.172239 112.570693
F 25.713061 39.860439 112.616693
F 7.855751 27.020839 115.615693
F 7.855751 34.740439 115.615693
F 7.855751 42.460039 115.615693
F 16.773661 27.018439 115.831693
F 16.773661 34.738039 115.831693
F 16.773661 42.457639 115.831693
F 25.828561 26.986939 116.330693
F 25.703061 34.768039 116.139693
F 25.896061 42.440539 116.109693
F 7.922521 27.020839 112.883693
F 7.922521 34.740439 112.883693
F 7.922521 42.460039 112.883693
F 16.840361 27.018439 113.102693
F 16.840361 34.738039 113.102693
F 16.840361 42.457639 113.102693
F 25.966761 26.903639 113.521693
F 25.717461 34.820139 113.447693
F 25.914261 42.532439 113.540693
F 8.011421 24.442839 109.245693
F 8.011421 32.162439 109.245693
F 8.011421 39.882039 109.245693
F 16.929261 24.445239 109.465693
F 16.929261 32.164839 109.465693
F 16.929261 39.884439 109.465693
F 25.914661 24.476539 109.711693
F 25.990261 31.923939 109.762693
F 25.915261 39.777139 109.872693
F 10.154961 30.878739 112.939693
F 10.154961 38.598339 112.939693
F 10.154961 23.159239 112.939693
F 19.142961 38.579439 108.676693
F 19.157061 30.978539 113.268693
F 19.005761 38.690539 113.211693
F 32.675461 30.893339 109.198693
F 28.132961 30.862039 113.538693
F 27.916761 38.535039 113.618693
F 19.104061 30.849839 108.709693
F 32.750361 35.567039 105.519693
F 10.243861 28.304539 109.301693
F 10.243861 36.024039 109.301693
F 10.243861 43.743639 109.301693
F 19.064661 28.254139 109.683693
F 19.154061 35.965539 109.742693
F 19.129961 43.843939 109.458693
F 27.990961 28.295939 109.973693
F 28.102261 35.900939 109.889693
F 28.184061 43.679639 109.977693
F 10.177161 28.304539 112.030693
F 10.177161 36.024039 112.030693
F 10.177161 43.743639 112.030693
F 19.178561 28.298239 112.482693
F 19.205261 35.929839 112.487693
F 19.096061 43.654839 112.271693
F 28.205861 28.205839 112.669693
F 28.031461 35.956639 112.621693
F 28.116461 43.667739 112.730693
F 10.088261 30.878739 115.668693
F 10.088261 38.598339 115.668693
F 9.732611 38.598339 130.220693
F 18.946461 30.889039 116.014693
F 19.024461 38.622339 115.900693
F 10.266061 38.598339 108.392693
F 27.965261 31.041039 116.426693
F 27.936561 38.530639 116.308693
F 9.732611 30.878739 130.220693
F 10.088261 23.159239 115.668693
F 3.339961 24.461539 119.129693
F 30.308961 24.247339 119.921693
F 3.339961 32.181139 119.129693
F 30.360961 32.062239 119.859693
F 3.339961 39.900639 119.129693
F 30.328761 39.793339 120.004693
F 12.228561 24.445139 119.360693
F 12.228561 32.164739 119.360693
F 12.228561 39.884239 119.360693
F 21.213061 24.371439 119.688693
F 21.259061 31.994739 119.638693
F 21.056261 39.708239 119.761693
F 3.784491 27.002239 100.939693
F 3.251041 27.002239 122.767693
F 30.573561 27.084039 101.710693
F 30.136961 26.620439 123.455693
F 3.784501 34.721739 100.939693
F 3.251041 34.721739 122.767693
F 30.451561 34.637239 101.796693
F 30.266561 34.572039 123.779693
F 3.784501 42.441339 100.939693
F 3.251041 42.441339 122.767693
F 30.463561 42.332539 101.849693
F 30.193861 42.301739 123.589693
F 12.673061 27.018539 101.170693
F 12.139661 27.018539 122.998693
F 12.673061 34.738139 101.170693
F 12.139661 34.738139 122.998693
F 12.673061 42.457739 101.170693
F 12.139661 42.457739 122.998693
F 21.837261 27.016739 101.627693
F 21.141961 26.957739 123.413693
F 21.487661 34.661739 101.597693
F 21.049261 34.704039 123.102693
F 21.674561 42.440739 101.808693
F 21.014461 42.277839 123.260693
F 3.317051 27.002239 120.066693
F 23.967661 30.982239 98.828693
F 30.223261 26.867839 120.698693
F 3.317051 34.721739 120.066693
F 32.527561 38.556439 116.351693
F 30.413861 34.687639 120.858693
F 3.317051 42.441339 120.066693
F 32.724561 28.393439 110.136693
F 30.046961 42.360239 120.862693
F 12.739761 27.018539 98.442393
F 12.206361 27.018539 120.269693
F 12.739761 34.738139 98.442393
F 12.206361 34.738139 120.269693
F 12.739761 42.457739 98.442393
F 12.206361 42.457739 120.269693
F 32.247061 38.597339 131.020693
F 20.930461 26.876339 120.716693
F 32.683261 28.150939 102.777693
F 21.155661 34.517539 120.540693
F 30.582261 34.550639 99.185993
F 21.147961 42.282139 120.479693
F 3.405951 24.461539 116.428693
F 30.355461 24.199539 117.139693
F 3.405951 32.181139 116.428693
F 30.311661 32.124739 117.150693
F 3.405951 39.900639 116.428693
F 30.248561 39.800639 117.252693
F 12.295261 24.445139 116.631693
F 12.295261 32.164739 116.631693
F 12.295261 39.884239 116.631693
F 21.332361 24.352939 117.007693
F 21.270361 32.017839 116.968693
F 21.246161 39.809439 117.029693
F 6.047631 30.872439 98.282593
F 5.514171 30.872439 120.110693
F 19.632861 30.783439 98.651493
F 32.343361 30.708439 121.154693
F 6.047631 38.592039 98.282593
F 5.514171 38.592039 120.110693
F 26.230961 26.926239 99.079593
F 32.494561 38.556339 120.842693
F 32.788661 36.002439 109.970693
F 10.266061 30.878739 108.392693
F 6.047631 46.311539 98.282593
F 5.514171 46.311539 120.110693
F 27.770561 43.536839 127.202693
F 28.243661 43.679839 105.425693
F 32.663461 35.766539 102.814693
F 21.709861 42.499039 99.035393
F 14.968061 30.878239 98.496893
F 14.434561 30.878239 120.324693
F 14.968061 38.597839 98.496893
F 14.434561 38.597839 120.324693
F 14.968061 23.158739 98.496893
F 14.434561 23.158739 120.324693
F 27.828461 35.743639 127.017693
F 28.007361 35.781439 105.163693
F 21.613661 34.718839 98.708793
F 23.393161 30.945039 120.632693
F 27.895361 23.135639 120.761693
F 23.253061 38.482739 120.649693
F 27.905761 28.118339 127.173693
F 28.155061 28.174639 105.562693
F 5.603071 28.310839 116.472693
F 32.835361 43.475839 105.347693
F 5.603071 36.030439 116.472693
F 32.299961 35.881839 117.432693
F 5.603071 43.749939 116.472693
F 26.124361 34.702439 98.795893
F 14.523461 28.305039 116.686693
F 14.523461 36.024539 116.686693
F 14.523461 43.744139 116.686693
F 23.632061 28.174939 117.067693
F 23.475961 36.158139 117.090693
F 23.560661 43.829539 116.987693
F 5.536581 28.310839 119.193693
F 32.467461 28.290239 120.222693
F 5.536581 36.030439 119.193693
F 25.472361 34.616739 130.691693
F 5.536581 43.749939 119.193693
F 26.029161 42.535439 98.999493
F 14.456861 28.305039 119.414693
F 14.456861 36.024539 119.414693
F 14.456861 43.744139 119.414693
F 23.415661 28.358839 119.849693
F 23.394661 35.869439 119.806693
F 23.450561 43.435239 119.768693
F 5.981121 30.872439 101.003693
F 5.447671 30.872439 122.831693
F 32.894961 38.280139 98.928793
F 32.382661 30.628539 124.006693
F 5.981121 38.592039 101.003693
F 5.447671 38.592039 122.831693
F 32.656061 38.487439 109.067693
F 32.438161 38.366639 123.609693
F 5.981121 46.311539 101.003693
F 5.447671 46.311539 122.831693
F 32.944861 30.765339 98.834493
F 32.776061 43.335139 110.057693
F 14.901361 30.878239 101.225693
F 14.367861 30.878239 123.052693
F 14.901361 38.597839 101.225693
F 14.367861 38.597839 123.052693
F 14.901361 23.158739 101.225693
F 14.367861 23.158739 123.052693
F 18.829961 43.658639 126.762693
F 19.295761 43.899839 105.109693
F 23.799161 30.891939 101.448693
F 23.427261 30.565039 123.283693
F 23.926461 38.583239 101.643693
F 23.391961 38.359239 123.434693
F 10.443861 23.159239 101.116693
F 18.910561 35.934339 126.753693
F 7.766851 24.442839 119.253693
F 7.766851 32.162439 119.253693
F 7.766851 39.882039 119.253693
F 16.684761 24.445239 119.469693
F 16.684761 32.164839 119.469693
F 16.684761 39.884439 119.469693
F 25.707461 24.448039 119.825693
F 25.756961 32.243239 119.816693
F 25.668561 39.820939 119.966693
F 8.211391 27.020839 101.063693
F 7.677931 27.020839 122.891693
F 8.211391 34.740439 101.063693
F 7.677931 34.740439 122.891693
F 8.211391 42.460039 101.063693
F 7.677931 42.460039 122.891693
F 17.129261 27.018439 101.279693
F 16.595861 27.018439 123.107693
F 17.129261 34.738039 101.279693
F 16.595861 34.738039 123.107693
F 17.129261 42.457639 101.279693
F 16.595861 42.457639 123.107693
F 26.164061 26.994039 101.784693
F 25.508561 26.780739 123.455693
F 25.805161 34.545939 101.636693
F 25.371961 34.639839 123.449693
F 26.201861 42.476939 101.733693
F 25.736061 42.287539 123.409693
F 8.278161 27.020839 98.331793
F 7.744701 27.020839 120.159693
F 8.278161 34.740439 98.331793
F 7.744701 34.740439 120.159693
F 8.278161 42.460039 98.331793
F 7.744701 42.460039 120.159693
F 17.195961 27.018439 98.551293
F 16.662561 27.018439 120.378693
F 17.195961 34.738039 98.551293
F 16.662561 34.738039 120.378693
F 17.195961 42.457639 98.551293
F 16.662561 42.457639 120.378693
F 32.667761 38.184939 101.648693
F 25.730261 27.072739 120.728693
F 30.097761 42.271539 130.985693
F 25.646761 34.785539 120.775693
F 25.353661 26.890739 130.883693
F 25.664561 42.362039 120.784693
F 7.833611 24.442839 116.521693
F 7.833611 32.162439 116.521693
F 7.833611 39.882039 116.521693
F 16.751461 24.445239 116.740693
F 16.751461 32.164839 116.740693
F 16.751461 39.884439 116.740693
F 32.721661 30.666339 113.803693
F 25.878961 32.328339 117.043693
F 25.777661 39.809039 117.214693
F 10.510561 30.878739 98.387593
F 9.977161 30.878739 120.215693
F 10.510561 38.598339 98.387593
F 9.977161 38.598339 120.215693
F 10.510561 23.159239 98.387593
F 9.977161 23.159239 120.215693
F 19.225561 36.094739 105.129693
F 18.751461 28.252739 126.918693
F 21.788261 27.132639 98.837093
F 18.864861 30.990239 120.518693
F 23.075061 38.568139 130.712693
F 18.873261 38.452039 120.449693
F 19.312861 28.393539 104.961693
F 9.821531 43.743639 126.582693
F 30.629261 42.247539 99.196793
F 27.972261 31.025339 120.676693
F 19.030561 23.239339 113.283693
F 27.880961 38.464939 120.672693
F 10.354961 43.743639 104.754693
F 9.821531 36.024039 126.582693
F 32.597761 43.372239 112.800693
F 32.587361 38.456139 113.634693
F 10.066061 28.304539 116.577693
F 10.066061 36.024039 116.577693
F 10.066061 43.743639 116.577693
F 19.001361 28.177739 116.903693
F 18.933361 36.057239 116.820693
F 18.991961 43.711039 116.906693
F 28.029261 28.425839 117.123693
F 28.023461 35.893939 117.114693
F 28.016061 43.782539 117.160693
F 9.999361 28.304539 119.306693
F 9.999361 36.024039 119.306693
F 9.999361 43.743639 119.306693
F 18.938661 28.364839 119.591693
F 19.004961 35.793439 119.511693
F 19.036461 43.869239 119.695693
F 27.871361 28.369439 119.856693
F 28.049661 35.920939 119.783693
F 27.787261 43.668839 119.783693
F 10.443861 30.878739 101.116693
F 9.910461 30.878739 122.944693
F 10.443861 38.598339 101.116693
F 9.910461 38.598339 122.944693
F 10.354961 36.024039 104.754693
F 9.821531 28.304539 126.582693
F 19.563561 30.692139 101.489693
F 18.852961 30.960239 123.313693
F 19.405561 38.417839 101.277693
F 18.848961 38.508839 123.097693
F 10.354961 28.304539 104.754693
F 27.868961 43.591039 124.395693
F 28.402161 30.827139 101.868693
F 27.965361 30.733439 123.513693
F 28.196361 38.337239 101.560693
F 27.777761 38.282639 123.405693
F 28.338761 43.806039 102.764693
F 27.768161 35.593639 124.190693
F 25.761661 24.400439 112.470693
F 30.573161 27.068439 99.038493
F 3.695601 24.461539 104.577693
F 3.162141 24.461539 126.405693
F 30.452561 24.646939 105.486693
F 29.958261 24.203839 127.177693
F 3.695601 32.181139 104.577693
F 3.162141 32.181139 126.405693
F 30.519361 31.914439 105.407693
F 30.124161 31.963939 127.376693
F 3.695601 39.900639 104.577693
F 3.162141 39.900639 126.405693
F 30.630061 39.607039 105.530693
F 29.998261 39.623839 127.334693
F 12.584161 24.445139 104.808693
F 12.050761 24.445139 126.636693
F 12.584161 32.164739 104.808693
F 12.050761 32.164739 126.636693
F 12.584161 39.884239 104.808693
F 12.050761 39.884239 126.636693
F 27.627861 38.487139 130.709693
F 20.954961 24.357639 127.154693
F 21.637461 32.133739 105.140693
F 21.106961 32.108639 126.800693
F 21.398861 39.826339 105.046693
F 21.025361 39.839139 126.901693
F 3.606681 27.002239 108.215693
F 3.073221 27.002239 130.043693
F 30.480261 27.117339 109.213693
F 32.771061 38.189839 106.402693
F 3.606681 34.721739 108.215693
F 3.073221 34.721739 130.043693
F 30.478761 34.726039 108.852693
F 28.408061 23.094339 99.098593
F 3.606681 42.441339 108.215693
F 3.073221 42.441339 130.043693
F 30.315161 42.228639 109.048693
F 10.421661 28.304539 102.025693
F 12.495261 27.018539 108.446693
F 11.961861 27.018539 130.274693
F 12.495261 34.738139 108.446693
F 11.961861 34.738139 130.274693
F 12.495261 42.457739 108.446693
F 11.961861 42.457739 130.274693
F 21.390061 27.154639 108.804693
F 24.029561 23.084639 98.923893
F 21.400161 34.707839 108.896693
F 25.409561 42.474339 130.772693
F 21.370561 42.433139 108.734693
F 20.988761 34.696339 130.408693
F 3.672681 27.002239 105.514693
F 3.139231 27.002239 127.342693
F 30.519861 27.044039 106.570693
F 30.169061 26.832439 128.157693
F 3.672681 34.721739 105.514693
F 3.139231 34.721739 127.342693
F 30.276161 34.499739 106.175693
F 29.984761 34.624139 128.226693
F 3.672681 42.441339 105.514693
F 3.139231 42.441339 127.342693
F 30.687861 42.222739 106.295693
F 29.919261 42.261539 128.205693
F 12.561961 27.018539 105.718693
F 12.028561 27.018539 127.545693
F 12.561961 34.738139 105.718693
F 12.028561 34.738139 127.545693
F 12.561961 42.457739 105.718693
F 12.028561 42.457739 127.545693
F 21.512061 27.056939 105.867693
F 20.924361 26.889039 127.952693
F 21.460861 34.721139 106.087693
F 21.236861 34.522139 127.732693
F 21.440061 42.400739 106.039693
F 21.010961 42.416339 127.882693
F 3.761591 24.461539 101.876693
F 3.228131 24.461539 123.704693
F 30.467461 24.504039 102.669693
F 28.037961 46.256139 123.550693
F 3.761591 32.181139 101.876693
F 3.228131 32.181139 123.704693
F 30.665461 32.002339 102.680693
F 30.102361 31.907639 124.589693
F 3.761591 39.900639 101.876693
F 3.228131 39.900639 123.704693
F 30.471361 39.595939 102.717693
F 29.935061 39.625239 124.521693
F 12.650861 24.445139 102.080693
F 12.117461 24.445139 123.907693
F 12.650861 32.164739 102.080693
F 12.117461 32.164739 123.907693
F 12.650861 39.884239 102.080693
F 12.117461 39.884239 123.907693
F 21.774761 24.440539 102.343693
F 21.042461 24.398539 124.347693
F 21.683561 32.067139 102.437693
F 21.211161 32.141339 123.977693
F 21.615161 39.840739 102.367693
F 21.031561 39.920239 124.168693
F 5.869811 30.872439 105.558693
F 5.336351 30.872439 127.386693
F 21.137161 42.476039 130.566693
F 32.479461 30.812339 128.170693
F 5.869811 38.592039 105.558693
F 5.336351 38.592039 127.386693
F 20.884361 26.880339 130.641693
F 32.231561 38.555339 128.308693
F 28.068261 35.819239 102.415693
F 32.822261 30.751539 106.447693
F 5.869811 46.311539 105.558693
F 5.336351 46.311539 127.386693
F 27.839961 28.068439 124.356693
F 28.458761 28.054639 102.804693
F 9.888261 28.304539 123.853693
F 18.864461 30.972939 130.381693
F 14.790261 30.878239 105.772693
F 14.256761 30.878239 127.600693
F 14.790261 38.597839 105.772693
F 14.256761 38.597839 127.600693
F 14.790261 23.158739 105.772693
F 14.256761 23.158739 127.600693
F 18.909361 43.785039 124.008693
F 19.356361 43.696839 102.379693
F 23.765261 30.640139 105.991693
F 23.235561 30.833939 128.092693
F 23.646261 38.747039 106.096693
F 23.238461 38.584239 127.972693
F 18.714361 36.031739 124.121693
F 19.211061 35.926939 102.335693
F 5.958711 28.310839 101.920693
F 5.425261 28.310839 123.748693
F 9.888261 43.743639 123.853693
F 32.089261 27.996639 124.699693
F 5.958711 36.030439 101.920693
F 5.425261 36.030439 123.748693
F 23.409061 23.234139 120.731693
F 32.478861 35.855639 124.734693
F 5.958711 43.749939 101.920693
F 5.425261 43.749939 123.748693
F 10.421661 43.743639 102.025693
F 32.333961 43.379439 124.822693
F 14.879161 28.305039 102.134693
F 14.345661 28.305039 123.962693
F 14.879161 36.024539 102.134693
F 14.345661 36.024539 123.962693
F 14.879161 43.744139 102.134693
F 14.345661 43.744139 123.962693
F 23.950661 28.362239 102.628693
F 23.283761 28.163539 124.328693
F 23.644261 36.016839 102.455693
F 23.207361 35.928239 124.352693
F 23.866961 43.641539 102.655693
F 23.202361 43.546039 124.341693
F 5.892221 28.310839 104.641693
F 5.358761 28.310839 126.469693
F 18.585161 38.495239 130.677693
F 32.461261 28.125539 127.486693
F 5.892221 36.030439 104.641693
F 5.358761 36.030439 126.469693
F 9.799321 23.159239 127.491693
F 32.259661 35.925439 127.529693
F 5.892221 43.749939 104.641693
F 5.358761 43.749939 126.469693
F 9.888261 36.024039 123.853693
F 32.338461 43.666339 127.447693
F 14.812461 28.305039 104.863693
F 14.278961 28.305039 126.690693
F 14.812461 36.024539 104.863693
F 14.278961 36.024539 126.690693
F 14.812461 43.744139 104.863693
F 14.278961 43.744139 126.690693
F 23.772861 28.136839 105.147693
F 23.309061 28.189539 127.108693
F 23.452061 36.237339 105.214693
F 23.254861 35.969539 127.097693
F 23.758461 43.601639 105.288693
F 23.138061 43.830039 126.970693
F 5.803311 30.872439 108.279693
F 5.269851 30.872439 130.107693
F 19.194461 30.983839 105.992693
F 25.789161 24.335239 117.098693
F 5.803311 38.592039 108.279693
F 5.269851 38.592039 130.107693
F 18.746861 30.927739 127.606693
F 27.704561 38.331839 127.890693
F 5.803311 46.311539 108.279693
F 5.269851 46.311539 130.107693
F 28.224061 30.869139 106.223693
F 28.375761 38.355139 106.137693
F 14.723561 30.878239 108.501693
F 14.190061 30.878239 130.328693
F 14.723561 38.597839 108.501693
F 14.190061 38.597839 130.328693
F 14.723561 23.158739 108.501693
F 14.190061 23.158739 130.328693
F 18.991961 28.354639 124.193693
F 19.444861 28.205939 102.353693
F 23.573861 30.935439 108.669693
F 10.421661 36.024039 102.025693
F 23.679161 38.661439 108.961693
F 30.088861 24.118139 124.493693
F 10.266061 23.159239 108.392693
F 9.732611 23.159239 130.220693
F 8.122491 24.442839 104.701693
F 7.589031 24.442839 126.528693
F 8.122491 32.162439 104.701693
F 7.589031 32.162439 126.528693
F 8.122491 39.882039 104.701693
F 7.589031 39.882039 126.528693
F 17.040361 24.445239 104.917693
F 16.506961 24.445239 126.745693
F 17.040361 32.164839 104.917693
F 16.506961 32.164839 126.745693
F 17.040361 39.884439 104.917693
F 16.506961 39.884439 126.745693
F 26.051961 24.443339 105.246693
F 25.618061 24.237139 127.202693
F 25.907061 32.009839 105.383693
F 25.547761 32.022539 127.180693
F 26.110361 39.703939 105.241693
F 25.462361 39.932639 127.186693
F 8.033571 27.020839 108.339693
F 7.500111 27.020839 130.166693
F 8.033571 34.740439 108.339693
F 7.500111 34.740439 130.166693
F 8.033571 42.460039 108.339693
F 7.500111 42.460039 130.166693
F 16.951461 27.018439 108.555693
F 16.417961 27.018439 130.383693
F 16.951461 34.738039 108.555693
F 16.417961 34.738039 130.383693
F 16.951461 42.457639 108.555693
F 16.417961 42.457639 130.383693
F 25.748361 27.053839 109.115693
F 19.111961 38.488939 106.039693
F 25.854261 34.620439 108.944693
F 18.607561 38.462439 127.904693
F 26.013961 42.275239 108.829693
F 27.835061 30.885539 128.096693
F 8.100341 27.020839 105.607693
F 7.566881 27.020839 127.435693
F 8.100341 34.740439 105.607693
F 7.566881 34.740439 127.435693
F 8.100341 42.460039 105.607693
F 7.566881 42.460039 127.435693
F 17.018161 27.018439 105.827693
F 16.484661 27.018439 127.654693
F 17.018161 34.738039 105.827693
F 16.484661 34.738039 127.654693
F 17.018161 42.457639 105.827693
F 16.484661 42.457639 127.654693
F 25.891061 26.931439 106.312693
F 25.554161 26.926839 128.045693
F 25.683961 34.702039 106.033693
F 25.483461 34.669439 127.975693
F 26.019461 42.288739 106.113693
F 25.452261 42.531639 127.962693
F 8.189241 24.442839 101.969693
F 7.655791 24.442839 123.797693
F 8.189241 32.162439 101.969693
F 7.655791 32.162439 123.797693
F 8.189241 39.882039 101.969693
F 7.655791 39.882039 123.797693
F 17.107061 24.445239 102.189693
F 16.573561 24.445239 124.016693
F 17.107061 32.164839 102.189693
F 16.573561 32.164839 124.016693
F 17.107061 39.884439 102.189693
F 16.573561 39.884439 124.016693
F 26.123561 24.387839 102.591693
F 25.580661 24.148939 124.464693
F 25.882361 32.062939 102.581693
F 25.552561 31.910639 124.391693
F 26.125461 39.825539 102.570693
F 25.659061 39.788939 124.367693
F 10.332761 30.878739 105.663693
F 9.799321 30.878739 127.491693
F 10.332761 38.598339 105.663693
F 9.799321 38.598339 127.491693
F 10.332761 23.159239 105.663693
F 32.506161 45.826339 123.825693
F 32.262561 30.676739 130.987693
F 23.314161 23.201639 123.513693
F 23.598761 46.391639 106.208693
F 27.920361 46.372739 120.816693
F 18.814861 23.124839 123.132693
F 32.647561 45.882039 109.110693
F 23.705661 23.042539 116.048693
F 32.510961 46.253439 116.488693
F 27.744561 46.049539 128.081693
F 32.894861 46.091539 99.111993
F 32.310261 46.057339 121.032693
F 23.325061 46.290939 128.014693
F 24.006661 46.447239 99.020493
F 32.459161 46.168039 131.100693
F 28.182061 46.321839 106.220693
F 32.588261 46.000439 113.803693
F 33.040661 46.176539 101.856693
F 28.127961 46.278939 108.994693
F 28.423361 46.291539 98.780993
F 23.848061 46.171239 101.718693
F 28.159161 46.256939 113.510693
F 27.688961 46.177039 130.967693
F 18.867361 46.321039 120.543693
F 23.615061 46.328639 116.059693
F 23.305161 46.256539 113.265693
F 18.999461 46.255639 112.918693
F 18.924461 46.212039 115.755693
F 23.318361 46.075339 123.447693
F 28.318261 46.300539 101.583693
F 32.409461 46.308039 128.398693
F 27.925061 46.395739 116.155693
F 19.428961 23.158839 101.658693
F 23.240261 22.990039 128.104693
F 19.121861 23.378039 108.575693
F 18.719361 22.964739 127.665693
F 29.999461 34.582239 131.000693
F 30.739261 32.082339 98.162893
F 32.931961 35.603739 98.256693
F 2.984321 24.461539 133.681693
F 2.450861 24.461539 155.508693
F 29.904261 24.305839 134.380693
F 29.726361 24.507439 156.277693
F 2.984321 32.181139 133.681693
F 2.450861 32.181139 155.508693
F 29.738761 32.043639 134.298693
F 29.427661 32.037539 156.495693
F 2.984321 39.900639 133.681693
F 2.450861 39.900639 155.508693
F 29.877961 39.838239 134.592693
F 29.348861 39.734339 156.253693
F 11.872961 24.445139 133.912693
F 11.339461 24.445139 155.740693
F 11.872961 32.164739 133.912693
F 11.339461 32.164739 155.740693
F 11.872961 39.884239 133.912693
F 11.339461 39.884239 155.740693
F 20.982861 24.506639 134.296693
F 20.387661 24.343839 156.039693
F 20.726061 32.211139 134.182693
F 20.320661 32.050639 156.013693
F 20.833261 39.777639 134.371693
F 20.448761 39.695539 156.074693
F 2.895401 27.002239 137.319693
F 2.361941 27.002239 159.146693
F 29.469061 26.908239 138.099693
F 29.187461 26.881439 159.928693
F 2.895401 34.721739 137.319693
F 2.361941 34.721739 159.146693
F 29.839061 34.587739 138.069693
F 29.230461 34.563739 159.856693
F 2.895401 42.441339 137.319693
F 2.361941 42.441339 159.146693
F 29.770561 42.390339 138.052693
F 29.106561 42.331039 159.879693
F 11.783961 27.018539 137.550693
F 11.250561 27.018539 159.378693
F 11.783961 34.738139 137.550693
F 11.250561 34.738139 159.378693
F 11.783961 42.457739 137.550693
F 11.250561 42.457739 159.378693
F 20.724961 27.162039 137.949693
F 20.141361 26.896939 159.805693
F 20.813361 34.719739 138.024693
F 20.197861 34.640339 159.575693
F 20.807761 42.317839 137.816693
F 20.234361 42.452139 159.871693
F 2.961411 27.002239 134.618693
F 2.427951 27.002239 156.446693
F 29.852361 26.873239 135.465693
F 29.395661 27.103239 157.151693
F 2.961411 34.721739 134.618693
F 2.427951 34.721739 156.446693
F 29.906661 34.595839 135.245693
F 29.302261 34.709339 157.077693
F 2.961411 42.441339 134.618693
F 2.427951 42.441339 156.446693
F 29.883061 42.356439 135.416693
F 29.289661 42.279139 157.230693
F 11.850661 27.018539 134.821693
F 11.317261 27.018539 156.649693
F 11.850661 34.738139 134.821693
F 11.317261 34.738139 156.649693
F 11.850661 42.457739 134.821693
F 11.317261 42.457739 156.649693
F 20.773661 27.008339 135.202693
F 20.150261 26.853739 156.993693
F 20.672161 34.788539 135.173693
F 20.346161 34.677439 156.915693
F 20.754461 42.365339 135.091693
F 20.147761 42.313839 157.090693
F 2.516851 24.461539 152.808693
F 18.706861 35.852939 131.451693
F 26.953761 28.208639 163.622693
F 2.516851 32.181139 152.808693
F 32.214361 36.016939 131.918693
F 29.507561 31.910139 153.767693
F 2.516851 39.900639 152.808693
F 18.506961 28.395039 131.226693
F 29.383261 39.761639 153.531693
F 11.939561 24.445139 131.183693
F 11.406161 24.445139 153.011693
F 11.939561 32.164739 131.183693
F 11.406161 32.164739 153.011693
F 11.939561 39.884239 131.183693
F 11.406161 39.884239 153.011693
F 24.661661 39.767639 163.153693
F 20.412561 24.319039 153.333693
F 27.875861 43.556439 131.815693
F 20.309861 32.013439 153.327693
F 27.628361 35.964739 131.710693
F 20.465661 39.901539 153.096693
F 5.158541 30.872439 134.661693
F 4.625081 30.872439 156.489693
F 31.902361 30.797239 135.294693
F 31.774361 30.637139 157.288693
F 5.158541 38.592039 134.661693
F 4.625081 38.592039 156.489693
F 32.179961 38.500639 135.456693
F 31.525761 38.435339 157.279693
F 23.186661 35.913439 131.610693
F 18.110561 38.599539 152.165693
F 5.158541 46.311539 134.661693
F 4.625081 46.311539 156.489693
F 18.176861 30.804539 152.093693
F 9.199151 38.598339 152.047693
F 22.888261 46.152339 145.174693
F 29.846661 24.283539 131.719693
F 14.078961 30.878239 134.876693
F 13.545461 30.878239 156.703693
F 14.078961 38.597839 134.876693
F 13.545461 38.597839 156.703693
F 14.078961 23.158739 134.876693
F 13.545461 23.158739 156.703693
F 9.199151 30.878739 152.047693
F 27.304061 43.414739 148.991693
F 23.080061 30.738039 135.137693
F 22.429161 30.660039 156.911693
F 23.116461 38.536439 135.222693
F 22.798261 38.550939 156.636693
F 27.231961 35.906439 148.910693
F 27.241861 28.190939 148.773693
F 5.247441 28.310839 131.023693
F 4.713981 28.310839 152.851693
F 25.576061 32.036939 131.754693
F 31.731561 27.987539 153.588693
F 5.247441 36.030439 131.023693
F 4.713981 36.030439 152.851693
F 29.939161 31.939239 131.735693
F 31.790461 35.923439 153.616693
F 5.247441 43.749939 131.023693
F 4.713981 43.749939 152.851693
F 27.666161 28.122339 131.712693
F 31.770061 43.799239 153.552693
F 14.167861 28.305039 131.238693
F 13.634361 28.305039 153.065693
F 14.167861 36.024539 131.238693
F 13.634361 36.024539 153.065693
F 14.167861 43.744139 131.238693
F 13.634361 43.744139 153.065693
F 31.986261 38.527839 138.154693
F 22.778861 28.174939 153.349693
F 29.874061 39.776939 131.833693
F 22.507761 35.585039 153.124693
F 31.630161 35.940739 163.767693
F 22.569261 43.803239 153.569693
F 5.180941 28.310839 133.744693
F 4.647491 28.310839 155.572693
F 32.196161 28.178539 134.556693
F 31.716561 28.091639 156.294693
F 5.180941 36.030439 133.744693
F 4.647491 36.030439 155.572693
F 32.190661 35.888839 134.774693
F 31.694261 35.902839 156.408693
F 5.180941 43.749939 133.744693
F 4.647491 43.749939 155.572693
F 32.284961 43.586339 134.653693
F 31.473261 43.736139 156.189693
F 14.101161 28.305039 133.966693
F 13.567761 28.305039 155.794693
F 14.101161 36.024539 133.966693
F 13.567761 36.024539 155.794693
F 14.101161 43.744139 133.966693
F 13.567761 43.744139 155.794693
F 23.043061 28.144939 134.284693
F 22.464161 28.051139 156.215693
F 22.969861 35.925239 134.403693
F 22.557561 35.924239 155.966693
F 23.089861 43.571339 134.335693
F 22.276461 43.821139 156.270693
F 5.092031 30.872439 137.382693
F 4.558571 30.872439 159.210693
F 31.860961 30.678839 138.080693
F 31.502361 30.674139 160.042693
F 5.092031 38.592039 137.382693
F 4.558571 38.592039 159.210693
F 20.839661 39.875339 131.565693
F 31.431361 38.429239 159.926693
F 5.092031 46.311539 137.382693
F 4.558571 46.311539 159.210693
F 22.411661 46.291139 157.102693
F 17.934561 23.158639 159.541693
F 14.012261 30.878239 137.604693
F 13.478861 30.878239 159.432693
F 14.012261 38.597839 137.604693
F 13.478861 38.597839 159.432693
F 14.012261 23.158739 137.604693
F 13.478861 23.158739 159.432693
F 18.190861 43.835239 148.704693
F 18.245761 35.887339 148.470693
F 22.879361 30.866839 137.874693
F 22.429261 30.573539 159.663693
F 23.185661 38.535639 138.031693
F 22.483161 38.574239 159.352693
F 9.376971 23.159239 144.771693
F 9.021331 23.159239 159.323693
F 7.411211 24.442839 133.804693
F 6.877751 24.442839 155.632693
F 7.411211 32.162439 133.804693
F 6.877751 32.162439 155.632693
F 7.411211 39.882039 133.804693
F 6.877751 39.882039 155.632693
F 16.329061 24.445239 134.021693
F 15.795661 24.445239 155.848693
F 16.329061 32.164839 134.021693
F 15.795661 32.164839 155.848693
F 16.329061 39.884439 134.021693
F 15.795661 39.884439 155.848693
F 25.505261 24.324439 134.407693
F 24.896061 24.223639 156.296693
F 25.368361 32.172539 134.430693
F 24.962661 31.793539 156.208693
F 25.290761 39.773839 134.118693
F 25.072561 39.883839 155.978693
F 7.322291 27.020839 137.442693
F 6.788841 27.020839 159.270693
F 7.322291 34.740439 137.442693
F 6.788841 34.740439 159.270693
F 7.322291 42.460039 137.442693
F 6.788841 42.460039 159.270693
F 16.240161 27.018439 137.659693
F 15.706761 27.018439 159.486693
F 16.240161 34.738039 137.659693
F 15.706761 34.738039 159.486693
F 16.240161 42.457639 137.659693
F 15.706761 42.457639 159.486693
F 25.058161 26.856539 137.910693
F 24.816161 26.718039 159.805693
F 25.291761 34.717039 138.166693
F 24.759461 34.624039 159.770693
F 25.233961 42.311639 138.141693
F 24.740761 42.505039 159.539693
F 7.389061 27.020839 134.711693
F 6.855611 27.020839 156.538693
F 7.389061 34.740439 134.711693
F 6.855611 34.740439 156.538693
F 7.389061 42.460039 134.711693
F 6.855611 42.460039 156.538693
F 16.306861 27.018439 134.930693
F 15.773461 27.018439 156.758693
F 16.306861 34.738039 134.930693
F 15.773461 34.738039 156.758693
F 16.306861 42.457639 134.930693
F 15.773461 42.457639 156.758693
F 25.088861 26.920939 135.283693
F 24.890961 26.800439 157.031693
F 25.354161 34.616239 135.455693
F 24.603561 34.518239 157.015693
F 25.347261 42.318439 135.404693
F 24.861461 42.406739 156.841693
F 7.477971 24.442839 131.073693
F 6.944511 24.442839 152.900693
F 7.477971 32.162439 131.073693
F 6.944511 32.162439 152.900693
F 7.477971 39.882039 131.073693
F 6.944511 39.882039 152.900693
F 16.395761 24.445239 131.292693
F 15.862361 24.445239 153.120693
F 16.395761 32.164839 131.292693
F 15.862361 32.164839 153.120693
F 16.395761 39.884439 131.292693
F 15.862361 39.884439 153.120693
F 20.128261 39.834139 163.207693
F 32.079161 28.118539 131.834693
F 25.078461 24.368839 153.634693
F 24.923161 31.813739 153.488693
F 24.907161 32.050039 163.393693
F 24.897161 39.681839 153.158693
F 9.621501 30.878739 134.766693
F 9.088041 30.878739 156.594693
F 9.621501 38.598339 134.766693
F 9.088041 38.598339 156.594693
F 9.621501 23.159239 134.766693
F 9.088041 23.159239 156.594693
F 18.232161 28.349939 148.583693
F 9.288071 43.743639 148.409693
F 18.476361 30.908639 134.994693
F 17.937661 30.856439 156.823693
F 18.439061 38.586339 135.113693
F 18.002761 38.489139 156.871693
F 9.288071 36.024039 148.409693
F 9.288071 28.304539 148.409693
F 27.499361 30.661539 135.238693
F 27.250061 30.669839 157.163693
F 27.574261 38.660839 135.288693
F 27.023061 38.446739 156.968693
F 27.410861 43.727639 146.211693
F 27.438061 35.994039 146.223693
F 18.813061 43.631639 131.303693
F 27.039961 43.837639 163.312693
F 9.710401 28.304539 131.128693
F 9.176941 28.304539 152.956693
F 9.710401 36.024039 131.128693
F 9.176941 36.024039 152.956693
F 9.710401 43.743639 131.128693
F 9.176941 43.743639 152.956693
F 22.381061 28.253939 163.466693
F 18.206361 28.216939 153.049693
F 29.426061 24.366639 163.315693
F 18.058161 36.024339 153.272693
F 20.739961 24.255139 131.518693
F 18.216061 43.701239 153.322693
F 25.378561 39.880039 131.372693
F 27.387861 28.148339 153.401693
F 22.520861 43.908939 163.338693
F 27.228261 35.759139 153.437693
F 18.585061 23.096139 134.925693
F 27.122561 43.824439 153.431693
F 9.643711 28.304539 133.858693
F 9.110251 28.304539 155.685693
F 9.643711 36.024039 133.858693
F 9.110251 36.024039 155.685693
F 9.643711 43.743639 133.858693
F 9.110251 43.743639 155.685693
F 18.456961 28.398239 134.063693
F 18.008561 28.285639 155.901693
F 18.544261 36.038239 134.145693
F 18.103261 36.000539 156.005693
F 18.563861 43.732839 134.158693
F 18.054461 43.562139 156.088693
F 27.729961 28.054339 134.363693
F 27.078161 28.124639 156.191693
F 27.521261 35.849239 134.506693
F 26.814461 35.881039 156.197693
F 27.572361 43.722939 134.578693
F 27.117261 43.826339 156.267693
F 9.554791 30.878739 137.496693
F 9.021331 30.878739 159.323693
F 9.554791 38.598339 137.496693
F 9.021331 38.598339 159.323693
F 27.261561 28.143939 146.007693
F 18.157461 43.732839 145.989693
F 18.461961 30.943939 137.701693
F 17.934561 30.878239 159.541693
F 18.540661 38.549439 137.834693
F 17.934561 38.597839 159.541693
F 18.296661 36.146439 145.751693
F 18.241661 28.410539 145.836693
F 27.352361 30.731939 137.885693
F 26.892361 30.680339 159.930693
F 27.593361 38.645539 138.016693
F 26.856161 38.622939 159.735693
F 9.354761 43.743639 145.680693
F 9.354761 36.024039 145.680693
F 20.162961 32.097439 163.237693
F 9.199151 23.159239 152.047693
F 2.806501 24.461539 140.956693
F 2.273041 24.461539 162.784693
F 29.533661 24.147839 141.733693
F 23.121461 28.265539 131.531693
F 2.806501 32.181139 140.956693
F 2.273041 32.181139 162.784693
F 29.652561 31.874639 141.708693
F 17.934561 46.317339 159.541693
F 2.806501 39.900639 140.956693
F 2.273041 39.900639 162.784693
F 29.572461 39.822839 141.607693
F 32.145061 46.178739 138.145693
F 11.695061 24.445139 141.188693
F 11.161661 24.445139 163.015693
F 11.695061 32.164739 141.188693
F 11.161661 32.164739 163.015693
F 11.695061 39.884239 141.188693
F 11.161661 39.884239 163.015693
F 20.509161 24.349539 141.417693
F 25.334861 24.241239 131.764693
F 20.655961 32.119239 141.481693
F 24.519161 24.437939 163.384693
F 20.785861 40.068839 141.456693
F 31.295061 43.722639 163.489693
F 2.717581 27.002239 144.594693
F 29.572961 26.897939 145.258693
F 2.717581 34.721739 144.594693
F 29.716061 34.540539 145.583693
F 2.717581 42.441339 144.594693
F 29.631161 42.404439 145.500693
F 11.606161 27.018539 144.826693
F 11.606161 34.738139 144.826693
F 11.606161 42.457739 144.826693
F 20.521961 26.951339 145.110693
F 20.561861 34.776739 145.149693
F 20.399261 42.490539 145.036693
F 2.783591 27.002239 141.894693
F 2.250131 27.002239 163.722693
F 29.399461 26.925039 142.399693
F 2.783591 34.721739 141.894693
F 2.250131 34.721739 163.722693
F 29.436061 34.520839 142.854693
F 2.783591 42.441339 141.894693
F 2.250131 42.441339 163.722693
F 29.973261 42.349639 142.768693
F 11.672861 27.018539 142.097693
F 11.672861 34.738139 142.097693
F 11.672861 42.457739 142.097693
F 20.522461 26.949539 142.489693
F 20.596061 34.798939 142.449693
F 20.467961 42.567939 142.404693
F 2.872491 24.461539 138.256693
F 2.339031 24.461539 160.084693
F 29.685461 24.352939 139.018693
F 29.452761 24.274839 160.518693
F 2.872491 32.181139 138.256693
F 2.339031 32.181139 160.084693
F 29.675861 31.929239 138.925693
F 29.195161 31.974739 160.791693
F 2.872491 39.900639 138.256693
F 2.339031 39.900639 160.084693
F 29.806161 39.920639 138.921693
F 29.114361 39.725039 160.719693
F 11.761761 24.445139 138.459693
F 11.228361 24.445139 160.287693
F 11.761761 32.164739 138.459693
F 11.228361 32.164739 160.287693
F 11.761761 39.884239 138.459693
F 11.228361 39.884239 160.287693
F 20.788761 24.613839 138.711693
F 20.272961 24.347439 160.688693
F 20.675561 32.115539 138.719693
F 20.109561 32.061139 160.376693
F 20.796261 39.811239 138.738693
F 20.212161 39.698939 160.402693
F 4.980721 30.872439 141.937693
F 31.941861 30.658839 142.621693
F 4.980721 38.592039 141.937693
F 31.909461 38.513039 142.538693
F 27.255361 38.514239 152.477693
F 4.980721 46.311539 141.937693
F 9.354761 28.304539 145.680693
F 29.564461 24.208539 153.540693
F 13.901161 30.878239 142.152693
F 13.901161 38.597839 142.152693
F 13.901161 23.158739 142.152693
F 23.241661 43.776139 131.513693
F 22.847961 30.860839 142.436693
F 22.935361 38.662939 142.500693
F 27.073061 38.488839 149.789693
F 5.069621 28.310839 138.299693
F 4.536161 28.310839 160.127693
F 31.728661 28.076739 138.848693
F 31.419261 28.064339 160.866693
F 5.069621 36.030439 138.299693
F 4.536161 36.030439 160.127693
F 32.004261 35.849339 139.183693
F 31.503561 35.890439 160.947693
F 5.069621 43.749939 138.299693
F 4.536161 43.749939 160.127693
F 32.049361 43.651539 139.077693
F 31.428361 43.702739 160.653693
F 13.990061 28.305039 138.514693
F 13.456561 28.305039 160.341693
F 13.990061 36.024539 138.514693
F 13.456561 36.024539 160.341693
F 13.990061 43.744139 138.514693
F 13.456561 43.744139 160.341693
F 23.010661 28.381939 138.797693
F 22.455061 28.062639 160.651693
F 22.995561 35.927439 138.962693
F 22.488461 36.044839 160.380693
F 22.946861 43.562339 139.049693
F 22.595461 43.735639 160.514693
F 5.003121 28.310839 141.020693
F 4.469671 28.310839 162.848693
F 31.846961 28.149739 141.789693
F 29.228761 31.988039 163.518693
F 5.003121 36.030439 141.020693
F 4.469671 36.030439 162.848693
F 31.736161 35.866739 141.899693
F 32.312661 43.470339 131.930693
F 5.003131 43.749939 141.020693
F 4.469671 43.749939 162.848693
F 32.182461 43.485339 141.749693
F 20.909261 32.236839 131.450693
F 13.923361 28.305039 141.242693
F 13.389861 28.305039 163.070693
F 13.923361 36.024539 141.242693
F 13.389861 36.024539 163.070693
F 13.923361 43.744139 141.242693
F 13.389861 43.744139 163.070693
F 22.800761 28.165639 141.645693
F 27.075361 35.778539 163.307693
F 22.830661 36.024039 141.726693
F 7.033421 27.020839 149.262693
F 22.801461 43.704839 141.829693
F 24.984361 34.599039 149.727693
F 4.914211 30.872439 144.658693
F 31.826761 30.762339 145.330693
F 4.914211 38.592039 144.658693
F 31.840661 38.373839 145.298693
F 4.914211 46.311539 144.658693
F 7.033421 34.740439 149.262693
F 13.834461 30.878239 144.880693
F 13.834461 38.597839 144.880693
F 13.834461 23.158739 144.880693
F 27.264361 30.751839 149.946693
F 22.708261 30.928339 145.179693
F 22.519661 38.521439 145.225693
F 9.554791 23.159239 137.496693
F 7.233391 24.442839 141.080693
F 6.699931 24.442839 162.908693
F 7.233391 32.162439 141.080693
F 6.699931 32.162439 162.908693
F 7.233391 39.882039 141.080693
F 6.699931 39.882039 162.908693
F 16.151261 24.445239 141.297693
F 15.617861 24.445239 163.124693
F 16.151261 32.164839 141.297693
F 15.617861 32.164839 163.124693
F 16.151261 39.884439 141.297693
F 15.617861 39.884439 163.124693
F 7.033421 42.460039 149.262693
F 15.951261 34.738039 149.482693
F 25.315361 32.137839 141.745693
F 24.986661 26.846739 149.872693
F 25.247261 39.919139 141.705693
F 15.951261 42.457639 149.482693
F 7.144471 27.020839 144.718693
F 7.144471 34.740439 144.718693
F 7.144471 42.460039 144.718693
F 16.062361 27.018439 144.935693
F 16.062361 34.738039 144.935693
F 16.062361 42.457639 144.935693
F 25.025461 26.744839 145.165693
F 25.089061 34.726439 145.486693
F 25.126761 42.250039 145.240693
F 7.211241 27.020839 141.986693
F 7.211241 34.740439 141.986693
F 7.211241 42.460039 141.986693
F 16.129061 27.018439 142.206693
F 16.129061 34.738039 142.206693
F 16.129061 42.457639 142.206693
F 25.048761 26.963539 142.484693
F 25.061061 34.772139 142.817693
F 25.200761 42.573639 142.492693
F 7.300151 24.442839 138.349693
F 6.766691 24.442839 160.176693
F 7.300151 32.162439 138.349693
F 6.766691 32.162439 160.176693
F 7.300151 39.882039 138.349693
F 6.766691 39.882039 160.176693
F 16.217961 24.445239 138.568693
F 15.684461 24.445239 160.396693
F 16.217961 32.164839 138.568693
F 15.684461 32.164839 160.396693
F 16.217961 39.884439 138.568693
F 15.684461 39.884439 160.396693
F 25.187661 24.386439 138.884693
F 24.803761 24.091839 160.645693
F 25.125161 32.120439 139.012693
F 24.544961 31.975139 160.602693
F 25.446361 39.851039 138.944693
F 24.606961 40.049139 160.422693
F 9.443681 30.878739 142.042693
F 9.443681 38.598339 142.042693
F 9.443681 23.159239 142.042693
F 18.082561 38.442839 149.456693
F 18.277061 30.905339 142.294693
F 18.528261 38.881939 142.368693
F 18.232261 30.847839 149.361693
F 27.375261 30.781339 142.830693
F 27.374061 38.663439 142.704693
F 9.265861 23.159239 149.318693
F 7.122331 39.882039 145.624693
F 9.532581 28.304539 138.404693
F 8.999121 28.304539 160.232693
F 9.532581 36.024039 138.404693
F 8.999121 36.024039 160.232693
F 9.532581 43.743639 138.404693
F 8.999121 43.743639 160.232693
F 18.354561 28.408839 138.684693
F 17.912261 28.305039 160.450693
F 18.455261 35.979639 138.847693
F 17.912261 36.024639 160.450693
F 18.541861 43.762839 138.548693
F 17.912261 43.744139 160.450693
F 27.170361 28.258339 138.885693
F 26.888661 28.098939 160.935693
F 27.565361 35.971539 138.970693
F 26.987061 36.018939 160.653693
F 27.564561 43.620939 138.892693
F 26.831861 43.736539 160.579693
F 9.465891 28.304539 141.134693
F 8.932431 28.304539 162.961693
F 9.465891 36.024039 141.134693
F 8.932431 36.024039 162.961693
F 9.465891 43.743639 141.134693
F 8.932431 43.743639 162.961693
F 18.370861 28.279539 141.486693
F 17.845661 28.305039 163.179693
F 18.264961 36.244039 141.683693
F 17.845661 36.024639 163.179693
F 18.391261 43.830539 141.364693
F 17.845661 43.744139 163.179693
F 27.214361 28.242639 141.604693
F 7.122331 24.442839 145.624693
F 27.490061 36.119639 141.618693
F 15.951261 27.018439 149.482693
F 27.594061 43.666439 141.608693
F 24.915361 42.399839 149.988693
F 9.376971 30.878739 144.771693
F 9.376971 38.598339 144.771693
F 9.265861 38.598339 149.318693
F 18.238061 30.970239 144.961693
F 18.435561 38.763739 145.126693
F 9.265861 30.878739 149.318693
F 27.387761 30.811339 145.582693
F 27.390261 38.640839 145.315693
F 25.106861 39.668839 146.205693
F 20.188061 24.265639 163.382693
F 2.628681 24.461539 148.232693
F 29.507261 24.416439 148.893693
F 2.628681 32.181139 148.232693
F 29.492561 32.157039 149.112693
F 2.628681 39.900639 148.232693
F 29.470161 39.562939 148.940693
F 11.517261 24.445139 148.464693
F 11.517261 32.164739 148.464693
F 11.517261 39.884239 148.464693
F 20.385261 24.242339 148.651693
F 20.539261 32.079039 148.652693
F 20.454861 39.718039 148.817693
F 2.539761 27.002239 151.870693
F 29.594061 26.810939 152.538693
F 2.539761 34.721739 151.870693
F 29.562761 34.415539 152.668693
F 2.539761 42.441339 151.870693
F 29.476861 42.443439 152.585693
F 11.428361 27.018539 152.102693
F 11.428361 34.738139 152.102693
F 11.428361 42.457739 152.102693
F 20.583861 26.947639 152.162693
F 20.160061 34.496839 152.317693
F 20.371961 42.474139 152.288693
F 2.605771 27.002239 149.170693
F 29.253161 26.865139 149.890693
F 2.605771 34.721739 149.170693
F 29.474461 34.703439 149.922693
F 2.605771 42.441339 149.170693
F 29.754461 42.096639 149.937693
F 11.495061 27.018539 149.373693
F 11.495061 34.738139 149.373693
F 11.495061 42.457739 149.373693
F 20.445061 26.928339 149.415693
F 20.448561 34.696239 149.615693
F 20.399361 42.445439 149.516693
F 2.694671 24.461539 145.532693
F 29.537261 24.158039 146.104693
F 2.694671 32.181139 145.532693
F 29.716061 31.882239 146.463693
F 2.694671 39.900639 145.532693
F 29.618361 39.676839 146.273693
F 11.583961 24.445139 145.735693
F 11.583961 32.164739 145.735693
F 11.583961 39.884239 145.735693
F 20.490161 24.418539 145.917693
F 20.432361 32.217939 145.896693
F 20.459661 39.943639 146.118693
F 4.802901 30.872439 149.213693
F 31.700661 30.947839 150.009693
F 4.802901 38.592039 149.213693
F 31.790761 38.380839 149.972693
F 27.293061 30.792039 152.745693
F 4.802901 46.311539 149.213693
F 25.037761 32.073539 146.285693
F 25.122661 24.393839 141.656693
F 13.723361 30.878239 149.427693
F 13.723361 38.597839 149.427693
F 13.723361 23.158739 149.427693
F 25.107061 24.203339 146.252693
F 22.674261 30.641239 149.489693
F 22.809361 38.566339 149.450693
F 16.040161 39.884439 145.844693
F 4.891801 28.310839 145.575693
F 31.782361 28.218139 146.342693
F 4.891801 36.030439 145.575693
F 31.974861 35.976339 146.366693
F 4.891801 43.749939 145.575693
F 31.825461 43.516539 146.363693
F 13.812261 28.305039 145.790693
F 13.812261 36.024539 145.790693
F 13.812261 43.744139 145.790693
F 22.918161 28.215839 145.862693
F 22.763861 36.084339 146.086693
F 22.913861 43.429639 146.238693
F 4.825311 28.310839 148.296693
F 31.503361 28.426039 149.068693
F 4.825311 36.030439 148.296693
F 31.924361 35.681039 149.155693
F 4.825311 43.749939 148.296693
F 31.873261 43.582539 149.092693
F 13.745561 28.305039 148.518693
F 13.745561 36.024539 148.518693
F 13.745561 43.744139 148.518693
F 22.748061 28.003439 148.617693
F 22.769361 35.996339 148.876693
F 22.745161 43.722539 148.879693
F 4.736391 30.872439 151.934693
F 31.677961 30.484639 152.818693
F 4.736391 38.592039 151.934693
F 31.573561 38.424839 152.810693
F 4.736391 46.311539 151.934693
F 7.122331 32.162439 145.624693
F 13.656661 30.878239 152.156693
F 13.656661 38.597839 152.156693
F 13.656661 23.158739 152.156693
F 16.040161 32.164839 145.844693
F 22.588361 30.678139 152.326693
F 22.550061 38.344839 152.335693
F 16.040161 24.445239 145.844693
F 7.055571 24.442839 148.356693
F 7.055571 32.162439 148.356693
F 7.055571 39.882039 148.356693
F 15.973461 24.445239 148.572693
F 15.973461 32.164839 148.572693
F 15.973461 39.884439 148.572693
F 25.033361 24.382939 148.873693
F 25.008161 31.970939 148.916693
F 24.951161 39.879639 149.010693
F 6.966651 27.020839 151.994693
F 6.966651 34.740439 151.994693
F 6.966651 42.460039 151.994693
F 15.884561 27.018439 152.210693
F 15.884561 34.738039 152.210693
F 15.884561 42.457639 152.210693
F 25.039361 26.926039 152.497693
F 24.978661 34.408639 152.465693
F 25.036761 42.458339 152.615693
F 22.524461 35.993639 163.173693
F 18.220261 23.173039 145.015693
F 29.098161 39.841139 163.384693
F 17.901261 46.178339 156.807693
F 31.686061 46.313839 152.589693
F 31.398461 46.315439 159.757693
F 27.190961 46.167839 149.825693
F 23.065061 46.223039 138.027693
F 26.909161 46.333439 159.750693
F 31.584161 46.331739 157.022693
F 27.662461 46.270239 135.380693
F 27.622461 46.155539 142.364693
F 27.431961 46.304339 145.168693
F 32.371961 46.180339 135.455693
F 27.682661 46.253139 138.183693
F 32.000061 46.005739 145.361693
F 31.770961 46.098939 149.848693
F 22.618261 46.435739 159.884693
F 22.908261 46.386239 142.526693
F 22.678661 46.336539 152.562693
F 18.489661 46.342239 142.192693
F 18.565861 46.497339 137.816693
F 31.696861 28.033039 163.621693
F 27.808461 30.648339 130.878693
F 29.894661 26.874039 131.027693
F 1.917401 24.461539 177.336693
F 28.927461 24.303939 177.958693
F 1.917401 32.181139 177.336693
F 28.955061 32.126939 177.941693
F 1.917401 39.900639 177.336693
F 28.837161 39.907239 177.924693
F 10.805961 24.445139 177.567693
F 10.805961 32.164739 177.567693
F 10.805961 39.884239 177.567693
F 19.838961 24.354039 177.716693
F 19.887661 31.991739 177.738693
F 19.631861 40.019239 177.734693
F 1.828481 27.002239 180.974693
F 28.808261 26.830439 181.513693
F 1.828481 34.721739 180.974693
F 28.990961 34.811739 181.454693
F 1.828481 42.441339 180.974693
F 28.883761 42.264539 181.517693
F 10.717061 27.018539 181.205693
F 10.717061 34.738139 181.205693
F 10.717061 42.457739 181.205693
F 19.749061 27.183839 181.418693
F 19.604561 34.764239 181.341693
F 19.716261 42.373639 181.395693
F 1.894491 27.002239 178.273693
F 29.006461 26.989039 178.696693
F 1.894491 34.721739 178.273693
F 29.094561 34.684939 178.631693
F 1.894491 42.441339 178.273693
F 28.822161 42.491839 178.922693
F 10.783761 27.018539 178.477693
F 10.783761 34.738139 178.477693
F 10.783761 42.457739 178.477693
F 19.777361 27.018439 178.648693
F 19.731261 34.829639 178.374693
F 19.803961 42.606139 178.642693
F 1.983391 24.461539 174.635693
F 1.449941 24.461539 196.463693
F 29.039161 24.351539 175.149693
F 1.983391 32.181139 174.635693
F 1.449941 32.181139 196.463693
F 29.037461 32.087039 175.262693
F 1.983401 39.900639 174.635693
F 1.449941 39.900639 196.463693
F 28.809261 39.836639 175.135693
F 10.872661 24.445139 174.839693
F 10.872661 32.164739 174.839693
F 10.872661 39.884239 174.839693
F 19.819661 24.426139 175.018693
F 19.829761 32.090939 175.139693
F 19.755261 40.039939 175.028693
F 4.091621 30.872439 178.317693
F 31.161361 30.806539 178.585693
F 4.091621 38.592039 178.317693
F 31.113361 38.564139 178.772693
F 22.456061 38.500339 164.191693
F 4.091621 46.311539 178.317693
F 26.597461 38.795439 174.402693
F 28.386561 42.214539 196.108693
F 13.012061 30.878239 178.531693
F 13.012061 38.597839 178.531693
F 13.012061 23.158739 178.531693
F 28.586961 24.507739 185.180693
F 22.175461 30.813139 178.598693
F 21.902161 38.665339 178.650693
F 26.779361 30.879139 174.035693
F 4.180521 28.310839 174.679693
F 3.647061 28.310839 196.507693
F 31.357961 28.064939 175.290693
F 4.180521 36.030439 174.679693
F 3.647061 36.030439 196.507693
F 31.252061 35.994539 175.193693
F 4.180521 43.749939 174.679693
F 3.647061 43.749939 196.507693
F 31.058261 43.629939 175.120693
F 13.100961 28.305039 174.893693
F 13.100961 36.024539 174.893693
F 13.100961 43.744139 174.893693
F 22.095161 28.192139 175.189693
F 22.111861 36.074139 174.971693
F 22.055861 43.714439 175.238693
F 4.114031 28.310839 177.400693
F 31.258761 28.250239 177.982693
F 4.114031 36.030439 177.400693
F 31.253761 35.964139 177.900693
F 4.114031 43.749939 177.400693
F 31.228561 43.637739 178.008693
F 13.034261 28.305039 177.622693
F 13.034261 36.024539 177.622693
F 13.034261 43.744139 177.622693
F 22.067161 28.171239 177.886693
F 22.055061 36.175339 177.643693
F 22.176861 43.727939 177.788693
F 4.025111 30.872439 181.038693
F 31.153261 30.889139 181.387693
F 4.025111 38.592039 181.038693
F 31.255561 38.649639 181.450693
F 4.025111 46.311539 181.038693
F 19.305561 27.077539 195.959693
F 12.945361 30.878239 181.260693
F 12.945361 38.597839 181.260693
F 12.945361 23.158739 181.260693
F 17.045461 38.597839 195.920693
F 21.905961 30.978439 181.389693
F 21.922661 38.652839 181.345693
F 8.310061 23.159239 188.427693
F 6.344301 24.442839 177.460693
F 30.694161 38.420039 196.063693
F 6.344301 32.162439 177.460693
F 26.873261 30.709939 164.515693
F 6.344301 39.882039 177.460693
F 20.093861 34.767539 164.064693
F 15.262161 24.445239 177.676693
F 15.262161 32.164839 177.676693
F 15.262161 39.884439 177.676693
F 24.308761 24.194539 178.060693
F 24.307961 32.181439 177.693693
F 24.197361 39.832439 177.818693
F 6.255381 27.020839 181.098693
F 30.638261 30.914439 196.099693
F 6.255381 34.740439 181.098693
F 31.345161 38.554139 164.349693
F 6.255381 42.460039 181.098693
F 20.214661 42.470539 164.030693
F 15.173261 27.018439 181.314693
F 15.173261 34.738039 181.314693
F 15.173261 42.457639 181.314693
F 23.999161 26.951539 181.475693
F 24.235261 34.792239 181.275693
F 24.245261 42.375339 181.496693
F 6.322151 27.020839 178.366693
F 29.295361 26.856939 164.340693
F 6.322151 34.740439 178.366693
F 23.868161 26.860839 195.852693
F 6.322151 42.460039 178.366693
F 31.419361 30.667239 164.475693
F 15.239961 27.018439 178.586693
F 15.239961 34.738039 178.586693
F 15.239961 42.457639 178.586693
F 24.349761 26.912839 178.736693
F 24.272261 34.835139 178.535693
F 24.294161 42.451839 178.777693
F 6.411051 24.442839 174.728693
F 29.318961 34.599939 164.213693
F 6.411051 32.162439 174.728693
F 19.369861 42.526639 195.969693
F 6.411051 39.882039 174.728693
F 24.562761 26.977239 164.389693
F 15.328861 24.445239 174.948693
F 15.328861 32.164839 174.948693
F 15.328861 39.884439 174.948693
F 24.474261 24.130739 175.274693
F 24.604261 32.081839 175.046693
F 24.212961 39.946039 175.202693
F 8.554581 30.878739 178.422693
F 8.554581 38.598339 178.422693
F 8.554581 23.159239 178.422693
F 17.578861 38.597839 174.093693
F 17.467761 30.878239 178.640693
F 17.467761 38.597839 178.640693
F 17.045461 30.878239 195.920693
F 26.571561 31.104739 178.592693
F 26.557061 38.680039 178.643693
F 17.578861 30.878239 174.093693
F 17.112161 23.158639 193.192693
F 8.643481 28.304539 174.784693
F 8.643481 36.024039 174.784693
F 8.643481 43.743639 174.784693
F 17.556661 28.305039 175.002693
F 17.556661 36.024639 175.002693
F 17.556661 43.744139 175.002693
F 26.834561 28.364939 175.201693
F 26.723961 36.082639 174.879693
F 26.664161 43.877239 175.280693
F 8.576791 28.304539 177.513693
F 8.576791 36.024039 177.513693
F 8.576791 43.743639 177.513693
F 17.489961 28.305039 177.731693
F 17.489961 36.024639 177.731693
F 17.489961 43.744139 177.731693
F 26.618461 28.340039 177.919693
F 26.763161 36.045839 177.847693
F 26.610961 43.508339 177.879693
F 8.487881 30.878739 181.151693
F 8.487881 38.598339 181.151693
F 8.132241 38.598339 195.703693
F 17.401061 30.878239 181.368693
F 17.401061 38.597839 181.368693
F 8.665701 38.598339 173.875693
F 26.616361 30.822339 181.383693
F 26.474361 38.624139 181.379693
F 8.132241 30.878739 195.703693
F 17.223261 23.158639 188.644693
F 1.739581 24.461539 184.612693
F 32.835761 42.394839 196.036693
F 1.739581 32.181139 184.612693
F 28.765961 32.166439 185.115693
F 1.739581 39.900639 184.612693
F 28.738561 39.664539 185.220693
F 10.628161 24.445139 184.843693
F 10.628161 32.164739 184.843693
F 10.628161 39.884239 184.843693
F 19.444361 24.541239 184.918693
F 19.531061 32.138739 185.019693
F 19.682161 39.635139 185.021693
F 2.184121 27.002239 166.422693
F 1.650661 27.002239 188.250693
F 29.293161 27.034339 167.180693
F 28.564261 27.082739 188.737693
F 2.184121 34.721739 166.422693
F 1.650661 34.721739 188.250693
F 29.250361 34.839739 167.045693
F 28.663261 34.684139 188.702693
F 2.184121 42.441339 166.422693
F 1.650661 42.441339 188.250693
F 29.099461 42.306639 167.224693
F 28.604461 42.430539 188.760693
F 11.072761 27.018539 166.653693
F 10.539261 27.018539 188.481693
F 11.072761 34.738139 166.653693
F 10.539261 34.738139 188.481693
F 11.072761 42.457739 166.653693
F 10.539261 42.457739 188.481693
F 20.118061 26.969639 166.963693
F 19.510461 27.108539 188.700693
F 19.970361 34.901239 166.728693
F 19.693361 34.554939 188.633693
F 20.023661 42.354539 166.707693
F 19.410961 42.332439 188.474693
F 1.716671 27.002239 185.549693
F 29.077161 42.274239 164.385693
F 28.745761 27.163239 186.024693
F 1.716671 34.721739 185.549693
F 26.590661 22.991239 178.904693
F 28.715861 34.913439 185.868693
F 1.716671 42.441339 185.549693
F 33.344061 34.711239 181.611693
F 28.685761 42.289639 186.116693
F 11.139461 27.018539 163.925693
F 10.605961 27.018539 185.752693
F 11.139461 34.738139 163.925693
F 10.605961 34.738139 185.752693
F 11.139461 42.457739 163.925693
F 10.605961 42.457739 185.752693
F 33.081161 26.926439 193.415693
F 19.567961 26.908039 186.032693
F 33.403761 26.970139 181.665693
F 19.578761 34.702239 185.830693
F 24.813761 34.603939 164.259693
F 19.678861 42.247739 185.748693
F 1.805581 24.461539 181.911693
F 28.628061 24.313739 182.489693
F 1.805581 32.181139 181.911693
F 28.975261 32.171539 182.220693
F 1.805581 39.900639 181.911693
F 28.867861 39.581539 182.244693
F 10.694861 24.445139 182.115693
F 10.694861 32.164739 182.115693
F 10.694861 39.884239 182.115693
F 19.540661 24.613439 182.182693
F 19.670861 32.188039 182.252693
F 19.565861 39.814239 182.340693
F 4.447261 30.872439 163.765693
F 3.913801 30.872439 185.593693
F 21.453061 30.604139 195.993693
F 31.099061 28.295339 185.001693
F 4.447261 38.592039 163.765693
F 3.913801 38.592039 185.593693
F 24.836661 42.433739 164.065693
F 31.071461 38.566139 186.178693
F 17.756761 23.158639 166.817693
F 8.665701 30.878739 173.875693
F 4.447261 46.311539 163.765693
F 3.913801 46.311539 185.593693
F 26.300261 43.670439 192.184693
F 26.612661 43.567839 170.627693
F 32.950961 34.717239 193.217693
F 17.289961 23.158639 185.916693
F 13.367661 30.878239 163.979693
F 12.834261 30.878239 185.807693
F 13.367661 38.597839 163.979693
F 12.834261 38.597839 185.807693
F 13.367661 23.158739 163.979693
F 12.834261 23.158739 185.807693
F 26.285461 36.024639 192.470693
F 26.801661 35.822639 170.686693
F 33.239361 27.007639 186.190693
F 21.728561 30.858839 185.813693
F 25.954261 38.468939 195.959693
F 22.104661 38.442639 185.913693
F 26.269861 28.180639 192.147693
F 26.877761 28.239539 170.641693
F 4.002701 28.310839 181.955693
F 31.001361 28.207439 182.261693
F 4.002701 36.030439 181.955693
F 31.176661 36.092539 182.494693
F 4.002701 43.749939 181.955693
F 31.148461 43.496339 182.583693
F 12.923161 28.305039 182.169693
F 12.923161 36.024539 182.169693
F 12.923161 43.744139 182.169693
F 22.061961 28.388639 182.538693
F 22.049761 36.018639 182.125693
F 21.930161 43.495539 182.574693
F 3.936211 28.310839 184.676693
F 31.028461 30.887539 185.967693
F 3.936211 36.030439 184.676693
F 31.227861 36.111639 185.217693
F 3.936211 43.749939 184.676693
F 30.956961 43.615239 185.260693
F 12.856461 28.305039 184.898693
F 12.856461 36.024539 184.898693
F 12.856461 43.744139 184.898693
F 21.857261 28.161139 185.110693
F 21.969961 35.963039 184.868693
F 21.923161 43.646039 185.283693
F 4.380751 30.872439 166.486693
F 3.847291 30.872439 188.314693
F 31.330661 30.776839 167.277693
F 30.972961 30.646339 188.674693
F 4.380751 38.592039 166.486693
F 3.847291 38.592039 188.314693
F 31.366461 38.639139 166.993693
F 30.940161 38.563539 188.911693
F 4.380751 46.311539 166.486693
F 3.847291 46.311539 188.314693
F 25.906861 30.648739 195.699693
F 32.799161 34.647739 195.893693
F 13.300961 30.878239 166.708693
F 12.767561 30.878239 188.536693
F 13.300961 38.597839 166.708693
F 12.767561 38.597839 188.536693
F 13.300961 23.158739 166.708693
F 12.767561 23.158739 188.536693
F 17.134361 43.744139 192.282693
F 17.667861 43.744139 170.455693
F 22.100461 30.951639 166.875693
F 21.753061 30.944839 188.569693
F 22.238661 38.449339 166.872693
F 21.906561 38.497339 188.708693
F 8.843521 23.159239 166.599693
F 8.665701 23.159239 173.875693
F 6.166481 24.442839 184.736693
F 24.134561 24.229039 185.054693
F 6.166481 32.162439 184.736693
F 26.893361 38.418939 164.103693
F 6.166481 39.882039 184.736693
F 33.110161 39.820439 192.695693
F 15.084361 24.445239 184.952693
F 15.084361 32.164839 184.952693
F 15.084361 39.884439 184.952693
F 28.180461 34.561639 195.943693
F 24.016661 32.120639 185.034693
F 24.217361 39.950339 185.093693
F 6.611021 27.020839 166.546693
F 6.077561 27.020839 188.374693
F 33.517561 31.972039 182.350693
F 6.611021 34.740439 166.546693
F 6.077561 34.740439 188.374693
F 33.058061 42.250039 188.983693
F 6.611021 42.460039 166.546693
F 6.077561 42.460039 188.374693
F 32.851461 26.811939 196.123693
F 15.528961 27.018439 166.762693
F 14.995461 27.018439 188.590693
F 15.528961 34.738039 166.762693
F 14.995461 34.738039 188.590693
F 15.528961 42.457639 166.762693
F 14.995461 42.457639 188.590693
F 24.656261 27.212139 167.163693
F 23.993561 27.054539 188.568693
F 24.433161 34.704839 166.980693
F 24.134461 34.610439 188.736693
F 24.609461 42.336939 166.807693
F 23.960361 42.331339 188.822693
F 6.677791 27.020839 163.814693
F 6.144331 27.020839 185.642693
F 33.090461 32.078839 189.443693
F 6.677791 34.740439 163.814693
F 6.144331 34.740439 185.642693
F 33.258261 26.823939 188.773693
F 6.677791 42.460039 163.814693
F 6.144331 42.460039 185.642693
F 23.902461 42.374939 196.100693
F 15.595561 27.018439 164.034693
F 15.062161 27.018439 185.861693
F 15.595561 34.738039 164.034693
F 15.062161 34.738039 185.861693
F 15.595561 42.457639 164.034693
F 15.062161 42.457639 185.861693
F 20.211761 26.934039 164.161693
F 24.219661 26.918539 185.789693
F 28.467161 26.979039 195.880693
F 24.191761 34.780539 186.050693
F 32.979061 42.418739 193.302693
F 24.307961 42.476439 186.006693
F 6.233231 24.442839 182.004693
F 22.465261 30.923139 164.151693
F 6.233231 32.162439 182.004693
F 19.317061 34.814739 195.876693
F 6.233231 39.882039 182.004693
F 33.206661 24.335139 182.343693
F 15.151061 24.445239 182.224693
F 15.151061 32.164839 182.224693
F 15.151061 39.884439 182.224693
F 23.955861 24.296939 182.333693
F 24.360961 32.174739 182.362693
F 24.265161 39.846039 182.273693
F 8.910221 30.878739 163.870693
F 8.376761 30.878739 185.698693
F 8.910221 38.598339 163.870693
F 8.376761 38.598339 185.698693
F 8.910221 23.159239 163.870693
F 8.376761 23.159239 185.698693
F 17.134361 36.024639 192.282693
F 17.667861 36.024639 170.455693
F 17.823361 30.878239 164.088693
F 17.289961 30.878239 185.916693
F 17.823361 38.597839 164.088693
F 17.289961 38.597839 185.916693
F 17.134361 28.305039 192.282693
F 17.667861 28.305039 170.455693
F 33.367761 34.593739 186.121693
F 26.350961 30.966339 185.853693
F 33.360361 32.023239 185.020693
F 26.355561 38.483239 186.117693
F 8.221151 43.743639 192.065693
F 8.754611 43.743639 170.237693
F 17.645561 38.597839 171.364693
F 17.401061 23.158639 181.368693
F 8.465671 28.304539 182.060693
F 8.465671 36.024039 182.060693
F 8.465671 43.743639 182.060693
F 17.378861 28.305039 182.278693
F 17.378861 36.024639 182.278693
F 17.378861 43.744139 182.278693
F 26.535461 28.169339 182.096693
F 26.555061 35.883139 182.005693
F 26.595861 43.725039 182.368693
F 8.398971 28.304539 184.789693
F 8.398971 36.024039 184.789693
F 8.398971 43.743639 184.789693
F 17.312161 28.305039 185.006693
F 17.312161 36.024639 185.006693
F 17.312161 43.744139 185.006693
F 26.363361 28.261039 184.880693
F 26.426361 35.908539 184.826693
F 26.578461 43.745639 185.151693
F 8.843521 30.878739 166.599693
F 8.310061 30.878739 188.427693
F 8.843521 38.598339 166.599693
F 8.310061 38.598339 188.427693
F 8.221151 36.024039 192.065693
F 8.754611 36.024039 170.237693
F 17.756761 30.878239 166.817693
F 17.223261 30.878239 188.644693
F 17.756761 38.597839 166.817693
F 17.223261 38.597839 188.644693
F 8.221151 28.304539 192.065693
F 8.754611 28.304539 170.237693
F 26.899561 30.865339 167.176693
F 26.381361 30.996439 188.675693
F 26.806361 38.451439 166.763693
F 26.520161 38.527339 188.759693
F 26.169761 43.546639 189.435693
F 26.788861 43.493639 167.969693
F 31.095861 22.962739 181.447693
F 17.578861 23.158639 174.093693
F 2.095221 24.461539 170.060693
F 1.561771 24.461539 191.888693
F 29.280061 24.289939 170.940693
F 32.938361 24.284539 192.515693
F 2.095221 32.181139 170.060693
F 1.561771 32.181139 191.888693
F 29.330461 32.223139 170.693693
F 28.660961 31.973039 192.408693
F 2.095221 39.900639 170.060693
F 1.561771 39.900639 191.888693
F 28.920361 39.784039 170.556693
F 28.479061 39.796039 192.624693
F 10.983861 24.445139 170.291693
F 10.450361 24.445139 192.119693
F 10.983861 32.164739 170.291693
F 10.450361 32.164739 192.119693
F 10.983861 39.884239 170.291693
F 10.450361 39.884239 192.119693
F 19.990061 24.500239 170.593693
F 19.306561 24.476539 192.197693
F 19.980061 32.233639 170.540693
F 19.311761 32.082039 192.384693
F 19.972561 39.898039 170.446693
F 19.296761 39.762439 192.265693
F 2.006301 27.002239 173.698693
F 1.472851 27.002239 195.526693
F 28.955661 26.869039 174.325693
F 32.824361 24.303939 189.762693
F 2.006301 34.721739 173.698693
F 1.472851 34.721739 195.526693
F 29.088761 34.677139 174.290693
F 26.987861 30.841539 171.345693
F 2.006301 42.441339 173.698693
F 1.472851 42.441339 195.526693
F 28.755161 42.455239 174.055693
F 17.112161 30.878239 193.192693
F 10.894861 27.018539 173.929693
F 10.361461 27.018539 195.757693
F 10.894861 34.738139 173.929693
F 10.361461 34.738139 195.757693
F 10.894861 42.457739 173.929693
F 10.361461 42.457739 195.757693
F 19.776961 26.914539 174.172693
F 21.537961 46.245339 188.666693
F 19.873961 34.779439 174.369693
F 33.117261 32.228839 192.146693
F 19.768461 42.559139 174.111693
F 8.821301 36.024039 167.508693
F 2.072311 27.002239 170.997693
F 1.538851 27.002239 192.825693
F 29.008461 26.920239 171.556693
F 28.544061 26.901539 193.139693
F 2.072311 34.721739 170.997693
F 1.538851 34.721739 192.825693
F 29.062361 34.796439 171.603693
F 28.292361 34.408839 193.280693
F 2.072311 42.441339 170.997693
F 1.538851 42.441339 192.825693
F 29.001561 42.410239 171.474693
F 28.451561 42.497839 193.267693
F 10.961561 27.018539 171.201693
F 10.428161 27.018539 193.028693
F 10.961561 34.738139 171.201693
F 10.428161 34.738139 193.028693
F 10.961561 42.457739 171.201693
F 10.428161 42.457739 193.028693
F 19.858161 27.137239 171.468693
F 19.457461 26.996139 193.193693
F 20.017661 34.766839 171.615693
F 19.320161 34.586139 193.204693
F 20.001561 42.553239 171.208693
F 19.435061 42.483939 193.271693
F 2.161211 24.461539 167.360693
F 1.627761 24.461539 189.187693
F 29.179661 24.334139 168.029693
F 28.457961 24.534839 189.478693
F 2.161211 32.181139 167.360693
F 1.627761 32.181139 189.187693
F 29.220861 32.263939 167.855693
F 28.697461 32.051939 189.590693
F 2.161211 39.900639 167.360693
F 1.627761 39.900639 189.187693
F 28.935961 39.695239 167.922693
F 28.698061 39.734439 189.815693
F 11.050461 24.445139 167.563693
F 10.517061 24.445139 189.390693
F 11.050461 32.164739 167.563693
F 10.517061 32.164739 189.390693
F 11.050461 39.884239 167.563693
F 10.517061 39.884239 189.390693
F 19.935061 24.407939 167.948693
F 19.458161 24.434939 189.547693
F 19.970761 32.321039 167.763693
F 19.508161 32.024939 189.563693
F 19.900761 39.938339 167.739693
F 19.641161 39.771139 189.441693
F 4.269441 30.872439 171.041693
F 3.735981 30.872439 192.869693
F 31.336261 30.760739 171.869693
F 30.905961 30.716439 193.347693
F 4.269441 38.592039 171.041693
F 3.735981 38.592039 192.869693
F 31.216261 38.743039 171.582693
F 30.810861 38.573539 193.309693
F 26.427061 35.925639 189.646693
F 8.198941 23.159239 192.974693
F 4.269441 46.311539 171.041693
F 3.735981 46.311539 192.869693
F 26.808961 35.737139 167.889693
F 26.274061 28.252939 189.421693
F 17.045461 23.158639 195.920693
F 8.487881 23.159239 181.151693
F 13.189861 30.878239 171.255693
F 12.656361 30.878239 193.083693
F 13.189861 38.597839 171.255693
F 12.656361 38.597839 193.083693
F 13.189861 23.158739 171.255693
F 12.656361 23.158739 193.083693
F 26.893561 28.248539 167.959693
F 17.201061 43.744139 189.554693
F 22.355161 30.883339 171.536693
F 21.572961 30.774839 193.258693
F 22.162361 38.604339 171.394693
F 21.545261 38.608539 193.120693
F 17.734461 43.744139 167.726693
F 17.201061 36.024639 189.554693
F 4.358341 28.310839 167.403693
F 3.824881 28.310839 189.231693
F 31.675761 28.143839 168.183693
F 30.931861 28.049939 189.715693
F 4.358341 36.030439 167.403693
F 3.824881 36.030439 189.231693
F 31.367361 36.185439 168.067693
F 30.942761 35.946439 189.643693
F 4.358341 43.749939 167.403693
F 3.824881 43.749939 189.231693
F 31.388361 43.650739 167.928693
F 30.819361 43.763639 189.528693
F 13.278761 28.305039 167.617693
F 12.745261 28.305039 189.445693
F 13.278761 36.024539 167.617693
F 12.745261 36.024539 189.445693
F 13.278761 43.744139 167.617693
F 12.745261 43.744139 189.445693
F 22.348861 28.295239 167.961693
F 21.785561 28.430339 189.433693
F 22.167261 35.977239 167.966693
F 21.845961 35.846939 189.631693
F 22.415561 43.639339 167.603693
F 21.731461 43.633439 189.483693
F 4.291851 28.310839 170.124693
F 3.758391 28.310839 191.952693
F 31.371961 28.226739 170.992693
F 30.889461 28.182839 192.339693
F 4.291851 36.030439 170.124693
F 3.758391 36.030439 191.952693
F 31.241561 36.119839 170.749693
F 30.474261 36.010639 192.341693
F 4.291851 43.749939 170.124693
F 3.758391 43.749939 191.952693
F 31.174561 43.818639 170.693693
F 30.674661 43.541139 192.211693
F 13.212061 28.305039 170.346693
F 12.678661 28.305039 192.173693
F 13.212061 36.024539 170.346693
F 12.678661 36.024539 192.173693
F 13.212061 43.744139 170.346693
F 12.678661 43.744139 192.173693
F 22.365961 28.330639 170.662693
F 21.787061 28.222639 192.348693
F 22.265061 36.059539 170.710693
F 21.584461 35.913239 192.364693
F 22.163261 43.799939 170.305693
F 21.727361 43.708839 192.296693
F 4.202931 30.872439 173.762693
F 3.669481 30.872439 195.590693
F 31.387261 30.767739 174.609693
F 26.121461 46.222939 193.212693
F 4.202931 38.592039 173.762693
F 3.669481 38.592039 195.590693
F 31.256361 38.696639 174.323693
F 24.081761 39.626739 189.670693
F 4.202931 46.311539 173.762693
F 3.669471 46.311539 195.590693
F 17.578861 46.317339 174.093693
F 31.028061 46.134239 178.915693
F 13.123161 30.878239 173.984693
F 12.589761 30.878239 195.811693
F 13.123161 38.597839 173.984693
F 12.589761 38.597839 195.811693
F 13.123161 23.158739 173.984693
F 12.589761 23.158739 195.811693
F 17.734461 36.024639 167.726693
F 17.201061 28.305039 189.554693
F 22.267761 30.823539 174.324693
F 23.697861 34.581239 195.969693
F 22.032161 38.828439 174.087693
F 8.198941 30.878739 192.974693
F 8.132241 23.159239 195.703693
F 17.734461 28.305039 167.726693
F 6.522111 24.442839 170.184693
F 5.988661 24.442839 192.012693
F 21.649961 38.536939 196.132693
F 8.732401 23.159239 171.146693
F 6.522111 32.162439 170.184693
F 5.988661 32.162439 192.012693
F 17.401061 46.317339 181.368693
F 8.732401 30.878739 171.146693
F 6.522111 39.882039 170.184693
F 5.988661 39.882039 192.012693
F 8.821301 43.743639 167.508693
F 8.287851 36.024039 189.336693
F 15.439961 24.445239 170.400693
F 14.906561 24.445239 192.228693
F 15.439961 32.164839 170.400693
F 14.906561 32.164839 192.228693
F 15.439961 39.884439 170.400693
F 14.906561 39.884439 192.228693
F 24.460661 24.406439 170.608693
F 23.632161 24.373739 192.240693
F 24.710061 32.054039 170.790693
F 23.878861 31.987439 192.428693
F 24.358861 39.823339 170.452693
F 23.768561 40.016639 192.259693
F 6.433201 27.020839 173.822693
F 5.899741 27.020839 195.650693
F 8.287851 43.743639 189.336693
F 17.645561 46.317339 171.364693
F 6.433201 34.740439 173.822693
F 5.899741 34.740439 195.650693
F 26.637561 38.586639 171.499693
F 17.645561 30.878239 171.364693
F 6.433201 42.460039 173.822693
F 5.899741 42.460039 195.650693
F 17.112161 46.317339 193.192693
F 17.467761 46.317339 178.640693
F 15.351061 27.018439 174.038693
F 14.817661 27.018439 195.866693
F 15.351061 34.738039 174.038693
F 14.817661 34.738039 195.866693
F 15.351061 42.457639 174.038693
F 14.817661 42.457639 195.866693
F 24.460661 26.896939 174.318693
F 17.823361 46.317339 164.088693
F 24.502661 34.761039 174.280693
F 8.732401 38.598339 171.146693
F 24.427561 42.550739 174.286693
F 8.198941 38.598339 192.974693
F 6.499971 27.020839 171.090693
F 5.966511 27.020839 192.918693
F 8.821301 28.304539 167.508693
F 8.287851 28.304539 189.336693
F 6.499971 34.740439 171.090693
F 5.966511 34.740439 192.918693
F 17.289961 46.317339 185.916693
F 17.112161 38.597839 193.192693
F 6.499971 42.460039 171.090693
F 5.966511 42.460039 192.918693
F 17.756761 46.317339 166.817693
F 28.420061 24.408639 192.338693
F 15.417761 27.018439 171.310693
F 14.884361 27.018439 193.137693
F 15.417761 34.738039 171.310693
F 14.884361 34.738039 193.137693
F 15.417761 42.457639 171.310693
F 14.884361 42.457639 193.137693
F 24.562561 27.041739 171.563693
F 24.026561 26.974239 193.094693
F 24.490661 34.772639 171.557693
F 24.055461 34.666439 193.185693
F 24.295361 42.302339 171.492693
F 24.001261 42.523039 193.256693
F 6.588871 24.442839 167.452693
F 6.055411 24.442839 189.280693
F 26.285861 30.817939 192.967693
F 6.588871 32.162439 167.452693
F 6.055411 32.162439 189.280693
F 17.223261 46.317339 188.644693
F 6.588871 39.882039 167.452693
F 6.055411 39.882039 189.280693
F 26.065761 38.733039 193.237693
F 15.506661 24.445239 167.672693
F 14.973261 24.445239 189.499693
F 15.506661 32.164839 167.672693
F 14.973261 32.164839 189.499693
F 15.506661 39.884439 167.672693
F 14.973261 39.884439 189.499693
F 24.503261 24.416039 167.734693
F 24.100361 24.351239 189.641693
F 24.426961 32.046739 167.876693
F 23.975561 32.016539 189.608693
F 24.577961 39.816639 167.757693
F 22.499461 46.583839 164.146693
F 33.295161 34.727939 188.829693
F 33.368561 39.817939 185.344693
F 25.960261 46.115039 195.969693
F 33.304861 39.745739 189.987693
F 30.663461 46.207739 193.124693
F 31.364661 46.326339 164.246693
F 33.133861 24.383139 185.125693
F 21.636761 46.157339 193.282693
F 31.188461 46.168339 181.771693
F 31.477761 46.418139 171.707693
F 26.851761 46.443139 164.276693
F 31.303561 46.345539 166.939693
F 26.827161 46.060739 166.961693
F 31.136261 46.257239 174.386693
F 26.622461 46.345139 174.320693
F 26.793361 46.240839 171.555693
F 21.682461 46.343239 196.012693
F 22.071461 46.150539 181.534693
F 30.406761 46.001439 195.981693
F 22.264161 46.445039 171.352693
F 30.831961 46.363239 188.745693
F 30.673361 46.261439 186.085693
F 26.461961 23.070939 186.129693
F 31.310061 22.796739 174.377693
F 31.012861 22.797139 178.751693
F 21.455561 23.235539 193.361693
F 26.387761 23.016639 181.646693
F 30.649861 23.253539 196.062693
F 21.677761 23.228939 196.051693
F 1.383951 24.461539 199.164693
F 0.850728 24.461539 220.990693
F 27.274961 24.418139 228.986693
F 27.401361 24.275339 221.464693
F 1.383951 32.181139 199.164693
F 0.850728 32.181039 220.990693
F 28.061261 32.130139 199.344693
F 27.486261 31.984739 221.381693
F 1.383951 39.900639 199.164693
F 0.850729 39.900639 220.990693
F 28.230461 39.824239 199.544693
F 27.433061 39.666339 221.455693
F 10.272561 24.445139 199.395693
F 9.739041 24.445139 221.223693
F 10.272561 32.164739 199.395693
F 9.739041 32.164739 221.223693
F 10.272561 39.884239 199.395693
F 9.739041 39.884239 221.223693
F 19.209561 24.388439 199.455693
F 18.664561 24.400139 221.521693
F 19.199561 32.135639 199.592693
F 18.692961 32.080739 221.294693
F 19.251261 39.932139 199.633693
F 18.567461 39.960739 221.191693
F 1.295031 27.002239 202.802693
F 0.748610 26.923739 224.654693
F 28.052561 26.885339 203.127693
F 27.385661 26.701539 225.287693
F 1.295031 34.721739 202.802693
F 0.748611 34.643239 224.654693
F 28.112261 34.621339 203.133693
F 27.327461 34.639139 225.092693
F 1.295031 42.441339 202.802693
F 0.748611 42.362839 224.654693
F 27.890161 42.364339 203.375693
F 27.329161 42.293539 225.126693
F 10.183661 27.018539 203.033693
F 9.649991 27.018639 224.861693
F 10.183661 34.738139 203.033693
F 9.649991 34.738239 224.861693
F 10.183661 42.457739 203.033693
F 9.649991 42.457739 224.861693
F 18.859761 26.834539 203.337693
F 18.345961 26.981839 225.042693
F 19.076661 34.655039 203.195693
F 18.582461 34.640339 225.048693
F 19.163261 42.431639 203.300693
F 18.554761 42.501039 225.240693
F 1.361031 27.002239 200.101693
F 0.828265 26.997939 221.940693
F 28.194961 26.788539 200.446693
F 27.374061 26.778239 222.514693
F 1.361041 34.721739 200.101693
F 0.828265 34.717539 221.940693
F 28.119261 34.665839 200.305693
F 27.363761 34.629139 222.410693
F 1.361041 42.441339 200.101693
F 0.828265 42.437139 221.940693
F 28.296561 42.390839 200.542693
F 27.320461 42.180739 222.492693
F 10.250361 27.018539 200.304693
F 9.716861 27.018639 222.132693
F 10.250361 34.738139 200.304693
F 9.716861 34.738139 222.132693
F 10.250361 42.457739 200.304693
F 9.716861 42.457739 222.132693
F 19.128461 26.920039 200.590693
F 18.577361 26.878039 222.349693
F 19.278861 34.577739 200.540693
F 18.572761 34.625239 222.317693
F 19.145161 42.655139 200.552693
F 18.676661 42.516739 222.350693
F 0.916641 24.461539 218.291693
F 32.445861 42.542139 210.726693
F 27.731661 24.336539 218.638693
F 0.916641 32.181139 218.291693
F 21.698061 28.064739 196.780693
F 27.575461 32.159539 218.749693
F 0.916641 39.900739 218.291693
F 28.136661 24.257639 199.599693
F 27.567061 39.713939 218.780693
F 10.339261 24.445139 196.666693
F 9.805771 24.445139 218.494693
F 10.339261 32.164739 196.666693
F 9.805771 32.164739 218.494693
F 10.339261 39.884239 196.666693
F 9.805771 39.884239 218.494693
F 27.233561 32.054339 228.447693
F 18.695761 24.470239 218.736693
F 31.695461 24.221039 226.351693
F 18.785661 32.075539 218.604693
F 32.585961 26.643839 200.504693
F 18.628561 39.844239 218.456693
F 3.558161 30.872439 200.145693
F 3.019551 30.873739 221.987693
F 30.316561 30.899439 200.211693
F 29.721361 30.796739 222.505693
F 3.558161 38.592039 200.145693
F 3.019551 38.593239 221.987693
F 30.487561 38.587639 200.605693
F 29.673261 38.541839 222.489693
F 7.954421 23.159239 202.979693
F 16.511961 38.597839 217.748693
F 3.558161 46.311539 200.145693
F 3.019551 46.312839 221.987693
F 16.511961 30.878239 217.748693
F 7.598731 38.598339 217.531693
F 2.859431 23.176139 224.731693
F 32.579961 24.266139 204.337693
F 12.478561 30.878239 200.359693
F 11.945161 30.878239 222.187693
F 12.478561 38.597839 200.359693
F 11.945161 38.597839 222.187693
F 12.478561 23.158739 200.359693
F 11.945161 23.158739 222.187693
F 7.598731 30.878839 217.531693
F 25.229461 43.562339 214.289693
F 21.339661 30.751039 200.423693
F 20.851261 30.687639 222.319693
F 21.491961 38.592739 200.540693
F 20.721661 38.780039 222.347693
F 25.639261 35.947739 214.356693
F 25.452761 28.131339 214.378693
F 3.113481 28.310939 218.335693
F 28.368561 24.496439 196.854693
F 30.023761 28.282739 219.022693
F 3.113481 36.030539 218.335693
F 19.245061 32.134539 196.860693
F 29.773961 35.932639 218.988693
F 3.113481 43.750139 218.335693
F 22.832361 32.145839 228.778693
F 29.973161 43.483839 218.923693
F 12.567461 28.305039 196.721693
F 12.034061 28.305039 218.549693
F 12.567461 36.024539 196.721693
F 12.034061 36.024539 218.549693
F 12.567461 43.744139 196.721693
F 12.034061 43.744139 218.549693
F 24.995161 43.689839 228.959693
F 20.928361 28.320239 218.472693
F 28.370561 39.618939 196.836693
F 21.064261 35.945639 218.699693
F 29.485161 28.036239 228.891693
F 20.888561 43.759439 218.702693
F 3.580571 28.310839 199.228693
F 3.045981 28.311839 221.058693
F 30.362761 28.267439 199.639693
F 29.726861 28.209839 221.852693
F 3.580571 36.030439 199.228693
F 3.045981 36.031439 221.058693
F 30.323961 36.032139 199.466693
F 29.733561 35.844439 221.751693
F 3.580571 43.749939 199.228693
F 3.045981 43.750939 221.058693
F 30.521761 43.540739 199.718693
F 29.643361 43.535339 221.565693
F 12.500861 28.305039 199.449693
F 11.967361 28.305039 221.277693
F 12.500861 36.024539 199.449693
F 11.967361 36.024539 221.277693
F 12.500861 43.744139 199.449693
F 11.967361 43.744139 221.277693
F 21.463261 28.168939 199.520693
F 20.775861 28.149639 221.199693
F 21.502261 36.022439 199.640693
F 20.792761 36.098839 221.418693
F 21.411061 43.710439 199.701693
F 21.008661 43.801039 221.458693
F 3.491661 30.872439 202.866693
F 2.859431 30.895739 224.731693
F 30.506261 30.644539 202.968693
F 29.713661 30.744639 225.123693
F 3.491661 38.592039 202.866693
F 2.859431 38.615239 224.731693
F 30.355361 38.413039 203.388693
F 29.697561 38.534739 225.112693
F 3.491661 46.311539 202.866693
F 16.600861 43.744139 214.110693
F 7.415951 23.160439 224.807693
F 7.598731 23.159239 217.531693
F 12.411861 30.878239 203.087693
F 11.878261 30.878339 224.915693
F 12.411861 38.597839 203.087693
F 11.878261 38.597839 224.915693
F 12.411861 23.158739 203.087693
F 11.878261 23.158739 224.915693
F 16.600861 36.024639 214.110693
F 16.600861 28.305039 214.110693
F 21.326861 30.672039 203.224693
F 20.727061 30.925439 225.036693
F 21.359061 38.607739 203.297693
F 20.482661 38.589739 225.080693
F 7.687691 43.743639 213.893693
F 7.687691 36.024039 213.893693
F 5.810841 24.442839 199.287693
F 5.275591 24.442139 221.117693
F 14.350861 42.457639 214.965693
F 31.646461 24.243939 221.603693
F 5.810841 32.162439 199.287693
F 5.275591 32.161739 221.117693
F 14.350861 34.738039 214.965693
F 32.082861 32.154039 221.782693
F 5.810841 39.882039 199.287693
F 5.275591 39.881239 221.117693
F 32.493861 26.655139 203.354693
F 31.941261 39.691339 221.444693
F 14.728761 24.445239 199.504693
F 14.195261 24.445239 221.332693
F 14.728761 32.164839 199.504693
F 14.195261 32.164839 221.332693
F 14.728761 39.884439 199.504693
F 14.195261 39.884439 221.332693
F 23.613361 24.392239 199.603693
F 23.145861 24.361739 221.437693
F 23.736161 32.190739 199.574693
F 23.068461 32.121439 221.627693
F 23.653961 39.895439 199.781693
F 23.251461 39.836439 221.504693
F 5.721921 27.020839 202.925693
F 5.183521 27.023739 224.757693
F 18.327961 24.460739 228.650693
F 31.682261 26.736239 225.225693
F 5.721921 34.740439 202.925693
F 5.183521 34.743239 224.757693
F 25.066961 35.776339 228.863693
F 31.732561 34.448739 225.514693
F 5.721921 42.460039 202.925693
F 5.183521 42.462839 224.757693
F 23.802761 31.874739 196.815693
F 32.001661 42.238939 225.198693
F 14.639861 27.018439 203.142693
F 14.106361 27.018439 224.969693
F 14.639861 34.738039 203.142693
F 14.106361 34.738039 224.969693
F 14.639861 42.457639 203.142693
F 14.106361 42.457639 224.969693
F 23.533761 26.890839 203.217693
F 22.946461 27.006839 224.987693
F 23.490161 34.604239 203.210693
F 22.888061 34.723339 225.215693
F 23.375661 42.329739 203.424693
F 22.968961 42.472339 225.348693
F 5.788691 27.020839 200.194693
F 5.254871 27.021139 222.023693
F 20.804761 28.284739 228.553693
F 31.878761 26.805339 222.480693
F 5.788691 34.740439 200.194693
F 5.254871 34.740739 222.023693
F 25.866961 35.855839 196.849693
F 32.026261 34.803039 222.727693
F 5.788691 42.460039 200.194693
F 5.254871 42.460339 222.023693
F 32.828561 24.031139 199.843693
F 31.927861 42.160039 222.515693
F 14.706461 27.018439 200.413693
F 14.173061 27.018439 222.241693
F 14.706461 34.738039 200.413693
F 14.173061 34.738039 222.241693
F 14.706461 42.457639 200.413693
F 14.173061 42.457639 222.241693
F 23.746561 26.953739 200.315693
F 23.120461 27.024139 222.214693
F 23.731061 34.720739 200.467693
F 22.634961 34.629539 222.537693
F 23.638561 42.501339 200.651693
F 23.092461 42.474239 222.579693
F 5.877591 24.442839 196.556693
F 5.343951 24.442739 218.384693
F 32.851661 32.069339 196.946693
F 32.075761 24.213039 218.988693
F 5.877591 32.162439 196.556693
F 5.343951 32.162339 218.384693
F 32.490561 27.048939 207.857693
F 31.996961 32.097439 219.027693
F 5.877591 39.882039 196.556693
F 5.343951 39.881939 218.384693
F 32.746361 42.307339 200.596693
F 32.078261 39.656639 218.755693
F 14.795361 24.445239 196.775693
F 14.261961 24.445239 218.603693
F 14.795361 32.164839 196.775693
F 14.261961 32.164839 218.603693
F 14.795361 39.884439 196.775693
F 14.261961 39.884439 218.603693
F 29.291961 43.531939 228.890693
F 23.371461 24.387939 218.759693
F 22.840961 24.473539 228.907693
F 23.450361 32.215739 218.836693
F 30.457161 43.595239 196.987693
F 23.039661 39.714239 218.809693
F 8.021131 30.878739 200.250693
F 7.487471 30.878839 222.077693
F 8.021131 38.598339 200.250693
F 7.487471 38.598339 222.077693
F 8.021131 23.159239 200.250693
F 7.487471 23.159239 222.077693
F 7.687691 28.304539 213.893693
F 25.298661 43.760139 211.487693
F 16.934361 30.878239 200.468693
F 16.400861 30.878239 222.295693
F 16.934361 38.597839 200.468693
F 16.400861 38.597839 222.295693
F 25.763761 35.888939 211.657693
F 25.372961 28.296239 211.569693
F 25.907961 30.842039 200.405693
F 25.338861 30.638239 222.396693
F 26.002661 38.657939 200.489693
F 25.248461 38.443439 222.550693
F 16.667561 43.744139 211.382693
F 16.667561 36.024639 211.382693
F 16.511961 46.317339 217.748693
F 16.578661 46.317339 215.020693
F 8.110031 28.304539 196.612693
F 7.576561 28.304539 218.439693
F 8.110031 36.024039 196.612693
F 7.576561 36.024039 218.439693
F 8.110031 43.743639 196.612693
F 7.576561 43.743639 218.439693
F 17.023261 28.305039 196.830693
F 16.489761 28.305039 218.657693
F 17.023261 36.024639 196.830693
F 16.489761 36.024639 218.657693
F 17.023261 43.744139 196.830693
F 16.489761 43.744139 218.657693
F 14.350861 27.018439 214.965693
F 25.393361 28.207339 218.756693
F 32.693661 39.708839 204.233693
F 25.433761 35.952239 219.135693
F 32.701961 31.946139 204.021693
F 25.268661 43.563839 218.765693
F 8.043331 28.304539 199.341693
F 7.509791 28.304439 221.169693
F 8.043331 36.024039 199.341693
F 7.509791 36.024039 221.169693
F 8.043331 43.743639 199.341693
F 7.509791 43.743639 221.169693
F 16.956561 28.305039 199.558693
F 16.423061 28.305039 221.386693
F 16.956561 36.024639 199.558693
F 16.423061 36.024639 221.386693
F 16.956561 43.744139 199.558693
F 16.423061 43.744139 221.386693
F 26.016761 28.305539 199.633693
F 25.306061 28.205639 221.447693
F 25.824761 36.145139 199.494693
F 24.962861 35.855039 221.774693
F 25.874961 43.604939 199.734693
F 25.303361 43.662339 221.528693
F 7.954421 30.878739 202.979693
F 7.415951 30.879939 224.807693
F 7.954421 38.598339 202.979693
F 7.415951 38.599539 224.807693
F 16.667561 28.305039 211.382693
F 7.754391 43.743639 211.163693
F 16.867661 30.878239 203.196693
F 16.334161 30.878239 225.024693
F 16.867661 38.597839 203.196693
F 16.334161 38.597839 225.024693
F 7.754391 36.024039 211.163693
F 7.754391 28.304539 211.163693
F 25.952261 30.773539 203.110693
F 25.134261 30.749039 225.059693
F 25.888361 38.540239 203.279693
F 25.143161 38.511539 225.188693
F 19.310361 39.826039 196.893693
F 25.449361 38.528339 215.301693
F 32.891661 32.012139 199.644693
F 7.776601 23.159239 210.255693
F 1.206131 24.461539 206.440693
F 0.686017 24.543639 228.329693
F 27.860861 24.457739 206.752693
F 32.934061 24.203739 197.104693
F 1.206131 32.181139 206.440693
F 0.686017 32.263239 228.329693
F 28.041161 32.110239 206.821693
F 26.101161 43.508839 196.966693
F 1.206131 39.900639 206.440693
F 0.686017 39.982839 228.329693
F 27.940861 39.970139 206.976693
F 32.109761 42.216639 215.173693
F 10.094761 24.445139 206.671693
F 9.561041 24.445039 228.499693
F 10.094761 32.164739 206.671693
F 9.561041 32.164639 228.499693
F 10.094761 39.884239 206.671693
F 9.561041 39.884139 228.499693
F 18.973261 24.461739 206.869693
F 23.051161 39.656739 228.687693
F 18.898261 32.166239 206.884693
F 31.717861 24.333839 228.973693
F 18.947261 40.006439 206.881693
F 27.139961 39.635939 228.693693
F 1.117211 27.002239 210.078693
F 27.591861 26.928239 210.594693
F 1.117211 34.721739 210.078693
F 27.807261 34.569639 210.459693
F 1.117211 42.441339 210.078693
F 27.716361 42.394239 210.832693
F 10.005861 27.018539 210.309693
F 10.005861 34.738139 210.309693
F 10.005861 42.457739 210.309693
F 18.992561 27.042739 210.586693
F 18.852761 34.756439 210.469693
F 18.914961 42.528039 210.536693
F 1.183211 27.002239 207.377693
F 16.511961 23.158639 217.748693
F 28.132161 26.868439 207.786693
F 1.183221 34.721739 207.377693
F 16.689761 23.158639 210.472693
F 28.015161 34.650339 207.832693
F 1.183221 42.441339 207.377693
F 16.334161 23.158639 225.024693
F 27.907261 42.404939 208.177693
F 10.072461 27.018539 207.580693
F 10.072461 34.738139 207.580693
F 10.072461 42.457739 207.580693
F 18.917161 27.032339 207.861693
F 19.044661 34.713839 207.740693
F 19.121461 42.519439 207.860693
F 1.272121 24.461539 203.739693
F 0.492063 24.378339 225.608693
F 27.886361 24.322939 204.172693
F 27.328661 24.207339 226.296693
F 1.272121 32.181139 203.739693
F 0.492064 32.097939 225.608693
F 28.298261 32.013039 204.062693
F 27.435561 32.006139 225.693693
F 1.272121 39.900639 203.739693
F 0.492062 39.817439 225.608693
F 28.085361 39.922339 204.278693
F 27.508761 39.744439 226.043693
F 10.161361 24.445139 203.942693
F 9.627111 24.444939 225.770693
F 10.161361 32.164739 203.942693
F 9.627111 32.164539 225.770693
F 10.161361 39.884239 203.942693
F 9.627111 39.884039 225.770693
F 19.023861 24.412139 204.201693
F 18.668661 24.465439 225.974693
F 19.150461 32.123739 204.124693
F 18.354261 32.191939 226.120693
F 19.040761 39.821439 204.181693
F 18.453261 39.918139 226.097693
F 3.380341 30.872439 207.420693
F 16.867661 23.158639 203.196693
F 30.129561 30.773039 207.757693
F 3.380341 38.592039 207.420693
F 16.400861 23.158639 222.295693
F 30.077261 38.552039 207.994693
F 25.321761 38.398039 218.031693
F 25.493061 30.796539 217.854693
F 3.380341 46.311539 207.420693
F 25.691261 30.739939 215.144693
F 16.578661 38.597839 215.020693
F 32.618461 42.314939 203.390693
F 12.300761 30.878239 207.635693
F 12.300761 38.597839 207.635693
F 12.300761 23.158739 207.635693
F 16.578661 30.878239 215.020693
F 21.286061 30.954139 207.655693
F 21.177761 38.516639 207.876693
F 7.665481 23.159239 214.801693
F 3.469241 28.310839 203.783693
F 2.917891 28.299339 225.631693
F 30.378961 28.250639 204.107693
F 29.593661 28.178939 226.115693
F 3.469241 36.030439 203.783693
F 2.917891 36.018939 225.631693
F 30.245361 35.718539 204.163693
F 29.513261 35.965839 226.102693
F 3.469241 43.749939 203.783693
F 2.917891 43.738439 225.631693
F 30.365561 43.642739 204.392693
F 29.617561 43.342439 226.165693
F 12.389661 28.305039 203.997693
F 11.856161 28.305039 225.824693
F 12.389661 36.024539 203.997693
F 11.856161 36.024539 225.824693
F 12.389661 43.744139 203.997693
F 11.856161 43.744139 225.824693
F 21.127061 27.943239 204.084693
F 20.692561 28.200339 225.701693
F 21.343961 36.008939 204.183693
F 20.623261 36.060739 225.868693
F 21.259661 43.760639 204.379693
F 20.788461 43.882139 226.122693
F 3.402751 28.310839 206.503693
F 2.777771 28.296239 228.370693
F 30.425561 28.282139 206.865693
F 21.571161 35.907839 196.826693
F 3.402751 36.030439 206.503693
F 2.777771 36.015839 228.370693
F 30.214861 35.937939 206.856693
F 23.283161 26.795339 215.263693
F 3.402751 43.749939 206.503693
F 2.777771 43.735339 228.370693
F 30.154161 43.724339 207.067693
F 23.692161 39.849039 197.123693
F 12.322961 28.305039 206.725693
F 11.789161 28.304939 228.553693
F 12.322961 36.024539 206.725693
F 11.789161 36.024539 228.553693
F 12.322961 43.744139 206.725693
F 11.789161 43.744039 228.553693
F 21.172161 28.218039 206.711693
F 30.495961 35.796739 196.804693
F 21.359361 36.114639 206.866693
F 23.987261 24.330739 196.798693
F 21.253561 43.746039 207.020693
F 21.724661 43.785139 197.016693
F 3.313841 30.872439 210.141693
F 30.151061 30.781739 210.370693
F 3.313841 38.592039 210.141693
F 30.010461 38.482639 210.740693
F 3.313841 46.311539 210.141693
F 29.515461 36.013639 228.846693
F 12.234061 30.878239 210.363693
F 12.234061 38.597839 210.363693
F 12.234061 23.158739 210.363693
F 7.665481 38.598339 214.801693
F 21.122361 30.881339 210.407693
F 21.144261 38.577739 210.555693
F 7.665481 30.878739 214.801693
F 5.633021 24.442839 206.563693
F 5.092951 24.440639 228.396693
F 32.813861 39.836239 196.852693
F 32.472161 31.995639 206.746693
F 5.633021 32.162439 206.563693
F 5.092951 32.160239 228.396693
F 18.447061 39.879639 228.691693
F 31.698761 39.794339 228.814693
F 5.633021 39.882039 206.563693
F 5.092951 39.879839 228.396693
F 32.331861 39.758439 206.946693
F 31.729161 32.068439 228.868693
F 14.550961 24.445239 206.780693
F 14.017461 24.445239 228.607693
F 14.550961 32.164839 206.780693
F 14.017461 32.164839 228.607693
F 14.550961 39.884439 206.780693
F 14.017461 39.884439 228.607693
F 23.265461 24.494839 207.000693
F 32.772261 34.621739 203.357693
F 23.551861 32.181939 206.809693
F 32.243761 24.417939 206.997693
F 23.453061 39.786739 207.133693
F 16.934361 46.317339 200.468693
F 5.544101 27.020839 210.201693
F 32.209861 26.963739 210.644693
F 5.544101 34.740439 210.201693
F 32.275661 34.628539 210.605693
F 5.544101 42.460039 210.201693
F 21.326661 23.003439 203.244693
F 14.461961 27.018439 210.418693
F 14.461961 34.738039 210.418693
F 14.461961 42.457639 210.418693
F 23.354061 27.025439 210.411693
F 23.550061 34.806939 210.664693
F 23.214861 42.209939 210.643693
F 5.610871 27.020839 207.470693
F 32.568661 34.650039 200.607693
F 5.610871 34.740439 207.470693
F 32.468161 34.527339 207.810693
F 5.610871 42.460039 207.470693
F 32.415661 42.404139 207.894693
F 14.528661 27.018439 207.689693
F 14.528661 34.738039 207.689693
F 14.528661 42.457639 207.689693
F 23.527661 27.111639 207.670693
F 23.632161 34.640039 207.807693
F 23.519961 42.389639 207.914693
F 5.699771 24.442839 203.832693
F 5.145321 24.439939 225.659693
F 30.160861 46.383939 207.806693
F 18.451361 32.220939 228.812693
F 5.699771 32.162439 203.832693
F 5.145321 32.159539 225.659693
F 28.142061 31.986339 196.659693
F 31.885961 31.800839 226.085693
F 5.699771 39.882039 203.832693
F 5.145331 39.879139 225.659693
F 20.742361 46.266239 217.808693
F 31.879461 39.735039 226.161693
F 14.617561 24.445239 204.051693
F 14.084161 24.445239 225.879693
F 14.617561 32.164839 204.051693
F 14.084161 32.164839 225.879693
F 14.617561 39.884439 204.051693
F 14.084161 39.884339 225.879693
F 23.627861 24.284439 204.087693
F 23.017061 24.658039 226.224693
F 23.618461 31.962839 204.030693
F 22.915261 32.125839 226.109693
F 23.692761 39.640039 204.424693
F 22.806461 39.713639 225.976693
F 7.843311 30.878739 207.525693
F 7.843311 38.598339 207.525693
F 7.843311 23.159239 207.525693
F 23.373461 39.633639 211.552693
F 16.756461 30.878239 207.744693
F 16.756461 38.597839 207.744693
F 23.188161 32.248439 211.447693
F 25.759361 30.955939 207.778693
F 25.833261 38.610439 207.910693
F 23.360661 24.349139 211.481693
F 16.400861 46.317339 222.295693
F 7.932211 28.304539 203.887693
F 7.398041 28.304539 225.716693
F 7.932211 36.024039 203.887693
F 7.398041 36.024139 225.716693
F 7.932211 43.743639 203.887693
F 7.398041 43.743639 225.716693
F 16.845361 28.305039 204.106693
F 16.311961 28.305039 225.933693
F 16.845361 36.024639 204.106693
F 16.311961 36.024639 225.933693
F 16.845361 43.744139 204.106693
F 16.311961 43.744139 225.933693
F 25.848361 28.232339 203.995693
F 25.153861 28.121639 226.118693
F 25.681461 35.840939 204.153693
F 25.069661 35.939939 226.198693
F 25.678061 43.674639 204.225693
F 25.167461 43.708639 226.260693
F 7.865521 28.304539 206.617693
F 7.322451 28.302039 228.446693
F 7.865521 36.024039 206.617693
F 7.322451 36.021639 228.446693
F 7.865521 43.743639 206.617693
F 7.322451 43.741139 228.446693
F 16.778761 28.305039 206.834693
F 16.245261 28.305039 228.662693
F 16.778761 36.024639 206.834693
F 16.245261 36.024639 228.662693
F 16.778761 43.744139 206.834693
F 16.245261 43.744139 228.662693
F 25.875361 28.272639 206.780693
F 16.867661 46.317339 203.196693
F 25.780361 35.946339 206.919693
F 23.055061 42.320939 215.198693
F 25.704161 43.643039 207.103693
F 20.733561 36.116739 228.738693
F 7.776601 30.878739 210.255693
F 7.776601 38.598339 210.255693
F 14.439761 39.884439 211.327693
F 16.689761 30.878239 210.472693
F 16.689761 38.597839 210.472693
F 14.439761 32.164839 211.327693
F 25.501761 30.852939 210.744693
F 25.665261 38.497539 210.619693
F 14.439761 24.445239 211.327693
F 23.309261 34.689339 215.132693
F 1.028311 24.461539 213.715693
F 27.839361 24.366939 214.275693
F 1.028311 32.181139 213.715693
F 27.957761 32.063339 214.361693
F 1.028311 39.900639 213.715693
F 27.615161 39.780539 214.412693
F 9.916961 24.445139 213.947693
F 9.916961 32.164739 213.947693
F 9.916961 39.884239 213.947693
F 18.884661 24.318739 214.060693
F 18.818461 32.162639 214.109693
F 18.857761 39.875539 214.137693
F 0.939431 27.002239 217.353693
F 27.749261 26.972939 218.038693
F 0.939431 34.721739 217.353693
F 27.637661 34.688539 218.004693
F 0.939431 42.441339 217.353693
F 27.672161 42.204939 217.843693
F 9.827991 27.018539 217.585693
F 9.827991 34.738139 217.585693
F 9.827991 42.457739 217.585693
F 18.722461 27.053039 217.666693
F 18.768961 34.725539 217.678693
F 18.683761 42.472739 217.865693
F 1.005401 27.002239 214.653693
F 27.889261 26.960339 215.358693
F 1.005401 34.721739 214.653693
F 27.912661 34.654139 215.266693
F 1.005401 42.441339 214.653693
F 27.434961 42.329039 215.204693
F 9.894661 27.018539 214.856693
F 9.894661 34.738139 214.856693
F 9.894661 42.457739 214.856693
F 18.820561 26.975939 214.960693
F 18.953861 34.628839 215.010693
F 18.731461 42.462939 215.100693
F 1.094301 24.461539 211.015693
F 27.854561 24.495839 211.499693
F 1.094301 32.181139 211.015693
F 27.956261 32.013139 211.478693
F 1.094301 39.900639 211.015693
F 27.785261 39.818139 211.630693
F 9.983561 24.445139 211.218693
F 9.983561 32.164739 211.218693
F 9.983561 39.884239 211.218693
F 18.971861 24.367539 211.249693
F 18.833761 32.133139 211.367693
F 18.863861 39.860139 211.514693
F 3.202531 30.872439 214.696693
F 30.235661 30.621539 215.186693
F 3.202531 38.592039 214.696693
F 29.933361 38.432739 215.228693
F 32.260761 39.856939 211.584693
F 3.202531 46.311539 214.696693
F 5.521961 39.882039 211.108693
F 16.689761 46.317339 210.472693
F 12.122961 30.878239 214.911693
F 12.122961 38.597839 214.911693
F 12.122961 23.158739 214.911693
F 32.379561 32.050339 211.483693
F 21.096761 30.876139 215.028693
F 21.100961 38.344539 214.939693
F 5.521961 32.162439 211.108693
F 3.291421 28.310839 211.058693
F 29.951061 28.167039 211.394693
F 3.291431 36.030439 211.058693
F 30.007361 35.791439 211.541693
F 3.291431 43.749939 211.058693
F 30.079561 43.642039 211.392693
F 12.211861 28.305039 211.273693
F 12.211861 36.024539 211.273693
F 12.211861 43.744139 211.273693
F 21.212261 28.314439 211.409693
F 21.105961 36.085139 211.307693
F 21.153861 43.699939 211.624693
F 3.224931 28.310839 213.779693
F 30.086161 28.141339 214.147693
F 3.224931 36.030439 213.779693
F 30.024061 35.921939 214.295693
F 3.224931 43.749939 213.779693
F 29.889061 43.676239 214.257693
F 12.145161 28.305039 214.001693
F 12.145161 36.024539 214.001693
F 12.145161 43.744139 214.001693
F 21.024361 28.257239 214.238693
F 21.200961 35.813239 214.053693
F 20.983361 43.712239 214.250693
F 3.136041 30.872439 217.417693
F 29.902761 30.712339 217.886693
F 3.136041 38.591939 217.417693
F 29.767961 38.412839 217.962693
F 3.136041 46.311539 217.417693
F 16.756461 46.317339 207.744693
F 12.056261 30.878239 217.639693
F 12.056261 38.597839 217.639693
F 12.056261 23.158739 217.639693
F 32.522661 24.168039 211.485693
F 21.098961 30.812739 217.858693
F 20.888461 38.421139 217.712693
F 5.521961 24.442839 211.108693
F 5.455201 24.442839 213.839693
F 32.262261 24.164939 214.218693
F 5.455201 32.162439 213.839693
F 32.167261 32.145339 214.205693
F 5.455201 39.882039 213.839693
F 32.206461 39.596739 214.456693
F 14.373061 24.445239 214.056693
F 14.373061 32.164839 214.056693
F 14.373061 39.884439 214.056693
F 23.317261 24.248939 214.205693
F 23.328861 31.959139 214.146693
F 23.309161 39.784339 214.217693
F 5.366211 27.020839 217.477693
F 32.153061 26.869539 218.032693
F 5.366211 34.740439 217.477693
F 32.038861 34.701339 218.226693
F 5.366211 42.459939 217.477693
F 32.167061 42.132039 217.919693
F 14.284161 27.018439 217.694693
F 14.284161 34.738039 217.694693
F 14.284161 42.457639 217.694693
F 23.114061 26.892739 217.989693
F 23.449161 34.669639 217.915693
F 23.089561 42.208839 217.921693
F 5.433051 27.020839 214.746693
F 32.408561 26.851439 215.141693
F 5.433051 34.740439 214.746693
F 32.146761 34.637139 215.404693
F 5.433051 42.460039 214.746693
F 20.629461 43.577939 229.008693
F 32.634361 39.858839 199.446693
F 25.019861 28.345339 228.807693
F 26.079561 28.133539 196.760693
F 30.621161 28.311239 196.918693
F 19.252161 24.514539 196.808693
F 29.788761 46.161739 215.214693
F 20.879261 46.406339 222.370693
F 29.577861 46.156639 225.342693
F 30.001161 46.275739 210.478693
F 30.139561 46.105139 203.264693
F 25.422061 46.063039 217.835693
F 29.831161 46.043939 217.822693
F 21.050561 46.240939 214.998693
F 25.430161 46.193539 222.637693
F 25.484661 46.245139 210.531693
F 21.130561 46.361339 210.483693
F 25.624161 46.081539 215.325693
F 30.625261 46.149239 200.674693
F 21.491061 46.336839 200.614693
F 21.171061 46.274439 203.281693
F 20.744761 46.394039 225.137693
F 20.909561 23.068439 222.464693
F 25.846261 23.106639 200.382693
F 25.798161 23.076439 203.154693
F 30.217261 23.043939 203.231693
F 21.005161 23.107539 225.231693
F 25.632061 23.396639 207.916693
F 30.278861 23.086839 200.563693
F 29.530561 22.951339 222.631693
F 0.350927 24.517839 242.895693
F 26.815961 24.430339 243.707693
F 0.350927 32.237439 242.895693
F 26.939961 32.328139 243.340693
F 0.350928 39.956939 242.895693
F 26.924961 39.629539 243.274693
F 9.205851 24.445239 243.050693
F 9.205851 32.164739 243.050693
F 9.205851 39.884339 243.050693
F 18.008061 24.370739 243.302693
F 18.039961 32.016639 243.198693
F 18.232861 39.816639 243.348693
F 0.265815 26.951439 246.534693
F 26.795561 26.829139 247.086693
F 0.265816 34.671039 246.534693
F 26.867561 34.354539 247.001693
F 0.265816 42.390639 246.534693
F 26.872361 42.221939 247.076693
F 9.117061 27.018439 246.688693
F 9.117061 34.738039 246.688693
F 9.117061 42.457639 246.688693
F 17.971761 26.829439 246.921693
F 17.965661 34.719039 246.804693
F 17.989261 42.356139 247.003693
F 0.185329 27.061139 243.825693
F 26.794361 26.894139 244.466693
F 0.185329 34.780639 243.825693
F 27.164361 34.815039 244.267693
F 0.185329 42.500239 243.825693
F 27.056361 42.055839 244.498693
F 9.182161 27.018939 243.959693
F 9.182161 34.738439 243.959693
F 9.182161 42.458039 243.959693
F 18.074761 26.976739 244.246693
F 18.055461 34.549839 244.166693
F 17.989361 42.370739 244.144693
F 0.242706 24.391039 240.187693
F 27.410861 34.665839 229.724693
F 0.242706 32.110539 240.187693
F 27.020761 31.822339 240.618693
F 0.242706 39.830139 240.187693
F 27.057161 39.739839 240.429693
F 9.270671 24.444739 240.321693
F 9.270671 32.164239 240.321693
F 9.270671 39.883839 240.321693
F 18.295961 24.283539 240.643693
F 18.112961 32.195439 240.530693
F 18.098761 39.868939 240.606693
F 2.499371 30.873739 243.824693
F 29.147861 31.025039 244.364693
F 2.499371 38.593339 243.824693
F 29.106161 38.496939 244.425693
F 22.940861 27.007139 229.739693
F 2.499371 46.312939 243.824693
F 18.452661 34.781739 229.537693
F 18.331261 42.326239 229.658693
F 11.411761 30.878239 244.014693
F 11.411761 38.597839 244.014693
F 11.411761 23.158739 244.014693
F 19.846361 30.262639 261.639693
F 20.286461 30.838139 243.926693
F 20.350261 38.458439 244.176693
F 33.153461 45.713239 259.527693
F 2.584241 28.308039 240.186693
F 29.268661 28.199339 240.741693
F 2.584241 36.027539 240.186693
F 29.360061 35.792939 240.718693
F 2.584241 43.747139 240.186693
F 29.234561 43.544939 240.818693
F 11.500561 28.305039 240.376693
F 11.500561 36.024539 240.376693
F 11.500561 43.744139 240.376693
F 20.216061 28.230239 240.886693
F 20.345461 35.917839 240.772693
F 20.345061 43.793039 240.509693
F 2.467861 28.305939 242.913693
F 29.223661 28.191139 243.527693
F 2.467861 36.025439 242.913693
F 29.394261 35.909839 243.515693
F 2.467861 43.745039 242.913693
F 29.137061 43.429439 243.540693
F 11.433661 28.304939 243.105693
F 11.433661 36.024539 243.105693
F 11.433661 43.744039 243.105693
F 20.387861 28.223439 243.564693
F 20.138661 35.954839 243.550693
F 20.288861 43.487039 243.258693
F 2.389121 30.875839 246.548693
F 28.982661 30.650339 247.074693
F 2.389121 38.595439 246.548693
F 28.965461 38.235539 247.177693
F 2.389121 46.315039 246.548693
F 20.747361 30.807539 229.632693
F 11.344761 30.878339 246.743693
F 11.344761 38.597839 246.743693
F 11.344761 23.158739 246.743693
F 26.748561 24.020339 255.384693
F 20.071361 30.736739 246.634693
F 20.091561 38.542739 246.903693
F 2.544831 23.160239 239.277693
F 4.744771 24.443139 242.944693
F 31.309861 24.375639 243.638693
F 4.744771 32.162639 242.944693
F 31.554061 32.071439 243.780693
F 4.744771 39.882239 242.944693
F 31.363061 39.766939 243.514693
F 13.661861 24.445239 243.159693
F 13.661861 32.164839 243.159693
F 13.661861 39.884439 243.159693
F 22.599261 24.314539 243.661693
F 22.657161 32.160739 243.556693
F 22.495861 39.850239 243.152693
F 4.657621 27.020139 246.582693
F 31.470661 26.651639 247.247693
F 4.657621 34.739739 246.582693
F 31.208761 34.387939 247.345693
F 4.657621 42.459339 246.582693
F 31.243261 42.020839 247.408693
F 13.572861 27.018439 246.797693
F 13.572861 34.738039 246.797693
F 13.572861 42.457639 246.797693
F 22.357461 27.095239 247.143693
F 22.236061 34.587139 246.922693
F 22.319761 42.110639 246.872693
F 4.707221 27.024139 243.848693
F 31.356861 26.874939 244.558693
F 4.707221 34.743639 243.848693
F 31.430361 34.427839 244.587693
F 4.707221 42.463239 243.848693
F 31.446061 42.198839 244.582693
F 13.639561 27.018439 244.069693
F 13.639561 34.738039 244.069693
F 13.639561 42.457639 244.069693
F 22.625861 26.936239 244.354693
F 22.399961 34.677539 244.311693
F 22.552761 42.387639 244.179693
F 4.791851 24.438839 240.210693
F 21.926661 41.877639 261.466693
F 4.791851 32.158439 240.210693
F 31.563761 31.955339 241.043693
F 4.791851 39.878039 240.210693
F 31.451161 39.664439 240.870693
F 13.728461 24.445239 240.431693
F 13.728461 32.164839 240.431693
F 13.728461 39.884339 240.431693
F 22.491961 24.243939 240.819693
F 22.557561 32.015239 240.815693
F 22.672361 39.723239 240.591693
F 6.954951 30.878539 243.905693
F 6.954951 38.598139 243.905693
F 6.954951 23.159039 243.905693
F 6.574211 38.139639 261.031693
F 15.867361 30.878239 244.123693
F 15.867361 38.597839 244.123693
F 7.058841 38.599939 239.359693
F 24.874661 30.849639 244.409693
F 24.552861 38.491839 244.289693
F 15.301361 45.676039 261.344693
F 20.652661 38.641339 229.700693
F 7.043441 28.304639 240.267693
F 7.043441 36.024239 240.267693
F 7.043441 43.743839 240.267693
F 15.956261 28.305039 240.485693
F 15.956261 36.024639 240.485693
F 15.956261 43.744139 240.485693
F 24.721561 27.956739 240.768693
F 24.792661 35.860139 240.765693
F 24.862861 43.633139 240.718693
F 6.971401 28.303339 242.997693
F 6.971401 36.022839 242.997693
F 6.971401 43.742439 242.997693
F 15.889661 28.305039 243.214693
F 15.889661 36.024639 243.214693
F 15.889661 43.744139 243.214693
F 24.758061 28.269839 243.446693
F 24.824561 36.001839 243.372693
F 24.764961 43.603939 243.403693
F 6.883871 30.879539 246.635693
F 6.883871 38.599139 246.635693
F 6.574211 30.420139 261.031693
F 15.800661 30.878239 246.852693
F 15.800661 38.597839 246.852693
F 7.058841 30.880339 239.359693
F 24.643761 30.720639 247.017693
F 24.632561 38.467739 246.974693
F 24.529261 43.433739 257.951693
F 27.094561 24.225239 240.951693
F 0.188837 24.511039 250.179693
F 27.067561 23.958439 250.807693
F 0.188837 32.230639 250.179693
F 26.593461 31.732239 250.844693
F 0.188837 39.950139 250.179693
F 26.892861 39.613339 250.874693
F 9.028131 24.445239 250.325693
F 9.028131 32.164839 250.325693
F 9.028131 39.884339 250.325693
F 17.939661 24.445239 250.543693
F 17.939661 32.164839 250.543693
F 17.939661 39.884339 250.543693
F 0.607537 26.923139 231.977693
F 0.112060 26.960539 253.834693
F 26.960661 26.874539 232.460693
F 26.628161 26.663339 254.370693
F 0.607537 34.642739 231.977693
F 0.112061 34.680139 253.834693
F 27.281961 34.282039 232.552693
F 26.778861 34.341139 254.282693
F 0.607537 42.362339 231.977693
F 0.112061 42.399639 253.834693
F 27.103561 42.285039 232.621693
F 26.609861 42.105039 254.354693
F 9.472231 27.018639 232.137693
F 8.938211 27.018739 253.951693
F 9.472231 34.738139 232.137693
F 8.938211 34.738239 253.951693
F 9.472231 42.457739 232.137693
F 8.938211 42.457839 253.951693
F 18.549261 26.988839 232.281693
F 17.851461 27.017239 254.168693
F 18.405461 34.805739 232.243693
F 17.851461 34.736739 254.168693
F 18.343861 42.375739 232.247693
F 17.851461 42.456339 254.168693
F 0.072684 27.042339 251.111693
F 29.526361 30.788539 229.710693
F 26.880161 26.650739 251.561693
F 0.072684 34.761839 251.111693
F 31.312861 24.093439 255.465693
F 26.731061 34.337739 251.617693
F 0.072684 42.481439 251.111693
F 27.104461 42.216639 229.797693
F 26.697961 42.344639 251.707693
F 9.536811 27.019139 229.407693
F 9.005161 27.018839 251.230693
F 9.536811 34.738739 229.407693
F 9.005161 34.738439 251.230693
F 9.536811 42.458239 229.407693
F 9.005161 42.458039 251.230693
F 21.860361 34.198439 261.618693
F 17.917561 27.018439 251.447693
F 33.379761 45.904739 252.098693
F 17.917561 34.738039 251.447693
F 28.475961 38.028239 261.728693
F 17.917561 42.457539 251.447693
F 0.126374 24.413239 247.469693
F 27.138261 24.356839 248.119693
F 0.126374 32.132739 247.469693
F 26.786061 31.842539 248.172693
F 0.126374 39.852339 247.469693
F 26.880261 39.734139 248.090693
F 9.093561 24.444939 247.597693
F 9.093561 32.164439 247.597693
F 9.093561 39.884039 247.597693
F 17.987561 24.329539 247.684693
F 17.959161 32.244639 247.646693
F 17.931961 39.823739 247.792693
F 2.336491 30.869339 251.095693
F 16.223061 23.158639 229.571693
F 28.931661 30.442539 251.942693
F 2.336491 38.588839 251.095693
F 33.342661 38.066439 254.712693
F 28.988561 38.241039 251.754693
F 24.966861 43.666939 236.049693
F 2.336491 46.308439 251.095693
F 24.523061 35.703639 257.755693
F 24.652261 35.850139 236.100693
F 28.617861 30.318139 261.734693
F 31.126461 34.209139 261.996693
F 11.767261 30.878339 229.462693
F 11.234261 30.878239 251.283693
F 11.767261 38.597839 229.462693
F 11.234261 38.597739 251.283693
F 11.767261 23.158739 229.462693
F 7.234061 23.161539 232.084693
F 24.366961 27.941639 258.000693
F 24.890861 28.311539 236.142693
F 26.265561 41.983039 261.885693
F 20.052961 30.751139 251.542693
F 29.493861 38.564639 229.927693
F 20.092961 38.469839 251.520693
F 15.528761 43.694339 257.734693
F 16.067461 43.744139 235.938693
F 2.414701 28.311039 247.460693
F 29.113261 28.015739 247.854693
F 2.414701 36.030539 247.460693
F 29.026561 35.662239 248.134693
F 2.414701 43.750139 247.460693
F 29.255961 43.514139 248.222693
F 11.322861 28.305039 247.652693
F 11.322861 36.024539 247.652693
F 11.322861 43.744139 247.652693
F 20.030061 28.305539 247.765693
F 20.066061 35.923039 247.758693
F 20.293361 43.607039 247.897693
F 2.313161 28.308439 250.183693
F 29.122561 28.061239 250.710693
F 2.313161 36.027939 250.183693
F 28.933861 35.626939 250.828693
F 2.313161 43.747539 250.183693
F 29.100361 43.362939 250.912693
F 11.255961 28.304939 250.379693
F 11.255961 36.024539 250.379693
F 11.255961 43.744039 250.379693
F 20.182461 28.385539 250.456693
F 20.158661 35.935239 250.582693
F 20.155761 43.734739 250.664693
F 2.699411 30.884739 232.005693
F 2.244201 30.872739 253.814693
F 29.511761 30.786539 232.377693
F 28.891261 30.229439 254.663693
F 2.699411 38.604239 232.005693
F 2.244201 38.592339 253.814693
F 29.351161 38.521939 232.691693
F 28.791161 38.365439 254.435693
F 15.528761 35.974739 257.734693
F 2.244201 46.311939 253.814693
F 31.692561 42.399939 229.787693
F 33.129861 30.427839 261.888693
F 11.700161 30.878339 232.191693
F 11.168561 30.876739 254.004693
F 11.700161 38.597939 232.191693
F 11.168561 38.596339 254.004693
F 11.700161 23.158839 232.191693
F 16.067461 36.024639 235.938693
F 15.528761 28.255239 257.734693
F 11.168561 46.315839 254.004693
F 20.439161 30.751139 232.227693
F 20.042761 30.819339 254.251693
F 20.361861 38.691139 232.437693
F 20.083561 38.432139 254.329693
F 16.067461 28.305039 235.938693
F 6.618341 43.695439 257.507693
F 4.573371 24.444639 250.217693
F 31.343961 24.132139 250.850693
F 4.573371 32.164239 250.217693
F 31.135161 31.800739 251.160693
F 4.573371 39.883739 250.217693
F 31.180661 39.624739 250.941693
F 13.484061 24.445239 250.434693
F 13.484061 32.164839 250.434693
F 13.484061 39.884439 250.434693
F 22.378961 24.190139 250.724693
F 22.161661 31.982739 250.363693
F 22.365061 39.703639 250.763693
F 5.006951 27.022039 232.032693
F 4.484231 27.015239 253.847693
F 31.658361 26.725239 232.704693
F 31.121461 26.586539 254.613693
F 5.006951 34.741539 232.032693
F 4.484231 34.734839 253.847693
F 31.721061 34.558739 232.689693
F 30.981561 34.383139 254.619693
F 5.006951 42.461139 232.032693
F 4.484231 42.454339 253.847693
F 31.668561 42.417339 232.562693
F 31.144061 42.076539 254.629693
F 13.928561 27.018439 232.245693
F 13.395861 27.017139 254.059693
F 13.928561 34.738039 232.245693
F 13.395861 34.736739 254.059693
F 13.928561 42.457639 232.245693
F 13.395861 42.456339 254.059693
F 22.738261 27.082639 232.433693
F 22.154961 26.707739 254.353693
F 22.595961 34.643339 232.623693
F 22.195861 34.586639 254.232693
F 22.705461 42.201039 232.475693
F 22.254361 42.373639 254.255693
F 5.047901 27.027039 229.295693
F 4.538891 27.021839 251.121693
F 29.023861 46.146539 247.273693
F 31.346961 26.743739 251.866693
F 5.047901 34.746639 229.295693
F 4.538891 34.741339 251.121693
F 24.326361 38.051439 261.394693
F 31.149761 34.330339 251.897693
F 5.047901 42.466139 229.295693
F 4.538891 42.460939 251.121693
F 25.035361 30.841839 229.663693
F 31.250661 42.171539 251.931693
F 13.995161 27.018439 229.517693
F 13.461961 27.018439 251.338693
F 13.995161 34.738039 229.517693
F 13.461961 34.738039 251.338693
F 13.995161 42.457639 229.517693
F 13.461961 42.457539 251.338693
F 20.459661 46.349639 236.851693
F 22.118161 26.786539 251.735693
F 31.746261 34.772739 229.929693
F 22.381861 34.425439 251.562693
F 21.951661 26.522739 261.588693
F 22.285161 42.282239 251.527693
F 4.622321 24.440339 247.486693
F 30.812061 26.355539 262.228693
F 4.622321 32.159939 247.486693
F 31.142561 31.812939 248.336693
F 4.622321 39.879439 247.486693
F 31.139261 39.511839 248.313693
F 13.550661 24.445239 247.706693
F 13.550661 32.164839 247.706693
F 13.550661 39.884339 247.706693
F 22.502361 24.379339 248.031693
F 22.305761 31.975239 247.784693
F 22.373161 39.661239 247.901693
F 7.308901 30.878639 229.354693
F 6.778371 30.878339 251.178693
F 7.308901 38.598239 229.354693
F 6.778371 38.597939 251.178693
F 7.308901 23.159139 229.354693
F 6.778371 23.158839 251.178693
F 7.146351 43.741639 235.722693
F 6.618341 35.975839 257.507693
F 16.223061 30.878239 229.571693
F 15.689761 30.878239 251.392693
F 16.223061 38.597839 229.571693
F 15.689761 38.597739 251.392693
F 7.146351 36.022139 235.722693
F 6.618341 28.256239 257.507693
F 33.346261 38.216739 259.168693
F 24.235261 30.632439 251.506693
F 19.584361 38.120339 261.465693
F 24.539961 38.411239 251.686693
F 7.146351 28.302539 235.722693
F 24.518561 43.556039 255.182693
F 25.042961 38.210939 229.853693
F 15.978561 23.158639 239.576693
F 6.866521 28.304839 247.543693
F 6.866521 36.024339 247.543693
F 6.866521 43.743939 247.543693
F 15.778461 28.305039 247.761693
F 15.778461 36.024639 247.761693
F 15.778461 43.744139 247.761693
F 24.700961 28.139139 248.265693
F 24.558661 35.904339 247.953693
F 24.592261 43.361939 247.928693
F 6.796681 28.304439 250.271693
F 6.796681 36.024039 250.271693
F 6.796681 43.743539 250.271693
F 15.711861 28.305039 250.488693
F 15.711861 36.024639 250.488693
F 15.711861 43.744139 250.488693
F 24.482161 27.933539 250.968693
F 24.609261 35.849539 250.722693
F 24.502761 43.607639 250.658693
F 7.234061 30.881039 232.084693
F 6.704351 30.878139 253.903693
F 7.234061 38.600639 232.084693
F 6.704351 38.597739 253.903693
F 24.982461 43.623939 233.475693
F 24.592061 35.575339 255.057693
F 16.156361 30.878239 232.300693
F 15.623761 30.876939 254.114693
F 16.156361 38.597839 232.300693
F 15.623761 38.596539 254.114693
F 24.896461 35.744939 233.389693
F 24.325161 27.980939 255.301693
F 24.986261 30.856339 232.502693
F 24.213461 30.522639 254.272693
F 25.105161 38.319139 232.510693
F 24.415461 38.266439 254.287693
F 24.789061 28.399739 233.576693
F 15.602061 43.741739 255.007693
F 26.397061 26.296339 261.892693
F 19.884161 45.571239 261.687693
F 0.522183 24.533639 235.618693
F 0.022034 24.428239 257.441693
F 31.381961 24.206439 240.834693
F 31.640261 26.686639 229.932693
F 0.522183 32.253239 235.618693
F 0.022034 32.147839 257.441693
F 26.973661 32.175639 236.218693
F 26.674061 31.571939 258.055693
F 0.522183 39.972839 235.618693
F 0.022035 39.867339 257.441693
F 27.099961 39.774339 236.203693
F 26.428061 39.517039 258.031693
F 9.383451 24.445139 235.774693
F 8.864671 24.407939 257.553693
F 9.383451 32.164739 235.774693
F 8.864671 32.127539 257.553693
F 9.383451 39.884239 235.774693
F 8.864671 39.847039 257.553693
F 18.264661 24.441939 235.826693
F 17.756661 24.395439 257.789693
F 18.308761 32.206139 235.938693
F 17.756661 32.115039 257.789693
F 18.254761 40.032239 236.052693
F 17.756661 39.834639 257.789693
F 0.436771 26.937839 239.257693
F 22.857661 42.223839 229.737693
F 27.040561 26.858939 239.992693
F 31.382061 24.085439 248.102693
F 0.436772 34.657339 239.257693
F 26.466261 23.974439 258.157693
F 27.160061 34.596639 239.866693
F 25.061261 46.239139 229.752693
F 0.436772 42.376939 239.257693
F 16.134161 43.744139 233.209693
F 27.015961 42.284539 239.639693
F 20.389461 22.900839 239.577693
F 9.294641 27.018539 239.412693
F 8.617691 26.384039 261.178693
F 9.294641 34.738139 239.412693
F 8.617691 34.103539 261.178693
F 9.294641 42.457639 239.412693
F 8.617691 41.823139 261.178693
F 18.083161 26.918539 239.704693
F 17.529261 26.377239 261.398693
F 18.171461 34.631039 239.624693
F 17.529261 34.096739 261.398693
F 18.196661 42.419639 239.669693
F 17.529261 41.816339 261.398693
F 0.300266 27.082939 236.549693
F 0.083718 26.971039 258.273693
F 27.135961 26.971739 237.168693
F 26.492561 26.656739 258.983693
F 0.300266 34.802539 236.549693
F 0.083719 34.690639 258.273693
F 26.935661 34.663339 237.227693
F 26.512061 34.148739 258.759693
F 0.300266 42.522039 236.549693
F 0.083718 42.410139 258.273693
F 27.088561 42.460939 237.085693
F 26.554061 42.028439 259.145693
F 9.359211 27.019139 236.683693
F 8.819321 26.960939 258.480693
F 9.359211 34.738639 236.683693
F 8.819321 34.680439 258.480693
F 9.359211 42.458239 236.683693
F 8.819321 42.400039 258.480693
F 18.135661 26.917739 237.004693
F 17.740461 26.958939 258.697693
F 18.189161 34.721239 236.939693
F 17.740461 34.678539 258.697693
F 18.234761 42.578339 236.942693
F 17.740461 42.398039 258.697693
F 0.358027 24.372439 232.910693
F 0.013371 24.423039 254.761693
F 27.001761 24.232839 233.535693
F 33.178261 38.052439 261.947693
F 0.358027 32.092039 232.910693
F 0.013371 32.142539 254.761693
F 27.250661 31.773539 233.591693
F 26.668561 31.628739 255.253693
F 0.358027 39.811639 232.910693
F 0.013371 39.862139 254.761693
F 27.229761 39.851239 233.529693
F 26.571761 39.601939 255.263693
F 9.447841 24.444539 233.045693
F 8.919531 24.443539 254.835693
F 9.447841 32.164139 233.045693
F 8.919531 32.163039 254.835693
F 9.447841 39.883639 233.045693
F 8.919531 39.882639 254.835693
F 18.438861 24.502539 233.217693
F 17.829861 24.442839 255.061693
F 18.413961 32.206639 233.104693
F 17.829861 32.162439 255.061693
F 18.258461 40.003639 233.378693
F 17.829861 39.882039 255.061693
F 2.668411 30.876939 236.549693
F 2.192971 30.853639 258.393693
F 29.201761 30.816339 237.086693
F 28.937661 30.507639 258.967693
F 2.668411 38.596539 236.549693
F 2.192971 38.573239 258.393693
F 29.178161 38.243039 237.064693
F 28.646961 38.183739 258.963693
F 15.301361 37.956439 261.344693
F 15.978561 38.597839 239.576693
F 2.668411 46.316039 236.549693
F 2.192971 46.292739 258.393693
F 15.602061 36.022239 255.007693
F 16.134161 36.024639 233.209693
F 33.385461 43.304239 255.558693
F 15.301361 30.236939 261.344693
F 11.589461 30.878339 236.738693
F 11.055961 30.819539 258.534693
F 11.589461 38.597839 236.738693
F 11.055961 38.539039 258.534693
F 11.589461 23.158739 236.738693
F 15.602061 28.302639 255.007693
F 16.134161 28.305039 233.209693
F 15.978561 30.878239 239.576693
F 20.307261 30.760639 237.190693
F 19.870661 30.851439 258.907693
F 20.458761 38.669539 236.898693
F 19.849161 38.408039 258.733693
F 6.688631 43.738839 254.790693
F 7.220411 43.743739 232.991693
F 2.750961 28.304439 232.910693
F 2.263761 28.318939 254.732693
F 29.394461 28.236239 233.418693
F 28.902061 27.791039 255.720693
F 2.750961 36.023939 232.910693
F 2.263761 36.038439 254.732693
F 29.450961 35.771939 233.556693
F 28.837261 35.713639 255.144693
F 2.750961 43.743539 232.910693
F 2.263761 43.758039 254.732693
F 29.420461 43.439739 233.404693
F 28.840261 43.239239 255.530693
F 11.678361 28.305039 233.100693
F 11.146161 28.302639 254.897693
F 11.678361 36.024539 233.100693
F 11.146161 36.022239 254.897693
F 11.678361 43.744139 233.100693
F 11.146161 43.741739 254.897693
F 20.656061 28.267139 233.562693
F 20.034461 28.264939 255.149693
F 20.305161 36.193939 233.402693
F 20.220761 35.964139 255.346693
F 20.518261 43.511439 233.319693
F 20.140361 43.715039 255.282693
F 2.621751 28.301239 235.642693
F 2.222421 28.335639 257.438693
F 29.492361 28.260639 236.220693
F 28.886861 27.863039 258.391693
F 2.621751 36.020739 235.642693
F 2.222421 36.055239 257.438693
F 29.256961 35.688839 236.171693
F 28.785261 35.491939 257.862693
F 2.621751 43.740339 235.642693
F 2.222421 43.774739 257.438693
F 29.271261 43.729139 236.046693
F 28.950861 43.148639 258.349693
F 11.611261 28.304939 235.829693
F 11.072461 28.256039 257.625693
F 11.611261 36.024439 235.829693
F 11.072461 35.975539 257.625693
F 11.611261 43.744039 235.829693
F 11.072461 43.695139 257.625693
F 20.432461 28.123539 236.415693
F 19.891261 28.314939 257.939693
F 20.410261 35.978339 236.069693
F 20.289661 35.799639 258.030693
F 20.543761 43.800739 236.039693
F 20.020061 43.466839 257.966693
F 2.544831 30.879739 239.277693
F 2.083461 30.874339 261.094693
F 29.402061 30.792039 239.809693
F 24.792261 46.179339 244.233693
F 2.544831 38.599339 239.277693
F 2.083461 38.593939 261.094693
F 29.321061 38.410939 239.684693
F 22.842861 34.610939 229.918693
F 6.688631 36.019339 254.790693
F 2.083461 46.313439 261.094693
F 2.834701 23.159939 229.270693
F 31.017861 23.933439 258.341693
F 11.522461 30.878339 239.467693
F 10.855961 30.238539 261.234693
F 11.522461 38.597939 239.467693
F 10.855961 37.958039 261.234693
F 11.522461 23.158839 239.467693
F 27.049461 24.366839 236.379693
F 7.220411 36.024139 232.991693
F 10.855961 45.677639 261.234693
F 20.515461 30.799639 239.867693
F 18.529861 27.045439 229.631693
F 20.542461 38.506139 239.694693
F 28.699661 45.634939 261.810693
F 2.699411 23.165139 232.005693
F 24.727661 38.328039 239.632693
F 4.919541 24.442239 235.669693
F 4.390481 24.449439 257.486693
F 31.574161 24.271539 236.240693
F 24.260261 30.097639 261.716693
F 4.919541 32.161739 235.669693
F 4.390481 32.168939 257.486693
F 31.560261 31.934439 236.269693
F 31.248061 31.893139 258.029693
F 4.919541 39.881339 235.669693
F 4.390481 39.888539 257.486693
F 31.490561 39.695439 236.366693
F 31.090561 39.308439 258.343693
F 13.839661 24.445239 235.883693
F 13.301161 24.395539 257.680693
F 13.839661 32.164839 235.883693
F 13.301161 32.115039 257.680693
F 13.839661 39.884439 235.883693
F 13.301161 39.834639 257.680693
F 22.731161 24.421039 236.054693
F 33.237961 43.152539 258.352693
F 22.470561 31.925339 235.977693
F 22.270061 31.857739 257.961693
F 22.681061 39.830739 236.108693
F 22.041461 39.785639 258.019693
F 4.832281 27.021039 239.307693
F 4.399711 26.857839 261.137693
F 31.485761 26.841339 239.901693
F 26.308961 34.095639 261.688693
F 4.832281 34.740539 239.307693
F 4.399711 34.577339 261.137693
F 31.522961 34.351039 239.982693
F 28.940561 46.073639 244.540693
F 4.832281 42.460139 239.307693
F 4.399711 42.296939 261.137693
F 31.363361 42.318539 239.910693
F 22.174961 24.187339 258.079693
F 13.750761 27.018439 239.521693
F 13.071461 26.376839 261.289693
F 13.750761 34.738039 239.521693
F 13.071461 34.096339 261.289693
F 13.750761 42.457639 239.521693
F 13.071461 41.815939 261.289693
F 22.426261 26.792239 239.850693
F 11.234261 46.317339 251.283693
F 22.452961 34.510039 239.739693
F 0.417389 27.097139 229.267693
F 22.674361 42.432839 239.699693
F 15.800661 23.158639 246.852693
F 4.876551 27.025639 236.571693
F 4.376881 27.011839 258.419693
F 31.668761 26.857539 237.228693
F 31.073361 26.490439 259.404693
F 4.876551 34.745239 236.571693
F 4.376881 34.731439 258.419693
F 31.610261 34.478539 237.124693
F 31.113361 34.390439 259.128693
F 4.876551 42.464739 236.571693
F 4.376881 42.450939 258.419693
F 31.571461 42.236439 237.239693
F 31.167161 41.833939 259.309693
F 13.817361 27.018439 236.793693
F 13.284361 26.959139 258.588693
F 13.817361 34.738039 236.793693
F 13.284361 34.678739 258.588693
F 13.817361 42.457639 236.793693
F 13.284361 42.398239 258.588693
F 22.586961 26.867539 237.081693
F 22.174861 26.826539 258.747693
F 22.509861 34.377339 236.979693
F 22.422061 34.372839 258.923693
F 22.663461 42.315839 236.984693
F 22.235261 42.234639 258.900693
F 4.961571 24.437339 232.933693
F 4.455261 24.446639 254.760693
F 31.794161 24.224239 233.471693
F 27.181561 26.951039 229.785693
F 4.961571 32.156839 232.933693
F 4.455261 32.166239 254.760693
F 31.576061 31.984839 233.532693
F 31.060961 31.863039 255.419693
F 4.961571 39.876439 232.933693
F 4.455261 39.885839 254.760693
F 31.615761 39.807039 233.519693
F 31.102461 39.442639 255.640693
F 13.906261 24.445239 233.155693
F 13.374261 24.442839 254.952693
F 13.906261 32.164839 233.155693
F 13.374261 32.162439 254.952693
F 13.906261 39.884339 233.155693
F 13.374261 39.881939 254.952693
F 15.623761 46.316139 254.114693
F 22.225861 24.144539 255.318693
F 22.686161 31.938039 233.282693
F 22.294461 31.986639 255.327693
F 22.834861 39.741439 233.393693
F 22.221861 39.889339 255.215693
F 7.131901 30.878639 236.629693
F 6.607461 30.834039 258.354693
F 7.131901 38.598239 236.629693
F 6.607461 38.553639 258.354693
F 7.131901 23.159039 236.629693
F 6.688631 28.299739 254.790693
F 7.220411 28.304639 232.991693
F 24.674161 30.646739 239.921693
F 16.045261 30.878239 236.847693
F 15.512761 30.818739 258.642693
F 16.045261 38.597839 236.847693
F 15.512761 38.538239 258.642693
F 6.574211 45.859239 261.031693
F 2.834701 38.599039 229.270693
F 24.776161 30.863539 237.096693
F 24.282761 30.448139 258.962693
F 24.834061 38.274739 236.929693
F 24.135261 38.235339 258.722693
F 20.599661 46.078839 232.605693
F 2.834701 30.879539 229.270693
F 15.867361 46.317339 244.123693
F 7.058841 23.160839 239.359693
F 22.576461 24.425739 233.291693
F 6.607461 46.273139 258.354693
F 11.055961 46.258639 258.534693
F 6.704351 46.317239 253.903693
F 16.045261 23.158639 236.847693
F 0.417389 42.536239 229.267693
F 0.417389 34.816739 229.267693
F 16.156361 23.158639 232.300693
F 6.883871 23.160039 246.635693
F 15.689761 46.317339 251.392693
F 15.512761 46.257839 258.642693
F 28.744561 45.787139 259.188693
F 24.375061 46.071939 259.034693
F 24.482161 46.092939 254.236693
F 29.453161 45.948839 232.496693
F 29.024761 45.913539 251.811693
F 29.025861 45.884739 254.554693
F 24.626461 45.897839 246.963693
F 24.546161 46.119939 251.583693
F 24.240961 45.898139 261.755693
F 29.348461 46.432739 236.925693
F 19.884961 46.080739 258.842693
F 20.126761 46.242839 246.766693
F 33.456161 35.597839 258.476693
F 33.338561 28.051539 255.563693
F 29.338261 46.063439 229.725693
F 24.908461 46.294739 236.972693
F 19.997561 46.225139 254.352693
F 20.087361 46.098139 243.966693
F 33.446461 30.619139 254.820693
F 33.186861 30.457339 259.052693
F 33.233061 27.902539 258.247693
F 20.051361 46.409739 251.603693
F 29.304661 46.055039 239.722693
F 20.461161 46.465739 239.574693
F 20.297961 23.166539 247.076693
F 33.216361 45.611439 262.119693
F 6.169161 47.680939 2.747793
F 5.651611 47.620239 24.542693
F 30.798261 59.843239 0.689765
F 32.768161 65.936439 26.327793
F 6.169161 55.400439 2.747793
F 5.651611 55.339839 24.542693
F 33.343661 55.923739 0.810448
F 32.874461 65.941239 14.458293
F 6.169161 63.120039 2.747793
F 5.651611 63.059339 24.542693
F 32.763561 56.049339 3.478193
F 21.128961 59.308839 32.128093
F 15.072761 47.663339 2.978933
F 14.540261 47.603839 24.773993
F 15.072761 55.382939 2.978933
F 14.540261 55.323439 24.773993
F 15.072761 63.102439 2.978933
F 14.540261 63.042939 24.773993
F 23.938661 47.997239 3.233653
F 23.374061 47.786639 25.072593
F 24.057861 55.666739 3.194003
F 23.602961 55.445539 25.156593
F 23.889761 63.555239 3.411113
F 23.431861 63.294339 24.776293
F 6.087421 50.167339 6.383973
F 5.562691 50.160839 28.180693
F 26.319361 59.761539 0.712584
F 32.209061 50.705839 29.020693
F 6.087421 57.886839 6.383973
F 5.562691 57.880439 28.180693
F 32.389861 48.008939 22.488493
F 26.460761 52.332839 0.679484
F 6.087421 65.606439 6.383973
F 5.562691 65.600039 28.180693
F 25.861961 67.111839 32.265593
F 32.521461 65.948039 29.062993
F 14.983361 50.179639 6.614703
F 14.451261 50.177239 28.411993
F 14.983361 57.899239 6.614703
F 14.451261 57.896839 28.411993
F 14.983361 65.618839 6.614703
F 14.451261 65.616439 28.411993
F 24.209561 50.543339 6.743693
F 23.376361 50.188439 28.715693
F 24.153761 58.180039 6.965393
F 23.501661 58.152039 28.637093
F 24.044661 66.247339 6.792293
F 23.451361 65.869739 28.618493
F 6.148031 50.215239 3.683763
F 5.628701 50.160839 25.480193
F 33.002361 48.026239 7.860453
F 32.518461 50.594339 26.330493
F 6.148031 57.934739 3.683763
F 5.628701 57.880439 25.480193
F 32.988061 55.808639 8.138703
F 24.136261 56.002239 0.519748
F 6.148031 65.654339 3.683763
F 5.628701 65.600039 25.480193
F 32.650961 58.267539 18.996793
F 23.469461 47.694439 17.704193
F 15.056461 50.227039 3.886953
F 14.517961 50.177239 25.683293
F 15.056461 57.946639 3.886953
F 14.517961 57.896839 25.683293
F 15.056461 65.666139 3.886953
F 14.517961 65.616439 25.683293
F 24.174461 50.567939 4.142653
F 23.563861 50.425539 25.991193
F 24.049561 58.122439 4.273013
F 23.580961 58.200439 25.937993
F 24.157161 66.181839 4.136723
F 23.449761 65.928539 25.764293
F 6.316951 48.329739 0.086050
F 5.717601 47.620239 21.842193
F 32.753961 55.486839 15.399293
F 32.530761 58.242939 26.203193
F 6.316951 56.049339 0.086050
F 5.717601 55.339839 21.842193
F 21.613761 46.497739 13.992793
F 23.303161 63.250739 32.195193
F 6.316961 63.768839 0.086049
F 5.717601 63.059339 21.842193
F 21.296661 46.215339 18.544993
F 32.722561 66.077639 21.708393
F 15.284161 48.245239 0.277533
F 14.606861 47.603839 22.045393
F 15.284161 55.964739 0.277533
F 14.606861 55.323439 22.045393
F 15.284161 63.684339 0.277533
F 14.606861 63.042939 22.045393
F 32.781361 58.392639 7.284203
F 23.527661 47.776839 22.275593
F 33.182661 48.350939 3.814343
F 23.484761 55.730439 22.519993
F 32.536461 63.408439 25.305193
F 23.515161 63.124039 22.103493
F 8.351601 54.085539 3.718583
F 7.825821 54.031139 25.523593
F 8.351601 61.805039 3.718583
F 7.825821 61.750739 25.523593
F 17.284761 54.086739 3.941463
F 16.746261 54.036939 25.737893
F 17.284761 61.806339 3.941463
F 16.746261 61.756539 25.737893
F 26.273661 54.626739 4.377813
F 25.880361 54.179939 25.715193
F 26.259461 62.385439 4.398603
F 25.741461 62.245639 25.965193
F 18.852761 55.383139 32.105793
F 7.937141 69.470239 20.968693
F 8.605531 52.098839 0.109532
F 7.914721 51.469539 21.885693
F 8.605531 59.818439 0.109532
F 7.914721 59.189039 21.885693
F 8.605531 67.538039 0.109532
F 7.914721 66.908639 21.885693
F 17.512361 52.104939 0.332029
F 16.835161 51.463739 22.099893
F 17.512361 59.824539 0.332029
F 16.835161 59.183239 22.099893
F 17.512361 67.544139 0.332029
F 16.835161 66.902839 22.099893
F 21.561861 46.595439 6.697253
F 25.616461 51.693739 22.123193
F 21.890361 67.490139 0.628348
F 25.769861 59.487339 22.486693
F 33.021561 50.886539 4.544863
F 25.850861 67.107839 22.178393
F 8.375861 51.527439 2.812043
F 7.848231 51.469539 24.606693
F 8.375861 59.247039 2.812043
F 7.848231 59.189139 24.606693
F 8.375861 66.966639 2.812043
F 7.848231 66.908639 24.606693
F 17.300961 51.523239 3.033333
F 16.768461 51.463739 24.828393
F 17.300961 59.242739 3.033333
F 16.768461 59.183239 24.828393
F 17.300961 66.962339 3.033333
F 16.768461 66.902839 24.828393
F 26.402161 51.974939 3.316123
F 25.781061 51.610839 24.777993
F 26.281061 59.777539 3.504123
F 25.713861 59.709839 25.161293
F 26.478661 67.304339 3.411293
F 25.804261 67.176639 24.949593
F 8.291011 54.034239 6.442933
F 7.759321 54.031139 28.244593
F 8.291011 61.753739 6.442933
F 7.759321 61.750739 28.244593
F 17.211561 54.039339 6.669103
F 16.679561 54.036939 28.466393
F 17.211661 61.758939 6.669103
F 16.679561 61.756539 28.466393
F 26.126961 54.231439 7.049243
F 25.708161 54.258239 28.667393
F 26.291961 62.259039 7.048503
F 25.715661 62.085439 28.573793
F 32.571161 50.348739 18.812293
F 8.003641 69.470239 18.247693
F 10.610261 47.661439 2.872283
F 10.078461 47.601539 24.666593
F 10.610261 55.380939 2.872283
F 10.078461 55.321139 24.666593
F 10.610261 63.100539 2.872283
F 10.078461 63.040639 24.666593
F 19.495761 47.838839 3.140843
F 18.912861 47.423339 24.756193
F 19.482561 55.628139 3.077863
F 18.836961 55.455139 24.848393
F 19.540261 63.118739 3.326023
F 18.896761 63.040039 24.832893
F 28.504061 48.088639 3.381383
F 28.082261 47.742339 25.116993
F 28.451261 55.759839 3.193503
F 28.093961 55.684939 25.090693
F 28.604361 63.439439 3.570343
F 27.981261 63.333239 25.122993
F 10.521361 50.181939 6.506983
F 9.989561 50.179539 28.304493
F 10.521361 57.901539 6.506983
F 9.989561 57.899139 28.304493
F 10.521361 65.621039 6.506983
F 9.989561 65.618639 28.304493
F 19.468661 50.387839 6.735043
F 18.874461 50.115239 28.314593
F 19.401461 57.948239 6.705663
F 18.928561 58.056539 28.419393
F 19.453261 65.558639 6.768033
F 18.957661 65.684839 28.549893
F 28.632961 50.633539 6.993033
F 28.040761 50.320539 28.661993
F 28.523561 58.239339 7.094463
F 28.040761 58.158439 28.762693
F 28.729361 66.274039 6.953033
F 28.201461 65.980339 28.695293
F 10.591961 50.230639 3.776403
F 10.056361 50.179539 25.572693
F 10.591961 57.950239 3.776403
F 10.056361 57.899139 25.572693
F 10.591961 65.669739 3.776403
F 10.056361 65.618639 25.572693
F 19.720261 50.367639 4.046743
F 19.135561 49.979439 25.601693
F 19.580661 58.053339 3.991763
F 19.176161 58.037739 25.600493
F 19.646661 65.812039 4.073393
F 18.919561 65.739139 25.811293
F 28.654761 50.757539 4.277563
F 28.038261 50.483239 25.860393
F 28.523161 58.379139 4.245373
F 27.903461 58.350839 26.073393
F 28.722361 66.103839 4.351293
F 28.065961 65.901839 25.986493
F 10.813861 48.245739 0.165720
F 10.145261 47.601539 21.934793
F 10.813861 55.965239 0.165720
F 10.145261 55.321139 21.934793
F 10.813861 63.684839 0.165720
F 10.145261 63.040639 21.934793
F 32.921961 55.867439 10.895793
F 30.106961 51.837439 32.527093
F 26.463461 67.338639 0.758783
F 18.912661 55.417539 22.261593
F 32.519661 48.138439 15.205593
F 18.952561 63.096939 22.186493
F 32.885261 58.359439 11.615993
F 27.789061 47.727139 22.351293
F 21.764261 46.589339 4.057943
F 28.062261 55.762039 22.393393
F 25.412661 46.618839 28.777793
F 28.140461 63.516639 22.426093
F 12.827261 54.087139 3.832413
F 12.288761 54.037439 25.628593
F 12.827261 61.806739 3.832413
F 12.288761 61.757039 25.628593
F 21.692161 54.448339 4.171953
F 21.124361 54.254939 25.774993
F 21.715261 61.961839 4.207983
F 21.213461 61.984239 25.537893
F 30.630961 46.487439 14.142793
F 12.466561 46.317939 18.352693
F 30.607261 54.676939 4.403343
F 30.341761 54.439639 25.983493
F 30.852561 62.250339 4.444053
F 30.174661 62.155539 26.331493
F 13.058261 52.103739 0.223829
F 12.377661 51.463239 21.990693
F 13.058261 59.823339 0.223829
F 12.377661 59.182739 21.990693
F 13.058261 67.542839 0.223829
F 12.377661 66.902339 21.990693
F 32.614261 65.967239 18.939793
F 21.262261 51.648539 22.123793
F 33.031361 63.555539 8.039043
F 21.248461 59.358739 22.182593
F 21.899561 59.868039 0.637630
F 21.328661 66.895739 22.094793
F 26.201761 46.656639 11.579493
F 30.021761 51.809039 22.263293
F 32.673061 58.273239 21.727993
F 30.432061 59.617139 22.467493
F 32.891361 47.950039 10.598093
F 30.454861 67.257539 22.584893
F 12.843261 51.522739 2.924883
F 12.310961 51.463239 24.719793
F 12.843261 59.242239 2.924883
F 12.310961 59.182739 24.719793
F 12.843261 66.961839 2.924883
F 12.310961 66.902339 24.719793
F 21.875461 51.805339 3.278383
F 21.290961 51.564139 24.848193
F 21.897361 59.531939 3.272503
F 21.327061 59.434839 24.995593
F 21.748661 67.362439 3.371953
F 20.998661 67.071939 24.794793
F 30.939361 52.086139 3.533193
F 30.389661 51.818139 25.108893
F 30.855661 59.664939 3.520133
F 30.191461 59.675039 25.266593
F 30.926061 67.389039 3.529403
F 30.487661 67.179739 25.387393
F 12.754161 54.039839 6.560573
F 12.222061 54.037439 28.357793
F 12.754161 61.759439 6.560573
F 12.222061 61.757039 28.357793
F 21.586361 54.209339 6.895933
F 21.084161 54.073739 28.463993
F 21.930861 61.860339 6.872463
F 21.197561 61.865939 28.334293
F 32.827361 63.400139 15.267593
F 8.114931 69.470239 13.693093
F 30.846661 54.613639 7.124373
F 30.118561 54.450939 28.663193
F 30.735461 62.452939 7.179083
F 30.291461 62.117539 29.110093
F 6.005981 47.619539 9.995653
F 5.473791 47.620239 31.818593
F 33.106161 50.599639 7.133273
F 32.285061 55.743339 22.440593
F 6.005981 55.339039 9.995653
F 5.473791 55.339839 31.818593
F 32.755661 55.624539 18.210993
F 25.528261 59.300939 32.259893
F 6.005991 63.058639 9.995653
F 5.473791 63.059339 31.818593
F 32.718761 50.616039 14.273493
F 32.425761 63.175839 32.659093
F 14.895661 47.603839 10.228993
F 14.362361 47.603839 32.049893
F 14.895661 55.323439 10.228993
F 14.362361 55.323439 32.049893
F 14.895661 63.042939 10.228993
F 14.362361 63.042939 32.049893
[truncated: 2,063,863 more chars]
