# Supplementary material for: Molecular-resolution imaging of ice crystallized from liquid water by cryogenic liquid-cell TEM
Source: Nat Commun. 2025 Sep 25;16:8342. doi: 10.1038/s41467-025-62451-0 (PMC12462463; doi:10.1038/s41467-025-62451-0)
Supplement: Supplementary file 9 — Supplementary Data 1 [file 41467_2025_62451_MOESM9_ESM.zip › supercell_5_3_12/1.4/input.xyz]

75510
F75510
F 6.311117 1.286291 2.727825
F 5.777784 1.286291 24.550416
F 5.244452 1.286291 46.373006
F 4.711119 1.286291 68.195598
F 4.177786 1.286291 90.018189
F 3.644454 1.286291 111.840781
F 3.111121 1.286291 133.663371
F 2.577788 1.286291 155.485962
F 2.044456 1.286291 177.308554
F 1.511123 1.286291 199.131145
F 0.977790 1.286291 220.953737
F 0.444458 1.286291 242.776327
F 6.311117 24.439548 2.727825
F 5.777784 24.439548 24.550416
F 5.244452 24.439548 46.373006
F 4.711119 24.439548 68.195598
F 4.177786 24.439548 90.018189
F 3.644454 24.439548 111.840781
F 3.111121 24.439548 133.663371
F 2.577788 24.439548 155.485962
F 2.044456 24.439548 177.308554
F 1.511123 24.439548 199.131145
F 0.977790 24.439548 220.953737
F 0.444458 24.439548 242.776327
F 6.311117 47.592806 2.727825
F 5.777784 47.592806 24.550416
F 5.244452 47.592806 46.373006
F 4.711119 47.592806 68.195598
F 4.177786 47.592806 90.018189
F 3.644454 47.592806 111.840781
F 3.111121 47.592806 133.663371
F 2.577788 47.592806 155.485962
F 2.044456 47.592806 177.308554
F 1.511123 47.592806 199.131145
F 0.977790 47.592806 220.953737
F 0.444458 47.592806 242.776327
F 33.038239 1.286291 3.381022
F 32.504907 1.286291 25.203612
F 31.971574 1.286291 47.026203
F 31.438241 1.286291 68.848795
F 30.904909 1.286291 90.671386
F 30.371576 1.286291 112.493978
F 29.838243 1.286291 134.316568
F 29.304911 1.286291 156.139159
F 28.771578 1.286291 177.961751
F 28.238245 1.286291 199.784342
F 27.704913 1.286291 221.606933
F 27.171580 1.286291 243.429524
F 33.038239 24.439548 3.381022
F 32.504907 24.439548 25.203612
F 31.971574 24.439548 47.026203
F 31.438241 24.439548 68.848795
F 30.904909 24.439548 90.671386
F 30.371576 24.439548 112.493978
F 29.838243 24.439548 134.316568
F 29.304911 24.439548 156.139159
F 28.771578 24.439548 177.961751
F 28.238245 24.439548 199.784342
F 27.704913 24.439548 221.606933
F 27.171580 24.439548 243.429524
F 33.038239 47.592806 3.381022
F 32.504907 47.592806 25.203612
F 31.971574 47.592806 47.026203
F 31.438241 47.592806 68.848795
F 30.904909 47.592806 90.671386
F 30.371576 47.592806 112.493978
F 29.838243 47.592806 134.316568
F 29.304911 47.592806 156.139159
F 28.771578 47.592806 177.961751
F 28.238245 47.592806 199.784342
F 27.704913 47.592806 221.606933
F 27.171580 47.592806 243.429524
F 59.765362 1.286291 4.034218
F 59.232029 1.286291 25.856809
F 58.698696 1.286291 47.679400
F 58.165364 1.286291 69.501992
F 57.632031 1.286291 91.324583
F 57.098698 1.286291 113.147174
F 56.565366 1.286291 134.969765
F 56.032033 1.286291 156.792356
F 55.498700 1.286291 178.614948
F 54.965368 1.286291 200.437538
F 54.432035 1.286291 222.260130
F 53.898702 1.286291 244.082721
F 59.765362 24.439548 4.034218
F 59.232029 24.439548 25.856809
F 58.698696 24.439548 47.679400
F 58.165364 24.439548 69.501992
F 57.632031 24.439548 91.324583
F 57.098698 24.439548 113.147174
F 56.565366 24.439548 134.969765
F 56.032033 24.439548 156.792356
F 55.498700 24.439548 178.614948
F 54.965368 24.439548 200.437538
F 54.432035 24.439548 222.260130
F 53.898702 24.439548 244.082721
F 59.765362 47.592806 4.034218
F 59.232029 47.592806 25.856809
F 58.698696 47.592806 47.679400
F 58.165364 47.592806 69.501992
F 57.632031 47.592806 91.324583
F 57.098698 47.592806 113.147174
F 56.565366 47.592806 134.969765
F 56.032033 47.592806 156.792356
F 55.498700 47.592806 178.614948
F 54.965368 47.592806 200.437538
F 54.432035 47.592806 222.260130
F 53.898702 47.592806 244.082721
F 6.311117 9.004040 2.727825
F 5.777784 9.004040 24.550416
F 5.244452 9.004040 46.373006
F 4.711119 9.004040 68.195598
F 4.177786 9.004040 90.018189
F 3.644454 9.004040 111.840781
F 3.111121 9.004040 133.663371
F 2.577788 9.004040 155.485962
F 2.044456 9.004040 177.308554
F 1.511123 9.004040 199.131145
F 0.977790 9.004040 220.953737
F 0.444458 9.004040 242.776327
F 6.311117 32.157298 2.727825
F 5.777784 32.157298 24.550416
F 5.244452 32.157298 46.373006
F 4.711119 32.157298 68.195598
F 4.177786 32.157298 90.018189
F 3.644454 32.157298 111.840781
F 3.111121 32.157298 133.663371
F 2.577788 32.157298 155.485962
F 2.044456 32.157298 177.308554
F 1.511123 32.157298 199.131145
F 0.977790 32.157298 220.953737
F 0.444458 32.157298 242.776327
F 6.311117 55.310555 2.727825
F 5.777784 55.310555 24.550416
F 5.244452 55.310555 46.373006
F 4.711119 55.310555 68.195598
F 4.177786 55.310555 90.018189
F 3.644454 55.310555 111.840781
F 3.111121 55.310555 133.663371
F 2.577788 55.310555 155.485962
F 2.044456 55.310555 177.308554
F 1.511123 55.310555 199.131145
F 0.977790 55.310555 220.953737
F 0.444458 55.310555 242.776327
F 33.038239 9.004040 3.381022
F 32.504907 9.004040 25.203612
F 31.971574 9.004040 47.026203
F 31.438241 9.004040 68.848795
F 30.904909 9.004040 90.671386
F 30.371576 9.004040 112.493978
F 29.838243 9.004040 134.316568
F 29.304911 9.004040 156.139159
F 28.771578 9.004040 177.961751
F 28.238245 9.004040 199.784342
F 27.704913 9.004040 221.606933
F 27.171580 9.004040 243.429524
F 33.038239 32.157298 3.381022
F 32.504907 32.157298 25.203612
F 31.971574 32.157298 47.026203
F 31.438241 32.157298 68.848795
F 30.904909 32.157298 90.671386
F 30.371576 32.157298 112.493978
F 29.838243 32.157298 134.316568
F 29.304911 32.157298 156.139159
F 28.771578 32.157298 177.961751
F 28.238245 32.157298 199.784342
F 27.704913 32.157298 221.606933
F 27.171580 32.157298 243.429524
F 33.038239 55.310555 3.381022
F 32.504907 55.310555 25.203612
F 31.971574 55.310555 47.026203
F 31.438241 55.310555 68.848795
F 30.904909 55.310555 90.671386
F 30.371576 55.310555 112.493978
F 29.838243 55.310555 134.316568
F 29.304911 55.310555 156.139159
F 28.771578 55.310555 177.961751
F 28.238245 55.310555 199.784342
F 27.704913 55.310555 221.606933
F 27.171580 55.310555 243.429524
F 59.765362 9.004040 4.034218
F 59.232029 9.004040 25.856809
F 58.698696 9.004040 47.679400
F 58.165364 9.004040 69.501992
F 57.632031 9.004040 91.324583
F 57.098698 9.004040 113.147174
F 56.565366 9.004040 134.969765
F 56.032033 9.004040 156.792356
F 55.498700 9.004040 178.614948
F 54.965368 9.004040 200.437538
F 54.432035 9.004040 222.260130
F 53.898702 9.004040 244.082721
F 59.765362 32.157298 4.034218
F 59.232029 32.157298 25.856809
F 58.698696 32.157298 47.679400
F 58.165364 32.157298 69.501992
F 57.632031 32.157298 91.324583
F 57.098698 32.157298 113.147174
F 56.565366 32.157298 134.969765
F 56.032033 32.157298 156.792356
F 55.498700 32.157298 178.614948
F 54.965368 32.157298 200.437538
F 54.432035 32.157298 222.260130
F 53.898702 32.157298 244.082721
F 59.765362 55.310555 4.034218
F 59.232029 55.310555 25.856809
F 58.698696 55.310555 47.679400
F 58.165364 55.310555 69.501992
F 57.632031 55.310555 91.324583
F 57.098698 55.310555 113.147174
F 56.565366 55.310555 134.969765
F 56.032033 55.310555 156.792356
F 55.498700 55.310555 178.614948
F 54.965368 55.310555 200.437538
F 54.432035 55.310555 222.260130
F 53.898702 55.310555 244.082721
F 6.311117 16.721795 2.727825
F 5.777784 16.721795 24.550417
F 5.244452 16.721795 46.373007
F 4.711119 16.721795 68.195599
F 4.177786 16.721795 90.018190
F 3.644454 16.721795 111.840781
F 3.111121 16.721795 133.663372
F 2.577788 16.721795 155.485963
F 2.044456 16.721795 177.308555
F 1.511123 16.721795 199.131146
F 0.977790 16.721795 220.953737
F 0.444458 16.721795 242.776328
F 6.311117 39.875053 2.727825
F 5.777784 39.875053 24.550417
F 5.244452 39.875053 46.373007
F 4.711119 39.875053 68.195599
F 4.177786 39.875053 90.018190
F 3.644454 39.875053 111.840781
F 3.111121 39.875053 133.663372
F 2.577788 39.875053 155.485963
F 2.044456 39.875053 177.308555
F 1.511123 39.875053 199.131146
F 0.977790 39.875053 220.953737
F 0.444458 39.875053 242.776328
F 6.311117 63.028310 2.727825
F 5.777784 63.028310 24.550417
F 5.244452 63.028310 46.373007
F 4.711119 63.028310 68.195599
F 4.177786 63.028310 90.018190
F 3.644454 63.028310 111.840781
F 3.111121 63.028310 133.663372
F 2.577788 63.028310 155.485963
F 2.044456 63.028310 177.308555
F 1.511123 63.028310 199.131146
F 0.977790 63.028310 220.953737
F 0.444458 63.028310 242.776328
F 33.038239 16.721795 3.381022
F 32.504907 16.721795 25.203613
F 31.971574 16.721795 47.026204
F 31.438241 16.721795 68.848796
F 30.904909 16.721795 90.671387
F 30.371576 16.721795 112.493978
F 29.838243 16.721795 134.316569
F 29.304911 16.721795 156.139160
F 28.771578 16.721795 177.961752
F 28.238245 16.721795 199.784343
F 27.704913 16.721795 221.606933
F 27.171580 16.721795 243.429525
F 33.038239 39.875053 3.381022
F 32.504907 39.875053 25.203613
F 31.971574 39.875053 47.026204
F 31.438241 39.875053 68.848796
F 30.904909 39.875053 90.671387
F 30.371576 39.875053 112.493978
F 29.838243 39.875053 134.316569
F 29.304911 39.875053 156.139160
F 28.771578 39.875053 177.961752
F 28.238245 39.875053 199.784343
F 27.704913 39.875053 221.606933
F 27.171580 39.875053 243.429525
F 33.038239 63.028310 3.381022
F 32.504907 63.028310 25.203613
F 31.971574 63.028310 47.026204
F 31.438241 63.028310 68.848796
F 30.904909 63.028310 90.671387
F 30.371576 63.028310 112.493978
F 29.838243 63.028310 134.316569
F 29.304911 63.028310 156.139160
F 28.771578 63.028310 177.961752
F 28.238245 63.028310 199.784343
F 27.704913 63.028310 221.606933
F 27.171580 63.028310 243.429525
F 59.765362 16.721795 4.034218
F 59.232029 16.721795 25.856810
F 58.698696 16.721795 47.679401
F 58.165364 16.721795 69.501993
F 57.632031 16.721795 91.324584
F 57.098698 16.721795 113.147174
F 56.565366 16.721795 134.969766
F 56.032033 16.721795 156.792357
F 55.498700 16.721795 178.614949
F 54.965368 16.721795 200.437539
F 54.432035 16.721795 222.260130
F 53.898702 16.721795 244.082722
F 59.765362 39.875053 4.034218
F 59.232029 39.875053 25.856810
F 58.698696 39.875053 47.679401
F 58.165364 39.875053 69.501993
F 57.632031 39.875053 91.324584
F 57.098698 39.875053 113.147174
F 56.565366 39.875053 134.969766
F 56.032033 39.875053 156.792357
F 55.498700 39.875053 178.614949
F 54.965368 39.875053 200.437539
F 54.432035 39.875053 222.260130
F 53.898702 39.875053 244.082722
F 59.765362 63.028310 4.034218
F 59.232029 63.028310 25.856810
F 58.698696 63.028310 47.679401
F 58.165364 63.028310 69.501993
F 57.632031 63.028310 91.324584
F 57.098698 63.028310 113.147174
F 56.565366 63.028310 134.969766
F 56.032033 63.028310 156.792357
F 55.498700 63.028310 178.614949
F 54.965368 63.028310 200.437539
F 54.432035 63.028310 222.260130
F 53.898702 63.028310 244.082722
F 15.220154 1.286291 2.945557
F 14.686821 1.286291 24.768148
F 14.153488 1.286291 46.590740
F 13.620156 1.286291 68.413330
F 13.086823 1.286291 90.235921
F 12.553490 1.286291 112.058513
F 12.020158 1.286291 133.881104
F 11.486825 1.286291 155.703695
F 10.953493 1.286291 177.526286
F 10.420160 1.286291 199.348877
F 9.886827 1.286291 221.171469
F 9.353495 1.286291 242.994060
F 15.220154 24.439548 2.945557
F 14.686821 24.439548 24.768148
F 14.153488 24.439548 46.590740
F 13.620156 24.439548 68.413330
F 13.086823 24.439548 90.235921
F 12.553490 24.439548 112.058513
F 12.020158 24.439548 133.881104
F 11.486825 24.439548 155.703695
F 10.953493 24.439548 177.526286
F 10.420160 24.439548 199.348877
F 9.886827 24.439548 221.171469
F 9.353495 24.439548 242.994060
F 15.220154 47.592806 2.945557
F 14.686821 47.592806 24.768148
F 14.153488 47.592806 46.590740
F 13.620156 47.592806 68.413330
F 13.086823 47.592806 90.235921
F 12.553490 47.592806 112.058513
F 12.020158 47.592806 133.881104
F 11.486825 47.592806 155.703695
F 10.953493 47.592806 177.526286
F 10.420160 47.592806 199.348877
F 9.886827 47.592806 221.171469
F 9.353495 47.592806 242.994060
F 41.947276 1.286291 3.598754
F 41.413943 1.286291 25.421345
F 40.880611 1.286291 47.243936
F 40.347278 1.286291 69.066527
F 39.813945 1.286291 90.889118
F 39.280613 1.286291 112.711710
F 38.747280 1.286291 134.534300
F 38.213947 1.286291 156.356892
F 37.680615 1.286291 178.179483
F 37.147282 1.286291 200.002074
F 36.613950 1.286291 221.824666
F 36.080617 1.286291 243.647256
F 41.947276 24.439548 3.598754
F 41.413943 24.439548 25.421345
F 40.880611 24.439548 47.243936
F 40.347278 24.439548 69.066527
F 39.813945 24.439548 90.889118
F 39.280613 24.439548 112.711710
F 38.747280 24.439548 134.534300
F 38.213947 24.439548 156.356892
F 37.680615 24.439548 178.179483
F 37.147282 24.439548 200.002074
F 36.613950 24.439548 221.824666
F 36.080617 24.439548 243.647256
F 41.947276 47.592806 3.598754
F 41.413943 47.592806 25.421345
F 40.880611 47.592806 47.243936
F 40.347278 47.592806 69.066527
F 39.813945 47.592806 90.889118
F 39.280613 47.592806 112.711710
F 38.747280 47.592806 134.534300
F 38.213947 47.592806 156.356892
F 37.680615 47.592806 178.179483
F 37.147282 47.592806 200.002074
F 36.613950 47.592806 221.824666
F 36.080617 47.592806 243.647256
F 64.407738 1.286291 178.832680
F 63.874406 1.286291 200.655271
F 63.341073 1.286291 222.477862
F 62.807740 1.286291 244.300453
F 64.407738 24.439548 178.832680
F 63.874406 24.439548 200.655271
F 63.341073 24.439548 222.477862
F 62.807740 24.439548 244.300453
F 64.407738 47.592806 178.832680
F 63.874406 47.592806 200.655271
F 63.341073 47.592806 222.477862
F 62.807740 47.592806 244.300453
F 15.220154 9.004040 2.945557
F 14.686821 9.004040 24.768148
F 14.153488 9.004040 46.590740
F 13.620156 9.004040 68.413330
F 13.086823 9.004040 90.235921
F 12.553490 9.004040 112.058513
F 12.020158 9.004040 133.881104
F 11.486825 9.004040 155.703695
F 10.953493 9.004040 177.526286
F 10.420160 9.004040 199.348877
F 9.886827 9.004040 221.171469
F 9.353495 9.004040 242.994060
F 15.220154 32.157298 2.945557
F 14.686821 32.157298 24.768148
F 14.153488 32.157298 46.590740
F 13.620156 32.157298 68.413330
F 13.086823 32.157298 90.235921
F 12.553490 32.157298 112.058513
F 12.020158 32.157298 133.881104
F 11.486825 32.157298 155.703695
F 10.953493 32.157298 177.526286
F 10.420160 32.157298 199.348877
F 9.886827 32.157298 221.171469
F 9.353495 32.157298 242.994060
F 15.220154 55.310555 2.945557
F 14.686821 55.310555 24.768148
F 14.153488 55.310555 46.590740
F 13.620156 55.310555 68.413330
F 13.086823 55.310555 90.235921
F 12.553490 55.310555 112.058513
F 12.020158 55.310555 133.881104
F 11.486825 55.310555 155.703695
F 10.953493 55.310555 177.526286
F 10.420160 55.310555 199.348877
F 9.886827 55.310555 221.171469
F 9.353495 55.310555 242.994060
F 41.947276 9.004040 3.598754
F 41.413943 9.004040 25.421345
F 40.880611 9.004040 47.243936
F 40.347278 9.004040 69.066527
F 39.813945 9.004040 90.889118
F 39.280613 9.004040 112.711710
F 38.747280 9.004040 134.534300
F 38.213947 9.004040 156.356892
F 37.680615 9.004040 178.179483
F 37.147282 9.004040 200.002074
F 36.613950 9.004040 221.824666
F 36.080617 9.004040 243.647256
F 41.947276 32.157298 3.598754
F 41.413943 32.157298 25.421345
F 40.880611 32.157298 47.243936
F 40.347278 32.157298 69.066527
F 39.813945 32.157298 90.889118
F 39.280613 32.157298 112.711710
F 38.747280 32.157298 134.534300
F 38.213947 32.157298 156.356892
F 37.680615 32.157298 178.179483
F 37.147282 32.157298 200.002074
F 36.613950 32.157298 221.824666
F 36.080617 32.157298 243.647256
F 41.947276 55.310555 3.598754
F 41.413943 55.310555 25.421345
F 40.880611 55.310555 47.243936
F 40.347278 55.310555 69.066527
F 39.813945 55.310555 90.889118
F 39.280613 55.310555 112.711710
F 38.747280 55.310555 134.534300
F 38.213947 55.310555 156.356892
F 37.680615 55.310555 178.179483
F 37.147282 55.310555 200.002074
F 36.613950 55.310555 221.824666
F 36.080617 55.310555 243.647256
F 64.407738 9.004040 178.832680
F 63.874406 9.004040 200.655271
F 63.341073 9.004040 222.477862
F 62.807740 9.004040 244.300453
F 64.407738 32.157298 178.832680
F 63.874406 32.157298 200.655271
F 63.341073 32.157298 222.477862
F 62.807740 32.157298 244.300453
F 64.407738 55.310555 178.832680
F 63.874406 55.310555 200.655271
F 63.341073 55.310555 222.477862
F 62.807740 55.310555 244.300453
F 15.220154 16.721795 2.945558
F 14.686821 16.721795 24.768149
F 14.153488 16.721795 46.590740
F 13.620156 16.721795 68.413331
F 13.086823 16.721795 90.235922
F 12.553490 16.721795 112.058514
F 12.020158 16.721795 133.881105
F 11.486825 16.721795 155.703695
F 10.953493 16.721795 177.526287
F 10.420160 16.721795 199.348878
F 9.886827 16.721795 221.171470
F 9.353495 16.721795 242.994061
F 15.220154 39.875053 2.945558
F 14.686821 39.875053 24.768149
F 14.153488 39.875053 46.590740
F 13.620156 39.875053 68.413331
F 13.086823 39.875053 90.235922
F 12.553490 39.875053 112.058514
F 12.020158 39.875053 133.881105
F 11.486825 39.875053 155.703695
F 10.953493 39.875053 177.526287
F 10.420160 39.875053 199.348878
F 9.886827 39.875053 221.171470
F 9.353495 39.875053 242.994061
F 15.220154 63.028310 2.945558
F 14.686821 63.028310 24.768149
F 14.153488 63.028310 46.590740
F 13.620156 63.028310 68.413331
F 13.086823 63.028310 90.235922
F 12.553490 63.028310 112.058514
F 12.020158 63.028310 133.881105
F 11.486825 63.028310 155.703695
F 10.953493 63.028310 177.526287
F 10.420160 63.028310 199.348878
F 9.886827 63.028310 221.171470
F 9.353495 63.028310 242.994061
F 41.947276 16.721795 3.598755
F 41.413943 16.721795 25.421346
F 40.880611 16.721795 47.243936
F 40.347278 16.721795 69.066528
F 39.813945 16.721795 90.889119
F 39.280613 16.721795 112.711711
F 38.747280 16.721795 134.534301
F 38.213947 16.721795 156.356892
F 37.680615 16.721795 178.179484
F 37.147282 16.721795 200.002075
F 36.613950 16.721795 221.824667
F 36.080617 16.721795 243.647257
F 41.947276 39.875053 3.598755
F 41.413943 39.875053 25.421346
F 40.880611 39.875053 47.243936
F 40.347278 39.875053 69.066528
F 39.813945 39.875053 90.889119
F 39.280613 39.875053 112.711711
F 38.747280 39.875053 134.534301
F 38.213947 39.875053 156.356892
F 37.680615 39.875053 178.179484
F 37.147282 39.875053 200.002075
F 36.613950 39.875053 221.824667
F 36.080617 39.875053 243.647257
F 41.947276 63.028310 3.598755
F 41.413943 63.028310 25.421346
F 40.880611 63.028310 47.243936
F 40.347278 63.028310 69.066528
F 39.813945 63.028310 90.889119
F 39.280613 63.028310 112.711711
F 38.747280 63.028310 134.534301
F 38.213947 63.028310 156.356892
F 37.680615 63.028310 178.179484
F 37.147282 63.028310 200.002075
F 36.613950 63.028310 221.824667
F 36.080617 63.028310 243.647257
F 64.407738 16.721795 178.832681
F 63.874405 16.721795 200.655272
F 63.341073 16.721795 222.477863
F 62.807740 16.721795 244.300454
F 64.407738 39.875053 178.832681
F 63.874405 39.875053 200.655272
F 63.341073 39.875053 222.477863
F 62.807740 39.875053 244.300454
F 64.407738 63.028310 178.832681
F 63.874405 63.028310 200.655272
F 63.341073 63.028310 222.477863
F 62.807740 63.028310 244.300454
F 24.129196 1.286290 3.163290
F 23.595864 1.286290 24.985881
F 23.062531 1.286290 46.808473
F 22.529198 1.286290 68.631064
F 21.995866 1.286290 90.453654
F 21.462533 1.286290 112.276246
F 20.929201 1.286290 134.098837
F 20.395868 1.286290 155.921429
F 19.862535 1.286290 177.744020
F 19.329203 1.286290 199.566610
F 18.795870 1.286290 221.389202
F 18.262537 1.286290 243.211793
F 24.129196 24.439547 3.163290
F 23.595864 24.439547 24.985881
F 23.062531 24.439547 46.808473
F 22.529198 24.439547 68.631064
F 21.995866 24.439547 90.453654
F 21.462533 24.439547 112.276246
F 20.929201 24.439547 134.098837
F 20.395868 24.439547 155.921429
F 19.862535 24.439547 177.744020
F 19.329203 24.439547 199.566610
F 18.795870 24.439547 221.389202
F 18.262537 24.439547 243.211793
F 24.129196 47.592805 3.163290
F 23.595864 47.592805 24.985881
F 23.062531 47.592805 46.808473
F 22.529198 47.592805 68.631064
F 21.995866 47.592805 90.453654
F 21.462533 47.592805 112.276246
F 20.929201 47.592805 134.098837
F 20.395868 47.592805 155.921429
F 19.862535 47.592805 177.744020
F 19.329203 47.592805 199.566610
F 18.795870 47.592805 221.389202
F 18.262537 47.592805 243.211793
F 50.856320 1.286290 3.816487
F 50.322987 1.286290 25.639078
F 49.789654 1.286290 47.461670
F 49.256322 1.286290 69.284260
F 48.722989 1.286290 91.106851
F 48.189657 1.286290 112.929443
F 47.656324 1.286290 134.752034
F 47.122991 1.286290 156.574626
F 46.589659 1.286290 178.397216
F 46.056326 1.286290 200.219807
F 45.522993 1.286290 222.042399
F 44.989661 1.286290 243.864990
F 50.856320 24.439547 3.816487
F 50.322987 24.439547 25.639078
F 49.789654 24.439547 47.461670
F 49.256322 24.439547 69.284260
F 48.722989 24.439547 91.106851
F 48.189657 24.439547 112.929443
F 47.656324 24.439547 134.752034
F 47.122991 24.439547 156.574626
F 46.589659 24.439547 178.397216
F 46.056326 24.439547 200.219807
F 45.522993 24.439547 222.042399
F 44.989661 24.439547 243.864990
F 50.856320 47.592805 3.816487
F 50.322987 47.592805 25.639078
F 49.789654 47.592805 47.461670
F 49.256322 47.592805 69.284260
F 48.722989 47.592805 91.106851
F 48.189657 47.592805 112.929443
F 47.656324 47.592805 134.752034
F 47.122991 47.592805 156.574626
F 46.589659 47.592805 178.397216
F 46.056326 47.592805 200.219807
F 45.522993 47.592805 222.042399
F 44.989661 47.592805 243.864990
F 24.129196 9.004039 3.163290
F 23.595864 9.004039 24.985881
F 23.062531 9.004039 46.808473
F 22.529198 9.004039 68.631064
F 21.995866 9.004039 90.453654
F 21.462533 9.004039 112.276246
F 20.929201 9.004039 134.098837
F 20.395868 9.004039 155.921428
F 19.862535 9.004039 177.744020
F 19.329203 9.004039 199.566610
F 18.795870 9.004039 221.389202
F 18.262537 9.004039 243.211793
F 24.129196 32.157297 3.163290
F 23.595864 32.157297 24.985881
F 23.062531 32.157297 46.808473
F 22.529198 32.157297 68.631064
F 21.995866 32.157297 90.453654
F 21.462533 32.157297 112.276246
F 20.929201 32.157297 134.098837
F 20.395868 32.157297 155.921428
F 19.862535 32.157297 177.744020
F 19.329203 32.157297 199.566610
F 18.795870 32.157297 221.389202
F 18.262537 32.157297 243.211793
F 24.129196 55.310554 3.163290
F 23.595864 55.310554 24.985881
F 23.062531 55.310554 46.808473
F 22.529198 55.310554 68.631064
F 21.995866 55.310554 90.453654
F 21.462533 55.310554 112.276246
F 20.929201 55.310554 134.098837
F 20.395868 55.310554 155.921428
F 19.862535 55.310554 177.744020
F 19.329203 55.310554 199.566610
F 18.795870 55.310554 221.389202
F 18.262537 55.310554 243.211793
F 50.856320 9.004039 3.816487
F 50.322987 9.004039 25.639078
F 49.789654 9.004039 47.461670
F 49.256322 9.004039 69.284260
F 48.722989 9.004039 91.106851
F 48.189657 9.004039 112.929443
F 47.656324 9.004039 134.752034
F 47.122991 9.004039 156.574625
F 46.589659 9.004039 178.397216
F 46.056326 9.004039 200.219807
F 45.522993 9.004039 222.042399
F 44.989661 9.004039 243.864990
F 50.856320 32.157297 3.816487
F 50.322987 32.157297 25.639078
F 49.789654 32.157297 47.461670
F 49.256322 32.157297 69.284260
F 48.722989 32.157297 91.106851
F 48.189657 32.157297 112.929443
F 47.656324 32.157297 134.752034
F 47.122991 32.157297 156.574625
F 46.589659 32.157297 178.397216
F 46.056326 32.157297 200.219807
F 45.522993 32.157297 222.042399
F 44.989661 32.157297 243.864990
F 50.856320 55.310554 3.816487
F 50.322987 55.310554 25.639078
F 49.789654 55.310554 47.461670
F 49.256322 55.310554 69.284260
F 48.722989 55.310554 91.106851
F 48.189657 55.310554 112.929443
F 47.656324 55.310554 134.752034
F 47.122991 55.310554 156.574625
F 46.589659 55.310554 178.397216
F 46.056326 55.310554 200.219807
F 45.522993 55.310554 222.042399
F 44.989661 55.310554 243.864990
F 24.129196 16.721795 3.163291
F 23.595864 16.721795 24.985882
F 23.062531 16.721795 46.808473
F 22.529198 16.721795 68.631065
F 21.995866 16.721795 90.453655
F 21.462533 16.721795 112.276247
F 20.929201 16.721795 134.098838
F 20.395868 16.721795 155.921429
F 19.862535 16.721795 177.744021
F 19.329203 16.721795 199.566611
F 18.795870 16.721795 221.389203
F 18.262537 16.721795 243.211794
F 24.129196 39.875052 3.163291
F 23.595864 39.875052 24.985882
F 23.062531 39.875052 46.808473
F 22.529198 39.875052 68.631065
F 21.995866 39.875052 90.453655
F 21.462533 39.875052 112.276247
F 20.929201 39.875052 134.098838
F 20.395868 39.875052 155.921429
F 19.862535 39.875052 177.744021
F 19.329203 39.875052 199.566611
F 18.795870 39.875052 221.389203
F 18.262537 39.875052 243.211794
F 24.129196 63.028310 3.163291
F 23.595864 63.028310 24.985882
F 23.062531 63.028310 46.808473
F 22.529198 63.028310 68.631065
F 21.995866 63.028310 90.453655
F 21.462533 63.028310 112.276247
F 20.929201 63.028310 134.098838
F 20.395868 63.028310 155.921429
F 19.862535 63.028310 177.744021
F 19.329203 63.028310 199.566611
F 18.795870 63.028310 221.389203
F 18.262537 63.028310 243.211794
F 50.856320 16.721795 3.816488
F 50.322987 16.721795 25.639079
F 49.789654 16.721795 47.461670
F 49.256322 16.721795 69.284261
F 48.722989 16.721795 91.106852
F 48.189656 16.721795 112.929444
F 47.656324 16.721795 134.752035
F 47.122991 16.721795 156.574626
F 46.589659 16.721795 178.397217
F 46.056326 16.721795 200.219808
F 45.522993 16.721795 222.042400
F 44.989661 16.721795 243.864991
F 50.856320 39.875052 3.816488
F 50.322987 39.875052 25.639079
F 49.789654 39.875052 47.461670
F 49.256322 39.875052 69.284261
F 48.722989 39.875052 91.106852
F 48.189656 39.875052 112.929444
F 47.656324 39.875052 134.752035
F 47.122991 39.875052 156.574626
F 46.589659 39.875052 178.397217
F 46.056326 39.875052 200.219808
F 45.522993 39.875052 222.042400
F 44.989661 39.875052 243.864991
F 50.856320 63.028310 3.816488
F 50.322987 63.028310 25.639079
F 49.789654 63.028310 47.461670
F 49.256322 63.028310 69.284261
F 48.722989 63.028310 91.106852
F 48.189656 63.028310 112.929444
F 47.656324 63.028310 134.752035
F 47.122991 63.028310 156.574626
F 46.589659 63.028310 178.397217
F 46.056326 63.028310 200.219808
F 45.522993 63.028310 222.042400
F 44.989661 63.028310 243.864991
F 6.222214 3.858875 6.364922
F 5.688881 3.858875 28.187514
F 5.155549 3.858875 50.010105
F 4.622216 3.858875 71.832696
F 4.088884 3.858875 93.655288
F 3.555551 3.858875 115.477878
F 3.022218 3.858875 137.300470
F 2.488886 3.858875 159.123061
F 1.955553 3.858875 180.945652
F 1.422220 3.858875 202.768243
F 0.888888 3.858875 224.590834
F 0.355555 3.858875 246.413425
F 6.222214 27.012132 6.364922
F 5.688881 27.012132 28.187514
F 5.155549 27.012132 50.010105
F 4.622216 27.012132 71.832696
F 4.088884 27.012132 93.655288
F 3.555551 27.012132 115.477878
F 3.022218 27.012132 137.300470
F 2.488886 27.012132 159.123061
F 1.955553 27.012132 180.945652
F 1.422220 27.012132 202.768243
F 0.888888 27.012132 224.590834
F 0.355555 27.012132 246.413425
F 6.222214 50.165390 6.364922
F 5.688881 50.165390 28.187514
F 5.155549 50.165390 50.010105
F 4.622216 50.165390 71.832696
F 4.088884 50.165390 93.655288
F 3.555551 50.165390 115.477878
F 3.022218 50.165390 137.300470
F 2.488886 50.165390 159.123061
F 1.955553 50.165390 180.945652
F 1.422220 50.165390 202.768243
F 0.888888 50.165390 224.590834
F 0.355555 50.165390 246.413425
F 32.949336 3.858875 7.018119
F 32.416004 3.858875 28.840711
F 31.882671 3.858875 50.663302
F 31.349339 3.858875 72.485893
F 30.816006 3.858875 94.308484
F 30.282673 3.858875 116.131075
F 29.749341 3.858875 137.953667
F 29.216008 3.858875 159.776258
F 28.682675 3.858875 181.598848
F 28.149343 3.858875 203.421440
F 27.616010 3.858875 225.244031
F 27.082677 3.858875 247.066622
F 32.949336 27.012132 7.018119
F 32.416004 27.012132 28.840711
F 31.882671 27.012132 50.663302
F 31.349339 27.012132 72.485893
F 30.816006 27.012132 94.308484
F 30.282673 27.012132 116.131075
F 29.749341 27.012132 137.953667
F 29.216008 27.012132 159.776258
F 28.682675 27.012132 181.598848
F 28.149343 27.012132 203.421440
F 27.616010 27.012132 225.244031
F 27.082677 27.012132 247.066622
F 32.949336 50.165390 7.018119
F 32.416004 50.165390 28.840711
F 31.882671 50.165390 50.663302
F 31.349339 50.165390 72.485893
F 30.816006 50.165390 94.308484
F 30.282673 50.165390 116.131075
F 29.749341 50.165390 137.953667
F 29.216008 50.165390 159.776258
F 28.682675 50.165390 181.598848
F 28.149343 50.165390 203.421440
F 27.616010 50.165390 225.244031
F 27.082677 50.165390 247.066622
F 59.676460 3.858875 7.671316
F 59.143127 3.858875 29.493908
F 58.609794 3.858875 51.316499
F 58.076462 3.858875 73.139089
F 57.543129 3.858875 94.961681
F 57.009797 3.858875 116.784272
F 56.476464 3.858875 138.606864
F 55.943131 3.858875 160.429455
F 55.409799 3.858875 182.252045
F 54.876466 3.858875 204.074637
F 54.343133 3.858875 225.897228
F 53.809801 3.858875 247.719819
F 59.676460 27.012132 7.671316
F 59.143127 27.012132 29.493908
F 58.609794 27.012132 51.316499
F 58.076462 27.012132 73.139089
F 57.543129 27.012132 94.961681
F 57.009797 27.012132 116.784272
F 56.476464 27.012132 138.606864
F 55.943131 27.012132 160.429455
F 55.409799 27.012132 182.252045
F 54.876466 27.012132 204.074637
F 54.343133 27.012132 225.897228
F 53.809801 27.012132 247.719819
F 59.676460 50.165390 7.671316
F 59.143127 50.165390 29.493908
F 58.609794 50.165390 51.316499
F 58.076462 50.165390 73.139089
F 57.543129 50.165390 94.961681
F 57.009797 50.165390 116.784272
F 56.476464 50.165390 138.606864
F 55.943131 50.165390 160.429455
F 55.409799 50.165390 182.252045
F 54.876466 50.165390 204.074637
F 54.343133 50.165390 225.897228
F 53.809801 50.165390 247.719819
F 6.222214 11.576625 6.364922
F 5.688881 11.576625 28.187514
F 5.155549 11.576625 50.010105
F 4.622216 11.576625 71.832697
F 4.088884 11.576625 93.655288
F 3.555551 11.576625 115.477878
F 3.022218 11.576625 137.300470
F 2.488886 11.576625 159.123061
F 1.955553 11.576625 180.945652
F 1.422220 11.576625 202.768243
F 0.888888 11.576625 224.590834
F 0.355555 11.576625 246.413426
F 6.222214 34.729882 6.364922
F 5.688881 34.729882 28.187514
F 5.155549 34.729882 50.010105
F 4.622216 34.729882 71.832697
F 4.088884 34.729882 93.655288
F 3.555551 34.729882 115.477878
F 3.022218 34.729882 137.300470
F 2.488886 34.729882 159.123061
F 1.955553 34.729882 180.945652
F 1.422220 34.729882 202.768243
F 0.888888 34.729882 224.590834
F 0.355555 34.729882 246.413426
F 6.222214 57.883140 6.364922
F 5.688881 57.883140 28.187514
F 5.155549 57.883140 50.010105
F 4.622216 57.883140 71.832697
F 4.088884 57.883140 93.655288
F 3.555551 57.883140 115.477878
F 3.022218 57.883140 137.300470
F 2.488886 57.883140 159.123061
F 1.955553 57.883140 180.945652
F 1.422220 57.883140 202.768243
F 0.888888 57.883140 224.590834
F 0.355555 57.883140 246.413426
F 32.949336 11.576625 7.018119
F 32.416004 11.576625 28.840711
F 31.882671 11.576625 50.663302
F 31.349339 11.576625 72.485894
F 30.816006 11.576625 94.308484
F 30.282673 11.576625 116.131075
F 29.749341 11.576625 137.953667
F 29.216008 11.576625 159.776258
F 28.682675 11.576625 181.598848
F 28.149343 11.576625 203.421440
F 27.616010 11.576625 225.244031
F 27.082677 11.576625 247.066623
F 32.949336 34.729882 7.018119
F 32.416004 34.729882 28.840711
F 31.882671 34.729882 50.663302
F 31.349339 34.729882 72.485894
F 30.816006 34.729882 94.308484
F 30.282673 34.729882 116.131075
F 29.749341 34.729882 137.953667
F 29.216008 34.729882 159.776258
F 28.682675 34.729882 181.598848
F 28.149343 34.729882 203.421440
F 27.616010 34.729882 225.244031
F 27.082677 34.729882 247.066623
F 32.949336 57.883140 7.018119
F 32.416004 57.883140 28.840711
F 31.882671 57.883140 50.663302
F 31.349339 57.883140 72.485894
F 30.816006 57.883140 94.308484
F 30.282673 57.883140 116.131075
F 29.749341 57.883140 137.953667
F 29.216008 57.883140 159.776258
F 28.682675 57.883140 181.598848
F 28.149343 57.883140 203.421440
F 27.616010 57.883140 225.244031
F 27.082677 57.883140 247.066623
F 59.676460 11.576625 7.671316
F 59.143127 11.576625 29.493908
F 58.609794 11.576625 51.316499
F 58.076462 11.576625 73.139090
F 57.543129 11.576625 94.961681
F 57.009797 11.576625 116.784272
F 56.476464 11.576625 138.606864
F 55.943131 11.576625 160.429455
F 55.409799 11.576625 182.252045
F 54.876466 11.576625 204.074637
F 54.343133 11.576625 225.897228
F 53.809801 11.576625 247.719820
F 59.676460 34.729882 7.671316
F 59.143127 34.729882 29.493908
F 58.609794 34.729882 51.316499
F 58.076462 34.729882 73.139090
F 57.543129 34.729882 94.961681
F 57.009797 34.729882 116.784272
F 56.476464 34.729882 138.606864
F 55.943131 34.729882 160.429455
F 55.409799 34.729882 182.252045
F 54.876466 34.729882 204.074637
F 54.343133 34.729882 225.897228
F 53.809801 34.729882 247.719820
F 59.676460 57.883140 7.671316
F 59.143127 57.883140 29.493908
F 58.609794 57.883140 51.316499
F 58.076462 57.883140 73.139090
F 57.543129 57.883140 94.961681
F 57.009797 57.883140 116.784272
F 56.476464 57.883140 138.606864
F 55.943131 57.883140 160.429455
F 55.409799 57.883140 182.252045
F 54.876466 57.883140 204.074637
F 54.343133 57.883140 225.897228
F 53.809801 57.883140 247.719820
F 6.222214 19.294380 6.364923
F 5.688881 19.294380 28.187514
F 5.155549 19.294380 50.010106
F 4.622216 19.294380 71.832697
F 4.088884 19.294380 93.655288
F 3.555551 19.294380 115.477879
F 3.022218 19.294380 137.300470
F 2.488886 19.294380 159.123062
F 1.955553 19.294380 180.945653
F 1.422220 19.294380 202.768243
F 0.888888 19.294380 224.590835
F 0.355555 19.294380 246.413426
F 6.222214 42.447638 6.364923
F 5.688881 42.447638 28.187514
F 5.155549 42.447638 50.010106
F 4.622216 42.447638 71.832697
F 4.088884 42.447638 93.655288
F 3.555551 42.447638 115.477879
F 3.022218 42.447638 137.300470
F 2.488886 42.447638 159.123062
F 1.955553 42.447638 180.945653
F 1.422220 42.447638 202.768243
F 0.888888 42.447638 224.590835
F 0.355555 42.447638 246.413426
F 6.222214 65.600895 6.364923
F 5.688881 65.600895 28.187514
F 5.155549 65.600895 50.010106
F 4.622216 65.600895 71.832697
F 4.088884 65.600895 93.655288
F 3.555551 65.600895 115.477879
F 3.022218 65.600895 137.300470
F 2.488886 65.600895 159.123062
F 1.955553 65.600895 180.945653
F 1.422220 65.600895 202.768243
F 0.888888 65.600895 224.590835
F 0.355555 65.600895 246.413426
F 32.949336 19.294380 7.018120
F 32.416004 19.294380 28.840711
F 31.882671 19.294380 50.663303
F 31.349339 19.294380 72.485894
F 30.816006 19.294380 94.308484
F 30.282673 19.294380 116.131076
F 29.749341 19.294380 137.953667
F 29.216008 19.294380 159.776259
F 28.682675 19.294380 181.598849
F 28.149343 19.294380 203.421440
F 27.616010 19.294380 225.244032
F 27.082677 19.294380 247.066623
F 32.949336 42.447638 7.018120
F 32.416004 42.447638 28.840711
F 31.882671 42.447638 50.663303
F 31.349339 42.447638 72.485894
F 30.816006 42.447638 94.308484
F 30.282673 42.447638 116.131076
F 29.749341 42.447638 137.953667
F 29.216008 42.447638 159.776259
F 28.682675 42.447638 181.598849
F 28.149343 42.447638 203.421440
F 27.616010 42.447638 225.244032
F 27.082677 42.447638 247.066623
F 32.949336 65.600895 7.018120
F 32.416004 65.600895 28.840711
F 31.882671 65.600895 50.663303
F 31.349339 65.600895 72.485894
F 30.816006 65.600895 94.308484
F 30.282673 65.600895 116.131076
F 29.749341 65.600895 137.953667
F 29.216008 65.600895 159.776259
F 28.682675 65.600895 181.598849
F 28.149343 65.600895 203.421440
F 27.616010 65.600895 225.244032
F 27.082677 65.600895 247.066623
F 59.676460 19.294380 7.671317
F 59.143127 19.294380 29.493908
F 58.609794 19.294380 51.316500
F 58.076462 19.294380 73.139090
F 57.543129 19.294380 94.961681
F 57.009797 19.294380 116.784273
F 56.476464 19.294380 138.606864
F 55.943131 19.294380 160.429456
F 55.409799 19.294380 182.252046
F 54.876466 19.294380 204.074637
F 54.343133 19.294380 225.897229
F 53.809801 19.294380 247.719820
F 59.676460 42.447638 7.671317
F 59.143127 42.447638 29.493908
F 58.609794 42.447638 51.316500
F 58.076462 42.447638 73.139090
F 57.543129 42.447638 94.961681
F 57.009797 42.447638 116.784273
F 56.476464 42.447638 138.606864
F 55.943131 42.447638 160.429456
F 55.409799 42.447638 182.252046
F 54.876466 42.447638 204.074637
F 54.343133 42.447638 225.897229
F 53.809801 42.447638 247.719820
F 59.676460 65.600895 7.671317
F 59.143127 65.600895 29.493908
F 58.609794 65.600895 51.316500
F 58.076462 65.600895 73.139090
F 57.543129 65.600895 94.961681
F 57.009797 65.600895 116.784273
F 56.476464 65.600895 138.606864
F 55.943131 65.600895 160.429456
F 55.409799 65.600895 182.252046
F 54.876466 65.600895 204.074637
F 54.343133 65.600895 225.897229
F 53.809801 65.600895 247.719820
F 15.131249 3.858875 6.582656
F 14.597916 3.858875 28.405246
F 14.064584 3.858875 50.227837
F 13.531251 3.858875 72.050429
F 12.997918 3.858875 93.873020
F 12.464586 3.858875 115.695611
F 11.931253 3.858875 137.518202
F 11.397920 3.858875 159.340793
F 10.864588 3.858875 181.163385
F 10.331255 3.858875 202.985976
F 9.797923 3.858875 224.808566
F 9.264590 3.858875 246.631158
F 15.131249 27.012133 6.582656
F 14.597916 27.012133 28.405246
F 14.064584 27.012133 50.227837
F 13.531251 27.012133 72.050429
F 12.997918 27.012133 93.873020
F 12.464586 27.012133 115.695611
F 11.931253 27.012133 137.518202
F 11.397920 27.012133 159.340793
F 10.864588 27.012133 181.163385
F 10.331255 27.012133 202.985976
F 9.797923 27.012133 224.808566
F 9.264590 27.012133 246.631158
F 15.131249 50.165390 6.582656
F 14.597916 50.165390 28.405246
F 14.064584 50.165390 50.227837
F 13.531251 50.165390 72.050429
F 12.997918 50.165390 93.873020
F 12.464586 50.165390 115.695611
F 11.931253 50.165390 137.518202
F 11.397920 50.165390 159.340793
F 10.864588 50.165390 181.163385
F 10.331255 50.165390 202.985976
F 9.797923 50.165390 224.808566
F 9.264590 50.165390 246.631158
F 41.858372 3.858875 7.235852
F 41.325040 3.858875 29.058443
F 40.791707 3.858875 50.881034
F 40.258374 3.858875 72.703626
F 39.725042 3.858875 94.526216
F 39.191709 3.858875 116.348808
F 38.658376 3.858875 138.171399
F 38.125044 3.858875 159.993990
F 37.591711 3.858875 181.816582
F 37.058378 3.858875 203.639172
F 36.525046 3.858875 225.461763
F 35.991713 3.858875 247.284355
F 41.858372 27.012133 7.235852
F 41.325040 27.012133 29.058443
F 40.791707 27.012133 50.881034
F 40.258374 27.012133 72.703626
F 39.725042 27.012133 94.526216
F 39.191709 27.012133 116.348808
F 38.658376 27.012133 138.171399
F 38.125044 27.012133 159.993990
F 37.591711 27.012133 181.816582
F 37.058378 27.012133 203.639172
F 36.525046 27.012133 225.461763
F 35.991713 27.012133 247.284355
F 41.858372 50.165390 7.235852
F 41.325040 50.165390 29.058443
F 40.791707 50.165390 50.881034
F 40.258374 50.165390 72.703626
F 39.725042 50.165390 94.526216
F 39.191709 50.165390 116.348808
F 38.658376 50.165390 138.171399
F 38.125044 50.165390 159.993990
F 37.591711 50.165390 181.816582
F 37.058378 50.165390 203.639172
F 36.525046 50.165390 225.461763
F 35.991713 50.165390 247.284355
F 64.318833 3.858875 182.469778
F 63.785501 3.858875 204.292369
F 63.252168 3.858875 226.114960
F 62.718835 3.858875 247.937552
F 64.318833 27.012133 182.469778
F 63.785501 27.012133 204.292369
F 63.252168 27.012133 226.114960
F 62.718835 27.012133 247.937552
F 64.318833 50.165390 182.469778
F 63.785501 50.165390 204.292369
F 63.252168 50.165390 226.114960
F 62.718835 50.165390 247.937552
F 15.131249 11.576625 6.582656
F 14.597916 11.576625 28.405246
F 14.064584 11.576625 50.227838
F 13.531251 11.576625 72.050429
F 12.997918 11.576625 93.873020
F 12.464586 11.576625 115.695611
F 11.931253 11.576625 137.518202
F 11.397920 11.576625 159.340793
F 10.864588 11.576625 181.163385
F 10.331255 11.576625 202.985976
F 9.797922 11.576625 224.808567
F 9.264590 11.576625 246.631158
F 15.131249 34.729883 6.582656
F 14.597916 34.729883 28.405246
F 14.064584 34.729883 50.227838
F 13.531251 34.729883 72.050429
F 12.997918 34.729883 93.873020
F 12.464586 34.729883 115.695611
F 11.931253 34.729883 137.518202
F 11.397920 34.729883 159.340793
F 10.864588 34.729883 181.163385
F 10.331255 34.729883 202.985976
F 9.797922 34.729883 224.808567
F 9.264590 34.729883 246.631158
F 15.131249 57.883140 6.582656
F 14.597916 57.883140 28.405246
F 14.064584 57.883140 50.227838
F 13.531251 57.883140 72.050429
F 12.997918 57.883140 93.873020
F 12.464586 57.883140 115.695611
F 11.931253 57.883140 137.518202
F 11.397920 57.883140 159.340793
F 10.864588 57.883140 181.163385
F 10.331255 57.883140 202.985976
F 9.797922 57.883140 224.808567
F 9.264590 57.883140 246.631158
F 41.858372 11.576625 7.235852
F 41.325040 11.576625 29.058443
F 40.791707 11.576625 50.881035
F 40.258374 11.576625 72.703626
F 39.725042 11.576625 94.526216
F 39.191709 11.576625 116.348808
F 38.658376 11.576625 138.171399
F 38.125044 11.576625 159.993990
F 37.591711 11.576625 181.816582
F 37.058378 11.576625 203.639172
F 36.525046 11.576625 225.461764
F 35.991713 11.576625 247.284355
F 41.858372 34.729883 7.235852
F 41.325040 34.729883 29.058443
F 40.791707 34.729883 50.881035
F 40.258374 34.729883 72.703626
F 39.725042 34.729883 94.526216
F 39.191709 34.729883 116.348808
F 38.658376 34.729883 138.171399
F 38.125044 34.729883 159.993990
F 37.591711 34.729883 181.816582
F 37.058378 34.729883 203.639172
F 36.525046 34.729883 225.461764
F 35.991713 34.729883 247.284355
F 41.858372 57.883140 7.235852
F 41.325040 57.883140 29.058443
F 40.791707 57.883140 50.881035
F 40.258374 57.883140 72.703626
F 39.725042 57.883140 94.526216
F 39.191709 57.883140 116.348808
F 38.658376 57.883140 138.171399
F 38.125044 57.883140 159.993990
F 37.591711 57.883140 181.816582
F 37.058378 57.883140 203.639172
F 36.525046 57.883140 225.461764
F 35.991713 57.883140 247.284355
F 64.318833 11.576625 182.469778
F 63.785501 11.576625 204.292369
F 63.252168 11.576625 226.114961
F 62.718835 11.576625 247.937552
F 64.318833 34.729883 182.469778
F 63.785501 34.729883 204.292369
F 63.252168 34.729883 226.114961
F 62.718835 34.729883 247.937552
F 64.318833 57.883140 182.469778
F 63.785501 57.883140 204.292369
F 63.252168 57.883140 226.114961
F 62.718835 57.883140 247.937552
F 15.131249 19.294380 6.582656
F 14.597916 19.294380 28.405247
F 14.064584 19.294380 50.227838
F 13.531251 19.294380 72.050429
F 12.997918 19.294380 93.873021
F 12.464586 19.294380 115.695611
F 11.931253 19.294380 137.518203
F 11.397920 19.294380 159.340794
F 10.864588 19.294380 181.163385
F 10.331255 19.294380 202.985977
F 9.797922 19.294380 224.808567
F 9.264590 19.294380 246.631159
F 15.131249 42.447638 6.582656
F 14.597916 42.447638 28.405247
F 14.064584 42.447638 50.227838
F 13.531251 42.447638 72.050429
F 12.997918 42.447638 93.873021
F 12.464586 42.447638 115.695611
F 11.931253 42.447638 137.518203
F 11.397920 42.447638 159.340794
F 10.864588 42.447638 181.163385
F 10.331255 42.447638 202.985977
F 9.797922 42.447638 224.808567
F 9.264590 42.447638 246.631159
F 15.131249 65.600896 6.582656
F 14.597916 65.600896 28.405247
F 14.064584 65.600896 50.227838
F 13.531251 65.600896 72.050429
F 12.997918 65.600896 93.873021
F 12.464586 65.600896 115.695611
F 11.931253 65.600896 137.518203
F 11.397920 65.600896 159.340794
F 10.864588 65.600896 181.163385
F 10.331255 65.600896 202.985977
F 9.797922 65.600896 224.808567
F 9.264590 65.600896 246.631159
F 41.858372 19.294380 7.235852
F 41.325040 19.294380 29.058444
F 40.791707 19.294380 50.881035
F 40.258374 19.294380 72.703626
F 39.725042 19.294380 94.526217
F 39.191709 19.294380 116.348808
F 38.658376 19.294380 138.171400
F 38.125044 19.294380 159.993991
F 37.591711 19.294380 181.816582
F 37.058378 19.294380 203.639173
F 36.525046 19.294380 225.461764
F 35.991713 19.294380 247.284356
F 41.858372 42.447638 7.235852
F 41.325040 42.447638 29.058444
F 40.791707 42.447638 50.881035
F 40.258374 42.447638 72.703626
F 39.725042 42.447638 94.526217
F 39.191709 42.447638 116.348808
F 38.658376 42.447638 138.171400
F 38.125044 42.447638 159.993991
F 37.591711 42.447638 181.816582
F 37.058378 42.447638 203.639173
F 36.525046 42.447638 225.461764
F 35.991713 42.447638 247.284356
F 41.858372 65.600896 7.235852
F 41.325040 65.600896 29.058444
F 40.791707 65.600896 50.881035
F 40.258374 65.600896 72.703626
F 39.725042 65.600896 94.526217
F 39.191709 65.600896 116.348808
F 38.658376 65.600896 138.171400
F 38.125044 65.600896 159.993991
F 37.591711 65.600896 181.816582
F 37.058378 65.600896 203.639173
F 36.525046 65.600896 225.461764
F 35.991713 65.600896 247.284356
F 64.318833 19.294380 182.469778
F 63.785501 19.294380 204.292370
F 63.252168 19.294380 226.114961
F 62.718835 19.294380 247.937553
F 64.318833 42.447638 182.469778
F 63.785501 42.447638 204.292370
F 63.252168 42.447638 226.114961
F 62.718835 42.447638 247.937553
F 64.318833 65.600896 182.469778
F 63.785501 65.600896 204.292370
F 63.252168 65.600896 226.114961
F 62.718835 65.600896 247.937553
F 24.040295 3.858876 6.800389
F 23.506962 3.858876 28.622980
F 22.973629 3.858876 50.445570
F 22.440297 3.858876 72.268162
F 21.906964 3.858876 94.090753
F 21.373631 3.858876 115.913345
F 20.840299 3.858876 137.735936
F 20.306966 3.858876 159.558526
F 19.773634 3.858876 181.381118
F 19.240301 3.858876 203.203709
F 18.706968 3.858876 225.026301
F 18.173636 3.858876 246.848892
F 24.040295 27.012134 6.800389
F 23.506962 27.012134 28.622980
F 22.973629 27.012134 50.445570
F 22.440297 27.012134 72.268162
F 21.906964 27.012134 94.090753
F 21.373631 27.012134 115.913345
F 20.840299 27.012134 137.735936
F 20.306966 27.012134 159.558526
F 19.773634 27.012134 181.381118
F 19.240301 27.012134 203.203709
F 18.706968 27.012134 225.026301
F 18.173636 27.012134 246.848892
F 24.040295 50.165391 6.800389
F 23.506962 50.165391 28.622980
F 22.973629 50.165391 50.445570
F 22.440297 50.165391 72.268162
F 21.906964 50.165391 94.090753
F 21.373631 50.165391 115.913345
F 20.840299 50.165391 137.735936
F 20.306966 50.165391 159.558526
F 19.773634 50.165391 181.381118
F 19.240301 50.165391 203.203709
F 18.706968 50.165391 225.026301
F 18.173636 50.165391 246.848892
F 50.767417 3.858876 7.453586
F 50.234084 3.858876 29.276176
F 49.700752 3.858876 51.098767
F 49.167419 3.858876 72.921359
F 48.634086 3.858876 94.743950
F 48.100754 3.858876 116.566542
F 47.567421 3.858876 138.389132
F 47.034088 3.858876 160.211723
F 46.500756 3.858876 182.034315
F 45.967423 3.858876 203.856906
F 45.434091 3.858876 225.679498
F 44.900758 3.858876 247.502088
F 50.767417 27.012134 7.453586
F 50.234084 27.012134 29.276176
F 49.700752 27.012134 51.098767
F 49.167419 27.012134 72.921359
F 48.634086 27.012134 94.743950
F 48.100754 27.012134 116.566542
F 47.567421 27.012134 138.389132
F 47.034088 27.012134 160.211723
F 46.500756 27.012134 182.034315
F 45.967423 27.012134 203.856906
F 45.434091 27.012134 225.679498
F 44.900758 27.012134 247.502088
F 50.767417 50.165391 7.453586
F 50.234084 50.165391 29.276176
F 49.700752 50.165391 51.098767
F 49.167419 50.165391 72.921359
F 48.634086 50.165391 94.743950
F 48.100754 50.165391 116.566542
F 47.567421 50.165391 138.389132
F 47.034088 50.165391 160.211723
F 46.500756 50.165391 182.034315
F 45.967423 50.165391 203.856906
F 45.434091 50.165391 225.679498
F 44.900758 50.165391 247.502088
F 24.040295 11.576626 6.800389
F 23.506962 11.576626 28.622980
F 22.973629 11.576626 50.445571
F 22.440297 11.576626 72.268162
F 21.906964 11.576626 94.090753
F 21.373631 11.576626 115.913345
F 20.840299 11.576626 137.735936
F 20.306966 11.576626 159.558527
F 19.773634 11.576626 181.381118
F 19.240301 11.576626 203.203709
F 18.706968 11.576626 225.026301
F 18.173636 11.576626 246.848892
F 24.040295 34.729884 6.800389
F 23.506962 34.729884 28.622980
F 22.973629 34.729884 50.445571
F 22.440297 34.729884 72.268162
F 21.906964 34.729884 94.090753
F 21.373631 34.729884 115.913345
F 20.840299 34.729884 137.735936
F 20.306966 34.729884 159.558527
F 19.773634 34.729884 181.381118
F 19.240301 34.729884 203.203709
F 18.706968 34.729884 225.026301
F 18.173636 34.729884 246.848892
F 24.040295 57.883141 6.800389
F 23.506962 57.883141 28.622980
F 22.973629 57.883141 50.445571
F 22.440297 57.883141 72.268162
F 21.906964 57.883141 94.090753
F 21.373631 57.883141 115.913345
F 20.840299 57.883141 137.735936
F 20.306966 57.883141 159.558527
F 19.773634 57.883141 181.381118
F 19.240301 57.883141 203.203709
F 18.706968 57.883141 225.026301
F 18.173636 57.883141 246.848892
F 50.767417 11.576626 7.453586
F 50.234084 11.576626 29.276176
F 49.700752 11.576626 51.098768
F 49.167419 11.576626 72.921359
F 48.634086 11.576626 94.743950
F 48.100754 11.576626 116.566542
F 47.567421 11.576626 138.389132
F 47.034088 11.576626 160.211724
F 46.500756 11.576626 182.034315
F 45.967423 11.576626 203.856906
F 45.434091 11.576626 225.679498
F 44.900758 11.576626 247.502088
F 50.767417 34.729884 7.453586
F 50.234084 34.729884 29.276176
F 49.700752 34.729884 51.098768
F 49.167419 34.729884 72.921359
F 48.634086 34.729884 94.743950
F 48.100754 34.729884 116.566542
F 47.567421 34.729884 138.389132
F 47.034088 34.729884 160.211724
F 46.500756 34.729884 182.034315
F 45.967423 34.729884 203.856906
F 45.434091 34.729884 225.679498
F 44.900758 34.729884 247.502088
F 50.767417 57.883141 7.453586
F 50.234084 57.883141 29.276176
F 49.700752 57.883141 51.098768
F 49.167419 57.883141 72.921359
F 48.634086 57.883141 94.743950
F 48.100754 57.883141 116.566542
F 47.567421 57.883141 138.389132
F 47.034088 57.883141 160.211724
F 46.500756 57.883141 182.034315
F 45.967423 57.883141 203.856906
F 45.434091 57.883141 225.679498
F 44.900758 57.883141 247.502088
F 24.040295 19.294382 6.800389
F 23.506962 19.294382 28.622981
F 22.973629 19.294382 50.445571
F 22.440297 19.294382 72.268163
F 21.906964 19.294382 94.090754
F 21.373631 19.294382 115.913345
F 20.840299 19.294382 137.735937
F 20.306966 19.294382 159.558527
F 19.773634 19.294382 181.381118
F 19.240301 19.294382 203.203710
F 18.706968 19.294382 225.026301
F 18.173636 19.294382 246.848893
F 24.040295 42.447639 6.800389
F 23.506962 42.447639 28.622981
F 22.973629 42.447639 50.445571
F 22.440297 42.447639 72.268163
F 21.906964 42.447639 94.090754
F 21.373631 42.447639 115.913345
F 20.840299 42.447639 137.735937
F 20.306966 42.447639 159.558527
F 19.773634 42.447639 181.381118
F 19.240301 42.447639 203.203710
F 18.706968 42.447639 225.026301
F 18.173636 42.447639 246.848893
F 24.040295 65.600897 6.800389
F 23.506962 65.600897 28.622981
F 22.973629 65.600897 50.445571
F 22.440297 65.600897 72.268163
F 21.906964 65.600897 94.090754
F 21.373631 65.600897 115.913345
F 20.840299 65.600897 137.735937
F 20.306966 65.600897 159.558527
F 19.773634 65.600897 181.381118
F 19.240301 65.600897 203.203710
F 18.706968 65.600897 225.026301
F 18.173636 65.600897 246.848893
F 50.767417 19.294382 7.453586
F 50.234084 19.294382 29.276177
F 49.700752 19.294382 51.098768
F 49.167419 19.294382 72.921360
F 48.634086 19.294382 94.743951
F 48.100754 19.294382 116.566542
F 47.567421 19.294382 138.389133
F 47.034088 19.294382 160.211724
F 46.500756 19.294382 182.034315
F 45.967423 19.294382 203.856907
F 45.434091 19.294382 225.679498
F 44.900758 19.294382 247.502089
F 50.767417 42.447639 7.453586
F 50.234084 42.447639 29.276177
F 49.700752 42.447639 51.098768
F 49.167419 42.447639 72.921360
F 48.634086 42.447639 94.743951
F 48.100754 42.447639 116.566542
F 47.567421 42.447639 138.389133
F 47.034088 42.447639 160.211724
F 46.500756 42.447639 182.034315
F 45.967423 42.447639 203.856907
F 45.434091 42.447639 225.679498
F 44.900758 42.447639 247.502089
F 50.767417 65.600897 7.453586
F 50.234084 65.600897 29.276177
F 49.700752 65.600897 51.098768
F 49.167419 65.600897 72.921360
F 48.634086 65.600897 94.743951
F 48.100754 65.600897 116.566542
F 47.567421 65.600897 138.389133
F 47.034088 65.600897 160.211724
F 46.500756 65.600897 182.034315
F 45.967423 65.600897 203.856907
F 45.434091 65.600897 225.679498
F 44.900758 65.600897 247.502089
F 6.288893 3.858875 3.637100
F 5.755560 3.858875 25.459691
F 5.222227 3.858875 47.282283
F 4.688895 3.858875 69.104874
F 4.155562 3.858875 90.927464
F 3.622229 3.858875 112.750056
F 3.088897 3.858875 134.572647
F 2.555564 3.858875 156.395239
F 2.022232 3.858875 178.217830
F 1.488899 3.858875 200.040420
F 0.955566 3.858875 221.863012
F 0.422234 3.858875 243.685603
F 6.288893 27.012133 3.637100
F 5.755560 27.012133 25.459691
F 5.222227 27.012133 47.282283
F 4.688895 27.012133 69.104874
F 4.155562 27.012133 90.927464
F 3.622229 27.012133 112.750056
F 3.088897 27.012133 134.572647
F 2.555564 27.012133 156.395239
F 2.022232 27.012133 178.217830
F 1.488899 27.012133 200.040420
F 0.955566 27.012133 221.863012
F 0.422234 27.012133 243.685603
F 6.288893 50.165390 3.637100
F 5.755560 50.165390 25.459691
F 5.222227 50.165390 47.282283
F 4.688895 50.165390 69.104874
F 4.155562 50.165390 90.927464
F 3.622229 50.165390 112.750056
F 3.088897 50.165390 134.572647
F 2.555564 50.165390 156.395239
F 2.022232 50.165390 178.217830
F 1.488899 50.165390 200.040420
F 0.955566 50.165390 221.863012
F 0.422234 50.165390 243.685603
F 33.016015 3.858875 4.290297
F 32.482682 3.858875 26.112888
F 31.949350 3.858875 47.935480
F 31.416017 3.858875 69.758070
F 30.882684 3.858875 91.580661
F 30.349352 3.858875 113.403253
F 29.816019 3.858875 135.225844
F 29.282687 3.858875 157.048436
F 28.749354 3.858875 178.871026
F 28.216021 3.858875 200.693617
F 27.682689 3.858875 222.516209
F 27.149356 3.858875 244.338800
F 33.016015 27.012133 4.290297
F 32.482682 27.012133 26.112888
F 31.949350 27.012133 47.935480
F 31.416017 27.012133 69.758070
F 30.882684 27.012133 91.580661
F 30.349352 27.012133 113.403253
F 29.816019 27.012133 135.225844
F 29.282687 27.012133 157.048436
F 28.749354 27.012133 178.871026
F 28.216021 27.012133 200.693617
F 27.682689 27.012133 222.516209
F 27.149356 27.012133 244.338800
F 33.016015 50.165390 4.290297
F 32.482682 50.165390 26.112888
F 31.949350 50.165390 47.935480
F 31.416017 50.165390 69.758070
F 30.882684 50.165390 91.580661
F 30.349352 50.165390 113.403253
F 29.816019 50.165390 135.225844
F 29.282687 50.165390 157.048436
F 28.749354 50.165390 178.871026
F 28.216021 50.165390 200.693617
F 27.682689 50.165390 222.516209
F 27.149356 50.165390 244.338800
F 59.743137 3.858875 4.943494
F 59.209805 3.858875 26.766085
F 58.676472 3.858875 48.588676
F 58.143139 3.858875 70.411267
F 57.609807 3.858875 92.233858
F 57.076474 3.858875 114.056450
F 56.543141 3.858875 135.879041
F 56.009809 3.858875 157.701632
F 55.476476 3.858875 179.524223
F 54.943144 3.858875 201.346814
F 54.409811 3.858875 223.169406
F 53.876478 3.858875 244.991996
F 59.743137 27.012133 4.943494
F 59.209805 27.012133 26.766085
F 58.676472 27.012133 48.588676
F 58.143139 27.012133 70.411267
F 57.609807 27.012133 92.233858
F 57.076474 27.012133 114.056450
F 56.543141 27.012133 135.879041
F 56.009809 27.012133 157.701632
F 55.476476 27.012133 179.524223
F 54.943144 27.012133 201.346814
F 54.409811 27.012133 223.169406
F 53.876478 27.012133 244.991996
F 59.743137 50.165390 4.943494
F 59.209805 50.165390 26.766085
F 58.676472 50.165390 48.588676
F 58.143139 50.165390 70.411267
F 57.609807 50.165390 92.233858
F 57.076474 50.165390 114.056450
F 56.543141 50.165390 135.879041
F 56.009809 50.165390 157.701632
F 55.476476 50.165390 179.524223
F 54.943144 50.165390 201.346814
F 54.409811 50.165390 223.169406
F 53.876478 50.165390 244.991996
F 6.288893 11.576625 3.637100
F 5.755560 11.576625 25.459691
F 5.222227 11.576625 47.282283
F 4.688895 11.576625 69.104874
F 4.155562 11.576625 90.927464
F 3.622229 11.576625 112.750056
F 3.088897 11.576625 134.572647
F 2.555564 11.576625 156.395238
F 2.022232 11.576625 178.217830
F 1.488899 11.576625 200.040420
F 0.955566 11.576625 221.863012
F 0.422234 11.576625 243.685603
F 6.288893 34.729883 3.637100
F 5.755560 34.729883 25.459691
F 5.222227 34.729883 47.282283
F 4.688895 34.729883 69.104874
F 4.155562 34.729883 90.927464
F 3.622229 34.729883 112.750056
F 3.088897 34.729883 134.572647
F 2.555564 34.729883 156.395238
F 2.022232 34.729883 178.217830
F 1.488899 34.729883 200.040420
F 0.955566 34.729883 221.863012
F 0.422234 34.729883 243.685603
F 6.288893 57.883140 3.637100
F 5.755560 57.883140 25.459691
F 5.222227 57.883140 47.282283
F 4.688895 57.883140 69.104874
F 4.155562 57.883140 90.927464
F 3.622229 57.883140 112.750056
F 3.088897 57.883140 134.572647
F 2.555564 57.883140 156.395238
F 2.022232 57.883140 178.217830
F 1.488899 57.883140 200.040420
F 0.955566 57.883140 221.863012
F 0.422234 57.883140 243.685603
F 33.016015 11.576625 4.290297
F 32.482682 11.576625 26.112888
F 31.949350 11.576625 47.935480
F 31.416017 11.576625 69.758070
F 30.882684 11.576625 91.580661
F 30.349352 11.576625 113.403253
F 29.816019 11.576625 135.225844
F 29.282687 11.576625 157.048435
F 28.749354 11.576625 178.871026
F 28.216021 11.576625 200.693617
F 27.682689 11.576625 222.516209
F 27.149356 11.576625 244.338800
F 33.016015 34.729883 4.290297
F 32.482682 34.729883 26.112888
F 31.949350 34.729883 47.935480
F 31.416017 34.729883 69.758070
F 30.882684 34.729883 91.580661
F 30.349352 34.729883 113.403253
F 29.816019 34.729883 135.225844
F 29.282687 34.729883 157.048435
F 28.749354 34.729883 178.871026
F 28.216021 34.729883 200.693617
F 27.682689 34.729883 222.516209
F 27.149356 34.729883 244.338800
F 33.016015 57.883140 4.290297
F 32.482682 57.883140 26.112888
F 31.949350 57.883140 47.935480
F 31.416017 57.883140 69.758070
F 30.882684 57.883140 91.580661
F 30.349352 57.883140 113.403253
F 29.816019 57.883140 135.225844
F 29.282687 57.883140 157.048435
F 28.749354 57.883140 178.871026
F 28.216021 57.883140 200.693617
F 27.682689 57.883140 222.516209
F 27.149356 57.883140 244.338800
F 59.743137 11.576625 4.943494
F 59.209805 11.576625 26.766085
F 58.676472 11.576625 48.588676
F 58.143139 11.576625 70.411267
F 57.609807 11.576625 92.233858
F 57.076474 11.576625 114.056450
F 56.543141 11.576625 135.879041
F 56.009809 11.576625 157.701631
F 55.476476 11.576625 179.524223
F 54.943144 11.576625 201.346814
F 54.409811 11.576625 223.169406
F 53.876478 11.576625 244.991996
F 59.743137 34.729883 4.943494
F 59.209805 34.729883 26.766085
F 58.676472 34.729883 48.588676
F 58.143139 34.729883 70.411267
F 57.609807 34.729883 92.233858
F 57.076474 34.729883 114.056450
F 56.543141 34.729883 135.879041
F 56.009809 34.729883 157.701631
F 55.476476 34.729883 179.524223
F 54.943144 34.729883 201.346814
F 54.409811 34.729883 223.169406
F 53.876478 34.729883 244.991996
F 59.743137 57.883140 4.943494
F 59.209805 57.883140 26.766085
F 58.676472 57.883140 48.588676
F 58.143139 57.883140 70.411267
F 57.609807 57.883140 92.233858
F 57.076474 57.883140 114.056450
F 56.543141 57.883140 135.879041
F 56.009809 57.883140 157.701631
F 55.476476 57.883140 179.524223
F 54.943144 57.883140 201.346814
F 54.409811 57.883140 223.169406
F 53.876478 57.883140 244.991996
F 6.288893 19.294381 3.637099
F 5.755560 19.294381 25.459691
F 5.222227 19.294381 47.282282
F 4.688895 19.294381 69.104873
F 4.155562 19.294381 90.927464
F 3.622230 19.294381 112.750055
F 3.088897 19.294381 134.572647
F 2.555564 19.294381 156.395238
F 2.022232 19.294381 178.217829
F 1.488899 19.294381 200.040420
F 0.955566 19.294381 221.863011
F 0.422234 19.294381 243.685603
F 6.288893 42.447638 3.637099
F 5.755560 42.447638 25.459691
F 5.222227 42.447638 47.282282
F 4.688895 42.447638 69.104873
F 4.155562 42.447638 90.927464
F 3.622230 42.447638 112.750055
F 3.088897 42.447638 134.572647
F 2.555564 42.447638 156.395238
F 2.022232 42.447638 178.217829
F 1.488899 42.447638 200.040420
F 0.955566 42.447638 221.863011
F 0.422234 42.447638 243.685603
F 6.288893 65.600896 3.637099
F 5.755560 65.600896 25.459691
F 5.222227 65.600896 47.282282
F 4.688895 65.600896 69.104873
F 4.155562 65.600896 90.927464
F 3.622230 65.600896 112.750055
F 3.088897 65.600896 134.572647
F 2.555564 65.600896 156.395238
F 2.022232 65.600896 178.217829
F 1.488899 65.600896 200.040420
F 0.955566 65.600896 221.863011
F 0.422234 65.600896 243.685603
F 33.016015 19.294381 4.290296
F 32.482682 19.294381 26.112888
F 31.949350 19.294381 47.935479
F 31.416017 19.294381 69.758069
F 30.882684 19.294381 91.580661
F 30.349352 19.294381 113.403252
F 29.816019 19.294381 135.225844
F 29.282687 19.294381 157.048435
F 28.749354 19.294381 178.871025
F 28.216021 19.294381 200.693617
F 27.682689 19.294381 222.516208
F 27.149356 19.294381 244.338800
F 33.016015 42.447638 4.290296
F 32.482682 42.447638 26.112888
F 31.949350 42.447638 47.935479
F 31.416017 42.447638 69.758069
F 30.882684 42.447638 91.580661
F 30.349352 42.447638 113.403252
F 29.816019 42.447638 135.225844
F 29.282687 42.447638 157.048435
F 28.749354 42.447638 178.871025
F 28.216021 42.447638 200.693617
F 27.682689 42.447638 222.516208
F 27.149356 42.447638 244.338800
F 33.016015 65.600896 4.290296
F 32.482682 65.600896 26.112888
F 31.949350 65.600896 47.935479
F 31.416017 65.600896 69.758069
F 30.882684 65.600896 91.580661
F 30.349352 65.600896 113.403252
F 29.816019 65.600896 135.225844
F 29.282687 65.600896 157.048435
F 28.749354 65.600896 178.871025
F 28.216021 65.600896 200.693617
F 27.682689 65.600896 222.516208
F 27.149356 65.600896 244.338800
F 59.743137 19.294381 4.943493
F 59.209805 19.294381 26.766085
F 58.676472 19.294381 48.588675
F 58.143139 19.294381 70.411266
F 57.609807 19.294381 92.233858
F 57.076474 19.294381 114.056449
F 56.543141 19.294381 135.879041
F 56.009809 19.294381 157.701631
F 55.476476 19.294381 179.524222
F 54.943144 19.294381 201.346814
F 54.409811 19.294381 223.169405
F 53.876478 19.294381 244.991996
F 59.743137 42.447638 4.943493
F 59.209805 42.447638 26.766085
F 58.676472 42.447638 48.588675
F 58.143139 42.447638 70.411266
F 57.609807 42.447638 92.233858
F 57.076474 42.447638 114.056449
F 56.543141 42.447638 135.879041
F 56.009809 42.447638 157.701631
F 55.476476 42.447638 179.524222
F 54.943144 42.447638 201.346814
F 54.409811 42.447638 223.169405
F 53.876478 42.447638 244.991996
F 59.743137 65.600896 4.943493
F 59.209805 65.600896 26.766085
F 58.676472 65.600896 48.588675
F 58.143139 65.600896 70.411266
F 57.609807 65.600896 92.233858
F 57.076474 65.600896 114.056449
F 56.543141 65.600896 135.879041
F 56.009809 65.600896 157.701631
F 55.476476 65.600896 179.524222
F 54.943144 65.600896 201.346814
F 54.409811 65.600896 223.169405
F 53.876478 65.600896 244.991996
F 15.197928 3.858875 3.854832
F 14.664596 3.858875 25.677423
F 14.131263 3.858875 47.500015
F 13.597931 3.858875 69.322606
F 13.064598 3.858875 91.145197
F 12.531265 3.858875 112.967788
F 11.997933 3.858875 134.790379
F 11.464600 3.858875 156.612971
F 10.931267 3.858875 178.435562
F 10.397935 3.858875 200.258152
F 9.864602 3.858875 222.080744
F 9.331269 3.858875 243.903335
F 15.197928 27.012133 3.854832
F 14.664596 27.012133 25.677423
F 14.131263 27.012133 47.500015
F 13.597931 27.012133 69.322606
F 13.064598 27.012133 91.145197
F 12.531265 27.012133 112.967788
F 11.997933 27.012133 134.790379
F 11.464600 27.012133 156.612971
F 10.931267 27.012133 178.435562
F 10.397935 27.012133 200.258152
F 9.864602 27.012133 222.080744
F 9.331269 27.012133 243.903335
F 15.197928 50.165390 3.854832
F 14.664596 50.165390 25.677423
F 14.131263 50.165390 47.500015
F 13.597931 50.165390 69.322606
F 13.064598 50.165390 91.145197
F 12.531265 50.165390 112.967788
F 11.997933 50.165390 134.790379
F 11.464600 50.165390 156.612971
F 10.931267 50.165390 178.435562
F 10.397935 50.165390 200.258152
F 9.864602 50.165390 222.080744
F 9.331269 50.165390 243.903335
F 41.925052 3.858875 4.508029
F 41.391719 3.858875 26.330620
F 40.858386 3.858875 48.153212
F 40.325054 3.858875 69.975803
F 39.791721 3.858875 91.798393
F 39.258389 3.858875 113.620985
F 38.725056 3.858875 135.443576
F 38.191723 3.858875 157.266168
F 37.658391 3.858875 179.088758
F 37.125058 3.858875 200.911349
F 36.591725 3.858875 222.733941
F 36.058393 3.858875 244.556532
F 41.925052 27.012133 4.508029
F 41.391719 27.012133 26.330620
F 40.858386 27.012133 48.153212
F 40.325054 27.012133 69.975803
F 39.791721 27.012133 91.798393
F 39.258389 27.012133 113.620985
F 38.725056 27.012133 135.443576
F 38.191723 27.012133 157.266168
F 37.658391 27.012133 179.088758
F 37.125058 27.012133 200.911349
F 36.591725 27.012133 222.733941
F 36.058393 27.012133 244.556532
F 41.925052 50.165390 4.508029
F 41.391719 50.165390 26.330620
F 40.858386 50.165390 48.153212
F 40.325054 50.165390 69.975803
F 39.791721 50.165390 91.798393
F 39.258389 50.165390 113.620985
F 38.725056 50.165390 135.443576
F 38.191723 50.165390 157.266168
F 37.658391 50.165390 179.088758
F 37.125058 50.165390 200.911349
F 36.591725 50.165390 222.733941
F 36.058393 50.165390 244.556532
F 64.385513 3.858875 179.741955
F 63.852180 3.858875 201.564546
F 63.318848 3.858875 223.387138
F 62.785515 3.858875 245.209729
F 64.385513 27.012133 179.741955
F 63.852180 27.012133 201.564546
F 63.318848 27.012133 223.387138
F 62.785515 27.012133 245.209729
F 64.385513 50.165390 179.741955
F 63.852180 50.165390 201.564546
F 63.318848 50.165390 223.387138
F 62.785515 50.165390 245.209729
F 15.197928 11.576625 3.854832
F 14.664596 11.576625 25.677423
F 14.131263 11.576625 47.500014
F 13.597931 11.576625 69.322606
F 13.064598 11.576625 91.145197
F 12.531265 11.576625 112.967788
F 11.997933 11.576625 134.790379
F 11.464600 11.576625 156.612970
F 10.931267 11.576625 178.435562
F 10.397935 11.576625 200.258152
F 9.864602 11.576625 222.080744
F 9.331269 11.576625 243.903335
F 15.197928 34.729883 3.854832
F 14.664596 34.729883 25.677423
F 14.131263 34.729883 47.500014
F 13.597931 34.729883 69.322606
F 13.064598 34.729883 91.145197
F 12.531265 34.729883 112.967788
F 11.997933 34.729883 134.790379
F 11.464600 34.729883 156.612970
F 10.931267 34.729883 178.435562
F 10.397935 34.729883 200.258152
F 9.864602 34.729883 222.080744
F 9.331269 34.729883 243.903335
F 15.197928 57.883140 3.854832
F 14.664596 57.883140 25.677423
F 14.131263 57.883140 47.500014
F 13.597931 57.883140 69.322606
F 13.064598 57.883140 91.145197
F 12.531265 57.883140 112.967788
F 11.997933 57.883140 134.790379
F 11.464600 57.883140 156.612970
F 10.931267 57.883140 178.435562
F 10.397935 57.883140 200.258152
F 9.864602 57.883140 222.080744
F 9.331269 57.883140 243.903335
F 41.925052 11.576625 4.508029
F 41.391719 11.576625 26.330620
F 40.858386 11.576625 48.153211
F 40.325054 11.576625 69.975803
F 39.791721 11.576625 91.798393
F 39.258389 11.576625 113.620985
F 38.725056 11.576625 135.443576
F 38.191723 11.576625 157.266167
F 37.658391 11.576625 179.088758
F 37.125058 11.576625 200.911349
F 36.591725 11.576625 222.733941
F 36.058393 11.576625 244.556532
F 41.925052 34.729883 4.508029
F 41.391719 34.729883 26.330620
F 40.858386 34.729883 48.153211
F 40.325054 34.729883 69.975803
F 39.791721 34.729883 91.798393
F 39.258389 34.729883 113.620985
F 38.725056 34.729883 135.443576
F 38.191723 34.729883 157.266167
F 37.658391 34.729883 179.088758
F 37.125058 34.729883 200.911349
F 36.591725 34.729883 222.733941
F 36.058393 34.729883 244.556532
F 41.925052 57.883140 4.508029
F 41.391719 57.883140 26.330620
F 40.858386 57.883140 48.153211
F 40.325054 57.883140 69.975803
F 39.791721 57.883140 91.798393
F 39.258389 57.883140 113.620985
F 38.725056 57.883140 135.443576
F 38.191723 57.883140 157.266167
F 37.658391 57.883140 179.088758
F 37.125058 57.883140 200.911349
F 36.591725 57.883140 222.733941
F 36.058393 57.883140 244.556532
F 64.385513 11.576625 179.741955
F 63.852180 11.576625 201.564546
F 63.318848 11.576625 223.387138
F 62.785515 11.576625 245.209729
F 64.385513 34.729883 179.741955
F 63.852180 34.729883 201.564546
F 63.318848 34.729883 223.387138
F 62.785515 34.729883 245.209729
F 64.385513 57.883140 179.741955
F 63.852180 57.883140 201.564546
F 63.318848 57.883140 223.387138
F 62.785515 57.883140 245.209729
F 15.197928 19.294381 3.854831
F 14.664596 19.294381 25.677423
F 14.131263 19.294381 47.500014
F 13.597931 19.294381 69.322605
F 13.064598 19.294381 91.145197
F 12.531265 19.294381 112.967787
F 11.997933 19.294381 134.790378
F 11.464600 19.294381 156.612970
F 10.931267 19.294381 178.435561
F 10.397935 19.294381 200.258152
F 9.864602 19.294381 222.080743
F 9.331269 19.294381 243.903334
F 15.197928 42.447638 3.854831
F 14.664596 42.447638 25.677423
F 14.131263 42.447638 47.500014
F 13.597931 42.447638 69.322605
F 13.064598 42.447638 91.145197
F 12.531265 42.447638 112.967787
F 11.997933 42.447638 134.790378
F 11.464600 42.447638 156.612970
F 10.931267 42.447638 178.435561
F 10.397935 42.447638 200.258152
F 9.864602 42.447638 222.080743
F 9.331269 42.447638 243.903334
F 15.197928 65.600896 3.854831
F 14.664596 65.600896 25.677423
F 14.131263 65.600896 47.500014
F 13.597931 65.600896 69.322605
F 13.064598 65.600896 91.145197
F 12.531265 65.600896 112.967787
F 11.997933 65.600896 134.790378
F 11.464600 65.600896 156.612970
F 10.931267 65.600896 178.435561
F 10.397935 65.600896 200.258152
F 9.864602 65.600896 222.080743
F 9.331269 65.600896 243.903334
F 41.925052 19.294381 4.508028
F 41.391719 19.294381 26.330620
F 40.858386 19.294381 48.153211
F 40.325054 19.294381 69.975802
F 39.791721 19.294381 91.798393
F 39.258389 19.294381 113.620984
F 38.725056 19.294381 135.443575
F 38.191723 19.294381 157.266167
F 37.658391 19.294381 179.088757
F 37.125058 19.294381 200.911349
F 36.591725 19.294381 222.733940
F 36.058393 19.294381 244.556531
F 41.925052 42.447638 4.508028
F 41.391719 42.447638 26.330620
F 40.858386 42.447638 48.153211
F 40.325054 42.447638 69.975802
F 39.791721 42.447638 91.798393
F 39.258389 42.447638 113.620984
F 38.725056 42.447638 135.443575
F 38.191723 42.447638 157.266167
F 37.658391 42.447638 179.088757
F 37.125058 42.447638 200.911349
F 36.591725 42.447638 222.733940
F 36.058393 42.447638 244.556531
F 41.925052 65.600896 4.508028
F 41.391719 65.600896 26.330620
F 40.858386 65.600896 48.153211
F 40.325054 65.600896 69.975802
F 39.791721 65.600896 91.798393
F 39.258389 65.600896 113.620984
F 38.725056 65.600896 135.443575
F 38.191723 65.600896 157.266167
F 37.658391 65.600896 179.088757
F 37.125058 65.600896 200.911349
F 36.591725 65.600896 222.733940
F 36.058393 65.600896 244.556531
F 64.385513 19.294381 179.741954
F 63.852180 19.294381 201.564546
F 63.318848 19.294381 223.387137
F 62.785515 19.294381 245.209728
F 64.385513 42.447638 179.741954
F 63.852180 42.447638 201.564546
F 63.318848 42.447638 223.387137
F 62.785515 42.447638 245.209728
F 64.385513 65.600896 179.741954
F 63.852180 65.600896 201.564546
F 63.318848 65.600896 223.387137
F 62.785515 65.600896 245.209728
F 24.106973 3.858876 4.072564
F 23.573641 3.858876 25.895155
F 23.040308 3.858876 47.717746
F 22.506975 3.858876 69.540337
F 21.973643 3.858876 91.362928
F 21.440310 3.858876 113.185520
F 20.906977 3.858876 135.008110
F 20.373645 3.858876 156.830702
F 19.840312 3.858876 178.653293
F 19.306979 3.858876 200.475884
F 18.773647 3.858876 222.298476
F 18.240314 3.858876 244.121066
F 24.106973 27.012133 4.072564
F 23.573641 27.012133 25.895155
F 23.040308 27.012133 47.717746
F 22.506975 27.012133 69.540337
F 21.973643 27.012133 91.362928
F 21.440310 27.012133 113.185520
F 20.906977 27.012133 135.008110
F 20.373645 27.012133 156.830702
F 19.840312 27.012133 178.653293
F 19.306979 27.012133 200.475884
F 18.773647 27.012133 222.298476
F 18.240314 27.012133 244.121066
F 24.106973 50.165391 4.072564
F 23.573641 50.165391 25.895155
F 23.040308 50.165391 47.717746
F 22.506975 50.165391 69.540337
F 21.973643 50.165391 91.362928
F 21.440310 50.165391 113.185520
F 20.906977 50.165391 135.008110
F 20.373645 50.165391 156.830702
F 19.840312 50.165391 178.653293
F 19.306979 50.165391 200.475884
F 18.773647 50.165391 222.298476
F 18.240314 50.165391 244.121066
F 50.834096 3.858876 4.725761
F 50.300763 3.858876 26.548351
F 49.767430 3.858876 48.370943
F 49.234098 3.858876 70.193534
F 48.700765 3.858876 92.016125
F 48.167432 3.858876 113.838716
F 47.634100 3.858876 135.661307
F 47.100767 3.858876 157.483899
F 46.567434 3.858876 179.306490
F 46.034102 3.858876 201.129081
F 45.500769 3.858876 222.951672
F 44.967437 3.858876 244.774263
F 50.834096 27.012133 4.725761
F 50.300763 27.012133 26.548351
F 49.767430 27.012133 48.370943
F 49.234098 27.012133 70.193534
F 48.700765 27.012133 92.016125
F 48.167432 27.012133 113.838716
F 47.634100 27.012133 135.661307
F 47.100767 27.012133 157.483899
F 46.567434 27.012133 179.306490
F 46.034102 27.012133 201.129081
F 45.500769 27.012133 222.951672
F 44.967437 27.012133 244.774263
F 50.834096 50.165391 4.725761
F 50.300763 50.165391 26.548351
F 49.767430 50.165391 48.370943
F 49.234098 50.165391 70.193534
F 48.700765 50.165391 92.016125
F 48.167432 50.165391 113.838716
F 47.634100 50.165391 135.661307
F 47.100767 50.165391 157.483899
F 46.567434 50.165391 179.306490
F 46.034102 50.165391 201.129081
F 45.500769 50.165391 222.951672
F 44.967437 50.165391 244.774263
F 24.106973 11.576626 4.072564
F 23.573641 11.576626 25.895155
F 23.040308 11.576626 47.717745
F 22.506975 11.576626 69.540337
F 21.973643 11.576626 91.362928
F 21.440310 11.576626 113.185520
F 20.906977 11.576626 135.008110
F 20.373645 11.576626 156.830701
F 19.840312 11.576626 178.653293
F 19.306979 11.576626 200.475884
F 18.773647 11.576626 222.298476
F 18.240314 11.576626 244.121066
F 24.106973 34.729883 4.072564
F 23.573641 34.729883 25.895155
F 23.040308 34.729883 47.717745
F 22.506975 34.729883 69.540337
F 21.973643 34.729883 91.362928
F 21.440310 34.729883 113.185520
F 20.906977 34.729883 135.008110
F 20.373645 34.729883 156.830701
F 19.840312 34.729883 178.653293
F 19.306979 34.729883 200.475884
F 18.773647 34.729883 222.298476
F 18.240314 34.729883 244.121066
F 24.106973 57.883141 4.072564
F 23.573641 57.883141 25.895155
F 23.040308 57.883141 47.717745
F 22.506975 57.883141 69.540337
F 21.973643 57.883141 91.362928
F 21.440310 57.883141 113.185520
F 20.906977 57.883141 135.008110
F 20.373645 57.883141 156.830701
F 19.840312 57.883141 178.653293
F 19.306979 57.883141 200.475884
F 18.773647 57.883141 222.298476
F 18.240314 57.883141 244.121066
F 50.834096 11.576626 4.725761
F 50.300763 11.576626 26.548351
F 49.767430 11.576626 48.370942
F 49.234098 11.576626 70.193534
F 48.700765 11.576626 92.016125
F 48.167432 11.576626 113.838716
F 47.634100 11.576626 135.661307
F 47.100767 11.576626 157.483898
F 46.567434 11.576626 179.306490
F 46.034102 11.576626 201.129081
F 45.500769 11.576626 222.951672
F 44.967437 11.576626 244.774263
F 50.834096 34.729883 4.725761
F 50.300763 34.729883 26.548351
F 49.767430 34.729883 48.370942
F 49.234098 34.729883 70.193534
F 48.700765 34.729883 92.016125
F 48.167432 34.729883 113.838716
F 47.634100 34.729883 135.661307
F 47.100767 34.729883 157.483898
F 46.567434 34.729883 179.306490
F 46.034102 34.729883 201.129081
F 45.500769 34.729883 222.951672
F 44.967437 34.729883 244.774263
F 50.834096 57.883141 4.725761
F 50.300763 57.883141 26.548351
F 49.767430 57.883141 48.370942
F 49.234098 57.883141 70.193534
F 48.700765 57.883141 92.016125
F 48.167432 57.883141 113.838716
F 47.634100 57.883141 135.661307
F 47.100767 57.883141 157.483898
F 46.567434 57.883141 179.306490
F 46.034102 57.883141 201.129081
F 45.500769 57.883141 222.951672
F 44.967437 57.883141 244.774263
F 24.106973 19.294381 4.072563
F 23.573641 19.294381 25.895155
F 23.040308 19.294381 47.717745
F 22.506975 19.294381 69.540336
F 21.973643 19.294381 91.362928
F 21.440310 19.294381 113.185519
F 20.906977 19.294381 135.008109
F 20.373645 19.294381 156.830701
F 19.840312 19.294381 178.653292
F 19.306979 19.294381 200.475884
F 18.773647 19.294381 222.298475
F 18.240314 19.294381 244.121065
F 24.106973 42.447639 4.072563
F 23.573641 42.447639 25.895155
F 23.040308 42.447639 47.717745
F 22.506975 42.447639 69.540336
F 21.973643 42.447639 91.362928
F 21.440310 42.447639 113.185519
F 20.906977 42.447639 135.008109
F 20.373645 42.447639 156.830701
F 19.840312 42.447639 178.653292
F 19.306979 42.447639 200.475884
F 18.773647 42.447639 222.298475
F 18.240314 42.447639 244.121065
F 24.106973 65.600896 4.072563
F 23.573641 65.600896 25.895155
F 23.040308 65.600896 47.717745
F 22.506975 65.600896 69.540336
F 21.973643 65.600896 91.362928
F 21.440310 65.600896 113.185519
F 20.906977 65.600896 135.008109
F 20.373645 65.600896 156.830701
F 19.840312 65.600896 178.653292
F 19.306979 65.600896 200.475884
F 18.773647 65.600896 222.298475
F 18.240314 65.600896 244.121065
F 50.834096 19.294381 4.725760
F 50.300763 19.294381 26.548351
F 49.767430 19.294381 48.370942
F 49.234098 19.294381 70.193533
F 48.700765 19.294381 92.016125
F 48.167432 19.294381 113.838715
F 47.634100 19.294381 135.661306
F 47.100767 19.294381 157.483898
F 46.567434 19.294381 179.306489
F 46.034102 19.294381 201.129081
F 45.500769 19.294381 222.951671
F 44.967437 19.294381 244.774262
F 50.834096 42.447639 4.725760
F 50.300763 42.447639 26.548351
F 49.767430 42.447639 48.370942
F 49.234098 42.447639 70.193533
F 48.700765 42.447639 92.016125
F 48.167432 42.447639 113.838715
F 47.634100 42.447639 135.661306
F 47.100767 42.447639 157.483898
F 46.567434 42.447639 179.306489
F 46.034102 42.447639 201.129081
F 45.500769 42.447639 222.951671
F 44.967437 42.447639 244.774262
F 50.834096 65.600896 4.725760
F 50.300763 65.600896 26.548351
F 49.767430 65.600896 48.370942
F 49.234098 65.600896 70.193533
F 48.700765 65.600896 92.016125
F 48.167432 65.600896 113.838715
F 47.634100 65.600896 135.661306
F 47.100767 65.600896 157.483898
F 46.567434 65.600896 179.306489
F 46.034102 65.600896 201.129081
F 45.500769 65.600896 222.951671
F 44.967437 65.600896 244.774262
F 6.377771 1.286291 0.000001
F 5.844439 1.286291 21.822593
F 5.311106 1.286291 43.645184
F 4.777774 1.286291 65.467774
F 4.244441 1.286291 87.290366
F 3.711108 1.286291 109.112957
F 3.177776 1.286291 130.935549
F 2.644443 1.286291 152.758140
F 2.111110 1.286291 174.580730
F 1.577778 1.286291 196.403322
F 1.044445 1.286291 218.225913
F 0.511112 1.286291 240.048505
F 6.377771 24.439549 0.000001
F 5.844439 24.439549 21.822593
F 5.311106 24.439549 43.645184
F 4.777774 24.439549 65.467774
F 4.244441 24.439549 87.290366
F 3.711108 24.439549 109.112957
F 3.177776 24.439549 130.935549
F 2.644443 24.439549 152.758140
F 2.111110 24.439549 174.580730
F 1.577778 24.439549 196.403322
F 1.044445 24.439549 218.225913
F 0.511112 24.439549 240.048505
F 6.377771 47.592806 0.000001
F 5.844439 47.592806 21.822593
F 5.311106 47.592806 43.645184
F 4.777774 47.592806 65.467774
F 4.244441 47.592806 87.290366
F 3.711108 47.592806 109.112957
F 3.177776 47.592806 130.935549
F 2.644443 47.592806 152.758140
F 2.111110 47.592806 174.580730
F 1.577778 47.592806 196.403322
F 1.044445 47.592806 218.225913
F 0.511112 47.592806 240.048505
F 33.104894 1.286291 0.653198
F 32.571561 1.286291 22.475790
F 32.038228 1.286291 44.298380
F 31.504896 1.286291 66.120971
F 30.971563 1.286291 87.943563
F 30.438231 1.286291 109.766154
F 29.904898 1.286291 131.588746
F 29.371565 1.286291 153.411336
F 28.838233 1.286291 175.233927
F 28.304900 1.286291 197.056519
F 27.771567 1.286291 218.879110
F 27.238235 1.286291 240.701701
F 33.104894 24.439549 0.653198
F 32.571561 24.439549 22.475790
F 32.038228 24.439549 44.298380
F 31.504896 24.439549 66.120971
F 30.971563 24.439549 87.943563
F 30.438231 24.439549 109.766154
F 29.904898 24.439549 131.588746
F 29.371565 24.439549 153.411336
F 28.838233 24.439549 175.233927
F 28.304900 24.439549 197.056519
F 27.771567 24.439549 218.879110
F 27.238235 24.439549 240.701701
F 33.104894 47.592806 0.653198
F 32.571561 47.592806 22.475790
F 32.038228 47.592806 44.298380
F 31.504896 47.592806 66.120971
F 30.971563 47.592806 87.943563
F 30.438231 47.592806 109.766154
F 29.904898 47.592806 131.588746
F 29.371565 47.592806 153.411336
F 28.838233 47.592806 175.233927
F 28.304900 47.592806 197.056519
F 27.771567 47.592806 218.879110
F 27.238235 47.592806 240.701701
F 59.832016 1.286291 1.306395
F 59.298683 1.286291 23.128986
F 58.765351 1.286291 44.951577
F 58.232018 1.286291 66.774168
F 57.698686 1.286291 88.596760
F 57.165353 1.286291 110.419351
F 56.632020 1.286291 132.241942
F 56.098688 1.286291 154.064533
F 55.565355 1.286291 175.887124
F 55.032022 1.286291 197.709716
F 54.498690 1.286291 219.532306
F 53.965357 1.286291 241.354898
F 59.832016 24.439549 1.306395
F 59.298683 24.439549 23.128986
F 58.765351 24.439549 44.951577
F 58.232018 24.439549 66.774168
F 57.698686 24.439549 88.596760
F 57.165353 24.439549 110.419351
F 56.632020 24.439549 132.241942
F 56.098688 24.439549 154.064533
F 55.565355 24.439549 175.887124
F 55.032022 24.439549 197.709716
F 54.498690 24.439549 219.532306
F 53.965357 24.439549 241.354898
F 59.832016 47.592806 1.306395
F 59.298683 47.592806 23.128986
F 58.765351 47.592806 44.951577
F 58.232018 47.592806 66.774168
F 57.698686 47.592806 88.596760
F 57.165353 47.592806 110.419351
F 56.632020 47.592806 132.241942
F 56.098688 47.592806 154.064533
F 55.565355 47.592806 175.887124
F 55.032022 47.592806 197.709716
F 54.498690 47.592806 219.532306
F 53.965357 47.592806 241.354898
F 6.377771 9.004040 0.000001
F 5.844439 9.004040 21.822593
F 5.311106 9.004040 43.645184
F 4.777774 9.004040 65.467774
F 4.244441 9.004040 87.290366
F 3.711108 9.004040 109.112957
F 3.177776 9.004040 130.935549
F 2.644443 9.004040 152.758140
F 2.111110 9.004040 174.580730
F 1.577778 9.004040 196.403322
F 1.044445 9.004040 218.225913
F 0.511112 9.004040 240.048505
F 6.377771 32.157298 0.000001
F 5.844439 32.157298 21.822593
F 5.311106 32.157298 43.645184
F 4.777774 32.157298 65.467774
F 4.244441 32.157298 87.290366
F 3.711108 32.157298 109.112957
F 3.177776 32.157298 130.935549
F 2.644443 32.157298 152.758140
F 2.111110 32.157298 174.580730
F 1.577778 32.157298 196.403322
F 1.044445 32.157298 218.225913
F 0.511112 32.157298 240.048505
F 6.377771 55.310555 0.000001
F 5.844439 55.310555 21.822593
F 5.311106 55.310555 43.645184
F 4.777774 55.310555 65.467774
F 4.244441 55.310555 87.290366
F 3.711108 55.310555 109.112957
F 3.177776 55.310555 130.935549
F 2.644443 55.310555 152.758140
F 2.111110 55.310555 174.580730
F 1.577778 55.310555 196.403322
F 1.044445 55.310555 218.225913
F 0.511112 55.310555 240.048505
F 33.104894 9.004040 0.653198
F 32.571561 9.004040 22.475790
F 32.038228 9.004040 44.298380
F 31.504896 9.004040 66.120971
F 30.971563 9.004040 87.943563
F 30.438231 9.004040 109.766154
F 29.904898 9.004040 131.588746
F 29.371565 9.004040 153.411336
F 28.838233 9.004040 175.233927
F 28.304900 9.004040 197.056519
F 27.771567 9.004040 218.879110
F 27.238235 9.004040 240.701701
F 33.104894 32.157298 0.653198
F 32.571561 32.157298 22.475790
F 32.038228 32.157298 44.298380
F 31.504896 32.157298 66.120971
F 30.971563 32.157298 87.943563
F 30.438231 32.157298 109.766154
F 29.904898 32.157298 131.588746
F 29.371565 32.157298 153.411336
F 28.838233 32.157298 175.233927
F 28.304900 32.157298 197.056519
F 27.771567 32.157298 218.879110
F 27.238235 32.157298 240.701701
F 33.104894 55.310555 0.653198
F 32.571561 55.310555 22.475790
F 32.038228 55.310555 44.298380
F 31.504896 55.310555 66.120971
F 30.971563 55.310555 87.943563
F 30.438231 55.310555 109.766154
F 29.904898 55.310555 131.588746
F 29.371565 55.310555 153.411336
F 28.838233 55.310555 175.233927
F 28.304900 55.310555 197.056519
F 27.771567 55.310555 218.879110
F 27.238235 55.310555 240.701701
F 59.832016 9.004040 1.306395
F 59.298683 9.004040 23.128986
F 58.765351 9.004040 44.951577
F 58.232018 9.004040 66.774168
F 57.698686 9.004040 88.596760
F 57.165353 9.004040 110.419351
F 56.632020 9.004040 132.241942
F 56.098688 9.004040 154.064533
F 55.565355 9.004040 175.887124
F 55.032022 9.004040 197.709716
F 54.498690 9.004040 219.532306
F 53.965357 9.004040 241.354898
F 59.832016 32.157298 1.306395
F 59.298683 32.157298 23.128986
F 58.765351 32.157298 44.951577
F 58.232018 32.157298 66.774168
F 57.698686 32.157298 88.596760
F 57.165353 32.157298 110.419351
F 56.632020 32.157298 132.241942
F 56.098688 32.157298 154.064533
F 55.565355 32.157298 175.887124
F 55.032022 32.157298 197.709716
F 54.498690 32.157298 219.532306
F 53.965357 32.157298 241.354898
F 59.832016 55.310555 1.306395
F 59.298683 55.310555 23.128986
F 58.765351 55.310555 44.951577
F 58.232018 55.310555 66.774168
F 57.698686 55.310555 88.596760
F 57.165353 55.310555 110.419351
F 56.632020 55.310555 132.241942
F 56.098688 55.310555 154.064533
F 55.565355 55.310555 175.887124
F 55.032022 55.310555 197.709716
F 54.498690 55.310555 219.532306
F 53.965357 55.310555 241.354898
F 6.377772 16.721796 0.000000
F 5.844439 16.721796 21.822592
F 5.311106 16.721796 43.645183
F 4.777774 16.721796 65.467774
F 4.244441 16.721796 87.290365
F 3.711108 16.721796 109.112956
F 3.177776 16.721796 130.935548
F 2.644443 16.721796 152.758139
F 2.111110 16.721796 174.580730
F 1.577778 16.721796 196.403321
F 1.044445 16.721796 218.225912
F 0.511112 16.721796 240.048504
F 6.377772 39.875053 0.000000
F 5.844439 39.875053 21.822592
F 5.311106 39.875053 43.645183
F 4.777774 39.875053 65.467774
F 4.244441 39.875053 87.290365
F 3.711108 39.875053 109.112956
F 3.177776 39.875053 130.935548
F 2.644443 39.875053 152.758139
F 2.111110 39.875053 174.580730
F 1.577778 39.875053 196.403321
F 1.044445 39.875053 218.225912
F 0.511112 39.875053 240.048504
F 6.377772 63.028311 0.000000
F 5.844439 63.028311 21.822592
F 5.311106 63.028311 43.645183
F 4.777774 63.028311 65.467774
F 4.244441 63.028311 87.290365
F 3.711108 63.028311 109.112956
F 3.177776 63.028311 130.935548
F 2.644443 63.028311 152.758139
F 2.111110 63.028311 174.580730
F 1.577778 63.028311 196.403321
F 1.044445 63.028311 218.225912
F 0.511112 63.028311 240.048504
F 33.104894 16.721796 0.653197
F 32.571561 16.721796 22.475789
F 32.038229 16.721796 44.298379
F 31.504896 16.721796 66.120971
F 30.971563 16.721796 87.943562
F 30.438231 16.721796 109.766153
F 29.904898 16.721796 131.588745
F 29.371565 16.721796 153.411335
F 28.838233 16.721796 175.233927
F 28.304900 16.721796 197.056518
F 27.771567 16.721796 218.879109
F 27.238235 16.721796 240.701700
F 33.104894 39.875053 0.653197
F 32.571561 39.875053 22.475789
F 32.038229 39.875053 44.298379
F 31.504896 39.875053 66.120971
F 30.971563 39.875053 87.943562
F 30.438231 39.875053 109.766153
F 29.904898 39.875053 131.588745
F 29.371565 39.875053 153.411335
F 28.838233 39.875053 175.233927
F 28.304900 39.875053 197.056518
F 27.771567 39.875053 218.879109
F 27.238235 39.875053 240.701700
F 33.104894 63.028311 0.653197
F 32.571561 63.028311 22.475789
F 32.038229 63.028311 44.298379
F 31.504896 63.028311 66.120971
F 30.971563 63.028311 87.943562
F 30.438231 63.028311 109.766153
F 29.904898 63.028311 131.588745
F 29.371565 63.028311 153.411335
F 28.838233 63.028311 175.233927
F 28.304900 63.028311 197.056518
F 27.771567 63.028311 218.879109
F 27.238235 63.028311 240.701700
F 59.832016 16.721796 1.306394
F 59.298683 16.721796 23.128985
F 58.765351 16.721796 44.951576
F 58.232018 16.721796 66.774168
F 57.698686 16.721796 88.596759
F 57.165353 16.721796 110.419350
F 56.632020 16.721796 132.241941
F 56.098688 16.721796 154.064532
F 55.565355 16.721796 175.887124
F 55.032022 16.721796 197.709715
F 54.498690 16.721796 219.532305
F 53.965357 16.721796 241.354897
F 59.832016 39.875053 1.306394
F 59.298683 39.875053 23.128985
F 58.765351 39.875053 44.951576
F 58.232018 39.875053 66.774168
F 57.698686 39.875053 88.596759
F 57.165353 39.875053 110.419350
F 56.632020 39.875053 132.241941
F 56.098688 39.875053 154.064532
F 55.565355 39.875053 175.887124
F 55.032022 39.875053 197.709715
F 54.498690 39.875053 219.532305
F 53.965357 39.875053 241.354897
F 59.832016 63.028311 1.306394
F 59.298683 63.028311 23.128985
F 58.765351 63.028311 44.951576
F 58.232018 63.028311 66.774168
F 57.698686 63.028311 88.596759
F 57.165353 63.028311 110.419350
F 56.632020 63.028311 132.241941
F 56.098688 63.028311 154.064532
F 55.565355 63.028311 175.887124
F 55.032022 63.028311 197.709715
F 54.498690 63.028311 219.532305
F 53.965357 63.028311 241.354897
F 15.286807 1.286291 0.217733
F 14.753475 1.286291 22.040325
F 14.220142 1.286291 43.862916
F 13.686809 1.286291 65.685507
F 13.153477 1.286291 87.508098
F 12.620144 1.286291 109.330689
F 12.086811 1.286291 131.153280
F 11.553479 1.286291 152.975872
F 11.020146 1.286291 174.798462
F 10.486813 1.286291 196.621054
F 9.953481 1.286291 218.443645
F 9.420148 1.286291 240.266236
F 15.286807 24.439548 0.217733
F 14.753475 24.439548 22.040325
F 14.220142 24.439548 43.862916
F 13.686809 24.439548 65.685507
F 13.153477 24.439548 87.508098
F 12.620144 24.439548 109.330689
F 12.086811 24.439548 131.153280
F 11.553479 24.439548 152.975872
F 11.020146 24.439548 174.798462
F 10.486813 24.439548 196.621054
F 9.953481 24.439548 218.443645
F 9.420148 24.439548 240.266236
F 15.286807 47.592806 0.217733
F 14.753475 47.592806 22.040325
F 14.220142 47.592806 43.862916
F 13.686809 47.592806 65.685507
F 13.153477 47.592806 87.508098
F 12.620144 47.592806 109.330689
F 12.086811 47.592806 131.153280
F 11.553479 47.592806 152.975872
F 11.020146 47.592806 174.798462
F 10.486813 47.592806 196.621054
F 9.953481 47.592806 218.443645
F 9.420148 47.592806 240.266236
F 42.013930 1.286291 0.870930
F 41.480597 1.286291 22.693522
F 40.947264 1.286291 44.516113
F 40.413932 1.286291 66.338703
F 39.880599 1.286291 88.161295
F 39.347266 1.286291 109.983886
F 38.813934 1.286291 131.806477
F 38.280601 1.286291 153.629068
F 37.747268 1.286291 175.451659
F 37.213936 1.286291 197.274251
F 36.680603 1.286291 219.096842
F 36.147271 1.286291 240.919433
F 42.013930 24.439548 0.870930
F 41.480597 24.439548 22.693522
F 40.947264 24.439548 44.516113
F 40.413932 24.439548 66.338703
F 39.880599 24.439548 88.161295
F 39.347266 24.439548 109.983886
F 38.813934 24.439548 131.806477
F 38.280601 24.439548 153.629068
F 37.747268 24.439548 175.451659
F 37.213936 24.439548 197.274251
F 36.680603 24.439548 219.096842
F 36.147271 24.439548 240.919433
F 42.013930 47.592806 0.870930
F 41.480597 47.592806 22.693522
F 40.947264 47.592806 44.516113
F 40.413932 47.592806 66.338703
F 39.880599 47.592806 88.161295
F 39.347266 47.592806 109.983886
F 38.813934 47.592806 131.806477
F 38.280601 47.592806 153.629068
F 37.747268 47.592806 175.451659
F 37.213936 47.592806 197.274251
F 36.680603 47.592806 219.096842
F 36.147271 47.592806 240.919433
F 64.474391 1.286291 176.104856
F 63.941058 1.286291 197.927448
F 63.407725 1.286291 219.750039
F 62.874393 1.286291 241.572629
F 64.474391 24.439548 176.104856
F 63.941058 24.439548 197.927448
F 63.407725 24.439548 219.750039
F 62.874393 24.439548 241.572629
F 64.474391 47.592806 176.104856
F 63.941058 47.592806 197.927448
F 63.407725 47.592806 219.750039
F 62.874393 47.592806 241.572629
F 15.286807 9.004040 0.217733
F 14.753475 9.004040 22.040325
F 14.220142 9.004040 43.862916
F 13.686809 9.004040 65.685507
F 13.153477 9.004040 87.508098
F 12.620144 9.004040 109.330689
F 12.086811 9.004040 131.153281
F 11.553479 9.004040 152.975872
F 11.020146 9.004040 174.798462
F 10.486813 9.004040 196.621054
F 9.953481 9.004040 218.443645
F 9.420148 9.004040 240.266237
F 15.286807 32.157298 0.217733
F 14.753475 32.157298 22.040325
F 14.220142 32.157298 43.862916
F 13.686809 32.157298 65.685507
F 13.153477 32.157298 87.508098
F 12.620144 32.157298 109.330689
F 12.086811 32.157298 131.153281
F 11.553479 32.157298 152.975872
F 11.020146 32.157298 174.798462
F 10.486813 32.157298 196.621054
F 9.953481 32.157298 218.443645
F 9.420148 32.157298 240.266237
F 15.286807 55.310555 0.217733
F 14.753475 55.310555 22.040325
F 14.220142 55.310555 43.862916
F 13.686809 55.310555 65.685507
F 13.153477 55.310555 87.508098
F 12.620144 55.310555 109.330689
F 12.086811 55.310555 131.153281
F 11.553479 55.310555 152.975872
F 11.020146 55.310555 174.798462
F 10.486813 55.310555 196.621054
F 9.953481 55.310555 218.443645
F 9.420148 55.310555 240.266237
F 42.013930 9.004040 0.870930
F 41.480597 9.004040 22.693522
F 40.947264 9.004040 44.516113
F 40.413932 9.004040 66.338703
F 39.880599 9.004040 88.161295
F 39.347266 9.004040 109.983886
F 38.813934 9.004040 131.806478
F 38.280601 9.004040 153.629068
F 37.747268 9.004040 175.451659
F 37.213936 9.004040 197.274251
F 36.680603 9.004040 219.096842
F 36.147270 9.004040 240.919434
F 42.013930 32.157298 0.870930
F 41.480597 32.157298 22.693522
F 40.947264 32.157298 44.516113
F 40.413932 32.157298 66.338703
F 39.880599 32.157298 88.161295
F 39.347266 32.157298 109.983886
F 38.813934 32.157298 131.806478
F 38.280601 32.157298 153.629068
F 37.747268 32.157298 175.451659
F 37.213936 32.157298 197.274251
F 36.680603 32.157298 219.096842
F 36.147270 32.157298 240.919434
F 42.013930 55.310555 0.870930
F 41.480597 55.310555 22.693522
F 40.947264 55.310555 44.516113
F 40.413932 55.310555 66.338703
F 39.880599 55.310555 88.161295
F 39.347266 55.310555 109.983886
F 38.813934 55.310555 131.806478
F 38.280601 55.310555 153.629068
F 37.747268 55.310555 175.451659
F 37.213936 55.310555 197.274251
F 36.680603 55.310555 219.096842
F 36.147270 55.310555 240.919434
F 64.474391 9.004040 176.104856
F 63.941058 9.004040 197.927448
F 63.407725 9.004040 219.750039
F 62.874393 9.004040 241.572630
F 64.474391 32.157298 176.104856
F 63.941058 32.157298 197.927448
F 63.407725 32.157298 219.750039
F 62.874393 32.157298 241.572630
F 64.474391 55.310555 176.104856
F 63.941058 55.310555 197.927448
F 63.407725 55.310555 219.750039
F 62.874393 55.310555 241.572630
F 15.286807 16.721795 0.217732
F 14.753475 16.721795 22.040324
F 14.220142 16.721795 43.862915
F 13.686809 16.721795 65.685507
F 13.153477 16.721795 87.508097
F 12.620144 16.721795 109.330688
F 12.086811 16.721795 131.153280
F 11.553479 16.721795 152.975871
F 11.020146 16.721795 174.798462
F 10.486813 16.721795 196.621053
F 9.953481 16.721795 218.443644
F 9.420148 16.721795 240.266236
F 15.286807 39.875053 0.217732
F 14.753475 39.875053 22.040324
F 14.220142 39.875053 43.862915
F 13.686809 39.875053 65.685507
F 13.153477 39.875053 87.508097
F 12.620144 39.875053 109.330688
F 12.086811 39.875053 131.153280
F 11.553479 39.875053 152.975871
F 11.020146 39.875053 174.798462
F 10.486813 39.875053 196.621053
F 9.953481 39.875053 218.443644
F 9.420148 39.875053 240.266236
F 15.286807 63.028310 0.217732
F 14.753475 63.028310 22.040324
F 14.220142 63.028310 43.862915
F 13.686809 63.028310 65.685507
F 13.153477 63.028310 87.508097
F 12.620144 63.028310 109.330688
F 12.086811 63.028310 131.153280
F 11.553479 63.028310 152.975871
F 11.020146 63.028310 174.798462
F 10.486813 63.028310 196.621053
F 9.953481 63.028310 218.443644
F 9.420148 63.028310 240.266236
F 42.013930 16.721795 0.870929
F 41.480597 16.721795 22.693521
F 40.947264 16.721795 44.516112
F 40.413932 16.721795 66.338703
F 39.880599 16.721795 88.161294
F 39.347266 16.721795 109.983885
F 38.813934 16.721795 131.806477
F 38.280601 16.721795 153.629067
F 37.747268 16.721795 175.451659
F 37.213936 16.721795 197.274250
F 36.680603 16.721795 219.096841
F 36.147271 16.721795 240.919433
F 42.013930 39.875053 0.870929
F 41.480597 39.875053 22.693521
F 40.947264 39.875053 44.516112
F 40.413932 39.875053 66.338703
F 39.880599 39.875053 88.161294
F 39.347266 39.875053 109.983885
F 38.813934 39.875053 131.806477
F 38.280601 39.875053 153.629067
F 37.747268 39.875053 175.451659
F 37.213936 39.875053 197.274250
F 36.680603 39.875053 219.096841
F 36.147271 39.875053 240.919433
F 42.013930 63.028310 0.870929
F 41.480597 63.028310 22.693521
F 40.947264 63.028310 44.516112
F 40.413932 63.028310 66.338703
F 39.880599 63.028310 88.161294
F 39.347266 63.028310 109.983885
F 38.813934 63.028310 131.806477
F 38.280601 63.028310 153.629067
F 37.747268 63.028310 175.451659
F 37.213936 63.028310 197.274250
F 36.680603 63.028310 219.096841
F 36.147271 63.028310 240.919433
F 64.474391 16.721795 176.104856
F 63.941058 16.721795 197.927447
F 63.407725 16.721795 219.750038
F 62.874393 16.721795 241.572629
F 64.474391 39.875053 176.104856
F 63.941058 39.875053 197.927447
F 63.407725 39.875053 219.750038
F 62.874393 39.875053 241.572629
F 64.474391 63.028310 176.104856
F 63.941058 63.028310 197.927447
F 63.407725 63.028310 219.750038
F 62.874393 63.028310 241.572629
F 24.195851 1.286290 0.435464
F 23.662518 1.286290 22.258055
F 23.129186 1.286290 44.080647
F 22.595853 1.286290 65.903238
F 22.062520 1.286290 87.725829
F 21.529188 1.286290 109.548420
F 20.995855 1.286290 131.371011
F 20.462523 1.286290 153.193603
F 19.929190 1.286290 175.016194
F 19.395857 1.286290 196.838785
F 18.862525 1.286290 218.661376
F 18.329192 1.286290 240.483967
F 24.195851 24.439547 0.435464
F 23.662518 24.439547 22.258055
F 23.129186 24.439547 44.080647
F 22.595853 24.439547 65.903238
F 22.062520 24.439547 87.725829
F 21.529188 24.439547 109.548420
F 20.995855 24.439547 131.371011
F 20.462523 24.439547 153.193603
F 19.929190 24.439547 175.016194
F 19.395857 24.439547 196.838785
F 18.862525 24.439547 218.661376
F 18.329192 24.439547 240.483967
F 24.195851 47.592805 0.435464
F 23.662518 47.592805 22.258055
F 23.129186 47.592805 44.080647
F 22.595853 47.592805 65.903238
F 22.062520 47.592805 87.725829
F 21.529188 47.592805 109.548420
F 20.995855 47.592805 131.371011
F 20.462523 47.592805 153.193603
F 19.929190 47.592805 175.016194
F 19.395857 47.592805 196.838785
F 18.862525 47.592805 218.661376
F 18.329192 47.592805 240.483967
F 50.922974 1.286290 1.088661
F 50.389642 1.286290 22.911252
F 49.856309 1.286290 44.733844
F 49.322976 1.286290 66.556435
F 48.789644 1.286290 88.379025
F 48.256311 1.286290 110.201617
F 47.722979 1.286290 132.024208
F 47.189646 1.286290 153.846800
F 46.656313 1.286290 175.669391
F 46.122981 1.286290 197.491981
F 45.589648 1.286290 219.314573
F 45.056315 1.286290 241.137164
F 50.922974 24.439547 1.088661
F 50.389642 24.439547 22.911252
F 49.856309 24.439547 44.733844
F 49.322976 24.439547 66.556435
F 48.789644 24.439547 88.379025
F 48.256311 24.439547 110.201617
F 47.722979 24.439547 132.024208
F 47.189646 24.439547 153.846800
F 46.656313 24.439547 175.669391
F 46.122981 24.439547 197.491981
F 45.589648 24.439547 219.314573
F 45.056315 24.439547 241.137164
F 50.922974 47.592805 1.088661
F 50.389642 47.592805 22.911252
F 49.856309 47.592805 44.733844
F 49.322976 47.592805 66.556435
F 48.789644 47.592805 88.379025
F 48.256311 47.592805 110.201617
F 47.722979 47.592805 132.024208
F 47.189646 47.592805 153.846800
F 46.656313 47.592805 175.669391
F 46.122981 47.592805 197.491981
F 45.589648 47.592805 219.314573
F 45.056315 47.592805 241.137164
F 24.195851 9.004039 0.435464
F 23.662518 9.004039 22.258055
F 23.129186 9.004039 44.080647
F 22.595853 9.004039 65.903238
F 22.062520 9.004039 87.725830
F 21.529188 9.004039 109.548420
F 20.995855 9.004039 131.371011
F 20.462523 9.004039 153.193603
F 19.929190 9.004039 175.016194
F 19.395857 9.004039 196.838786
F 18.862525 9.004039 218.661376
F 18.329192 9.004039 240.483967
F 24.195851 32.157296 0.435464
F 23.662518 32.157296 22.258055
F 23.129186 32.157296 44.080647
F 22.595853 32.157296 65.903238
F 22.062520 32.157296 87.725830
F 21.529188 32.157296 109.548420
F 20.995855 32.157296 131.371011
F 20.462523 32.157296 153.193603
F 19.929190 32.157296 175.016194
F 19.395857 32.157296 196.838786
F 18.862525 32.157296 218.661376
F 18.329192 32.157296 240.483967
F 24.195851 55.310554 0.435464
F 23.662518 55.310554 22.258055
F 23.129186 55.310554 44.080647
F 22.595853 55.310554 65.903238
F 22.062520 55.310554 87.725830
F 21.529188 55.310554 109.548420
F 20.995855 55.310554 131.371011
F 20.462523 55.310554 153.193603
F 19.929190 55.310554 175.016194
F 19.395857 55.310554 196.838786
F 18.862525 55.310554 218.661376
F 18.329192 55.310554 240.483967
F 50.922974 9.004039 1.088661
F 50.389642 9.004039 22.911252
F 49.856309 9.004039 44.733844
F 49.322976 9.004039 66.556435
F 48.789644 9.004039 88.379026
F 48.256311 9.004039 110.201617
F 47.722979 9.004039 132.024208
F 47.189646 9.004039 153.846800
F 46.656313 9.004039 175.669391
F 46.122981 9.004039 197.491982
F 45.589648 9.004039 219.314573
F 45.056315 9.004039 241.137164
F 50.922974 32.157296 1.088661
F 50.389642 32.157296 22.911252
F 49.856309 32.157296 44.733844
F 49.322976 32.157296 66.556435
F 48.789644 32.157296 88.379026
F 48.256311 32.157296 110.201617
F 47.722979 32.157296 132.024208
F 47.189646 32.157296 153.846800
F 46.656313 32.157296 175.669391
F 46.122981 32.157296 197.491982
F 45.589648 32.157296 219.314573
F 45.056315 32.157296 241.137164
F 50.922974 55.310554 1.088661
F 50.389642 55.310554 22.911252
F 49.856309 55.310554 44.733844
F 49.322976 55.310554 66.556435
F 48.789644 55.310554 88.379026
F 48.256311 55.310554 110.201617
F 47.722979 55.310554 132.024208
F 47.189646 55.310554 153.846800
F 46.656313 55.310554 175.669391
F 46.122981 55.310554 197.491982
F 45.589648 55.310554 219.314573
F 45.056315 55.310554 241.137164
F 24.195851 16.721794 0.435463
F 23.662518 16.721794 22.258055
F 23.129186 16.721794 44.080646
F 22.595853 16.721794 65.903237
F 22.062520 16.721794 87.725829
F 21.529188 16.721794 109.548419
F 20.995855 16.721794 131.371011
F 20.462523 16.721794 153.193602
F 19.929190 16.721794 175.016193
F 19.395857 16.721794 196.838785
F 18.862525 16.721794 218.661375
F 18.329192 16.721794 240.483966
F 24.195851 39.875052 0.435463
F 23.662518 39.875052 22.258055
F 23.129186 39.875052 44.080646
F 22.595853 39.875052 65.903237
F 22.062520 39.875052 87.725829
F 21.529188 39.875052 109.548419
F 20.995855 39.875052 131.371011
F 20.462523 39.875052 153.193602
F 19.929190 39.875052 175.016193
F 19.395857 39.875052 196.838785
F 18.862525 39.875052 218.661375
F 18.329192 39.875052 240.483966
F 24.195851 63.028309 0.435463
F 23.662518 63.028309 22.258055
F 23.129186 63.028309 44.080646
F 22.595853 63.028309 65.903237
F 22.062520 63.028309 87.725829
F 21.529188 63.028309 109.548419
F 20.995855 63.028309 131.371011
F 20.462523 63.028309 153.193602
F 19.929190 63.028309 175.016193
F 19.395857 63.028309 196.838785
F 18.862525 63.028309 218.661375
F 18.329192 63.028309 240.483966
F 50.922974 16.721794 1.088660
F 50.389642 16.721794 22.911252
F 49.856309 16.721794 44.733843
F 49.322976 16.721794 66.556434
F 48.789644 16.721794 88.379025
F 48.256311 16.721794 110.201616
F 47.722979 16.721794 132.024208
F 47.189646 16.721794 153.846799
F 46.656313 16.721794 175.669390
F 46.122981 16.721794 197.491981
F 45.589648 16.721794 219.314572
F 45.056315 16.721794 241.137163
F 50.922974 39.875052 1.088660
F 50.389642 39.875052 22.911252
F 49.856309 39.875052 44.733843
F 49.322976 39.875052 66.556434
F 48.789644 39.875052 88.379025
F 48.256311 39.875052 110.201616
F 47.722979 39.875052 132.024208
F 47.189646 39.875052 153.846799
F 46.656313 39.875052 175.669390
F 46.122981 39.875052 197.491981
F 45.589648 39.875052 219.314572
F 45.056315 39.875052 241.137163
F 50.922974 63.028309 1.088660
F 50.389642 63.028309 22.911252
F 49.856309 63.028309 44.733843
F 49.322976 63.028309 66.556434
F 48.789644 63.028309 88.379025
F 48.256311 63.028309 110.201616
F 47.722979 63.028309 132.024208
F 47.189646 63.028309 153.846799
F 46.656313 63.028309 175.669390
F 46.122981 63.028309 197.491981
F 45.589648 63.028309 219.314572
F 45.056315 63.028309 241.137163
F 8.516154 7.717750 3.691533
F 7.982821 7.717750 25.514124
F 7.449488 7.717750 47.336716
F 6.916156 7.717750 69.159307
F 6.382823 7.717750 90.981897
F 5.849490 7.717750 112.804489
F 5.316158 7.717750 134.627080
F 4.782825 7.717750 156.449672
F 4.249493 7.717750 178.272263
F 3.716160 7.717750 200.094853
F 3.182827 7.717750 221.917445
F 2.649495 7.717750 243.740036
F 8.516154 30.871007 3.691533
F 7.982821 30.871007 25.514124
F 7.449488 30.871007 47.336716
F 6.916156 30.871007 69.159307
F 6.382823 30.871007 90.981897
F 5.849490 30.871007 112.804489
F 5.316158 30.871007 134.627080
F 4.782825 30.871007 156.449672
F 4.249493 30.871007 178.272263
F 3.716160 30.871007 200.094853
F 3.182827 30.871007 221.917445
F 2.649495 30.871007 243.740036
F 8.516154 54.024265 3.691533
F 7.982821 54.024265 25.514124
F 7.449488 54.024265 47.336716
F 6.916156 54.024265 69.159307
F 6.382823 54.024265 90.981897
F 5.849490 54.024265 112.804489
F 5.316158 54.024265 134.627080
F 4.782825 54.024265 156.449672
F 4.249493 54.024265 178.272263
F 3.716160 54.024265 200.094853
F 3.182827 54.024265 221.917445
F 2.649495 54.024265 243.740036
F 35.243276 7.717750 4.344730
F 34.709943 7.717750 26.167321
F 34.176611 7.717750 47.989913
F 33.643278 7.717750 69.812503
F 33.109945 7.717750 91.635094
F 32.576613 7.717750 113.457686
F 32.043280 7.717750 135.280277
F 31.509947 7.717750 157.102869
F 30.976615 7.717750 178.925459
F 30.443282 7.717750 200.748050
F 29.909950 7.717750 222.570642
F 29.376617 7.717750 244.393233
F 35.243276 30.871007 4.344730
F 34.709943 30.871007 26.167321
F 34.176611 30.871007 47.989913
F 33.643278 30.871007 69.812503
F 33.109945 30.871007 91.635094
F 32.576613 30.871007 113.457686
F 32.043280 30.871007 135.280277
F 31.509947 30.871007 157.102869
F 30.976615 30.871007 178.925459
F 30.443282 30.871007 200.748050
F 29.909950 30.871007 222.570642
F 29.376617 30.871007 244.393233
F 35.243276 54.024265 4.344730
F 34.709943 54.024265 26.167321
F 34.176611 54.024265 47.989913
F 33.643278 54.024265 69.812503
F 33.109945 54.024265 91.635094
F 32.576613 54.024265 113.457686
F 32.043280 54.024265 135.280277
F 31.509947 54.024265 157.102869
F 30.976615 54.024265 178.925459
F 30.443282 54.024265 200.748050
F 29.909950 54.024265 222.570642
F 29.376617 54.024265 244.393233
F 61.970399 7.717750 4.997927
F 61.437067 7.717750 26.820518
F 60.903734 7.717750 48.643109
F 60.370401 7.717750 70.465700
F 59.837069 7.717750 92.288291
F 59.303736 7.717750 114.110883
F 58.770403 7.717750 135.933474
F 58.237071 7.717750 157.756065
F 57.703738 7.717750 179.578656
F 57.170405 7.717750 201.401247
F 56.637073 7.717750 223.223839
F 56.103740 7.717750 245.046430
F 61.970399 30.871007 4.997927
F 61.437067 30.871007 26.820518
F 60.903734 30.871007 48.643109
F 60.370401 30.871007 70.465700
F 59.837069 30.871007 92.288291
F 59.303736 30.871007 114.110883
F 58.770403 30.871007 135.933474
F 58.237071 30.871007 157.756065
F 57.703738 30.871007 179.578656
F 57.170405 30.871007 201.401247
F 56.637073 30.871007 223.223839
F 56.103740 30.871007 245.046430
F 61.970399 54.024265 4.997927
F 61.437067 54.024265 26.820518
F 60.903734 54.024265 48.643109
F 60.370401 54.024265 70.465700
F 59.837069 54.024265 92.288291
F 59.303736 54.024265 114.110883
F 58.770403 54.024265 135.933474
F 58.237071 54.024265 157.756065
F 57.703738 54.024265 179.578656
F 57.170405 54.024265 201.401247
F 56.637073 54.024265 223.223839
F 56.103740 54.024265 245.046430
F 8.516154 15.435503 3.691532
F 7.982821 15.435503 25.514123
F 7.449488 15.435503 47.336715
F 6.916156 15.435503 69.159306
F 6.382823 15.435503 90.981896
F 5.849490 15.435503 112.804488
F 5.316158 15.435503 134.627079
F 4.782825 15.435503 156.449671
F 4.249493 15.435503 178.272262
F 3.716160 15.435503 200.094852
F 3.182827 15.435503 221.917444
F 2.649495 15.435503 243.740035
F 8.516154 38.588760 3.691532
F 7.982821 38.588760 25.514123
F 7.449488 38.588760 47.336715
F 6.916156 38.588760 69.159306
F 6.382823 38.588760 90.981896
F 5.849490 38.588760 112.804488
F 5.316158 38.588760 134.627079
F 4.782825 38.588760 156.449671
F 4.249493 38.588760 178.272262
F 3.716160 38.588760 200.094852
F 3.182827 38.588760 221.917444
F 2.649495 38.588760 243.740035
F 8.516154 61.742018 3.691532
F 7.982821 61.742018 25.514123
F 7.449488 61.742018 47.336715
F 6.916156 61.742018 69.159306
F 6.382823 61.742018 90.981896
F 5.849490 61.742018 112.804488
F 5.316158 61.742018 134.627079
F 4.782825 61.742018 156.449671
F 4.249493 61.742018 178.272262
F 3.716160 61.742018 200.094852
F 3.182827 61.742018 221.917444
F 2.649495 61.742018 243.740035
F 35.243276 15.435503 4.344729
F 34.709943 15.435503 26.167320
F 34.176611 15.435503 47.989912
F 33.643278 15.435503 69.812502
F 33.109945 15.435503 91.635093
F 32.576613 15.435503 113.457685
F 32.043280 15.435503 135.280276
F 31.509947 15.435503 157.102868
F 30.976615 15.435503 178.925458
F 30.443282 15.435503 200.748049
F 29.909950 15.435503 222.570641
F 29.376617 15.435503 244.393232
F 35.243276 38.588760 4.344729
F 34.709943 38.588760 26.167320
F 34.176611 38.588760 47.989912
F 33.643278 38.588760 69.812502
F 33.109945 38.588760 91.635093
F 32.576613 38.588760 113.457685
F 32.043280 38.588760 135.280276
F 31.509947 38.588760 157.102868
F 30.976615 38.588760 178.925458
F 30.443282 38.588760 200.748049
F 29.909950 38.588760 222.570641
F 29.376617 38.588760 244.393232
F 35.243276 61.742018 4.344729
F 34.709943 61.742018 26.167320
F 34.176611 61.742018 47.989912
F 33.643278 61.742018 69.812502
F 33.109945 61.742018 91.635093
F 32.576613 61.742018 113.457685
F 32.043280 61.742018 135.280276
F 31.509947 61.742018 157.102868
F 30.976615 61.742018 178.925458
F 30.443282 61.742018 200.748049
F 29.909950 61.742018 222.570641
F 29.376617 61.742018 244.393232
F 61.970399 15.435503 4.997926
F 61.437067 15.435503 26.820517
F 60.903734 15.435503 48.643108
F 60.370401 15.435503 70.465699
F 59.837069 15.435503 92.288290
F 59.303736 15.435503 114.110882
F 58.770403 15.435503 135.933473
F 58.237071 15.435503 157.756064
F 57.703738 15.435503 179.578655
F 57.170406 15.435503 201.401246
F 56.637073 15.435503 223.223838
F 56.103740 15.435503 245.046429
F 61.970399 38.588760 4.997926
F 61.437067 38.588760 26.820517
F 60.903734 38.588760 48.643108
F 60.370401 38.588760 70.465699
F 59.837069 38.588760 92.288290
F 59.303736 38.588760 114.110882
F 58.770403 38.588760 135.933473
F 58.237071 38.588760 157.756064
F 57.703738 38.588760 179.578655
F 57.170406 38.588760 201.401246
F 56.637073 38.588760 223.223838
F 56.103740 38.588760 245.046429
F 61.970399 61.742018 4.997926
F 61.437067 61.742018 26.820517
F 60.903734 61.742018 48.643108
F 60.370401 61.742018 70.465699
F 59.837069 61.742018 92.288290
F 59.303736 61.742018 114.110882
F 58.770403 61.742018 135.933473
F 58.237071 61.742018 157.756064
F 57.703738 61.742018 179.578655
F 57.170406 61.742018 201.401246
F 56.637073 61.742018 223.223838
F 56.103740 61.742018 245.046429
F 8.516154 0.000000 3.691533
F 7.982821 0.000000 25.514124
F 7.449488 0.000000 47.336716
F 6.916156 0.000000 69.159307
F 6.382823 0.000000 90.981897
F 5.849490 0.000000 112.804489
F 5.316158 0.000000 134.627080
F 4.782825 0.000000 156.449672
F 4.249493 0.000000 178.272263
F 3.716160 0.000000 200.094853
F 3.182827 0.000000 221.917445
F 2.649495 0.000000 243.740036
F 8.516154 23.153258 3.691533
F 7.982821 23.153258 25.514124
F 7.449488 23.153258 47.336716
F 6.916156 23.153258 69.159307
F 6.382823 23.153258 90.981897
F 5.849490 23.153258 112.804489
F 5.316158 23.153258 134.627080
F 4.782825 23.153258 156.449672
F 4.249493 23.153258 178.272263
F 3.716160 23.153258 200.094853
F 3.182827 23.153258 221.917445
F 2.649495 23.153258 243.740036
F 8.516154 46.306515 3.691533
F 7.982821 46.306515 25.514124
F 7.449488 46.306515 47.336716
F 6.916156 46.306515 69.159307
F 6.382823 46.306515 90.981897
F 5.849490 46.306515 112.804489
F 5.316158 46.306515 134.627080
F 4.782825 46.306515 156.449672
F 4.249493 46.306515 178.272263
F 3.716160 46.306515 200.094853
F 3.182827 46.306515 221.917445
F 2.649495 46.306515 243.740036
F 35.243276 0.000000 4.344730
F 34.709943 0.000000 26.167321
F 34.176611 0.000000 47.989913
F 33.643278 0.000000 69.812503
F 33.109945 0.000000 91.635094
F 32.576613 0.000000 113.457686
F 32.043280 0.000000 135.280277
F 31.509947 0.000000 157.102869
F 30.976615 0.000000 178.925459
F 30.443282 0.000000 200.748050
F 29.909950 0.000000 222.570642
F 29.376617 0.000000 244.393233
F 35.243276 23.153258 4.344730
F 34.709943 23.153258 26.167321
F 34.176611 23.153258 47.989913
F 33.643278 23.153258 69.812503
F 33.109945 23.153258 91.635094
F 32.576613 23.153258 113.457686
F 32.043280 23.153258 135.280277
F 31.509947 23.153258 157.102869
F 30.976615 23.153258 178.925459
F 30.443282 23.153258 200.748050
F 29.909950 23.153258 222.570642
F 29.376617 23.153258 244.393233
F 35.243276 46.306515 4.344730
F 34.709943 46.306515 26.167321
F 34.176611 46.306515 47.989913
F 33.643278 46.306515 69.812503
F 33.109945 46.306515 91.635094
F 32.576613 46.306515 113.457686
F 32.043280 46.306515 135.280277
F 31.509947 46.306515 157.102869
F 30.976615 46.306515 178.925459
F 30.443282 46.306515 200.748050
F 29.909950 46.306515 222.570642
F 29.376617 46.306515 244.393233
F 61.970399 0.000000 4.997927
F 61.437067 0.000000 26.820518
F 60.903734 0.000000 48.643109
F 60.370401 0.000000 70.465700
F 59.837069 0.000000 92.288291
F 59.303736 0.000000 114.110883
F 58.770403 0.000000 135.933474
F 58.237071 0.000000 157.756065
F 57.703738 0.000000 179.578656
F 57.170405 0.000000 201.401247
F 56.637073 0.000000 223.223839
F 56.103740 0.000000 245.046430
F 61.970399 23.153258 4.997927
F 61.437067 23.153258 26.820518
F 60.903734 23.153258 48.643109
F 60.370401 23.153258 70.465700
F 59.837069 23.153258 92.288291
F 59.303736 23.153258 114.110883
F 58.770403 23.153258 135.933474
F 58.237071 23.153258 157.756065
F 57.703738 23.153258 179.578656
F 57.170405 23.153258 201.401247
F 56.637073 23.153258 223.223839
F 56.103740 23.153258 245.046430
F 61.970399 46.306515 4.997927
F 61.437067 46.306515 26.820518
F 60.903734 46.306515 48.643109
F 60.370401 46.306515 70.465700
F 59.837069 46.306515 92.288291
F 59.303736 46.306515 114.110883
F 58.770403 46.306515 135.933474
F 58.237071 46.306515 157.756065
F 57.703738 46.306515 179.578656
F 57.170405 46.306515 201.401247
F 56.637073 46.306515 223.223839
F 56.103740 46.306515 245.046430
F 17.425191 7.717750 3.909265
F 16.891859 7.717750 25.731856
F 16.358526 7.717750 47.554448
F 15.825193 7.717750 69.377039
F 15.291861 7.717750 91.199630
F 14.758528 7.717750 113.022221
F 14.225196 7.717750 134.844812
F 13.691863 7.717750 156.667404
F 13.158530 7.717750 178.489995
F 12.625198 7.717750 200.312586
F 12.091865 7.717750 222.135177
F 11.558532 7.717750 243.957768
F 17.425191 30.871007 3.909265
F 16.891859 30.871007 25.731856
F 16.358526 30.871007 47.554448
F 15.825193 30.871007 69.377039
F 15.291861 30.871007 91.199630
F 14.758528 30.871007 113.022221
F 14.225196 30.871007 134.844812
F 13.691863 30.871007 156.667404
F 13.158530 30.871007 178.489995
F 12.625198 30.871007 200.312586
F 12.091865 30.871007 222.135177
F 11.558532 30.871007 243.957768
F 17.425191 54.024265 3.909265
F 16.891859 54.024265 25.731856
F 16.358526 54.024265 47.554448
F 15.825193 54.024265 69.377039
F 15.291861 54.024265 91.199630
F 14.758528 54.024265 113.022221
F 14.225196 54.024265 134.844812
F 13.691863 54.024265 156.667404
F 13.158530 54.024265 178.489995
F 12.625198 54.024265 200.312586
F 12.091865 54.024265 222.135177
F 11.558532 54.024265 243.957768
F 44.152314 7.717750 4.562462
F 43.618981 7.717750 26.385053
F 43.085648 7.717750 48.207645
F 42.552316 7.717750 70.030236
F 42.018983 7.717750 91.852826
F 41.485650 7.717750 113.675418
F 40.952318 7.717750 135.498009
F 40.418985 7.717750 157.320601
F 39.885653 7.717750 179.143192
F 39.352320 7.717750 200.965782
F 38.818987 7.717750 222.788374
F 38.285655 7.717750 244.610965
F 44.152314 30.871007 4.562462
F 43.618981 30.871007 26.385053
F 43.085648 30.871007 48.207645
F 42.552316 30.871007 70.030236
F 42.018983 30.871007 91.852826
F 41.485650 30.871007 113.675418
F 40.952318 30.871007 135.498009
F 40.418985 30.871007 157.320601
F 39.885653 30.871007 179.143192
F 39.352320 30.871007 200.965782
F 38.818987 30.871007 222.788374
F 38.285655 30.871007 244.610965
F 44.152314 54.024265 4.562462
F 43.618981 54.024265 26.385053
F 43.085648 54.024265 48.207645
F 42.552316 54.024265 70.030236
F 42.018983 54.024265 91.852826
F 41.485650 54.024265 113.675418
F 40.952318 54.024265 135.498009
F 40.418985 54.024265 157.320601
F 39.885653 54.024265 179.143192
F 39.352320 54.024265 200.965782
F 38.818987 54.024265 222.788374
F 38.285655 54.024265 244.610965
F 65.012778 7.717750 245.264162
F 65.012778 30.871007 245.264162
F 65.012778 54.024265 245.264162
F 17.425191 15.435502 3.909264
F 16.891859 15.435502 25.731855
F 16.358526 15.435502 47.554447
F 15.825194 15.435502 69.377038
F 15.291861 15.435502 91.199629
F 14.758528 15.435502 113.022220
F 14.225196 15.435502 134.844811
F 13.691863 15.435502 156.667403
F 13.158530 15.435502 178.489994
F 12.625198 15.435502 200.312585
F 12.091865 15.435502 222.135176
F 11.558532 15.435502 243.957767
F 17.425191 38.588760 3.909264
F 16.891859 38.588760 25.731855
F 16.358526 38.588760 47.554447
F 15.825194 38.588760 69.377038
F 15.291861 38.588760 91.199629
F 14.758528 38.588760 113.022220
F 14.225196 38.588760 134.844811
F 13.691863 38.588760 156.667403
F 13.158530 38.588760 178.489994
F 12.625198 38.588760 200.312585
F 12.091865 38.588760 222.135176
F 11.558532 38.588760 243.957767
F 17.425191 61.742017 3.909264
F 16.891859 61.742017 25.731855
F 16.358526 61.742017 47.554447
F 15.825194 61.742017 69.377038
F 15.291861 61.742017 91.199629
F 14.758528 61.742017 113.022220
F 14.225196 61.742017 134.844811
F 13.691863 61.742017 156.667403
F 13.158530 61.742017 178.489994
F 12.625198 61.742017 200.312585
F 12.091865 61.742017 222.135176
F 11.558532 61.742017 243.957767
F 44.152314 15.435502 4.562461
F 43.618981 15.435502 26.385052
F 43.085648 15.435502 48.207644
F 42.552316 15.435502 70.030235
F 42.018983 15.435502 91.852825
F 41.485651 15.435502 113.675417
F 40.952318 15.435502 135.498008
F 40.418985 15.435502 157.320600
F 39.885653 15.435502 179.143191
F 39.352320 15.435502 200.965781
F 38.818987 15.435502 222.788373
F 38.285655 15.435502 244.610964
F 44.152314 38.588760 4.562461
F 43.618981 38.588760 26.385052
F 43.085648 38.588760 48.207644
F 42.552316 38.588760 70.030235
F 42.018983 38.588760 91.852825
F 41.485651 38.588760 113.675417
F 40.952318 38.588760 135.498008
F 40.418985 38.588760 157.320600
F 39.885653 38.588760 179.143191
F 39.352320 38.588760 200.965781
F 38.818987 38.588760 222.788373
F 38.285655 38.588760 244.610964
F 44.152314 61.742017 4.562461
F 43.618981 61.742017 26.385052
F 43.085648 61.742017 48.207644
F 42.552316 61.742017 70.030235
F 42.018983 61.742017 91.852825
F 41.485651 61.742017 113.675417
F 40.952318 61.742017 135.498008
F 40.418985 61.742017 157.320600
F 39.885653 61.742017 179.143191
F 39.352320 61.742017 200.965781
F 38.818987 61.742017 222.788373
F 38.285655 61.742017 244.610964
F 65.012778 15.435502 245.264161
F 65.012778 38.588760 245.264161
F 65.012778 61.742017 245.264161
F 17.425191 0.000000 3.909265
F 16.891859 0.000000 25.731856
F 16.358526 0.000000 47.554448
F 15.825193 0.000000 69.377039
F 15.291861 0.000000 91.199630
F 14.758528 0.000000 113.022221
F 14.225196 0.000000 134.844812
F 13.691863 0.000000 156.667404
F 13.158530 0.000000 178.489995
F 12.625198 0.000000 200.312586
F 12.091865 0.000000 222.135177
F 11.558532 0.000000 243.957768
F 17.425191 23.153258 3.909265
F 16.891859 23.153258 25.731856
F 16.358526 23.153258 47.554448
F 15.825193 23.153258 69.377039
F 15.291861 23.153258 91.199630
F 14.758528 23.153258 113.022221
F 14.225196 23.153258 134.844812
F 13.691863 23.153258 156.667404
F 13.158530 23.153258 178.489995
F 12.625198 23.153258 200.312586
F 12.091865 23.153258 222.135177
F 11.558532 23.153258 243.957768
F 17.425191 46.306515 3.909265
F 16.891859 46.306515 25.731856
F 16.358526 46.306515 47.554448
F 15.825193 46.306515 69.377039
F 15.291861 46.306515 91.199630
F 14.758528 46.306515 113.022221
F 14.225196 46.306515 134.844812
F 13.691863 46.306515 156.667404
F 13.158530 46.306515 178.489995
F 12.625198 46.306515 200.312586
F 12.091865 46.306515 222.135177
F 11.558532 46.306515 243.957768
F 44.152314 0.000000 4.562462
F 43.618981 0.000000 26.385053
F 43.085648 0.000000 48.207645
F 42.552316 0.000000 70.030236
F 42.018983 0.000000 91.852826
F 41.485650 0.000000 113.675418
F 40.952318 0.000000 135.498009
F 40.418985 0.000000 157.320601
F 39.885653 0.000000 179.143192
F 39.352320 0.000000 200.965782
F 38.818987 0.000000 222.788374
F 38.285655 0.000000 244.610965
F 44.152314 23.153258 4.562462
F 43.618981 23.153258 26.385053
F 43.085648 23.153258 48.207645
F 42.552316 23.153258 70.030236
F 42.018983 23.153258 91.852826
F 41.485650 23.153258 113.675418
F 40.952318 23.153258 135.498009
F 40.418985 23.153258 157.320601
F 39.885653 23.153258 179.143192
F 39.352320 23.153258 200.965782
F 38.818987 23.153258 222.788374
F 38.285655 23.153258 244.610965
F 44.152314 46.306515 4.562462
F 43.618981 46.306515 26.385053
F 43.085648 46.306515 48.207645
F 42.552316 46.306515 70.030236
F 42.018983 46.306515 91.852826
F 41.485650 46.306515 113.675418
F 40.952318 46.306515 135.498009
F 40.418985 46.306515 157.320601
F 39.885653 46.306515 179.143192
F 39.352320 46.306515 200.965782
F 38.818987 46.306515 222.788374
F 38.285655 46.306515 244.610965
F 65.012778 0.000000 245.264162
F 65.012778 23.153258 245.264162
F 65.012778 46.306515 245.264162
F 26.334236 7.717750 4.126997
F 25.800904 7.717750 25.949588
F 25.267571 7.717750 47.772179
F 24.734238 7.717750 69.594770
F 24.200906 7.717750 91.417362
F 23.667573 7.717750 113.239953
F 23.134240 7.717750 135.062544
F 22.600908 7.717750 156.885135
F 22.067575 7.717750 178.707726
F 21.534242 7.717750 200.530318
F 21.000910 7.717750 222.352909
F 20.467577 7.717750 244.175500
F 26.334236 30.871008 4.126997
F 25.800904 30.871008 25.949588
F 25.267571 30.871008 47.772179
F 24.734238 30.871008 69.594770
F 24.200906 30.871008 91.417362
F 23.667573 30.871008 113.239953
F 23.134240 30.871008 135.062544
F 22.600908 30.871008 156.885135
F 22.067575 30.871008 178.707726
F 21.534242 30.871008 200.530318
F 21.000910 30.871008 222.352909
F 20.467577 30.871008 244.175500
F 26.334236 54.024265 4.126997
F 25.800904 54.024265 25.949588
F 25.267571 54.024265 47.772179
F 24.734238 54.024265 69.594770
F 24.200906 54.024265 91.417362
F 23.667573 54.024265 113.239953
F 23.134240 54.024265 135.062544
F 22.600908 54.024265 156.885135
F 22.067575 54.024265 178.707726
F 21.534242 54.024265 200.530318
F 21.000910 54.024265 222.352909
F 20.467577 54.024265 244.175500
F 53.061358 7.717750 4.780194
F 52.528026 7.717750 26.602784
F 51.994693 7.717750 48.425376
F 51.461361 7.717750 70.247967
F 50.928028 7.717750 92.070559
F 50.394695 7.717750 113.893150
F 49.861363 7.717750 135.715740
F 49.328030 7.717750 157.538332
F 48.794697 7.717750 179.360923
F 48.261365 7.717750 201.183515
F 47.728032 7.717750 223.006106
F 47.194699 7.717750 244.828696
F 53.061358 30.871008 4.780194
F 52.528026 30.871008 26.602784
F 51.994693 30.871008 48.425376
F 51.461361 30.871008 70.247967
F 50.928028 30.871008 92.070559
F 50.394695 30.871008 113.893150
F 49.861363 30.871008 135.715740
F 49.328030 30.871008 157.538332
F 48.794697 30.871008 179.360923
F 48.261365 30.871008 201.183515
F 47.728032 30.871008 223.006106
F 47.194699 30.871008 244.828696
F 53.061358 54.024265 4.780194
F 52.528026 54.024265 26.602784
F 51.994693 54.024265 48.425376
F 51.461361 54.024265 70.247967
F 50.928028 54.024265 92.070559
F 50.394695 54.024265 113.893150
F 49.861363 54.024265 135.715740
F 49.328030 54.024265 157.538332
F 48.794697 54.024265 179.360923
F 48.261365 54.024265 201.183515
F 47.728032 54.024265 223.006106
F 47.194699 54.024265 244.828696
F 26.334236 15.435503 4.126996
F 25.800904 15.435503 25.949587
F 25.267571 15.435503 47.772178
F 24.734238 15.435503 69.594769
F 24.200906 15.435503 91.417361
F 23.667573 15.435503 113.239952
F 23.134240 15.435503 135.062543
F 22.600908 15.435503 156.885134
F 22.067575 15.435503 178.707725
F 21.534242 15.435503 200.530317
F 21.000910 15.435503 222.352908
F 20.467577 15.435503 244.175499
F 26.334236 38.588760 4.126996
F 25.800904 38.588760 25.949587
F 25.267571 38.588760 47.772178
F 24.734238 38.588760 69.594769
F 24.200906 38.588760 91.417361
F 23.667573 38.588760 113.239952
F 23.134240 38.588760 135.062543
F 22.600908 38.588760 156.885134
F 22.067575 38.588760 178.707725
F 21.534242 38.588760 200.530317
F 21.000910 38.588760 222.352908
F 20.467577 38.588760 244.175499
F 26.334236 61.742018 4.126996
F 25.800904 61.742018 25.949587
F 25.267571 61.742018 47.772178
F 24.734238 61.742018 69.594769
F 24.200906 61.742018 91.417361
F 23.667573 61.742018 113.239952
F 23.134240 61.742018 135.062543
F 22.600908 61.742018 156.885134
F 22.067575 61.742018 178.707725
F 21.534242 61.742018 200.530317
F 21.000910 61.742018 222.352908
F 20.467577 61.742018 244.175499
F 53.061359 15.435503 4.780193
F 52.528026 15.435503 26.602783
F 51.994693 15.435503 48.425375
F 51.461361 15.435503 70.247966
F 50.928028 15.435503 92.070558
F 50.394695 15.435503 113.893149
F 49.861363 15.435503 135.715739
F 49.328030 15.435503 157.538331
F 48.794697 15.435503 179.360922
F 48.261365 15.435503 201.183514
F 47.728032 15.435503 223.006105
F 47.194699 15.435503 244.828695
F 53.061359 38.588760 4.780193
F 52.528026 38.588760 26.602783
F 51.994693 38.588760 48.425375
F 51.461361 38.588760 70.247966
F 50.928028 38.588760 92.070558
F 50.394695 38.588760 113.893149
F 49.861363 38.588760 135.715739
F 49.328030 38.588760 157.538331
F 48.794697 38.588760 179.360922
F 48.261365 38.588760 201.183514
F 47.728032 38.588760 223.006105
F 47.194699 38.588760 244.828695
F 53.061359 61.742018 4.780193
F 52.528026 61.742018 26.602783
F 51.994693 61.742018 48.425375
F 51.461361 61.742018 70.247966
F 50.928028 61.742018 92.070558
F 50.394695 61.742018 113.893149
F 49.861363 61.742018 135.715739
F 49.328030 61.742018 157.538331
F 48.794697 61.742018 179.360922
F 48.261365 61.742018 201.183514
F 47.728032 61.742018 223.006105
F 47.194699 61.742018 244.828695
F 26.334236 0.000001 4.126997
F 25.800904 0.000001 25.949588
F 25.267571 0.000001 47.772179
F 24.734238 0.000001 69.594770
F 24.200906 0.000001 91.417362
F 23.667573 0.000001 113.239953
F 23.134240 0.000001 135.062544
F 22.600908 0.000001 156.885135
F 22.067575 0.000001 178.707726
F 21.534242 0.000001 200.530318
F 21.000910 0.000001 222.352909
F 20.467577 0.000001 244.175500
F 26.334236 23.153258 4.126997
F 25.800904 23.153258 25.949588
F 25.267571 23.153258 47.772179
F 24.734238 23.153258 69.594770
F 24.200906 23.153258 91.417362
F 23.667573 23.153258 113.239953
F 23.134240 23.153258 135.062544
F 22.600908 23.153258 156.885135
F 22.067575 23.153258 178.707726
F 21.534242 23.153258 200.530318
F 21.000910 23.153258 222.352909
F 20.467577 23.153258 244.175500
F 26.334236 46.306516 4.126997
F 25.800904 46.306516 25.949588
F 25.267571 46.306516 47.772179
F 24.734238 46.306516 69.594770
F 24.200906 46.306516 91.417362
F 23.667573 46.306516 113.239953
F 23.134240 46.306516 135.062544
F 22.600908 46.306516 156.885135
F 22.067575 46.306516 178.707726
F 21.534242 46.306516 200.530318
F 21.000910 46.306516 222.352909
F 20.467577 46.306516 244.175500
F 53.061358 0.000001 4.780194
F 52.528026 0.000001 26.602784
F 51.994693 0.000001 48.425376
F 51.461361 0.000001 70.247967
F 50.928028 0.000001 92.070559
F 50.394695 0.000001 113.893150
F 49.861363 0.000001 135.715740
F 49.328030 0.000001 157.538332
F 48.794697 0.000001 179.360923
F 48.261365 0.000001 201.183515
F 47.728032 0.000001 223.006106
F 47.194699 0.000001 244.828696
F 53.061358 23.153258 4.780194
F 52.528026 23.153258 26.602784
F 51.994693 23.153258 48.425376
F 51.461361 23.153258 70.247967
F 50.928028 23.153258 92.070559
F 50.394695 23.153258 113.893150
F 49.861363 23.153258 135.715740
F 49.328030 23.153258 157.538332
F 48.794697 23.153258 179.360923
F 48.261365 23.153258 201.183515
F 47.728032 23.153258 223.006106
F 47.194699 23.153258 244.828696
F 53.061358 46.306516 4.780194
F 52.528026 46.306516 26.602784
F 51.994693 46.306516 48.425376
F 51.461361 46.306516 70.247967
F 50.928028 46.306516 92.070559
F 50.394695 46.306516 113.893150
F 49.861363 46.306516 135.715740
F 49.328030 46.306516 157.538332
F 48.794697 46.306516 179.360923
F 48.261365 46.306516 201.183515
F 47.728032 46.306516 223.006106
F 47.194699 46.306516 244.828696
F 8.605028 5.145166 0.054435
F 8.071696 5.145166 21.877026
F 7.538363 5.145166 43.699617
F 7.005030 5.145166 65.522208
F 6.471698 5.145166 87.344799
F 5.938365 5.145166 109.167390
F 5.405033 5.145166 130.989982
F 4.871700 5.145166 152.812573
F 4.338367 5.145166 174.635164
F 3.805035 5.145166 196.457755
F 3.271702 5.145166 218.280346
F 2.738369 5.145166 240.102938
F 8.605028 28.298423 0.054435
F 8.071696 28.298423 21.877026
F 7.538363 28.298423 43.699617
F 7.005030 28.298423 65.522208
F 6.471698 28.298423 87.344799
F 5.938365 28.298423 109.167390
F 5.405033 28.298423 130.989982
F 4.871700 28.298423 152.812573
F 4.338367 28.298423 174.635164
F 3.805035 28.298423 196.457755
F 3.271702 28.298423 218.280346
F 2.738369 28.298423 240.102938
F 8.605028 51.451681 0.054435
F 8.071696 51.451681 21.877026
F 7.538363 51.451681 43.699617
F 7.005030 51.451681 65.522208
F 6.471698 51.451681 87.344799
F 5.938365 51.451681 109.167390
F 5.405033 51.451681 130.989982
F 4.871700 51.451681 152.812573
F 4.338367 51.451681 174.635164
F 3.805035 51.451681 196.457755
F 3.271702 51.451681 218.280346
F 2.738369 51.451681 240.102938
F 35.332151 5.145166 0.707632
F 34.798818 5.145166 22.530223
F 34.265485 5.145166 44.352813
F 33.732153 5.145166 66.175405
F 33.198820 5.145166 87.997996
F 32.665488 5.145166 109.820587
F 32.132155 5.145166 131.643179
F 31.598822 5.145166 153.465769
F 31.065490 5.145166 175.288361
F 30.532157 5.145166 197.110952
F 29.998824 5.145166 218.933543
F 29.465492 5.145166 240.756134
F 35.332151 28.298423 0.707632
F 34.798818 28.298423 22.530223
F 34.265485 28.298423 44.352813
F 33.732153 28.298423 66.175405
F 33.198820 28.298423 87.997996
F 32.665488 28.298423 109.820587
F 32.132155 28.298423 131.643179
F 31.598822 28.298423 153.465769
F 31.065490 28.298423 175.288361
F 30.532157 28.298423 197.110952
F 29.998824 28.298423 218.933543
F 29.465492 28.298423 240.756134
F 35.332151 51.451681 0.707632
F 34.798818 51.451681 22.530223
F 34.265485 51.451681 44.352813
F 33.732153 51.451681 66.175405
F 33.198820 51.451681 87.997996
F 32.665488 51.451681 109.820587
F 32.132155 51.451681 131.643179
F 31.598822 51.451681 153.465769
F 31.065490 51.451681 175.288361
F 30.532157 51.451681 197.110952
F 29.998824 51.451681 218.933543
F 29.465492 51.451681 240.756134
F 62.059273 5.145166 1.360829
F 61.525940 5.145166 23.183419
F 60.992608 5.145166 45.006010
F 60.459275 5.145166 66.828602
F 59.925942 5.145166 88.651193
F 59.392610 5.145166 110.473784
F 58.859277 5.145166 132.296375
F 58.325945 5.145166 154.118966
F 57.792612 5.145166 175.941558
F 57.259279 5.145166 197.764149
F 56.725947 5.145166 219.586739
F 56.192614 5.145166 241.409331
F 62.059273 28.298423 1.360829
F 61.525940 28.298423 23.183419
F 60.992608 28.298423 45.006010
F 60.459275 28.298423 66.828602
F 59.925942 28.298423 88.651193
F 59.392610 28.298423 110.473784
F 58.859277 28.298423 132.296375
F 58.325945 28.298423 154.118966
F 57.792612 28.298423 175.941558
F 57.259279 28.298423 197.764149
F 56.725947 28.298423 219.586739
F 56.192614 28.298423 241.409331
F 62.059273 51.451681 1.360829
F 61.525940 51.451681 23.183419
F 60.992608 51.451681 45.006010
F 60.459275 51.451681 66.828602
F 59.925942 51.451681 88.651193
F 59.392610 51.451681 110.473784
F 58.859277 51.451681 132.296375
F 58.325945 51.451681 154.118966
F 57.792612 51.451681 175.941558
F 57.259279 51.451681 197.764149
F 56.725947 51.451681 219.586739
F 56.192614 51.451681 241.409331
F 8.605028 12.862918 0.054434
F 8.071696 12.862918 21.877025
F 7.538363 12.862918 43.699616
F 7.005031 12.862918 65.522207
F 6.471698 12.862918 87.344798
F 5.938365 12.862918 109.167390
F 5.405033 12.862918 130.989981
F 4.871700 12.862918 152.812572
F 4.338367 12.862918 174.635163
F 3.805035 12.862918 196.457754
F 3.271702 12.862918 218.280345
F 2.738369 12.862918 240.102937
F 8.605028 36.016175 0.054434
F 8.071696 36.016175 21.877025
F 7.538363 36.016175 43.699616
F 7.005031 36.016175 65.522207
F 6.471698 36.016175 87.344798
F 5.938365 36.016175 109.167390
F 5.405033 36.016175 130.989981
F 4.871700 36.016175 152.812572
F 4.338367 36.016175 174.635163
F 3.805035 36.016175 196.457754
F 3.271702 36.016175 218.280345
F 2.738369 36.016175 240.102937
F 8.605028 59.169433 0.054434
F 8.071696 59.169433 21.877025
F 7.538363 59.169433 43.699616
F 7.005031 59.169433 65.522207
F 6.471698 59.169433 87.344798
F 5.938365 59.169433 109.167390
F 5.405033 59.169433 130.989981
F 4.871700 59.169433 152.812572
F 4.338367 59.169433 174.635163
F 3.805035 59.169433 196.457754
F 3.271702 59.169433 218.280345
F 2.738369 59.169433 240.102937
F 35.332151 12.862918 0.707631
F 34.798818 12.862918 22.530222
F 34.265485 12.862918 44.352812
F 33.732153 12.862918 66.175404
F 33.198820 12.862918 87.997995
F 32.665488 12.862918 109.820587
F 32.132155 12.862918 131.643178
F 31.598822 12.862918 153.465768
F 31.065490 12.862918 175.288360
F 30.532157 12.862918 197.110951
F 29.998824 12.862918 218.933542
F 29.465492 12.862918 240.756133
F 35.332151 36.016175 0.707631
F 34.798818 36.016175 22.530222
F 34.265485 36.016175 44.352812
F 33.732153 36.016175 66.175404
F 33.198820 36.016175 87.997995
F 32.665488 36.016175 109.820587
F 32.132155 36.016175 131.643178
F 31.598822 36.016175 153.465768
F 31.065490 36.016175 175.288360
F 30.532157 36.016175 197.110951
F 29.998824 36.016175 218.933542
F 29.465492 36.016175 240.756133
F 35.332151 59.169433 0.707631
F 34.798818 59.169433 22.530222
F 34.265485 59.169433 44.352812
F 33.732153 59.169433 66.175404
F 33.198820 59.169433 87.997995
F 32.665488 59.169433 109.820587
F 32.132155 59.169433 131.643178
F 31.598822 59.169433 153.465768
F 31.065490 59.169433 175.288360
F 30.532157 59.169433 197.110951
F 29.998824 59.169433 218.933542
F 29.465492 59.169433 240.756133
F 62.059273 12.862918 1.360828
F 61.525940 12.862918 23.183418
F 60.992608 12.862918 45.006009
F 60.459275 12.862918 66.828601
F 59.925942 12.862918 88.651192
F 59.392610 12.862918 110.473784
F 58.859277 12.862918 132.296374
F 58.325945 12.862918 154.118965
F 57.792612 12.862918 175.941557
F 57.259279 12.862918 197.764148
F 56.725947 12.862918 219.586738
F 56.192614 12.862918 241.409330
F 62.059273 36.016175 1.360828
F 61.525940 36.016175 23.183418
F 60.992608 36.016175 45.006009
F 60.459275 36.016175 66.828601
F 59.925942 36.016175 88.651192
F 59.392610 36.016175 110.473784
F 58.859277 36.016175 132.296374
F 58.325945 36.016175 154.118965
F 57.792612 36.016175 175.941557
F 57.259279 36.016175 197.764148
F 56.725947 36.016175 219.586738
F 56.192614 36.016175 241.409330
F 62.059273 59.169433 1.360828
F 61.525940 59.169433 23.183418
F 60.992608 59.169433 45.006009
F 60.459275 59.169433 66.828601
F 59.925942 59.169433 88.651192
F 59.392610 59.169433 110.473784
F 58.859277 59.169433 132.296374
F 58.325945 59.169433 154.118965
F 57.792612 59.169433 175.941557
F 57.259279 59.169433 197.764148
F 56.725947 59.169433 219.586738
F 56.192614 59.169433 241.409330
F 8.605028 20.580673 0.054434
F 8.071696 20.580673 21.877026
F 7.538363 20.580673 43.699617
F 7.005031 20.580673 65.522207
F 6.471698 20.580673 87.344799
F 5.938365 20.580673 109.167390
F 5.405033 20.580673 130.989982
F 4.871700 20.580673 152.812573
F 4.338367 20.580673 174.635163
F 3.805035 20.580673 196.457755
F 3.271702 20.580673 218.280346
F 2.738369 20.580673 240.102938
F 8.605028 43.733931 0.054434
F 8.071696 43.733931 21.877026
F 7.538363 43.733931 43.699617
F 7.005031 43.733931 65.522207
F 6.471698 43.733931 87.344799
F 5.938365 43.733931 109.167390
F 5.405033 43.733931 130.989982
F 4.871700 43.733931 152.812573
F 4.338367 43.733931 174.635163
F 3.805035 43.733931 196.457755
F 3.271702 43.733931 218.280346
F 2.738369 43.733931 240.102938
F 8.605028 66.887188 0.054434
F 8.071696 66.887188 21.877026
F 7.538363 66.887188 43.699617
F 7.005031 66.887188 65.522207
F 6.471698 66.887188 87.344799
F 5.938365 66.887188 109.167390
F 5.405033 66.887188 130.989982
F 4.871700 66.887188 152.812573
F 4.338367 66.887188 174.635163
F 3.805035 66.887188 196.457755
F 3.271702 66.887188 218.280346
F 2.738369 66.887188 240.102938
F 35.332151 20.580673 0.707631
F 34.798818 20.580673 22.530223
F 34.265485 20.580673 44.352813
F 33.732153 20.580673 66.175404
F 33.198820 20.580673 87.997996
F 32.665488 20.580673 109.820587
F 32.132155 20.580673 131.643179
F 31.598822 20.580673 153.465769
F 31.065490 20.580673 175.288360
F 30.532157 20.580673 197.110952
F 29.998824 20.580673 218.933543
F 29.465492 20.580673 240.756134
F 35.332151 43.733931 0.707631
F 34.798818 43.733931 22.530223
F 34.265485 43.733931 44.352813
F 33.732153 43.733931 66.175404
F 33.198820 43.733931 87.997996
F 32.665488 43.733931 109.820587
F 32.132155 43.733931 131.643179
F 31.598822 43.733931 153.465769
F 31.065490 43.733931 175.288360
F 30.532157 43.733931 197.110952
F 29.998824 43.733931 218.933543
F 29.465492 43.733931 240.756134
F 35.332151 66.887188 0.707631
F 34.798818 66.887188 22.530223
F 34.265485 66.887188 44.352813
F 33.732153 66.887188 66.175404
F 33.198820 66.887188 87.997996
F 32.665488 66.887188 109.820587
F 32.132155 66.887188 131.643179
F 31.598822 66.887188 153.465769
F 31.065490 66.887188 175.288360
F 30.532157 66.887188 197.110952
F 29.998824 66.887188 218.933543
F 29.465492 66.887188 240.756134
F 62.059273 20.580673 1.360828
F 61.525940 20.580673 23.183419
F 60.992608 20.580673 45.006010
F 60.459275 20.580673 66.828601
F 59.925942 20.580673 88.651193
F 59.392610 20.580673 110.473784
F 58.859277 20.580673 132.296375
F 58.325945 20.580673 154.118966
F 57.792612 20.580673 175.941557
F 57.259279 20.580673 197.764149
F 56.725947 20.580673 219.586739
F 56.192614 20.580673 241.409331
F 62.059273 43.733931 1.360828
F 61.525940 43.733931 23.183419
F 60.992608 43.733931 45.006010
F 60.459275 43.733931 66.828601
F 59.925942 43.733931 88.651193
F 59.392610 43.733931 110.473784
F 58.859277 43.733931 132.296375
F 58.325945 43.733931 154.118966
F 57.792612 43.733931 175.941557
F 57.259279 43.733931 197.764149
F 56.725947 43.733931 219.586739
F 56.192614 43.733931 241.409331
F 62.059273 66.887188 1.360828
F 61.525940 66.887188 23.183419
F 60.992608 66.887188 45.006010
F 60.459275 66.887188 66.828601
F 59.925942 66.887188 88.651193
F 59.392610 66.887188 110.473784
F 58.859277 66.887188 132.296375
F 58.325945 66.887188 154.118966
F 57.792612 66.887188 175.941557
F 57.259279 66.887188 197.764149
F 56.725947 66.887188 219.586739
F 56.192614 66.887188 241.409331
F 17.514065 5.145165 0.272166
F 16.980733 5.145165 22.094757
F 16.447400 5.145165 43.917349
F 15.914067 5.145165 65.739940
F 15.380735 5.145165 87.562531
F 14.847402 5.145165 109.385122
F 14.314069 5.145165 131.207713
F 13.780737 5.145165 153.030305
F 13.247404 5.145165 174.852895
F 12.714071 5.145165 196.675487
F 12.180739 5.145165 218.498078
F 11.647406 5.145165 240.320669
F 17.514065 28.298422 0.272166
F 16.980733 28.298422 22.094757
F 16.447400 28.298422 43.917349
F 15.914067 28.298422 65.739940
F 15.380735 28.298422 87.562531
F 14.847402 28.298422 109.385122
F 14.314069 28.298422 131.207713
F 13.780737 28.298422 153.030305
F 13.247404 28.298422 174.852895
F 12.714071 28.298422 196.675487
F 12.180739 28.298422 218.498078
F 11.647406 28.298422 240.320669
F 17.514065 51.451680 0.272166
F 16.980733 51.451680 22.094757
F 16.447400 51.451680 43.917349
F 15.914067 51.451680 65.739940
F 15.380735 51.451680 87.562531
F 14.847402 51.451680 109.385122
F 14.314069 51.451680 131.207713
F 13.780737 51.451680 153.030305
F 13.247404 51.451680 174.852895
F 12.714071 51.451680 196.675487
F 12.180739 51.451680 218.498078
F 11.647406 51.451680 240.320669
F 44.241187 5.145165 0.925363
F 43.707855 5.145165 22.747954
F 43.174522 5.145165 44.570546
F 42.641190 5.145165 66.393136
F 42.107857 5.145165 88.215728
F 41.574524 5.145165 110.038319
F 41.041192 5.145165 131.860910
F 40.507859 5.145165 153.683501
F 39.974526 5.145165 175.506092
F 39.441194 5.145165 197.328684
F 38.907861 5.145165 219.151275
F 38.374528 5.145165 240.973866
F 44.241187 28.298422 0.925363
F 43.707855 28.298422 22.747954
F 43.174522 28.298422 44.570546
F 42.641190 28.298422 66.393136
F 42.107857 28.298422 88.215728
F 41.574524 28.298422 110.038319
F 41.041192 28.298422 131.860910
F 40.507859 28.298422 153.683501
F 39.974526 28.298422 175.506092
F 39.441194 28.298422 197.328684
F 38.907861 28.298422 219.151275
F 38.374528 28.298422 240.973866
F 44.241187 51.451680 0.925363
F 43.707855 51.451680 22.747954
F 43.174522 51.451680 44.570546
F 42.641190 51.451680 66.393136
F 42.107857 51.451680 88.215728
F 41.574524 51.451680 110.038319
F 41.041192 51.451680 131.860910
F 40.507859 51.451680 153.683501
F 39.974526 51.451680 175.506092
F 39.441194 51.451680 197.328684
F 38.907861 51.451680 219.151275
F 38.374528 51.451680 240.973866
F 65.101651 5.145165 241.627062
F 65.101651 28.298422 241.627062
F 65.101651 51.451680 241.627062
F 17.514065 12.862917 0.272165
F 16.980733 12.862917 22.094756
F 16.447400 12.862917 43.917348
F 15.914067 12.862917 65.739939
F 15.380735 12.862917 87.562530
F 14.847402 12.862917 109.385121
F 14.314069 12.862917 131.207712
F 13.780737 12.862917 153.030304
F 13.247404 12.862917 174.852894
F 12.714071 12.862917 196.675486
F 12.180739 12.862917 218.498077
F 11.647406 12.862917 240.320668
F 17.514065 36.016174 0.272165
F 16.980733 36.016174 22.094756
F 16.447400 36.016174 43.917348
F 15.914067 36.016174 65.739939
F 15.380735 36.016174 87.562530
F 14.847402 36.016174 109.385121
F 14.314069 36.016174 131.207712
F 13.780737 36.016174 153.030304
F 13.247404 36.016174 174.852894
F 12.714071 36.016174 196.675486
F 12.180739 36.016174 218.498077
F 11.647406 36.016174 240.320668
F 17.514065 59.169432 0.272165
F 16.980733 59.169432 22.094756
F 16.447400 59.169432 43.917348
F 15.914067 59.169432 65.739939
F 15.380735 59.169432 87.562530
F 14.847402 59.169432 109.385121
F 14.314069 59.169432 131.207712
F 13.780737 59.169432 153.030304
F 13.247404 59.169432 174.852894
F 12.714071 59.169432 196.675486
F 12.180739 59.169432 218.498077
F 11.647406 59.169432 240.320668
F 44.241188 12.862917 0.925362
F 43.707855 12.862917 22.747953
F 43.174522 12.862917 44.570545
F 42.641190 12.862917 66.393135
F 42.107857 12.862917 88.215727
F 41.574524 12.862917 110.038318
F 41.041192 12.862917 131.860909
F 40.507859 12.862917 153.683500
F 39.974526 12.862917 175.506091
F 39.441194 12.862917 197.328683
F 38.907861 12.862917 219.151274
F 38.374528 12.862917 240.973865
F 44.241188 36.016174 0.925362
F 43.707855 36.016174 22.747953
F 43.174522 36.016174 44.570545
F 42.641190 36.016174 66.393135
F 42.107857 36.016174 88.215727
F 41.574524 36.016174 110.038318
F 41.041192 36.016174 131.860909
F 40.507859 36.016174 153.683500
F 39.974526 36.016174 175.506091
F 39.441194 36.016174 197.328683
F 38.907861 36.016174 219.151274
F 38.374528 36.016174 240.973865
F 44.241188 59.169432 0.925362
F 43.707855 59.169432 22.747953
F 43.174522 59.169432 44.570545
F 42.641190 59.169432 66.393135
F 42.107857 59.169432 88.215727
F 41.574524 59.169432 110.038318
F 41.041192 59.169432 131.860909
F 40.507859 59.169432 153.683500
F 39.974526 59.169432 175.506091
F 39.441194 59.169432 197.328683
F 38.907861 59.169432 219.151274
F 38.374528 59.169432 240.973865
F 65.101651 12.862917 241.627061
F 65.101651 36.016174 241.627061
F 65.101651 59.169432 241.627061
F 17.514065 20.580672 0.272166
F 16.980733 20.580672 22.094757
F 16.447400 20.580672 43.917349
F 15.914067 20.580672 65.739940
F 15.380735 20.580672 87.562530
F 14.847402 20.580672 109.385122
F 14.314069 20.580672 131.207713
F 13.780737 20.580672 153.030305
F 13.247404 20.580672 174.852895
F 12.714071 20.580672 196.675486
F 12.180739 20.580672 218.498078
F 11.647406 20.580672 240.320669
F 17.514065 43.733930 0.272166
F 16.980733 43.733930 22.094757
F 16.447400 43.733930 43.917349
F 15.914067 43.733930 65.739940
F 15.380735 43.733930 87.562530
F 14.847402 43.733930 109.385122
F 14.314069 43.733930 131.207713
F 13.780737 43.733930 153.030305
F 13.247404 43.733930 174.852895
F 12.714071 43.733930 196.675486
F 12.180739 43.733930 218.498078
F 11.647406 43.733930 240.320669
F 17.514065 66.887187 0.272166
F 16.980733 66.887187 22.094757
F 16.447400 66.887187 43.917349
F 15.914067 66.887187 65.739940
F 15.380735 66.887187 87.562530
F 14.847402 66.887187 109.385122
F 14.314069 66.887187 131.207713
F 13.780737 66.887187 153.030305
F 13.247404 66.887187 174.852895
F 12.714071 66.887187 196.675486
F 12.180739 66.887187 218.498078
F 11.647406 66.887187 240.320669
F 44.241187 20.580672 0.925363
F 43.707855 20.580672 22.747954
F 43.174522 20.580672 44.570546
F 42.641190 20.580672 66.393136
F 42.107857 20.580672 88.215727
F 41.574524 20.580672 110.038319
F 41.041192 20.580672 131.860910
F 40.507859 20.580672 153.683501
F 39.974526 20.580672 175.506092
F 39.441194 20.580672 197.328683
F 38.907861 20.580672 219.151275
F 38.374528 20.580672 240.973866
F 44.241187 43.733930 0.925363
F 43.707855 43.733930 22.747954
F 43.174522 43.733930 44.570546
F 42.641190 43.733930 66.393136
F 42.107857 43.733930 88.215727
F 41.574524 43.733930 110.038319
F 41.041192 43.733930 131.860910
F 40.507859 43.733930 153.683501
F 39.974526 43.733930 175.506092
F 39.441194 43.733930 197.328683
F 38.907861 43.733930 219.151275
F 38.374528 43.733930 240.973866
F 44.241187 66.887187 0.925363
F 43.707855 66.887187 22.747954
F 43.174522 66.887187 44.570546
F 42.641190 66.887187 66.393136
F 42.107857 66.887187 88.215727
F 41.574524 66.887187 110.038319
F 41.041192 66.887187 131.860910
F 40.507859 66.887187 153.683501
F 39.974526 66.887187 175.506092
F 39.441194 66.887187 197.328683
F 38.907861 66.887187 219.151275
F 38.374528 66.887187 240.973866
F 65.101651 20.580672 241.627062
F 65.101651 43.733930 241.627062
F 65.101651 66.887187 241.627062
F 26.423112 5.145164 0.489898
F 25.889779 5.145164 22.312489
F 25.356447 5.145164 44.135080
F 24.823114 5.145164 65.957672
F 24.289781 5.145164 87.780263
F 23.756449 5.145164 109.602854
F 23.223116 5.145164 131.425445
F 22.689783 5.145164 153.248036
F 22.156451 5.145164 175.070628
F 21.623118 5.145164 196.893219
F 21.089786 5.145164 218.715809
F 20.556453 5.145164 240.538401
F 26.423112 28.298422 0.489898
F 25.889779 28.298422 22.312489
F 25.356447 28.298422 44.135080
F 24.823114 28.298422 65.957672
F 24.289781 28.298422 87.780263
F 23.756449 28.298422 109.602854
F 23.223116 28.298422 131.425445
F 22.689783 28.298422 153.248036
F 22.156451 28.298422 175.070628
F 21.623118 28.298422 196.893219
F 21.089786 28.298422 218.715809
F 20.556453 28.298422 240.538401
F 26.423112 51.451679 0.489898
F 25.889779 51.451679 22.312489
F 25.356447 51.451679 44.135080
F 24.823114 51.451679 65.957672
F 24.289781 51.451679 87.780263
F 23.756449 51.451679 109.602854
F 23.223116 51.451679 131.425445
F 22.689783 51.451679 153.248036
F 22.156451 51.451679 175.070628
F 21.623118 51.451679 196.893219
F 21.089786 51.451679 218.715809
F 20.556453 51.451679 240.538401
F 53.150234 5.145164 1.143094
F 52.616902 5.145164 22.965686
F 52.083569 5.145164 44.788277
F 51.550236 5.145164 66.610869
F 51.016904 5.145164 88.433460
F 50.483571 5.145164 110.256050
F 49.950238 5.145164 132.078642
F 49.416906 5.145164 153.901233
F 48.883573 5.145164 175.723825
F 48.350241 5.145164 197.546415
F 47.816908 5.145164 219.369006
F 47.283575 5.145164 241.191598
F 53.150234 28.298422 1.143094
F 52.616902 28.298422 22.965686
F 52.083569 28.298422 44.788277
F 51.550236 28.298422 66.610869
F 51.016904 28.298422 88.433460
F 50.483571 28.298422 110.256050
F 49.950238 28.298422 132.078642
F 49.416906 28.298422 153.901233
F 48.883573 28.298422 175.723825
F 48.350241 28.298422 197.546415
F 47.816908 28.298422 219.369006
F 47.283575 28.298422 241.191598
F 53.150234 51.451679 1.143094
F 52.616902 51.451679 22.965686
F 52.083569 51.451679 44.788277
F 51.550236 51.451679 66.610869
F 51.016904 51.451679 88.433460
F 50.483571 51.451679 110.256050
F 49.950238 51.451679 132.078642
F 49.416906 51.451679 153.901233
F 48.883573 51.451679 175.723825
F 48.350241 51.451679 197.546415
F 47.816908 51.451679 219.369006
F 47.283575 51.451679 241.191598
F 26.423112 12.862916 0.489898
F 25.889779 12.862916 22.312488
F 25.356447 12.862916 44.135079
F 24.823114 12.862916 65.957671
F 24.289781 12.862916 87.780262
F 23.756449 12.862916 109.602854
F 23.223116 12.862916 131.425444
F 22.689784 12.862916 153.248035
F 22.156451 12.862916 175.070627
F 21.623118 12.862916 196.893218
F 21.089786 12.862916 218.715808
F 20.556453 12.862916 240.538400
F 26.423112 36.016174 0.489898
F 25.889779 36.016174 22.312488
F 25.356447 36.016174 44.135079
F 24.823114 36.016174 65.957671
F 24.289781 36.016174 87.780262
F 23.756449 36.016174 109.602854
F 23.223116 36.016174 131.425444
F 22.689784 36.016174 153.248035
F 22.156451 36.016174 175.070627
F 21.623118 36.016174 196.893218
F 21.089786 36.016174 218.715808
F 20.556453 36.016174 240.538400
F 26.423112 59.169431 0.489898
F 25.889779 59.169431 22.312488
F 25.356447 59.169431 44.135079
F 24.823114 59.169431 65.957671
F 24.289781 59.169431 87.780262
F 23.756449 59.169431 109.602854
F 23.223116 59.169431 131.425444
F 22.689784 59.169431 153.248035
F 22.156451 59.169431 175.070627
F 21.623118 59.169431 196.893218
F 21.089786 59.169431 218.715808
F 20.556453 59.169431 240.538400
F 53.150234 12.862916 1.143094
F 52.616902 12.862916 22.965685
F 52.083569 12.862916 44.788276
F 51.550236 12.862916 66.610868
F 51.016904 12.862916 88.433459
F 50.483571 12.862916 110.256050
F 49.950238 12.862916 132.078641
F 49.416906 12.862916 153.901232
F 48.883573 12.862916 175.723824
F 48.350241 12.862916 197.546414
F 47.816908 12.862916 219.369005
F 47.283575 12.862916 241.191597
F 53.150234 36.016174 1.143094
F 52.616902 36.016174 22.965685
F 52.083569 36.016174 44.788276
F 51.550236 36.016174 66.610868
F 51.016904 36.016174 88.433459
F 50.483571 36.016174 110.256050
F 49.950238 36.016174 132.078641
F 49.416906 36.016174 153.901232
F 48.883573 36.016174 175.723824
F 48.350241 36.016174 197.546414
F 47.816908 36.016174 219.369005
F 47.283575 36.016174 241.191597
F 53.150234 59.169431 1.143094
F 52.616902 59.169431 22.965685
F 52.083569 59.169431 44.788276
F 51.550236 59.169431 66.610868
F 51.016904 59.169431 88.433459
F 50.483571 59.169431 110.256050
F 49.950238 59.169431 132.078641
F 49.416906 59.169431 153.901232
F 48.883573 59.169431 175.723824
F 48.350241 59.169431 197.546414
F 47.816908 59.169431 219.369005
F 47.283575 59.169431 241.191597
F 26.423112 20.580672 0.489898
F 25.889779 20.580672 22.312489
F 25.356447 20.580672 44.135080
F 24.823114 20.580672 65.957671
F 24.289781 20.580672 87.780263
F 23.756449 20.580672 109.602854
F 23.223116 20.580672 131.425445
F 22.689783 20.580672 153.248036
F 22.156451 20.580672 175.070627
F 21.623118 20.580672 196.893219
F 21.089786 20.580672 218.715809
F 20.556453 20.580672 240.538401
F 26.423112 43.733929 0.489898
F 25.889779 43.733929 22.312489
F 25.356447 43.733929 44.135080
F 24.823114 43.733929 65.957671
F 24.289781 43.733929 87.780263
F 23.756449 43.733929 109.602854
F 23.223116 43.733929 131.425445
F 22.689783 43.733929 153.248036
F 22.156451 43.733929 175.070627
F 21.623118 43.733929 196.893219
F 21.089786 43.733929 218.715809
F 20.556453 43.733929 240.538401
F 26.423112 66.887187 0.489898
F 25.889779 66.887187 22.312489
F 25.356447 66.887187 44.135080
F 24.823114 66.887187 65.957671
F 24.289781 66.887187 87.780263
F 23.756449 66.887187 109.602854
F 23.223116 66.887187 131.425445
F 22.689783 66.887187 153.248036
F 22.156451 66.887187 175.070627
F 21.623118 66.887187 196.893219
F 21.089786 66.887187 218.715809
F 20.556453 66.887187 240.538401
F 53.150234 20.580672 1.143094
F 52.616902 20.580672 22.965686
F 52.083569 20.580672 44.788277
F 51.550236 20.580672 66.610868
F 51.016904 20.580672 88.433460
F 50.483571 20.580672 110.256050
F 49.950238 20.580672 132.078642
F 49.416906 20.580672 153.901233
F 48.883573 20.580672 175.723824
F 48.350241 20.580672 197.546415
F 47.816908 20.580672 219.369006
F 47.283575 20.580672 241.191598
F 53.150234 43.733929 1.143094
F 52.616902 43.733929 22.965686
F 52.083569 43.733929 44.788277
F 51.550236 43.733929 66.610868
F 51.016904 43.733929 88.433460
F 50.483571 43.733929 110.256050
F 49.950238 43.733929 132.078642
F 49.416906 43.733929 153.901233
F 48.883573 43.733929 175.723824
F 48.350241 43.733929 197.546415
F 47.816908 43.733929 219.369006
F 47.283575 43.733929 241.191598
F 53.150234 66.887187 1.143094
F 52.616902 66.887187 22.965686
F 52.083569 66.887187 44.788277
F 51.550236 66.887187 66.610868
F 51.016904 66.887187 88.433460
F 50.483571 66.887187 110.256050
F 49.950238 66.887187 132.078642
F 49.416906 66.887187 153.901233
F 48.883573 66.887187 175.723824
F 48.350241 66.887187 197.546415
F 47.816908 66.887187 219.369006
F 47.283575 66.887187 241.191598
F 8.538374 5.145165 2.782257
F 8.005041 5.145165 24.604849
F 7.471709 5.145165 46.427439
F 6.938376 5.145165 68.250031
F 6.405043 5.145165 90.072622
F 5.871711 5.145165 111.895213
F 5.338378 5.145165 133.717804
F 4.805045 5.145165 155.540395
F 4.271713 5.145165 177.362987
F 3.738380 5.145165 199.185578
F 3.205047 5.145165 221.008169
F 2.671715 5.145165 242.830760
F 8.538374 28.298423 2.782257
F 8.005041 28.298423 24.604849
F 7.471709 28.298423 46.427439
F 6.938376 28.298423 68.250031
F 6.405043 28.298423 90.072622
F 5.871711 28.298423 111.895213
F 5.338378 28.298423 133.717804
F 4.805045 28.298423 155.540395
F 4.271713 28.298423 177.362987
F 3.738380 28.298423 199.185578
F 3.205047 28.298423 221.008169
F 2.671715 28.298423 242.830760
F 8.538374 51.451680 2.782257
F 8.005041 51.451680 24.604849
F 7.471709 51.451680 46.427439
F 6.938376 51.451680 68.250031
F 6.405043 51.451680 90.072622
F 5.871711 51.451680 111.895213
F 5.338378 51.451680 133.717804
F 4.805045 51.451680 155.540395
F 4.271713 51.451680 177.362987
F 3.738380 51.451680 199.185578
F 3.205047 51.451680 221.008169
F 2.671715 51.451680 242.830760
F 35.265496 5.145165 3.435454
F 34.732164 5.145165 25.258045
F 34.198831 5.145165 47.080636
F 33.665498 5.145165 68.903228
F 33.132166 5.145165 90.725819
F 32.598833 5.145165 112.548409
F 32.065500 5.145165 134.371001
F 31.532168 5.145165 156.193592
F 30.998835 5.145165 178.016184
F 30.465502 5.145165 199.838775
F 29.932170 5.145165 221.661365
F 29.398837 5.145165 243.483957
F 35.265496 28.298423 3.435454
F 34.732164 28.298423 25.258045
F 34.198831 28.298423 47.080636
F 33.665498 28.298423 68.903228
F 33.132166 28.298423 90.725819
F 32.598833 28.298423 112.548409
F 32.065500 28.298423 134.371001
F 31.532168 28.298423 156.193592
F 30.998835 28.298423 178.016184
F 30.465502 28.298423 199.838775
F 29.932170 28.298423 221.661365
F 29.398837 28.298423 243.483957
F 35.265496 51.451680 3.435454
F 34.732164 51.451680 25.258045
F 34.198831 51.451680 47.080636
F 33.665498 51.451680 68.903228
F 33.132166 51.451680 90.725819
F 32.598833 51.451680 112.548409
F 32.065500 51.451680 134.371001
F 31.532168 51.451680 156.193592
F 30.998835 51.451680 178.016184
F 30.465502 51.451680 199.838775
F 29.932170 51.451680 221.661365
F 29.398837 51.451680 243.483957
F 61.992618 5.145165 4.088650
F 61.459286 5.145165 25.911242
F 60.925953 5.145165 47.733833
F 60.392621 5.145165 69.556425
F 59.859288 5.145165 91.379016
F 59.325955 5.145165 113.201606
F 58.792623 5.145165 135.024198
F 58.259290 5.145165 156.846789
F 57.725957 5.145165 178.669381
F 57.192625 5.145165 200.491971
F 56.659292 5.145165 222.314562
F 56.125959 5.145165 244.137154
F 61.992618 28.298423 4.088650
F 61.459286 28.298423 25.911242
F 60.925953 28.298423 47.733833
F 60.392621 28.298423 69.556425
F 59.859288 28.298423 91.379016
F 59.325955 28.298423 113.201606
F 58.792623 28.298423 135.024198
F 58.259290 28.298423 156.846789
F 57.725957 28.298423 178.669381
F 57.192625 28.298423 200.491971
F 56.659292 28.298423 222.314562
F 56.125959 28.298423 244.137154
F 61.992618 51.451680 4.088650
F 61.459286 51.451680 25.911242
F 60.925953 51.451680 47.733833
F 60.392621 51.451680 69.556425
F 59.859288 51.451680 91.379016
F 59.325955 51.451680 113.201606
F 58.792623 51.451680 135.024198
F 58.259290 51.451680 156.846789
F 57.725957 51.451680 178.669381
F 57.192625 51.451680 200.491971
F 56.659292 51.451680 222.314562
F 56.125959 51.451680 244.137154
F 8.538374 12.862917 2.782258
F 8.005041 12.862917 24.604850
F 7.471709 12.862917 46.427440
F 6.938376 12.862917 68.250032
F 6.405043 12.862917 90.072623
F 5.871711 12.862917 111.895214
F 5.338378 12.862917 133.717805
F 4.805045 12.862917 155.540396
F 4.271713 12.862917 177.362988
F 3.738380 12.862917 199.185579
F 3.205047 12.862917 221.008170
F 2.671715 12.862917 242.830761
F 8.538374 36.016175 2.782258
F 8.005041 36.016175 24.604850
F 7.471709 36.016175 46.427440
F 6.938376 36.016175 68.250032
F 6.405043 36.016175 90.072623
F 5.871711 36.016175 111.895214
F 5.338378 36.016175 133.717805
F 4.805045 36.016175 155.540396
F 4.271713 36.016175 177.362988
F 3.738380 36.016175 199.185579
F 3.205047 36.016175 221.008170
F 2.671715 36.016175 242.830761
F 8.538374 59.169432 2.782258
F 8.005041 59.169432 24.604850
F 7.471709 59.169432 46.427440
F 6.938376 59.169432 68.250032
F 6.405043 59.169432 90.072623
F 5.871711 59.169432 111.895214
F 5.338378 59.169432 133.717805
F 4.805045 59.169432 155.540396
F 4.271713 59.169432 177.362988
F 3.738380 59.169432 199.185579
F 3.205047 59.169432 221.008170
F 2.671715 59.169432 242.830761
F 35.265496 12.862917 3.435455
F 34.732163 12.862917 25.258046
F 34.198831 12.862917 47.080637
F 33.665498 12.862917 68.903229
F 33.132166 12.862917 90.725820
F 32.598833 12.862917 112.548410
F 32.065500 12.862917 134.371002
F 31.532168 12.862917 156.193593
F 30.998835 12.862917 178.016185
F 30.465502 12.862917 199.838776
F 29.932170 12.862917 221.661366
F 29.398837 12.862917 243.483958
F 35.265496 36.016175 3.435455
F 34.732163 36.016175 25.258046
F 34.198831 36.016175 47.080637
F 33.665498 36.016175 68.903229
F 33.132166 36.016175 90.725820
F 32.598833 36.016175 112.548410
F 32.065500 36.016175 134.371002
F 31.532168 36.016175 156.193593
F 30.998835 36.016175 178.016185
F 30.465502 36.016175 199.838776
F 29.932170 36.016175 221.661366
F 29.398837 36.016175 243.483958
F 35.265496 59.169432 3.435455
F 34.732163 59.169432 25.258046
F 34.198831 59.169432 47.080637
F 33.665498 59.169432 68.903229
F 33.132166 59.169432 90.725820
F 32.598833 59.169432 112.548410
F 32.065500 59.169432 134.371002
F 31.532168 59.169432 156.193593
F 30.998835 59.169432 178.016185
F 30.465502 59.169432 199.838776
F 29.932170 59.169432 221.661366
F 29.398837 59.169432 243.483958
F 61.992618 12.862917 4.088651
F 61.459286 12.862917 25.911243
F 60.925953 12.862917 47.733834
F 60.392621 12.862917 69.556426
F 59.859288 12.862917 91.379017
F 59.325955 12.862917 113.201607
F 58.792623 12.862917 135.024199
F 58.259290 12.862917 156.846790
F 57.725957 12.862917 178.669382
F 57.192625 12.862917 200.491972
F 56.659292 12.862917 222.314563
F 56.125959 12.862917 244.137155
F 61.992618 36.016175 4.088651
F 61.459286 36.016175 25.911243
F 60.925953 36.016175 47.733834
F 60.392621 36.016175 69.556426
F 59.859288 36.016175 91.379017
F 59.325955 36.016175 113.201607
F 58.792623 36.016175 135.024199
F 58.259290 36.016175 156.846790
F 57.725957 36.016175 178.669382
F 57.192625 36.016175 200.491972
F 56.659292 36.016175 222.314563
F 56.125959 36.016175 244.137155
F 61.992618 59.169432 4.088651
F 61.459286 59.169432 25.911243
F 60.925953 59.169432 47.733834
F 60.392621 59.169432 69.556426
F 59.859288 59.169432 91.379017
F 59.325955 59.169432 113.201607
F 58.792623 59.169432 135.024199
F 58.259290 59.169432 156.846790
F 57.725957 59.169432 178.669382
F 57.192625 59.169432 200.491972
F 56.659292 59.169432 222.314563
F 56.125959 59.169432 244.137155
F 8.538374 20.580673 2.782258
F 8.005041 20.580673 24.604849
F 7.471709 20.580673 46.427439
F 6.938376 20.580673 68.250031
F 6.405043 20.580673 90.072622
F 5.871711 20.580673 111.895214
F 5.338378 20.580673 133.717804
F 4.805045 20.580673 155.540395
F 4.271713 20.580673 177.362987
F 3.738380 20.580673 199.185578
F 3.205047 20.580673 221.008170
F 2.671715 20.580673 242.830760
F 8.538374 43.733930 2.782258
F 8.005041 43.733930 24.604849
F 7.471709 43.733930 46.427439
F 6.938376 43.733930 68.250031
F 6.405043 43.733930 90.072622
F 5.871711 43.733930 111.895214
F 5.338378 43.733930 133.717804
F 4.805045 43.733930 155.540395
F 4.271713 43.733930 177.362987
F 3.738380 43.733930 199.185578
F 3.205047 43.733930 221.008170
F 2.671715 43.733930 242.830760
F 8.538374 66.887188 2.782258
F 8.005041 66.887188 24.604849
F 7.471709 66.887188 46.427439
F 6.938376 66.887188 68.250031
F 6.405043 66.887188 90.072622
F 5.871711 66.887188 111.895214
F 5.338378 66.887188 133.717804
F 4.805045 66.887188 155.540395
F 4.271713 66.887188 177.362987
F 3.738380 66.887188 199.185578
F 3.205047 66.887188 221.008170
F 2.671715 66.887188 242.830760
F 35.265496 20.580673 3.435455
F 34.732164 20.580673 25.258045
F 34.198831 20.580673 47.080636
F 33.665498 20.580673 68.903228
F 33.132166 20.580673 90.725819
F 32.598833 20.580673 112.548410
F 32.065500 20.580673 134.371001
F 31.532168 20.580673 156.193592
F 30.998835 20.580673 178.016184
F 30.465502 20.580673 199.838775
F 29.932170 20.580673 221.661366
F 29.398837 20.580673 243.483957
F 35.265496 43.733930 3.435455
F 34.732164 43.733930 25.258045
F 34.198831 43.733930 47.080636
F 33.665498 43.733930 68.903228
F 33.132166 43.733930 90.725819
F 32.598833 43.733930 112.548410
F 32.065500 43.733930 134.371001
F 31.532168 43.733930 156.193592
F 30.998835 43.733930 178.016184
F 30.465502 43.733930 199.838775
F 29.932170 43.733930 221.661366
F 29.398837 43.733930 243.483957
F 35.265496 66.887188 3.435455
F 34.732164 66.887188 25.258045
F 34.198831 66.887188 47.080636
F 33.665498 66.887188 68.903228
F 33.132166 66.887188 90.725819
F 32.598833 66.887188 112.548410
F 32.065500 66.887188 134.371001
F 31.532168 66.887188 156.193592
F 30.998835 66.887188 178.016184
F 30.465502 66.887188 199.838775
F 29.932170 66.887188 221.661366
F 29.398837 66.887188 243.483957
F 61.992618 20.580673 4.088651
F 61.459286 20.580673 25.911242
F 60.925953 20.580673 47.733833
F 60.392621 20.580673 69.556425
F 59.859288 20.580673 91.379016
F 59.325955 20.580673 113.201607
F 58.792623 20.580673 135.024198
F 58.259290 20.580673 156.846789
F 57.725957 20.580673 178.669381
F 57.192625 20.580673 200.491971
F 56.659292 20.580673 222.314563
F 56.125959 20.580673 244.137154
F 61.992618 43.733930 4.088651
F 61.459286 43.733930 25.911242
F 60.925953 43.733930 47.733833
F 60.392621 43.733930 69.556425
F 59.859288 43.733930 91.379016
F 59.325955 43.733930 113.201607
F 58.792623 43.733930 135.024198
F 58.259290 43.733930 156.846789
F 57.725957 43.733930 178.669381
F 57.192625 43.733930 200.491971
F 56.659292 43.733930 222.314563
F 56.125959 43.733930 244.137154
F 61.992618 66.887188 4.088651
F 61.459286 66.887188 25.911242
F 60.925953 66.887188 47.733833
F 60.392621 66.887188 69.556425
F 59.859288 66.887188 91.379016
F 59.325955 66.887188 113.201607
F 58.792623 66.887188 135.024198
F 58.259290 66.887188 156.846789
F 57.725957 66.887188 178.669381
F 57.192625 66.887188 200.491971
F 56.659292 66.887188 222.314563
F 56.125959 66.887188 244.137154
F 17.447412 5.145165 2.999990
F 16.914079 5.145165 24.822581
F 16.380746 5.145165 46.645173
F 15.847414 5.145165 68.467763
F 15.314081 5.145165 90.290354
F 14.780748 5.145165 112.112946
F 14.247416 5.145165 133.935537
F 13.714083 5.145165 155.758128
F 13.180750 5.145165 177.580719
F 12.647418 5.145165 199.403310
F 12.114085 5.145165 221.225902
F 11.580753 5.145165 243.048493
F 17.447412 28.298422 2.999990
F 16.914079 28.298422 24.822581
F 16.380746 28.298422 46.645173
F 15.847414 28.298422 68.467763
F 15.314081 28.298422 90.290354
F 14.780748 28.298422 112.112946
F 14.247416 28.298422 133.935537
F 13.714083 28.298422 155.758128
F 13.180750 28.298422 177.580719
F 12.647418 28.298422 199.403310
F 12.114085 28.298422 221.225902
F 11.580753 28.298422 243.048493
F 17.447412 51.451680 2.999990
F 16.914079 51.451680 24.822581
F 16.380746 51.451680 46.645173
F 15.847414 51.451680 68.467763
F 15.314081 51.451680 90.290354
F 14.780748 51.451680 112.112946
F 14.247416 51.451680 133.935537
F 13.714083 51.451680 155.758128
F 13.180750 51.451680 177.580719
F 12.647418 51.451680 199.403310
F 12.114085 51.451680 221.225902
F 11.580753 51.451680 243.048493
F 44.174534 5.145165 3.653187
F 43.641201 5.145165 25.475778
F 43.107869 5.145165 47.298369
F 42.574536 5.145165 69.120960
F 42.041203 5.145165 90.943551
F 41.507871 5.145165 112.766143
F 40.974538 5.145165 134.588733
F 40.441205 5.145165 156.411325
F 39.907873 5.145165 178.233916
F 39.374540 5.145165 200.056507
F 38.841208 5.145165 221.879099
F 38.307875 5.145165 243.701689
F 44.174534 28.298422 3.653187
F 43.641201 28.298422 25.475778
F 43.107869 28.298422 47.298369
F 42.574536 28.298422 69.120960
F 42.041203 28.298422 90.943551
F 41.507871 28.298422 112.766143
F 40.974538 28.298422 134.588733
F 40.441205 28.298422 156.411325
F 39.907873 28.298422 178.233916
F 39.374540 28.298422 200.056507
F 38.841208 28.298422 221.879099
F 38.307875 28.298422 243.701689
F 44.174534 51.451680 3.653187
F 43.641201 51.451680 25.475778
F 43.107869 51.451680 47.298369
F 42.574536 51.451680 69.120960
F 42.041203 51.451680 90.943551
F 41.507871 51.451680 112.766143
F 40.974538 51.451680 134.588733
F 40.441205 51.451680 156.411325
F 39.907873 51.451680 178.233916
F 39.374540 51.451680 200.056507
F 38.841208 51.451680 221.879099
F 38.307875 51.451680 243.701689
F 65.034997 5.145165 244.354886
F 65.034997 28.298422 244.354886
F 65.034997 51.451680 244.354886
F 17.447412 12.862917 2.999991
F 16.914079 12.862917 24.822582
F 16.380746 12.862917 46.645174
F 15.847414 12.862917 68.467764
F 15.314081 12.862917 90.290355
F 14.780748 12.862917 112.112947
F 14.247416 12.862917 133.935538
F 13.714083 12.862917 155.758129
F 13.180750 12.862917 177.580720
F 12.647418 12.862917 199.403311
F 12.114085 12.862917 221.225903
F 11.580753 12.862917 243.048494
F 17.447412 36.016175 2.999991
F 16.914079 36.016175 24.822582
F 16.380746 36.016175 46.645174
F 15.847414 36.016175 68.467764
F 15.314081 36.016175 90.290355
F 14.780748 36.016175 112.112947
F 14.247416 36.016175 133.935538
F 13.714083 36.016175 155.758129
F 13.180750 36.016175 177.580720
F 12.647418 36.016175 199.403311
F 12.114085 36.016175 221.225903
F 11.580753 36.016175 243.048494
F 17.447412 59.169432 2.999991
F 16.914079 59.169432 24.822582
F 16.380746 59.169432 46.645174
F 15.847414 59.169432 68.467764
F 15.314081 59.169432 90.290355
F 14.780748 59.169432 112.112947
F 14.247416 59.169432 133.935538
F 13.714083 59.169432 155.758129
F 13.180750 59.169432 177.580720
F 12.647418 59.169432 199.403311
F 12.114085 59.169432 221.225903
F 11.580753 59.169432 243.048494
F 44.174534 12.862917 3.653188
F 43.641201 12.862917 25.475779
F 43.107869 12.862917 47.298370
F 42.574536 12.862917 69.120961
F 42.041203 12.862917 90.943552
F 41.507871 12.862917 112.766144
F 40.974538 12.862917 134.588734
F 40.441205 12.862917 156.411326
F 39.907873 12.862917 178.233917
F 39.374540 12.862917 200.056508
F 38.841207 12.862917 221.879100
F 38.307875 12.862917 243.701690
F 44.174534 36.016175 3.653188
F 43.641201 36.016175 25.475779
F 43.107869 36.016175 47.298370
F 42.574536 36.016175 69.120961
F 42.041203 36.016175 90.943552
F 41.507871 36.016175 112.766144
F 40.974538 36.016175 134.588734
F 40.441205 36.016175 156.411326
F 39.907873 36.016175 178.233917
F 39.374540 36.016175 200.056508
F 38.841207 36.016175 221.879100
F 38.307875 36.016175 243.701690
F 44.174534 59.169432 3.653188
F 43.641201 59.169432 25.475779
F 43.107869 59.169432 47.298370
F 42.574536 59.169432 69.120961
F 42.041203 59.169432 90.943552
F 41.507871 59.169432 112.766144
F 40.974538 59.169432 134.588734
F 40.441205 59.169432 156.411326
F 39.907873 59.169432 178.233917
F 39.374540 59.169432 200.056508
F 38.841207 59.169432 221.879100
F 38.307875 59.169432 243.701690
F 65.034997 12.862917 244.354887
F 65.034997 36.016175 244.354887
F 65.034997 59.169432 244.354887
F 17.447412 20.580672 2.999990
F 16.914079 20.580672 24.822582
F 16.380746 20.580672 46.645173
F 15.847414 20.580672 68.467763
F 15.314081 20.580672 90.290355
F 14.780748 20.580672 112.112946
F 14.247416 20.580672 133.935537
F 13.714083 20.580672 155.758128
F 13.180750 20.580672 177.580719
F 12.647418 20.580672 199.403311
F 12.114085 20.580672 221.225902
F 11.580753 20.580672 243.048493
F 17.447412 43.733930 2.999990
F 16.914079 43.733930 24.822582
F 16.380746 43.733930 46.645173
F 15.847414 43.733930 68.467763
F 15.314081 43.733930 90.290355
F 14.780748 43.733930 112.112946
F 14.247416 43.733930 133.935537
F 13.714083 43.733930 155.758128
F 13.180750 43.733930 177.580719
F 12.647418 43.733930 199.403311
F 12.114085 43.733930 221.225902
F 11.580753 43.733930 243.048493
F 17.447412 66.887187 2.999990
F 16.914079 66.887187 24.822582
F 16.380746 66.887187 46.645173
F 15.847414 66.887187 68.467763
F 15.314081 66.887187 90.290355
F 14.780748 66.887187 112.112946
F 14.247416 66.887187 133.935537
F 13.714083 66.887187 155.758128
F 13.180750 66.887187 177.580719
F 12.647418 66.887187 199.403311
F 12.114085 66.887187 221.225902
F 11.580753 66.887187 243.048493
F 44.174534 20.580672 3.653187
F 43.641201 20.580672 25.475779
F 43.107869 20.580672 47.298369
F 42.574536 20.580672 69.120960
F 42.041203 20.580672 90.943552
F 41.507871 20.580672 112.766143
F 40.974538 20.580672 134.588733
F 40.441205 20.580672 156.411325
F 39.907873 20.580672 178.233916
F 39.374540 20.580672 200.056508
F 38.841208 20.580672 221.879099
F 38.307875 20.580672 243.701689
F 44.174534 43.733930 3.653187
F 43.641201 43.733930 25.475779
F 43.107869 43.733930 47.298369
F 42.574536 43.733930 69.120960
F 42.041203 43.733930 90.943552
F 41.507871 43.733930 112.766143
F 40.974538 43.733930 134.588733
F 40.441205 43.733930 156.411325
F 39.907873 43.733930 178.233916
F 39.374540 43.733930 200.056508
F 38.841208 43.733930 221.879099
F 38.307875 43.733930 243.701689
F 44.174534 66.887187 3.653187
F 43.641201 66.887187 25.475779
F 43.107869 66.887187 47.298369
F 42.574536 66.887187 69.120960
F 42.041203 66.887187 90.943552
F 41.507871 66.887187 112.766143
F 40.974538 66.887187 134.588733
F 40.441205 66.887187 156.411325
F 39.907873 66.887187 178.233916
F 39.374540 66.887187 200.056508
F 38.841208 66.887187 221.879099
F 38.307875 66.887187 243.701689
F 65.034997 20.580672 244.354886
F 65.034997 43.733930 244.354886
F 65.034997 66.887187 244.354886
F 26.356456 5.145164 3.217722
F 25.823124 5.145164 25.040314
F 25.289791 5.145164 46.862905
F 24.756458 5.145164 68.685497
F 24.223126 5.145164 90.508087
F 23.689793 5.145164 112.330678
F 23.156461 5.145164 134.153270
F 22.623128 5.145164 155.975861
F 22.089795 5.145164 177.798452
F 21.556463 5.145164 199.621043
F 21.023130 5.145164 221.443634
F 20.489797 5.145164 243.266226
F 26.356456 28.298422 3.217722
F 25.823124 28.298422 25.040314
F 25.289791 28.298422 46.862905
F 24.756458 28.298422 68.685497
F 24.223126 28.298422 90.508087
F 23.689793 28.298422 112.330678
F 23.156461 28.298422 134.153270
F 22.623128 28.298422 155.975861
F 22.089795 28.298422 177.798452
F 21.556463 28.298422 199.621043
F 21.023130 28.298422 221.443634
F 20.489797 28.298422 243.266226
F 26.356456 51.451679 3.217722
F 25.823124 51.451679 25.040314
F 25.289791 51.451679 46.862905
F 24.756458 51.451679 68.685497
F 24.223126 51.451679 90.508087
F 23.689793 51.451679 112.330678
F 23.156461 51.451679 134.153270
F 22.623128 51.451679 155.975861
F 22.089795 51.451679 177.798452
F 21.556463 51.451679 199.621043
F 21.023130 51.451679 221.443634
F 20.489797 51.451679 243.266226
F 53.083580 5.145164 3.870919
F 52.550247 5.145164 25.693511
F 52.016914 5.145164 47.516102
F 51.483582 5.145164 69.338693
F 50.950249 5.145164 91.161284
F 50.416916 5.145164 112.983875
F 49.883584 5.145164 134.806467
F 49.350251 5.145164 156.629058
F 48.816919 5.145164 178.451648
F 48.283586 5.145164 200.274240
F 47.750253 5.145164 222.096831
F 47.216921 5.145164 243.919423
F 53.083580 28.298422 3.870919
F 52.550247 28.298422 25.693511
F 52.016914 28.298422 47.516102
F 51.483582 28.298422 69.338693
F 50.950249 28.298422 91.161284
F 50.416916 28.298422 112.983875
F 49.883584 28.298422 134.806467
F 49.350251 28.298422 156.629058
F 48.816919 28.298422 178.451648
F 48.283586 28.298422 200.274240
F 47.750253 28.298422 222.096831
F 47.216921 28.298422 243.919423
F 53.083580 51.451679 3.870919
F 52.550247 51.451679 25.693511
F 52.016914 51.451679 47.516102
F 51.483582 51.451679 69.338693
F 50.950249 51.451679 91.161284
F 50.416916 51.451679 112.983875
F 49.883584 51.451679 134.806467
F 49.350251 51.451679 156.629058
F 48.816919 51.451679 178.451648
F 48.283586 51.451679 200.274240
F 47.750253 51.451679 222.096831
F 47.216921 51.451679 243.919423
F 26.356456 12.862917 3.217723
F 25.823124 12.862917 25.040315
F 25.289791 12.862917 46.862906
F 24.756458 12.862917 68.685497
F 24.223126 12.862917 90.508088
F 23.689793 12.862917 112.330679
F 23.156460 12.862917 134.153271
F 22.623128 12.862917 155.975862
F 22.089795 12.862917 177.798453
F 21.556463 12.862917 199.621044
F 21.023130 12.862917 221.443635
F 20.489797 12.862917 243.266227
F 26.356456 36.016174 3.217723
F 25.823124 36.016174 25.040315
F 25.289791 36.016174 46.862906
F 24.756458 36.016174 68.685497
F 24.223126 36.016174 90.508088
F 23.689793 36.016174 112.330679
F 23.156460 36.016174 134.153271
F 22.623128 36.016174 155.975862
F 22.089795 36.016174 177.798453
F 21.556463 36.016174 199.621044
F 21.023130 36.016174 221.443635
F 20.489797 36.016174 243.266227
F 26.356456 59.169432 3.217723
F 25.823124 59.169432 25.040315
F 25.289791 59.169432 46.862906
F 24.756458 59.169432 68.685497
F 24.223126 59.169432 90.508088
F 23.689793 59.169432 112.330679
F 23.156460 59.169432 134.153271
F 22.623128 59.169432 155.975862
F 22.089795 59.169432 177.798453
F 21.556463 59.169432 199.621044
F 21.023130 59.169432 221.443635
F 20.489797 59.169432 243.266227
F 53.083580 12.862917 3.870920
F 52.550247 12.862917 25.693512
F 52.016914 12.862917 47.516103
F 51.483582 12.862917 69.338693
F 50.950249 12.862917 91.161285
F 50.416916 12.862917 112.983876
F 49.883584 12.862917 134.806468
F 49.350251 12.862917 156.629059
F 48.816919 12.862917 178.451649
F 48.283586 12.862917 200.274241
F 47.750253 12.862917 222.096832
F 47.216921 12.862917 243.919424
F 53.083580 36.016174 3.870920
F 52.550247 36.016174 25.693512
F 52.016914 36.016174 47.516103
F 51.483582 36.016174 69.338693
F 50.950249 36.016174 91.161285
F 50.416916 36.016174 112.983876
F 49.883584 36.016174 134.806468
F 49.350251 36.016174 156.629059
F 48.816919 36.016174 178.451649
F 48.283586 36.016174 200.274241
F 47.750253 36.016174 222.096832
F 47.216921 36.016174 243.919424
F 53.083580 59.169432 3.870920
F 52.550247 59.169432 25.693512
F 52.016914 59.169432 47.516103
F 51.483582 59.169432 69.338693
F 50.950249 59.169432 91.161285
F 50.416916 59.169432 112.983876
F 49.883584 59.169432 134.806468
F 49.350251 59.169432 156.629059
F 48.816919 59.169432 178.451649
F 48.283586 59.169432 200.274241
F 47.750253 59.169432 222.096832
F 47.216921 59.169432 243.919424
F 26.356456 20.580672 3.217723
F 25.823124 20.580672 25.040314
F 25.289791 20.580672 46.862905
F 24.756458 20.580672 68.685497
F 24.223126 20.580672 90.508087
F 23.689793 20.580672 112.330679
F 23.156461 20.580672 134.153270
F 22.623128 20.580672 155.975861
F 22.089795 20.580672 177.798453
F 21.556463 20.580672 199.621043
F 21.023130 20.580672 221.443635
F 20.489797 20.580672 243.266226
F 26.356456 43.733929 3.217723
F 25.823124 43.733929 25.040314
F 25.289791 43.733929 46.862905
F 24.756458 43.733929 68.685497
F 24.223126 43.733929 90.508087
F 23.689793 43.733929 112.330679
F 23.156461 43.733929 134.153270
F 22.623128 43.733929 155.975861
F 22.089795 43.733929 177.798453
F 21.556463 43.733929 199.621043
F 21.023130 43.733929 221.443635
F 20.489797 43.733929 243.266226
F 26.356456 66.887187 3.217723
F 25.823124 66.887187 25.040314
F 25.289791 66.887187 46.862905
F 24.756458 66.887187 68.685497
F 24.223126 66.887187 90.508087
F 23.689793 66.887187 112.330679
F 23.156461 66.887187 134.153270
F 22.623128 66.887187 155.975861
F 22.089795 66.887187 177.798453
F 21.556463 66.887187 199.621043
F 21.023130 66.887187 221.443635
F 20.489797 66.887187 243.266226
F 53.083580 20.580672 3.870920
F 52.550247 20.580672 25.693511
F 52.016914 20.580672 47.516102
F 51.483582 20.580672 69.338693
F 50.950249 20.580672 91.161284
F 50.416916 20.580672 112.983876
F 49.883584 20.580672 134.806467
F 49.350251 20.580672 156.629058
F 48.816919 20.580672 178.451649
F 48.283586 20.580672 200.274240
F 47.750253 20.580672 222.096832
F 47.216921 20.580672 243.919423
F 53.083580 43.733929 3.870920
F 52.550247 43.733929 25.693511
F 52.016914 43.733929 47.516102
F 51.483582 43.733929 69.338693
F 50.950249 43.733929 91.161284
F 50.416916 43.733929 112.983876
F 49.883584 43.733929 134.806467
F 49.350251 43.733929 156.629058
F 48.816919 43.733929 178.451649
F 48.283586 43.733929 200.274240
F 47.750253 43.733929 222.096832
F 47.216921 43.733929 243.919423
F 53.083580 66.887187 3.870920
F 52.550247 66.887187 25.693511
F 52.016914 66.887187 47.516102
F 51.483582 66.887187 69.338693
F 50.950249 66.887187 91.161284
F 50.416916 66.887187 112.983876
F 49.883584 66.887187 134.806467
F 49.350251 66.887187 156.629058
F 48.816919 66.887187 178.451649
F 48.283586 66.887187 200.274240
F 47.750253 66.887187 222.096832
F 47.216921 66.887187 243.919423
F 8.449475 7.717749 6.419355
F 7.916142 7.717749 28.241947
F 7.382810 7.717749 50.064538
F 6.849477 7.717749 71.887129
F 6.316145 7.717749 93.709721
F 5.782812 7.717749 115.532311
F 5.249479 7.717749 137.354902
F 4.716147 7.717749 159.177494
F 4.182814 7.717749 181.000085
F 3.649481 7.717749 202.822677
F 3.116149 7.717749 224.645267
F 2.582816 7.717749 246.467858
F 8.449475 30.871007 6.419355
F 7.916142 30.871007 28.241947
F 7.382810 30.871007 50.064538
F 6.849477 30.871007 71.887129
F 6.316145 30.871007 93.709721
F 5.782812 30.871007 115.532311
F 5.249479 30.871007 137.354902
F 4.716147 30.871007 159.177494
F 4.182814 30.871007 181.000085
F 3.649481 30.871007 202.822677
F 3.116149 30.871007 224.645267
F 2.582816 30.871007 246.467858
F 8.449475 54.024264 6.419355
F 7.916142 54.024264 28.241947
F 7.382810 54.024264 50.064538
F 6.849477 54.024264 71.887129
F 6.316145 54.024264 93.709721
F 5.782812 54.024264 115.532311
F 5.249479 54.024264 137.354902
F 4.716147 54.024264 159.177494
F 4.182814 54.024264 181.000085
F 3.649481 54.024264 202.822677
F 3.116149 54.024264 224.645267
F 2.582816 54.024264 246.467858
F 35.176597 7.717749 7.072552
F 34.643265 7.717749 28.895144
F 34.109932 7.717749 50.717735
F 33.576599 7.717749 72.540326
F 33.043267 7.717749 94.362917
F 32.509934 7.717749 116.185508
F 31.976602 7.717749 138.008099
F 31.443269 7.717749 159.830691
F 30.909936 7.717749 181.653282
F 30.376604 7.717749 203.475873
F 29.843271 7.717749 225.298464
F 29.309938 7.717749 247.121055
F 35.176597 30.871007 7.072552
F 34.643265 30.871007 28.895144
F 34.109932 30.871007 50.717735
F 33.576599 30.871007 72.540326
F 33.043267 30.871007 94.362917
F 32.509934 30.871007 116.185508
F 31.976602 30.871007 138.008099
F 31.443269 30.871007 159.830691
F 30.909936 30.871007 181.653282
F 30.376604 30.871007 203.475873
F 29.843271 30.871007 225.298464
F 29.309938 30.871007 247.121055
F 35.176597 54.024264 7.072552
F 34.643265 54.024264 28.895144
F 34.109932 54.024264 50.717735
F 33.576599 54.024264 72.540326
F 33.043267 54.024264 94.362917
F 32.509934 54.024264 116.185508
F 31.976602 54.024264 138.008099
F 31.443269 54.024264 159.830691
F 30.909936 54.024264 181.653282
F 30.376604 54.024264 203.475873
F 29.843271 54.024264 225.298464
F 29.309938 54.024264 247.121055
F 61.903720 7.717749 7.725749
F 61.370387 7.717749 29.548341
F 60.837054 7.717749 51.370932
F 60.303722 7.717749 73.193522
F 59.770389 7.717749 95.016114
F 59.237056 7.717749 116.838705
F 58.703724 7.717749 138.661296
F 58.170391 7.717749 160.483888
F 57.637059 7.717749 182.306478
F 57.103726 7.717749 204.129070
F 56.570393 7.717749 225.951661
F 56.037061 7.717749 247.774252
F 61.903720 30.871007 7.725749
F 61.370387 30.871007 29.548341
F 60.837054 30.871007 51.370932
F 60.303722 30.871007 73.193522
F 59.770389 30.871007 95.016114
F 59.237056 30.871007 116.838705
F 58.703724 30.871007 138.661296
F 58.170391 30.871007 160.483888
F 57.637059 30.871007 182.306478
F 57.103726 30.871007 204.129070
F 56.570393 30.871007 225.951661
F 56.037061 30.871007 247.774252
F 61.903720 54.024264 7.725749
F 61.370387 54.024264 29.548341
F 60.837054 54.024264 51.370932
F 60.303722 54.024264 73.193522
F 59.770389 54.024264 95.016114
F 59.237056 54.024264 116.838705
F 58.703724 54.024264 138.661296
F 58.170391 54.024264 160.483888
F 57.637059 54.024264 182.306478
F 57.103726 54.024264 204.129070
F 56.570393 54.024264 225.951661
F 56.037061 54.024264 247.774252
F 8.449475 15.435502 6.419356
F 7.916142 15.435502 28.241948
F 7.382810 15.435502 50.064539
F 6.849477 15.435502 71.887130
F 6.316144 15.435502 93.709722
F 5.782812 15.435502 115.532312
F 5.249479 15.435502 137.354904
F 4.716147 15.435502 159.177495
F 4.182814 15.435502 181.000086
F 3.649481 15.435502 202.822678
F 3.116149 15.435502 224.645268
F 2.582816 15.435502 246.467859
F 8.449475 38.588760 6.419356
F 7.916142 38.588760 28.241948
F 7.382810 38.588760 50.064539
F 6.849477 38.588760 71.887130
F 6.316144 38.588760 93.709722
F 5.782812 38.588760 115.532312
F 5.249479 38.588760 137.354904
F 4.716147 38.588760 159.177495
F 4.182814 38.588760 181.000086
F 3.649481 38.588760 202.822678
F 3.116149 38.588760 224.645268
F 2.582816 38.588760 246.467859
F 8.449475 61.742017 6.419356
F 7.916142 61.742017 28.241948
F 7.382810 61.742017 50.064539
F 6.849477 61.742017 71.887130
F 6.316144 61.742017 93.709722
F 5.782812 61.742017 115.532312
F 5.249479 61.742017 137.354904
F 4.716147 61.742017 159.177495
F 4.182814 61.742017 181.000086
F 3.649481 61.742017 202.822678
F 3.116149 61.742017 224.645268
F 2.582816 61.742017 246.467859
F 35.176597 15.435502 7.072553
F 34.643265 15.435502 28.895145
F 34.109932 15.435502 50.717736
F 33.576599 15.435502 72.540327
F 33.043267 15.435502 94.362918
F 32.509934 15.435502 116.185509
F 31.976602 15.435502 138.008101
F 31.443269 15.435502 159.830692
F 30.909936 15.435502 181.653283
F 30.376604 15.435502 203.475874
F 29.843271 15.435502 225.298465
F 29.309938 15.435502 247.121056
F 35.176597 38.588760 7.072553
F 34.643265 38.588760 28.895145
F 34.109932 38.588760 50.717736
F 33.576599 38.588760 72.540327
F 33.043267 38.588760 94.362918
F 32.509934 38.588760 116.185509
F 31.976602 38.588760 138.008101
F 31.443269 38.588760 159.830692
F 30.909936 38.588760 181.653283
F 30.376604 38.588760 203.475874
F 29.843271 38.588760 225.298465
F 29.309938 38.588760 247.121056
F 35.176597 61.742017 7.072553
F 34.643265 61.742017 28.895145
F 34.109932 61.742017 50.717736
F 33.576599 61.742017 72.540327
F 33.043267 61.742017 94.362918
F 32.509934 61.742017 116.185509
F 31.976602 61.742017 138.008101
F 31.443269 61.742017 159.830692
F 30.909936 61.742017 181.653283
F 30.376604 61.742017 203.475874
F 29.843271 61.742017 225.298465
F 29.309938 61.742017 247.121056
F 61.903720 15.435502 7.725750
F 61.370387 15.435502 29.548342
F 60.837054 15.435502 51.370933
F 60.303722 15.435502 73.193523
F 59.770389 15.435502 95.016115
F 59.237056 15.435502 116.838706
F 58.703724 15.435502 138.661298
F 58.170391 15.435502 160.483889
F 57.637059 15.435502 182.306479
F 57.103726 15.435502 204.129071
F 56.570393 15.435502 225.951662
F 56.037061 15.435502 247.774253
F 61.903720 38.588760 7.725750
F 61.370387 38.588760 29.548342
F 60.837054 38.588760 51.370933
F 60.303722 38.588760 73.193523
F 59.770389 38.588760 95.016115
F 59.237056 38.588760 116.838706
F 58.703724 38.588760 138.661298
F 58.170391 38.588760 160.483889
F 57.637059 38.588760 182.306479
F 57.103726 38.588760 204.129071
F 56.570393 38.588760 225.951662
F 56.037061 38.588760 247.774253
F 61.903720 61.742017 7.725750
F 61.370387 61.742017 29.548342
F 60.837054 61.742017 51.370933
F 60.303722 61.742017 73.193523
F 59.770389 61.742017 95.016115
F 59.237056 61.742017 116.838706
F 58.703724 61.742017 138.661298
F 58.170391 61.742017 160.483889
F 57.637059 61.742017 182.306479
F 57.103726 61.742017 204.129071
F 56.570393 61.742017 225.951662
F 56.037061 61.742017 247.774253
F 8.449475 0.000000 6.419355
F 7.916142 0.000000 28.241947
F 7.382810 0.000000 50.064538
F 6.849477 0.000000 71.887129
F 6.316145 0.000000 93.709721
F 5.782812 0.000000 115.532311
F 5.249479 0.000000 137.354903
F 4.716147 0.000000 159.177494
F 4.182814 0.000000 181.000085
F 3.649481 0.000000 202.822677
F 3.116149 0.000000 224.645267
F 2.582816 0.000000 246.467859
F 8.449475 23.153257 6.419355
F 7.916142 23.153257 28.241947
F 7.382810 23.153257 50.064538
F 6.849477 23.153257 71.887129
F 6.316145 23.153257 93.709721
F 5.782812 23.153257 115.532311
F 5.249479 23.153257 137.354903
F 4.716147 23.153257 159.177494
F 4.182814 23.153257 181.000085
F 3.649481 23.153257 202.822677
F 3.116149 23.153257 224.645267
F 2.582816 23.153257 246.467859
F 8.449475 46.306515 6.419355
F 7.916142 46.306515 28.241947
F 7.382810 46.306515 50.064538
F 6.849477 46.306515 71.887129
F 6.316145 46.306515 93.709721
F 5.782812 46.306515 115.532311
F 5.249479 46.306515 137.354903
F 4.716147 46.306515 159.177494
F 4.182814 46.306515 181.000085
F 3.649481 46.306515 202.822677
F 3.116149 46.306515 224.645267
F 2.582816 46.306515 246.467859
F 35.176597 0.000000 7.072552
F 34.643265 0.000000 28.895144
F 34.109932 0.000000 50.717735
F 33.576599 0.000000 72.540326
F 33.043267 0.000000 94.362917
F 32.509934 0.000000 116.185508
F 31.976602 0.000000 138.008100
F 31.443269 0.000000 159.830691
F 30.909936 0.000000 181.653282
F 30.376604 0.000000 203.475873
F 29.843271 0.000000 225.298464
F 29.309938 0.000000 247.121056
F 35.176597 23.153257 7.072552
F 34.643265 23.153257 28.895144
F 34.109932 23.153257 50.717735
F 33.576599 23.153257 72.540326
F 33.043267 23.153257 94.362917
F 32.509934 23.153257 116.185508
F 31.976602 23.153257 138.008100
F 31.443269 23.153257 159.830691
F 30.909936 23.153257 181.653282
F 30.376604 23.153257 203.475873
F 29.843271 23.153257 225.298464
F 29.309938 23.153257 247.121056
F 35.176597 46.306515 7.072552
F 34.643265 46.306515 28.895144
F 34.109932 46.306515 50.717735
F 33.576599 46.306515 72.540326
F 33.043267 46.306515 94.362917
F 32.509934 46.306515 116.185508
F 31.976602 46.306515 138.008100
F 31.443269 46.306515 159.830691
F 30.909936 46.306515 181.653282
F 30.376604 46.306515 203.475873
F 29.843271 46.306515 225.298464
F 29.309938 46.306515 247.121056
F 61.903720 0.000000 7.725749
F 61.370387 0.000000 29.548341
F 60.837054 0.000000 51.370932
F 60.303722 0.000000 73.193522
F 59.770389 0.000000 95.016114
F 59.237056 0.000000 116.838705
F 58.703724 0.000000 138.661297
F 58.170391 0.000000 160.483888
F 57.637059 0.000000 182.306478
F 57.103726 0.000000 204.129070
F 56.570393 0.000000 225.951661
F 56.037061 0.000000 247.774253
F 61.903720 23.153257 7.725749
F 61.370387 23.153257 29.548341
F 60.837054 23.153257 51.370932
F 60.303722 23.153257 73.193522
F 59.770389 23.153257 95.016114
F 59.237056 23.153257 116.838705
F 58.703724 23.153257 138.661297
F 58.170391 23.153257 160.483888
F 57.637059 23.153257 182.306478
F 57.103726 23.153257 204.129070
F 56.570393 23.153257 225.951661
F 56.037061 23.153257 247.774253
F 61.903720 46.306515 7.725749
F 61.370387 46.306515 29.548341
F 60.837054 46.306515 51.370932
F 60.303722 46.306515 73.193522
F 59.770389 46.306515 95.016114
F 59.237056 46.306515 116.838705
F 58.703724 46.306515 138.661297
F 58.170391 46.306515 160.483888
F 57.637059 46.306515 182.306478
F 57.103726 46.306515 204.129070
F 56.570393 46.306515 225.951661
F 56.037061 46.306515 247.774253
F 17.358512 7.717750 6.637089
F 16.825179 7.717750 28.459679
F 16.291847 7.717750 50.282270
F 15.758514 7.717750 72.104862
F 15.225181 7.717750 93.927453
F 14.691849 7.717750 115.750045
F 14.158516 7.717750 137.572635
F 13.625183 7.717750 159.395226
F 13.091851 7.717750 181.217818
F 12.558518 7.717750 203.040409
F 12.025185 7.717750 224.863001
F 11.491853 7.717750 246.685591
F 17.358512 30.871007 6.637089
F 16.825179 30.871007 28.459679
F 16.291847 30.871007 50.282270
F 15.758514 30.871007 72.104862
F 15.225181 30.871007 93.927453
F 14.691849 30.871007 115.750045
F 14.158516 30.871007 137.572635
F 13.625183 30.871007 159.395226
F 13.091851 30.871007 181.217818
F 12.558518 30.871007 203.040409
F 12.025185 30.871007 224.863001
F 11.491853 30.871007 246.685591
F 17.358512 54.024265 6.637089
F 16.825179 54.024265 28.459679
F 16.291847 54.024265 50.282270
F 15.758514 54.024265 72.104862
F 15.225181 54.024265 93.927453
F 14.691849 54.024265 115.750045
F 14.158516 54.024265 137.572635
F 13.625183 54.024265 159.395226
F 13.091851 54.024265 181.217818
F 12.558518 54.024265 203.040409
F 12.025185 54.024265 224.863001
F 11.491853 54.024265 246.685591
F 44.085634 7.717750 7.290285
F 43.552302 7.717750 29.112876
F 43.018969 7.717750 50.935467
F 42.485636 7.717750 72.758059
F 41.952304 7.717750 94.580650
F 41.418971 7.717750 116.403241
F 40.885638 7.717750 138.225832
F 40.352306 7.717750 160.048423
F 39.818973 7.717750 181.871015
F 39.285640 7.717750 203.693606
F 38.752308 7.717750 225.516197
F 38.218975 7.717750 247.338788
F 44.085634 30.871007 7.290285
F 43.552302 30.871007 29.112876
F 43.018969 30.871007 50.935467
F 42.485636 30.871007 72.758059
F 41.952304 30.871007 94.580650
F 41.418971 30.871007 116.403241
F 40.885638 30.871007 138.225832
F 40.352306 30.871007 160.048423
F 39.818973 30.871007 181.871015
F 39.285640 30.871007 203.693606
F 38.752308 30.871007 225.516197
F 38.218975 30.871007 247.338788
F 44.085634 54.024265 7.290285
F 43.552302 54.024265 29.112876
F 43.018969 54.024265 50.935467
F 42.485636 54.024265 72.758059
F 41.952304 54.024265 94.580650
F 41.418971 54.024265 116.403241
F 40.885638 54.024265 138.225832
F 40.352306 54.024265 160.048423
F 39.818973 54.024265 181.871015
F 39.285640 54.024265 203.693606
F 38.752308 54.024265 225.516197
F 38.218975 54.024265 247.338788
F 64.946097 7.717750 247.991985
F 64.946097 30.871007 247.991985
F 64.946097 54.024265 247.991985
F 17.358512 15.435503 6.637090
F 16.825179 15.435503 28.459680
F 16.291847 15.435503 50.282271
F 15.758514 15.435503 72.104863
F 15.225181 15.435503 93.927454
F 14.691849 15.435503 115.750046
F 14.158516 15.435503 137.572636
F 13.625183 15.435503 159.395227
F 13.091851 15.435503 181.217819
F 12.558518 15.435503 203.040410
F 12.025185 15.435503 224.863002
F 11.491853 15.435503 246.685592
F 17.358512 38.588760 6.637090
F 16.825179 38.588760 28.459680
F 16.291847 38.588760 50.282271
F 15.758514 38.588760 72.104863
F 15.225181 38.588760 93.927454
F 14.691849 38.588760 115.750046
F 14.158516 38.588760 137.572636
F 13.625183 38.588760 159.395227
F 13.091851 38.588760 181.217819
F 12.558518 38.588760 203.040410
F 12.025185 38.588760 224.863002
F 11.491853 38.588760 246.685592
F 17.358512 61.742018 6.637090
F 16.825179 61.742018 28.459680
F 16.291847 61.742018 50.282271
F 15.758514 61.742018 72.104863
F 15.225181 61.742018 93.927454
F 14.691849 61.742018 115.750046
F 14.158516 61.742018 137.572636
F 13.625183 61.742018 159.395227
F 13.091851 61.742018 181.217819
F 12.558518 61.742018 203.040410
F 12.025185 61.742018 224.863002
F 11.491853 61.742018 246.685592
F 44.085634 15.435503 7.290286
F 43.552301 15.435503 29.112877
F 43.018969 15.435503 50.935468
F 42.485636 15.435503 72.758060
F 41.952304 15.435503 94.580651
F 41.418971 15.435503 116.403242
F 40.885638 15.435503 138.225833
F 40.352306 15.435503 160.048424
F 39.818973 15.435503 181.871016
F 39.285640 15.435503 203.693607
F 38.752308 15.435503 225.516198
F 38.218975 15.435503 247.338789
F 44.085634 38.588760 7.290286
F 43.552301 38.588760 29.112877
F 43.018969 38.588760 50.935468
F 42.485636 38.588760 72.758060
F 41.952304 38.588760 94.580651
F 41.418971 38.588760 116.403242
F 40.885638 38.588760 138.225833
F 40.352306 38.588760 160.048424
F 39.818973 38.588760 181.871016
F 39.285640 38.588760 203.693607
F 38.752308 38.588760 225.516198
F 38.218975 38.588760 247.338789
F 44.085634 61.742018 7.290286
F 43.552301 61.742018 29.112877
F 43.018969 61.742018 50.935468
F 42.485636 61.742018 72.758060
F 41.952304 61.742018 94.580651
F 41.418971 61.742018 116.403242
F 40.885638 61.742018 138.225833
F 40.352306 61.742018 160.048424
F 39.818973 61.742018 181.871016
F 39.285640 61.742018 203.693607
F 38.752308 61.742018 225.516198
F 38.218975 61.742018 247.338789
F 64.946097 15.435503 247.991986
F 64.946097 38.588760 247.991986
F 64.946097 61.742018 247.991986
F 17.358512 0.000000 6.637089
F 16.825179 0.000000 28.459679
F 16.291847 0.000000 50.282270
F 15.758514 0.000000 72.104862
F 15.225181 0.000000 93.927453
F 14.691849 0.000000 115.750045
F 14.158516 0.000000 137.572635
F 13.625183 0.000000 159.395226
F 13.091851 0.000000 181.217818
F 12.558518 0.000000 203.040409
F 12.025185 0.000000 224.863001
F 11.491853 0.000000 246.685591
F 17.358512 23.153258 6.637089
F 16.825179 23.153258 28.459679
F 16.291847 23.153258 50.282270
F 15.758514 23.153258 72.104862
F 15.225181 23.153258 93.927453
F 14.691849 23.153258 115.750045
F 14.158516 23.153258 137.572635
F 13.625183 23.153258 159.395226
F 13.091851 23.153258 181.217818
F 12.558518 23.153258 203.040409
F 12.025185 23.153258 224.863001
F 11.491853 23.153258 246.685591
F 17.358512 46.306515 6.637089
F 16.825179 46.306515 28.459679
F 16.291847 46.306515 50.282270
F 15.758514 46.306515 72.104862
F 15.225181 46.306515 93.927453
F 14.691849 46.306515 115.750045
F 14.158516 46.306515 137.572635
F 13.625183 46.306515 159.395226
F 13.091851 46.306515 181.217818
F 12.558518 46.306515 203.040409
F 12.025185 46.306515 224.863001
F 11.491853 46.306515 246.685591
F 44.085634 0.000000 7.290285
F 43.552302 0.000000 29.112876
F 43.018969 0.000000 50.935467
F 42.485636 0.000000 72.758059
F 41.952304 0.000000 94.580650
F 41.418971 0.000000 116.403241
F 40.885638 0.000000 138.225832
F 40.352306 0.000000 160.048423
F 39.818973 0.000000 181.871015
F 39.285640 0.000000 203.693606
F 38.752308 0.000000 225.516197
F 38.218975 0.000000 247.338788
F 44.085634 23.153258 7.290285
F 43.552302 23.153258 29.112876
F 43.018969 23.153258 50.935467
F 42.485636 23.153258 72.758059
F 41.952304 23.153258 94.580650
F 41.418971 23.153258 116.403241
F 40.885638 23.153258 138.225832
F 40.352306 23.153258 160.048423
F 39.818973 23.153258 181.871015
F 39.285640 23.153258 203.693606
F 38.752308 23.153258 225.516197
F 38.218975 23.153258 247.338788
F 44.085634 46.306515 7.290285
F 43.552302 46.306515 29.112876
F 43.018969 46.306515 50.935467
F 42.485636 46.306515 72.758059
F 41.952304 46.306515 94.580650
F 41.418971 46.306515 116.403241
F 40.885638 46.306515 138.225832
F 40.352306 46.306515 160.048423
F 39.818973 46.306515 181.871015
F 39.285640 46.306515 203.693606
F 38.752308 46.306515 225.516197
F 38.218975 46.306515 247.338788
F 64.946097 0.000000 247.991985
F 64.946097 23.153258 247.991985
F 64.946097 46.306515 247.991985
F 26.267558 7.717751 6.854821
F 25.734225 7.717751 28.677413
F 25.200892 7.717751 50.500004
F 24.667560 7.717751 72.322595
F 24.134227 7.717751 94.145186
F 23.600894 7.717751 115.967777
F 23.067562 7.717751 137.790369
F 22.534229 7.717751 159.612960
F 22.000896 7.717751 181.435550
F 21.467564 7.717751 203.258142
F 20.934231 7.717751 225.080733
F 20.400899 7.717751 246.903325
F 26.267558 30.871008 6.854821
F 25.734225 30.871008 28.677413
F 25.200892 30.871008 50.500004
F 24.667560 30.871008 72.322595
F 24.134227 30.871008 94.145186
F 23.600894 30.871008 115.967777
F 23.067562 30.871008 137.790369
F 22.534229 30.871008 159.612960
F 22.000896 30.871008 181.435550
F 21.467564 30.871008 203.258142
F 20.934231 30.871008 225.080733
F 20.400899 30.871008 246.903325
F 26.267558 54.024266 6.854821
F 25.734225 54.024266 28.677413
F 25.200892 54.024266 50.500004
F 24.667560 54.024266 72.322595
F 24.134227 54.024266 94.145186
F 23.600894 54.024266 115.967777
F 23.067562 54.024266 137.790369
F 22.534229 54.024266 159.612960
F 22.000896 54.024266 181.435550
F 21.467564 54.024266 203.258142
F 20.934231 54.024266 225.080733
F 20.400899 54.024266 246.903325
F 52.994680 7.717751 7.508018
F 52.461347 7.717751 29.330610
F 51.928015 7.717751 51.153200
F 51.394682 7.717751 72.975792
F 50.861349 7.717751 94.798383
F 50.328017 7.717751 116.620974
F 49.794684 7.717751 138.443566
F 49.261351 7.717751 160.266156
F 48.728019 7.717751 182.088747
F 48.194686 7.717751 203.911339
F 47.661353 7.717751 225.733930
F 47.128021 7.717751 247.556522
F 52.994680 30.871008 7.508018
F 52.461347 30.871008 29.330610
F 51.928015 30.871008 51.153200
F 51.394682 30.871008 72.975792
F 50.861349 30.871008 94.798383
F 50.328017 30.871008 116.620974
F 49.794684 30.871008 138.443566
F 49.261351 30.871008 160.266156
F 48.728019 30.871008 182.088747
F 48.194686 30.871008 203.911339
F 47.661353 30.871008 225.733930
F 47.128021 30.871008 247.556522
F 52.994680 54.024266 7.508018
F 52.461347 54.024266 29.330610
F 51.928015 54.024266 51.153200
F 51.394682 54.024266 72.975792
F 50.861349 54.024266 94.798383
F 50.328017 54.024266 116.620974
F 49.794684 54.024266 138.443566
F 49.261351 54.024266 160.266156
F 48.728019 54.024266 182.088747
F 48.194686 54.024266 203.911339
F 47.661353 54.024266 225.733930
F 47.128021 54.024266 247.556522
F 26.267558 15.435503 6.854822
F 25.734225 15.435503 28.677414
F 25.200892 15.435503 50.500005
F 24.667560 15.435503 72.322596
F 24.134227 15.435503 94.145187
F 23.600894 15.435503 115.967778
F 23.067562 15.435503 137.790370
F 22.534229 15.435503 159.612961
F 22.000896 15.435503 181.435552
F 21.467564 15.435503 203.258143
F 20.934231 15.435503 225.080734
F 20.400899 15.435503 246.903326
F 26.267558 38.588761 6.854822
F 25.734225 38.588761 28.677414
F 25.200892 38.588761 50.500005
F 24.667560 38.588761 72.322596
F 24.134227 38.588761 94.145187
F 23.600894 38.588761 115.967778
F 23.067562 38.588761 137.790370
F 22.534229 38.588761 159.612961
F 22.000896 38.588761 181.435552
F 21.467564 38.588761 203.258143
F 20.934231 38.588761 225.080734
F 20.400899 38.588761 246.903326
F 26.267558 61.742018 6.854822
F 25.734225 61.742018 28.677414
F 25.200892 61.742018 50.500005
F 24.667560 61.742018 72.322596
F 24.134227 61.742018 94.145187
F 23.600894 61.742018 115.967778
F 23.067562 61.742018 137.790370
F 22.534229 61.742018 159.612961
F 22.000896 61.742018 181.435552
F 21.467564 61.742018 203.258143
F 20.934231 61.742018 225.080734
F 20.400899 61.742018 246.903326
F 52.994680 15.435503 7.508019
F 52.461347 15.435503 29.330611
F 51.928015 15.435503 51.153201
F 51.394682 15.435503 72.975793
F 50.861349 15.435503 94.798384
F 50.328017 15.435503 116.620975
F 49.794684 15.435503 138.443567
F 49.261351 15.435503 160.266157
F 48.728019 15.435503 182.088749
F 48.194686 15.435503 203.911340
F 47.661353 15.435503 225.733931
F 47.128021 15.435503 247.556523
F 52.994680 38.588761 7.508019
F 52.461347 38.588761 29.330611
F 51.928015 38.588761 51.153201
F 51.394682 38.588761 72.975793
F 50.861349 38.588761 94.798384
F 50.328017 38.588761 116.620975
F 49.794684 38.588761 138.443567
F 49.261351 38.588761 160.266157
F 48.728019 38.588761 182.088749
F 48.194686 38.588761 203.911340
F 47.661353 38.588761 225.733931
F 47.128021 38.588761 247.556523
F 52.994680 61.742018 7.508019
F 52.461347 61.742018 29.330611
F 51.928015 61.742018 51.153201
F 51.394682 61.742018 72.975793
F 50.861349 61.742018 94.798384
F 50.328017 61.742018 116.620975
F 49.794684 61.742018 138.443567
F 49.261351 61.742018 160.266157
F 48.728019 61.742018 182.088749
F 48.194686 61.742018 203.911340
F 47.661353 61.742018 225.733931
F 47.128021 61.742018 247.556523
F 26.267558 0.000001 6.854821
F 25.734225 0.000001 28.677413
F 25.200892 0.000001 50.500004
F 24.667560 0.000001 72.322595
F 24.134227 0.000001 94.145186
F 23.600894 0.000001 115.967777
F 23.067562 0.000001 137.790369
F 22.534229 0.000001 159.612960
F 22.000896 0.000001 181.435551
F 21.467564 0.000001 203.258142
F 20.934231 0.000001 225.080733
F 20.400899 0.000001 246.903325
F 26.267558 23.153259 6.854821
F 25.734225 23.153259 28.677413
F 25.200892 23.153259 50.500004
F 24.667560 23.153259 72.322595
F 24.134227 23.153259 94.145186
F 23.600894 23.153259 115.967777
F 23.067562 23.153259 137.790369
F 22.534229 23.153259 159.612960
F 22.000896 23.153259 181.435551
F 21.467564 23.153259 203.258142
F 20.934231 23.153259 225.080733
F 20.400899 23.153259 246.903325
F 26.267558 46.306516 6.854821
F 25.734225 46.306516 28.677413
F 25.200892 46.306516 50.500004
F 24.667560 46.306516 72.322595
F 24.134227 46.306516 94.145186
F 23.600894 46.306516 115.967777
F 23.067562 46.306516 137.790369
F 22.534229 46.306516 159.612960
F 22.000896 46.306516 181.435551
F 21.467564 46.306516 203.258142
F 20.934231 46.306516 225.080733
F 20.400899 46.306516 246.903325
F 52.994680 0.000001 7.508018
F 52.461347 0.000001 29.330610
F 51.928015 0.000001 51.153200
F 51.394682 0.000001 72.975792
F 50.861349 0.000001 94.798383
F 50.328017 0.000001 116.620974
F 49.794684 0.000001 138.443566
F 49.261351 0.000001 160.266156
F 48.728019 0.000001 182.088748
F 48.194686 0.000001 203.911339
F 47.661353 0.000001 225.733930
F 47.128021 0.000001 247.556522
F 52.994680 23.153259 7.508018
F 52.461347 23.153259 29.330610
F 51.928015 23.153259 51.153200
F 51.394682 23.153259 72.975792
F 50.861349 23.153259 94.798383
F 50.328017 23.153259 116.620974
F 49.794684 23.153259 138.443566
F 49.261351 23.153259 160.266156
F 48.728019 23.153259 182.088748
F 48.194686 23.153259 203.911339
F 47.661353 23.153259 225.733930
F 47.128021 23.153259 247.556522
F 52.994680 46.306516 7.508018
F 52.461347 46.306516 29.330610
F 51.928015 46.306516 51.153200
F 51.394682 46.306516 72.975792
F 50.861349 46.306516 94.798383
F 50.328017 46.306516 116.620974
F 49.794684 46.306516 138.443566
F 49.261351 46.306516 160.266156
F 48.728019 46.306516 182.088748
F 48.194686 46.306516 203.911339
F 47.661353 46.306516 225.733930
F 47.128021 46.306516 247.556522
F 10.765635 1.286291 2.836691
F 10.232302 1.286291 24.659282
F 9.698970 1.286291 46.481873
F 9.165637 1.286291 68.304464
F 8.632304 1.286291 90.127055
F 8.098972 1.286291 111.949647
F 7.565639 1.286291 133.772238
F 7.032306 1.286291 155.594829
F 6.498974 1.286291 177.417420
F 5.965641 1.286291 199.240011
F 5.432308 1.286291 221.062603
F 4.898976 1.286291 242.885194
F 10.765635 24.439548 2.836691
F 10.232302 24.439548 24.659282
F 9.698970 24.439548 46.481873
F 9.165637 24.439548 68.304464
F 8.632304 24.439548 90.127055
F 8.098972 24.439548 111.949647
F 7.565639 24.439548 133.772238
F 7.032306 24.439548 155.594829
F 6.498974 24.439548 177.417420
F 5.965641 24.439548 199.240011
F 5.432308 24.439548 221.062603
F 4.898976 24.439548 242.885194
F 10.765635 47.592806 2.836691
F 10.232302 47.592806 24.659282
F 9.698970 47.592806 46.481873
F 9.165637 47.592806 68.304464
F 8.632304 47.592806 90.127055
F 8.098972 47.592806 111.949647
F 7.565639 47.592806 133.772238
F 7.032306 47.592806 155.594829
F 6.498974 47.592806 177.417420
F 5.965641 47.592806 199.240011
F 5.432308 47.592806 221.062603
F 4.898976 47.592806 242.885194
F 37.492758 1.286291 3.489888
F 36.959425 1.286291 25.312478
F 36.426093 1.286291 47.135070
F 35.892760 1.286291 68.957661
F 35.359428 1.286291 90.780252
F 34.826095 1.286291 112.602844
F 34.292762 1.286291 134.425434
F 33.759430 1.286291 156.248026
F 33.226097 1.286291 178.070617
F 32.692764 1.286291 199.893208
F 32.159432 1.286291 221.715800
F 31.626099 1.286291 243.538390
F 37.492758 24.439548 3.489888
F 36.959425 24.439548 25.312478
F 36.426093 24.439548 47.135070
F 35.892760 24.439548 68.957661
F 35.359428 24.439548 90.780252
F 34.826095 24.439548 112.602844
F 34.292762 24.439548 134.425434
F 33.759430 24.439548 156.248026
F 33.226097 24.439548 178.070617
F 32.692764 24.439548 199.893208
F 32.159432 24.439548 221.715800
F 31.626099 24.439548 243.538390
F 37.492758 47.592806 3.489888
F 36.959425 47.592806 25.312478
F 36.426093 47.592806 47.135070
F 35.892760 47.592806 68.957661
F 35.359428 47.592806 90.780252
F 34.826095 47.592806 112.602844
F 34.292762 47.592806 134.425434
F 33.759430 47.592806 156.248026
F 33.226097 47.592806 178.070617
F 32.692764 47.592806 199.893208
F 32.159432 47.592806 221.715800
F 31.626099 47.592806 243.538390
F 64.219880 1.286291 4.143084
F 63.686548 1.286291 25.965675
F 63.153215 1.286291 47.788267
F 62.619882 1.286291 69.610858
F 62.086550 1.286291 91.433449
F 61.553217 1.286291 113.256040
F 61.019885 1.286291 135.078631
F 60.486552 1.286291 156.901223
F 59.953219 1.286291 178.723814
F 59.419887 1.286291 200.546405
F 58.886554 1.286291 222.368996
F 58.353221 1.286291 244.191587
F 64.219880 24.439548 4.143084
F 63.686548 24.439548 25.965675
F 63.153215 24.439548 47.788267
F 62.619882 24.439548 69.610858
F 62.086550 24.439548 91.433449
F 61.553217 24.439548 113.256040
F 61.019885 24.439548 135.078631
F 60.486552 24.439548 156.901223
F 59.953219 24.439548 178.723814
F 59.419887 24.439548 200.546405
F 58.886554 24.439548 222.368996
F 58.353221 24.439548 244.191587
F 64.219880 47.592806 4.143084
F 63.686548 47.592806 25.965675
F 63.153215 47.592806 47.788267
F 62.619882 47.592806 69.610858
F 62.086550 47.592806 91.433449
F 61.553217 47.592806 113.256040
F 61.019885 47.592806 135.078631
F 60.486552 47.592806 156.901223
F 59.953219 47.592806 178.723814
F 59.419887 47.592806 200.546405
F 58.886554 47.592806 222.368996
F 58.353221 47.592806 244.191587
F 10.765635 9.004040 2.836691
F 10.232302 9.004040 24.659282
F 9.698970 9.004040 46.481873
F 9.165637 9.004040 68.304464
F 8.632304 9.004040 90.127055
F 8.098972 9.004040 111.949647
F 7.565639 9.004040 133.772238
F 7.032306 9.004040 155.594829
F 6.498974 9.004040 177.417420
F 5.965641 9.004040 199.240011
F 5.432308 9.004040 221.062603
F 4.898976 9.004040 242.885194
F 10.765635 32.157298 2.836691
F 10.232302 32.157298 24.659282
F 9.698970 32.157298 46.481873
F 9.165637 32.157298 68.304464
F 8.632304 32.157298 90.127055
F 8.098972 32.157298 111.949647
F 7.565639 32.157298 133.772238
F 7.032306 32.157298 155.594829
F 6.498974 32.157298 177.417420
F 5.965641 32.157298 199.240011
F 5.432308 32.157298 221.062603
F 4.898976 32.157298 242.885194
F 10.765635 55.310555 2.836691
F 10.232302 55.310555 24.659282
F 9.698970 55.310555 46.481873
F 9.165637 55.310555 68.304464
F 8.632304 55.310555 90.127055
F 8.098972 55.310555 111.949647
F 7.565639 55.310555 133.772238
F 7.032306 55.310555 155.594829
F 6.498974 55.310555 177.417420
F 5.965641 55.310555 199.240011
F 5.432308 55.310555 221.062603
F 4.898976 55.310555 242.885194
F 37.492758 9.004040 3.489888
F 36.959425 9.004040 25.312478
F 36.426093 9.004040 47.135070
F 35.892760 9.004040 68.957661
F 35.359428 9.004040 90.780252
F 34.826095 9.004040 112.602844
F 34.292762 9.004040 134.425434
F 33.759430 9.004040 156.248026
F 33.226097 9.004040 178.070617
F 32.692764 9.004040 199.893208
F 32.159432 9.004040 221.715800
F 31.626099 9.004040 243.538390
F 37.492758 32.157298 3.489888
F 36.959425 32.157298 25.312478
F 36.426093 32.157298 47.135070
F 35.892760 32.157298 68.957661
F 35.359428 32.157298 90.780252
F 34.826095 32.157298 112.602844
F 34.292762 32.157298 134.425434
F 33.759430 32.157298 156.248026
F 33.226097 32.157298 178.070617
F 32.692764 32.157298 199.893208
F 32.159432 32.157298 221.715800
F 31.626099 32.157298 243.538390
F 37.492758 55.310555 3.489888
F 36.959425 55.310555 25.312478
F 36.426093 55.310555 47.135070
F 35.892760 55.310555 68.957661
F 35.359428 55.310555 90.780252
F 34.826095 55.310555 112.602844
F 34.292762 55.310555 134.425434
F 33.759430 55.310555 156.248026
F 33.226097 55.310555 178.070617
F 32.692764 55.310555 199.893208
F 32.159432 55.310555 221.715800
F 31.626099 55.310555 243.538390
F 64.219880 9.004040 4.143084
F 63.686548 9.004040 25.965675
F 63.153215 9.004040 47.788267
F 62.619882 9.004040 69.610858
F 62.086550 9.004040 91.433449
F 61.553217 9.004040 113.256040
F 61.019885 9.004040 135.078631
F 60.486552 9.004040 156.901223
F 59.953219 9.004040 178.723814
F 59.419887 9.004040 200.546405
F 58.886554 9.004040 222.368996
F 58.353221 9.004040 244.191587
F 64.219880 32.157298 4.143084
F 63.686548 32.157298 25.965675
F 63.153215 32.157298 47.788267
F 62.619882 32.157298 69.610858
F 62.086550 32.157298 91.433449
F 61.553217 32.157298 113.256040
F 61.019885 32.157298 135.078631
F 60.486552 32.157298 156.901223
F 59.953219 32.157298 178.723814
F 59.419887 32.157298 200.546405
F 58.886554 32.157298 222.368996
F 58.353221 32.157298 244.191587
F 64.219880 55.310555 4.143084
F 63.686548 55.310555 25.965675
F 63.153215 55.310555 47.788267
F 62.619882 55.310555 69.610858
F 62.086550 55.310555 91.433449
F 61.553217 55.310555 113.256040
F 61.019885 55.310555 135.078631
F 60.486552 55.310555 156.901223
F 59.953219 55.310555 178.723814
F 59.419887 55.310555 200.546405
F 58.886554 55.310555 222.368996
F 58.353221 55.310555 244.191587
F 10.765635 16.721795 2.836692
F 10.232302 16.721795 24.659283
F 9.698970 16.721795 46.481873
F 9.165637 16.721795 68.304465
F 8.632304 16.721795 90.127056
F 8.098972 16.721795 111.949648
F 7.565639 16.721795 133.772239
F 7.032306 16.721795 155.594829
F 6.498974 16.721795 177.417421
F 5.965641 16.721795 199.240012
F 5.432308 16.721795 221.062604
F 4.898976 16.721795 242.885195
F 10.765635 39.875053 2.836692
F 10.232302 39.875053 24.659283
F 9.698970 39.875053 46.481873
F 9.165637 39.875053 68.304465
F 8.632304 39.875053 90.127056
F 8.098972 39.875053 111.949648
F 7.565639 39.875053 133.772239
F 7.032306 39.875053 155.594829
F 6.498974 39.875053 177.417421
F 5.965641 39.875053 199.240012
F 5.432308 39.875053 221.062604
F 4.898976 39.875053 242.885195
F 10.765635 63.028310 2.836692
F 10.232302 63.028310 24.659283
F 9.698970 63.028310 46.481873
F 9.165637 63.028310 68.304465
F 8.632304 63.028310 90.127056
F 8.098972 63.028310 111.949648
F 7.565639 63.028310 133.772239
F 7.032306 63.028310 155.594829
F 6.498974 63.028310 177.417421
F 5.965641 63.028310 199.240012
F 5.432308 63.028310 221.062604
F 4.898976 63.028310 242.885195
F 37.492758 16.721795 3.489889
F 36.959425 16.721795 25.312479
F 36.426093 16.721795 47.135070
F 35.892760 16.721795 68.957662
F 35.359428 16.721795 90.780253
F 34.826095 16.721795 112.602845
F 34.292762 16.721795 134.425435
F 33.759430 16.721795 156.248026
F 33.226097 16.721795 178.070618
F 32.692764 16.721795 199.893209
F 32.159432 16.721795 221.715801
F 31.626099 16.721795 243.538391
F 37.492758 39.875053 3.489889
F 36.959425 39.875053 25.312479
F 36.426093 39.875053 47.135070
F 35.892760 39.875053 68.957662
F 35.359428 39.875053 90.780253
F 34.826095 39.875053 112.602845
F 34.292762 39.875053 134.425435
F 33.759430 39.875053 156.248026
F 33.226097 39.875053 178.070618
F 32.692764 39.875053 199.893209
F 32.159432 39.875053 221.715801
F 31.626099 39.875053 243.538391
F 37.492758 63.028310 3.489889
F 36.959425 63.028310 25.312479
F 36.426093 63.028310 47.135070
F 35.892760 63.028310 68.957662
F 35.359428 63.028310 90.780253
F 34.826095 63.028310 112.602845
F 34.292762 63.028310 134.425435
F 33.759430 63.028310 156.248026
F 33.226097 63.028310 178.070618
F 32.692764 63.028310 199.893209
F 32.159432 63.028310 221.715801
F 31.626099 63.028310 243.538391
F 64.219880 16.721795 4.143085
F 63.686548 16.721795 25.965676
F 63.153215 16.721795 47.788267
F 62.619882 16.721795 69.610859
F 62.086550 16.721795 91.433450
F 61.553217 16.721795 113.256041
F 61.019885 16.721795 135.078632
F 60.486552 16.721795 156.901223
F 59.953219 16.721795 178.723815
F 59.419887 16.721795 200.546406
F 58.886554 16.721795 222.368997
F 58.353221 16.721795 244.191588
F 64.219880 39.875053 4.143085
F 63.686548 39.875053 25.965676
F 63.153215 39.875053 47.788267
F 62.619882 39.875053 69.610859
F 62.086550 39.875053 91.433450
F 61.553217 39.875053 113.256041
F 61.019885 39.875053 135.078632
F 60.486552 39.875053 156.901223
F 59.953219 39.875053 178.723815
F 59.419887 39.875053 200.546406
F 58.886554 39.875053 222.368997
F 58.353221 39.875053 244.191588
F 64.219880 63.028310 4.143085
F 63.686548 63.028310 25.965676
F 63.153215 63.028310 47.788267
F 62.619882 63.028310 69.610859
F 62.086550 63.028310 91.433450
F 61.553217 63.028310 113.256041
F 61.019885 63.028310 135.078632
F 60.486552 63.028310 156.901223
F 59.953219 63.028310 178.723815
F 59.419887 63.028310 200.546406
F 58.886554 63.028310 222.368997
F 58.353221 63.028310 244.191588
F 19.674675 1.286290 3.054423
F 19.141342 1.286290 24.877015
F 18.608009 1.286290 46.699606
F 18.074677 1.286290 68.522196
F 17.541344 1.286290 90.344788
F 17.008011 1.286290 112.167379
F 16.474679 1.286290 133.989971
F 15.941346 1.286290 155.812562
F 15.408013 1.286290 177.635152
F 14.874681 1.286290 199.457744
F 14.341348 1.286290 221.280335
F 13.808015 1.286290 243.102927
F 19.674675 24.439548 3.054423
F 19.141342 24.439548 24.877015
F 18.608009 24.439548 46.699606
F 18.074677 24.439548 68.522196
F 17.541344 24.439548 90.344788
F 17.008011 24.439548 112.167379
F 16.474679 24.439548 133.989971
F 15.941346 24.439548 155.812562
F 15.408013 24.439548 177.635152
F 14.874681 24.439548 199.457744
F 14.341348 24.439548 221.280335
F 13.808015 24.439548 243.102927
F 19.674675 47.592806 3.054423
F 19.141342 47.592806 24.877015
F 18.608009 47.592806 46.699606
F 18.074677 47.592806 68.522196
F 17.541344 47.592806 90.344788
F 17.008011 47.592806 112.167379
F 16.474679 47.592806 133.989971
F 15.941346 47.592806 155.812562
F 15.408013 47.592806 177.635152
F 14.874681 47.592806 199.457744
F 14.341348 47.592806 221.280335
F 13.808015 47.592806 243.102927
F 46.401797 1.286290 3.707620
F 45.868464 1.286290 25.530212
F 45.335132 1.286290 47.352802
F 44.801799 1.286290 69.175393
F 44.268466 1.286290 90.997985
F 43.735134 1.286290 112.820576
F 43.201801 1.286290 134.643168
F 42.668468 1.286290 156.465758
F 42.135136 1.286290 178.288349
F 41.601803 1.286290 200.110941
F 41.068470 1.286290 221.933532
F 40.535138 1.286290 243.756124
F 46.401797 24.439548 3.707620
F 45.868464 24.439548 25.530212
F 45.335132 24.439548 47.352802
F 44.801799 24.439548 69.175393
F 44.268466 24.439548 90.997985
F 43.735134 24.439548 112.820576
F 43.201801 24.439548 134.643168
F 42.668468 24.439548 156.465758
F 42.135136 24.439548 178.288349
F 41.601803 24.439548 200.110941
F 41.068470 24.439548 221.933532
F 40.535138 24.439548 243.756124
F 46.401797 47.592806 3.707620
F 45.868464 47.592806 25.530212
F 45.335132 47.592806 47.352802
F 44.801799 47.592806 69.175393
F 44.268466 47.592806 90.997985
F 43.735134 47.592806 112.820576
F 43.201801 47.592806 134.643168
F 42.668468 47.592806 156.465758
F 42.135136 47.592806 178.288349
F 41.601803 47.592806 200.110941
F 41.068470 47.592806 221.933532
F 40.535138 47.592806 243.756124
F 19.674675 9.004040 3.054423
F 19.141342 9.004040 24.877015
F 18.608009 9.004040 46.699606
F 18.074677 9.004040 68.522196
F 17.541344 9.004040 90.344788
F 17.008011 9.004040 112.167379
F 16.474679 9.004040 133.989970
F 15.941346 9.004040 155.812562
F 15.408013 9.004040 177.635152
F 14.874681 9.004040 199.457744
F 14.341348 9.004040 221.280335
F 13.808016 9.004040 243.102926
F 19.674675 32.157297 3.054423
F 19.141342 32.157297 24.877015
F 18.608009 32.157297 46.699606
F 18.074677 32.157297 68.522196
F 17.541344 32.157297 90.344788
F 17.008011 32.157297 112.167379
F 16.474679 32.157297 133.989970
F 15.941346 32.157297 155.812562
F 15.408013 32.157297 177.635152
F 14.874681 32.157297 199.457744
F 14.341348 32.157297 221.280335
F 13.808016 32.157297 243.102926
F 19.674675 55.310555 3.054423
F 19.141342 55.310555 24.877015
F 18.608009 55.310555 46.699606
F 18.074677 55.310555 68.522196
F 17.541344 55.310555 90.344788
F 17.008011 55.310555 112.167379
F 16.474679 55.310555 133.989970
F 15.941346 55.310555 155.812562
F 15.408013 55.310555 177.635152
F 14.874681 55.310555 199.457744
F 14.341348 55.310555 221.280335
F 13.808016 55.310555 243.102926
F 46.401797 9.004040 3.707620
F 45.868464 9.004040 25.530212
F 45.335132 9.004040 47.352802
F 44.801799 9.004040 69.175393
F 44.268466 9.004040 90.997985
F 43.735134 9.004040 112.820576
F 43.201801 9.004040 134.643167
F 42.668468 9.004040 156.465758
F 42.135136 9.004040 178.288349
F 41.601803 9.004040 200.110941
F 41.068470 9.004040 221.933532
F 40.535138 9.004040 243.756123
F 46.401797 32.157297 3.707620
F 45.868464 32.157297 25.530212
F 45.335132 32.157297 47.352802
F 44.801799 32.157297 69.175393
F 44.268466 32.157297 90.997985
F 43.735134 32.157297 112.820576
F 43.201801 32.157297 134.643167
F 42.668468 32.157297 156.465758
F 42.135136 32.157297 178.288349
F 41.601803 32.157297 200.110941
F 41.068470 32.157297 221.933532
F 40.535138 32.157297 243.756123
F 46.401797 55.310555 3.707620
F 45.868464 55.310555 25.530212
F 45.335132 55.310555 47.352802
F 44.801799 55.310555 69.175393
F 44.268466 55.310555 90.997985
F 43.735134 55.310555 112.820576
F 43.201801 55.310555 134.643167
F 42.668468 55.310555 156.465758
F 42.135136 55.310555 178.288349
F 41.601803 55.310555 200.110941
F 41.068470 55.310555 221.933532
F 40.535138 55.310555 243.756123
F 19.674675 16.721795 3.054424
F 19.141342 16.721795 24.877015
F 18.608009 16.721795 46.699607
F 18.074677 16.721795 68.522197
F 17.541344 16.721795 90.344789
F 17.008011 16.721795 112.167380
F 16.474679 16.721795 133.989971
F 15.941346 16.721795 155.812563
F 15.408013 16.721795 177.635153
F 14.874681 16.721795 199.457744
F 14.341348 16.721795 221.280336
F 13.808015 16.721795 243.102927
F 19.674675 39.875053 3.054424
F 19.141342 39.875053 24.877015
F 18.608009 39.875053 46.699607
F 18.074677 39.875053 68.522197
F 17.541344 39.875053 90.344789
F 17.008011 39.875053 112.167380
F 16.474679 39.875053 133.989971
F 15.941346 39.875053 155.812563
F 15.408013 39.875053 177.635153
F 14.874681 39.875053 199.457744
F 14.341348 39.875053 221.280336
F 13.808015 39.875053 243.102927
F 19.674675 63.028310 3.054424
F 19.141342 63.028310 24.877015
F 18.608009 63.028310 46.699607
F 18.074677 63.028310 68.522197
F 17.541344 63.028310 90.344789
F 17.008011 63.028310 112.167380
F 16.474679 63.028310 133.989971
F 15.941346 63.028310 155.812563
F 15.408013 63.028310 177.635153
F 14.874681 63.028310 199.457744
F 14.341348 63.028310 221.280336
F 13.808015 63.028310 243.102927
F 46.401797 16.721795 3.707621
F 45.868464 16.721795 25.530212
F 45.335132 16.721795 47.352803
F 44.801799 16.721795 69.175394
F 44.268466 16.721795 90.997986
F 43.735134 16.721795 112.820577
F 43.201801 16.721795 134.643168
F 42.668468 16.721795 156.465759
F 42.135136 16.721795 178.288350
F 41.601803 16.721795 200.110941
F 41.068470 16.721795 221.933533
F 40.535138 16.721795 243.756124
F 46.401797 39.875053 3.707621
F 45.868464 39.875053 25.530212
F 45.335132 39.875053 47.352803
F 44.801799 39.875053 69.175394
F 44.268466 39.875053 90.997986
F 43.735134 39.875053 112.820577
F 43.201801 39.875053 134.643168
F 42.668468 39.875053 156.465759
F 42.135136 39.875053 178.288350
F 41.601803 39.875053 200.110941
F 41.068470 39.875053 221.933533
F 40.535138 39.875053 243.756124
F 46.401797 63.028310 3.707621
F 45.868464 63.028310 25.530212
F 45.335132 63.028310 47.352803
F 44.801799 63.028310 69.175394
F 44.268466 63.028310 90.997986
F 43.735134 63.028310 112.820577
F 43.201801 63.028310 134.643168
F 42.668468 63.028310 156.465759
F 42.135136 63.028310 178.288350
F 41.601803 63.028310 200.110941
F 41.068470 63.028310 221.933533
F 40.535138 63.028310 243.756124
F 28.583719 1.286290 3.272155
F 28.050387 1.286290 25.094747
F 27.517054 1.286290 46.917338
F 26.983721 1.286290 68.739929
F 26.450389 1.286290 90.562521
F 25.917056 1.286290 112.385111
F 25.383723 1.286290 134.207703
F 24.850391 1.286290 156.030294
F 24.317058 1.286290 177.852885
F 23.783726 1.286290 199.675477
F 23.250393 1.286290 221.498067
F 22.717060 1.286290 243.320659
F 28.583719 24.439548 3.272155
F 28.050387 24.439548 25.094747
F 27.517054 24.439548 46.917338
F 26.983721 24.439548 68.739929
F 26.450389 24.439548 90.562521
F 25.917056 24.439548 112.385111
F 25.383723 24.439548 134.207703
F 24.850391 24.439548 156.030294
F 24.317058 24.439548 177.852885
F 23.783726 24.439548 199.675477
F 23.250393 24.439548 221.498067
F 22.717060 24.439548 243.320659
F 28.583719 47.592805 3.272155
F 28.050387 47.592805 25.094747
F 27.517054 47.592805 46.917338
F 26.983721 47.592805 68.739929
F 26.450389 47.592805 90.562521
F 25.917056 47.592805 112.385111
F 25.383723 47.592805 134.207703
F 24.850391 47.592805 156.030294
F 24.317058 47.592805 177.852885
F 23.783726 47.592805 199.675477
F 23.250393 47.592805 221.498067
F 22.717060 47.592805 243.320659
F 55.310842 1.286290 3.925352
F 54.777509 1.286290 25.747944
F 54.244176 1.286290 47.570535
F 53.710844 1.286290 69.393126
F 53.177511 1.286290 91.215717
F 52.644178 1.286290 113.038308
F 52.110846 1.286290 134.860900
F 51.577513 1.286290 156.683491
F 51.044180 1.286290 178.506082
F 50.510848 1.286290 200.328673
F 49.977515 1.286290 222.151264
F 49.444183 1.286290 243.973856
F 55.310842 24.439548 3.925352
F 54.777509 24.439548 25.747944
F 54.244176 24.439548 47.570535
F 53.710844 24.439548 69.393126
F 53.177511 24.439548 91.215717
F 52.644178 24.439548 113.038308
F 52.110846 24.439548 134.860900
F 51.577513 24.439548 156.683491
F 51.044180 24.439548 178.506082
F 50.510848 24.439548 200.328673
F 49.977515 24.439548 222.151264
F 49.444183 24.439548 243.973856
F 55.310842 47.592805 3.925352
F 54.777509 47.592805 25.747944
F 54.244176 47.592805 47.570535
F 53.710844 47.592805 69.393126
F 53.177511 47.592805 91.215717
F 52.644178 47.592805 113.038308
F 52.110846 47.592805 134.860900
F 51.577513 47.592805 156.683491
F 51.044180 47.592805 178.506082
F 50.510848 47.592805 200.328673
F 49.977515 47.592805 222.151264
F 49.444183 47.592805 243.973856
F 28.583719 9.004040 3.272155
F 28.050387 9.004040 25.094747
F 27.517054 9.004040 46.917338
F 26.983721 9.004040 68.739929
F 26.450389 9.004040 90.562521
F 25.917056 9.004040 112.385111
F 25.383723 9.004040 134.207702
F 24.850391 9.004040 156.030294
F 24.317058 9.004040 177.852885
F 23.783726 9.004040 199.675477
F 23.250393 9.004040 221.498067
F 22.717060 9.004040 243.320658
F 28.583719 32.157297 3.272155
F 28.050387 32.157297 25.094747
F 27.517054 32.157297 46.917338
F 26.983721 32.157297 68.739929
F 26.450389 32.157297 90.562521
F 25.917056 32.157297 112.385111
F 25.383723 32.157297 134.207702
F 24.850391 32.157297 156.030294
F 24.317058 32.157297 177.852885
F 23.783726 32.157297 199.675477
F 23.250393 32.157297 221.498067
F 22.717060 32.157297 243.320658
F 28.583719 55.310555 3.272155
F 28.050387 55.310555 25.094747
F 27.517054 55.310555 46.917338
F 26.983721 55.310555 68.739929
F 26.450389 55.310555 90.562521
F 25.917056 55.310555 112.385111
F 25.383723 55.310555 134.207702
F 24.850391 55.310555 156.030294
F 24.317058 55.310555 177.852885
F 23.783726 55.310555 199.675477
F 23.250393 55.310555 221.498067
F 22.717060 55.310555 243.320658
F 55.310842 9.004040 3.925352
F 54.777509 9.004040 25.747944
F 54.244176 9.004040 47.570535
F 53.710844 9.004040 69.393126
F 53.177511 9.004040 91.215717
F 52.644178 9.004040 113.038308
F 52.110846 9.004040 134.860899
F 51.577513 9.004040 156.683491
F 51.044180 9.004040 178.506082
F 50.510848 9.004040 200.328673
F 49.977515 9.004040 222.151264
F 49.444183 9.004040 243.973855
F 55.310842 32.157297 3.925352
F 54.777509 32.157297 25.747944
F 54.244176 32.157297 47.570535
F 53.710844 32.157297 69.393126
F 53.177511 32.157297 91.215717
F 52.644178 32.157297 113.038308
F 52.110846 32.157297 134.860899
F 51.577513 32.157297 156.683491
F 51.044180 32.157297 178.506082
F 50.510848 32.157297 200.328673
F 49.977515 32.157297 222.151264
F 49.444183 32.157297 243.973855
F 55.310842 55.310555 3.925352
F 54.777509 55.310555 25.747944
F 54.244176 55.310555 47.570535
F 53.710844 55.310555 69.393126
F 53.177511 55.310555 91.215717
F 52.644178 55.310555 113.038308
F 52.110846 55.310555 134.860899
F 51.577513 55.310555 156.683491
F 51.044180 55.310555 178.506082
F 50.510848 55.310555 200.328673
F 49.977515 55.310555 222.151264
F 49.444183 55.310555 243.973855
F 28.583719 16.721795 3.272156
F 28.050387 16.721795 25.094747
F 27.517054 16.721795 46.917339
F 26.983721 16.721795 68.739930
F 26.450389 16.721795 90.562522
F 25.917056 16.721795 112.385112
F 25.383723 16.721795 134.207703
F 24.850391 16.721795 156.030295
F 24.317058 16.721795 177.852886
F 23.783726 16.721795 199.675478
F 23.250393 16.721795 221.498068
F 22.717060 16.721795 243.320659
F 28.583719 39.875052 3.272156
F 28.050387 39.875052 25.094747
F 27.517054 39.875052 46.917339
F 26.983721 39.875052 68.739930
F 26.450389 39.875052 90.562522
F 25.917056 39.875052 112.385112
F 25.383723 39.875052 134.207703
F 24.850391 39.875052 156.030295
F 24.317058 39.875052 177.852886
F 23.783726 39.875052 199.675478
F 23.250393 39.875052 221.498068
F 22.717060 39.875052 243.320659
F 28.583719 63.028310 3.272156
F 28.050387 63.028310 25.094747
F 27.517054 63.028310 46.917339
F 26.983721 63.028310 68.739930
F 26.450389 63.028310 90.562522
F 25.917056 63.028310 112.385112
F 25.383723 63.028310 134.207703
F 24.850391 63.028310 156.030295
F 24.317058 63.028310 177.852886
F 23.783726 63.028310 199.675478
F 23.250393 63.028310 221.498068
F 22.717060 63.028310 243.320659
F 55.310842 16.721795 3.925353
F 54.777509 16.721795 25.747944
F 54.244176 16.721795 47.570536
F 53.710844 16.721795 69.393127
F 53.177511 16.721795 91.215718
F 52.644178 16.721795 113.038309
F 52.110846 16.721795 134.860900
F 51.577513 16.721795 156.683492
F 51.044180 16.721795 178.506083
F 50.510848 16.721795 200.328674
F 49.977515 16.721795 222.151265
F 49.444183 16.721795 243.973856
F 55.310842 39.875052 3.925353
F 54.777509 39.875052 25.747944
F 54.244176 39.875052 47.570536
F 53.710844 39.875052 69.393127
F 53.177511 39.875052 91.215718
F 52.644178 39.875052 113.038309
F 52.110846 39.875052 134.860900
F 51.577513 39.875052 156.683492
F 51.044180 39.875052 178.506083
F 50.510848 39.875052 200.328674
F 49.977515 39.875052 222.151265
F 49.444183 39.875052 243.973856
F 55.310842 63.028310 3.925353
F 54.777509 63.028310 25.747944
F 54.244176 63.028310 47.570536
F 53.710844 63.028310 69.393127
F 53.177511 63.028310 91.215718
F 52.644178 63.028310 113.038309
F 52.110846 63.028310 134.860900
F 51.577513 63.028310 156.683492
F 51.044180 63.028310 178.506083
F 50.510848 63.028310 200.328674
F 49.977515 63.028310 222.151265
F 49.444183 63.028310 243.973856
F 10.676731 3.858875 6.473788
F 10.143398 3.858875 28.296380
F 9.610066 3.858875 50.118971
F 9.076733 3.858875 71.941562
F 8.543400 3.858875 93.764154
F 8.010068 3.858875 115.586744
F 7.476735 3.858875 137.409336
F 6.943403 3.858875 159.231927
F 6.410070 3.858875 181.054518
F 5.876737 3.858875 202.877110
F 5.343405 3.858875 224.699700
F 4.810072 3.858875 246.522292
F 10.676731 27.012132 6.473788
F 10.143398 27.012132 28.296380
F 9.610066 27.012132 50.118971
F 9.076733 27.012132 71.941562
F 8.543400 27.012132 93.764154
F 8.010068 27.012132 115.586744
F 7.476735 27.012132 137.409336
F 6.943403 27.012132 159.231927
F 6.410070 27.012132 181.054518
F 5.876737 27.012132 202.877110
F 5.343405 27.012132 224.699700
F 4.810072 27.012132 246.522292
F 10.676731 50.165390 6.473788
F 10.143398 50.165390 28.296380
F 9.610066 50.165390 50.118971
F 9.076733 50.165390 71.941562
F 8.543400 50.165390 93.764154
F 8.010068 50.165390 115.586744
F 7.476735 50.165390 137.409336
F 6.943403 50.165390 159.231927
F 6.410070 50.165390 181.054518
F 5.876737 50.165390 202.877110
F 5.343405 50.165390 224.699700
F 4.810072 50.165390 246.522292
F 37.403854 3.858875 7.126985
F 36.870522 3.858875 28.949577
F 36.337189 3.858875 50.772168
F 35.803856 3.858875 72.594759
F 35.270524 3.858875 94.417350
F 34.737191 3.858875 116.239941
F 34.203858 3.858875 138.062533
F 33.670526 3.858875 159.885124
F 33.137193 3.858875 181.707715
F 32.603861 3.858875 203.530306
F 32.070528 3.858875 225.352897
F 31.537195 3.858875 247.175489
F 37.403854 27.012132 7.126985
F 36.870522 27.012132 28.949577
F 36.337189 27.012132 50.772168
F 35.803856 27.012132 72.594759
F 35.270524 27.012132 94.417350
F 34.737191 27.012132 116.239941
F 34.203858 27.012132 138.062533
F 33.670526 27.012132 159.885124
F 33.137193 27.012132 181.707715
F 32.603861 27.012132 203.530306
F 32.070528 27.012132 225.352897
F 31.537195 27.012132 247.175489
F 37.403854 50.165390 7.126985
F 36.870522 50.165390 28.949577
F 36.337189 50.165390 50.772168
F 35.803856 50.165390 72.594759
F 35.270524 50.165390 94.417350
F 34.737191 50.165390 116.239941
F 34.203858 50.165390 138.062533
F 33.670526 50.165390 159.885124
F 33.137193 50.165390 181.707715
F 32.603861 50.165390 203.530306
F 32.070528 50.165390 225.352897
F 31.537195 50.165390 247.175489
F 64.130977 3.858875 7.780182
F 63.597644 3.858875 29.602774
F 63.064311 3.858875 51.425365
F 62.530979 3.858875 73.247955
F 61.997646 3.858875 95.070547
F 61.464313 3.858875 116.893138
F 60.930981 3.858875 138.715730
F 60.397648 3.858875 160.538321
F 59.864316 3.858875 182.360911
F 59.330983 3.858875 204.183503
F 58.797650 3.858875 226.006094
F 58.264318 3.858875 247.828686
F 64.130977 27.012132 7.780182
F 63.597644 27.012132 29.602774
F 63.064311 27.012132 51.425365
F 62.530979 27.012132 73.247955
F 61.997646 27.012132 95.070547
F 61.464313 27.012132 116.893138
F 60.930981 27.012132 138.715730
F 60.397648 27.012132 160.538321
F 59.864316 27.012132 182.360911
F 59.330983 27.012132 204.183503
F 58.797650 27.012132 226.006094
F 58.264318 27.012132 247.828686
F 64.130977 50.165390 7.780182
F 63.597644 50.165390 29.602774
F 63.064311 50.165390 51.425365
F 62.530979 50.165390 73.247955
F 61.997646 50.165390 95.070547
F 61.464313 50.165390 116.893138
F 60.930981 50.165390 138.715730
F 60.397648 50.165390 160.538321
F 59.864316 50.165390 182.360911
F 59.330983 50.165390 204.183503
F 58.797650 50.165390 226.006094
F 58.264318 50.165390 247.828686
F 10.676731 11.576625 6.473788
F 10.143398 11.576625 28.296380
F 9.610066 11.576625 50.118971
F 9.076733 11.576625 71.941563
F 8.543400 11.576625 93.764154
F 8.010068 11.576625 115.586744
F 7.476735 11.576625 137.409336
F 6.943403 11.576625 159.231927
F 6.410070 11.576625 181.054519
F 5.876737 11.576625 202.877110
F 5.343405 11.576625 224.699700
F 4.810072 11.576625 246.522292
F 10.676731 34.729882 6.473788
F 10.143398 34.729882 28.296380
F 9.610066 34.729882 50.118971
F 9.076733 34.729882 71.941563
F 8.543400 34.729882 93.764154
F 8.010068 34.729882 115.586744
F 7.476735 34.729882 137.409336
F 6.943403 34.729882 159.231927
F 6.410070 34.729882 181.054519
F 5.876737 34.729882 202.877110
F 5.343405 34.729882 224.699700
F 4.810072 34.729882 246.522292
F 10.676731 57.883140 6.473788
F 10.143398 57.883140 28.296380
F 9.610066 57.883140 50.118971
F 9.076733 57.883140 71.941563
F 8.543400 57.883140 93.764154
F 8.010068 57.883140 115.586744
F 7.476735 57.883140 137.409336
F 6.943403 57.883140 159.231927
F 6.410070 57.883140 181.054519
F 5.876737 57.883140 202.877110
F 5.343405 57.883140 224.699700
F 4.810072 57.883140 246.522292
F 37.403854 11.576625 7.126985
F 36.870522 11.576625 28.949577
F 36.337189 11.576625 50.772168
F 35.803856 11.576625 72.594760
F 35.270524 11.576625 94.417350
F 34.737191 11.576625 116.239941
F 34.203858 11.576625 138.062533
F 33.670526 11.576625 159.885124
F 33.137193 11.576625 181.707716
F 32.603861 11.576625 203.530306
F 32.070528 11.576625 225.352897
F 31.537195 11.576625 247.175489
F 37.403854 34.729882 7.126985
F 36.870522 34.729882 28.949577
F 36.337189 34.729882 50.772168
F 35.803856 34.729882 72.594760
F 35.270524 34.729882 94.417350
F 34.737191 34.729882 116.239941
F 34.203858 34.729882 138.062533
F 33.670526 34.729882 159.885124
F 33.137193 34.729882 181.707716
F 32.603861 34.729882 203.530306
F 32.070528 34.729882 225.352897
F 31.537195 34.729882 247.175489
F 37.403854 57.883140 7.126985
F 36.870522 57.883140 28.949577
F 36.337189 57.883140 50.772168
F 35.803856 57.883140 72.594760
F 35.270524 57.883140 94.417350
F 34.737191 57.883140 116.239941
F 34.203858 57.883140 138.062533
F 33.670526 57.883140 159.885124
F 33.137193 57.883140 181.707716
F 32.603861 57.883140 203.530306
F 32.070528 57.883140 225.352897
F 31.537195 57.883140 247.175489
F 64.130977 11.576625 7.780182
F 63.597644 11.576625 29.602774
F 63.064311 11.576625 51.425365
F 62.530979 11.576625 73.247956
F 61.997646 11.576625 95.070547
F 61.464313 11.576625 116.893138
F 60.930981 11.576625 138.715730
F 60.397648 11.576625 160.538321
F 59.864315 11.576625 182.360912
F 59.330983 11.576625 204.183503
F 58.797650 11.576625 226.006094
F 58.264318 11.576625 247.828686
F 64.130977 34.729882 7.780182
F 63.597644 34.729882 29.602774
F 63.064311 34.729882 51.425365
F 62.530979 34.729882 73.247956
F 61.997646 34.729882 95.070547
F 61.464313 34.729882 116.893138
F 60.930981 34.729882 138.715730
F 60.397648 34.729882 160.538321
F 59.864315 34.729882 182.360912
F 59.330983 34.729882 204.183503
F 58.797650 34.729882 226.006094
F 58.264318 34.729882 247.828686
F 64.130977 57.883140 7.780182
F 63.597644 57.883140 29.602774
F 63.064311 57.883140 51.425365
F 62.530979 57.883140 73.247956
F 61.997646 57.883140 95.070547
F 61.464313 57.883140 116.893138
F 60.930981 57.883140 138.715730
F 60.397648 57.883140 160.538321
F 59.864315 57.883140 182.360912
F 59.330983 57.883140 204.183503
F 58.797650 57.883140 226.006094
F 58.264318 57.883140 247.828686
F 10.676731 19.294380 6.473789
F 10.143398 19.294380 28.296380
F 9.610066 19.294380 50.118972
F 9.076733 19.294380 71.941563
F 8.543400 19.294380 93.764154
F 8.010068 19.294380 115.586745
F 7.476735 19.294380 137.409336
F 6.943403 19.294380 159.231928
F 6.410070 19.294380 181.054519
F 5.876737 19.294380 202.877110
F 5.343405 19.294380 224.699701
F 4.810072 19.294380 246.522292
F 10.676731 42.447638 6.473789
F 10.143398 42.447638 28.296380
F 9.610066 42.447638 50.118972
F 9.076733 42.447638 71.941563
F 8.543400 42.447638 93.764154
F 8.010068 42.447638 115.586745
F 7.476735 42.447638 137.409336
F 6.943403 42.447638 159.231928
F 6.410070 42.447638 181.054519
F 5.876737 42.447638 202.877110
F 5.343405 42.447638 224.699701
F 4.810072 42.447638 246.522292
F 10.676731 65.600895 6.473789
F 10.143398 65.600895 28.296380
F 9.610066 65.600895 50.118972
F 9.076733 65.600895 71.941563
F 8.543400 65.600895 93.764154
F 8.010068 65.600895 115.586745
F 7.476735 65.600895 137.409336
F 6.943403 65.600895 159.231928
F 6.410070 65.600895 181.054519
F 5.876737 65.600895 202.877110
F 5.343405 65.600895 224.699701
F 4.810072 65.600895 246.522292
F 37.403854 19.294380 7.126986
F 36.870522 19.294380 28.949577
F 36.337189 19.294380 50.772169
F 35.803856 19.294380 72.594760
F 35.270524 19.294380 94.417350
F 34.737191 19.294380 116.239942
F 34.203858 19.294380 138.062533
F 33.670526 19.294380 159.885125
F 33.137193 19.294380 181.707716
F 32.603861 19.294380 203.530306
F 32.070528 19.294380 225.352898
F 31.537195 19.294380 247.175489
F 37.403854 42.447638 7.126986
F 36.870522 42.447638 28.949577
F 36.337189 42.447638 50.772169
F 35.803856 42.447638 72.594760
F 35.270524 42.447638 94.417350
F 34.737191 42.447638 116.239942
F 34.203858 42.447638 138.062533
F 33.670526 42.447638 159.885125
F 33.137193 42.447638 181.707716
F 32.603861 42.447638 203.530306
F 32.070528 42.447638 225.352898
F 31.537195 42.447638 247.175489
F 37.403854 65.600895 7.126986
F 36.870522 65.600895 28.949577
F 36.337189 65.600895 50.772169
F 35.803856 65.600895 72.594760
F 35.270524 65.600895 94.417350
F 34.737191 65.600895 116.239942
F 34.203858 65.600895 138.062533
F 33.670526 65.600895 159.885125
F 33.137193 65.600895 181.707716
F 32.603861 65.600895 203.530306
F 32.070528 65.600895 225.352898
F 31.537195 65.600895 247.175489
F 64.130977 19.294380 7.780183
F 63.597644 19.294380 29.602774
F 63.064311 19.294380 51.425366
F 62.530979 19.294380 73.247956
F 61.997646 19.294380 95.070547
F 61.464313 19.294380 116.893139
F 60.930981 19.294380 138.715730
F 60.397648 19.294380 160.538322
F 59.864315 19.294380 182.360912
F 59.330983 19.294380 204.183503
F 58.797650 19.294380 226.006095
F 58.264318 19.294380 247.828686
F 64.130977 42.447638 7.780183
F 63.597644 42.447638 29.602774
F 63.064311 42.447638 51.425366
F 62.530979 42.447638 73.247956
F 61.997646 42.447638 95.070547
F 61.464313 42.447638 116.893139
F 60.930981 42.447638 138.715730
F 60.397648 42.447638 160.538322
F 59.864315 42.447638 182.360912
F 59.330983 42.447638 204.183503
F 58.797650 42.447638 226.006095
F 58.264318 42.447638 247.828686
F 64.130977 65.600895 7.780183
F 63.597644 65.600895 29.602774
F 63.064311 65.600895 51.425366
F 62.530979 65.600895 73.247956
F 61.997646 65.600895 95.070547
F 61.464313 65.600895 116.893139
F 60.930981 65.600895 138.715730
F 60.397648 65.600895 160.538322
F 59.864315 65.600895 182.360912
F 59.330983 65.600895 204.183503
F 58.797650 65.600895 226.006095
F 58.264318 65.600895 247.828686
F 19.585771 3.858876 6.691522
F 19.052438 3.858876 28.514113
F 18.519105 3.858876 50.336704
F 17.985773 3.858876 72.159295
F 17.452440 3.858876 93.981887
F 16.919108 3.858876 115.804478
F 16.385775 3.858876 137.627069
F 15.852442 3.858876 159.449660
F 15.319110 3.858876 181.272251
F 14.785777 3.858876 203.094843
F 14.252444 3.858876 224.917434
F 13.719112 3.858876 246.740025
F 19.585771 27.012134 6.691522
F 19.052438 27.012134 28.514113
F 18.519105 27.012134 50.336704
F 17.985773 27.012134 72.159295
F 17.452440 27.012134 93.981887
F 16.919108 27.012134 115.804478
F 16.385775 27.012134 137.627069
F 15.852442 27.012134 159.449660
F 15.319110 27.012134 181.272251
F 14.785777 27.012134 203.094843
F 14.252444 27.012134 224.917434
F 13.719112 27.012134 246.740025
F 19.585771 50.165391 6.691522
F 19.052438 50.165391 28.514113
F 18.519105 50.165391 50.336704
F 17.985773 50.165391 72.159295
F 17.452440 50.165391 93.981887
F 16.919108 50.165391 115.804478
F 16.385775 50.165391 137.627069
F 15.852442 50.165391 159.449660
F 15.319110 50.165391 181.272251
F 14.785777 50.165391 203.094843
F 14.252444 50.165391 224.917434
F 13.719112 50.165391 246.740025
F 46.312893 3.858876 7.344718
F 45.779560 3.858876 29.167310
F 45.246228 3.858876 50.989901
F 44.712895 3.858876 72.812492
F 44.179563 3.858876 94.635084
F 43.646230 3.858876 116.457674
F 43.112897 3.858876 138.280266
F 42.579565 3.858876 160.102857
F 42.046232 3.858876 181.925448
F 41.512899 3.858876 203.748040
F 40.979567 3.858876 225.570630
F 40.446234 3.858876 247.393222
F 46.312893 27.012134 7.344718
F 45.779560 27.012134 29.167310
F 45.246228 27.012134 50.989901
F 44.712895 27.012134 72.812492
F 44.179563 27.012134 94.635084
F 43.646230 27.012134 116.457674
F 43.112897 27.012134 138.280266
F 42.579565 27.012134 160.102857
F 42.046232 27.012134 181.925448
F 41.512899 27.012134 203.748040
F 40.979567 27.012134 225.570630
F 40.446234 27.012134 247.393222
F 46.312893 50.165391 7.344718
F 45.779560 50.165391 29.167310
F 45.246228 50.165391 50.989901
F 44.712895 50.165391 72.812492
F 44.179563 50.165391 94.635084
F 43.646230 50.165391 116.457674
F 43.112897 50.165391 138.280266
F 42.579565 50.165391 160.102857
F 42.046232 50.165391 181.925448
F 41.512899 50.165391 203.748040
F 40.979567 50.165391 225.570630
F 40.446234 50.165391 247.393222
F 19.585771 11.576626 6.691522
F 19.052438 11.576626 28.514113
F 18.519105 11.576626 50.336704
F 17.985773 11.576626 72.159296
F 17.452440 11.576626 93.981887
F 16.919108 11.576626 115.804478
F 16.385775 11.576626 137.627069
F 15.852442 11.576626 159.449660
F 15.319110 11.576626 181.272252
F 14.785777 11.576626 203.094843
F 14.252444 11.576626 224.917434
F 13.719112 11.576626 246.740025
F 19.585771 34.729884 6.691522
F 19.052438 34.729884 28.514113
F 18.519105 34.729884 50.336704
F 17.985773 34.729884 72.159296
F 17.452440 34.729884 93.981887
F 16.919108 34.729884 115.804478
F 16.385775 34.729884 137.627069
F 15.852442 34.729884 159.449660
F 15.319110 34.729884 181.272252
F 14.785777 34.729884 203.094843
F 14.252444 34.729884 224.917434
F 13.719112 34.729884 246.740025
F 19.585771 57.883141 6.691522
F 19.052438 57.883141 28.514113
F 18.519105 57.883141 50.336704
F 17.985773 57.883141 72.159296
F 17.452440 57.883141 93.981887
F 16.919108 57.883141 115.804478
F 16.385775 57.883141 137.627069
F 15.852442 57.883141 159.449660
F 15.319110 57.883141 181.272252
F 14.785777 57.883141 203.094843
F 14.252444 57.883141 224.917434
F 13.719112 57.883141 246.740025
F 46.312893 11.576626 7.344718
F 45.779560 11.576626 29.167310
F 45.246228 11.576626 50.989901
F 44.712895 11.576626 72.812493
F 44.179563 11.576626 94.635084
F 43.646230 11.576626 116.457674
F 43.112897 11.576626 138.280266
F 42.579565 11.576626 160.102857
F 42.046232 11.576626 181.925449
F 41.512899 11.576626 203.748040
F 40.979567 11.576626 225.570630
F 40.446234 11.576626 247.393222
F 46.312893 34.729884 7.344718
F 45.779560 34.729884 29.167310
F 45.246228 34.729884 50.989901
F 44.712895 34.729884 72.812493
F 44.179563 34.729884 94.635084
F 43.646230 34.729884 116.457674
F 43.112897 34.729884 138.280266
F 42.579565 34.729884 160.102857
F 42.046232 34.729884 181.925449
F 41.512899 34.729884 203.748040
F 40.979567 34.729884 225.570630
F 40.446234 34.729884 247.393222
F 46.312893 57.883141 7.344718
F 45.779560 57.883141 29.167310
F 45.246228 57.883141 50.989901
F 44.712895 57.883141 72.812493
F 44.179563 57.883141 94.635084
F 43.646230 57.883141 116.457674
F 43.112897 57.883141 138.280266
F 42.579565 57.883141 160.102857
F 42.046232 57.883141 181.925449
F 41.512899 57.883141 203.748040
F 40.979567 57.883141 225.570630
F 40.446234 57.883141 247.393222
F 19.585771 19.294382 6.691523
F 19.052438 19.294382 28.514113
F 18.519105 19.294382 50.336705
F 17.985773 19.294382 72.159296
F 17.452440 19.294382 93.981887
F 16.919108 19.294382 115.804479
F 16.385775 19.294382 137.627069
F 15.852442 19.294382 159.449661
F 15.319110 19.294382 181.272252
F 14.785777 19.294382 203.094843
F 14.252444 19.294382 224.917435
F 13.719112 19.294382 246.740025
F 19.585771 42.447639 6.691523
F 19.052438 42.447639 28.514113
F 18.519105 42.447639 50.336705
F 17.985773 42.447639 72.159296
F 17.452440 42.447639 93.981887
F 16.919108 42.447639 115.804479
F 16.385775 42.447639 137.627069
F 15.852442 42.447639 159.449661
F 15.319110 42.447639 181.272252
F 14.785777 42.447639 203.094843
F 14.252444 42.447639 224.917435
F 13.719112 42.447639 246.740025
F 19.585771 65.600897 6.691523
F 19.052438 65.600897 28.514113
F 18.519105 65.600897 50.336705
F 17.985773 65.600897 72.159296
F 17.452440 65.600897 93.981887
F 16.919108 65.600897 115.804479
F 16.385775 65.600897 137.627069
F 15.852442 65.600897 159.449661
F 15.319110 65.600897 181.272252
F 14.785777 65.600897 203.094843
F 14.252444 65.600897 224.917435
F 13.719112 65.600897 246.740025
F 46.312893 19.294382 7.344719
F 45.779560 19.294382 29.167310
F 45.246228 19.294382 50.989902
F 44.712895 19.294382 72.812493
F 44.179563 19.294382 94.635084
F 43.646230 19.294382 116.457675
F 43.112897 19.294382 138.280266
F 42.579565 19.294382 160.102858
F 42.046232 19.294382 181.925449
F 41.512899 19.294382 203.748040
F 40.979567 19.294382 225.570631
F 40.446234 19.294382 247.393222
F 46.312893 42.447639 7.344719
F 45.779560 42.447639 29.167310
F 45.246228 42.447639 50.989902
F 44.712895 42.447639 72.812493
F 44.179563 42.447639 94.635084
F 43.646230 42.447639 116.457675
F 43.112897 42.447639 138.280266
F 42.579565 42.447639 160.102858
F 42.046232 42.447639 181.925449
F 41.512899 42.447639 203.748040
F 40.979567 42.447639 225.570631
F 40.446234 42.447639 247.393222
F 46.312893 65.600897 7.344719
F 45.779560 65.600897 29.167310
F 45.246228 65.600897 50.989902
F 44.712895 65.600897 72.812493
F 44.179563 65.600897 94.635084
F 43.646230 65.600897 116.457675
F 43.112897 65.600897 138.280266
F 42.579565 65.600897 160.102858
F 42.046232 65.600897 181.925449
F 41.512899 65.600897 203.748040
F 40.979567 65.600897 225.570631
F 40.446234 65.600897 247.393222
F 28.494818 3.858875 6.909254
F 27.961485 3.858875 28.731845
F 27.428152 3.858875 50.554437
F 26.894820 3.858875 72.377027
F 26.361487 3.858875 94.199618
F 25.828154 3.858875 116.022210
F 25.294822 3.858875 137.844801
F 24.761489 3.858875 159.667393
F 24.228156 3.858875 181.489983
F 23.694824 3.858875 203.312574
F 23.161491 3.858875 225.135166
F 22.628159 3.858875 246.957757
F 28.494818 27.012133 6.909254
F 27.961485 27.012133 28.731845
F 27.428152 27.012133 50.554437
F 26.894820 27.012133 72.377027
F 26.361487 27.012133 94.199618
F 25.828154 27.012133 116.022210
F 25.294822 27.012133 137.844801
F 24.761489 27.012133 159.667393
F 24.228156 27.012133 181.489983
F 23.694824 27.012133 203.312574
F 23.161491 27.012133 225.135166
F 22.628159 27.012133 246.957757
F 28.494818 50.165390 6.909254
F 27.961485 50.165390 28.731845
F 27.428152 50.165390 50.554437
F 26.894820 50.165390 72.377027
F 26.361487 50.165390 94.199618
F 25.828154 50.165390 116.022210
F 25.294822 50.165390 137.844801
F 24.761489 50.165390 159.667393
F 24.228156 50.165390 181.489983
F 23.694824 50.165390 203.312574
F 23.161491 50.165390 225.135166
F 22.628159 50.165390 246.957757
F 55.221940 3.858875 7.562451
F 54.688607 3.858875 29.385042
F 54.155275 3.858875 51.207633
F 53.621942 3.858875 73.030224
F 53.088609 3.858875 94.852815
F 52.555277 3.858875 116.675407
F 52.021944 3.858875 138.497998
F 51.488611 3.858875 160.320589
F 50.955279 3.858875 182.143180
F 50.421946 3.858875 203.965771
F 49.888613 3.858875 225.788363
F 49.355281 3.858875 247.610954
F 55.221940 27.012133 7.562451
F 54.688607 27.012133 29.385042
F 54.155275 27.012133 51.207633
F 53.621942 27.012133 73.030224
F 53.088609 27.012133 94.852815
F 52.555277 27.012133 116.675407
F 52.021944 27.012133 138.497998
F 51.488611 27.012133 160.320589
F 50.955279 27.012133 182.143180
F 50.421946 27.012133 203.965771
F 49.888613 27.012133 225.788363
F 49.355281 27.012133 247.610954
F 55.221940 50.165390 7.562451
F 54.688607 50.165390 29.385042
F 54.155275 50.165390 51.207633
F 53.621942 50.165390 73.030224
F 53.088609 50.165390 94.852815
F 52.555277 50.165390 116.675407
F 52.021944 50.165390 138.497998
F 51.488611 50.165390 160.320589
F 50.955279 50.165390 182.143180
F 50.421946 50.165390 203.965771
F 49.888613 50.165390 225.788363
F 49.355281 50.165390 247.610954
F 28.494818 11.576625 6.909254
F 27.961485 11.576625 28.731845
F 27.428152 11.576625 50.554437
F 26.894820 11.576625 72.377027
F 26.361487 11.576625 94.199619
F 25.828154 11.576625 116.022210
F 25.294822 11.576625 137.844801
F 24.761489 11.576625 159.667393
F 24.228156 11.576625 181.489983
F 23.694824 11.576625 203.312575
F 23.161491 11.576625 225.135166
F 22.628159 11.576625 246.957757
F 28.494818 34.729883 6.909254
F 27.961485 34.729883 28.731845
F 27.428152 34.729883 50.554437
F 26.894820 34.729883 72.377027
F 26.361487 34.729883 94.199619
F 25.828154 34.729883 116.022210
F 25.294822 34.729883 137.844801
F 24.761489 34.729883 159.667393
F 24.228156 34.729883 181.489983
F 23.694824 34.729883 203.312575
F 23.161491 34.729883 225.135166
F 22.628159 34.729883 246.957757
F 28.494818 57.883140 6.909254
F 27.961485 57.883140 28.731845
F 27.428152 57.883140 50.554437
F 26.894820 57.883140 72.377027
F 26.361487 57.883140 94.199619
F 25.828154 57.883140 116.022210
F 25.294822 57.883140 137.844801
F 24.761489 57.883140 159.667393
F 24.228156 57.883140 181.489983
F 23.694824 57.883140 203.312575
F 23.161491 57.883140 225.135166
F 22.628159 57.883140 246.957757
F 55.221940 11.576625 7.562451
F 54.688607 11.576625 29.385042
F 54.155275 11.576625 51.207633
F 53.621942 11.576625 73.030224
F 53.088609 11.576625 94.852816
F 52.555277 11.576625 116.675407
F 52.021944 11.576625 138.497998
F 51.488611 11.576625 160.320589
F 50.955279 11.576625 182.143180
F 50.421946 11.576625 203.965772
F 49.888613 11.576625 225.788363
F 49.355281 11.576625 247.610954
F 55.221940 34.729883 7.562451
F 54.688607 34.729883 29.385042
F 54.155275 34.729883 51.207633
F 53.621942 34.729883 73.030224
F 53.088609 34.729883 94.852816
F 52.555277 34.729883 116.675407
F 52.021944 34.729883 138.497998
F 51.488611 34.729883 160.320589
F 50.955279 34.729883 182.143180
F 50.421946 34.729883 203.965772
F 49.888613 34.729883 225.788363
F 49.355281 34.729883 247.610954
F 55.221940 57.883140 7.562451
F 54.688607 57.883140 29.385042
F 54.155275 57.883140 51.207633
F 53.621942 57.883140 73.030224
F 53.088609 57.883140 94.852816
F 52.555277 57.883140 116.675407
F 52.021944 57.883140 138.497998
F 51.488611 57.883140 160.320589
F 50.955279 57.883140 182.143180
F 50.421946 57.883140 203.965772
F 49.888613 57.883140 225.788363
F 49.355281 57.883140 247.610954
F 28.494818 19.294381 6.909254
F 27.961485 19.294381 28.731846
F 27.428152 19.294381 50.554437
F 26.894820 19.294381 72.377028
F 26.361487 19.294381 94.199619
F 25.828154 19.294381 116.022210
F 25.294822 19.294381 137.844802
F 24.761489 19.294381 159.667393
F 24.228156 19.294381 181.489984
F 23.694824 19.294381 203.312575
F 23.161491 19.294381 225.135166
F 22.628158 19.294381 246.957758
F 28.494818 42.447638 6.909254
F 27.961485 42.447638 28.731846
F 27.428152 42.447638 50.554437
F 26.894820 42.447638 72.377028
F 26.361487 42.447638 94.199619
F 25.828154 42.447638 116.022210
F 25.294822 42.447638 137.844802
F 24.761489 42.447638 159.667393
F 24.228156 42.447638 181.489984
F 23.694824 42.447638 203.312575
F 23.161491 42.447638 225.135166
F 22.628158 42.447638 246.957758
F 28.494818 65.600896 6.909254
F 27.961485 65.600896 28.731846
F 27.428152 65.600896 50.554437
F 26.894820 65.600896 72.377028
F 26.361487 65.600896 94.199619
F 25.828154 65.600896 116.022210
F 25.294822 65.600896 137.844802
F 24.761489 65.600896 159.667393
F 24.228156 65.600896 181.489984
F 23.694824 65.600896 203.312575
F 23.161491 65.600896 225.135166
F 22.628158 65.600896 246.957758
F 55.221940 19.294381 7.562451
F 54.688607 19.294381 29.385043
F 54.155275 19.294381 51.207633
F 53.621942 19.294381 73.030225
F 53.088609 19.294381 94.852816
F 52.555277 19.294381 116.675407
F 52.021944 19.294381 138.497999
F 51.488611 19.294381 160.320589
F 50.955279 19.294381 182.143181
F 50.421946 19.294381 203.965772
F 49.888613 19.294381 225.788363
F 49.355281 19.294381 247.610955
F 55.221940 42.447638 7.562451
F 54.688607 42.447638 29.385043
F 54.155275 42.447638 51.207633
F 53.621942 42.447638 73.030225
F 53.088609 42.447638 94.852816
F 52.555277 42.447638 116.675407
F 52.021944 42.447638 138.497999
F 51.488611 42.447638 160.320589
F 50.955279 42.447638 182.143181
F 50.421946 42.447638 203.965772
F 49.888613 42.447638 225.788363
F 49.355281 42.447638 247.610955
F 55.221940 65.600896 7.562451
F 54.688607 65.600896 29.385043
F 54.155275 65.600896 51.207633
F 53.621942 65.600896 73.030225
F 53.088609 65.600896 94.852816
F 52.555277 65.600896 116.675407
F 52.021944 65.600896 138.497999
F 51.488611 65.600896 160.320589
F 50.955279 65.600896 182.143181
F 50.421946 65.600896 203.965772
F 49.888613 65.600896 225.788363
F 49.355281 65.600896 247.610955
F 10.743411 3.858875 3.745966
F 10.210078 3.858875 25.568557
F 9.676745 3.858875 47.391149
F 9.143413 3.858875 69.213740
F 8.610080 3.858875 91.036330
F 8.076747 3.858875 112.858922
F 7.543415 3.858875 134.681513
F 7.010082 3.858875 156.504105
F 6.476749 3.858875 178.326696
F 5.943417 3.858875 200.149286
F 5.410084 3.858875 221.971878
F 4.876752 3.858875 243.794469
F 10.743411 27.012133 3.745966
F 10.210078 27.012133 25.568557
F 9.676745 27.012133 47.391149
F 9.143413 27.012133 69.213740
F 8.610080 27.012133 91.036330
F 8.076747 27.012133 112.858922
F 7.543415 27.012133 134.681513
F 7.010082 27.012133 156.504105
F 6.476749 27.012133 178.326696
F 5.943417 27.012133 200.149286
F 5.410084 27.012133 221.971878
F 4.876752 27.012133 243.794469
F 10.743411 50.165390 3.745966
F 10.210078 50.165390 25.568557
F 9.676745 50.165390 47.391149
F 9.143413 50.165390 69.213740
F 8.610080 50.165390 91.036330
F 8.076747 50.165390 112.858922
F 7.543415 50.165390 134.681513
F 7.010082 50.165390 156.504105
F 6.476749 50.165390 178.326696
F 5.943417 50.165390 200.149286
F 5.410084 50.165390 221.971878
F 4.876752 50.165390 243.794469
F 37.470533 3.858875 4.399163
F 36.937200 3.858875 26.221754
F 36.403868 3.858875 48.044346
F 35.870535 3.858875 69.866936
F 35.337202 3.858875 91.689527
F 34.803870 3.858875 113.512119
F 34.270537 3.858875 135.334710
F 33.737204 3.858875 157.157302
F 33.203872 3.858875 178.979892
F 32.670539 3.858875 200.802483
F 32.137206 3.858875 222.625075
F 31.603874 3.858875 244.447666
F 37.470533 27.012133 4.399163
F 36.937200 27.012133 26.221754
F 36.403868 27.012133 48.044346
F 35.870535 27.012133 69.866936
F 35.337202 27.012133 91.689527
F 34.803870 27.012133 113.512119
F 34.270537 27.012133 135.334710
F 33.737204 27.012133 157.157302
F 33.203872 27.012133 178.979892
F 32.670539 27.012133 200.802483
F 32.137206 27.012133 222.625075
F 31.603874 27.012133 244.447666
F 37.470533 50.165390 4.399163
F 36.937200 50.165390 26.221754
F 36.403868 50.165390 48.044346
F 35.870535 50.165390 69.866936
F 35.337202 50.165390 91.689527
F 34.803870 50.165390 113.512119
F 34.270537 50.165390 135.334710
F 33.737204 50.165390 157.157302
F 33.203872 50.165390 178.979892
F 32.670539 50.165390 200.802483
F 32.137206 50.165390 222.625075
F 31.603874 50.165390 244.447666
F 64.197655 3.858875 5.052360
F 63.664323 3.858875 26.874951
F 63.130990 3.858875 48.697542
F 62.597657 3.858875 70.520133
F 62.064325 3.858875 92.342724
F 61.530992 3.858875 114.165316
F 60.997659 3.858875 135.987907
F 60.464327 3.858875 157.810498
F 59.930994 3.858875 179.633089
F 59.397661 3.858875 201.455680
F 58.864329 3.858875 223.278272
F 58.330996 3.858875 245.100863
F 64.197655 27.012133 5.052360
F 63.664323 27.012133 26.874951
F 63.130990 27.012133 48.697542
F 62.597657 27.012133 70.520133
F 62.064325 27.012133 92.342724
F 61.530992 27.012133 114.165316
F 60.997659 27.012133 135.987907
F 60.464327 27.012133 157.810498
F 59.930994 27.012133 179.633089
F 59.397661 27.012133 201.455680
F 58.864329 27.012133 223.278272
F 58.330996 27.012133 245.100863
F 64.197655 50.165390 5.052360
F 63.664323 50.165390 26.874951
F 63.130990 50.165390 48.697542
F 62.597657 50.165390 70.520133
F 62.064325 50.165390 92.342724
F 61.530992 50.165390 114.165316
F 60.997659 50.165390 135.987907
F 60.464327 50.165390 157.810498
F 59.930994 50.165390 179.633089
F 59.397661 50.165390 201.455680
F 58.864329 50.165390 223.278272
F 58.330996 50.165390 245.100863
F 10.743411 11.576625 3.745966
F 10.210078 11.576625 25.568557
F 9.676745 11.576625 47.391148
F 9.143413 11.576625 69.213740
F 8.610080 11.576625 91.036330
F 8.076747 11.576625 112.858922
F 7.543415 11.576625 134.681513
F 7.010082 11.576625 156.504104
F 6.476749 11.576625 178.326696
F 5.943417 11.576625 200.149286
F 5.410084 11.576625 221.971878
F 4.876752 11.576625 243.794469
F 10.743411 34.729883 3.745966
F 10.210078 34.729883 25.568557
F 9.676745 34.729883 47.391148
F 9.143413 34.729883 69.213740
F 8.610080 34.729883 91.036330
F 8.076747 34.729883 112.858922
F 7.543415 34.729883 134.681513
F 7.010082 34.729883 156.504104
F 6.476749 34.729883 178.326696
F 5.943417 34.729883 200.149286
F 5.410084 34.729883 221.971878
F 4.876752 34.729883 243.794469
F 10.743411 57.883140 3.745966
F 10.210078 57.883140 25.568557
F 9.676745 57.883140 47.391148
F 9.143413 57.883140 69.213740
F 8.610080 57.883140 91.036330
F 8.076747 57.883140 112.858922
F 7.543415 57.883140 134.681513
F 7.010082 57.883140 156.504104
F 6.476749 57.883140 178.326696
F 5.943417 57.883140 200.149286
F 5.410084 57.883140 221.971878
F 4.876752 57.883140 243.794469
F 37.470533 11.576625 4.399163
F 36.937200 11.576625 26.221754
F 36.403868 11.576625 48.044345
F 35.870535 11.576625 69.866936
F 35.337202 11.576625 91.689527
F 34.803870 11.576625 113.512119
F 34.270537 11.576625 135.334710
F 33.737204 11.576625 157.157301
F 33.203872 11.576625 178.979892
F 32.670539 11.576625 200.802483
F 32.137206 11.576625 222.625075
F 31.603874 11.576625 244.447666
F 37.470533 34.729883 4.399163
F 36.937200 34.729883 26.221754
F 36.403868 34.729883 48.044345
F 35.870535 34.729883 69.866936
F 35.337202 34.729883 91.689527
F 34.803870 34.729883 113.512119
F 34.270537 34.729883 135.334710
F 33.737204 34.729883 157.157301
F 33.203872 34.729883 178.979892
F 32.670539 34.729883 200.802483
F 32.137206 34.729883 222.625075
F 31.603874 34.729883 244.447666
F 37.470533 57.883140 4.399163
F 36.937200 57.883140 26.221754
F 36.403868 57.883140 48.044345
F 35.870535 57.883140 69.866936
F 35.337202 57.883140 91.689527
F 34.803870 57.883140 113.512119
F 34.270537 57.883140 135.334710
F 33.737204 57.883140 157.157301
F 33.203872 57.883140 178.979892
F 32.670539 57.883140 200.802483
F 32.137206 57.883140 222.625075
F 31.603874 57.883140 244.447666
F 64.197655 11.576625 5.052360
F 63.664323 11.576625 26.874951
F 63.130990 11.576625 48.697541
F 62.597657 11.576625 70.520133
F 62.064325 11.576625 92.342724
F 61.530992 11.576625 114.165316
F 60.997659 11.576625 135.987907
F 60.464327 11.576625 157.810497
F 59.930994 11.576625 179.633089
F 59.397661 11.576625 201.455680
F 58.864329 11.576625 223.278272
F 58.330996 11.576625 245.100863
F 64.197655 34.729883 5.052360
F 63.664323 34.729883 26.874951
F 63.130990 34.729883 48.697541
F 62.597657 34.729883 70.520133
F 62.064325 34.729883 92.342724
F 61.530992 34.729883 114.165316
F 60.997659 34.729883 135.987907
F 60.464327 34.729883 157.810497
F 59.930994 34.729883 179.633089
F 59.397661 34.729883 201.455680
F 58.864329 34.729883 223.278272
F 58.330996 34.729883 245.100863
F 64.197655 57.883140 5.052360
F 63.664323 57.883140 26.874951
F 63.130990 57.883140 48.697541
F 62.597657 57.883140 70.520133
F 62.064325 57.883140 92.342724
F 61.530992 57.883140 114.165316
F 60.997659 57.883140 135.987907
F 60.464327 57.883140 157.810497
F 59.930994 57.883140 179.633089
F 59.397661 57.883140 201.455680
F 58.864329 57.883140 223.278272
F 58.330996 57.883140 245.100863
F 10.743411 19.294381 3.745965
F 10.210078 19.294381 25.568557
F 9.676745 19.294381 47.391148
F 9.143413 19.294381 69.213739
F 8.610080 19.294381 91.036330
F 8.076747 19.294381 112.858921
F 7.543415 19.294381 134.681513
F 7.010082 19.294381 156.504104
F 6.476749 19.294381 178.326695
F 5.943417 19.294381 200.149286
F 5.410084 19.294381 221.971877
F 4.876752 19.294381 243.794469
F 10.743411 42.447638 3.745965
F 10.210078 42.447638 25.568557
F 9.676745 42.447638 47.391148
F 9.143413 42.447638 69.213739
F 8.610080 42.447638 91.036330
F 8.076747 42.447638 112.858921
F 7.543415 42.447638 134.681513
F 7.010082 42.447638 156.504104
F 6.476749 42.447638 178.326695
F 5.943417 42.447638 200.149286
F 5.410084 42.447638 221.971877
F 4.876752 42.447638 243.794469
F 10.743411 65.600896 3.745965
F 10.210078 65.600896 25.568557
F 9.676745 65.600896 47.391148
F 9.143413 65.600896 69.213739
F 8.610080 65.600896 91.036330
F 8.076747 65.600896 112.858921
F 7.543415 65.600896 134.681513
F 7.010082 65.600896 156.504104
F 6.476749 65.600896 178.326695
F 5.943417 65.600896 200.149286
F 5.410084 65.600896 221.971877
F 4.876752 65.600896 243.794469
F 37.470533 19.294381 4.399162
F 36.937200 19.294381 26.221754
F 36.403868 19.294381 48.044345
F 35.870535 19.294381 69.866935
F 35.337202 19.294381 91.689527
F 34.803870 19.294381 113.512118
F 34.270537 19.294381 135.334710
F 33.737204 19.294381 157.157301
F 33.203872 19.294381 178.979891
F 32.670539 19.294381 200.802483
F 32.137206 19.294381 222.625074
F 31.603874 19.294381 244.447666
F 37.470533 42.447638 4.399162
F 36.937200 42.447638 26.221754
F 36.403868 42.447638 48.044345
F 35.870535 42.447638 69.866935
F 35.337202 42.447638 91.689527
F 34.803870 42.447638 113.512118
F 34.270537 42.447638 135.334710
F 33.737204 42.447638 157.157301
F 33.203872 42.447638 178.979891
F 32.670539 42.447638 200.802483
F 32.137206 42.447638 222.625074
F 31.603874 42.447638 244.447666
F 37.470533 65.600896 4.399162
F 36.937200 65.600896 26.221754
F 36.403868 65.600896 48.044345
F 35.870535 65.600896 69.866935
F 35.337202 65.600896 91.689527
F 34.803870 65.600896 113.512118
F 34.270537 65.600896 135.334710
F 33.737204 65.600896 157.157301
F 33.203872 65.600896 178.979891
F 32.670539 65.600896 200.802483
F 32.137206 65.600896 222.625074
F 31.603874 65.600896 244.447666
F 64.197655 19.294381 5.052359
F 63.664323 19.294381 26.874951
F 63.130990 19.294381 48.697541
F 62.597657 19.294381 70.520132
F 62.064325 19.294381 92.342724
F 61.530992 19.294381 114.165315
F 60.997659 19.294381 135.987907
F 60.464327 19.294381 157.810497
F 59.930994 19.294381 179.633088
F 59.397661 19.294381 201.455680
F 58.864329 19.294381 223.278271
F 58.330996 19.294381 245.100863
F 64.197655 42.447638 5.052359
F 63.664323 42.447638 26.874951
F 63.130990 42.447638 48.697541
F 62.597657 42.447638 70.520132
F 62.064325 42.447638 92.342724
F 61.530992 42.447638 114.165315
F 60.997659 42.447638 135.987907
F 60.464327 42.447638 157.810497
F 59.930994 42.447638 179.633088
F 59.397661 42.447638 201.455680
F 58.864329 42.447638 223.278271
F 58.330996 42.447638 245.100863
F 64.197655 65.600896 5.052359
F 63.664323 65.600896 26.874951
F 63.130990 65.600896 48.697541
F 62.597657 65.600896 70.520132
F 62.064325 65.600896 92.342724
F 61.530992 65.600896 114.165315
F 60.997659 65.600896 135.987907
F 60.464327 65.600896 157.810497
F 59.930994 65.600896 179.633088
F 59.397661 65.600896 201.455680
F 58.864329 65.600896 223.278271
F 58.330996 65.600896 245.100863
F 19.652450 3.858876 3.963698
F 19.119118 3.858876 25.786289
F 18.585785 3.858876 47.608880
F 18.052452 3.858876 69.431471
F 17.519120 3.858876 91.254063
F 16.985787 3.858876 113.076653
F 16.452455 3.858876 134.899245
F 15.919122 3.858876 156.721836
F 15.385789 3.858876 178.544427
F 14.852457 3.858876 200.367019
F 14.319124 3.858876 222.189609
F 13.785791 3.858876 244.012201
F 19.652450 27.012133 3.963698
F 19.119118 27.012133 25.786289
F 18.585785 27.012133 47.608880
F 18.052452 27.012133 69.431471
F 17.519120 27.012133 91.254063
F 16.985787 27.012133 113.076653
F 16.452455 27.012133 134.899245
F 15.919122 27.012133 156.721836
F 15.385789 27.012133 178.544427
F 14.852457 27.012133 200.367019
F 14.319124 27.012133 222.189609
F 13.785791 27.012133 244.012201
F 19.652450 50.165391 3.963698
F 19.119118 50.165391 25.786289
F 18.585785 50.165391 47.608880
F 18.052452 50.165391 69.431471
F 17.519120 50.165391 91.254063
F 16.985787 50.165391 113.076653
F 16.452455 50.165391 134.899245
F 15.919122 50.165391 156.721836
F 15.385789 50.165391 178.544427
F 14.852457 50.165391 200.367019
F 14.319124 50.165391 222.189609
F 13.785791 50.165391 244.012201
F 46.379573 3.858876 4.616894
F 45.846240 3.858876 26.439486
F 45.312907 3.858876 48.262077
F 44.779575 3.858876 70.084668
F 44.246242 3.858876 91.907259
F 43.712909 3.858876 113.729850
F 43.179577 3.858876 135.552442
F 42.646244 3.858876 157.375033
F 42.112912 3.858876 179.197624
F 41.579579 3.858876 201.020215
F 41.046246 3.858876 222.842806
F 40.512914 3.858876 244.665398
F 46.379573 27.012133 4.616894
F 45.846240 27.012133 26.439486
F 45.312907 27.012133 48.262077
F 44.779575 27.012133 70.084668
F 44.246242 27.012133 91.907259
F 43.712909 27.012133 113.729850
F 43.179577 27.012133 135.552442
F 42.646244 27.012133 157.375033
F 42.112912 27.012133 179.197624
F 41.579579 27.012133 201.020215
F 41.046246 27.012133 222.842806
F 40.512914 27.012133 244.665398
F 46.379573 50.165391 4.616894
F 45.846240 50.165391 26.439486
F 45.312907 50.165391 48.262077
F 44.779575 50.165391 70.084668
F 44.246242 50.165391 91.907259
F 43.712909 50.165391 113.729850
F 43.179577 50.165391 135.552442
F 42.646244 50.165391 157.375033
F 42.112912 50.165391 179.197624
F 41.579579 50.165391 201.020215
F 41.046246 50.165391 222.842806
F 40.512914 50.165391 244.665398
F 19.652450 11.576626 3.963698
F 19.119118 11.576626 25.786288
F 18.585785 11.576626 47.608880
F 18.052452 11.576626 69.431471
F 17.519120 11.576626 91.254063
F 16.985787 11.576626 113.076653
F 16.452455 11.576626 134.899244
F 15.919122 11.576626 156.721836
F 15.385789 11.576626 178.544427
F 14.852457 11.576626 200.367019
F 14.319124 11.576626 222.189609
F 13.785791 11.576626 244.012200
F 19.652450 34.729883 3.963698
F 19.119118 34.729883 25.786288
F 18.585785 34.729883 47.608880
F 18.052452 34.729883 69.431471
F 17.519120 34.729883 91.254063
F 16.985787 34.729883 113.076653
F 16.452455 34.729883 134.899244
F 15.919122 34.729883 156.721836
F 15.385789 34.729883 178.544427
F 14.852457 34.729883 200.367019
F 14.319124 34.729883 222.189609
F 13.785791 34.729883 244.012200
F 19.652450 57.883141 3.963698
F 19.119118 57.883141 25.786288
F 18.585785 57.883141 47.608880
F 18.052452 57.883141 69.431471
F 17.519120 57.883141 91.254063
F 16.985787 57.883141 113.076653
F 16.452455 57.883141 134.899244
F 15.919122 57.883141 156.721836
F 15.385789 57.883141 178.544427
F 14.852457 57.883141 200.367019
F 14.319124 57.883141 222.189609
F 13.785791 57.883141 244.012200
F 46.379573 11.576626 4.616894
F 45.846240 11.576626 26.439485
F 45.312907 11.576626 48.262077
F 44.779575 11.576626 70.084668
F 44.246242 11.576626 91.907259
F 43.712909 11.576626 113.729850
F 43.179577 11.576626 135.552441
F 42.646244 11.576626 157.375033
F 42.112912 11.576626 179.197624
F 41.579579 11.576626 201.020215
F 41.046246 11.576626 222.842806
F 40.512914 11.576626 244.665397
F 46.379573 34.729883 4.616894
F 45.846240 34.729883 26.439485
F 45.312907 34.729883 48.262077
F 44.779575 34.729883 70.084668
F 44.246242 34.729883 91.907259
F 43.712909 34.729883 113.729850
F 43.179577 34.729883 135.552441
F 42.646244 34.729883 157.375033
F 42.112912 34.729883 179.197624
F 41.579579 34.729883 201.020215
F 41.046246 34.729883 222.842806
F 40.512914 34.729883 244.665397
F 46.379573 57.883141 4.616894
F 45.846240 57.883141 26.439485
F 45.312907 57.883141 48.262077
F 44.779575 57.883141 70.084668
F 44.246242 57.883141 91.907259
F 43.712909 57.883141 113.729850
F 43.179577 57.883141 135.552441
F 42.646244 57.883141 157.375033
F 42.112912 57.883141 179.197624
F 41.579579 57.883141 201.020215
F 41.046246 57.883141 222.842806
F 40.512914 57.883141 244.665397
F 19.652450 19.294381 3.963698
F 19.119118 19.294381 25.786288
F 18.585785 19.294381 47.608879
F 18.052452 19.294381 69.431471
F 17.519120 19.294381 91.254062
F 16.985787 19.294381 113.076652
F 16.452455 19.294381 134.899244
F 15.919122 19.294381 156.721835
F 15.385789 19.294381 178.544427
F 14.852457 19.294381 200.367018
F 14.319124 19.294381 222.189608
F 13.785791 19.294381 244.012200
F 19.652450 42.447639 3.963698
F 19.119118 42.447639 25.786288
F 18.585785 42.447639 47.608879
F 18.052452 42.447639 69.431471
F 17.519120 42.447639 91.254062
F 16.985787 42.447639 113.076652
F 16.452455 42.447639 134.899244
F 15.919122 42.447639 156.721835
F 15.385789 42.447639 178.544427
F 14.852457 42.447639 200.367018
F 14.319124 42.447639 222.189608
F 13.785791 42.447639 244.012200
F 19.652450 65.600896 3.963698
F 19.119118 65.600896 25.786288
F 18.585785 65.600896 47.608879
F 18.052452 65.600896 69.431471
F 17.519120 65.600896 91.254062
F 16.985787 65.600896 113.076652
F 16.452455 65.600896 134.899244
F 15.919122 65.600896 156.721835
F 15.385789 65.600896 178.544427
F 14.852457 65.600896 200.367018
F 14.319124 65.600896 222.189608
F 13.785791 65.600896 244.012200
F 46.379573 19.294381 4.616894
F 45.846240 19.294381 26.439485
F 45.312907 19.294381 48.262076
F 44.779575 19.294381 70.084668
F 44.246242 19.294381 91.907258
F 43.712909 19.294381 113.729849
F 43.179577 19.294381 135.552441
F 42.646244 19.294381 157.375032
F 42.112912 19.294381 179.197624
F 41.579579 19.294381 201.020214
F 41.046246 19.294381 222.842805
F 40.512914 19.294381 244.665397
F 46.379573 42.447639 4.616894
F 45.846240 42.447639 26.439485
F 45.312907 42.447639 48.262076
F 44.779575 42.447639 70.084668
F 44.246242 42.447639 91.907258
F 43.712909 42.447639 113.729849
F 43.179577 42.447639 135.552441
F 42.646244 42.447639 157.375032
F 42.112912 42.447639 179.197624
F 41.579579 42.447639 201.020214
F 41.046246 42.447639 222.842805
F 40.512914 42.447639 244.665397
F 46.379573 65.600896 4.616894
F 45.846240 65.600896 26.439485
F 45.312907 65.600896 48.262076
F 44.779575 65.600896 70.084668
F 44.246242 65.600896 91.907258
F 43.712909 65.600896 113.729849
F 43.179577 65.600896 135.552441
F 42.646244 65.600896 157.375032
F 42.112912 65.600896 179.197624
F 41.579579 65.600896 201.020214
F 41.046246 65.600896 222.842805
F 40.512914 65.600896 244.665397
F 28.561495 3.858875 4.181431
F 28.028162 3.858875 26.004022
F 27.494830 3.858875 47.826612
F 26.961497 3.858875 69.649204
F 26.428165 3.858875 91.471795
F 25.894832 3.858875 113.294387
F 25.361499 3.858875 135.116978
F 24.828167 3.858875 156.939568
F 24.294834 3.858875 178.762160
F 23.761501 3.858875 200.584751
F 23.228169 3.858875 222.407342
F 22.694836 3.858875 244.229934
F 28.561495 27.012133 4.181431
F 28.028162 27.012133 26.004022
F 27.494830 27.012133 47.826612
F 26.961497 27.012133 69.649204
F 26.428165 27.012133 91.471795
F 25.894832 27.012133 113.294387
F 25.361499 27.012133 135.116978
F 24.828167 27.012133 156.939568
F 24.294834 27.012133 178.762160
F 23.761501 27.012133 200.584751
F 23.228169 27.012133 222.407342
F 22.694836 27.012133 244.229934
F 28.561495 50.165390 4.181431
F 28.028162 50.165390 26.004022
F 27.494830 50.165390 47.826612
F 26.961497 50.165390 69.649204
F 26.428165 50.165390 91.471795
F 25.894832 50.165390 113.294387
F 25.361499 50.165390 135.116978
F 24.828167 50.165390 156.939568
F 24.294834 50.165390 178.762160
F 23.761501 50.165390 200.584751
F 23.228169 50.165390 222.407342
F 22.694836 50.165390 244.229934
F 55.288617 3.858875 4.834628
F 54.755285 3.858875 26.657218
F 54.221952 3.858875 48.479809
F 53.688619 3.858875 70.302401
F 53.155287 3.858875 92.124992
F 52.621954 3.858875 113.947584
F 52.088622 3.858875 135.770174
F 51.555289 3.858875 157.592765
F 51.021956 3.858875 179.415357
F 50.488624 3.858875 201.237948
F 49.955291 3.858875 223.060539
F 49.421958 3.858875 244.883130
F 55.288617 27.012133 4.834628
F 54.755285 27.012133 26.657218
F 54.221952 27.012133 48.479809
F 53.688619 27.012133 70.302401
F 53.155287 27.012133 92.124992
F 52.621954 27.012133 113.947584
F 52.088622 27.012133 135.770174
F 51.555289 27.012133 157.592765
F 51.021956 27.012133 179.415357
F 50.488624 27.012133 201.237948
F 49.955291 27.012133 223.060539
F 49.421958 27.012133 244.883130
F 55.288617 50.165390 4.834628
F 54.755285 50.165390 26.657218
F 54.221952 50.165390 48.479809
F 53.688619 50.165390 70.302401
F 53.155287 50.165390 92.124992
F 52.621954 50.165390 113.947584
F 52.088622 50.165390 135.770174
F 51.555289 50.165390 157.592765
F 51.021956 50.165390 179.415357
F 50.488624 50.165390 201.237948
F 49.955291 50.165390 223.060539
F 49.421958 50.165390 244.883130
F 28.561495 11.576625 4.181430
F 28.028162 11.576625 26.004022
F 27.494830 11.576625 47.826612
F 26.961497 11.576625 69.649204
F 26.428165 11.576625 91.471795
F 25.894832 11.576625 113.294386
F 25.361499 11.576625 135.116978
F 24.828167 11.576625 156.939568
F 24.294834 11.576625 178.762160
F 23.761501 11.576625 200.584751
F 23.228169 11.576625 222.407342
F 22.694836 11.576625 244.229934
F 28.561495 34.729883 4.181430
F 28.028162 34.729883 26.004022
F 27.494830 34.729883 47.826612
F 26.961497 34.729883 69.649204
F 26.428165 34.729883 91.471795
F 25.894832 34.729883 113.294386
F 25.361499 34.729883 135.116978
F 24.828167 34.729883 156.939568
F 24.294834 34.729883 178.762160
F 23.761501 34.729883 200.584751
F 23.228169 34.729883 222.407342
F 22.694836 34.729883 244.229934
F 28.561495 57.883140 4.181430
F 28.028162 57.883140 26.004022
F 27.494830 57.883140 47.826612
F 26.961497 57.883140 69.649204
F 26.428165 57.883140 91.471795
F 25.894832 57.883140 113.294386
F 25.361499 57.883140 135.116978
F 24.828167 57.883140 156.939568
F 24.294834 57.883140 178.762160
F 23.761501 57.883140 200.584751
F 23.228169 57.883140 222.407342
F 22.694836 57.883140 244.229934
F 55.288617 11.576625 4.834627
F 54.755285 11.576625 26.657218
F 54.221952 11.576625 48.479809
F 53.688619 11.576625 70.302401
F 53.155287 11.576625 92.124992
F 52.621954 11.576625 113.947583
F 52.088622 11.576625 135.770174
F 51.555289 11.576625 157.592765
F 51.021956 11.576625 179.415357
F 50.488624 11.576625 201.237948
F 49.955291 11.576625 223.060539
F 49.421958 11.576625 244.883130
F 55.288617 34.729883 4.834627
F 54.755285 34.729883 26.657218
F 54.221952 34.729883 48.479809
F 53.688619 34.729883 70.302401
F 53.155287 34.729883 92.124992
F 52.621954 34.729883 113.947583
F 52.088622 34.729883 135.770174
F 51.555289 34.729883 157.592765
F 51.021956 34.729883 179.415357
F 50.488624 34.729883 201.237948
F 49.955291 34.729883 223.060539
F 49.421958 34.729883 244.883130
F 55.288617 57.883140 4.834627
F 54.755285 57.883140 26.657218
F 54.221952 57.883140 48.479809
F 53.688619 57.883140 70.302401
F 53.155287 57.883140 92.124992
F 52.621954 57.883140 113.947583
F 52.088622 57.883140 135.770174
F 51.555289 57.883140 157.592765
F 51.021956 57.883140 179.415357
F 50.488624 57.883140 201.237948
F 49.955291 57.883140 223.060539
F 49.421958 57.883140 244.883130
F 28.561495 19.294381 4.181430
F 28.028163 19.294381 26.004021
F 27.494830 19.294381 47.826612
F 26.961497 19.294381 69.649203
F 26.428165 19.294381 91.471794
F 25.894832 19.294381 113.294386
F 25.361499 19.294381 135.116977
F 24.828167 19.294381 156.939568
F 24.294834 19.294381 178.762159
F 23.761501 19.294381 200.584750
F 23.228169 19.294381 222.407342
F 22.694836 19.294381 244.229933
F 28.561495 42.447638 4.181430
F 28.028163 42.447638 26.004021
F 27.494830 42.447638 47.826612
F 26.961497 42.447638 69.649203
F 26.428165 42.447638 91.471794
F 25.894832 42.447638 113.294386
F 25.361499 42.447638 135.116977
F 24.828167 42.447638 156.939568
F 24.294834 42.447638 178.762159
F 23.761501 42.447638 200.584750
F 23.228169 42.447638 222.407342
F 22.694836 42.447638 244.229933
F 28.561495 65.600896 4.181430
F 28.028163 65.600896 26.004021
F 27.494830 65.600896 47.826612
F 26.961497 65.600896 69.649203
F 26.428165 65.600896 91.471794
F 25.894832 65.600896 113.294386
F 25.361499 65.600896 135.116977
F 24.828167 65.600896 156.939568
F 24.294834 65.600896 178.762159
F 23.761501 65.600896 200.584750
F 23.228169 65.600896 222.407342
F 22.694836 65.600896 244.229933
F 55.288617 19.294381 4.834627
F 54.755285 19.294381 26.657217
F 54.221952 19.294381 48.479809
F 53.688620 19.294381 70.302400
F 53.155287 19.294381 92.124991
F 52.621954 19.294381 113.947583
F 52.088622 19.294381 135.770173
F 51.555289 19.294381 157.592765
F 51.021956 19.294381 179.415356
F 50.488624 19.294381 201.237947
F 49.955291 19.294381 223.060539
F 49.421958 19.294381 244.883129
F 55.288617 42.447638 4.834627
F 54.755285 42.447638 26.657217
F 54.221952 42.447638 48.479809
F 53.688620 42.447638 70.302400
F 53.155287 42.447638 92.124991
F 52.621954 42.447638 113.947583
F 52.088622 42.447638 135.770173
F 51.555289 42.447638 157.592765
F 51.021956 42.447638 179.415356
F 50.488624 42.447638 201.237947
F 49.955291 42.447638 223.060539
F 49.421958 42.447638 244.883129
F 55.288617 65.600896 4.834627
F 54.755285 65.600896 26.657217
F 54.221952 65.600896 48.479809
F 53.688620 65.600896 70.302400
F 53.155287 65.600896 92.124991
F 52.621954 65.600896 113.947583
F 52.088622 65.600896 135.770173
F 51.555289 65.600896 157.592765
F 51.021956 65.600896 179.415356
F 50.488624 65.600896 201.237947
F 49.955291 65.600896 223.060539
F 49.421958 65.600896 244.883129
F 10.832288 1.286291 0.108867
F 10.298956 1.286291 21.931459
F 9.765623 1.286291 43.754050
F 9.232290 1.286291 65.576640
F 8.698958 1.286291 87.399232
F 8.165625 1.286291 109.221823
F 7.632293 1.286291 131.044415
F 7.098960 1.286291 152.867006
F 6.565627 1.286291 174.689596
F 6.032295 1.286291 196.512188
F 5.498962 1.286291 218.334779
F 4.965629 1.286291 240.157371
F 10.832288 24.439549 0.108867
F 10.298956 24.439549 21.931459
F 9.765623 24.439549 43.754050
F 9.232290 24.439549 65.576640
F 8.698958 24.439549 87.399232
F 8.165625 24.439549 109.221823
F 7.632293 24.439549 131.044415
F 7.098960 24.439549 152.867006
F 6.565627 24.439549 174.689596
F 6.032295 24.439549 196.512188
F 5.498962 24.439549 218.334779
F 4.965629 24.439549 240.157371
F 10.832288 47.592806 0.108867
F 10.298956 47.592806 21.931459
F 9.765623 47.592806 43.754050
F 9.232290 47.592806 65.576640
F 8.698958 47.592806 87.399232
F 8.165625 47.592806 109.221823
F 7.632293 47.592806 131.044415
F 7.098960 47.592806 152.867006
F 6.565627 47.592806 174.689596
F 6.032295 47.592806 196.512188
F 5.498962 47.592806 218.334779
F 4.965629 47.592806 240.157371
F 37.559412 1.286291 0.762064
F 37.026079 1.286291 22.584656
F 36.492746 1.286291 44.407246
F 35.959414 1.286291 66.229837
F 35.426081 1.286291 88.052429
F 34.892748 1.286291 109.875020
F 34.359416 1.286291 131.697612
F 33.826083 1.286291 153.520202
F 33.292751 1.286291 175.342793
F 32.759418 1.286291 197.165385
F 32.226085 1.286291 218.987976
F 31.692753 1.286291 240.810568
F 37.559412 24.439549 0.762064
F 37.026079 24.439549 22.584656
F 36.492746 24.439549 44.407246
F 35.959414 24.439549 66.229837
F 35.426081 24.439549 88.052429
F 34.892748 24.439549 109.875020
F 34.359416 24.439549 131.697612
F 33.826083 24.439549 153.520202
F 33.292751 24.439549 175.342793
F 32.759418 24.439549 197.165385
F 32.226085 24.439549 218.987976
F 31.692753 24.439549 240.810568
F 37.559412 47.592806 0.762064
F 37.026079 47.592806 22.584656
F 36.492746 47.592806 44.407246
F 35.959414 47.592806 66.229837
F 35.426081 47.592806 88.052429
F 34.892748 47.592806 109.875020
F 34.359416 47.592806 131.697612
F 33.826083 47.592806 153.520202
F 33.292751 47.592806 175.342793
F 32.759418 47.592806 197.165385
F 32.226085 47.592806 218.987976
F 31.692753 47.592806 240.810568
F 64.286534 1.286291 1.415261
F 63.753201 1.286291 23.237852
F 63.219869 1.286291 45.060443
F 62.686536 1.286291 66.883034
F 62.153203 1.286291 88.705626
F 61.619871 1.286291 110.528217
F 61.086538 1.286291 132.350808
F 60.553205 1.286291 154.173399
F 60.019873 1.286291 175.995990
F 59.486540 1.286291 197.818582
F 58.953208 1.286291 219.641173
F 58.419875 1.286291 241.463764
F 64.286534 24.439549 1.415261
F 63.753201 24.439549 23.237852
F 63.219869 24.439549 45.060443
F 62.686536 24.439549 66.883034
F 62.153203 24.439549 88.705626
F 61.619871 24.439549 110.528217
F 61.086538 24.439549 132.350808
F 60.553205 24.439549 154.173399
F 60.019873 24.439549 175.995990
F 59.486540 24.439549 197.818582
F 58.953208 24.439549 219.641173
F 58.419875 24.439549 241.463764
F 64.286534 47.592806 1.415261
F 63.753201 47.592806 23.237852
F 63.219869 47.592806 45.060443
F 62.686536 47.592806 66.883034
F 62.153203 47.592806 88.705626
F 61.619871 47.592806 110.528217
F 61.086538 47.592806 132.350808
F 60.553205 47.592806 154.173399
F 60.019873 47.592806 175.995990
F 59.486540 47.592806 197.818582
F 58.953208 47.592806 219.641173
F 58.419875 47.592806 241.463764
F 10.832288 9.004041 0.108867
F 10.298956 9.004041 21.931459
F 9.765623 9.004041 43.754050
F 9.232290 9.004041 65.576640
F 8.698958 9.004041 87.399232
F 8.165625 9.004041 109.221823
F 7.632293 9.004041 131.044415
F 7.098960 9.004041 152.867006
F 6.565627 9.004041 174.689596
F 6.032295 9.004041 196.512188
F 5.498962 9.004041 218.334779
F 4.965629 9.004041 240.157371
F 10.832288 32.157298 0.108867
F 10.298956 32.157298 21.931459
F 9.765623 32.157298 43.754050
F 9.232290 32.157298 65.576640
F 8.698958 32.157298 87.399232
F 8.165625 32.157298 109.221823
F 7.632293 32.157298 131.044415
F 7.098960 32.157298 152.867006
F 6.565627 32.157298 174.689596
F 6.032295 32.157298 196.512188
F 5.498962 32.157298 218.334779
F 4.965629 32.157298 240.157371
F 10.832288 55.310556 0.108867
F 10.298956 55.310556 21.931459
F 9.765623 55.310556 43.754050
F 9.232290 55.310556 65.576640
F 8.698958 55.310556 87.399232
F 8.165625 55.310556 109.221823
F 7.632293 55.310556 131.044415
F 7.098960 55.310556 152.867006
F 6.565627 55.310556 174.689596
F 6.032295 55.310556 196.512188
F 5.498962 55.310556 218.334779
F 4.965629 55.310556 240.157371
F 37.559412 9.004041 0.762064
F 37.026079 9.004041 22.584656
F 36.492746 9.004041 44.407246
F 35.959414 9.004041 66.229837
F 35.426081 9.004041 88.052429
F 34.892748 9.004041 109.875020
F 34.359416 9.004041 131.697612
F 33.826083 9.004041 153.520202
F 33.292751 9.004041 175.342793
F 32.759418 9.004041 197.165385
F 32.226085 9.004041 218.987976
F 31.692753 9.004041 240.810568
F 37.559412 32.157298 0.762064
F 37.026079 32.157298 22.584656
F 36.492746 32.157298 44.407246
F 35.959414 32.157298 66.229837
F 35.426081 32.157298 88.052429
F 34.892748 32.157298 109.875020
F 34.359416 32.157298 131.697612
F 33.826083 32.157298 153.520202
F 33.292751 32.157298 175.342793
F 32.759418 32.157298 197.165385
F 32.226085 32.157298 218.987976
F 31.692753 32.157298 240.810568
F 37.559412 55.310556 0.762064
F 37.026079 55.310556 22.584656
F 36.492746 55.310556 44.407246
F 35.959414 55.310556 66.229837
F 35.426081 55.310556 88.052429
F 34.892748 55.310556 109.875020
F 34.359416 55.310556 131.697612
F 33.826083 55.310556 153.520202
F 33.292751 55.310556 175.342793
F 32.759418 55.310556 197.165385
F 32.226085 55.310556 218.987976
F 31.692753 55.310556 240.810568
F 64.286534 9.004041 1.415261
F 63.753201 9.004041 23.237852
F 63.219869 9.004041 45.060443
F 62.686536 9.004041 66.883034
F 62.153203 9.004041 88.705626
F 61.619871 9.004041 110.528217
F 61.086538 9.004041 132.350808
F 60.553205 9.004041 154.173399
F 60.019873 9.004041 175.995990
F 59.486540 9.004041 197.818582
F 58.953208 9.004041 219.641173
F 58.419875 9.004041 241.463764
F 64.286534 32.157298 1.415261
F 63.753201 32.157298 23.237852
F 63.219869 32.157298 45.060443
F 62.686536 32.157298 66.883034
F 62.153203 32.157298 88.705626
F 61.619871 32.157298 110.528217
F 61.086538 32.157298 132.350808
F 60.553205 32.157298 154.173399
F 60.019873 32.157298 175.995990
F 59.486540 32.157298 197.818582
F 58.953208 32.157298 219.641173
F 58.419875 32.157298 241.463764
F 64.286534 55.310556 1.415261
F 63.753201 55.310556 23.237852
F 63.219869 55.310556 45.060443
F 62.686536 55.310556 66.883034
F 62.153203 55.310556 88.705626
F 61.619871 55.310556 110.528217
F 61.086538 55.310556 132.350808
F 60.553205 55.310556 154.173399
F 60.019873 55.310556 175.995990
F 59.486540 55.310556 197.818582
F 58.953208 55.310556 219.641173
F 58.419875 55.310556 241.463764
F 10.832288 16.721796 0.108866
F 10.298956 16.721796 21.931458
F 9.765623 16.721796 43.754049
F 9.232290 16.721796 65.576640
F 8.698958 16.721796 87.399231
F 8.165625 16.721796 109.221822
F 7.632293 16.721796 131.044414
F 7.098960 16.721796 152.867005
F 6.565627 16.721796 174.689596
F 6.032295 16.721796 196.512187
F 5.498962 16.721796 218.334778
F 4.965629 16.721796 240.157370
F 10.832288 39.875053 0.108866
F 10.298956 39.875053 21.931458
F 9.765623 39.875053 43.754049
F 9.232290 39.875053 65.576640
F 8.698958 39.875053 87.399231
F 8.165625 39.875053 109.221822
F 7.632293 39.875053 131.044414
F 7.098960 39.875053 152.867005
F 6.565627 39.875053 174.689596
F 6.032295 39.875053 196.512187
F 5.498962 39.875053 218.334778
F 4.965629 39.875053 240.157370
F 10.832288 63.028311 0.108866
F 10.298956 63.028311 21.931458
F 9.765623 63.028311 43.754049
F 9.232290 63.028311 65.576640
F 8.698958 63.028311 87.399231
F 8.165625 63.028311 109.221822
F 7.632293 63.028311 131.044414
F 7.098960 63.028311 152.867005
F 6.565627 63.028311 174.689596
F 6.032295 63.028311 196.512187
F 5.498962 63.028311 218.334778
F 4.965629 63.028311 240.157370
F 37.559412 16.721796 0.762063
F 37.026079 16.721796 22.584655
F 36.492746 16.721796 44.407245
F 35.959414 16.721796 66.229837
F 35.426081 16.721796 88.052428
F 34.892748 16.721796 109.875019
F 34.359416 16.721796 131.697611
F 33.826083 16.721796 153.520201
F 33.292751 16.721796 175.342793
F 32.759418 16.721796 197.165384
F 32.226085 16.721796 218.987975
F 31.692753 16.721796 240.810567
F 37.559412 39.875053 0.762063
F 37.026079 39.875053 22.584655
F 36.492746 39.875053 44.407245
F 35.959414 39.875053 66.229837
F 35.426081 39.875053 88.052428
F 34.892748 39.875053 109.875019
F 34.359416 39.875053 131.697611
F 33.826083 39.875053 153.520201
F 33.292751 39.875053 175.342793
F 32.759418 39.875053 197.165384
F 32.226085 39.875053 218.987975
F 31.692753 39.875053 240.810567
F 37.559412 63.028311 0.762063
F 37.026079 63.028311 22.584655
F 36.492746 63.028311 44.407245
F 35.959414 63.028311 66.229837
F 35.426081 63.028311 88.052428
F 34.892748 63.028311 109.875019
F 34.359416 63.028311 131.697611
F 33.826083 63.028311 153.520201
F 33.292751 63.028311 175.342793
F 32.759418 63.028311 197.165384
F 32.226085 63.028311 218.987975
F 31.692753 63.028311 240.810567
F 64.286534 16.721796 1.415260
F 63.753201 16.721796 23.237851
F 63.219869 16.721796 45.060442
F 62.686536 16.721796 66.883034
F 62.153203 16.721796 88.705625
F 61.619871 16.721796 110.528216
F 61.086538 16.721796 132.350807
F 60.553205 16.721796 154.173398
F 60.019873 16.721796 175.995990
F 59.486540 16.721796 197.818581
F 58.953208 16.721796 219.641172
F 58.419875 16.721796 241.463763
F 64.286534 39.875053 1.415260
F 63.753201 39.875053 23.237851
F 63.219869 39.875053 45.060442
F 62.686536 39.875053 66.883034
F 62.153203 39.875053 88.705625
F 61.619871 39.875053 110.528216
F 61.086538 39.875053 132.350807
F 60.553205 39.875053 154.173398
F 60.019873 39.875053 175.995990
F 59.486540 39.875053 197.818581
F 58.953208 39.875053 219.641172
F 58.419875 39.875053 241.463763
F 64.286534 63.028311 1.415260
F 63.753201 63.028311 23.237851
F 63.219869 63.028311 45.060442
F 62.686536 63.028311 66.883034
F 62.153203 63.028311 88.705625
F 61.619871 63.028311 110.528216
F 61.086538 63.028311 132.350807
F 60.553205 63.028311 154.173398
F 60.019873 63.028311 175.995990
F 59.486540 63.028311 197.818581
F 58.953208 63.028311 219.641172
F 58.419875 63.028311 241.463763
F 19.741328 1.286290 0.326599
F 19.207996 1.286290 22.149190
F 18.674663 1.286290 43.971781
F 18.141330 1.286290 65.794373
F 17.607998 1.286290 87.616963
F 17.074665 1.286290 109.439554
F 16.541332 1.286290 131.262146
F 16.008000 1.286290 153.084737
F 15.474667 1.286290 174.907329
F 14.941334 1.286290 196.729919
F 14.408002 1.286290 218.552510
F 13.874669 1.286290 240.375102
F 19.741328 24.439547 0.326599
F 19.207996 24.439547 22.149190
F 18.674663 24.439547 43.971781
F 18.141330 24.439547 65.794373
F 17.607998 24.439547 87.616963
F 17.074665 24.439547 109.439554
F 16.541332 24.439547 131.262146
F 16.008000 24.439547 153.084737
F 15.474667 24.439547 174.907329
F 14.941334 24.439547 196.729919
F 14.408002 24.439547 218.552510
F 13.874669 24.439547 240.375102
F 19.741328 47.592805 0.326599
F 19.207996 47.592805 22.149190
F 18.674663 47.592805 43.971781
F 18.141330 47.592805 65.794373
F 17.607998 47.592805 87.616963
F 17.074665 47.592805 109.439554
F 16.541332 47.592805 131.262146
F 16.008000 47.592805 153.084737
F 15.474667 47.592805 174.907329
F 14.941334 47.592805 196.729919
F 14.408002 47.592805 218.552510
F 13.874669 47.592805 240.375102
F 46.468450 1.286290 0.979796
F 45.935118 1.286290 22.802387
F 45.401785 1.286290 44.624978
F 44.868453 1.286290 66.447569
F 44.335120 1.286290 88.270160
F 43.801787 1.286290 110.092751
F 43.268455 1.286290 131.915343
F 42.735122 1.286290 153.737934
F 42.201789 1.286290 175.560525
F 41.668457 1.286290 197.383116
F 41.135124 1.286290 219.205707
F 40.601791 1.286290 241.028299
F 46.468450 24.439547 0.979796
F 45.935118 24.439547 22.802387
F 45.401785 24.439547 44.624978
F 44.868453 24.439547 66.447569
F 44.335120 24.439547 88.270160
F 43.801787 24.439547 110.092751
F 43.268455 24.439547 131.915343
F 42.735122 24.439547 153.737934
F 42.201789 24.439547 175.560525
F 41.668457 24.439547 197.383116
F 41.135124 24.439547 219.205707
F 40.601791 24.439547 241.028299
F 46.468450 47.592805 0.979796
F 45.935118 47.592805 22.802387
F 45.401785 47.592805 44.624978
F 44.868453 47.592805 66.447569
F 44.335120 47.592805 88.270160
F 43.801787 47.592805 110.092751
F 43.268455 47.592805 131.915343
F 42.735122 47.592805 153.737934
F 42.201789 47.592805 175.560525
F 41.668457 47.592805 197.383116
F 41.135124 47.592805 219.205707
F 40.601791 47.592805 241.028299
F 19.741328 9.004039 0.326599
F 19.207996 9.004039 22.149190
F 18.674663 9.004039 43.971781
F 18.141330 9.004039 65.794373
F 17.607998 9.004039 87.616963
F 17.074665 9.004039 109.439555
F 16.541332 9.004039 131.262146
F 16.008000 9.004039 153.084737
F 15.474667 9.004039 174.907329
F 14.941334 9.004039 196.729919
F 14.408002 9.004039 218.552511
F 13.874669 9.004039 240.375102
F 19.741328 32.157297 0.326599
F 19.207996 32.157297 22.149190
F 18.674663 32.157297 43.971781
F 18.141330 32.157297 65.794373
F 17.607998 32.157297 87.616963
F 17.074665 32.157297 109.439555
F 16.541332 32.157297 131.262146
F 16.008000 32.157297 153.084737
F 15.474667 32.157297 174.907329
F 14.941334 32.157297 196.729919
F 14.408002 32.157297 218.552511
F 13.874669 32.157297 240.375102
F 19.741328 55.310554 0.326599
F 19.207996 55.310554 22.149190
F 18.674663 55.310554 43.971781
F 18.141330 55.310554 65.794373
F 17.607998 55.310554 87.616963
F 17.074665 55.310554 109.439555
F 16.541332 55.310554 131.262146
F 16.008000 55.310554 153.084737
F 15.474667 55.310554 174.907329
F 14.941334 55.310554 196.729919
F 14.408002 55.310554 218.552511
F 13.874669 55.310554 240.375102
F 46.468450 9.004039 0.979796
F 45.935118 9.004039 22.802387
F 45.401785 9.004039 44.624978
F 44.868453 9.004039 66.447569
F 44.335120 9.004039 88.270160
F 43.801787 9.004039 110.092752
F 43.268455 9.004039 131.915343
F 42.735122 9.004039 153.737934
F 42.201789 9.004039 175.560525
F 41.668457 9.004039 197.383116
F 41.135124 9.004039 219.205708
F 40.601791 9.004039 241.028299
F 46.468450 32.157297 0.979796
F 45.935118 32.157297 22.802387
F 45.401785 32.157297 44.624978
F 44.868453 32.157297 66.447569
F 44.335120 32.157297 88.270160
F 43.801787 32.157297 110.092752
F 43.268455 32.157297 131.915343
F 42.735122 32.157297 153.737934
F 42.201789 32.157297 175.560525
F 41.668457 32.157297 197.383116
F 41.135124 32.157297 219.205708
F 40.601791 32.157297 241.028299
F 46.468450 55.310554 0.979796
F 45.935118 55.310554 22.802387
F 45.401785 55.310554 44.624978
F 44.868453 55.310554 66.447569
F 44.335120 55.310554 88.270160
F 43.801787 55.310554 110.092752
F 43.268455 55.310554 131.915343
F 42.735122 55.310554 153.737934
F 42.201789 55.310554 175.560525
F 41.668457 55.310554 197.383116
F 41.135124 55.310554 219.205708
F 40.601791 55.310554 241.028299
F 19.741328 16.721795 0.326598
F 19.207996 16.721795 22.149189
F 18.674663 16.721795 43.971781
F 18.141330 16.721795 65.794372
F 17.607998 16.721795 87.616962
F 17.074665 16.721795 109.439554
F 16.541332 16.721795 131.262145
F 16.008000 16.721795 153.084737
F 15.474667 16.721795 174.907328
F 14.941334 16.721795 196.729918
F 14.408002 16.721795 218.552510
F 13.874669 16.721795 240.375101
F 19.741328 39.875052 0.326598
F 19.207996 39.875052 22.149189
F 18.674663 39.875052 43.971781
F 18.141330 39.875052 65.794372
F 17.607998 39.875052 87.616962
F 17.074665 39.875052 109.439554
F 16.541332 39.875052 131.262145
F 16.008000 39.875052 153.084737
F 15.474667 39.875052 174.907328
F 14.941334 39.875052 196.729918
F 14.408002 39.875052 218.552510
F 13.874669 39.875052 240.375101
F 19.741328 63.028310 0.326598
F 19.207996 63.028310 22.149189
F 18.674663 63.028310 43.971781
F 18.141330 63.028310 65.794372
F 17.607998 63.028310 87.616962
F 17.074665 63.028310 109.439554
F 16.541332 63.028310 131.262145
F 16.008000 63.028310 153.084737
F 15.474667 63.028310 174.907328
F 14.941334 63.028310 196.729918
F 14.408002 63.028310 218.552510
F 13.874669 63.028310 240.375101
F 46.468450 16.721795 0.979795
F 45.935118 16.721795 22.802386
F 45.401785 16.721795 44.624978
F 44.868453 16.721795 66.447568
F 44.335120 16.721795 88.270159
F 43.801787 16.721795 110.092751
F 43.268455 16.721795 131.915342
F 42.735122 16.721795 153.737934
F 42.201789 16.721795 175.560524
F 41.668457 16.721795 197.383115
F 41.135124 16.721795 219.205707
F 40.601791 16.721795 241.028298
F 46.468450 39.875052 0.979795
F 45.935118 39.875052 22.802386
F 45.401785 39.875052 44.624978
F 44.868453 39.875052 66.447568
F 44.335120 39.875052 88.270159
F 43.801787 39.875052 110.092751
F 43.268455 39.875052 131.915342
F 42.735122 39.875052 153.737934
F 42.201789 39.875052 175.560524
F 41.668457 39.875052 197.383115
F 41.135124 39.875052 219.205707
F 40.601791 39.875052 241.028298
F 46.468450 63.028310 0.979795
F 45.935118 63.028310 22.802386
F 45.401785 63.028310 44.624978
F 44.868453 63.028310 66.447568
F 44.335120 63.028310 88.270159
F 43.801787 63.028310 110.092751
F 43.268455 63.028310 131.915342
F 42.735122 63.028310 153.737934
F 42.201789 63.028310 175.560524
F 41.668457 63.028310 197.383115
F 41.135124 63.028310 219.205707
F 40.601791 63.028310 241.028298
F 28.650374 1.286290 0.544332
F 28.117041 1.286290 22.366922
F 27.583709 1.286290 44.189513
F 27.050376 1.286290 66.012105
F 26.517043 1.286290 87.834696
F 25.983711 1.286290 109.657288
F 25.450378 1.286290 131.479878
F 24.917045 1.286290 153.302469
F 24.383713 1.286290 175.125061
F 23.850380 1.286290 196.947652
F 23.317047 1.286290 218.770244
F 22.783715 1.286290 240.592834
F 28.650374 24.439548 0.544332
F 28.117041 24.439548 22.366922
F 27.583709 24.439548 44.189513
F 27.050376 24.439548 66.012105
F 26.517043 24.439548 87.834696
F 25.983711 24.439548 109.657288
F 25.450378 24.439548 131.479878
F 24.917045 24.439548 153.302469
F 24.383713 24.439548 175.125061
F 23.850380 24.439548 196.947652
F 23.317047 24.439548 218.770244
F 22.783715 24.439548 240.592834
F 28.650374 47.592805 0.544332
F 28.117041 47.592805 22.366922
F 27.583709 47.592805 44.189513
F 27.050376 47.592805 66.012105
F 26.517043 47.592805 87.834696
F 25.983711 47.592805 109.657288
F 25.450378 47.592805 131.479878
F 24.917045 47.592805 153.302469
F 24.383713 47.592805 175.125061
F 23.850380 47.592805 196.947652
F 23.317047 47.592805 218.770244
F 22.783715 47.592805 240.592834
F 55.377497 1.286290 1.197529
F 54.844165 1.286290 23.020119
F 54.310832 1.286290 44.842710
F 53.777499 1.286290 66.665302
F 53.244167 1.286290 88.487893
F 52.710834 1.286290 110.310484
F 52.177501 1.286290 132.133075
F 51.644169 1.286290 153.955666
F 51.110836 1.286290 175.778258
F 50.577503 1.286290 197.600849
F 50.044171 1.286290 219.423440
F 49.510838 1.286290 241.246031
F 55.377497 24.439548 1.197529
F 54.844165 24.439548 23.020119
F 54.310832 24.439548 44.842710
F 53.777499 24.439548 66.665302
F 53.244167 24.439548 88.487893
F 52.710834 24.439548 110.310484
F 52.177501 24.439548 132.133075
F 51.644169 24.439548 153.955666
F 51.110836 24.439548 175.778258
F 50.577503 24.439548 197.600849
F 50.044171 24.439548 219.423440
F 49.510838 24.439548 241.246031
F 55.377497 47.592805 1.197529
F 54.844165 47.592805 23.020119
F 54.310832 47.592805 44.842710
F 53.777499 47.592805 66.665302
F 53.244167 47.592805 88.487893
F 52.710834 47.592805 110.310484
F 52.177501 47.592805 132.133075
F 51.644169 47.592805 153.955666
F 51.110836 47.592805 175.778258
F 50.577503 47.592805 197.600849
F 50.044171 47.592805 219.423440
F 49.510838 47.592805 241.246031
F 28.650374 9.004039 0.544332
F 28.117041 9.004039 22.366922
F 27.583709 9.004039 44.189514
F 27.050376 9.004039 66.012105
F 26.517043 9.004039 87.834696
F 25.983711 9.004039 109.657288
F 25.450378 9.004039 131.479878
F 24.917045 9.004039 153.302470
F 24.383713 9.004039 175.125061
F 23.850380 9.004039 196.947652
F 23.317047 9.004039 218.770244
F 22.783715 9.004039 240.592834
F 28.650374 32.157297 0.544332
F 28.117041 32.157297 22.366922
F 27.583709 32.157297 44.189514
F 27.050376 32.157297 66.012105
F 26.517043 32.157297 87.834696
F 25.983711 32.157297 109.657288
F 25.450378 32.157297 131.479878
F 24.917045 32.157297 153.302470
F 24.383713 32.157297 175.125061
F 23.850380 32.157297 196.947652
F 23.317047 32.157297 218.770244
F 22.783715 32.157297 240.592834
F 28.650374 55.310555 0.544332
F 28.117041 55.310555 22.366922
F 27.583709 55.310555 44.189514
F 27.050376 55.310555 66.012105
F 26.517043 55.310555 87.834696
F 25.983711 55.310555 109.657288
F 25.450378 55.310555 131.479878
F 24.917045 55.310555 153.302470
F 24.383713 55.310555 175.125061
F 23.850380 55.310555 196.947652
F 23.317047 55.310555 218.770244
F 22.783715 55.310555 240.592834
F 55.377497 9.004039 1.197529
F 54.844165 9.004039 23.020119
F 54.310832 9.004039 44.842711
F 53.777499 9.004039 66.665302
F 53.244167 9.004039 88.487893
F 52.710834 9.004039 110.310484
F 52.177501 9.004039 132.133075
F 51.644169 9.004039 153.955667
F 51.110836 9.004039 175.778258
F 50.577503 9.004039 197.600849
F 50.044171 9.004039 219.423440
F 49.510838 9.004039 241.246031
F 55.377497 32.157297 1.197529
F 54.844165 32.157297 23.020119
F 54.310832 32.157297 44.842711
F 53.777499 32.157297 66.665302
F 53.244167 32.157297 88.487893
F 52.710834 32.157297 110.310484
F 52.177501 32.157297 132.133075
F 51.644169 32.157297 153.955667
F 51.110836 32.157297 175.778258
F 50.577503 32.157297 197.600849
F 50.044171 32.157297 219.423440
F 49.510838 32.157297 241.246031
F 55.377497 55.310555 1.197529
F 54.844165 55.310555 23.020119
F 54.310832 55.310555 44.842711
F 53.777499 55.310555 66.665302
F 53.244167 55.310555 88.487893
F 52.710834 55.310555 110.310484
F 52.177501 55.310555 132.133075
F 51.644169 55.310555 153.955667
F 51.110836 55.310555 175.778258
F 50.577503 55.310555 197.600849
F 50.044171 55.310555 219.423440
F 49.510838 55.310555 241.246031
F 28.650374 16.721795 0.544331
F 28.117041 16.721795 22.366921
F 27.583709 16.721795 44.189513
F 27.050376 16.721795 66.012104
F 26.517043 16.721795 87.834695
F 25.983711 16.721795 109.657287
F 25.450378 16.721795 131.479877
F 24.917045 16.721795 153.302469
F 24.383713 16.721795 175.125060
F 23.850380 16.721795 196.947651
F 23.317048 16.721795 218.770243
F 22.783715 16.721795 240.592833
F 28.650374 39.875052 0.544331
F 28.117041 39.875052 22.366921
F 27.583709 39.875052 44.189513
F 27.050376 39.875052 66.012104
F 26.517043 39.875052 87.834695
F 25.983711 39.875052 109.657287
F 25.450378 39.875052 131.479877
F 24.917045 39.875052 153.302469
F 24.383713 39.875052 175.125060
F 23.850380 39.875052 196.947651
F 23.317048 39.875052 218.770243
F 22.783715 39.875052 240.592833
F 28.650374 63.028310 0.544331
F 28.117041 63.028310 22.366921
F 27.583709 63.028310 44.189513
F 27.050376 63.028310 66.012104
F 26.517043 63.028310 87.834695
F 25.983711 63.028310 109.657287
F 25.450378 63.028310 131.479877
F 24.917045 63.028310 153.302469
F 24.383713 63.028310 175.125060
F 23.850380 63.028310 196.947651
F 23.317048 63.028310 218.770243
F 22.783715 63.028310 240.592833
F 55.377497 16.721795 1.197528
F 54.844165 16.721795 23.020118
F 54.310832 16.721795 44.842710
F 53.777499 16.721795 66.665301
F 53.244167 16.721795 88.487892
F 52.710834 16.721795 110.310483
F 52.177501 16.721795 132.133074
F 51.644169 16.721795 153.955666
F 51.110836 16.721795 175.778257
F 50.577503 16.721795 197.600848
F 50.044171 16.721795 219.423439
F 49.510838 16.721795 241.246030
F 55.377497 39.875052 1.197528
F 54.844165 39.875052 23.020118
F 54.310832 39.875052 44.842710
F 53.777499 39.875052 66.665301
F 53.244167 39.875052 88.487892
F 52.710834 39.875052 110.310483
F 52.177501 39.875052 132.133074
F 51.644169 39.875052 153.955666
F 51.110836 39.875052 175.778257
F 50.577503 39.875052 197.600848
F 50.044171 39.875052 219.423439
F 49.510838 39.875052 241.246030
F 55.377497 63.028310 1.197528
F 54.844165 63.028310 23.020118
F 54.310832 63.028310 44.842710
F 53.777499 63.028310 66.665301
F 53.244167 63.028310 88.487892
F 52.710834 63.028310 110.310483
F 52.177501 63.028310 132.133074
F 51.644169 63.028310 153.955666
F 51.110836 63.028310 175.778257
F 50.577503 63.028310 197.600848
F 50.044171 63.028310 219.423439
F 49.510838 63.028310 241.246030
F 12.970672 7.717750 3.800399
F 12.437339 7.717750 25.622990
F 11.904006 7.717750 47.445582
F 11.370674 7.717750 69.268173
F 10.837341 7.717750 91.090765
F 10.304008 7.717750 112.913355
F 9.770676 7.717750 134.735946
F 9.237343 7.717750 156.558538
F 8.704010 7.717750 178.381129
F 8.170678 7.717750 200.203719
F 7.637345 7.717750 222.026311
F 7.104012 7.717750 243.848902
F 12.970672 30.871007 3.800399
F 12.437339 30.871007 25.622990
F 11.904006 30.871007 47.445582
F 11.370674 30.871007 69.268173
F 10.837341 30.871007 91.090765
F 10.304008 30.871007 112.913355
F 9.770676 30.871007 134.735946
F 9.237343 30.871007 156.558538
F 8.704010 30.871007 178.381129
F 8.170678 30.871007 200.203719
F 7.637345 30.871007 222.026311
F 7.104012 30.871007 243.848902
F 12.970672 54.024265 3.800399
F 12.437339 54.024265 25.622990
F 11.904006 54.024265 47.445582
F 11.370674 54.024265 69.268173
F 10.837341 54.024265 91.090765
F 10.304008 54.024265 112.913355
F 9.770676 54.024265 134.735946
F 9.237343 54.024265 156.558538
F 8.704010 54.024265 178.381129
F 8.170678 54.024265 200.203719
F 7.637345 54.024265 222.026311
F 7.104012 54.024265 243.848902
F 39.697795 7.717750 4.453596
F 39.164462 7.717750 26.276187
F 38.631130 7.717750 48.098779
F 38.097797 7.717750 69.921370
F 37.564464 7.717750 91.743961
F 37.031132 7.717750 113.566552
F 36.497799 7.717750 135.389143
F 35.964466 7.717750 157.211735
F 35.431134 7.717750 179.034325
F 34.897801 7.717750 200.856916
F 34.364468 7.717750 222.679508
F 33.831136 7.717750 244.502099
F 39.697795 30.871007 4.453596
F 39.164462 30.871007 26.276187
F 38.631130 30.871007 48.098779
F 38.097797 30.871007 69.921370
F 37.564464 30.871007 91.743961
F 37.031132 30.871007 113.566552
F 36.497799 30.871007 135.389143
F 35.964466 30.871007 157.211735
F 35.431134 30.871007 179.034325
F 34.897801 30.871007 200.856916
F 34.364468 30.871007 222.679508
F 33.831136 30.871007 244.502099
F 39.697795 54.024265 4.453596
F 39.164462 54.024265 26.276187
F 38.631130 54.024265 48.098779
F 38.097797 54.024265 69.921370
F 37.564464 54.024265 91.743961
F 37.031132 54.024265 113.566552
F 36.497799 54.024265 135.389143
F 35.964466 54.024265 157.211735
F 35.431134 54.024265 179.034325
F 34.897801 54.024265 200.856916
F 34.364468 54.024265 222.679508
F 33.831136 54.024265 244.502099
F 64.824919 7.717750 70.574566
F 64.291587 7.717750 92.397158
F 63.758254 7.717750 114.219749
F 63.224921 7.717750 136.042340
F 62.691589 7.717750 157.864932
F 62.158256 7.717750 179.687522
F 61.624923 7.717750 201.510113
F 61.091591 7.717750 223.332705
F 60.558258 7.717750 245.155296
F 64.824919 30.871007 70.574566
F 64.291587 30.871007 92.397158
F 63.758254 30.871007 114.219749
F 63.224921 30.871007 136.042340
F 62.691589 30.871007 157.864932
F 62.158256 30.871007 179.687522
F 61.624923 30.871007 201.510113
F 61.091591 30.871007 223.332705
F 60.558258 30.871007 245.155296
F 64.824919 54.024265 70.574566
F 64.291587 54.024265 92.397158
F 63.758254 54.024265 114.219749
F 63.224921 54.024265 136.042340
F 62.691589 54.024265 157.864932
F 62.158256 54.024265 179.687522
F 61.624923 54.024265 201.510113
F 61.091591 54.024265 223.332705
F 60.558258 54.024265 245.155296
F 12.970672 15.435502 3.800398
F 12.437339 15.435502 25.622989
F 11.904006 15.435502 47.445581
F 11.370674 15.435502 69.268172
F 10.837341 15.435502 91.090763
F 10.304008 15.435502 112.913354
F 9.770676 15.435502 134.735945
F 9.237343 15.435502 156.558537
F 8.704010 15.435502 178.381128
F 8.170678 15.435502 200.203718
F 7.637345 15.435502 222.026310
F 7.104013 15.435502 243.848901
F 12.970672 38.588760 3.800398
F 12.437339 38.588760 25.622989
F 11.904006 38.588760 47.445581
F 11.370674 38.588760 69.268172
F 10.837341 38.588760 91.090763
F 10.304008 38.588760 112.913354
F 9.770676 38.588760 134.735945
F 9.237343 38.588760 156.558537
F 8.704010 38.588760 178.381128
F 8.170678 38.588760 200.203718
F 7.637345 38.588760 222.026310
F 7.104013 38.588760 243.848901
F 12.970672 61.742018 3.800398
F 12.437339 61.742018 25.622989
F 11.904006 61.742018 47.445581
F 11.370674 61.742018 69.268172
F 10.837341 61.742018 91.090763
F 10.304008 61.742018 112.913354
F 9.770676 61.742018 134.735945
F 9.237343 61.742018 156.558537
F 8.704010 61.742018 178.381128
F 8.170678 61.742018 200.203718
F 7.637345 61.742018 222.026310
F 7.104013 61.742018 243.848901
F 39.697795 15.435502 4.453595
F 39.164462 15.435502 26.276186
F 38.631130 15.435502 48.098778
F 38.097797 15.435502 69.921369
F 37.564464 15.435502 91.743959
F 37.031132 15.435502 113.566551
F 36.497799 15.435502 135.389142
F 35.964466 15.435502 157.211734
F 35.431134 15.435502 179.034324
F 34.897801 15.435502 200.856915
F 34.364468 15.435502 222.679507
F 33.831136 15.435502 244.502098
F 39.697795 38.588760 4.453595
F 39.164462 38.588760 26.276186
F 38.631130 38.588760 48.098778
F 38.097797 38.588760 69.921369
F 37.564464 38.588760 91.743959
F 37.031132 38.588760 113.566551
F 36.497799 38.588760 135.389142
F 35.964466 38.588760 157.211734
F 35.431134 38.588760 179.034324
F 34.897801 38.588760 200.856915
F 34.364468 38.588760 222.679507
F 33.831136 38.588760 244.502098
F 39.697795 61.742018 4.453595
F 39.164462 61.742018 26.276186
F 38.631130 61.742018 48.098778
F 38.097797 61.742018 69.921369
F 37.564464 61.742018 91.743959
F 37.031132 61.742018 113.566551
F 36.497799 61.742018 135.389142
F 35.964466 61.742018 157.211734
F 35.431134 61.742018 179.034324
F 34.897801 61.742018 200.856915
F 34.364468 61.742018 222.679507
F 33.831136 61.742018 244.502098
F 64.824919 15.435502 70.574565
F 64.291587 15.435502 92.397156
F 63.758254 15.435502 114.219748
F 63.224921 15.435502 136.042339
F 62.691589 15.435502 157.864931
F 62.158256 15.435502 179.687521
F 61.624923 15.435502 201.510112
F 61.091591 15.435502 223.332704
F 60.558258 15.435502 245.155295
F 64.824919 38.588760 70.574565
F 64.291587 38.588760 92.397156
F 63.758254 38.588760 114.219748
F 63.224921 38.588760 136.042339
F 62.691589 38.588760 157.864931
F 62.158256 38.588760 179.687521
F 61.624923 38.588760 201.510112
F 61.091591 38.588760 223.332704
F 60.558258 38.588760 245.155295
F 64.824919 61.742018 70.574565
F 64.291587 61.742018 92.397156
F 63.758254 61.742018 114.219748
F 63.224921 61.742018 136.042339
F 62.691589 61.742018 157.864931
F 62.158256 61.742018 179.687521
F 61.624923 61.742018 201.510112
F 61.091591 61.742018 223.332704
F 60.558258 61.742018 245.155295
F 12.970672 0.000000 3.800399
F 12.437339 0.000000 25.622990
F 11.904006 0.000000 47.445582
F 11.370674 0.000000 69.268173
F 10.837341 0.000000 91.090764
F 10.304008 0.000000 112.913355
F 9.770676 0.000000 134.735946
F 9.237343 0.000000 156.558538
F 8.704010 0.000000 178.381129
F 8.170678 0.000000 200.203719
F 7.637345 0.000000 222.026311
F 7.104012 0.000000 243.848902
F 12.970672 23.153258 3.800399
F 12.437339 23.153258 25.622990
F 11.904006 23.153258 47.445582
F 11.370674 23.153258 69.268173
F 10.837341 23.153258 91.090764
F 10.304008 23.153258 112.913355
F 9.770676 23.153258 134.735946
F 9.237343 23.153258 156.558538
F 8.704010 23.153258 178.381129
F 8.170678 23.153258 200.203719
F 7.637345 23.153258 222.026311
F 7.104012 23.153258 243.848902
F 12.970672 46.306515 3.800399
F 12.437339 46.306515 25.622990
F 11.904006 46.306515 47.445582
F 11.370674 46.306515 69.268173
F 10.837341 46.306515 91.090764
F 10.304008 46.306515 112.913355
F 9.770676 46.306515 134.735946
F 9.237343 46.306515 156.558538
F 8.704010 46.306515 178.381129
F 8.170678 46.306515 200.203719
F 7.637345 46.306515 222.026311
F 7.104012 46.306515 243.848902
F 39.697795 0.000000 4.453596
F 39.164462 0.000000 26.276187
F 38.631130 0.000000 48.098779
F 38.097797 0.000000 69.921370
F 37.564464 0.000000 91.743960
F 37.031132 0.000000 113.566552
F 36.497799 0.000000 135.389143
F 35.964466 0.000000 157.211735
F 35.431134 0.000000 179.034325
F 34.897801 0.000000 200.856916
F 34.364468 0.000000 222.679508
F 33.831136 0.000000 244.502099
F 39.697795 23.153258 4.453596
F 39.164462 23.153258 26.276187
F 38.631130 23.153258 48.098779
F 38.097797 23.153258 69.921370
F 37.564464 23.153258 91.743960
F 37.031132 23.153258 113.566552
F 36.497799 23.153258 135.389143
F 35.964466 23.153258 157.211735
F 35.431134 23.153258 179.034325
F 34.897801 23.153258 200.856916
F 34.364468 23.153258 222.679508
F 33.831136 23.153258 244.502099
F 39.697795 46.306515 4.453596
F 39.164462 46.306515 26.276187
F 38.631130 46.306515 48.098779
F 38.097797 46.306515 69.921370
F 37.564464 46.306515 91.743960
F 37.031132 46.306515 113.566552
F 36.497799 46.306515 135.389143
F 35.964466 46.306515 157.211735
F 35.431134 46.306515 179.034325
F 34.897801 46.306515 200.856916
F 34.364468 46.306515 222.679508
F 33.831136 46.306515 244.502099
F 64.824919 0.000000 70.574566
F 64.291587 0.000000 92.397157
F 63.758254 0.000000 114.219749
F 63.224921 0.000000 136.042340
F 62.691589 0.000000 157.864932
F 62.158256 0.000000 179.687522
F 61.624923 0.000000 201.510113
F 61.091591 0.000000 223.332705
F 60.558258 0.000000 245.155296
F 64.824919 23.153258 70.574566
F 64.291587 23.153258 92.397157
F 63.758254 23.153258 114.219749
F 63.224921 23.153258 136.042340
F 62.691589 23.153258 157.864932
F 62.158256 23.153258 179.687522
F 61.624923 23.153258 201.510113
F 61.091591 23.153258 223.332705
F 60.558258 23.153258 245.155296
F 64.824919 46.306515 70.574566
F 64.291587 46.306515 92.397157
F 63.758254 46.306515 114.219749
F 63.224921 46.306515 136.042340
F 62.691589 46.306515 157.864932
F 62.158256 46.306515 179.687522
F 61.624923 46.306515 201.510113
F 61.091591 46.306515 223.332705
F 60.558258 46.306515 245.155296
F 21.879713 7.717750 4.018131
F 21.346381 7.717750 25.840722
F 20.813048 7.717750 47.663313
F 20.279715 7.717750 69.485904
F 19.746383 7.717750 91.308496
F 19.213050 7.717750 113.131087
F 18.679717 7.717750 134.953677
F 18.146385 7.717750 156.776269
F 17.613052 7.717750 178.598860
F 17.079720 7.717750 200.421452
F 16.546387 7.717750 222.244043
F 16.013054 7.717750 244.066633
F 21.879713 30.871008 4.018131
F 21.346381 30.871008 25.840722
F 20.813048 30.871008 47.663313
F 20.279715 30.871008 69.485904
F 19.746383 30.871008 91.308496
F 19.213050 30.871008 113.131087
F 18.679717 30.871008 134.953677
F 18.146385 30.871008 156.776269
F 17.613052 30.871008 178.598860
F 17.079720 30.871008 200.421452
F 16.546387 30.871008 222.244043
F 16.013054 30.871008 244.066633
F 21.879713 54.024265 4.018131
F 21.346381 54.024265 25.840722
F 20.813048 54.024265 47.663313
F 20.279715 54.024265 69.485904
F 19.746383 54.024265 91.308496
F 19.213050 54.024265 113.131087
F 18.679717 54.024265 134.953677
F 18.146385 54.024265 156.776269
F 17.613052 54.024265 178.598860
F 17.079720 54.024265 200.421452
F 16.546387 54.024265 222.244043
F 16.013054 54.024265 244.066633
F 48.606836 7.717750 4.671327
F 48.073503 7.717750 26.493919
F 47.540170 7.717750 48.316510
F 47.006838 7.717750 70.139101
F 46.473505 7.717750 91.961693
F 45.940172 7.717750 113.784283
F 45.406840 7.717750 135.606874
F 44.873507 7.717750 157.429466
F 44.340174 7.717750 179.252057
F 43.806842 7.717750 201.074649
F 43.273509 7.717750 222.897239
F 42.740177 7.717750 244.719830
F 48.606836 30.871008 4.671327
F 48.073503 30.871008 26.493919
F 47.540170 30.871008 48.316510
F 47.006838 30.871008 70.139101
F 46.473505 30.871008 91.961693
F 45.940172 30.871008 113.784283
F 45.406840 30.871008 135.606874
F 44.873507 30.871008 157.429466
F 44.340174 30.871008 179.252057
F 43.806842 30.871008 201.074649
F 43.273509 30.871008 222.897239
F 42.740177 30.871008 244.719830
F 48.606836 54.024265 4.671327
F 48.073503 54.024265 26.493919
F 47.540170 54.024265 48.316510
F 47.006838 54.024265 70.139101
F 46.473505 54.024265 91.961693
F 45.940172 54.024265 113.784283
F 45.406840 54.024265 135.606874
F 44.873507 54.024265 157.429466
F 44.340174 54.024265 179.252057
F 43.806842 54.024265 201.074649
F 43.273509 54.024265 222.897239
F 42.740177 54.024265 244.719830
F 21.879713 15.435503 4.018130
F 21.346381 15.435503 25.840720
F 20.813048 15.435503 47.663312
F 20.279715 15.435503 69.485903
F 19.746383 15.435503 91.308495
F 19.213050 15.435503 113.131086
F 18.679717 15.435503 134.953676
F 18.146385 15.435503 156.776268
F 17.613052 15.435503 178.598859
F 17.079720 15.435503 200.421451
F 16.546387 15.435503 222.244042
F 16.013054 15.435503 244.066632
F 21.879713 38.588760 4.018130
F 21.346381 38.588760 25.840720
F 20.813048 38.588760 47.663312
F 20.279715 38.588760 69.485903
F 19.746383 38.588760 91.308495
F 19.213050 38.588760 113.131086
F 18.679717 38.588760 134.953676
F 18.146385 38.588760 156.776268
F 17.613052 38.588760 178.598859
F 17.079720 38.588760 200.421451
F 16.546387 38.588760 222.244042
F 16.013054 38.588760 244.066632
F 21.879713 61.742018 4.018130
F 21.346381 61.742018 25.840720
F 20.813048 61.742018 47.663312
F 20.279715 61.742018 69.485903
F 19.746383 61.742018 91.308495
F 19.213050 61.742018 113.131086
F 18.679717 61.742018 134.953676
F 18.146385 61.742018 156.776268
F 17.613052 61.742018 178.598859
F 17.079720 61.742018 200.421451
F 16.546387 61.742018 222.244042
F 16.013054 61.742018 244.066632
F 48.606836 15.435503 4.671326
F 48.073503 15.435503 26.493917
F 47.540170 15.435503 48.316509
F 47.006838 15.435503 70.139100
F 46.473505 15.435503 91.961692
F 45.940172 15.435503 113.784282
F 45.406840 15.435503 135.606873
F 44.873507 15.435503 157.429465
F 44.340175 15.435503 179.252056
F 43.806842 15.435503 201.074648
F 43.273509 15.435503 222.897238
F 42.740177 15.435503 244.719829
F 48.606836 38.588760 4.671326
F 48.073503 38.588760 26.493917
F 47.540170 38.588760 48.316509
F 47.006838 38.588760 70.139100
F 46.473505 38.588760 91.961692
F 45.940172 38.588760 113.784282
F 45.406840 38.588760 135.606873
F 44.873507 38.588760 157.429465
F 44.340175 38.588760 179.252056
F 43.806842 38.588760 201.074648
F 43.273509 38.588760 222.897238
F 42.740177 38.588760 244.719829
F 48.606836 61.742018 4.671326
F 48.073503 61.742018 26.493917
F 47.540170 61.742018 48.316509
F 47.006838 61.742018 70.139100
F 46.473505 61.742018 91.961692
F 45.940172 61.742018 113.784282
F 45.406840 61.742018 135.606873
F 44.873507 61.742018 157.429465
F 44.340175 61.742018 179.252056
F 43.806842 61.742018 201.074648
F 43.273509 61.742018 222.897238
F 42.740177 61.742018 244.719829
F 21.879713 0.000001 4.018131
F 21.346381 0.000001 25.840721
F 20.813048 0.000001 47.663313
F 20.279715 0.000001 69.485904
F 19.746383 0.000001 91.308496
F 19.213050 0.000001 113.131087
F 18.679717 0.000001 134.953677
F 18.146385 0.000001 156.776269
F 17.613052 0.000001 178.598860
F 17.079720 0.000001 200.421452
F 16.546387 0.000001 222.244043
F 16.013054 0.000001 244.066633
F 21.879713 23.153258 4.018131
F 21.346381 23.153258 25.840721
F 20.813048 23.153258 47.663313
F 20.279715 23.153258 69.485904
F 19.746383 23.153258 91.308496
F 19.213050 23.153258 113.131087
F 18.679717 23.153258 134.953677
F 18.146385 23.153258 156.776269
F 17.613052 23.153258 178.598860
F 17.079720 23.153258 200.421452
F 16.546387 23.153258 222.244043
F 16.013054 23.153258 244.066633
F 21.879713 46.306516 4.018131
F 21.346381 46.306516 25.840721
F 20.813048 46.306516 47.663313
F 20.279715 46.306516 69.485904
F 19.746383 46.306516 91.308496
F 19.213050 46.306516 113.131087
F 18.679717 46.306516 134.953677
F 18.146385 46.306516 156.776269
F 17.613052 46.306516 178.598860
F 17.079720 46.306516 200.421452
F 16.546387 46.306516 222.244043
F 16.013054 46.306516 244.066633
F 48.606836 0.000001 4.671327
F 48.073503 0.000001 26.493918
F 47.540170 0.000001 48.316510
F 47.006838 0.000001 70.139101
F 46.473505 0.000001 91.961693
F 45.940172 0.000001 113.784283
F 45.406840 0.000001 135.606874
F 44.873507 0.000001 157.429466
F 44.340174 0.000001 179.252057
F 43.806842 0.000001 201.074649
F 43.273509 0.000001 222.897239
F 42.740177 0.000001 244.719830
F 48.606836 23.153258 4.671327
F 48.073503 23.153258 26.493918
F 47.540170 23.153258 48.316510
F 47.006838 23.153258 70.139101
F 46.473505 23.153258 91.961693
F 45.940172 23.153258 113.784283
F 45.406840 23.153258 135.606874
F 44.873507 23.153258 157.429466
F 44.340174 23.153258 179.252057
F 43.806842 23.153258 201.074649
F 43.273509 23.153258 222.897239
F 42.740177 23.153258 244.719830
F 48.606836 46.306516 4.671327
F 48.073503 46.306516 26.493918
F 47.540170 46.306516 48.316510
F 47.006838 46.306516 70.139101
F 46.473505 46.306516 91.961693
F 45.940172 46.306516 113.784283
F 45.406840 46.306516 135.606874
F 44.873507 46.306516 157.429466
F 44.340174 46.306516 179.252057
F 43.806842 46.306516 201.074649
F 43.273509 46.306516 222.897239
F 42.740177 46.306516 244.719830
F 30.788757 7.717750 4.235864
F 30.255424 7.717750 26.058455
F 29.722092 7.717750 47.881047
F 29.188759 7.717750 69.703637
F 28.655427 7.717750 91.526228
F 28.122094 7.717750 113.348820
F 27.588761 7.717750 135.171411
F 27.055429 7.717750 156.994003
F 26.522096 7.717750 178.816593
F 25.988763 7.717750 200.639184
F 25.455431 7.717750 222.461776
F 24.922098 7.717750 244.284367
F 30.788757 30.871007 4.235864
F 30.255424 30.871007 26.058455
F 29.722092 30.871007 47.881047
F 29.188759 30.871007 69.703637
F 28.655427 30.871007 91.526228
F 28.122094 30.871007 113.348820
F 27.588761 30.871007 135.171411
F 27.055429 30.871007 156.994003
F 26.522096 30.871007 178.816593
F 25.988763 30.871007 200.639184
F 25.455431 30.871007 222.461776
F 24.922098 30.871007 244.284367
F 30.788757 54.024265 4.235864
F 30.255424 54.024265 26.058455
F 29.722092 54.024265 47.881047
F 29.188759 54.024265 69.703637
F 28.655427 54.024265 91.526228
F 28.122094 54.024265 113.348820
F 27.588761 54.024265 135.171411
F 27.055429 54.024265 156.994003
F 26.522096 54.024265 178.816593
F 25.988763 54.024265 200.639184
F 25.455431 54.024265 222.461776
F 24.922098 54.024265 244.284367
F 57.515880 7.717750 4.889061
F 56.982548 7.717750 26.711652
F 56.449215 7.717750 48.534243
F 55.915882 7.717750 70.356834
F 55.382550 7.717750 92.179425
F 54.849217 7.717750 114.002017
F 54.315885 7.717750 135.824608
F 53.782552 7.717750 157.647199
F 53.249219 7.717750 179.469790
F 52.715887 7.717750 201.292381
F 52.182554 7.717750 223.114973
F 51.649221 7.717750 244.937563
F 57.515880 30.871007 4.889061
F 56.982548 30.871007 26.711652
F 56.449215 30.871007 48.534243
F 55.915882 30.871007 70.356834
F 55.382550 30.871007 92.179425
F 54.849217 30.871007 114.002017
F 54.315885 30.871007 135.824608
F 53.782552 30.871007 157.647199
F 53.249219 30.871007 179.469790
F 52.715887 30.871007 201.292381
F 52.182554 30.871007 223.114973
F 51.649221 30.871007 244.937563
F 57.515880 54.024265 4.889061
F 56.982548 54.024265 26.711652
F 56.449215 54.024265 48.534243
F 55.915882 54.024265 70.356834
F 55.382550 54.024265 92.179425
F 54.849217 54.024265 114.002017
F 54.315885 54.024265 135.824608
F 53.782552 54.024265 157.647199
F 53.249219 54.024265 179.469790
F 52.715887 54.024265 201.292381
F 52.182554 54.024265 223.114973
F 51.649221 54.024265 244.937563
F 30.788757 15.435502 4.235863
F 30.255424 15.435502 26.058454
F 29.722092 15.435502 47.881046
F 29.188759 15.435502 69.703636
F 28.655427 15.435502 91.526227
F 28.122094 15.435502 113.348819
F 27.588761 15.435502 135.171410
F 27.055429 15.435502 156.994002
F 26.522096 15.435502 178.816592
F 25.988763 15.435502 200.639183
F 25.455431 15.435502 222.461775
F 24.922098 15.435502 244.284366
F 30.788757 38.588760 4.235863
F 30.255424 38.588760 26.058454
F 29.722092 38.588760 47.881046
F 29.188759 38.588760 69.703636
F 28.655427 38.588760 91.526227
F 28.122094 38.588760 113.348819
F 27.588761 38.588760 135.171410
F 27.055429 38.588760 156.994002
F 26.522096 38.588760 178.816592
F 25.988763 38.588760 200.639183
F 25.455431 38.588760 222.461775
F 24.922098 38.588760 244.284366
F 30.788757 61.742018 4.235863
F 30.255424 61.742018 26.058454
F 29.722092 61.742018 47.881046
F 29.188759 61.742018 69.703636
F 28.655427 61.742018 91.526227
F 28.122094 61.742018 113.348819
F 27.588761 61.742018 135.171410
F 27.055429 61.742018 156.994002
F 26.522096 61.742018 178.816592
F 25.988763 61.742018 200.639183
F 25.455431 61.742018 222.461775
F 24.922098 61.742018 244.284366
F 57.515880 15.435502 4.889060
F 56.982548 15.435502 26.711651
F 56.449215 15.435502 48.534242
F 55.915882 15.435502 70.356833
F 55.382550 15.435502 92.179424
F 54.849217 15.435502 114.002016
F 54.315885 15.435502 135.824607
F 53.782552 15.435502 157.647198
F 53.249219 15.435502 179.469789
F 52.715887 15.435502 201.292380
F 52.182554 15.435502 223.114972
F 51.649221 15.435502 244.937562
F 57.515880 38.588760 4.889060
F 56.982548 38.588760 26.711651
F 56.449215 38.588760 48.534242
F 55.915882 38.588760 70.356833
F 55.382550 38.588760 92.179424
F 54.849217 38.588760 114.002016
F 54.315885 38.588760 135.824607
F 53.782552 38.588760 157.647198
F 53.249219 38.588760 179.469789
F 52.715887 38.588760 201.292380
F 52.182554 38.588760 223.114972
F 51.649221 38.588760 244.937562
F 57.515880 61.742018 4.889060
F 56.982548 61.742018 26.711651
F 56.449215 61.742018 48.534242
F 55.915882 61.742018 70.356833
F 55.382550 61.742018 92.179424
F 54.849217 61.742018 114.002016
F 54.315885 61.742018 135.824607
F 53.782552 61.742018 157.647198
F 53.249219 61.742018 179.469789
F 52.715887 61.742018 201.292380
F 52.182554 61.742018 223.114972
F 51.649221 61.742018 244.937562
F 30.788757 0.000000 4.235864
F 30.255424 0.000000 26.058455
F 29.722092 0.000000 47.881047
F 29.188759 0.000000 69.703637
F 28.655427 0.000000 91.526228
F 28.122094 0.000000 113.348820
F 27.588761 0.000000 135.171411
F 27.055429 0.000000 156.994003
F 26.522096 0.000000 178.816593
F 25.988763 0.000000 200.639184
F 25.455431 0.000000 222.461776
F 24.922098 0.000000 244.284367
F 30.788757 23.153258 4.235864
F 30.255424 23.153258 26.058455
F 29.722092 23.153258 47.881047
F 29.188759 23.153258 69.703637
F 28.655427 23.153258 91.526228
F 28.122094 23.153258 113.348820
F 27.588761 23.153258 135.171411
F 27.055429 23.153258 156.994003
F 26.522096 23.153258 178.816593
F 25.988763 23.153258 200.639184
F 25.455431 23.153258 222.461776
F 24.922098 23.153258 244.284367
F 30.788757 46.306515 4.235864
F 30.255424 46.306515 26.058455
F 29.722092 46.306515 47.881047
F 29.188759 46.306515 69.703637
F 28.655427 46.306515 91.526228
F 28.122094 46.306515 113.348820
F 27.588761 46.306515 135.171411
F 27.055429 46.306515 156.994003
F 26.522096 46.306515 178.816593
F 25.988763 46.306515 200.639184
F 25.455431 46.306515 222.461776
F 24.922098 46.306515 244.284367
F 57.515880 0.000000 4.889061
F 56.982548 0.000000 26.711652
F 56.449215 0.000000 48.534243
F 55.915882 0.000000 70.356834
F 55.382550 0.000000 92.179425
F 54.849217 0.000000 114.002017
F 54.315885 0.000000 135.824608
F 53.782552 0.000000 157.647199
F 53.249219 0.000000 179.469790
F 52.715887 0.000000 201.292381
F 52.182554 0.000000 223.114973
F 51.649221 0.000000 244.937563
F 57.515880 23.153258 4.889061
F 56.982548 23.153258 26.711652
F 56.449215 23.153258 48.534243
F 55.915882 23.153258 70.356834
F 55.382550 23.153258 92.179425
F 54.849217 23.153258 114.002017
F 54.315885 23.153258 135.824608
F 53.782552 23.153258 157.647199
F 53.249219 23.153258 179.469790
F 52.715887 23.153258 201.292381
F 52.182554 23.153258 223.114973
F 51.649221 23.153258 244.937563
F 57.515880 46.306515 4.889061
F 56.982548 46.306515 26.711652
F 56.449215 46.306515 48.534243
F 55.915882 46.306515 70.356834
F 55.382550 46.306515 92.179425
F 54.849217 46.306515 114.002017
F 54.315885 46.306515 135.824608
F 53.782552 46.306515 157.647199
F 53.249219 46.306515 179.469790
F 52.715887 46.306515 201.292381
F 52.182554 46.306515 223.114973
F 51.649221 46.306515 244.937563
F 13.059545 5.145165 0.163301
F 12.526213 5.145165 21.985892
F 11.992880 5.145165 43.808483
F 11.459547 5.145165 65.631074
F 10.926215 5.145165 87.453665
F 10.392882 5.145165 109.276256
F 9.859549 5.145165 131.098848
F 9.326217 5.145165 152.921439
F 8.792884 5.145165 174.744030
F 8.259552 5.145165 196.566621
F 7.726219 5.145165 218.389212
F 7.192886 5.145165 240.211804
F 13.059545 28.298423 0.163301
F 12.526213 28.298423 21.985892
F 11.992880 28.298423 43.808483
F 11.459547 28.298423 65.631074
F 10.926215 28.298423 87.453665
F 10.392882 28.298423 109.276256
F 9.859549 28.298423 131.098848
F 9.326217 28.298423 152.921439
F 8.792884 28.298423 174.744030
F 8.259552 28.298423 196.566621
F 7.726219 28.298423 218.389212
F 7.192886 28.298423 240.211804
F 13.059545 51.451680 0.163301
F 12.526213 51.451680 21.985892
F 11.992880 51.451680 43.808483
F 11.459547 51.451680 65.631074
F 10.926215 51.451680 87.453665
F 10.392882 51.451680 109.276256
F 9.859549 51.451680 131.098848
F 9.326217 51.451680 152.921439
F 8.792884 51.451680 174.744030
F 8.259552 51.451680 196.566621
F 7.726219 51.451680 218.389212
F 7.192886 51.451680 240.211804
F 39.786668 5.145165 0.816498
F 39.253335 5.145165 22.639089
F 38.720002 5.145165 44.461679
F 38.186670 5.145165 66.284271
F 37.653337 5.145165 88.106862
F 37.120004 5.145165 109.929453
F 36.586672 5.145165 131.752045
F 36.053339 5.145165 153.574635
F 35.520006 5.145165 175.397227
F 34.986674 5.145165 197.219818
F 34.453341 5.145165 219.042409
F 33.920009 5.145165 240.865001
F 39.786668 28.298423 0.816498
F 39.253335 28.298423 22.639089
F 38.720002 28.298423 44.461679
F 38.186670 28.298423 66.284271
F 37.653337 28.298423 88.106862
F 37.120004 28.298423 109.929453
F 36.586672 28.298423 131.752045
F 36.053339 28.298423 153.574635
F 35.520006 28.298423 175.397227
F 34.986674 28.298423 197.219818
F 34.453341 28.298423 219.042409
F 33.920009 28.298423 240.865001
F 39.786668 51.451680 0.816498
F 39.253335 51.451680 22.639089
F 38.720002 51.451680 44.461679
F 38.186670 51.451680 66.284271
F 37.653337 51.451680 88.106862
F 37.120004 51.451680 109.929453
F 36.586672 51.451680 131.752045
F 36.053339 51.451680 153.574635
F 35.520006 51.451680 175.397227
F 34.986674 51.451680 197.219818
F 34.453341 51.451680 219.042409
F 33.920009 51.451680 240.865001
F 64.913793 5.145165 66.937468
F 64.380460 5.145165 88.760059
F 63.847128 5.145165 110.582650
F 63.313795 5.145165 132.405241
F 62.780462 5.145165 154.227832
F 62.247130 5.145165 176.050424
F 61.713797 5.145165 197.873015
F 61.180464 5.145165 219.695606
F 60.647132 5.145165 241.518197
F 64.913793 28.298423 66.937468
F 64.380460 28.298423 88.760059
F 63.847128 28.298423 110.582650
F 63.313795 28.298423 132.405241
F 62.780462 28.298423 154.227832
F 62.247130 28.298423 176.050424
F 61.713797 28.298423 197.873015
F 61.180464 28.298423 219.695606
F 60.647132 28.298423 241.518197
F 64.913793 51.451680 66.937468
F 64.380460 51.451680 88.760059
F 63.847128 51.451680 110.582650
F 63.313795 51.451680 132.405241
F 62.780462 51.451680 154.227832
F 62.247130 51.451680 176.050424
F 61.713797 51.451680 197.873015
F 61.180464 51.451680 219.695606
F 60.647132 51.451680 241.518197
F 13.059545 12.862918 0.163300
F 12.526213 12.862918 21.985891
F 11.992880 12.862918 43.808482
F 11.459547 12.862918 65.631073
F 10.926215 12.862918 87.453664
F 10.392882 12.862918 109.276256
F 9.859549 12.862918 131.098847
F 9.326217 12.862918 152.921438
F 8.792884 12.862918 174.744029
F 8.259552 12.862918 196.566620
F 7.726219 12.862918 218.389212
F 7.192886 12.862918 240.211803
F 13.059545 36.016175 0.163300
F 12.526213 36.016175 21.985891
F 11.992880 36.016175 43.808482
F 11.459547 36.016175 65.631073
F 10.926215 36.016175 87.453664
F 10.392882 36.016175 109.276256
F 9.859549 36.016175 131.098847
F 9.326217 36.016175 152.921438
F 8.792884 36.016175 174.744029
F 8.259552 36.016175 196.566620
F 7.726219 36.016175 218.389212
F 7.192886 36.016175 240.211803
F 13.059545 59.169433 0.163300
F 12.526213 59.169433 21.985891
F 11.992880 59.169433 43.808482
F 11.459547 59.169433 65.631073
F 10.926215 59.169433 87.453664
F 10.392882 59.169433 109.276256
F 9.859549 59.169433 131.098847
F 9.326217 59.169433 152.921438
F 8.792884 59.169433 174.744029
F 8.259552 59.169433 196.566620
F 7.726219 59.169433 218.389212
F 7.192886 59.169433 240.211803
F 39.786668 12.862918 0.816497
F 39.253335 12.862918 22.639088
F 38.720002 12.862918 44.461678
F 38.186670 12.862918 66.284270
F 37.653337 12.862918 88.106861
F 37.120004 12.862918 109.929453
F 36.586672 12.862918 131.752044
F 36.053339 12.862918 153.574634
F 35.520006 12.862918 175.397226
F 34.986674 12.862918 197.219817
F 34.453341 12.862918 219.042409
F 33.920009 12.862918 240.865000
F 39.786668 36.016175 0.816497
F 39.253335 36.016175 22.639088
F 38.720002 36.016175 44.461678
F 38.186670 36.016175 66.284270
F 37.653337 36.016175 88.106861
F 37.120004 36.016175 109.929453
F 36.586672 36.016175 131.752044
F 36.053339 36.016175 153.574634
F 35.520006 36.016175 175.397226
F 34.986674 36.016175 197.219817
F 34.453341 36.016175 219.042409
F 33.920009 36.016175 240.865000
F 39.786668 59.169433 0.816497
F 39.253335 59.169433 22.639088
F 38.720002 59.169433 44.461678
F 38.186670 59.169433 66.284270
F 37.653337 59.169433 88.106861
F 37.120004 59.169433 109.929453
F 36.586672 59.169433 131.752044
F 36.053339 59.169433 153.574634
F 35.520006 59.169433 175.397226
F 34.986674 59.169433 197.219817
F 34.453341 59.169433 219.042409
F 33.920009 59.169433 240.865000
F 64.913793 12.862918 66.937467
F 64.380460 12.862918 88.760058
F 63.847128 12.862918 110.582650
F 63.313795 12.862918 132.405240
F 62.780462 12.862918 154.227831
F 62.247130 12.862918 176.050423
F 61.713797 12.862918 197.873014
F 61.180464 12.862918 219.695606
F 60.647132 12.862918 241.518196
F 64.913793 36.016175 66.937467
F 64.380460 36.016175 88.760058
F 63.847128 36.016175 110.582650
F 63.313795 36.016175 132.405240
F 62.780462 36.016175 154.227831
F 62.247130 36.016175 176.050423
F 61.713797 36.016175 197.873014
F 61.180464 36.016175 219.695606
F 60.647132 36.016175 241.518196
F 64.913793 59.169433 66.937467
F 64.380460 59.169433 88.760058
F 63.847128 59.169433 110.582650
F 63.313795 59.169433 132.405240
F 62.780462 59.169433 154.227831
F 62.247130 59.169433 176.050423
F 61.713797 59.169433 197.873014
F 61.180464 59.169433 219.695606
F 60.647132 59.169433 241.518196
F 13.059545 20.580673 0.163300
F 12.526213 20.580673 21.985892
F 11.992880 20.580673 43.808483
F 11.459547 20.580673 65.631073
F 10.926215 20.580673 87.453665
F 10.392882 20.580673 109.276256
F 9.859549 20.580673 131.098848
F 9.326217 20.580673 152.921439
F 8.792884 20.580673 174.744029
F 8.259552 20.580673 196.566621
F 7.726219 20.580673 218.389212
F 7.192886 20.580673 240.211804
F 13.059545 43.733930 0.163300
F 12.526213 43.733930 21.985892
F 11.992880 43.733930 43.808483
F 11.459547 43.733930 65.631073
F 10.926215 43.733930 87.453665
F 10.392882 43.733930 109.276256
F 9.859549 43.733930 131.098848
F 9.326217 43.733930 152.921439
F 8.792884 43.733930 174.744029
F 8.259552 43.733930 196.566621
F 7.726219 43.733930 218.389212
F 7.192886 43.733930 240.211804
F 13.059545 66.887188 0.163300
F 12.526213 66.887188 21.985892
F 11.992880 66.887188 43.808483
F 11.459547 66.887188 65.631073
F 10.926215 66.887188 87.453665
F 10.392882 66.887188 109.276256
F 9.859549 66.887188 131.098848
F 9.326217 66.887188 152.921439
F 8.792884 66.887188 174.744029
F 8.259552 66.887188 196.566621
F 7.726219 66.887188 218.389212
F 7.192886 66.887188 240.211804
F 39.786668 20.580673 0.816497
F 39.253335 20.580673 22.639089
F 38.720002 20.580673 44.461679
F 38.186670 20.580673 66.284270
F 37.653337 20.580673 88.106862
F 37.120004 20.580673 109.929453
F 36.586672 20.580673 131.752045
F 36.053339 20.580673 153.574635
F 35.520006 20.580673 175.397226
F 34.986674 20.580673 197.219818
F 34.453341 20.580673 219.042409
F 33.920009 20.580673 240.865001
F 39.786668 43.733930 0.816497
F 39.253335 43.733930 22.639089
F 38.720002 43.733930 44.461679
F 38.186670 43.733930 66.284270
F 37.653337 43.733930 88.106862
F 37.120004 43.733930 109.929453
F 36.586672 43.733930 131.752045
F 36.053339 43.733930 153.574635
F 35.520006 43.733930 175.397226
F 34.986674 43.733930 197.219818
F 34.453341 43.733930 219.042409
F 33.920009 43.733930 240.865001
F 39.786668 66.887188 0.816497
F 39.253335 66.887188 22.639089
F 38.720002 66.887188 44.461679
F 38.186670 66.887188 66.284270
F 37.653337 66.887188 88.106862
F 37.120004 66.887188 109.929453
F 36.586672 66.887188 131.752045
F 36.053339 66.887188 153.574635
F 35.520006 66.887188 175.397226
F 34.986674 66.887188 197.219818
F 34.453341 66.887188 219.042409
F 33.920009 66.887188 240.865001
F 64.913793 20.580673 66.937467
F 64.380460 20.580673 88.760059
F 63.847128 20.580673 110.582650
F 63.313795 20.580673 132.405241
F 62.780462 20.580673 154.227832
F 62.247130 20.580673 176.050423
F 61.713797 20.580673 197.873015
F 61.180464 20.580673 219.695606
F 60.647132 20.580673 241.518197
F 64.913793 43.733930 66.937467
F 64.380460 43.733930 88.760059
F 63.847128 43.733930 110.582650
F 63.313795 43.733930 132.405241
F 62.780462 43.733930 154.227832
F 62.247130 43.733930 176.050423
F 61.713797 43.733930 197.873015
F 61.180464 43.733930 219.695606
F 60.647132 43.733930 241.518197
F 64.913793 66.887188 66.937467
F 64.380460 66.887188 88.760059
F 63.847128 66.887188 110.582650
F 63.313795 66.887188 132.405241
F 62.780462 66.887188 154.227832
F 62.247130 66.887188 176.050423
F 61.713797 66.887188 197.873015
F 61.180464 66.887188 219.695606
F 60.647132 66.887188 241.518197
F 21.968588 5.145164 0.381031
F 21.435255 5.145164 22.203623
F 20.901923 5.145164 44.026214
F 20.368590 5.145164 65.848805
F 19.835258 5.145164 87.671397
F 19.301925 5.145164 109.493987
F 18.768592 5.145164 131.316578
F 18.235260 5.145164 153.139170
F 17.701927 5.145164 174.961761
F 17.168594 5.145164 196.784352
F 16.635262 5.145164 218.606943
F 16.101929 5.145164 240.429534
F 21.968588 28.298421 0.381031
F 21.435255 28.298421 22.203623
F 20.901923 28.298421 44.026214
F 20.368590 28.298421 65.848805
F 19.835258 28.298421 87.671397
F 19.301925 28.298421 109.493987
F 18.768592 28.298421 131.316578
F 18.235260 28.298421 153.139170
F 17.701927 28.298421 174.961761
F 17.168594 28.298421 196.784352
F 16.635262 28.298421 218.606943
F 16.101929 28.298421 240.429534
F 21.968588 51.451679 0.381031
F 21.435255 51.451679 22.203623
F 20.901923 51.451679 44.026214
F 20.368590 51.451679 65.848805
F 19.835258 51.451679 87.671397
F 19.301925 51.451679 109.493987
F 18.768592 51.451679 131.316578
F 18.235260 51.451679 153.139170
F 17.701927 51.451679 174.961761
F 17.168594 51.451679 196.784352
F 16.635262 51.451679 218.606943
F 16.101929 51.451679 240.429534
F 48.695710 5.145164 1.034228
F 48.162378 5.145164 22.856820
F 47.629045 5.145164 44.679411
F 47.095712 5.145164 66.502002
F 46.562380 5.145164 88.324593
F 46.029047 5.145164 110.147184
F 45.495715 5.145164 131.969775
F 44.962382 5.145164 153.792367
F 44.429049 5.145164 175.614957
F 43.895717 5.145164 197.437549
F 43.362384 5.145164 219.260140
F 42.829051 5.145164 241.082731
F 48.695710 28.298421 1.034228
F 48.162378 28.298421 22.856820
F 47.629045 28.298421 44.679411
F 47.095712 28.298421 66.502002
F 46.562380 28.298421 88.324593
F 46.029047 28.298421 110.147184
F 45.495715 28.298421 131.969775
F 44.962382 28.298421 153.792367
F 44.429049 28.298421 175.614957
F 43.895717 28.298421 197.437549
F 43.362384 28.298421 219.260140
F 42.829051 28.298421 241.082731
F 48.695710 51.451679 1.034228
F 48.162378 51.451679 22.856820
F 47.629045 51.451679 44.679411
F 47.095712 51.451679 66.502002
F 46.562380 51.451679 88.324593
F 46.029047 51.451679 110.147184
F 45.495715 51.451679 131.969775
F 44.962382 51.451679 153.792367
F 44.429049 51.451679 175.614957
F 43.895717 51.451679 197.437549
F 43.362384 51.451679 219.260140
F 42.829051 51.451679 241.082731
F 21.968588 12.862916 0.381030
F 21.435255 12.862916 22.203622
F 20.901923 12.862916 44.026213
F 20.368590 12.862916 65.848804
F 19.835258 12.862916 87.671396
F 19.301925 12.862916 109.493986
F 18.768592 12.862916 131.316578
F 18.235260 12.862916 153.139169
F 17.701927 12.862916 174.961760
F 17.168594 12.862916 196.784351
F 16.635262 12.862916 218.606942
F 16.101929 12.862916 240.429534
F 21.968588 36.016174 0.381030
F 21.435255 36.016174 22.203622
F 20.901923 36.016174 44.026213
F 20.368590 36.016174 65.848804
F 19.835258 36.016174 87.671396
F 19.301925 36.016174 109.493986
F 18.768592 36.016174 131.316578
F 18.235260 36.016174 153.139169
F 17.701927 36.016174 174.961760
F 17.168594 36.016174 196.784351
F 16.635262 36.016174 218.606942
F 16.101929 36.016174 240.429534
F 21.968588 59.169431 0.381030
F 21.435255 59.169431 22.203622
F 20.901923 59.169431 44.026213
F 20.368590 59.169431 65.848804
F 19.835258 59.169431 87.671396
F 19.301925 59.169431 109.493986
F 18.768592 59.169431 131.316578
F 18.235260 59.169431 153.139169
F 17.701927 59.169431 174.961760
F 17.168594 59.169431 196.784351
F 16.635262 59.169431 218.606942
F 16.101929 59.169431 240.429534
F 48.695710 12.862916 1.034227
F 48.162378 12.862916 22.856819
F 47.629045 12.862916 44.679410
F 47.095713 12.862916 66.502001
F 46.562380 12.862916 88.324592
F 46.029047 12.862916 110.147183
F 45.495715 12.862916 131.969775
F 44.962382 12.862916 153.792366
F 44.429049 12.862916 175.614956
F 43.895717 12.862916 197.437548
F 43.362384 12.862916 219.260139
F 42.829051 12.862916 241.082731
F 48.695710 36.016174 1.034227
F 48.162378 36.016174 22.856819
F 47.629045 36.016174 44.679410
F 47.095713 36.016174 66.502001
F 46.562380 36.016174 88.324592
F 46.029047 36.016174 110.147183
F 45.495715 36.016174 131.969775
F 44.962382 36.016174 153.792366
F 44.429049 36.016174 175.614956
F 43.895717 36.016174 197.437548
F 43.362384 36.016174 219.260139
F 42.829051 36.016174 241.082731
F 48.695710 59.169431 1.034227
F 48.162378 59.169431 22.856819
F 47.629045 59.169431 44.679410
F 47.095713 59.169431 66.502001
F 46.562380 59.169431 88.324592
F 46.029047 59.169431 110.147183
F 45.495715 59.169431 131.969775
F 44.962382 59.169431 153.792366
F 44.429049 59.169431 175.614956
F 43.895717 59.169431 197.437548
F 43.362384 59.169431 219.260139
F 42.829051 59.169431 241.082731
F 21.968588 20.580671 0.381031
F 21.435255 20.580671 22.203622
F 20.901923 20.580671 44.026214
F 20.368590 20.580671 65.848805
F 19.835258 20.580671 87.671396
F 19.301925 20.580671 109.493987
F 18.768592 20.580671 131.316578
F 18.235260 20.580671 153.139170
F 17.701927 20.580671 174.961761
F 17.168594 20.580671 196.784351
F 16.635262 20.580671 218.606943
F 16.101929 20.580671 240.429534
F 21.968588 43.733929 0.381031
F 21.435255 43.733929 22.203622
F 20.901923 43.733929 44.026214
F 20.368590 43.733929 65.848805
F 19.835258 43.733929 87.671396
F 19.301925 43.733929 109.493987
F 18.768592 43.733929 131.316578
F 18.235260 43.733929 153.139170
F 17.701927 43.733929 174.961761
F 17.168594 43.733929 196.784351
F 16.635262 43.733929 218.606943
F 16.101929 43.733929 240.429534
F 21.968588 66.887186 0.381031
F 21.435255 66.887186 22.203622
F 20.901923 66.887186 44.026214
F 20.368590 66.887186 65.848805
F 19.835258 66.887186 87.671396
F 19.301925 66.887186 109.493987
F 18.768592 66.887186 131.316578
F 18.235260 66.887186 153.139170
F 17.701927 66.887186 174.961761
F 17.168594 66.887186 196.784351
F 16.635262 66.887186 218.606943
F 16.101929 66.887186 240.429534
F 48.695710 20.580671 1.034228
F 48.162378 20.580671 22.856819
F 47.629045 20.580671 44.679411
F 47.095712 20.580671 66.502002
F 46.562380 20.580671 88.324592
F 46.029047 20.580671 110.147184
F 45.495715 20.580671 131.969775
F 44.962382 20.580671 153.792367
F 44.429049 20.580671 175.614957
F 43.895717 20.580671 197.437548
F 43.362384 20.580671 219.260140
F 42.829051 20.580671 241.082731
F 48.695710 43.733929 1.034228
F 48.162378 43.733929 22.856819
F 47.629045 43.733929 44.679411
F 47.095712 43.733929 66.502002
F 46.562380 43.733929 88.324592
F 46.029047 43.733929 110.147184
F 45.495715 43.733929 131.969775
F 44.962382 43.733929 153.792367
F 44.429049 43.733929 175.614957
F 43.895717 43.733929 197.437548
F 43.362384 43.733929 219.260140
F 42.829051 43.733929 241.082731
F 48.695710 66.887186 1.034228
F 48.162378 66.887186 22.856819
F 47.629045 66.887186 44.679411
F 47.095712 66.887186 66.502002
F 46.562380 66.887186 88.324592
F 46.029047 66.887186 110.147184
F 45.495715 66.887186 131.969775
F 44.962382 66.887186 153.792367
F 44.429049 66.887186 175.614957
F 43.895717 66.887186 197.437548
F 43.362384 66.887186 219.260140
F 42.829051 66.887186 241.082731
F 30.877633 5.145165 0.598765
F 30.344300 5.145165 22.421357
F 29.810968 5.145165 44.243947
F 29.277635 5.145165 66.066539
F 28.744302 5.145165 87.889130
F 28.210970 5.145165 109.711721
F 27.677637 5.145165 131.534312
F 27.144304 5.145165 153.356903
F 26.610972 5.145165 175.179495
F 26.077639 5.145165 197.002086
F 25.544306 5.145165 218.824677
F 25.010974 5.145165 240.647268
F 30.877633 28.298423 0.598765
F 30.344300 28.298423 22.421357
F 29.810968 28.298423 44.243947
F 29.277635 28.298423 66.066539
F 28.744302 28.298423 87.889130
F 28.210970 28.298423 109.711721
F 27.677637 28.298423 131.534312
F 27.144304 28.298423 153.356903
F 26.610972 28.298423 175.179495
F 26.077639 28.298423 197.002086
F 25.544306 28.298423 218.824677
F 25.010974 28.298423 240.647268
F 30.877633 51.451680 0.598765
F 30.344300 51.451680 22.421357
F 29.810968 51.451680 44.243947
F 29.277635 51.451680 66.066539
F 28.744302 51.451680 87.889130
F 28.210970 51.451680 109.711721
F 27.677637 51.451680 131.534312
F 27.144304 51.451680 153.356903
F 26.610972 51.451680 175.179495
F 26.077639 51.451680 197.002086
F 25.544306 51.451680 218.824677
F 25.010974 51.451680 240.647268
F 57.604755 5.145165 1.251962
F 57.071422 5.145165 23.074553
F 56.538090 5.145165 44.897144
F 56.004757 5.145165 66.719736
F 55.471425 5.145165 88.542327
F 54.938092 5.145165 110.364917
F 54.404759 5.145165 132.187509
F 53.871427 5.145165 154.010100
F 53.338094 5.145165 175.832692
F 52.804761 5.145165 197.655283
F 52.271429 5.145165 219.477873
F 51.738096 5.145165 241.300465
F 57.604755 28.298423 1.251962
F 57.071422 28.298423 23.074553
F 56.538090 28.298423 44.897144
F 56.004757 28.298423 66.719736
F 55.471425 28.298423 88.542327
F 54.938092 28.298423 110.364917
F 54.404759 28.298423 132.187509
F 53.871427 28.298423 154.010100
F 53.338094 28.298423 175.832692
F 52.804761 28.298423 197.655283
F 52.271429 28.298423 219.477873
F 51.738096 28.298423 241.300465
F 57.604755 51.451680 1.251962
F 57.071422 51.451680 23.074553
F 56.538090 51.451680 44.897144
F 56.004757 51.451680 66.719736
F 55.471425 51.451680 88.542327
F 54.938092 51.451680 110.364917
F 54.404759 51.451680 132.187509
F 53.871427 51.451680 154.010100
F 53.338094 51.451680 175.832692
F 52.804761 51.451680 197.655283
F 52.271429 51.451680 219.477873
F 51.738096 51.451680 241.300465
F 30.877633 12.862917 0.598764
F 30.344300 12.862917 22.421356
F 29.810968 12.862917 44.243946
F 29.277635 12.862917 66.066538
F 28.744302 12.862917 87.889129
F 28.210970 12.862917 109.711720
F 27.677637 12.862917 131.534311
F 27.144304 12.862917 153.356902
F 26.610972 12.862917 175.179494
F 26.077639 12.862917 197.002085
F 25.544306 12.862917 218.824676
F 25.010974 12.862917 240.647267
F 30.877633 36.016175 0.598764
F 30.344300 36.016175 22.421356
F 29.810968 36.016175 44.243946
F 29.277635 36.016175 66.066538
F 28.744302 36.016175 87.889129
F 28.210970 36.016175 109.711720
F 27.677637 36.016175 131.534311
F 27.144304 36.016175 153.356902
F 26.610972 36.016175 175.179494
F 26.077639 36.016175 197.002085
F 25.544306 36.016175 218.824676
F 25.010974 36.016175 240.647267
F 30.877633 59.169432 0.598764
F 30.344300 59.169432 22.421356
F 29.810968 59.169432 44.243946
F 29.277635 59.169432 66.066538
F 28.744302 59.169432 87.889129
F 28.210970 59.169432 109.711720
F 27.677637 59.169432 131.534311
F 27.144304 59.169432 153.356902
F 26.610972 59.169432 175.179494
F 26.077639 59.169432 197.002085
F 25.544306 59.169432 218.824676
F 25.010974 59.169432 240.647267
F 57.604755 12.862917 1.251961
F 57.071423 12.862917 23.074552
F 56.538090 12.862917 44.897143
F 56.004757 12.862917 66.719735
F 55.471425 12.862917 88.542326
F 54.938092 12.862917 110.364916
F 54.404759 12.862917 132.187508
F 53.871427 12.862917 154.010099
F 53.338094 12.862917 175.832691
F 52.804761 12.862917 197.655282
F 52.271429 12.862917 219.477872
F 51.738096 12.862917 241.300464
F 57.604755 36.016175 1.251961
F 57.071423 36.016175 23.074552
F 56.538090 36.016175 44.897143
F 56.004757 36.016175 66.719735
F 55.471425 36.016175 88.542326
F 54.938092 36.016175 110.364916
F 54.404759 36.016175 132.187508
F 53.871427 36.016175 154.010099
F 53.338094 36.016175 175.832691
F 52.804761 36.016175 197.655282
F 52.271429 36.016175 219.477872
F 51.738096 36.016175 241.300464
F 57.604755 59.169432 1.251961
F 57.071423 59.169432 23.074552
F 56.538090 59.169432 44.897143
F 56.004757 59.169432 66.719735
F 55.471425 59.169432 88.542326
F 54.938092 59.169432 110.364916
F 54.404759 59.169432 132.187508
F 53.871427 59.169432 154.010099
F 53.338094 59.169432 175.832691
F 52.804761 59.169432 197.655282
F 52.271429 59.169432 219.477872
F 51.738096 59.169432 241.300464
F 30.877633 20.580673 0.598765
F 30.344300 20.580673 22.421357
F 29.810968 20.580673 44.243947
F 29.277635 20.580673 66.066538
F 28.744302 20.580673 87.889130
F 28.210970 20.580673 109.711721
F 27.677637 20.580673 131.534312
F 27.144304 20.580673 153.356903
F 26.610972 20.580673 175.179494
F 26.077639 20.580673 197.002086
F 25.544306 20.580673 218.824677
F 25.010974 20.580673 240.647268
F 30.877633 43.733930 0.598765
F 30.344300 43.733930 22.421357
F 29.810968 43.733930 44.243947
F 29.277635 43.733930 66.066538
F 28.744302 43.733930 87.889130
F 28.210970 43.733930 109.711721
F 27.677637 43.733930 131.534312
F 27.144304 43.733930 153.356903
F 26.610972 43.733930 175.179494
F 26.077639 43.733930 197.002086
F 25.544306 43.733930 218.824677
F 25.010974 43.733930 240.647268
F 30.877633 66.887188 0.598765
F 30.344300 66.887188 22.421357
F 29.810968 66.887188 44.243947
F 29.277635 66.887188 66.066538
F 28.744302 66.887188 87.889130
F 28.210970 66.887188 109.711721
F 27.677637 66.887188 131.534312
F 27.144304 66.887188 153.356903
F 26.610972 66.887188 175.179494
F 26.077639 66.887188 197.002086
F 25.544306 66.887188 218.824677
F 25.010974 66.887188 240.647268
F 57.604755 20.580673 1.251962
F 57.071422 20.580673 23.074553
F 56.538090 20.580673 44.897144
F 56.004757 20.580673 66.719735
F 55.471425 20.580673 88.542327
F 54.938092 20.580673 110.364917
F 54.404759 20.580673 132.187509
F 53.871427 20.580673 154.010100
F 53.338094 20.580673 175.832691
F 52.804761 20.580673 197.655283
F 52.271429 20.580673 219.477873
F 51.738096 20.580673 241.300465
F 57.604755 43.733930 1.251962
F 57.071422 43.733930 23.074553
F 56.538090 43.733930 44.897144
F 56.004757 43.733930 66.719735
F 55.471425 43.733930 88.542327
F 54.938092 43.733930 110.364917
F 54.404759 43.733930 132.187509
F 53.871427 43.733930 154.010100
F 53.338094 43.733930 175.832691
F 52.804761 43.733930 197.655283
F 52.271429 43.733930 219.477873
F 51.738096 43.733930 241.300465
F 57.604755 66.887188 1.251962
F 57.071422 66.887188 23.074553
F 56.538090 66.887188 44.897144
F 56.004757 66.887188 66.719735
F 55.471425 66.887188 88.542327
F 54.938092 66.887188 110.364917
F 54.404759 66.887188 132.187509
F 53.871427 66.887188 154.010100
F 53.338094 66.887188 175.832691
F 52.804761 66.887188 197.655283
F 52.271429 66.887188 219.477873
F 51.738096 66.887188 241.300465
F 12.992892 5.145165 2.891124
F 12.459559 5.145165 24.713715
F 11.926226 5.145165 46.536305
F 11.392894 5.145165 68.358897
F 10.859561 5.145165 90.181488
F 10.326229 5.145165 112.004079
F 9.792896 5.145165 133.826671
F 9.259563 5.145165 155.649261
F 8.726231 5.145165 177.471853
F 8.192898 5.145165 199.294444
F 7.659565 5.145165 221.117035
F 7.126233 5.145165 242.939626
F 12.992892 28.298423 2.891124
F 12.459559 28.298423 24.713715
F 11.926226 28.298423 46.536305
F 11.392894 28.298423 68.358897
F 10.859561 28.298423 90.181488
F 10.326229 28.298423 112.004079
F 9.792896 28.298423 133.826671
F 9.259563 28.298423 155.649261
F 8.726231 28.298423 177.471853
F 8.192898 28.298423 199.294444
F 7.659565 28.298423 221.117035
F 7.126233 28.298423 242.939626
F 12.992892 51.451680 2.891124
F 12.459559 51.451680 24.713715
F 11.926226 51.451680 46.536305
F 11.392894 51.451680 68.358897
F 10.859561 51.451680 90.181488
F 10.326229 51.451680 112.004079
F 9.792896 51.451680 133.826671
F 9.259563 51.451680 155.649261
F 8.726231 51.451680 177.471853
F 8.192898 51.451680 199.294444
F 7.659565 51.451680 221.117035
F 7.126233 51.451680 242.939626
F 39.720014 5.145165 3.544321
F 39.186681 5.145165 25.366911
F 38.653349 5.145165 47.189502
F 38.120016 5.145165 69.012094
F 37.586683 5.145165 90.834685
F 37.053351 5.145165 112.657276
F 36.520018 5.145165 134.479867
F 35.986686 5.145165 156.302458
F 35.453353 5.145165 178.125050
F 34.920020 5.145165 199.947641
F 34.386688 5.145165 221.770232
F 33.853355 5.145165 243.592823
F 39.720014 28.298423 3.544321
F 39.186681 28.298423 25.366911
F 38.653349 28.298423 47.189502
F 38.120016 28.298423 69.012094
F 37.586683 28.298423 90.834685
F 37.053351 28.298423 112.657276
F 36.520018 28.298423 134.479867
F 35.986686 28.298423 156.302458
F 35.453353 28.298423 178.125050
F 34.920020 28.298423 199.947641
F 34.386688 28.298423 221.770232
F 33.853355 28.298423 243.592823
F 39.720014 51.451680 3.544321
F 39.186681 51.451680 25.366911
F 38.653349 51.451680 47.189502
F 38.120016 51.451680 69.012094
F 37.586683 51.451680 90.834685
F 37.053351 51.451680 112.657276
F 36.520018 51.451680 134.479867
F 35.986686 51.451680 156.302458
F 35.453353 51.451680 178.125050
F 34.920020 51.451680 199.947641
F 34.386688 51.451680 221.770232
F 33.853355 51.451680 243.592823
F 64.847138 5.145165 69.665291
F 64.313806 5.145165 91.487882
F 63.780473 5.145165 113.310472
F 63.247140 5.145165 135.133064
F 62.713808 5.145165 156.955655
F 62.180475 5.145165 178.778247
F 61.647143 5.145165 200.600838
F 61.113810 5.145165 222.423428
F 60.580477 5.145165 244.246020
F 64.847138 28.298423 69.665291
F 64.313806 28.298423 91.487882
F 63.780473 28.298423 113.310472
F 63.247140 28.298423 135.133064
F 62.713808 28.298423 156.955655
F 62.180475 28.298423 178.778247
F 61.647143 28.298423 200.600838
F 61.113810 28.298423 222.423428
F 60.580477 28.298423 244.246020
F 64.847138 51.451680 69.665291
F 64.313806 51.451680 91.487882
F 63.780473 51.451680 113.310472
F 63.247140 51.451680 135.133064
F 62.713808 51.451680 156.955655
F 62.180475 51.451680 178.778247
F 61.647143 51.451680 200.600838
F 61.113810 51.451680 222.423428
F 60.580477 51.451680 244.246020
F 12.992892 12.862917 2.891124
F 12.459559 12.862917 24.713716
F 11.926226 12.862917 46.536306
F 11.392894 12.862917 68.358898
F 10.859561 12.862917 90.181489
F 10.326229 12.862917 112.004080
F 9.792896 12.862917 133.826672
F 9.259563 12.862917 155.649262
F 8.726231 12.862917 177.471854
F 8.192898 12.862917 199.294445
F 7.659565 12.862917 221.117036
F 7.126233 12.862917 242.939627
F 12.992892 36.016175 2.891124
F 12.459559 36.016175 24.713716
F 11.926226 36.016175 46.536306
F 11.392894 36.016175 68.358898
F 10.859561 36.016175 90.181489
F 10.326229 36.016175 112.004080
F 9.792896 36.016175 133.826672
F 9.259563 36.016175 155.649262
F 8.726231 36.016175 177.471854
F 8.192898 36.016175 199.294445
F 7.659565 36.016175 221.117036
F 7.126233 36.016175 242.939627
F 12.992892 59.169432 2.891124
F 12.459559 59.169432 24.713716
F 11.926226 59.169432 46.536306
F 11.392894 59.169432 68.358898
F 10.859561 59.169432 90.181489
F 10.326229 59.169432 112.004080
F 9.792896 59.169432 133.826672
F 9.259563 59.169432 155.649262
F 8.726231 59.169432 177.471854
F 8.192898 59.169432 199.294445
F 7.659565 59.169432 221.117036
F 7.126233 59.169432 242.939627
F 39.720014 12.862917 3.544321
F 39.186681 12.862917 25.366912
F 38.653349 12.862917 47.189503
F 38.120016 12.862917 69.012095
F 37.586683 12.862917 90.834686
F 37.053351 12.862917 112.657277
F 36.520018 12.862917 134.479868
F 35.986686 12.862917 156.302459
F 35.453353 12.862917 178.125051
F 34.920020 12.862917 199.947642
F 34.386688 12.862917 221.770233
F 33.853355 12.862917 243.592824
F 39.720014 36.016175 3.544321
F 39.186681 36.016175 25.366912
F 38.653349 36.016175 47.189503
F 38.120016 36.016175 69.012095
F 37.586683 36.016175 90.834686
F 37.053351 36.016175 112.657277
F 36.520018 36.016175 134.479868
F 35.986686 36.016175 156.302459
F 35.453353 36.016175 178.125051
F 34.920020 36.016175 199.947642
F 34.386688 36.016175 221.770233
F 33.853355 36.016175 243.592824
F 39.720014 59.169432 3.544321
F 39.186681 59.169432 25.366912
F 38.653349 59.169432 47.189503
F 38.120016 59.169432 69.012095
F 37.586683 59.169432 90.834686
F 37.053351 59.169432 112.657277
F 36.520018 59.169432 134.479868
F 35.986686 59.169432 156.302459
F 35.453353 59.169432 178.125051
F 34.920020 59.169432 199.947642
F 34.386688 59.169432 221.770233
F 33.853355 59.169432 243.592824
F 64.847138 12.862917 69.665292
F 64.313806 12.862917 91.487883
F 63.780473 12.862917 113.310473
F 63.247140 12.862917 135.133065
F 62.713808 12.862917 156.955656
F 62.180475 12.862917 178.778248
F 61.647143 12.862917 200.600839
F 61.113810 12.862917 222.423429
F 60.580477 12.862917 244.246021
F 64.847138 36.016175 69.665292
F 64.313806 36.016175 91.487883
F 63.780473 36.016175 113.310473
F 63.247140 36.016175 135.133065
F 62.713808 36.016175 156.955656
F 62.180475 36.016175 178.778248
F 61.647143 36.016175 200.600839
F 61.113810 36.016175 222.423429
F 60.580477 36.016175 244.246021
F 64.847138 59.169432 69.665292
F 64.313806 59.169432 91.487883
F 63.780473 59.169432 113.310473
F 63.247140 59.169432 135.133065
F 62.713808 59.169432 156.955656
F 62.180475 59.169432 178.778248
F 61.647143 59.169432 200.600839
F 61.113810 59.169432 222.423429
F 60.580477 59.169432 244.246021
F 12.992892 20.580673 2.891124
F 12.459559 20.580673 24.713715
F 11.926226 20.580673 46.536306
F 11.392894 20.580673 68.358897
F 10.859561 20.580673 90.181488
F 10.326229 20.580673 112.004080
F 9.792896 20.580673 133.826671
F 9.259563 20.580673 155.649262
F 8.726231 20.580673 177.471853
F 8.192898 20.580673 199.294444
F 7.659565 20.580673 221.117036
F 7.126233 20.580673 242.939626
F 12.992892 43.733930 2.891124
F 12.459559 43.733930 24.713715
F 11.926226 43.733930 46.536306
F 11.392894 43.733930 68.358897
F 10.859561 43.733930 90.181488
F 10.326229 43.733930 112.004080
F 9.792896 43.733930 133.826671
F 9.259563 43.733930 155.649262
F 8.726231 43.733930 177.471853
F 8.192898 43.733930 199.294444
F 7.659565 43.733930 221.117036
F 7.126233 43.733930 242.939626
F 12.992892 66.887188 2.891124
F 12.459559 66.887188 24.713715
F 11.926226 66.887188 46.536306
F 11.392894 66.887188 68.358897
F 10.859561 66.887188 90.181488
F 10.326229 66.887188 112.004080
F 9.792896 66.887188 133.826671
F 9.259563 66.887188 155.649262
F 8.726231 66.887188 177.471853
F 8.192898 66.887188 199.294444
F 7.659565 66.887188 221.117036
F 7.126233 66.887188 242.939626
F 39.720014 20.580673 3.544321
F 39.186681 20.580673 25.366911
F 38.653349 20.580673 47.189503
F 38.120016 20.580673 69.012094
F 37.586683 20.580673 90.834685
F 37.053351 20.580673 112.657277
F 36.520018 20.580673 134.479867
F 35.986686 20.580673 156.302459
F 35.453353 20.580673 178.125050
F 34.920020 20.580673 199.947641
F 34.386688 20.580673 221.770233
F 33.853355 20.580673 243.592823
F 39.720014 43.733930 3.544321
F 39.186681 43.733930 25.366911
F 38.653349 43.733930 47.189503
F 38.120016 43.733930 69.012094
F 37.586683 43.733930 90.834685
F 37.053351 43.733930 112.657277
F 36.520018 43.733930 134.479867
F 35.986686 43.733930 156.302459
F 35.453353 43.733930 178.125050
F 34.920020 43.733930 199.947641
F 34.386688 43.733930 221.770233
F 33.853355 43.733930 243.592823
F 39.720014 66.887188 3.544321
F 39.186681 66.887188 25.366911
F 38.653349 66.887188 47.189503
F 38.120016 66.887188 69.012094
F 37.586683 66.887188 90.834685
F 37.053351 66.887188 112.657277
F 36.520018 66.887188 134.479867
F 35.986686 66.887188 156.302459
F 35.453353 66.887188 178.125050
F 34.920020 66.887188 199.947641
F 34.386688 66.887188 221.770233
F 33.853355 66.887188 243.592823
F 64.847138 20.580673 69.665291
F 64.313806 20.580673 91.487882
F 63.780473 20.580673 113.310473
F 63.247140 20.580673 135.133064
F 62.713808 20.580673 156.955656
F 62.180475 20.580673 178.778247
F 61.647143 20.580673 200.600838
F 61.113810 20.580673 222.423429
F 60.580477 20.580673 244.246020
F 64.847138 43.733930 69.665291
F 64.313806 43.733930 91.487882
F 63.780473 43.733930 113.310473
F 63.247140 43.733930 135.133064
F 62.713808 43.733930 156.955656
F 62.180475 43.733930 178.778247
F 61.647143 43.733930 200.600838
F 61.113810 43.733930 222.423429
F 60.580477 43.733930 244.246020
F 64.847138 66.887188 69.665291
F 64.313806 66.887188 91.487882
F 63.780473 66.887188 113.310473
F 63.247140 66.887188 135.133064
F 62.713808 66.887188 156.955656
F 62.180475 66.887188 178.778247
F 61.647143 66.887188 200.600838
F 61.113810 66.887188 222.423429
F 60.580477 66.887188 244.246020
F 21.901933 5.145164 3.108857
F 21.368601 5.145164 24.931448
F 20.835268 5.145164 46.754039
F 20.301936 5.145164 68.576630
F 19.768603 5.145164 90.399221
F 19.235270 5.145164 112.221813
F 18.701938 5.145164 134.044404
F 18.168605 5.145164 155.866995
F 17.635272 5.145164 177.689586
F 17.101940 5.145164 199.512177
F 16.568607 5.145164 221.334768
F 16.035274 5.145164 243.157360
F 21.901933 28.298422 3.108857
F 21.368601 28.298422 24.931448
F 20.835268 28.298422 46.754039
F 20.301936 28.298422 68.576630
F 19.768603 28.298422 90.399221
F 19.235270 28.298422 112.221813
F 18.701938 28.298422 134.044404
F 18.168605 28.298422 155.866995
F 17.635272 28.298422 177.689586
F 17.101940 28.298422 199.512177
F 16.568607 28.298422 221.334768
F 16.035274 28.298422 243.157360
F 21.901933 51.451679 3.108857
F 21.368601 51.451679 24.931448
F 20.835268 51.451679 46.754039
F 20.301936 51.451679 68.576630
F 19.768603 51.451679 90.399221
F 19.235270 51.451679 112.221813
F 18.701938 51.451679 134.044404
F 18.168605 51.451679 155.866995
F 17.635272 51.451679 177.689586
F 17.101940 51.451679 199.512177
F 16.568607 51.451679 221.334768
F 16.035274 51.451679 243.157360
F 48.629056 5.145164 3.762054
F 48.095723 5.145164 25.584645
F 47.562391 5.145164 47.407235
F 47.029058 5.145164 69.229827
F 46.495725 5.145164 91.052418
F 45.962393 5.145164 112.875010
F 45.429060 5.145164 134.697601
F 44.895727 5.145164 156.520191
F 44.362395 5.145164 178.342783
F 43.829062 5.145164 200.165374
F 43.295729 5.145164 221.987965
F 42.762397 5.145164 243.810557
F 48.629056 28.298422 3.762054
F 48.095723 28.298422 25.584645
F 47.562391 28.298422 47.407235
F 47.029058 28.298422 69.229827
F 46.495725 28.298422 91.052418
F 45.962393 28.298422 112.875010
F 45.429060 28.298422 134.697601
F 44.895727 28.298422 156.520191
F 44.362395 28.298422 178.342783
F 43.829062 28.298422 200.165374
F 43.295729 28.298422 221.987965
F 42.762397 28.298422 243.810557
F 48.629056 51.451679 3.762054
F 48.095723 51.451679 25.584645
F 47.562391 51.451679 47.407235
F 47.029058 51.451679 69.229827
F 46.495725 51.451679 91.052418
F 45.962393 51.451679 112.875010
F 45.429060 51.451679 134.697601
F 44.895727 51.451679 156.520191
F 44.362395 51.451679 178.342783
F 43.829062 51.451679 200.165374
F 43.295729 51.451679 221.987965
F 42.762397 51.451679 243.810557
F 21.901933 12.862917 3.108857
F 21.368601 12.862917 24.931449
F 20.835268 12.862917 46.754040
F 20.301936 12.862917 68.576631
F 19.768603 12.862917 90.399222
F 19.235270 12.862917 112.221813
F 18.701938 12.862917 134.044405
F 18.168605 12.862917 155.866996
F 17.635272 12.862917 177.689587
F 17.101940 12.862917 199.512178
F 16.568607 12.862917 221.334769
F 16.035274 12.862917 243.157361
F 21.901933 36.016174 3.108857
F 21.368601 36.016174 24.931449
F 20.835268 36.016174 46.754040
F 20.301936 36.016174 68.576631
F 19.768603 36.016174 90.399222
F 19.235270 36.016174 112.221813
F 18.701938 36.016174 134.044405
F 18.168605 36.016174 155.866996
F 17.635272 36.016174 177.689587
F 17.101940 36.016174 199.512178
F 16.568607 36.016174 221.334769
F 16.035274 36.016174 243.157361
F 21.901933 59.169432 3.108857
F 21.368601 59.169432 24.931449
F 20.835268 59.169432 46.754040
F 20.301936 59.169432 68.576631
F 19.768603 59.169432 90.399222
F 19.235270 59.169432 112.221813
F 18.701938 59.169432 134.044405
F 18.168605 59.169432 155.866996
F 17.635272 59.169432 177.689587
F 17.101940 59.169432 199.512178
F 16.568607 59.169432 221.334769
F 16.035274 59.169432 243.157361
F 48.629056 12.862917 3.762054
F 48.095723 12.862917 25.584646
F 47.562390 12.862917 47.407236
F 47.029058 12.862917 69.229828
F 46.495725 12.862917 91.052419
F 45.962393 12.862917 112.875010
F 45.429060 12.862917 134.697602
F 44.895727 12.862917 156.520192
F 44.362395 12.862917 178.342784
F 43.829062 12.862917 200.165375
F 43.295729 12.862917 221.987966
F 42.762397 12.862917 243.810558
F 48.629056 36.016174 3.762054
F 48.095723 36.016174 25.584646
F 47.562390 36.016174 47.407236
F 47.029058 36.016174 69.229828
F 46.495725 36.016174 91.052419
F 45.962393 36.016174 112.875010
F 45.429060 36.016174 134.697602
F 44.895727 36.016174 156.520192
F 44.362395 36.016174 178.342784
F 43.829062 36.016174 200.165375
F 43.295729 36.016174 221.987966
F 42.762397 36.016174 243.810558
F 48.629056 59.169432 3.762054
F 48.095723 59.169432 25.584646
F 47.562390 59.169432 47.407236
F 47.029058 59.169432 69.229828
F 46.495725 59.169432 91.052419
F 45.962393 59.169432 112.875010
F 45.429060 59.169432 134.697602
F 44.895727 59.169432 156.520192
F 44.362395 59.169432 178.342784
F 43.829062 59.169432 200.165375
F 43.295729 59.169432 221.987966
F 42.762397 59.169432 243.810558
F 21.901933 20.580672 3.108857
F 21.368601 20.580672 24.931448
F 20.835268 20.580672 46.754040
F 20.301936 20.580672 68.576630
F 19.768603 20.580672 90.399221
F 19.235270 20.580672 112.221813
F 18.701938 20.580672 134.044404
F 18.168605 20.580672 155.866996
F 17.635272 20.580672 177.689586
F 17.101940 20.580672 199.512177
F 16.568607 20.580672 221.334769
F 16.035274 20.580672 243.157360
F 21.901933 43.733929 3.108857
F 21.368601 43.733929 24.931448
F 20.835268 43.733929 46.754040
F 20.301936 43.733929 68.576630
F 19.768603 43.733929 90.399221
F 19.235270 43.733929 112.221813
F 18.701938 43.733929 134.044404
F 18.168605 43.733929 155.866996
F 17.635272 43.733929 177.689586
F 17.101940 43.733929 199.512177
F 16.568607 43.733929 221.334769
F 16.035274 43.733929 243.157360
F 21.901933 66.887187 3.108857
F 21.368601 66.887187 24.931448
F 20.835268 66.887187 46.754040
F 20.301936 66.887187 68.576630
F 19.768603 66.887187 90.399221
F 19.235270 66.887187 112.221813
F 18.701938 66.887187 134.044404
F 18.168605 66.887187 155.866996
F 17.635272 66.887187 177.689586
F 17.101940 66.887187 199.512177
F 16.568607 66.887187 221.334769
F 16.035274 66.887187 243.157360
F 48.629056 20.580672 3.762054
F 48.095723 20.580672 25.584645
F 47.562390 20.580672 47.407236
F 47.029058 20.580672 69.229827
F 46.495725 20.580672 91.052418
F 45.962393 20.580672 112.875010
F 45.429060 20.580672 134.697601
F 44.895727 20.580672 156.520192
F 44.362395 20.580672 178.342783
F 43.829062 20.580672 200.165374
F 43.295729 20.580672 221.987966
F 42.762397 20.580672 243.810557
F 48.629056 43.733929 3.762054
F 48.095723 43.733929 25.584645
F 47.562390 43.733929 47.407236
F 47.029058 43.733929 69.229827
F 46.495725 43.733929 91.052418
F 45.962393 43.733929 112.875010
F 45.429060 43.733929 134.697601
F 44.895727 43.733929 156.520192
F 44.362395 43.733929 178.342783
F 43.829062 43.733929 200.165374
F 43.295729 43.733929 221.987966
F 42.762397 43.733929 243.810557
F 48.629056 66.887187 3.762054
F 48.095723 66.887187 25.584645
F 47.562390 66.887187 47.407236
F 47.029058 66.887187 69.229827
F 46.495725 66.887187 91.052418
F 45.962393 66.887187 112.875010
F 45.429060 66.887187 134.697601
F 44.895727 66.887187 156.520192
F 44.362395 66.887187 178.342783
F 43.829062 66.887187 200.165374
F 43.295729 66.887187 221.987966
F 42.762397 66.887187 243.810557
F 30.810977 5.145165 3.326587
F 30.277645 5.145165 25.149179
F 29.744312 5.145165 46.971770
F 29.210979 5.145165 68.794362
F 28.677647 5.145165 90.616953
F 28.144314 5.145165 112.439543
F 27.610981 5.145165 134.262135
F 27.077649 5.145165 156.084726
F 26.544316 5.145165 177.907318
F 26.010984 5.145165 199.729909
F 25.477651 5.145165 221.552499
F 24.944318 5.145165 243.375091
F 30.810977 28.298423 3.326587
F 30.277645 28.298423 25.149179
F 29.744312 28.298423 46.971770
F 29.210979 28.298423 68.794362
F 28.677647 28.298423 90.616953
F 28.144314 28.298423 112.439543
F 27.610981 28.298423 134.262135
F 27.077649 28.298423 156.084726
F 26.544316 28.298423 177.907318
F 26.010984 28.298423 199.729909
F 25.477651 28.298423 221.552499
F 24.944318 28.298423 243.375091
F 30.810977 51.451680 3.326587
F 30.277645 51.451680 25.149179
F 29.744312 51.451680 46.971770
F 29.210979 51.451680 68.794362
F 28.677647 51.451680 90.616953
F 28.144314 51.451680 112.439543
F 27.610981 51.451680 134.262135
F 27.077649 51.451680 156.084726
F 26.544316 51.451680 177.907318
F 26.010984 51.451680 199.729909
F 25.477651 51.451680 221.552499
F 24.944318 51.451680 243.375091
F 57.538101 5.145165 3.979784
F 57.004768 5.145165 25.802376
F 56.471435 5.145165 47.624967
F 55.938103 5.145165 69.447559
F 55.404770 5.145165 91.270149
F 54.871437 5.145165 113.092740
F 54.338105 5.145165 134.915332
F 53.804772 5.145165 156.737923
F 53.271439 5.145165 178.560515
F 52.738107 5.145165 200.383105
F 52.204774 5.145165 222.205696
F 51.671442 5.145165 244.028288
F 57.538101 28.298423 3.979784
F 57.004768 28.298423 25.802376
F 56.471435 28.298423 47.624967
F 55.938103 28.298423 69.447559
F 55.404770 28.298423 91.270149
F 54.871437 28.298423 113.092740
F 54.338105 28.298423 134.915332
F 53.804772 28.298423 156.737923
F 53.271439 28.298423 178.560515
F 52.738107 28.298423 200.383105
F 52.204774 28.298423 222.205696
F 51.671442 28.298423 244.028288
F 57.538101 51.451680 3.979784
F 57.004768 51.451680 25.802376
F 56.471435 51.451680 47.624967
F 55.938103 51.451680 69.447559
F 55.404770 51.451680 91.270149
F 54.871437 51.451680 113.092740
F 54.338105 51.451680 134.915332
F 53.804772 51.451680 156.737923
F 53.271439 51.451680 178.560515
F 52.738107 51.451680 200.383105
F 52.204774 51.451680 222.205696
F 51.671442 51.451680 244.028288
F 30.810977 12.862917 3.326588
F 30.277645 12.862917 25.149180
F 29.744312 12.862917 46.971771
F 29.210979 12.862917 68.794363
F 28.677647 12.862917 90.616954
F 28.144314 12.862917 112.439544
F 27.610981 12.862917 134.262136
F 27.077649 12.862917 156.084727
F 26.544316 12.862917 177.907319
F 26.010983 12.862917 199.729910
F 25.477651 12.862917 221.552500
F 24.944318 12.862917 243.375092
F 30.810977 36.016175 3.326588
F 30.277645 36.016175 25.149180
F 29.744312 36.016175 46.971771
F 29.210979 36.016175 68.794363
F 28.677647 36.016175 90.616954
F 28.144314 36.016175 112.439544
F 27.610981 36.016175 134.262136
F 27.077649 36.016175 156.084727
F 26.544316 36.016175 177.907319
F 26.010983 36.016175 199.729910
F 25.477651 36.016175 221.552500
F 24.944318 36.016175 243.375092
F 30.810977 59.169432 3.326588
F 30.277645 59.169432 25.149180
F 29.744312 59.169432 46.971771
F 29.210979 59.169432 68.794363
F 28.677647 59.169432 90.616954
F 28.144314 59.169432 112.439544
F 27.610981 59.169432 134.262136
F 27.077649 59.169432 156.084727
F 26.544316 59.169432 177.907319
F 26.010983 59.169432 199.729910
F 25.477651 59.169432 221.552500
F 24.944318 59.169432 243.375092
F 57.538101 12.862917 3.979785
F 57.004768 12.862917 25.802377
F 56.471435 12.862917 47.624968
F 55.938103 12.862917 69.447560
F 55.404770 12.862917 91.270150
F 54.871437 12.862917 113.092741
F 54.338105 12.862917 134.915333
F 53.804772 12.862917 156.737924
F 53.271439 12.862917 178.560516
F 52.738107 12.862917 200.383106
F 52.204774 12.862917 222.205697
F 51.671441 12.862917 244.028289
F 57.538101 36.016175 3.979785
F 57.004768 36.016175 25.802377
F 56.471435 36.016175 47.624968
F 55.938103 36.016175 69.447560
F 55.404770 36.016175 91.270150
F 54.871437 36.016175 113.092741
F 54.338105 36.016175 134.915333
F 53.804772 36.016175 156.737924
F 53.271439 36.016175 178.560516
F 52.738107 36.016175 200.383106
F 52.204774 36.016175 222.205697
F 51.671441 36.016175 244.028289
F 57.538101 59.169432 3.979785
F 57.004768 59.169432 25.802377
F 56.471435 59.169432 47.624968
F 55.938103 59.169432 69.447560
F 55.404770 59.169432 91.270150
F 54.871437 59.169432 113.092741
F 54.338105 59.169432 134.915333
F 53.804772 59.169432 156.737924
F 53.271439 59.169432 178.560516
F 52.738107 59.169432 200.383106
F 52.204774 59.169432 222.205697
F 51.671441 59.169432 244.028289
F 30.810977 20.580672 3.326588
F 30.277645 20.580672 25.149179
F 29.744312 20.580672 46.971770
F 29.210979 20.580672 68.794362
F 28.677647 20.580672 90.616953
F 28.144314 20.580672 112.439544
F 27.610981 20.580672 134.262135
F 27.077649 20.580672 156.084726
F 26.544316 20.580672 177.907318
F 26.010984 20.580672 199.729909
F 25.477651 20.580672 221.552500
F 24.944318 20.580672 243.375091
F 30.810977 43.733930 3.326588
F 30.277645 43.733930 25.149179
F 29.744312 43.733930 46.971770
F 29.210979 43.733930 68.794362
F 28.677647 43.733930 90.616953
F 28.144314 43.733930 112.439544
F 27.610981 43.733930 134.262135
F 27.077649 43.733930 156.084726
F 26.544316 43.733930 177.907318
F 26.010984 43.733930 199.729909
F 25.477651 43.733930 221.552500
F 24.944318 43.733930 243.375091
F 30.810977 66.887188 3.326588
F 30.277645 66.887188 25.149179
F 29.744312 66.887188 46.971770
F 29.210979 66.887188 68.794362
F 28.677647 66.887188 90.616953
F 28.144314 66.887188 112.439544
F 27.610981 66.887188 134.262135
F 27.077649 66.887188 156.084726
F 26.544316 66.887188 177.907318
F 26.010984 66.887188 199.729909
F 25.477651 66.887188 221.552500
F 24.944318 66.887188 243.375091
F 57.538101 20.580672 3.979785
F 57.004768 20.580672 25.802376
F 56.471435 20.580672 47.624967
F 55.938103 20.580672 69.447559
F 55.404770 20.580672 91.270149
F 54.871437 20.580672 113.092741
F 54.338105 20.580672 134.915332
F 53.804772 20.580672 156.737923
F 53.271439 20.580672 178.560515
F 52.738107 20.580672 200.383105
F 52.204774 20.580672 222.205697
F 51.671442 20.580672 244.028288
F 57.538101 43.733930 3.979785
F 57.004768 43.733930 25.802376
F 56.471435 43.733930 47.624967
F 55.938103 43.733930 69.447559
F 55.404770 43.733930 91.270149
F 54.871437 43.733930 113.092741
F 54.338105 43.733930 134.915332
F 53.804772 43.733930 156.737923
F 53.271439 43.733930 178.560515
F 52.738107 43.733930 200.383105
F 52.204774 43.733930 222.205697
F 51.671442 43.733930 244.028288
F 57.538101 66.887188 3.979785
F 57.004768 66.887188 25.802376
F 56.471435 66.887188 47.624967
F 55.938103 66.887188 69.447559
F 55.404770 66.887188 91.270149
F 54.871437 66.887188 113.092741
F 54.338105 66.887188 134.915332
F 53.804772 66.887188 156.737923
F 53.271439 66.887188 178.560515
F 52.738107 66.887188 200.383105
F 52.204774 66.887188 222.205697
F 51.671442 66.887188 244.028288
F 12.903992 7.717749 6.528222
F 12.370659 7.717749 28.350813
F 11.837327 7.717749 50.173404
F 11.303994 7.717749 71.995995
F 10.770661 7.717749 93.818587
F 10.237329 7.717749 115.641177
F 9.703996 7.717749 137.463769
F 9.170663 7.717749 159.286360
F 8.637331 7.717749 181.108951
F 8.103998 7.717749 202.931543
F 7.570666 7.717749 224.754133
F 7.037333 7.717749 246.576725
F 12.903992 30.871007 6.528222
F 12.370659 30.871007 28.350813
F 11.837327 30.871007 50.173404
F 11.303994 30.871007 71.995995
F 10.770661 30.871007 93.818587
F 10.237329 30.871007 115.641177
F 9.703996 30.871007 137.463769
F 9.170663 30.871007 159.286360
F 8.637331 30.871007 181.108951
F 8.103998 30.871007 202.931543
F 7.570666 30.871007 224.754133
F 7.037333 30.871007 246.576725
F 12.903992 54.024264 6.528222
F 12.370659 54.024264 28.350813
F 11.837327 54.024264 50.173404
F 11.303994 54.024264 71.995995
F 10.770661 54.024264 93.818587
F 10.237329 54.024264 115.641177
F 9.703996 54.024264 137.463769
F 9.170663 54.024264 159.286360
F 8.637331 54.024264 181.108951
F 8.103998 54.024264 202.931543
F 7.570666 54.024264 224.754133
F 7.037333 54.024264 246.576725
F 39.631115 7.717749 7.181418
F 39.097783 7.717749 29.004010
F 38.564450 7.717749 50.826601
F 38.031117 7.717749 72.649192
F 37.497785 7.717749 94.471783
F 36.964452 7.717749 116.294374
F 36.431119 7.717749 138.116966
F 35.897787 7.717749 159.939557
F 35.364454 7.717749 181.762148
F 34.831121 7.717749 203.584739
F 34.297789 7.717749 225.407330
F 33.764456 7.717749 247.229922
F 39.631115 30.871007 7.181418
F 39.097783 30.871007 29.004010
F 38.564450 30.871007 50.826601
F 38.031117 30.871007 72.649192
F 37.497785 30.871007 94.471783
F 36.964452 30.871007 116.294374
F 36.431119 30.871007 138.116966
F 35.897787 30.871007 159.939557
F 35.364454 30.871007 181.762148
F 34.831121 30.871007 203.584739
F 34.297789 30.871007 225.407330
F 33.764456 30.871007 247.229922
F 39.631115 54.024264 7.181418
F 39.097783 54.024264 29.004010
F 38.564450 54.024264 50.826601
F 38.031117 54.024264 72.649192
F 37.497785 54.024264 94.471783
F 36.964452 54.024264 116.294374
F 36.431119 54.024264 138.116966
F 35.897787 54.024264 159.939557
F 35.364454 54.024264 181.762148
F 34.831121 54.024264 203.584739
F 34.297789 54.024264 225.407330
F 33.764456 54.024264 247.229922
F 65.291572 7.717749 51.479798
F 64.758240 7.717749 73.302389
F 64.224907 7.717749 95.124980
F 63.691574 7.717749 116.947571
F 63.158242 7.717749 138.770163
F 62.624909 7.717749 160.592754
F 62.091576 7.717749 182.415344
F 61.558244 7.717749 204.237936
F 61.024911 7.717749 226.060527
F 60.491579 7.717749 247.883119
F 65.291572 30.871007 51.479798
F 64.758240 30.871007 73.302389
F 64.224907 30.871007 95.124980
F 63.691574 30.871007 116.947571
F 63.158242 30.871007 138.770163
F 62.624909 30.871007 160.592754
F 62.091576 30.871007 182.415344
F 61.558244 30.871007 204.237936
F 61.024911 30.871007 226.060527
F 60.491579 30.871007 247.883119
F 65.291572 54.024264 51.479798
F 64.758240 54.024264 73.302389
F 64.224907 54.024264 95.124980
F 63.691574 54.024264 116.947571
F 63.158242 54.024264 138.770163
F 62.624909 54.024264 160.592754
F 62.091576 54.024264 182.415344
F 61.558244 54.024264 204.237936
F 61.024911 54.024264 226.060527
F 60.491579 54.024264 247.883119
F 12.903992 15.435502 6.528223
F 12.370659 15.435502 28.350814
F 11.837327 15.435502 50.173405
F 11.303994 15.435502 71.995996
F 10.770661 15.435502 93.818588
F 10.237329 15.435502 115.641178
F 9.703996 15.435502 137.463770
F 9.170663 15.435502 159.286361
F 8.637331 15.435502 181.108952
F 8.103998 15.435502 202.931544
F 7.570666 15.435502 224.754134
F 7.037333 15.435502 246.576726
F 12.903992 38.588760 6.528223
F 12.370659 38.588760 28.350814
F 11.837327 38.588760 50.173405
F 11.303994 38.588760 71.995996
F 10.770661 38.588760 93.818588
F 10.237329 38.588760 115.641178
F 9.703996 38.588760 137.463770
F 9.170663 38.588760 159.286361
F 8.637331 38.588760 181.108952
F 8.103998 38.588760 202.931544
F 7.570666 38.588760 224.754134
F 7.037333 38.588760 246.576726
F 12.903992 61.742017 6.528223
F 12.370659 61.742017 28.350814
F 11.837327 61.742017 50.173405
F 11.303994 61.742017 71.995996
F 10.770661 61.742017 93.818588
F 10.237329 61.742017 115.641178
F 9.703996 61.742017 137.463770
F 9.170663 61.742017 159.286361
F 8.637331 61.742017 181.108952
F 8.103998 61.742017 202.931544
F 7.570666 61.742017 224.754134
F 7.037333 61.742017 246.576726
F 39.631115 15.435502 7.181419
F 39.097783 15.435502 29.004011
F 38.564450 15.435502 50.826602
F 38.031117 15.435502 72.649193
F 37.497785 15.435502 94.471784
F 36.964452 15.435502 116.294375
F 36.431119 15.435502 138.116967
F 35.897787 15.435502 159.939558
F 35.364454 15.435502 181.762149
F 34.831121 15.435502 203.584740
F 34.297789 15.435502 225.407331
F 33.764456 15.435502 247.229923
F 39.631115 38.588760 7.181419
F 39.097783 38.588760 29.004011
F 38.564450 38.588760 50.826602
F 38.031117 38.588760 72.649193
F 37.497785 38.588760 94.471784
F 36.964452 38.588760 116.294375
F 36.431119 38.588760 138.116967
F 35.897787 38.588760 159.939558
F 35.364454 38.588760 181.762149
F 34.831121 38.588760 203.584740
F 34.297789 38.588760 225.407331
F 33.764456 38.588760 247.229923
F 39.631115 61.742017 7.181419
F 39.097783 61.742017 29.004011
F 38.564450 61.742017 50.826602
F 38.031117 61.742017 72.649193
F 37.497785 61.742017 94.471784
F 36.964452 61.742017 116.294375
F 36.431119 61.742017 138.116967
F 35.897787 61.742017 159.939558
F 35.364454 61.742017 181.762149
F 34.831121 61.742017 203.584740
F 34.297789 61.742017 225.407331
F 33.764456 61.742017 247.229923
F 65.291572 15.435502 51.479799
F 64.758240 15.435502 73.302390
F 64.224907 15.435502 95.124981
F 63.691574 15.435502 116.947572
F 63.158242 15.435502 138.770164
F 62.624909 15.435502 160.592755
F 62.091576 15.435502 182.415345
F 61.558244 15.435502 204.237937
F 61.024911 15.435502 226.060528
F 60.491578 15.435502 247.883120
F 65.291572 38.588760 51.479799
F 64.758240 38.588760 73.302390
F 64.224907 38.588760 95.124981
F 63.691574 38.588760 116.947572
F 63.158242 38.588760 138.770164
F 62.624909 38.588760 160.592755
F 62.091576 38.588760 182.415345
F 61.558244 38.588760 204.237937
F 61.024911 38.588760 226.060528
F 60.491578 38.588760 247.883120
F 65.291572 61.742017 51.479799
F 64.758240 61.742017 73.302390
F 64.224907 61.742017 95.124981
F 63.691574 61.742017 116.947572
F 63.158242 61.742017 138.770164
F 62.624909 61.742017 160.592755
F 62.091576 61.742017 182.415345
F 61.558244 61.742017 204.237937
F 61.024911 61.742017 226.060528
F 60.491578 61.742017 247.883120
F 12.903992 0.000000 6.528222
F 12.370659 0.000000 28.350813
F 11.837327 0.000000 50.173404
F 11.303994 0.000000 71.995996
F 10.770661 0.000000 93.818587
F 10.237329 0.000000 115.641177
F 9.703996 0.000000 137.463769
F 9.170663 0.000000 159.286360
F 8.637331 0.000000 181.108952
F 8.103998 0.000000 202.931543
F 7.570666 0.000000 224.754133
F 7.037333 0.000000 246.576725
F 12.903992 23.153257 6.528222
F 12.370659 23.153257 28.350813
F 11.837327 23.153257 50.173404
F 11.303994 23.153257 71.995996
F 10.770661 23.153257 93.818587
F 10.237329 23.153257 115.641177
F 9.703996 23.153257 137.463769
F 9.170663 23.153257 159.286360
F 8.637331 23.153257 181.108952
F 8.103998 23.153257 202.931543
F 7.570666 23.153257 224.754133
F 7.037333 23.153257 246.576725
F 12.903992 46.306515 6.528222
F 12.370659 46.306515 28.350813
F 11.837327 46.306515 50.173404
F 11.303994 46.306515 71.995996
F 10.770661 46.306515 93.818587
F 10.237329 46.306515 115.641177
F 9.703996 46.306515 137.463769
F 9.170663 46.306515 159.286360
F 8.637331 46.306515 181.108952
F 8.103998 46.306515 202.931543
F 7.570666 46.306515 224.754133
F 7.037333 46.306515 246.576725
F 39.631115 0.000000 7.181418
F 39.097783 0.000000 29.004010
F 38.564450 0.000000 50.826601
F 38.031117 0.000000 72.649193
F 37.497785 0.000000 94.471783
F 36.964452 0.000000 116.294374
F 36.431119 0.000000 138.116966
F 35.897787 0.000000 159.939557
F 35.364454 0.000000 181.762149
F 34.831121 0.000000 203.584739
F 34.297789 0.000000 225.407330
F 33.764456 0.000000 247.229922
F 39.631115 23.153257 7.181418
F 39.097783 23.153257 29.004010
F 38.564450 23.153257 50.826601
F 38.031117 23.153257 72.649193
F 37.497785 23.153257 94.471783
F 36.964452 23.153257 116.294374
F 36.431119 23.153257 138.116966
F 35.897787 23.153257 159.939557
F 35.364454 23.153257 181.762149
F 34.831121 23.153257 203.584739
F 34.297789 23.153257 225.407330
F 33.764456 23.153257 247.229922
F 39.631115 46.306515 7.181418
F 39.097783 46.306515 29.004010
F 38.564450 46.306515 50.826601
F 38.031117 46.306515 72.649193
F 37.497785 46.306515 94.471783
F 36.964452 46.306515 116.294374
F 36.431119 46.306515 138.116966
F 35.897787 46.306515 159.939557
F 35.364454 46.306515 181.762149
F 34.831121 46.306515 203.584739
F 34.297789 46.306515 225.407330
F 33.764456 46.306515 247.229922
F 65.291572 0.000000 51.479798
F 64.758240 0.000000 73.302390
F 64.224907 0.000000 95.124980
F 63.691574 0.000000 116.947571
F 63.158242 0.000000 138.770163
F 62.624909 0.000000 160.592754
F 62.091576 0.000000 182.415345
F 61.558244 0.000000 204.237936
F 61.024911 0.000000 226.060527
F 60.491579 0.000000 247.883119
F 65.291572 23.153257 51.479798
F 64.758240 23.153257 73.302390
F 64.224907 23.153257 95.124980
F 63.691574 23.153257 116.947571
F 63.158242 23.153257 138.770163
F 62.624909 23.153257 160.592754
F 62.091576 23.153257 182.415345
F 61.558244 23.153257 204.237936
F 61.024911 23.153257 226.060527
F 60.491579 23.153257 247.883119
F 65.291572 46.306515 51.479798
F 64.758240 46.306515 73.302390
F 64.224907 46.306515 95.124980
F 63.691574 46.306515 116.947571
F 63.158242 46.306515 138.770163
F 62.624909 46.306515 160.592754
F 62.091576 46.306515 182.415345
F 61.558244 46.306515 204.237936
F 61.024911 46.306515 226.060527
F 60.491579 46.306515 247.883119
F 21.813034 7.717751 6.745955
F 21.279701 7.717751 28.568547
F 20.746368 7.717751 50.391137
F 20.213036 7.717751 72.213729
F 19.679703 7.717751 94.036320
F 19.146371 7.717751 115.858911
F 18.613038 7.717751 137.681503
F 18.079705 7.717751 159.504093
F 17.546373 7.717751 181.326684
F 17.013040 7.717751 203.149276
F 16.479707 7.717751 224.971867
F 15.946375 7.717751 246.794458
F 21.813034 30.871008 6.745955
F 21.279701 30.871008 28.568547
F 20.746368 30.871008 50.391137
F 20.213036 30.871008 72.213729
F 19.679703 30.871008 94.036320
F 19.146371 30.871008 115.858911
F 18.613038 30.871008 137.681503
F 18.079705 30.871008 159.504093
F 17.546373 30.871008 181.326684
F 17.013040 30.871008 203.149276
F 16.479707 30.871008 224.971867
F 15.946375 30.871008 246.794458
F 21.813034 54.024266 6.745955
F 21.279701 54.024266 28.568547
F 20.746368 54.024266 50.391137
F 20.213036 54.024266 72.213729
F 19.679703 54.024266 94.036320
F 19.146371 54.024266 115.858911
F 18.613038 54.024266 137.681503
F 18.079705 54.024266 159.504093
F 17.546373 54.024266 181.326684
F 17.013040 54.024266 203.149276
F 16.479707 54.024266 224.971867
F 15.946375 54.024266 246.794458
F 48.540156 7.717751 7.399152
F 48.006823 7.717751 29.221743
F 47.473491 7.717751 51.044334
F 46.940158 7.717751 72.866926
F 46.406825 7.717751 94.689517
F 45.873493 7.717751 116.512108
F 45.340160 7.717751 138.334699
F 44.806828 7.717751 160.157290
F 44.273495 7.717751 181.979881
F 43.740162 7.717751 203.802473
F 43.206830 7.717751 225.625063
F 42.673497 7.717751 247.447655
F 48.540156 30.871008 7.399152
F 48.006823 30.871008 29.221743
F 47.473491 30.871008 51.044334
F 46.940158 30.871008 72.866926
F 46.406825 30.871008 94.689517
F 45.873493 30.871008 116.512108
F 45.340160 30.871008 138.334699
F 44.806828 30.871008 160.157290
F 44.273495 30.871008 181.979881
F 43.740162 30.871008 203.802473
F 43.206830 30.871008 225.625063
F 42.673497 30.871008 247.447655
F 48.540156 54.024266 7.399152
F 48.006823 54.024266 29.221743
F 47.473491 54.024266 51.044334
F 46.940158 54.024266 72.866926
F 46.406825 54.024266 94.689517
F 45.873493 54.024266 116.512108
F 45.340160 54.024266 138.334699
F 44.806828 54.024266 160.157290
F 44.273495 54.024266 181.979881
F 43.740162 54.024266 203.802473
F 43.206830 54.024266 225.625063
F 42.673497 54.024266 247.447655
F 21.813034 15.435503 6.745956
F 21.279701 15.435503 28.568548
F 20.746368 15.435503 50.391138
F 20.213036 15.435503 72.213730
F 19.679703 15.435503 94.036321
F 19.146370 15.435503 115.858912
F 18.613038 15.435503 137.681504
F 18.079705 15.435503 159.504094
F 17.546373 15.435503 181.326686
F 17.013040 15.435503 203.149277
F 16.479707 15.435503 224.971868
F 15.946375 15.435503 246.794459
F 21.813034 38.588761 6.745956
F 21.279701 38.588761 28.568548
F 20.746368 38.588761 50.391138
F 20.213036 38.588761 72.213730
F 19.679703 38.588761 94.036321
F 19.146370 38.588761 115.858912
F 18.613038 38.588761 137.681504
F 18.079705 38.588761 159.504094
F 17.546373 38.588761 181.326686
F 17.013040 38.588761 203.149277
F 16.479707 38.588761 224.971868
F 15.946375 38.588761 246.794459
F 21.813034 61.742018 6.745956
F 21.279701 61.742018 28.568548
F 20.746368 61.742018 50.391138
F 20.213036 61.742018 72.213730
F 19.679703 61.742018 94.036321
F 19.146370 61.742018 115.858912
F 18.613038 61.742018 137.681504
F 18.079705 61.742018 159.504094
F 17.546373 61.742018 181.326686
F 17.013040 61.742018 203.149277
F 16.479707 61.742018 224.971868
F 15.946375 61.742018 246.794459
F 48.540156 15.435503 7.399153
F 48.006823 15.435503 29.221744
F 47.473491 15.435503 51.044335
F 46.940158 15.435503 72.866927
F 46.406825 15.435503 94.689518
F 45.873493 15.435503 116.512109
F 45.340160 15.435503 138.334700
F 44.806828 15.435503 160.157291
F 44.273495 15.435503 181.979883
F 43.740162 15.435503 203.802474
F 43.206830 15.435503 225.625064
F 42.673497 15.435503 247.447656
F 48.540156 38.588761 7.399153
F 48.006823 38.588761 29.221744
F 47.473491 38.588761 51.044335
F 46.940158 38.588761 72.866927
F 46.406825 38.588761 94.689518
F 45.873493 38.588761 116.512109
F 45.340160 38.588761 138.334700
F 44.806828 38.588761 160.157291
F 44.273495 38.588761 181.979883
F 43.740162 38.588761 203.802474
F 43.206830 38.588761 225.625064
F 42.673497 38.588761 247.447656
F 48.540156 61.742018 7.399153
F 48.006823 61.742018 29.221744
F 47.473491 61.742018 51.044335
F 46.940158 61.742018 72.866927
F 46.406825 61.742018 94.689518
F 45.873493 61.742018 116.512109
F 45.340160 61.742018 138.334700
F 44.806828 61.742018 160.157291
F 44.273495 61.742018 181.979883
F 43.740162 61.742018 203.802474
F 43.206830 61.742018 225.625064
F 42.673497 61.742018 247.447656
F 21.813034 0.000001 6.745955
F 21.279701 0.000001 28.568547
F 20.746368 0.000001 50.391137
F 20.213036 0.000001 72.213729
F 19.679703 0.000001 94.036320
F 19.146371 0.000001 115.858911
F 18.613038 0.000001 137.681503
F 18.079705 0.000001 159.504093
F 17.546373 0.000001 181.326685
F 17.013040 0.000001 203.149276
F 16.479707 0.000001 224.971867
F 15.946375 0.000001 246.794458
F 21.813034 23.153259 6.745955
F 21.279701 23.153259 28.568547
F 20.746368 23.153259 50.391137
F 20.213036 23.153259 72.213729
F 19.679703 23.153259 94.036320
F 19.146371 23.153259 115.858911
F 18.613038 23.153259 137.681503
F 18.079705 23.153259 159.504093
F 17.546373 23.153259 181.326685
F 17.013040 23.153259 203.149276
F 16.479707 23.153259 224.971867
F 15.946375 23.153259 246.794458
F 21.813034 46.306516 6.745955
F 21.279701 46.306516 28.568547
F 20.746368 46.306516 50.391137
F 20.213036 46.306516 72.213729
F 19.679703 46.306516 94.036320
F 19.146371 46.306516 115.858911
F 18.613038 46.306516 137.681503
F 18.079705 46.306516 159.504093
F 17.546373 46.306516 181.326685
F 17.013040 46.306516 203.149276
F 16.479707 46.306516 224.971867
F 15.946375 46.306516 246.794458
F 48.540156 0.000001 7.399152
F 48.006823 0.000001 29.221743
F 47.473491 0.000001 51.044334
F 46.940158 0.000001 72.866926
F 46.406825 0.000001 94.689517
F 45.873493 0.000001 116.512108
F 45.340160 0.000001 138.334699
F 44.806828 0.000001 160.157290
F 44.273495 0.000001 181.979882
F 43.740162 0.000001 203.802473
F 43.206830 0.000001 225.625063
F 42.673497 0.000001 247.447655
F 48.540156 23.153259 7.399152
F 48.006823 23.153259 29.221743
F 47.473491 23.153259 51.044334
F 46.940158 23.153259 72.866926
F 46.406825 23.153259 94.689517
F 45.873493 23.153259 116.512108
F 45.340160 23.153259 138.334699
F 44.806828 23.153259 160.157290
F 44.273495 23.153259 181.979882
F 43.740162 23.153259 203.802473
F 43.206830 23.153259 225.625063
F 42.673497 23.153259 247.447655
F 48.540156 46.306516 7.399152
F 48.006823 46.306516 29.221743
F 47.473491 46.306516 51.044334
F 46.940158 46.306516 72.866926
F 46.406825 46.306516 94.689517
F 45.873493 46.306516 116.512108
F 45.340160 46.306516 138.334699
F 44.806828 46.306516 160.157290
F 44.273495 46.306516 181.979882
F 43.740162 46.306516 203.802473
F 43.206830 46.306516 225.625063
F 42.673497 46.306516 247.447655
F 30.722080 7.717750 6.963686
F 30.188747 7.717750 28.786278
F 29.655414 7.717750 50.608869
F 29.122082 7.717750 72.431460
F 28.588749 7.717750 94.254051
F 28.055416 7.717750 116.076642
F 27.522084 7.717750 137.899234
F 26.988751 7.717750 159.721825
F 26.455418 7.717750 181.544416
F 25.922086 7.717750 203.367007
F 25.388753 7.717750 225.189598
F 24.855420 7.717750 247.012190
F 30.722080 30.871007 6.963686
F 30.188747 30.871007 28.786278
F 29.655414 30.871007 50.608869
F 29.122082 30.871007 72.431460
F 28.588749 30.871007 94.254051
F 28.055416 30.871007 116.076642
F 27.522084 30.871007 137.899234
F 26.988751 30.871007 159.721825
F 26.455418 30.871007 181.544416
F 25.922086 30.871007 203.367007
F 25.388753 30.871007 225.189598
F 24.855420 30.871007 247.012190
F 30.722080 54.024265 6.963686
F 30.188747 54.024265 28.786278
F 29.655414 54.024265 50.608869
F 29.122082 54.024265 72.431460
F 28.588749 54.024265 94.254051
F 28.055416 54.024265 116.076642
F 27.522084 54.024265 137.899234
F 26.988751 54.024265 159.721825
F 26.455418 54.024265 181.544416
F 25.922086 54.024265 203.367007
F 25.388753 54.024265 225.189598
F 24.855420 54.024265 247.012190
F 57.449202 7.717750 7.616883
F 56.915869 7.717750 29.439475
F 56.382537 7.717750 51.262066
F 55.849204 7.717750 73.084656
F 55.315871 7.717750 94.907248
F 54.782539 7.717750 116.729839
F 54.249206 7.717750 138.552431
F 53.715873 7.717750 160.375022
F 53.182541 7.717750 182.197612
F 52.649208 7.717750 204.020204
F 52.115875 7.717750 225.842795
F 51.582543 7.717750 247.665387
F 57.449202 30.871007 7.616883
F 56.915869 30.871007 29.439475
F 56.382537 30.871007 51.262066
F 55.849204 30.871007 73.084656
F 55.315871 30.871007 94.907248
F 54.782539 30.871007 116.729839
F 54.249206 30.871007 138.552431
F 53.715873 30.871007 160.375022
F 53.182541 30.871007 182.197612
F 52.649208 30.871007 204.020204
F 52.115875 30.871007 225.842795
F 51.582543 30.871007 247.665387
F 57.449202 54.024265 7.616883
F 56.915869 54.024265 29.439475
F 56.382537 54.024265 51.262066
F 55.849204 54.024265 73.084656
F 55.315871 54.024265 94.907248
F 54.782539 54.024265 116.729839
F 54.249206 54.024265 138.552431
F 53.715873 54.024265 160.375022
F 53.182541 54.024265 182.197612
F 52.649208 54.024265 204.020204
F 52.115875 54.024265 225.842795
F 51.582543 54.024265 247.665387
F 30.722079 15.435502 6.963687
F 30.188747 15.435502 28.786279
F 29.655414 15.435502 50.608870
F 29.122082 15.435502 72.431462
F 28.588749 15.435502 94.254052
F 28.055416 15.435502 116.076643
F 27.522084 15.435502 137.899235
F 26.988751 15.435502 159.721826
F 26.455418 15.435502 181.544417
F 25.922086 15.435502 203.367008
F 25.388753 15.435502 225.189599
F 24.855420 15.435502 247.012191
F 30.722079 38.588760 6.963687
F 30.188747 38.588760 28.786279
F 29.655414 38.588760 50.608870
F 29.122082 38.588760 72.431462
F 28.588749 38.588760 94.254052
F 28.055416 38.588760 116.076643
F 27.522084 38.588760 137.899235
F 26.988751 38.588760 159.721826
F 26.455418 38.588760 181.544417
F 25.922086 38.588760 203.367008
F 25.388753 38.588760 225.189599
F 24.855420 38.588760 247.012191
F 30.722079 61.742017 6.963687
F 30.188747 61.742017 28.786279
F 29.655414 61.742017 50.608870
F 29.122082 61.742017 72.431462
F 28.588749 61.742017 94.254052
F 28.055416 61.742017 116.076643
F 27.522084 61.742017 137.899235
F 26.988751 61.742017 159.721826
F 26.455418 61.742017 181.544417
F 25.922086 61.742017 203.367008
F 25.388753 61.742017 225.189599
F 24.855420 61.742017 247.012191
F 57.449202 15.435502 7.616884
F 56.915869 15.435502 29.439476
F 56.382536 15.435502 51.262067
F 55.849204 15.435502 73.084658
F 55.315871 15.435502 94.907249
F 54.782539 15.435502 116.729840
F 54.249206 15.435502 138.552432
F 53.715873 15.435502 160.375023
F 53.182541 15.435502 182.197613
F 52.649208 15.435502 204.020205
F 52.115875 15.435502 225.842796
F 51.582543 15.435502 247.665388
F 57.449202 38.588760 7.616884
F 56.915869 38.588760 29.439476
F 56.382536 38.588760 51.262067
F 55.849204 38.588760 73.084658
F 55.315871 38.588760 94.907249
F 54.782539 38.588760 116.729840
F 54.249206 38.588760 138.552432
F 53.715873 38.588760 160.375023
F 53.182541 38.588760 182.197613
F 52.649208 38.588760 204.020205
F 52.115875 38.588760 225.842796
F 51.582543 38.588760 247.665388
F 57.449202 61.742017 7.616884
F 56.915869 61.742017 29.439476
F 56.382536 61.742017 51.262067
F 55.849204 61.742017 73.084658
F 55.315871 61.742017 94.907249
F 54.782539 61.742017 116.729840
F 54.249206 61.742017 138.552432
F 53.715873 61.742017 160.375023
F 53.182541 61.742017 182.197613
F 52.649208 61.742017 204.020205
F 52.115875 61.742017 225.842796
F 51.582543 61.742017 247.665388
F 30.722080 0.000000 6.963686
F 30.188747 0.000000 28.786278
F 29.655414 0.000000 50.608869
F 29.122082 0.000000 72.431461
F 28.588749 0.000000 94.254051
F 28.055416 0.000000 116.076642
F 27.522084 0.000000 137.899234
F 26.988751 0.000000 159.721825
F 26.455418 0.000000 181.544417
F 25.922086 0.000000 203.367007
F 25.388753 0.000000 225.189598
F 24.855420 0.000000 247.012190
F 30.722080 23.153258 6.963686
F 30.188747 23.153258 28.786278
F 29.655414 23.153258 50.608869
F 29.122082 23.153258 72.431461
F 28.588749 23.153258 94.254051
F 28.055416 23.153258 116.076642
F 27.522084 23.153258 137.899234
F 26.988751 23.153258 159.721825
F 26.455418 23.153258 181.544417
F 25.922086 23.153258 203.367007
F 25.388753 23.153258 225.189598
F 24.855420 23.153258 247.012190
F 30.722080 46.306515 6.963686
F 30.188747 46.306515 28.786278
F 29.655414 46.306515 50.608869
F 29.122082 46.306515 72.431461
F 28.588749 46.306515 94.254051
F 28.055416 46.306515 116.076642
F 27.522084 46.306515 137.899234
F 26.988751 46.306515 159.721825
F 26.455418 46.306515 181.544417
F 25.922086 46.306515 203.367007
F 25.388753 46.306515 225.189598
F 24.855420 46.306515 247.012190
F 57.449202 0.000000 7.616883
F 56.915869 0.000000 29.439475
F 56.382537 0.000000 51.262066
F 55.849204 0.000000 73.084657
F 55.315871 0.000000 94.907248
F 54.782539 0.000000 116.729839
F 54.249206 0.000000 138.552431
F 53.715873 0.000000 160.375022
F 53.182541 0.000000 182.197613
F 52.649208 0.000000 204.020204
F 52.115875 0.000000 225.842795
F 51.582543 0.000000 247.665387
F 57.449202 23.153258 7.616883
F 56.915869 23.153258 29.439475
F 56.382537 23.153258 51.262066
F 55.849204 23.153258 73.084657
F 55.315871 23.153258 94.907248
F 54.782539 23.153258 116.729839
F 54.249206 23.153258 138.552431
F 53.715873 23.153258 160.375022
F 53.182541 23.153258 182.197613
F 52.649208 23.153258 204.020204
F 52.115875 23.153258 225.842795
F 51.582543 23.153258 247.665387
F 57.449202 46.306515 7.616883
F 56.915869 46.306515 29.439475
F 56.382537 46.306515 51.262066
F 55.849204 46.306515 73.084657
F 55.315871 46.306515 94.907248
F 54.782539 46.306515 116.729839
F 54.249206 46.306515 138.552431
F 53.715873 46.306515 160.375022
F 53.182541 46.306515 182.197613
F 52.649208 46.306515 204.020204
F 52.115875 46.306515 225.842795
F 51.582543 46.306515 247.665387
F 6.133339 1.286291 10.002022
F 5.600007 1.286291 31.824612
F 5.066674 1.286291 53.647203
F 4.533341 1.286291 75.469795
F 4.000009 1.286291 97.292386
F 3.466676 1.286291 119.114978
F 2.933344 1.286291 140.937568
F 2.400011 1.286291 162.760159
F 1.866678 1.286291 184.582751
F 1.333346 1.286291 206.405342
F 0.800013 1.286291 228.227934
F 0.266680 1.286291 250.050524
F 6.133339 24.439548 10.002022
F 5.600007 24.439548 31.824612
F 5.066674 24.439548 53.647203
F 4.533341 24.439548 75.469795
F 4.000009 24.439548 97.292386
F 3.466676 24.439548 119.114978
F 2.933344 24.439548 140.937568
F 2.400011 24.439548 162.760159
F 1.866678 24.439548 184.582751
F 1.333346 24.439548 206.405342
F 0.800013 24.439548 228.227934
F 0.266680 24.439548 250.050524
F 6.133339 47.592806 10.002022
F 5.600007 47.592806 31.824612
F 5.066674 47.592806 53.647203
F 4.533341 47.592806 75.469795
F 4.000009 47.592806 97.292386
F 3.466676 47.592806 119.114978
F 2.933344 47.592806 140.937568
F 2.400011 47.592806 162.760159
F 1.866678 47.592806 184.582751
F 1.333346 47.592806 206.405342
F 0.800013 47.592806 228.227934
F 0.266680 47.592806 250.050524
F 32.860462 1.286291 10.655218
F 32.327129 1.286291 32.477809
F 31.793796 1.286291 54.300400
F 31.260464 1.286291 76.122992
F 30.727131 1.286291 97.945583
F 30.193798 1.286291 119.768174
F 29.660466 1.286291 141.590765
F 29.127133 1.286291 163.413356
F 28.593801 1.286291 185.235948
F 28.060468 1.286291 207.058539
F 27.527135 1.286291 228.881130
F 26.993803 1.286291 250.703721
F 32.860462 24.439548 10.655218
F 32.327129 24.439548 32.477809
F 31.793796 24.439548 54.300400
F 31.260464 24.439548 76.122992
F 30.727131 24.439548 97.945583
F 30.193798 24.439548 119.768174
F 29.660466 24.439548 141.590765
F 29.127133 24.439548 163.413356
F 28.593801 24.439548 185.235948
F 28.060468 24.439548 207.058539
F 27.527135 24.439548 228.881130
F 26.993803 24.439548 250.703721
F 32.860462 47.592806 10.655218
F 32.327129 47.592806 32.477809
F 31.793796 47.592806 54.300400
F 31.260464 47.592806 76.122992
F 30.727131 47.592806 97.945583
F 30.193798 47.592806 119.768174
F 29.660466 47.592806 141.590765
F 29.127133 47.592806 163.413356
F 28.593801 47.592806 185.235948
F 28.060468 47.592806 207.058539
F 27.527135 47.592806 228.881130
F 26.993803 47.592806 250.703721
F 59.587584 1.286291 11.308415
F 59.054251 1.286291 33.131006
F 58.520919 1.286291 54.953597
F 57.987586 1.286291 76.776189
F 57.454253 1.286291 98.598779
F 56.920921 1.286291 120.421371
F 56.387588 1.286291 142.243962
F 55.854255 1.286291 164.066553
F 55.320923 1.286291 185.889145
F 54.787590 1.286291 207.711735
F 54.254258 1.286291 229.534327
F 53.720925 1.286291 251.356918
F 59.587584 24.439548 11.308415
F 59.054251 24.439548 33.131006
F 58.520919 24.439548 54.953597
F 57.987586 24.439548 76.776189
F 57.454253 24.439548 98.598779
F 56.920921 24.439548 120.421371
F 56.387588 24.439548 142.243962
F 55.854255 24.439548 164.066553
F 55.320923 24.439548 185.889145
F 54.787590 24.439548 207.711735
F 54.254258 24.439548 229.534327
F 53.720925 24.439548 251.356918
F 59.587584 47.592806 11.308415
F 59.054251 47.592806 33.131006
F 58.520919 47.592806 54.953597
F 57.987586 47.592806 76.776189
F 57.454253 47.592806 98.598779
F 56.920921 47.592806 120.421371
F 56.387588 47.592806 142.243962
F 55.854255 47.592806 164.066553
F 55.320923 47.592806 185.889145
F 54.787590 47.592806 207.711735
F 54.254258 47.592806 229.534327
F 53.720925 47.592806 251.356918
F 6.133339 9.004040 10.002022
F 5.600007 9.004040 31.824612
F 5.066674 9.004040 53.647203
F 4.533341 9.004040 75.469795
F 4.000009 9.004040 97.292386
F 3.466676 9.004040 119.114978
F 2.933344 9.004040 140.937568
F 2.400011 9.004040 162.760159
F 1.866678 9.004040 184.582751
F 1.333346 9.004040 206.405342
F 0.800013 9.004040 228.227934
F 0.266680 9.004040 250.050524
F 6.133339 32.157298 10.002022
F 5.600007 32.157298 31.824612
F 5.066674 32.157298 53.647203
F 4.533341 32.157298 75.469795
F 4.000009 32.157298 97.292386
F 3.466676 32.157298 119.114978
F 2.933344 32.157298 140.937568
F 2.400011 32.157298 162.760159
F 1.866678 32.157298 184.582751
F 1.333346 32.157298 206.405342
F 0.800013 32.157298 228.227934
F 0.266680 32.157298 250.050524
F 6.133339 55.310555 10.002022
F 5.600007 55.310555 31.824612
F 5.066674 55.310555 53.647203
F 4.533341 55.310555 75.469795
F 4.000009 55.310555 97.292386
F 3.466676 55.310555 119.114978
F 2.933344 55.310555 140.937568
F 2.400011 55.310555 162.760159
F 1.866678 55.310555 184.582751
F 1.333346 55.310555 206.405342
F 0.800013 55.310555 228.227934
F 0.266680 55.310555 250.050524
F 32.860462 9.004040 10.655218
F 32.327129 9.004040 32.477809
F 31.793796 9.004040 54.300400
F 31.260464 9.004040 76.122992
F 30.727131 9.004040 97.945583
F 30.193798 9.004040 119.768174
F 29.660466 9.004040 141.590765
F 29.127133 9.004040 163.413356
F 28.593801 9.004040 185.235948
F 28.060468 9.004040 207.058539
F 27.527135 9.004040 228.881130
F 26.993803 9.004040 250.703721
F 32.860462 32.157298 10.655218
F 32.327129 32.157298 32.477809
F 31.793796 32.157298 54.300400
F 31.260464 32.157298 76.122992
F 30.727131 32.157298 97.945583
F 30.193798 32.157298 119.768174
F 29.660466 32.157298 141.590765
F 29.127133 32.157298 163.413356
F 28.593801 32.157298 185.235948
F 28.060468 32.157298 207.058539
F 27.527135 32.157298 228.881130
F 26.993803 32.157298 250.703721
F 32.860462 55.310555 10.655218
F 32.327129 55.310555 32.477809
F 31.793796 55.310555 54.300400
F 31.260464 55.310555 76.122992
F 30.727131 55.310555 97.945583
F 30.193798 55.310555 119.768174
F 29.660466 55.310555 141.590765
F 29.127133 55.310555 163.413356
F 28.593801 55.310555 185.235948
F 28.060468 55.310555 207.058539
F 27.527135 55.310555 228.881130
F 26.993803 55.310555 250.703721
F 59.587584 9.004040 11.308415
F 59.054251 9.004040 33.131006
F 58.520919 9.004040 54.953597
F 57.987586 9.004040 76.776189
F 57.454253 9.004040 98.598779
F 56.920921 9.004040 120.421371
F 56.387588 9.004040 142.243962
F 55.854255 9.004040 164.066553
F 55.320923 9.004040 185.889145
F 54.787590 9.004040 207.711735
F 54.254258 9.004040 229.534327
F 53.720925 9.004040 251.356918
F 59.587584 32.157298 11.308415
F 59.054251 32.157298 33.131006
F 58.520919 32.157298 54.953597
F 57.987586 32.157298 76.776189
F 57.454253 32.157298 98.598779
F 56.920921 32.157298 120.421371
F 56.387588 32.157298 142.243962
F 55.854255 32.157298 164.066553
F 55.320923 32.157298 185.889145
F 54.787590 32.157298 207.711735
F 54.254258 32.157298 229.534327
F 53.720925 32.157298 251.356918
F 59.587584 55.310555 11.308415
F 59.054251 55.310555 33.131006
F 58.520919 55.310555 54.953597
F 57.987586 55.310555 76.776189
F 57.454253 55.310555 98.598779
F 56.920921 55.310555 120.421371
F 56.387588 55.310555 142.243962
F 55.854255 55.310555 164.066553
F 55.320923 55.310555 185.889145
F 54.787590 55.310555 207.711735
F 54.254258 55.310555 229.534327
F 53.720925 55.310555 251.356918
F 6.133339 16.721795 10.002022
F 5.600007 16.721795 31.824613
F 5.066674 16.721795 53.647204
F 4.533341 16.721795 75.469796
F 4.000009 16.721795 97.292387
F 3.466676 16.721795 119.114978
F 2.933344 16.721795 140.937569
F 2.400011 16.721795 162.760160
F 1.866678 16.721795 184.582752
F 1.333346 16.721795 206.405343
F 0.800013 16.721795 228.227934
F 0.266680 16.721795 250.050525
F 6.133339 39.875053 10.002022
F 5.600007 39.875053 31.824613
F 5.066674 39.875053 53.647204
F 4.533341 39.875053 75.469796
F 4.000009 39.875053 97.292387
F 3.466676 39.875053 119.114978
F 2.933344 39.875053 140.937569
F 2.400011 39.875053 162.760160
F 1.866678 39.875053 184.582752
F 1.333346 39.875053 206.405343
[truncated: 2,063,070 more chars]
