# Supplementary material for: Molecular-resolution imaging of ice crystallized from liquid water by cryogenic liquid-cell TEM
Source: Nat Commun. 2025 Sep 25;16:8342. doi: 10.1038/s41467-025-62451-0 (PMC12462463; doi:10.1038/s41467-025-62451-0)
Supplement: Supplementary file 9 — Supplementary Data 1 [file 41467_2025_62451_MOESM9_ESM.zip › supercell_5_3_12/1.4/minimized.xyz]

75510
F75510
F 6.318560 1.363563 2.747790
F 5.801010 1.302864 24.542731
F 33.045020 1.346113 3.414418
F 32.512520 1.286592 25.209519
F 6.318560 9.083122 2.747790
F 5.801010 9.022423 24.542731
F 33.045020 9.065672 3.414418
F 32.512520 9.006151 25.209519
F 6.318561 16.802686 2.747789
F 5.801011 16.741986 24.542731
F 33.045020 16.785235 3.414417
F 32.512520 16.725714 25.209519
F 15.222176 1.345985 2.978936
F 14.689614 1.286467 24.774019
F 15.222176 9.065545 2.978936
F 14.689614 9.006026 24.774019
F 15.222176 16.785107 2.978936
F 14.689614 16.725588 24.774019
F 24.133889 1.346112 3.196636
F 23.601390 1.286591 24.991736
F 24.133889 9.065671 3.196636
F 23.601390 9.006151 24.991736
F 24.133890 16.785234 3.196636
F 23.601390 16.725713 24.991736
F 6.236826 3.849950 6.383972
F 5.712090 3.843508 28.180682
F 32.955659 3.862186 7.050196
F 32.423603 3.859779 28.847470
F 6.236827 11.569509 6.383972
F 5.712090 11.563067 28.180682
F 32.955659 11.581746 7.050196
F 32.423603 11.579339 28.847470
F 6.236827 19.289073 6.383972
F 5.712090 19.282630 28.180682
F 32.955659 19.301309 7.050196
F 32.423603 19.298902 28.847470
F 15.132716 3.862318 6.614704
F 14.600696 3.859904 28.411970
F 15.132716 11.581878 6.614704
F 14.600695 11.579464 28.411970
F 15.132716 19.301441 6.614704
F 14.600696 19.299027 28.411970
F 24.044529 3.862187 6.832415
F 23.512473 3.859780 28.629687
F 24.044529 11.581746 6.832415
F 23.512473 11.579339 28.629687
F 24.044530 19.301309 6.832415
F 23.512473 19.298902 28.629687
F 6.297429 3.897831 3.683762
F 5.778098 3.843507 25.480148
F 33.028833 3.909564 4.322603
F 32.490292 3.859779 26.119007
F 6.297429 11.617390 3.683762
F 5.778099 11.563066 25.480148
F 33.028833 11.629124 4.322602
F 32.490292 11.579339 26.119007
F 6.297430 19.336953 3.683762
F 5.778099 19.282630 25.480148
F 33.028833 19.348687 4.322602
F 32.490292 19.298902 26.119007
F 15.205820 3.909683 3.886955
F 14.667389 3.859904 25.683342
F 15.205820 11.629243 3.886955
F 14.667389 11.579464 25.683342
F 15.205820 19.348805 3.886955
F 14.667389 19.299027 25.683342
F 24.117703 3.909564 4.104820
F 23.579162 3.859779 25.901223
F 24.117703 11.629124 4.104820
F 23.579162 11.579339 25.901223
F 24.117703 19.348687 4.104820
F 23.579162 19.298902 25.901223
F 6.466358 2.012391 0.086050
F 5.867001 1.302864 21.842196
F 33.256233 1.927834 0.713138
F 32.579196 1.286592 22.481056
F 6.466358 9.731950 0.086050
F 5.867001 9.022423 21.842196
F 33.256232 9.647393 0.713138
F 32.579196 9.006151 22.481056
F 6.466360 17.451513 0.086049
F 5.867002 16.741986 21.842196
F 33.256233 17.366956 0.713138
F 32.579195 16.725714 22.481056
F 15.433527 1.927841 0.277533
F 14.756293 1.286467 22.045391
F 15.433527 9.647400 0.277533
F 14.756293 9.006026 22.045391
F 15.433527 17.366962 0.277533
F 14.756293 16.725588 22.045391
F 24.345103 1.927832 0.495356
F 23.668066 1.286591 22.263272
F 24.345102 9.647392 0.495356
F 23.668066 9.006151 22.263272
F 24.345103 17.366954 0.495355
F 23.668065 16.725713 22.263272
F 8.501003 7.768137 3.718584
F 7.975226 7.713768 25.523615
F 8.501003 15.487699 3.718584
F 7.975226 15.433330 25.523615
F 30.373641 15.439120 21.517122
F 30.373641 7.719559 21.517122
F 17.434202 7.769380 3.941459
F 16.895652 7.719603 25.737852
F 17.434202 15.488942 3.941458
F 16.895652 15.439164 25.737852
F 7.975226 23.152893 25.523615
F 21.462506 15.439121 21.299339
F 26.345487 7.769343 4.159266
F 25.806946 7.719559 25.955669
F 26.345487 15.488905 4.159266
F 25.806946 15.439120 25.955669
F 8.153046 23.152893 18.247713
F 21.529195 15.439121 18.570875
F 8.754933 5.781503 0.109532
F 8.064127 5.152161 21.885664
F 8.754933 13.501063 0.109532
F 8.064127 12.871722 21.885663
F 8.754933 21.220627 0.109532
F 8.064128 20.591285 21.885663
F 17.661726 5.787611 0.332029
F 16.984553 5.146327 22.099901
F 17.661726 13.507171 0.332029
F 16.984553 12.865888 22.099901
F 17.661727 21.226734 0.332029
F 16.984553 20.585451 22.099901
F 26.572886 5.787612 0.549801
F 25.895848 5.146371 22.317718
F 26.572886 13.507172 0.549801
F 25.895848 12.865932 22.317718
F 26.572886 21.226735 0.549801
F 25.895848 20.585495 22.317718
F 8.525265 5.210098 2.812041
F 7.997635 5.152161 24.606645
F 8.525265 12.929659 2.812041
F 7.997635 12.871722 24.606645
F 8.525265 20.649222 2.812041
F 7.997635 20.591285 24.606645
F 17.450359 5.205844 3.033335
F 16.917877 5.146327 24.828424
F 17.450359 12.925405 3.033335
F 16.917877 12.865888 24.828424
F 17.450359 20.644968 3.033335
F 16.917877 20.585451 24.828424
F 26.361672 5.205892 3.251082
F 25.829173 5.146371 25.046182
F 26.361672 12.925453 3.251082
F 25.829173 12.865932 25.046182
F 26.361672 20.645015 3.251082
F 25.829173 20.585495 25.046182
F 8.440416 7.716827 6.442935
F 7.908719 7.713769 28.244596
F 8.440416 15.436388 6.442935
F 7.908720 15.433330 28.244596
F 21.462506 7.719560 21.299339
F 21.529195 7.719560 18.570875
F 8.440416 23.155951 6.442935
F 7.908719 23.152893 28.244596
F 17.361013 7.722011 6.669104
F 16.828961 7.719603 28.466374
F 17.361013 15.441573 6.669104
F 16.828961 15.439164 28.466374
F 12.549303 15.439656 21.081852
F 12.549302 7.720094 21.081852
F 26.272314 7.721966 6.886860
F 25.740257 7.719559 28.684132
F 26.272314 15.441528 6.886860
F 25.740257 15.439120 28.684133
F 26.272314 0.002407 6.886860
F 12.616009 15.439656 18.352694
F 10.759631 1.344061 2.872280
F 10.227902 1.284184 24.666547
F 10.759631 9.063621 2.872280
F 10.227902 9.003743 24.666547
F 10.759631 16.783183 2.872280
F 10.227902 16.723306 24.666547
F 19.678296 1.346104 3.087749
F 19.145796 1.286584 24.882848
F 19.678296 9.065664 3.087749
F 19.145796 9.006144 24.882848
F 19.678296 16.785226 3.087749
F 19.145796 16.725706 24.882848
F 28.589456 1.346112 3.305527
F 28.056956 1.286591 25.100627
F 28.589456 9.065672 3.305527
F 28.056956 9.006151 25.100627
F 28.589456 16.785234 3.305527
F 28.056956 16.725713 25.100627
F 10.670719 3.864585 6.506987
F 10.138984 3.862187 28.304497
F 10.670720 11.584145 6.506987
F 10.138984 11.581747 28.304497
F 10.670720 19.303708 6.506987
F 10.138984 19.301310 28.304497
F 19.588933 3.862194 6.723528
F 19.056878 3.859786 28.520799
F 19.588933 11.581754 6.723528
F 19.056878 11.579346 28.520799
F 19.588933 19.301317 6.723528
F 19.056878 19.298909 28.520799
F 28.500096 3.862186 6.941305
F 27.968039 3.859779 28.738578
F 28.500096 11.581746 6.941305
F 27.968039 11.579339 28.738578
F 28.500096 19.301309 6.941305
F 27.968039 19.298902 28.738578
F 10.741394 3.913294 3.776408
F 10.205754 3.862187 25.572733
F 10.741394 11.632854 3.776407
F 10.205754 11.581747 25.572732
F 10.741394 19.352417 3.776407
F 10.205754 19.301310 25.572732
F 19.662101 3.909572 3.995924
F 19.123567 3.859786 25.792326
F 19.662101 11.629132 3.995924
F 19.123568 11.579346 25.792326
F 19.662101 19.348695 3.995924
F 19.123568 19.298909 25.792326
F 28.573269 3.909564 4.213711
F 28.034728 3.859779 26.010115
F 28.573269 11.629124 4.213711
F 28.034728 11.579339 26.010115
F 28.573269 19.348687 4.213711
F 28.034728 19.298902 26.010115
F 10.963270 1.928324 0.165720
F 10.294658 1.284184 21.934781
F 10.963270 9.647884 0.165720
F 10.294658 9.003743 21.934781
F 10.963271 17.367446 0.165720
F 10.294658 16.723306 21.934781
F 19.889529 1.927835 0.386464
F 19.212471 1.286584 22.154375
F 19.889529 9.647394 0.386463
F 19.212471 9.006144 22.154375
F 19.889529 17.366957 0.386463
F 19.212471 16.725706 22.154375
F 28.800669 1.927833 0.604247
F 28.123632 1.286591 22.372164
F 28.800668 9.647392 0.604247
F 28.123632 9.006151 22.372164
F 28.800669 17.366955 0.604247
F 28.123632 16.725713 22.372164
F 12.976646 7.769781 3.832415
F 12.438190 7.720094 25.628596
F 12.976646 15.489342 3.832415
F 12.438190 15.439656 25.628596
F 30.462556 20.585495 17.879175
F 30.462556 12.865932 17.879175
F 21.889916 7.769344 4.050374
F 21.351376 7.719560 25.846777
F 21.889916 15.488906 4.050374
F 21.351376 15.439121 25.846777
F 8.330589 23.153052 10.972894
F 12.616009 7.720094 18.352695
F 30.801052 7.769343 4.268157
F 30.262511 7.719559 26.064561
F 30.801052 15.488905 4.268156
F 30.262511 15.439120 26.064561
F 30.462556 5.146371 17.879175
F 21.551421 20.585494 17.661392
F 13.207636 5.786396 0.223829
F 12.527091 5.145836 21.990645
F 13.207636 13.505956 0.223829
F 12.527091 12.865397 21.990645
F 13.207637 21.225519 0.223829
F 12.527091 20.584959 21.990645
F 22.117320 5.787613 0.440910
F 21.440278 5.146370 22.208826
F 22.117319 13.507173 0.440909
F 21.440278 12.865931 22.208826
F 22.117320 21.226736 0.440909
F 21.440278 20.585494 22.208826
F 31.028451 5.787613 0.658692
F 30.351413 5.146371 22.426610
F 31.028451 13.507173 0.658692
F 30.351413 12.865932 22.426610
F 31.028451 21.226736 0.658692
F 30.351413 20.585495 22.426610
F 12.992673 5.205331 2.924887
F 12.460399 5.145836 24.719803
F 12.992673 12.924892 2.924887
F 12.460399 12.865396 24.719803
F 12.992673 20.644455 2.924887
F 12.460399 20.584959 24.719803
F 21.906100 5.205890 3.142191
F 21.373602 5.146370 24.937290
F 21.906100 12.925451 3.142191
F 21.373603 12.865931 24.937291
F 21.906100 20.645014 3.142192
F 21.373603 20.585494 24.937290
F 30.817237 5.205892 3.359972
F 30.284737 5.146371 25.155073
F 30.817237 12.925453 3.359972
F 30.284737 12.865932 25.155073
F 30.817237 20.645016 3.359972
F 30.284737 20.585495 25.155073
F 12.903530 7.722506 6.560571
F 12.371483 7.720094 28.357754
F 12.903530 15.442068 6.560571
F 12.371483 15.439656 28.357754
F 21.551421 12.865931 17.661392
F 21.551421 5.146370 17.661392
F 28.301450 16.725713 15.096293
F 28.301450 9.006151 15.096294
F 21.816743 7.721967 6.777970
F 21.284687 7.719560 28.575241
F 21.816743 15.441528 6.777969
F 21.284687 15.439121 28.575241
F 21.816743 0.002407 6.777970
F 28.301450 1.286591 15.096294
F 30.727879 7.721966 6.995750
F 30.195822 7.719559 28.793024
F 30.727879 15.441527 6.995750
F 30.195822 15.439120 28.793024
F 12.638218 20.584960 17.443905
F 12.638218 12.865397 17.443905
F 6.155388 1.302159 9.995651
F 5.623191 1.302864 31.818632
F 32.867980 1.286625 10.664458
F 32.334701 1.286592 32.485420
F 6.155388 9.021718 9.995651
F 5.623191 9.022423 31.818632
F 32.867980 9.006184 10.664458
F 32.334701 9.006151 32.485421
F 6.155388 16.741282 9.995651
F 5.623191 16.741986 31.818633
F 32.867980 16.725746 10.664458
F 32.334701 16.725714 32.485421
F 15.045072 1.286499 10.228959
F 14.511794 1.286467 32.049921
F 15.045072 9.006058 10.228959
F 14.511794 9.006026 32.049921
F 15.045072 16.725620 10.228959
F 14.511794 16.725588 32.049921
F 23.956850 1.286624 10.446675
F 23.423571 1.286591 32.267637
F 23.956850 9.006183 10.446675
F 23.423571 9.006151 32.267637
F 23.956850 16.725746 10.446675
F 23.423571 16.725713 32.267638
F 6.067656 3.843522 13.629070
F 32.779234 3.859779 14.295987
F 6.067657 11.563081 13.629070
F 32.779234 11.579339 14.295987
F 6.067657 19.282644 13.629070
F 32.779234 19.298902 14.295987
F 14.956326 3.859904 13.860487
F 14.956326 11.579464 13.860487
F 14.956326 19.299027 13.860487
F 23.868103 3.859780 14.078204
F 23.868103 11.579339 14.078204
F 23.868104 19.298902 14.078204
F 6.133238 3.843477 10.929019
F 8.501003 0.048578 3.718584
F 32.845894 3.859788 11.568557
F 6.133239 11.563036 10.929019
F 17.434202 0.049821 3.941458
F 32.845894 11.579347 11.568557
F 6.133239 19.282600 10.929019
F 16.895652 0.000043 25.737852
F 32.845894 19.298910 11.568557
F 15.022988 3.859914 11.132889
F 15.022988 11.579474 11.132889
F 15.022988 19.299037 11.132889
F 23.934764 3.859788 11.350774
F 23.934764 11.579348 11.350774
F 23.934764 19.298911 11.350774
F 6.215728 1.301804 7.297955
F 5.689181 1.302864 29.118097
F 32.934003 1.287856 7.943203
F 32.401377 1.286592 29.756957
F 6.215728 9.021363 7.297955
F 5.689181 9.022422 29.118098
F 32.934003 9.007415 7.943203
F 32.401377 9.006151 29.756958
F 6.215729 16.740927 7.297955
F 5.689182 16.741986 29.118098
F 32.934003 16.726977 7.943203
F 32.401377 16.725714 29.756957
F 15.111092 1.287728 7.507540
F 14.578473 1.286467 29.321292
F 15.111092 9.007288 7.507540
F 14.578473 9.006026 29.321292
F 15.111092 16.726850 7.507540
F 14.578473 16.725588 29.321292
F 24.022873 1.287855 7.725420
F 23.490246 1.286591 29.539174
F 24.022873 9.007414 7.725420
F 23.490246 9.006151 29.539174
F 24.022873 16.726977 7.725419
F 23.490246 16.725713 29.539173
F 8.330589 7.713928 10.972894
F 8.330589 15.433489 10.972894
F 12.638218 5.145836 17.443905
F 17.251254 7.719611 11.187403
F 17.251254 15.439173 11.187403
F 30.529232 20.585495 15.150740
F 26.162549 7.719567 11.405220
F 26.162549 15.439129 11.405220
F 19.390289 16.725706 14.878505
F 8.417862 5.153077 7.346429
F 7.886308 5.152161 29.161565
F 8.417862 12.872638 7.346429
F 7.886308 12.871722 29.161565
F 8.417863 20.592201 7.346429
F 7.886308 20.591285 29.161565
F 17.339352 5.147589 7.562046
F 16.806734 5.146327 29.375803
F 17.339352 12.867150 7.562046
F 16.806734 12.865888 29.375803
F 17.339351 20.586713 7.562046
F 16.806734 20.585451 29.375803
F 26.250656 5.147635 7.779865
F 25.718029 5.146371 29.593620
F 26.250656 12.867195 7.779865
F 25.718029 12.865932 29.593620
F 26.250656 20.586758 7.779865
F 25.718029 20.585495 29.593620
F 8.353142 5.152172 10.061308
F 7.819816 5.152161 31.882546
F 8.353142 12.871733 10.061309
F 7.819816 12.871722 31.882546
F 8.353142 20.591296 10.061309
F 7.819816 20.591285 31.882546
F 17.273336 5.146360 10.283362
F 16.740057 5.146327 32.104325
F 17.273336 12.865921 10.283362
F 16.740057 12.865888 32.104325
F 17.273336 20.585483 10.283362
F 16.740057 20.585451 32.104325
F 26.184633 5.146404 10.501120
F 25.651353 5.146371 32.322083
F 26.184633 12.865964 10.501121
F 25.651353 12.865932 32.322083
F 26.184633 20.585527 10.501121
F 25.651353 20.585495 32.322083
F 8.264332 7.713783 13.693057
F 8.264332 15.433344 13.693057
F 30.529232 12.865932 15.150740
F 8.264332 23.152907 13.693057
F 17.184591 7.719603 13.914892
F 17.184591 15.439164 13.914892
F 30.529232 5.146371 15.150740
F 26.095888 7.719559 14.132650
F 26.095888 15.439120 14.132650
F 19.390289 9.006144 14.878505
F 10.583287 1.284198 10.121332
F 10.050083 1.284184 31.942448
F 10.583287 9.003758 10.121332
F 10.050083 9.003743 31.942448
F 10.583287 16.723320 10.121333
F 10.050083 16.723306 31.942448
F 19.501256 1.286617 10.337787
F 18.967976 1.286584 32.158750
F 19.501256 9.006177 10.337787
F 18.967976 9.006144 32.158750
F 19.501256 16.725739 10.337787
F 18.967976 16.725706 32.158750
F 28.412416 1.286624 10.555566
F 27.879137 1.286591 32.376529
F 28.412416 9.006184 10.555566
F 27.879137 9.006151 32.376529
F 28.412416 16.725746 10.555567
F 27.879137 16.725713 32.376529
F 10.494613 3.862187 13.753009
F 10.494613 11.581747 13.753009
F 10.494613 19.301310 13.753009
F 19.412508 3.859786 13.969316
F 19.412508 11.579346 13.969316
F 19.412508 19.298909 13.969316
F 28.323670 3.859779 14.187095
F 28.323670 11.579339 14.187095
F 28.323670 19.298902 14.187096
F 10.561353 3.862188 11.022266
F 10.561353 11.581748 11.022266
F 10.561353 19.301310 11.022266
F 19.479170 3.859795 11.241877
F 19.479170 11.579355 11.241877
F 19.479170 19.298918 11.241877
F 28.390330 3.859788 11.459666
F 28.390330 11.579348 11.459666
F 28.390330 19.298910 11.459666
F 10.649043 1.285373 7.396485
F 10.116838 1.284184 29.210683
F 10.649043 9.004933 7.396485
F 10.116838 9.003743 29.210683
F 10.649043 16.724495 7.396485
F 10.116838 16.723306 29.210683
F 19.567277 1.287847 7.616522
F 19.034652 1.286584 29.430277
F 19.567277 9.007407 7.616522
F 19.034652 9.006144 29.430277
F 19.567277 16.726969 7.616522
F 19.034652 16.725706 29.430276
F 28.478439 1.287855 7.834311
F 27.945813 1.286591 29.648066
F 28.478439 9.007414 7.834311
F 27.945813 9.006151 29.648066
F 28.478439 16.726977 7.834311
F 27.945813 16.725713 29.648065
F 12.793775 7.720106 11.078134
F 12.793775 15.439667 11.078133
F 21.618096 20.585494 14.932955
F 21.706978 7.719568 11.296328
F 21.706978 15.439130 11.296327
F 19.390289 1.286584 14.878505
F 30.618113 7.719567 11.514112
F 30.618113 15.439129 11.514111
F 21.618096 12.865931 14.932955
F 12.881714 5.147028 7.452697
F 12.349271 5.145836 29.266547
F 12.881714 12.866589 7.452697
F 12.349271 12.865397 29.266547
F 12.881714 20.586152 7.452697
F 12.349271 20.584959 29.266547
F 21.795085 5.147634 7.670973
F 21.262458 5.146370 29.484727
F 21.795085 12.867195 7.670973
F 21.262459 12.865931 29.484727
F 21.795085 20.586757 7.670973
F 21.262459 20.585494 29.484727
F 30.706220 5.147635 7.888757
F 30.173594 5.146371 29.702512
F 30.706220 12.867196 7.888757
F 30.173594 12.865932 29.702511
F 30.706220 20.586759 7.888757
F 30.173594 20.585495 29.702511
F 12.815847 5.145861 10.174706
F 12.282580 5.145836 31.995705
F 12.815847 12.865422 10.174706
F 12.282579 12.865396 31.995705
F 12.815847 20.584985 10.174706
F 12.282579 20.584959 31.995705
F 21.729063 5.146403 10.392229
F 21.195783 5.146370 32.213192
F 21.729063 12.865964 10.392229
F 21.195783 12.865931 32.213192
F 21.729063 20.585526 10.392230
F 21.195783 20.585494 32.213192
F 30.640197 5.146404 10.610012
F 30.106918 5.146371 32.430975
F 30.640197 12.865965 10.610012
F 30.106918 12.865932 32.430975
F 30.640197 20.585528 10.610012
F 30.106918 20.585495 32.430975
F 12.727113 7.720094 13.806269
F 12.727113 15.439656 13.806270
F 21.618096 5.146370 14.932955
F 10.472473 16.723304 14.658907
F 21.640317 7.719560 14.023758
F 21.640317 15.439121 14.023759
F 10.472473 9.003742 14.658908
F 30.551453 7.719559 14.241541
F 30.551453 15.439120 14.241541
F 12.704909 20.584959 14.714775
F 5.978828 1.302864 17.266831
F 32.690339 1.286592 17.933621
F 5.978828 9.022423 17.266831
F 32.690339 9.006151 17.933621
F 5.978829 16.741986 17.266831
F 32.690339 16.725714 17.933621
F 14.867433 1.286467 17.498121
F 14.867433 9.006026 17.498121
F 14.867433 16.725588 17.498121
F 23.779209 1.286591 17.715838
F 23.779209 9.006151 17.715838
F 23.779209 16.725713 17.715838
F 5.889910 3.843508 20.904780
F 32.601422 3.859779 21.571568
F 5.889910 11.563067 20.904780
F 32.601422 11.579339 21.571568
F 5.889910 19.282630 20.904780
F 32.601422 19.298902 21.571568
F 14.778515 3.859904 21.136068
F 14.778515 11.579464 21.136068
F 14.778515 19.299027 21.136068
F 23.690292 3.859780 21.353785
F 23.690292 11.579339 21.353785
F 23.690292 19.298902 21.353785
F 5.955918 3.843507 18.204246
F 32.668111 3.859779 18.843105
F 5.955919 11.563066 18.204246
F 32.668111 11.579339 18.843105
F 5.955919 19.282629 18.204246
F 32.668111 19.298902 18.843105
F 14.845208 3.859904 18.407440
F 14.845208 11.579464 18.407440
F 14.845208 19.299027 18.407440
F 23.756981 3.859779 18.625321
F 23.756981 11.579339 18.625321
F 23.756981 19.298902 18.625321
F 6.044809 1.302864 14.566312
F 32.757014 1.286592 15.205185
F 6.044809 9.022423 14.566312
F 32.757014 9.006151 15.205185
F 6.044810 16.741986 14.566312
F 32.757014 16.725714 15.205185
F 14.934111 1.286467 14.769520
F 14.934111 9.006026 14.769520
F 14.934111 16.725588 14.769520
F 23.845884 1.286591 14.987402
F 23.845884 9.006151 14.987402
F 23.845884 16.725713 14.987402
F 8.153046 7.713768 18.247713
F 8.153046 15.433330 18.247713
F 12.704909 12.865397 14.714775
F 17.073471 7.719603 18.461951
F 17.073471 15.439164 18.461950
F 12.704909 5.145836 14.714775
F 25.984765 7.719559 18.679767
F 25.984765 15.439120 18.679767
F 10.472473 1.284182 14.658908
F 8.241937 5.152159 14.609780
F 8.241937 12.871720 14.609780
F 8.241937 20.591283 14.609780
F 17.162371 5.146327 14.824031
F 17.162371 12.865888 14.824031
F 17.162371 20.585451 14.824031
F 26.073667 5.146371 15.041848
F 26.073667 12.865932 15.041848
F 26.073667 20.585495 15.041848
F 8.175454 5.152161 17.330745
F 8.175454 12.871722 17.330746
F 8.175454 20.591285 17.330745
F 17.095696 5.146327 17.552525
F 17.095696 12.865888 17.552525
F 17.095696 20.585451 17.552526
F 26.006992 5.146371 17.770283
F 26.006992 12.865932 17.770284
F 26.006991 20.585494 17.770284
F 8.086539 7.713769 20.968694
F 8.086539 15.433330 20.968694
F 30.440330 15.439120 18.788659
F 8.086539 23.152893 20.968694
F 17.006780 7.719603 21.190473
F 17.006780 15.439164 21.190472
F 30.440330 7.719559 18.788659
F 25.918076 7.719559 21.408230
F 25.918076 15.439120 21.408231
F 28.212547 19.298902 18.734213
F 10.405721 1.284184 17.390648
F 10.405721 9.003743 17.390648
F 10.405721 16.723305 17.390648
F 19.323615 1.286584 17.606950
F 19.323615 9.006144 17.606950
F 19.323615 16.725706 17.606950
F 28.234775 1.286591 17.824729
F 28.234775 9.006151 17.824729
F 28.234775 16.725713 17.824729
F 10.316803 3.862187 21.028595
F 10.316803 11.581747 21.028595
F 10.316803 19.301310 21.028595
F 19.234697 3.859786 21.244897
F 19.234697 11.579346 21.244897
F 19.234697 19.298909 21.244897
F 28.145858 3.859779 21.462676
F 28.145858 11.579339 21.462676
F 28.145858 19.298902 21.462676
F 10.383573 3.862187 18.296831
F 10.383573 11.581747 18.296830
F 10.383573 19.301310 18.296830
F 19.301386 3.859786 18.516424
F 19.301387 11.579346 18.516424
F 19.301387 19.298909 18.516424
F 28.212547 3.859779 18.734213
F 28.212547 11.579339 18.734213
F 30.373641 23.158683 21.517122
F 17.361013 0.002451 6.669104
F 25.806946 23.158683 25.955669
F 21.351376 23.158683 25.846777
F 30.262511 23.158683 26.064561
F 12.549303 0.000535 21.081852
F 30.195822 23.158683 28.793024
F 16.828961 0.000043 28.466374
F 30.440330 23.158683 18.788659
F 21.529195 23.158683 18.570875
F 12.976646 0.050221 3.832415
F 12.438190 0.000535 25.628596
F 30.801052 0.049784 4.268157
F 30.551453 23.158683 14.241541
F 25.984765 23.158683 18.679767
F 12.616009 0.000535 18.352694
F 21.889916 0.049785 4.050374
F 26.345487 0.049784 4.159266
F 17.073471 0.000043 18.461951
F 17.006780 0.000043 21.190473
F 12.727113 0.000535 13.806269
F 12.793775 0.000546 11.078134
F 17.184591 0.000043 13.914892
F 17.251254 0.000052 11.187403
F 30.727879 0.002406 6.995750
F 12.371483 0.000535 28.357754
F 12.903530 0.002947 6.560571
F 25.740257 23.158683 28.684132
F 26.095888 23.158683 14.132650
F 25.918076 23.158683 21.408230
F 30.618114 0.000008 11.514112
F 21.351376 0.000000 25.846777
F 21.284687 0.000000 28.575241
F 26.162549 0.000008 11.405220
F 21.706978 0.000009 11.296327
F 21.640317 0.000000 14.023758
F 5.267553 1.302864 46.370436
F 31.979063 1.286592 47.037224
F 5.267553 9.022423 46.370436
F 31.979063 9.006151 47.037224
F 5.267553 16.741987 46.370436
F 31.979063 16.725714 47.037224
F 14.156156 1.286467 46.601725
F 14.156156 9.006026 46.601725
F 14.156156 16.725588 46.601725
F 23.067932 1.286591 46.819441
F 23.067932 9.006151 46.819441
F 23.067932 16.725713 46.819441
F 5.178632 3.843508 50.008387
F 31.890145 3.859779 50.675175
F 5.178633 11.563067 50.008387
F 31.890145 11.579339 50.675175
F 5.178633 19.282630 50.008387
F 31.890145 19.298902 50.675175
F 14.067238 3.859904 50.239675
F 14.067238 11.579464 50.239675
F 14.067238 19.299027 50.239675
F 22.979015 3.859779 50.457392
F 22.979015 11.579339 50.457392
F 22.979015 19.298902 50.457392
F 5.244641 3.843507 47.307853
F 31.956834 3.859779 47.946712
F 5.244641 11.563066 47.307853
F 31.956834 11.579339 47.946712
F 5.244642 19.282630 47.307853
F 31.956834 19.298902 47.946712
F 14.133931 3.859904 47.511047
F 14.133931 11.579464 47.511047
F 14.133931 19.299027 47.511047
F 23.045704 3.859779 47.728928
F 23.045704 11.579339 47.728928
F 23.045704 19.298902 47.728928
F 5.333543 1.302864 43.669901
F 4.800086 1.302864 65.497606
F 32.045738 1.286592 44.308761
F 5.333543 9.022423 43.669901
F 4.800086 9.022423 65.497606
F 32.045738 9.006151 44.308761
F 5.333544 16.741986 43.669901
F 4.800087 16.741986 65.497606
F 32.045738 16.725714 44.308761
F 14.222835 1.286467 43.873096
F 14.222835 9.006026 43.873096
F 14.222835 16.725588 43.873096
F 23.134608 1.286591 44.090977
F 23.134608 9.006150 44.090977
F 23.134608 16.725713 44.090977
F 7.441769 7.713768 47.351320
F 7.441769 15.433330 47.351320
F 29.306726 15.439120 65.172533
F 16.362194 7.719603 47.565558
F 16.362194 15.439164 47.565557
F 29.840184 15.439120 43.344827
F 25.273488 7.719559 47.783374
F 25.273488 15.439120 47.783374
F 7.086130 23.152893 61.903123
F 7.530670 5.152161 43.713368
F 7.530670 12.871722 43.713368
F 7.530670 20.591285 43.713368
F 16.451096 5.146327 43.927607
F 16.451096 12.865888 43.927606
F 16.451095 20.585451 43.927606
F 25.362391 5.146371 44.145423
F 25.362391 12.865932 44.145423
F 25.362391 20.585495 44.145423
F 7.464178 5.152161 46.434350
F 7.464178 12.871722 46.434350
F 7.464178 20.591285 46.434350
F 16.384419 5.146327 46.656129
F 16.384419 12.865888 46.656129
F 16.384419 20.585451 46.656129
F 25.295715 5.146371 46.873887
F 25.295715 12.865932 46.873887
F 25.295715 20.585495 46.873887
F 7.375262 7.713769 50.072301
F 7.375262 15.433330 50.072301
F 29.306726 7.719559 65.172532
F 7.375262 23.152893 50.072301
F 16.295503 7.719603 50.294080
F 16.295504 15.439164 50.294080
F 29.840184 7.719559 43.344827
F 25.206799 7.719559 50.511838
F 25.206799 15.439120 50.511838
F 7.619588 23.152893 40.075418
F 9.694444 1.284184 46.494252
F 9.694444 9.003743 46.494252
F 9.694444 16.723306 46.494252
F 18.612338 1.286584 46.710553
F 18.612338 9.006144 46.710553
F 18.612338 16.725706 46.710554
F 27.523499 1.286591 46.928333
F 27.523499 9.006151 46.928333
F 27.523499 16.725713 46.928333
F 9.605526 3.862187 50.132202
F 9.605527 11.581747 50.132202
F 9.605527 19.301310 50.132202
F 18.523420 3.859786 50.348504
F 18.523420 11.579346 50.348504
F 18.523420 19.298909 50.348504
F 27.434581 3.859779 50.566283
F 27.434581 11.579339 50.566283
F 27.434581 19.298902 50.566283
F 9.672296 3.862187 47.400438
F 9.672296 11.581747 47.400437
F 9.672296 19.301310 47.400437
F 18.590110 3.859786 47.620031
F 18.590110 11.579346 47.620031
F 18.590110 19.298909 47.620031
F 27.501270 3.859779 47.837820
F 27.501270 11.579339 47.837820
F 27.501270 19.298902 47.837820
F 9.761200 1.284184 43.762487
F 9.761200 9.003743 43.762486
F 9.761200 16.723306 43.762486
F 18.679013 1.286584 43.982080
F 18.679013 9.006144 43.982080
F 18.679014 16.725706 43.982080
F 27.590174 1.286591 44.199869
F 27.590174 9.006151 44.199869
F 27.590174 16.725713 44.199869
F 11.904732 7.720094 47.456302
F 11.904732 15.439655 47.456301
F 7.263950 23.152893 54.627221
F 20.817918 7.719560 47.674482
F 20.817918 15.439121 47.674482
F 7.797407 23.152893 32.799516
F 29.729053 7.719559 47.892266
F 29.729053 15.439120 47.892266
F 7.441769 23.152893 47.351320
F 11.993633 5.145836 43.818350
F 11.993633 12.865397 43.818350
F 11.993633 20.584959 43.818350
F 20.906820 5.146370 44.036531
F 20.906820 12.865931 44.036531
F 20.906820 20.585494 44.036531
F 29.817956 5.146371 44.254315
F 29.817956 12.865932 44.254315
F 29.817956 20.585495 44.254315
F 11.926941 5.145836 46.547508
F 11.926941 12.865396 46.547508
F 11.926941 20.584959 46.547509
F 20.840145 5.146370 46.764995
F 20.840145 12.865931 46.764996
F 20.840145 20.585494 46.764996
F 29.751280 5.146371 46.982778
F 29.751280 12.865932 46.982778
F 29.751280 20.585495 46.982778
F 11.838026 7.720094 50.185459
F 11.838026 15.439655 50.185459
F 20.395591 15.439121 64.954750
F 29.462317 12.865932 58.806118
F 20.751229 7.719560 50.402946
F 20.751229 15.439121 50.402946
F 29.995774 12.865932 36.978413
F 29.662365 7.719559 50.620729
F 29.662364 15.439120 50.620729
F 20.929048 15.439121 43.127044
F 5.089733 1.302864 53.646338
F 31.801243 1.286592 54.313126
F 5.089733 9.022423 53.646338
F 31.801243 9.006151 54.313126
F 5.089734 16.741986 53.646338
F 31.801243 16.725714 54.313126
F 13.978337 1.286467 53.877626
F 13.978337 9.006026 53.877626
F 13.978337 16.725588 53.877626
F 22.890113 1.286591 54.095343
F 22.890113 9.006151 54.095343
F 22.890113 16.725713 54.095343
F 5.534271 3.843508 35.456583
F 5.000813 3.843508 57.284288
F 32.245784 3.859779 36.123371
F 31.712326 3.859779 57.951076
F 5.534272 11.563067 35.456583
F 5.000814 11.563067 57.284288
F 32.245784 11.579339 36.123371
F 31.712326 11.579339 57.951076
F 5.534272 19.282630 35.456583
F 5.000814 19.282630 57.284288
F 32.245783 19.298902 36.123371
F 31.712326 19.298902 57.951076
F 14.422877 3.859904 35.687871
F 13.889419 3.859904 57.515576
F 14.422877 11.579464 35.687871
F 13.889419 11.579464 57.515577
F 14.422877 19.299027 35.687871
F 13.889419 19.299027 57.515576
F 23.334653 3.859779 35.905588
F 22.801196 3.859780 57.733293
F 23.334653 11.579339 35.905588
F 22.801196 11.579339 57.733293
F 23.334654 19.298902 35.905588
F 22.801196 19.298902 57.733293
F 5.066822 3.843507 54.583754
F 32.312472 3.859779 33.394908
F 31.779015 3.859779 55.222613
F 5.066822 11.563066 54.583754
F 32.312472 11.579339 33.394908
F 31.779015 11.579339 55.222613
F 5.066822 19.282630 54.583754
F 32.312472 19.298902 33.394908
F 31.779015 19.298902 55.222613
F 14.489570 3.859904 32.959243
F 13.956112 3.859904 54.786948
F 14.489570 11.579464 32.959243
F 13.956112 11.579464 54.786948
F 14.489570 19.299027 32.959243
F 13.956112 19.299027 54.786948
F 23.401342 3.859779 33.177124
F 22.867885 3.859779 55.004830
F 23.401342 11.579339 33.177124
F 22.867885 11.579339 55.004830
F 23.401342 19.298902 33.177124
F 22.867885 19.298902 55.004829
F 5.155724 1.302864 50.945803
F 31.867919 1.286592 51.584663
F 5.155724 9.022422 50.945803
F 31.867919 9.006151 51.584663
F 5.155725 16.741986 50.945803
F 31.867919 16.725714 51.584662
F 14.045016 1.286467 51.148998
F 14.045016 9.006026 51.148998
F 14.045016 16.725588 51.148997
F 22.956788 1.286591 51.366879
F 22.956788 9.006151 51.366879
F 22.956789 16.725713 51.366878
F 7.797407 7.713768 32.799516
F 7.263950 7.713768 54.627221
F 7.797407 15.433330 32.799516
F 7.263950 15.433330 54.627221
F 20.395591 7.719560 64.954750
F 20.929048 7.719560 43.127044
F 16.717833 7.719603 33.013754
F 16.184375 7.719603 54.841459
F 16.717833 15.439164 33.013753
F 16.184375 15.439164 54.841459
F 29.462317 5.146371 58.806118
F 29.995774 5.146371 36.978413
F 25.629127 7.719559 33.231571
F 25.095669 7.719559 55.059276
F 25.629127 15.439120 33.231570
F 25.095669 15.439120 55.059275
F 20.551182 20.585494 58.588334
F 21.084639 20.585494 36.760629
F 7.352851 5.152161 50.989270
F 7.352851 12.871722 50.989270
F 7.352851 20.591285 50.989270
F 16.273276 5.146327 51.203508
F 16.273276 12.865888 51.203508
F 16.273276 20.585451 51.203508
F 25.184571 5.146371 51.421325
F 25.184571 12.865931 51.421325
F 25.184571 20.585495 51.421325
F 7.286359 5.152161 53.710251
F 7.286359 12.871722 53.710252
F 7.286359 20.591285 53.710252
F 16.206600 5.146327 53.932030
F 16.206600 12.865888 53.932031
F 16.206600 20.585451 53.932030
F 25.117896 5.146371 54.149788
F 25.117896 12.865932 54.149788
F 25.117896 20.585495 54.149788
F 7.730901 7.713769 35.520497
F 7.197443 7.713769 57.348202
F 7.730901 15.433330 35.520497
F 7.197443 15.433330 57.348202
F 11.482387 15.439656 64.737263
F 12.015845 15.439656 42.909557
F 7.730901 23.152893 35.520497
F 7.197443 23.152893 57.348202
F 16.651142 7.719602 35.742276
F 16.117684 7.719603 57.569981
F 16.651142 15.439164 35.742276
F 16.117684 15.439164 57.569981
F 11.482387 7.720094 64.737262
F 12.015845 7.720094 42.909557
F 25.562438 7.719559 35.960034
F 25.028980 7.719559 57.787739
F 25.562438 15.439120 35.960034
F 25.028981 15.439120 57.787739
F 20.551182 12.865931 58.588334
F 21.084639 12.865931 36.760629
F 9.516625 1.284184 53.770153
F 9.516625 9.003743 53.770153
F 9.516625 16.723306 53.770153
F 18.434519 1.286584 53.986455
F 18.434519 9.006144 53.986455
F 18.434519 16.725706 53.986455
F 27.345679 1.286591 54.204234
F 27.345679 9.006151 54.204234
F 27.345679 16.725713 54.204234
F 9.961165 3.862187 35.580398
F 9.427707 3.862187 57.408104
F 9.961165 11.581747 35.580398
F 9.427707 11.581747 57.408104
F 9.961165 19.301310 35.580399
F 9.427707 19.301310 57.408104
F 18.879059 3.859786 35.796700
F 18.345601 3.859786 57.624405
F 18.879059 11.579346 35.796700
F 18.345601 11.579346 57.624405
F 18.879059 19.298909 35.796700
F 18.345601 19.298909 57.624406
F 27.790220 3.859779 36.014479
F 27.256762 3.859779 57.842185
F 27.790220 11.579339 36.014480
F 27.256762 11.579339 57.842185
F 27.790220 19.298902 36.014480
F 27.256762 19.298902 57.842185
F 10.027935 3.862187 32.848634
F 9.494477 3.862187 54.676339
F 10.027935 11.581747 32.848634
F 9.494477 11.581747 54.676339
F 10.027935 19.301310 32.848634
F 9.494477 19.301310 54.676339
F 18.945748 3.859786 33.068228
F 18.412291 3.859786 54.895933
F 18.945748 11.579346 33.068227
F 18.412291 11.579346 54.895933
F 18.945748 19.298909 33.068227
F 18.412291 19.298909 54.895933
F 27.856909 3.859779 33.286016
F 27.323451 3.859779 55.113722
F 27.856908 11.579339 33.286016
F 27.323451 11.579339 55.113721
F 27.856909 19.298902 33.286016
F 27.323451 19.298902 55.113721
F 9.583381 1.284184 51.038388
F 9.583381 9.003743 51.038388
F 9.583381 16.723306 51.038388
F 18.501194 1.286584 51.257982
F 18.501194 9.006144 51.257982
F 18.501194 16.725706 51.257982
F 27.412355 1.286591 51.475771
F 27.412355 9.006151 51.475771
F 27.412355 16.725713 51.475771
F 12.260370 7.720094 32.904498
F 11.726913 7.720094 54.732203
F 12.260370 15.439655 32.904498
F 11.726913 15.439656 54.732203
F 29.395641 20.585495 61.534581
F 29.929099 20.585495 39.706876
F 21.173557 7.719560 33.122678
F 20.640099 7.719560 54.950383
F 21.173557 15.439121 33.122678
F 20.640099 15.439121 54.950383
F 20.551182 5.146370 58.588334
F 21.084639 5.146370 36.760629
F 30.084692 7.719559 33.340462
F 29.551234 7.719559 55.168167
F 30.084692 15.439120 33.340462
F 29.551234 15.439120 55.168167
F 29.395641 12.865932 61.534582
F 29.929099 12.865932 39.706876
F 11.815814 5.145836 51.094252
F 11.815814 12.865397 51.094252
F 11.815814 20.584959 51.094252
F 20.729001 5.146370 51.312432
F 20.729001 12.865931 51.312432
F 20.729001 20.585494 51.312432
F 29.640136 5.146371 51.530217
F 29.640136 12.865932 51.530216
F 29.640136 20.585495 51.530217
F 11.749122 5.145836 53.823410
F 11.749122 12.865396 53.823410
F 11.749122 20.584959 53.823410
F 20.662326 5.146370 54.040897
F 20.662326 12.865931 54.040897
F 20.662326 20.585494 54.040897
F 29.573460 5.146371 54.258680
F 29.573460 12.865932 54.258680
F 29.573460 20.585495 54.258680
F 12.193664 7.720094 35.633655
F 11.660206 7.720094 57.461360
F 12.193664 15.439656 35.633656
F 11.660206 15.439656 57.461361
F 29.395641 5.146371 61.534581
F 29.929099 5.146371 39.706876
F 11.637995 20.584959 58.370153
F 12.171453 20.584959 36.542448
F 21.106867 7.719560 35.851142
F 20.573410 7.719560 57.678848
F 21.106867 15.439121 35.851143
F 20.573410 15.439121 57.678848
F 11.637995 12.865397 58.370153
F 12.171453 12.865396 36.542448
F 30.018003 7.719559 36.068925
F 29.484546 7.719559 57.896630
F 30.018003 15.439120 36.068925
F 29.484545 15.439120 57.896631
F 20.484506 20.585494 61.316799
F 21.017964 20.585494 39.489094
F 5.445372 1.302864 39.094534
F 4.911914 1.302864 60.922239
F 32.156882 1.286592 39.761322
F 31.623424 1.286592 61.589027
F 5.445372 9.022423 39.094534
F 4.911914 9.022423 60.922239
F 32.156882 9.006151 39.761322
F 31.623424 9.006151 61.589027
F 5.445372 16.741986 39.094534
F 4.911915 16.741987 60.922239
F 32.156881 16.725714 39.761322
F 31.623424 16.725714 61.589027
F 14.333975 1.286467 39.325822
F 13.800517 1.286467 61.153527
F 14.333975 9.006026 39.325822
F 13.800517 9.006026 61.153527
F 14.333975 16.725588 39.325822
F 13.800517 16.725588 61.153528
F 23.245752 1.286591 39.543539
F 22.712294 1.286591 61.371244
F 23.245752 9.006151 39.543539
F 22.712294 9.006151 61.371244
F 23.245752 16.725713 39.543539
F 22.712294 16.725713 61.371244
F 5.356452 3.843508 42.732485
F 4.822994 3.843508 64.560190
F 32.067965 3.859779 43.399273
F 31.534507 3.859779 65.226978
F 5.356452 11.563067 42.732485
F 4.822995 11.563067 64.560191
F 32.067965 11.579339 43.399273
F 31.534507 11.579339 65.226978
F 5.356452 19.282630 42.732485
F 4.822995 19.282630 64.560191
F 32.067965 19.298902 43.399273
F 31.534507 19.298902 65.226978
F 14.245057 3.859904 42.963773
F 13.711600 3.859904 64.791478
F 14.245057 11.579464 42.963773
F 13.711600 11.579464 64.791478
F 14.245057 19.299027 42.963773
F 13.711600 19.299027 64.791478
F 23.156835 3.859779 43.181490
F 22.623377 3.859779 65.009195
F 23.156835 11.579339 43.181490
F 22.623377 11.579339 65.009195
F 23.156835 19.298902 43.181490
F 22.623377 19.298902 65.009195
F 5.422460 3.843507 40.031951
F 4.889002 3.843507 61.859656
F 32.134653 3.859779 40.670810
F 31.601196 3.859779 62.498515
F 5.422461 11.563066 40.031951
F 4.889003 11.563066 61.859656
F 32.134653 11.579339 40.670810
F 31.601196 11.579339 62.498515
F 5.422461 19.282629 40.031951
F 4.889003 19.282630 61.859656
F 32.134653 19.298902 40.670810
F 31.601196 19.298902 62.498515
F 14.311751 3.859904 40.235145
F 13.778293 3.859904 62.062850
F 14.311751 11.579464 40.235145
F 13.778293 11.579464 62.062850
F 14.311751 19.299027 40.235145
F 13.778293 19.299027 62.062850
F 23.223523 3.859780 40.453026
F 22.690066 3.859779 62.280731
F 23.223524 11.579339 40.453026
F 22.690066 11.579339 62.280731
F 23.223524 19.298902 40.453026
F 22.690066 19.298902 62.280731
F 5.511363 1.302864 36.393999
F 4.977905 1.302864 58.221704
F 32.223557 1.286592 37.032859
F 31.690100 1.286592 58.860564
F 5.511363 9.022423 36.393999
F 4.977905 9.022423 58.221704
F 32.223557 9.006151 37.032859
F 31.690100 9.006151 58.860564
F 5.511363 16.741986 36.393999
F 4.977906 16.741986 58.221704
F 32.223557 16.725714 37.032858
F 31.690100 16.725714 58.860564
F 14.400655 1.286467 36.597194
F 13.867197 1.286467 58.424899
F 14.400654 9.006026 36.597194
F 13.867197 9.006026 58.424899
F 14.400655 16.725588 36.597194
F 13.867197 16.725588 58.424899
F 23.312427 1.286591 36.815075
F 22.778970 1.286591 58.642780
F 23.312427 9.006151 36.815075
F 22.778970 9.006150 58.642780
F 23.312427 16.725713 36.815075
F 22.778970 16.725713 58.642780
F 7.619588 7.713768 40.075418
F 7.086130 7.713768 61.903123
F 7.619588 15.433330 40.075417
F 7.086130 15.433330 61.903123
F 20.484506 12.865931 61.316799
F 21.017964 12.865931 39.489093
F 16.540014 7.719603 40.289656
F 16.006556 7.719603 62.117361
F 16.540014 15.439164 40.289656
F 16.006556 15.439164 62.117361
F 20.484506 5.146370 61.316799
F 21.017964 5.146370 39.489093
F 25.451308 7.719559 40.507472
F 24.917850 7.719559 62.335177
F 25.451308 15.439120 40.507472
F 24.917850 15.439120 62.335177
F 11.637995 5.145836 58.370153
F 12.171453 5.145836 36.542448
F 7.708489 5.152161 36.437466
F 7.175031 5.152161 58.265172
F 7.708489 12.871722 36.437466
F 7.175031 12.871722 58.265171
F 7.708489 20.591285 36.437466
F 7.175031 20.591285 58.265171
F 16.628915 5.146327 36.651704
F 16.095457 5.146327 58.479409
F 16.628915 12.865888 36.651704
F 16.095457 12.865888 58.479409
F 16.628915 20.585451 36.651704
F 16.095457 20.585451 58.479409
F 25.540210 5.146371 36.869521
F 25.006752 5.146371 58.697226
F 25.540210 12.865932 36.869521
F 25.006752 12.865932 58.697226
F 25.540210 20.585495 36.869521
F 25.006752 20.585495 58.697226
F 7.641997 5.152161 39.158448
F 7.108539 5.152161 60.986153
F 7.641997 12.871722 39.158448
F 7.108539 12.871722 60.986153
F 7.641997 20.591285 39.158448
F 7.108540 20.591285 60.986153
F 16.562238 5.146327 39.380227
F 16.028781 5.146327 61.207932
F 16.562238 12.865888 39.380227
F 16.028780 12.865888 61.207932
F 16.562238 20.585451 39.380227
F 16.028780 20.585451 61.207932
F 25.473534 5.146371 39.597984
F 24.940077 5.146371 61.425690
F 25.473534 12.865932 39.597985
F 24.940077 12.865932 61.425690
F 25.473534 20.585495 39.597985
F 24.940077 20.585494 61.425690
F 7.553081 7.713769 42.796399
F 7.019624 7.713769 64.624104
F 7.553081 15.433330 42.796399
F 7.019624 15.433330 64.624104
F 11.571303 20.584959 61.099311
F 12.104760 20.584959 39.271606
F 7.553081 23.152893 42.796399
F 7.019624 23.152893 64.624104
F 16.473323 7.719603 43.018178
F 15.939865 7.719603 64.845883
F 16.473323 15.439164 43.018178
F 15.939865 15.439164 64.845883
F 11.571303 12.865396 61.099312
F 12.104760 12.865396 39.271606
F 25.384619 7.719559 43.235936
F 24.851161 7.719559 65.063641
F 25.384619 15.439120 43.235936
F 24.851161 15.439120 65.063641
F 29.995774 20.585495 36.978413
F 29.462317 20.585495 58.806118
F 9.872264 1.284184 39.218350
F 9.338806 1.284184 61.046055
F 9.872264 9.003743 39.218350
F 9.338806 9.003743 61.046054
F 9.872264 16.723306 39.218350
F 9.338806 16.723306 61.046055
F 18.790157 1.286584 39.434651
F 18.256699 1.286584 61.262356
F 18.790157 9.006144 39.434651
F 18.256700 9.006144 61.262356
F 18.790157 16.725706 39.434651
F 18.256700 16.725706 61.262357
F 27.701318 1.286591 39.652430
F 27.167860 1.286591 61.480136
F 27.701318 9.006151 39.652431
F 27.167860 9.006151 61.480136
F 27.701318 16.725713 39.652431
F 27.167860 16.725713 61.480136
F 9.783345 3.862187 42.856300
F 9.249888 3.862187 64.684006
F 9.783345 11.581747 42.856300
F 9.249888 11.581747 64.684006
F 9.783345 19.301310 42.856300
F 9.249888 19.301310 64.684006
F 18.701240 3.859786 43.072602
F 18.167782 3.859786 64.900307
F 18.701240 11.579346 43.072602
F 18.167782 11.579346 64.900307
F 18.701240 19.298909 43.072602
F 18.167782 19.298909 64.900307
F 27.612401 3.859779 43.290381
F 27.078943 3.859779 65.118087
F 27.612401 11.579339 43.290381
F 27.078943 11.579339 65.118087
F 27.612401 19.298902 43.290382
F 27.078943 19.298902 65.118087
F 9.850116 3.862187 40.124535
F 9.316658 3.862187 61.952241
F 9.850116 11.581747 40.124535
F 9.316658 11.581747 61.952241
F 9.850116 19.301310 40.124535
F 9.316658 19.301310 61.952240
F 18.767929 3.859786 40.344129
F 18.234471 3.859786 62.171835
F 18.767929 11.579346 40.344129
F 18.234471 11.579346 62.171834
F 18.767929 19.298909 40.344129
F 18.234471 19.298909 62.171834
F 27.679089 3.859779 40.561918
F 27.145632 3.859779 62.389623
F 27.679089 11.579339 40.561918
F 27.145632 11.579339 62.389623
F 27.679089 19.298902 40.561918
F 27.145632 19.298902 62.389623
F 9.939019 1.284184 36.486584
F 9.405562 1.284184 58.314289
F 9.939019 9.003743 36.486584
F 9.405562 9.003743 58.314289
F 9.939019 16.723306 36.486584
F 9.405562 16.723306 58.314289
F 18.856833 1.286584 36.706178
F 18.323375 1.286584 58.533883
F 18.856833 9.006144 36.706178
F 18.323375 9.006144 58.533883
F 18.856833 16.725706 36.706178
F 18.323375 16.725706 58.533883
F 27.767993 1.286591 36.923967
F 27.234536 1.286591 58.751672
F 27.767993 9.006151 36.923967
F 27.234536 9.006151 58.751672
F 27.767993 16.725713 36.923967
F 27.234536 16.725713 58.751672
F 12.082551 7.720094 40.180399
F 11.549093 7.720094 62.008105
F 12.082551 15.439655 40.180399
F 11.549093 15.439655 62.008104
F 11.571303 5.145836 61.099311
F 12.104760 5.145836 39.271606
F 20.995738 7.719560 40.398580
F 20.462280 7.719560 62.226285
F 20.995738 15.439121 40.398580
F 20.462280 15.439121 62.226285
F 29.373415 15.439120 62.444069
F 29.906872 15.439120 40.616364
F 29.906873 7.719559 40.616364
F 29.373415 7.719559 62.444069
F 25.273488 23.158683 47.783374
F 5.600280 19.282630 32.756049
F 5.600280 11.563066 32.756049
F 5.600279 3.843507 32.756049
F 29.729053 23.158683 47.892266
F 16.362194 0.000043 47.565558
F 29.662365 23.158683 50.620729
F 29.306726 23.158683 65.172532
F 25.629127 23.158683 33.231570
F 25.095669 23.158683 55.059276
F 21.173557 23.158683 33.122678
F 16.295503 0.000043 50.294080
F 30.084692 23.158683 33.340462
F 29.551234 23.158683 55.168167
F 11.904732 0.000535 47.456302
F 11.838026 0.000535 50.185459
F 30.018003 23.158683 36.068925
F 29.484546 23.158683 57.896630
F 29.840184 23.158683 43.344827
F 25.451308 23.158683 40.507472
F 24.917850 23.158683 62.335177
F 16.717833 0.000043 33.013754
F 20.462280 23.158683 62.226285
F 29.906872 23.158683 40.616364
F 29.373415 23.158683 62.444069
F 11.549093 0.000535 62.008104
F 12.082551 0.000535 40.180399
F 15.939865 0.000043 64.845883
F 16.473323 0.000043 43.018178
F 16.006556 0.000043 62.117361
F 16.540014 0.000043 40.289656
F 11.660206 0.000535 57.461360
F 12.193664 0.000535 35.633655
F 11.726913 0.000535 54.732203
F 12.260370 0.000535 32.904498
F 16.117684 0.000043 57.569981
F 16.651142 0.000043 35.742276
F 12.015845 0.000535 42.909557
F 11.482387 0.000535 64.737262
F 16.184375 0.000043 54.841459
F 25.206799 23.158683 50.511838
F 25.562438 23.158683 35.960034
F 25.028981 23.158683 57.787739
F 25.384619 23.158683 43.235936
F 24.851161 23.158683 65.063641
F 20.395591 0.000000 64.954749
F 20.817918 0.000000 47.674482
F 20.929048 0.000000 43.127044
F 20.751229 0.000000 50.402946
F 20.640099 0.000000 54.950383
F 21.106867 0.000000 35.851143
F 20.573410 0.000000 57.678848
F 20.995738 0.000000 40.398580
F 20.462280 0.000000 62.226285
F 4.734095 1.302864 68.198141
F 4.200637 1.302864 90.025846
F 31.445605 1.286592 68.864929
F 30.912147 1.286592 90.692634
F 4.734095 9.022423 68.198141
F 4.200637 9.022423 90.025846
F 31.445605 9.006151 68.864929
F 30.912147 9.006151 90.692634
F 4.734096 16.741986 68.198141
F 4.200638 16.741986 90.025846
F 31.445605 16.725714 68.864930
F 30.912147 16.725714 90.692634
F 13.622698 1.286467 68.429430
F 13.089241 1.286467 90.257135
F 13.622698 9.006026 68.429430
F 13.089241 9.006026 90.257135
F 13.622699 16.725588 68.429430
F 13.089241 16.725588 90.257135
F 22.534475 1.286591 68.647146
F 22.001017 1.286591 90.474851
F 22.534475 9.006151 68.647146
F 22.001017 9.006151 90.474851
F 22.534475 16.725713 68.647146
F 22.001017 16.725713 90.474852
F 4.645175 3.843508 71.836093
F 4.111717 3.843508 93.663798
F 31.356688 3.859779 72.502880
F 30.823230 3.859779 94.330585
F 4.645175 11.563067 71.836093
F 4.111718 11.563067 93.663798
F 31.356688 11.579339 72.502880
F 30.823230 11.579339 94.330585
F 4.645175 19.282630 71.836093
F 4.111718 19.282630 93.663798
F 31.356688 19.298902 72.502880
F 30.823230 19.298902 94.330585
F 13.533781 3.859904 72.067380
F 13.000323 3.859904 93.895085
F 13.533780 11.579464 72.067380
F 13.000323 11.579464 93.895085
F 13.533780 19.299027 72.067380
F 13.000323 19.299027 93.895086
F 22.445558 3.859779 72.285097
F 21.912100 3.859780 94.112802
F 22.445558 11.579339 72.285097
F 21.912100 11.579339 94.112802
F 22.445558 19.298902 72.285097
F 21.912100 19.298902 94.112802
F 4.711183 3.843507 69.135558
F 4.177725 3.843507 90.963263
F 31.423376 3.859779 69.774417
F 30.889919 3.859779 91.602122
F 4.711184 11.563066 69.135558
F 4.177726 11.563066 90.963263
F 31.423376 11.579339 69.774417
F 30.889919 11.579339 91.602122
F 4.711184 19.282630 69.135558
F 4.177726 19.282629 90.963263
F 31.423376 19.298902 69.774417
F 30.889919 19.298902 91.602122
F 13.600474 3.859904 69.338752
F 13.067016 3.859904 91.166457
F 13.600474 11.579464 69.338752
F 13.067016 11.579464 91.166457
F 13.600474 19.299027 69.338752
F 13.067016 19.299027 91.166457
F 22.512246 3.859779 69.556634
F 21.978789 3.859779 91.384339
F 22.512246 11.579339 69.556633
F 21.978789 11.579339 91.384338
F 22.512246 19.298902 69.556633
F 21.978789 19.298902 91.384339
F 4.266628 1.302864 87.325311
F 31.512280 1.286592 66.136466
F 30.978823 1.286592 87.964171
F 4.266628 9.022423 87.325311
F 31.512281 9.006151 66.136466
F 30.978823 9.006151 87.964171
F 4.266629 16.741986 87.325311
F 31.512280 16.725714 66.136466
F 30.978823 16.725714 87.964171
F 13.689377 1.286467 65.700801
F 13.155920 1.286467 87.528506
F 13.689377 9.006026 65.700801
F 13.155920 9.006026 87.528506
F 13.689377 16.725588 65.700801
F 13.155920 16.725588 87.528506
F 22.601150 1.286591 65.918682
F 22.067693 1.286591 87.746387
F 22.601150 9.006151 65.918682
F 22.067693 9.006150 87.746388
F 22.601150 16.725713 65.918682
F 22.067693 16.725713 87.746387
F 6.908311 7.713768 69.179025
F 6.374853 7.713768 91.006730
F 33.117701 7.719559 91.656568
F 6.908311 15.433330 69.179025
F 6.374853 15.433330 91.006730
F 33.117701 15.439120 91.656568
F 28.773268 15.439120 87.000238
F 28.773269 7.719559 87.000237
F 6.552673 23.152893 83.730828
F 15.828737 7.719603 69.393263
F 15.295279 7.719603 91.220968
F 15.828737 15.439164 69.393263
F 15.295279 15.439164 91.220968
F 19.862133 15.439121 86.782455
F 19.862133 7.719560 86.782455
F 24.740031 7.719559 69.611079
F 24.206573 7.719559 91.438785
F 24.740031 15.439120 69.611079
F 24.206573 15.439120 91.438785
F 6.730492 23.152893 76.454926
F 6.374853 23.152893 91.006730
F 6.997212 5.152161 65.541074
F 6.463754 5.152161 87.368779
F 33.206603 5.146371 88.018617
F 6.997212 12.871722 65.541074
F 6.463755 12.871722 87.368779
F 33.206603 12.865932 88.018617
F 6.997212 20.591285 65.541074
F 6.463755 20.591285 87.368779
F 33.206603 20.585495 88.018617
F 15.917638 5.146327 65.755312
F 15.384181 5.146327 87.583017
F 15.917638 12.865888 65.755311
F 15.384181 12.865888 87.583017
F 15.917638 20.585451 65.755311
F 15.384180 20.585451 87.583017
F 24.828933 5.146371 65.973128
F 24.295475 5.146371 87.800833
F 24.828933 12.865931 65.973128
F 24.295475 12.865932 87.800833
F 24.828933 20.585495 65.973128
F 24.295475 20.585495 87.800833
F 6.930720 5.152161 68.262055
F 6.397262 5.152161 90.089760
F 33.139927 5.146371 90.747080
F 6.930720 12.871722 68.262056
F 6.397262 12.871722 90.089761
F 33.139927 12.865932 90.747080
F 6.930721 20.591285 68.262055
F 6.397263 20.591285 90.089760
F 33.139927 20.585495 90.747080
F 15.850961 5.146327 68.483834
F 15.317504 5.146327 90.311539
F 15.850962 12.865888 68.483834
F 15.317504 12.865888 90.311539
F 15.850961 20.585451 68.483834
F 15.317504 20.585451 90.311539
F 24.762257 5.146371 68.701592
F 24.228800 5.146371 90.529297
F 24.762257 12.865932 68.701592
F 24.228800 12.865932 90.529297
F 24.762257 20.585495 68.701592
F 24.228800 20.585495 90.529297
F 6.841804 7.713769 71.900006
F 6.308347 7.713769 93.727711
F 33.051013 7.719559 94.385031
F 6.841804 15.433330 71.900006
F 6.308347 15.433330 93.727711
F 33.051013 15.439120 94.385031
F 6.908311 23.152893 69.179025
F 10.948930 15.439656 86.564968
F 6.841804 23.152893 71.900006
F 6.308347 23.152893 93.727711
F 10.948930 7.720094 86.564968
F 33.051013 23.158682 94.385031
F 15.762046 7.719603 72.121785
F 15.228588 7.719603 93.949490
F 15.762046 15.439164 72.121785
F 15.228588 15.439164 93.949490
F 28.862183 20.585495 83.362287
F 28.862183 12.865932 83.362287
F 24.673342 7.719559 72.339543
F 24.139884 7.719559 94.167248
F 24.673342 15.439120 72.339543
F 24.139884 15.439120 94.167248
F 26.701078 16.725713 80.579377
F 26.701078 9.006151 80.579377
F 9.160987 1.284184 68.321957
F 8.627529 1.284184 90.149662
F 9.160987 9.003743 68.321957
F 8.627529 9.003743 90.149662
F 9.160987 16.723306 68.321957
F 8.627529 16.723306 90.149662
F 18.078880 1.286584 68.538258
F 17.545423 1.286584 90.365964
F 18.078880 9.006144 68.538258
F 17.545423 9.006144 90.365964
F 18.078880 16.725706 68.538259
F 17.545423 16.725706 90.365964
F 26.990041 1.286591 68.756038
F 26.456583 1.286591 90.583743
F 26.990041 9.006151 68.756038
F 26.456583 9.006151 90.583743
F 26.990041 16.725713 68.756038
F 26.456583 16.725713 90.583743
F 9.072069 3.862187 71.959908
F 8.538611 3.862187 93.787613
F 9.072069 11.581747 71.959908
F 8.538611 11.581747 93.787613
F 9.072069 19.301310 71.959908
F 8.538611 19.301310 93.787613
F 17.989963 3.859786 72.176209
F 17.456505 3.859786 94.003914
F 17.989963 11.579346 72.176209
F 17.456505 11.579346 94.003914
F 17.989963 19.298909 72.176209
F 17.456505 19.298909 94.003914
F 26.901124 3.859779 72.393988
F 26.367666 3.859779 94.221694
F 26.901124 11.579339 72.393989
F 26.367666 11.579339 94.221694
F 26.901124 19.298902 72.393989
F 26.367666 19.298902 94.221694
F 9.138839 3.862187 69.228143
F 8.605381 3.862187 91.055848
F 9.138839 11.581747 69.228143
F 8.605381 11.581747 91.055848
F 9.138839 19.301310 69.228143
F 8.605381 19.301310 91.055848
F 18.056652 3.859786 69.447736
F 17.523195 3.859786 91.275442
F 18.056652 11.579346 69.447736
F 17.523195 11.579346 91.275442
F 18.056652 19.298909 69.447736
F 17.523195 19.298909 91.275441
F 26.967812 3.859779 69.665525
F 26.434355 3.859779 91.493231
F 26.967812 11.579339 69.665525
F 26.434355 11.579339 91.493231
F 26.967812 19.298902 69.665525
F 26.434355 19.298902 91.493230
F 9.227742 1.284184 65.590192
F 8.694285 1.284184 87.417897
F 9.227742 9.003743 65.590192
F 8.694285 9.003743 87.417897
F 9.227743 16.723306 65.590192
F 8.694285 16.723306 87.417897
F 18.145556 1.286584 65.809785
F 17.612098 1.286584 87.637491
F 18.145556 9.006144 65.809785
F 17.612098 9.006144 87.637491
F 18.145556 16.725706 65.809785
F 17.612098 16.725706 87.637490
F 27.056716 1.286591 66.027574
F 26.523259 1.286591 87.855279
F 27.056716 9.006151 66.027574
F 26.523259 9.006151 87.855279
F 27.056716 16.725713 66.027574
F 26.523259 16.725713 87.855279
F 11.371274 7.720094 69.284007
F 10.837817 7.720094 91.111712
F 11.371274 15.439655 69.284006
F 10.837817 15.439656 91.111712
F 28.862183 5.146371 83.362286
F 19.951048 20.585494 83.144504
F 20.284461 7.719559 69.502187
F 19.751003 7.719560 91.329892
F 20.284461 15.439121 69.502187
F 19.751003 15.439121 91.329892
F 26.701078 1.286591 80.579377
F 17.789917 16.725706 80.361588
F 29.195596 7.719559 69.719971
F 28.662138 7.719559 91.547676
F 29.195595 15.439120 69.719971
F 28.662138 15.439120 91.547676
F 19.951049 12.865931 83.144504
F 19.951048 5.146370 83.144504
F 11.460176 5.145836 65.646056
F 10.926718 5.145836 87.473761
F 11.460176 12.865397 65.646055
F 10.926718 12.865397 87.473761
F 11.460176 20.584959 65.646055
F 10.926718 20.584959 87.473761
F 20.373362 5.146370 65.864236
F 19.839905 5.146370 87.691941
F 20.373362 12.865931 65.864236
F 19.839905 12.865931 87.691941
F 20.373362 20.585494 65.864236
F 19.839905 20.585494 87.691941
F 29.284498 5.146371 66.082020
F 28.751040 5.146371 87.909725
F 29.284498 12.865932 66.082020
F 28.751040 12.865932 87.909725
F 29.284498 20.585495 66.082020
F 28.751040 20.585495 87.909725
F 11.393484 5.145836 68.375214
F 10.860026 5.145836 90.202919
F 11.393484 12.865396 68.375214
F 10.860026 12.865396 90.202919
F 11.393484 20.584960 68.375214
F 10.860026 20.584959 90.202919
F 20.306687 5.146370 68.592701
F 19.773230 5.146370 90.420406
F 20.306687 12.865931 68.592701
F 19.773230 12.865931 90.420406
F 20.306687 20.585494 68.592701
F 19.773230 20.585494 90.420406
F 29.217822 5.146371 68.810484
F 28.684364 5.146371 90.638189
F 29.217822 12.865932 68.810484
F 28.684364 12.865932 90.638189
F 29.217822 20.585495 68.810483
F 28.684364 20.585495 90.638189
F 11.304568 7.720094 72.013164
F 10.771110 7.720094 93.840870
F 11.304568 15.439656 72.013165
F 10.771110 15.439656 93.840870
F 11.037845 20.584960 82.927017
F 11.037845 12.865397 82.927017
F 17.789917 9.006144 80.361588
F 17.789917 1.286584 80.361588
F 20.217772 7.719560 72.230652
F 19.684314 7.719560 94.058357
F 20.217772 15.439121 72.230652
F 19.684314 15.439121 94.058357
F 8.872104 16.723306 80.141995
F 8.872104 9.003743 80.141995
F 29.128907 7.719559 72.448434
F 28.595450 7.719559 94.276139
F 29.128907 15.439120 72.448434
F 28.595449 15.439120 94.276140
F 11.037845 5.145836 82.927017
F 28.928859 20.585495 80.633823
F 4.556275 1.302864 75.474043
F 4.022818 1.302864 97.301748
F 31.267786 1.286592 76.140831
F 30.734328 1.286592 97.968536
F 4.556275 9.022423 75.474043
F 4.022818 9.022423 97.301748
F 31.267786 9.006151 76.140831
F 30.734328 9.006151 97.968536
F 4.556276 16.741986 75.474043
F 4.022819 16.741986 97.301748
F 31.267786 16.725714 76.140831
F 30.734328 16.725714 97.968536
F 13.444879 1.286467 75.705331
F 12.911422 1.286467 97.533036
F 13.444879 9.006026 75.705331
F 12.911422 9.006026 97.533036
F 13.444879 16.725588 75.705331
F 12.911422 16.725588 97.533036
F 22.356656 1.286591 75.923048
F 21.823198 1.286591 97.750753
F 22.356656 9.006151 75.923048
F 21.823198 9.006151 97.750753
F 22.356656 16.725713 75.923048
F 21.823198 16.725713 97.750753
F 4.467356 3.843508 79.111994
F 31.178868 3.859779 79.778781
F 4.467356 11.563067 79.111994
F 31.178869 11.579339 79.778781
F 4.467356 19.282630 79.111994
F 31.178868 19.298902 79.778781
F 13.355961 3.859904 79.343281
F 13.355961 11.579464 79.343282
F 13.355961 19.299027 79.343282
F 22.267738 3.859780 79.560998
F 22.267738 11.579339 79.560998
F 22.267738 19.298902 79.560999
F 4.533364 3.843507 76.411459
F 3.999906 3.843507 98.239164
F 31.245557 3.859779 77.050318
F 4.533364 11.563066 76.411459
F 3.999907 11.563066 98.239164
F 31.245557 11.579339 77.050318
F 4.533364 19.282630 76.411459
F 3.999907 19.282630 98.239164
F 31.245557 19.298902 77.050318
F 13.422655 3.859904 76.614653
F 13.422655 11.579464 76.614653
F 13.422654 19.299027 76.614653
F 22.334427 3.859779 76.832535
F 22.334427 11.579339 76.832535
F 22.334427 19.298902 76.832535
F 4.622266 1.302864 72.773508
F 4.088809 1.302864 94.601213
F 31.334461 1.286592 73.412368
F 30.801004 1.286592 95.240073
F 4.622266 9.022422 72.773508
F 4.088809 9.022422 94.601213
F 31.334461 9.006151 73.412368
F 30.801004 9.006151 95.240073
F 4.622267 16.741986 72.773508
F 4.088809 16.741986 94.601213
F 31.334461 16.725714 73.412368
F 30.801004 16.725714 95.240073
F 13.511558 1.286467 72.976703
F 12.978101 1.286467 94.804408
F 13.511558 9.006026 72.976703
F 12.978100 9.006026 94.804408
F 13.511558 16.725588 72.976702
F 12.978100 16.725588 94.804408
F 22.423331 1.286591 73.194584
F 21.889873 1.286591 95.022289
F 22.423331 9.006151 73.194584
F 21.889873 9.006151 95.022289
F 22.423331 16.725713 73.194584
F 21.889873 16.725713 95.022289
F 6.730492 7.713768 76.454926
F 6.730492 15.433330 76.454926
F 28.928859 12.865932 80.633823
F 15.650917 7.719603 76.669164
F 15.650917 15.439164 76.669164
F 28.928859 5.146371 80.633823
F 24.562212 7.719559 76.886981
F 24.562212 15.439120 76.886981
F 8.872104 1.284184 80.141995
F 6.819393 5.152161 72.816976
F 6.285935 5.152161 94.644681
F 33.028784 5.146371 95.294519
F 6.819393 12.871722 72.816975
F 6.285935 12.871722 94.644680
F 33.028784 12.865932 95.294519
F 6.819393 20.591285 72.816975
F 6.285935 20.591285 94.644680
F 33.028784 20.585495 95.294519
F 15.739819 5.146327 73.031213
F 15.206361 5.146327 94.858918
F 15.739819 12.865888 73.031213
F 15.206361 12.865888 94.858918
F 15.739819 20.585451 73.031213
F 15.206361 20.585451 94.858918
F 24.651114 5.146371 73.249030
F 24.117656 5.146371 95.076735
F 24.651114 12.865931 73.249030
F 24.117656 12.865931 95.076735
F 24.651114 20.585495 73.249030
F 24.117656 20.585495 95.076735
F 6.752901 5.152161 75.537957
F 6.219443 5.152161 97.365662
F 32.962108 5.146371 98.022982
F 6.752901 12.871722 75.537957
F 6.219443 12.871722 97.365662
F 32.962108 12.865932 98.022982
F 6.752901 20.591285 75.537957
F 6.219444 20.591285 97.365662
F 32.962108 20.585495 98.022982
F 15.673142 5.146327 75.759735
F 15.139685 5.146327 97.587441
F 15.673142 12.865888 75.759736
F 15.139685 12.865888 97.587441
F 15.673142 20.585451 75.759736
F 15.139685 20.585451 97.587441
F 24.584438 5.146371 75.977493
F 24.050980 5.146371 97.805199
F 24.584438 12.865932 75.977494
F 24.050980 12.865932 97.805199
F 24.584438 20.585494 75.977494
F 24.050980 20.585495 97.805199
F 6.663985 7.713769 79.175907
F 33.406651 7.719559 79.833227
F 6.663985 15.433330 79.175908
F 33.406651 15.439120 79.833227
F 20.017724 20.585494 80.416039
F 6.663985 23.152893 79.175907
F 20.017724 12.865931 80.416039
F 33.406651 23.158683 79.833227
F 15.584227 7.719603 79.397686
F 15.584227 15.439164 79.397686
F 20.017724 5.146370 80.416039
F 24.495523 7.719559 79.615444
F 24.495523 15.439120 79.615444
F 26.612174 19.298902 84.217328
F 8.983167 1.284184 75.597858
F 8.449710 1.284184 97.425564
F 8.983167 9.003743 75.597858
F 8.449710 9.003743 97.425564
F 8.983167 16.723306 75.597859
F 8.449710 16.723306 97.425564
F 17.901061 1.286584 75.814160
F 17.367603 1.286584 97.641865
F 17.901061 9.006144 75.814160
F 17.367603 9.006144 97.641865
F 17.901061 16.725706 75.814160
F 17.367603 16.725706 97.641865
F 26.812222 1.286591 76.031939
F 26.278764 1.286591 97.859644
F 26.812222 9.006151 76.031939
F 26.278764 9.006151 97.859645
F 26.812222 16.725713 76.031939
F 26.278764 16.725713 97.859645
F 8.894249 3.862187 79.235809
F 8.894249 11.581747 79.235809
F 8.894249 19.301310 79.235809
F 17.812143 3.859786 79.452111
F 17.812143 11.579346 79.452111
F 17.812143 19.298909 79.452111
F 26.723305 3.859779 79.669890
F 26.723305 11.579339 79.669890
F 26.723305 19.298902 79.669890
F 8.961019 3.862187 76.504044
F 8.961019 11.581747 76.504044
F 8.961019 19.301310 76.504044
F 17.878833 3.859786 76.723638
F 17.878833 11.579346 76.723638
F 17.878833 19.298909 76.723638
F 26.789993 3.859779 76.941427
F 26.789993 11.579339 76.941427
F 26.789993 19.298902 76.941427
F 9.049923 1.284184 72.866093
F 8.516465 1.284184 94.693799
F 9.049923 9.003743 72.866093
F 8.516465 9.003743 94.693799
F 9.049923 16.723306 72.866093
F 8.516465 16.723306 94.693798
F 17.967737 1.286584 73.085687
F 17.434279 1.286584 94.913392
F 17.967737 9.006144 73.085687
F 17.434279 9.006144 94.913392
F 17.967737 16.725706 73.085687
F 17.434279 16.725706 94.913392
F 26.878897 1.286591 73.303476
F 26.345440 1.286591 95.131181
F 26.878897 9.006151 73.303476
F 26.345440 9.006151 95.131181
F 26.878897 16.725713 73.303476
F 26.345440 16.725713 95.131181
F 11.193455 7.720094 76.559908
F 11.193455 15.439656 76.559908
F 11.104537 20.584959 80.197859
F 20.106641 7.719560 76.778089
F 20.106642 15.439121 76.778089
F 26.612174 11.579339 84.217328
F 29.017777 7.719559 76.995872
F 29.017777 15.439120 76.995872
F 11.104537 12.865397 80.197858
F 11.282356 5.145836 72.921957
F 10.748898 5.145836 94.749662
F 11.282356 12.865397 72.921957
F 10.748899 12.865397 94.749662
F 11.282356 20.584959 72.921957
F 10.748899 20.584959 94.749662
F 20.195543 5.146370 73.140138
F 19.662086 5.146370 94.967843
F 20.195544 12.865931 73.140138
F 19.662086 12.865931 94.967843
F 20.195544 20.585494 73.140138
F 19.662086 20.585494 94.967843
F 29.106679 5.146371 73.357922
F 28.573221 5.146371 95.185627
F 29.106679 12.865932 73.357922
F 28.573221 12.865932 95.185627
F 29.106679 20.585495 73.357922
F 28.573221 20.585495 95.185627
F 11.215664 5.145836 75.651115
F 10.682207 5.145836 97.478820
F 11.215664 12.865396 75.651115
F 10.682207 12.865396 97.478820
F 11.215664 20.584959 75.651115
F 10.682207 20.584960 97.478820
F 20.128868 5.146370 75.868602
F 19.595410 5.146370 97.696307
F 20.128868 12.865931 75.868602
F 19.595410 12.865931 97.696307
F 20.128868 20.585494 75.868602
F 19.595410 20.585494 97.696307
F 29.040003 5.146371 76.086385
F 28.506545 5.146371 97.914090
F 29.040003 12.865932 76.086385
F 28.506545 12.865932 97.914090
F 29.040003 20.585495 76.086385
F 28.506545 20.585495 97.914090
F 11.126749 7.720094 79.289066
F 11.126749 15.439656 79.289066
F 11.104537 5.145836 80.197859
F 26.612174 3.859779 84.217328
F 20.039952 7.719560 79.506553
F 20.039952 15.439121 79.506553
F 17.701014 19.298909 83.999539
F 28.951088 7.719559 79.724335
F 28.951088 15.439120 79.724336
F 28.839957 15.439120 84.271774
F 4.378457 1.302864 82.749944
F 31.089966 1.286592 83.416732
F 4.378457 9.022423 82.749944
F 31.089966 9.006151 83.416732
F 4.378457 16.741986 82.749944
F 31.089966 16.725714 83.416732
F 13.267060 1.286467 82.981233
F 13.267060 9.006026 82.981232
F 13.267060 16.725588 82.981233
F 22.178836 1.286591 83.198949
F 22.178836 9.006151 83.198949
F 22.178836 16.725713 83.198949
F 4.289536 3.843508 86.387896
F 31.001049 3.859779 87.054683
F 4.289537 11.563067 86.387896
F 31.001049 11.579339 87.054683
F 4.289537 19.282630 86.387896
F 31.001049 19.298902 87.054683
F 13.178142 3.859904 86.619183
F 13.178142 11.579464 86.619183
F 13.178142 19.299027 86.619184
F 22.089919 3.859779 86.836900
F 22.089919 11.579339 86.836900
F 22.089919 19.298902 86.836900
F 4.355545 3.843507 83.687361
F 31.067738 3.859779 84.326220
F 4.355546 11.563066 83.687361
F 31.067738 11.579339 84.326220
F 4.355546 19.282629 83.687361
F 31.067738 19.298902 84.326220
F 13.244835 3.859904 83.890555
F 13.244835 11.579464 83.890555
F 13.244835 19.299027 83.890555
F 22.156608 3.859779 84.108437
F 22.156608 11.579339 84.108436
F 22.156608 19.298902 84.108436
F 4.444447 1.302864 80.049409
F 31.156642 1.286592 80.688269
F 4.444447 9.022422 80.049409
F 31.156642 9.006151 80.688269
F 4.444448 16.741986 80.049409
F 31.156642 16.725714 80.688269
F 13.333739 1.286467 80.252604
F 13.333739 9.006026 80.252604
F 13.333739 16.725588 80.252604
F 22.245512 1.286591 80.470485
F 22.245512 9.006151 80.470485
F 22.245512 16.725713 80.470485
F 6.552673 7.713768 83.730828
F 33.295521 7.719559 84.380666
F 6.552673 15.433330 83.730828
F 33.295521 15.439120 84.380666
F 28.839957 7.719559 84.271774
F 17.701014 11.579346 83.999540
F 15.473098 7.719603 83.945066
F 15.473098 15.439164 83.945066
F 19.928822 15.439121 84.053990
F 24.384392 7.719559 84.162883
F 24.384392 15.439120 84.162882
F 17.701014 3.859786 83.999540
F 6.641574 5.152161 80.092877
F 33.384422 5.146371 80.742715
F 6.641574 12.871722 80.092877
F 33.384422 12.865932 80.742715
F 6.641574 20.591285 80.092877
F 33.384422 20.585495 80.742715
F 15.561999 5.146327 80.307115
F 15.561999 12.865888 80.307114
F 15.561999 20.585451 80.307114
F 24.473295 5.146371 80.524931
F 24.473295 12.865931 80.524931
F 24.473295 20.585495 80.524931
F 6.575082 5.152161 82.813858
F 33.317747 5.146371 83.471178
F 6.575082 12.871722 82.813858
F 33.317747 12.865932 83.471178
F 6.575082 20.591285 82.813858
F 33.317747 20.585495 83.471178
F 15.495323 5.146327 83.035637
F 15.495323 12.865888 83.035637
F 15.495323 20.585451 83.035637
F 24.406619 5.146371 83.253395
F 24.406619 12.865932 83.253395
F 24.406619 20.585495 83.253395
F 6.486166 7.713769 86.451809
F 33.228832 7.719559 87.109129
F 6.486166 15.433330 86.451810
F 33.228831 15.439120 87.109129
F 19.928822 7.719559 84.053990
F 6.486166 23.152893 86.451809
F 11.015636 15.439656 83.835810
F 33.228831 23.158682 87.109129
F 15.406408 7.719603 86.673588
F 15.406408 15.439164 86.673588
F 11.015636 7.720094 83.835810
F 24.317704 7.719559 86.891346
F 24.317704 15.439120 86.891346
F 8.783201 19.301310 83.779946
F 8.805348 1.284184 82.873760
F 8.805348 9.003743 82.873760
F 8.805349 16.723306 82.873760
F 17.723242 1.286584 83.090062
F 17.723242 9.006144 83.090062
F 17.723242 16.725706 83.090062
F 26.634402 1.286591 83.307841
F 26.634402 9.006151 83.307841
F 26.634402 16.725713 83.307841
F 8.716430 3.862187 86.511711
F 8.716430 11.581747 86.511711
F 8.716430 19.301310 86.511711
F 17.634324 3.859786 86.728012
F 17.634324 11.579346 86.728013
F 17.634324 19.298909 86.728013
F 26.545486 3.859779 86.945792
F 26.545485 11.579339 86.945792
F 26.545485 19.298902 86.945792
F 8.783201 3.862187 83.779946
F 8.783201 11.581747 83.779946
F 28.773269 23.158683 87.000237
F 15.295279 0.000043 91.220968
F 33.117701 23.158683 91.656568
F 24.740031 23.158683 69.611079
F 24.206573 23.158683 91.438785
F 24.673342 23.158683 72.339543
F 20.284461 23.158683 69.502187
F 19.751003 23.158683 91.329892
F 29.195596 23.158683 69.719971
F 28.662138 23.158683 91.547676
F 15.828737 0.000043 69.393263
F 10.948930 0.000535 86.564968
F 29.128907 23.158683 72.448434
F 28.595450 23.158683 94.276139
F 24.562212 23.158683 76.886981
F 28.839957 23.158683 84.271774
F 24.495523 23.158683 79.615444
F 19.928822 23.158683 84.053990
F 20.106641 23.158683 76.778088
F 29.017777 23.158683 76.995872
F 15.762046 0.000043 72.121785
F 28.951088 23.158683 79.724335
F 33.295521 23.158683 84.380666
F 24.384392 23.158683 84.162882
F 15.406408 0.000043 86.673588
F 11.015636 0.000535 83.835810
F 15.473098 0.000043 83.945066
F 11.126749 0.000535 79.289066
F 11.193455 0.000535 76.559908
F 15.584227 0.000043 79.397686
F 15.650917 0.000043 76.669164
F 10.771110 0.000535 93.840870
F 11.304568 0.000535 72.013164
F 10.837817 0.000535 91.111712
F 11.371274 0.000535 69.284007
F 15.228588 0.000043 93.949490
F 24.139884 23.158683 94.167248
F 24.317704 23.158683 86.891346
F 19.751003 0.000000 91.329892
F 20.217772 0.000000 72.230652
F 19.684314 0.000000 94.058357
F 20.106641 0.000000 76.778088
F 20.039952 0.000000 79.506553
F 3.667180 1.302864 111.853552
F 30.378690 1.286592 112.520340
F 3.667180 9.022423 111.853551
F 30.378690 9.006151 112.520340
F 3.667180 16.741986 111.853551
F 30.378690 16.725714 112.520340
F 12.555783 1.286467 112.084840
F 12.555783 9.006026 112.084840
F 12.555783 16.725588 112.084840
F 21.467559 1.286591 112.302557
F 21.467559 9.006151 112.302557
F 21.467559 16.725713 112.302557
F 3.578260 3.843508 115.491503
F 30.289772 3.859779 116.158290
F 3.578260 11.563067 115.491503
F 30.289772 11.579339 116.158290
F 3.578261 19.282630 115.491503
F 30.289772 19.298902 116.158290
F 12.466865 3.859904 115.722791
F 12.466865 11.579464 115.722791
F 12.466865 19.299027 115.722791
F 21.378642 3.859780 115.940507
F 21.378642 11.579339 115.940507
F 21.378642 19.298902 115.940507
F 3.644268 3.843507 112.790968
F 30.356461 3.859779 113.429827
F 3.644268 11.563066 112.790968
F 30.356461 11.579339 113.429827
F 3.644269 19.282630 112.790968
F 30.356461 19.298902 113.429827
F 12.533558 3.859904 112.994162
F 12.533558 11.579464 112.994162
F 12.533558 19.299027 112.994162
F 21.445331 3.859779 113.212044
F 21.445331 11.579339 113.212044
F 21.445331 19.298902 113.212044
F 3.733170 1.302864 109.153017
F 3.199713 1.302864 130.980722
F 30.445365 1.286592 109.791876
F 3.733170 9.022423 109.153017
F 3.199713 9.022423 130.980722
F 30.445365 9.006151 109.791876
F 3.733171 16.741986 109.153016
F 3.199714 16.741986 130.980722
F 30.445365 16.725714 109.791876
F 12.622462 1.286467 109.356211
F 12.622462 9.006026 109.356211
F 12.622462 16.725588 109.356211
F 21.534235 1.286591 109.574093
F 21.534235 9.006151 109.574093
F 21.534235 16.725713 109.574092
F 5.841396 7.713768 112.834435
F 32.584244 7.719559 113.484273
F 5.841396 15.433330 112.834435
F 32.584244 15.439120 113.484273
F 27.706353 15.439120 130.655648
F 28.239811 15.439120 108.827943
F 14.761821 7.719603 113.048673
F 14.761821 15.439164 113.048673
F 27.706353 7.719559 130.655648
F 23.673115 7.719559 113.266490
F 23.673115 15.439120 113.266490
F 5.485757 23.152893 127.386238
F 5.930297 5.152161 109.196484
F 32.673146 5.146371 109.846322
F 5.930297 12.871722 109.196484
F 32.673146 12.865932 109.846322
F 5.930297 20.591285 109.196484
F 32.673146 20.585495 109.846322
F 14.850723 5.146327 109.410722
F 14.850723 12.865888 109.410722
F 14.850723 20.585451 109.410722
F 23.762018 5.146371 109.628539
F 23.762018 12.865931 109.628539
F 23.762018 20.585495 109.628539
F 5.863805 5.152161 111.917465
F 32.606470 5.146371 112.574785
F 5.863805 12.871722 111.917466
F 32.606470 12.865932 112.574785
F 5.863805 20.591285 111.917465
F 32.606470 20.585495 112.574785
F 14.784046 5.146327 112.139244
F 14.784046 12.865888 112.139244
F 14.784046 20.585451 112.139244
F 23.695342 5.146371 112.357002
F 23.695342 12.865932 112.357003
F 23.695342 20.585494 112.357002
F 5.774889 7.713769 115.555416
F 32.517555 7.719559 116.212736
F 5.774889 15.433330 115.555416
F 32.517555 15.439120 116.212736
F 28.239811 7.719559 108.827942
F 5.774889 23.152893 115.555416
F 6.019215 23.152893 105.558533
F 32.517555 23.158683 116.212736
F 14.695131 7.719603 115.777195
F 14.695131 15.439164 115.777195
F 5.663577 23.152893 120.110337
F 23.606427 7.719559 115.994953
F 23.606427 15.439120 115.994953
F 6.197034 23.152893 98.282632
F 8.094071 1.284184 111.977367
F 8.094071 9.003743 111.977367
F 8.094071 16.723306 111.977367
F 17.011965 1.286584 112.193669
F 17.011965 9.006144 112.193669
F 17.011965 16.725706 112.193669
F 25.923126 1.286591 112.411448
F 25.923126 9.006151 112.411448
F 25.923126 16.725713 112.411448
F 8.005154 3.862187 115.615318
F 8.005154 11.581747 115.615318
F 8.005154 19.301310 115.615318
F 16.923047 3.859786 115.831619
F 16.923047 11.579346 115.831620
F 16.923047 19.298909 115.831620
F 25.834209 3.859779 116.049399
F 25.834209 11.579339 116.049399
F 25.834209 19.298902 116.049399
F 8.071923 3.862187 112.883553
F 8.071923 11.581747 112.883553
F 8.071924 19.301310 112.883553
F 16.989737 3.859786 113.103147
F 16.989737 11.579346 113.103147
F 16.989737 19.298909 113.103147
F 25.900897 3.859779 113.320936
F 25.900897 11.579339 113.320935
F 25.900897 19.298902 113.320936
F 8.160827 1.284184 109.245602
F 8.160827 9.003743 109.245602
F 8.160827 16.723306 109.245602
F 17.078640 1.286584 109.465196
F 17.078641 9.006144 109.465196
F 17.078641 16.725706 109.465196
F 25.989801 1.286591 109.682985
F 25.989801 9.006151 109.682984
F 25.989802 16.725713 109.682984
F 10.304359 7.720094 112.939417
F 10.304359 15.439655 112.939417
F 18.795218 15.439121 130.437865
F 19.217545 7.719560 113.157598
F 19.217545 15.439121 113.157597
F 5.841396 23.152893 112.834435
F 28.128680 7.719559 113.375382
F 28.128680 15.439120 113.375381
F 19.328676 15.439121 108.610160
F 10.393260 5.145836 109.301466
F 10.393260 12.865397 109.301466
F 10.393260 20.584959 109.301466
F 19.306447 5.146370 109.519646
F 19.306447 12.865931 109.519646
F 19.306447 20.585494 109.519646
F 28.217583 5.146371 109.737430
F 28.217583 12.865932 109.737430
F 28.217583 20.585495 109.737430
F 10.326568 5.145836 112.030624
F 10.326568 12.865396 112.030624
F 10.326568 20.584959 112.030624
F 19.239772 5.146370 112.248111
F 19.239772 12.865931 112.248111
F 19.239772 20.585494 112.248111
F 28.150907 5.146371 112.465894
F 28.150907 12.865932 112.465894
F 28.150907 20.585495 112.465894
F 10.237653 7.720094 115.668575
F 10.237653 15.439656 115.668575
F 18.795218 7.719560 130.437865
F 10.037622 20.584959 123.853269
F 19.150856 7.719560 115.886062
F 19.150856 15.439121 115.886062
F 10.571080 20.584959 102.025564
F 28.061992 7.719559 116.103844
F 28.061992 15.439120 116.103845
F 19.328676 7.719560 108.610160
F 3.489360 1.302864 119.129453
F 30.200870 1.286592 119.796241
F 3.489360 9.022423 119.129453
F 30.200870 9.006151 119.796241
F 3.489361 16.741986 119.129453
F 30.200870 16.725714 119.796241
F 12.377964 1.286467 119.360742
F 12.377964 9.006026 119.360742
F 12.377964 16.725588 119.360742
F 21.289740 1.286591 119.578458
F 21.289740 9.006151 119.578458
F 21.289740 16.725713 119.578458
F 3.933898 3.843508 100.939699
F 3.400440 3.843508 122.767404
F 30.645411 3.859779 101.606486
F 30.111953 3.859779 123.434191
F 3.933899 11.563067 100.939699
F 3.400441 11.563067 122.767404
F 30.645411 11.579339 101.606486
F 30.111953 11.579339 123.434192
F 3.933899 19.282630 100.939699
F 3.400441 19.282630 122.767404
F 30.645411 19.298902 101.606486
F 30.111953 19.298902 123.434192
F 12.822504 3.859904 101.170987
F 12.289046 3.859904 122.998692
F 12.822504 11.579464 101.170987
F 12.289046 11.579464 122.998692
F 12.822504 19.299027 101.170987
F 12.289046 19.299027 122.998692
F 21.734281 3.859779 101.388703
F 21.200823 3.859780 123.216409
F 21.734281 11.579339 101.388703
F 21.200823 11.579339 123.216409
F 21.734281 19.298902 101.388704
F 21.200823 19.298902 123.216409
F 3.466449 3.843507 120.066869
F 30.712100 3.859779 98.878024
F 30.178642 3.859779 120.705729
F 3.466449 11.563066 120.066870
F 30.712100 11.579339 98.878024
F 30.178642 11.579339 120.705729
F 3.466449 19.282629 120.066869
F 30.712100 19.298902 98.878023
F 30.178642 19.298902 120.705729
F 12.889197 3.859904 98.442359
F 12.355739 3.859904 120.270064
F 12.889197 11.579464 98.442358
F 12.355739 11.579464 120.270064
F 12.889197 19.299027 98.442358
F 12.355739 19.299027 120.270064
F 21.800969 3.859779 98.660240
F 21.267512 3.859779 120.487945
F 21.800970 11.579339 98.660240
F 21.267512 11.579339 120.487945
F 21.800969 19.298902 98.660240
F 21.267512 19.298902 120.487945
F 3.555351 1.302864 116.428918
F 30.267546 1.286592 117.067778
F 3.555351 9.022423 116.428918
F 30.267546 9.006151 117.067778
F 3.555352 16.741986 116.428918
F 30.267546 16.725714 117.067778
F 12.444643 1.286467 116.632113
F 12.444643 9.006026 116.632113
F 12.444643 16.725588 116.632113
F 21.356416 1.286591 116.849994
F 21.356416 9.006151 116.849994
F 21.356416 16.725713 116.849994
F 6.197035 7.713768 98.282632
F 5.663577 7.713768 120.110337
F 32.939882 7.719559 98.932469
F 32.406424 7.719559 120.760175
F 6.197035 15.433330 98.282631
F 5.663577 15.433330 120.110336
F 32.939882 15.439120 98.932469
F 32.406424 15.439120 120.760174
F 10.037622 12.865397 123.853269
F 10.571080 12.865397 102.025564
F 9.882014 15.439656 130.220378
F 10.415472 15.439656 108.392673
F 15.117460 7.719603 98.496869
F 14.584002 7.719603 120.324575
F 15.117460 15.439164 98.496869
F 14.584002 15.439164 120.324574
F 9.882014 7.720094 130.220378
F 10.415472 7.720094 108.392673
F 24.028754 7.719559 98.714686
F 23.495296 7.719559 120.542391
F 24.028754 15.439120 98.714686
F 23.495296 15.439120 120.542391
F 10.037622 5.145836 123.853269
F 10.571080 5.145836 102.025564
F 5.752478 5.152161 116.472386
F 32.495326 5.146371 117.122224
F 5.752478 12.871722 116.472385
F 32.495326 12.865932 117.122224
F 5.752478 20.591285 116.472386
F 32.495326 20.585495 117.122224
F 14.672904 5.146327 116.686624
F 14.672904 12.865888 116.686624
F 14.672903 20.585451 116.686624
F 23.584198 5.146371 116.904440
F 23.584198 12.865932 116.904440
F 23.584198 20.585495 116.904440
F 5.685986 5.152161 119.193367
F 32.428651 5.146371 119.850687
F 5.685986 12.871722 119.193367
F 32.428651 12.865932 119.850687
F 5.685986 20.591285 119.193367
F 32.428651 20.585495 119.850687
F 14.606227 5.146327 119.415146
F 14.606227 12.865888 119.415146
F 14.606227 20.585451 119.415146
F 23.517523 5.146371 119.632904
F 23.517523 12.865932 119.632904
F 23.517523 20.585495 119.632904
F 6.130528 7.713769 101.003613
F 5.597070 7.713769 122.831318
F 32.873193 7.719559 101.660932
F 32.339736 7.719559 123.488637
F 6.130528 15.433330 101.003613
F 5.597070 15.433330 122.831318
F 32.873193 15.439120 101.660932
F 32.339736 15.439120 123.488637
F 27.795268 20.585495 127.017697
F 28.328726 20.585495 105.189992
F 6.130528 23.152893 101.003613
F 5.597070 23.152893 122.831318
F 27.795268 12.865932 127.017697
F 28.328726 12.865932 105.189992
F 32.873193 23.158682 101.660932
F 32.339736 23.158682 123.488637
F 15.050769 7.719603 101.225391
F 14.517311 7.719603 123.053096
F 15.050769 15.439164 101.225391
F 14.517311 15.439164 123.053097
F 27.795268 5.146371 127.017697
F 28.328726 5.146371 105.189991
F 23.962065 7.719559 101.443149
F 23.428608 7.719559 123.270854
F 23.962065 15.439120 101.443149
F 23.428608 15.439120 123.270855
F 19.484266 5.146370 102.243744
F 18.950809 5.146370 124.071449
F 7.916252 1.284184 119.253269
F 7.916252 9.003743 119.253269
F 7.916252 16.723306 119.253269
F 16.834146 1.286584 119.469570
F 16.834146 9.006144 119.469570
F 16.834146 16.725706 119.469571
F 25.745306 1.286591 119.687350
F 25.745306 9.006151 119.687350
F 25.745306 16.725713 119.687350
F 8.360792 3.862187 101.063514
F 7.827334 3.862187 122.891219
F 8.360792 11.581747 101.063514
F 7.827334 11.581747 122.891219
F 8.360792 19.301310 101.063514
F 7.827334 19.301310 122.891219
F 17.278686 3.859786 101.279816
F 16.745228 3.859786 123.107521
F 17.278686 11.579346 101.279816
F 16.745228 11.579346 123.107521
F 17.278686 19.298909 101.279816
F 16.745228 19.298909 123.107521
F 26.189847 3.859779 101.497595
F 25.656390 3.859779 123.325300
F 26.189847 11.579339 101.497595
F 25.656390 11.579339 123.325300
F 26.189847 19.298902 101.497595
F 25.656390 19.298902 123.325300
F 8.427562 3.862187 98.331749
F 7.894104 3.862187 120.159454
F 8.427562 11.581747 98.331749
F 7.894104 11.581747 120.159454
F 8.427562 19.301310 98.331749
F 7.894104 19.301310 120.159454
F 17.345375 3.859786 98.551343
F 16.811918 3.859786 120.379048
F 17.345375 11.579346 98.551343
F 16.811918 11.579346 120.379048
F 17.345375 19.298909 98.551343
F 16.811918 19.298909 120.379048
F 26.256536 3.859779 98.769132
F 25.723078 3.859779 120.596837
F 26.256535 11.579339 98.769132
F 25.723078 11.579339 120.596837
F 26.256536 19.298902 98.769132
F 25.723078 19.298902 120.596837
F 7.983008 1.284184 116.521504
F 7.983008 9.003743 116.521504
F 7.983008 16.723306 116.521504
F 16.900821 1.286584 116.741097
F 16.900821 9.006144 116.741097
F 16.900821 16.725706 116.741097
F 25.811982 1.286591 116.958886
F 25.811982 9.006151 116.958886
F 25.811982 16.725713 116.958886
F 10.659997 7.720094 98.387613
F 10.126540 7.720094 120.215318
F 10.659997 15.439655 98.387613
F 10.126540 15.439655 120.215318
F 18.884133 20.585494 126.799914
F 19.417591 20.585494 104.972209
F 19.573184 7.719560 98.605794
F 19.039726 7.719560 120.433499
F 19.573184 15.439121 98.605793
F 19.039726 15.439121 120.433499
F 27.773042 15.439120 127.927184
F 28.306500 15.439120 106.099479
F 28.484319 7.719559 98.823578
F 27.950861 7.719559 120.651283
F 28.484319 15.439120 98.823578
F 27.950861 15.439120 120.651283
F 18.884133 12.865931 126.799914
F 19.417591 12.865931 104.972209
F 10.215441 5.145836 116.577367
F 10.215441 12.865397 116.577367
F 10.215441 20.584959 116.577367
F 19.128628 5.146370 116.795548
F 19.128628 12.865931 116.795548
F 19.128628 20.585494 116.795548
F 28.039763 5.146371 117.013332
F 28.039763 12.865932 117.013332
F 28.039763 20.585495 117.013332
F 10.148749 5.145836 119.306525
F 10.148749 12.865396 119.306526
F 10.148749 20.584959 119.306526
F 19.061953 5.146370 119.524013
F 19.061953 12.865931 119.524013
F 19.061953 20.585494 119.524013
F 27.973087 5.146371 119.741795
F 27.973088 12.865932 119.741795
F 27.973088 20.585495 119.741795
F 10.593291 7.720094 101.116771
F 10.059833 7.720094 122.944476
F 10.593291 15.439656 101.116771
F 10.059833 15.439656 122.944476
F 18.884133 5.146370 126.799914
F 19.417591 5.146370 104.972209
F 27.773042 7.719559 127.927185
F 28.306500 7.719559 106.099479
F 19.506495 7.719560 101.334258
F 18.973037 7.719560 123.161963
F 19.506495 15.439121 101.334258
F 18.973037 15.439121 123.161963
F 18.861907 15.439121 127.709400
F 19.395365 15.439121 105.881695
F 28.417630 7.719559 101.552041
F 27.884173 7.719559 123.379746
F 28.417630 15.439120 101.552041
F 27.884173 15.439120 123.379746
F 9.970930 20.584959 126.582427
F 10.504388 20.584960 104.754722
F 3.844999 1.302864 104.577649
F 3.311541 1.302864 126.405355
F 30.556509 1.286592 105.244437
F 30.023051 1.286592 127.072143
F 3.844999 9.022423 104.577649
F 3.311541 9.022423 126.405355
F 30.556509 9.006151 105.244437
F 30.023051 9.006151 127.072143
F 3.844999 16.741986 104.577649
F 3.311542 16.741986 126.405355
F 30.556509 16.725714 105.244437
F 30.023051 16.725714 127.072143
F 12.733602 1.286467 104.808938
F 12.200145 1.286467 126.636643
F 12.733602 9.006026 104.808938
F 12.200145 9.006026 126.636643
F 12.733602 16.725588 104.808938
F 12.200144 16.725588 126.636643
F 21.645379 1.286591 105.026654
F 21.111921 1.286591 126.854360
F 21.645379 9.006151 105.026654
F 21.111921 9.006151 126.854360
F 21.645379 16.725713 105.026655
F 21.111921 16.725713 126.854360
F 3.756079 3.843508 108.215600
F 3.222621 3.843508 130.043306
F 30.467592 3.859779 108.882388
F 29.934134 3.859779 130.710094
F 3.756080 11.563067 108.215601
F 3.222622 11.563067 130.043306
F 30.467592 11.579339 108.882388
F 29.934134 11.579339 130.710094
F 3.756079 19.282630 108.215600
F 3.222622 19.282630 130.043306
F 30.467592 19.298902 108.882388
F 29.934134 19.298902 130.710094
F 12.644684 3.859904 108.446889
F 12.111227 3.859904 130.274594
F 12.644684 11.579464 108.446889
F 12.111227 11.579464 130.274594
F 12.644684 19.299027 108.446889
F 12.111227 19.299027 130.274594
F 21.556462 3.859780 108.664605
F 21.023004 3.859780 130.492310
F 21.556462 11.579339 108.664605
F 21.023004 11.579339 130.492311
F 21.556462 19.298902 108.664605
F 21.023004 19.298902 130.492311
F 3.822087 3.843507 105.515066
F 3.288629 3.843507 127.342772
F 30.534280 3.859779 106.153925
F 30.000823 3.859779 127.981631
F 3.822088 11.563066 105.515066
F 3.288630 11.563066 127.342771
F 30.534280 11.579339 106.153925
F 30.000823 11.579339 127.981631
F 3.822088 19.282629 105.515066
F 3.288630 19.282630 127.342771
F 30.534280 19.298902 106.153925
F 30.000823 19.298902 127.981630
F 12.711378 3.859904 105.718260
F 12.177920 3.859904 127.545965
F 12.711378 11.579464 105.718260
F 12.177920 11.579464 127.545965
F 12.711378 19.299027 105.718260
F 12.177920 19.299027 127.545965
F 21.623151 3.859779 105.936142
F 21.089693 3.859779 127.763847
F 21.623151 11.579339 105.936142
F 21.089693 11.579339 127.763847
F 21.623151 19.298902 105.936142
F 21.089693 19.298902 127.763847
F 3.910990 1.302864 101.877114
F 3.377532 1.302864 123.704820
F 30.623184 1.286592 102.515974
F 30.089727 1.286592 124.343680
F 3.910990 9.022423 101.877114
F 3.377532 9.022423 123.704820
F 30.623184 9.006151 102.515974
F 30.089727 9.006151 124.343680
F 3.910990 16.741986 101.877114
F 3.377533 16.741986 123.704820
F 30.623184 16.725714 102.515974
F 30.089727 16.725714 124.343679
F 12.800282 1.286467 102.080309
F 12.266824 1.286467 123.908014
F 12.800282 9.006026 102.080309
F 12.266824 9.006026 123.908014
F 12.800282 16.725588 102.080309
F 12.266824 16.725588 123.908014
F 21.712054 1.286591 102.298191
F 21.178597 1.286591 124.125896
F 21.712054 9.006151 102.298190
F 21.178597 9.006151 124.125896
F 21.712054 16.725713 102.298190
F 21.178597 16.725713 124.125896
F 6.019215 7.713768 105.558533
F 5.485758 7.713768 127.386239
F 32.762063 7.719559 106.208371
F 32.228605 7.719559 128.036077
F 6.019215 15.433330 105.558533
F 5.485758 15.433330 127.386239
F 32.762063 15.439120 106.208371
F 32.228605 15.439120 128.036076
F 9.970930 12.865396 126.582427
F 10.504388 12.865396 104.754722
F 9.970930 5.145836 126.582427
F 10.504388 5.145836 104.754722
F 14.939641 7.719603 105.772771
F 14.406183 7.719603 127.600476
F 14.939641 15.439164 105.772771
F 14.406183 15.439164 127.600476
F 27.861944 20.585495 124.289234
F 28.395402 20.585495 102.461528
F 23.850935 7.719559 105.990588
F 23.317477 7.719559 127.818293
F 23.850935 15.439120 105.990588
F 23.317477 15.439120 127.818293
F 18.861907 7.719560 127.709401
F 19.395365 7.719560 105.881695
F 6.108116 5.152161 101.920582
F 5.574658 5.152161 123.748287
F 32.850965 5.146371 102.570420
F 32.317507 5.146371 124.398125
F 6.108116 12.871722 101.920582
F 5.574658 12.871722 123.748287
F 32.850965 12.865932 102.570420
F 32.317507 12.865932 124.398125
F 6.108116 20.591285 101.920582
F 5.574658 20.591285 123.748287
F 32.850965 20.585495 102.570420
F 32.317507 20.585495 124.398125
F 15.028542 5.146327 102.134820
F 14.495084 5.146327 123.962525
F 15.028542 12.865888 102.134820
F 14.495084 12.865888 123.962525
F 15.028542 20.585451 102.134820
F 14.495084 20.585451 123.962525
F 23.939837 5.146371 102.352636
F 23.406380 5.146371 124.180342
F 23.939837 12.865932 102.352636
F 23.406380 12.865932 124.180342
F 23.939837 20.585495 102.352636
F 23.406380 20.585495 124.180342
F 6.041624 5.152161 104.641563
F 5.508166 5.152161 126.469269
F 32.784289 5.146371 105.298883
F 32.250832 5.146371 127.126588
F 6.041624 12.871722 104.641563
F 5.508166 12.871722 126.469269
F 32.784289 12.865932 105.298883
F 32.250832 12.865932 127.126589
F 6.041624 20.591285 104.641563
F 5.508167 20.591285 126.469269
F 32.784289 20.585495 105.298883
F 32.250832 20.585495 127.126588
F 14.961865 5.146327 104.863342
F 14.428408 5.146327 126.691047
F 14.961866 12.865888 104.863342
F 14.428408 12.865888 126.691047
F 14.961866 20.585451 104.863342
F 14.428407 20.585451 126.691047
F 23.873161 5.146371 105.081100
F 23.339704 5.146371 126.908805
F 23.873161 12.865932 105.081100
F 23.339704 12.865932 126.908806
F 23.873161 20.585495 105.081100
F 23.339704 20.585494 126.908806
F 5.952708 7.713769 108.279514
F 5.419251 7.713769 130.107220
F 32.695374 7.719559 108.936834
F 32.161916 7.719559 130.764539
F 5.952708 15.433330 108.279514
F 5.419251 15.433330 130.107220
F 32.695374 15.439120 108.936834
F 32.161916 15.439120 130.764540
F 27.861944 12.865932 124.289234
F 28.395402 12.865932 102.461528
F 5.952708 23.152893 108.279514
F 5.419251 23.152893 130.107220
F 27.861944 5.146371 124.289234
F 28.395402 5.146371 102.461528
F 32.695374 23.158682 108.936834
F 32.161916 23.158682 130.764539
F 14.872950 7.719603 108.501293
F 14.339492 7.719603 130.328998
F 14.872950 15.439164 108.501293
F 14.339492 15.439164 130.328998
F 18.950809 20.585494 124.071449
F 19.484267 20.585494 102.243744
F 23.784246 7.719559 108.719051
F 23.250788 7.719559 130.546756
F 23.784246 15.439120 108.719051
F 23.250788 15.439120 130.546757
F 19.484267 12.865931 102.243744
F 18.950809 12.865931 124.071449
F 8.271891 1.284184 104.701465
F 7.738433 1.284184 126.529170
F 8.271891 9.003743 104.701465
F 7.738433 9.003743 126.529170
F 8.271891 16.723306 104.701465
F 7.738433 16.723306 126.529170
F 17.189784 1.286584 104.917767
F 16.656327 1.286584 126.745472
F 17.189785 9.006144 104.917767
F 16.656327 9.006144 126.745472
F 17.189784 16.725706 104.917767
F 16.656327 16.725706 126.745472
F 26.100945 1.286591 105.135546
F 25.567487 1.286591 126.963251
F 26.100945 9.006151 105.135546
F 25.567487 9.006151 126.963251
F 26.100945 16.725713 105.135546
F 25.567487 16.725713 126.963251
F 8.182972 3.862187 108.339416
F 7.649515 3.862187 130.167121
F 8.182973 11.581747 108.339416
F 7.649515 11.581747 130.167121
F 8.182973 19.301310 108.339416
F 7.649515 19.301310 130.167121
F 17.100867 3.859786 108.555718
F 16.567409 3.859786 130.383423
F 17.100867 11.579346 108.555718
F 16.567409 11.579346 130.383423
F 17.100867 19.298909 108.555718
F 16.567409 19.298909 130.383423
F 26.012028 3.859779 108.773497
F 25.478570 3.859779 130.601202
F 26.012028 11.579339 108.773497
F 25.478570 11.579339 130.601202
F 26.012028 19.298902 108.773497
F 25.478570 19.298902 130.601202
F 8.249743 3.862187 105.607651
F 7.716285 3.862187 127.435356
F 8.249743 11.581747 105.607651
F 7.716285 11.581747 127.435356
F 8.249743 19.301310 105.607651
F 7.716285 19.301310 127.435356
F 17.167556 3.859786 105.827245
F 16.634098 3.859786 127.654950
F 17.167556 11.579346 105.827245
F 16.634098 11.579346 127.654950
F 17.167556 19.298909 105.827245
F 16.634098 19.298909 127.654950
F 26.078717 3.859779 106.045034
F 25.545259 3.859779 127.872739
F 26.078716 11.579339 106.045034
F 25.545259 11.579339 127.872739
F 26.078717 19.298902 106.045034
F 25.545259 19.298902 127.872739
F 8.338647 1.284184 101.969700
F 7.805189 1.284184 123.797405
F 8.338647 9.003743 101.969700
F 7.805189 9.003743 123.797405
F 8.338647 16.723306 101.969700
F 7.805189 16.723306 123.797405
F 17.256460 1.286584 102.189294
F 16.723002 1.286584 124.016999
F 17.256460 9.006144 102.189294
F 16.723002 9.006144 124.016999
F 17.256460 16.725706 102.189294
F 16.723002 16.725706 124.016999
F 26.167620 1.286591 102.407082
F 25.634163 1.286591 124.234788
F 26.167620 9.006151 102.407082
F 25.634163 9.006151 124.234788
F 26.167620 16.725713 102.407082
F 25.634163 16.725713 124.234787
F 10.482178 7.720094 105.663515
F 9.948720 7.720094 127.491220
F 10.482178 15.439655 105.663515
F 9.948720 15.439656 127.491220
F 32.584244 23.158683 113.484273
F 23.673116 23.158683 113.266490
F 10.237653 0.000535 115.668575
F 10.304359 0.000535 112.939417
F 14.695131 0.000043 115.777195
F 28.128680 23.158683 113.375382
F 14.761821 0.000043 113.048673
F 28.061992 23.158683 116.103845
F 27.706353 23.158683 130.655648
F 32.939882 23.158683 98.932469
F 32.406424 23.158683 120.760175
F 24.028754 23.158683 98.714686
F 23.495296 23.158683 120.542391
F 23.428608 23.158683 123.270854
F 19.573184 23.158683 98.605794
F 9.882014 0.000535 130.220378
F 28.484319 23.158683 98.823578
F 27.950861 23.158683 120.651283
F 10.415472 0.000535 108.392673
F 15.117460 0.000043 98.496869
F 28.417630 23.158683 101.552041
F 27.884173 23.158683 123.379746
F 28.239811 23.158683 108.827943
F 32.762063 23.158683 106.208371
F 32.228605 23.158683 128.036076
F 23.850935 23.158683 105.990588
F 23.317477 23.158683 127.818293
F 19.395365 23.158683 105.881695
F 18.861907 23.158683 127.709401
F 28.306500 23.158683 106.099480
F 27.773042 23.158683 127.927185
F 9.948721 0.000535 127.491220
F 10.482178 0.000535 105.663515
F 14.339492 0.000043 130.328998
F 14.872950 0.000043 108.501293
F 14.406183 0.000043 127.600476
F 14.939641 0.000043 105.772771
F 10.059833 0.000535 122.944476
F 10.593291 0.000535 101.116771
F 10.126540 0.000535 120.215318
F 10.659998 0.000535 98.387613
F 14.517311 0.000043 123.053096
F 15.050769 0.000043 101.225391
F 14.584002 0.000043 120.324574
F 23.606427 23.158683 115.994953
F 23.962065 23.158683 101.443149
F 23.784246 23.158683 108.719051
F 23.250788 23.158683 130.546756
F 18.795218 0.000000 130.437865
F 19.328676 0.000000 108.610160
F 19.217545 0.000000 113.157597
F 19.150856 0.000000 115.886062
F 19.039726 0.000000 120.433499
F 18.861907 0.000000 127.709401
F 19.395365 0.000000 105.881695
F 18.973037 0.000000 123.161963
F 3.133722 1.302864 133.681257
F 2.600264 1.302864 155.508962
F 29.845232 1.286592 134.348045
F 29.311775 1.286592 156.175750
F 3.133722 9.022423 133.681257
F 2.600264 9.022423 155.508962
F 29.845232 9.006151 134.348045
F 29.311775 9.006151 156.175750
F 3.133723 16.741986 133.681257
F 2.600265 16.741986 155.508962
F 29.845232 16.725714 134.348045
F 29.311774 16.725714 156.175750
F 12.022326 1.286467 133.912545
F 11.488868 1.286467 155.740250
F 12.022326 9.006026 133.912545
F 11.488868 9.006026 155.740250
F 12.022326 16.725588 133.912545
F 11.488868 16.725588 155.740250
F 20.934102 1.286591 134.130262
F 20.400644 1.286591 155.957967
F 20.934102 9.006151 134.130262
F 20.400644 9.006151 155.957967
F 20.934102 16.725713 134.130262
F 20.400644 16.725713 155.957967
F 3.044802 3.843508 137.319208
F 2.511344 3.843508 159.146913
F 29.756315 3.859779 137.985995
F 29.222857 3.859779 159.813701
F 3.044802 11.563067 137.319208
F 2.511345 11.563067 159.146913
F 29.756315 11.579339 137.985996
F 29.222857 11.579339 159.813701
F 3.044802 19.282630 137.319208
F 2.511345 19.282630 159.146913
F 29.756315 19.298902 137.985995
F 29.222857 19.298902 159.813701
F 11.933408 3.859904 137.550496
F 11.399950 3.859904 159.378201
F 11.933408 11.579464 137.550496
F 11.399950 11.579464 159.378201
F 11.933408 19.299027 137.550496
F 11.399950 19.299027 159.378201
F 20.845185 3.859780 137.768212
F 20.311727 3.859780 159.595918
F 20.845185 11.579339 137.768213
F 20.311727 11.579339 159.595918
F 20.845185 19.298902 137.768213
F 20.311727 19.298902 159.595918
F 3.110810 3.843507 134.618674
F 2.577352 3.843507 156.446379
F 29.823003 3.859779 135.257533
F 29.289546 3.859779 157.085238
F 3.110811 11.563066 134.618674
F 2.577353 11.563066 156.446379
F 29.823003 11.579339 135.257533
F 29.289546 11.579339 157.085238
F 3.110811 19.282629 134.618674
F 2.577353 19.282629 156.446379
F 29.823003 19.298902 135.257532
F 29.289546 19.298902 157.085238
F 12.000101 3.859904 134.821868
F 11.466643 3.859904 156.649573
F 12.000101 11.579464 134.821868
F 11.466643 11.579464 156.649573
F 12.000101 19.299027 134.821867
F 11.466643 19.299027 156.649573
F 20.911874 3.859779 135.039749
F 20.378416 3.859779 156.867454
F 20.911874 11.579339 135.039749
F 20.378416 11.579339 156.867454
F 20.911874 19.298902 135.039749
F 20.378416 19.298902 156.867454
F 2.666255 1.302864 152.808427
F 29.911908 1.286592 131.619582
F 29.378450 1.286592 153.447287
F 2.666255 9.022423 152.808427
F 29.911908 9.006151 131.619582
F 29.378450 9.006151 153.447287
F 2.666256 16.741986 152.808427
F 29.911907 16.725714 131.619581
F 29.378450 16.725714 153.447287
F 12.089005 1.286467 131.183916
F 11.555547 1.286467 153.011622
F 12.089005 9.006026 131.183916
F 11.555547 9.006026 153.011622
F 12.089005 16.725588 131.183916
F 11.555547 16.725588 153.011621
F 21.000777 1.286591 131.401798
F 20.467320 1.286591 153.229503
F 21.000777 9.006151 131.401798
F 20.467320 9.006151 153.229503
F 21.000777 16.725713 131.401798
F 20.467320 16.725713 153.229503
F 5.307938 7.713768 134.662140
F 4.774481 7.713768 156.489846
F 32.050786 7.719559 135.311978
F 31.517329 7.719559 157.139684
F 5.307938 15.433330 134.662140
F 4.774481 15.433330 156.489845
F 32.050786 15.439120 135.311978
F 31.517329 15.439120 157.139683
F 27.172896 15.439120 152.483353
F 27.172896 7.719559 152.483353
F 4.952300 23.152893 149.213944
F 18.261760 15.439121 152.265570
F 14.228364 7.719603 134.876378
F 13.694906 7.719603 156.704084
F 14.228364 15.439164 134.876378
F 13.694906 15.439164 156.704083
F 18.261760 7.719560 152.265570
F 5.130119 23.152893 141.938042
F 23.139658 7.719559 135.094195
F 22.606200 7.719559 156.921900
F 23.139658 15.439120 135.094195
F 22.606200 15.439120 156.921900
F 4.774480 23.152893 156.489846
F 5.307938 23.152893 134.662140
F 5.396839 5.152161 131.024189
F 4.863382 5.152161 152.851894
F 32.139688 5.146371 131.674028
F 31.606230 5.146371 153.501733
F 5.396839 12.871722 131.024189
F 4.863382 12.871722 152.851894
F 32.139688 12.865932 131.674027
F 31.606230 12.865932 153.501732
F 5.396840 20.591285 131.024189
F 4.863382 20.591285 152.851894
F 32.139688 20.585495 131.674027
F 31.606230 20.585495 153.501732
F 14.317265 5.146327 131.238427
F 13.783808 5.146327 153.066132
F 14.317265 12.865888 131.238427
F 13.783808 12.865888 153.066132
F 14.317265 20.585451 131.238427
F 13.783808 20.585451 153.066132
F 23.228560 5.146371 131.456244
F 22.695103 5.146371 153.283949
F 23.228560 12.865932 131.456244
F 22.695103 12.865932 153.283949
F 23.228560 20.585495 131.456244
F 22.695103 20.585495 153.283949
F 5.330347 5.152161 133.745171
F 4.796889 5.152161 155.572876
F 32.073012 5.146371 134.402491
F 31.539555 5.146371 156.230196
F 5.330347 12.871722 133.745171
F 4.796889 12.871722 155.572876
F 32.073012 12.865932 134.402491
F 31.539555 12.865932 156.230196
F 5.330348 20.591285 133.745171
F 4.796890 20.591285 155.572876
F 32.073012 20.585495 134.402491
F 31.539555 20.585495 156.230196
F 14.250589 5.146327 133.966949
F 13.717131 5.146327 155.794655
F 14.250589 12.865888 133.966949
F 13.717131 12.865888 155.794655
F 14.250589 20.585451 133.966949
F 13.717131 20.585451 155.794655
F 23.161884 5.146371 134.184707
F 22.628427 5.146371 156.012413
F 23.161884 12.865932 134.184708
F 22.628427 12.865932 156.012413
F 23.161884 20.585495 134.184708
F 22.628427 20.585495 156.012413
F 5.241432 7.713769 137.383121
F 4.707974 7.713769 159.210827
F 31.984097 7.719559 138.040441
F 31.450640 7.719559 159.868146
F 5.241432 15.433330 137.383122
F 4.707974 15.433330 159.210827
F 31.984097 15.439120 138.040441
F 31.450640 15.439120 159.868147
F 9.348557 15.439656 152.048083
F 9.348557 7.720094 152.048083
F 5.241431 23.152893 137.383122
F 4.707974 23.152893 159.210827
F 27.261811 20.585495 148.845402
F 27.261811 12.865932 148.845402
F 31.984097 23.158683 138.040441
F 31.450640 23.158683 159.868147
F 14.161673 7.719603 137.604900
F 13.628215 7.719603 159.432605
F 14.161673 15.439164 137.604900
F 13.628215 15.439164 159.432606
F 27.261811 5.146371 148.845402
F 18.350676 20.585494 148.627619
F 23.072969 7.719559 137.822658
F 22.539511 7.719559 159.650363
F 23.072969 15.439120 137.822659
F 22.539511 15.439120 159.650364
F 16.189544 16.725706 145.844704
F 16.189544 9.006144 145.844704
F 7.560614 1.284184 133.805072
F 7.027156 1.284184 155.632778
F 7.560614 9.003743 133.805073
F 7.027156 9.003743 155.632778
F 7.560614 16.723306 133.805073
F 7.027156 16.723306 155.632778
F 16.478508 1.286584 134.021374
F 15.945050 1.286584 155.849079
F 16.478508 9.006144 134.021374
F 15.945050 9.006144 155.849079
F 16.478508 16.725706 134.021374
F 15.945050 16.725706 155.849080
F 25.389668 1.286591 134.239153
F 24.856211 1.286591 156.066858
F 25.389668 9.006151 134.239153
F 24.856211 9.006151 156.066859
F 25.389668 16.725713 134.239153
F 24.856211 16.725713 156.066859
F 7.471696 3.862187 137.443023
F 6.938238 3.862187 159.270728
F 7.471696 11.581747 137.443023
F 6.938238 11.581747 159.270728
F 7.471696 19.301310 137.443023
F 6.938238 19.301310 159.270728
F 16.389590 3.859786 137.659325
F 15.856132 3.859786 159.487030
F 16.389590 11.579346 137.659325
F 15.856132 11.579346 159.487030
F 16.389590 19.298909 137.659325
F 15.856132 19.298909 159.487030
F 25.300751 3.859779 137.877104
F 24.767293 3.859779 159.704809
F 25.300751 11.579339 137.877104
F 24.767293 11.579339 159.704809
F 25.300751 19.298902 137.877104
F 24.767293 19.298902 159.704809
F 7.538466 3.862187 134.711258
F 7.005008 3.862187 156.538964
F 7.538466 11.581747 134.711258
F 7.005008 11.581747 156.538963
F 7.538466 19.301310 134.711258
F 7.005008 19.301310 156.538963
F 16.456279 3.859786 134.930852
F 15.922822 3.859786 156.758557
F 16.456279 11.579346 134.930852
F 15.922822 11.579346 156.758557
F 16.456279 19.298909 134.930852
F 15.922822 19.298909 156.758557
F 25.367440 3.859779 135.148641
F 24.833982 3.859779 156.976346
F 25.367439 11.579339 135.148641
F 24.833982 11.579339 156.976346
F 25.367440 19.298902 135.148641
F 24.833982 19.298902 156.976346
F 7.627370 1.284184 131.073307
F 7.093912 1.284184 152.901013
F 7.627370 9.003743 131.073307
F 7.093912 9.003743 152.901012
F 7.627370 16.723306 131.073307
F 7.093912 16.723306 152.901012
F 16.545183 1.286584 131.292901
F 16.011725 1.286584 153.120606
F 16.545183 9.006144 131.292901
F 16.011725 9.006144 153.120606
F 16.545183 16.725706 131.292901
F 16.011726 16.725706 153.120606
F 25.456344 1.286591 131.510690
F 24.922886 1.286591 153.338395
F 25.456344 9.006151 131.510690
F 24.922886 9.006151 153.338395
F 25.456344 16.725713 131.510689
F 24.922886 16.725713 153.338395
F 9.770902 7.720094 134.767122
F 9.237444 7.720094 156.594827
F 9.770902 15.439656 134.767122
F 9.237444 15.439656 156.594827
F 18.350676 12.865931 148.627619
F 18.350676 5.146370 148.627619
F 18.684088 7.719560 134.985303
F 18.150630 7.719560 156.813008
F 18.684088 15.439121 134.985303
F 18.150630 15.439121 156.813008
F 16.189544 1.286584 145.844704
F 7.271731 16.723306 145.625110
F 27.595223 7.719559 135.203087
F 27.061765 7.719559 157.030792
F 27.595223 15.439120 135.203087
F 27.061765 15.439120 157.030792
F 9.437472 20.584959 148.410132
F 9.437472 12.865396 148.410132
F 9.859803 5.145836 131.129171
F 9.326345 5.145836 152.956876
F 9.859803 12.865397 131.129171
F 9.326345 12.865397 152.956876
F 9.859803 20.584959 131.129171
F 9.326345 20.584959 152.956876
F 18.772989 5.146370 131.347351
F 18.239532 5.146370 153.175057
F 18.772989 12.865931 131.347351
F 18.239532 12.865931 153.175056
F 18.772989 20.585494 131.347351
F 18.239532 20.585494 153.175057
F 27.684125 5.146371 131.565136
F 27.150667 5.146371 153.392841
F 27.684125 12.865932 131.565136
F 27.150667 12.865932 153.392841
F 27.684125 20.585495 131.565136
F 27.150667 20.585495 153.392841
F 9.793111 5.145836 133.858329
F 9.259653 5.145836 155.686034
F 9.793111 12.865396 133.858329
F 9.259653 12.865396 155.686034
F 9.793111 20.584959 133.858329
F 9.259653 20.584959 155.686035
F 18.706314 5.146370 134.075816
F 18.172857 5.146370 155.903521
F 18.706314 12.865931 134.075816
F 18.172857 12.865931 155.903521
F 18.706314 20.585494 134.075816
F 18.172857 20.585494 155.903522
F 27.617449 5.146371 134.293599
F 27.083992 5.146371 156.121304
F 27.617449 12.865932 134.293599
F 27.083992 12.865932 156.121304
F 27.617449 20.585495 134.293599
F 27.083992 20.585495 156.121304
F 9.704195 7.720094 137.496280
F 9.170737 7.720094 159.323985
F 9.704195 15.439656 137.496280
F 9.170737 15.439656 159.323985
F 9.437472 5.145836 148.410132
F 27.328487 20.585495 146.116938
F 7.271731 9.003743 145.625110
F 7.271731 1.284184 145.625110
F 18.617399 7.719560 137.713767
F 18.083941 7.719560 159.541472
F 18.617399 15.439121 137.713767
F 18.083941 15.439121 159.541472
F 25.011801 19.298902 149.700444
F 25.011801 11.579339 149.700444
F 27.528534 7.719559 137.931550
F 26.995077 7.719559 159.759255
F 27.528534 15.439120 137.931550
F 26.995077 15.439120 159.759255
F 27.328487 12.865932 146.116939
F 27.328486 5.146371 146.116939
F 2.955903 1.302864 140.957158
F 2.422445 1.302864 162.784863
F 29.667413 1.286592 141.623946
F 29.133955 1.286592 163.451652
F 2.955903 9.022423 140.957158
F 2.422445 9.022423 162.784863
F 29.667413 9.006151 141.623946
F 29.133955 9.006151 163.451652
F 2.955903 16.741986 140.957158
F 2.422446 16.741986 162.784863
F 29.667413 16.725714 141.623946
F 29.133955 16.725714 163.451652
F 11.844506 1.286467 141.188446
F 11.311049 1.286467 163.016152
F 11.844506 9.006026 141.188447
F 11.311049 9.006026 163.016152
F 11.844506 16.725588 141.188447
F 11.311049 16.725588 163.016152
F 20.756283 1.286591 141.406163
F 20.222825 1.286591 163.233868
F 20.756283 9.006151 141.406163
F 20.222825 9.006151 163.233868
F 20.756283 16.725713 141.406163
F 20.222825 16.725713 163.233868
F 2.866983 3.843508 144.595109
F 29.578496 3.859779 145.261897
F 2.866984 11.563067 144.595109
F 29.578496 11.579339 145.261897
F 2.866984 19.282630 144.595109
F 29.578496 19.298902 145.261897
F 11.755588 3.859904 144.826397
F 11.755588 11.579464 144.826397
F 11.755588 19.299027 144.826397
F 20.667365 3.859779 145.044114
F 20.667365 11.579339 145.044114
F 20.667365 19.298902 145.044114
F 2.932991 3.843507 141.894575
F 2.399534 3.843507 163.722280
F 29.645184 3.859779 142.533434
F 2.932991 11.563066 141.894575
F 2.399534 11.563066 163.722280
F 29.645184 11.579339 142.533434
F 2.932992 19.282630 141.894575
F 2.399534 19.282629 163.722280
F 29.645184 19.298902 142.533434
F 11.822282 3.859904 142.097769
F 11.822282 11.579464 142.097769
F 11.822282 19.299027 142.097769
F 20.734054 3.859779 142.315650
F 20.734054 11.579339 142.315650
F 20.734054 19.298902 142.315650
F 3.021893 1.302864 138.256623
F 2.488436 1.302863 160.084328
F 29.734088 1.286592 138.895483
F 29.200631 1.286592 160.723188
F 3.021893 9.022422 138.256623
F 2.488436 9.022422 160.084328
F 29.734089 9.006151 138.895483
F 29.200631 9.006151 160.723188
F 3.021894 16.741986 138.256623
F 2.488436 16.741986 160.084328
F 29.734088 16.725714 138.895483
F 29.200631 16.725714 160.723188
F 11.911185 1.286467 138.459818
F 11.377728 1.286467 160.287524
F 11.911185 9.006026 138.459818
F 11.377728 9.006026 160.287523
F 11.911185 16.725588 138.459818
F 11.377728 16.725588 160.287523
F 20.822958 1.286591 138.677700
F 20.289500 1.286591 160.505405
F 20.822958 9.006151 138.677700
F 20.289500 9.006151 160.505405
F 20.822958 16.725713 138.677699
F 20.289500 16.725713 160.505404
F 5.130119 7.713768 141.938042
F 31.872967 7.719559 142.587880
F 5.130119 15.433330 141.938042
F 31.872967 15.439120 142.587880
F 18.417351 20.585494 145.899155
F 18.417351 12.865931 145.899154
F 14.050544 7.719603 142.152279
F 14.050544 15.439164 142.152279
F 18.417351 5.146370 145.899154
F 22.961839 7.719559 142.370096
F 22.961839 15.439120 142.370096
F 25.011801 3.859779 149.700444
F 5.219020 5.152161 138.300091
F 4.685562 5.152161 160.127796
F 31.961869 5.146372 138.949929
F 31.428411 5.146371 160.777634
F 5.219020 12.871722 138.300091
F 4.685562 12.871722 160.127796
F 31.961868 12.865932 138.949929
F 31.428411 12.865932 160.777634
F 5.219020 20.591285 138.300091
F 4.685563 20.591285 160.127796
F 31.961869 20.585495 138.949929
F 31.428411 20.585495 160.777634
F 14.139446 5.146327 138.514329
F 13.605988 5.146327 160.342034
F 14.139446 12.865888 138.514329
F 13.605988 12.865888 160.342034
F 14.139446 20.585451 138.514329
F 13.605988 20.585451 160.342034
F 23.050741 5.146371 138.732146
F 22.517283 5.146371 160.559851
F 23.050741 12.865931 138.732146
F 22.517283 12.865931 160.559850
F 23.050741 20.585495 138.732145
F 22.517283 20.585495 160.559850
F 5.152528 5.152161 141.021072
F 4.619071 5.152161 162.848777
F 31.895193 5.146371 141.678392
F 31.361735 5.146371 163.506097
F 5.152528 12.871722 141.021072
F 4.619071 12.871722 162.848777
F 31.895193 12.865932 141.678392
F 31.361735 12.865932 163.506097
F 5.152528 20.591285 141.021072
F 4.619071 20.591285 162.848777
F 31.895193 20.585495 141.678392
F 31.361735 20.585495 163.506097
F 14.072769 5.146327 141.242851
F 13.539312 5.146327 163.070556
F 14.072769 12.865888 141.242851
F 13.539312 12.865888 163.070556
F 14.072769 20.585451 141.242851
F 13.539312 20.585451 163.070556
F 22.984065 5.146371 141.460609
F 22.450607 5.146371 163.288314
F 22.984065 12.865932 141.460609
F 22.450607 12.865932 163.288314
F 22.984065 20.585495 141.460609
F 22.450607 20.585494 163.288314
F 5.063613 7.713769 144.659023
F 31.806278 7.719559 145.316343
F 5.063613 15.433330 144.659023
F 31.806278 15.439120 145.316343
F 9.504164 20.584959 145.680974
F 5.063612 23.152893 144.659023
F 9.504164 12.865397 145.680974
F 31.806278 23.158683 145.316342
F 13.983854 7.719603 144.880801
F 13.983854 15.439164 144.880802
F 9.504164 5.145836 145.680974
F 22.895150 7.719559 145.098560
F 22.895150 15.439120 145.098560
F 16.100641 19.298909 149.482655
F 7.382794 1.284184 141.080974
F 6.849337 1.284184 162.908679
F 7.382794 9.003743 141.080974
F 6.849337 9.003743 162.908679
F 7.382795 16.723306 141.080974
F 6.849337 16.723306 162.908679
F 16.300688 1.286584 141.297276
F 15.767231 1.286584 163.124981
F 16.300688 9.006144 141.297275
F 15.767231 9.006144 163.124981
F 16.300688 16.725706 141.297276
F 15.767230 16.725706 163.124981
F 25.211849 1.286591 141.515055
F 24.678391 1.286591 163.342760
F 25.211849 9.006151 141.515055
F 24.678391 9.006151 163.342760
F 25.211849 16.725713 141.515055
F 24.678391 16.725713 163.342760
F 7.293877 3.862187 144.718924
F 7.293877 11.581747 144.718924
F 7.293877 19.301310 144.718924
F 16.211770 3.859786 144.935226
F 16.211770 11.579346 144.935226
F 16.211770 19.298909 144.935226
F 25.122932 3.859779 145.153005
F 25.122932 11.579339 145.153005
F 25.122932 19.298902 145.153005
F 7.360646 3.862187 141.987160
F 7.360647 11.581747 141.987159
F 7.360647 19.301310 141.987159
F 16.278460 3.859786 142.206753
F 16.278460 11.579346 142.206753
F 16.278460 19.298909 142.206753
F 25.189621 3.859779 142.424542
F 25.189620 11.579339 142.424542
F 25.189621 19.298902 142.424542
F 7.449550 1.284184 138.349209
F 6.916093 1.284184 160.176914
F 7.449550 9.003743 138.349209
F 6.916093 9.003743 160.176914
F 7.449550 16.723306 138.349209
F 6.916093 16.723306 160.176914
F 16.367364 1.286584 138.568803
F 15.833906 1.286584 160.396508
F 16.367364 9.006144 138.568802
F 15.833906 9.006144 160.396508
F 16.367364 16.725706 138.568802
F 15.833906 16.725706 160.396508
F 25.278525 1.286591 138.786592
F 24.745067 1.286591 160.614297
F 25.278525 9.006151 138.786591
F 24.745067 9.006151 160.614297
F 25.278525 16.725713 138.786591
F 24.745067 16.725713 160.614296
F 9.593082 7.720094 142.043024
F 9.593082 15.439655 142.043023
F 27.239584 15.439120 149.754890
F 18.506269 7.719560 142.261204
F 18.506269 15.439121 142.261204
F 16.100641 11.579346 149.482655
F 27.417404 7.719559 142.478988
F 27.417404 15.439120 142.478988
F 27.239584 7.719559 149.754890
F 9.681983 5.145836 138.405073
F 9.148526 5.145836 160.232778
F 9.681983 12.865397 138.405073
F 9.148526 12.865397 160.232778
F 9.681983 20.584959 138.405072
F 9.148526 20.584959 160.232778
F 18.595171 5.146370 138.623253
F 18.061713 5.146370 160.450958
F 18.595171 12.865931 138.623253
F 18.061713 12.865931 160.450958
F 18.595171 20.585494 138.623253
F 18.061713 20.585494 160.450958
F 27.506306 5.146371 138.841038
F 26.972848 5.146371 160.668743
F 27.506306 12.865932 138.841037
F 26.972848 12.865932 160.668742
F 27.506306 20.585495 138.841037
F 26.972848 20.585495 160.668742
F 9.615291 5.145836 141.134231
F 9.081834 5.145836 162.961936
F 9.615291 12.865396 141.134231
F 9.081834 12.865396 162.961936
F 9.615291 20.584959 141.134231
F 9.081834 20.584960 162.961936
F 18.528495 5.146370 141.351718
F 17.995037 5.146370 163.179423
F 18.528495 12.865931 141.351718
F 17.995037 12.865931 163.179423
F 18.528495 20.585494 141.351718
F 17.995037 20.585494 163.179423
F 27.439630 5.146371 141.569501
F 26.906172 5.146371 163.397206
F 27.439630 12.865932 141.569501
F 26.906172 12.865932 163.397206
F 27.439630 20.585495 141.569501
F 26.906172 20.585495 163.397206
F 9.526376 7.720094 144.772181
F 9.526376 15.439656 144.772181
F 16.100641 3.859786 149.482655
F 7.182828 19.301310 149.263061
F 18.439579 7.719560 144.989668
F 18.439579 15.439121 144.989668
F 7.182828 11.581747 149.263061
F 27.350715 7.719559 145.207451
F 27.350715 15.439120 145.207451
F 18.328449 15.439121 149.537106
F 2.778084 1.302864 148.233060
F 29.489593 1.286592 148.899848
F 2.778084 9.022423 148.233060
F 29.489593 9.006151 148.899848
F 2.778084 16.741986 148.233060
F 29.489593 16.725714 148.899848
F 11.666687 1.286467 148.464348
F 11.666687 9.006026 148.464348
F 11.666687 16.725588 148.464348
F 20.578463 1.286591 148.682065
F 20.578463 9.006151 148.682065
F 20.578463 16.725713 148.682065
F 2.689164 3.843508 151.871011
F 29.400676 3.859779 152.537798
F 2.689164 11.563067 151.871011
F 29.400676 11.579339 152.537799
F 2.689164 19.282630 151.871011
F 29.400676 19.298902 152.537799
F 11.577769 3.859904 152.102299
F 11.577769 11.579464 152.102299
F 11.577769 19.299027 152.102299
F 20.489546 3.859779 152.320016
F 20.489547 11.579339 152.320016
F 20.489546 19.298902 152.320016
F 2.755172 3.843507 149.170477
F 29.467365 3.859779 149.809336
F 2.755173 11.563066 149.170477
F 29.467365 11.579339 149.809335
F 2.755173 19.282629 149.170476
F 29.467365 19.298902 149.809335
F 11.644463 3.859904 149.373671
F 11.644463 11.579464 149.373671
F 11.644463 19.299027 149.373671
F 20.556235 3.859779 149.591552
F 20.556235 11.579339 149.591552
F 20.556235 19.298902 149.591552
F 2.844075 1.302864 145.532525
F 29.556269 1.286592 146.171384
F 2.844075 9.022423 145.532525
F 29.556269 9.006151 146.171384
F 2.844075 16.741986 145.532525
F 29.556269 16.725714 146.171384
F 11.733366 1.286467 145.735720
F 11.733366 9.006026 145.735720
F 11.733366 16.725588 145.735719
F 20.645139 1.286591 145.953601
F 20.645139 9.006151 145.953601
F 20.645139 16.725713 145.953601
F 4.952300 7.713768 149.213944
F 31.695148 7.719559 149.863781
F 4.952300 15.433330 149.213943
F 31.695148 15.439120 149.863781
F 18.328449 7.719559 149.537106
F 9.415263 15.439655 149.318925
F 13.872725 7.719603 149.428182
F 13.872726 15.439164 149.428181
F 9.415263 7.720094 149.318925
F 22.784019 7.719559 149.645998
F 22.784019 15.439120 149.645998
F 7.182828 3.862187 149.263061
F 5.041201 5.152161 145.575992
F 31.784050 5.146371 146.225830
F 5.041201 12.871722 145.575992
F 31.784049 12.865932 146.225830
F 5.041201 20.591285 145.575992
F 31.784049 20.585495 146.225830
F 13.961627 5.146327 145.790230
F 13.961627 12.865888 145.790230
F 13.961627 20.585451 145.790230
F 22.872922 5.146371 146.008047
F 22.872922 12.865931 146.008047
F 22.872922 20.585495 146.008047
F 4.974709 5.152161 148.296974
F 31.717374 5.146371 148.954293
F 4.974709 12.871722 148.296974
F 31.717374 12.865932 148.954294
F 4.974709 20.591285 148.296974
F 31.717374 20.585495 148.954293
F 13.894950 5.146327 148.518753
F 13.894950 12.865888 148.518753
F 13.894950 20.585451 148.518753
F 22.806246 5.146371 148.736510
F 22.806246 12.865932 148.736511
F 22.806246 20.585495 148.736510
F 4.885793 7.713769 151.934925
F 31.628459 7.719559 152.592244
F 4.885793 15.433330 151.934925
F 31.628459 15.439120 152.592244
F 25.100705 16.725713 146.062493
F 4.885793 23.152893 151.934925
F 25.100705 9.006151 146.062493
F 31.628459 23.158683 152.592244
F 13.806035 7.719603 152.156704
F 13.806035 15.439164 152.156704
F 25.100705 1.286591 146.062493
F 22.717331 7.719559 152.374461
F 22.717331 15.439120 152.374462
F 24.945113 19.298902 152.428907
F 7.204976 1.284184 148.356875
F 7.204976 9.003743 148.356876
F 7.204976 16.723306 148.356876
F 16.122869 1.286584 148.573177
F 16.122869 9.006144 148.573177
F 16.122869 16.725706 148.573177
F 25.034029 1.286591 148.790956
F 25.034029 9.006151 148.790956
F 25.034029 16.725713 148.790956
F 7.116057 3.862187 151.994826
F 7.116057 11.581747 151.994826
F 7.116058 19.301310 151.994826
F 16.033952 3.859786 152.211128
F 16.033952 11.579346 152.211128
F 16.033952 19.298909 152.211128
F 24.945113 3.859779 152.428907
F 24.945113 11.579339 152.428907
F 27.172896 23.158683 152.483353
F 9.348557 0.000535 152.048083
F 32.050786 23.158683 135.311978
F 31.517328 23.158683 157.139684
F 23.139658 23.158683 135.094195
F 22.606201 23.158683 156.921900
F 18.684088 23.158683 134.985303
F 13.694906 0.000043 156.704083
F 27.595223 23.158683 135.203087
F 27.061765 23.158683 157.030792
F 14.228364 0.000043 134.876378
F 14.161673 0.000043 137.604900
F 27.528534 23.158683 137.931550
F 26.995077 23.158683 159.759255
F 31.872967 23.158683 142.587880
F 22.961839 23.158683 142.370096
F 27.239584 23.158683 149.754890
F 18.328449 23.158683 149.537106
F 18.506269 23.158683 142.261204
F 27.417404 23.158683 142.478988
F 13.628215 0.000043 159.432606
F 27.350715 23.158683 145.207451
F 31.695148 23.158683 149.863781
F 22.784019 23.158683 149.645998
F 22.717331 23.158683 152.374461
F 13.806035 0.000043 152.156704
F 13.872725 0.000043 149.428182
F 9.415263 0.000535 149.318925
F 9.526376 0.000535 144.772181
F 9.593082 0.000535 142.043023
F 13.983854 0.000043 144.880802
F 14.050544 0.000043 142.152280
F 9.170737 0.000535 159.323985
F 9.704195 0.000535 137.496280
F 9.237444 0.000535 156.594827
F 9.770902 0.000535 134.767122
F 23.072969 23.158683 137.822658
F 22.539511 23.158683 159.650363
F 22.895150 23.158683 145.098560
F 18.684088 0.000000 134.985303
F 18.150630 0.000000 156.813008
F 18.617399 0.000000 137.713767
F 18.083941 0.000000 159.541472
F 18.506269 0.000000 142.261204
F 18.328449 0.000000 149.537106
F 18.439579 0.000000 144.989668
F 2.066807 1.302864 177.336667
F 28.778317 1.286592 178.003455
F 2.066807 9.022423 177.336667
F 28.778317 9.006151 178.003455
F 2.066808 16.741986 177.336667
F 28.778317 16.725714 178.003455
F 10.955410 1.286467 177.567955
F 10.955410 9.006026 177.567955
F 10.955410 16.725588 177.567956
F 19.867186 1.286591 177.785672
F 19.867186 9.006151 177.785672
F 19.867187 16.725713 177.785672
F 1.977887 3.843508 180.974618
F 28.689399 3.859779 181.641406
F 1.977887 11.563067 180.974619
F 28.689399 11.579339 181.641406
F 1.977888 19.282630 180.974618
F 28.689399 19.298902 181.641406
F 10.866493 3.859904 181.205906
F 10.866492 11.579464 181.205906
F 10.866492 19.299027 181.205906
F 19.778269 3.859780 181.423623
F 19.778269 11.579339 181.423623
F 19.778270 19.298902 181.423623
F 2.043895 3.843507 178.274084
F 28.756088 3.859779 178.912943
F 2.043896 11.563066 178.274084
F 28.756088 11.579339 178.912943
F 2.043896 19.282629 178.274084
F 28.756088 19.298902 178.912943
F 10.933186 3.859904 178.477278
F 10.933186 11.579464 178.477278
F 10.933186 19.299027 178.477278
F 19.844958 3.859779 178.695159
F 19.844958 11.579339 178.695159
F 19.844958 19.298902 178.695159
F 2.132798 1.302864 174.636132
F 1.599340 1.302864 196.463837
F 28.844993 1.286592 175.274992
F 2.132798 9.022422 174.636132
F 1.599340 9.022423 196.463837
F 28.844993 9.006151 175.274992
F 2.132798 16.741986 174.636132
F 1.599341 16.741986 196.463837
F 28.844992 16.725714 175.274992
F 11.022089 1.286467 174.839327
F 11.022089 9.006026 174.839327
F 11.022089 16.725588 174.839327
F 19.933862 1.286591 175.057208
F 19.933862 9.006151 175.057208
F 19.933862 16.725713 175.057208
F 4.241023 7.713768 178.317551
F 30.983871 7.719559 178.967389
F 4.241023 15.433330 178.317551
F 30.983871 15.439120 178.967389
F 26.105980 15.439120 196.138764
F 26.639438 15.439120 174.311058
F 13.161448 7.719603 178.531789
F 13.161448 15.439164 178.531789
F 26.105980 7.719559 196.138763
F 22.072743 7.719559 178.749605
F 22.072743 15.439120 178.749605
F 3.885385 23.152893 192.869354
F 4.329924 5.152161 174.679600
F 3.796467 5.152161 196.507305
F 31.072773 5.146371 175.329438
F 4.329924 12.871722 174.679600
F 3.796467 12.871722 196.507305
F 31.072773 12.865932 175.329438
F 4.329924 20.591285 174.679599
F 3.796467 20.591285 196.507305
F 31.072773 20.585495 175.329438
F 13.250350 5.146327 174.893837
F 13.250350 12.865888 174.893837
F 13.250350 20.585451 174.893837
F 22.161645 5.146371 175.111654
F 22.161645 12.865932 175.111654
F 22.161645 20.585495 175.111654
F 4.263432 5.152161 177.400581
F 31.006097 5.146371 178.057901
F 4.263432 12.871722 177.400581
F 31.006097 12.865932 178.057901
F 4.263432 20.591285 177.400581
F 31.006097 20.585495 178.057901
F 13.183673 5.146327 177.622360
F 13.183673 12.865888 177.622360
F 13.183673 20.585451 177.622360
F 22.094969 5.146371 177.840118
F 22.094969 12.865932 177.840118
F 22.094969 20.585495 177.840118
F 4.174516 7.713769 181.038532
F 30.917182 7.719559 181.695851
F 4.174516 15.433330 181.038532
F 30.917182 15.439120 181.695852
F 26.639438 7.719559 174.311058
F 4.174516 23.152893 181.038532
F 4.418842 23.152893 171.041649
F 30.917182 23.158682 181.695851
F 13.094758 7.719603 181.260311
F 13.094758 15.439164 181.260311
F 4.063204 23.152893 185.593452
F 22.006054 7.719559 181.478068
F 22.006054 15.439120 181.478069
F 4.596662 23.152893 163.765747
F 6.493699 1.284184 177.460483
F 33.233880 1.286592 178.112347
F 6.493699 9.003743 177.460483
F 33.233880 9.006151 178.112347
F 6.493699 16.723306 177.460483
F 33.233880 16.725714 178.112347
F 15.411592 1.286584 177.676784
F 15.411592 9.006144 177.676784
F 15.411592 16.725706 177.676784
F 24.322753 1.286591 177.894564
F 24.322753 9.006151 177.894564
F 24.322753 16.725713 177.894564
F 6.404781 3.862187 181.098433
F 33.144962 3.859779 181.750297
F 6.404781 11.581747 181.098434
F 33.144962 11.579339 181.750298
F 6.404781 19.301310 181.098433
F 33.144962 19.298902 181.750297
F 15.322675 3.859786 181.314735
F 15.322675 11.579346 181.314735
F 15.322675 19.298909 181.314735
F 24.233836 3.859779 181.532514
F 24.233836 11.579339 181.532514
F 24.233836 19.298902 181.532514
F 6.471551 3.862187 178.366669
F 33.211651 3.859779 179.021835
F 6.471551 11.581747 178.366669
F 33.211651 11.579339 179.021835
F 6.471551 19.301310 178.366669
F 33.211651 19.298902 179.021834
F 15.389364 3.859786 178.586262
F 15.389364 11.579346 178.586262
F 15.389364 19.298909 178.586262
F 24.300524 3.859779 178.804051
F 24.300524 11.579339 178.804051
F 24.300524 19.298902 178.804051
F 6.560454 1.284184 174.728718
F 33.300555 1.286592 175.383884
F 6.560454 9.003743 174.728717
F 33.300555 9.006151 175.383883
F 6.560454 16.723306 174.728717
F 33.300555 16.725714 175.383883
F 15.478268 1.286584 174.948311
F 15.478268 9.006144 174.948311
F 15.478268 16.725706 174.948311
F 24.389429 1.286591 175.166100
F 24.389429 9.006151 175.166100
F 24.389429 16.725713 175.166100
F 8.703986 7.720094 178.422532
F 8.703986 15.439655 178.422532
F 17.194845 15.439121 195.920981
F 17.617172 7.719560 178.640713
F 17.617172 15.439121 178.640713
F 4.241023 23.152893 178.317551
F 26.528308 7.719559 178.858497
F 26.528307 15.439120 178.858497
F 17.728303 15.439121 174.093276
F 8.792887 5.145836 174.784581
F 8.792887 12.865397 174.784581
F 8.792887 20.584959 174.784581
F 17.706074 5.146370 175.002762
F 17.706074 12.865931 175.002762
F 17.706074 20.585494 175.002762
F 26.617210 5.146371 175.220546
F 26.617210 12.865932 175.220546
F 26.617210 20.585495 175.220546
F 8.726195 5.145836 177.513740
F 8.726195 12.865396 177.513740
F 8.726195 20.584960 177.513740
F 17.639399 5.146370 177.731226
F 17.639399 12.865931 177.731227
F 17.639399 20.585494 177.731227
F 26.550534 5.146371 177.949009
F 26.550534 12.865932 177.949010
F 26.550534 20.585495 177.949009
F 8.637280 7.720094 181.151690
F 8.637280 15.439656 181.151690
F 17.194845 7.719560 195.920981
F 8.437249 20.584959 189.336384
F 17.550483 7.719560 181.369177
F 17.550483 15.439121 181.369178
F 8.970707 20.584959 167.508679
F 26.461619 7.719559 181.586960
F 26.461619 15.439120 181.586960
F 17.728303 7.719560 174.093275
F 1.888987 1.302864 184.612569
F 28.600498 1.286592 185.279357
F 1.888987 9.022423 184.612569
F 28.600498 9.006151 185.279357
F 1.888988 16.741986 184.612569
F 28.600497 16.725714 185.279357
F 10.777591 1.286467 184.843857
F 10.777591 9.006026 184.843857
F 10.777591 16.725588 184.843857
F 19.689368 1.286591 185.061574
F 19.689368 9.006151 185.061574
F 19.689368 16.725713 185.061574
F 2.333525 3.843508 166.422814
F 1.800067 3.843508 188.250520
F 29.045038 3.859779 167.089602
F 28.511580 3.859779 188.917307
F 2.333526 11.563067 166.422814
F 1.800068 11.563067 188.250520
F 29.045038 11.579339 167.089602
F 28.511580 11.579339 188.917307
F 2.333526 19.282630 166.422814
F 1.800068 19.282630 188.250520
F 29.045038 19.298902 167.089602
F 28.511580 19.298902 188.917307
F 11.222131 3.859904 166.654102
F 10.688673 3.859904 188.481807
F 11.222131 11.579464 166.654102
F 10.688673 11.579464 188.481808
F 11.222131 19.299027 166.654102
F 10.688673 19.299027 188.481808
F 20.133908 3.859779 166.871819
F 19.600450 3.859780 188.699524
F 20.133908 11.579339 166.871819
F 19.600450 11.579339 188.699524
F 20.133908 19.298902 166.871819
F 19.600450 19.298902 188.699524
F 1.866076 3.843507 185.549985
F 29.111727 3.859779 164.361139
F 28.578269 3.859779 186.188844
F 1.866076 11.563066 185.549985
F 29.111727 11.579339 164.361139
F 28.578269 11.579339 186.188844
F 1.866076 19.282630 185.549985
F 29.111727 19.298902 164.361139
F 28.578269 19.298902 186.188844
F 11.288824 3.859904 163.925474
F 10.755367 3.859904 185.753179
F 11.288824 11.579464 163.925474
F 10.755367 11.579464 185.753179
F 11.288824 19.299027 163.925474
F 10.755366 19.299027 185.753179
F 20.200597 3.859779 164.143356
F 19.667139 3.859779 185.971061
F 20.200597 11.579339 164.143355
F 19.667139 11.579339 185.971061
F 20.200597 19.298902 164.143355
F 19.667139 19.298902 185.971061
F 1.954978 1.302864 181.912034
F 28.667173 1.286592 182.550894
F 1.954978 9.022422 181.912034
F 28.667173 9.006151 182.550893
F 1.954979 16.741986 181.912034
F 28.667173 16.725714 182.550893
F 10.844270 1.286467 182.115229
F 10.844270 9.006026 182.115229
F 10.844270 16.725588 182.115228
F 19.756043 1.286591 182.333110
F 19.756043 9.006151 182.333110
F 19.756043 16.725713 182.333110
F 4.596662 7.713768 163.765747
F 4.063204 7.713768 185.593452
F 31.339509 7.719559 164.415585
F 30.806052 7.719559 186.243290
F 4.596662 15.433330 163.765747
F 4.063204 15.433330 185.593452
F 31.339509 15.439120 164.415585
F 30.806052 15.439120 186.243290
F 8.437249 12.865397 189.336384
F 8.970707 12.865397 167.508679
F 8.281641 15.439656 195.703494
F 8.815099 15.439656 173.875789
F 13.517087 7.719603 163.979985
F 12.983629 7.719603 185.807690
F 13.517087 15.439164 163.979985
F 12.983629 15.439164 185.807690
F 8.281641 7.720094 195.703494
F 8.815099 7.720094 173.875788
F 22.428381 7.719559 164.197801
F 21.894924 7.719559 186.025507
F 22.428381 15.439120 164.197801
F 21.894924 15.439120 186.025507
F 8.437249 5.145836 189.336385
F 8.970707 5.145836 167.508679
F 4.152105 5.152161 181.955501
F 30.894953 5.146371 182.605339
F 4.152105 12.871722 181.955501
F 30.894953 12.865932 182.605339
F 4.152105 20.591285 181.955501
F 30.894953 20.585495 182.605339
F 13.072531 5.146327 182.169739
F 13.072531 12.865888 182.169739
F 13.072531 20.585451 182.169739
F 21.983826 5.146371 182.387556
F 21.983826 12.865932 182.387556
F 21.983826 20.585495 182.387556
F 4.085613 5.152161 184.676483
F 30.828278 5.146371 185.333802
F 4.085613 12.871722 184.676483
F 30.828278 12.865932 185.333803
F 4.085613 20.591285 184.676483
F 30.828278 20.585495 185.333802
F 13.005854 5.146327 184.898261
F 13.005854 12.865888 184.898262
F 13.005854 20.585451 184.898262
F 21.917150 5.146371 185.116019
F 21.917150 12.865932 185.116020
F 21.917150 20.585495 185.116019
F 4.530155 7.713769 166.486728
F 3.996697 7.713769 188.314433
F 31.272820 7.719559 167.144048
F 30.739363 7.719559 188.971753
F 4.530155 15.433330 166.486728
F 3.996697 15.433330 188.314433
F 31.272820 15.439120 167.144048
F 30.739363 15.439120 188.971753
F 26.194896 20.585495 192.500813
F 26.728353 20.585495 170.673107
F 4.530155 23.152893 166.486728
F 3.996697 23.152893 188.314433
F 26.194895 12.865932 192.500813
F 26.728353 12.865932 170.673107
F 31.272820 23.158682 167.144048
F 30.739363 23.158682 188.971753
F 13.450396 7.719603 166.708507
F 12.916938 7.719603 188.536212
F 13.450396 15.439164 166.708507
F 12.916939 15.439164 188.536212
F 26.194895 5.146371 192.500812
F 26.728353 5.146371 170.673107
F 22.361692 7.719559 166.926265
F 21.828235 7.719559 188.753970
F 22.361692 15.439120 166.926265
F 21.828235 15.439120 188.753970
F 17.883894 5.146370 167.726860
F 17.350436 5.146370 189.554565
F 6.315879 1.284184 184.736384
F 33.056060 1.286592 185.388248
F 6.315879 9.003743 184.736384
F 33.056060 9.006151 185.388248
F 6.315879 16.723306 184.736385
F 33.056060 16.725714 185.388248
F 15.233773 1.286584 184.952686
F 15.233773 9.006144 184.952686
F 15.233773 16.725706 184.952686
F 24.144934 1.286591 185.170465
F 24.144934 9.006151 185.170465
F 24.144934 16.725713 185.170465
F 6.760419 3.862187 166.546629
F 6.226961 3.862187 188.374335
F 32.967143 3.859779 189.026198
F 6.760419 11.581747 166.546630
F 6.226961 11.581747 188.374335
F 32.967143 11.579339 189.026199
F 6.760419 19.301310 166.546630
F 6.226961 19.301310 188.374335
F 32.967143 19.298901 189.026199
F 15.678313 3.859786 166.762931
F 15.144855 3.859786 188.590636
F 15.678313 11.579346 166.762931
F 15.144855 11.579346 188.590636
F 15.678313 19.298909 166.762931
F 15.144855 19.298909 188.590636
F 24.589474 3.859779 166.980711
F 24.056017 3.859779 188.808416
F 24.589474 11.579339 166.980711
F 24.056017 11.579339 188.808416
F 24.589474 19.298902 166.980711
F 24.056017 19.298902 188.808416
F 6.827189 3.862187 163.814865
F 6.293731 3.862187 185.642570
F 33.033832 3.859779 186.297736
F 6.827189 11.581747 163.814865
F 6.293731 11.581747 185.642570
F 33.033831 11.579339 186.297736
F 6.827189 19.301310 163.814865
F 6.293732 19.301310 185.642570
F 33.033832 19.298902 186.297736
F 15.745002 3.859786 164.034459
F 15.211545 3.859786 185.862164
F 15.745002 11.579346 164.034459
F 15.211545 11.579346 185.862164
F 15.745002 19.298909 164.034459
F 15.211545 19.298909 185.862164
F 24.656163 3.859779 164.252248
F 24.122705 3.859779 186.079953
F 24.656163 11.579339 164.252247
F 24.122705 11.579339 186.079952
F 24.656163 19.298902 164.252247
F 24.122705 19.298902 186.079952
F 6.382635 1.284184 182.004619
F 33.122736 1.286592 182.659785
F 6.382635 9.003743 182.004619
F 33.122736 9.006151 182.659785
F 6.382635 16.723306 182.004619
F 33.122736 16.725714 182.659785
F 15.300448 1.286584 182.224213
F 15.300449 9.006144 182.224213
F 15.300449 16.725706 182.224213
F 24.211609 1.286591 182.442002
F 24.211609 9.006151 182.442002
F 24.211609 16.725713 182.442002
F 9.059625 7.720094 163.870729
F 8.526167 7.720094 185.698434
F 9.059625 15.439656 163.870728
F 8.526167 15.439656 185.698434
F 17.283760 20.585494 192.283030
F 17.817218 20.585494 170.455324
F 17.972811 7.719559 164.088909
F 17.439354 7.719560 185.916615
F 17.972811 15.439121 164.088909
F 17.439354 15.439121 185.916614
F 26.172669 15.439120 193.410300
F 26.706127 15.439120 171.582595
F 26.883946 7.719559 164.306693
F 26.350488 7.719559 186.134398
F 26.883946 15.439120 164.306693
F 26.350488 15.439120 186.134398
F 17.283760 12.865931 192.283030
F 17.817218 12.865931 170.455324
F 8.615068 5.145836 182.060483
F 8.615068 12.865397 182.060483
F 8.615068 20.584959 182.060483
F 17.528255 5.146370 182.278664
F 17.528255 12.865931 182.278663
F 17.528255 20.585494 182.278663
F 26.439390 5.146371 182.496448
F 26.439390 12.865932 182.496447
F 26.439390 20.585495 182.496448
F 8.548376 5.145836 184.789641
F 8.548376 12.865396 184.789641
F 8.548376 20.584959 184.789641
F 17.461580 5.146370 185.007128
F 17.461580 12.865931 185.007128
F 17.461580 20.585494 185.007128
F 26.372715 5.146371 185.224911
F 26.372715 12.865932 185.224911
F 26.372715 20.585495 185.224911
F 8.992918 7.720094 166.599886
F 8.459460 7.720094 188.427592
F 8.992918 15.439656 166.599887
F 8.459460 15.439656 188.427592
F 17.283760 5.146370 192.283030
F 17.817218 5.146370 170.455324
F 26.172669 7.719559 193.410300
F 26.706127 7.719559 171.582595
F 17.906122 7.719560 166.817373
F 17.372664 7.719560 188.645079
F 17.906122 15.439121 166.817374
F 17.372664 15.439121 188.645079
F 17.261534 15.439121 193.192516
F 17.794992 15.439121 171.364811
F 26.817257 7.719559 167.035156
F 26.283800 7.719559 188.862861
F 26.817257 15.439120 167.035156
F 26.283800 15.439120 188.862862
F 8.370557 20.584959 192.065543
F 8.904015 20.584959 170.237837
F 2.244626 1.302864 170.060765
F 1.711168 1.302864 191.888470
F 28.956136 1.286592 170.727553
F 28.422678 1.286592 192.555258
F 2.244626 9.022423 170.060765
F 1.711168 9.022423 191.888470
F 28.956136 9.006151 170.727553
F 28.422678 9.006151 192.555258
F 2.244626 16.741986 170.060765
F 1.711169 16.741986 191.888470
F 28.956136 16.725714 170.727553
F 28.422678 16.725714 192.555258
F 11.133230 1.286467 170.292053
F 10.599772 1.286467 192.119758
F 11.133229 9.006026 170.292053
F 10.599772 9.006026 192.119758
F 11.133229 16.725588 170.292054
F 10.599772 16.725588 192.119759
F 20.045006 1.286591 170.509770
F 19.511548 1.286591 192.337475
F 20.045006 9.006151 170.509770
F 19.511548 9.006151 192.337475
F 20.045006 16.725713 170.509770
F 19.511548 16.725713 192.337475
F 2.155706 3.843508 173.698716
F 1.622249 3.843508 195.526422
F 28.867219 3.859779 174.365504
F 28.333761 3.859779 196.193209
F 2.155707 11.563067 173.698716
F 1.622249 11.563067 195.526422
F 28.867219 11.579339 174.365504
F 28.333761 11.579339 196.193209
F 2.155707 19.282630 173.698716
F 1.622249 19.282630 195.526422
F 28.867219 19.298902 174.365504
F 28.333761 19.298902 196.193209
F 11.044311 3.859904 173.930004
F 10.510854 3.859904 195.757709
F 11.044311 11.579464 173.930004
F 10.510854 11.579464 195.757709
F 11.044311 19.299027 173.930004
F 10.510854 19.299027 195.757709
F 19.956089 3.859779 174.147721
F 19.422631 3.859780 195.975426
F 19.956089 11.579339 174.147721
F 19.422631 11.579339 195.975426
F 19.956089 19.298902 174.147721
F 19.422631 19.298902 195.975426
F 2.221714 3.843507 170.998182
F 1.688257 3.843507 192.825887
F 28.933907 3.859779 171.637041
F 28.400450 3.859779 193.464746
F 2.221715 11.563066 170.998182
F 1.688257 11.563066 192.825887
F 28.933908 11.579339 171.637041
F 28.400450 11.579339 193.464746
F 2.221715 19.282629 170.998182
F 1.688258 19.282629 192.825887
F 28.933907 19.298902 171.637041
F 28.400450 19.298902 193.464746
F 11.111005 3.859904 171.201376
F 10.577547 3.859904 193.029081
F 11.111005 11.579464 171.201376
F 10.577547 11.579464 193.029081
F 11.111005 19.299027 171.201376
F 10.577547 19.299027 193.029081
F 20.022778 3.859779 171.419257
F 19.489320 3.859779 193.246962
F 20.022778 11.579339 171.419257
F 19.489320 11.579339 193.246962
F 20.022778 19.298902 171.419257
F 19.489320 19.298902 193.246962
F 2.310617 1.302864 167.360230
F 1.777159 1.302864 189.187935
F 29.022811 1.286592 167.999090
F 28.489354 1.286592 189.826795
F 2.310617 9.022423 167.360230
F 1.777159 9.022423 189.187935
F 29.022811 9.006151 167.999090
F 28.489354 9.006151 189.826795
F 2.310618 16.741986 167.360230
F 1.777160 16.741986 189.187935
F 29.022811 16.725714 167.999090
F 28.489354 16.725714 189.826795
F 11.199909 1.286467 167.563425
F 10.666451 1.286467 189.391130
F 11.199909 9.006026 167.563425
F 10.666451 9.006026 189.391130
F 11.199909 16.725588 167.563425
F 10.666451 16.725588 189.391130
F 20.111681 1.286591 167.781306
F 19.578224 1.286591 189.609011
F 20.111681 9.006150 167.781306
F 19.578224 9.006151 189.609011
F 20.111682 16.725713 167.781306
F 19.578224 16.725713 189.609011
F 4.418842 7.713768 171.041649
F 3.885385 7.713768 192.869354
F 31.161690 7.719559 171.691487
F 30.628233 7.719559 193.519192
F 4.418842 15.433330 171.041649
F 3.885385 15.433330 192.869354
F 31.161690 15.439120 171.691487
F 30.628233 15.439120 193.519192
F 8.370557 12.865396 192.065543
F 8.904015 12.865396 170.237838
F 8.370557 5.145836 192.065543
F 8.904014 5.145836 170.237837
F 13.339268 7.719603 171.255886
F 12.805810 7.719603 193.083592
F 13.339268 15.439164 171.255886
F 12.805810 15.439164 193.083592
F 26.261571 20.585495 189.772349
F 26.795029 20.585495 167.944644
F 22.250562 7.719559 171.473703
F 21.717104 7.719559 193.301408
F 22.250562 15.439120 171.473703
F 21.717104 15.439120 193.301408
F 17.261534 7.719560 193.192516
F 17.794992 7.719560 171.364811
F 4.507743 5.152161 167.403697
F 3.974285 5.152161 189.231403
F 31.250592 5.146371 168.053536
F 30.717134 5.146371 189.881241
F 4.507743 12.871722 167.403697
F 3.974285 12.871722 189.231403
F 31.250592 12.865932 168.053536
F 30.717134 12.865932 189.881241
F 4.507743 20.591285 167.403697
F 3.974285 20.591285 189.231403
F 31.250592 20.585495 168.053535
F 30.717134 20.585495 189.881241
F 13.428169 5.146327 167.617935
F 12.894711 5.146327 189.445641
F 13.428169 12.865888 167.617935
F 12.894711 12.865888 189.445640
F 13.428169 20.585451 167.617935
F 12.894711 20.585451 189.445640
F 22.339464 5.146371 167.835752
F 21.806007 5.146371 189.663457
F 22.339464 12.865932 167.835752
F 21.806007 12.865932 189.663457
F 22.339464 20.585495 167.835752
F 21.806007 20.585495 189.663457
F 4.441251 5.152161 170.124679
F 3.907794 5.152161 191.952384
F 31.183916 5.146371 170.781999
F 30.650459 5.146371 192.609704
F 4.441251 12.871722 170.124679
F 3.907794 12.871722 191.952384
F 31.183916 12.865932 170.781999
F 30.650459 12.865932 192.609704
F 4.441251 20.591285 170.124679
F 3.907794 20.591285 191.952384
F 31.183916 20.585495 170.781999
F 30.650459 20.585495 192.609704
F 13.361493 5.146327 170.346458
F 12.828035 5.146327 192.174163
F 13.361493 12.865888 170.346458
F 12.828035 12.865888 192.174163
F 13.361492 20.585451 170.346458
F 12.828035 20.585451 192.174163
F 22.272789 5.146371 170.564216
F 21.739331 5.146371 192.391921
F 22.272788 12.865932 170.564216
F 21.739331 12.865932 192.391921
F 22.272788 20.585494 170.564216
F 21.739331 20.585495 192.391921
F 4.352336 7.713769 173.762630
F 3.818878 7.713769 195.590335
F 31.095001 7.719559 174.419949
F 30.561543 7.719559 196.247655
F 4.352336 15.433330 173.762630
F 3.818878 15.433330 195.590335
F 31.095001 15.439120 174.419950
F 30.561543 15.439120 196.247655
F 26.261571 12.865932 189.772349
F 26.795029 12.865932 167.944644
F 4.352335 23.152893 173.762630
F 3.818878 23.152893 195.590335
F 26.261571 5.146371 189.772349
F 26.795029 5.146371 167.944644
F 31.095001 23.158682 174.419950
F 30.561543 23.158682 196.247655
F 13.272577 7.719603 173.984409
F 12.739119 7.719603 195.812114
F 13.272577 15.439164 173.984409
F 12.739119 15.439164 195.812114
F 17.350436 20.585494 189.554565
F 17.883894 20.585494 167.726860
F 22.183873 7.719559 174.202167
F 21.650415 7.719559 196.029872
F 22.183873 15.439120 174.202167
F 21.650415 15.439120 196.029872
F 17.883894 12.865931 167.726860
F 17.350436 12.865931 189.554565
F 6.671518 1.284184 170.184580
F 6.138060 1.284184 192.012286
F 33.411699 1.286592 170.836444
F 32.878241 1.286592 192.664150
F 6.671518 9.003743 170.184580
F 6.138060 9.003743 192.012286
F 33.411699 9.006151 170.836444
F 32.878241 9.006151 192.664150
F 6.671518 16.723306 170.184581
F 6.138060 16.723306 192.012286
F 33.411699 16.725714 170.836445
F 32.878241 16.725714 192.664150
F 15.589412 1.286584 170.400882
F 15.055954 1.286584 192.228587
F 15.589412 9.006144 170.400882
F 15.055954 9.006144 192.228587
F 15.589412 16.725706 170.400882
F 15.055954 16.725706 192.228587
F 24.500572 1.286591 170.618661
F 23.967114 1.286591 192.446367
F 24.500572 9.006151 170.618661
F 23.967114 9.006151 192.446367
F 24.500572 16.725713 170.618662
F 23.967114 16.725713 192.446367
F 6.582600 3.862187 173.822531
F 6.049142 3.862187 195.650237
F 33.322781 3.859779 174.474395
F 32.789323 3.859779 196.302100
F 6.582600 11.581747 173.822532
F 6.049142 11.581747 195.650237
F 33.322781 11.579339 174.474395
F 32.789323 11.579339 196.302101
F 6.582600 19.301310 173.822531
F 6.049142 19.301310 195.650237
F 33.322781 19.298901 174.474395
F 32.789323 19.298902 196.302101
F 15.500494 3.859786 174.038833
F 14.967036 3.859786 195.866538
F 15.500494 11.579346 174.038833
F 14.967036 11.579346 195.866538
F 15.500494 19.298909 174.038833
F 14.967036 19.298909 195.866538
F 24.411655 3.859779 174.256612
F 23.878197 3.859779 196.084318
F 24.411655 11.579339 174.256612
F 23.878197 11.579339 196.084318
F 24.411655 19.298902 174.256612
F 23.878197 19.298902 196.084318
F 6.649370 3.862187 171.090767
F 6.115912 3.862187 192.918472
F 33.389470 3.859779 171.745933
F 32.856013 3.859779 193.573638
F 6.649370 11.581747 171.090767
F 6.115912 11.581747 192.918472
F 33.389470 11.579339 171.745932
F 32.856013 11.579339 193.573638
F 6.649370 19.301310 171.090766
F 6.115912 19.301310 192.918472
F 33.389470 19.298902 171.745932
F 32.856013 19.298902 193.573638
F 15.567183 3.859786 171.310360
F 15.033725 3.859786 193.138066
F 15.567183 11.579346 171.310360
F 15.033726 11.579346 193.138065
F 15.567183 19.298909 171.310360
F 15.033725 19.298909 193.138065
F 24.478344 3.859779 171.528149
F 23.944886 3.859779 193.355854
F 24.478344 11.579339 171.528149
F 23.944886 11.579339 193.355854
F 24.478344 19.298902 171.528149
F 23.944886 19.298902 193.355854
F 6.738274 1.284184 167.452815
F 6.204816 1.284184 189.280521
F 32.944916 1.286592 189.935687
F 6.738274 9.003743 167.452815
F 6.204816 9.003743 189.280521
F 32.944917 9.006151 189.935687
F 6.738274 16.723306 167.452815
F 6.204816 16.723306 189.280521
F 32.944917 16.725714 189.935687
F 15.656087 1.286584 167.672409
F 15.122629 1.286584 189.500114
F 15.656087 9.006144 167.672409
F 15.122629 9.006144 189.500114
F 15.656087 16.725706 167.672409
F 15.122629 16.725706 189.500114
F 24.567248 1.286591 167.890198
F 24.033790 1.286591 189.717903
F 24.567247 9.006151 167.890198
F 24.033790 9.006151 189.717903
F 24.567248 16.725713 167.890198
F 24.033790 16.725713 189.717903
F 8.881805 7.720094 171.146630
F 8.348348 7.720094 192.974336
F 8.881805 15.439656 171.146630
F 8.348348 15.439655 192.974336
F 30.983871 23.158683 178.967389
F 22.072743 23.158683 178.749605
F 8.637280 0.000535 181.151690
F 8.703986 0.000535 178.422533
F 17.617172 23.158683 178.640713
F 26.528308 23.158683 178.858497
F 13.094758 0.000043 181.260311
F 26.461619 23.158683 181.586960
F 26.105980 23.158683 196.138763
F 31.339509 23.158683 164.415585
F 30.806052 23.158683 186.243290
F 22.428381 23.158683 164.197801
F 21.894924 23.158683 186.025507
F 17.972811 23.158683 164.088909
F 13.161448 0.000043 178.531789
F 26.883946 23.158683 164.306693
F 26.350488 23.158683 186.134398
F 8.281641 0.000535 195.703494
F 8.815099 0.000535 173.875788
F 26.817257 23.158683 167.035156
F 26.283800 23.158683 188.862861
F 26.639438 23.158683 174.311058
F 31.161690 23.158683 171.691487
F 30.628233 23.158683 193.519192
F 22.250562 23.158683 171.473703
F 21.717104 23.158683 193.301408
F 21.650415 23.158683 196.029872
F 17.794992 23.158683 171.364811
F 13.517087 0.000043 163.979985
F 26.706127 23.158683 171.582595
F 26.172669 23.158683 193.410300
F 8.348348 0.000535 192.974336
F 8.881805 0.000535 171.146630
F 12.739119 0.000043 195.812114
F 13.272577 0.000043 173.984409
F 12.805810 0.000043 193.083592
F 13.339268 0.000043 171.255886
F 8.459460 0.000535 188.427592
F 8.992918 0.000535 166.599886
F 8.526167 0.000535 185.698434
F 9.059625 0.000535 163.870729
F 12.916938 0.000043 188.536212
F 13.450396 0.000043 166.708507
F 12.983629 0.000043 185.807690
F 22.006054 23.158683 181.478069
F 22.361692 23.158683 166.926265
F 21.828235 23.158683 188.753970
F 22.183873 23.158683 174.202167
F 17.194845 0.000000 195.920980
F 17.728303 0.000000 174.093275
F 17.617172 0.000000 178.640713
F 17.439353 0.000000 185.916614
F 17.261534 0.000000 193.192516
F 17.794992 0.000000 171.364811
F 17.372664 0.000000 188.645079
F 1.533349 1.302864 199.164372
F 1.000130 1.302833 220.991029
F 28.244859 1.286592 199.831160
F 27.711402 1.286592 221.658865
F 1.533349 9.022423 199.164372
F 1.000130 9.022392 220.991029
F 28.244859 9.006151 199.831160
F 27.711402 9.006151 221.658865
F 1.533350 16.741986 199.164372
F 1.000131 16.741955 220.991028
F 28.244859 16.725714 199.831160
F 27.711402 16.725714 221.658865
F 10.421953 1.286467 199.395661
F 9.888447 1.286461 221.223407
F 10.421953 9.006026 199.395661
F 9.888447 9.006020 221.223407
F 10.421953 16.725588 199.395661
F 9.888447 16.725583 221.223407
F 19.333729 1.286591 199.613377
F 18.800271 1.286591 221.441083
F 19.333729 9.006151 199.613377
F 18.800271 9.006151 221.441083
F 19.333729 16.725713 199.613377
F 18.800271 16.725713 221.441083
F 1.444429 3.843508 202.802323
F 0.898012 3.765035 224.654829
F 28.155942 3.859779 203.469111
F 27.622484 3.859779 225.296816
F 1.444430 11.563067 202.802323
F 0.898013 11.484593 224.654829
F 28.155942 11.579339 203.469111
F 27.622484 11.579339 225.296816
F 1.444430 19.282630 202.802323
F 0.898013 19.204158 224.654829
F 28.155942 19.298902 203.469111
F 27.622484 19.298902 225.296816
F 10.333035 3.859904 203.033611
F 9.799395 3.859957 224.861433
F 10.333035 11.579464 203.033611
F 9.799395 11.579517 224.861433
F 10.333035 19.299027 203.033611
F 9.799395 19.299079 224.861433
F 19.244812 3.859780 203.251328
F 18.711354 3.859779 225.079033
F 19.244812 11.579339 203.251328
F 18.711354 11.579339 225.079033
F 19.244812 19.298902 203.251328
F 18.711354 19.298902 225.079033
F 1.510437 3.843507 200.101789
F 0.977667 3.839299 221.940367
F 28.222631 3.859779 200.740648
F 27.689173 3.859779 222.568353
F 1.510438 11.563066 200.101789
F 0.977667 11.558858 221.940367
F 28.222630 11.579339 200.740648
F 27.689173 11.579339 222.568353
F 1.510438 19.282629 200.101789
F 0.977667 19.278422 221.940367
F 28.222631 19.298902 200.740648
F 27.689173 19.298902 222.568353
F 10.399728 3.859904 200.304983
F 9.866264 3.859910 222.132713
F 10.399728 11.579464 200.304983
F 9.866264 11.579470 222.132713
F 10.399728 19.299027 200.304983
F 9.866264 19.299033 222.132712
F 19.311501 3.859779 200.522865
F 18.778043 3.859779 222.350570
F 19.311501 11.579339 200.522864
F 18.778043 11.579339 222.350570
F 19.311501 19.298902 200.522865
F 18.778043 19.298902 222.350570
F 1.066047 1.302899 218.291358
F 28.311535 1.286592 197.102697
F 27.778077 1.286592 218.930402
F 1.066047 9.022458 218.291358
F 28.311535 9.006151 197.102697
F 27.778077 9.006151 218.930402
F 1.066048 16.742021 218.291358
F 28.311535 16.725714 197.102697
F 27.778077 16.725714 218.930402
F 10.488632 1.286467 196.667032
F 9.955170 1.286466 218.494745
F 10.488632 9.006026 196.667032
F 9.955170 9.006025 218.494745
F 10.488632 16.725588 196.667032
F 9.955170 16.725588 218.494745
F 19.400404 1.286591 196.884913
F 18.866947 1.286591 218.712619
F 19.400404 9.006151 196.884913
F 18.866947 9.006151 218.712619
F 19.400404 16.725713 196.884913
F 18.866947 16.725713 218.712618
F 3.707565 7.713768 200.145256
F 3.168956 7.715030 221.988126
F 30.450413 7.719559 200.795094
F 29.916956 7.719559 222.622799
F 3.707566 15.433330 200.145256
F 3.168957 15.434591 221.988125
F 30.450413 15.439120 200.795094
F 29.916956 15.439120 222.622799
F 25.572523 15.439120 217.966468
F 25.572523 7.719559 217.966468
F 3.351931 23.152888 214.697064
F 16.661388 15.439121 217.748686
F 12.627991 7.719603 200.359494
F 12.094529 7.719603 222.187200
F 12.627991 15.439164 200.359494
F 12.094529 15.439165 222.187199
F 16.661387 7.719560 217.748686
F 3.529746 23.152893 207.421157
F 21.539285 7.719559 200.577311
F 21.005827 7.719559 222.405016
F 21.539285 15.439120 200.577310
F 21.005828 15.439120 222.405015
F 3.168956 23.154154 221.988126
F 3.707565 23.152893 200.145256
F 3.262884 5.152291 218.335805
F 30.539315 5.146371 197.157143
F 30.005857 5.146371 218.984848
F 3.262884 12.871852 218.335805
F 30.539315 12.865932 197.157143
F 30.005857 12.865932 218.984848
F 3.262884 20.591415 218.335805
F 30.539315 20.585495 197.157143
F 30.005857 20.585495 218.984848
F 12.716892 5.146327 196.721543
F 12.183434 5.146327 218.549248
F 12.716892 12.865888 196.721542
F 12.183434 12.865888 218.549248
F 12.716892 20.585451 196.721543
F 12.183434 20.585451 218.549248
F 21.628187 5.146371 196.939359
F 21.094730 5.146371 218.767064
F 21.628187 12.865932 196.939359
F 21.094730 12.865932 218.767064
F 21.628187 20.585495 196.939359
F 21.094730 20.585495 218.767064
F 3.729974 5.152161 199.228286
F 3.195385 5.153180 221.058920
F 30.472639 5.146371 199.885606
F 29.939182 5.146371 221.713311
F 3.729974 12.871722 199.228286
F 3.195385 12.872741 221.058921
F 30.472639 12.865932 199.885606
F 29.939182 12.865932 221.713311
F 3.729975 20.591285 199.228286
F 3.195386 20.592304 221.058921
F 30.472639 20.585495 199.885606
F 29.939182 20.585495 221.713311
F 12.650216 5.146327 199.450065
F 12.116757 5.146327 221.277771
F 12.650216 12.865888 199.450065
F 12.116757 12.865888 221.277772
F 12.650216 20.585451 199.450065
F 12.116757 20.585450 221.277772
F 21.561512 5.146371 199.667823
F 21.028054 5.146371 221.495528
F 21.561511 12.865932 199.667823
F 21.028054 12.865932 221.495528
F 21.561511 20.585495 199.667823
F 21.028054 20.585494 221.495528
F 3.641059 7.713769 202.866237
F 3.008830 7.737026 224.732111
F 30.383724 7.719559 203.523557
F 29.850267 7.719559 225.351262
F 3.641059 15.433330 202.866237
F 3.008832 15.456587 224.732111
F 30.383724 15.439120 203.523557
F 29.850267 15.439120 225.351262
F 7.748137 15.439677 217.531243
F 7.748137 7.720116 217.531243
F 3.641058 23.152893 202.866237
F 14.589172 9.006144 211.327820
F 25.661438 20.585495 214.328518
F 25.661438 12.865932 214.328517
F 30.383724 23.158682 203.523557
F 29.850267 23.158683 225.351262
F 12.561300 7.719603 203.088016
F 12.027711 7.719623 224.915734
F 12.561300 15.439164 203.088016
F 12.027711 15.439185 224.915734
F 25.661438 5.146371 214.328517
F 16.750303 20.585494 214.110735
F 21.472596 7.719559 203.305774
F 20.939138 7.719559 225.133479
F 21.472596 15.439120 203.305774
F 20.939139 15.439120 225.133479
F 14.589172 1.286584 211.327819
F 32.411459 16.725714 211.763392
F 5.960241 1.284184 199.288188
F 5.424990 1.283451 221.118107
F 32.700422 1.286592 199.940052
F 32.166964 1.286592 221.767757
F 5.960241 9.003743 199.288188
F 5.424990 9.003010 221.118107
F 32.700422 9.006151 199.940052
F 32.166964 9.006151 221.767757
F 5.960241 16.723306 199.288188
F 5.424990 16.722573 221.118107
F 32.700422 16.725714 199.940052
F 32.166964 16.725714 221.767757
F 14.878135 1.286584 199.504490
F 14.344676 1.286584 221.332195
F 14.878135 9.006144 199.504490
F 14.344677 9.006144 221.332195
F 14.878135 16.725706 199.504490
F 14.344676 16.725706 221.332195
F 23.789295 1.286591 199.722269
F 23.255838 1.286591 221.549974
F 23.789295 9.006151 199.722269
F 23.255838 9.006151 221.549974
F 23.789295 16.725713 199.722269
F 23.255838 16.725713 221.549974
F 5.871323 3.862187 202.926139
F 5.332922 3.865005 224.757810
F 32.611504 3.859779 203.578002
F 32.078047 3.859779 225.405708
F 5.871323 11.581747 202.926139
F 5.332922 11.584565 224.757810
F 32.611504 11.579339 203.578003
F 32.078047 11.579339 225.405708
F 5.871323 19.301310 202.926139
F 5.332922 19.304128 224.757810
F 32.611504 19.298902 203.578003
F 32.078047 19.298902 225.405708
F 14.789217 3.859786 203.142440
F 14.255758 3.859787 224.970147
F 14.789217 11.579346 203.142440
F 14.255758 11.579346 224.970147
F 14.789217 19.298909 203.142440
F 14.255758 19.298909 224.970147
F 23.700378 3.859779 203.360219
F 23.166921 3.859779 225.187924
F 23.700378 11.579339 203.360220
F 23.166921 11.579339 225.187925
F 23.700378 19.298902 203.360220
F 23.166921 19.298902 225.187925
F 5.938093 3.862187 200.194374
F 5.404270 3.862497 222.023545
F 32.678193 3.859779 200.849540
F 32.144736 3.859779 222.677245
F 5.938093 11.581747 200.194374
F 5.404270 11.582056 222.023545
F 32.678193 11.579339 200.849540
F 32.144736 11.579339 222.677245
F 5.938093 19.301310 200.194374
F 5.404270 19.301619 222.023545
F 32.678193 19.298902 200.849540
F 32.144736 19.298902 222.677245
F 14.855907 3.859786 200.413968
F 14.322449 3.859786 222.241673
F 14.855907 11.579346 200.413968
F 14.322449 11.579346 222.241673
F 14.855907 19.298909 200.413967
F 14.322449 19.298909 222.241673
F 23.767067 3.859779 200.631756
F 23.233609 3.859779 222.459461
F 23.767067 11.579339 200.631756
F 23.233609 11.579339 222.459461
F 23.767067 19.298902 200.631756
F 23.233609 19.298902 222.459461
F 6.026997 1.284184 196.556423
F 5.493354 1.284101 218.384712
F 32.767097 1.286592 197.211589
F 32.233640 1.286592 219.039294
F 6.026997 9.003743 196.556423
F 5.493354 9.003660 218.384712
F 32.767097 9.006151 197.211589
F 32.233640 9.006151 219.039294
F 6.026997 16.723306 196.556423
F 5.493354 16.723223 218.384712
F 32.767097 16.725714 197.211589
F 32.233640 16.725714 219.039294
F 14.944810 1.286584 196.776016
F 14.411352 1.286584 218.603722
F 14.944810 9.006144 196.776016
F 14.411352 9.006144 218.603722
F 14.944810 16.725706 196.776016
F 14.411353 16.725706 218.603722
F 23.855971 1.286591 196.993805
F 23.322513 1.286591 218.821511
F 23.855971 9.006151 196.993805
F 23.322513 9.006151 218.821510
F 23.855971 16.725713 196.993805
F 23.322513 16.725713 218.821510
F 8.170529 7.720094 200.250238
F 7.636876 7.720126 222.078173
F 8.170529 15.439656 200.250237
F 7.636876 15.439687 222.078173
F 16.750303 12.865931 214.110735
F 16.750303 5.146370 214.110735
F 17.083715 7.719560 200.468418
F 16.550257 7.719560 222.296123
F 17.083715 15.439121 200.468418
F 16.550257 15.439121 222.296123
F 5.671358 16.723306 211.108226
F 32.411459 9.006151 211.763392
F 25.994850 7.719559 200.686202
F 25.461392 7.719559 222.513907
F 25.994850 15.439120 200.686202
F 25.461393 15.439120 222.513907
F 7.837098 20.584959 213.893250
F 7.837098 12.865396 213.893250
F 8.259430 5.145836 196.612287
F 7.725960 5.145829 218.440011
F 8.259430 12.865396 196.612286
F 7.725960 12.865389 218.440011
F 8.259430 20.584959 196.612287
F 7.725960 20.584952 218.440011
F 17.172617 5.146370 196.830467
F 16.639159 5.146370 218.658172
F 17.172617 12.865931 196.830467
F 16.639159 12.865931 218.658172
F 17.172617 20.585494 196.830467
F 16.639159 20.585494 218.658172
F 26.083752 5.146371 197.048251
F 25.550294 5.146371 218.875956
F 26.083752 12.865932 197.048251
F 25.550294 12.865932 218.875956
F 26.083752 20.585495 197.048251
F 25.550295 20.585495 218.875956
F 8.192738 5.145836 199.341445
F 7.659189 5.145796 221.169259
F 8.192738 12.865396 199.341445
F 7.659189 12.865357 221.169259
F 8.192738 20.584959 199.341445
F 7.659189 20.584920 221.169259
F 17.105941 5.146370 199.558932
F 16.572484 5.146370 221.386637
F 17.105941 12.865931 199.558932
F 16.572484 12.865931 221.386637
F 17.105941 20.585494 199.558932
F 16.572484 20.585494 221.386637
F 26.017076 5.146371 199.776714
F 25.483619 5.146371 221.604420
F 26.017076 12.865932 199.776715
F 25.483619 12.865932 221.604420
F 26.017076 20.585495 199.776715
F 25.483619 20.585495 221.604420
F 8.103822 7.720094 202.979395
F 7.565351 7.721290 224.807985
F 8.103822 15.439656 202.979396
F 7.565352 15.440852 224.807985
F 7.837098 5.145835 213.893249
F 25.728114 20.585495 211.600054
F 5.671358 9.003743 211.108226
F 32.411459 1.286592 211.763392
F 17.017026 7.719560 203.196883
F 16.483566 7.719560 225.024588
F 17.017026 15.439121 203.196883
F 16.483566 15.439121 225.024588
F 5.671358 1.284184 211.108226
F 23.411428 19.298902 215.183559
F 25.928161 7.719559 203.414665
F 25.394704 7.719559 225.242370
F 25.928161 15.439120 203.414665
F 25.394704 15.439120 225.242371
F 25.728114 12.865932 211.600054
F 25.728114 5.146371 211.600054
F 1.355530 1.302864 206.440274
F 0.835419 1.384999 228.330011
F 28.067040 1.286592 207.107062
F 27.533582 1.286592 228.934767
F 1.355530 9.022423 206.440274
F 0.835419 9.104558 228.330011
F 28.067040 9.006151 207.107062
F 27.533582 9.006151 228.934767
F 1.355530 16.741986 206.440274
F 0.835419 16.824121 228.330011
F 28.067040 16.725714 207.107062
F 27.533582 16.725714 228.934767
F 10.244133 1.286467 206.671562
F 9.710443 1.286374 228.499361
F 10.244133 9.006026 206.671562
F 9.710443 9.005933 228.499361
F 10.244133 16.725588 206.671562
F 9.710443 16.725496 228.499361
F 19.155910 1.286591 206.889279
F 18.622452 1.286591 228.716984
F 19.155910 9.006151 206.889279
F 18.622452 9.006151 228.716984
F 19.155910 16.725713 206.889279
F 18.622452 16.725713 228.716984
F 1.266610 3.843508 210.078225
F 27.978123 3.859779 210.745012
F 1.266611 11.563067 210.078225
F 27.978123 11.579339 210.745012
F 1.266611 19.282630 210.078225
F 27.978123 19.298902 210.745012
F 10.155215 3.859904 210.309512
F 10.155215 11.579464 210.309513
F 10.155215 19.299027 210.309513
F 19.066993 3.859779 210.527229
F 19.066993 11.579339 210.527229
F 19.066993 19.298902 210.527230
F 1.332618 3.843507 207.377690
F 16.839206 0.000000 210.472784
F 28.044812 3.859779 208.016550
F 1.332619 11.563066 207.377690
F 16.728077 0.000000 215.020221
F 28.044812 11.579339 208.016549
F 1.332619 19.282630 207.377690
F 16.905896 0.000000 207.744320
F 28.044812 19.298902 208.016549
F 10.221909 3.859904 207.580884
F 10.221909 11.579464 207.580884
F 10.221909 19.299027 207.580884
F 19.133681 3.859779 207.798766
F 19.133681 11.579339 207.798766
F 19.133681 19.298902 207.798766
F 1.421521 1.302864 203.739739
F 0.641465 1.219650 225.608519
F 28.133716 1.286592 204.378599
F 27.600258 1.286592 226.206304
F 1.421521 9.022423 203.739739
F 0.641466 8.939209 225.608519
F 28.133716 9.006151 204.378599
F 27.600258 9.006151 226.206304
F 1.421521 16.741986 203.739739
F 0.641464 16.658771 225.608518
F 28.133716 16.725714 204.378599
F 27.600258 16.725714 226.206304
F 10.310813 1.286467 203.942934
F 9.776514 1.286254 225.770498
F 10.310812 9.006026 203.942934
F 9.776513 9.005813 225.770498
F 10.310812 16.725588 203.942934
F 9.776514 16.725375 225.770498
F 19.222585 1.286591 204.160815
F 18.689127 1.286591 225.988520
F 19.222585 9.006151 204.160815
F 18.689127 9.006150 225.988520
F 19.222585 16.725713 204.160815
F 18.689127 16.725713 225.988520
F 3.529746 7.713768 207.421157
F 16.483566 0.000000 225.024588
F 30.272594 7.719559 208.070995
F 3.529746 15.433330 207.421157
F 17.017026 0.000000 203.196883
F 30.272594 15.439120 208.070995
F 16.816978 20.585494 211.382270
F 16.816978 12.865931 211.382270
F 16.816978 5.146370 211.382270
F 12.450172 7.719603 207.635395
F 12.450172 15.439164 207.635395
F 7.903791 20.584959 211.164090
F 21.361466 7.719559 207.853212
F 21.361466 15.439120 207.853212
F 23.411428 11.579339 215.183559
F 3.618647 5.152161 203.783206
F 3.067290 5.140680 225.632099
F 30.361496 5.146371 204.433045
F 29.828038 5.146371 226.260750
F 3.618647 12.871722 203.783206
F 3.067290 12.860240 225.632099
F 30.361496 12.865932 204.433044
F 29.828038 12.865932 226.260750
F 3.618647 20.591285 203.783206
F 3.067290 20.579804 225.632099
F 30.361496 20.585495 204.433045
F 29.828038 20.585495 226.260750
F 12.539073 5.146327 203.997444
F 12.005601 5.146321 225.825153
F 12.539073 12.865888 203.997444
F 12.005601 12.865881 225.825153
F 12.539073 20.585451 203.997444
F 12.005601 20.585444 225.825153
F 21.450368 5.146371 204.215261
F 20.916910 5.146371 226.042966
F 21.450368 12.865931 204.215261
F 20.916910 12.865932 226.042966
F 21.450368 20.585495 204.215261
F 20.916910 20.585495 226.042966
F 3.552155 5.152161 206.504188
F 2.927170 5.137560 228.370196
F 30.294820 5.146371 207.161508
F 29.761362 5.146371 228.989213
F 3.552155 12.871722 206.504188
F 2.927170 12.857121 228.370197
F 30.294820 12.865932 207.161508
F 29.761362 12.865932 228.989213
F 3.552155 20.591285 206.504188
F 2.927170 20.576684 228.370197
F 30.294820 20.585495 207.161508
F 29.761362 20.585495 228.989213
F 12.472396 5.146327 206.725966
F 11.938551 5.146259 228.553712
F 12.472396 12.865888 206.725967
F 11.938551 12.865820 228.553712
F 12.472396 20.585451 206.725967
F 11.938550 20.585383 228.553712
F 21.383692 5.146371 206.943725
F 20.850235 5.146371 228.771430
F 21.383692 12.865932 206.943725
F 20.850235 12.865932 228.771430
F 21.383692 20.585495 206.943725
F 20.850235 20.585495 228.771430
F 3.463240 7.713769 210.142138
F 30.205905 7.719559 210.799458
F 3.463240 15.433330 210.142138
F 30.205905 15.439120 210.799458
F 7.903791 12.865396 211.164090
F 3.463240 23.152893 210.142138
F 7.903791 5.145836 211.164090
F 30.205905 23.158682 210.799458
F 12.383481 7.719603 210.363917
F 12.383481 15.439164 210.363917
F 25.639211 15.439120 215.238005
F 21.294777 7.719559 210.581675
F 21.294777 15.439120 210.581675
F 23.411428 3.859779 215.183559
F 5.782422 1.284184 206.564089
F 5.242353 1.281992 228.396340
F 32.522603 1.286592 207.215953
F 31.989145 1.286592 229.043659
F 5.782422 9.003743 206.564089
F 5.242353 9.001551 228.396340
F 32.522603 9.006151 207.215953
F 31.989145 9.006151 229.043659
F 5.782422 16.723306 206.564090
F 5.242353 16.721114 228.396340
F 32.522603 16.725714 207.215954
F 31.989145 16.725714 229.043659
F 14.700315 1.286584 206.780391
F 14.166857 1.286584 228.608097
F 14.700315 9.006144 206.780391
F 14.166857 9.006143 228.608097
F 14.700315 16.725706 206.780391
F 14.166857 16.725706 228.608098
F 23.611476 1.286591 206.998170
F 23.078018 1.286591 228.825875
F 23.611476 9.006151 206.998170
F 23.078018 9.006151 228.825875
F 23.611476 16.725713 206.998170
F 23.078018 16.725713 228.825876
F 5.693504 3.862187 210.202040
F 32.433685 3.859779 210.853904
F 5.693504 11.581747 210.202040
F 32.433685 11.579339 210.853904
F 5.693504 19.301310 210.202040
F 32.433685 19.298902 210.853904
F 14.611398 3.859786 210.418342
F 14.611398 11.579346 210.418342
F 14.611398 19.298909 210.418342
F 23.522559 3.859779 210.636121
F 23.522559 11.579339 210.636121
F 23.522559 19.298902 210.636121
F 5.760274 3.862187 207.470275
F 32.500374 3.859779 208.125441
F 5.760274 11.581747 207.470275
F 32.500374 11.579339 208.125441
F 5.760274 19.301310 207.470275
F 32.500374 19.298902 208.125441
F 14.678087 3.859786 207.689869
F 14.678087 11.579346 207.689869
F 14.678087 19.298909 207.689869
F 23.589248 3.859779 207.907658
F 23.589248 11.579339 207.907658
F 23.589248 19.298902 207.907658
F 5.849177 1.284184 203.832324
F 5.294728 1.281287 225.659980
F 32.589278 1.286592 204.487490
F 32.055821 1.286592 226.315196
F 5.849177 9.003743 203.832324
F 5.294728 9.000846 225.659979
F 32.589278 9.006151 204.487490
F 32.055821 9.006151 226.315196
F 5.849177 16.723306 203.832324
F 5.294728 16.720409 225.659979
F 32.589278 16.725714 204.487490
F 32.055821 16.725714 226.315195
F 14.766991 1.286584 204.051918
F 14.233515 1.286581 225.879621
F 14.766991 9.006144 204.051918
F 14.233515 9.006141 225.879621
F 14.766991 16.725706 204.051918
F 14.233516 16.725703 225.879621
F 23.678152 1.286591 204.269707
F 23.144694 1.286591 226.097412
F 23.678152 9.006151 204.269707
F 23.144694 9.006151 226.097412
F 23.678152 16.725713 204.269707
F 23.144694 16.725713 226.097412
F 7.992709 7.720094 207.526139
F 7.992709 15.439655 207.526139
F 25.639211 7.719559 215.238005
F 16.905896 7.719560 207.744320
F 16.905896 15.439121 207.744319
F 14.500268 19.298909 214.965771
F 25.817031 7.719559 207.962104
F 25.817031 15.439120 207.962103
F 14.500268 11.579346 214.965771
F 8.081610 5.145836 203.888188
F 7.547441 5.145856 225.716566
F 8.081611 12.865397 203.888188
F 7.547441 12.865417 225.716566
F 8.081610 20.584959 203.888188
F 7.547441 20.584980 225.716566
F 16.994798 5.146370 204.106369
F 16.461340 5.146370 225.934074
F 16.994798 12.865931 204.106369
F 16.461340 12.865931 225.934074
F 16.994798 20.585494 204.106369
F 16.461340 20.585494 225.934074
F 25.905933 5.146371 204.324153
F 25.372475 5.146371 226.151858
F 25.905933 12.865932 204.324153
F 25.372475 12.865932 226.151858
F 25.905933 20.585495 204.324153
F 25.372475 20.585495 226.151858
F 8.014918 5.145836 206.617346
F 7.471854 5.143349 228.446852
F 8.014918 12.865396 206.617346
F 7.471854 12.862910 228.446852
F 8.014918 20.584959 206.617346
F 7.471854 20.582473 228.446852
F 16.928122 5.146370 206.834833
F 16.394659 5.146369 228.662539
F 16.928122 12.865931 206.834833
F 16.394659 12.865930 228.662539
F 16.928122 20.585494 206.834833
F 16.394659 20.585493 228.662539
F 25.839257 5.146371 207.052616
F 25.305799 5.146371 228.880321
F 25.839257 12.865932 207.052616
F 25.305799 12.865932 228.880321
F 25.839257 20.585495 207.052616
F 25.305799 20.585495 228.880321
F 7.926003 7.720094 210.255297
F 7.926003 15.439656 210.255297
F 16.728077 15.439121 215.020221
F 14.500268 3.859786 214.965771
F 16.839206 7.719560 210.472784
F 16.839206 15.439121 210.472784
F 32.322555 19.298902 215.401343
F 25.750342 7.719559 210.690567
F 25.750342 15.439120 210.690567
F 16.728077 7.719560 215.020221
F 1.177712 1.302865 213.716177
F 27.889221 1.286592 214.382963
F 1.177712 9.022424 213.716177
F 27.889221 9.006151 214.382963
F 1.177712 16.741988 213.716177
F 27.889220 16.725714 214.382963
F 10.066314 1.286466 213.947464
F 10.066314 9.006026 213.947464
F 10.066314 16.725588 213.947464
F 18.978091 1.286591 214.165180
F 18.978091 9.006151 214.165180
F 18.978091 16.725713 214.165180
F 1.088829 3.843544 217.354161
F 27.800303 3.859779 218.020914
F 1.088829 11.563103 217.354161
F 27.800303 11.579339 218.020914
F 1.088829 19.282666 217.354161
F 27.800303 19.298902 218.020914
F 9.977395 3.859904 217.585415
F 9.977395 11.579464 217.585415
F 9.977395 19.299027 217.585415
F 18.889174 3.859779 217.803131
F 18.889174 11.579339 217.803131
F 18.889174 19.298902 217.803131
F 1.154806 3.843511 214.653609
F 27.866992 3.859779 215.292451
F 1.154806 11.563070 214.653609
F 27.866992 11.579339 215.292451
F 1.154806 19.282633 214.653609
F 27.866992 19.298902 215.292451
F 10.044090 3.859904 214.856786
F 10.044090 11.579464 214.856786
F 10.044090 19.299027 214.856786
F 18.955862 3.859779 215.074668
F 18.955862 11.579339 215.074667
F 18.955862 19.298902 215.074668
F 1.243702 1.302864 211.015641
F 27.955896 1.286592 211.654500
F 1.243702 9.022423 211.015641
F 27.955896 9.006151 211.654500
F 1.243703 16.741986 211.015640
F 27.955896 16.725714 211.654500
F 10.132993 1.286467 211.218835
F 10.132993 9.006026 211.218835
F 10.132993 16.725588 211.218835
F 19.044766 1.286591 211.436716
F 19.044766 9.006151 211.436716
F 19.044766 16.725713 211.436716
F 3.351931 7.713764 214.697064
F 30.094775 7.719559 215.346897
F 3.351931 15.433325 214.697063
F 30.094775 15.439120 215.346897
F 7.814886 15.439658 214.802049
F 7.814886 7.720096 214.802049
F 12.272353 7.719603 214.911297
F 12.272353 15.439164 214.911297
F 23.500332 16.725713 211.545608
F 21.183647 7.719559 215.129113
F 21.183647 15.439120 215.129113
F 5.582448 19.301309 214.746196
F 3.440828 5.152161 211.059108
F 30.183677 5.146371 211.708946
F 3.440828 12.871722 211.059108
F 30.183677 12.865932 211.708946
F 3.440828 20.591285 211.059108
F 30.183677 20.585495 211.708946
F 12.361254 5.146327 211.273346
F 12.361254 12.865888 211.273346
F 12.361254 20.585451 211.273346
F 21.272549 5.146371 211.491162
F 21.272549 12.865932 211.491162
F 21.272549 20.585495 211.491162
F 3.374336 5.152161 213.780090
F 30.117001 5.146371 214.437409
F 3.374336 12.871722 213.780090
F 30.117001 12.865932 214.437409
F 3.374336 20.591285 213.780090
F 30.117001 20.585495 214.437409
F 12.294577 5.146327 214.001868
F 12.294577 12.865888 214.001868
F 12.294577 20.585451 214.001868
F 21.205873 5.146371 214.219626
F 21.205873 12.865932 214.219626
F 21.205873 20.585495 214.219626
F 3.285444 7.713734 217.418041
F 30.028086 7.719559 218.075360
F 3.285444 15.433295 217.418041
F 30.028086 15.439120 218.075360
F 23.500332 9.006151 211.545608
F 3.285444 23.152858 217.418042
F 23.500332 1.286591 211.545608
F 30.028086 23.158683 218.075360
F 12.205661 7.719603 217.639820
F 12.205661 15.439164 217.639820
F 14.589172 16.725706 211.327819
F 21.116958 7.719559 217.857577
F 21.116958 15.439120 217.857577
F 32.322555 11.579339 215.401343
F 5.604602 1.284184 213.839992
F 32.344783 1.286592 214.491855
F 5.604602 9.003744 213.839992
F 32.344783 9.006151 214.491855
F 5.604602 16.723306 213.839992
F 32.344784 16.725714 214.491855
F 14.522496 1.286584 214.056292
F 14.522496 9.006144 214.056293
F 14.522496 16.725706 214.056293
F 23.433657 1.286591 214.274072
F 23.433656 9.006151 214.274072
F 23.433657 16.725713 214.274072
F 5.515618 3.862175 217.478039
F 32.255866 3.859779 218.129806
F 5.515618 11.581735 217.478040
F 32.255866 11.579339 218.129806
F 5.515618 19.301298 217.478039
F 32.255866 19.298902 218.129806
F 14.433579 3.859786 217.694243
F 14.433579 11.579346 217.694244
F 14.433579 19.298909 217.694244
F 23.344740 3.859779 217.912023
F 23.344740 11.579339 217.912023
F 23.344740 19.298902 217.912023
F 5.582448 3.862186 214.746196
F 32.322555 3.859779 215.401343
F 5.582448 11.581746 214.746197
F 25.572523 23.158683 217.966468
F 30.450413 23.158683 200.795094
F 29.916956 23.158683 222.622799
F 21.539285 23.158683 200.577311
F 21.005828 23.158683 222.405016
F 21.472596 23.158683 203.305774
F 20.939139 23.158683 225.133479
F 17.083715 23.158683 200.468418
F 7.748137 0.000556 217.531243
F 25.994850 23.158683 200.686202
F 25.461393 23.158683 222.513907
F 3.008831 0.017467 224.732111
F 12.094529 0.000044 222.187199
F 25.928161 23.158683 203.414665
F 25.394704 23.158683 225.242370
F 25.639211 23.158683 215.238005
F 30.272594 23.158683 208.070995
F 16.728077 23.158683 215.020221
F 21.361466 23.158683 207.853212
F 21.294777 23.158683 210.581675
F 16.905896 23.158683 207.744320
F 25.817031 23.158683 207.962104
F 12.627991 0.000043 200.359494
F 25.750342 23.158683 210.690567
F 12.561300 0.000043 203.088016
F 30.094775 23.158683 215.346897
F 21.183647 23.158683 215.129114
F 21.116958 23.158683 217.857577
F 12.205661 0.000043 217.639819
F 12.272353 0.000043 214.911297
F 7.814886 0.000537 214.802049
F 7.926003 0.000535 210.255297
F 7.992709 0.000535 207.526139
F 12.383481 0.000043 210.363917
F 12.450172 0.000043 207.635395
F 16.550257 0.000000 222.296123
F 7.565351 0.001731 224.807985
F 8.103822 0.000535 202.979395
F 7.636876 0.000566 222.078173
F 8.170529 0.000535 200.250238
F 12.027711 0.000064 224.915734
F 16.661387 0.000000 217.748686
F 17.083715 0.000000 200.468418
F 0.500329 1.359177 242.895585
F 27.177944 1.286592 243.486570
F 0.500329 9.078736 242.895585
F 27.177944 9.006151 243.486570
F 0.500330 16.798299 242.895585
F 27.177944 16.725714 243.486571
F 9.355252 1.286538 243.050959
F 9.355252 9.006098 243.050959
F 9.355252 16.725660 243.050959
F 18.266814 1.286591 243.268787
F 18.266814 9.006151 243.268787
F 18.266814 16.725713 243.268787
F 0.415217 3.792787 246.534670
F 27.089027 3.859779 247.124489
F 0.415218 11.512346 246.534670
F 27.089027 11.579339 247.124490
F 0.415218 19.231909 246.534670
F 27.089027 19.298902 247.124489
F 9.266461 3.859793 246.688869
F 9.266461 11.579353 246.688869
F 9.266461 19.298915 246.688869
F 18.177898 3.859779 246.906706
F 18.177898 11.579339 246.906707
F 18.177898 19.298902 246.906707
F 0.334731 3.902413 243.826138
F 27.155715 3.859779 244.396054
F 0.334731 11.621972 243.826138
F 27.155715 11.579339 244.396054
F 0.334731 19.341536 243.826138
F 27.155715 19.298902 244.396054
F 9.331559 3.860234 243.960091
F 9.331559 11.579794 243.960091
F 9.331559 19.299357 243.960091
F 18.244585 3.859779 244.178271
F 18.244585 11.579339 244.178271
F 18.244585 19.298902 244.178271
F 0.392108 1.232334 240.187362
F 27.244620 1.286592 240.758107
F 0.392108 8.951893 240.187362
F 27.244620 9.006151 240.758107
F 0.392108 16.671456 240.187362
F 27.244620 16.725714 240.758107
F 9.420070 1.286041 240.322067
F 9.420070 9.005601 240.322067
F 9.420070 16.725163 240.322067
F 18.333488 1.286591 240.540324
F 18.333488 9.006150 240.540324
F 18.333489 16.725713 240.540323
F 2.648774 7.715086 243.824513
F 29.383498 7.719559 244.450500
F 2.648774 15.434647 243.824513
F 29.383498 15.439120 244.450500
F 25.039065 15.439120 239.794174
F 24.362026 7.078315 261.562091
F 11.561124 7.719600 244.014900
F 11.561124 15.439161 244.014900
F 25.039065 7.719559 239.794174
F 20.472370 7.719559 244.232717
F 20.472370 15.439120 244.232717
F 33.273152 22.517440 261.779874
F 2.733642 5.149308 240.186750
F 29.472400 5.146371 240.812553
F 2.733642 12.868869 240.186750
F 29.472400 12.865932 240.812553
F 2.733642 20.588432 240.186750
F 29.472400 20.585495 240.812553
F 11.650010 5.146325 240.376950
F 11.650010 12.865886 240.376949
F 11.650010 20.585448 240.376949
F 20.561272 5.146371 240.594770
F 20.561272 12.865931 240.594770
F 20.561272 20.585495 240.594770
F 2.617258 5.147212 242.913332
F 29.405724 5.146371 243.541016
F 2.617258 12.866773 242.913332
F 29.405724 12.865932 243.541016
F 2.617259 20.586336 242.913332
F 29.405724 20.585495 243.541016
F 11.583042 5.146276 243.105503
F 11.583042 12.865837 243.105503
F 11.583042 20.585400 243.105503
F 20.494596 5.146371 243.323233
F 20.494596 12.865932 243.323233
F 20.494596 20.585495 243.323233
F 2.538519 7.717201 246.548955
F 29.316810 7.719559 247.178935
F 2.538519 15.436763 246.548955
F 29.316810 15.439120 247.178935
F 33.273151 14.797878 261.779874
F 2.538519 23.156325 246.548955
F 15.450717 14.797780 261.344368
F 29.316810 23.158682 247.178935
F 11.494202 7.719637 246.743418
F 11.494202 15.439199 246.743419
F 16.127922 15.439122 239.576392
F 20.405682 7.719559 246.961152
F 20.405682 15.439120 246.961152
F 33.273151 7.078316 261.779874
F 4.894168 1.284422 242.944987
F 31.633507 1.286592 243.595462
F 4.894168 9.003982 242.944987
F 31.633507 9.006151 243.595462
F 4.894169 16.723544 242.944988
F 31.633507 16.725714 243.595462
F 13.811228 1.286585 243.159898
F 13.811228 9.006145 243.159898
F 13.811228 16.725707 243.159898
F 22.722380 1.286591 243.377679
F 22.722380 9.006151 243.377679
F 22.722380 16.725713 243.377679
F 4.807026 3.861491 246.582312
F 31.544590 3.859779 247.233381
F 4.807026 11.581051 246.582312
F 31.544590 11.579339 247.233381
F 4.807026 19.300613 246.582312
F 31.544590 19.298902 247.233381
F 13.722313 3.859786 246.797818
F 13.722313 11.579346 246.797818
F 13.722313 19.298908 246.797818
F 22.633464 3.859779 247.015598
F 22.633464 11.579339 247.015598
F 22.633464 19.298902 247.015598
F 4.856624 3.865419 243.848872
F 31.611278 3.859779 244.504946
F 4.856624 11.584979 243.848872
F 31.611278 11.579339 244.504946
F 4.856624 19.304542 243.848872
F 31.611278 19.298902 244.504946
F 13.788948 3.859795 244.069367
F 13.788948 11.579355 244.069367
F 13.788948 19.298917 244.069367
F 22.700152 3.859779 244.287163
F 22.700151 11.579339 244.287163
F 22.700151 19.298902 244.287163
F 4.941256 1.280201 240.210559
F 31.700182 1.286592 240.866999
F 4.941256 8.999760 240.210559
F 31.700182 9.006151 240.866999
F 4.941256 16.719323 240.210559
F 31.700182 16.725714 240.866999
F 13.877834 1.286572 240.431416
F 13.877834 9.006132 240.431416
F 13.877834 16.725694 240.431416
F 22.789056 1.286591 240.649216
F 22.789056 9.006151 240.649216
F 22.789056 16.725713 240.649215
F 7.104357 7.719891 243.905810
F 7.104357 15.439452 243.905810
F 15.450717 7.078218 261.344367
F 16.016801 7.719559 244.123824
F 16.016801 15.439121 244.123824
F 2.342373 23.134073 258.393864
F 24.927935 7.719559 244.341609
F 24.927935 15.439120 244.341608
F 16.127922 7.719561 239.576392
F 7.192843 5.146005 240.267892
F 7.192843 12.865566 240.267891
F 7.192843 20.585128 240.267891
F 16.105702 5.146370 240.485877
F 16.105702 12.865931 240.485877
F 16.105702 20.585494 240.485877
F 25.016837 5.146371 240.703662
F 25.016837 12.865932 240.703661
F 25.016837 20.585495 240.703661
F 7.120808 5.144626 242.997680
F 7.120808 12.864187 242.997681
F 7.120808 20.583750 242.997681
F 16.039021 5.146369 243.214342
F 16.039021 12.865930 243.214342
F 16.039021 20.585493 243.214342
F 24.950161 5.146371 243.432125
F 24.950161 12.865932 243.432125
F 24.950161 20.585495 243.432125
F 7.033270 7.720904 246.635264
F 7.033270 15.440466 246.635264
F 15.450717 22.517343 261.344368
F 2.817809 23.157385 236.549231
F 15.950108 7.719560 246.852261
F 15.950108 15.439122 246.852261
F 2.485891 23.149757 251.096024
F 24.861247 7.719559 247.070044
F 24.861247 15.439120 247.070044
F 6.723616 22.700537 261.031953
F 0.338239 1.352373 250.179820
F 27.000161 1.286583 250.761118
F 0.338239 9.071932 250.179820
F 27.000161 9.006142 250.761118
F 0.338239 16.791496 250.179820
F 27.000161 16.725705 250.761118
F 9.177537 1.286565 250.325934
F 9.177537 9.006124 250.325934
F 9.177537 16.725687 250.325935
F 18.089031 1.286582 250.543335
F 18.089031 9.006142 250.543335
F 18.089031 16.725704 250.543335
F 0.756939 3.764494 231.977977
F 0.261462 3.801873 253.834347
F 27.444665 3.859779 232.572717
F 26.912039 3.858515 254.386471
F 0.756939 11.484053 231.977977
F 0.261463 11.521433 253.834347
F 27.444665 11.579339 232.572718
F 26.912039 11.578075 254.386471
F 0.756939 19.203616 231.977977
F 0.261463 19.240995 253.834347
F 27.444665 19.298902 232.572717
F 26.912039 19.297638 254.386471
F 9.621632 3.859938 232.137222
F 9.087612 3.860007 253.951745
F 9.621632 11.579497 232.137222
F 9.087612 11.579567 253.951745
F 9.621632 19.299060 232.137222
F 9.087612 19.299130 253.951745
F 18.533535 3.859779 232.354935
F 18.000907 3.858516 254.168688
F 18.533535 11.579339 232.354935
F 18.000907 11.578076 254.168688
F 18.533535 19.298902 232.354935
F 18.000907 19.297638 254.168689
F 0.222086 3.883634 251.111743
F 27.511354 3.859779 229.844255
F 26.978075 3.859746 251.665217
F 0.222086 11.603194 251.111742
F 27.511354 11.579339 229.844255
F 26.978075 11.579306 251.665217
F 0.222086 19.322757 251.111742
F 27.511354 19.298902 229.844254
F 26.978075 19.298869 251.665217
F 9.686212 3.860470 229.408137
F 9.154558 3.860192 251.230249
F 9.686212 11.580030 229.408137
F 9.154558 11.579752 251.230249
F 9.686211 19.299593 229.408137
F 9.154558 19.299315 251.230249
F 18.600223 3.859779 229.626471
F 18.066945 3.859747 251.447433
F 18.600223 11.579339 229.626471
F 18.066945 11.579306 251.447433
F 18.600223 19.298902 229.626471
F 18.066945 19.298869 251.447433
F 0.275776 1.254534 247.469648
F 27.066808 1.286592 248.033688
F 0.275776 8.974093 247.469648
F 27.066808 9.006151 248.033688
F 0.275776 16.693656 247.469648
F 27.066808 16.725714 248.033688
F 9.242960 1.286207 247.597905
F 9.242960 9.005767 247.597905
F 9.242960 16.725329 247.597905
F 18.155678 1.286591 247.815904
F 18.155678 9.006150 247.815904
F 18.155678 16.725713 247.815904
F 2.485892 7.710633 251.096024
F 29.739136 7.719559 229.898700
F 29.205857 7.719526 251.719663
F 2.485891 15.430194 251.096024
F 29.739136 15.439120 229.898700
F 29.205857 15.439087 251.719663
F 2.648774 23.154210 243.824514
F 19.906458 22.517440 261.453199
F 6.723616 14.980975 261.031953
F 11.916702 7.719617 229.463106
F 11.383626 7.719522 251.283935
F 11.916701 15.439178 229.463106
F 11.383626 15.439083 251.283935
F 7.208248 15.441249 239.360019
F 11.005331 22.518942 261.234912
F 20.828008 7.719559 229.680917
F 20.294729 7.719526 251.501879
F 20.828008 15.439120 229.680917
F 20.294729 15.439088 251.501879
F 24.362026 22.517439 261.562090
F 16.283521 12.865931 233.209975
F 2.564102 5.152317 247.461105
F 29.294588 5.146371 248.088134
F 2.564102 12.871878 247.461105
F 29.294588 12.865932 248.088134
F 2.564102 20.591441 247.461104
F 29.294588 20.585495 248.088134
F 11.472225 5.146329 247.652562
F 11.472225 12.865890 247.652562
F 11.472225 20.585453 247.652562
F 20.383461 5.146371 247.870350
F 20.383461 12.865931 247.870350
F 20.383461 20.585495 247.870350
F 2.462563 5.149712 250.183369
F 29.227941 5.146363 250.815563
F 2.462563 12.869273 250.183369
F 29.227941 12.865923 250.815564
F 2.462563 20.588835 250.183369
F 29.227941 20.585486 250.815563
F 11.405351 5.146250 250.380115
F 11.405351 12.865810 250.380115
F 11.405350 20.585373 250.380115
F 20.316813 5.146362 250.597780
F 20.316813 12.865923 250.597781
F 20.316813 20.585486 250.597781
F 2.848817 7.726031 232.005665
F 2.393602 7.714102 253.814813
F 29.672447 7.719559 232.627163
F 29.139821 7.718295 254.440917
F 2.848817 15.445592 232.005665
F 2.393601 15.433664 253.814814
F 29.672447 15.439120 232.627163
F 29.139821 15.437856 254.440917
F 6.723616 7.261412 261.031953
F 7.208248 7.721687 239.360019
F 15.751444 5.143957 255.007241
F 2.393602 23.153226 253.814813
F 24.589440 20.535710 257.952626
F 25.127980 20.585495 236.156223
F 29.672447 23.158682 232.627163
F 29.139821 23.157419 254.440917
F 11.849548 7.719700 232.191681
F 11.317972 7.718074 254.004644
F 11.849548 15.439261 232.191681
F 11.317972 15.437635 254.004645
F 24.589440 12.816147 257.952626
F 25.127980 12.865932 236.156223
F 20.761319 7.719559 232.409380
F 20.228693 7.718295 254.223134
F 20.761319 15.439120 232.409380
F 20.228693 15.437857 254.223134
F 16.283521 5.146370 233.209975
F 6.838031 20.580190 254.790283
F 4.722774 1.285981 250.218019
F 31.455724 1.286583 250.870009
F 4.722774 9.005541 250.218019
F 31.455724 9.006142 250.870009
F 4.722774 16.725103 250.218019
F 31.455723 16.725705 250.870009
F 13.633463 1.286584 250.434435
F 13.633464 9.006143 250.434435
F 13.633463 16.725706 250.434435
F 22.544597 1.286583 250.652226
F 22.544597 9.006142 250.652226
F 22.544597 16.725705 250.652226
F 5.156353 3.863330 232.032220
F 4.633629 3.856564 253.848178
F 31.900227 3.859779 232.681609
F 31.367601 3.858515 254.495363
F 5.156353 11.582890 232.032221
F 4.633629 11.576124 253.848178
F 31.900227 11.579339 232.681609
F 31.367601 11.578075 254.495363
F 5.156353 19.302453 232.032220
F 4.633629 19.295687 253.848178
F 31.900227 19.298902 232.681609
F 31.367601 19.297638 254.495363
F 14.077942 3.859787 232.246047
F 13.545284 3.858498 254.059748
F 14.077942 11.579347 232.246047
F 13.545284 11.578057 254.059748
F 14.077942 19.298910 232.246047
F 13.545284 19.297620 254.059748
F 22.989101 3.859779 232.463826
F 22.456475 3.858515 254.277580
F 22.989101 11.579339 232.463826
F 22.456475 11.578075 254.277580
F 22.989101 19.298902 232.463826
F 22.456475 19.297638 254.277580
F 5.197303 3.868361 229.295517
F 4.688296 3.863131 251.122093
F 31.966916 3.859779 229.953146
F 31.433637 3.859746 251.774109
F 5.197303 11.587921 229.295517
F 4.688296 11.582691 251.122093
F 31.966916 11.579339 229.953146
F 31.433637 11.579306 251.774109
F 5.197303 19.307484 229.295517
F 4.688296 19.302254 251.122093
F 31.966916 19.298902 229.953146
F 31.433637 19.298869 251.774109
F 14.144576 3.859796 229.517566
F 13.611341 3.859751 251.338534
F 14.144576 11.579356 229.517566
F 13.611342 11.579311 251.338534
F 14.144576 19.298919 229.517566
F 13.611341 19.298873 251.338534
F 23.055790 3.859779 229.735363
F 22.522511 3.859746 251.556325
F 23.055790 11.579339 229.735363
F 22.522511 11.579306 251.556325
F 23.055790 19.298902 229.735363
F 22.522511 19.298869 251.556325
F 4.771719 1.281661 247.486594
F 31.522371 1.286592 248.142579
F 4.771719 9.001220 247.486594
F 31.522371 9.006151 248.142579
F 4.771719 16.720783 247.486594
F 31.522370 16.725714 248.142579
F 13.700056 1.286579 247.707002
F 13.700056 9.006139 247.707002
F 13.700056 16.725701 247.707002
F 22.611244 1.286591 247.924796
F 22.611244 9.006151 247.924796
F 22.611244 16.725713 247.924796
F 7.458307 7.719965 229.354490
F 6.927773 7.719666 251.178922
F 7.458307 15.439526 229.354490
F 6.927773 15.439228 251.178922
F 24.589440 5.096586 257.952626
F 25.127980 5.146371 236.156223
F 16.372438 7.719560 229.572025
F 15.839162 7.719526 251.392986
F 16.372438 15.439121 229.572025
F 15.839162 15.439088 251.392986
F 7.369811 20.585062 232.992109
F 6.838031 12.860627 254.790282
F 25.283573 7.719559 229.789809
F 24.750294 7.719526 251.610771
F 25.283573 15.439120 229.789809
F 24.750294 15.439087 251.610771
F 15.678189 20.535654 257.734900
F 16.216836 20.585492 235.938441
F 7.015925 5.146126 247.543556
F 7.015925 12.865687 247.543556
F 7.015925 20.585249 247.543556
F 15.927892 5.146370 247.761458
F 15.927892 12.865931 247.761458
F 15.927892 20.585494 247.761458
F 24.839025 5.146371 247.979242
F 24.839025 12.865932 247.979242
F 24.839025 20.585495 247.979242
F 6.946088 5.145757 250.272132
F 6.946088 12.865317 250.272132
F 6.946088 20.584880 250.272132
F 15.861241 5.146361 250.488890
F 15.861241 12.865922 250.488890
F 15.861241 20.585485 250.488890
F 24.772378 5.146363 250.706672
F 24.772378 12.865923 250.706672
F 24.772378 20.585486 250.706672
F 7.383460 7.722381 232.084698
F 6.853757 7.719474 253.903901
F 7.383460 15.441943 232.084698
F 6.853757 15.439035 253.903901
F 15.678189 12.816091 257.734900
F 16.216836 12.865929 235.938441
F 7.369811 12.865499 232.992109
F 6.838031 5.141067 254.790282
F 16.305741 7.719561 232.300490
F 15.773135 7.718294 254.114234
F 16.305741 15.439122 232.300490
F 15.773135 15.437855 254.114234
F 7.369811 5.145938 232.992110
F 15.751444 12.863518 255.007241
F 25.216885 7.719559 232.518272
F 24.684258 7.718295 254.332026
F 25.216884 15.439120 232.518272
F 24.684258 15.437856 254.332026
F 15.678189 5.096530 257.734900
F 16.216836 5.146369 235.938441
F 0.671585 1.374995 235.618314
F 0.171436 1.269558 257.441822
F 27.355763 1.286592 236.210669
F 26.817223 1.236807 258.007072
F 0.671585 9.094555 235.618314
F 0.171436 8.989118 257.441822
F 27.355763 9.006151 236.210669
F 26.817223 8.956366 258.007072
F 0.671585 16.814118 235.618314
F 0.171437 16.708682 257.441822
F 27.355763 16.725714 236.210669
F 26.817223 16.675929 258.007072
F 9.532850 1.286476 235.775104
F 9.014075 1.249263 257.553537
F 9.532849 9.006035 235.775104
F 9.014075 8.968822 257.553537
F 9.532849 16.725597 235.775104
F 9.014075 16.688385 257.553537
F 18.444633 1.286591 235.992886
F 17.906098 1.236803 257.789291
F 18.444633 9.006150 235.992886
F 17.906098 8.956362 257.789291
F 18.444633 16.725713 235.992886
F 17.906098 16.675925 257.789292
F 0.586173 3.779117 239.257221
F 6.767743 20.536720 257.507210
F 27.266846 3.859779 239.848619
F 26.589807 3.218535 261.616536
F 0.586174 11.498676 239.257221
F 7.295751 20.582996 235.722367
F 27.266846 11.579339 239.848619
F 26.589807 10.938095 261.616537
F 0.586174 19.218239 239.257221
F 24.362026 14.797876 261.562091
F 27.266846 19.298902 239.848619
F 26.589807 18.657658 261.616537
F 9.444047 3.859862 239.413022
F 8.767096 3.225311 261.178769
F 9.444047 11.579421 239.413022
F 8.767096 10.944871 261.178769
F 9.444047 19.298984 239.413023
F 8.767096 18.664433 261.178769
F 18.355716 3.859780 239.630836
F 17.678614 3.218531 261.398758
F 18.355716 11.579339 239.630836
F 17.678614 10.938091 261.398758
F 18.355716 19.298902 239.630837
F 17.678614 18.657654 261.398758
F 0.449668 3.924275 236.549802
F 0.233120 3.812375 258.273833
F 27.333535 3.859779 237.120157
F 26.801036 3.800259 258.915257
F 0.449668 11.643834 236.549802
F 0.233121 11.531935 258.273834
F 27.333535 11.579339 237.120156
F 26.801036 11.519818 258.915257
F 0.449668 19.363398 236.549802
F 0.233121 19.251498 258.273834
F 27.333535 19.298902 237.120156
F 26.801036 19.239381 258.915257
F 9.508609 3.860423 236.684043
F 8.968722 3.802215 258.481149
F 9.508609 11.579982 236.684043
F 8.968722 11.521775 258.481150
F 9.508609 19.299545 236.684043
F 8.968722 19.241337 258.481149
F 18.422404 3.859780 236.902373
F 17.889888 3.800257 258.697478
F 18.422404 11.579339 236.902373
F 17.889888 11.519817 258.697478
F 18.422404 19.298902 236.902373
F 17.889888 19.239380 258.697477
F 0.507429 1.213788 232.910906
F 0.162773 1.264345 254.762070
F 27.422439 1.286592 233.482205
F 26.890383 1.284184 255.279477
F 0.507429 8.933347 232.910906
F 0.162773 8.983904 254.762070
F 27.422439 9.006151 233.482205
F 26.890383 9.003744 255.279477
F 0.507429 16.652910 232.910906
F 0.162773 16.703467 254.762069
F 27.422439 16.725714 233.482205
F 26.890382 16.723306 255.279477
F 9.597247 1.285883 233.046049
F 9.068932 1.284832 254.835328
F 9.597247 9.005442 233.046049
F 9.068932 9.004392 254.835328
F 9.597247 16.725005 233.046049
F 9.068932 16.723954 254.835328
F 18.511308 1.286591 233.264422
F 17.979252 1.284184 255.061693
F 18.511308 9.006150 233.264422
F 17.979252 9.003743 255.061693
F 18.511308 16.725713 233.264421
F 17.979252 16.723306 255.061693
F 2.817809 7.718261 236.549231
F 2.342373 7.694949 258.393864
F 29.561317 7.719559 237.174602
F 29.028819 7.660038 258.969703
F 2.817809 15.437823 236.549231
F 2.342373 15.414511 258.393864
F 29.561317 15.439120 237.174602
F 29.028819 15.379599 258.969703
F 6.767743 12.817157 257.507209
F 7.295751 12.863433 235.722367
F 6.767743 5.097597 257.507209
F 24.573256 15.379600 258.860810
F 11.738911 7.719611 236.738998
F 11.205352 7.660825 258.534928
F 11.738911 15.439173 236.738998
F 11.205352 15.380386 258.534928
F 7.295751 5.143872 235.722367
F 25.105754 15.439120 237.065710
F 20.650189 7.719559 236.956819
F 20.117691 7.660038 258.751918
F 20.650189 15.439120 236.956819
F 20.117691 15.379600 258.751918
F 24.573256 7.660038 258.860810
F 25.105754 7.719559 237.065711
F 2.900363 5.145725 232.910263
F 2.413160 5.160237 254.733079
F 29.650219 5.146372 233.536651
F 29.118163 5.143964 255.333924
F 2.900363 12.865286 232.910263
F 2.413160 12.879798 254.733079
F 29.650219 12.865932 233.536651
F 29.118163 12.863525 255.333924
F 2.900363 20.584849 232.910263
F 2.413160 20.599361 254.733079
F 29.650219 20.585495 233.536651
F 29.118163 20.583088 255.333924
F 11.827797 5.146313 233.101051
F 11.295530 5.143978 254.897636
F 11.827797 12.865874 233.101051
F 11.295530 12.863539 254.897636
F 11.827797 20.585436 233.101051
F 11.295530 20.583102 254.897637
F 20.739091 5.146371 233.318868
F 20.207035 5.143963 255.116139
F 20.739091 12.865931 233.318868
F 20.207035 12.863524 255.116139
F 20.739091 20.585495 233.318868
F 20.207035 20.583087 255.116139
F 2.771155 5.142520 235.643115
F 2.371826 5.176958 257.438202
F 29.583543 5.146371 236.265114
F 29.045003 5.096587 258.061518
F 2.771155 12.862081 235.643115
F 2.371825 12.896519 257.438202
F 29.583543 12.865932 236.265114
F 29.045003 12.816147 258.061518
F 2.771155 20.581644 235.643115
F 2.371825 20.616082 257.438202
F 29.583543 20.585495 236.265114
F 29.045003 20.535710 258.061518
F 11.760683 5.146237 235.829627
F 11.221862 5.097318 257.625698
F 11.760683 12.865797 235.829627
F 11.221862 12.816879 257.625699
F 11.760683 20.585360 235.829627
F 11.221862 20.536441 257.625699
F 20.672416 5.146371 236.047331
F 20.133873 5.096586 257.843734
F 20.672416 12.865932 236.047331
F 20.133873 12.816146 257.843735
F 20.672416 20.585495 236.047331
F 20.133873 20.535709 257.843734
F 2.694231 7.721068 239.278171
F 2.232862 7.715660 261.094233
F 29.494628 7.719559 239.903065
F 28.817589 7.078315 261.670982
F 2.694231 15.440630 239.278171
F 2.232862 15.435221 261.094233
F 29.494628 15.439120 239.903065
F 28.817589 14.797877 261.670983
F 24.662600 20.583088 255.225031
F 25.194656 20.585495 233.427759
F 15.662159 15.379576 258.643088
F 2.232862 23.154785 261.094233
F 24.662600 12.863525 255.225031
F 25.194656 12.865932 233.427759
F 29.494628 23.158683 239.903065
F 28.817589 22.517439 261.670982
F 11.671851 7.719675 239.467566
F 11.005331 7.079818 261.234912
F 11.671851 15.439236 239.467566
F 11.005331 14.799379 261.234912
F 24.662600 5.143964 255.225031
F 25.194656 5.146371 233.427759
F 20.583500 7.719559 239.685282
F 19.906458 7.078316 261.453199
F 20.583500 15.439120 239.685282
F 19.906458 14.797878 261.453200
F 16.194619 15.439121 236.847926
F 15.751444 20.583081 255.007242
F 5.068944 1.283524 235.669730
F 4.539885 1.290718 257.486633
F 31.811326 1.286592 236.319560
F 31.272786 1.236807 258.115964
F 5.068944 9.003083 235.669730
F 4.539885 9.010277 257.486633
F 31.811326 9.006151 236.319560
F 31.272786 8.956366 258.115964
F 5.068944 16.722646 235.669730
F 4.539885 16.729840 257.486633
F 31.811326 16.725714 236.319560
F 31.272786 16.675929 258.115965
F 13.989043 1.286584 235.883997
F 13.450612 1.236813 257.680473
F 13.989043 9.006144 235.883997
F 13.450612 8.956373 257.680473
F 13.989043 16.725706 235.883997
F 13.450612 16.675935 257.680474
F 22.900199 1.286591 236.101777
F 22.361659 1.236806 257.898180
F 22.900199 9.006151 236.101777
F 22.361659 8.956366 257.898180
F 22.900199 16.725713 236.101777
F 22.361659 16.675928 257.898180
F 4.981687 3.862337 239.307279
F 4.549114 3.699131 261.137920
F 31.722408 3.859779 239.957511
F 31.045370 3.218536 261.725428
F 4.981687 11.581897 239.307279
F 4.549114 11.418690 261.137920
F 31.722408 11.579339 239.957511
F 31.045370 10.938096 261.725429
F 4.981687 19.301459 239.307279
F 4.549114 19.138253 261.137919
F 31.722408 19.298902 239.957511
F 31.045370 18.657659 261.725428
F 13.900128 3.859786 239.521947
F 13.220826 3.218121 261.290121
F 13.900128 11.579346 239.521947
F 13.220826 10.937681 261.290121
F 13.900128 19.298909 239.521947
F 13.220826 18.657244 261.290121
F 22.811282 3.859779 239.739728
F 22.134243 3.218536 261.507644
F 22.811282 11.579339 239.739728
F 22.134243 10.938096 261.507645
F 22.811282 19.298902 239.739728
F 22.134243 18.657659 261.507644
F 5.025953 3.866951 236.572065
F 4.526286 3.853167 258.419463
F 31.789097 3.859779 237.229048
F 31.256598 3.800258 259.024150
F 5.025953 11.586511 236.572065
F 4.526286 11.572727 258.419462
F 31.789097 11.579339 237.229048
F 31.256598 11.519818 259.024150
F 5.025953 19.306074 236.572065
F 4.526286 19.292289 258.419462
F 31.789097 19.298902 237.229048
F 31.256598 19.239381 259.024150
F 13.966737 3.859801 236.793463
F 13.433740 3.800449 258.588841
F 13.966737 11.579361 236.793463
F 13.433740 11.520009 258.588841
F 13.966737 19.298924 236.793463
F 13.433740 19.239572 258.588841
F 22.877971 3.859779 237.011265
F 22.345472 3.800259 258.806364
F 22.877971 11.579339 237.011265
F 22.345472 11.519819 258.806364
F 22.877971 19.298902 237.011265
F 22.345472 19.239381 258.806364
F 5.110975 1.278636 232.933551
F 4.604664 1.288003 254.760807
F 31.878001 1.286592 233.591097
F 31.345945 1.284184 255.388370
F 5.110976 8.998196 232.933552
F 4.604664 9.007563 254.760807
F 31.878001 9.006151 233.591097
F 31.345945 9.003744 255.388370
F 5.110975 16.717758 232.933552
F 4.604664 16.727125 254.760807
F 31.878001 16.725714 233.591097
F 31.345945 16.723306 255.388370
F 14.055640 1.286570 233.155513
F 13.523666 1.284180 254.952728
F 14.055640 9.006129 233.155512
F 13.523666 9.003740 254.952728
F 14.055640 16.725692 233.155512
F 13.523666 16.723302 254.952728
F 22.966875 1.286591 233.373314
F 22.434819 1.284184 255.170585
F 22.966875 9.006151 233.373313
F 22.434819 9.003743 255.170585
F 22.966875 16.725713 233.373313
F 22.434819 16.723306 255.170585
F 7.281299 7.719959 236.629976
F 6.756858 7.675362 258.354907
F 7.281299 15.439520 236.629976
F 6.756858 15.394923 258.354908
F 16.283521 20.585493 233.209975
F 15.662159 7.660014 258.643088
F 16.194619 7.719560 236.847926
F 29.383498 23.158683 244.450500
F 20.472370 23.158683 244.232717
F 16.016801 23.158683 244.123824
F 24.927935 23.158683 244.341609
F 7.033270 0.001345 246.635264
F 24.861247 23.158683 247.070044
F 7.208248 0.002128 239.360019
F 29.739136 23.158683 229.898700
F 29.205857 23.158650 251.719663
F 20.828008 23.158683 229.680917
F 20.294729 23.158650 251.501880
F 11.317972 23.157197 254.004644
F 20.761320 23.158683 232.409380
F 20.228693 23.157419 254.223134
F 7.104357 0.000332 243.905810
F 15.839162 23.158650 251.392986
F 25.283573 23.158683 229.789809
F 24.750294 23.158650 251.610771
F 11.916701 0.000057 229.463106
F 15.773135 23.157418 254.114234
F 25.216884 23.158683 232.518272
F 24.684258 23.157419 254.332026
F 25.039065 23.158683 239.794174
F 29.561317 23.158683 237.174602
F 29.028819 23.099162 258.969703
F 11.205352 23.099948 258.534928
F 20.650189 23.158683 236.956819
F 20.117691 23.099162 258.751918
F 6.756858 23.114486 258.354907
F 2.848817 0.006471 232.005665
F 15.662159 23.099138 258.643088
F 25.105754 23.158683 237.065711
F 24.573256 23.099162 258.860810
F 11.671851 0.000115 239.467566
F 2.694231 0.001509 239.278171
F 11.738911 0.000051 236.738998
F 11.494202 0.000078 246.743418
F 7.383460 0.002822 232.084698
F 6.927773 0.000107 251.178922
F 7.458308 0.000405 229.354490
F 7.281299 0.000400 236.629976
F 11.849548 0.000140 232.191681
F 11.561124 0.000040 244.014900
F 20.405682 23.158683 246.961152
F 11.383626 23.158645 251.283935
F 6.853757 23.158598 253.903901
F 20.583500 23.158683 239.685282
F 16.127922 0.000001 239.576392
F 15.950108 0.000000 246.852261
F 16.372438 0.000000 229.572025
F 16.305741 0.000001 232.300490
F 16.194619 0.000000 236.847926
F 0.566791 3.938463 229.267443
F 0.566791 11.658022 229.267443
F 0.566791 19.377585 229.267443
F 2.984102 7.720813 229.270672
F 2.984101 15.440375 229.270672
F 2.984101 0.001254 229.270672
F 6.318560 24.522247 2.747789
F 5.801010 24.461548 24.542731
F 33.045020 24.504796 3.414417
F 32.512520 24.445275 25.209519
F 6.318560 32.241806 2.747790
F 5.801010 32.181107 24.542731
F 33.045020 32.224356 3.414418
F 32.512520 32.164835 25.209519
F 6.318561 39.961369 2.747789
F 5.801011 39.900670 24.542731
F 33.045020 39.943918 3.414417
F 32.512520 39.884397 25.209519
F 15.222176 24.504668 2.978936
F 14.689614 24.445150 24.774019
F 15.222176 32.224228 2.978936
F 14.689614 32.164710 24.774019
F 15.222176 39.943790 2.978936
F 14.689614 39.884272 24.774019
F 24.133890 24.504795 3.196636
F 23.601390 24.445274 24.991736
F 24.133889 32.224355 3.196636
F 23.601390 32.164834 24.991736
F 24.133890 39.943917 3.196636
F 23.601390 39.884396 24.991736
F 6.236826 27.008634 6.383972
F 5.712090 27.002191 28.180682
F 32.955659 27.020870 7.050196
F 32.423603 27.018462 28.847470
F 6.236827 34.728193 6.383972
F 5.712090 34.721750 28.180682
F 32.955659 34.740429 7.050196
F 32.423603 34.738022 28.847470
F 6.236827 42.447756 6.383972
F 5.712090 42.441313 28.180682
F 32.955659 42.459992 7.050196
F 32.423603 42.457585 28.847470
F 15.132716 27.021002 6.614704
F 14.600695 27.018588 28.411970
F 15.132716 34.740561 6.614704
F 14.600695 34.738147 28.411970
F 15.132716 42.460124 6.614704
F 14.600696 42.457710 28.411970
F 24.044529 27.020870 6.832415
F 23.512473 27.018463 28.629687
F 24.044529 34.740430 6.832415
F 23.512473 34.738023 28.629687
F 24.044529 42.459993 6.832415
F 23.512473 42.457585 28.629687
F 6.297428 27.056514 3.683762
F 5.778098 27.002191 25.480148
F 33.028833 27.068247 4.322603
F 32.490292 27.018463 26.119007
F 6.297429 34.776074 3.683762
F 5.778099 34.721750 25.480148
F 33.028833 34.787807 4.322602
F 32.490292 34.738022 26.119007
F 6.297429 42.495637 3.683762
F 5.778099 42.441313 25.480148
F 33.028833 42.507370 4.322602
F 32.490292 42.457585 26.119007
F 15.205820 27.068366 3.886955
F 14.667389 27.018588 25.683342
F 15.205820 34.787926 3.886955
F 14.667389 34.738147 25.683342
F 15.205820 42.507489 3.886955
F 14.667389 42.457710 25.683342
F 24.117703 27.068248 4.104820
F 23.579162 27.018463 25.901223
F 24.117703 34.787807 4.104820
F 23.579162 34.738022 25.901223
F 24.117703 42.507370 4.104820
F 23.579162 42.457585 25.901223
F 6.466358 25.171074 0.086050
F 5.867001 24.461547 21.842196
F 33.256233 25.086517 0.713138
F 32.579196 24.445275 22.481056
F 6.466358 32.890633 0.086050
F 5.867001 32.181106 21.842196
F 33.256232 32.806077 0.713138
F 32.579196 32.164835 22.481056
F 6.466359 40.610197 0.086049
F 5.867002 39.900669 21.842196
F 33.256233 40.525639 0.713138
F 32.579196 39.884397 22.481056
F 15.433527 25.086524 0.277533
F 14.756293 24.445150 22.045391
F 15.433527 32.806083 0.277533
F 14.756293 32.164710 22.045391
F 15.433527 40.525646 0.277533
F 14.756293 39.884272 22.045391
F 24.345103 25.086516 0.495356
F 23.668066 24.445275 22.263272
F 24.345102 32.806075 0.495355
F 23.668066 32.164834 22.263272
F 24.345103 40.525637 0.495355
F 23.668065 39.884396 22.263272
F 8.501003 30.926821 3.718584
F 7.975226 30.872452 25.523615
F 8.501003 38.646382 3.718584
F 7.975226 38.592013 25.523615
F 30.373641 46.317366 21.517122
F 12.549303 30.878778 21.081852
F 30.462556 43.744178 17.879175
F 7.975226 46.311576 25.523615
F 17.434202 30.928064 3.941459
F 16.895652 30.878286 25.737852
F 17.434202 38.647625 3.941458
F 16.895652 38.597847 25.737852
F 30.462556 36.024615 17.879175
F 16.895652 23.158726 25.737852
F 30.462556 28.305055 17.879175
F 21.551421 43.744177 17.661392
F 26.345487 30.928027 4.159266
F 25.806946 30.878242 25.955669
F 26.345487 38.647588 4.159266
F 25.806946 38.597804 25.955669
F 21.462506 38.597804 21.299339
F 21.551421 36.024614 17.661392
F 8.754933 28.940186 0.109532
F 8.064127 28.310845 21.885664
F 8.754933 36.659747 0.109532
F 8.064128 36.030405 21.885663
F 8.754933 44.379310 0.109532
F 8.064128 43.749968 21.885663
F 17.661726 28.946294 0.332029
F 16.984553 28.305010 22.099901
F 17.661726 36.665855 0.332029
F 16.984553 36.024571 22.099901
F 17.661727 44.385418 0.332029
F 16.984553 43.744134 22.099901
F 26.572886 28.946295 0.549801
F 25.895848 28.305054 22.317718
F 26.572886 36.665856 0.549801
F 25.895848 36.024615 22.317718
F 26.572886 44.385419 0.549801
F 25.895848 43.744178 22.317718
F 8.525265 28.368781 2.812041
F 7.997635 28.310845 24.606645
F 8.525265 36.088342 2.812041
F 7.997635 36.030406 24.606645
F 8.525265 43.807905 2.812041
F 7.997635 43.749968 24.606645
F 17.450359 28.364528 3.033335
F 16.917877 28.305010 24.828424
F 17.450359 36.084089 3.033335
F 16.917877 36.024571 24.828424
F 17.450359 43.803651 3.033335
F 16.917877 43.744134 24.828424
F 26.361672 28.364575 3.251082
F 25.829173 28.305054 25.046182
F 26.361672 36.084136 3.251082
F 25.829173 36.024615 25.046182
F 26.361672 43.803699 3.251082
F 25.829173 43.744178 25.046182
F 8.440416 30.875510 6.442935
F 7.908719 30.872452 28.244596
F 8.440416 38.595072 6.442935
F 7.908720 38.592013 28.244596
F 8.440416 46.314634 6.442935
F 7.908719 46.311576 28.244596
F 17.361013 30.880694 6.669104
F 16.828961 30.878286 28.466374
F 17.361013 38.600256 6.669104
F 16.828961 38.597847 28.466374
F 17.361013 23.161135 6.669104
F 16.828961 23.158726 28.466374
F 21.551421 28.305053 17.661392
F 12.638218 43.743643 17.443905
F 26.272314 30.880650 6.886860
F 25.740257 30.878242 28.684132
F 26.272314 38.600211 6.886860
F 25.740257 38.597804 28.684133
F 26.272314 23.161090 6.886860
F 12.549303 23.159218 21.081852
F 10.759631 24.502745 2.872280
F 10.227902 24.442867 24.666547
F 10.759631 32.222304 2.872280
F 10.227902 32.162427 24.666547
F 10.759631 39.941867 2.872280
F 10.227902 39.881989 24.666547
F 19.678296 24.504788 3.087749
F 19.145796 24.445268 24.882848
F 19.678296 32.224347 3.087749
F 19.145796 32.164827 24.882848
F 19.678296 39.943910 3.087749
F 19.145796 39.884390 24.882848
F 28.589456 24.504796 3.305527
F 28.056956 24.445275 25.100627
F 28.589456 32.224355 3.305527
F 28.056956 32.164834 25.100627
F 28.589456 39.943918 3.305527
F 28.056956 39.884397 25.100627
F 10.670720 27.023269 6.506987
F 10.138984 27.020871 28.304497
F 10.670720 34.742829 6.506987
F 10.138984 34.740430 28.304497
F 10.670720 42.462392 6.506987
F 10.138984 42.459993 28.304497
F 19.588933 27.020877 6.723528
F 19.056878 27.018470 28.520799
F 19.588933 34.740437 6.723528
F 19.056878 34.738030 28.520799
F 19.588933 42.460000 6.723528
F 19.056878 42.457592 28.520799
F 28.500096 27.020870 6.941305
F 27.968039 27.018463 28.738578
F 28.500096 34.740430 6.941305
F 27.968039 34.738022 28.738578
F 28.500096 42.459992 6.941305
F 27.968039 42.457585 28.738578
F 10.741394 27.071977 3.776408
F 10.205754 27.020871 25.572733
F 10.741394 34.791537 3.776407
F 10.205754 34.740430 25.572732
F 10.741394 42.511100 3.776407
F 10.205754 42.459993 25.572732
F 19.662101 27.068255 3.995924
F 19.123568 27.018470 25.792326
F 19.662101 34.787815 3.995924
F 19.123567 34.738029 25.792326
F 19.662101 42.507378 3.995924
F 19.123568 42.457592 25.792326
F 28.573269 27.068247 4.213711
F 28.034728 27.018463 26.010115
F 28.573269 34.787807 4.213711
F 28.034728 34.738022 26.010115
F 28.573269 42.507370 4.213711
F 28.034728 42.457585 26.010115
F 10.963270 25.087008 0.165720
F 10.294658 24.442867 21.934781
F 10.963270 32.806567 0.165720
F 10.294658 32.162426 21.934781
F 10.963270 40.526129 0.165720
F 10.294658 39.881989 21.934781
F 19.889529 25.086518 0.386463
F 19.212471 24.445268 22.154375
F 19.889529 32.806078 0.386463
F 19.212471 32.164827 22.154375
F 19.889529 40.525640 0.386463
F 19.212471 39.884390 22.154375
F 28.800669 25.086516 0.604247
F 28.123632 24.445275 22.372164
F 28.800668 32.806075 0.604247
F 28.123632 32.164834 22.372164
F 28.800669 40.525638 0.604247
F 28.123632 39.884396 22.372164
F 12.976646 30.928464 3.832415
F 12.438190 30.878778 25.628596
F 12.976646 38.648026 3.832415
F 12.438190 38.598339 25.628596
F 21.462506 30.878243 21.299339
F 12.438190 23.159218 25.628596
F 12.638218 36.024080 17.443905
F 12.638218 28.304519 17.443905
F 21.889916 30.928028 4.050374
F 21.351376 30.878243 25.846777
F 21.889916 38.647589 4.050374
F 21.351376 38.597804 25.846777
F 30.529232 43.744178 15.150740
F 30.529232 36.024615 15.150740
F 30.801052 30.928027 4.268157
F 30.262511 30.878242 26.064561
F 30.801052 38.647588 4.268156
F 30.262511 38.597804 26.064561
F 12.549303 38.598339 21.081852
F 30.529232 28.305055 15.150740
F 21.618096 43.744177 14.932955
F 30.262511 46.317366 26.064561
F 13.207636 28.945079 0.223829
F 12.527091 28.304519 21.990645
F 13.207636 36.664639 0.223829
F 12.527091 36.024080 21.990645
F 13.207637 44.384202 0.223829
F 12.527091 43.743643 21.990645
F 22.117319 28.946296 0.440910
F 21.440278 28.305053 22.208826
F 22.117320 36.665856 0.440909
F 21.440278 36.024614 22.208826
F 22.117320 44.385419 0.440909
F 21.440278 43.744177 22.208826
F 31.028451 28.946296 0.658692
F 30.351413 28.305055 22.426610
F 31.028451 36.665857 0.658692
F 30.351413 36.024615 22.426610
F 31.028451 44.385420 0.658692
F 30.351413 43.744178 22.426610
F 12.992673 28.364015 2.924887
F 12.460399 28.304519 24.719803
F 12.992673 36.083576 2.924887
F 12.460399 36.024080 24.719803
F 12.992673 43.803138 2.924887
F 12.460399 43.743643 24.719803
F 21.906100 28.364574 3.142192
F 21.373603 28.305053 24.937290
F 21.906100 36.084135 3.142191
F 21.373603 36.024614 24.937291
F 21.906100 43.803697 3.142191
F 21.373603 43.744177 24.937290
F 30.817237 28.364576 3.359972
F 30.284737 28.305055 25.155073
F 30.817237 36.084137 3.359972
F 30.284737 36.024615 25.155073
F 30.817237 43.803699 3.359972
F 30.284737 43.744178 25.155073
F 12.903530 30.881190 6.560571
F 12.371483 30.878778 28.357754
F 12.903530 38.600751 6.560571
F 12.371483 38.598339 28.357754
F 21.618096 36.024614 14.932955
F 21.618096 28.305053 14.932956
F 21.816743 30.880650 6.777970
F 21.284687 30.878243 28.575241
F 21.816743 38.600212 6.777969
F 21.284687 38.597805 28.575241
F 21.816743 23.161091 6.777970
F 12.704909 43.743643 14.714775
F 30.727879 30.880649 6.995750
F 30.195822 30.878242 28.793024
F 30.727879 38.600211 6.995750
F 30.195822 38.597804 28.793024
F 30.727879 23.161090 6.995750
F 12.704909 36.024080 14.714774
F 12.704909 28.304519 14.714775
F 30.195822 46.317366 28.793024
F 6.155388 24.460843 9.995651
F 5.623191 24.461548 31.818632
F 32.867980 24.445308 10.664458
F 32.334701 24.445275 32.485420
F 6.155388 32.180402 9.995651
F 5.623191 32.181107 31.818632
F 32.867980 32.164867 10.664458
F 32.334701 32.164835 32.485421
F 6.155388 39.899965 9.995651
F 5.623191 39.900670 31.818633
F 32.867980 39.884430 10.664458
F 32.334701 39.884397 32.485421
F 15.045072 24.445182 10.228959
F 14.511794 24.445150 32.049920
F 15.045072 32.164741 10.228959
F 14.511794 32.164709 32.049921
F 15.045072 39.884304 10.228959
F 14.511794 39.884272 32.049921
F 23.956850 24.445307 10.446675
F 23.423571 24.445274 32.267637
F 23.956850 32.164867 10.446675
F 23.423571 32.164834 32.267637
F 23.956850 39.884429 10.446675
F 23.423571 39.884396 32.267638
F 6.067656 27.002205 13.629070
F 32.779234 27.018463 14.295987
F 6.067657 34.721764 13.629070
F 32.779234 34.738022 14.295987
F 6.067657 42.441328 13.629070
F 32.779234 42.457585 14.295987
F 14.956326 27.018588 13.860487
F 14.956326 34.738148 13.860487
F 14.956326 42.457710 13.860487
F 23.868103 27.018463 14.078204
F 23.868103 34.738023 14.078204
F 23.868103 42.457586 14.078204
F 6.133238 27.002161 10.929019
F 12.727113 23.159218 13.806269
F 32.845894 27.018471 11.568557
F 6.133239 34.721720 10.929019
F 12.371483 23.159218 28.357754
F 32.845894 34.738031 11.568557
F 6.133239 42.441283 10.929019
F 12.903530 23.161630 6.560571
F 32.845894 42.457594 11.568557
F 15.022988 27.018598 11.132889
F 15.022988 34.738158 11.132889
F 15.022988 42.457720 11.132889
F 23.934764 27.018471 11.350774
F 23.934764 34.738031 11.350774
F 23.934764 42.457594 11.350774
F 6.215728 24.460488 7.297955
F 5.689181 24.461547 29.118097
F 32.934003 24.446539 7.943203
F 32.401377 24.445275 29.756957
F 6.215728 32.180047 7.297955
F 5.689181 32.181106 29.118098
F 32.934003 32.166098 7.943203
F 32.401377 32.164834 29.756958
F 6.215729 39.899610 7.297955
F 5.689182 39.900669 29.118098
F 32.934003 39.885661 7.943203
F 32.401377 39.884397 29.756957
F 15.111092 24.446412 7.507540
F 14.578473 24.445150 29.321292
F 15.111092 32.165971 7.507540
F 14.578473 32.164709 29.321292
F 15.111092 39.885534 7.507540
F 14.578473 39.884272 29.321292
F 24.022873 24.446538 7.725420
F 23.490246 24.445274 29.539174
F 24.022873 32.166098 7.725420
F 23.490246 32.164834 29.539174
F 24.022873 39.885660 7.725419
F 23.490246 39.884396 29.539174
F 8.330589 30.872611 10.972894
F 8.330589 38.592173 10.972894
F 30.373641 38.597803 21.517122
F 8.330589 46.311735 10.972894
F 17.251254 30.878295 11.187403
F 17.251254 38.597856 11.187403
F 17.251254 23.158735 11.187403
F 30.440330 46.317366 18.788659
F 26.162549 30.878251 11.405220
F 26.162549 38.597812 11.405220
F 30.440330 38.597804 18.788659
F 8.417862 28.311760 7.346429
F 7.886308 28.310845 29.161565
F 8.417862 36.031321 7.346429
F 7.886308 36.030405 29.161565
F 8.417863 43.750884 7.346429
F 7.886308 43.749968 29.161565
F 17.339352 28.306273 7.562046
F 16.806734 28.305010 29.375803
F 17.339352 36.025833 7.562046
F 16.806734 36.024571 29.375803
F 17.339351 43.745396 7.562046
F 16.806734 43.744134 29.375803
F 26.250656 28.306318 7.779865
F 25.718029 28.305054 29.593620
F 26.250656 36.025879 7.779865
F 25.718029 36.024615 29.593620
F 26.250656 43.745442 7.779865
F 25.718029 43.744178 29.593620
F 8.353142 28.310855 10.061308
F 7.819816 28.310845 31.882546
F 8.353142 36.030416 10.061309
F 7.819816 36.030406 31.882546
F 8.353142 43.749979 10.061309
F 7.819816 43.749968 31.882546
F 17.273336 28.305043 10.283362
F 16.740057 28.305010 32.104325
F 17.273336 36.024604 10.283362
F 16.740057 36.024571 32.104325
F 17.273336 43.744167 10.283362
F 16.740057 43.744134 32.104325
F 26.184633 28.305087 10.501120
F 25.651353 28.305054 32.322083
F 26.184633 36.024648 10.501121
F 25.651353 36.024615 32.322083
F 26.184633 43.744210 10.501121
F 25.651353 43.744178 32.322083
F 8.264332 30.872466 13.693057
F 8.264332 38.592027 13.693057
F 8.264332 46.311590 13.693057
F 17.184591 30.878286 13.914892
F 17.184591 38.597847 13.914892
F 17.184591 23.158727 13.914892
F 30.440330 30.878242 18.788659
F 26.095888 30.878242 14.132650
F 26.095888 38.597804 14.132650
F 8.501003 23.207261 3.718584
F 10.583287 24.442882 10.121332
F 10.050083 24.442867 31.942448
F 10.583287 32.162441 10.121332
F 10.050083 32.162427 31.942448
F 10.583287 39.882004 10.121333
F 10.050083 39.881989 31.942448
F 19.501256 24.445300 10.337787
F 18.967976 24.445268 32.158750
F 19.501256 32.164860 10.337787
F 18.967976 32.164827 32.158750
F 19.501256 39.884422 10.337787
F 18.967976 39.884390 32.158750
F 28.412416 24.445308 10.555566
F 27.879137 24.445275 32.376529
F 28.412416 32.164867 10.555566
F 27.879137 32.164834 32.376529
F 28.412416 39.884429 10.555567
F 27.879137 39.884397 32.376529
F 10.494613 27.020871 13.753009
F 10.494613 34.740430 13.753009
F 10.494613 42.459993 13.753009
F 19.412508 27.018470 13.969316
F 19.412508 34.738030 13.969316
F 19.412508 42.457593 13.969316
F 28.323670 27.018463 14.187095
F 28.323670 34.738022 14.187095
F 28.323670 42.457585 14.187096
F 10.561353 27.020871 11.022266
F 10.561353 34.740431 11.022266
F 10.561353 42.459994 11.022266
F 19.479170 27.018478 11.241877
F 19.479170 34.738038 11.241877
F 19.479170 42.457601 11.241877
F 28.390330 27.018471 11.459666
F 28.390330 34.738031 11.459665
F 28.390330 42.457594 11.459666
F 10.649043 24.444057 7.396485
F 10.116838 24.442867 29.210683
F 10.649043 32.163616 7.396485
F 10.116838 32.162426 29.210683
F 10.649043 39.883179 7.396485
F 10.116838 39.881989 29.210683
F 19.567277 24.446531 7.616522
F 19.034652 24.445268 29.430277
F 19.567277 32.166090 7.616522
F 19.034652 32.164827 29.430277
F 19.567277 39.885653 7.616522
F 19.034652 39.884390 29.430276
F 28.478439 24.446539 7.834311
F 27.945813 24.445275 29.648066
F 28.478439 32.166098 7.834311
F 27.945813 32.164834 29.648066
F 28.478439 39.885660 7.834311
F 27.945813 39.884396 29.648065
F 12.793775 30.878789 11.078134
F 12.793775 38.598351 11.078133
F 12.793775 23.159230 11.078134
F 21.529195 38.597804 18.570875
F 21.706978 30.878252 11.296328
F 21.706978 38.597813 11.296327
F 21.529195 30.878243 18.570875
F 30.618114 30.878251 11.514112
F 30.618114 38.597812 11.514111
F 12.616009 23.159218 18.352695
F 17.434202 23.208504 3.941458
F 12.881714 28.305712 7.452697
F 12.349271 28.304519 29.266547
F 12.881714 36.025273 7.452697
F 12.349271 36.024080 29.266547
F 12.881714 43.744835 7.452697
F 12.349271 43.743643 29.266547
F 21.795085 28.306317 7.670973
F 21.262459 28.305053 29.484727
F 21.795085 36.025878 7.670973
F 21.262459 36.024614 29.484727
F 21.795085 43.745441 7.670973
F 21.262458 43.744177 29.484727
F 30.706220 28.306319 7.888757
F 30.173594 28.305055 29.702512
F 30.706220 36.025879 7.888757
F 30.173594 36.024615 29.702511
F 30.706220 43.745442 7.888757
F 30.173594 43.744178 29.702511
F 12.815847 28.304545 10.174706
F 12.282579 28.304519 31.995705
F 12.815847 36.024105 10.174706
F 12.282580 36.024080 31.995705
F 12.815847 43.743668 10.174706
F 12.282579 43.743643 31.995705
F 21.729063 28.305086 10.392229
F 21.195783 28.305053 32.213192
F 21.729063 36.024647 10.392229
F 21.195783 36.024614 32.213192
F 21.729063 43.744210 10.392230
F 21.195783 43.744177 32.213192
F 30.640197 28.305088 10.610012
F 30.106918 28.305055 32.430975
F 30.640197 36.024648 10.610012
F 30.106918 36.024615 32.430975
F 30.640197 43.744211 10.610012
F 30.106918 43.744178 32.430975
F 12.727113 30.878778 13.806269
F 12.727113 38.598339 13.806270
F 12.616009 38.598339 18.352694
F 21.640317 30.878243 14.023758
F 21.640317 38.597805 14.023759
F 12.616009 30.878778 18.352695
F 30.551453 30.878242 14.241541
F 30.551453 38.597804 14.241541
F 28.301450 39.884396 15.096294
F 30.551453 46.317366 14.241541
F 5.978828 24.461547 17.266831
F 32.690339 24.445275 17.933621
F 5.978828 32.181106 17.266831
F 32.690339 32.164835 17.933621
F 5.978829 39.900669 17.266831
F 32.690339 39.884397 17.933621
F 14.867433 24.445150 17.498121
F 14.867433 32.164709 17.498121
F 14.867433 39.884272 17.498121
F 23.779209 24.445274 17.715838
F 23.779209 32.164834 17.715838
F 23.779209 39.884396 17.715838
F 5.889910 27.002191 20.904780
F 32.601422 27.018462 21.571568
F 5.889910 34.721750 20.904780
F 32.601422 34.738022 21.571568
F 5.889910 42.441313 20.904780
F 32.601422 42.457585 21.571568
F 14.778515 27.018587 21.136068
F 14.778515 34.738147 21.136068
F 14.778515 42.457710 21.136068
F 23.690292 27.018463 21.353785
F 23.690292 34.738023 21.353785
F 23.690292 42.457585 21.353785
F 5.955918 27.002190 18.204246
F 32.668111 27.018463 18.843105
F 5.955919 34.721750 18.204246
F 32.668111 34.738022 18.843105
F 5.955919 42.441313 18.204246
F 32.668111 42.457585 18.843105
F 14.845208 27.018588 18.407440
F 14.845208 34.738147 18.407440
F 14.845208 42.457710 18.407440
F 23.756981 27.018463 18.625321
F 23.756981 34.738022 18.625321
F 23.756981 42.457585 18.625321
F 6.044809 24.461548 14.566312
F 32.757014 24.445275 15.205186
F 6.044809 32.181106 14.566312
F 32.757014 32.164835 15.205186
F 6.044810 39.900670 14.566312
F 32.757014 39.884397 15.205185
F 14.934111 24.445150 14.769520
F 14.934111 32.164709 14.769520
F 14.934111 39.884272 14.769520
F 23.845884 24.445275 14.987402
F 23.845884 32.164834 14.987402
F 23.845884 39.884396 14.987402
F 8.153046 30.872452 18.247713
F 8.153046 38.592013 18.247713
F 30.373641 30.878242 21.517122
F 8.153046 46.311576 18.247713
F 17.073471 30.878286 18.461951
F 17.073471 38.597847 18.461950
F 17.073471 23.158726 18.461951
F 28.301450 32.164834 15.096294
F 25.984765 30.878242 18.679767
F 25.984765 38.597804 18.679767
F 28.301450 24.445275 15.096294
F 8.241937 28.310843 14.609780
F 8.241937 36.030404 14.609780
F 8.241937 43.749966 14.609780
F 17.162371 28.305010 14.824031
F 17.162372 36.024571 14.824031
F 17.162371 43.744134 14.824031
F 26.073667 28.305054 15.041848
F 26.073667 36.024615 15.041848
F 26.073667 43.744178 15.041848
F 8.175454 28.310845 17.330745
F 8.175454 36.030406 17.330745
F 8.175454 43.749968 17.330745
F 17.095696 28.305010 17.552525
F 17.095696 36.024571 17.552525
F 17.095696 43.744134 17.552526
F 26.006991 28.305054 17.770283
F 26.006991 36.024615 17.770284
F 26.006991 43.744178 17.770284
F 8.086539 30.872452 20.968694
F 8.086539 38.592013 20.968694
F 8.086539 46.311576 20.968694
F 17.006780 30.878286 21.190473
F 17.006780 38.597847 21.190473
F 17.006780 23.158726 21.190472
F 19.390289 39.884390 14.878505
F 25.918076 30.878242 21.408230
F 25.918076 38.597804 21.408231
F 26.345487 23.208468 4.159266
F 10.405721 24.442867 17.390648
F 10.405721 32.162426 17.390648
F 10.405721 39.881989 17.390648
F 19.323615 24.445268 17.606950
F 19.323615 32.164827 17.606950
F 19.323615 39.884390 17.606950
F 28.234775 24.445275 17.824729
F 28.234775 32.164834 17.824729
F 28.234775 39.884396 17.824729
F 10.316803 27.020871 21.028595
F 10.316803 34.740430 21.028595
F 10.316803 42.459993 21.028595
F 19.234697 27.018470 21.244897
F 19.234697 34.738030 21.244897
F 19.234697 42.457592 21.244897
F 28.145858 27.018463 21.462676
F 28.145858 34.738022 21.462676
F 28.145858 42.457585 21.462676
F 10.383573 27.020871 18.296831
F 10.383573 34.740430 18.296830
F 10.383573 42.459993 18.296830
F 19.301387 27.018470 18.516424
F 19.301386 34.738029 18.516424
F 19.301387 42.457592 18.516424
F 28.212547 27.018463 18.734213
F 28.212547 34.738022 18.734213
F 28.212547 42.457585 18.734213
F 10.472473 24.442866 14.658908
F 10.472473 32.162425 14.658908
F 10.472473 39.881988 14.658907
F 19.390289 24.445268 14.878505
F 19.390289 32.164827 14.878505
F 25.806946 46.317366 25.955669
F 25.740257 46.317366 28.684132
F 21.351376 46.317367 25.846777
F 21.284687 46.317367 28.575241
F 12.976646 23.208905 3.832415
F 26.095888 46.317366 14.132650
F 21.889916 23.208468 4.050374
F 30.801052 23.208467 4.268157
F 25.984765 46.317366 18.679767
F 25.918076 46.317366 21.408230
F 21.529195 46.317367 18.570875
F 21.462506 46.317367 21.299339
F 21.462506 23.158684 21.299339
F 21.284687 23.158684 28.575241
F 26.162549 23.158691 11.405220
F 21.706978 23.158692 11.296327
F 30.618113 23.158691 11.514112
F 21.640317 23.158684 14.023758
F 5.267552 24.461548 46.370436
F 31.979063 24.445275 47.037224
F 5.267553 32.181107 46.370436
F 31.979063 32.164835 47.037224
F 5.267553 39.900670 46.370436
F 31.979063 39.884397 47.037224
F 14.156156 24.445150 46.601725
F 14.156156 32.164710 46.601725
F 14.156156 39.884272 46.601725
F 23.067932 24.445274 46.819441
F 23.067932 32.164834 46.819441
F 23.067932 39.884396 46.819441
F 5.178632 27.002191 50.008387
F 31.890145 27.018462 50.675175
F 5.178633 34.721750 50.008387
F 31.890145 34.738022 50.675175
F 5.178633 42.441313 50.008387
F 31.890145 42.457585 50.675175
F 14.067238 27.018587 50.239675
F 14.067238 34.738147 50.239675
F 14.067238 42.457710 50.239675
F 22.979015 27.018463 50.457392
F 22.979015 34.738023 50.457392
F 22.979015 42.457585 50.457392
F 5.244641 27.002191 47.307853
F 31.956834 27.018462 47.946712
F 5.244641 34.721750 47.307853
F 31.956834 34.738022 47.946712
F 5.244641 42.441313 47.307853
F 31.956834 42.457585 47.946712
F 14.133931 27.018588 47.511047
F 14.133931 34.738147 47.511047
F 14.133931 42.457710 47.511047
F 23.045704 27.018463 47.728928
F 23.045704 34.738023 47.728928
F 23.045704 42.457585 47.728928
F 5.333543 24.461547 43.669901
F 4.800086 24.461547 65.497606
F 32.045738 24.445275 44.308761
F 5.333543 32.181106 43.669901
F 4.800086 32.181106 65.497606
F 32.045738 32.164835 44.308761
F 5.333544 39.900669 43.669901
F 4.800087 39.900669 65.497606
F 32.045738 39.884397 44.308761
F 14.222835 24.445150 43.873096
F 14.222835 32.164709 43.873096
F 14.222835 39.884272 43.873096
F 23.134608 24.445274 44.090977
F 23.134608 32.164834 44.090977
F 23.134608 39.884396 44.090977
F 7.441769 30.872452 47.351320
F 7.441769 38.592013 47.351320
F 29.306726 46.317366 65.172532
F 7.441769 46.311576 47.351320
F 16.362194 30.878286 47.565558
F 16.362194 38.597847 47.565557
F 16.362194 23.158726 47.565558
F 29.840184 38.597803 43.344827
F 25.273488 30.878242 47.783374
F 25.273488 38.597804 47.783374
F 29.306726 30.878242 65.172532
F 7.530670 28.310845 43.713368
F 7.530670 36.030405 43.713368
F 7.530670 43.749968 43.713368
F 16.451096 28.305010 43.927607
F 16.451096 36.024571 43.927606
F 16.451096 43.744134 43.927606
F 25.362391 28.305054 44.145423
F 25.362391 36.024615 44.145423
F 25.362391 43.744178 44.145423
F 7.464178 28.310845 46.434350
F 7.464178 36.030406 46.434350
F 7.464178 43.749968 46.434350
F 16.384419 28.305010 46.656129
F 16.384419 36.024571 46.656129
F 16.384419 43.744134 46.656129
F 25.295715 28.305054 46.873887
F 25.295715 36.024615 46.873887
F 25.295715 43.744178 46.873887
F 7.375262 30.872452 50.072301
F 7.375262 38.592013 50.072301
F 7.375262 46.311576 50.072301
F 16.295503 30.878286 50.294080
F 16.295503 38.597847 50.294080
F 16.295503 23.158726 50.294080
F 29.840184 30.878242 43.344827
F 25.206799 30.878242 50.511838
F 25.206799 38.597804 50.511838
F 5.600280 42.441313 32.756049
F 9.694444 24.442867 46.494252
F 9.694444 32.162427 46.494252
F 9.694444 39.881989 46.494252
F 18.612338 24.445268 46.710553
F 18.612338 32.164827 46.710553
F 18.612338 39.884390 46.710554
F 27.523499 24.445275 46.928333
F 27.523499 32.164834 46.928333
F 27.523499 39.884396 46.928333
F 9.605526 27.020870 50.132202
F 9.605527 34.740430 50.132202
F 9.605526 42.459993 50.132202
F 18.523420 27.018470 50.348504
F 18.523420 34.738030 50.348504
F 18.523420 42.457592 50.348504
F 27.434581 27.018463 50.566283
F 27.434581 34.738022 50.566283
F 27.434581 42.457585 50.566283
F 9.672296 27.020871 47.400438
F 9.672296 34.740430 47.400437
F 9.672296 42.459993 47.400437
F 18.590110 27.018470 47.620031
F 18.590110 34.738029 47.620031
F 18.590110 42.457592 47.620031
F 27.501270 27.018463 47.837820
F 27.501270 34.738022 47.837820
F 27.501270 42.457585 47.837820
F 9.761200 24.442867 43.762487
F 9.761200 32.162426 43.762486
F 9.761200 39.881989 43.762486
F 18.679013 24.445268 43.982080
F 18.679013 32.164827 43.982080
F 18.679013 39.884390 43.982080
F 27.590174 24.445275 44.199869
F 27.590174 32.164834 44.199869
F 27.590174 39.884396 44.199869
F 11.904732 30.878778 47.456302
F 11.904732 38.598339 47.456301
F 11.904732 23.159218 47.456302
F 20.395591 38.597805 64.954750
F 20.817918 30.878243 47.674482
F 20.817918 38.597804 47.674482
F 20.929048 38.597805 43.127044
F 29.729054 30.878242 47.892266
F 29.729054 38.597804 47.892266
F 20.395591 30.878243 64.954750
F 29.729053 46.317366 47.892266
F 11.993633 28.304519 43.818350
F 11.993633 36.024080 43.818350
F 11.993633 43.743643 43.818350
F 20.906820 28.305053 44.036531
F 20.906820 36.024614 44.036531
F 20.906820 43.744177 44.036531
F 29.817956 28.305055 44.254315
F 29.817956 36.024615 44.254315
F 29.817956 43.744178 44.254315
F 11.926941 28.304519 46.547508
F 11.926941 36.024080 46.547508
F 11.926941 43.743643 46.547509
F 20.840145 28.305053 46.764995
F 20.840145 36.024614 46.764996
F 20.840145 43.744177 46.764996
F 29.751280 28.305055 46.982778
F 29.751280 36.024615 46.982778
F 29.751280 43.744178 46.982778
F 11.838026 30.878778 50.185459
F 11.838026 38.598339 50.185459
F 20.929048 30.878243 43.127044
F 20.751229 30.878243 50.402946
F 20.751229 38.597805 50.402946
F 11.482387 38.598339 64.737263
F 29.662365 30.878242 50.620729
F 29.662365 38.597804 50.620729
F 12.015845 38.598339 42.909557
F 29.662365 46.317366 50.620729
F 5.089733 24.461548 53.646338
F 31.801243 24.445275 54.313126
F 5.089733 32.181107 53.646338
F 31.801243 32.164835 54.313126
F 5.089734 39.900670 53.646338
F 31.801243 39.884397 54.313126
F 13.978337 24.445150 53.877626
F 13.978337 32.164710 53.877626
F 13.978337 39.884272 53.877626
F 22.890113 24.445275 54.095343
F 22.890113 32.164834 54.095343
F 22.890113 39.884396 54.095343
F 5.534271 27.002191 35.456583
F 5.000813 27.002191 57.284288
F 32.245784 27.018462 36.123371
F 31.712326 27.018462 57.951076
F 5.534272 34.721750 35.456583
F 5.000814 34.721750 57.284288
F 32.245784 34.738022 36.123371
F 31.712326 34.738022 57.951076
F 5.534272 42.441313 35.456584
F 5.000814 42.441313 57.284289
F 32.245784 42.457585 36.123371
F 31.712326 42.457585 57.951076
F 14.422877 27.018587 35.687871
F 13.889419 27.018588 57.515576
F 14.422877 34.738147 35.687871
F 13.889419 34.738147 57.515577
F 14.422877 42.457710 35.687871
F 13.889419 42.457710 57.515576
F 23.334654 27.018463 35.905588
F 22.801196 27.018463 57.733293
F 23.334653 34.738023 35.905588
F 22.801196 34.738023 57.733293
F 23.334653 42.457586 35.905588
F 22.801196 42.457585 57.733293
F 5.066822 27.002191 54.583754
F 32.312472 27.018462 33.394908
F 31.779015 27.018463 55.222613
F 5.066822 34.721750 54.583754
F 32.312472 34.738022 33.394908
F 31.779015 34.738022 55.222613
F 5.066822 42.441313 54.583754
F 32.312472 42.457585 33.394908
F 31.779015 42.457585 55.222613
F 14.489570 27.018587 32.959243
F 13.956112 27.018588 54.786948
F 14.489570 34.738147 32.959243
F 13.956112 34.738147 54.786948
F 14.489570 42.457710 32.959243
F 13.956112 42.457710 54.786948
F 23.401342 27.018463 33.177124
F 22.867885 27.018463 55.004830
F 23.401342 34.738023 33.177124
F 22.867885 34.738023 55.004830
F 23.401342 42.457585 33.177124
F 22.867885 42.457585 55.004829
F 5.155724 24.461547 50.945803
F 31.867919 24.445275 51.584663
F 5.155724 32.181106 50.945803
F 31.867919 32.164835 51.584663
F 5.155725 39.900669 50.945803
F 31.867919 39.884397 51.584662
F 14.045016 24.445150 51.148998
F 14.045016 32.164709 51.148998
F 14.045016 39.884272 51.148997
F 22.956788 24.445275 51.366879
F 22.956788 32.164834 51.366879
F 22.956788 39.884396 51.366879
F 7.797407 30.872452 32.799516
F 7.263950 30.872452 54.627221
F 7.797407 38.592013 32.799516
F 7.263950 38.592013 54.627221
F 29.840184 46.317366 43.344827
F 11.482387 30.878778 64.737262
F 7.797407 46.311576 32.799516
F 7.263950 46.311576 54.627221
F 16.717833 30.878286 33.013754
F 16.184375 30.878286 54.841459
F 16.717833 38.597847 33.013753
F 16.184375 38.597847 54.841459
F 16.717833 23.158726 33.013754
F 16.184375 23.158726 54.841459
F 12.015845 30.878778 42.909557
F 29.395641 43.744178 61.534581
F 25.629127 30.878242 33.231571
F 25.095669 30.878242 55.059276
F 25.629127 38.597804 33.231570
F 25.095669 38.597803 55.059275
F 29.929099 43.744178 39.706876
F 29.395641 36.024615 61.534582
F 7.352851 28.310845 50.989270
F 7.352851 36.030405 50.989270
F 7.352851 43.749968 50.989270
F 16.273276 28.305011 51.203508
F 16.273276 36.024571 51.203508
F 16.273276 43.744134 51.203508
F 25.184571 28.305054 51.421325
F 25.184571 36.024615 51.421325
F 25.184571 43.744178 51.421325
F 7.286359 28.310845 53.710251
F 7.286359 36.030406 53.710251
F 7.286359 43.749968 53.710252
F 16.206600 28.305011 53.932030
F 16.206600 36.024571 53.932031
F 16.206600 43.744134 53.932030
F 25.117896 28.305054 54.149788
F 25.117896 36.024615 54.149788
F 25.117896 43.744178 54.149788
F 7.730901 30.872452 35.520497
F 7.197443 30.872452 57.348202
F 7.730901 38.592013 35.520497
F 7.197443 38.592013 57.348202
F 7.730901 46.311576 35.520497
F 7.197443 46.311576 57.348202
F 16.651142 30.878286 35.742276
F 16.117684 30.878286 57.569981
F 16.651142 38.597847 35.742276
F 16.117684 38.597847 57.569981
F 16.651142 23.158726 35.742276
F 16.117684 23.158726 57.569981
F 29.929099 36.024615 39.706876
F 29.395641 28.305055 61.534581
F 25.562438 30.878242 35.960034
F 25.028981 30.878242 57.787739
F 25.562438 38.597804 35.960034
F 25.028980 38.597804 57.787739
F 5.600280 34.721750 32.756049
F 5.600279 27.002191 32.756049
F 9.516625 24.442867 53.770153
F 9.516625 32.162427 53.770153
F 9.516625 39.881989 53.770153
F 18.434519 24.445268 53.986455
F 18.434519 32.164827 53.986455
F 18.434519 39.884390 53.986455
F 27.345679 24.445275 54.204234
F 27.345679 32.164834 54.204234
F 27.345679 39.884396 54.204234
F 9.961165 27.020870 35.580398
F 9.427707 27.020871 57.408103
F 9.961165 34.740430 35.580398
F 9.427707 34.740430 57.408104
F 9.961165 42.459993 35.580399
F 9.427707 42.459993 57.408104
F 18.879059 27.018470 35.796700
F 18.345601 27.018470 57.624405
F 18.879059 34.738030 35.796700
F 18.345601 34.738030 57.624405
F 18.879059 42.457592 35.796700
F 18.345601 42.457592 57.624406
F 27.790220 27.018463 36.014479
F 27.256762 27.018463 57.842185
F 27.790220 34.738022 36.014480
F 27.256762 34.738022 57.842185
F 27.790220 42.457585 36.014480
F 27.256762 42.457585 57.842185
F 10.027935 27.020871 32.848634
F 9.494477 27.020871 54.676339
F 10.027935 34.740430 32.848634
F 9.494477 34.740430 54.676339
F 10.027935 42.459993 32.848634
F 9.494477 42.459993 54.676339
F 18.945748 27.018470 33.068228
F 18.412291 27.018470 54.895933
F 18.945748 34.738030 33.068227
F 18.412291 34.738029 54.895933
F 18.945748 42.457592 33.068227
F 18.412291 42.457592 54.895933
F 27.856909 27.018463 33.286016
F 27.323451 27.018463 55.113722
F 27.856909 34.738022 33.286016
F 27.323451 34.738022 55.113721
F 27.856909 42.457585 33.286016
F 27.323451 42.457585 55.113721
F 9.583381 24.442867 51.038388
F 9.583381 32.162427 51.038388
F 9.583381 39.881989 51.038388
F 18.501194 24.445268 51.257982
F 18.501194 32.164827 51.257982
F 18.501194 39.884390 51.257982
F 27.412355 24.445275 51.475771
F 27.412355 32.164834 51.475771
F 27.412355 39.884396 51.475771
F 12.260370 30.878778 32.904498
F 11.726913 30.878778 54.732203
F 12.260370 38.598339 32.904498
F 11.726913 38.598339 54.732203
F 12.260370 23.159218 32.904498
F 11.726913 23.159218 54.732203
F 29.929099 28.305055 39.706876
F 20.484506 43.744177 61.316799
F 21.173557 30.878243 33.122678
F 20.640099 30.878243 54.950383
F 21.173557 38.597804 33.122678
F 20.640099 38.597804 54.950383
F 21.017964 43.744177 39.489094
F 20.484506 36.024614 61.316799
F 30.084692 30.878242 33.340462
F 29.551234 30.878242 55.168167
F 30.084692 38.597804 33.340462
F 29.551234 38.597803 55.168167
F 21.017964 36.024614 39.489093
F 20.484506 28.305053 61.316799
F 30.084692 46.317366 33.340462
F 29.551234 46.317366 55.168167
F 11.815814 28.304519 51.094252
F 11.815814 36.024080 51.094252
F 11.815814 43.743643 51.094252
F 20.729001 28.305053 51.312432
F 20.729001 36.024614 51.312432
F 20.729001 43.744177 51.312432
F 29.640136 28.305055 51.530217
F 29.640136 36.024615 51.530216
F 29.640136 43.744178 51.530217
F 11.749122 28.304519 53.823410
F 11.749122 36.024080 53.823410
F 11.749122 43.743643 53.823410
F 20.662326 28.305053 54.040897
F 20.662326 36.024614 54.040897
F 20.662326 43.744177 54.040897
F 29.573460 28.305055 54.258680
F 29.573460 36.024615 54.258680
F 29.573460 43.744178 54.258680
F 12.193664 30.878778 35.633655
F 11.660206 30.878778 57.461360
F 12.193664 38.598339 35.633656
F 11.660206 38.598339 57.461361
F 21.017964 28.305053 39.489093
F 11.571303 43.743643 61.099311
F 21.106867 30.878243 35.851142
F 20.573410 30.878243 57.678848
F 21.106867 38.597805 35.851143
F 20.573410 38.597805 57.678848
F 12.104760 43.743643 39.271606
F 11.571303 36.024080 61.099312
F 30.018003 30.878242 36.068925
F 29.484545 30.878242 57.896630
F 30.018003 38.597804 36.068925
F 29.484546 38.597803 57.896631
F 12.104760 36.024080 39.271606
F 11.571303 28.304519 61.099311
F 30.018003 46.317366 36.068925
F 29.484546 46.317366 57.896630
F 5.445372 24.461548 39.094534
F 4.911914 24.461548 60.922239
F 32.156882 24.445275 39.761322
F 31.623424 24.445275 61.589027
F 5.445372 32.181107 39.094534
F 4.911914 32.181107 60.922239
F 32.156882 32.164835 39.761322
F 31.623424 32.164835 61.589027
F 5.445372 39.900670 39.094534
F 4.911915 39.900670 60.922239
F 32.156882 39.884397 39.761322
F 31.623424 39.884397 61.589027
F 14.333975 24.445150 39.325822
F 13.800517 24.445150 61.153527
F 14.333975 32.164710 39.325822
F 13.800517 32.164710 61.153527
F 14.333975 39.884272 39.325822
F 13.800517 39.884272 61.153528
F 23.245752 24.445275 39.543539
F 22.712294 24.445274 61.371244
F 23.245752 32.164834 39.543539
F 22.712294 32.164834 61.371244
F 23.245752 39.884396 39.543539
F 22.712294 39.884396 61.371244
F 5.356452 27.002191 42.732485
F 4.822994 27.002191 64.560190
F 32.067965 27.018462 43.399273
F 31.534507 27.018462 65.226978
F 5.356452 34.721750 42.732485
F 4.822995 34.721750 64.560191
F 32.067965 34.738022 43.399273
F 31.534507 34.738022 65.226978
F 5.356452 42.441313 42.732485
F 4.822995 42.441313 64.560191
F 32.067965 42.457585 43.399273
F 31.534507 42.457585 65.226978
F 14.245057 27.018587 42.963773
F 13.711600 27.018587 64.791478
F 14.245057 34.738147 42.963773
F 13.711600 34.738147 64.791478
F 14.245057 42.457710 42.963773
F 13.711600 42.457710 64.791478
F 23.156835 27.018463 43.181490
F 22.623377 27.018463 65.009195
F 23.156835 34.738023 43.181490
F 22.623377 34.738023 65.009195
F 23.156835 42.457585 43.181490
F 22.623377 42.457585 65.009195
F 5.422460 27.002190 40.031951
F 4.889002 27.002190 61.859656
F 32.134653 27.018462 40.670810
F 31.601196 27.018462 62.498515
F 5.422461 34.721750 40.031951
F 4.889003 34.721750 61.859656
F 32.134653 34.738022 40.670810
F 31.601196 34.738022 62.498515
F 5.422461 42.441313 40.031951
F 4.889003 42.441313 61.859656
F 32.134653 42.457585 40.670810
F 31.601196 42.457585 62.498515
F 14.311751 27.018588 40.235145
F 13.778293 27.018588 62.062850
F 14.311751 34.738147 40.235145
F 13.778293 34.738147 62.062850
F 14.311751 42.457710 40.235145
F 13.778293 42.457710 62.062850
F 23.223524 27.018463 40.453026
F 22.690066 27.018463 62.280731
F 23.223523 34.738023 40.453026
F 22.690066 34.738023 62.280731
F 23.223523 42.457585 40.453026
F 22.690066 42.457585 62.280731
F 5.511363 24.461547 36.393999
F 4.977905 24.461547 58.221704
F 32.223557 24.445275 37.032859
F 31.690100 24.445275 58.860564
F 5.511363 32.181106 36.393999
F 4.977905 32.181106 58.221704
F 32.223557 32.164835 37.032859
F 31.690100 32.164835 58.860564
F 5.511363 39.900669 36.393999
F 4.977906 39.900669 58.221704
F 32.223557 39.884397 37.032858
F 31.690100 39.884397 58.860564
F 14.400654 24.445150 36.597194
F 13.867197 24.445150 58.424899
F 14.400655 32.164709 36.597194
F 13.867197 32.164709 58.424899
F 14.400655 39.884272 36.597194
F 13.867197 39.884272 58.424899
F 23.312427 24.445275 36.815075
F 22.778970 24.445275 58.642780
F 23.312427 32.164834 36.815075
F 22.778970 32.164834 58.642780
F 23.312427 39.884396 36.815075
F 22.778970 39.884396 58.642780
F 7.619588 30.872452 40.075418
F 7.086130 30.872452 61.903123
F 7.619588 38.592013 40.075417
F 7.086130 38.592013 61.903123
F 12.104760 28.304519 39.271606
F 29.306726 38.597803 65.172532
F 7.619588 46.311576 40.075418
F 7.086130 46.311576 61.903123
F 16.540014 30.878286 40.289656
F 16.006556 30.878286 62.117361
F 16.540014 38.597847 40.289656
F 16.006556 38.597847 62.117361
F 16.540014 23.158726 40.289656
F 16.006556 23.158726 62.117361
F 29.462317 43.744178 58.806118
F 29.995774 43.744178 36.978413
F 25.451308 30.878242 40.507472
F 24.917850 30.878242 62.335177
F 25.451308 38.597804 40.507472
F 24.917850 38.597804 62.335177
F 29.462317 36.024615 58.806118
F 29.995775 36.024615 36.978413
F 7.708489 28.310845 36.437466
F 7.175031 28.310845 58.265171
F 7.708489 36.030405 36.437466
F 7.175031 36.030405 58.265171
F 7.708489 43.749968 36.437466
F 7.175031 43.749968 58.265171
F 16.628915 28.305010 36.651704
F 16.095457 28.305010 58.479410
F 16.628915 36.024571 36.651704
F 16.095457 36.024571 58.479409
F 16.628915 43.744134 36.651704
F 16.095457 43.744134 58.479409
F 25.540210 28.305054 36.869521
F 25.006752 28.305054 58.697226
F 25.540210 36.024615 36.869521
F 25.006752 36.024615 58.697226
F 25.540210 43.744178 36.869521
F 25.006752 43.744178 58.697226
F 7.641997 28.310845 39.158448
F 7.108539 28.310845 60.986153
F 7.641997 36.030406 39.158448
F 7.108539 36.030406 60.986153
F 7.641997 43.749968 39.158448
F 7.108540 43.749968 60.986153
F 16.562238 28.305010 39.380227
F 16.028781 28.305010 61.207932
F 16.562238 36.024571 39.380227
F 16.028781 36.024571 61.207932
F 16.562238 43.744134 39.380227
F 16.028780 43.744134 61.207932
F 25.473534 28.305054 39.597985
F 24.940077 28.305054 61.425690
F 25.473534 36.024615 39.597985
F 24.940077 36.024615 61.425690
F 25.473534 43.744178 39.597985
F 24.940077 43.744178 61.425690
F 7.553081 30.872452 42.796399
F 7.019624 30.872452 64.624104
F 7.553081 38.592013 42.796399
F 7.019624 38.592013 64.624104
F 7.553081 46.311576 42.796399
F 7.019624 46.311576 64.624104
F 16.473323 30.878286 43.018178
F 15.939865 30.878286 64.845883
F 16.473323 38.597847 43.018178
F 15.939865 38.597847 64.845883
F 16.473323 23.158726 43.018178
F 15.939865 23.158726 64.845883
F 29.462317 28.305055 58.806118
F 29.995774 28.305055 36.978413
F 25.384619 30.878242 43.235936
F 24.851161 30.878242 65.063641
F 25.384619 38.597804 43.235936
F 24.851161 38.597804 65.063641
F 11.660206 23.159218 57.461360
F 12.193664 23.159218 35.633655
F 9.872264 24.442867 39.218349
F 9.338806 24.442867 61.046054
F 9.872264 32.162427 39.218350
F 9.338806 32.162427 61.046055
F 9.872264 39.881989 39.218350
F 9.338806 39.881989 61.046055
F 18.790157 24.445268 39.434651
F 18.256700 24.445268 61.262356
F 18.790157 32.164827 39.434651
F 18.256699 32.164827 61.262356
F 18.790157 39.884390 39.434651
F 18.256700 39.884390 61.262357
F 27.701318 24.445275 39.652430
F 27.167860 24.445275 61.480136
F 27.701318 32.164834 39.652430
F 27.167860 32.164834 61.480136
F 27.701318 39.884396 39.652431
F 27.167860 39.884396 61.480136
F 9.783345 27.020870 42.856300
F 9.249888 27.020871 64.684005
F 9.783345 34.740430 42.856300
F 9.249888 34.740430 64.684006
F 9.783345 42.459993 42.856300
F 9.249888 42.459993 64.684006
F 18.701240 27.018470 43.072602
F 18.167782 27.018470 64.900307
F 18.701240 34.738030 43.072602
F 18.167782 34.738030 64.900307
F 18.701240 42.457592 43.072602
F 18.167782 42.457592 64.900307
F 27.612401 27.018463 43.290381
F 27.078943 27.018463 65.118087
F 27.612401 34.738022 43.290381
F 27.078943 34.738022 65.118087
F 27.612401 42.457585 43.290381
F 27.078943 42.457585 65.118087
F 9.850116 27.020871 40.124535
F 9.316658 27.020871 61.952241
F 9.850116 34.740430 40.124535
F 9.316658 34.740430 61.952241
F 9.850116 42.459993 40.124535
F 9.316658 42.459993 61.952240
F 18.767929 27.018470 40.344129
F 18.234471 27.018470 62.171835
F 18.767929 34.738029 40.344129
F 18.234471 34.738029 62.171834
F 18.767929 42.457592 40.344129
F 18.234471 42.457592 62.171834
F 27.679089 27.018463 40.561918
F 27.145632 27.018463 62.389623
F 27.679089 34.738022 40.561918
F 27.145632 34.738022 62.389623
F 27.679089 42.457585 40.561918
F 27.145632 42.457585 62.389623
F 9.939019 24.442867 36.486584
F 9.405562 24.442867 58.314289
F 9.939019 32.162426 36.486584
F 9.405562 32.162426 58.314289
F 9.939019 39.881989 36.486584
F 9.405562 39.881989 58.314289
F 18.856833 24.445268 36.706178
F 18.323375 24.445268 58.533883
F 18.856833 32.164827 36.706178
F 18.323375 32.164827 58.533883
F 18.856833 39.884390 36.706178
F 18.323375 39.884390 58.533883
F 27.767993 24.445275 36.923967
F 27.234536 24.445275 58.751672
F 27.767993 32.164834 36.923967
F 27.234536 32.164834 58.751672
F 27.767993 39.884396 36.923967
F 27.234536 39.884396 58.751672
F 12.082551 30.878778 40.180399
F 11.549093 30.878778 62.008104
F 12.082551 38.598339 40.180399
F 11.549093 38.598339 62.008104
F 12.082551 23.159218 40.180399
F 11.549093 23.159218 62.008104
F 20.551182 43.744177 58.588334
F 21.084639 43.744177 36.760629
F 20.995738 30.878243 40.398580
F 20.462280 30.878243 62.226285
F 20.995738 38.597804 40.398580
F 20.462280 38.597804 62.226285
F 20.551182 36.024614 58.588334
F 21.084639 36.024614 36.760629
F 29.906873 30.878242 40.616364
F 29.373415 30.878242 62.444069
F 29.906873 38.597803 40.616364
F 29.373415 38.597804 62.444069
F 20.551182 28.305053 58.588334
F 21.084639 28.305053 36.760629
F 29.906872 46.317366 40.616364
F 29.373415 46.317366 62.444069
F 12.171453 28.304519 36.542448
F 11.637995 28.304519 58.370153
F 12.171453 36.024080 36.542448
F 11.637995 36.024080 58.370153
F 12.171453 43.743643 36.542448
F 11.637995 43.743643 58.370153
F 25.273488 46.317366 47.783374
F 25.206799 46.317366 50.511838
F 20.817918 46.317367 47.674482
F 20.751229 46.317367 50.402946
F 25.629127 46.317366 33.231570
F 25.095669 46.317366 55.059276
F 25.562438 46.317366 35.960034
F 25.028980 46.317366 57.787739
F 21.173557 46.317367 33.122678
F 20.640099 46.317367 54.950383
F 21.106867 46.317367 35.851143
F 20.573410 46.317367 57.678848
F 25.451308 46.317366 40.507472
F 24.917850 46.317366 62.335177
F 25.384619 46.317366 43.235936
F 24.851161 46.317366 65.063641
F 20.995738 46.317367 40.398580
F 20.462280 46.317367 62.226285
F 20.929048 46.317367 43.127044
F 20.395591 46.317367 64.954749
F 11.838026 23.159218 50.185459
F 11.482387 23.159218 64.737262
F 12.015845 23.159218 42.909557
F 20.395591 23.158684 64.954749
F 20.929048 23.158684 43.127044
F 20.817918 23.158683 47.674482
F 20.751229 23.158684 50.402946
F 20.640099 23.158684 54.950383
F 21.106868 23.158684 35.851143
F 20.573410 23.158684 57.678848
F 20.995738 23.158684 40.398580
F 4.734095 24.461548 68.198141
F 4.200637 24.461548 90.025846
F 31.445605 24.445275 68.864929
F 30.912147 24.445275 90.692634
F 4.734095 32.181107 68.198141
F 4.200637 32.181107 90.025846
F 31.445605 32.164835 68.864929
F 30.912147 32.164835 90.692634
F 4.734096 39.900670 68.198141
F 4.200638 39.900670 90.025846
F 31.445605 39.884397 68.864929
F 30.912147 39.884397 90.692634
F 13.622698 24.445150 68.429430
F 13.089241 24.445150 90.257135
F 13.622699 32.164710 68.429430
F 13.089241 32.164710 90.257135
F 13.622699 39.884272 68.429430
F 13.089241 39.884272 90.257135
F 22.534475 24.445274 68.647146
F 22.001017 24.445274 90.474851
F 22.534475 32.164834 68.647146
F 22.001017 32.164834 90.474851
F 22.534475 39.884396 68.647146
F 22.001017 39.884396 90.474852
F 4.645175 27.002191 71.836093
F 4.111717 27.002191 93.663798
F 31.356688 27.018462 72.502880
F 30.823230 27.018462 94.330585
F 4.645175 34.721750 71.836093
F 4.111718 34.721750 93.663798
F 31.356688 34.738022 72.502880
F 30.823230 34.738022 94.330585
F 4.645175 42.441313 71.836093
F 4.111718 42.441313 93.663798
F 31.356688 42.457585 72.502880
F 30.823230 42.457585 94.330585
F 13.533780 27.018588 72.067380
F 13.000323 27.018587 93.895085
F 13.533780 34.738147 72.067380
F 13.000323 34.738147 93.895085
F 13.533781 42.457710 72.067380
F 13.000323 42.457710 93.895086
F 22.445558 27.018463 72.285097
F 21.912100 27.018463 94.112802
F 22.445558 34.738023 72.285097
F 21.912100 34.738023 94.112802
F 22.445558 42.457585 72.285097
F 21.912100 42.457585 94.112802
F 4.711183 27.002190 69.135558
F 4.177725 27.002191 90.963263
F 31.423376 27.018463 69.774417
F 30.889919 27.018463 91.602122
F 4.711184 34.721750 69.135558
F 4.177726 34.721750 90.963263
F 31.423376 34.738022 69.774417
F 30.889919 34.738022 91.602122
F 4.711184 42.441313 69.135558
F 4.177726 42.441313 90.963263
F 31.423376 42.457585 69.774417
F 30.889919 42.457585 91.602122
F 13.600474 27.018588 69.338752
F 13.067016 27.018588 91.166457
F 13.600474 34.738147 69.338752
F 13.067016 34.738147 91.166457
F 13.600474 42.457710 69.338752
F 13.067016 42.457710 91.166457
F 22.512246 27.018463 69.556634
F 21.978789 27.018463 91.384339
F 22.512246 34.738022 69.556633
F 21.978789 34.738023 91.384339
F 22.512246 42.457585 69.556633
F 21.978789 42.457585 91.384339
F 4.266628 24.461547 87.325311
F 31.512281 24.445275 66.136466
F 30.978823 24.445275 87.964171
F 4.266628 32.181106 87.325311
F 31.512281 32.164835 66.136466
F 30.978823 32.164835 87.964171
F 4.266629 39.900669 87.325311
F 31.512280 39.884397 66.136466
F 30.978823 39.884397 87.964171
F 13.689377 24.445150 65.700801
F 13.155920 24.445150 87.528506
F 13.689377 32.164710 65.700801
F 13.155920 32.164710 87.528506
F 13.689377 39.884272 65.700801
F 13.155920 39.884272 87.528506
F 22.601150 24.445275 65.918682
F 22.067693 24.445275 87.746387
F 22.601150 32.164834 65.918682
F 22.067693 32.164834 87.746387
F 22.601150 39.884396 65.918682
F 22.067693 39.884396 87.746387
F 6.908311 30.872452 69.179025
F 6.374853 30.872452 91.006730
F 33.117701 30.878242 91.656568
F 6.908311 38.592013 69.179025
F 6.374853 38.592013 91.006730
F 33.117701 38.597803 91.656568
F 28.773269 46.317366 87.000237
F 19.862133 38.597804 86.782455
F 6.908311 46.311576 69.179025
F 6.374853 46.311576 91.006730
F 19.862133 30.878243 86.782455
F 33.117701 46.317366 91.656568
F 15.828737 30.878286 69.393263
F 15.295279 30.878286 91.220968
F 15.828737 38.597847 69.393263
F 15.295279 38.597847 91.220968
F 15.828737 23.158726 69.393263
F 15.295279 23.158726 91.220968
F 10.948930 38.598339 86.564968
F 10.948930 30.878778 86.564968
F 24.740031 30.878242 69.611079
F 24.206573 30.878242 91.438785
F 24.740031 38.597804 69.611079
F 24.206573 38.597804 91.438785
F 28.862183 43.744178 83.362287
F 28.862183 36.024615 83.362287
F 6.997212 28.310845 65.541074
F 6.463754 28.310845 87.368779
F 33.206603 28.305055 88.018617
F 6.997212 36.030405 65.541074
F 6.463755 36.030405 87.368779
F 33.206603 36.024616 88.018617
F 6.997212 43.749968 65.541074
F 6.463755 43.749968 87.368779
F 33.206603 43.744178 88.018617
F 15.917638 28.305011 65.755312
F 15.384181 28.305010 87.583017
F 15.917638 36.024571 65.755311
F 15.384181 36.024571 87.583017
F 15.917638 43.744134 65.755311
F 15.384181 43.744134 87.583017
F 24.828933 28.305054 65.973128
F 24.295475 28.305054 87.800833
F 24.828933 36.024615 65.973128
F 24.295475 36.024615 87.800833
F 24.828933 43.744178 65.973128
F 24.295475 43.744178 87.800833
F 6.930720 28.310845 68.262055
F 6.397262 28.310845 90.089760
F 33.139927 28.305055 90.747080
F 6.930720 36.030406 68.262055
F 6.397262 36.030406 90.089760
F 33.139928 36.024616 90.747080
F 6.930720 43.749968 68.262055
F 6.397263 43.749968 90.089760
F 33.139927 43.744178 90.747080
F 15.850961 28.305011 68.483834
F 15.317504 28.305010 90.311539
F 15.850962 36.024571 68.483834
F 15.317504 36.024571 90.311539
F 15.850962 43.744134 68.483834
F 15.317504 43.744134 90.311539
F 24.762257 28.305054 68.701592
F 24.228800 28.305054 90.529297
F 24.762257 36.024615 68.701592
F 24.228800 36.024615 90.529297
F 24.762257 43.744178 68.701592
F 24.228800 43.744178 90.529297
F 6.841804 30.872452 71.900006
F 6.308347 30.872452 93.727711
F 33.051013 30.878242 94.385031
F 6.841804 38.592013 71.900006
F 6.308347 38.592013 93.727711
F 33.051013 38.597803 94.385031
F 6.841804 46.311576 71.900006
F 6.308347 46.311576 93.727711
F 33.051013 46.317366 94.385031
F 15.762046 30.878286 72.121785
F 15.228588 30.878286 93.949490
F 15.762046 38.597847 72.121785
F 15.228588 38.597847 93.949490
F 15.762046 23.158726 72.121785
F 15.228588 23.158726 93.949490
F 28.862183 28.305055 83.362286
F 19.951048 43.744177 83.144504
F 24.673342 30.878242 72.339543
F 24.139884 30.878242 94.167248
F 24.673342 38.597804 72.339543
F 24.139884 38.597804 94.167248
F 19.951048 36.024614 83.144504
F 11.126749 23.159218 79.289066
F 9.160987 24.442867 68.321957
F 8.627529 24.442867 90.149662
F 9.160987 32.162427 68.321957
F 8.627529 32.162427 90.149662
F 9.160987 39.881989 68.321957
F 8.627529 39.881989 90.149662
F 18.078880 24.445268 68.538258
F 17.545423 24.445268 90.365964
F 18.078880 32.164827 68.538258
F 17.545423 32.164827 90.365964
F 18.078880 39.884390 68.538259
F 17.545423 39.884390 90.365964
F 26.990041 24.445275 68.756038
F 26.456583 24.445275 90.583743
F 26.990041 32.164834 68.756038
F 26.456583 32.164834 90.583743
F 26.990041 39.884396 68.756038
F 26.456583 39.884396 90.583743
F 9.072069 27.020871 71.959907
F 8.538611 27.020871 93.787613
F 9.072069 34.740430 71.959908
F 8.538611 34.740430 93.787613
F 9.072069 42.459993 71.959908
F 8.538611 42.459993 93.787613
F 17.989963 27.018470 72.176209
F 17.456505 27.018470 94.003914
F 17.989963 34.738030 72.176209
F 17.456505 34.738030 94.003914
F 17.989963 42.457592 72.176209
F 17.456505 42.457592 94.003914
F 26.901124 27.018463 72.393988
F 26.367666 27.018463 94.221694
F 26.901124 34.738022 72.393988
F 26.367666 34.738022 94.221694
F 26.901124 42.457585 72.393989
F 26.367666 42.457585 94.221694
F 9.138839 27.020871 69.228143
F 8.605381 27.020871 91.055848
F 9.138839 34.740430 69.228143
F 8.605381 34.740430 91.055848
F 9.138839 42.459993 69.228143
F 8.605381 42.459993 91.055848
F 18.056652 27.018470 69.447736
F 17.523195 27.018470 91.275442
F 18.056652 34.738029 69.447736
F 17.523195 34.738029 91.275442
F 18.056652 42.457592 69.447736
F 17.523195 42.457592 91.275441
F 26.967812 27.018463 69.665525
F 26.434355 27.018463 91.493231
F 26.967812 34.738022 69.665525
F 26.434355 34.738022 91.493231
F 26.967812 42.457585 69.665525
F 26.434355 42.457585 91.493230
F 9.227742 24.442867 65.590192
F 8.694285 24.442867 87.417897
F 9.227742 32.162426 65.590192
F 8.694285 32.162426 87.417897
F 9.227742 39.881989 65.590192
F 8.694285 39.881989 87.417897
F 18.145556 24.445268 65.809785
F 17.612098 24.445268 87.637491
F 18.145556 32.164827 65.809785
F 17.612098 32.164827 87.637490
F 18.145556 39.884390 65.809785
F 17.612098 39.884390 87.637490
F 27.056716 24.445275 66.027574
F 26.523259 24.445275 87.855279
F 27.056716 32.164834 66.027574
F 26.523259 32.164834 87.855279
F 27.056716 39.884396 66.027574
F 26.523259 39.884397 87.855279
F 11.371274 30.878778 69.284007
F 10.837817 30.878778 91.111712
F 11.371274 38.598339 69.284007
F 10.837817 38.598339 91.111712
F 11.371274 23.159218 69.284007
F 10.837817 23.159218 91.111712
F 19.951049 28.305053 83.144504
F 11.037845 43.743643 82.927017
F 20.284460 30.878243 69.502187
F 19.751003 30.878243 91.329892
F 20.284461 38.597804 69.502187
F 19.751003 38.597804 91.329892
F 11.037845 36.024080 82.927017
F 11.037845 28.304519 82.927017
F 29.195596 30.878242 69.719971
F 28.662138 30.878242 91.547676
F 29.195596 38.597804 69.719971
F 28.662138 38.597804 91.547676
F 28.928859 43.744178 80.633823
F 28.928859 36.024615 80.633823
F 29.195596 46.317366 69.719971
F 28.662138 46.317366 91.547676
F 11.460175 28.304519 65.646056
F 10.926718 28.304519 87.473761
F 11.460176 36.024080 65.646055
F 10.926718 36.024080 87.473761
F 11.460176 43.743643 65.646055
F 10.926718 43.743643 87.473761
F 20.373362 28.305053 65.864236
F 19.839905 28.305053 87.691941
F 20.373362 36.024614 65.864236
F 19.839905 36.024614 87.691941
F 20.373362 43.744177 65.864236
F 19.839905 43.744177 87.691941
F 29.284498 28.305055 66.082020
F 28.751040 28.305055 87.909725
F 29.284498 36.024615 66.082020
F 28.751040 36.024615 87.909725
F 29.284498 43.744178 66.082020
F 28.751040 43.744178 87.909725
F 11.393484 28.304519 68.375214
F 10.860026 28.304519 90.202919
F 11.393484 36.024080 68.375214
F 10.860026 36.024080 90.202919
F 11.393484 43.743643 68.375214
F 10.860026 43.743643 90.202919
F 20.306687 28.305053 68.592701
F 19.773230 28.305053 90.420406
F 20.306687 36.024614 68.592701
F 19.773230 36.024614 90.420406
F 20.306687 43.744177 68.592701
F 19.773230 43.744177 90.420406
F 29.217822 28.305055 68.810483
F 28.684365 28.305055 90.638189
F 29.217822 36.024615 68.810484
F 28.684364 36.024615 90.638189
F 29.217822 43.744178 68.810484
F 28.684364 43.744178 90.638189
F 11.304568 30.878778 72.013164
F 10.771110 30.878778 93.840870
F 11.304568 38.598339 72.013165
F 10.771110 38.598339 93.840870
F 28.928859 28.305055 80.633823
F 20.017724 43.744177 80.416039
F 20.217772 30.878243 72.230652
F 19.684314 30.878243 94.058357
F 20.217772 38.597805 72.230652
F 19.684314 38.597805 94.058357
F 20.017724 36.024614 80.416039
F 20.017724 28.305053 80.416039
F 29.128907 30.878242 72.448434
F 28.595450 30.878242 94.276139
F 29.128907 38.597803 72.448434
F 28.595450 38.597804 94.276140
F 11.104537 43.743643 80.197859
F 11.104537 36.024080 80.197858
F 29.128907 46.317366 72.448434
F 28.595450 46.317366 94.276139
F 4.556275 24.461548 75.474043
F 4.022818 24.461547 97.301748
F 31.267786 24.445275 76.140831
F 30.734328 24.445275 97.968536
F 4.556275 32.181107 75.474043
F 4.022818 32.181107 97.301748
F 31.267786 32.164835 76.140831
F 30.734328 32.164835 97.968536
F 4.556276 39.900670 75.474043
F 4.022819 39.900670 97.301748
F 31.267786 39.884397 76.140831
F 30.734328 39.884397 97.968536
F 13.444879 24.445150 75.705331
F 12.911422 24.445150 97.533036
F 13.444879 32.164710 75.705331
F 12.911422 32.164710 97.533036
F 13.444879 39.884272 75.705331
F 12.911422 39.884272 97.533036
F 22.356656 24.445274 75.923048
F 21.823198 24.445274 97.750753
F 22.356656 32.164834 75.923048
F 21.823198 32.164834 97.750753
F 22.356656 39.884396 75.923048
F 21.823198 39.884396 97.750753
F 4.467356 27.002191 79.111994
F 31.178868 27.018462 79.778781
F 4.467356 34.721750 79.111994
F 31.178868 34.738022 79.778781
F 4.467356 42.441313 79.111994
F 31.178869 42.457585 79.778781
F 13.355961 27.018588 79.343281
F 13.355961 34.738147 79.343282
F 13.355961 42.457710 79.343282
F 22.267738 27.018463 79.560998
F 22.267738 34.738023 79.560998
F 22.267738 42.457585 79.560999
F 4.533364 27.002191 76.411459
F 3.999906 27.002191 98.239164
F 31.245557 27.018463 77.050318
F 4.533364 34.721750 76.411459
F 3.999907 34.721750 98.239164
F 31.245557 34.738022 77.050318
F 4.533364 42.441313 76.411459
F 3.999907 42.441313 98.239164
F 31.245557 42.457585 77.050318
F 13.422654 27.018588 76.614653
F 13.422655 34.738147 76.614653
F 13.422654 42.457710 76.614653
F 22.334427 27.018463 76.832535
F 22.334427 34.738023 76.832535
F 22.334427 42.457585 76.832535
F 4.622266 24.461547 72.773508
F 4.088809 24.461547 94.601213
F 31.334461 24.445275 73.412368
F 30.801004 24.445275 95.240073
F 4.622266 32.181106 72.773508
F 4.088809 32.181106 94.601213
F 31.334461 32.164835 73.412368
F 30.801004 32.164835 95.240073
F 4.622267 39.900669 72.773508
F 4.088809 39.900669 94.601213
F 31.334461 39.884397 73.412368
F 30.801004 39.884397 95.240073
F 13.511558 24.445150 72.976703
F 12.978100 24.445150 94.804408
F 13.511558 32.164709 72.976703
F 12.978101 32.164709 94.804408
F 13.511558 39.884272 72.976702
F 12.978101 39.884272 94.804408
F 22.423331 24.445275 73.194584
F 21.889873 24.445275 95.022289
F 22.423331 32.164834 73.194584
F 21.889873 32.164834 95.022289
F 22.423331 39.884396 73.194584
F 21.889873 39.884396 95.022289
F 6.730492 30.872452 76.454926
F 6.730492 38.592013 76.454926
F 28.773268 38.597804 87.000238
F 6.730492 46.311576 76.454926
F 15.650917 30.878286 76.669164
F 15.650917 38.597847 76.669164
F 15.650917 23.158726 76.669164
F 11.104537 28.304519 80.197859
F 24.562212 30.878242 76.886981
F 24.562212 38.597804 76.886981
F 28.839957 46.317366 84.271774
F 6.819393 28.310845 72.816975
F 6.285935 28.310845 94.644681
F 33.028784 28.305055 95.294519
F 6.819393 36.030405 72.816975
F 6.285935 36.030405 94.644680
F 33.028784 36.024615 95.294519
F 6.819393 43.749968 72.816975
F 6.285935 43.749968 94.644680
F 33.028784 43.744178 95.294519
F 15.739819 28.305010 73.031213
F 15.206361 28.305010 94.858918
F 15.739819 36.024571 73.031213
F 15.206361 36.024571 94.858918
F 15.739819 43.744134 73.031213
F 15.206361 43.744134 94.858918
F 24.651114 28.305054 73.249030
F 24.117656 28.305054 95.076735
F 24.651114 36.024615 73.249030
F 24.117656 36.024615 95.076735
F 24.651114 43.744178 73.249030
F 24.117656 43.744178 95.076735
F 6.752901 28.310845 75.537957
F 6.219443 28.310845 97.365662
F 32.962108 28.305055 98.022982
F 6.752901 36.030406 75.537957
F 6.219443 36.030406 97.365662
F 32.962108 36.024616 98.022982
F 6.752901 43.749968 75.537957
F 6.219444 43.749968 97.365662
F 32.962108 43.744178 98.022982
F 15.673142 28.305010 75.759735
F 15.139685 28.305010 97.587441
F 15.673142 36.024571 75.759736
F 15.139685 36.024571 97.587441
F 15.673142 43.744134 75.759736
F 15.139685 43.744134 97.587441
F 24.584438 28.305054 75.977494
F 24.050980 28.305054 97.805199
F 24.584438 36.024615 75.977494
F 24.050980 36.024615 97.805199
F 24.584438 43.744178 75.977494
F 24.050980 43.744178 97.805199
F 6.663985 30.872452 79.175907
F 33.406651 30.878242 79.833227
F 6.663985 38.592013 79.175907
F 33.406651 38.597803 79.833227
F 6.663985 46.311576 79.175907
F 33.406651 46.317366 79.833227
F 15.584227 30.878286 79.397686
F 15.584226 38.597847 79.397686
F 15.584226 23.158726 79.397686
F 28.839957 38.597804 84.271774
F 24.495523 30.878242 79.615444
F 24.495523 38.597804 79.615444
F 28.839957 30.878242 84.271774
F 8.983167 24.442867 75.597858
F 8.449710 24.442867 97.425564
F 8.983167 32.162427 75.597858
F 8.449710 32.162427 97.425564
F 8.983167 39.881989 75.597858
F 8.449710 39.881989 97.425564
F 17.901061 24.445268 75.814160
F 17.367603 24.445268 97.641865
F 17.901061 32.164827 75.814160
F 17.367603 32.164827 97.641865
F 17.901061 39.884390 75.814160
F 17.367603 39.884390 97.641865
F 26.812222 24.445275 76.031939
F 26.278764 24.445275 97.859644
F 26.812222 32.164834 76.031939
F 26.278764 32.164834 97.859645
F 26.812222 39.884396 76.031939
F 26.278764 39.884396 97.859645
F 8.894249 27.020870 79.235809
F 8.894249 34.740430 79.235809
F 8.894249 42.459993 79.235809
F 17.812143 27.018470 79.452111
F 17.812143 34.738030 79.452111
F 17.812143 42.457592 79.452111
F 26.723305 27.018463 79.669890
F 26.723305 34.738022 79.669890
F 26.723305 42.457585 79.669890
F 8.961019 27.020871 76.504044
F 8.961019 34.740430 76.504044
F 8.961019 42.459993 76.504044
F 17.878833 27.018470 76.723638
F 17.878833 34.738029 76.723638
F 17.878833 42.457592 76.723638
F 26.789993 27.018463 76.941427
F 26.789993 34.738022 76.941427
F 26.789993 42.457585 76.941427
F 9.049923 24.442867 72.866093
F 8.516465 24.442867 94.693799
F 9.049923 32.162426 72.866093
F 8.516465 32.162427 94.693799
F 9.049923 39.881989 72.866093
F 8.516465 39.881989 94.693798
F 17.967737 24.445268 73.085687
F 17.434279 24.445268 94.913392
F 17.967737 32.164827 73.085687
F 17.434279 32.164827 94.913392
F 17.967737 39.884390 73.085687
F 17.434279 39.884390 94.913392
F 26.878897 24.445275 73.303476
F 26.345440 24.445275 95.131181
F 26.878897 32.164834 73.303476
F 26.345440 32.164834 95.131181
F 26.878897 39.884396 73.303476
F 26.345440 39.884397 95.131181
F 11.193455 30.878778 76.559908
F 11.193455 38.598339 76.559908
F 11.193455 23.159218 76.559908
F 19.928822 38.597804 84.053990
F 20.106641 30.878243 76.778089
F 20.106641 38.597804 76.778088
F 19.928822 30.878243 84.053990
F 29.017777 30.878242 76.995873
F 29.017777 38.597804 76.995872
F 11.015636 23.159218 83.835810
F 29.017777 46.317366 76.995872
F 11.282356 28.304519 72.921957
F 10.748898 28.304519 94.749662
F 11.282356 36.024080 72.921957
F 10.748898 36.024080 94.749662
F 11.282356 43.743643 72.921957
F 10.748899 43.743643 94.749662
F 20.195543 28.305053 73.140138
F 19.662086 28.305053 94.967843
F 20.195544 36.024614 73.140138
F 19.662086 36.024614 94.967843
F 20.195544 43.744177 73.140138
F 19.662086 43.744177 94.967843
F 29.106679 28.305055 73.357922
F 28.573221 28.305055 95.185627
F 29.106679 36.024615 73.357922
F 28.573221 36.024615 95.185627
F 29.106679 43.744178 73.357922
F 28.573221 43.744178 95.185627
F 11.215664 28.304519 75.651115
F 10.682207 28.304519 97.478820
F 11.215664 36.024080 75.651115
F 10.682207 36.024080 97.478820
F 11.215664 43.743643 75.651115
F 10.682207 43.743643 97.478820
F 20.128868 28.305053 75.868602
F 19.595410 28.305053 97.696307
F 20.128868 36.024614 75.868602
F 19.595410 36.024614 97.696307
F 20.128868 43.744177 75.868602
F 19.595410 43.744177 97.696307
F 29.040003 28.305055 76.086385
F 28.506545 28.305055 97.914090
F 29.040003 36.024615 76.086385
F 28.506545 36.024615 97.914090
F 29.040003 43.744178 76.086385
F 28.506545 43.744178 97.914090
F 11.126749 30.878778 79.289066
F 11.126749 38.598339 79.289066
F 11.015636 38.598339 83.835810
F 20.039952 30.878243 79.506553
F 20.039952 38.597804 79.506553
F 11.015636 30.878778 83.835810
F 28.951088 30.878242 79.724335
F 28.951088 38.597804 79.724336
F 26.701078 39.884396 80.579377
F 28.951088 46.317366 79.724335
F 4.378457 24.461548 82.749944
F 31.089966 24.445275 83.416732
F 4.378457 32.181107 82.749944
F 31.089966 32.164835 83.416732
F 4.378457 39.900670 82.749944
F 31.089966 39.884397 83.416732
F 13.267060 24.445150 82.981233
F 13.267060 32.164710 82.981233
F 13.267060 39.884272 82.981233
F 22.178836 24.445274 83.198949
F 22.178836 32.164834 83.198949
F 22.178836 39.884396 83.198949
F 4.289537 27.002191 86.387896
F 31.001049 27.018462 87.054683
F 4.289537 34.721750 86.387896
F 31.001049 34.738022 87.054683
F 4.289537 42.441313 86.387896
F 31.001049 42.457585 87.054683
F 13.178142 27.018587 86.619183
F 13.178142 34.738147 86.619183
F 13.178142 42.457710 86.619184
F 22.089919 27.018463 86.836900
F 22.089919 34.738023 86.836900
F 22.089919 42.457585 86.836900
F 4.355545 27.002190 83.687361
F 31.067738 27.018463 84.326220
F 4.355546 34.721750 83.687361
F 31.067738 34.738022 84.326220
F 4.355546 42.441313 83.687361
F 31.067738 42.457585 84.326220
F 13.244835 27.018588 83.890555
F 13.244835 34.738147 83.890555
F 13.244835 42.457710 83.890555
F 22.156608 27.018463 84.108437
F 22.156608 34.738022 84.108437
F 22.156608 42.457585 84.108436
F 4.444447 24.461547 80.049409
F 31.156642 24.445275 80.688269
F 4.444447 32.181106 80.049409
F 31.156642 32.164835 80.688269
F 4.444448 39.900669 80.049409
F 31.156642 39.884397 80.688269
F 13.333739 24.445150 80.252604
F 13.333739 32.164710 80.252604
F 13.333739 39.884272 80.252604
F 22.245512 24.445275 80.470485
F 22.245512 32.164834 80.470485
F 22.245512 39.884396 80.470485
F 6.552673 30.872452 83.730828
F 33.295521 30.878242 84.380666
F 6.552673 38.592013 83.730828
F 33.295521 38.597804 84.380666
F 28.773269 30.878242 87.000237
F 6.552673 46.311576 83.730828
F 26.701078 32.164834 80.579377
F 33.295521 46.317366 84.380666
F 15.473098 30.878286 83.945066
F 15.473098 38.597847 83.945066
F 15.473098 23.158726 83.945066
F 26.701078 24.445275 80.579377
F 24.384392 30.878242 84.162883
F 24.384392 38.597804 84.162882
F 17.789917 39.884390 80.361588
F 6.641574 28.310845 80.092877
F 33.384422 28.305055 80.742715
F 6.641574 36.030405 80.092877
F 33.384422 36.024615 80.742715
F 6.641574 43.749968 80.092877
F 33.384422 43.744178 80.742715
F 15.561999 28.305011 80.307115
F 15.561999 36.024571 80.307114
F 15.561999 43.744134 80.307114
F 24.473295 28.305054 80.524931
F 24.473295 36.024615 80.524931
F 24.473295 43.744178 80.524931
F 6.575082 28.310845 82.813858
F 33.317747 28.305055 83.471178
F 6.575082 36.030406 82.813858
F 33.317747 36.024616 83.471178
F 6.575082 43.749968 82.813858
F 33.317747 43.744178 83.471178
F 15.495323 28.305010 83.035637
F 15.495323 36.024571 83.035637
F 15.495323 43.744134 83.035637
F 24.406619 28.305054 83.253395
F 24.406619 36.024615 83.253395
F 24.406619 43.744178 83.253395
F 6.486166 30.872452 86.451809
F 33.228831 30.878242 87.109129
F 6.486166 38.592013 86.451809
F 33.228831 38.597803 87.109129
F 6.486166 46.311576 86.451809
F 33.228831 46.317366 87.109129
F 15.406408 30.878286 86.673588
F 15.406408 38.597847 86.673588
F 15.406408 23.158726 86.673588
F 17.789917 32.164827 80.361588
F 24.317704 30.878242 86.891346
F 24.317703 38.597804 86.891346
F 10.771110 23.159218 93.840870
F 8.805348 24.442867 82.873760
F 8.805348 32.162427 82.873760
F 8.805348 39.881989 82.873760
F 17.723242 24.445268 83.090061
F 17.723242 32.164827 83.090062
F 17.723242 39.884390 83.090062
F 26.634402 24.445275 83.307841
F 26.634402 32.164834 83.307841
F 26.634402 39.884396 83.307841
F 8.716430 27.020871 86.511711
F 8.716430 34.740430 86.511711
F 8.716430 42.459993 86.511711
F 17.634324 27.018470 86.728012
F 17.634325 34.738030 86.728013
F 17.634324 42.457592 86.728013
F 26.545486 27.018463 86.945792
F 26.545485 34.738022 86.945792
F 26.545485 42.457585 86.945792
F 8.783201 27.020871 83.779946
F 8.783201 34.740430 83.779946
F 8.783201 42.459993 83.779946
F 17.701014 27.018470 83.999540
F 17.701014 34.738029 83.999540
F 17.701014 42.457592 83.999540
F 26.612174 27.018463 84.217328
F 26.612174 34.738022 84.217328
F 26.612174 42.457585 84.217328
F 8.872104 24.442867 80.141995
F 8.872104 32.162426 80.141995
F 8.872104 39.881989 80.141995
F 17.789917 24.445268 80.361588
F 24.740031 46.317366 69.611079
F 24.206573 46.317366 91.438785
F 24.673342 46.317366 72.339543
F 24.139884 46.317366 94.167248
F 20.284460 46.317367 69.502187
F 19.751003 46.317367 91.329892
F 20.217772 46.317367 72.230652
F 19.684314 46.317367 94.058357
F 24.562212 46.317366 76.886981
F 24.495523 46.317366 79.615444
F 20.106641 46.317367 76.778088
F 20.039952 46.317367 79.506553
F 24.384392 46.317366 84.162882
F 24.317704 46.317366 86.891346
F 19.928822 46.317367 84.053990
F 19.862133 46.317367 86.782455
F 10.948930 23.159218 86.564968
F 11.304568 23.159218 72.013164
F 19.862133 23.158684 86.782455
F 20.217772 23.158684 72.230652
F 19.684314 23.158684 94.058357
F 20.039952 23.158684 79.506553
F 3.667179 24.461548 111.853552
F 30.378690 24.445275 112.520340
F 3.667180 32.181107 111.853552
F 30.378690 32.164835 112.520340
F 3.667180 39.900670 111.853551
F 30.378690 39.884397 112.520340
F 12.555783 24.445150 112.084840
F 12.555783 32.164709 112.084840
F 12.555783 39.884272 112.084840
F 21.467559 24.445275 112.302557
F 21.467559 32.164834 112.302557
F 21.467559 39.884396 112.302557
F 3.578260 27.002191 115.491503
F 30.289772 27.018462 116.158290
F 3.578260 34.721750 115.491503
F 30.289772 34.738022 116.158290
F 3.578261 42.441313 115.491503
F 30.289772 42.457585 116.158290
F 12.466865 27.018587 115.722790
F 12.466865 34.738147 115.722791
F 12.466865 42.457710 115.722791
F 21.378642 27.018463 115.940507
F 21.378642 34.738023 115.940507
F 21.378642 42.457585 115.940507
F 3.644268 27.002191 112.790968
F 30.356461 27.018463 113.429827
F 3.644268 34.721750 112.790968
F 30.356461 34.738022 113.429827
F 3.644269 42.441313 112.790968
F 30.356461 42.457585 113.429827
F 12.533558 27.018587 112.994162
F 12.533558 34.738147 112.994162
F 12.533558 42.457710 112.994162
F 21.445331 27.018463 113.212044
F 21.445331 34.738023 113.212044
F 21.445331 42.457585 113.212044
F 3.733170 24.461547 109.153017
F 3.199713 24.461547 130.980722
F 30.445365 24.445275 109.791876
F 3.733170 32.181106 109.153017
F 3.199713 32.181106 130.980722
F 30.445365 32.164835 109.791876
F 3.733171 39.900669 109.153016
F 3.199714 39.900669 130.980722
F 30.445365 39.884397 109.791876
F 12.622462 24.445150 109.356211
F 12.622462 32.164709 109.356211
F 12.622462 39.884272 109.356211
F 21.534235 24.445275 109.574093
F 21.534235 32.164834 109.574093
F 21.534235 39.884396 109.574092
F 5.841396 30.872452 112.834435
F 32.584244 30.878242 113.484273
F 5.841396 38.592013 112.834435
F 32.584244 38.597803 113.484273
F 27.706353 46.317366 130.655648
F 5.841396 46.311576 112.834435
F 28.239811 38.597804 108.827943
F 32.584244 46.317366 113.484273
F 14.761821 30.878286 113.048673
F 14.761821 38.597847 113.048673
F 14.761821 23.158726 113.048673
F 27.706353 30.878242 130.655648
F 23.673115 30.878242 113.266490
F 23.673115 38.597804 113.266490
F 28.239811 30.878242 108.827942
F 5.930297 28.310845 109.196484
F 32.673146 28.305055 109.846322
F 5.930297 36.030405 109.196484
F 32.673146 36.024615 109.846322
F 5.930297 43.749968 109.196484
F 32.673146 43.744178 109.846322
F 14.850723 28.305010 109.410722
F 14.850723 36.024571 109.410722
F 14.850723 43.744134 109.410722
F 23.762018 28.305054 109.628539
F 23.762018 36.024615 109.628539
F 23.762018 43.744178 109.628539
F 5.863805 28.310845 111.917465
F 32.606470 28.305055 112.574785
F 5.863805 36.030406 111.917466
F 32.606470 36.024616 112.574785
F 5.863805 43.749969 111.917465
F 32.606470 43.744178 112.574785
F 14.784046 28.305010 112.139244
F 14.784046 36.024571 112.139245
F 14.784046 43.744134 112.139244
F 23.695342 28.305054 112.357002
F 23.695342 36.024615 112.357003
F 23.695342 43.744178 112.357002
F 5.774889 30.872452 115.555416
F 32.517555 30.878242 116.212736
F 5.774889 38.592013 115.555416
F 32.517555 38.597803 116.212736
F 5.774889 46.311576 115.555416
F 32.517555 46.317366 116.212736
F 14.695131 30.878286 115.777195
F 14.695131 38.597847 115.777195
F 14.695131 23.158726 115.777195
F 18.795218 38.597805 130.437865
F 23.606427 30.878242 115.994953
F 23.606426 38.597804 115.994953
F 10.059833 23.159218 122.944476
F 8.094071 24.442867 111.977367
F 8.094071 32.162427 111.977367
F 8.094071 39.881989 111.977367
F 17.011965 24.445268 112.193669
F 17.011965 32.164827 112.193669
F 17.011965 39.884390 112.193669
F 25.923126 24.445275 112.411448
F 25.923126 32.164834 112.411448
F 25.923126 39.884396 112.411448
F 8.005154 27.020870 115.615318
F 8.005154 34.740430 115.615318
F 8.005154 42.459993 115.615318
F 16.923047 27.018470 115.831619
F 16.923047 34.738030 115.831620
F 16.923047 42.457592 115.831620
F 25.834209 27.018463 116.049399
F 25.834209 34.738022 116.049399
F 25.834209 42.457585 116.049399
F 8.071923 27.020871 112.883553
F 8.071923 34.740430 112.883553
F 8.071924 42.459993 112.883553
F 16.989737 27.018470 113.103147
F 16.989737 34.738029 113.103147
F 16.989737 42.457592 113.103147
F 25.900897 27.018463 113.320936
F 25.900897 34.738022 113.320935
F 25.900897 42.457585 113.320936
F 8.160827 24.442867 109.245602
F 8.160827 32.162426 109.245602
F 8.160827 39.881989 109.245602
F 17.078640 24.445268 109.465196
F 17.078640 32.164827 109.465196
F 17.078640 39.884390 109.465196
F 25.989801 24.445275 109.682985
F 25.989801 32.164834 109.682984
F 25.989801 39.884396 109.682984
F 10.304359 30.878778 112.939417
F 10.304359 38.598339 112.939417
F 10.304359 23.159218 112.939417
F 19.328676 38.597805 108.610160
F 19.217545 30.878243 113.157598
F 19.217545 38.597804 113.157597
F 18.795218 30.878243 130.437865
F 28.128681 30.878242 113.375382
F 28.128681 38.597803 113.375381
F 19.328675 30.878243 108.610160
F 28.128681 46.317366 113.375382
F 10.393260 28.304519 109.301466
F 10.393260 36.024080 109.301466
F 10.393260 43.743643 109.301466
F 19.306447 28.305053 109.519646
F 19.306447 36.024614 109.519646
F 19.306447 43.744177 109.519646
F 28.217583 28.305055 109.737430
F 28.217583 36.024615 109.737430
F 28.217583 43.744178 109.737430
F 10.326568 28.304519 112.030624
F 10.326568 36.024080 112.030624
F 10.326568 43.743643 112.030624
F 19.239772 28.305053 112.248111
F 19.239772 36.024614 112.248111
F 19.239772 43.744177 112.248111
F 28.150907 28.305055 112.465894
F 28.150907 36.024615 112.465894
F 28.150907 43.744178 112.465894
F 10.237653 30.878778 115.668575
F 10.237653 38.598339 115.668575
F 9.882014 38.598339 130.220378
F 19.150856 30.878243 115.886062
F 19.150856 38.597805 115.886062
F 10.415472 38.598339 108.392673
F 28.061992 30.878242 116.103844
F 28.061992 38.597803 116.103845
F 9.882014 30.878777 130.220378
F 28.061992 46.317366 116.103845
F 3.489360 24.461547 119.129453
F 30.200870 24.445275 119.796241
F 3.489360 32.181107 119.129453
F 30.200870 32.164835 119.796241
F 3.489361 39.900670 119.129453
F 30.200870 39.884397 119.796241
F 12.377964 24.445150 119.360741
F 12.377964 32.164709 119.360742
F 12.377964 39.884272 119.360742
F 21.289740 24.445275 119.578458
F 21.289740 32.164834 119.578458
F 21.289740 39.884396 119.578458
F 3.933898 27.002191 100.939699
F 3.400440 27.002191 122.767404
F 30.645411 27.018462 101.606486
F 30.111953 27.018462 123.434191
F 3.933899 34.721750 100.939699
F 3.400441 34.721750 122.767404
F 30.645411 34.738022 101.606486
F 30.111953 34.738022 123.434192
F 3.933899 42.441313 100.939699
F 3.400441 42.441313 122.767404
F 30.645411 42.457585 101.606486
F 30.111953 42.457585 123.434192
F 12.822504 27.018587 101.170987
F 12.289046 27.018588 122.998692
F 12.822504 34.738147 101.170987
F 12.289046 34.738147 122.998692
F 12.822504 42.457710 101.170987
F 12.289046 42.457710 122.998692
F 21.734281 27.018463 101.388703
F 21.200823 27.018463 123.216409
F 21.734281 34.738023 101.388703
F 21.200823 34.738023 123.216409
F 21.734281 42.457586 101.388704
F 21.200823 42.457585 123.216409
F 3.466449 27.002191 120.066869
F 30.712100 27.018463 98.878024
F 30.178642 27.018462 120.705729
F 3.466449 34.721750 120.066870
F 30.712100 34.738022 98.878024
F 30.178642 34.738022 120.705729
F 3.466449 42.441313 120.066869
F 30.712100 42.457585 98.878023
F 30.178642 42.457585 120.705729
F 12.889197 27.018588 98.442359
F 12.355739 27.018588 120.270064
F 12.889197 34.738147 98.442358
F 12.355739 34.738147 120.270064
F 12.889197 42.457710 98.442358
F 12.355739 42.457710 120.270064
F 21.800970 27.018463 98.660240
F 21.267512 27.018463 120.487945
F 21.800969 34.738022 98.660240
F 21.267512 34.738023 120.487945
F 21.800969 42.457585 98.660240
F 21.267512 42.457585 120.487945
F 3.555351 24.461547 116.428918
F 30.267546 24.445275 117.067778
F 3.555351 32.181106 116.428918
F 30.267546 32.164835 117.067778
F 3.555352 39.900669 116.428918
F 30.267546 39.884397 117.067778
F 12.444643 24.445150 116.632113
F 12.444643 32.164709 116.632113
F 12.444643 39.884272 116.632113
F 21.356416 24.445275 116.849994
F 21.356416 32.164834 116.849994
F 21.356416 39.884396 116.849994
F 6.197035 30.872452 98.282632
F 5.663577 30.872452 120.110337
F 32.939882 30.878242 98.932469
F 32.406424 30.878242 120.760175
F 6.197035 38.592013 98.282631
F 5.663577 38.592013 120.110336
F 32.939882 38.597803 98.932469
F 32.406424 38.597803 120.760174
F 28.239811 46.317366 108.827943
F 10.415472 30.878778 108.392673
F 6.197034 46.311576 98.282631
F 5.663577 46.311576 120.110337
F 27.795268 43.744178 127.017697
F 28.328726 43.744178 105.189992
F 32.939882 46.317366 98.932469
F 32.406424 46.317366 120.760175
F 15.117460 30.878286 98.496869
F 14.584002 30.878286 120.324575
F 15.117460 38.597847 98.496869
F 14.584002 38.597847 120.324574
F 15.117460 23.158726 98.496869
F 14.584002 23.158726 120.324574
F 27.795268 36.024615 127.017697
F 28.328726 36.024615 105.189992
F 24.028754 30.878242 98.714686
F 23.495296 30.878242 120.542391
F 24.028754 38.597804 98.714686
F 23.495296 38.597804 120.542391
F 27.795269 28.305055 127.017697
F 28.328726 28.305055 105.189991
F 5.752478 28.310845 116.472386
F 32.495326 28.305055 117.122224
F 5.752478 36.030405 116.472385
F 32.495326 36.024615 117.122224
F 5.752478 43.749968 116.472386
F 32.495326 43.744178 117.122224
F 14.672904 28.305010 116.686624
F 14.672904 36.024571 116.686624
F 14.672904 43.744134 116.686624
F 23.584198 28.305054 116.904440
F 23.584198 36.024615 116.904440
F 23.584198 43.744178 116.904440
F 5.685986 28.310845 119.193367
F 32.428651 28.305055 119.850687
F 5.685986 36.030406 119.193367
F 32.428651 36.024615 119.850687
F 5.685986 43.749968 119.193367
F 32.428651 43.744178 119.850687
F 14.606227 28.305010 119.415146
F 14.606227 36.024571 119.415146
F 14.606227 43.744134 119.415146
F 23.517523 28.305054 119.632904
F 23.517523 36.024615 119.632904
F 23.517523 43.744178 119.632904
F 6.130528 30.872452 101.003613
F 5.597070 30.872452 122.831318
F 32.873193 30.878242 101.660932
F 32.339736 30.878242 123.488637
F 6.130528 38.592013 101.003613
F 5.597070 38.592013 122.831318
F 32.873193 38.597803 101.660932
F 32.339736 38.597803 123.488637
F 6.130528 46.311576 101.003613
F 5.597070 46.311576 122.831318
F 32.873193 46.317366 101.660932
F 32.339736 46.317366 123.488637
F 15.050769 30.878286 101.225391
F 14.517311 30.878286 123.053096
F 15.050769 38.597847 101.225391
F 14.517311 38.597847 123.053097
F 15.050769 23.158726 101.225391
F 14.517311 23.158726 123.053096
F 18.884133 43.744177 126.799914
F 19.417591 43.744177 104.972209
F 23.962065 30.878242 101.443149
F 23.428608 30.878242 123.270854
F 23.962065 38.597804 101.443149
F 23.428608 38.597804 123.270855
F 10.593291 23.159218 101.116771
F 18.884133 36.024614 126.799914
F 7.916252 24.442867 119.253269
F 7.916252 32.162427 119.253269
F 7.916252 39.881989 119.253269
F 16.834146 24.445268 119.469570
F 16.834146 32.164827 119.469570
F 16.834146 39.884390 119.469571
F 25.745306 24.445275 119.687350
F 25.745306 32.164834 119.687350
F 25.745306 39.884396 119.687350
F 8.360792 27.020870 101.063514
F 7.827334 27.020871 122.891219
F 8.360792 34.740430 101.063514
F 7.827334 34.740430 122.891219
F 8.360792 42.459993 101.063514
F 7.827334 42.459993 122.891219
F 17.278686 27.018470 101.279816
F 16.745228 27.018470 123.107521
F 17.278686 34.738030 101.279816
F 16.745228 34.738030 123.107521
F 17.278686 42.457592 101.279816
F 16.745228 42.457592 123.107521
F 26.189847 27.018463 101.497595
F 25.656390 27.018463 123.325300
F 26.189847 34.738022 101.497595
F 25.656390 34.738022 123.325300
F 26.189847 42.457585 101.497595
F 25.656390 42.457585 123.325300
F 8.427562 27.020871 98.331749
F 7.894104 27.020871 120.159454
F 8.427562 34.740430 98.331749
F 7.894104 34.740430 120.159454
F 8.427562 42.459993 98.331749
F 7.894104 42.459993 120.159454
F 17.345375 27.018470 98.551343
F 16.811918 27.018470 120.379048
F 17.345375 34.738029 98.551343
F 16.811918 34.738029 120.379048
F 17.345375 42.457592 98.551343
F 16.811918 42.457592 120.379048
F 26.256536 27.018463 98.769132
F 25.723078 27.018463 120.596837
F 26.256536 34.738022 98.769132
F 25.723078 34.738022 120.596837
F 26.256536 42.457585 98.769132
F 25.723078 42.457585 120.596837
F 7.983008 24.442867 116.521504
F 7.983008 32.162426 116.521504
F 7.983008 39.881989 116.521504
F 16.900821 24.445268 116.741097
F 16.900821 32.164827 116.741097
F 16.900821 39.884390 116.741097
F 25.811982 24.445275 116.958886
F 25.811982 32.164834 116.958886
F 25.811982 39.884396 116.958886
F 10.659998 30.878778 98.387613
F 10.126540 30.878778 120.215318
F 10.659998 38.598339 98.387613
F 10.126540 38.598339 120.215318
F 10.659997 23.159218 98.387613
F 10.126540 23.159218 120.215318
F 19.417591 36.024614 104.972209
F 18.884133 28.305053 126.799914
F 19.573184 30.878243 98.605794
F 19.039726 30.878243 120.433499
F 19.573184 38.597804 98.605793
F 19.039726 38.597804 120.433499
F 19.417591 28.305053 104.972209
F 9.970930 43.743643 126.582427
F 28.484319 30.878242 98.823578
F 27.950861 30.878242 120.651283
F 28.484319 38.597804 98.823578
F 27.950861 38.597803 120.651283
F 10.504388 43.743643 104.754722
F 9.970930 36.024080 126.582427
F 28.484319 46.317366 98.823578
F 27.950861 46.317366 120.651283
F 10.215441 28.304519 116.577367
F 10.215441 36.024080 116.577367
F 10.215441 43.743643 116.577367
F 19.128628 28.305053 116.795548
F 19.128628 36.024614 116.795548
F 19.128628 43.744177 116.795548
F 28.039763 28.305055 117.013332
F 28.039763 36.024615 117.013332
F 28.039763 43.744178 117.013332
F 10.148749 28.304519 119.306525
F 10.148749 36.024080 119.306526
F 10.148749 43.743643 119.306526
F 19.061953 28.305053 119.524013
F 19.061953 36.024614 119.524013
F 19.061953 43.744177 119.524013
F 27.973088 28.305055 119.741795
F 27.973088 36.024615 119.741795
F 27.973087 43.744178 119.741795
F 10.593291 30.878778 101.116771
F 10.059833 30.878778 122.944476
F 10.593291 38.598339 101.116771
F 10.059833 38.598339 122.944476
F 10.504388 36.024080 104.754722
F 9.970930 28.304519 126.582427
F 19.506495 30.878243 101.334258
F 18.973037 30.878243 123.161963
F 19.506495 38.597804 101.334258
F 18.973037 38.597804 123.161963
F 10.504388 28.304519 104.754722
F 27.861944 43.744178 124.289234
F 28.417630 30.878242 101.552041
F 27.884173 30.878242 123.379746
F 28.417630 38.597804 101.552041
F 27.884173 38.597803 123.379746
F 28.395402 43.744178 102.461528
F 27.861944 36.024615 124.289234
F 28.417630 46.317366 101.552041
F 27.884173 46.317366 123.379746
F 3.844998 24.461548 104.577649
F 3.311541 24.461548 126.405355
F 30.556509 24.445275 105.244437
F 30.023051 24.445275 127.072143
F 3.844999 32.181107 104.577649
F 3.311541 32.181107 126.405355
F 30.556509 32.164835 105.244437
F 30.023051 32.164835 127.072143
F 3.844999 39.900670 104.577649
F 3.311542 39.900670 126.405355
F 30.556509 39.884397 105.244437
F 30.023051 39.884397 127.072143
F 12.733602 24.445150 104.808938
F 12.200145 24.445150 126.636643
F 12.733602 32.164710 104.808938
F 12.200145 32.164710 126.636643
F 12.733602 39.884272 104.808938
F 12.200145 39.884272 126.636643
F 21.645379 24.445274 105.026654
F 21.111921 24.445274 126.854360
F 21.645379 32.164834 105.026654
F 21.111921 32.164834 126.854360
F 21.645379 39.884396 105.026655
F 21.111921 39.884396 126.854360
F 3.756079 27.002191 108.215600
F 3.222621 27.002191 130.043306
F 30.467592 27.018462 108.882388
F 29.934134 27.018462 130.710094
F 3.756080 34.721750 108.215601
F 3.222622 34.721750 130.043306
F 30.467592 34.738022 108.882388
F 29.934134 34.738022 130.710094
F 3.756079 42.441313 108.215601
F 3.222622 42.441313 130.043306
F 30.467592 42.457585 108.882388
F 29.934134 42.457585 130.710094
F 12.644684 27.018587 108.446889
F 12.111227 27.018587 130.274594
F 12.644684 34.738147 108.446889
F 12.111227 34.738147 130.274594
F 12.644684 42.457710 108.446889
F 12.111227 42.457710 130.274594
F 21.556462 27.018463 108.664605
F 21.023004 27.018463 130.492310
F 21.556462 34.738023 108.664605
F 21.023004 34.738023 130.492311
F 21.556462 42.457585 108.664605
F 21.023004 42.457585 130.492311
F 3.822087 27.002190 105.515066
F 3.288629 27.002191 127.342772
F 30.534280 27.018463 106.153925
F 30.000823 27.018463 127.981631
F 3.822088 34.721750 105.515066
F 3.288630 34.721750 127.342771
F 30.534280 34.738022 106.153925
F 30.000823 34.738022 127.981631
F 3.822088 42.441313 105.515066
F 3.288630 42.441313 127.342771
F 30.534280 42.457585 106.153925
F 30.000823 42.457585 127.981630
F 12.711378 27.018588 105.718260
F 12.177920 27.018587 127.545965
F 12.711378 34.738147 105.718260
F 12.177920 34.738147 127.545965
F 12.711378 42.457710 105.718260
F 12.177920 42.457710 127.545965
F 21.623151 27.018463 105.936142
F 21.089693 27.018463 127.763847
F 21.623151 34.738023 105.936142
F 21.089693 34.738023 127.763847
F 21.623151 42.457585 105.936142
F 21.089693 42.457585 127.763847
F 3.910990 24.461547 101.877114
F 3.377532 24.461547 123.704820
F 30.623184 24.445275 102.515974
F 30.089727 24.445275 124.343680
F 3.910990 32.181106 101.877114
F 3.377532 32.181106 123.704820
F 30.623184 32.164835 102.515974
F 30.089727 32.164834 124.343680
F 3.910990 39.900669 101.877114
F 3.377533 39.900669 123.704820
F 30.623184 39.884397 102.515974
F 30.089727 39.884397 124.343679
F 12.800282 24.445150 102.080309
F 12.266824 24.445150 123.908014
F 12.800282 32.164710 102.080309
F 12.266824 32.164709 123.908014
F 12.800282 39.884272 102.080309
F 12.266824 39.884272 123.908014
F 21.712054 24.445275 102.298191
F 21.178597 24.445275 124.125896
F 21.712054 32.164834 102.298190
F 21.178597 32.164834 124.125896
F 21.712054 39.884396 102.298190
F 21.178597 39.884396 124.125896
F 6.019215 30.872452 105.558533
F 5.485758 30.872452 127.386239
F 32.762063 30.878242 106.208371
F 32.228605 30.878242 128.036077
F 6.019215 38.592013 105.558533
F 5.485758 38.592013 127.386239
F 32.762063 38.597803 106.208371
F 32.228605 38.597803 128.036076
F 28.395402 36.024615 102.461528
F 27.706353 38.597804 130.655648
F 6.019215 46.311576 105.558533
F 5.485757 46.311576 127.386238
F 27.861944 28.305055 124.289234
F 28.395402 28.305055 102.461528
F 32.762063 46.317366 106.208371
F 32.228605 46.317366 128.036076
F 14.939641 30.878286 105.772771
F 14.406183 30.878286 127.600476
F 14.939641 38.597847 105.772771
F 14.406183 38.597847 127.600476
F 14.939641 23.158726 105.772771
F 14.406183 23.158726 127.600476
F 18.950809 43.744177 124.071449
F 19.484267 43.744177 102.243744
F 23.850935 30.878242 105.990588
F 23.317477 30.878242 127.818293
F 23.850935 38.597804 105.990588
F 23.317477 38.597804 127.818293
F 18.950809 36.024614 124.071449
F 19.484267 36.024614 102.243744
F 6.108116 28.310845 101.920582
F 5.574658 28.310845 123.748287
F 32.850965 28.305055 102.570420
F 32.317507 28.305055 124.398125
F 6.108116 36.030405 101.920582
F 5.574658 36.030405 123.748287
F 32.850965 36.024615 102.570420
F 32.317507 36.024616 124.398125
F 6.108116 43.749968 101.920582
F 5.574658 43.749968 123.748287
F 32.850965 43.744178 102.570420
F 32.317507 43.744178 124.398125
F 15.028542 28.305010 102.134820
F 14.495084 28.305010 123.962525
F 15.028542 36.024571 102.134820
F 14.495084 36.024571 123.962525
F 15.028542 43.744134 102.134820
F 14.495084 43.744134 123.962525
F 23.939837 28.305054 102.352637
F 23.406380 28.305054 124.180342
F 23.939837 36.024615 102.352636
F 23.406380 36.024615 124.180342
F 23.939837 43.744178 102.352636
F 23.406380 43.744178 124.180342
F 6.041624 28.310845 104.641563
F 5.508166 28.310845 126.469269
F 32.784289 28.305055 105.298883
F 32.250832 28.305055 127.126588
F 6.041624 36.030406 104.641563
F 5.508166 36.030406 126.469269
F 32.784289 36.024616 105.298883
F 32.250832 36.024616 127.126589
F 6.041624 43.749968 104.641563
F 5.508167 43.749968 126.469269
F 32.784289 43.744178 105.298883
F 32.250832 43.744178 127.126588
F 14.961865 28.305010 104.863342
F 14.428408 28.305010 126.691047
F 14.961866 36.024571 104.863342
F 14.428408 36.024571 126.691047
F 14.961866 43.744134 104.863342
F 14.428408 43.744134 126.691047
F 23.873161 28.305054 105.081100
F 23.339704 28.305054 126.908805
F 23.873161 36.024615 105.081100
F 23.339704 36.024615 126.908806
F 23.873161 43.744178 105.081100
F 23.339704 43.744178 126.908806
F 5.952708 30.872452 108.279514
F 5.419251 30.872452 130.107220
F 32.695374 30.878242 108.936834
F 32.161916 30.878242 130.764539
F 5.952708 38.592013 108.279514
F 5.419251 38.592013 130.107220
F 32.695374 38.597803 108.936834
F 32.161916 38.597803 130.764540
F 5.952708 46.311576 108.279514
F 5.419251 46.311576 130.107220
F 32.695374 46.317366 108.936834
F 32.161916 46.317366 130.764539
F 14.872950 30.878286 108.501293
F 14.339492 30.878286 130.328998
F 14.872950 38.597847 108.501293
F 14.339492 38.597847 130.328998
F 14.872950 23.158726 108.501293
F 14.339492 23.158726 130.328998
F 18.950809 28.305053 124.071449
F 19.484267 28.305053 102.243744
F 23.784246 30.878242 108.719051
F 23.250788 30.878242 130.546756
F 23.784246 38.597804 108.719051
F 23.250788 38.597804 130.546757
F 10.415472 23.159218 108.392673
F 9.882014 23.159218 130.220378
F 8.271891 24.442867 104.701465
F 7.738433 24.442867 126.529170
F 8.271891 32.162427 104.701465
F 7.738433 32.162427 126.529170
F 8.271891 39.881989 104.701465
F 7.738433 39.881989 126.529170
F 17.189785 24.445268 104.917767
F 16.656327 24.445268 126.745472
F 17.189784 32.164827 104.917767
F 16.656327 32.164827 126.745472
F 17.189785 39.884390 104.917767
F 16.656327 39.884390 126.745472
F 26.100945 24.445275 105.135546
F 25.567487 24.445275 126.963251
F 26.100945 32.164834 105.135546
F 25.567487 32.164834 126.963251
F 26.100945 39.884397 105.135546
F 25.567487 39.884396 126.963251
F 8.182973 27.020870 108.339416
F 7.649515 27.020870 130.167121
F 8.182973 34.740430 108.339416
F 7.649515 34.740430 130.167121
F 8.182972 42.459993 108.339416
F 7.649515 42.459993 130.167121
F 17.100867 27.018470 108.555718
F 16.567409 27.018470 130.383423
F 17.100867 34.738030 108.555718
F 16.567409 34.738030 130.383423
F 17.100867 42.457592 108.555718
F 16.567409 42.457592 130.383423
F 26.012028 27.018463 108.773497
F 25.478570 27.018463 130.601202
F 26.012028 34.738022 108.773497
F 25.478570 34.738022 130.601202
F 26.012028 42.457585 108.773497
F 25.478570 42.457585 130.601202
F 8.249743 27.020871 105.607651
F 7.716285 27.020871 127.435356
F 8.249743 34.740430 105.607651
F 7.716285 34.740430 127.435356
F 8.249743 42.459993 105.607651
F 7.716285 42.459993 127.435356
F 17.167556 27.018470 105.827245
F 16.634098 27.018470 127.654950
F 17.167556 34.738029 105.827245
F 16.634098 34.738030 127.654950
F 17.167556 42.457592 105.827245
F 16.634098 42.457592 127.654950
F 26.078717 27.018463 106.045034
F 25.545259 27.018463 127.872739
F 26.078717 34.738022 106.045034
F 25.545259 34.738022 127.872739
F 26.078716 42.457585 106.045034
F 25.545259 42.457585 127.872739
F 8.338647 24.442867 101.969700
F 7.805189 24.442867 123.797405
F 8.338647 32.162426 101.969700
F 7.805189 32.162426 123.797405
F 8.338647 39.881989 101.969700
F 7.805189 39.881989 123.797405
F 17.256460 24.445268 102.189294
F 16.723002 24.445268 124.016999
F 17.256460 32.164827 102.189294
F 16.723002 32.164827 124.016999
F 17.256460 39.884390 102.189294
F 16.723002 39.884390 124.016999
F 26.167620 24.445275 102.407082
F 25.634163 24.445275 124.234788
F 26.167620 32.164834 102.407082
F 25.634163 32.164834 124.234788
F 26.167620 39.884397 102.407082
F 25.634163 39.884396 124.234787
F 10.482178 30.878778 105.663515
F 9.948721 30.878778 127.491220
F 10.482178 38.598339 105.663515
F 9.948720 38.598339 127.491220
F 10.482178 23.159218 105.663515
F 9.948721 23.159218 127.491220
F 10.037622 43.743643 123.853269
F 10.571080 43.743643 102.025564
F 19.395365 30.878243 105.881695
F 18.861907 30.878243 127.709401
F 19.395365 38.597804 105.881695
F 18.861907 38.597804 127.709400
F 10.037622 36.024080 123.853269
F 10.571080 36.024080 102.025564
F 28.306500 30.878242 106.099479
F 27.773042 30.878242 127.927185
F 28.306500 38.597803 106.099479
F 27.773042 38.597804 127.927184
F 10.037622 28.304519 123.853269
F 10.571080 28.304519 102.025564
F 28.306500 46.317366 106.099480
F 27.773042 46.317366 127.927185
F 23.673115 46.317366 113.266490
F 23.606427 46.317366 115.994953
F 19.217545 46.317367 113.157597
F 19.150856 46.317367 115.886062
F 24.028754 46.317366 98.714686
F 23.495296 46.317366 120.542391
F 23.962065 46.317366 101.443149
F 23.428608 46.317366 123.270854
F 19.573184 46.317367 98.605794
F 19.039726 46.317367 120.433499
F 19.506495 46.317367 101.334258
F 18.973037 46.317367 123.161963
F 23.850935 46.317366 105.990588
F 23.317477 46.317366 127.818293
F 23.784246 46.317366 108.719051
F 23.250788 46.317366 130.546756
F 19.395365 46.317367 105.881695
F 18.861907 46.317367 127.709401
F 19.328676 46.317367 108.610160
F 18.795218 46.317367 130.437865
F 10.237653 23.159218 115.668575
F 18.795218 23.158684 130.437865
F 19.328676 23.158684 108.610160
F 19.217545 23.158683 113.157597
F 19.150856 23.158684 115.886062
F 19.039726 23.158683 120.433499
F 19.506495 23.158684 101.334258
F 18.973037 23.158684 123.161963
F 3.133722 24.461548 133.681257
F 2.600264 24.461548 155.508962
F 29.845232 24.445275 134.348045
F 29.311774 24.445275 156.175750
F 3.133722 32.181107 133.681257
F 2.600264 32.181107 155.508962
F 29.845232 32.164835 134.348045
F 29.311775 32.164835 156.175750
F 3.133723 39.900670 133.681257
F 2.600265 39.900670 155.508962
F 29.845232 39.884397 134.348045
F 29.311775 39.884397 156.175750
F 12.022326 24.445150 133.912545
F 11.488868 24.445150 155.740250
F 12.022326 32.164710 133.912545
F 11.488868 32.164709 155.740250
F 12.022326 39.884272 133.912545
F 11.488868 39.884272 155.740250
F 20.934102 24.445274 134.130262
F 20.400644 24.445274 155.957967
F 20.934102 32.164834 134.130262
F 20.400644 32.164834 155.957967
F 20.934102 39.884396 134.130262
F 20.400644 39.884396 155.957967
F 3.044802 27.002191 137.319208
F 2.511344 27.002191 159.146913
F 29.756315 27.018462 137.985995
F 29.222857 27.018462 159.813701
F 3.044802 34.721750 137.319208
F 2.511345 34.721750 159.146913
F 29.756315 34.738022 137.985996
F 29.222857 34.738022 159.813701
F 3.044802 42.441313 137.319208
F 2.511345 42.441313 159.146913
F 29.756315 42.457585 137.985996
F 29.222857 42.457585 159.813701
F 11.933408 27.018587 137.550496
F 11.399950 27.018587 159.378201
F 11.933408 34.738147 137.550496
F 11.399950 34.738147 159.378201
F 11.933408 42.457710 137.550496
F 11.399950 42.457710 159.378201
F 20.845185 27.018463 137.768212
F 20.311727 27.018463 159.595918
F 20.845185 34.738023 137.768213
F 20.311727 34.738023 159.595918
F 20.845185 42.457585 137.768213
F 20.311727 42.457585 159.595918
F 3.110810 27.002191 134.618673
F 2.577352 27.002191 156.446379
F 29.823003 27.018463 135.257533
F 29.289546 27.018463 157.085238
F 3.110811 34.721750 134.618674
F 2.577353 34.721750 156.446379
F 29.823003 34.738022 135.257533
F 29.289546 34.738022 157.085238
F 3.110811 42.441313 134.618674
F 2.577353 42.441313 156.446379
F 29.823003 42.457585 135.257532
F 29.289546 42.457585 157.085238
F 12.000101 27.018587 134.821868
F 11.466643 27.018588 156.649573
F 12.000101 34.738147 134.821867
F 11.466643 34.738147 156.649573
F 12.000101 42.457710 134.821867
F 11.466643 42.457710 156.649573
F 20.911874 27.018463 135.039749
F 20.378416 27.018463 156.867454
F 20.911874 34.738022 135.039749
F 20.378416 34.738023 156.867454
F 20.911874 42.457585 135.039749
F 20.378416 42.457585 156.867454
F 2.666255 24.461547 152.808427
F 29.911908 24.445275 131.619582
F 29.378450 24.445275 153.447287
F 2.666255 32.181106 152.808427
F 29.911908 32.164835 131.619582
F 29.378450 32.164835 153.447287
F 2.666256 39.900669 152.808427
F 29.911908 39.884397 131.619581
F 29.378450 39.884397 153.447287
F 12.089005 24.445150 131.183916
F 11.555547 24.445150 153.011622
F 12.089005 32.164710 131.183916
F 11.555547 32.164709 153.011622
F 12.089005 39.884272 131.183916
F 11.555547 39.884272 153.011621
F 21.000777 24.445275 131.401798
F 20.467320 24.445275 153.229503
F 21.000777 32.164834 131.401798
F 20.467320 32.164834 153.229503
F 21.000777 39.884396 131.401798
F 20.467320 39.884396 153.229503
F 5.307938 30.872452 134.662140
F 4.774481 30.872452 156.489846
F 32.050786 30.878242 135.311978
F 31.517329 30.878242 157.139684
F 5.307938 38.592013 134.662140
F 4.774481 38.592013 156.489845
F 32.050786 38.597804 135.311978
F 31.517329 38.597804 157.139683
F 27.172896 46.317366 152.483353
F 18.261760 38.597804 152.265570
F 5.307938 46.311576 134.662140
F 4.774480 46.311576 156.489846
F 18.261760 30.878243 152.265570
F 9.348557 38.598339 152.048083
F 32.050786 46.317366 135.311978
F 31.517329 46.317366 157.139684
F 14.228364 30.878286 134.876378
F 13.694906 30.878286 156.704084
F 14.228364 38.597847 134.876378
F 13.694906 38.597847 156.704083
F 14.228364 23.158726 134.876378
F 13.694906 23.158726 156.704083
F 9.348557 30.878778 152.048083
F 27.261811 43.744178 148.845402
F 23.139658 30.878242 135.094195
F 22.606200 30.878242 156.921900
F 23.139658 38.597804 135.094195
F 22.606200 38.597804 156.921900
F 27.261811 36.024615 148.845402
F 27.261811 28.305055 148.845402
F 5.396839 28.310845 131.024189
F 4.863382 28.310845 152.851894
F 32.139688 28.305055 131.674027
F 31.606230 28.305055 153.501733
F 5.396839 36.030405 131.024189
F 4.863382 36.030405 152.851894
F 32.139688 36.024615 131.674027
F 31.606230 36.024616 153.501732
F 5.396840 43.749968 131.024189
F 4.863382 43.749968 152.851894
F 32.139688 43.744178 131.674027
F 31.606230 43.744178 153.501732
F 14.317265 28.305011 131.238427
F 13.783808 28.305010 153.066132
F 14.317265 36.024571 131.238427
F 13.783808 36.024571 153.066132
F 14.317265 43.744134 131.238427
F 13.783808 43.744134 153.066132
F 23.228560 28.305054 131.456244
F 22.695103 28.305054 153.283949
F 23.228560 36.024615 131.456244
F 22.695103 36.024615 153.283949
F 23.228560 43.744178 131.456244
F 22.695103 43.744178 153.283949
F 5.330347 28.310845 133.745171
F 4.796889 28.310845 155.572876
F 32.073012 28.305055 134.402491
F 31.539555 28.305055 156.230196
F 5.330347 36.030406 133.745171
F 4.796890 36.030406 155.572876
F 32.073012 36.024616 134.402491
F 31.539555 36.024616 156.230196
F 5.330348 43.749968 133.745171
F 4.796890 43.749968 155.572876
F 32.073012 43.744178 134.402491
F 31.539555 43.744178 156.230196
F 14.250589 28.305010 133.966949
F 13.717131 28.305010 155.794655
F 14.250589 36.024571 133.966950
F 13.717131 36.024571 155.794655
F 14.250589 43.744134 133.966949
F 13.717131 43.744134 155.794655
F 23.161884 28.305054 134.184707
F 22.628427 28.305054 156.012413
F 23.161884 36.024615 134.184708
F 22.628427 36.024615 156.012413
F 23.161884 43.744178 134.184708
F 22.628427 43.744178 156.012413
F 5.241431 30.872452 137.383121
F 4.707974 30.872452 159.210827
F 31.984097 30.878242 138.040441
F 31.450640 30.878242 159.868146
F 5.241432 38.592013 137.383122
F 4.707974 38.592013 159.210827
F 31.984097 38.597803 138.040441
F 31.450640 38.597803 159.868147
F 5.241431 46.311576 137.383121
F 4.707974 46.311576 159.210827
F 31.984097 46.317366 138.040441
F 31.450640 46.317366 159.868146
F 14.161673 30.878286 137.604900
F 13.628215 30.878286 159.432606
F 14.161673 38.597847 137.604900
F 13.628215 38.597847 159.432606
F 14.161673 23.158726 137.604900
F 13.628215 23.158726 159.432605
F 18.350676 43.744177 148.627619
F 18.350676 36.024614 148.627619
F 23.072969 30.878242 137.822658
F 22.539511 30.878242 159.650363
F 23.072969 38.597804 137.822659
F 22.539511 38.597804 159.650364
F 9.526376 23.159218 144.772181
F 9.170737 23.159218 159.323985
F 7.560614 24.442867 133.805072
F 7.027156 24.442867 155.632778
F 7.560614 32.162427 133.805073
F 7.027156 32.162427 155.632778
F 7.560614 39.881989 133.805073
F 7.027156 39.881989 155.632778
F 16.478508 24.445268 134.021374
F 15.945050 24.445268 155.849079
F 16.478508 32.164827 134.021374
F 15.945050 32.164827 155.849079
F 16.478508 39.884390 134.021374
F 15.945050 39.884390 155.849080
F 25.389668 24.445275 134.239153
F 24.856211 24.445275 156.066858
F 25.389668 32.164834 134.239153
F 24.856211 32.164834 156.066859
F 25.389668 39.884396 134.239153
F 24.856211 39.884396 156.066859
F 7.471696 27.020871 137.443023
F 6.938238 27.020871 159.270728
F 7.471696 34.740430 137.443023
F 6.938238 34.740430 159.270728
F 7.471696 42.459993 137.443023
F 6.938238 42.459993 159.270728
F 16.389590 27.018470 137.659325
F 15.856132 27.018470 159.487030
F 16.389590 34.738030 137.659325
F 15.856132 34.738030 159.487030
F 16.389590 42.457592 137.659325
F 15.856132 42.457592 159.487030
F 25.300751 27.018463 137.877104
F 24.767293 27.018463 159.704809
F 25.300751 34.738022 137.877104
F 24.767293 34.738022 159.704809
F 25.300751 42.457585 137.877104
F 24.767293 42.457585 159.704809
F 7.538466 27.020871 134.711258
F 7.005008 27.020871 156.538963
F 7.538466 34.740430 134.711258
F 7.005008 34.740430 156.538963
F 7.538466 42.459993 134.711258
F 7.005008 42.459993 156.538963
F 16.456279 27.018470 134.930852
F 15.922822 27.018470 156.758557
F 16.456279 34.738029 134.930852
F 15.922822 34.738029 156.758557
F 16.456279 42.457592 134.930852
F 15.922822 42.457592 156.758557
F 25.367440 27.018463 135.148641
F 24.833982 27.018463 156.976346
F 25.367439 34.738022 135.148641
F 24.833982 34.738022 156.976346
F 25.367440 42.457585 135.148641
F 24.833982 42.457585 156.976346
F 7.627370 24.442867 131.073307
F 7.093912 24.442867 152.901013
F 7.627370 32.162426 131.073307
F 7.093912 32.162426 152.901012
F 7.627370 39.881989 131.073307
F 7.093912 39.881989 152.901012
F 16.545183 24.445268 131.292901
F 16.011725 24.445268 153.120606
F 16.545183 32.164827 131.292901
F 16.011725 32.164827 153.120606
F 16.545183 39.884390 131.292901
F 16.011725 39.884390 153.120606
F 25.456344 24.445275 131.510690
F 24.922886 24.445275 153.338395
F 25.456344 32.164834 131.510690
F 24.922886 32.164834 153.338395
F 25.456344 39.884396 131.510689
F 24.922886 39.884397 153.338395
F 9.770902 30.878778 134.767122
F 9.237444 30.878778 156.594827
F 9.770902 38.598339 134.767122
F 9.237444 38.598339 156.594827
F 9.770902 23.159218 134.767122
F 9.237444 23.159218 156.594827
F 18.350676 28.305053 148.627619
F 9.437472 43.743643 148.410132
F 18.684088 30.878243 134.985303
F 18.150630 30.878243 156.813008
F 18.684088 38.597804 134.985303
F 18.150630 38.597804 156.813008
F 9.437472 36.024080 148.410132
F 9.437472 28.304519 148.410132
F 27.595223 30.878242 135.203087
F 27.061765 30.878242 157.030792
F 27.595223 38.597803 135.203087
F 27.061765 38.597804 157.030792
F 27.328486 43.744178 146.116938
F 27.328487 36.024615 146.116938
F 27.595223 46.317366 135.203087
F 27.061765 46.317366 157.030792
F 9.859803 28.304519 131.129171
F 9.326345 28.304519 152.956876
F 9.859803 36.024080 131.129171
F 9.326345 36.024080 152.956876
F 9.859803 43.743643 131.129171
F 9.326345 43.743643 152.956876
F 18.772989 28.305053 131.347351
F 18.239532 28.305053 153.175057
F 18.772989 36.024614 131.347351
F 18.239532 36.024614 153.175056
F 18.772989 43.744177 131.347351
F 18.239532 43.744177 153.175057
F 27.684125 28.305055 131.565136
F 27.150667 28.305055 153.392841
F 27.684125 36.024615 131.565136
F 27.150667 36.024615 153.392841
F 27.684125 43.744178 131.565136
F 27.150667 43.744178 153.392841
F 9.793111 28.304519 133.858329
F 9.259653 28.304519 155.686034
F 9.793111 36.024080 133.858329
F 9.259653 36.024080 155.686034
F 9.793111 43.743643 133.858329
F 9.259653 43.743643 155.686035
F 18.706314 28.305053 134.075816
F 18.172857 28.305053 155.903521
F 18.706314 36.024614 134.075816
F 18.172857 36.024614 155.903521
F 18.706314 43.744177 134.075816
F 18.172857 43.744177 155.903522
F 27.617449 28.305055 134.293599
F 27.083992 28.305055 156.121304
F 27.617449 36.024615 134.293599
F 27.083992 36.024615 156.121304
F 27.617449 43.744178 134.293599
F 27.083992 43.744178 156.121304
F 9.704195 30.878778 137.496280
F 9.170737 30.878778 159.323985
F 9.704195 38.598339 137.496280
F 9.170737 38.598339 159.323985
F 27.328487 28.305055 146.116939
F 18.417351 43.744177 145.899155
F 18.617399 30.878243 137.713767
F 18.083941 30.878243 159.541472
F 18.617399 38.597805 137.713767
F 18.083941 38.597804 159.541472
F 18.417351 36.024614 145.899154
F 18.417351 28.305053 145.899154
F 27.528534 30.878242 137.931550
F 26.995077 30.878242 159.759255
F 27.528534 38.597803 137.931550
F 26.995077 38.597804 159.759255
F 9.504164 43.743643 145.680974
F 9.504164 36.024080 145.680974
F 27.528534 46.317366 137.931550
F 26.995077 46.317366 159.759255
F 2.955902 24.461548 140.957158
F 2.422445 24.461548 162.784863
F 29.667413 24.445275 141.623946
F 29.133955 24.445275 163.451652
F 2.955903 32.181107 140.957158
F 2.422445 32.181107 162.784863
F 29.667413 32.164835 141.623946
F 29.133955 32.164835 163.451652
F 2.955903 39.900670 140.957158
F 2.422446 39.900670 162.784863
F 29.667413 39.884397 141.623946
F 29.133955 39.884397 163.451652
F 11.844506 24.445150 141.188446
F 11.311049 24.445150 163.016152
F 11.844506 32.164710 141.188447
F 11.311049 32.164710 163.016152
F 11.844506 39.884272 141.188447
F 11.311049 39.884272 163.016152
F 20.756283 24.445274 141.406163
F 20.222825 24.445274 163.233868
F 20.756283 32.164834 141.406163
F 20.222825 32.164834 163.233868
F 20.756283 39.884396 141.406164
F 20.222825 39.884396 163.233869
F 2.866983 27.002191 144.595109
F 29.578496 27.018462 145.261897
F 2.866984 34.721750 144.595109
F 29.578496 34.738022 145.261897
F 2.866984 42.441313 144.595109
F 29.578496 42.457585 145.261897
F 11.755588 27.018587 144.826397
F 11.755588 34.738147 144.826397
F 11.755588 42.457710 144.826397
F 20.667365 27.018463 145.044114
F 20.667365 34.738023 145.044114
F 20.667365 42.457585 145.044114
F 2.932991 27.002191 141.894575
F 2.399534 27.002191 163.722280
F 29.645184 27.018462 142.533434
F 2.932991 34.721750 141.894575
F 2.399534 34.721750 163.722280
F 29.645184 34.738022 142.533434
F 2.932991 42.441313 141.894575
F 2.399534 42.441313 163.722280
F 29.645184 42.457585 142.533434
F 11.822282 27.018588 142.097769
F 11.822282 34.738147 142.097769
F 11.822282 42.457710 142.097769
F 20.734054 27.018463 142.315650
F 20.734054 34.738023 142.315650
F 20.734054 42.457585 142.315650
F 3.021893 24.461547 138.256623
F 2.488436 24.461547 160.084328
F 29.734088 24.445275 138.895483
F 29.200631 24.445275 160.723188
F 3.021893 32.181106 138.256623
F 2.488436 32.181106 160.084328
F 29.734088 32.164835 138.895483
F 29.200631 32.164835 160.723188
F 3.021894 39.900669 138.256623
F 2.488436 39.900669 160.084328
F 29.734088 39.884397 138.895483
F 29.200631 39.884397 160.723188
F 11.911185 24.445150 138.459818
F 11.377728 24.445150 160.287523
F 11.911185 32.164709 138.459818
F 11.377728 32.164710 160.287523
F 11.911185 39.884272 138.459818
F 11.377728 39.884272 160.287523
F 20.822958 24.445275 138.677700
F 20.289500 24.445275 160.505405
F 20.822958 32.164834 138.677699
F 20.289500 32.164834 160.505405
F 20.822958 39.884396 138.677699
F 20.289500 39.884396 160.505404
F 5.130119 30.872452 141.938042
F 31.872967 30.878242 142.587880
F 5.130119 38.592013 141.938042
F 31.872967 38.597803 142.587880
F 27.172896 38.597804 152.483353
F 5.130119 46.311576 141.938042
F 9.504164 28.304519 145.680974
F 31.872967 46.317366 142.587880
F 14.050544 30.878286 142.152279
F 14.050545 38.597847 142.152279
F 14.050544 23.158726 142.152279
F 27.239584 46.317366 149.754890
F 22.961839 30.878242 142.370096
F 22.961839 38.597804 142.370096
F 27.239584 38.597804 149.754890
F 5.219020 28.310845 138.300091
F 4.685562 28.310845 160.127796
F 31.961869 28.305055 138.949929
F 31.428411 28.305055 160.777634
F 5.219020 36.030405 138.300091
F 4.685562 36.030405 160.127796
F 31.961869 36.024616 138.949929
F 31.428411 36.024615 160.777634
F 5.219020 43.749968 138.300091
F 4.685563 43.749968 160.127796
F 31.961869 43.744178 138.949929
F 31.428411 43.744178 160.777634
F 14.139446 28.305010 138.514329
F 13.605988 28.305010 160.342034
F 14.139446 36.024571 138.514329
F 13.605988 36.024571 160.342034
F 14.139446 43.744134 138.514329
F 13.605988 43.744134 160.342034
F 23.050741 28.305054 138.732146
F 22.517283 28.305054 160.559851
F 23.050741 36.024615 138.732146
F 22.517283 36.024615 160.559850
F 23.050741 43.744178 138.732145
F 22.517283 43.744178 160.559851
F 5.152528 28.310845 141.021072
F 4.619071 28.310845 162.848777
F 31.895193 28.305055 141.678392
F 31.361735 28.305055 163.506097
F 5.152528 36.030406 141.021072
F 4.619071 36.030406 162.848777
F 31.895193 36.024616 141.678392
F 31.361735 36.024616 163.506097
F 5.152528 43.749968 141.021072
F 4.619071 43.749968 162.848777
F 31.895193 43.744178 141.678392
F 31.361735 43.744178 163.506097
F 14.072769 28.305010 141.242851
F 13.539312 28.305011 163.070556
F 14.072769 36.024571 141.242851
F 13.539312 36.024571 163.070556
F 14.072769 43.744134 141.242851
F 13.539312 43.744134 163.070556
F 22.984065 28.305054 141.460609
F 22.450607 28.305054 163.288314
F 22.984065 36.024615 141.460609
F 22.450607 36.024615 163.288314
F 22.984065 43.744178 141.460609
F 22.450607 43.744178 163.288314
F 5.063613 30.872452 144.659023
F 31.806278 30.878242 145.316343
F 5.063613 38.592013 144.659023
F 31.806278 38.597803 145.316343
F 5.063612 46.311576 144.659023
F 31.806278 46.317366 145.316342
F 13.983854 30.878286 144.880801
F 13.983854 38.597847 144.880802
F 13.983853 23.158726 144.880802
F 27.239584 30.878242 149.754890
F 22.895150 30.878242 145.098560
F 22.895150 38.597804 145.098560
F 9.704195 23.159218 137.496280
F 7.382794 24.442867 141.080974
F 6.849337 24.442867 162.908679
F 7.382794 32.162427 141.080974
F 6.849337 32.162427 162.908679
F 7.382795 39.881989 141.080974
F 6.849337 39.881989 162.908679
F 16.300688 24.445268 141.297276
F 15.767231 24.445268 163.124981
F 16.300688 32.164827 141.297275
F 15.767231 32.164827 163.124981
F 16.300688 39.884390 141.297276
F 15.767230 39.884390 163.124981
F 25.211849 24.445275 141.515055
F 24.678391 24.445275 163.342760
F 25.211849 32.164834 141.515055
F 24.678391 32.164834 163.342760
F 25.211849 39.884396 141.515055
F 24.678391 39.884397 163.342760
F 7.293877 27.020870 144.718924
F 7.293877 34.740430 144.718924
F 7.293877 42.459993 144.718924
F 16.211770 27.018470 144.935226
F 16.211770 34.738030 144.935226
F 16.211770 42.457592 144.935226
F 25.122932 27.018463 145.153005
F 25.122932 34.738022 145.153005
F 25.122932 42.457585 145.153005
F 7.360646 27.020871 141.987160
F 7.360647 34.740430 141.987159
F 7.360647 42.459993 141.987160
F 16.278460 27.018470 142.206753
F 16.278460 34.738029 142.206753
F 16.278460 42.457592 142.206753
F 25.189621 27.018463 142.424542
F 25.189621 34.738022 142.424542
F 25.189621 42.457585 142.424542
F 7.449550 24.442867 138.349209
F 6.916093 24.442867 160.176914
F 7.449550 32.162426 138.349209
F 6.916093 32.162427 160.176914
F 7.449550 39.881989 138.349209
F 6.916093 39.881989 160.176914
F 16.367364 24.445268 138.568803
F 15.833906 24.445268 160.396508
F 16.367364 32.164827 138.568802
F 15.833906 32.164827 160.396508
F 16.367364 39.884390 138.568802
F 15.833906 39.884390 160.396508
F 25.278525 24.445275 138.786592
F 24.745067 24.445275 160.614297
F 25.278525 32.164834 138.786591
F 24.745067 32.164834 160.614297
F 25.278525 39.884396 138.786591
F 24.745067 39.884397 160.614296
F 9.593082 30.878778 142.043024
F 9.593082 38.598339 142.043023
F 9.593082 23.159218 142.043023
F 18.328449 38.597804 149.537106
F 18.506269 30.878243 142.261204
F 18.506269 38.597804 142.261204
F 18.328449 30.878243 149.537106
F 27.417404 30.878242 142.478988
F 27.417404 38.597804 142.478988
F 9.415263 23.159218 149.318925
F 27.417404 46.317366 142.478988
F 9.681983 28.304519 138.405073
F 9.148526 28.304519 160.232778
F 9.681983 36.024080 138.405073
F 9.148526 36.024080 160.232778
F 9.681983 43.743643 138.405072
F 9.148526 43.743643 160.232778
F 18.595171 28.305053 138.623253
F 18.061713 28.305053 160.450958
F 18.595171 36.024614 138.623253
F 18.061713 36.024614 160.450958
F 18.595171 43.744177 138.623253
F 18.061713 43.744177 160.450958
F 27.506306 28.305055 138.841037
F 26.972848 28.305055 160.668743
F 27.506306 36.024615 138.841037
F 26.972848 36.024615 160.668742
F 27.506306 43.744178 138.841037
F 26.972848 43.744178 160.668742
F 9.615291 28.304519 141.134231
F 9.081834 28.304519 162.961936
F 9.615291 36.024080 141.134231
F 9.081834 36.024080 162.961936
F 9.615291 43.743643 141.134231
F 9.081834 43.743643 162.961936
F 18.528495 28.305053 141.351718
F 17.995037 28.305053 163.179423
F 18.528495 36.024614 141.351718
F 17.995037 36.024614 163.179423
F 18.528495 43.744177 141.351718
F 17.995037 43.744177 163.179423
F 27.439630 28.305055 141.569501
F 26.906172 28.305055 163.397206
F 27.439630 36.024615 141.569501
F 26.906172 36.024615 163.397206
F 27.439630 43.744178 141.569501
F 26.906172 43.744178 163.397206
F 9.526376 30.878778 144.772181
F 9.526376 38.598339 144.772181
F 9.415263 38.598339 149.318925
F 18.439579 30.878243 144.989668
F 18.439579 38.597804 144.989668
F 9.415263 30.878778 149.318925
F 27.350715 30.878242 145.207451
F 27.350715 38.597804 145.207451
F 25.100705 39.884396 146.062493
F 27.350715 46.317366 145.207451
F 2.778084 24.461548 148.233060
F 29.489593 24.445275 148.899848
F 2.778084 32.181107 148.233060
F 29.489593 32.164835 148.899848
F 2.778084 39.900670 148.233060
F 29.489593 39.884397 148.899848
F 11.666687 24.445150 148.464348
F 11.666687 32.164710 148.464348
F 11.666687 39.884272 148.464348
F 20.578463 24.445274 148.682065
F 20.578463 32.164834 148.682065
F 20.578463 39.884396 148.682065
F 2.689164 27.002191 151.871011
F 29.400676 27.018462 152.537798
F 2.689164 34.721750 151.871011
F 29.400676 34.738022 152.537799
F 2.689164 42.441313 151.871011
F 29.400676 42.457585 152.537799
F 11.577769 27.018587 152.102299
F 11.577769 34.738147 152.102299
F 11.577769 42.457710 152.102299
F 20.489546 27.018463 152.320016
F 20.489547 34.738023 152.320016
F 20.489546 42.457585 152.320016
F 2.755172 27.002190 149.170477
F 29.467365 27.018463 149.809336
F 2.755173 34.721750 149.170477
F 29.467365 34.738022 149.809335
F 2.755173 42.441313 149.170477
F 29.467365 42.457585 149.809335
F 11.644463 27.018588 149.373671
F 11.644463 34.738147 149.373671
F 11.644463 42.457710 149.373671
F 20.556235 27.018463 149.591552
F 20.556235 34.738022 149.591552
F 20.556235 42.457585 149.591552
F 2.844075 24.461547 145.532525
F 29.556269 24.445275 146.171385
F 2.844075 32.181106 145.532525
F 29.556269 32.164835 146.171385
F 2.844075 39.900669 145.532525
F 29.556269 39.884397 146.171384
F 11.733366 24.445150 145.735720
F 11.733366 32.164710 145.735720
F 11.733366 39.884272 145.735719
F 20.645139 24.445275 145.953601
F 20.645139 32.164834 145.953601
F 20.645139 39.884396 145.953601
F 4.952300 30.872452 149.213944
F 31.695148 30.878242 149.863781
F 4.952300 38.592013 149.213943
F 31.695148 38.597803 149.863781
F 27.172896 30.878242 152.483353
F 4.952300 46.311576 149.213944
F 25.100705 32.164834 146.062493
F 31.695148 46.317366 149.863781
F 13.872725 30.878286 149.428182
F 13.872726 38.597847 149.428181
F 13.872725 23.158726 149.428182
F 25.100705 24.445275 146.062493
F 22.784019 30.878242 149.645998
F 22.784019 38.597804 149.645998
F 16.189544 39.884390 145.844704
F 5.041201 28.310845 145.575992
F 31.784050 28.305055 146.225830
F 5.041201 36.030405 145.575992
F 31.784049 36.024615 146.225830
F 5.041201 43.749968 145.575992
F 31.784049 43.744178 146.225830
F 13.961627 28.305011 145.790230
F 13.961627 36.024571 145.790230
F 13.961627 43.744134 145.790230
F 22.872922 28.305054 146.008047
F 22.872922 36.024615 146.008047
F 22.872922 43.744178 146.008047
F 4.974709 28.310845 148.296974
F 31.717374 28.305055 148.954293
F 4.974709 36.030406 148.296974
F 31.717374 36.024616 148.954293
F 4.974709 43.749968 148.296974
F 31.717374 43.744178 148.954293
F 13.894950 28.305011 148.518753
F 13.894950 36.024571 148.518753
F 13.894950 43.744134 148.518753
F 22.806246 28.305054 148.736510
F 22.806246 36.024615 148.736511
F 22.806246 43.744178 148.736510
F 4.885793 30.872452 151.934925
F 31.628459 30.878242 152.592244
F 4.885793 38.592013 151.934925
F 31.628459 38.597803 152.592244
F 4.885793 46.311576 151.934925
F 31.628459 46.317366 152.592244
F 13.806035 30.878286 152.156704
F 13.806035 38.597847 152.156704
F 13.806035 23.158726 152.156704
F 16.189544 32.164827 145.844704
F 22.717331 30.878242 152.374461
F 22.717331 38.597804 152.374462
F 16.189544 24.445268 145.844704
F 7.204976 24.442867 148.356875
F 7.204976 32.162427 148.356876
F 7.204976 39.881989 148.356876
F 16.122869 24.445268 148.573177
F 16.122869 32.164827 148.573177
F 16.122869 39.884390 148.573177
F 25.034029 24.445275 148.790956
F 25.034029 32.164834 148.790956
F 25.034029 39.884396 148.790956
F 7.116057 27.020870 151.994826
F 7.116057 34.740430 151.994826
F 7.116057 42.459993 151.994826
F 16.033952 27.018470 152.211128
F 16.033952 34.738030 152.211128
F 16.033952 42.457592 152.211128
F 24.945113 27.018463 152.428907
F 24.945113 34.738022 152.428907
F 24.945113 42.457585 152.428907
F 7.182828 27.020871 149.263061
F 7.182828 34.740430 149.263061
F 7.182828 42.459993 149.263061
F 16.100641 27.018470 149.482655
F 16.100641 34.738029 149.482655
F 16.100641 42.457592 149.482655
F 25.011801 27.018463 149.700444
F 25.011801 34.738022 149.700444
F 25.011801 42.457585 149.700444
F 7.271731 24.442867 145.625110
F 7.271731 32.162426 145.625110
F 7.271731 39.881989 145.625110
F 23.139658 46.317366 135.094195
F 22.606200 46.317366 156.921900
F 23.072969 46.317366 137.822658
F 22.539511 46.317366 159.650363
F 18.684088 46.317367 134.985303
F 18.150630 46.317367 156.813008
F 18.617399 46.317367 137.713767
F 18.083941 46.317367 159.541472
F 22.961839 46.317366 142.370096
F 22.895150 46.317366 145.098560
F 18.506269 46.317367 142.261204
F 18.439579 46.317367 144.989668
F 22.784019 46.317366 149.645998
F 22.717331 46.317366 152.374461
F 18.328449 46.317367 149.537106
F 18.261760 46.317367 152.265570
F 9.348557 23.159218 152.048083
F 18.261760 23.158684 152.265570
F 18.150630 23.158684 156.813008
F 18.617399 23.158684 137.713767
F 18.083941 23.158684 159.541472
F 18.439579 23.158684 144.989668
F 2.066807 24.461548 177.336667
F 28.778317 24.445275 178.003455
F 2.066807 32.181107 177.336667
F 28.778317 32.164835 178.003455
F 2.066808 39.900670 177.336667
F 28.778317 39.884397 178.003455
F 10.955410 24.445150 177.567955
F 10.955410 32.164710 177.567955
F 10.955410 39.884272 177.567956
F 19.867186 24.445274 177.785672
F 19.867186 32.164834 177.785672
F 19.867186 39.884396 177.785672
F 1.977887 27.002191 180.974618
F 28.689399 27.018462 181.641406
F 1.977887 34.721750 180.974619
F 28.689399 34.738022 181.641406
F 1.977888 42.441313 180.974619
F 28.689399 42.457585 181.641406
F 10.866492 27.018587 181.205906
F 10.866492 34.738147 181.205906
F 10.866492 42.457710 181.205906
F 19.778269 27.018463 181.423623
F 19.778269 34.738023 181.423623
F 19.778269 42.457585 181.423623
F 2.043895 27.002190 178.274084
F 28.756088 27.018462 178.912943
F 2.043896 34.721750 178.274084
F 28.756088 34.738022 178.912943
F 2.043896 42.441313 178.274084
F 28.756088 42.457585 178.912943
F 10.933186 27.018587 178.477278
F 10.933186 34.738147 178.477278
F 10.933186 42.457710 178.477278
F 19.844958 27.018463 178.695159
F 19.844958 34.738023 178.695159
F 19.844958 42.457585 178.695159
F 2.132798 24.461547 174.636132
F 1.599340 24.461547 196.463837
F 28.844993 24.445275 175.274992
F 2.132798 32.181106 174.636132
F 1.599340 32.181106 196.463837
F 28.844993 32.164834 175.274992
F 2.132798 39.900669 174.636132
F 1.599341 39.900669 196.463837
F 28.844993 39.884397 175.274992
F 11.022089 24.445150 174.839327
F 11.022089 32.164709 174.839327
F 11.022089 39.884272 174.839327
F 19.933862 24.445275 175.057208
F 19.933862 32.164834 175.057208
F 19.933862 39.884396 175.057208
F 4.241023 30.872452 178.317551
F 30.983871 30.878242 178.967389
F 4.241023 38.592013 178.317551
F 30.983871 38.597803 178.967389
F 26.105980 46.317366 196.138763
F 4.241023 46.311576 178.317551
F 26.639438 38.597803 174.311058
F 30.983871 46.317366 178.967389
F 13.161448 30.878286 178.531789
F 13.161448 38.597847 178.531789
F 13.161448 23.158726 178.531789
F 26.105980 30.878242 196.138763
F 22.072743 30.878242 178.749605
F 22.072742 38.597804 178.749605
F 26.639438 30.878242 174.311058
F 4.329924 28.310845 174.679600
F 3.796467 28.310845 196.507305
F 31.072773 28.305055 175.329438
F 4.329924 36.030405 174.679600
F 3.796467 36.030405 196.507305
F 31.072773 36.024616 175.329438
F 4.329924 43.749968 174.679599
F 3.796467 43.749968 196.507305
F 31.072773 43.744178 175.329438
F 13.250350 28.305010 174.893837
F 13.250350 36.024571 174.893837
F 13.250350 43.744134 174.893837
F 22.161645 28.305054 175.111654
F 22.161645 36.024615 175.111654
F 22.161645 43.744178 175.111654
F 4.263432 28.310845 177.400581
F 31.006097 28.305055 178.057901
F 4.263432 36.030406 177.400581
F 31.006097 36.024616 178.057901
F 4.263432 43.749968 177.400581
F 31.006097 43.744178 178.057901
F 13.183673 28.305010 177.622360
F 13.183673 36.024571 177.622360
F 13.183673 43.744134 177.622360
F 22.094969 28.305054 177.840118
F 22.094969 36.024615 177.840118
F 22.094969 43.744178 177.840118
F 4.174516 30.872452 181.038532
F 30.917182 30.878242 181.695851
F 4.174516 38.592013 181.038532
F 30.917182 38.597803 181.695852
F 4.174516 46.311576 181.038532
F 30.917182 46.317366 181.695851
F 13.094758 30.878286 181.260311
F 13.094758 38.597847 181.260311
F 13.094758 23.158726 181.260311
F 17.194845 38.597805 195.920981
F 22.006054 30.878242 181.478068
F 22.006054 38.597804 181.478069
F 8.459460 23.159218 188.427592
F 6.493699 24.442867 177.460483
F 33.233880 24.445275 178.112347
F 6.493699 32.162427 177.460483
F 33.233880 32.164835 178.112347
F 6.493699 39.881989 177.460483
F 33.233880 39.884397 178.112347
F 15.411592 24.445268 177.676784
F 15.411592 32.164827 177.676784
F 15.411592 39.884390 177.676785
F 24.322753 24.445275 177.894564
F 24.322753 32.164834 177.894564
F 24.322753 39.884396 177.894564
F 6.404781 27.020871 181.098433
F 33.144962 27.018462 181.750297
F 6.404781 34.740430 181.098434
F 33.144962 34.738022 181.750298
F 6.404781 42.459993 181.098434
F 33.144962 42.457585 181.750297
F 15.322675 27.018470 181.314735
F 15.322675 34.738030 181.314735
F 15.322675 42.457592 181.314735
F 24.233836 27.018463 181.532514
F 24.233836 34.738022 181.532514
F 24.233836 42.457585 181.532514
F 6.471551 27.020871 178.366669
F 33.211651 27.018462 179.021835
F 6.471551 34.740430 178.366669
F 33.211651 34.738022 179.021835
F 6.471551 42.459993 178.366669
F 33.211651 42.457585 179.021834
F 15.389364 27.018470 178.586262
F 15.389364 34.738029 178.586262
F 15.389364 42.457592 178.586262
F 24.300524 27.018463 178.804051
F 24.300524 34.738022 178.804051
F 24.300524 42.457585 178.804051
F 6.560454 24.442867 174.728718
F 33.300555 24.445275 175.383884
F 6.560454 32.162426 174.728718
F 33.300555 32.164835 175.383884
F 6.560454 39.881989 174.728717
F 33.300555 39.884397 175.383883
F 15.478268 24.445268 174.948311
F 15.478268 32.164827 174.948311
F 15.478268 39.884390 174.948311
F 24.389429 24.445275 175.166100
F 24.389429 32.164834 175.166100
F 24.389428 39.884396 175.166100
F 8.703986 30.878778 178.422532
F 8.703986 38.598339 178.422532
F 8.703986 23.159218 178.422533
F 17.728303 38.597805 174.093276
F 17.617172 30.878243 178.640713
F 17.617172 38.597804 178.640713
F 17.194845 30.878243 195.920981
F 26.528308 30.878242 178.858497
F 26.528308 38.597804 178.858497
F 17.728303 30.878243 174.093275
F 26.528308 46.317366 178.858497
F 8.792887 28.304519 174.784581
F 8.792887 36.024080 174.784581
F 8.792887 43.743643 174.784581
F 17.706074 28.305053 175.002762
F 17.706074 36.024614 175.002762
F 17.706074 43.744177 175.002762
F 26.617210 28.305055 175.220546
F 26.617210 36.024615 175.220546
F 26.617210 43.744178 175.220546
F 8.726195 28.304519 177.513740
F 8.726195 36.024080 177.513740
F 8.726195 43.743643 177.513740
F 17.639399 28.305053 177.731226
F 17.639399 36.024614 177.731227
F 17.639399 43.744177 177.731227
F 26.550534 28.305055 177.949009
F 26.550534 36.024615 177.949010
F 26.550534 43.744178 177.949009
F 8.637280 30.878778 181.151690
F 8.637280 38.598339 181.151690
F 8.281641 38.598339 195.703494
F 17.550483 30.878243 181.369177
F 17.550483 38.597804 181.369178
F 8.815099 38.598339 173.875789
F 26.461619 30.878242 181.586960
F 26.461619 38.597804 181.586960
F 8.281642 30.878778 195.703494
F 26.461619 46.317366 181.586960
F 1.888987 24.461547 184.612569
F 28.600498 24.445275 185.279357
F 1.888987 32.181107 184.612569
F 28.600498 32.164835 185.279357
F 1.888988 39.900670 184.612569
F 28.600498 39.884397 185.279357
F 10.777591 24.445150 184.843857
F 10.777591 32.164709 184.843857
F 10.777591 39.884272 184.843857
F 19.689368 24.445275 185.061574
F 19.689368 32.164834 185.061574
F 19.689368 39.884396 185.061574
F 2.333525 27.002191 166.422814
F 1.800067 27.002191 188.250519
F 29.045038 27.018462 167.089602
F 28.511580 27.018462 188.917307
F 2.333526 34.721750 166.422814
F 1.800068 34.721750 188.250520
F 29.045038 34.738022 167.089602
F 28.511580 34.738022 188.917307
F 2.333526 42.441313 166.422814
F 1.800068 42.441313 188.250520
F 29.045038 42.457585 167.089602
F 28.511580 42.457585 188.917307
F 11.222131 27.018588 166.654102
F 10.688673 27.018587 188.481807
F 11.222131 34.738147 166.654102
F 10.688673 34.738147 188.481808
F 11.222131 42.457710 166.654102
F 10.688673 42.457710 188.481808
F 20.133908 27.018463 166.871819
F 19.600450 27.018463 188.699524
F 20.133908 34.738023 166.871819
F 19.600450 34.738023 188.699524
F 20.133908 42.457585 166.871819
F 19.600450 42.457585 188.699524
F 1.866076 27.002191 185.549985
F 29.111727 27.018463 164.361139
F 28.578269 27.018462 186.188844
F 1.866076 34.721750 185.549985
F 29.111727 34.738022 164.361139
F 28.578269 34.738022 186.188844
F 1.866076 42.441313 185.549985
F 29.111727 42.457585 164.361139
F 28.578269 42.457585 186.188844
F 11.288824 27.018588 163.925474
F 10.755366 27.018588 185.753179
F 11.288824 34.738147 163.925474
F 10.755367 34.738147 185.753179
F 11.288824 42.457710 163.925474
F 10.755367 42.457710 185.753179
F 20.200597 27.018463 164.143356
F 19.667139 27.018463 185.971061
F 20.200597 34.738023 164.143355
F 19.667139 34.738022 185.971061
F 20.200597 42.457585 164.143355
F 19.667139 42.457585 185.971061
F 1.954978 24.461547 181.912034
F 28.667173 24.445275 182.550894
F 1.954978 32.181106 181.912034
F 28.667173 32.164835 182.550893
F 1.954979 39.900669 181.912034
F 28.667173 39.884397 182.550893
F 10.844270 24.445150 182.115229
F 10.844270 32.164709 182.115229
F 10.844270 39.884272 182.115228
F 19.756043 24.445275 182.333110
F 19.756043 32.164834 182.333110
F 19.756043 39.884396 182.333110
F 4.596662 30.872452 163.765747
F 4.063204 30.872452 185.593452
F 31.339509 30.878242 164.415585
F 30.806052 30.878242 186.243290
F 4.596662 38.592013 163.765747
F 4.063204 38.592013 185.593452
F 31.339509 38.597803 164.415585
F 30.806052 38.597803 186.243290
F 26.639438 46.317366 174.311058
F 8.815099 30.878778 173.875788
F 4.596662 46.311576 163.765747
F 4.063204 46.311576 185.593452
F 26.194895 43.744178 192.500813
F 26.728353 43.744178 170.673107
F 31.339509 46.317366 164.415585
F 30.806052 46.317366 186.243290
F 13.517087 30.878286 163.979985
F 12.983629 30.878286 185.807690
F 13.517087 38.597847 163.979985
F 12.983629 38.597847 185.807690
F 13.517087 23.158726 163.979985
F 12.983629 23.158726 185.807690
F 26.194896 36.024615 192.500813
F 26.728353 36.024615 170.673107
F 22.428381 30.878242 164.197801
F 21.894924 30.878242 186.025507
F 22.428381 38.597804 164.197801
F 21.894924 38.597804 186.025507
F 26.194896 28.305055 192.500812
F 26.728353 28.305055 170.673107
F 4.152105 28.310845 181.955501
F 30.894953 28.305055 182.605339
F 4.152105 36.030405 181.955501
F 30.894953 36.024615 182.605339
F 4.152105 43.749968 181.955501
F 30.894953 43.744178 182.605339
F 13.072531 28.305010 182.169739
F 13.072531 36.024571 182.169739
F 13.072531 43.744134 182.169739
F 21.983826 28.305054 182.387556
F 21.983826 36.024615 182.387556
F 21.983826 43.744178 182.387556
F 4.085613 28.310845 184.676483
F 30.828278 28.305055 185.333802
F 4.085613 36.030406 184.676483
F 30.828278 36.024616 185.333803
F 4.085613 43.749968 184.676483
F 30.828278 43.744178 185.333802
F 13.005854 28.305010 184.898261
F 13.005854 36.024571 184.898262
F 13.005854 43.744134 184.898262
F 21.917150 28.305054 185.116019
F 21.917150 36.024615 185.116020
F 21.917150 43.744178 185.116019
F 4.530155 30.872452 166.486728
F 3.996697 30.872452 188.314433
F 31.272820 30.878242 167.144048
F 30.739363 30.878242 188.971753
F 4.530155 38.592013 166.486728
F 3.996697 38.592013 188.314433
F 31.272820 38.597803 167.144048
F 30.739363 38.597803 188.971753
F 4.530155 46.311576 166.486728
F 3.996697 46.311576 188.314433
F 31.272820 46.317366 167.144048
F 30.739363 46.317366 188.971753
F 13.450396 30.878286 166.708507
F 12.916938 30.878286 188.536212
F 13.450396 38.597847 166.708507
F 12.916938 38.597847 188.536212
F 13.450396 23.158726 166.708507
F 12.916938 23.158726 188.536212
F 17.283760 43.744177 192.283030
F 17.817218 43.744177 170.455324
F 22.361692 30.878242 166.926265
F 21.828235 30.878242 188.753970
F 22.361692 38.597804 166.926265
F 21.828235 38.597804 188.753970
F 8.992918 23.159218 166.599886
F 8.815099 23.159218 173.875788
F 6.315879 24.442867 184.736384
F 33.056060 24.445275 185.388248
F 6.315879 32.162427 184.736384
F 33.056060 32.164835 185.388248
F 6.315879 39.881989 184.736384
F 33.056060 39.884397 185.388248
F 15.233773 24.445268 184.952686
F 15.233773 32.164827 184.952686
F 15.233773 39.884390 184.952686
F 24.144934 24.445275 185.170465
F 24.144934 32.164834 185.170465
F 24.144934 39.884397 185.170465
F 6.760419 27.020871 166.546629
F 6.226961 27.020871 188.374335
F 32.967143 27.018462 189.026198
F 6.760419 34.740430 166.546630
F 6.226961 34.740430 188.374335
F 32.967143 34.738022 189.026199
F 6.760419 42.459993 166.546630
F 6.226961 42.459993 188.374335
F 32.967143 42.457585 189.026199
F 15.678313 27.018470 166.762931
F 15.144855 27.018470 188.590636
F 15.678313 34.738030 166.762931
F 15.144855 34.738030 188.590636
F 15.678313 42.457592 166.762931
F 15.144855 42.457592 188.590636
F 24.589474 27.018463 166.980711
F 24.056017 27.018463 188.808416
F 24.589474 34.738022 166.980710
F 24.056017 34.738022 188.808416
F 24.589474 42.457585 166.980711
F 24.056017 42.457585 188.808416
F 6.827189 27.020871 163.814865
F 6.293731 27.020871 185.642570
F 33.033832 27.018462 186.297736
F 6.827189 34.740430 163.814865
F 6.293731 34.740430 185.642570
F 33.033832 34.738022 186.297736
F 6.827189 42.459993 163.814865
F 6.293731 42.459993 185.642570
F 33.033832 42.457585 186.297736
F 15.745002 27.018470 164.034459
F 15.211545 27.018470 185.862164
F 15.745002 34.738029 164.034458
F 15.211545 34.738029 185.862164
F 15.745002 42.457592 164.034459
F 15.211545 42.457592 185.862164
F 24.656163 27.018463 164.252248
F 24.122705 27.018463 186.079953
F 24.656163 34.738022 164.252247
F 24.122705 34.738022 186.079952
F 24.656163 42.457585 164.252247
F 24.122705 42.457585 186.079952
F 6.382635 24.442867 182.004619
F 33.122736 24.445275 182.659785
F 6.382635 32.162426 182.004619
F 33.122736 32.164835 182.659785
F 6.382635 39.881989 182.004619
F 33.122736 39.884397 182.659785
F 15.300448 24.445268 182.224213
F 15.300449 32.164827 182.224213
F 15.300448 39.884390 182.224213
F 24.211609 24.445275 182.442002
F 24.211609 32.164834 182.442002
F 24.211609 39.884397 182.442002
F 9.059625 30.878778 163.870729
F 8.526167 30.878778 185.698434
F 9.059625 38.598339 163.870729
F 8.526167 38.598339 185.698434
F 9.059625 23.159218 163.870729
F 8.526167 23.159218 185.698434
F 17.283760 36.024614 192.283030
F 17.817218 36.024614 170.455324
F 17.972811 30.878243 164.088909
F 17.439354 30.878243 185.916615
F 17.972811 38.597804 164.088909
F 17.439353 38.597804 185.916614
F 17.283760 28.305053 192.283030
F 17.817218 28.305053 170.455324
F 26.883946 30.878242 164.306693
F 26.350488 30.878242 186.134398
F 26.883946 38.597804 164.306693
F 26.350488 38.597804 186.134398
F 8.370557 43.743643 192.065543
F 8.904015 43.743643 170.237837
F 26.883946 46.317366 164.306693
F 26.350488 46.317366 186.134398
F 8.615068 28.304519 182.060483
F 8.615068 36.024080 182.060483
F 8.615068 43.743643 182.060483
F 17.528255 28.305053 182.278664
F 17.528255 36.024614 182.278663
F 17.528255 43.744177 182.278663
F 26.439390 28.305055 182.496448
F 26.439390 36.024615 182.496447
F 26.439390 43.744178 182.496448
F 8.548376 28.304519 184.789641
F 8.548376 36.024080 184.789641
F 8.548376 43.743643 184.789641
F 17.461580 28.305053 185.007128
F 17.461580 36.024614 185.007128
F 17.461580 43.744177 185.007128
F 26.372715 28.305055 185.224911
F 26.372715 36.024615 185.224911
F 26.372715 43.744178 185.224911
F 8.992918 30.878778 166.599886
F 8.459460 30.878778 188.427592
F 8.992918 38.598339 166.599887
F 8.459460 38.598339 188.427592
F 8.370557 36.024080 192.065543
F 8.904015 36.024080 170.237838
F 17.906122 30.878243 166.817373
F 17.372664 30.878243 188.645079
F 17.906122 38.597805 166.817374
F 17.372664 38.597804 188.645079
F 8.370557 28.304519 192.065543
F 8.904014 28.304519 170.237837
F 26.817257 30.878242 167.035156
F 26.283800 30.878242 188.862861
F 26.817257 38.597803 167.035156
F 26.283800 38.597803 188.862862
F 26.261571 43.744178 189.772349
F 26.795029 43.744178 167.944644
F 26.817257 46.317366 167.035156
F 26.283800 46.317366 188.862861
F 2.244626 24.461548 170.060765
F 1.711168 24.461548 191.888470
F 28.956136 24.445275 170.727553
F 28.422678 24.445275 192.555258
F 2.244626 32.181107 170.060765
F 1.711168 32.181107 191.888470
F 28.956136 32.164835 170.727553
F 28.422678 32.164835 192.555258
F 2.244626 39.900670 170.060765
F 1.711169 39.900670 191.888470
F 28.956136 39.884397 170.727553
F 28.422678 39.884397 192.555258
F 11.133229 24.445150 170.292053
F 10.599772 24.445150 192.119758
F 11.133230 32.164710 170.292053
F 10.599772 32.164709 192.119758
F 11.133229 39.884272 170.292054
F 10.599772 39.884272 192.119759
F 20.045006 24.445274 170.509770
F 19.511548 24.445274 192.337475
F 20.045006 32.164834 170.509770
F 19.511548 32.164834 192.337475
F 20.045006 39.884396 170.509770
F 19.511548 39.884396 192.337475
F 2.155706 27.002191 173.698716
F 1.622249 27.002191 195.526422
F 28.867219 27.018462 174.365504
F 28.333761 27.018462 196.193209
F 2.155707 34.721750 173.698716
F 1.622249 34.721750 195.526422
F 28.867219 34.738022 174.365504
F 28.333761 34.738022 196.193209
F 2.155707 42.441313 173.698717
F 1.622249 42.441313 195.526422
F 28.867219 42.457585 174.365504
F 28.333761 42.457585 196.193209
F 11.044311 27.018587 173.930004
F 10.510854 27.018587 195.757709
F 11.044311 34.738147 173.930004
F 10.510854 34.738147 195.757709
F 11.044311 42.457710 173.930004
F 10.510854 42.457710 195.757709
F 19.956089 27.018463 174.147721
F 19.422631 27.018463 195.975426
F 19.956089 34.738023 174.147721
F 19.422631 34.738023 195.975426
F 19.956089 42.457585 174.147721
F 19.422631 42.457585 195.975426
F 2.221714 27.002190 170.998182
F 1.688257 27.002191 192.825887
F 28.933907 27.018462 171.637041
F 28.400450 27.018463 193.464746
F 2.221715 34.721750 170.998182
F 1.688257 34.721750 192.825887
F 28.933907 34.738022 171.637041
F 28.400450 34.738022 193.464746
F 2.221715 42.441313 170.998182
F 1.688258 42.441313 192.825887
F 28.933907 42.457585 171.637041
F 28.400450 42.457585 193.464746
F 11.111005 27.018588 171.201376
F 10.577547 27.018587 193.029081
F 11.111005 34.738147 171.201376
F 10.577547 34.738147 193.029081
F 11.111005 42.457710 171.201376
F 10.577547 42.457710 193.029081
F 20.022778 27.018463 171.419257
F 19.489320 27.018463 193.246962
F 20.022778 34.738023 171.419257
F 19.489320 34.738023 193.246962
F 20.022778 42.457585 171.419257
F 19.489320 42.457585 193.246962
F 2.310617 24.461547 167.360230
F 1.777159 24.461547 189.187935
F 29.022811 24.445275 167.999090
F 28.489354 24.445275 189.826795
F 2.310617 32.181106 167.360230
F 1.777159 32.181106 189.187935
F 29.022811 32.164835 167.999090
F 28.489354 32.164835 189.826795
F 2.310618 39.900669 167.360230
F 1.777160 39.900669 189.187935
F 29.022811 39.884397 167.999090
F 28.489354 39.884397 189.826795
F 11.199909 24.445150 167.563425
F 10.666451 24.445150 189.391130
F 11.199909 32.164709 167.563425
F 10.666451 32.164709 189.391130
F 11.199909 39.884272 167.563425
F 10.666451 39.884272 189.391130
F 20.111681 24.445275 167.781306
F 19.578224 24.445275 189.609011
F 20.111681 32.164834 167.781306
F 19.578224 32.164834 189.609011
F 20.111682 39.884396 167.781306
F 19.578224 39.884396 189.609011
F 4.418842 30.872452 171.041649
F 3.885385 30.872452 192.869354
F 31.161690 30.878242 171.691487
F 30.628233 30.878242 193.519192
F 4.418842 38.592013 171.041649
F 3.885385 38.592013 192.869354
F 31.161690 38.597803 171.691487
F 30.628233 38.597803 193.519192
F 26.261571 36.024615 189.772349
F 26.105980 38.597803 196.138763
F 4.418842 46.311576 171.041649
F 3.885385 46.311576 192.869354
F 26.795029 36.024615 167.944644
F 26.261571 28.305055 189.772349
F 31.161690 46.317366 171.691487
F 30.628233 46.317366 193.519192
F 13.339268 30.878286 171.255886
F 12.805810 30.878286 193.083592
F 13.339268 38.597847 171.255886
F 12.805810 38.597847 193.083592
F 13.339268 23.158726 171.255886
F 12.805810 23.158726 193.083592
F 26.795029 28.305055 167.944644
F 17.350436 43.744177 189.554565
F 22.250562 30.878242 171.473703
F 21.717104 30.878242 193.301408
F 22.250562 38.597804 171.473703
F 21.717104 38.597804 193.301408
F 17.883894 43.744177 167.726860
F 17.350436 36.024614 189.554565
F 4.507743 28.310845 167.403697
F 3.974285 28.310845 189.231403
F 31.250592 28.305055 168.053536
F 30.717134 28.305055 189.881241
F 4.507743 36.030405 167.403697
F 3.974285 36.030405 189.231403
F 31.250592 36.024615 168.053535
F 30.717134 36.024615 189.881241
F 4.507743 43.749968 167.403697
F 3.974285 43.749968 189.231403
F 31.250592 43.744178 168.053535
F 30.717134 43.744178 189.881241
F 13.428169 28.305010 167.617935
F 12.894711 28.305010 189.445641
F 13.428169 36.024571 167.617935
F 12.894711 36.024571 189.445640
F 13.428169 43.744134 167.617935
F 12.894711 43.744134 189.445640
F 22.339464 28.305054 167.835752
F 21.806007 28.305054 189.663457
F 22.339464 36.024615 167.835752
F 21.806007 36.024615 189.663457
F 22.339464 43.744178 167.835752
F 21.806007 43.744178 189.663457
F 4.441251 28.310845 170.124679
F 3.907794 28.310845 191.952384
F 31.183916 28.305055 170.781999
F 30.650459 28.305055 192.609704
F 4.441251 36.030406 170.124679
F 3.907794 36.030406 191.952384
F 31.183916 36.024616 170.781999
F 30.650459 36.024616 192.609704
F 4.441251 43.749968 170.124679
F 3.907794 43.749969 191.952384
F 31.183916 43.744178 170.781999
F 30.650459 43.744178 192.609704
F 13.361493 28.305010 170.346458
F 12.828035 28.305010 192.174163
F 13.361493 36.024571 170.346458
F 12.828035 36.024571 192.174163
F 13.361493 43.744134 170.346458
F 12.828035 43.744134 192.174163
F 22.272788 28.305054 170.564216
F 21.739331 28.305054 192.391921
F 22.272788 36.024615 170.564216
F 21.739331 36.024615 192.391921
F 22.272788 43.744178 170.564216
F 21.739331 43.744178 192.391921
F 4.352335 30.872452 173.762630
F 3.818878 30.872452 195.590335
F 31.095001 30.878242 174.419949
F 30.561543 30.878242 196.247655
F 4.352336 38.592013 173.762630
F 3.818878 38.592013 195.590335
F 31.095001 38.597803 174.419950
F 30.561543 38.597803 196.247655
F 4.352335 46.311576 173.762630
F 3.818878 46.311576 195.590335
F 31.095001 46.317366 174.419949
F 30.561543 46.317366 196.247655
F 13.272577 30.878286 173.984409
F 12.739119 30.878286 195.812114
F 13.272577 38.597847 173.984409
F 12.739119 38.597847 195.812114
F 13.272577 23.158726 173.984409
F 12.739119 23.158726 195.812114
F 17.883894 36.024614 167.726860
F 17.350436 28.305053 189.554565
F 22.183873 30.878242 174.202167
F 21.650415 30.878242 196.029872
F 22.183873 38.597804 174.202167
F 21.650415 38.597804 196.029872
F 8.281641 23.159218 195.703494
F 17.883894 28.305053 167.726860
F 6.671518 24.442867 170.184580
F 6.138060 24.442867 192.012286
F 33.411699 24.445275 170.836444
F 32.878241 24.445275 192.664150
F 6.671518 32.162427 170.184580
F 6.138060 32.162427 192.012286
F 33.411699 32.164835 170.836445
F 32.878241 32.164835 192.664150
F 6.671518 39.881989 170.184581
F 6.138060 39.881989 192.012286
F 33.411699 39.884397 170.836445
F 32.878241 39.884397 192.664150
F 15.589412 24.445268 170.400882
F 15.055954 24.445268 192.228587
F 15.589412 32.164827 170.400882
F 15.055954 32.164827 192.228587
F 15.589412 39.884390 170.400882
F 15.055954 39.884390 192.228587
F 24.500572 24.445275 170.618661
F 23.967114 24.445275 192.446367
F 24.500572 32.164834 170.618661
F 23.967114 32.164834 192.446367
F 24.500572 39.884396 170.618662
F 23.967114 39.884396 192.446367
F 6.582600 27.020871 173.822531
F 6.049142 27.020870 195.650237
F 33.322781 27.018462 174.474395
F 32.789323 27.018462 196.302100
F 6.582600 34.740430 173.822532
F 6.049142 34.740430 195.650237
F 33.322781 34.738022 174.474395
F 32.789323 34.738022 196.302101
F 6.582600 42.459993 173.822531
F 6.049142 42.459993 195.650237
F 33.322781 42.457585 174.474395
F 32.789323 42.457585 196.302101
F 15.500494 27.018470 174.038833
F 14.967036 27.018470 195.866538
F 15.500494 34.738030 174.038833
F 14.967036 34.738030 195.866538
F 15.500494 42.457592 174.038833
F 14.967036 42.457592 195.866538
F 24.411655 27.018463 174.256612
F 23.878197 27.018463 196.084318
F 24.411655 34.738022 174.256612
F 23.878197 34.738022 196.084318
F 24.411655 42.457585 174.256612
F 23.878197 42.457585 196.084318
F 6.649370 27.020871 171.090767
F 6.115912 27.020871 192.918472
F 33.389470 27.018462 171.745933
F 32.856013 27.018462 193.573638
F 6.649370 34.740430 171.090767
F 6.115912 34.740430 192.918472
F 33.389470 34.738022 171.745932
F 32.856013 34.738022 193.573638
F 6.649370 42.459993 171.090766
F 6.115912 42.459993 192.918472
F 33.389470 42.457585 171.745932
F 32.856013 42.457585 193.573638
F 15.567183 27.018470 171.310360
F 15.033725 27.018470 193.138066
F 15.567183 34.738029 171.310360
F 15.033725 34.738029 193.138065
F 15.567183 42.457592 171.310360
F 15.033725 42.457592 193.138065
F 24.478344 27.018463 171.528149
F 23.944886 27.018463 193.355854
F 24.478344 34.738022 171.528149
F 23.944886 34.738022 193.355854
F 24.478344 42.457585 171.528149
F 23.944886 42.457585 193.355854
F 6.738274 24.442867 167.452815
F 6.204816 24.442867 189.280521
F 32.944917 24.445275 189.935687
F 6.738274 32.162426 167.452815
F 6.204816 32.162426 189.280521
F 32.944917 32.164835 189.935687
F 6.738274 39.881989 167.452815
F 6.204816 39.881989 189.280521
F 32.944916 39.884397 189.935687
F 15.656087 24.445268 167.672409
F 15.122629 24.445268 189.500114
F 15.656087 32.164827 167.672409
F 15.122629 32.164827 189.500114
F 15.656087 39.884390 167.672409
F 15.122629 39.884390 189.500114
F 24.567248 24.445275 167.890198
F 24.033790 24.445275 189.717903
F 24.567248 32.164834 167.890198
F 24.033790 32.164834 189.717903
F 24.567248 39.884396 167.890198
F 24.033790 39.884396 189.717903
F 8.881805 30.878778 171.146630
F 8.348348 30.878778 192.974336
F 8.881805 38.598339 171.146630
F 8.348348 38.598339 192.974336
F 8.881805 23.159218 171.146630
F 8.348348 23.159218 192.974336
F 8.437249 43.743643 189.336384
F 8.970707 43.743643 167.508679
F 17.794992 30.878243 171.364811
F 17.261534 30.878243 193.192516
F 17.794992 38.597804 171.364811
F 17.261534 38.597804 193.192516
F 8.437249 36.024080 189.336384
F 8.970707 36.024080 167.508679
F 26.706127 30.878242 171.582595
F 26.172669 30.878242 193.410300
F 26.706127 38.597804 171.582595
F 26.172669 38.597804 193.410300
F 8.437249 28.304519 189.336384
F 8.970707 28.304519 167.508679
F 26.706127 46.317366 171.582595
F 26.172669 46.317366 193.410300
F 22.072743 46.317366 178.749605
F 22.006054 46.317366 181.478069
F 17.617172 46.317367 178.640713
F 17.550483 46.317367 181.369177
F 22.428381 46.317366 164.197801
F 21.894924 46.317366 186.025507
F 22.361692 46.317366 166.926265
F 21.828235 46.317366 188.753970
F 17.972811 46.317367 164.088909
F 17.439353 46.317367 185.916614
F 17.906122 46.317367 166.817373
F 17.372664 46.317367 188.645079
F 22.250562 46.317366 171.473703
F 21.717104 46.317366 193.301408
F 22.183873 46.317366 174.202167
F 21.650415 46.317366 196.029872
F 17.794992 46.317367 171.364811
F 17.261534 46.317367 193.192516
F 17.728303 46.317367 174.093275
F 8.637280 23.159218 181.151690
F 17.194845 23.158684 195.920980
F 17.728303 23.158684 174.093275
F 17.550483 23.158684 181.369177
F 17.439353 23.158684 185.916614
F 17.906122 23.158684 166.817373
F 17.372664 23.158684 188.645079
F 17.261534 23.158683 193.192516
F 1.533349 24.461548 199.164372
F 1.000130 24.461516 220.991029
F 28.244859 24.445275 199.831160
F 27.711402 24.445275 221.658865
F 1.533349 32.181107 199.164372
F 1.000130 32.181076 220.991029
F 28.244859 32.164835 199.831160
F 27.711402 32.164835 221.658865
F 1.533350 39.900670 199.164372
F 1.000131 39.900639 220.991028
F 28.244859 39.884397 199.831160
F 27.711402 39.884397 221.658865
F 10.421953 24.445150 199.395661
F 9.888447 24.445144 221.223407
F 10.421953 32.164709 199.395661
F 9.888447 32.164704 221.223407
F 10.421953 39.884272 199.395661
F 9.888447 39.884266 221.223407
F 19.333729 24.445274 199.613377
F 18.800271 24.445274 221.441083
F 19.333729 32.164834 199.613377
F 18.800271 32.164834 221.441082
F 19.333729 39.884396 199.613378
F 18.800271 39.884396 221.441083
F 1.444429 27.002191 202.802323
F 0.898012 26.923718 224.654829
F 28.155942 27.018462 203.469111
F 27.622484 27.018462 225.296816
F 1.444430 34.721750 202.802323
F 0.898013 34.643277 224.654829
F 28.155942 34.738022 203.469111
F 27.622484 34.738022 225.296816
F 1.444430 42.441313 202.802323
F 0.898013 42.362841 224.654829
F 28.155942 42.457585 203.469111
F 27.622484 42.457585 225.296816
F 10.333035 27.018587 203.033611
F 9.799395 27.018640 224.861433
F 10.333035 34.738147 203.033611
F 9.799395 34.738200 224.861433
F 10.333035 42.457710 203.033611
F 9.799395 42.457763 224.861433
F 19.244812 27.018463 203.251328
F 18.711354 27.018463 225.079033
F 19.244812 34.738023 203.251328
F 18.711354 34.738023 225.079033
F 19.244812 42.457585 203.251328
F 18.711354 42.457585 225.079033
F 1.510437 27.002191 200.101789
F 0.977667 26.997983 221.940367
F 28.222631 27.018462 200.740648
F 27.689173 27.018463 222.568353
F 1.510438 34.721750 200.101789
F 0.977667 34.717542 221.940367
F 28.222630 34.738022 200.740648
F 27.689173 34.738022 222.568353
F 1.510438 42.441313 200.101789
F 0.977667 42.437105 221.940367
F 28.222631 42.457585 200.740648
F 27.689173 42.457585 222.568353
F 10.399728 27.018587 200.304983
F 9.866264 27.018594 222.132713
F 10.399728 34.738147 200.304983
F 9.866264 34.738153 222.132713
F 10.399728 42.457710 200.304983
F 9.866264 42.457716 222.132713
F 19.311501 27.018463 200.522865
F 18.778043 27.018463 222.350570
F 19.311501 34.738023 200.522864
F 18.778043 34.738023 222.350570
F 19.311501 42.457585 200.522864
F 18.778043 42.457585 222.350570
F 1.066047 24.461582 218.291358
F 28.311535 24.445275 197.102697
F 27.778077 24.445275 218.930402
F 1.066047 32.181141 218.291358
F 28.311535 32.164835 197.102697
F 27.778077 32.164835 218.930402
F 1.066048 39.900705 218.291358
F 28.311535 39.884397 197.102697
F 27.778077 39.884397 218.930402
F 10.488632 24.445150 196.667032
F 9.955170 24.445149 218.494745
F 10.488632 32.164709 196.667032
F 9.955170 32.164709 218.494745
F 10.488632 39.884272 196.667032
F 9.955170 39.884271 218.494745
F 19.400404 24.445275 196.884913
F 18.866947 24.445275 218.712619
F 19.400404 32.164834 196.884913
F 18.866947 32.164834 218.712619
F 19.400404 39.884396 196.884913
F 18.866947 39.884396 218.712618
F 3.707565 30.872452 200.145256
F 3.168957 30.873713 221.988126
F 30.450413 30.878242 200.795094
F 29.916956 30.878242 222.622799
F 3.707566 38.592013 200.145256
F 3.168957 38.593274 221.988125
F 30.450413 38.597803 200.795094
F 29.916956 38.597803 222.622799
F 25.572523 46.317366 217.966468
F 16.661388 38.597805 217.748686
F 3.707565 46.311576 200.145256
F 3.168956 46.312837 221.988126
F 16.661387 30.878243 217.748686
F 7.748137 38.598361 217.531243
F 30.450413 46.317366 200.795094
F 29.916956 46.317366 222.622799
F 12.627991 30.878286 200.359494
F 12.094529 30.878287 222.187200
F 12.627991 38.597847 200.359494
F 12.094529 38.597848 222.187199
F 12.627991 23.158726 200.359494
F 12.094529 23.158727 222.187199
F 7.748137 30.878799 217.531243
F 25.661438 43.744178 214.328518
F 21.539285 30.878242 200.577311
F 21.005828 30.878242 222.405016
F 21.539285 38.597804 200.577310
F 21.005827 38.597804 222.405015
F 25.661438 36.024615 214.328517
F 25.661438 28.305055 214.328517
F 3.262884 28.310975 218.335805
F 30.539315 28.305055 197.157143
F 30.005857 28.305055 218.984848
F 3.262884 36.030536 218.335805
F 30.539315 36.024615 197.157143
F 30.005857 36.024616 218.984848
F 3.262884 43.750099 218.335805
F 30.539315 43.744178 197.157143
F 30.005857 43.744178 218.984848
F 12.716892 28.305010 196.721543
F 12.183434 28.305010 218.549248
F 12.716892 36.024571 196.721543
F 12.183434 36.024571 218.549248
F 12.716892 43.744134 196.721543
F 12.183434 43.744134 218.549248
F 21.628187 28.305054 196.939359
F 21.094730 28.305054 218.767064
F 21.628187 36.024615 196.939359
F 21.094730 36.024615 218.767064
F 21.628187 43.744178 196.939359
F 21.094730 43.744178 218.767064
F 3.729974 28.310845 199.228286
F 3.195385 28.311863 221.058920
F 30.472639 28.305055 199.885606
F 29.939182 28.305055 221.713311
F 3.729975 36.030406 199.228286
F 3.195385 36.031424 221.058921
F 30.472639 36.024616 199.885606
F 29.939182 36.024616 221.713311
F 3.729975 43.749968 199.228286
F 3.195386 43.750987 221.058921
F 30.472639 43.744178 199.885606
F 29.939182 43.744178 221.713311
F 12.650216 28.305010 199.450065
F 12.116757 28.305010 221.277771
F 12.650216 36.024571 199.450065
F 12.116757 36.024571 221.277772
F 12.650216 43.744134 199.450065
F 12.116757 43.744134 221.277772
F 21.561511 28.305054 199.667823
F 21.028054 28.305054 221.495528
F 21.561511 36.024615 199.667823
F 21.028054 36.024615 221.495528
F 21.561511 43.744178 199.667823
F 21.028054 43.744178 221.495528
F 3.641059 30.872452 202.866237
F 3.008831 30.895710 224.732111
F 30.383724 30.878242 203.523557
F 29.850267 30.878242 225.351262
F 3.641059 38.592013 202.866237
F 3.008832 38.615271 224.732111
F 30.383724 38.597803 203.523557
F 29.850267 38.597803 225.351262
F 3.641058 46.311576 202.866237
F 16.750303 43.744177 214.110735
F 30.383724 46.317366 203.523557
F 29.850267 46.317366 225.351262
F 12.561300 30.878286 203.088016
F 12.027711 30.878307 224.915734
F 12.561300 38.597847 203.088016
F 12.027711 38.597868 224.915734
F 12.561300 23.158726 203.088016
F 12.027711 23.158747 224.915734
F 16.750303 36.024614 214.110735
F 16.750303 28.305053 214.110735
F 21.472596 30.878242 203.305774
F 20.939139 30.878242 225.133479
F 21.472596 38.597804 203.305774
F 20.939138 38.597804 225.133479
F 7.837098 43.743642 213.893250
F 7.837098 36.024080 213.893250
F 5.960241 24.442867 199.288188
F 5.424990 24.442134 221.118107
F 32.700422 24.445275 199.940052
F 32.166964 24.445275 221.767757
F 5.960241 32.162427 199.288188
F 5.424990 32.161694 221.118107
F 32.700422 32.164835 199.940052
F 32.166964 32.164835 221.767757
F 5.960241 39.881989 199.288188
F 5.424990 39.881256 221.118107
F 32.700422 39.884397 199.940052
F 32.166964 39.884397 221.767757
F 14.878135 24.445268 199.504490
F 14.344676 24.445268 221.332195
F 14.878135 32.164827 199.504490
F 14.344676 32.164827 221.332195
F 14.878135 39.884390 199.504490
F 14.344677 39.884390 221.332195
F 23.789295 24.445275 199.722269
F 23.255838 24.445275 221.549974
F 23.789295 32.164834 199.722269
F 23.255838 32.164834 221.549974
F 23.789295 39.884396 199.722269
F 23.255838 39.884396 221.549974
F 5.871323 27.020871 202.926138
F 5.332922 27.023689 224.757810
F 32.611504 27.018462 203.578002
F 32.078047 27.018462 225.405708
F 5.871323 34.740430 202.926139
F 5.332922 34.743249 224.757810
F 32.611504 34.738022 203.578003
F 32.078047 34.738022 225.405708
F 5.871323 42.459993 202.926139
F 5.332922 42.462812 224.757810
F 32.611504 42.457585 203.578003
F 32.078047 42.457585 225.405708
F 14.789217 27.018470 203.142440
F 14.255758 27.018470 224.970147
F 14.789217 34.738030 203.142440
F 14.255758 34.738030 224.970147
F 14.789217 42.457592 203.142440
F 14.255758 42.457593 224.970147
F 23.700378 27.018463 203.360219
F 23.166921 27.018463 225.187924
F 23.700378 34.738022 203.360220
F 23.166921 34.738022 225.187925
F 23.700378 42.457585 203.360220
F 23.166921 42.457585 225.187925
F 5.938093 27.020871 200.194374
F 5.404270 27.021180 222.023545
F 32.678193 27.018462 200.849540
F 32.144736 27.018463 222.677245
F 5.938093 34.740430 200.194374
F 5.404270 34.740740 222.023545
F 32.678193 34.738022 200.849540
F 32.144736 34.738022 222.677245
F 5.938093 42.459993 200.194374
F 5.404270 42.460303 222.023545
F 32.678193 42.457585 200.849540
F 32.144736 42.457585 222.677245
F 14.855907 27.018470 200.413968
F 14.322449 27.018470 222.241673
F 14.855907 34.738029 200.413968
F 14.322449 34.738030 222.241673
F 14.855907 42.457592 200.413967
F 14.322449 42.457593 222.241673
F 23.767067 27.018463 200.631756
F 23.233609 27.018463 222.459461
F 23.767067 34.738022 200.631756
F 23.233609 34.738022 222.459461
F 23.767067 42.457585 200.631756
F 23.233609 42.457585 222.459461
F 6.026997 24.442867 196.556423
F 5.493354 24.442784 218.384712
F 32.767097 24.445275 197.211589
F 32.233640 24.445275 219.039294
F 6.026997 32.162426 196.556423
F 5.493354 32.162343 218.384712
F 32.767097 32.164835 197.211589
F 32.233640 32.164835 219.039294
F 6.026997 39.881989 196.556423
F 5.493354 39.881906 218.384712
F 32.767097 39.884397 197.211589
F 32.233640 39.884397 219.039294
F 14.944810 24.445268 196.776016
F 14.411352 24.445268 218.603722
F 14.944810 32.164827 196.776016
F 14.411352 32.164827 218.603722
F 14.944810 39.884390 196.776016
F 14.411352 39.884390 218.603722
F 23.855971 24.445275 196.993805
F 23.322513 24.445275 218.821511
F 23.855971 32.164834 196.993805
F 23.322513 32.164834 218.821510
F 23.855971 39.884396 196.993805
F 23.322513 39.884396 218.821510
F 8.170529 30.878778 200.250238
F 7.636876 30.878809 222.078173
F 8.170529 38.598339 200.250237
F 7.636876 38.598371 222.078173
F 8.170529 23.159218 200.250238
F 7.636876 23.159250 222.078173
F 7.837098 28.304519 213.893249
F 25.728114 43.744178 211.600054
F 17.083715 30.878243 200.468418
F 16.550257 30.878243 222.296123
F 17.083715 38.597804 200.468418
F 16.550257 38.597804 222.296123
F 25.728114 36.024615 211.600054
F 25.728114 28.305055 211.600054
F 25.994850 30.878242 200.686202
F 25.461393 30.878242 222.513907
F 25.994850 38.597803 200.686202
F 25.461393 38.597804 222.513907
F 16.816978 43.744177 211.382270
F 16.816978 36.024614 211.382270
F 25.994850 46.317366 200.686202
F 25.461393 46.317366 222.513907
F 8.259430 28.304519 196.612287
F 7.725960 28.304512 218.440011
F 8.259430 36.024080 196.612286
F 7.725960 36.024073 218.440011
F 8.259430 43.743643 196.612287
F 7.725960 43.743636 218.440011
F 17.172617 28.305053 196.830467
F 16.639159 28.305053 218.658172
F 17.172617 36.024614 196.830467
F 16.639159 36.024614 218.658172
F 17.172617 43.744177 196.830467
F 16.639159 43.744177 218.658172
F 26.083752 28.305055 197.048251
F 25.550295 28.305055 218.875956
F 26.083752 36.024615 197.048251
F 25.550295 36.024615 218.875956
F 26.083752 43.744178 197.048251
F 25.550294 43.744178 218.875956
F 8.192738 28.304519 199.341445
F 7.659189 28.304479 221.169259
F 8.192738 36.024080 199.341445
F 7.659189 36.024040 221.169259
F 8.192738 43.743643 199.341445
F 7.659189 43.743603 221.169259
F 17.105941 28.305053 199.558932
F 16.572484 28.305053 221.386637
F 17.105941 36.024614 199.558932
F 16.572484 36.024614 221.386637
F 17.105941 43.744177 199.558932
F 16.572484 43.744177 221.386637
F 26.017076 28.305055 199.776714
F 25.483619 28.305055 221.604420
F 26.017076 36.024615 199.776715
F 25.483619 36.024615 221.604420
F 26.017076 43.744178 199.776715
F 25.483619 43.744178 221.604420
F 8.103822 30.878778 202.979395
F 7.565351 30.879974 224.807985
F 8.103822 38.598339 202.979396
F 7.565352 38.599535 224.807985
F 16.816978 28.305053 211.382270
F 7.903791 43.743643 211.164090
F 17.017026 30.878243 203.196883
F 16.483566 30.878243 225.024588
F 17.017026 38.597805 203.196883
F 16.483566 38.597805 225.024588
F 7.903791 36.024080 211.164090
F 7.903791 28.304519 211.164090
F 25.928161 30.878242 203.414665
F 25.394704 30.878242 225.242370
F 25.928161 38.597803 203.414665
F 25.394704 38.597803 225.242371
F 25.639211 46.317366 215.238005
F 25.639211 38.597803 215.238005
F 25.928161 46.317366 203.414665
F 25.394704 46.317366 225.242370
F 1.355530 24.461548 206.440274
F 0.835419 24.543683 228.330011
F 28.067040 24.445275 207.107062
F 27.533582 24.445275 228.934767
F 1.355530 32.181107 206.440274
F 0.835419 32.263242 228.330011
F 28.067040 32.164835 207.107062
F 27.533582 32.164835 228.934767
F 1.355530 39.900670 206.440274
F 0.835419 39.982805 228.330011
F 28.067040 39.884397 207.107062
F 27.533582 39.884397 228.934767
F 10.244133 24.445150 206.671562
F 9.710443 24.445057 228.499361
F 10.244133 32.164710 206.671562
F 9.710443 32.164617 228.499361
F 10.244133 39.884272 206.671562
F 9.710443 39.884179 228.499361
F 19.155910 24.445274 206.889279
F 18.622452 24.445274 228.716984
F 19.155910 32.164834 206.889279
F 18.622452 32.164834 228.716984
F 19.155910 39.884396 206.889279
F 18.622452 39.884396 228.716984
F 1.266610 27.002191 210.078225
F 27.978123 27.018462 210.745012
F 1.266611 34.721750 210.078225
F 27.978123 34.738022 210.745012
F 1.266611 42.441313 210.078225
F 27.978123 42.457585 210.745012
F 10.155215 27.018587 210.309512
F 10.155215 34.738147 210.309513
F 10.155215 42.457710 210.309513
F 19.066993 27.018463 210.527229
F 19.066993 34.738023 210.527229
F 19.066993 42.457586 210.527229
F 1.332618 27.002191 207.377690
F 16.661388 23.158684 217.748686
F 28.044812 27.018463 208.016550
F 1.332619 34.721750 207.377690
F 16.839206 23.158684 210.472784
F 28.044812 34.738022 208.016549
F 1.332619 42.441313 207.377690
F 16.483566 23.158684 225.024588
F 28.044812 42.457585 208.016549
F 10.221909 27.018588 207.580884
F 10.221909 34.738147 207.580884
F 10.221909 42.457710 207.580884
F 19.133682 27.018463 207.798766
F 19.133681 34.738023 207.798766
F 19.133681 42.457585 207.798766
F 1.421521 24.461547 203.739739
F 0.641465 24.378333 225.608519
F 28.133716 24.445275 204.378599
F 27.600258 24.445275 226.206304
F 1.421521 32.181106 203.739739
F 0.641466 32.097892 225.608519
F 28.133716 32.164835 204.378599
F 27.600258 32.164835 226.206304
F 1.421521 39.900669 203.739739
F 0.641464 39.817454 225.608518
F 28.133716 39.884397 204.378599
F 27.600258 39.884397 226.206304
F 10.310812 24.445150 203.942934
F 9.776514 24.444937 225.770498
F 10.310813 32.164709 203.942934
F 9.776514 32.164496 225.770498
F 10.310813 39.884272 203.942934
F 9.776514 39.884059 225.770498
F 19.222585 24.445275 204.160815
F 18.689127 24.445275 225.988520
F 19.222585 32.164834 204.160815
F 18.689127 32.164834 225.988520
F 19.222585 39.884396 204.160815
F 18.689127 39.884396 225.988520
F 3.529746 30.872452 207.421157
F 17.017026 23.158684 203.196883
F 30.272594 30.878242 208.070995
F 3.529746 38.592013 207.421157
F 16.550257 23.158683 222.296123
F 30.272594 38.597803 208.070995
F 25.572523 38.597803 217.966468
F 25.572523 30.878242 217.966468
F 3.529746 46.311576 207.421157
F 25.639211 30.878242 215.238005
F 16.728077 38.597804 215.020221
F 30.272594 46.317366 208.070995
F 12.450171 30.878286 207.635395
F 12.450172 38.597847 207.635395
F 12.450172 23.158726 207.635395
F 16.728077 30.878243 215.020221
F 21.361466 30.878242 207.853212
F 21.361466 38.597804 207.853212
F 7.814886 23.159221 214.802049
F 3.618647 28.310845 203.783206
F 3.067290 28.299363 225.632099
F 30.361496 28.305055 204.433045
F 29.828038 28.305055 226.260750
F 3.618647 36.030405 203.783206
F 3.067290 36.018924 225.632099
F 30.361496 36.024616 204.433044
F 29.828038 36.024615 226.260750
F 3.618647 43.749968 203.783206
F 3.067290 43.738487 225.632099
F 30.361496 43.744178 204.433045
F 29.828038 43.744178 226.260750
F 12.539073 28.305010 203.997444
F 12.005601 28.305004 225.825153
F 12.539073 36.024571 203.997444
F 12.005601 36.024565 225.825153
F 12.539073 43.744134 203.997444
F 12.005601 43.744127 225.825153
F 21.450368 28.305054 204.215261
F 20.916910 28.305054 226.042966
F 21.450368 36.024615 204.215261
F 20.916910 36.024615 226.042966
F 21.450368 43.744178 204.215261
F 20.916910 43.744178 226.042966
F 3.552155 28.310845 206.504188
F 2.927170 28.296243 228.370196
F 30.294820 28.305055 207.161508
F 29.761362 28.305055 228.989213
F 3.552155 36.030406 206.504188
F 2.927170 36.015804 228.370197
F 30.294820 36.024616 207.161508
F 29.761362 36.024616 228.989213
F 3.552155 43.749968 206.504188
F 2.927170 43.735367 228.370197
F 30.294820 43.744178 207.161508
F 29.761362 43.744178 228.989213
F 12.472396 28.305010 206.725966
F 11.938551 28.304942 228.553712
F 12.472396 36.024571 206.725967
F 11.938551 36.024503 228.553712
F 12.472396 43.744134 206.725967
F 11.938551 43.744066 228.553712
F 21.383692 28.305054 206.943725
F 20.850234 28.305054 228.771430
F 21.383692 36.024615 206.943725
F 20.850234 36.024615 228.771430
F 21.383692 43.744178 206.943725
F 20.850235 43.744178 228.771430
F 3.463240 30.872452 210.142138
F 30.205905 30.878242 210.799458
F 3.463240 38.592013 210.142138
F 30.205905 38.597803 210.799458
F 3.463240 46.311576 210.142138
F 30.205905 46.317366 210.799458
F 12.383481 30.878286 210.363917
F 12.383481 38.597847 210.363917
F 12.383481 23.158726 210.363917
F 7.814886 38.598341 214.802049
F 21.294777 30.878242 210.581675
F 21.294777 38.597804 210.581675
F 7.814886 30.878780 214.802049
F 5.782422 24.442867 206.564089
F 5.242353 24.440675 228.396340
F 32.522603 24.445275 207.215953
F 31.989145 24.445275 229.043659
F 5.782422 32.162426 206.564089
F 5.242353 32.160235 228.396340
F 32.522603 32.164835 207.215953
F 31.989145 32.164835 229.043659
F 5.782422 39.881989 206.564090
F 5.242353 39.879797 228.396340
F 32.522603 39.884397 207.215954
F 31.989145 39.884397 229.043659
F 14.700315 24.445268 206.780391
F 14.166857 24.445267 228.608097
F 14.700315 32.164827 206.780391
F 14.166857 32.164827 228.608097
F 14.700315 39.884390 206.780391
F 14.166857 39.884389 228.608098
F 23.611476 24.445275 206.998170
F 23.078018 24.445275 228.825875
F 23.611476 32.164834 206.998170
F 23.078018 32.164834 228.825875
F 23.611476 39.884396 206.998170
F 23.078018 39.884396 228.825876
F 5.693504 27.020870 210.202040
F 32.433685 27.018462 210.853904
F 5.693504 34.740430 210.202040
F 32.433685 34.738022 210.853904
F 5.693504 42.459993 210.202040
F 32.433685 42.457585 210.853904
F 14.611398 27.018470 210.418342
F 14.611398 34.738030 210.418342
F 14.611398 42.457592 210.418342
F 23.522559 27.018463 210.636121
F 23.522559 34.738022 210.636121
F 23.522559 42.457585 210.636121
F 5.760274 27.020871 207.470275
F 32.500374 27.018462 208.125441
F 5.760274 34.740430 207.470275
F 32.500374 34.738022 208.125441
F 5.760274 42.459993 207.470275
F 32.500374 42.457585 208.125441
F 14.678087 27.018470 207.689869
F 14.678087 34.738029 207.689869
F 14.678087 42.457592 207.689869
F 23.589248 27.018463 207.907658
F 23.589248 34.738022 207.907658
F 23.589248 42.457585 207.907658
F 5.849177 24.442867 203.832324
F 5.294728 24.439970 225.659980
F 32.589278 24.445275 204.487490
F 32.055821 24.445275 226.315196
F 5.849177 32.162426 203.832324
F 5.294728 32.159530 225.659979
F 32.589278 32.164835 204.487490
F 32.055821 32.164835 226.315196
F 5.849177 39.881989 203.832324
F 5.294728 39.879092 225.659979
F 32.589278 39.884397 204.487490
F 32.055821 39.884397 226.315195
F 14.766991 24.445268 204.051918
F 14.233515 24.445264 225.879621
F 14.766991 32.164827 204.051918
F 14.233515 32.164824 225.879621
F 14.766991 39.884390 204.051918
F 14.233515 39.884386 225.879621
F 23.678152 24.445275 204.269707
F 23.144694 24.445275 226.097412
F 23.678152 32.164834 204.269707
F 23.144694 32.164834 226.097412
F 23.678152 39.884397 204.269707
F 23.144694 39.884396 226.097412
F 7.992709 30.878778 207.526139
F 7.992709 38.598339 207.526139
F 7.992709 23.159218 207.526139
F 23.500332 39.884397 211.545608
F 16.905896 30.878243 207.744320
F 16.905896 38.597804 207.744319
F 23.500332 32.164834 211.545608
F 25.817031 30.878242 207.962104
F 25.817031 38.597804 207.962103
F 23.500332 24.445275 211.545608
F 25.817031 46.317366 207.962104
F 8.081610 28.304519 203.888188
F 7.547441 28.304539 225.716566
F 8.081610 36.024080 203.888188
F 7.547441 36.024100 225.716566
F 8.081610 43.743643 203.888188
F 7.547441 43.743663 225.716566
F 16.994798 28.305053 204.106369
F 16.461340 28.305053 225.934074
F 16.994798 36.024614 204.106369
F 16.461340 36.024614 225.934074
F 16.994798 43.744177 204.106369
F 16.461340 43.744177 225.934074
F 25.905933 28.305055 204.324153
F 25.372475 28.305055 226.151858
F 25.905933 36.024615 204.324153
F 25.372475 36.024615 226.151858
F 25.905933 43.744178 204.324153
F 25.372475 43.744178 226.151858
F 8.014918 28.304519 206.617346
F 7.471854 28.302032 228.446852
F 8.014918 36.024080 206.617346
F 7.471854 36.021593 228.446852
F 8.014918 43.743643 206.617346
F 7.471854 43.741156 228.446852
F 16.928122 28.305053 206.834833
F 16.394659 28.305053 228.662539
F 16.928122 36.024614 206.834833
F 16.394659 36.024613 228.662539
F 16.928122 43.744177 206.834833
F 16.394659 43.744176 228.662539
F 25.839257 28.305055 207.052616
F 25.305799 28.305055 228.880321
F 25.839257 36.024615 207.052616
F 25.305799 36.024615 228.880321
F 25.839257 43.744178 207.052616
F 25.305799 43.744178 228.880321
F 7.926003 30.878778 210.255297
F 7.926003 38.598339 210.255297
F 14.589172 39.884390 211.327819
F 16.839206 30.878243 210.472784
F 16.839206 38.597805 210.472784
F 14.589171 32.164827 211.327820
F 25.750342 30.878242 210.690567
F 25.750342 38.597804 210.690567
F 14.589172 24.445268 211.327819
F 25.750342 46.317366 210.690567
F 1.177712 24.461549 213.716177
F 27.889221 24.445275 214.382963
F 1.177712 32.181108 213.716177
F 27.889221 32.164835 214.382963
F 1.177712 39.900671 213.716177
F 27.889221 39.884397 214.382963
F 10.066314 24.445150 213.947464
F 10.066314 32.164709 213.947464
F 10.066314 39.884272 213.947464
F 18.978091 24.445274 214.165180
F 18.978091 32.164834 214.165180
F 18.978091 39.884396 214.165180
F 1.088829 27.002227 217.354161
F 27.800303 27.018462 218.020914
F 1.088829 34.721786 217.354161
F 27.800303 34.738022 218.020914
F 1.088829 42.441350 217.354161
F 27.800303 42.457585 218.020914
F 9.977395 27.018588 217.585415
F 9.977395 34.738148 217.585415
F 9.977395 42.457710 217.585415
F 18.889174 27.018463 217.803131
F 18.889174 34.738023 217.803131
F 18.889174 42.457585 217.803131
F 1.154806 27.002194 214.653609
F 27.866992 27.018463 215.292451
F 1.154806 34.721753 214.653609
F 27.866992 34.738022 215.292451
F 1.154806 42.441316 214.653609
F 27.866992 42.457585 215.292451
F 10.044090 27.018588 214.856786
F 10.044090 34.738147 214.856786
F 10.044090 42.457710 214.856786
F 18.955862 27.018463 215.074668
F 18.955862 34.738023 215.074668
F 18.955862 42.457585 215.074667
F 1.243702 24.461547 211.015641
F 27.955896 24.445275 211.654500
F 1.243702 32.181106 211.015641
F 27.955896 32.164835 211.654500
F 1.243703 39.900669 211.015640
F 27.955896 39.884397 211.654500
F 10.132993 24.445150 211.218835
F 10.132993 32.164709 211.218835
F 10.132993 39.884272 211.218835
F 19.044766 24.445275 211.436716
F 19.044766 32.164834 211.436716
F 19.044766 39.884396 211.436716
F 3.351931 30.872447 214.697064
F 30.094775 30.878242 215.346897
F 3.351931 38.592008 214.697063
F 30.094775 38.597803 215.346897
F 32.411459 39.884397 211.763392
F 3.351931 46.311571 214.697064
F 5.671358 39.881989 211.108226
F 30.094775 46.317366 215.346897
F 12.272353 30.878286 214.911297
F 12.272353 38.597847 214.911297
F 12.272353 23.158726 214.911297
F 32.411459 32.164835 211.763392
F 21.183647 30.878242 215.129113
F 21.183646 38.597804 215.129113
F 5.671358 32.162427 211.108226
F 3.440828 28.310844 211.059108
F 30.183677 28.305055 211.708946
F 3.440828 36.030405 211.059108
F 30.183677 36.024615 211.708946
F 3.440828 43.749968 211.059108
F 30.183677 43.744178 211.708946
F 12.361254 28.305011 211.273346
F 12.361254 36.024571 211.273346
F 12.361254 43.744134 211.273346
F 21.272549 28.305054 211.491162
F 21.272549 36.024615 211.491162
F 21.272549 43.744178 211.491162
F 3.374336 28.310845 213.780090
F 30.117001 28.305055 214.437409
F 3.374336 36.030405 213.780090
F 30.117001 36.024616 214.437409
F 3.374336 43.749968 213.780090
F 30.117001 43.744178 214.437409
F 12.294577 28.305011 214.001868
F 12.294577 36.024571 214.001868
F 12.294577 43.744134 214.001868
F 21.205873 28.305054 214.219626
F 21.205873 36.024615 214.219626
F 21.205873 43.744178 214.219626
F 3.285444 30.872417 217.418041
F 30.028086 30.878242 218.075360
F 3.285444 38.591979 217.418041
F 30.028086 38.597803 218.075360
F 3.285444 46.311541 217.418041
F 30.028086 46.317366 218.075360
F 12.205661 30.878286 217.639820
F 12.205661 38.597847 217.639820
F 12.205661 23.158727 217.639819
F 32.411459 24.445275 211.763392
F 21.116958 30.878242 217.857577
F 21.116958 38.597804 217.857577
F 5.671358 24.442867 211.108226
F 5.604602 24.442868 213.839992
F 32.344783 24.445275 214.491855
F 5.604602 32.162427 213.839992
F 32.344783 32.164835 214.491855
F 5.604602 39.881989 213.839992
F 32.344783 39.884397 214.491855
F 14.522496 24.445268 214.056292
F 14.522496 32.164827 214.056293
F 14.522496 39.884390 214.056293
F 23.433657 24.445275 214.274072
F 23.433657 32.164834 214.274072
F 23.433656 39.884396 214.274072
F 5.515618 27.020858 217.478039
F 32.255866 27.018462 218.129805
F 5.515618 34.740418 217.478040
F 32.255866 34.738022 218.129806
F 5.515618 42.459981 217.478040
F 32.255866 42.457585 218.129806
F 14.433579 27.018470 217.694243
F 14.433579 34.738030 217.694244
F 14.433579 42.457592 217.694244
F 23.344740 27.018463 217.912023
F 23.344740 34.738022 217.912023
F 23.344740 42.457585 217.912023
F 5.582448 27.020869 214.746196
F 32.322555 27.018462 215.401343
F 5.582448 34.740429 214.746197
F 32.322555 34.738022 215.401343
F 5.582448 42.459992 214.746196
F 32.322555 42.457585 215.401343
F 14.500268 27.018470 214.965771
F 14.500268 34.738029 214.965771
F 14.500268 42.457592 214.965771
F 23.411428 27.018463 215.183559
F 23.411428 34.738022 215.183559
F 23.411428 42.457585 215.183559
F 21.539285 46.317366 200.577311
F 21.005827 46.317366 222.405016
F 21.472596 46.317366 203.305774
F 20.939138 46.317366 225.133479
F 17.083715 46.317367 200.468418
F 16.550257 46.317367 222.296123
F 17.017026 46.317367 203.196883
F 7.926003 23.159218 210.255297
F 21.361466 46.317366 207.853212
F 21.294777 46.317366 210.581675
F 16.905896 46.317367 207.744319
F 16.839206 46.317367 210.472784
F 21.183647 46.317366 215.129114
F 21.116958 46.317366 217.857577
F 16.728077 46.317367 215.020221
F 16.661387 46.317367 217.748686
F 7.748137 23.159240 217.531243
F 7.565351 23.160414 224.807985
F 3.008831 23.176150 224.732111
F 8.103822 23.159218 202.979395
F 0.500329 24.517860 242.895585
F 27.177944 24.445275 243.486570
F 0.500329 32.237420 242.895585
F 27.177944 32.164835 243.486570
F 0.500330 39.956983 242.895585
F 27.177944 39.884397 243.486571
F 9.355252 24.445222 243.050959
F 9.355252 32.164781 243.050959
F 9.355252 39.884344 243.050959
F 18.266814 24.445274 243.268787
F 18.266814 32.164834 243.268787
F 18.266814 39.884396 243.268788
F 0.415217 26.951470 246.534670
F 27.089027 27.018462 247.124489
F 0.415218 34.671030 246.534670
F 27.089027 34.738022 247.124489
F 0.415218 42.390593 246.534670
F 27.089027 42.457585 247.124489
F 9.266461 27.018476 246.688869
F 9.266461 34.738036 246.688869
F 9.266461 42.457599 246.688869
F 18.177898 27.018463 246.906706
F 18.177898 34.738023 246.906707
F 18.177898 42.457585 246.906707
F 0.334731 27.061096 243.826138
F 27.155715 27.018463 244.396054
F 0.334731 34.780656 243.826138
F 27.155715 34.738022 244.396054
F 0.334731 42.500219 243.826138
F 27.155715 42.457585 244.396054
F 9.331559 27.018917 243.960091
F 9.331559 34.738477 243.960091
F 9.331559 42.458040 243.960091
F 18.244585 27.018463 244.178271
F 18.244585 34.738023 244.178271
F 18.244585 42.457585 244.178271
F 0.392108 24.391018 240.187362
F 27.244620 24.445275 240.758107
F 0.392108 32.110577 240.187362
F 27.244620 32.164835 240.758107
F 0.392108 39.830139 240.187362
F 27.244620 39.884397 240.758107
F 9.420070 24.444724 240.322067
F 9.420070 32.164284 240.322067
F 9.420070 39.883846 240.322067
F 18.333488 24.445275 240.540324
F 18.333488 32.164834 240.540323
F 18.333488 39.884396 240.540323
F 2.648774 30.873769 243.824514
F 29.383498 30.878242 244.450500
F 2.648774 38.593331 243.824513
F 29.383498 38.597803 244.450500
F 24.362026 30.236998 261.562090
F 2.648774 46.312893 243.824514
F 33.273152 30.236999 261.779874
F 29.383498 46.317366 244.450500
F 11.561124 30.878283 244.014900
F 11.561124 38.597845 244.014900
F 11.561124 23.158724 244.014900
F 33.273151 37.956561 261.779874
F 20.472370 30.878242 244.232717
F 20.472370 38.597804 244.232717
F 33.273152 45.676123 261.779874
F 2.733642 28.307992 240.186750
F 29.472400 28.305055 240.812553
F 2.733642 36.027553 240.186750
F 29.472400 36.024616 240.812553
F 2.733642 43.747116 240.186750
F 29.472400 43.744178 240.812553
F 11.650010 28.305008 240.376950
F 11.650010 36.024569 240.376949
F 11.650010 43.744132 240.376949
F 20.561272 28.305054 240.594770
F 20.561272 36.024615 240.594770
F 20.561272 43.744178 240.594770
F 2.617258 28.305895 242.913332
F 29.405724 28.305055 243.541016
F 2.617258 36.025456 242.913332
F 29.405724 36.024616 243.541016
F 2.617259 43.745019 242.913332
F 29.405724 43.744178 243.541016
F 11.583042 28.304959 243.105503
F 11.583042 36.024520 243.105503
F 11.583042 43.744083 243.105503
F 20.494596 28.305054 243.323233
F 20.494596 36.024615 243.323233
F 20.494596 43.744178 243.323233
F 2.538519 30.875885 246.548955
F 29.316810 30.878242 247.178935
F 2.538519 38.595446 246.548955
F 29.316810 38.597803 247.178935
F 2.538519 46.315009 246.548955
F 29.316810 46.317366 247.178935
F 11.494202 30.878321 246.743418
F 11.494202 38.597882 246.743419
F 11.494202 23.158761 246.743418
F 19.906458 45.676124 261.453199
F 20.405682 30.878242 246.961152
F 20.405682 38.597804 246.961152
F 2.694231 23.160192 239.278171
F 4.894168 24.443106 242.944987
F 31.633507 24.445275 243.595462
F 4.894168 32.162665 242.944988
F 31.633507 32.164835 243.595462
F 4.894169 39.882228 242.944988
F 31.633507 39.884397 243.595462
F 13.811228 24.445269 243.159898
F 13.811228 32.164828 243.159898
F 13.811228 39.884391 243.159898
F 22.722380 24.445275 243.377679
F 22.722380 32.164834 243.377679
F 22.722380 39.884396 243.377679
F 4.807026 27.020174 246.582312
F 31.544590 27.018462 247.233381
F 4.807026 34.739734 246.582312
F 31.544590 34.738022 247.233381
F 4.807026 42.459297 246.582312
F 31.544590 42.457585 247.233381
F 13.722313 27.018469 246.797818
F 13.722313 34.738029 246.797818
F 13.722313 42.457592 246.797818
F 22.633464 27.018463 247.015598
F 22.633464 34.738022 247.015598
F 22.633464 42.457585 247.015598
F 4.856624 27.024103 243.848872
F 31.611278 27.018462 244.504946
F 4.856624 34.743663 243.848872
F 31.611278 34.738022 244.504946
F 4.856624 42.463225 243.848872
F 31.611278 42.457585 244.504946
F 13.788948 27.018478 244.069367
F 13.788948 34.738038 244.069367
F 13.788948 42.457601 244.069367
F 22.700151 27.018463 244.287163
F 22.700152 34.738022 244.287163
F 22.700151 42.457585 244.287163
F 4.941256 24.438884 240.210559
F 31.700182 24.445275 240.866999
F 4.941256 32.158444 240.210559
F 31.700182 32.164835 240.866999
F 4.941256 39.878006 240.210559
F 31.700182 39.884397 240.866999
F 13.877834 24.445255 240.431416
F 13.877834 32.164815 240.431416
F 13.877834 39.884377 240.431416
F 22.789056 24.445275 240.649216
F 22.789056 32.164834 240.649215
F 22.789056 39.884396 240.649215
F 7.104357 30.878575 243.905810
F 7.104357 38.598136 243.905810
F 7.104357 23.159015 243.905810
F 6.723616 38.139658 261.031953
F 16.016801 30.878243 244.123824
F 16.016801 38.597804 244.123824
F 7.208248 38.599932 239.360019
F 24.927935 30.878242 244.341609
F 24.927935 38.597804 244.341608
F 15.450717 45.676026 261.344368
F 24.927935 46.317366 244.341609
F 7.192843 28.304688 240.267892
F 7.192843 36.024249 240.267891
F 7.192843 43.743812 240.267891
F 16.105702 28.305053 240.485877
F 16.105702 36.024614 240.485877
F 16.105702 43.744177 240.485877
F 25.016837 28.305055 240.703662
F 25.016837 36.024615 240.703661
F 25.016837 43.744178 240.703661
F 7.120808 28.303310 242.997680
F 7.120808 36.022871 242.997681
F 7.120808 43.742433 242.997681
F 16.039021 28.305052 243.214342
F 16.039021 36.024613 243.214342
F 16.039021 43.744176 243.214342
F 24.950161 28.305055 243.432125
F 24.950161 36.024615 243.432125
F 24.950161 43.744178 243.432125
F 7.033270 30.879588 246.635264
F 7.033270 38.599149 246.635264
F 6.723616 30.420096 261.031953
F 15.950108 30.878243 246.852261
F 15.950108 38.597805 246.852261
F 7.208248 30.880371 239.360019
F 24.861247 30.878242 247.070044
F 24.861247 38.597804 247.070044
F 24.589440 43.694393 257.952626
F 24.861247 46.317366 247.070044
F 0.338239 24.511057 250.179820
F 27.000161 24.445266 250.761118
F 0.338239 32.230616 250.179820
F 27.000161 32.164826 250.761118
F 0.338239 39.950179 250.179820
F 27.000161 39.884388 250.761118
F 9.177537 24.445248 250.325934
F 9.177537 32.164808 250.325934
F 9.177537 39.884370 250.325935
F 18.089031 24.445266 250.543335
F 18.089031 32.164825 250.543335
F 18.089031 39.884388 250.543335
F 0.756939 26.923177 231.977977
F 0.261462 26.960557 253.834347
F 27.444665 27.018462 232.572717
F 26.912039 27.017199 254.386471
F 0.756939 34.642736 231.977977
F 0.261463 34.680116 253.834347
F 27.444665 34.738022 232.572718
F 26.912039 34.736758 254.386471
F 0.756939 42.362299 231.977977
F 0.261463 42.399679 253.834347
F 27.444665 42.457585 232.572717
F 26.912039 42.456321 254.386471
F 9.621632 27.018621 232.137222
F 9.087612 27.018691 253.951745
F 9.621632 34.738181 232.137222
F 9.087612 34.738251 253.951745
F 9.621632 42.457743 232.137222
F 9.087612 42.457813 253.951745
F 18.533535 27.018463 232.354935
F 18.000907 27.017199 254.168688
F 18.533535 34.738023 232.354935
F 18.000907 34.736759 254.168688
F 18.533535 42.457585 232.354935
F 18.000907 42.456322 254.168689
F 0.222086 27.042318 251.111742
F 27.511354 27.018463 229.844255
F 26.978075 27.018430 251.665217
F 0.222086 34.761877 251.111742
F 27.511354 34.738022 229.844255
F 26.978075 34.737989 251.665217
F 0.222086 42.481440 251.111742
F 27.511354 42.457585 229.844254
F 26.978075 42.457552 251.665217
F 9.686211 27.019153 229.408137
F 9.154558 27.018875 251.230249
F 9.686212 34.738713 229.408137
F 9.154558 34.738435 251.230249
F 9.686212 42.458276 229.408137
F 9.154558 42.457998 251.230249
F 18.600223 27.018463 229.626471
F 18.066945 27.018430 251.447433
F 18.600223 34.738023 229.626471
F 18.066945 34.737990 251.447433
F 18.600223 42.457585 229.626471
F 18.066945 42.457553 251.447433
F 0.275776 24.413218 247.469648
F 27.066808 24.445275 248.033688
F 0.275776 32.132777 247.469648
F 27.066808 32.164834 248.033688
F 0.275776 39.852340 247.469648
F 27.066808 39.884397 248.033688
F 9.242960 24.444891 247.597905
F 9.242960 32.164450 247.597905
F 9.242960 39.884013 247.597905
F 18.155678 24.445274 247.815904
F 18.155678 32.164834 247.815904
F 18.155678 39.884396 247.815904
F 2.485891 30.869316 251.096024
F 29.739136 30.878242 229.898700
F 29.205857 30.878209 251.719663
F 2.485891 38.588878 251.096024
F 29.739136 38.597803 229.898700
F 29.205857 38.597771 251.719663
F 25.127980 43.744178 236.156223
F 2.485891 46.308440 251.096024
F 24.589440 35.974831 257.952626
F 25.127980 36.024615 236.156223
F 29.739136 46.317366 229.898700
F 29.205857 46.317333 251.719663
F 11.916701 30.878300 229.463106
F 11.383626 30.878205 251.283935
F 11.916702 38.597862 229.463106
F 11.383626 38.597766 251.283935
F 11.916701 23.158741 229.463106
F 7.383460 23.161505 232.084698
F 24.589440 28.255270 257.952626
F 25.127980 28.305055 236.156223
F 20.828008 30.878242 229.680917
F 20.294729 30.878210 251.501879
F 20.828008 38.597803 229.680917
F 20.294729 38.597771 251.501879
F 15.678189 43.694337 257.734900
F 16.216836 43.744176 235.938441
F 2.564102 28.311001 247.461105
F 29.294588 28.305055 248.088134
F 2.564102 36.030561 247.461104
F 29.294588 36.024615 248.088134
F 2.564102 43.750124 247.461104
F 29.294588 43.744178 248.088134
F 11.472225 28.305013 247.652562
F 11.472225 36.024574 247.652562
F 11.472225 43.744136 247.652562
F 20.383461 28.305054 247.870350
F 20.383461 36.024615 247.870350
F 20.383461 43.744178 247.870350
F 2.462563 28.308395 250.183369
F 29.227941 28.305046 250.815563
F 2.462563 36.027956 250.183369
F 29.227941 36.024607 250.815564
F 2.462563 43.747519 250.183369
F 29.227941 43.744170 250.815563
F 11.405351 28.304933 250.380115
F 11.405351 36.024494 250.380115
F 11.405351 43.744057 250.380115
F 20.316813 28.305046 250.597780
F 20.316813 36.024606 250.597781
F 20.316813 43.744169 250.597781
F 2.848817 30.884714 232.005665
F 2.393602 30.872786 253.814813
F 29.672447 30.878242 232.627163
F 29.139821 30.876978 254.440917
F 2.848817 38.604276 232.005665
F 2.393601 38.592347 253.814814
F 29.672447 38.597803 232.627163
F 29.139821 38.596540 254.440917
F 15.678189 35.974774 257.734900
F 2.393602 46.311909 253.814813
F 29.672447 46.317366 232.627163
F 29.139821 46.316102 254.440917
F 11.849548 30.878383 232.191681
F 11.317972 30.876757 254.004644
F 11.849548 38.597944 232.191681
F 11.317972 38.596318 254.004645
F 11.849548 23.158824 232.191681
F 16.216836 36.024613 235.938441
F 15.678189 28.255214 257.734900
F 11.317972 46.315881 254.004644
F 20.761319 30.878242 232.409380
F 20.228693 30.876979 254.223134
F 20.761319 38.597804 232.409380
F 20.228693 38.596540 254.223134
F 16.216836 28.305052 235.938441
F 6.767743 43.695404 257.507210
F 4.722774 24.444665 250.218019
F 31.455724 24.445266 250.870009
F 4.722774 32.164224 250.218019
F 31.455724 32.164826 250.870009
F 4.722773 39.883786 250.218019
F 31.455723 39.884388 250.870009
F 13.633463 24.445267 250.434435
F 13.633463 32.164826 250.434435
F 13.633464 39.884389 250.434435
F 22.544597 24.445266 250.652226
F 22.544597 32.164826 250.652226
F 22.544597 39.884388 250.652226
F 5.156353 27.022014 232.032220
F 4.633629 27.015247 253.848178
F 31.900227 27.018462 232.681609
F 31.367601 27.017198 254.495363
F 5.156353 34.741573 232.032221
F 4.633629 34.734807 253.848178
F 31.900227 34.738022 232.681609
F 31.367601 34.736758 254.495363
F 5.156353 42.461136 232.032220
F 4.633629 42.454370 253.848178
F 31.900227 42.457585 232.681609
F 31.367601 42.456321 254.495363
F 14.077942 27.018470 232.246047
F 13.545284 27.017181 254.059748
F 14.077942 34.738030 232.246047
F 13.545284 34.736741 254.059748
F 14.077942 42.457593 232.246047
F 13.545284 42.456304 254.059749
F 22.989101 27.018463 232.463826
F 22.456475 27.017199 254.277580
F 22.989101 34.738022 232.463826
F 22.456475 34.736759 254.277580
F 22.989101 42.457585 232.463826
F 22.456475 42.456321 254.277580
F 5.197303 27.027045 229.295517
F 4.688296 27.021815 251.122093
F 31.966916 27.018463 229.953146
F 31.433637 27.018430 251.774109
F 5.197303 34.746604 229.295517
F 4.688296 34.741374 251.122093
F 31.966916 34.738022 229.953146
F 31.433637 34.737989 251.774109
F 5.197303 42.466167 229.295517
F 4.688296 42.460937 251.122093
F 31.966916 42.457585 229.953146
F 31.433637 42.457552 251.774109
F 14.144576 27.018480 229.517566
F 13.611342 27.018434 251.338534
F 14.144576 34.738039 229.517566
F 13.611341 34.737994 251.338534
F 14.144576 42.457602 229.517566
F 13.611342 42.457557 251.338534
F 23.055790 27.018463 229.735363
F 22.522511 27.018430 251.556325
F 23.055790 34.738022 229.735363
F 22.522511 34.737990 251.556325
F 23.055790 42.457585 229.735363
F 22.522511 42.457552 251.556325
F 4.771719 24.440344 247.486594
F 31.522371 24.445275 248.142579
F 4.771719 32.159904 247.486594
F 31.522371 32.164834 248.142579
F 4.771719 39.879466 247.486594
F 31.522370 39.884397 248.142579
F 13.700056 24.445263 247.707002
F 13.700056 32.164822 247.707002
F 13.700056 39.884385 247.707002
F 22.611244 24.445275 247.924796
F 22.611244 32.164834 247.924796
F 22.611244 39.884396 247.924796
F 7.458307 30.878648 229.354490
F 6.927773 30.878350 251.178922
F 7.458308 38.598210 229.354490
F 6.927773 38.597911 251.178922
F 7.458307 23.159089 229.354490
F 6.927773 23.158790 251.178922
F 7.295751 43.741679 235.722367
F 6.767743 35.975841 257.507209
F 16.372438 30.878243 229.572025
F 15.839162 30.878210 251.392986
F 16.372438 38.597804 229.572025
F 15.839162 38.597771 251.392986
F 7.295751 36.022116 235.722367
F 6.767743 28.256280 257.507209
F 25.283573 30.878242 229.789809
F 24.750294 30.878209 251.610771
F 25.283573 38.597804 229.789809
F 24.750294 38.597771 251.610771
F 7.295751 28.302555 235.722367
F 24.662600 43.741771 255.225031
F 25.283573 46.317366 229.789809
F 24.750294 46.317333 251.610771
F 7.015925 28.304809 247.543556
F 7.015925 36.024370 247.543556
F 7.015925 43.743933 247.543556
F 15.927892 28.305053 247.761458
F 15.927892 36.024614 247.761458
F 15.927891 43.744177 247.761458
F 24.839025 28.305055 247.979242
F 24.839025 36.024615 247.979242
F 24.839025 43.744178 247.979242
F 6.946088 28.304440 250.272132
F 6.946088 36.024001 250.272132
F 6.946088 43.743564 250.272132
F 15.861241 28.305045 250.488890
F 15.861241 36.024606 250.488890
F 15.861241 43.744168 250.488890
F 24.772378 28.305046 250.706672
F 24.772378 36.024607 250.706672
F 24.772378 43.744169 250.706672
F 7.383460 30.881065 232.084698
F 6.853757 30.878158 253.903901
F 7.383460 38.600626 232.084698
F 6.853757 38.597719 253.903901
F 25.194656 43.744178 233.427759
F 24.662600 36.022208 255.225031
F 16.305741 30.878244 232.300490
F 15.773135 30.876977 254.114234
F 16.305741 38.597806 232.300490
F 15.773135 38.596539 254.114234
F 25.194656 36.024615 233.427759
F 24.662600 28.302647 255.225031
F 25.216884 30.878242 232.518272
F 24.684258 30.876978 254.332026
F 25.216885 38.597804 232.518272
F 24.684258 38.596540 254.332026
F 25.194656 28.305055 233.427759
F 15.751443 43.741764 255.007242
F 25.216884 46.317366 232.518272
F 24.684258 46.316102 254.332026
F 0.671585 24.533679 235.618314
F 0.171436 24.428242 257.441822
F 27.355763 24.445275 236.210669
F 26.817223 24.395490 258.007072
F 0.671585 32.253238 235.618314
F 0.171436 32.147802 257.441822
F 27.355763 32.164835 236.210669
F 26.817223 32.115050 258.007072
F 0.671585 39.972801 235.618314
F 0.171437 39.867365 257.441822
F 27.355763 39.884397 236.210669
F 26.817223 39.834612 258.007072
F 9.532850 24.445159 235.775103
F 9.014075 24.407946 257.553537
F 9.532850 32.164718 235.775104
F 9.014075 32.127506 257.553537
F 9.532850 39.884281 235.775104
F 9.014075 39.847068 257.553537
F 18.444633 24.445274 235.992886
F 17.906098 24.395486 257.789291
F 18.444633 32.164834 235.992885
F 17.906098 32.115046 257.789291
F 18.444633 39.884396 235.992886
F 17.906098 39.834608 257.789292
F 0.586173 26.937800 239.257221
F 24.362026 45.676122 261.562091
F 27.266846 27.018462 239.848619
F 26.589807 26.377219 261.616537
F 0.586174 34.657359 239.257221
F 25.039065 46.317366 239.794174
F 27.266846 34.738022 239.848619
F 26.589807 34.096779 261.616537
F 0.586174 42.376922 239.257221
F 16.283521 43.744177 233.209975
F 27.266846 42.457585 239.848619
F 26.589807 41.816342 261.616537
F 9.444047 27.018545 239.413022
F 8.767096 26.383994 261.178769
F 9.444047 34.738105 239.413022
F 8.767096 34.103554 261.178769
F 9.444047 42.457668 239.413023
F 8.767096 41.823117 261.178769
F 18.355716 27.018463 239.630836
F 17.678614 26.377214 261.398758
F 18.355716 34.738023 239.630836
F 17.678614 34.096774 261.398758
F 18.355716 42.457586 239.630837
F 17.678614 41.816337 261.398758
F 0.449668 27.082958 236.549802
F 0.233120 26.971059 258.273833
F 27.333535 27.018463 237.120157
F 26.801036 26.958942 258.915257
F 0.449668 34.802518 236.549802
F 0.233121 34.690618 258.273834
F 27.333535 34.738022 237.120156
F 26.801036 34.678502 258.915257
F 0.449668 42.522081 236.549802
F 0.233120 42.410181 258.273833
F 27.333535 42.457585 237.120156
F 26.801036 42.398064 258.915257
F 9.508609 27.019106 236.684043
F 8.968722 26.960898 258.481149
F 9.508609 34.738666 236.684043
F 8.968722 34.680458 258.481150
F 9.508609 42.458229 236.684043
F 8.968722 42.400021 258.481149
F 18.422404 27.018463 236.902373
F 17.889888 26.958940 258.697478
F 18.422404 34.738023 236.902373
F 17.889888 34.678500 258.697478
F 18.422404 42.457585 236.902373
F 17.889888 42.398063 258.697477
F 0.507429 24.372472 232.910906
F 0.162773 24.423029 254.762070
F 27.422439 24.445275 233.482205
F 26.890383 24.442868 255.279477
F 0.507429 32.092030 232.910906
F 0.162773 32.142588 254.762070
F 27.422439 32.164835 233.482205
F 26.890383 32.162427 255.279477
F 0.507429 39.811593 232.910906
F 0.162773 39.862150 254.762069
F 27.422439 39.884397 233.482205
F 26.890382 39.881990 255.279477
F 9.597247 24.444566 233.046049
F 9.068932 24.443516 254.835328
F 9.597247 32.164126 233.046049
F 9.068933 32.163075 254.835328
F 9.597247 39.883688 233.046049
F 9.068932 39.882638 254.835328
F 18.511308 24.445274 233.264422
F 17.979252 24.442867 255.061693
F 18.511308 32.164834 233.264422
F 17.979252 32.162427 255.061693
F 18.511308 39.884396 233.264421
F 17.979252 39.881989 255.061693
F 2.817809 30.876945 236.549231
F 2.342373 30.853633 258.393864
F 29.561317 30.878242 237.174602
F 29.028819 30.818721 258.969703
F 2.817809 38.596506 236.549231
F 2.342373 38.573194 258.393864
F 29.561317 38.597804 237.174602
F 29.028819 38.538283 258.969703
F 15.450717 37.956463 261.344368
F 16.127922 38.597806 239.576392
F 2.817809 46.316069 236.549231
F 2.342373 46.292757 258.393864
F 15.751444 36.022201 255.007241
F 16.283521 36.024614 233.209975
F 29.561317 46.317366 237.174602
F 15.450717 30.236902 261.344368
F 11.738911 30.878294 236.738998
F 11.205352 30.819508 258.534928
F 11.738911 38.597856 236.738998
F 11.205352 38.539069 258.534928
F 11.738911 23.158735 236.738998
F 15.751444 28.302640 255.007242
F 16.283521 28.305053 233.209975
F 16.127922 30.878244 239.576392
F 20.650189 30.878242 236.956819
F 20.117691 30.818722 258.751918
F 20.650189 38.597804 236.956819
F 20.117691 38.538283 258.751918
F 6.838031 43.738874 254.790283
F 7.369811 43.743745 232.992109
F 2.900363 28.304408 232.910263
F 2.413160 28.318921 254.733079
F 29.650219 28.305055 233.536651
F 29.118163 28.302648 255.333924
F 2.900363 36.023969 232.910263
F 2.413160 36.038481 254.733079
F 29.650219 36.024616 233.536651
F 29.118163 36.022208 255.333924
F 2.900363 43.743532 232.910263
F 2.413160 43.758044 254.733079
F 29.650219 43.744178 233.536651
F 29.118163 43.741771 255.333924
F 11.827797 28.304996 233.101051
F 11.295530 28.302661 254.897636
F 11.827797 36.024557 233.101051
F 11.295530 36.022222 254.897636
F 11.827797 43.744120 233.101051
F 11.295530 43.741785 254.897637
F 20.739091 28.305054 233.318868
F 20.207035 28.302647 255.116139
F 20.739091 36.024615 233.318868
F 20.207034 36.022208 255.116139
F 20.739091 43.744178 233.318868
F 20.207035 43.741770 255.116139
F 2.771155 28.301203 235.643115
F 2.371825 28.335641 257.438202
F 29.583543 28.305055 236.265114
F 29.045003 28.255270 258.061518
F 2.771155 36.020764 235.643115
F 2.371825 36.055202 257.438202
F 29.583543 36.024616 236.265114
F 29.045003 35.974831 258.061518
F 2.771155 43.740327 235.643115
F 2.371825 43.774765 257.438202
F 29.583543 43.744178 236.265114
F 29.045003 43.694393 258.061518
F 11.760683 28.304920 235.829627
F 11.221862 28.256002 257.625698
F 11.760683 36.024481 235.829627
F 11.221862 35.975562 257.625699
F 11.760683 43.744044 235.829627
F 11.221862 43.695125 257.625699
F 20.672416 28.305054 236.047331
F 20.133873 28.255269 257.843734
F 20.672416 36.024615 236.047331
F 20.133873 35.974830 257.843735
F 20.672416 43.744178 236.047331
F 20.133873 43.694392 257.843734
F 2.694231 30.879752 239.278171
F 2.232862 30.874343 261.094233
F 29.494628 30.878242 239.903065
F 28.817589 30.236999 261.670982
F 2.694231 38.599313 239.278171
F 2.232862 38.593905 261.094233
F 29.494628 38.597803 239.903065
F 28.817589 37.956560 261.670983
F 6.838031 36.019311 254.790282
F 2.232862 46.313469 261.094233
F 29.494628 46.317366 239.903065
F 28.817589 45.676123 261.670982
F 11.671851 30.878358 239.467566
F 11.005331 30.238501 261.234911
F 11.671851 38.597920 239.467566
F 11.005331 37.958063 261.234912
F 11.671851 23.158799 239.467566
F 24.362026 37.956560 261.562091
F 7.369811 36.024183 232.992109
F 11.005331 45.677625 261.234912
F 20.583500 30.878242 239.685282
F 19.906458 30.236999 261.453199
F 20.583500 38.597804 239.685282
F 19.906458 37.956561 261.453200
F 2.848817 23.165155 232.005665
F 25.039065 38.597804 239.794174
F 5.068944 24.442207 235.669730
F 4.539885 24.449402 257.486633
F 31.811326 24.445275 236.319560
F 31.272786 24.395490 258.115964
F 5.068944 32.161767 235.669730
F 4.539885 32.168961 257.486633
F 31.811326 32.164835 236.319560
F 31.272786 32.115050 258.115964
F 5.068944 39.881329 235.669730
F 4.539885 39.888523 257.486633
F 31.811326 39.884397 236.319560
F 31.272786 39.834612 258.115964
F 13.989043 24.445268 235.883997
F 13.450612 24.395496 257.680473
F 13.989043 32.164827 235.883997
F 13.450612 32.115056 257.680473
F 13.989043 39.884390 235.883997
F 13.450612 39.834618 257.680474
F 22.900199 24.445275 236.101777
F 22.361659 24.395490 257.898180
F 22.900199 32.164834 236.101777
F 22.361659 32.115049 257.898180
F 22.900199 39.884396 236.101777
F 22.361659 39.834612 257.898180
F 4.981687 27.021020 239.307279
F 4.549114 26.857814 261.137920
F 31.722408 27.018462 239.957511
F 31.045370 26.377219 261.725428
F 4.981687 34.740580 239.307279
F 4.549113 34.577373 261.137920
F 31.722408 34.738022 239.957511
F 31.045370 34.096779 261.725429
F 4.981687 42.460143 239.307279
F 4.549114 42.296936 261.137920
F 31.722408 42.457585 239.957511
F 31.045370 41.816342 261.725428
F 13.900128 27.018469 239.521947
F 13.220826 26.376805 261.290121
F 13.900128 34.738029 239.521947
F 13.220826 34.096365 261.290121
F 13.900128 42.457592 239.521947
F 13.220826 41.815927 261.290121
F 22.811282 27.018463 239.739728
F 22.134243 26.377219 261.507644
F 22.811282 34.738022 239.739728
F 22.134243 34.096780 261.507645
F 22.811282 42.457585 239.739728
F 22.134243 41.816342 261.507644
F 5.025953 27.025635 236.572065
F 4.526286 27.011850 258.419463
F 31.789097 27.018462 237.229048
F 31.256598 26.958942 259.024150
F 5.025953 34.745195 236.572065
F 4.526286 34.731410 258.419462
F 31.789097 34.738022 237.229048
F 31.256598 34.678501 259.024150
F 5.025953 42.464757 236.572065
F 4.526286 42.450973 258.419462
F 31.789097 42.457585 237.229048
F 31.256598 42.398064 259.024150
F 13.966737 27.018485 236.793463
F 13.433740 26.959133 258.588841
F 13.966737 34.738044 236.793463
F 13.433740 34.678692 258.588841
F 13.966737 42.457607 236.793463
F 13.433740 42.398255 258.588841
F 22.877971 27.018463 237.011265
F 22.345472 26.958942 258.806364
F 22.877971 34.738022 237.011265
F 22.345472 34.678502 258.806364
F 22.877971 42.457585 237.011264
F 22.345472 42.398065 258.806364
F 5.110975 24.437320 232.933551
F 4.604664 24.446687 254.760807
F 31.878001 24.445275 233.591097
F 31.345945 24.442868 255.388370
F 5.110975 32.156879 232.933552
F 4.604664 32.166246 254.760807
F 31.878001 32.164835 233.591097
F 31.345945 32.162427 255.388370
F 5.110975 39.876442 232.933552
F 4.604664 39.885808 254.760807
F 31.878001 39.884397 233.591097
F 31.345945 39.881990 255.388370
F 14.055640 24.445253 233.155513
F 13.523666 24.442864 254.952728
F 14.055640 32.164813 233.155512
F 13.523666 32.162423 254.952728
F 14.055640 39.884375 233.155512
F 13.523666 39.881986 254.952728
F 22.966875 24.445275 233.373314
F 22.434819 24.442868 255.170585
F 22.966875 32.164834 233.373313
F 22.434819 32.162427 255.170585
F 22.966875 39.884396 233.373313
F 22.434819 39.881989 255.170585
F 7.281299 30.878642 236.629976
F 6.756858 30.834046 258.354907
F 7.281299 38.598204 236.629976
F 6.756858 38.553607 258.354907
F 7.281299 23.159083 236.629976
F 6.838031 28.299750 254.790282
F 7.369811 28.304622 232.992110
F 25.039065 30.878242 239.794174
F 16.194619 30.878243 236.847926
F 15.662159 30.818698 258.643088
F 16.194619 38.597805 236.847926
F 15.662159 38.538259 258.643088
F 6.723616 45.859221 261.031953
F 25.105754 46.317366 237.065711
F 25.105754 30.878242 237.065711
F 24.573256 30.818722 258.860810
F 25.105754 38.597804 237.065710
F 24.573256 38.538283 258.860810
F 20.472370 46.317366 244.232717
F 20.405682 46.317366 246.961152
F 16.016801 46.317367 244.123824
F 7.208248 23.160811 239.360019
F 24.573256 46.257845 258.860810
F 6.756858 46.273169 258.354907
F 11.205352 46.258632 258.534928
F 29.028819 46.257845 258.969703
F 20.828008 46.317366 229.680917
F 20.294729 46.317333 251.501880
F 20.761319 46.317366 232.409380
F 20.228693 46.316102 254.223134
F 7.033270 23.160028 246.635264
F 15.839162 46.317334 251.392986
F 15.662159 46.257822 258.643088
F 15.773135 46.316101 254.114234
F 20.650189 46.317366 236.956819
F 20.117691 46.257845 258.751918
F 20.583500 46.317366 239.685282
F 6.853757 46.317281 253.903901
F 11.383626 46.317329 251.283935
F 15.950108 23.158684 246.852261
F 16.127922 23.158685 239.576392
F 16.372438 23.158684 229.572025
F 16.305741 23.158685 232.300490
F 16.194619 23.158684 236.847926
F 0.566791 27.097146 229.267443
F 0.566791 34.816706 229.267443
F 0.566791 42.536268 229.267443
F 2.984101 30.879497 229.270672
F 2.984101 38.599058 229.270672
F 2.984101 23.159938 229.270672
F 6.318560 47.680930 2.747790
F 5.801010 47.620231 24.542731
F 33.045020 47.663479 3.414418
F 32.512520 47.603958 25.209519
F 6.318560 55.400489 2.747790
F 5.801010 55.339790 24.542731
F 33.045020 55.383039 3.414418
F 32.512520 55.323518 25.209519
F 6.318561 63.120052 2.747789
F 5.801011 63.059353 24.542731
F 33.045020 63.102602 3.414417
F 32.512520 63.043080 25.209519
F 15.222176 47.663352 2.978936
F 14.689614 47.603833 24.774019
F 15.222175 55.382911 2.978936
F 14.689614 55.323393 24.774019
F 15.222176 63.102474 2.978936
F 14.689614 63.042955 24.774019
F 24.133890 47.663479 3.196636
F 23.601390 47.603958 24.991736
F 24.133889 55.383038 3.196636
F 23.601390 55.323517 24.991736
F 24.133890 63.102601 3.196636
F 23.601390 63.043080 24.991736
F 6.236826 50.167317 6.383972
F 5.712090 50.160875 28.180682
F 32.955659 50.179553 7.050196
F 32.423603 50.177146 28.847470
F 6.236827 57.886876 6.383972
F 5.712090 57.880433 28.180682
F 32.955659 57.899113 7.050196
F 32.423603 57.896705 28.847470
F 6.236827 65.606439 6.383972
F 5.712090 65.599997 28.180682
F 32.955659 65.618676 7.050196
F 32.423603 65.616268 28.847470
F 15.132716 50.179685 6.614704
F 14.600696 50.177271 28.411970
F 15.132716 57.899245 6.614704
F 14.600695 57.896831 28.411970
F 15.132716 65.618808 6.614704
F 14.600695 65.616393 28.411970
F 24.044529 50.179553 6.832415
F 23.512473 50.177146 28.629687
F 24.044529 57.899113 6.832415
F 23.512473 57.896706 28.629687
F 24.044530 65.618676 6.832415
F 23.512473 65.616269 28.629687
F 6.297429 50.215198 3.683762
F 5.778098 50.160874 25.480148
F 33.028833 50.226931 4.322603
F 32.490292 50.177146 26.119007
F 6.297429 57.934757 3.683762
F 5.778099 57.880433 25.480148
F 33.028833 57.946490 4.322602
F 32.490292 57.896705 26.119007
F 6.297429 65.654320 3.683762
F 5.778099 65.599996 25.480148
F 33.028833 65.666053 4.322602
F 32.490292 65.616268 26.119007
F 15.205820 50.227049 3.886955
F 14.667389 50.177271 25.683342
F 15.205820 57.946609 3.886955
F 14.667389 57.896831 25.683342
F 15.205820 65.666172 3.886955
F 14.667389 65.616393 25.683342
F 24.117703 50.226931 4.104820
F 23.579162 50.177146 25.901223
F 24.117703 57.946491 4.104820
F 23.579162 57.896706 25.901223
F 24.117703 65.666054 4.104820
F 23.579162 65.616269 25.901223
F 6.466358 48.329758 0.086050
F 5.867001 47.620230 21.842196
F 33.256233 48.245201 0.713138
F 32.579196 47.603958 22.481056
F 6.466358 56.049316 0.086050
F 5.867001 55.339789 21.842196
F 33.256232 55.964760 0.713138
F 32.579196 55.323518 22.481056
F 6.466359 63.768880 0.086049
F 5.867002 63.059353 21.842196
F 33.256233 63.684322 0.713138
F 32.579196 63.043080 22.481056
F 15.433527 48.245207 0.277533
F 14.756293 47.603833 22.045391
F 15.433527 55.964767 0.277533
F 14.756293 55.323393 22.045391
F 15.433528 63.684329 0.277533
F 14.756293 63.042955 22.045391
F 24.345103 48.245199 0.495356
F 23.668066 47.603958 22.263272
F 24.345102 55.964758 0.495356
F 23.668066 55.323517 22.263272
F 24.345103 63.684321 0.495355
F 23.668065 63.043080 22.263272
F 8.501003 54.085504 3.718584
F 7.975226 54.031135 25.523615
F 8.501003 61.805065 3.718584
F 7.975226 61.750697 25.523615
F 17.434202 54.086747 3.941459
F 16.895652 54.036969 25.737852
F 17.434202 61.806308 3.941458
F 16.895652 61.756531 25.737852
F 26.345487 54.086710 4.159266
F 25.806946 54.036925 25.955669
F 26.345487 61.806272 4.159266
F 25.806946 61.756487 25.955669
F 30.440330 69.476050 18.788659
F 8.086539 69.470260 20.968694
F 8.754933 52.098869 0.109532
F 8.064127 51.469528 21.885664
F 8.754933 59.818430 0.109532
F 8.064127 59.189089 21.885663
F 8.754933 67.537993 0.109532
F 8.064128 66.908652 21.885663
F 17.661726 52.104978 0.332029
F 16.984553 51.463694 22.099901
F 17.661726 59.824538 0.332029
F 16.984553 59.183255 22.099901
F 17.661727 67.544101 0.332029
F 16.984553 66.902818 22.099901
F 26.572886 52.104979 0.549801
F 25.895848 51.463738 22.317718
F 26.572886 59.824539 0.549801
F 25.895848 59.183298 22.317718
F 26.572886 67.544102 0.549801
F 25.895848 66.902861 22.317718
F 8.525265 51.527465 2.812041
F 7.997635 51.469528 24.606645
F 8.525265 59.247026 2.812041
F 7.997635 59.189089 24.606645
F 8.525265 66.966589 2.812041
F 7.997635 66.908652 24.606645
F 17.450359 51.523211 3.033335
F 16.917877 51.463694 24.828424
F 17.450359 59.242772 3.033335
F 16.917877 59.183255 24.828424
F 17.450359 66.962335 3.033335
F 16.917877 66.902818 24.828424
F 26.361672 51.523258 3.251082
F 25.829173 51.463737 25.046182
F 26.361672 59.242819 3.251082
F 25.829173 59.183298 25.046182
F 26.361672 66.962382 3.251082
F 25.829173 66.902861 25.046182
F 8.440416 54.034194 6.442935
F 7.908719 54.031135 28.244596
F 8.440416 61.753755 6.442935
F 7.908720 61.750697 28.244596
F 17.361013 54.039378 6.669104
F 16.828961 54.036969 28.466374
F 17.361013 61.758939 6.669104
F 16.828961 61.756531 28.466374
F 26.272314 54.039333 6.886860
F 25.740257 54.036926 28.684132
F 26.272314 61.758894 6.886860
F 25.740257 61.756487 28.684133
F 26.272314 46.319773 6.886860
F 8.153046 69.470259 18.247713
F 10.759631 47.661428 2.872280
F 10.227902 47.601550 24.666547
F 10.759631 55.380987 2.872280
F 10.227902 55.321110 24.666547
F 10.759631 63.100550 2.872280
F 10.227902 63.040672 24.666547
F 19.678296 47.663471 3.087749
F 19.145796 47.603951 24.882848
F 19.678296 55.383031 3.087749
F 19.145796 55.323510 24.882848
F 19.678296 63.102593 3.087749
F 19.145796 63.043073 24.882848
F 28.589456 47.663479 3.305527
F 28.056956 47.603958 25.100627
F 28.589456 55.383039 3.305527
F 28.056956 55.323518 25.100627
F 28.589456 63.102601 3.305527
F 28.056956 63.043080 25.100627
F 10.670720 50.181952 6.506987
F 10.138984 50.179554 28.304497
F 10.670720 57.901512 6.506987
F 10.138984 57.899114 28.304497
F 10.670720 65.621075 6.506987
F 10.138984 65.618677 28.304497
F 19.588933 50.179561 6.723528
F 19.056878 50.177153 28.520799
F 19.588933 57.899121 6.723528
F 19.056878 57.896713 28.520799
F 19.588933 65.618683 6.723528
F 19.056878 65.616276 28.520799
F 28.500096 50.179553 6.941305
F 27.968039 50.177146 28.738578
F 28.500096 57.899113 6.941305
F 27.968039 57.896706 28.738578
F 28.500096 65.618676 6.941305
F 27.968039 65.616269 28.738578
F 10.741394 50.230660 3.776408
F 10.205754 50.179554 25.572733
F 10.741394 57.950220 3.776407
F 10.205754 57.899114 25.572732
F 10.741394 65.669783 3.776407
F 10.205754 65.618677 25.572732
F 19.662101 50.226939 3.995924
F 19.123567 50.177153 25.792326
F 19.662101 57.946499 3.995924
F 19.123568 57.896713 25.792326
F 19.662101 65.666061 3.995924
F 19.123568 65.616276 25.792326
F 28.573269 50.226930 4.213711
F 28.034728 50.177146 26.010115
F 28.573269 57.946490 4.213711
F 28.034728 57.896706 26.010115
F 28.573269 65.666053 4.213711
F 28.034728 65.616269 26.010115
F 10.963270 48.245691 0.165720
F 10.294658 47.601550 21.934781
F 10.963270 55.965250 0.165720
F 10.294658 55.321110 21.934781
F 10.963271 63.684813 0.165720
F 10.294658 63.040672 21.934781
F 19.889529 48.245202 0.386463
F 19.212471 47.603951 22.154375
F 19.889529 55.964761 0.386463
F 19.212471 55.323510 22.154375
F 19.889529 63.684323 0.386463
F 19.212471 63.043073 22.154375
F 28.800669 48.245200 0.604247
F 28.123632 47.603958 22.372164
F 28.800668 55.964759 0.604247
F 28.123632 55.323518 22.372164
F 28.800669 63.684321 0.604247
F 28.123632 63.043080 22.372164
F 12.976646 54.087148 3.832415
F 12.438189 54.037461 25.628596
F 12.976646 61.806709 3.832415
F 12.438190 61.757022 25.628596
F 21.889916 54.086711 4.050374
F 21.351376 54.036926 25.846777
F 21.889916 61.806273 4.050374
F 21.351376 61.756488 25.846777
F 30.551453 69.476050 14.241541
F 12.616009 46.317901 18.352695
F 30.801052 54.086710 4.268157
F 30.262511 54.036925 26.064561
F 30.801052 61.806272 4.268156
F 30.262511 61.756487 26.064561
F 13.207636 52.103762 0.223829
F 12.527091 51.463202 21.990645
F 13.207636 59.823323 0.223829
F 12.527091 59.182763 21.990645
F 13.207637 67.542886 0.223829
F 12.527091 66.902326 21.990645
F 22.117320 52.104979 0.440910
F 21.440278 51.463737 22.208826
F 22.117319 59.824540 0.440909
F 21.440278 59.183297 22.208826
F 22.117320 67.544103 0.440909
F 21.440278 66.902860 22.208826
F 31.028451 52.104980 0.658692
F 30.351413 51.463738 22.426610
F 31.028451 59.824540 0.658692
F 30.351413 59.183299 22.426610
F 31.028451 67.544103 0.658692
F 30.351413 66.902862 22.426610
F 12.992673 51.522698 2.924887
F 12.460399 51.463202 24.719803
F 12.992673 59.242259 2.924887
[truncated: 2,063,723 more chars]
